# Supplementary material for: Investigation of the Mechanism of Cinnamaldehyde in Irritable Bowel Syndrome Based via Network Pharmacology, Molecular Docking, and Animal Experiments
Source: Pediatr Discov. 2025 Oct 5:e70017. Online ahead of print. doi: 10.1002/pdi3.70017 (PMC13398650; doi:10.1002/pdi3.70017)
Supplement: Supplementary file 1 — Supporting Information S1 [file PDI3-9999-0-s001.zip]

Archive with 494 entries (409 files):
- Supplementary Materials/
- Supplementary Materials/CA Targets/
- Supplementary Materials/CA Targets/Conformer3D_COMPOUND_CID_637511.sdf
- Supplementary Materials/CA Targets/SwissTargetPrediction.xlsx
- Supplementary Materials/CA Targets/superpred.xlsx
- Supplementary Materials/IBS Targets/
- Supplementary Materials/IBS Targets/GeneCards-SearchResults (2).csv
- Supplementary Materials/IBS Targets/OMIM-Gene-Map-Retrieval (1).xlsx
- Supplementary Materials/IBS Targets/疾病.xlsx
- Supplementary Materials/Molecular Docking/
- Supplementary Materials/Molecular Docking/HDAC1/
- Supplementary Materials/Molecular Docking/HDAC1/4bkx.pdb
- Supplementary Materials/Molecular Docking/HDAC1/4bkxQU.pdb
- Supplementary Materials/Molecular Docking/HDAC1/4bkxQU.pdbqt
- Supplementary Materials/Molecular Docking/HDAC1/4bkxQUGPQ.pdb
- Supplementary Materials/Molecular Docking/HDAC1/4bkxQUGPQ.png
- Supplementary Materials/Molecular Docking/HDAC1/4bkxQUGPQ.pse
- Supplementary Materials/Molecular Docking/HDAC1/4bkxQUGPQDA.png
- Supplementary Materials/Molecular Docking/HDAC1/Conformer3D_COMPOUND_CID_637511.sdf
- Supplementary Materials/Molecular Docking/HDAC1/GPQ.pdb
- Supplementary Materials/Molecular Docking/HDAC1/GPQ.pdbqt
- Supplementary Materials/Molecular Docking/HDAC1/GPQ_out.pdb
- Supplementary Materials/Molecular Docking/HDAC1/GPQ_out.pdbqt
- Supplementary Materials/Molecular Docking/HDAC1/adt.bat
- Supplementary Materials/Molecular Docking/HDAC1/autodock4.exe
- Supplementary Materials/Molecular Docking/HDAC1/autogrid4.exe
- Supplementary Materials/Molecular Docking/HDAC1/config.txt
- Supplementary Materials/Molecular Docking/HDAC1/vina.exe
- Supplementary Materials/Molecular Docking/JAK2/
- Supplementary Materials/Molecular Docking/JAK2/8bxh.pdb
- Supplementary Materials/Molecular Docking/JAK2/8bxhQU.pdb
- Supplementary Materials/Molecular Docking/JAK2/8bxhQU.pdbqt
- Supplementary Materials/Molecular Docking/JAK2/8bxhQUGPQ.pdb
- Supplementary Materials/Molecular Docking/JAK2/8bxhQUGPQ.png
- Supplementary Materials/Molecular Docking/JAK2/8bxhQUGPQ.pse
- Supplementary Materials/Molecular Docking/JAK2/8bxhQUGPQDA.png
- Supplementary Materials/Molecular Docking/JAK2/GPQ.pdb
- Supplementary Materials/Molecular Docking/JAK2/GPQ.pdbqt
- Supplementary Materials/Molecular Docking/JAK2/GPQ_out.pdb
- Supplementary Materials/Molecular Docking/JAK2/GPQ_out.pdbqt
- Supplementary Materials/Molecular Docking/JAK2/adt.bat
- Supplementary Materials/Molecular Docking/JAK2/autodock4.exe
- Supplementary Materials/Molecular Docking/JAK2/autogrid4.exe
- Supplementary Materials/Molecular Docking/JAK2/config.txt
- Supplementary Materials/Molecular Docking/JAK2/vina.exe
- Supplementary Materials/Molecular Docking/MAOB/
- Supplementary Materials/Molecular Docking/MAOB/2xfn.pdb
- Supplementary Materials/Molecular Docking/MAOB/2xfnQU.pdb
- Supplementary Materials/Molecular Docking/MAOB/2xfnQU.pdbqt
- Supplementary Materials/Molecular Docking/MAOB/2xfnQUGPQ.pdb
- Supplementary Materials/Molecular Docking/MAOB/2xfnQUGPQ.png
- Supplementary Materials/Molecular Docking/MAOB/2xfnQUGPQ.pse
- Supplementary Materials/Molecular Docking/MAOB/2xfnQUGPQDA.png
- Supplementary Materials/Molecular Docking/MAOB/GPQ.pdb
- Supplementary Materials/Molecular Docking/MAOB/GPQ.pdbqt
- Supplementary Materials/Molecular Docking/MAOB/GPQ_out.pdb
- Supplementary Materials/Molecular Docking/MAOB/GPQ_out.pdbqt
- Supplementary Materials/Molecular Docking/MAOB/adt.bat
- Supplementary Materials/Molecular Docking/MAOB/autodock4.exe
- Supplementary Materials/Molecular Docking/MAOB/autogrid4.exe
- Supplementary Materials/Molecular Docking/MAOB/config.txt
- Supplementary Materials/Molecular Docking/MAOB/vina.exe
- Supplementary Materials/Molecular Docking/MMP2/
- Supplementary Materials/Molecular Docking/MMP2/7xjo.pdb
- Supplementary Materials/Molecular Docking/MMP2/7xjoQU.pdb
- Supplementary Materials/Molecular Docking/MMP2/7xjoQU.pdbqt
- Supplementary Materials/Molecular Docking/MMP2/7xjoQUGPQ.pdb
- Supplementary Materials/Molecular Docking/MMP2/7xjoQUGPQ.png
- Supplementary Materials/Molecular Docking/MMP2/7xjoQUGPQ.pse
- Supplementary Materials/Molecular Docking/MMP2/7xjoQUGPQDA.png
- Supplementary Materials/Molecular Docking/MMP2/GPQ.pdb
- Supplementary Materials/Molecular Docking/MMP2/GPQ.pdbqt
- Supplementary Materials/Molecular Docking/MMP2/GPQ_out.pdb
- Supplementary Materials/Molecular Docking/MMP2/GPQ_out.pdbqt
- Supplementary Materials/Molecular Docking/MMP2/adt.bat
- Supplementary Materials/Molecular Docking/MMP2/autodock4.exe
- Supplementary Materials/Molecular Docking/MMP2/autogrid4.exe
- Supplementary Materials/Molecular Docking/MMP2/config.txt
- Supplementary Materials/Molecular Docking/MMP2/vina.exe
- Supplementary Materials/Molecular Docking/NFE2L2/
- Supplementary Materials/Molecular Docking/NFE2L2/7x5g.pdb
- Supplementary Materials/Molecular Docking/NFE2L2/7x5gQU.pdb
- Supplementary Materials/Molecular Docking/NFE2L2/7x5gQU.pdbqt
- Supplementary Materials/Molecular Docking/NFE2L2/GPQ.pdb
- Supplementary Materials/Molecular Docking/NFE2L2/GPQ.pdbqt
- Supplementary Materials/Molecular Docking/NFE2L2/GPQ_out.pdbqt
- Supplementary Materials/Molecular Docking/NFE2L2/adt.bat
- Supplementary Materials/Molecular Docking/NFE2L2/autodock4.exe
- Supplementary Materials/Molecular Docking/NFE2L2/autogrid4.exe
- Supplementary Materials/Molecular Docking/NFE2L2/config.txt
- Supplementary Materials/Molecular Docking/NFE2L2/vina.exe
- Supplementary Materials/Molecular Docking/NFKB1/
- Supplementary Materials/Molecular Docking/NFKB1/8tqdQU.pdb
- Supplementary Materials/Molecular Docking/NFKB1/8tqdQU.pdbqt
- Supplementary Materials/Molecular Docking/NFKB1/GPQ.pdb
- Supplementary Materials/Molecular Docking/NFKB1/GPQ.pdbqt
- Supplementary Materials/Molecular Docking/NFKB1/GPQ_out.pdbqt
- Supplementary Materials/Molecular Docking/NFKB1/adt.bat
- Supplementary Materials/Molecular Docking/NFKB1/autodock4.exe
- Supplementary Materials/Molecular Docking/NFKB1/autogrid4.exe
- Supplementary Materials/Molecular Docking/NFKB1/config.txt
- Supplementary Materials/Molecular Docking/NFKB1/vina.exe
- Supplementary Materials/Molecular Docking/PARP1/
- Supplementary Materials/Molecular Docking/PARP1/7aac.pdb
- Supplementary Materials/Molecular Docking/PARP1/7aacQU.pdb
- Supplementary Materials/Molecular Docking/PARP1/7aacQU.pdbqt
- Supplementary Materials/Molecular Docking/PARP1/7aacQUGPQ.pdb
- Supplementary Materials/Molecular Docking/PARP1/7aacQUGPQ.png
- Supplementary Materials/Molecular Docking/PARP1/7aacQUGPQ.pse
- Supplementary Materials/Molecular Docking/PARP1/7aacQUGPQDA.png
- Supplementary Materials/Molecular Docking/PARP1/GPQ.pdb
- Supplementary Materials/Molecular Docking/PARP1/GPQ.pdbqt
- Supplementary Materials/Molecular Docking/PARP1/GPQ_out.pdb
- Supplementary Materials/Molecular Docking/PARP1/GPQ_out.pdbqt
- Supplementary Materials/Molecular Docking/PARP1/adt.bat
- Supplementary Materials/Molecular Docking/PARP1/autodock4.exe
- Supplementary Materials/Molecular Docking/PARP1/autogrid4.exe
- Supplementary Materials/Molecular Docking/PARP1/config.txt
- Supplementary Materials/Molecular Docking/PARP1/vina.exe
- Supplementary Materials/Molecular Docking/PTPRC/
- Supplementary Materials/Molecular Docking/PTPRC/5fn7.pdb
- Supplementary Materials/Molecular Docking/PTPRC/5fn7QU.pdb
- Supplementary Materials/Molecular Docking/PTPRC/5fn7QU.pdbqt
- Supplementary Materials/Molecular Docking/PTPRC/GPQ.pdb
- Supplementary Materials/Molecular Docking/PTPRC/GPQ.pdbqt
- Supplementary Materials/Molecular Docking/PTPRC/GPQ_out.pdbqt
- Supplementary Materials/Molecular Docking/PTPRC/adt.bat
- Supplementary Materials/Molecular Docking/PTPRC/autodock4.exe
- Supplementary Materials/Molecular Docking/PTPRC/autogrid4.exe
- Supplementary Materials/Molecular Docking/PTPRC/config.txt
- Supplementary Materials/Molecular Docking/PTPRC/vina.exe
- Supplementary Materials/Molecular Docking/RELA/
- Supplementary Materials/Molecular Docking/RELA/2o61.pdb
- Supplementary Materials/Molecular Docking/RELA/2o61QU.pdb
- Supplementary Materials/Molecular Docking/RELA/2o61QU.pdbqt
- Supplementary Materials/Molecular Docking/RELA/GPQ.pdb
- Supplementary Materials/Molecular Docking/RELA/GPQ.pdbqt
- Supplementary Materials/Molecular Docking/RELA/GPQ_out.pdbqt
- Supplementary Materials/Molecular Docking/RELA/adt.bat
- Supplementary Materials/Molecular Docking/RELA/autodock4.exe
- Supplementary Materials/Molecular Docking/RELA/autogrid4.exe
- Supplementary Materials/Molecular Docking/RELA/config.txt
- Supplementary Materials/Molecular Docking/RELA/vina.exe
- Supplementary Materials/Molecular Docking/STAT1/
- Supplementary Materials/Molecular Docking/STAT1/3wwt.pdb
- Supplementary Materials/Molecular Docking/STAT1/3wwtQU.pdb
- Supplementary Materials/Molecular Docking/STAT1/3wwtQU.pdbqt
- Supplementary Materials/Molecular Docking/STAT1/GPQ.pdb
- Supplementary Materials/Molecular Docking/STAT1/GPQ.pdbqt
- Supplementary Materials/Molecular Docking/STAT1/GPQ_out.pdbqt
- Supplementary Materials/Molecular Docking/STAT1/adt.bat
- Supplementary Materials/Molecular Docking/STAT1/autodock4.exe
- Supplementary Materials/Molecular Docking/STAT1/autogrid4.exe
- Supplementary Materials/Molecular Docking/STAT1/config.txt
- Supplementary Materials/Molecular Docking/STAT1/vina.exe
- Supplementary Materials/Molecular Docking/TLR4/
- Supplementary Materials/Molecular Docking/TLR4/2z62.pdb
- Supplementary Materials/Molecular Docking/TLR4/2z62QU.pdb
- Supplementary Materials/Molecular Docking/TLR4/2z62QU.pdbqt
- Supplementary Materials/Molecular Docking/TLR4/GPQ.pdb
- Supplementary Materials/Molecular Docking/TLR4/GPQ.pdbqt
- Supplementary Materials/Molecular Docking/TLR4/GPQ_out.pdbqt
- Supplementary Materials/Molecular Docking/TLR4/adt.bat
- Supplementary Materials/Molecular Docking/TLR4/autodock4.exe
- Supplementary Materials/Molecular Docking/TLR4/autogrid4.exe
- Supplementary Materials/Molecular Docking/TLR4/config.txt
- Supplementary Materials/Molecular Docking/TLR4/vina.exe
- Supplementary Materials/Network/
- Supplementary Materials/Network/Drug-disease-target network.cys
- Supplementary Materials/Network/Drug-disease-target network.svg
- Supplementary Materials/Network/Intersection target.xlsx
- Supplementary Materials/Network/PPI.svg
- Supplementary Materials/Network/jVenn_chart.png
- Supplementary Materials/Network/network.xlsx
- Supplementary Materials/Network/ppi.cys
- Supplementary Materials/Network/ppi数据.xlsx
- Supplementary Materials/Network/string_interactions_short .tsv
- Supplementary Materials/Network/type.xlsx
- Supplementary Materials/Table S1.doc
- Supplementary Materials/go kegg/
- Supplementary Materials/go kegg/GO.png
- Supplementary Materials/go kegg/KEGG.png
- Supplementary Materials/go kegg/bp/
- Supplementary Materials/go kegg/bp/AnalysisReport.html
- Supplementary Materials/go kegg/bp/AnalysisReport.pptx
- Supplementary Materials/go kegg/bp/CyJS/
- Supplementary Materials/go kegg/bp/CyJS/CyJS.template.html
- Supplementary Materials/go kegg/bp/CyJS/bower_components/
- Supplementary Materials/go kegg/bp/CyJS/bower_components/sass-bootstrap/
- Supplementary Materials/go kegg/bp/CyJS/bower_components/sass-bootstrap/fonts/
- Supplementary Materials/go kegg/bp/CyJS/bower_components/sass-bootstrap/fonts/glyphicons-halflings-regular.eot
- Supplementary Materials/go kegg/bp/CyJS/bower_components/sass-bootstrap/fonts/glyphicons-halflings-regular.svg
- Supplementary Materials/go kegg/bp/CyJS/bower_components/sass-bootstrap/fonts/glyphicons-halflings-regular.ttf
- Supplementary Materials/go kegg/bp/CyJS/bower_components/sass-bootstrap/fonts/glyphicons-halflings-regular.woff
- Supplementary Materials/go kegg/bp/CyJS/images/
- Supplementary Materials/go kegg/bp/CyJS/images/cy3logo.svg
- Supplementary Materials/go kegg/bp/CyJS/images/cy3logo_orange.svg
- Supplementary Materials/go kegg/bp/CyJS/images/small_fit.svg
- Supplementary Materials/go kegg/bp/CyJS/index.html
- Supplementary Materials/go kegg/bp/CyJS/index.html.no.cloudfront
- Supplementary Materials/go kegg/bp/CyJS/scripts/
- Supplementary Materials/go kegg/bp/CyJS/scripts/1d327552.scripts.js
- Supplementary Materials/go kegg/bp/CyJS/scripts/3e4be17b.app.js
- Supplementary Materials/go kegg/bp/CyJS/scripts/65d77273.vendor.js
- Supplementary Materials/go kegg/bp/CyJS/scripts/controllers/
- Supplementary Materials/go kegg/bp/CyJS/scripts/controllers/d3d07913.main.js
- Supplementary Materials/go kegg/bp/CyJS/scripts/custom.js
- Supplementary Materials/go kegg/bp/CyJS/scripts/initialize.js
- Supplementary Materials/go kegg/bp/CyJS/scripts/services/
- Supplementary Materials/go kegg/bp/CyJS/scripts/services/22f5c459.network.js
- Supplementary Materials/go kegg/bp/CyJS/scripts/services/ac1aeeaa.visual-styles.js
- Supplementary Materials/go kegg/bp/CyJS/styles/
- Supplementary Materials/go kegg/bp/CyJS/styles/dc4be20e.vendor.css
- Supplementary Materials/go kegg/bp/CyJS/styles/dcab8a36.main.css
- Supplementary Materials/go kegg/bp/CyJS/views/
- Supplementary Materials/go kegg/bp/CyJS/views/main.html
- Supplementary Materials/go kegg/bp/Enrichment_GO/
- Supplementary Materials/go kegg/bp/Enrichment_GO/ColorByCluster.pdf
- Supplementary Materials/go kegg/bp/Enrichment_GO/ColorByCluster.png
- Supplementary Materials/go kegg/bp/Enrichment_GO/ColorByPValue.pdf
- Supplementary Materials/go kegg/bp/Enrichment_GO/ColorByPValue.png
- Supplementary Materials/go kegg/bp/Enrichment_GO/GONetwork.cys
- Supplementary Materials/go kegg/bp/Enrichment_GO/GONetwork.html
- Supplementary Materials/go kegg/bp/Enrichment_GO/GONetwork.js
- Supplementary Materials/go kegg/bp/Enrichment_GO/GONetwork.style.js
- Supplementary Materials/go kegg/bp/Enrichment_GO/GONetwork.xgmml
- Supplementary Materials/go kegg/bp/Enrichment_GO/GO_AllLists.csv
- Supplementary Materials/go kegg/bp/Enrichment_GO/GO_membership.csv
- Supplementary Materials/go kegg/bp/Enrichment_GO/GO_membership_parent.csv
- Supplementary Materials/go kegg/bp/Enrichment_GO/GeneGo_membership.csv
- Supplementary Materials/go kegg/bp/Enrichment_PPI/
- Supplementary Materials/go kegg/bp/Enrichment_PPI/GO_MCODE.csv
- Supplementary Materials/go kegg/bp/Enrichment_PPI/GO_MCODE_Top3.csv
- Supplementary Materials/go kegg/bp/Enrichment_PPI/MCODE.csv
- Supplementary Materials/go kegg/bp/Enrichment_PPI/MCODE_PPI.cys
- Supplementary Materials/go kegg/bp/Enrichment_PPI/MyList_MCODE_ALL_PPIColorByCluster.pdf
- Supplementary Materials/go kegg/bp/Enrichment_PPI/MyList_MCODE_ALL_PPIColorByCluster.png
- Supplementary Materials/go kegg/bp/Enrichment_PPI/MyList_PPIColorByCluster.pdf
- Supplementary Materials/go kegg/bp/Enrichment_PPI/MyList_PPIColorByCluster.png
- Supplementary Materials/go kegg/bp/Enrichment_PPI/PPINetwork.html
- Supplementary Materials/go kegg/bp/Enrichment_PPI/PPINetwork.js
- Supplementary Materials/go kegg/bp/Enrichment_PPI/PPINetwork.style.js
- Supplementary Materials/go kegg/bp/Enrichment_PPI/xgmml/
- Supplementary Materials/go kegg/bp/Enrichment_PPI/xgmml/MyList.xgmml
- Supplementary Materials/go kegg/bp/Enrichment_PPI/xgmml/MyList_MCODE_ALL.xgmml
- Supplementary Materials/go kegg/bp/Enrichment_heatmap/
- Supplementary Materials/go kegg/bp/Enrichment_heatmap/HeatmapSelectedGO.pdf
- Supplementary Materials/go kegg/bp/Enrichment_heatmap/HeatmapSelectedGO.png
- Supplementary Materials/go kegg/bp/Enrichment_heatmap/HeatmapSelectedGOParent.pdf
- Supplementary Materials/go kegg/bp/Enrichment_heatmap/HeatmapSelectedGOParent.png
- Supplementary Materials/go kegg/bp/Enrichment_heatmap/HeatmapSelectedGOTop100.pdf
- Supplementary Materials/go kegg/bp/Enrichment_heatmap/HeatmapSelectedGOTop100.png
- Supplementary Materials/go kegg/bp/Evidence/
- Supplementary Materials/go kegg/bp/Evidence/Evidence.csv
- Supplementary Materials/go kegg/bp/README.txt
- Supplementary Materials/go kegg/bp/icon/
- Supplementary Materials/go kegg/bp/icon/CYS48.png
- Supplementary Materials/go kegg/bp/icon/PDF48.png
- Supplementary Materials/go kegg/bp/icon/SVG48.png
- Supplementary Materials/go kegg/bp/icon/WEB_CYS48.png
- Supplementary Materials/go kegg/bp/metascape_result.xlsx
- Supplementary Materials/go kegg/bp.xlsx
- Supplementary Materials/go kegg/cc/
- Supplementary Materials/go kegg/cc/AnalysisReport.html
- Supplementary Materials/go kegg/cc/AnalysisReport.pptx
- Supplementary Materials/go kegg/cc/CyJS/
- Supplementary Materials/go kegg/cc/CyJS/CyJS.template.html
- Supplementary Materials/go kegg/cc/CyJS/bower_components/
- Supplementary Materials/go kegg/cc/CyJS/bower_components/sass-bootstrap/
- Supplementary Materials/go kegg/cc/CyJS/bower_components/sass-bootstrap/fonts/
- Supplementary Materials/go kegg/cc/CyJS/bower_components/sass-bootstrap/fonts/glyphicons-halflings-regular.eot
- Supplementary Materials/go kegg/cc/CyJS/bower_components/sass-bootstrap/fonts/glyphicons-halflings-regular.svg
- Supplementary Materials/go kegg/cc/CyJS/bower_components/sass-bootstrap/fonts/glyphicons-halflings-regular.ttf
- Supplementary Materials/go kegg/cc/CyJS/bower_components/sass-bootstrap/fonts/glyphicons-halflings-regular.woff
- Supplementary Materials/go kegg/cc/CyJS/images/
- Supplementary Materials/go kegg/cc/CyJS/images/cy3logo.svg
- Supplementary Materials/go kegg/cc/CyJS/images/cy3logo_orange.svg
- Supplementary Materials/go kegg/cc/CyJS/images/small_fit.svg
- Supplementary Materials/go kegg/cc/CyJS/index.html
- Supplementary Materials/go kegg/cc/CyJS/index.html.no.cloudfront
- Supplementary Materials/go kegg/cc/CyJS/scripts/
- Supplementary Materials/go kegg/cc/CyJS/scripts/1d327552.scripts.js
- Supplementary Materials/go kegg/cc/CyJS/scripts/3e4be17b.app.js
- Supplementary Materials/go kegg/cc/CyJS/scripts/65d77273.vendor.js
- Supplementary Materials/go kegg/cc/CyJS/scripts/controllers/
- Supplementary Materials/go kegg/cc/CyJS/scripts/controllers/d3d07913.main.js
- Supplementary Materials/go kegg/cc/CyJS/scripts/custom.js
- Supplementary Materials/go kegg/cc/CyJS/scripts/initialize.js
- Supplementary Materials/go kegg/cc/CyJS/scripts/services/
- Supplementary Materials/go kegg/cc/CyJS/scripts/services/22f5c459.network.js
- Supplementary Materials/go kegg/cc/CyJS/scripts/services/ac1aeeaa.visual-styles.js
- Supplementary Materials/go kegg/cc/CyJS/styles/
- Supplementary Materials/go kegg/cc/CyJS/styles/dc4be20e.vendor.css
- Supplementary Materials/go kegg/cc/CyJS/styles/dcab8a36.main.css
- Supplementary Materials/go kegg/cc/CyJS/views/
- Supplementary Materials/go kegg/cc/CyJS/views/main.html
- Supplementary Materials/go kegg/cc/Enrichment_GO/
- Supplementary Materials/go kegg/cc/Enrichment_GO/ColorByCluster.pdf
- Supplementary Materials/go kegg/cc/Enrichment_GO/ColorByCluster.png
- Supplementary Materials/go kegg/cc/Enrichment_GO/ColorByPValue.pdf
[truncated: 194 more entries]
