# Supplementary material for: Investigation of the Mechanism of Cinnamaldehyde in Irritable Bowel Syndrome Based via Network Pharmacology, Molecular Docking, and Animal Experiments
Source: Pediatr Discov. 2025 Oct 5:e70017. Online ahead of print. doi: 10.1002/pdi3.70017 (PMC13398650; doi:10.1002/pdi3.70017)
Supplement: Supplementary file 1 — Supporting Information S1 [file PDI3-9999-0-s001.zip › Supplementary Materials/CA Targets/SwissTargetPrediction.xlsx]

## Sheet: SwissTargetPrediction
Target	Common name	Uniprot ID	ChEMBL ID	Target Class	Probability*	Known actives (3D/2D)
Transient receptor potential cation channel subfamily A member 1	TRPA1	O75762	CHEMBL6007	Voltage-gated ion channel	0.999487	5 / 1聽聽聽聽聽
Hydroxycarboxylic acid receptor 2	HCAR2	Q8TDS4	CHEMBL3785	Family A G protein-coupled receptor	0.0743165	0 / 1聽聽聽聽聽
Coagulation factor VII/tissue factor	F3	P13726	CHEMBL4081	Surface antigen	0.0544879	0 / 7聽聽聽聽聽
Alcohol dehydrogenase beta chain	ADH1B	P00325	CHEMBL3284	Oxidoreductase	0.0443083	8 / 0聽聽聽聽聽
Alcohol dehydrogenase gamma chain	ADH1C	P00326	CHEMBL3285	Oxidoreductase	0.0443083	3 / 0聽聽聽聽聽
Cytochrome P450 2A6	CYP2A6	P11509	CHEMBL5282	Cytochrome P450	0.0339707	15 / 0聽聽聽聽聽
Nuclear factor NF-kappa-B p65 subunit	RELA	Q04206	CHEMBL5533	Transcription factor	0.0339707	0 / 5聽聽聽聽聽
Alcohol dehydrogenase alpha chain	ADH1A	P07327	CHEMBL1970	Oxidoreductase	0.0339707	11 / 0聽聽聽聽聽
Toll-like receptor 4 (by homology)	TLR4	O00206	CHEMBL5255	Toll-like and Il-1 receptors	0.0238327	0 / 13聽聽聽聽聽
Histone deacetylase 6	HDAC6	Q9UBN7	CHEMBL1865	Eraser	0.0238327	0 / 3聽聽聽聽聽
Histone deacetylase 2	HDAC2	Q92769	CHEMBL1937	Eraser	0.0238327	0 / 8聽聽聽聽聽
Carbonic anhydrase II	CA2	P00918	CHEMBL205	Lyase	0.0238327	5 / 9聽聽聽聽聽
Carbonic anhydrase I	CA1	P00915	CHEMBL261	Lyase	0.0238327	7 / 9聽聽聽聽聽
Muscarinic acetylcholine receptor M4	CHRM4	P08173	CHEMBL1821	Family A G protein-coupled receptor	0	4 / 0聽聽聽聽聽
Neuronal acetylcholine receptor; alpha4/beta2	CHRNA4 CHRNB2	P43681 P17787	CHEMBL1907589	Ligand-gated ion channel	0	5 / 0聽聽聽聽聽
Muscarinic acetylcholine receptor M5	CHRM5	P08912	CHEMBL2035	Family A G protein-coupled receptor	0	3 / 0聽聽聽聽聽
Muscarinic acetylcholine receptor M2	CHRM2	P08172	CHEMBL211	Family A G protein-coupled receptor	0	6 / 0聽聽聽聽聽
Muscarinic acetylcholine receptor M1	CHRM1	P11229	CHEMBL216	Family A G protein-coupled receptor	0	9 / 0聽聽聽聽聽
Acetylcholinesterase (by homology)	ACHE	P22303	CHEMBL220	Hydrolase	0	10 / 0聽聽聽聽聽
Muscarinic acetylcholine receptor M3	CHRM3	P20309	CHEMBL245	Family A G protein-coupled receptor	0	5 / 0聽聽聽聽聽
Alcohol dehydrogenase class II	ADH4	P08319	CHEMBL2990	Enzyme	0	1 / 0聽聽聽聽聽
Dual specificity phosphatase Cdc25B	CDC25B	P30305	CHEMBL4804	Phosphatase	0	4 / 0聽聽聽聽聽
Neuronal acetylcholine receptor protein alpha-7 subunit	CHRNA7	P36544	CHEMBL2492	Ligand-gated ion channel	0	1 / 0聽聽聽聽聽
Carbonic anhydrase XII	CA12	O43570	CHEMBL3242	Lyase	0	8 / 8聽聽聽聽聽
Monoamine oxidase B	MAOB	P27338	CHEMBL2039	Oxidoreductase	0	62 / 12聽聽聽聽聽
11-beta-hydroxysteroid dehydrogenase 1	HSD11B1	P28845	CHEMBL4235	Enzyme	0	8 / 8聽聽聽聽聽
Steroid 5-alpha-reductase 1	SRD5A1	P18405	CHEMBL1787	Oxidoreductase	0	31 / 0聽聽聽聽聽
Thymidine phosphorylase	TYMP	P19971	CHEMBL3106	Enzyme	0	16 / 0聽聽聽聽聽
Matrix metalloproteinase 1	MMP1	P03956	CHEMBL332	Protease	0	0 / 6聽聽聽聽聽
Matrix metalloproteinase 2	MMP2	P08253	CHEMBL333	Protease	0	0 / 6聽聽聽聽聽
Poly [ADP-ribose] polymerase-1	PARP1	P09874	CHEMBL3105	Enzyme	0	28 / 0聽聽聽聽聽
Estradiol 17-beta-dehydrogenase 3	HSD17B3	P37058	CHEMBL4234	Enzyme	0	0 / 2聽聽聽聽聽
Monocarboxylate transporter 1 (by homology)	SLC16A1	P53985	CHEMBL4360	Electrochemical transporter	0	0 / 9聽聽聽聽聽
Inosine-5'-monophosphate dehydrogenase 2	IMPDH2	P12268	CHEMBL2002	Oxidoreductase	0	1 / 0聽聽聽聽聽
Nuclear receptor subfamily 4 group A member 1	NR4A1	P22736	CHEMBL1293229	Nuclear receptor	0	1 / 0聽聽聽聽聽
Cytochrome P450 11B1	CYP11B1	P15538	CHEMBL1908	Cytochrome P450	0	3 / 0聽聽聽聽聽
Cytochrome P450 11B2	CYP11B2	P19099	CHEMBL2722	Cytochrome P450	0	4 / 0聽聽聽聽聽
Heat shock 70 kDa protein 1	HSPA1A	P0DMV8	CHEMBL5460	Other cytosolic protein	0	1 / 0聽聽聽聽聽
Protein tyrosine kinase 2 beta	PTK2B	Q14289	CHEMBL5469	Kinase	0	1 / 0聽聽聽聽聽
Thyroid peroxidase	TPO	P07202	CHEMBL1839	Oxidoreductase	0	1 / 0聽聽聽聽聽
Myeloperoxidase	MPO	P05164	CHEMBL2439	Enzyme	0	4 / 0聽聽聽聽聽
Cathepsin K	CTSK	P43235	CHEMBL268	Protease	0	9 / 0聽聽聽聽聽
Aldehyde dehydrogenase 1A1	ALDH1A1	P00352	CHEMBL3577	Enzyme	0	1 / 0聽聽聽聽聽
Aldose reductase	AKR1B1	P15121	CHEMBL1900	Enzyme	0	6 / 5聽聽聽聽聽
Carbonic anhydrase IX	CA9	Q16790	CHEMBL3594	Lyase	0	14 / 9聽聽聽聽聽
DNA topoisomerase II alpha	TOP2A	P11388	CHEMBL1806	Isomerase	0	2 / 0聽聽聽聽聽
Amine oxidase, copper containing	AOC3	Q16853	CHEMBL3437	Enzyme	0	13 / 0聽聽聽聽聽
Nitric oxide synthase, inducible (by homology)	NOS2	P35228	CHEMBL4481	Enzyme	0	12 / 0聽聽聽聽聽
Aldo-keto reductase family 1 member C1	AKR1C1	Q04828	CHEMBL5905	Enzyme	0	0 / 1聽聽聽聽聽
Aldo-keto reductase family 1 member B10	AKR1B10	O60218	CHEMBL5983	Enzyme	0	0 / 2聽聽聽聽聽
Polyadenylate-binding protein 1	PABPC1	P11940	CHEMBL1293286	Unclassified protein	0	2 / 0聽聽聽聽聽
Carbonic anhydrase VII	CA7	P43166	CHEMBL2326	Lyase	0	6 / 9聽聽聽聽聽
Insulin-like growth factor I receptor	IGF1R	P08069	CHEMBL1957	Kinase	0	2 / 0聽聽聽聽聽
Matrix metalloproteinase 12	MMP12	P39900	CHEMBL4393	Protease	0	1 / 0聽聽聽聽聽
Poly [ADP-ribose] polymerase 2	PARP2	Q9UGN5	CHEMBL5366	Enzyme	0	3 / 0聽聽聽聽聽
Butyrylcholinesterase	BCHE	P06276	CHEMBL1914	Hydrolase	0	2 / 0聽聽聽聽聽
Fatty acid binding protein adipocyte	FABP4	P15090	CHEMBL2083	Fatty acid binding protein family	0	1 / 0聽聽聽聽聽
Tyrosyl-DNA phosphodiesterase 2	TDP2	O95551	CHEMBL2169736	Enzyme	0	2 / 0聽聽聽聽聽
Acyl coenzyme A:cholesterol acyltransferase	CES1	P23141	CHEMBL2265	Enzyme	0	2 / 0聽聽聽聽聽
Hematopoietic cell protein-tyrosine phosphatase 70Z-PEP	PTPN22	Q9Y2R2	CHEMBL2889	Phosphatase	0	1 / 0聽聽聽聽聽
Tyrosine-protein kinase JAK2	JAK2	O60674	CHEMBL2971	Kinase	0	13 / 0聽聽聽聽聽
Leukocyte common antigen	PTPRC	P08575	CHEMBL3243	Enzyme	0	4 / 0聽聽聽聽聽
Fatty acid binding protein muscle	FABP3	P05413	CHEMBL3344	Fatty acid binding protein family	0	1 / 0聽聽聽聽聽
Phosphodiesterase 5A	PDE5A	O76074	CHEMBL1827	Phosphodiesterase	0	1 / 0聽聽聽聽聽
Phosphodiesterase 3	PDE3A	Q14432	CHEMBL241	Phosphodiesterase	0	1 / 0聽聽聽聽聽
Phosphodiesterase 3B	PDE3B	Q13370	CHEMBL290	Phosphodiesterase	0	1 / 0聽聽聽聽聽
Serine/threonine-protein kinase PIM1	PIM1	P11309	CHEMBL2147	Kinase	0	7 / 0聽聽聽聽聽
Serine/threonine-protein kinase PIM2	PIM2	Q9P1W9	CHEMBL4523	Kinase	0	9 / 0聽聽聽聽聽
Serine/threonine-protein kinase PIM3	PIM3	Q86V86	CHEMBL5407	Kinase	0	1 / 0聽聽聽聽聽
Peptidyl-glycine alpha-amidating monooxygenase	PAM	P19021	CHEMBL2544	Enzyme	0	0 / 1聽聽聽聽聽
Carbonic anhydrase III	CA3	P07451	CHEMBL2885	Lyase	0	3 / 3聽聽聽聽聽
Carbonic anhydrase VI	CA6	P23280	CHEMBL3025	Lyase	0	2 / 6聽聽聽聽聽
Carbonic anhydrase XIV	CA14	Q9ULX7	CHEMBL3510	Lyase	0	5 / 9聽聽聽聽聽
Carbonic anhydrase IV	CA4	P22748	CHEMBL3729	Lyase	0	2 / 3聽聽聽聽聽
Carbonic anhydrase VB	CA5B	Q9Y2D0	CHEMBL3969	Lyase	0	4 / 5聽聽聽聽聽
Carbonic anhydrase VA	CA5A	P35218	CHEMBL4789	Lyase	0	1 / 6聽聽聽聽聽
CDGSH iron-sulfur domain-containing protein 1	CISD1	Q9NZ45	CHEMBL1795168	Unclassified protein	0	1 / 0聽聽聽聽聽
Melatonin receptor 1A	MTNR1A	P48039	CHEMBL1945	Family A G protein-coupled receptor	0	13 / 0聽聽聽聽聽
Melatonin receptor 1B	MTNR1B	P49286	CHEMBL1946	Family A G protein-coupled receptor	0	7 / 0聽聽聽聽聽
Tyrosine-protein kinase JAK1	JAK1	P23458	CHEMBL2835	Kinase	0	12 / 0聽聽聽聽聽
Serine/threonine-protein kinase PLK1	PLK1	P53350	CHEMBL3024	Kinase	0	1 / 0聽聽聽聽聽
Monoamine oxidase A	MAOA	P21397	CHEMBL1951	Oxidoreductase	0	31 / 6聽聽聽聽聽
Cathepsin S	CTSS	P25774	CHEMBL2954	Protease	0	3 / 0聽聽聽聽聽
Heme oxygenase 1 (by homology)	HMOX1	P09601	CHEMBL2823	Enzyme	0	3 / 0聽聽聽聽聽
Protein-glutamine gamma-glutamyltransferase	TGM2	P21980	CHEMBL2730	Enzyme	0	6 / 0聽聽聽聽聽
Potassium channel subfamily K member 2	KCNK2	O95069	CHEMBL2321615	Voltage-gated ion channel	0	1 / 0聽聽聽聽聽
Steryl-sulfatase	STS	P08842	CHEMBL3559	Enzyme	0	1 / 0聽聽聽聽聽
High-affinity choline transporter (by homology)	SLC5A7	Q9GZV3	CHEMBL4507	Electrochemical transporter	0	1 / 0聽聽聽聽聽
Dopamine transporter	SLC6A3	Q01959	CHEMBL238	Electrochemical transporter	0	5 / 0聽聽聽聽聽
Histone deacetylase 3	HDAC3	O15379	CHEMBL1829	Eraser	0	0 / 2聽聽聽聽聽
Calpain 2	CAPN2	P17655	CHEMBL2382	Protease	0	0 / 1聽聽聽聽聽
Histone deacetylase 1	HDAC1	Q13547	CHEMBL325	Eraser	0	0 / 3聽聽聽聽聽
Histone deacetylase 11	HDAC11	Q96DB2	CHEMBL3310	Eraser	0	0 / 2聽聽聽聽聽
Histone deacetylase 10	HDAC10	Q969S8	CHEMBL5103	Eraser	0	0 / 1聽聽聽聽聽
Dopamine D2 receptor	DRD2	P14416	CHEMBL217	Family A G protein-coupled receptor	0	1 / 0聽聽聽聽聽
Epoxide hydrolase 1	EPHX1	P07099	CHEMBL1968	Protease	0	3 / 0聽聽聽聽聽
Inhibitor of nuclear factor kappa B kinase beta subunit	IKBKB	O14920	CHEMBL1991	Kinase	0	2 / 0聽聽聽聽聽
Serotonin transporter	SLC6A4	P31645	CHEMBL228	Electrochemical transporter	0	1 / 0聽聽聽聽聽
Epoxide hydratase	EPHX2	P34913	CHEMBL2409	Protease	0	7 / 0聽聽聽聽聽
Alcohol dehydrogenase class IV	ADH7	P40394	CHEMBL3867	Enzyme	0	1 / 0聽聽聽聽聽

## Sheet: swiss
TRPA1
HCAR2
F3
ADH1B
ADH1C
CYP2A6
RELA
ADH1A
TLR4
HDAC6
HDAC2
CA2
CA1
CHRM4
CHRNA4
CHRM5
CHRM2
CHRM1
ACHE
CHRM3
ADH4
CDC25B
CHRNA7
CA12
MAOB
HSD11B1
SRD5A1
TYMP
MMP1
MMP2
PARP1
HSD17B3
SLC16A1
IMPDH2
NR4A1
CYP11B1
CYP11B2
HSPA1A
PTK2B
TPO
MPO
CTSK
ALDH1A1
AKR1B1
CA9
TOP2A
AOC3
NOS2
AKR1C1
AKR1B10
PABPC1
CA7
IGF1R
MMP12
PARP2
BCHE
FABP4
TDP2
CES1
PTPN22
JAK2
PTPRC
FABP3
PDE5A
PDE3A
PDE3B
PIM1
PIM2
PIM3
PAM
CA3
CA6
CA14
CA4
CA5B
CA5A
CISD1
MTNR1A
MTNR1B
JAK1
PLK1
MAOA
CTSS
HMOX1
TGM2
KCNK2
STS
SLC5A7
SLC6A3
HDAC3
CAPN2
HDAC1
HDAC11
HDAC10
DRD2
EPHX1
IKBKB
SLC6A4
EPHX2
ADH7
CHRNB2

## Sheet: swiss+super
TRIM24
CHRM5
NFE2L2
HSD17B10
KLF5
CHRM4
APEX1
NR1I2
CHRM1
CTSD
RORB
GSTP1
ADAM10
MAOB
PTGS1
PIN1
TLR8
PSMB2
PSMB1
FYN
NQO2
GBA2
TNIK
HDAC7
CDC25B
FPR1
ITGB1
BMP2K
PTPN2
STAT1
NFKB1
CSNK2B
FPR2
FLT1
TTR
CDC25C
TDP1
HDAC8
GRK5
LGALS3
ITK
HDAC5
CSK
SLC6A5
TACR2
HRH3
SERPINE1
TOP2A
PRCP
PRSS1
MIF
STING1
SLC2A1
HTR2C
MARK4
CHRNB4
TGFBR2
CDK5
CAPN1
TOP1
PLK4
CYP2A6
CHRNA1
ATG4B
MME
SLC9A1
GABRA1
RPS6KA5
TBXA2R
CTSS
MDM4
ULK3
ULK1
PDE11A
TBXAS1
LMNA
TRPA1
HCAR2
F3
ADH1B
ADH1C
RELA
ADH1A
TLR4
HDAC6
HDAC2
CA2
CA1
CHRNA4
CHRM2
ACHE
CHRM3
ADH4
CHRNA7
CA12
HSD11B1
SRD5A1
TYMP
MMP1
MMP2
PARP1
HSD17B3
SLC16A1
IMPDH2
NR4A1
CYP11B1
CYP11B2
HSPA1A
PTK2B
TPO
MPO
CTSK
ALDH1A1
AKR1B1
CA9
AOC3
NOS2
AKR1C1
AKR1B10
PABPC1
CA7
IGF1R
MMP12
PARP2
BCHE
FABP4
TDP2
CES1
PTPN22
JAK2
PTPRC
FABP3
PDE5A
PDE3A
PDE3B
PIM1
PIM2
PIM3
PAM
CA3
CA6
CA14
CA4
CA5B
CA5A
CISD1
MTNR1A
MTNR1B
JAK1
PLK1
MAOA
HMOX1
TGM2
KCNK2
STS
SLC5A7
SLC6A3
HDAC3
CAPN2
HDAC1
HDAC11
HDAC10
DRD2
EPHX1
IKBKB
SLC6A4
EPHX2
ADH7
CHRNB2
