# Supplementary material for: Investigation of the Mechanism of Cinnamaldehyde in Irritable Bowel Syndrome Based via Network Pharmacology, Molecular Docking, and Animal Experiments
Source: Pediatr Discov. 2025 Oct 5:e70017. Online ahead of print. doi: 10.1002/pdi3.70017 (PMC13398650; doi:10.1002/pdi3.70017)
Supplement: Supplementary file 1 — Supporting Information S1 [file PDI3-9999-0-s001.zip › Supplementary Materials/CA Targets/superpred.xlsx]

## Sheet: Sheet1
Exported data
Target Name	ChEMBL-ID	UniProt ID	PDB Visualization	TTD ID	Probability	Model accuracy
Transcription intermediary factor 1-alpha	CHEMBL3108638	O15164	4YBM	Not Available	0.9557	0.9556
Muscarinic acetylcholine receptor M5	CHEMBL2035	P08912	6OL9	T79961	0.9211	0.9462
Nuclear factor erythroid 2-related factor 2	CHEMBL1075094	Q16236	2FLU	Not Available	0.9107	0.96
Endoplasmic reticulum-associated amyloid beta-peptide-binding protein	CHEMBL4159	Q99714	2O23	Not Available	0.8698	0.7016
Kruppel-like factor 5	CHEMBL1293249	Q13887	Not Available	Not Available	0.8658	0.8633
Muscarinic acetylcholine receptor M4	CHEMBL1821	P08173	5DSG	T20709	0.8651	0.9408
DNA-(apurinic or apyrimidinic site) lyase	CHEMBL5619	P27695	6BOW	T13348	0.8448	0.9111
Pregnane X receptor	CHEMBL3401	O75469	6TFI	T82702	0.8151	0.9473
Muscarinic acetylcholine receptor M1	CHEMBL216	P11229	6OIJ	T28893	0.7946	0.9423
Cathepsin D	CHEMBL2581	P07339	4OD9	T67102	0.7793	0.9895
Nuclear receptor ROR-beta	CHEMBL3091268	Q92753	Not Available	Not Available	0.7655	0.955
Glutathione S-transferase Pi	CHEMBL3902	P09211	5J41	T21669	0.7627	0.9381
ADAM10	CHEMBL5028	O14672	6BE6	T31902	0.7408	0.975
Monoamine oxidase B	CHEMBL2039	P27338	1S3E	Not Available	0.7379	0.9251
Cyclooxygenase-1	CHEMBL221	P23219	6Y3C	Not Available	0.7375	0.9017
Peptidyl-prolyl cis-trans isomerase NIMA-interacting 1	CHEMBL2288	Q13526	1PIN	T16308	0.7333	0.9171
Toll-like receptor 8	CHEMBL5805	Q9NR97	3WN4	T48703	0.7265	0.9625
Proteasome Macropain subunit	CHEMBL3492	P49721	5LE5	Not Available	0.7068	0.9024
Proteasome component C5	CHEMBL4208	P20618	6KWY	Not Available	0.7049	0.9
Tyrosine-protein kinase FYN	CHEMBL1841	P06241	2DQ7	T17980	0.7033	0.8129
Quinone reductase 2	CHEMBL3959	P16083	4FGL	T75498	0.7032	0.8949
Beta-glucosidase	CHEMBL3761	Q9HCG7	Not Available	Not Available	0.6818	0.99
TRAF2- and NCK-interacting kinase	CHEMBL4527	Q9UKE5	2X7F	Not Available	0.6782	0.7
Histone deacetylase 7	CHEMBL2716	Q8WUI4	3C10	Not Available	0.6733	0.8944
Dual specificity phosphatase Cdc25B	CHEMBL4804	P30305	1QB0	Not Available	0.6707	0.795
Formyl peptide receptor 1	CHEMBL3359	P21462	Not Available	T87831	0.6591	0.9356
Integrin alpha-4/beta-1	CHEMBL1907599	P05556	3V4V	T97587	0.6586	0.9286
BMP-2-inducible protein kinase	CHEMBL4522	Q9NSY1	4W9W	Not Available	0.6564	0.7811
T-cell protein-tyrosine phosphatase	CHEMBL3807	P17706	1L8K	Not Available	0.6458	0.93
Signal transducer and activator of transcription 1-alpha/beta	CHEMBL6101	P42224	1YVL	T64205	0.6415	0.7262
Nuclear factor NF-kappa-B p105 subunit	CHEMBL3251	P19838	1SVC	Not Available	0.6383	0.9609
Casein kinase II alpha/beta	CHEMBL3038477	P67870	6TLS	T51565	0.6345	0.9923
Lipoxin A4 receptor	CHEMBL4227	P25090	6OMM	Not Available	0.6341	1
Vascular endothelial growth factor receptor 1	CHEMBL1868	P17948	5T89	Not Available	0.6341	0.9647
Transthyretin	CHEMBL3194	P02766	6SUG	T86462	0.6309	0.9071
Dual specificity phosphatase Cdc25C	CHEMBL2378	P30307	3OP3	Not Available	0.6308	0.9667
Tyrosyl-DNA phosphodiesterase 1	CHEMBL1075138	Q9NUW8	6N0D	Not Available	0.6292	0.7122
Histone deacetylase 8	CHEMBL3192	Q9BY41	5VI6	T28887	0.6203	0.9399
G protein-coupled receptor kinase 5	CHEMBL5678	P34947	4TND	Not Available	0.6182	0.88
Galectin-3	CHEMBL4531	P17931	6FOF	T72038	0.6133	0.969
Tyrosine-protein kinase ITK/TSK	CHEMBL2959	Q08881	4HCU	T91761	0.613	0.95
Histone deacetylase 5	CHEMBL2563	Q9UQL6	5UWI	Not Available	0.6103	0.8967
Tyrosine-protein kinase CSK	CHEMBL2634	P41240	1BYG	T64721	0.6101	0.7861
Glycine transporter 2	CHEMBL3060	Q9Y345	Not Available	Not Available	0.6097	0.9917
Neurokinin 2 receptor	CHEMBL2327	P21452	Not Available	T52790	0.6087	0.9889
Histamine H3 receptor	CHEMBL264	Q9Y5N1	Not Available	Not Available	0.6083	0.9143
Plasminogen activator inhibitor-1	CHEMBL3475	P05121	3CVM	T15556	0.6021	0.83
DNA topoisomerase II alpha	CHEMBL1806	P11388	6ZY5	T17048	0.5982	0.89
Lysosomal Pro-X carboxypeptidase	CHEMBL2335	P42785	3N2Z	Not Available	0.5973	1
Trypsin I	CHEMBL209	P07477	2RA3	T27602	0.5937	0.9
Macrophage migration inhibitory factor	CHEMBL2085	P14174	6B1K	T39977	0.5862	0.8078
Stimulator of interferon genes protein	CHEMBL4523377	Q86WV6	6NT5	Not Available	0.5841	0.9548
Glucose transporter	CHEMBL2535	P11166	6THA	Not Available	0.5788	0.9875
Serotonin 2c (5-HT2c) receptor	CHEMBL225	P28335	6BQH	T83813	0.5757	0.8962
MAP/microtubule affinity-regulating kinase 4	CHEMBL5754	Q96L34	5ES1	Not Available	0.5732	0.795
Neuronal acetylcholine receptor; alpha4/beta4	CHEMBL1907591	P30926	6UR8	T70967	0.5721	1
TGF-beta receptor type II	CHEMBL4267	P37173	5QIN	T49989	0.5607	0.8818
Cyclin-dependent kinase 5	CHEMBL4036	Q00535	4AU8	T20973	0.5559	0.7909
Calpain 1	CHEMBL3891	P07384	1ZCM	Not Available	0.5516	0.9304
DNA topoisomerase I	CHEMBL1781	P11387	1K4T	T09826	0.5463	0.97
Serine/threonine-protein kinase PLK4	CHEMBL3788	O00444	3COK	Not Available	0.5453	0.8365
Cytochrome P450 2A6	CHEMBL5282	P11509	2FDV	T06455	0.5444	0.7178
Acetylcholine receptor; alpha1/beta1/delta/gamma	CHEMBL1907588	P02708	5HBT	T04689	0.5361	0.9833
Cysteine protease ATG4B	CHEMBL1741221	Q9Y4P1	2CY7	Not Available	0.5332	0.875
Neprilysin	CHEMBL1944	P08473	6SUK	T05409	0.523	0.9263
Sodium/hydrogen exchanger 1	CHEMBL2781	P19634	7DSX	T82028	0.5218	0.9024
GABA-A receptor; alpha-1/beta-2/gamma-2	CHEMBL2095172	P14867	6X3T	T51487	0.5203	0.9267
Ribosomal protein S6 kinase alpha 5	CHEMBL4237	O75582	1VZO	Not Available	0.52	0.91
Thromboxane A2 receptor	CHEMBL2069	P21731	Not Available	T76198	0.5198	0.9262
Cathepsin S	CHEMBL2954	P25774	2C0Y	T68290	0.5164	0.956
Protein Mdm4	CHEMBL1255126	O15151	6Q9Y	T36741	0.5144	0.902
Serine/threonine-protein kinase ULK3	CHEMBL5047	Q6PHR2	6FDY	Not Available	0.5131	0.785
Serine/threonine-protein kinase ULK1	CHEMBL6006	O75385	4WNO	Not Available	0.5069	0.76
Phosphodiesterase 11A	CHEMBL2717	Q9HCR9	Not Available	Not Available	0.5051	0.85
Thromboxane-A synthase	CHEMBL1835	P24557	Not Available	T78356	0.5048	0.98
Prelamin-A/C	CHEMBL1293235	P02545	6JLB	Not Available	631 nm	Potency

## Sheet: Sheet2
From	To
O15164	TRIM24
P08912	CHRM5
Q16236	NFE2L2
Q99714	HSD17B10
Q13887	KLF5
P08173	CHRM4
P27695	APEX1
O75469	NR1I2
P11229	CHRM1
P07339	CTSD
Q92753	RORB
P09211	GSTP1
O14672	ADAM10
P27338	MAOB
P23219	PTGS1
Q13526	PIN1
Q9NR97	TLR8
P49721	PSMB2
P20618	PSMB1
P06241	FYN
P16083	NQO2
Q9HCG7	GBA2
Q9UKE5	TNIK
Q8WUI4	HDAC7
P30305	CDC25B
P21462	FPR1
P05556	ITGB1
Q9NSY1	BMP2K
P17706	PTPN2
P42224	STAT1
P19838	NFKB1
P67870	CSNK2B
P25090	FPR2
P17948	FLT1
P02766	TTR
P30307	CDC25C
Q9NUW8	TDP1
Q9BY41	HDAC8
P34947	GRK5
P17931	LGALS3
Q08881	ITK
Q9UQL6	HDAC5
P41240	CSK
Q9Y345	SLC6A5
P21452	TACR2
Q9Y5N1	HRH3
P05121	SERPINE1
P11388	TOP2A
P42785	PRCP
P07477	PRSS1
P14174	MIF
Q86WV6	STING1
P11166	SLC2A1
P28335	HTR2C
Q96L34	MARK4
P30926	CHRNB4
P37173	TGFBR2
Q00535	CDK5
P07384	CAPN1
P11387	TOP1
O00444	PLK4
P11509	CYP2A6
P02708	CHRNA1
Q9Y4P1	ATG4B
P08473	MME
P19634	SLC9A1
P14867	GABRA1
O75582	RPS6KA5
P21731	TBXA2R
P25774	CTSS
O15151	MDM4
Q6PHR2	ULK3
O75385	ULK1
Q9HCR9	PDE11A
P24557	TBXAS1
P02545	LMNA
