# Supplementary material for: Investigation of the Mechanism of Cinnamaldehyde in Irritable Bowel Syndrome Based via Network Pharmacology, Molecular Docking, and Animal Experiments
Source: Pediatr Discov. 2025 Oct 5:e70017. Online ahead of print. doi: 10.1002/pdi3.70017 (PMC13398650; doi:10.1002/pdi3.70017)
Supplement: Supplementary file 1 — Supporting Information S1 [file PDI3-9999-0-s001.zip › Supplementary Materials/IBS Targets/GeneCards-SearchResults (2).csv]

Gene Symbol	Description	Category	Uniprot ID	Gifts	GC Id	Relevance score	GeneCards Link
BRCA2	BRCA2 DNA Repair Associated	Protein Coding	P51587	61	GC13P032315	153.532012939453	https://www.genecards.org/cgi-bin/carddisp.pl?gene=BRCA2
ATM	ATM Serine/Threonine Kinase	Protein Coding	Q13315	66	GC11P108222	150.520584106445	https://www.genecards.org/cgi-bin/carddisp.pl?gene=ATM
APC	APC Regulator Of WNT Signaling Pathway	Protein Coding	P25054	62	GC05P112707	136.361679077148	https://www.genecards.org/cgi-bin/carddisp.pl?gene=APC
PTEN	Phosphatase And Tensin Homolog	Protein Coding	P60484	65	GC10P124078	132.366882324219	https://www.genecards.org/cgi-bin/carddisp.pl?gene=PTEN
MSH6	MutS Homolog 6	Protein Coding	P52701	61	GC02P047695	130.836776733398	https://www.genecards.org/cgi-bin/carddisp.pl?gene=MSH6
TP53	Tumor Protein P53	Protein Coding	P04637	66	GC17M007661	127.315299987793	https://www.genecards.org/cgi-bin/carddisp.pl?gene=TP53
MSH2	MutS Homolog 2	Protein Coding	P43246	61	GC02P047403	126.268058776855	https://www.genecards.org/cgi-bin/carddisp.pl?gene=MSH2
FBN1	Fibrillin 1	Protein Coding	P35555	60	GC15M048408	125.998001098633	https://www.genecards.org/cgi-bin/carddisp.pl?gene=FBN1
BRCA1	BRCA1 DNA Repair Associated	Protein Coding	P38398	63	GC17M043044	122.711273193359	https://www.genecards.org/cgi-bin/carddisp.pl?gene=BRCA1
MLH1	MutL Homolog 1	Protein Coding	P40692	62	GC03P036993	120.26993560791	https://www.genecards.org/cgi-bin/carddisp.pl?gene=MLH1
FLNA	Filamin A	Protein Coding	P21333	62	GC0XM154348	119.931053161621	https://www.genecards.org/cgi-bin/carddisp.pl?gene=FLNA
CEP290	Centrosomal Protein 290	Protein Coding	O15078	54	GC12M088049	118.930572509766	https://www.genecards.org/cgi-bin/carddisp.pl?gene=CEP290
NF1	Neurofibromin 1	Protein Coding	P21359	61	GC17P031094	115.767272949219	https://www.genecards.org/cgi-bin/carddisp.pl?gene=NF1
NOD2	Nucleotide Binding Oligomerization Domain Containing 2	Protein Coding	Q9HC29	61	GC16P050693	115.54443359375	https://www.genecards.org/cgi-bin/carddisp.pl?gene=NOD2
PTCH1	Patched 1	Protein Coding	Q13635	64	GC09M095442	114.470687866211	https://www.genecards.org/cgi-bin/carddisp.pl?gene=PTCH1
PMS2	PMS1 Homolog 2, Mismatch Repair System Component	Protein Coding	P54278	61	GC07M005973	110.95263671875	https://www.genecards.org/cgi-bin/carddisp.pl?gene=PMS2
SCN5A	Sodium Voltage-Gated Channel Alpha Subunit 5	Protein Coding	Q14524	63	GC03M038850	109.232376098633	https://www.genecards.org/cgi-bin/carddisp.pl?gene=SCN5A
ATRX	ATRX Chromatin Remodeler	Protein Coding	P46100	60	GC0XM077504	98.2612609863281	https://www.genecards.org/cgi-bin/carddisp.pl?gene=ATRX
TSC2	TSC Complex Subunit 2	Protein Coding	P49815	64	GC16P120169	98.0056381225586	https://www.genecards.org/cgi-bin/carddisp.pl?gene=TSC2
SMARCA4	SWI/SNF Related BAF Chromatin Remodeling Complex Subunit ATPase 4	Protein Coding	P51532	64	GC19P151807	97.9151077270508	https://www.genecards.org/cgi-bin/carddisp.pl?gene=SMARCA4
KMT2D	Lysine Methyltransferase 2D	Protein Coding	O14686	57	GC12M049018	97.7202301025391	https://www.genecards.org/cgi-bin/carddisp.pl?gene=KMT2D
BLM	BLM RecQ Like Helicase	Protein Coding	P54132	62	GC15P090717	97.6285934448242	https://www.genecards.org/cgi-bin/carddisp.pl?gene=BLM
BAP1	BRCA1 Associated Deubiquitinase 1	Protein Coding	Q92560	60	GC03M052401	97.3085250854492	https://www.genecards.org/cgi-bin/carddisp.pl?gene=BAP1
DICER1	Dicer 1, Ribonuclease III	Protein Coding	Q9UPY3	61	GC14M095086	95.8316040039063	https://www.genecards.org/cgi-bin/carddisp.pl?gene=DICER1
WT1	WT1 Transcription Factor	Protein Coding	P19544	61	GC11M032365	94.4672164916992	https://www.genecards.org/cgi-bin/carddisp.pl?gene=WT1
MECP2	Methyl-CpG Binding Protein 2	Protein Coding	P51608	60	GC0XM154021	94.0007781982422	https://www.genecards.org/cgi-bin/carddisp.pl?gene=MECP2
KCNH2	Potassium Voltage-Gated Channel Subfamily H Member 2	Protein Coding	Q12809	63	GC07M150944	93.3348693847656	https://www.genecards.org/cgi-bin/carddisp.pl?gene=KCNH2
CREBBP	CREB Binding Protein	Protein Coding	Q92793	67	GC16M049995	92.5388336181641	https://www.genecards.org/cgi-bin/carddisp.pl?gene=CREBBP
CDH1	Cadherin 1	Protein Coding	P12830	62	GC16P068737	91.3906707763672	https://www.genecards.org/cgi-bin/carddisp.pl?gene=CDH1
KCNQ1	Potassium Voltage-Gated Channel Subfamily Q Member 1	Protein Coding	P51787	62	GC11P002444	90.9249267578125	https://www.genecards.org/cgi-bin/carddisp.pl?gene=KCNQ1
FLCN	Folliculin	Protein Coding	Q8NFG4	55	GC17M017212	90.6778564453125	https://www.genecards.org/cgi-bin/carddisp.pl?gene=FLCN
CC2D2A	Coiled-Coil And C2 Domain Containing 2A	Protein Coding	Q9P2K1	52	GC04P030056	89.7008666992188	https://www.genecards.org/cgi-bin/carddisp.pl?gene=CC2D2A
STK11	Serine/Threonine Kinase 11	Protein Coding	Q15831	62	GC19P001177	88.7086791992188	https://www.genecards.org/cgi-bin/carddisp.pl?gene=STK11
DOCK8	Dedicator Of Cytokinesis 8	Protein Coding	Q8NF50	58	GC09P000341	88.1600036621094	https://www.genecards.org/cgi-bin/carddisp.pl?gene=DOCK8
COL3A1	Collagen Type III Alpha 1 Chain	Protein Coding	P02461	61	GC02P188974	88.0198364257813	https://www.genecards.org/cgi-bin/carddisp.pl?gene=COL3A1
RET	Ret Proto-Oncogene	Protein Coding	P07949	67	GC10P052615	86.9526596069336	https://www.genecards.org/cgi-bin/carddisp.pl?gene=RET
RPGRIP1L	RPGRIP1 Like	Protein Coding	Q68CZ1	54	GC16M053808	86.6890258789063	https://www.genecards.org/cgi-bin/carddisp.pl?gene=RPGRIP1L
AXIN2	Axin 2	Protein Coding	Q9Y2T1	62	GC17M065528	86.2291107177734	https://www.genecards.org/cgi-bin/carddisp.pl?gene=AXIN2
NBN	Nibrin	Protein Coding	O60934	61	GC08M089933	85.8863296508789	https://www.genecards.org/cgi-bin/carddisp.pl?gene=NBN
IL10RA	Interleukin 10 Receptor Subunit Alpha	Protein Coding	Q13651	57	GC11P118000	85.5639266967773	https://www.genecards.org/cgi-bin/carddisp.pl?gene=IL10RA
C11orf65	Chromosome 11 Open Reading Frame 65	Protein Coding	Q8NCR3	42	GC11M108308	85.4163970947266	https://www.genecards.org/cgi-bin/carddisp.pl?gene=C11orf65
SMAD4	SMAD Family Member 4	Protein Coding	Q13485	65	GC18P051028	85.1817398071289	https://www.genecards.org/cgi-bin/carddisp.pl?gene=SMAD4
LYST	Lysosomal Trafficking Regulator	Protein Coding	Q99698	50	GC01M235661	85.0730285644531	https://www.genecards.org/cgi-bin/carddisp.pl?gene=LYST
IL10	Interleukin 10	Protein Coding	P22301	60	GC01M206767	83.7870864868164	https://www.genecards.org/cgi-bin/carddisp.pl?gene=IL10
IL10RB	Interleukin 10 Receptor Subunit Beta	Protein Coding	Q08334	57	GC21P033266	81.6249160766602	https://www.genecards.org/cgi-bin/carddisp.pl?gene=IL10RB
FGFR2	Fibroblast Growth Factor Receptor 2	Protein Coding	P21802	68	GC10M121478	81.4070816040039	https://www.genecards.org/cgi-bin/carddisp.pl?gene=FGFR2
STAT3	Signal Transducer And Activator Of Transcription 3	Protein Coding	P40763	67	GC17M042313	80.9958801269531	https://www.genecards.org/cgi-bin/carddisp.pl?gene=STAT3
TMEM67	Transmembrane Protein 67	Protein Coding	Q5HYA8	52	GC08P093754	80.6526565551758	https://www.genecards.org/cgi-bin/carddisp.pl?gene=TMEM67
PTPN11	Protein Tyrosine Phosphatase Non-Receptor Type 11	Protein Coding	Q06124	67	GC12P112418	80.5736923217773	https://www.genecards.org/cgi-bin/carddisp.pl?gene=PTPN11
POLE	DNA Polymerase Epsilon, Catalytic Subunit	Protein Coding	Q07864	61	GC12M132821	80.4864959716797	https://www.genecards.org/cgi-bin/carddisp.pl?gene=POLE
USH2A	Usherin	Protein Coding	O75445	51	GC01M215622	79.8862915039063	https://www.genecards.org/cgi-bin/carddisp.pl?gene=USH2A
PIK3CA	Phosphatidylinositol-4,5-Bisphosphate 3-Kinase Catalytic Subunit Alpha	Protein Coding	P42336	65	GC03P179148	79.7708129882813	https://www.genecards.org/cgi-bin/carddisp.pl?gene=PIK3CA
MKS1	MKS Transition Zone Complex Subunit 1	Protein Coding	Q9NXB0	52	GC17M058205	79.1554412841797	https://www.genecards.org/cgi-bin/carddisp.pl?gene=MKS1
ALMS1	ALMS1 Centrosome And Basal Body Associated Protein	Protein Coding	Q8TCU4	51	GC02P073385	79.0486068725586	https://www.genecards.org/cgi-bin/carddisp.pl?gene=ALMS1
RAD50	RAD50 Double Strand Break Repair Protein	Protein Coding	Q92878	62	GC05P132556	79.0320129394531	https://www.genecards.org/cgi-bin/carddisp.pl?gene=RAD50
RECQL4	RecQ Like Helicase 4	Protein Coding	O94761	54	GC08M147404	78.7366485595703	https://www.genecards.org/cgi-bin/carddisp.pl?gene=RECQL4
NLRP3	NLR Family Pyrin Domain Containing 3	Protein Coding	Q96P20	62	GC01P247632	78.7223205566406	https://www.genecards.org/cgi-bin/carddisp.pl?gene=NLRP3
FGFR1	Fibroblast Growth Factor Receptor 1	Protein Coding	P11362	68	GC08M038400	78.7001342773438	https://www.genecards.org/cgi-bin/carddisp.pl?gene=FGFR1
POLG	DNA Polymerase Gamma, Catalytic Subunit	Protein Coding	P54098	61	GC15M163223	78.1121063232422	https://www.genecards.org/cgi-bin/carddisp.pl?gene=POLG
WRN	WRN RecQ Like Helicase	Protein Coding	Q14191	60	GC08P031033	77.9987716674805	https://www.genecards.org/cgi-bin/carddisp.pl?gene=WRN
PALB2	Partner And Localizer Of BRCA2	Protein Coding	Q86YC2	57	GC16M023603	77.9503936767578	https://www.genecards.org/cgi-bin/carddisp.pl?gene=PALB2
SDHA	Succinate Dehydrogenase Complex Flavoprotein Subunit A	Protein Coding	P31040	61	GC05P000248	77.113395690918	https://www.genecards.org/cgi-bin/carddisp.pl?gene=SDHA
CHD7	Chromodomain Helicase DNA Binding Protein 7	Protein Coding	Q9P2D1	57	GC08P060678	76.1242752075195	https://www.genecards.org/cgi-bin/carddisp.pl?gene=CHD7
GLI3	GLI Family Zinc Finger 3	Protein Coding	P10071	62	GC07M041960	75.5774536132813	https://www.genecards.org/cgi-bin/carddisp.pl?gene=GLI3
CHEK2	Checkpoint Kinase 2	Protein Coding	O96017	67	GC22M028687	75.1364212036133	https://www.genecards.org/cgi-bin/carddisp.pl?gene=CHEK2
BRIP1	BRCA1 Interacting DNA Helicase 1	Protein Coding	Q9BX63	61	GC17M061679	74.8210372924805	https://www.genecards.org/cgi-bin/carddisp.pl?gene=BRIP1
BRAF	B-Raf Proto-Oncogene, Serine/Threonine Kinase	Protein Coding	P15056	67	GC07M140793	74.4140014648438	https://www.genecards.org/cgi-bin/carddisp.pl?gene=BRAF
MUTYH	MutY DNA Glycosylase	Protein Coding	Q9UIF7	58	GC01M045329	74.3179473876953	https://www.genecards.org/cgi-bin/carddisp.pl?gene=MUTYH
BMPR1A	Bone Morphogenetic Protein Receptor Type 1A	Protein Coding	P36894	65	GC10P123974	73.6393814086914	https://www.genecards.org/cgi-bin/carddisp.pl?gene=BMPR1A
LZTR1	Leucine Zipper Like Post Translational Regulator 1	Protein Coding	Q8N653	55	GC22P091594	73.604736328125	https://www.genecards.org/cgi-bin/carddisp.pl?gene=LZTR1
AIRE	Autoimmune Regulator	Protein Coding	O43918	57	GC21P044285	73.5057067871094	https://www.genecards.org/cgi-bin/carddisp.pl?gene=AIRE
NIPBL	NIPBL Cohesin Loading Factor	Protein Coding	Q6KC79	55	GC05P036876	73.3501739501953	https://www.genecards.org/cgi-bin/carddisp.pl?gene=NIPBL
OFD1	OFD1 Centriole And Centriolar Satellite Protein	Protein Coding	O75665	55	GC0XP013714	73.0569458007813	https://www.genecards.org/cgi-bin/carddisp.pl?gene=OFD1
VPS13B	Vacuolar Protein Sorting 13 Homolog B	Protein Coding	Q7Z7G8	52	GC08P099174	72.7918930053711	https://www.genecards.org/cgi-bin/carddisp.pl?gene=VPS13B
COL5A1	Collagen Type V Alpha 1 Chain	Protein Coding	P20908	60	GC09P134641	72.4622192382813	https://www.genecards.org/cgi-bin/carddisp.pl?gene=COL5A1
TSC1	TSC Complex Subunit 1	Protein Coding	Q92574	61	GC09M132891	72.0529327392578	https://www.genecards.org/cgi-bin/carddisp.pl?gene=TSC1
VHL	Von Hippel-Lindau Tumor Suppressor	Protein Coding	P40337	60	GC03P027018	71.8205413818359	https://www.genecards.org/cgi-bin/carddisp.pl?gene=VHL
NSD1	Nuclear Receptor Binding SET Domain Protein 1	Protein Coding	Q96L73	57	GC05P190349	71.6586837768555	https://www.genecards.org/cgi-bin/carddisp.pl?gene=NSD1
TBX1	T-Box Transcription Factor 1	Protein Coding	O43435	54	GC22P091527	70.9693603515625	https://www.genecards.org/cgi-bin/carddisp.pl?gene=TBX1
CACNA1C	Calcium Voltage-Gated Channel Subunit Alpha1 C	Protein Coding	Q13936	62	GC12P001970	70.7065582275391	https://www.genecards.org/cgi-bin/carddisp.pl?gene=CACNA1C
MYO7A	Myosin VIIA	Protein Coding	Q13402	56	GC11P077128	70.642448425293	https://www.genecards.org/cgi-bin/carddisp.pl?gene=MYO7A
WFS1	Wolframin ER Transmembrane Glycoprotein	Protein Coding	O76024	58	GC04P006269	70.4442443847656	https://www.genecards.org/cgi-bin/carddisp.pl?gene=WFS1
ATP7A	ATPase Copper Transporting Alpha	Protein Coding	Q04656	59	GC0XP078257	69.7478561401367	https://www.genecards.org/cgi-bin/carddisp.pl?gene=ATP7A
COL4A3	Collagen Type IV Alpha 3 Chain	Protein Coding	Q01955	58	GC02P227164	69.7185516357422	https://www.genecards.org/cgi-bin/carddisp.pl?gene=COL4A3
CDH23	Cadherin Related 23	Protein Coding	Q9H251	57	GC10P071396	69.6886367797852	https://www.genecards.org/cgi-bin/carddisp.pl?gene=CDH23
PLOD1	Procollagen-Lysine,2-Oxoglutarate 5-Dioxygenase 1	Protein Coding	Q02809	59	GC01P011934	69.5424194335938	https://www.genecards.org/cgi-bin/carddisp.pl?gene=PLOD1
MED12	Mediator Complex Subunit 12	Protein Coding	Q93074	57	GC0XP071118	69.3859405517578	https://www.genecards.org/cgi-bin/carddisp.pl?gene=MED12
TGFB1	Transforming Growth Factor Beta 1	Protein Coding	P01137	65	GC19M041301	69.0479507446289	https://www.genecards.org/cgi-bin/carddisp.pl?gene=TGFB1
AHI1	Abelson Helper Integration Site 1	Protein Coding	Q8N157	53	GC06M135283	68.8375244140625	https://www.genecards.org/cgi-bin/carddisp.pl?gene=AHI1
EGFR	Epidermal Growth Factor Receptor	Protein Coding	P00533	68	GC07P055019	68.7294769287109	https://www.genecards.org/cgi-bin/carddisp.pl?gene=EGFR
TGFBR2	Transforming Growth Factor Beta Receptor 2	Protein Coding	P37173	65	GC03P030609	68.375732421875	https://www.genecards.org/cgi-bin/carddisp.pl?gene=TGFBR2
COL4A5	Collagen Type IV Alpha 5 Chain	Protein Coding	P29400	57	GC0XP108439	68.2204208374023	https://www.genecards.org/cgi-bin/carddisp.pl?gene=COL4A5
IFIH1	Interferon Induced With Helicase C Domain 1	Protein Coding	Q9BYX4	61	GC02M162267	67.5151519775391	https://www.genecards.org/cgi-bin/carddisp.pl?gene=IFIH1
WAS	WASP Actin Nucleation Promoting Factor	Protein Coding	P42768	61	GC0XP048676	67.3614807128906	https://www.genecards.org/cgi-bin/carddisp.pl?gene=WAS
PHOX2B	Paired Like Homeobox 2B	Protein Coding	Q99453	56	GC04M041746	67.3579025268555	https://www.genecards.org/cgi-bin/carddisp.pl?gene=PHOX2B
MITF	Melanocyte Inducing Transcription Factor	Protein Coding	O75030	61	GC03P069740	67.2685089111328	https://www.genecards.org/cgi-bin/carddisp.pl?gene=MITF
JAG1	Jagged Canonical Notch Ligand 1	Protein Coding	P78504	63	GC20M010637	67.057258605957	https://www.genecards.org/cgi-bin/carddisp.pl?gene=JAG1
PEX1	Peroxisomal Biogenesis Factor 1	Protein Coding	O43933	57	GC07M092487	66.8786163330078	https://www.genecards.org/cgi-bin/carddisp.pl?gene=PEX1
CDKN2A	Cyclin Dependent Kinase Inhibitor 2A	Protein Coding	Q8N726	64	GC09M021967	66.8633728027344	https://www.genecards.org/cgi-bin/carddisp.pl?gene=CDKN2A
BBS1	Bardet-Biedl Syndrome 1	Protein Coding	Q8NFJ9	52	GC11P107927	66.8211212158203	https://www.genecards.org/cgi-bin/carddisp.pl?gene=BBS1
KCNE1	Potassium Voltage-Gated Channel Subfamily E Regulatory Subunit 1	Protein Coding	P15382	58	GC21M034446	66.7815246582031	https://www.genecards.org/cgi-bin/carddisp.pl?gene=KCNE1
POLD1	DNA Polymerase Delta 1, Catalytic Subunit	Protein Coding	P28340	60	GC19P152917	66.5353546142578	https://www.genecards.org/cgi-bin/carddisp.pl?gene=POLD1
TNF	Tumor Necrosis Factor	Protein Coding	P01375	65	GC06P181893	66.2596588134766	https://www.genecards.org/cgi-bin/carddisp.pl?gene=TNF
KRAS	KRAS Proto-Oncogene, GTPase	Protein Coding	P01116	66	GC12M035956	66.1209182739258	https://www.genecards.org/cgi-bin/carddisp.pl?gene=KRAS
ALK	ALK Receptor Tyrosine Kinase	Protein Coding	Q9UM73	64	GC02M029307	65.8332901000977	https://www.genecards.org/cgi-bin/carddisp.pl?gene=ALK
SLC2A1	Solute Carrier Family 2 Member 1	Protein Coding	P11166	66	GC01M042925	65.6704254150391	https://www.genecards.org/cgi-bin/carddisp.pl?gene=SLC2A1
SDHB	Succinate Dehydrogenase Complex Iron Sulfur Subunit B	Protein Coding	P21912	61	GC01M022674	65.4160995483398	https://www.genecards.org/cgi-bin/carddisp.pl?gene=SDHB
MET	MET Proto-Oncogene, Receptor Tyrosine Kinase	Protein Coding	P08581	67	GC07P116672	65.3666381835938	https://www.genecards.org/cgi-bin/carddisp.pl?gene=MET
AR	Androgen Receptor	Protein Coding	P10275	65	GC0XP067544	64.5358276367188	https://www.genecards.org/cgi-bin/carddisp.pl?gene=AR
CUBN	Cubilin	Protein Coding	O60494	58	GC10M016824	64.4955139160156	https://www.genecards.org/cgi-bin/carddisp.pl?gene=CUBN
IDUA	Alpha-L-Iduronidase	Protein Coding	P35475	58	GC04P000986	64.3950042724609	https://www.genecards.org/cgi-bin/carddisp.pl?gene=IDUA
MEN1	Menin 1	Protein Coding	O00255	59	GC11M064803	64.3080444335938	https://www.genecards.org/cgi-bin/carddisp.pl?gene=MEN1
GRIN2A	Glutamate Ionotropic Receptor NMDA Type Subunit 2A	Protein Coding	Q12879	65	GC16M009753	63.8749313354492	https://www.genecards.org/cgi-bin/carddisp.pl?gene=GRIN2A
EVC2	EvC Ciliary Complex Subunit 2	Protein Coding	Q86UK5	51	GC04M006424	63.7753028869629	https://www.genecards.org/cgi-bin/carddisp.pl?gene=EVC2
PDGFRA	Platelet Derived Growth Factor Receptor Alpha	Protein Coding	P16234	66	GC04P054229	63.7563247680664	https://www.genecards.org/cgi-bin/carddisp.pl?gene=PDGFRA
NOTCH1	Notch Receptor 1	Protein Coding	P46531	66	GC09M139264	63.5369720458984	https://www.genecards.org/cgi-bin/carddisp.pl?gene=NOTCH1
SOS1	SOS Ras/Rac Guanine Nucleotide Exchange Factor 1	Protein Coding	Q07889	64	GC02M039454	63.4848937988281	https://www.genecards.org/cgi-bin/carddisp.pl?gene=SOS1
IL6	Interleukin 6	Protein Coding	P05231	64	GC07P022725	63.3567733764648	https://www.genecards.org/cgi-bin/carddisp.pl?gene=IL6
SUFU	SUFU Negative Regulator Of Hedgehog Signaling	Protein Coding	Q9UMX1	55	GC10P124493	62.9603233337402	https://www.genecards.org/cgi-bin/carddisp.pl?gene=SUFU
DYNC2H1	Dynein Cytoplasmic 2 Heavy Chain 1	Protein Coding	Q8NCM8	52	GC11P103109	62.8766860961914	https://www.genecards.org/cgi-bin/carddisp.pl?gene=DYNC2H1
BARD1	BRCA1 Associated RING Domain 1	Protein Coding	Q99728	60	GC02M214725	62.8222885131836	https://www.genecards.org/cgi-bin/carddisp.pl?gene=BARD1
SDHD	Succinate Dehydrogenase Complex Subunit D	Protein Coding	O14521	58	GC11P113465	62.7973403930664	https://www.genecards.org/cgi-bin/carddisp.pl?gene=SDHD
MSH3	MutS Homolog 3	Protein Coding	P20585	55	GC05P080654	62.7455139160156	https://www.genecards.org/cgi-bin/carddisp.pl?gene=MSH3
ERCC6	ERCC Excision Repair 6, Chromatin Remodeling Factor	Protein Coding	Q03468	60	GC10M049472	62.4731979370117	https://www.genecards.org/cgi-bin/carddisp.pl?gene=ERCC6
EP300	E1A Binding Protein P300	Protein Coding	Q09472	65	GC22P092249	62.4147567749023	https://www.genecards.org/cgi-bin/carddisp.pl?gene=EP300
HRAS	HRas Proto-Oncogene, GTPase	Protein Coding	P01112	65	GC11M015046	61.9252624511719	https://www.genecards.org/cgi-bin/carddisp.pl?gene=HRAS
DNMT3B	DNA Methyltransferase 3 Beta	Protein Coding	Q9UBC3	64	GC20P032762	61.8463020324707	https://www.genecards.org/cgi-bin/carddisp.pl?gene=DNMT3B
RTEL1	Regulator Of Telomere Elongation Helicase 1	Protein Coding	Q9NZ71	54	GC20P069269	61.785285949707	https://www.genecards.org/cgi-bin/carddisp.pl?gene=RTEL1
KIT	KIT Proto-Oncogene, Receptor Tyrosine Kinase	Protein Coding	P10721	66	GC04P054657	61.7221031188965	https://www.genecards.org/cgi-bin/carddisp.pl?gene=KIT
COL1A1	Collagen Type I Alpha 1 Chain	Protein Coding	P02452	62	GC17M097561	61.6620254516602	https://www.genecards.org/cgi-bin/carddisp.pl?gene=COL1A1
CDKN1C	Cyclin Dependent Kinase Inhibitor 1C	Protein Coding	P49918	58	GC11M015146	61.5912055969238	https://www.genecards.org/cgi-bin/carddisp.pl?gene=CDKN1C
BBS2	Bardet-Biedl Syndrome 2	Protein Coding	Q9BXC9	53	GC16M056467	61.2059288024902	https://www.genecards.org/cgi-bin/carddisp.pl?gene=BBS2
CD40LG	CD40 Ligand	Protein Coding	P29965	62	GC0XP136649	60.4850158691406	https://www.genecards.org/cgi-bin/carddisp.pl?gene=CD40LG
PCDH15	Protocadherin Related 15	Protein Coding	Q96QU1	54	GC10M053802	60.4591903686523	https://www.genecards.org/cgi-bin/carddisp.pl?gene=PCDH15
ADAM17	ADAM Metallopeptidase Domain 17	Protein Coding	P78536	64	GC02M009488	60.4275779724121	https://www.genecards.org/cgi-bin/carddisp.pl?gene=ADAM17
SCN1A	Sodium Voltage-Gated Channel Alpha Subunit 1	Protein Coding	P35498	61	GC02M165989	60.3465957641602	https://www.genecards.org/cgi-bin/carddisp.pl?gene=SCN1A
EPCAM	Epithelial Cell Adhesion Molecule	Protein Coding	P16422	61	GC02P047345	60.2935409545898	https://www.genecards.org/cgi-bin/carddisp.pl?gene=EPCAM
FAS	Fas Cell Surface Death Receptor	Protein Coding	P25445	64	GC10P124091	59.958381652832	https://www.genecards.org/cgi-bin/carddisp.pl?gene=FAS
CHRNE	Cholinergic Receptor Nicotinic Epsilon Subunit	Protein Coding	Q04844	58	GC17M004897	59.7408142089844	https://www.genecards.org/cgi-bin/carddisp.pl?gene=CHRNE
TGFBR1	Transforming Growth Factor Beta Receptor 1	Protein Coding	P36897	67	GC09P107186	59.6006164550781	https://www.genecards.org/cgi-bin/carddisp.pl?gene=TGFBR1
BBS10	Bardet-Biedl Syndrome 10	Protein Coding	Q8TAM1	52	GC12M076344	59.2970275878906	https://www.genecards.org/cgi-bin/carddisp.pl?gene=BBS10
COL1A2	Collagen Type I Alpha 2 Chain	Protein Coding	P08123	61	GC07P094394	59.2117652893066	https://www.genecards.org/cgi-bin/carddisp.pl?gene=COL1A2
TTC7A	Tetratricopeptide Repeat Domain 7A	Protein Coding	Q9ULT0	51	GC02P046928	59.1871223449707	https://www.genecards.org/cgi-bin/carddisp.pl?gene=TTC7A
LMNA	Lamin A/C	Protein Coding	P02545	63	GC01P156082	59.1213684082031	https://www.genecards.org/cgi-bin/carddisp.pl?gene=LMNA
SCN10A	Sodium Voltage-Gated Channel Alpha Subunit 10	Protein Coding	Q9Y5Y9	60	GC03M038851	59.1173973083496	https://www.genecards.org/cgi-bin/carddisp.pl?gene=SCN10A
SURF1	SURF1 Cytochrome C Oxidase Assembly Factor	Protein Coding	Q15526	55	GC09M133351	59.1093940734863	https://www.genecards.org/cgi-bin/carddisp.pl?gene=SURF1
CNTNAP2	Contactin Associated Protein 2	Protein Coding	Q9UHC6	58	GC07P146116	58.9220657348633	https://www.genecards.org/cgi-bin/carddisp.pl?gene=CNTNAP2
AGRN	Agrin	Protein Coding	O00468	58	GC01P001020	58.5163459777832	https://www.genecards.org/cgi-bin/carddisp.pl?gene=AGRN
TNFRSF1A	TNF Receptor Superfamily Member 1A	Protein Coding	P19438	62	GC12M006328	58.4048767089844	https://www.genecards.org/cgi-bin/carddisp.pl?gene=TNFRSF1A
MRE11	MRE11 Homolog, Double Strand Break Repair Nuclease	Protein Coding	P49959	61	GC11M140320	58.1795234680176	https://www.genecards.org/cgi-bin/carddisp.pl?gene=MRE11
FH	Fumarate Hydratase	Protein Coding	P07954	59	GC01M241499	58.068603515625	https://www.genecards.org/cgi-bin/carddisp.pl?gene=FH
LAMB2	Laminin Subunit Beta 2	Protein Coding	P55268	58	GC03M049121	57.5392112731934	https://www.genecards.org/cgi-bin/carddisp.pl?gene=LAMB2
CPLANE1	Ciliogenesis And Planar Polarity Effector Complex Subunit 1	Protein Coding	Q9H799	45	GC05M038781	57.3730087280273	https://www.genecards.org/cgi-bin/carddisp.pl?gene=CPLANE1
OCRL	OCRL Inositol Polyphosphate-5-Phosphatase	Protein Coding	Q01968	58	GC0XP129539	57.3252563476563	https://www.genecards.org/cgi-bin/carddisp.pl?gene=OCRL
SKI	SKI Proto-Oncogene	Protein Coding	P12755	57	GC01P074968	57.324146270752	https://www.genecards.org/cgi-bin/carddisp.pl?gene=SKI
PRKAR1A	Protein Kinase CAMP-Dependent Type I Regulatory Subunit Alpha	Protein Coding	P10644	64	GC17P155470	57.250732421875	https://www.genecards.org/cgi-bin/carddisp.pl?gene=PRKAR1A
GJB2	Gap Junction Protein Beta 2	Protein Coding	P29033	58	GC13M020187	56.7943916320801	https://www.genecards.org/cgi-bin/carddisp.pl?gene=GJB2
RB1	RB Transcriptional Corepressor 1	Protein Coding	P06400	61	GC13P048303	56.6660118103027	https://www.genecards.org/cgi-bin/carddisp.pl?gene=RB1
COL5A2	Collagen Type V Alpha 2 Chain	Protein Coding	P05997	57	GC02M189031	56.4737281799316	https://www.genecards.org/cgi-bin/carddisp.pl?gene=COL5A2
RUNX1	RUNX Family Transcription Factor 1	Protein Coding	Q01196	62	GC21M034787	56.3118133544922	https://www.genecards.org/cgi-bin/carddisp.pl?gene=RUNX1
INPP5E	Inositol Polyphosphate-5-Phosphatase E	Protein Coding	Q9NRR6	52	GC09M136428	56.1715927124023	https://www.genecards.org/cgi-bin/carddisp.pl?gene=INPP5E
MVK	Mevalonate Kinase	Protein Coding	Q03426	60	GC12P109573	56.0223083496094	https://www.genecards.org/cgi-bin/carddisp.pl?gene=MVK
CASR	Calcium Sensing Receptor	Protein Coding	P41180	64	GC03P122183	55.8238258361816	https://www.genecards.org/cgi-bin/carddisp.pl?gene=CASR
EYA1	EYA Transcriptional Coactivator And Phosphatase 1	Protein Coding	Q99502	57	GC08M071210	55.795711517334	https://www.genecards.org/cgi-bin/carddisp.pl?gene=EYA1
SOX10	SRY-Box Transcription Factor 10	Protein Coding	P56693	58	GC22M087782	55.717960357666	https://www.genecards.org/cgi-bin/carddisp.pl?gene=SOX10
SMC1A	Structural Maintenance Of Chromosomes 1A	Protein Coding	Q14683	61	GC0XM053374	55.7020835876465	https://www.genecards.org/cgi-bin/carddisp.pl?gene=SMC1A
DNMT1	DNA Methyltransferase 1	Protein Coding	P26358	66	GC19M010133	55.6670532226563	https://www.genecards.org/cgi-bin/carddisp.pl?gene=DNMT1
KCNJ2	Potassium Inwardly Rectifying Channel Subfamily J Member 2	Protein Coding	P63252	61	GC17P070168	55.594181060791	https://www.genecards.org/cgi-bin/carddisp.pl?gene=KCNJ2
GATA2	GATA Binding Protein 2	Protein Coding	P23769	62	GC03M128479	55.3848991394043	https://www.genecards.org/cgi-bin/carddisp.pl?gene=GATA2
BBS4	Bardet-Biedl Syndrome 4	Protein Coding	Q96RK4	53	GC15P072686	55.091480255127	https://www.genecards.org/cgi-bin/carddisp.pl?gene=BBS4
BBS7	Bardet-Biedl Syndrome 7	Protein Coding	Q8IWZ6	50	GC04M121824	55.0452537536621	https://www.genecards.org/cgi-bin/carddisp.pl?gene=BBS7
CBL	Cbl Proto-Oncogene	Protein Coding	P22681	64	GC11P119206	54.7509880065918	https://www.genecards.org/cgi-bin/carddisp.pl?gene=CBL
BBS9	Bardet-Biedl Syndrome 9	Protein Coding	Q3SYG4	52	GC07P034291	54.5923881530762	https://www.genecards.org/cgi-bin/carddisp.pl?gene=BBS9
DHCR7	7-Dehydrocholesterol Reductase	Protein Coding	Q9UBM7	60	GC11M139962	54.5616416931152	https://www.genecards.org/cgi-bin/carddisp.pl?gene=DHCR7
FOXP3	Forkhead Box P3	Protein Coding	Q9BZS1	59	GC0XM049250	54.5273132324219	https://www.genecards.org/cgi-bin/carddisp.pl?gene=FOXP3
POT1	Protection Of Telomeres 1	Protein Coding	Q9NUX5	55	GC07M124822	54.4893112182617	https://www.genecards.org/cgi-bin/carddisp.pl?gene=POT1
AKT1	AKT Serine/Threonine Kinase 1	Protein Coding	P31749	66	GC14M104769	54.3635787963867	https://www.genecards.org/cgi-bin/carddisp.pl?gene=AKT1
TCTN2	Tectonic Family Member 2	Protein Coding	Q96GX1	51	GC12P123671	53.9960136413574	https://www.genecards.org/cgi-bin/carddisp.pl?gene=TCTN2
EHMT1	Euchromatic Histone Lysine Methyltransferase 1	Protein Coding	Q9H9B1	58	GC09P137618	53.841251373291	https://www.genecards.org/cgi-bin/carddisp.pl?gene=EHMT1
ADGRV1	Adhesion G Protein-Coupled Receptor V1	Protein Coding	Q8WXG9	52	GC05P090529	53.7760124206543	https://www.genecards.org/cgi-bin/carddisp.pl?gene=ADGRV1
BUB1B	BUB1 Mitotic Checkpoint Serine/Threonine Kinase B	Protein Coding	O60566	63	GC15P040161	53.7326278686523	https://www.genecards.org/cgi-bin/carddisp.pl?gene=BUB1B
BBS12	Bardet-Biedl Syndrome 12	Protein Coding	Q6ZW61	46	GC04P122702	53.6699714660645	https://www.genecards.org/cgi-bin/carddisp.pl?gene=BBS12
LIG4	DNA Ligase 4	Protein Coding	P49917	60	GC13M108207	53.4638290405273	https://www.genecards.org/cgi-bin/carddisp.pl?gene=LIG4
ANK2	Ankyrin 2	Protein Coding	Q01484	54	GC04P112815	53.4476127624512	https://www.genecards.org/cgi-bin/carddisp.pl?gene=ANK2
DYRK1A	Dual Specificity Tyrosine Phosphorylation Regulated Kinase 1A	Protein Coding	Q13627	63	GC21P037365	53.3987503051758	https://www.genecards.org/cgi-bin/carddisp.pl?gene=DYRK1A
NLRP12	NLR Family Pyrin Domain Containing 12	Protein Coding	P59046	54	GC19M109240	53.1962280273438	https://www.genecards.org/cgi-bin/carddisp.pl?gene=NLRP12
CDKL5	Cyclin Dependent Kinase Like 5	Protein Coding	O76039	56	GC0XP018425	53.0357513427734	https://www.genecards.org/cgi-bin/carddisp.pl?gene=CDKL5
LRP4	LDL Receptor Related Protein 4	Protein Coding	O75096	56	GC11M139441	52.8903694152832	https://www.genecards.org/cgi-bin/carddisp.pl?gene=LRP4
RAD51C	RAD51 Paralog C	Protein Coding	O43502	57	GC17P058692	52.7836990356445	https://www.genecards.org/cgi-bin/carddisp.pl?gene=RAD51C
MEFV	MEFV Innate Immunity Regulator, Pyrin	Protein Coding	O15553	57	GC16M049968	52.4623031616211	https://www.genecards.org/cgi-bin/carddisp.pl?gene=MEFV
RELN	Reelin	Protein Coding	P78509	57	GC07M103471	52.1983833312988	https://www.genecards.org/cgi-bin/carddisp.pl?gene=RELN
NPHP1	Nephrocystin 1	Protein Coding	O15259	55	GC02M110122	52.0716209411621	https://www.genecards.org/cgi-bin/carddisp.pl?gene=NPHP1
ARX	Aristaless Related Homeobox	Protein Coding	Q96QS3	55	GC0XM025003	51.9766693115234	https://www.genecards.org/cgi-bin/carddisp.pl?gene=ARX
COL2A1	Collagen Type II Alpha 1 Chain	Protein Coding	P02458	62	GC12M047972	51.9717559814453	https://www.genecards.org/cgi-bin/carddisp.pl?gene=COL2A1
PIK3CD	Phosphatidylinositol-4,5-Bisphosphate 3-Kinase Catalytic Subunit Delta	Protein Coding	O00329	65	GC01P075262	51.9590835571289	https://www.genecards.org/cgi-bin/carddisp.pl?gene=PIK3CD
FANCC	FA Complementation Group C	Protein Coding	Q00597	60	GC09M095099	51.8705139160156	https://www.genecards.org/cgi-bin/carddisp.pl?gene=FANCC
RASA1	RAS P21 Protein Activator 1	Protein Coding	P20936	60	GC05P087267	51.8337593078613	https://www.genecards.org/cgi-bin/carddisp.pl?gene=RASA1
SMARCB1	SWI/SNF Related BAF Chromatin Remodeling Complex Subunit B1	Protein Coding	Q12824	59	GC22P023786	51.794189453125	https://www.genecards.org/cgi-bin/carddisp.pl?gene=SMARCB1
SMAD3	SMAD Family Member 3	Protein Coding	P84022	66	GC15P067063	51.5108489990234	https://www.genecards.org/cgi-bin/carddisp.pl?gene=SMAD3
FGFR3	Fibroblast Growth Factor Receptor 3	Protein Coding	P22607	68	GC04P029505	51.425365447998	https://www.genecards.org/cgi-bin/carddisp.pl?gene=FGFR3
TERT	Telomerase Reverse Transcriptase	Protein Coding	O14746	64	GC05M001253	51.3965110778809	https://www.genecards.org/cgi-bin/carddisp.pl?gene=TERT
KAT6B	Lysine Acetyltransferase 6B	Protein Coding	Q8WYB5	58	GC10P075965	51.3954811096191	https://www.genecards.org/cgi-bin/carddisp.pl?gene=KAT6B
DOK7	Docking Protein 7	Protein Coding	Q18PE1	51	GC04P029596	51.3634071350098	https://www.genecards.org/cgi-bin/carddisp.pl?gene=DOK7
ACTB	Actin Beta	Protein Coding	P60709	63	GC07M005854	51.2911796569824	https://www.genecards.org/cgi-bin/carddisp.pl?gene=ACTB
FMR1	Fragile X Messenger Ribonucleoprotein 1	Protein Coding	Q06787	57	GC0XP148000	51.2381134033203	https://www.genecards.org/cgi-bin/carddisp.pl?gene=FMR1
CTNNA1	Catenin Alpha 1	Protein Coding	P35221	60	GC05P138799	51.1650733947754	https://www.genecards.org/cgi-bin/carddisp.pl?gene=CTNNA1
TP63	Tumor Protein P63	Protein Coding	Q9H3D4	58	GC03P189598	50.8669242858887	https://www.genecards.org/cgi-bin/carddisp.pl?gene=TP63
NLRC4	NLR Family CARD Domain Containing 4	Protein Coding	Q9NPP4	56	GC02M032224	50.8377075195313	https://www.genecards.org/cgi-bin/carddisp.pl?gene=NLRC4
PAX3	Paired Box 3	Protein Coding	P23760	58	GC02M222199	50.6419639587402	https://www.genecards.org/cgi-bin/carddisp.pl?gene=PAX3
INSR	Insulin Receptor	Protein Coding	P06213	67	GC19M007112	50.5974273681641	https://www.genecards.org/cgi-bin/carddisp.pl?gene=INSR
TH	Tyrosine Hydroxylase	Protein Coding	P07101	63	GC11M002163	50.4583282470703	https://www.genecards.org/cgi-bin/carddisp.pl?gene=TH
HPS1	HPS1 Biogenesis Of Lysosomal Organelles Complex 3 Subunit 1	Protein Coding	Q92902	53	GC10M098410	50.3514022827148	https://www.genecards.org/cgi-bin/carddisp.pl?gene=HPS1
UBE3A	Ubiquitin Protein Ligase E3A	Protein Coding	Q05086	61	GC15M025333	50.2759666442871	https://www.genecards.org/cgi-bin/carddisp.pl?gene=UBE3A
STAT1	Signal Transducer And Activator Of Transcription 1	Protein Coding	P42224	65	GC02M190908	50.2533950805664	https://www.genecards.org/cgi-bin/carddisp.pl?gene=STAT1
PAX6	Paired Box 6	Protein Coding	P26367	61	GC11M031784	50.2039489746094	https://www.genecards.org/cgi-bin/carddisp.pl?gene=PAX6
HSPG2	Heparan Sulfate Proteoglycan 2	Protein Coding	P98160	61	GC01M021822	50.1766738891602	https://www.genecards.org/cgi-bin/carddisp.pl?gene=HSPG2
SLC12A3	Solute Carrier Family 12 Member 3	Protein Coding	P55017	60	GC16P056865	50.0516662597656	https://www.genecards.org/cgi-bin/carddisp.pl?gene=SLC12A3
SAMHD1	SAM And HD Domain Containing Deoxynucleoside Triphosphate Triphosphohydrolase 1	Protein Coding	Q9Y3Z3	55	GC20M036890	49.9311676025391	https://www.genecards.org/cgi-bin/carddisp.pl?gene=SAMHD1
RAF1	Raf-1 Proto-Oncogene, Serine/Threonine Kinase	Protein Coding	P04049	67	GC03M012583	49.9188232421875	https://www.genecards.org/cgi-bin/carddisp.pl?gene=RAF1
RAPSN	Receptor Associated Protein Of The Synapse	Protein Coding	Q13702	54	GC11M139455	49.9044456481934	https://www.genecards.org/cgi-bin/carddisp.pl?gene=RAPSN
TRPS1	Transcriptional Repressor GATA Binding 1	Protein Coding	Q9UHF7	57	GC08M115408	49.6761131286621	https://www.genecards.org/cgi-bin/carddisp.pl?gene=TRPS1
CHRNB1	Cholinergic Receptor Nicotinic Beta 1 Subunit	Protein Coding	P11230	58	GC17P153748	49.6715469360352	https://www.genecards.org/cgi-bin/carddisp.pl?gene=CHRNB1
ERCC2	ERCC Excision Repair 2, TFIIH Core Complex Helicase Subunit	Protein Coding	P18074	61	GC19M045349	49.5114135742188	https://www.genecards.org/cgi-bin/carddisp.pl?gene=ERCC2
ATR	ATR Serine/Threonine Kinase	Protein Coding	Q13535	67	GC03M142449	49.4238052368164	https://www.genecards.org/cgi-bin/carddisp.pl?gene=ATR
FOXG1	Forkhead Box G1	Protein Coding	P55316	57	GC14P057625	49.1534729003906	https://www.genecards.org/cgi-bin/carddisp.pl?gene=FOXG1
RAB27A	RAB27A, Member RAS Oncogene Family	Protein Coding	P51159	60	GC15M055202	49.1375312805176	https://www.genecards.org/cgi-bin/carddisp.pl?gene=RAB27A
ERCC4	ERCC Excision Repair 4, Endonuclease Catalytic Subunit	Protein Coding	Q92889	59	GC16P013920	49.082389831543	https://www.genecards.org/cgi-bin/carddisp.pl?gene=ERCC4
POMT1	Protein O-Mannosyltransferase 1	Protein Coding	Q9Y6A1	58	GC09P131502	48.9198989868164	https://www.genecards.org/cgi-bin/carddisp.pl?gene=POMT1
IL1B	Interleukin 1 Beta	Protein Coding	P01584	60	GC02M112829	48.8991088867188	https://www.genecards.org/cgi-bin/carddisp.pl?gene=IL1B
MT-ATP6	Mitochondrially Encoded ATP Synthase Membrane Subunit 6	Protein Coding	P00846	44	GCMTP008531	48.8482666015625	https://www.genecards.org/cgi-bin/carddisp.pl?gene=MT-ATP6
MKKS	MKKS Centrosomal Shuttling Protein	Protein Coding	Q9NPJ1	51	GC20M010739	48.8030815124512	https://www.genecards.org/cgi-bin/carddisp.pl?gene=MKKS
TGFB3	Transforming Growth Factor Beta 3	Protein Coding	P10600	60	GC14M075958	48.5768737792969	https://www.genecards.org/cgi-bin/carddisp.pl?gene=TGFB3
ZEB2	Zinc Finger E-Box Binding Homeobox 2	Protein Coding	O60315	61	GC02M144384	48.5044250488281	https://www.genecards.org/cgi-bin/carddisp.pl?gene=ZEB2
NOTCH2	Notch Receptor 2	Protein Coding	Q04721	65	GC01M119911	48.4955825805664	https://www.genecards.org/cgi-bin/carddisp.pl?gene=NOTCH2
CTLA4	Cytotoxic T-Lymphocyte Associated Protein 4	Protein Coding	P16410	61	GC02P204860	48.4248428344727	https://www.genecards.org/cgi-bin/carddisp.pl?gene=CTLA4
TMEM216	Transmembrane Protein 216	Protein Coding	Q9P0N5	47	GC11P107409	48.3990058898926	https://www.genecards.org/cgi-bin/carddisp.pl?gene=TMEM216
AKAP9	A-Kinase Anchoring Protein 9	Protein Coding	Q99996	54	GC07P091940	48.393741607666	https://www.genecards.org/cgi-bin/carddisp.pl?gene=AKAP9
CFH	Complement Factor H	Protein Coding	P08603	60	GC01P196621	48.354736328125	https://www.genecards.org/cgi-bin/carddisp.pl?gene=CFH
HCN4	Hyperpolarization Activated Cyclic Nucleotide Gated Potassium Channel 4	Protein Coding	Q9Y3Q4	61	GC15M073319	48.3399505615234	https://www.genecards.org/cgi-bin/carddisp.pl?gene=HCN4
PDGFRB	Platelet Derived Growth Factor Receptor Beta	Protein Coding	P09619	67	GC05M150113	48.102611541748	https://www.genecards.org/cgi-bin/carddisp.pl?gene=PDGFRB
ADAR	Adenosine Deaminase RNA Specific	Protein Coding	P55265	60	GC01M167413	47.9821548461914	https://www.genecards.org/cgi-bin/carddisp.pl?gene=ADAR
NRXN1	Neurexin 1	Protein Coding	Q9ULB1	61	GC02M049918	47.94970703125	https://www.genecards.org/cgi-bin/carddisp.pl?gene=NRXN1
NF2	NF2, Moesin-Ezrin-Radixin Like (MERLIN) Tumor Suppressor	Protein Coding	P35240	62	GC22P029603	47.9287452697754	https://www.genecards.org/cgi-bin/carddisp.pl?gene=NF2
IFT140	Intraflagellar Transport 140	Protein Coding	Q96RY7	52	GC16M049799	47.9126892089844	https://www.genecards.org/cgi-bin/carddisp.pl?gene=IFT140
DIS3L2	DIS3 Like 3'-5' Exoribonuclease 2	Protein Coding	Q8IYB7	54	GC02P231961	47.757251739502	https://www.genecards.org/cgi-bin/carddisp.pl?gene=DIS3L2
SLC26A4	Solute Carrier Family 26 Member 4	Protein Coding	O43511	55	GC07P107660	47.7473602294922	https://www.genecards.org/cgi-bin/carddisp.pl?gene=SLC26A4
MUSK	Muscle Associated Receptor Tyrosine Kinase	Protein Coding	O15146	61	GC09P110668	47.7026252746582	https://www.genecards.org/cgi-bin/carddisp.pl?gene=MUSK
KIF1A	Kinesin Family Member 1A	Protein Coding	Q12756	56	GC02M240713	47.6538734436035	https://www.genecards.org/cgi-bin/carddisp.pl?gene=KIF1A
GLI2	GLI Family Zinc Finger 2	Protein Coding	P10070	61	GC02P120735	47.6036148071289	https://www.genecards.org/cgi-bin/carddisp.pl?gene=GLI2
RAD51D	RAD51 Paralog D	Protein Coding	O75771	53	GC17M035092	47.5500068664551	https://www.genecards.org/cgi-bin/carddisp.pl?gene=RAD51D
IRF6	Interferon Regulatory Factor 6	Protein Coding	O14896	55	GC01M209785	47.4894828796387	https://www.genecards.org/cgi-bin/carddisp.pl?gene=IRF6
PIK3R1	Phosphoinositide-3-Kinase Regulatory Subunit 1	Protein Coding	P27986	65	GC05P068215	47.3921585083008	https://www.genecards.org/cgi-bin/carddisp.pl?gene=PIK3R1
EPG5	Ectopic P-Granules 5 Autophagy Tethering Factor	Protein Coding	Q9HCE0	51	GC18M045800	47.3896636962891	https://www.genecards.org/cgi-bin/carddisp.pl?gene=EPG5
NRAS	NRAS Proto-Oncogene, GTPase	Protein Coding	P01111	64	GC01M114704	47.3280792236328	https://www.genecards.org/cgi-bin/carddisp.pl?gene=NRAS
SDHC	Succinate Dehydrogenase Complex Subunit C	Protein Coding	Q99643	55	GC01P161314	47.3123512268066	https://www.genecards.org/cgi-bin/carddisp.pl?gene=SDHC
BBS5	Bardet-Biedl Syndrome 5	Protein Coding	Q8N3I7	50	GC02P169498	47.1570777893066	https://www.genecards.org/cgi-bin/carddisp.pl?gene=BBS5
LOC126862571	BRD4-Independent Group 4 Enhancer GRCh37_chr17:41243136-41244335	Functional Element		11	GC17P157065	46.9249496459961	https://www.genecards.org/cgi-bin/carddisp.pl?gene=LOC126862571
TBC1D24	TBC1 Domain Family Member 24	Protein Coding	Q9ULP9	51	GC16P002475	46.9068031311035	https://www.genecards.org/cgi-bin/carddisp.pl?gene=TBC1D24
RYR1	Ryanodine Receptor 1	Protein Coding	P21817	62	GC19P152460	46.8615112304688	https://www.genecards.org/cgi-bin/carddisp.pl?gene=RYR1
FKRP	Fukutin Related Protein	Protein Coding	Q9H9S5	51	GC19P152743	46.8229370117188	https://www.genecards.org/cgi-bin/carddisp.pl?gene=FKRP
ANKRD11	Ankyrin Repeat Domain Containing 11	Protein Coding	Q6UB99	50	GC16M089267	46.7845001220703	https://www.genecards.org/cgi-bin/carddisp.pl?gene=ANKRD11
L1CAM	L1 Cell Adhesion Molecule	Protein Coding	P32004	60	GC0XM153864	46.6570892333984	https://www.genecards.org/cgi-bin/carddisp.pl?gene=L1CAM
MAP2K1	Mitogen-Activated Protein Kinase Kinase 1	Protein Coding	Q02750	67	GC15P066386	46.6044540405273	https://www.genecards.org/cgi-bin/carddisp.pl?gene=MAP2K1
B4GALT7	Beta-1,4-Galactosyltransferase 7	Protein Coding	Q9UBV7	52	GC05P177600	46.5538902282715	https://www.genecards.org/cgi-bin/carddisp.pl?gene=B4GALT7
BCS1L	BCS1 Homolog, Ubiquinol-Cytochrome C Reductase Complex Chaperone	Protein Coding	Q9Y276	57	GC02P218658	46.4259757995605	https://www.genecards.org/cgi-bin/carddisp.pl?gene=BCS1L
TCOF1	Treacle Ribosome Biogenesis Factor 1	Protein Coding	Q13428	54	GC05P159304	46.3542213439941	https://www.genecards.org/cgi-bin/carddisp.pl?gene=TCOF1
CHAT	Choline O-Acetyltransferase	Protein Coding	P28329	61	GC10P049609	46.3523902893066	https://www.genecards.org/cgi-bin/carddisp.pl?gene=CHAT
SATB2	SATB Homeobox 2	Protein Coding	Q9UPW6	57	GC02M199269	46.3386421203613	https://www.genecards.org/cgi-bin/carddisp.pl?gene=SATB2
STAT5B	Signal Transducer And Activator Of Transcription 5B	Protein Coding	P51692	62	GC17M042199	46.2789840698242	https://www.genecards.org/cgi-bin/carddisp.pl?gene=STAT5B
IFNG	Interferon Gamma	Protein Coding	P01579	63	GC12M068154	46.2700157165527	https://www.genecards.org/cgi-bin/carddisp.pl?gene=IFNG
SCN4A	Sodium Voltage-Gated Channel Alpha Subunit 4	Protein Coding	P35499	58	GC17M063938	46.0178680419922	https://www.genecards.org/cgi-bin/carddisp.pl?gene=SCN4A
FRAS1	Fraser Extracellular Matrix Complex Subunit 1	Protein Coding	Q86XX4	49	GC04P078057	46.0175476074219	https://www.genecards.org/cgi-bin/carddisp.pl?gene=FRAS1
UGT1A1	UDP Glucuronosyltransferase Family 1 Member A1	Protein Coding	P22309	64	GC02P233760	45.8993873596191	https://www.genecards.org/cgi-bin/carddisp.pl?gene=UGT1A1
ADAMTS2	ADAM Metallopeptidase With Thrombospondin Type 1 Motif 2	Protein Coding	O95450	55	GC05M179110	45.8984451293945	https://www.genecards.org/cgi-bin/carddisp.pl?gene=ADAMTS2
PLCG2	Phospholipase C Gamma 2	Protein Coding	P16885	65	GC16P122357	45.7839469909668	https://www.genecards.org/cgi-bin/carddisp.pl?gene=PLCG2
XIAP	X-Linked Inhibitor Of Apoptosis	Protein Coding	P98170	64	GC0XP123859	45.7734794616699	https://www.genecards.org/cgi-bin/carddisp.pl?gene=XIAP
SOS2	SOS Ras/Rho Guanine Nucleotide Exchange Factor 2	Protein Coding	Q07890	57	GC14M050117	45.6863441467285	https://www.genecards.org/cgi-bin/carddisp.pl?gene=SOS2
TCTN3	Tectonic Family Member 3	Protein Coding	Q6NUS6	52	GC10M095663	45.4614906311035	https://www.genecards.org/cgi-bin/carddisp.pl?gene=TCTN3
FKTN	Fukutin	Protein Coding	O75072	52	GC09P105558	45.4496154785156	https://www.genecards.org/cgi-bin/carddisp.pl?gene=FKTN
TCTN1	Tectonic Family Member 1	Protein Coding	Q2MV58	51	GC12P110614	45.3334159851074	https://www.genecards.org/cgi-bin/carddisp.pl?gene=TCTN1
SCN1B	Sodium Voltage-Gated Channel Beta Subunit 1	Protein Coding	Q07699	58	GC19P035030	45.1951026916504	https://www.genecards.org/cgi-bin/carddisp.pl?gene=SCN1B
C3	Complement C3	Protein Coding	P01024	62	GC19M006677	45.0252914428711	https://www.genecards.org/cgi-bin/carddisp.pl?gene=C3
TREX1	Three Prime Repair Exonuclease 1	Protein Coding	Q9NSU2	55	GC03P064970	44.9853363037109	https://www.genecards.org/cgi-bin/carddisp.pl?gene=TREX1
TGFB2	Transforming Growth Factor Beta 2	Protein Coding	P61812	64	GC01P218345	44.8202667236328	https://www.genecards.org/cgi-bin/carddisp.pl?gene=TGFB2
GNAS	GNAS Complex Locus	Protein Coding	P84996	63	GC20P058839	44.6284637451172	https://www.genecards.org/cgi-bin/carddisp.pl?gene=GNAS
CTNNB1	Catenin Beta 1	Protein Coding	P35222	67	GC03P041194	44.5427474975586	https://www.genecards.org/cgi-bin/carddisp.pl?gene=CTNNB1
RTEL1-TNFRSF6B	RTEL1-TNFRSF6B Readthrough (NMD Candidate)	RNA Gene		25	GC20P063657	44.5057411193848	https://www.genecards.org/cgi-bin/carddisp.pl?gene=RTEL1-TNFRSF6B
CHRND	Cholinergic Receptor Nicotinic Delta Subunit	Protein Coding	Q07001	55	GC02P232525	44.4838981628418	https://www.genecards.org/cgi-bin/carddisp.pl?gene=CHRND
INS	Insulin	Protein Coding	P01308	61	GC11M002159	44.4762344360352	https://www.genecards.org/cgi-bin/carddisp.pl?gene=INS
CDKN1B	Cyclin Dependent Kinase Inhibitor 1B	Protein Coding	P46527	61	GC12P074277	44.4734077453613	https://www.genecards.org/cgi-bin/carddisp.pl?gene=CDKN1B
HPS3	HPS3 Biogenesis Of Lysosomal Organelles Complex 2 Subunit 1	Protein Coding	Q969F9	51	GC03P149129	44.3410415649414	https://www.genecards.org/cgi-bin/carddisp.pl?gene=HPS3
ROR2	Receptor Tyrosine Kinase Like Orphan Receptor 2	Protein Coding	Q01974	61	GC09M121874	44.272274017334	https://www.genecards.org/cgi-bin/carddisp.pl?gene=ROR2
MT-ND5	Mitochondrially Encoded NADH:Ubiquinone Oxidoreductase Core Subunit 5	Protein Coding	P03915	45	GCMTP012339	44.2360534667969	https://www.genecards.org/cgi-bin/carddisp.pl?gene=MT-ND5
SLC6A8	Solute Carrier Family 6 Member 8	Protein Coding	P48029	60	GC0XP153811	44.2360000610352	https://www.genecards.org/cgi-bin/carddisp.pl?gene=SLC6A8
ARID1B	AT-Rich Interaction Domain 1B	Protein Coding	Q8NFD5	57	GC06P183768	44.1572380065918	https://www.genecards.org/cgi-bin/carddisp.pl?gene=ARID1B
TCF4	Transcription Factor 4	Protein Coding	P15884	60	GC18M055222	43.961368560791	https://www.genecards.org/cgi-bin/carddisp.pl?gene=TCF4
GATA3	GATA Binding Protein 3	Protein Coding	P23771	63	GC10P008045	43.940486907959	https://www.genecards.org/cgi-bin/carddisp.pl?gene=GATA3
CRP	C-Reactive Protein	Protein Coding	P02741	58	GC01M167583	43.7919464111328	https://www.genecards.org/cgi-bin/carddisp.pl?gene=CRP
NTHL1	Nth Like DNA Glycosylase 1	Protein Coding	P78549	55	GC16M049830	43.7610740661621	https://www.genecards.org/cgi-bin/carddisp.pl?gene=NTHL1
BDNF	Brain Derived Neurotrophic Factor	Protein Coding	P23560	62	GC11M027654	43.7408828735352	https://www.genecards.org/cgi-bin/carddisp.pl?gene=BDNF
HPRT1	Hypoxanthine Phosphoribosyltransferase 1	Protein Coding	P00492	61	GC0XP134460	43.6589164733887	https://www.genecards.org/cgi-bin/carddisp.pl?gene=HPRT1
RNASEH2B	Ribonuclease H2 Subunit B	Protein Coding	Q5TBB1	48	GC13P050909	43.6046295166016	https://www.genecards.org/cgi-bin/carddisp.pl?gene=RNASEH2B
TNXB	Tenascin XB	Protein Coding	P22105	56	GC06M106500	43.5943069458008	https://www.genecards.org/cgi-bin/carddisp.pl?gene=TNXB
DNMT3A	DNA Methyltransferase 3 Alpha	Protein Coding	Q9Y6K1	65	GC02M025228	43.5798950195313	https://www.genecards.org/cgi-bin/carddisp.pl?gene=DNMT3A
SDCCAG8	SHH Signaling And Ciliogenesis Regulator SDCCAG8	Protein Coding	Q86SQ7	53	GC01P243255	43.5214004516602	https://www.genecards.org/cgi-bin/carddisp.pl?gene=SDCCAG8
ERCC8	ERCC Excision Repair 8, CSA Ubiquitin Ligase Complex Subunit	Protein Coding	Q13216	56	GC05M060921	43.4288597106934	https://www.genecards.org/cgi-bin/carddisp.pl?gene=ERCC8
SCN11A	Sodium Voltage-Gated Channel Alpha Subunit 11	Protein Coding	Q9UI33	56	GC03M038857	43.4223518371582	https://www.genecards.org/cgi-bin/carddisp.pl?gene=SCN11A
CACNA2D1	Calcium Voltage-Gated Channel Auxiliary Subunit Alpha2delta 1	Protein Coding	P54289	59	GC07M081946	43.3893432617188	https://www.genecards.org/cgi-bin/carddisp.pl?gene=CACNA2D1
ELN	Elastin	Protein Coding	P15502	56	GC07P074027	43.3852157592773	https://www.genecards.org/cgi-bin/carddisp.pl?gene=ELN
KDM6A	Lysine Demethylase 6A	Protein Coding	O15550	60	GC0XP044873	43.1879768371582	https://www.genecards.org/cgi-bin/carddisp.pl?gene=KDM6A
RNASEH2A	Ribonuclease H2 Subunit A	Protein Coding	O75792	57	GC19P151931	43.1334915161133	https://www.genecards.org/cgi-bin/carddisp.pl?gene=RNASEH2A
AMN	Amnion Associated Transmembrane Protein	Protein Coding	Q9BXJ7	53	GC14P102922	43.0100708007813	https://www.genecards.org/cgi-bin/carddisp.pl?gene=AMN
TTC21B	Tetratricopeptide Repeat Domain 21B	Protein Coding	Q7Z4L5	51	GC02M165905	42.8850212097168	https://www.genecards.org/cgi-bin/carddisp.pl?gene=TTC21B
NPHP3	Nephrocystin 3	Protein Coding	Q7Z494	51	GC03M132683	42.8510246276855	https://www.genecards.org/cgi-bin/carddisp.pl?gene=NPHP3
TRNT1	TRNA Nucleotidyl Transferase 1	Protein Coding	Q96Q11	54	GC03P003126	42.7754821777344	https://www.genecards.org/cgi-bin/carddisp.pl?gene=TRNT1
MT-ND1	Mitochondrially Encoded NADH:Ubiquinone Oxidoreductase Core Subunit 1	Protein Coding	P03886	47	GCMTP003309	42.7318916320801	https://www.genecards.org/cgi-bin/carddisp.pl?gene=MT-ND1
PAX2	Paired Box 2	Protein Coding	Q02962	58	GC10P100735	42.7100372314453	https://www.genecards.org/cgi-bin/carddisp.pl?gene=PAX2
DKC1	Dyskerin Pseudouridine Synthase 1	Protein Coding	O60832	60	GC0XP154762	42.7041702270508	https://www.genecards.org/cgi-bin/carddisp.pl?gene=DKC1
CBS	Cystathionine Beta-Synthase	Protein Coding	P35520	64	GC21M043053	42.5894546508789	https://www.genecards.org/cgi-bin/carddisp.pl?gene=CBS
SLC6A4	Solute Carrier Family 6 Member 4	Protein Coding	P31645	61	GC17M030194	42.5313339233398	https://www.genecards.org/cgi-bin/carddisp.pl?gene=SLC6A4
ADA2	Adenosine Deaminase 2	Protein Coding	Q9NZK5	54	GC22M018001	42.4907836914063	https://www.genecards.org/cgi-bin/carddisp.pl?gene=ADA2
RAG1	Recombination Activating 1	Protein Coding	P15918	56	GC11P036554	42.4288291931152	https://www.genecards.org/cgi-bin/carddisp.pl?gene=RAG1
MAP2K2	Mitogen-Activated Protein Kinase Kinase 2	Protein Coding	P36507	67	GC19M004090	42.3874702453613	https://www.genecards.org/cgi-bin/carddisp.pl?gene=MAP2K2
ZNF469	Zinc Finger Protein 469	Protein Coding	Q96JG9	42	GC16P122775	42.3645477294922	https://www.genecards.org/cgi-bin/carddisp.pl?gene=ZNF469
FASLG	Fas Ligand	Protein Coding	P48023	61	GC01P172659	42.2003898620605	https://www.genecards.org/cgi-bin/carddisp.pl?gene=FASLG
WWOX	WW Domain Containing Oxidoreductase	Protein Coding	Q9NZC7	60	GC16P078099	42.1964683532715	https://www.genecards.org/cgi-bin/carddisp.pl?gene=WWOX
TLR4	Toll Like Receptor 4	Protein Coding	O00206	64	GC09P117704	42.1396408081055	https://www.genecards.org/cgi-bin/carddisp.pl?gene=TLR4
ATP13A2	ATPase Cation Transporting 13A2	Protein Coding	Q9NQ11	57	GC01M016985	42.0802612304688	https://www.genecards.org/cgi-bin/carddisp.pl?gene=ATP13A2
ZBTB24	Zinc Finger And BTB Domain Containing 24	Protein Coding	O43167	50	GC06M110941	42.0639953613281	https://www.genecards.org/cgi-bin/carddisp.pl?gene=ZBTB24
GPC3	Glypican 3	Protein Coding	P51654	59	GC0XM133535	42.0547523498535	https://www.genecards.org/cgi-bin/carddisp.pl?gene=GPC3
TMEM231	Transmembrane Protein 231	Protein Coding	Q9H6L2	49	GC16M075536	42.0457000732422	https://www.genecards.org/cgi-bin/carddisp.pl?gene=TMEM231
SH2D1A	SH2 Domain Containing 1A	Protein Coding	O60880	60	GC0XP124227	42.0167961120605	https://www.genecards.org/cgi-bin/carddisp.pl?gene=SH2D1A
SPRED1	Sprouty Related EVH1 Domain Containing 1	Protein Coding	Q7Z699	54	GC15P038252	41.9989242553711	https://www.genecards.org/cgi-bin/carddisp.pl?gene=SPRED1
SKIC3	SKI3 Subunit Of Superkiller Complex	Protein Coding	Q6PGP7	51	GC05M095461	41.9201812744141	https://www.genecards.org/cgi-bin/carddisp.pl?gene=SKIC3
CDK4	Cyclin Dependent Kinase 4	Protein Coding	P11802	67	GC12M060483	41.8871841430664	https://www.genecards.org/cgi-bin/carddisp.pl?gene=CDK4
MT-CO1	Mitochondrially Encoded Cytochrome C Oxidase I	Protein Coding	P00395	47	GCMTP005906	41.7482376098633	https://www.genecards.org/cgi-bin/carddisp.pl?gene=MT-CO1
SLC2A10	Solute Carrier Family 2 Member 10	Protein Coding	O95528	55	GC20P054110	41.7014350891113	https://www.genecards.org/cgi-bin/carddisp.pl?gene=SLC2A10
CHST14	Carbohydrate Sulfotransferase 14	Protein Coding	Q8NCH0	54	GC15P040470	41.5973320007324	https://www.genecards.org/cgi-bin/carddisp.pl?gene=CHST14
PITX2	Paired Like Homeodomain 2	Protein Coding	Q99697	60	GC04M110617	41.4287986755371	https://www.genecards.org/cgi-bin/carddisp.pl?gene=PITX2
FOXC1	Forkhead Box C1	Protein Coding	Q12948	55	GC06P002084	41.3682518005371	https://www.genecards.org/cgi-bin/carddisp.pl?gene=FOXC1
LRP2	LDL Receptor Related Protein 2	Protein Coding	P98164	61	GC02M169127	41.3601226806641	https://www.genecards.org/cgi-bin/carddisp.pl?gene=LRP2
STIM1	Stromal Interaction Molecule 1	Protein Coding	Q13586	62	GC11P020398	41.3541107177734	https://www.genecards.org/cgi-bin/carddisp.pl?gene=STIM1
RNASEH2C	Ribonuclease H2 Subunit C	Protein Coding	Q8TDP1	51	GC11M065714	41.2707214355469	https://www.genecards.org/cgi-bin/carddisp.pl?gene=RNASEH2C
IL23R	Interleukin 23 Receptor	Protein Coding	Q5VWK5	57	GC01P067138	41.1991806030273	https://www.genecards.org/cgi-bin/carddisp.pl?gene=IL23R
TBX5	T-Box Transcription Factor 5	Protein Coding	Q99593	57	GC12M114353	41.1922340393066	https://www.genecards.org/cgi-bin/carddisp.pl?gene=TBX5
TYMP	Thymidine Phosphorylase	Protein Coding	P19971	60	GC22M050525	41.1391639709473	https://www.genecards.org/cgi-bin/carddisp.pl?gene=TYMP
SMC3	Structural Maintenance Of Chromosomes 3	Protein Coding	Q9UQE7	60	GC10P110567	41.1224136352539	https://www.genecards.org/cgi-bin/carddisp.pl?gene=SMC3
ALDH18A1	Aldehyde Dehydrogenase 18 Family Member A1	Protein Coding	P54886	58	GC10M095605	41.1196594238281	https://www.genecards.org/cgi-bin/carddisp.pl?gene=ALDH18A1
PEX6	Peroxisomal Biogenesis Factor 6	Protein Coding	Q13608	53	GC06M042963	41.1120262145996	https://www.genecards.org/cgi-bin/carddisp.pl?gene=PEX6
SLC9A6	Solute Carrier Family 9 Member A6	Protein Coding	Q92581	58	GC0XP135985	41.0750999450684	https://www.genecards.org/cgi-bin/carddisp.pl?gene=SLC9A6
HSD17B4	Hydroxysteroid 17-Beta Dehydrogenase 4	Protein Coding	P51659	60	GC05P119452	41.0513801574707	https://www.genecards.org/cgi-bin/carddisp.pl?gene=HSD17B4
MPV17	Mitochondrial Inner Membrane Protein MPV17	Protein Coding	P39210	53	GC02M027309	41.0363731384277	https://www.genecards.org/cgi-bin/carddisp.pl?gene=MPV17
RAD51L3-RFFL	RAD51L3-RFFL Readthrough	RNA Gene		17	GC17M035009	41.0275001525879	https://www.genecards.org/cgi-bin/carddisp.pl?gene=RAD51L3-RFFL
MYCN	MYCN Proto-Oncogene, BHLH Transcription Factor	Protein Coding	P04198	59	GC02P015992	40.9734764099121	https://www.genecards.org/cgi-bin/carddisp.pl?gene=MYCN
MTOR	Mechanistic Target Of Rapamycin Kinase	Protein Coding	P42345	68	GC01M011106	40.9093933105469	https://www.genecards.org/cgi-bin/carddisp.pl?gene=MTOR
PIGO	Phosphatidylinositol Glycan Anchor Biosynthesis Class O	Protein Coding	Q8TEQ8	53	GC09M035734	40.868278503418	https://www.genecards.org/cgi-bin/carddisp.pl?gene=PIGO
CHRNA1	Cholinergic Receptor Nicotinic Alpha 1 Subunit	Protein Coding	P02708	59	GC02M174747	40.8348999023438	https://www.genecards.org/cgi-bin/carddisp.pl?gene=CHRNA1
F5	Coagulation Factor V	Protein Coding	P12259	60	GC01M169511	40.8267059326172	https://www.genecards.org/cgi-bin/carddisp.pl?gene=F5
EZH2	Enhancer Of Zeste 2 Polycomb Repressive Complex 2 Subunit	Protein Coding	Q15910	66	GC07M148807	40.6975479125977	https://www.genecards.org/cgi-bin/carddisp.pl?gene=EZH2
MT-CYB	Mitochondrially Encoded Cytochrome B	Protein Coding	P00156	45	GCMTP014749	40.6894073486328	https://www.genecards.org/cgi-bin/carddisp.pl?gene=MT-CYB
SLC6A3	Solute Carrier Family 6 Member 3	Protein Coding	Q01959	63	GC05M001392	40.6830368041992	https://www.genecards.org/cgi-bin/carddisp.pl?gene=SLC6A3
CXCL8	C-X-C Motif Chemokine Ligand 8	Protein Coding	P10145	57	GC04P073740	40.6710739135742	https://www.genecards.org/cgi-bin/carddisp.pl?gene=CXCL8
KCNJ10	Potassium Inwardly Rectifying Channel Subfamily J Member 10	Protein Coding	P78508	58	GC01M159998	40.583553314209	https://www.genecards.org/cgi-bin/carddisp.pl?gene=KCNJ10
COL11A1	Collagen Type XI Alpha 1 Chain	Protein Coding	P12107	55	GC01M102876	40.5044898986816	https://www.genecards.org/cgi-bin/carddisp.pl?gene=COL11A1
DCLRE1C	DNA Cross-Link Repair 1C	Protein Coding	Q96SD1	56	GC10M014897	40.5031051635742	https://www.genecards.org/cgi-bin/carddisp.pl?gene=DCLRE1C
GREM1	Gremlin 1, DAN Family BMP Antagonist	Protein Coding	O60565	57	GC15P192672	40.4872207641602	https://www.genecards.org/cgi-bin/carddisp.pl?gene=GREM1
COLQ	Collagen Like Tail Subunit Of Asymmetric Acetylcholinesterase	Protein Coding	Q9Y215	52	GC03M028700	40.3570556640625	https://www.genecards.org/cgi-bin/carddisp.pl?gene=COLQ
ERCC5	ERCC Excision Repair 5, Endonuclease	Protein Coding	P28715	58	GC13P102845	40.3333435058594	https://www.genecards.org/cgi-bin/carddisp.pl?gene=ERCC5
TAFAZZIN	Tafazzin, Phospholipid-Lysophospholipid Transacylase	Protein Coding	Q16635	54	GC0XP155189	40.3164367675781	https://www.genecards.org/cgi-bin/carddisp.pl?gene=TAFAZZIN
AP3B1	Adaptor Related Protein Complex 3 Subunit Beta 1	Protein Coding	O00203	57	GC05M081668	40.1946449279785	https://www.genecards.org/cgi-bin/carddisp.pl?gene=AP3B1
SHOC2	SHOC2 Leucine Rich Repeat Scaffold Protein	Protein Coding	Q9UQ13	53	GC10P110919	40.1854057312012	https://www.genecards.org/cgi-bin/carddisp.pl?gene=SHOC2
CTSC	Cathepsin C	Protein Coding	P53634	60	GC11M140263	40.1237678527832	https://www.genecards.org/cgi-bin/carddisp.pl?gene=CTSC
ALDH3A2	Aldehyde Dehydrogenase 3 Family Member A2	Protein Coding	P51648	59	GC17P019648	40.0199661254883	https://www.genecards.org/cgi-bin/carddisp.pl?gene=ALDH3A2
HPS4	HPS4 Biogenesis Of Lysosomal Organelles Complex 3 Subunit 2	Protein Coding	Q9NQG7	51	GC22M026443	39.8783721923828	https://www.genecards.org/cgi-bin/carddisp.pl?gene=HPS4
SUCLA2	Succinate-CoA Ligase ADP-Forming Subunit Beta	Protein Coding	Q9P2R7	59	GC13M047745	39.8138885498047	https://www.genecards.org/cgi-bin/carddisp.pl?gene=SUCLA2
B9D1	B9 Domain Containing 1	Protein Coding	Q9UPM9	47	GC17M019334	39.7697944641113	https://www.genecards.org/cgi-bin/carddisp.pl?gene=B9D1
HPS6	HPS6 Biogenesis Of Lysosomal Organelles Complex 2 Subunit 3	Protein Coding	Q86YV9	50	GC10P102065	39.7294998168945	https://www.genecards.org/cgi-bin/carddisp.pl?gene=HPS6
PRF1	Perforin 1	Protein Coding	P14222	60	GC10M070597	39.723388671875	https://www.genecards.org/cgi-bin/carddisp.pl?gene=PRF1
COL4A1	Collagen Type IV Alpha 1 Chain	Protein Coding	P02462	60	GC13M110148	39.6065559387207	https://www.genecards.org/cgi-bin/carddisp.pl?gene=COL4A1
PURA	Purine Rich Element Binding Protein A	Protein Coding	Q00577	58	GC05P159032	39.5330963134766	https://www.genecards.org/cgi-bin/carddisp.pl?gene=PURA
CFTR	CF Transmembrane Conductance Regulator	Protein Coding	P13569	66	GC07P117287	39.5264663696289	https://www.genecards.org/cgi-bin/carddisp.pl?gene=CFTR
PSTPIP1	Proline-Serine-Threonine Phosphatase Interacting Protein 1	Protein Coding	O43586	55	GC15P076993	39.5210075378418	https://www.genecards.org/cgi-bin/carddisp.pl?gene=PSTPIP1
SLC29A3	Solute Carrier Family 29 Member 3	Protein Coding	Q9BZD2	55	GC10P075830	39.3140029907227	https://www.genecards.org/cgi-bin/carddisp.pl?gene=SLC29A3
MYH11	Myosin Heavy Chain 11	Protein Coding	P35749	59	GC16M050383	39.0614700317383	https://www.genecards.org/cgi-bin/carddisp.pl?gene=MYH11
ITK	IL2 Inducible T Cell Kinase	Protein Coding	Q08881	64	GC05P159566	39.0213813781738	https://www.genecards.org/cgi-bin/carddisp.pl?gene=ITK
SMARCE1	SWI/SNF Related BAF Chromatin Remodeling Complex Subunit E1	Protein Coding	Q969G3	58	GC17M040624	39.0026473999023	https://www.genecards.org/cgi-bin/carddisp.pl?gene=SMARCE1
PIGN	Phosphatidylinositol Glycan Anchor Biosynthesis Class N	Protein Coding	O95427	52	GC18M061905	38.8594284057617	https://www.genecards.org/cgi-bin/carddisp.pl?gene=PIGN
CAV3	Caveolin 3	Protein Coding	P56539	57	GC03P008733	38.8291893005371	https://www.genecards.org/cgi-bin/carddisp.pl?gene=CAV3
BSND	Barttin CLCNK Type Accessory Subunit Beta	Protein Coding	Q8WZ55	52	GC01P054998	38.7492027282715	https://www.genecards.org/cgi-bin/carddisp.pl?gene=BSND
NPHP4	Nephrocystin 4	Protein Coding	O75161	52	GC01M022279	38.6812553405762	https://www.genecards.org/cgi-bin/carddisp.pl?gene=NPHP4
GATA1	GATA Binding Protein 1	Protein Coding	P15976	59	GC0XP048786	38.6144676208496	https://www.genecards.org/cgi-bin/carddisp.pl?gene=GATA1
COMT	Catechol-O-Methyltransferase	Protein Coding	P21964	64	GC22P019941	38.5939788818359	https://www.genecards.org/cgi-bin/carddisp.pl?gene=COMT
GAMT	Guanidinoacetate N-Methyltransferase	Protein Coding	Q14353	60	GC19M001397	38.4260940551758	https://www.genecards.org/cgi-bin/carddisp.pl?gene=GAMT
NFIX	Nuclear Factor I X	Protein Coding	Q14938	56	GC19P151938	38.409912109375	https://www.genecards.org/cgi-bin/carddisp.pl?gene=NFIX
RPS6KA3	Ribosomal Protein S6 Kinase A3	Protein Coding	P51812	65	GC0XM020149	38.2797508239746	https://www.genecards.org/cgi-bin/carddisp.pl?gene=RPS6KA3
SETD2	SET Domain Containing 2, Histone Lysine Methyltransferase	Protein Coding	Q9BYW2	60	GC03M047033	38.257682800293	https://www.genecards.org/cgi-bin/carddisp.pl?gene=SETD2
SLC25A15	Solute Carrier Family 25 Member 15	Protein Coding	Q9Y619	57	GC13P040789	38.2081451416016	https://www.genecards.org/cgi-bin/carddisp.pl?gene=SLC25A15
TWNK	Twinkle MtDNA Helicase	Protein Coding	Q96RR1	55	GC10P124377	38.1549835205078	https://www.genecards.org/cgi-bin/carddisp.pl?gene=TWNK
CLCNKB	Chloride Voltage-Gated Channel Kb	Protein Coding	P51801	55	GC01P075684	38.1155128479004	https://www.genecards.org/cgi-bin/carddisp.pl?gene=CLCNKB
ABCB1	ATP Binding Cassette Subfamily B Member 1	Protein Coding	P08183	64	GC07M087504	38.0265121459961	https://www.genecards.org/cgi-bin/carddisp.pl?gene=ABCB1
ACTA2	Actin Alpha 2, Smooth Muscle	Protein Coding	P62736	61	GC10M088935	37.9581298828125	https://www.genecards.org/cgi-bin/carddisp.pl?gene=ACTA2
DCTN1	Dynactin Subunit 1	Protein Coding	Q14203	60	GC02M074361	37.9568367004395	https://www.genecards.org/cgi-bin/carddisp.pl?gene=DCTN1
ALB	Albumin	Protein Coding	P02768	61	GC04P073397	37.8728713989258	https://www.genecards.org/cgi-bin/carddisp.pl?gene=ALB
CD40	CD40 Molecule	Protein Coding	P25942	63	GC20P046118	37.8111763000488	https://www.genecards.org/cgi-bin/carddisp.pl?gene=CD40
SKIC2	SKI2 Subunit Of Superkiller Complex	Protein Coding	Q15477	54	GC06P190452	37.7986450195313	https://www.genecards.org/cgi-bin/carddisp.pl?gene=SKIC2
RAG2	Recombination Activating 2	Protein Coding	P55895	52	GC11M036575	37.7751121520996	https://www.genecards.org/cgi-bin/carddisp.pl?gene=RAG2
GJA1	Gap Junction Protein Alpha 1	Protein Coding	P17302	64	GC06P182951	37.7398796081543	https://www.genecards.org/cgi-bin/carddisp.pl?gene=GJA1
THBD	Thrombomodulin	Protein Coding	P07204	58	GC20M023026	37.6871490478516	https://www.genecards.org/cgi-bin/carddisp.pl?gene=THBD
TTC8	Tetratricopeptide Repeat Domain 8	Protein Coding	Q8TAM2	52	GC14P095128	37.6713752746582	https://www.genecards.org/cgi-bin/carddisp.pl?gene=TTC8
PTCH2	Patched 2	Protein Coding	Q9Y6C5	57	GC01M044819	37.6611709594727	https://www.genecards.org/cgi-bin/carddisp.pl?gene=PTCH2
BCOR	BCL6 Corepressor	Protein Coding	Q6W2J9	56	GC0XM040049	37.6358261108398	https://www.genecards.org/cgi-bin/carddisp.pl?gene=BCOR
IL1RN	Interleukin 1 Receptor Antagonist	Protein Coding	P18510	62	GC02P154111	37.5959663391113	https://www.genecards.org/cgi-bin/carddisp.pl?gene=IL1RN
KMT2A	Lysine Methyltransferase 2A	Protein Coding	Q03164	60	GC11P118436	37.5648155212402	https://www.genecards.org/cgi-bin/carddisp.pl?gene=KMT2A
CASP8	Caspase 8	Protein Coding	Q14790	65	GC02P201233	37.5634460449219	https://www.genecards.org/cgi-bin/carddisp.pl?gene=CASP8
B3GAT3	Beta-1,3-Glucuronyltransferase 3	Protein Coding	O94766	57	GC11M139657	37.561164855957	https://www.genecards.org/cgi-bin/carddisp.pl?gene=B3GAT3
CACNB2	Calcium Voltage-Gated Channel Auxiliary Subunit Beta 2	Protein Coding	Q08289	59	GC10P018141	37.5560264587402	https://www.genecards.org/cgi-bin/carddisp.pl?gene=CACNB2
DSP	Desmoplakin	Protein Coding	P15924	63	GC06P007541	37.5407981872559	https://www.genecards.org/cgi-bin/carddisp.pl?gene=DSP
KANSL1	KAT8 Regulatory NSL Complex Subunit 1	Protein Coding	Q7Z3B3	52	GC17M097370	37.526050567627	https://www.genecards.org/cgi-bin/carddisp.pl?gene=KANSL1
KCNJ5	Potassium Inwardly Rectifying Channel Subfamily J Member 5	Protein Coding	P48544	61	GC11P128891	37.523738861084	https://www.genecards.org/cgi-bin/carddisp.pl?gene=KCNJ5
H19	H19 Imprinted Maternally Expressed Transcript	RNA Gene		37	GC11M001995	37.5195045471191	https://www.genecards.org/cgi-bin/carddisp.pl?gene=H19
FREM2	FRAS1 Related Extracellular Matrix 2	Protein Coding	Q5SZK8	48	GC13P038687	37.4836158752441	https://www.genecards.org/cgi-bin/carddisp.pl?gene=FREM2
RIT1	Ras Like Without CAAX 1	Protein Coding	Q92963	58	GC01M155897	37.4142074584961	https://www.genecards.org/cgi-bin/carddisp.pl?gene=RIT1
ESCO2	Establishment Of Sister Chromatid Cohesion N-Acetyltransferase 2	Protein Coding	Q56NI9	51	GC08P027771	37.3806419372559	https://www.genecards.org/cgi-bin/carddisp.pl?gene=ESCO2
CCNH	Cyclin H	Protein Coding	P51946	58	GC05M087311	37.3214492797852	https://www.genecards.org/cgi-bin/carddisp.pl?gene=CCNH
IFT172	Intraflagellar Transport 172	Protein Coding	Q9UG01	52	GC02M029258	37.2886772155762	https://www.genecards.org/cgi-bin/carddisp.pl?gene=IFT172
WIPF1	WAS/WASL Interacting Protein Family Member 1	Protein Coding	O43516	54	GC02M174559	37.2389221191406	https://www.genecards.org/cgi-bin/carddisp.pl?gene=WIPF1
PACS1	Phosphofurin Acidic Cluster Sorting Protein 1	Protein Coding	Q6VY07	53	GC11P107871	37.2061805725098	https://www.genecards.org/cgi-bin/carddisp.pl?gene=PACS1
SOX2	SRY-Box Transcription Factor 2	Protein Coding	P48431	58	GC03P181711	37.0262756347656	https://www.genecards.org/cgi-bin/carddisp.pl?gene=SOX2
UNC13D	Unc-13 Homolog D	Protein Coding	Q70J99	57	GC17M075827	37.0161781311035	https://www.genecards.org/cgi-bin/carddisp.pl?gene=UNC13D
RIPK1	Receptor Interacting Serine/Threonine Kinase 1	Protein Coding	Q13546	64	GC06P009353	37.0017967224121	https://www.genecards.org/cgi-bin/carddisp.pl?gene=RIPK1
TTR	Transthyretin	Protein Coding	P02766	61	GC18P031557	36.9138259887695	https://www.genecards.org/cgi-bin/carddisp.pl?gene=TTR
MAF	MAF BZIP Transcription Factor	Protein Coding	O75444	58	GC16M079204	36.6787719726563	https://www.genecards.org/cgi-bin/carddisp.pl?gene=MAF
WASHC5	WASH Complex Subunit 5	Protein Coding	Q12768	51	GC08M138049	36.6445846557617	https://www.genecards.org/cgi-bin/carddisp.pl?gene=WASHC5
AIP	AHR Interacting HSP90 Co-Chaperone	Protein Coding	O00170	56	GC11P067468	36.6428565979004	https://www.genecards.org/cgi-bin/carddisp.pl?gene=AIP
MID1	Midline 1	Protein Coding	O15344	55	GC0XM010445	36.6270294189453	https://www.genecards.org/cgi-bin/carddisp.pl?gene=MID1
SLC19A3	Solute Carrier Family 19 Member 3	Protein Coding	Q9BZV2	58	GC02M227685	36.5866928100586	https://www.genecards.org/cgi-bin/carddisp.pl?gene=SLC19A3
SUCLG1	Succinate-CoA Ligase GDP/ADP-Forming Subunit Alpha	Protein Coding	P53597	58	GC02M084423	36.5699691772461	https://www.genecards.org/cgi-bin/carddisp.pl?gene=SUCLG1
GATM	Glycine Amidinotransferase	Protein Coding	P50440	59	GC15M045361	36.434024810791	https://www.genecards.org/cgi-bin/carddisp.pl?gene=GATM
MAOA	Monoamine Oxidase A	Protein Coding	P21397	62	GC0XP043654	36.4187088012695	https://www.genecards.org/cgi-bin/carddisp.pl?gene=MAOA
RRM2B	Ribonucleotide Reductase Regulatory TP53 Inducible Subunit M2B	Protein Coding	Q7LG56	61	GC08M102204	36.4138107299805	https://www.genecards.org/cgi-bin/carddisp.pl?gene=RRM2B
ARID1A	AT-Rich Interaction Domain 1A	Protein Coding	O14497	58	GC01P026693	36.370231628418	https://www.genecards.org/cgi-bin/carddisp.pl?gene=ARID1A
MTHFR	Methylenetetrahydrofolate Reductase	Protein Coding	P42898	61	GC01M011785	36.3476753234863	https://www.genecards.org/cgi-bin/carddisp.pl?gene=MTHFR
EDNRB	Endothelin Receptor Type B	Protein Coding	P24530	63	GC13M077895	36.288818359375	https://www.genecards.org/cgi-bin/carddisp.pl?gene=EDNRB
TMEM127	Transmembrane Protein 127	Protein Coding	O75204	50	GC02M096248	36.2207679748535	https://www.genecards.org/cgi-bin/carddisp.pl?gene=TMEM127
MT-CO3	Mitochondrially Encoded Cytochrome C Oxidase III	Protein Coding	P00414	44	GCMTP009209	36.1068572998047	https://www.genecards.org/cgi-bin/carddisp.pl?gene=MT-CO3
HARS1	Histidyl-TRNA Synthetase 1	Protein Coding	P12081	56	GC05M140673	36.0790061950684	https://www.genecards.org/cgi-bin/carddisp.pl?gene=HARS1
MYLK	Myosin Light Chain Kinase	Protein Coding	Q15746	65	GC03M123610	36.0711059570313	https://www.genecards.org/cgi-bin/carddisp.pl?gene=MYLK
RAD21	RAD21 Cohesin Complex Component	Protein Coding	O60216	57	GC08M116846	36.0691184997559	https://www.genecards.org/cgi-bin/carddisp.pl?gene=RAD21
IGF1	Insulin Like Growth Factor 1	Protein Coding	P05019	61	GC12M102395	36.0523452758789	https://www.genecards.org/cgi-bin/carddisp.pl?gene=IGF1
RYR2	Ryanodine Receptor 2	Protein Coding	Q92736	60	GC01P237042	35.9826469421387	https://www.genecards.org/cgi-bin/carddisp.pl?gene=RYR2
TMEM237	Transmembrane Protein 237	Protein Coding	Q96Q45	48	GC02M201620	35.884147644043	https://www.genecards.org/cgi-bin/carddisp.pl?gene=TMEM237
COL18A1	Collagen Type XVIII Alpha 1 Chain	Protein Coding	P39060	58	GC21P045405	35.8566360473633	https://www.genecards.org/cgi-bin/carddisp.pl?gene=COL18A1
ST3GAL5	ST3 Beta-Galactoside Alpha-2,3-Sialyltransferase 5	Protein Coding	Q9UNP4	60	GC02M085911	35.8495178222656	https://www.genecards.org/cgi-bin/carddisp.pl?gene=ST3GAL5
TINF2	TERF1 Interacting Nuclear Factor 2	Protein Coding	Q9BSI4	53	GC14M028843	35.8163909912109	https://www.genecards.org/cgi-bin/carddisp.pl?gene=TINF2
MYH3	Myosin Heavy Chain 3	Protein Coding	P11055	57	GC17M010628	35.7857055664063	https://www.genecards.org/cgi-bin/carddisp.pl?gene=MYH3
HLA-B	Major Histocompatibility Complex, Class I, B	Protein Coding	P01889	59	GC06M106436	35.7557220458984	https://www.genecards.org/cgi-bin/carddisp.pl?gene=HLA-B
SLC12A1	Solute Carrier Family 12 Member 1	Protein Coding	Q13621	61	GC15P193041	35.7014694213867	https://www.genecards.org/cgi-bin/carddisp.pl?gene=SLC12A1
IL2RA	Interleukin 2 Receptor Subunit Alpha	Protein Coding	P01589	63	GC10M006010	35.6889190673828	https://www.genecards.org/cgi-bin/carddisp.pl?gene=IL2RA
PSMB8	Proteasome 20S Subunit Beta 8	Protein Coding	P28062	62	GC06M032840	35.6659278869629	https://www.genecards.org/cgi-bin/carddisp.pl?gene=PSMB8
FBN2	Fibrillin 2	Protein Coding	P35556	55	GC05M128257	35.6205101013184	https://www.genecards.org/cgi-bin/carddisp.pl?gene=FBN2
CASP10	Caspase 10	Protein Coding	Q92851	60	GC02P201182	35.5048217773438	https://www.genecards.org/cgi-bin/carddisp.pl?gene=CASP10
PRKAG2	Protein Kinase AMP-Activated Non-Catalytic Subunit Gamma 2	Protein Coding	Q9UGJ0	62	GC07M151556	35.4923858642578	https://www.genecards.org/cgi-bin/carddisp.pl?gene=PRKAG2
OTX2	Orthodenticle Homeobox 2	Protein Coding	P32243	59	GC14M056799	35.401065826416	https://www.genecards.org/cgi-bin/carddisp.pl?gene=OTX2
TK2	Thymidine Kinase 2	Protein Coding	O00142	54	GC16M066508	35.3396301269531	https://www.genecards.org/cgi-bin/carddisp.pl?gene=TK2
SPINK5	Serine Peptidase Inhibitor Kazal Type 5	Protein Coding	Q9NQ38	53	GC05P148025	35.3037986755371	https://www.genecards.org/cgi-bin/carddisp.pl?gene=SPINK5
NFKB1	Nuclear Factor Kappa B Subunit 1	Protein Coding	P19838	66	GC04P102501	35.3000717163086	https://www.genecards.org/cgi-bin/carddisp.pl?gene=NFKB1
AKT3	AKT Serine/Threonine Kinase 3	Protein Coding	Q9Y243	68	GC01M243488	35.2681732177734	https://www.genecards.org/cgi-bin/carddisp.pl?gene=AKT3
SDHAF2	Succinate Dehydrogenase Complex Assembly Factor 2	Protein Coding	Q9NX18	54	GC11P061430	35.2279281616211	https://www.genecards.org/cgi-bin/carddisp.pl?gene=SDHAF2
SMARCA2	SWI/SNF Related BAF Chromatin Remodeling Complex Subunit ATPase 2	Protein Coding	P51531	62	GC09P001980	35.1110000610352	https://www.genecards.org/cgi-bin/carddisp.pl?gene=SMARCA2
TRIM32	Tripartite Motif Containing 32	Protein Coding	Q13049	55	GC09P116687	35.0868225097656	https://www.genecards.org/cgi-bin/carddisp.pl?gene=TRIM32
FBXL4	F-Box And Leucine Rich Repeat Protein 4	Protein Coding	Q9UKA2	51	GC06M098868	35.0359840393066	https://www.genecards.org/cgi-bin/carddisp.pl?gene=FBXL4
SNTA1	Syntrophin Alpha 1	Protein Coding	Q13424	58	GC20M033407	34.9895668029785	https://www.genecards.org/cgi-bin/carddisp.pl?gene=SNTA1
CLMP	CXADR Like Membrane Protein	Protein Coding	Q9H6B4	54	GC11M123069	34.9840087890625	https://www.genecards.org/cgi-bin/carddisp.pl?gene=CLMP
KCNMA1	Potassium Calcium-Activated Channel Subfamily M Alpha 1	Protein Coding	Q12791	61	GC10M076869	34.9593505859375	https://www.genecards.org/cgi-bin/carddisp.pl?gene=KCNMA1
RRAS	RAS Related	Protein Coding	P10301	54	GC19M049635	34.9523048400879	https://www.genecards.org/cgi-bin/carddisp.pl?gene=RRAS
IL1A	Interleukin 1 Alpha	Protein Coding	P01583	58	GC02M112773	34.9193420410156	https://www.genecards.org/cgi-bin/carddisp.pl?gene=IL1A
HDAC8	Histone Deacetylase 8	Protein Coding	Q9BY41	61	GC0XM072329	34.8235359191895	https://www.genecards.org/cgi-bin/carddisp.pl?gene=HDAC8
MT-ND4	Mitochondrially Encoded NADH:Ubiquinone Oxidoreductase Core Subunit 4	Protein Coding	P03905	44	GCMTP010762	34.7528228759766	https://www.genecards.org/cgi-bin/carddisp.pl?gene=MT-ND4
LPIN2	Lipin 2	Protein Coding	Q92539	52	GC18M004017	34.7487678527832	https://www.genecards.org/cgi-bin/carddisp.pl?gene=LPIN2
SNAP25	Synaptosome Associated Protein 25	Protein Coding	P60880	62	GC20P011116	34.7336730957031	https://www.genecards.org/cgi-bin/carddisp.pl?gene=SNAP25
STXBP2	Syntaxin Binding Protein 2	Protein Coding	Q15833	57	GC19P151643	34.729362487793	https://www.genecards.org/cgi-bin/carddisp.pl?gene=STXBP2
MT-ND2	Mitochondrially Encoded NADH:Ubiquinone Oxidoreductase Core Subunit 2	Protein Coding	P03891	44	GCMTP004472	34.7181549072266	https://www.genecards.org/cgi-bin/carddisp.pl?gene=MT-ND2
IL4	Interleukin 4	Protein Coding	P05112	59	GC05P132673	34.605167388916	https://www.genecards.org/cgi-bin/carddisp.pl?gene=IL4
POLR3A	RNA Polymerase III Subunit A	Protein Coding	O14802	58	GC10M079381	34.5994567871094	https://www.genecards.org/cgi-bin/carddisp.pl?gene=POLR3A
SGCE	Sarcoglycan Epsilon	Protein Coding	O43556	55	GC07M094524	34.589527130127	https://www.genecards.org/cgi-bin/carddisp.pl?gene=SGCE
LOC110121269	VISTA Enhancer Hs2177	Functional Element		10	GC03P042138	34.5383987426758	https://www.genecards.org/cgi-bin/carddisp.pl?gene=LOC110121269
SHH	Sonic Hedgehog Signaling Molecule	Protein Coding	Q15465	63	GC07M155799	34.5370025634766	https://www.genecards.org/cgi-bin/carddisp.pl?gene=SHH
WHRN	Whirlin	Protein Coding	Q9P202	47	GC09M122441	34.5050964355469	https://www.genecards.org/cgi-bin/carddisp.pl?gene=WHRN
SRCAP	Snf2 Related CREBBP Activator Protein	Protein Coding	Q6ZRS2	51	GC16P121061	34.5007438659668	https://www.genecards.org/cgi-bin/carddisp.pl?gene=SRCAP
PIGA	Phosphatidylinositol Glycan Anchor Biosynthesis Class A	Protein Coding	P37287	56	GC0XM015319	34.4802398681641	https://www.genecards.org/cgi-bin/carddisp.pl?gene=PIGA
PRKCD	Protein Kinase C Delta	Protein Coding	Q05655	65	GC03P053156	34.3782157897949	https://www.genecards.org/cgi-bin/carddisp.pl?gene=PRKCD
ADA	Adenosine Deaminase	Protein Coding	P00813	64	GC20M044620	34.3391990661621	https://www.genecards.org/cgi-bin/carddisp.pl?gene=ADA
ALG2	ALG2 Alpha-1,3/1,6-Mannosyltransferase	Protein Coding	Q9H553	54	GC09M099216	34.3391876220703	https://www.genecards.org/cgi-bin/carddisp.pl?gene=ALG2
UGT1A6	UDP Glucuronosyltransferase Family 1 Member A6	Protein Coding	P19224	56	GC02P233691	34.3083038330078	https://www.genecards.org/cgi-bin/carddisp.pl?gene=UGT1A6
CDC42	Cell Division Cycle 42	Protein Coding	P60953	63	GC01P022052	34.2292022705078	https://www.genecards.org/cgi-bin/carddisp.pl?gene=CDC42
XRCC2	X-Ray Repair Cross Complementing 2	Protein Coding	O43543	52	GC07M152644	34.1443786621094	https://www.genecards.org/cgi-bin/carddisp.pl?gene=XRCC2
SCN4B	Sodium Voltage-Gated Channel Beta Subunit 4	Protein Coding	Q8IWT1	57	GC11M140603	34.1343078613281	https://www.genecards.org/cgi-bin/carddisp.pl?gene=SCN4B
KCNE2	Potassium Voltage-Gated Channel Subfamily E Regulatory Subunit 2	Protein Coding	Q9Y6J6	55	GC21P034316	34.1116104125977	https://www.genecards.org/cgi-bin/carddisp.pl?gene=KCNE2
SLC39A13	Solute Carrier Family 39 Member 13	Protein Coding	Q96H72	51	GC11P047407	34.0864639282227	https://www.genecards.org/cgi-bin/carddisp.pl?gene=SLC39A13
AAAS	Aladin WD Repeat Nucleoporin	Protein Coding	Q9NRG9	51	GC12M053307	34.0764579772949	https://www.genecards.org/cgi-bin/carddisp.pl?gene=AAAS
LTBP2	Latent Transforming Growth Factor Beta Binding Protein 2	Protein Coding	Q14767	56	GC14M074498	34.008373260498	https://www.genecards.org/cgi-bin/carddisp.pl?gene=LTBP2
SCN2A	Sodium Voltage-Gated Channel Alpha Subunit 2	Protein Coding	Q99250	61	GC02P165194	33.8160629272461	https://www.genecards.org/cgi-bin/carddisp.pl?gene=SCN2A
UGT1A7	UDP Glucuronosyltransferase Family 1 Member A7	Protein Coding	Q9HAW7	52	GC02P233681	33.8125	https://www.genecards.org/cgi-bin/carddisp.pl?gene=UGT1A7
CD46	CD46 Molecule	Protein Coding	P15529	61	GC01P207752	33.7710227966309	https://www.genecards.org/cgi-bin/carddisp.pl?gene=CD46
PREPL	Prolyl Endopeptidase Like	Protein Coding	Q4J6C6	54	GC02M044316	33.7580184936523	https://www.genecards.org/cgi-bin/carddisp.pl?gene=PREPL
SMAD2	SMAD Family Member 2	Protein Coding	Q15796	65	GC18M047809	33.6112022399902	https://www.genecards.org/cgi-bin/carddisp.pl?gene=SMAD2
ADAMTS13	ADAM Metallopeptidase With Thrombospondin Type 1 Motif 13	Protein Coding	Q76LX8	61	GC09P133414	33.607780456543	https://www.genecards.org/cgi-bin/carddisp.pl?gene=ADAMTS13
PIK3R2	Phosphoinositide-3-Kinase Regulatory Subunit 2	Protein Coding	O00459	62	GC19P018153	33.6041564941406	https://www.genecards.org/cgi-bin/carddisp.pl?gene=PIK3R2
COX15	Cytochrome C Oxidase Assembly Homolog COX15	Protein Coding	Q7KZN9	55	GC10M099696	33.6007766723633	https://www.genecards.org/cgi-bin/carddisp.pl?gene=COX15
CUL7	Cullin 7	Protein Coding	Q14999	52	GC06M043037	33.5802192687988	https://www.genecards.org/cgi-bin/carddisp.pl?gene=CUL7
DPAGT1	Dolichyl-Phosphate N-Acetylglucosaminephosphotransferase 1	Protein Coding	Q9H3H5	57	GC11M140656	33.5424919128418	https://www.genecards.org/cgi-bin/carddisp.pl?gene=DPAGT1
AICDA	Activation Induced Cytidine Deaminase	Protein Coding	Q9GZX7	57	GC12M008602	33.5138854980469	https://www.genecards.org/cgi-bin/carddisp.pl?gene=AICDA
GHR	Growth Hormone Receptor	Protein Coding	P10912	58	GC05P042429	33.5001487731934	https://www.genecards.org/cgi-bin/carddisp.pl?gene=GHR
MYH6	Myosin Heavy Chain 6	Protein Coding	P13533	59	GC14M023381	33.4990692138672	https://www.genecards.org/cgi-bin/carddisp.pl?gene=MYH6
SIL1	SIL1 Nucleotide Exchange Factor	Protein Coding	Q9H173	53	GC05M139013	33.4800796508789	https://www.genecards.org/cgi-bin/carddisp.pl?gene=SIL1
BRAT1	BRCA1 Associated ATM Activator 1	Protein Coding	Q6PJG6	50	GC07M004001	33.4719619750977	https://www.genecards.org/cgi-bin/carddisp.pl?gene=BRAT1
UGT1A10	UDP Glucuronosyltransferase Family 1 Member A10	Protein Coding	Q9HAW8	54	GC02P233636	33.3844909667969	https://www.genecards.org/cgi-bin/carddisp.pl?gene=UGT1A10
FGF10	Fibroblast Growth Factor 10	Protein Coding	O15520	60	GC05M045229	33.3416595458984	https://www.genecards.org/cgi-bin/carddisp.pl?gene=FGF10
UGT1A8	UDP Glucuronosyltransferase Family 1 Member A8	Protein Coding	Q9HAW9	51	GC02P235099	33.3224601745605	https://www.genecards.org/cgi-bin/carddisp.pl?gene=UGT1A8
FGD1	FYVE, RhoGEF And PH Domain Containing 1	Protein Coding	P98174	54	GC0XM054534	33.3034515380859	https://www.genecards.org/cgi-bin/carddisp.pl?gene=FGD1
AOPEP	Aminopeptidase O (Putative)	Protein Coding	Q8N6M6	49	GC09P106995	33.2818222045898	https://www.genecards.org/cgi-bin/carddisp.pl?gene=AOPEP
UGT1A4	UDP Glucuronosyltransferase Family 1 Member A4	Protein Coding	P22310	56	GC02P233718	33.2768211364746	https://www.genecards.org/cgi-bin/carddisp.pl?gene=UGT1A4
UGT1A9	UDP Glucuronosyltransferase Family 1 Member A9	Protein Coding	O60656	58	GC02P233671	33.2683219909668	https://www.genecards.org/cgi-bin/carddisp.pl?gene=UGT1A9
IGF2	Insulin Like Growth Factor 2	Protein Coding	P01344	61	GC11M015123	33.2432861328125	https://www.genecards.org/cgi-bin/carddisp.pl?gene=IGF2
TTN	Titin	Protein Coding	Q8WZ42	61	GC02M178525	33.2242698669434	https://www.genecards.org/cgi-bin/carddisp.pl?gene=TTN
BDNF-AS	BDNF Antisense RNA	RNA Gene		31	GC11P027466	33.2189407348633	https://www.genecards.org/cgi-bin/carddisp.pl?gene=BDNF-AS
HLA-DRB1	Major Histocompatibility Complex, Class II, DR Beta 1	Protein Coding	P01911	60	GC06M106528	33.1385040283203	https://www.genecards.org/cgi-bin/carddisp.pl?gene=HLA-DRB1
DHFR	Dihydrofolate Reductase	Protein Coding	P00374	61	GC05M080626	33.0604209899902	https://www.genecards.org/cgi-bin/carddisp.pl?gene=DHFR
LRP5	LDL Receptor Related Protein 5	Protein Coding	O75197	62	GC11P068298	33.0573654174805	https://www.genecards.org/cgi-bin/carddisp.pl?gene=LRP5
COL11A2	Collagen Type XI Alpha 2 Chain	Protein Coding	P13942	57	GC06M033162	33.0481185913086	https://www.genecards.org/cgi-bin/carddisp.pl?gene=COL11A2
CALM3	Calmodulin 3	Protein Coding	P0DP25	55	GC19P046601	33.0440788269043	https://www.genecards.org/cgi-bin/carddisp.pl?gene=CALM3
ARL13B	ARF Like GTPase 13B	Protein Coding	Q3SXY8	50	GC03P093980	32.9946708679199	https://www.genecards.org/cgi-bin/carddisp.pl?gene=ARL13B
ARL6	ARF Like GTPase 6	Protein Coding	Q9H0F7	52	GC03P097764	32.9707641601563	https://www.genecards.org/cgi-bin/carddisp.pl?gene=ARL6
FERMT1	FERM Domain Containing Kindlin 1	Protein Coding	Q9BQL6	54	GC20M006074	32.9660720825195	https://www.genecards.org/cgi-bin/carddisp.pl?gene=FERMT1
BSCL2	BSCL2 Lipid Droplet Biogenesis Associated, Seipin	Protein Coding	Q96G97	55	GC11M139665	32.917839050293	https://www.genecards.org/cgi-bin/carddisp.pl?gene=BSCL2
NDUFA10	NADH:Ubiquinone Oxidoreductase Subunit A10	Protein Coding	O95299	55	GC02M239893	32.8808746337891	https://www.genecards.org/cgi-bin/carddisp.pl?gene=NDUFA10
MT-CO2	Mitochondrially Encoded Cytochrome C Oxidase II	Protein Coding	P00403	50	GCMTP007587	32.797233581543	https://www.genecards.org/cgi-bin/carddisp.pl?gene=MT-CO2
DGUOK	Deoxyguanosine Kinase	Protein Coding	Q16854	56	GC02P073926	32.7804794311523	https://www.genecards.org/cgi-bin/carddisp.pl?gene=DGUOK
NHS	NHS Actin Remodeling Regulator	Protein Coding	Q6T4R5	49	GC0XP017437	32.7594985961914	https://www.genecards.org/cgi-bin/carddisp.pl?gene=NHS
TNFAIP3	TNF Alpha Induced Protein 3	Protein Coding	P21580	62	GC06P137866	32.7512741088867	https://www.genecards.org/cgi-bin/carddisp.pl?gene=TNFAIP3
CP	Ceruloplasmin	Protein Coding	P00450	62	GC03M149162	32.7243957519531	https://www.genecards.org/cgi-bin/carddisp.pl?gene=CP
HAX1	HCLS1 Associated Protein X-1	Protein Coding	O00165	55	GC01P176681	32.7192687988281	https://www.genecards.org/cgi-bin/carddisp.pl?gene=HAX1
NSD2	Nuclear Receptor Binding SET Domain Protein 2	Protein Coding	O96028	58	GC04P029506	32.6873321533203	https://www.genecards.org/cgi-bin/carddisp.pl?gene=NSD2
WNT5A	Wnt Family Member 5A	Protein Coding	P41221	64	GC03M055465	32.5840530395508	https://www.genecards.org/cgi-bin/carddisp.pl?gene=WNT5A
KCNJ1	Potassium Inwardly Rectifying Channel Subfamily J Member 1	Protein Coding	P48048	60	GC11M140815	32.5726890563965	https://www.genecards.org/cgi-bin/carddisp.pl?gene=KCNJ1
KCNQ1OT1	KCNQ1 Opposite Strand/Antisense Transcript 1	RNA Gene		35	GC11M015143	32.5400161743164	https://www.genecards.org/cgi-bin/carddisp.pl?gene=KCNQ1OT1
DCAF17	DDB1 And CUL4 Associated Factor 17	Protein Coding	Q5H9S7	51	GC02P171434	32.4060363769531	https://www.genecards.org/cgi-bin/carddisp.pl?gene=DCAF17
CYLD	CYLD Lysine 63 Deubiquitinase	Protein Coding	Q9NQC7	61	GC16P050742	32.3855781555176	https://www.genecards.org/cgi-bin/carddisp.pl?gene=CYLD
PEX2	Peroxisomal Biogenesis Factor 2	Protein Coding	P28328	57	GC08M076980	32.3755416870117	https://www.genecards.org/cgi-bin/carddisp.pl?gene=PEX2
MAPT	Microtubule Associated Protein Tau	Protein Coding	P10636	62	GC17P045894	32.3321228027344	https://www.genecards.org/cgi-bin/carddisp.pl?gene=MAPT
SI	Sucrase-Isomaltase	Protein Coding	P14410	58	GC03M164978	32.266487121582	https://www.genecards.org/cgi-bin/carddisp.pl?gene=SI
TWIST1	Twist Family BHLH Transcription Factor 1	Protein Coding	Q15672	60	GC07M019020	32.2628784179688	https://www.genecards.org/cgi-bin/carddisp.pl?gene=TWIST1
MT-TL1	Mitochondrially Encoded TRNA-Leu (UUA/G) 1	RNA Gene		25	GCMTP003232	32.2144927978516	https://www.genecards.org/cgi-bin/carddisp.pl?gene=MT-TL1
ASXL1	ASXL Transcriptional Regulator 1	Protein Coding	Q8IXJ9	55	GC20P053105	32.2079811096191	https://www.genecards.org/cgi-bin/carddisp.pl?gene=ASXL1
MT-ATP8	Mitochondrially Encoded ATP Synthase Membrane Subunit 8	Protein Coding	P03928	42	GCMTP008368	32.2044143676758	https://www.genecards.org/cgi-bin/carddisp.pl?gene=MT-ATP8
PQBP1	Polyglutamine Binding Protein 1	Protein Coding	O60828	51	GC0XP048890	32.2034301757813	https://www.genecards.org/cgi-bin/carddisp.pl?gene=PQBP1
TERC	Telomerase RNA Component	RNA Gene		36	GC03M169765	32.1763648986816	https://www.genecards.org/cgi-bin/carddisp.pl?gene=TERC
HOXB13	Homeobox B13	Protein Coding	Q92826	54	GC17M097527	32.0852813720703	https://www.genecards.org/cgi-bin/carddisp.pl?gene=HOXB13
TIMM8A	Translocase Of Inner Mitochondrial Membrane 8A	Protein Coding	O60220	54	GC0XM101345	32.0388603210449	https://www.genecards.org/cgi-bin/carddisp.pl?gene=TIMM8A
PLA2G6	Phospholipase A2 Group VI	Protein Coding	O60733	61	GC22M087757	32.0151290893555	https://www.genecards.org/cgi-bin/carddisp.pl?gene=PLA2G6
ANOS1	Anosmin 1	Protein Coding	P23352	52	GC0XM008528	32.0057258605957	https://www.genecards.org/cgi-bin/carddisp.pl?gene=ANOS1
MAGEL2	MAGE Family Member L2	Protein Coding	Q9UJ55	50	GC15M023643	31.992338180542	https://www.genecards.org/cgi-bin/carddisp.pl?gene=MAGEL2
AFG2A	AFG2 AAA ATPase Homolog A	Protein Coding	Q8NB90	53	GC04P122923	31.923023223877	https://www.genecards.org/cgi-bin/carddisp.pl?gene=AFG2A
GP1BA	Glycoprotein Ib Platelet Subunit Alpha	Protein Coding	P07359	60	GC17P004932	31.9198265075684	https://www.genecards.org/cgi-bin/carddisp.pl?gene=GP1BA
APOE	Apolipoprotein E	Protein Coding	P02649	62	GC19P152697	31.9084014892578	https://www.genecards.org/cgi-bin/carddisp.pl?gene=APOE
PPARG	Peroxisome Proliferator Activated Receptor Gamma	Protein Coding	P37231	65	GC03P012287	31.8785552978516	https://www.genecards.org/cgi-bin/carddisp.pl?gene=PPARG
ROGDI	Rogdi Atypical Leucine Zipper	Protein Coding	Q9GZN7	49	GC16M004796	31.8536357879639	https://www.genecards.org/cgi-bin/carddisp.pl?gene=ROGDI
GJB6	Gap Junction Protein Beta 6	Protein Coding	O95452	55	GC13M020221	31.8532543182373	https://www.genecards.org/cgi-bin/carddisp.pl?gene=GJB6
UNG	Uracil DNA Glycosylase	Protein Coding	P13051	59	GC12P109097	31.8231010437012	https://www.genecards.org/cgi-bin/carddisp.pl?gene=UNG
SLC5A7	Solute Carrier Family 5 Member 7	Protein Coding	Q9GZV3	56	GC02P107969	31.7871417999268	https://www.genecards.org/cgi-bin/carddisp.pl?gene=SLC5A7
BTK	Bruton Tyrosine Kinase	Protein Coding	Q06187	67	GC0XM101349	31.7847328186035	https://www.genecards.org/cgi-bin/carddisp.pl?gene=BTK
FKBP14	FKBP Prolyl Isomerase 14	Protein Coding	Q9NWM8	53	GC07M031698	31.7819538116455	https://www.genecards.org/cgi-bin/carddisp.pl?gene=FKBP14
SHANK3	SH3 And Multiple Ankyrin Repeat Domains 3	Protein Coding	Q9BYB0	52	GC22P092484	31.7364673614502	https://www.genecards.org/cgi-bin/carddisp.pl?gene=SHANK3
ATRIP	ATR Interacting Protein	Protein Coding	Q8WXE1	55	GC03P064966	31.7226886749268	https://www.genecards.org/cgi-bin/carddisp.pl?gene=ATRIP
SCARB2	Scavenger Receptor Class B Member 2	Protein Coding	Q14108	58	GC04M076158	31.7212524414063	https://www.genecards.org/cgi-bin/carddisp.pl?gene=SCARB2
ELANE	Elastase, Neutrophil Expressed	Protein Coding	P08246	64	GC19P151362	31.6997585296631	https://www.genecards.org/cgi-bin/carddisp.pl?gene=ELANE
SERAC1	Serine Active Site Containing 1	Protein Coding	Q96JX3	49	GC06M158109	31.6387367248535	https://www.genecards.org/cgi-bin/carddisp.pl?gene=SERAC1
PANK2	Pantothenate Kinase 2	Protein Coding	Q9BZ23	58	GC20P010991	31.5970916748047	https://www.genecards.org/cgi-bin/carddisp.pl?gene=PANK2
TBX3	T-Box Transcription Factor 3	Protein Coding	O15119	57	GC12M114670	31.5649566650391	https://www.genecards.org/cgi-bin/carddisp.pl?gene=TBX3
EDN3	Endothelin 3	Protein Coding	P14138	60	GC20P059300	31.5613269805908	https://www.genecards.org/cgi-bin/carddisp.pl?gene=EDN3
AGK	Acylglycerol Kinase	Protein Coding	Q53H12	53	GC07P141551	31.4421501159668	https://www.genecards.org/cgi-bin/carddisp.pl?gene=AGK
CXCR4	C-X-C Motif Chemokine Receptor 4	Protein Coding	P61073	65	GC02M136114	31.3639736175537	https://www.genecards.org/cgi-bin/carddisp.pl?gene=CXCR4
FANCM	FA Complementation Group M	Protein Coding	Q8IYD8	55	GC14P045135	31.3593597412109	https://www.genecards.org/cgi-bin/carddisp.pl?gene=FANCM
LRBA	LPS Responsive Beige-Like Anchor Protein	Protein Coding	P50851	52	GC04M150264	31.3295917510986	https://www.genecards.org/cgi-bin/carddisp.pl?gene=LRBA
NDUFS4	NADH:Ubiquinone Oxidoreductase Subunit S4	Protein Coding	O43181	55	GC05P053560	31.280460357666	https://www.genecards.org/cgi-bin/carddisp.pl?gene=NDUFS4
LEP	Leptin	Protein Coding	P41159	59	GC07P128241	31.2469673156738	https://www.genecards.org/cgi-bin/carddisp.pl?gene=LEP
NKX2-5	NK2 Homeobox 5	Protein Coding	P52952	57	GC05M173232	31.1862545013428	https://www.genecards.org/cgi-bin/carddisp.pl?gene=NKX2-5
IKBKG	Inhibitor Of Nuclear Factor Kappa B Kinase Regulatory Subunit Gamma	Protein Coding	Q9Y6K9	61	GC0XP154541	31.1632614135742	https://www.genecards.org/cgi-bin/carddisp.pl?gene=IKBKG
ABCC9	ATP Binding Cassette Subfamily C Member 9	Protein Coding	O60706	58	GC12M021797	31.0894088745117	https://www.genecards.org/cgi-bin/carddisp.pl?gene=ABCC9
SLC52A2	Solute Carrier Family 52 Member 2	Protein Coding	Q9HAB3	51	GC08P144333	31.0890693664551	https://www.genecards.org/cgi-bin/carddisp.pl?gene=SLC52A2
NDUFV1	NADH:Ubiquinone Oxidoreductase Core Subunit V1	Protein Coding	P49821	58	GC11P107995	31.0857048034668	https://www.genecards.org/cgi-bin/carddisp.pl?gene=NDUFV1
SEMA3E	Semaphorin 3E	Protein Coding	O15041	57	GC07M083363	31.0719566345215	https://www.genecards.org/cgi-bin/carddisp.pl?gene=SEMA3E
SCNN1B	Sodium Channel Epithelial 1 Subunit Beta	Protein Coding	P51168	61	GC16P023278	31.0567626953125	https://www.genecards.org/cgi-bin/carddisp.pl?gene=SCNN1B
MT-ND6	Mitochondrially Encoded NADH:Ubiquinone Oxidoreductase Core Subunit 6	Protein Coding	P03923	44	GCMTM014151	31.0163383483887	https://www.genecards.org/cgi-bin/carddisp.pl?gene=MT-ND6
ACE	Angiotensin I Converting Enzyme	Protein Coding	P12821	64	GC17P063477	30.9801788330078	https://www.genecards.org/cgi-bin/carddisp.pl?gene=ACE
NDUFS1	NADH:Ubiquinone Oxidoreductase Core Subunit S1	Protein Coding	P28331	57	GC02M206114	30.9321784973145	https://www.genecards.org/cgi-bin/carddisp.pl?gene=NDUFS1
NOTCH3	Notch Receptor 3	Protein Coding	Q9UM47	64	GC19M015159	30.8481712341309	https://www.genecards.org/cgi-bin/carddisp.pl?gene=NOTCH3
KCNJ8	Potassium Inwardly Rectifying Channel Subfamily J Member 8	Protein Coding	Q15842	55	GC12M021764	30.8207130432129	https://www.genecards.org/cgi-bin/carddisp.pl?gene=KCNJ8
JAK2	Janus Kinase 2	Protein Coding	O60674	66	GC09P004985	30.7950878143311	https://www.genecards.org/cgi-bin/carddisp.pl?gene=JAK2
PEX10	Peroxisomal Biogenesis Factor 10	Protein Coding	O60683	53	GC01M002403	30.70068359375	https://www.genecards.org/cgi-bin/carddisp.pl?gene=PEX10
STXBP1	Syntaxin Binding Protein 1	Protein Coding	P61764	61	GC09P152828	30.6883659362793	https://www.genecards.org/cgi-bin/carddisp.pl?gene=STXBP1
HPS5	HPS5 Biogenesis Of Lysosomal Organelles Complex 2 Subunit 2	Protein Coding	Q9UPZ3	51	GC11M018278	30.6855278015137	https://www.genecards.org/cgi-bin/carddisp.pl?gene=HPS5
CALM2	Calmodulin 2	Protein Coding	P0DP24	56	GC02M047160	30.6667137145996	https://www.genecards.org/cgi-bin/carddisp.pl?gene=CALM2
SCO2	Synthesis Of Cytochrome C Oxidase 2	Protein Coding	O43819	58	GC22M050523	30.6514301300049	https://www.genecards.org/cgi-bin/carddisp.pl?gene=SCO2
IDS	Iduronate 2-Sulfatase	Protein Coding	P22304	60	GC0XM149476	30.5703029632568	https://www.genecards.org/cgi-bin/carddisp.pl?gene=IDS
UGT1A3	UDP Glucuronosyltransferase Family 1 Member A3	Protein Coding	P35503	51	GC02P233729	30.4813499450684	https://www.genecards.org/cgi-bin/carddisp.pl?gene=UGT1A3
EXT2	Exostosin Glycosyltransferase 2	Protein Coding	Q93063	58	GC11P044095	30.4737682342529	https://www.genecards.org/cgi-bin/carddisp.pl?gene=EXT2
ADAMTS10	ADAM Metallopeptidase With Thrombospondin Type 1 Motif 10	Protein Coding	Q9H324	56	GC19M008580	30.3311920166016	https://www.genecards.org/cgi-bin/carddisp.pl?gene=ADAMTS10
GBA1	Glucosylceramidase Beta 1	Protein Coding	P04062	62	GC01M167453	30.3299522399902	https://www.genecards.org/cgi-bin/carddisp.pl?gene=GBA1
CACNA1A	Calcium Voltage-Gated Channel Subunit Alpha1 A	Protein Coding	O00555	61	GC19M013206	30.3048458099365	https://www.genecards.org/cgi-bin/carddisp.pl?gene=CACNA1A
DVL1	Dishevelled Segment Polarity Protein 1	Protein Coding	O14640	60	GC01M001335	30.2620811462402	https://www.genecards.org/cgi-bin/carddisp.pl?gene=DVL1
VPS45	Vacuolar Protein Sorting 45 Homolog	Protein Coding	Q9NRW7	51	GC01P176465	30.2456932067871	https://www.genecards.org/cgi-bin/carddisp.pl?gene=VPS45
POGZ	Pogo Transposable Element Derived With ZNF Domain	Protein Coding	Q7Z3K3	52	GC01M151402	30.2029628753662	https://www.genecards.org/cgi-bin/carddisp.pl?gene=POGZ
UGT1A5	UDP Glucuronosyltransferase Family 1 Member A5	Protein Coding	P35504	47	GC02P233712	30.1777153015137	https://www.genecards.org/cgi-bin/carddisp.pl?gene=UGT1A5
PSAP	Prosaposin	Protein Coding	P07602	61	GC10M071816	30.1703224182129	https://www.genecards.org/cgi-bin/carddisp.pl?gene=PSAP
SNHG14	Small Nucleolar RNA Host Gene 14	RNA Gene		25	GC15P192315	30.1332149505615	https://www.genecards.org/cgi-bin/carddisp.pl?gene=SNHG14
PHF6	PHD Finger Protein 6	Protein Coding	Q8IWS0	52	GC0XP134373	30.1137981414795	https://www.genecards.org/cgi-bin/carddisp.pl?gene=PHF6
SMO	Smoothened, Frizzled Class Receptor	Protein Coding	Q99835	64	GC07P165509	30.104793548584	https://www.genecards.org/cgi-bin/carddisp.pl?gene=SMO
IL17A	Interleukin 17A	Protein Coding	Q16552	55	GC06P052186	30.0691299438477	https://www.genecards.org/cgi-bin/carddisp.pl?gene=IL17A
CYBA	Cytochrome B-245 Alpha Chain	Protein Coding	P13498	60	GC16M088643	30.0227584838867	https://www.genecards.org/cgi-bin/carddisp.pl?gene=CYBA
TRPA1	Transient Receptor Potential Cation Channel Subfamily A Member 1	Protein Coding	O75762	60	GC08M072019	29.9930229187012	https://www.genecards.org/cgi-bin/carddisp.pl?gene=TRPA1
SLC16A2	Solute Carrier Family 16 Member 2	Protein Coding	P36021	57	GC0XP075145	29.9907112121582	https://www.genecards.org/cgi-bin/carddisp.pl?gene=SLC16A2
LOC102724058	Uncharacterized LOC102724058	RNA Gene		14	GC02P165960	29.9264354705811	https://www.genecards.org/cgi-bin/carddisp.pl?gene=LOC102724058
SLC52A3	Solute Carrier Family 52 Member 3	Protein Coding	Q9NQ40	55	GC20M000741	29.9241046905518	https://www.genecards.org/cgi-bin/carddisp.pl?gene=SLC52A3
ASAH1	N-Acylsphingosine Amidohydrolase 1	Protein Coding	Q13510	62	GC08M018055	29.8979110717773	https://www.genecards.org/cgi-bin/carddisp.pl?gene=ASAH1
ASXL3	ASXL Transcriptional Regulator 3	Protein Coding	Q9C0F0	45	GC18P033578	29.89626121521	https://www.genecards.org/cgi-bin/carddisp.pl?gene=ASXL3
COX10	Cytochrome C Oxidase Assembly Factor Heme A:Farnesyltransferase COX10	Protein Coding	Q12887	56	GC17P014069	29.8837146759033	https://www.genecards.org/cgi-bin/carddisp.pl?gene=COX10
SLC26A1	Solute Carrier Family 26 Member 1	Protein Coding	Q9H2B4	51	GC04M006254	29.873987197876	https://www.genecards.org/cgi-bin/carddisp.pl?gene=SLC26A1
ADNP	Activity Dependent Neuroprotector Homeobox	Protein Coding	Q9H2P0	55	GC20M050888	29.8111400604248	https://www.genecards.org/cgi-bin/carddisp.pl?gene=ADNP
SLC22A5	Solute Carrier Family 22 Member 5	Protein Coding	O76082	60	GC05P132369	29.8059692382813	https://www.genecards.org/cgi-bin/carddisp.pl?gene=SLC22A5
ADIPOQ	Adiponectin, C1Q And Collagen Domain Containing	Protein Coding	Q15848	59	GC03P186842	29.7580413818359	https://www.genecards.org/cgi-bin/carddisp.pl?gene=ADIPOQ
HTR3A	5-Hydroxytryptamine Receptor 3A	Protein Coding	P46098	58	GC11P113975	29.7567367553711	https://www.genecards.org/cgi-bin/carddisp.pl?gene=HTR3A
KMT2C	Lysine Methyltransferase 2C	Protein Coding	Q8NEZ4	56	GC07M152134	29.7328262329102	https://www.genecards.org/cgi-bin/carddisp.pl?gene=KMT2C
LTBP3	Latent Transforming Growth Factor Beta Binding Protein 3	Protein Coding	Q9NS15	55	GC11M065538	29.6704959869385	https://www.genecards.org/cgi-bin/carddisp.pl?gene=LTBP3
MYO5B	Myosin VB	Protein Coding	Q9ULV0	54	GC18M049822	29.6347217559814	https://www.genecards.org/cgi-bin/carddisp.pl?gene=MYO5B
MAPK1	Mitogen-Activated Protein Kinase 1	Protein Coding	P28482	65	GC22M021759	29.6103630065918	https://www.genecards.org/cgi-bin/carddisp.pl?gene=MAPK1
ENG	Endoglin	Protein Coding	P17813	60	GC09M131710	29.5976696014404	https://www.genecards.org/cgi-bin/carddisp.pl?gene=ENG
DLD	Dihydrolipoamide Dehydrogenase	Protein Coding	P09622	62	GC07P110986	29.5887260437012	https://www.genecards.org/cgi-bin/carddisp.pl?gene=DLD
SETBP1	SET Binding Protein 1	Protein Coding	Q9Y6X0	54	GC18P044680	29.5605411529541	https://www.genecards.org/cgi-bin/carddisp.pl?gene=SETBP1
NAGLU	N-Acetyl-Alpha-Glucosaminidase	Protein Coding	P54802	58	GC17P154848	29.5286159515381	https://www.genecards.org/cgi-bin/carddisp.pl?gene=NAGLU
B3GLCT	Beta 3-Glucosyltransferase	Protein Coding	Q6Y288	51	GC13P031275	29.4608325958252	https://www.genecards.org/cgi-bin/carddisp.pl?gene=B3GLCT
TFAP2A	Transcription Factor AP-2 Alpha	Protein Coding	P05549	60	GC06M010393	29.4504985809326	https://www.genecards.org/cgi-bin/carddisp.pl?gene=TFAP2A
PIEZO2	Piezo Type Mechanosensitive Ion Channel Component 2	Protein Coding	Q9H5I5	49	GC18M010724	29.4343719482422	https://www.genecards.org/cgi-bin/carddisp.pl?gene=PIEZO2
HYLS1	HYLS1 Centriolar And Ciliogenesis Associated	Protein Coding	Q96M11	50	GC11P125883	29.3977603912354	https://www.genecards.org/cgi-bin/carddisp.pl?gene=HYLS1
PIGV	Phosphatidylinositol Glycan Anchor Biosynthesis Class V	Protein Coding	Q9NUD9	52	GC01P026787	29.3526344299316	https://www.genecards.org/cgi-bin/carddisp.pl?gene=PIGV
SLC25A4	Solute Carrier Family 25 Member 4	Protein Coding	P12235	61	GC04P185143	29.3444690704346	https://www.genecards.org/cgi-bin/carddisp.pl?gene=SLC25A4
QARS1	Glutaminyl-TRNA Synthetase 1	Protein Coding	P47897	47	GC03M054746	29.3154029846191	https://www.genecards.org/cgi-bin/carddisp.pl?gene=QARS1
VLDLR	Very Low Density Lipoprotein Receptor	Protein Coding	P98155	61	GC09P002611	29.2889556884766	https://www.genecards.org/cgi-bin/carddisp.pl?gene=VLDLR
PPP1CB	Protein Phosphatase 1 Catalytic Subunit Beta	Protein Coding	P62140	59	GC02P029784	29.2539691925049	https://www.genecards.org/cgi-bin/carddisp.pl?gene=PPP1CB
NSDHL	NAD(P) Dependent 3-Beta-Hydroxysteroid Dehydrogenase NSDHL	Protein Coding	Q15738	57	GC0XP152830	29.2027206420898	https://www.genecards.org/cgi-bin/carddisp.pl?gene=NSDHL
CTC1	CST Telomere Replication Complex Component 1	Protein Coding	Q2NKJ3	48	GC17M096249	29.1666355133057	https://www.genecards.org/cgi-bin/carddisp.pl?gene=CTC1
RAB3GAP1	RAB3 GTPase Activating Protein Catalytic Subunit 1	Protein Coding	Q15042	53	GC02P135052	29.159969329834	https://www.genecards.org/cgi-bin/carddisp.pl?gene=RAB3GAP1
KCNE5	Potassium Voltage-Gated Channel Subfamily E Regulatory Subunit 5	Protein Coding	Q9UJ90	45	GC0XM109623	29.1293716430664	https://www.genecards.org/cgi-bin/carddisp.pl?gene=KCNE5
HNF4A	Hepatocyte Nuclear Factor 4 Alpha	Protein Coding	P41235	62	GC20P044355	29.1168384552002	https://www.genecards.org/cgi-bin/carddisp.pl?gene=HNF4A
VCAN	Versican	Protein Coding	P13611	60	GC05P083471	29.0872840881348	https://www.genecards.org/cgi-bin/carddisp.pl?gene=VCAN
AHDC1	AT-Hook DNA Binding Motif Containing 1	Protein Coding	Q5TGY3	47	GC01M027534	29.0821590423584	https://www.genecards.org/cgi-bin/carddisp.pl?gene=AHDC1
NPHP3-ACAD11	NPHP3-ACAD11 Readthrough (NMD Candidate)	RNA Gene		24	GC03M132558	29.0685806274414	https://www.genecards.org/cgi-bin/carddisp.pl?gene=NPHP3-ACAD11
SPTLC1	Serine Palmitoyltransferase Long Chain Base Subunit 1	Protein Coding	O15269	60	GC09M121881	29.0390853881836	https://www.genecards.org/cgi-bin/carddisp.pl?gene=SPTLC1
SLC19A2	Solute Carrier Family 19 Member 2	Protein Coding	O60779	57	GC01M169463	29.0164623260498	https://www.genecards.org/cgi-bin/carddisp.pl?gene=SLC19A2
AMH	Anti-Mullerian Hormone	Protein Coding	P03971	57	GC19P151440	28.9332370758057	https://www.genecards.org/cgi-bin/carddisp.pl?gene=AMH
IL2RG	Interleukin 2 Receptor Subunit Gamma	Protein Coding	P31785	61	GC0XM071127	28.9201278686523	https://www.genecards.org/cgi-bin/carddisp.pl?gene=IL2RG
CFB	Complement Factor B	Protein Coding	P00751	60	GC06P031945	28.915864944458	https://www.genecards.org/cgi-bin/carddisp.pl?gene=CFB
TMEM138	Transmembrane Protein 138	Protein Coding	Q9NPI0	50	GC11P107410	28.8716945648193	https://www.genecards.org/cgi-bin/carddisp.pl?gene=TMEM138
MAGI2	Membrane Associated Guanylate Kinase, WW And PDZ Domain Containing 2	Protein Coding	Q86UL8	54	GC07M078017	28.824800491333	https://www.genecards.org/cgi-bin/carddisp.pl?gene=MAGI2
NAA10	N-Alpha-Acetyltransferase 10, NatA Catalytic Subunit	Protein Coding	P41227	57	GC0XM153929	28.7526664733887	https://www.genecards.org/cgi-bin/carddisp.pl?gene=NAA10
MYH9	Myosin Heavy Chain 9	Protein Coding	P35579	60	GC22M036281	28.7120990753174	https://www.genecards.org/cgi-bin/carddisp.pl?gene=MYH9
PEX5	Peroxisomal Biogenesis Factor 5	Protein Coding	P50542	57	GC12P074093	28.7019882202148	https://www.genecards.org/cgi-bin/carddisp.pl?gene=PEX5
PNPLA6	Patatin Like Domain 6, Lysophospholipase	Protein Coding	Q8IY17	57	GC19P007534	28.6757888793945	https://www.genecards.org/cgi-bin/carddisp.pl?gene=PNPLA6
FLNB	Filamin B	Protein Coding	O75369	60	GC03P058008	28.5672397613525	https://www.genecards.org/cgi-bin/carddisp.pl?gene=FLNB
SELENON	Selenoprotein N	Protein Coding	Q9NZV5	51	GC01P025800	28.549388885498	https://www.genecards.org/cgi-bin/carddisp.pl?gene=SELENON
TBX4	T-Box Transcription Factor 4	Protein Coding	P57082	52	GC17P155303	28.5238018035889	https://www.genecards.org/cgi-bin/carddisp.pl?gene=TBX4
COPA	COPI Coat Complex Subunit Alpha	Protein Coding	P53621	55	GC01M160288	28.5028896331787	https://www.genecards.org/cgi-bin/carddisp.pl?gene=COPA
CEP57	Centrosomal Protein 57	Protein Coding	Q86XR8	54	GC11P095789	28.5026340484619	https://www.genecards.org/cgi-bin/carddisp.pl?gene=CEP57
FANCD2	FA Complementation Group D2	Protein Coding	Q9BXW9	60	GC03P010026	28.4437236785889	https://www.genecards.org/cgi-bin/carddisp.pl?gene=FANCD2
MEF2C	Myocyte Enhancer Factor 2C	Protein Coding	Q06413	62	GC05M088718	28.3226203918457	https://www.genecards.org/cgi-bin/carddisp.pl?gene=MEF2C
OXTR	Oxytocin Receptor	Protein Coding	P30559	60	GC03M008767	28.3057975769043	https://www.genecards.org/cgi-bin/carddisp.pl?gene=OXTR
GATA4	GATA Binding Protein 4	Protein Coding	P43694	62	GC08P011676	28.2344131469727	https://www.genecards.org/cgi-bin/carddisp.pl?gene=GATA4
GHRL	Ghrelin And Obestatin Prepropeptide	Protein Coding	Q9UBU3	54	GC03M010285	28.2239265441895	https://www.genecards.org/cgi-bin/carddisp.pl?gene=GHRL
CYP19A1	Cytochrome P450 Family 19 Subfamily A Member 1	Protein Coding	P11511	61	GC15M051208	28.152904510498	https://www.genecards.org/cgi-bin/carddisp.pl?gene=CYP19A1
SLC37A4	Solute Carrier Family 37 Member 4	Protein Coding	O43826	54	GC11M140642	28.1243591308594	https://www.genecards.org/cgi-bin/carddisp.pl?gene=SLC37A4
IQCB1	IQ Motif Containing B1	Protein Coding	Q15051	54	GC03M121769	28.1144618988037	https://www.genecards.org/cgi-bin/carddisp.pl?gene=IQCB1
POMC	Proopiomelanocortin	Protein Coding	P01189	61	GC02M025160	28.1114234924316	https://www.genecards.org/cgi-bin/carddisp.pl?gene=POMC
SIX1	SIX Homeobox 1	Protein Coding	Q15475	55	GC14M060643	28.0838470458984	https://www.genecards.org/cgi-bin/carddisp.pl?gene=SIX1
TLR2	Toll Like Receptor 2	Protein Coding	O60603	65	GC04P153684	28.0672302246094	https://www.genecards.org/cgi-bin/carddisp.pl?gene=TLR2
SEC23B	SEC23 Homolog B, COPII Coat Complex Component	Protein Coding	Q15437	53	GC20P018507	28.0342864990234	https://www.genecards.org/cgi-bin/carddisp.pl?gene=SEC23B
CYLD-AS1	CYLD Antisense RNA 1	RNA Gene		20	GC16M050742	27.9891128540039	https://www.genecards.org/cgi-bin/carddisp.pl?gene=CYLD-AS1
IKZF1	IKAROS Family Zinc Finger 1	Protein Coding	Q13422	61	GC07P050303	27.9871559143066	https://www.genecards.org/cgi-bin/carddisp.pl?gene=IKZF1
ASTN2	Astrotactin 2	Protein Coding	O75129	50	GC09M122467	27.9761238098145	https://www.genecards.org/cgi-bin/carddisp.pl?gene=ASTN2
KCNQ2	Potassium Voltage-Gated Channel Subfamily Q Member 2	Protein Coding	O43526	61	GC20M063400	27.9611167907715	https://www.genecards.org/cgi-bin/carddisp.pl?gene=KCNQ2
MAX	MYC Associated Factor X	Protein Coding	P61244	59	GC14M065425	27.951545715332	https://www.genecards.org/cgi-bin/carddisp.pl?gene=MAX
SCN9A	Sodium Voltage-Gated Channel Alpha Subunit 9	Protein Coding	Q15858	60	GC02M166195	27.9102096557617	https://www.genecards.org/cgi-bin/carddisp.pl?gene=SCN9A
DGCR5	DiGeorge Syndrome Critical Region Gene 5	RNA Gene		28	GC22P091509	27.8865032196045	https://www.genecards.org/cgi-bin/carddisp.pl?gene=DGCR5
FGF8	Fibroblast Growth Factor 8	Protein Coding	P55075	61	GC10M101770	27.8673400878906	https://www.genecards.org/cgi-bin/carddisp.pl?gene=FGF8
ITGB2	Integrin Subunit Beta 2	Protein Coding	P05107	63	GC21M044885	27.8325004577637	https://www.genecards.org/cgi-bin/carddisp.pl?gene=ITGB2
IL7R	Interleukin 7 Receptor	Protein Coding	P16871	59	GC05P035852	27.7889442443848	https://www.genecards.org/cgi-bin/carddisp.pl?gene=IL7R
BMP4	Bone Morphogenetic Protein 4	Protein Coding	P12644	62	GC14M053949	27.7636032104492	https://www.genecards.org/cgi-bin/carddisp.pl?gene=BMP4
ESR1	Estrogen Receptor 1	Protein Coding	P03372	67	GC06P151656	27.7439384460449	https://www.genecards.org/cgi-bin/carddisp.pl?gene=ESR1
SERPINA1	Serpin Family A Member 1	Protein Coding	P01009	62	GC14M094376	27.7234420776367	https://www.genecards.org/cgi-bin/carddisp.pl?gene=SERPINA1
ERBB2	Erb-B2 Receptor Tyrosine Kinase 2	Protein Coding	P04626	68	GC17P039687	27.703254699707	https://www.genecards.org/cgi-bin/carddisp.pl?gene=ERBB2
GALC	Galactosylceramidase	Protein Coding	P54803	58	GC14M087837	27.6770706176758	https://www.genecards.org/cgi-bin/carddisp.pl?gene=GALC
DES	Desmin	Protein Coding	P17661	61	GC02P219418	27.675235748291	https://www.genecards.org/cgi-bin/carddisp.pl?gene=DES
IL2	Interleukin 2	Protein Coding	P60568	58	GC04M122451	27.6633014678955	https://www.genecards.org/cgi-bin/carddisp.pl?gene=IL2
CEP104	Centrosomal Protein 104	Protein Coding	O60308	50	GC01M003812	27.6499271392822	https://www.genecards.org/cgi-bin/carddisp.pl?gene=CEP104
NBAS	NBAS Subunit Of NRZ Tethering Complex	Protein Coding	A2RRP1	52	GC02M014803	27.6236801147461	https://www.genecards.org/cgi-bin/carddisp.pl?gene=NBAS
SOX9	SRY-Box Transcription Factor 9	Protein Coding	P48436	58	GC17P072121	27.5915184020996	https://www.genecards.org/cgi-bin/carddisp.pl?gene=SOX9
CIITA	Class II Major Histocompatibility Complex Transactivator	Protein Coding	P33076	56	GC16P120364	27.5589981079102	https://www.genecards.org/cgi-bin/carddisp.pl?gene=CIITA
NKX2-1	NK2 Homeobox 1	Protein Coding	P43699	61	GC14M036516	27.5581607818604	https://www.genecards.org/cgi-bin/carddisp.pl?gene=NKX2-1
GALNS	Galactosamine (N-Acetyl)-6-Sulfatase	Protein Coding	P34059	61	GC16M088813	27.5498104095459	https://www.genecards.org/cgi-bin/carddisp.pl?gene=GALNS
PRNP	Prion Protein (Kanno Blood Group)	Protein Coding	F7VJQ1	61	GC20P004686	27.5285568237305	https://www.genecards.org/cgi-bin/carddisp.pl?gene=PRNP
OPA1	OPA1 Mitochondrial Dynamin Like GTPase	Protein Coding	O60313	57	GC03P193594	27.5081157684326	https://www.genecards.org/cgi-bin/carddisp.pl?gene=OPA1
SGSH	N-Sulfoglucosamine Sulfohydrolase	Protein Coding	P51688	60	GC17M098179	27.5059356689453	https://www.genecards.org/cgi-bin/carddisp.pl?gene=SGSH
COQ8B	Coenzyme Q8B	Protein Coding	Q96D53	52	GC19M108747	27.4663696289063	https://www.genecards.org/cgi-bin/carddisp.pl?gene=COQ8B
SNRPN	Small Nuclear Ribonucleoprotein Polypeptide N	Protein Coding	P63162	57	GC15P024823	27.4433574676514	https://www.genecards.org/cgi-bin/carddisp.pl?gene=SNRPN
FOXP1	Forkhead Box P1	Protein Coding	Q9H334	57	GC03M070954	27.4297943115234	https://www.genecards.org/cgi-bin/carddisp.pl?gene=FOXP1
PMM2	Phosphomannomutase 2	Protein Coding	O15305	58	GC16P008788	27.4201068878174	https://www.genecards.org/cgi-bin/carddisp.pl?gene=PMM2
SST	Somatostatin	Protein Coding	P61278	54	GC03M187668	27.4093227386475	https://www.genecards.org/cgi-bin/carddisp.pl?gene=SST
KIFBP	Kinesin Family Binding Protein	Protein Coding	Q96EK5	50	GC10P068993	27.4040660858154	https://www.genecards.org/cgi-bin/carddisp.pl?gene=KIFBP
ATP1A3	ATPase Na+/K+ Transporting Subunit Alpha 3	Protein Coding	P13637	61	GC19M041966	27.3715496063232	https://www.genecards.org/cgi-bin/carddisp.pl?gene=ATP1A3
MT-ND3	Mitochondrially Encoded NADH:Ubiquinone Oxidoreductase Core Subunit 3	Protein Coding	P03897	45	GCMTP010061	27.3519973754883	https://www.genecards.org/cgi-bin/carddisp.pl?gene=MT-ND3
CD27	CD27 Molecule	Protein Coding	P26842	60	GC12P074035	27.3498382568359	https://www.genecards.org/cgi-bin/carddisp.pl?gene=CD27
SCN8A	Sodium Voltage-Gated Channel Alpha Subunit 8	Protein Coding	Q9UQD0	62	GC12P051590	27.3180541992188	https://www.genecards.org/cgi-bin/carddisp.pl?gene=SCN8A
B9D2	B9 Domain Containing 2	Protein Coding	Q9BPU9	50	GC19M041354	27.2923755645752	https://www.genecards.org/cgi-bin/carddisp.pl?gene=B9D2
ATP6V0A2	ATPase H+ Transporting V0 Subunit A2	Protein Coding	Q9Y487	55	GC12P123712	27.2880954742432	https://www.genecards.org/cgi-bin/carddisp.pl?gene=ATP6V0A2
ABCD1	ATP Binding Cassette Subfamily D Member 1	Protein Coding	P33897	59	GC0XP153724	27.2287254333496	https://www.genecards.org/cgi-bin/carddisp.pl?gene=ABCD1
IBA57	Iron-Sulfur Cluster Assembly Factor IBA57	Protein Coding	Q5T440	48	GC01P228165	27.1703643798828	https://www.genecards.org/cgi-bin/carddisp.pl?gene=IBA57
DGCR2	DiGeorge Syndrome Critical Region Gene 2	Protein Coding	P98153	51	GC22M085587	27.145112991333	https://www.genecards.org/cgi-bin/carddisp.pl?gene=DGCR2
IL13	Interleukin 13	Protein Coding	P35225	57	GC05P132656	27.0646324157715	https://www.genecards.org/cgi-bin/carddisp.pl?gene=IL13
CCL2	C-C Motif Chemokine Ligand 2	Protein Coding	P13500	62	GC17P034255	27.0392913818359	https://www.genecards.org/cgi-bin/carddisp.pl?gene=CCL2
ABCC2	ATP Binding Cassette Subfamily C Member 2	Protein Coding	Q92887	61	GC10P099782	27.0298309326172	https://www.genecards.org/cgi-bin/carddisp.pl?gene=ABCC2
SPART	Spartin	Protein Coding	Q8N0X7	51	GC13M042960	27.0279216766357	https://www.genecards.org/cgi-bin/carddisp.pl?gene=SPART
SLC19A1	Solute Carrier Family 19 Member 1	Protein Coding	P41440	60	GC21M045493	27.0168075561523	https://www.genecards.org/cgi-bin/carddisp.pl?gene=SLC19A1
SCN3B	Sodium Voltage-Gated Channel Beta Subunit 3	Protein Coding	Q9NY72	57	GC11M123629	26.9888248443604	https://www.genecards.org/cgi-bin/carddisp.pl?gene=SCN3B
MPO	Myeloperoxidase	Protein Coding	P05164	65	GC17M058269	26.9836502075195	https://www.genecards.org/cgi-bin/carddisp.pl?gene=MPO
DNAI1	Dynein Axonemal Intermediate Chain 1	Protein Coding	Q9UI46	54	GC09P034457	26.9821357727051	https://www.genecards.org/cgi-bin/carddisp.pl?gene=DNAI1
G6PC3	Glucose-6-Phosphatase Catalytic Subunit 3	Protein Coding	Q9BUM1	54	GC17P044070	26.9115390777588	https://www.genecards.org/cgi-bin/carddisp.pl?gene=G6PC3
PYCR1	Pyrroline-5-Carboxylate Reductase 1	Protein Coding	P32322	57	GC17M081932	26.8880176544189	https://www.genecards.org/cgi-bin/carddisp.pl?gene=PYCR1
GLA	Galactosidase Alpha	Protein Coding	P06280	62	GC0XM101393	26.8593730926514	https://www.genecards.org/cgi-bin/carddisp.pl?gene=GLA
HLA-DQB1	Major Histocompatibility Complex, Class II, DQ Beta 1	Protein Coding	P01920	57	GC06M106540	26.8097648620605	https://www.genecards.org/cgi-bin/carddisp.pl?gene=HLA-DQB1
DDX41	DEAD-Box Helicase 41	Protein Coding	Q9UJV9	56	GC05M177511	26.8075084686279	https://www.genecards.org/cgi-bin/carddisp.pl?gene=DDX41
PRPS1	Phosphoribosyl Pyrophosphate Synthetase 1	Protein Coding	P60891	59	GC0XP107628	26.7601680755615	https://www.genecards.org/cgi-bin/carddisp.pl?gene=PRPS1
POR	Cytochrome P450 Oxidoreductase	Protein Coding	P16435	61	GC07P075899	26.7320251464844	https://www.genecards.org/cgi-bin/carddisp.pl?gene=POR
LARS2	Leucyl-TRNA Synthetase 2, Mitochondrial	Protein Coding	Q15031	58	GC03P064830	26.7089176177979	https://www.genecards.org/cgi-bin/carddisp.pl?gene=LARS2
NDUFS7	NADH:Ubiquinone Oxidoreductase Core Subunit S7	Protein Coding	O75251	58	GC19P151406	26.6834869384766	https://www.genecards.org/cgi-bin/carddisp.pl?gene=NDUFS7
ERBB3	Erb-B2 Receptor Tyrosine Kinase 3	Protein Coding	P21860	67	GC12P075412	26.6242122650146	https://www.genecards.org/cgi-bin/carddisp.pl?gene=ERBB3
EBP	EBP Cholestenol Delta-Isomerase	Protein Coding	Q15125	56	GC0XP048521	26.608793258667	https://www.genecards.org/cgi-bin/carddisp.pl?gene=EBP
COQ6	Coenzyme Q6, Monooxygenase	Protein Coding	Q9Y2Z9	56	GC14P073949	26.6062660217285	https://www.genecards.org/cgi-bin/carddisp.pl?gene=COQ6
COG6	Component Of Oligomeric Golgi Complex 6	Protein Coding	Q9Y2V7	51	GC13P039655	26.5623340606689	https://www.genecards.org/cgi-bin/carddisp.pl?gene=COG6
CRH	Corticotropin Releasing Hormone	Protein Coding	P06850	56	GC08M066176	26.5393943786621	https://www.genecards.org/cgi-bin/carddisp.pl?gene=CRH
GATA6	GATA Binding Protein 6	Protein Coding	Q92908	60	GC18P022169	26.5112590789795	https://www.genecards.org/cgi-bin/carddisp.pl?gene=GATA6
IL21	Interleukin 21	Protein Coding	Q9HBE4	57	GC04M122612	26.5071563720703	https://www.genecards.org/cgi-bin/carddisp.pl?gene=IL21
TBCE	Tubulin Folding Cofactor E	Protein Coding	Q15813	52	GC01P235367	26.4761199951172	https://www.genecards.org/cgi-bin/carddisp.pl?gene=TBCE
FANCI	FA Complementation Group I	Protein Coding	Q9NVI1	54	GC15P089243	26.4171752929688	https://www.genecards.org/cgi-bin/carddisp.pl?gene=FANCI
NR2E3	Nuclear Receptor Subfamily 2 Group E Member 3	Protein Coding	Q9Y5X4	55	GC15P071792	26.3944396972656	https://www.genecards.org/cgi-bin/carddisp.pl?gene=NR2E3
GLUD1	Glutamate Dehydrogenase 1	Protein Coding	P00367	64	GC10M087050	26.3401908874512	https://www.genecards.org/cgi-bin/carddisp.pl?gene=GLUD1
DMD	Dystrophin	Protein Coding	P11532	58	GC0XM031097	26.3224773406982	https://www.genecards.org/cgi-bin/carddisp.pl?gene=DMD
POLA1	DNA Polymerase Alpha 1, Catalytic Subunit	Protein Coding	P09884	59	GC0XP024693	26.3053703308105	https://www.genecards.org/cgi-bin/carddisp.pl?gene=POLA1
FLVCR1	FLVCR Choline And Heme Transporter 1	Protein Coding	Q9Y5Y0	51	GC01P212858	26.3001556396484	https://www.genecards.org/cgi-bin/carddisp.pl?gene=FLVCR1
ITPR1	Inositol 1,4,5-Trisphosphate Receptor Type 1	Protein Coding	Q14643	62	GC03P004496	26.2406845092773	https://www.genecards.org/cgi-bin/carddisp.pl?gene=ITPR1
MBTPS2	Membrane Bound Transcription Factor Peptidase, Site 2	Protein Coding	O43462	52	GC0XP021839	26.2394428253174	https://www.genecards.org/cgi-bin/carddisp.pl?gene=MBTPS2
PIGW	Phosphatidylinositol Glycan Anchor Biosynthesis Class W	Protein Coding	Q7Z7B1	49	GC17P036534	26.2028388977051	https://www.genecards.org/cgi-bin/carddisp.pl?gene=PIGW
SCO1	Synthesis Of Cytochrome C Oxidase 1	Protein Coding	O75880	57	GC17M010672	26.1896362304688	https://www.genecards.org/cgi-bin/carddisp.pl?gene=SCO1
PCDH19	Protocadherin 19	Protein Coding	Q8TAB3	55	GC0XM100291	26.1893615722656	https://www.genecards.org/cgi-bin/carddisp.pl?gene=PCDH19
EFEMP2	EGF Containing Fibulin Extracellular Matrix Protein 2	Protein Coding	O95967	57	GC11M139803	26.1527252197266	https://www.genecards.org/cgi-bin/carddisp.pl?gene=EFEMP2
F2	Coagulation Factor II, Thrombin	Protein Coding	P00734	63	GC11P049059	26.1478176116943	https://www.genecards.org/cgi-bin/carddisp.pl?gene=F2
CCND1	Cyclin D1	Protein Coding	P24385	65	GC11P069641	26.1325149536133	https://www.genecards.org/cgi-bin/carddisp.pl?gene=CCND1
ALG14	ALG14 UDP-N-Acetylglucosaminyltransferase Subunit	Protein Coding	Q96F25	52	GC01M094974	26.1321792602539	https://www.genecards.org/cgi-bin/carddisp.pl?gene=ALG14
POLG2	DNA Polymerase Gamma 2, Accessory Subunit	Protein Coding	Q9UHN1	53	GC17M064477	26.130069732666	https://www.genecards.org/cgi-bin/carddisp.pl?gene=POLG2
GDNF	Glial Cell Derived Neurotrophic Factor	Protein Coding	P39905	62	GC05M037812	26.1242351531982	https://www.genecards.org/cgi-bin/carddisp.pl?gene=GDNF
DNA2	DNA Replication Helicase/Nuclease 2	Protein Coding	P51530	54	GC10M068414	26.1170234680176	https://www.genecards.org/cgi-bin/carddisp.pl?gene=DNA2
MAFB	MAF BZIP Transcription Factor B	Protein Coding	Q9Y5Q3	55	GC20M040685	26.1140270233154	https://www.genecards.org/cgi-bin/carddisp.pl?gene=MAFB
SARS2	Seryl-TRNA Synthetase 2, Mitochondrial	Protein Coding	Q9NP81	58	GC19M108720	26.047269821167	https://www.genecards.org/cgi-bin/carddisp.pl?gene=SARS2
ERCC3	ERCC Excision Repair 3, TFIIH Core Complex Helicase Subunit	Protein Coding	P19447	61	GC02M127257	26.0273399353027	https://www.genecards.org/cgi-bin/carddisp.pl?gene=ERCC3
NDUFAF2	NADH:Ubiquinone Oxidoreductase Complex Assembly Factor 2	Protein Coding	Q8N183	54	GC05P060945	26.002384185791	https://www.genecards.org/cgi-bin/carddisp.pl?gene=NDUFAF2
NDUFAF5	NADH:Ubiquinone Oxidoreductase Complex Assembly Factor 5	Protein Coding	Q5TEU4	48	GC20P014067	25.9984340667725	https://www.genecards.org/cgi-bin/carddisp.pl?gene=NDUFAF5
SH3TC2	SH3 Domain And Tetratricopeptide Repeats 2	Protein Coding	Q8TF17	50	GC05M148923	25.9951210021973	https://www.genecards.org/cgi-bin/carddisp.pl?gene=SH3TC2
HBB	Hemoglobin Subunit Beta	Protein Coding	P68871	58	GC11M015235	25.9932250976563	https://www.genecards.org/cgi-bin/carddisp.pl?gene=HBB
KAT6A	Lysine Acetyltransferase 6A	Protein Coding	Q92794	57	GC08M041929	25.9900035858154	https://www.genecards.org/cgi-bin/carddisp.pl?gene=KAT6A
OCLN	Occludin	Protein Coding	Q16625	58	GC05P069492	25.9133167266846	https://www.genecards.org/cgi-bin/carddisp.pl?gene=OCLN
PRDM5	PR/SET Domain 5	Protein Coding	Q9NQX1	47	GC04M121403	25.8690643310547	https://www.genecards.org/cgi-bin/carddisp.pl?gene=PRDM5
NOG	Noggin	Protein Coding	Q13253	60	GC17P056593	25.8353614807129	https://www.genecards.org/cgi-bin/carddisp.pl?gene=NOG
MAN1B1	Mannosidase Alpha Class 1B Member 1	Protein Coding	Q9UKM7	60	GC09P137086	25.8341293334961	https://www.genecards.org/cgi-bin/carddisp.pl?gene=MAN1B1
CCBE1	Collagen And Calcium Binding EGF Domains 1	Protein Coding	Q6UXH8	51	GC18M059430	25.8037204742432	https://www.genecards.org/cgi-bin/carddisp.pl?gene=CCBE1
POLGARF	POLG Alternative Reading Frame	Protein Coding	A0A3B3IS91	19	GC15M165957	25.8009185791016	https://www.genecards.org/cgi-bin/carddisp.pl?gene=POLGARF
SAMD9	Sterile Alpha Motif Domain Containing 9	Protein Coding	Q5K651	48	GC07M093099	25.7920303344727	https://www.genecards.org/cgi-bin/carddisp.pl?gene=SAMD9
PI4KA	Phosphatidylinositol 4-Kinase Alpha	Protein Coding	P42356	62	GC22M020707	25.7708282470703	https://www.genecards.org/cgi-bin/carddisp.pl?gene=PI4KA
ATRIP-TREX1	ATRIP-TREX1 Readthrough	RNA Gene		12	GC03P064967	25.7673835754395	https://www.genecards.org/cgi-bin/carddisp.pl?gene=ATRIP-TREX1
ELP4	Elongator Acetyltransferase Complex Subunit 4	Protein Coding	Q96EB1	51	GC11P031509	25.7251453399658	https://www.genecards.org/cgi-bin/carddisp.pl?gene=ELP4
ZAP70	Zeta Chain Of T Cell Receptor Associated Protein Kinase 70	Protein Coding	P43403	64	GC02P100091	25.7058639526367	https://www.genecards.org/cgi-bin/carddisp.pl?gene=ZAP70
NOP10	NOP10 Ribonucleoprotein	Protein Coding	Q9NPE3	52	GC15M047894	25.699821472168	https://www.genecards.org/cgi-bin/carddisp.pl?gene=NOP10
MYH7	Myosin Heavy Chain 7	Protein Coding	P12883	60	GC14M023412	25.6945056915283	https://www.genecards.org/cgi-bin/carddisp.pl?gene=MYH7
MSX1	Msh Homeobox 1	Protein Coding	P28360	57	GC04P029670	25.6303024291992	https://www.genecards.org/cgi-bin/carddisp.pl?gene=MSX1
PIGL	Phosphatidylinositol Glycan Anchor Biosynthesis Class L	Protein Coding	Q9Y2B2	51	GC17P016217	25.6071166992188	https://www.genecards.org/cgi-bin/carddisp.pl?gene=PIGL
MYC	MYC Proto-Oncogene, BHLH Transcription Factor	Protein Coding	P01106	65	GC08P127735	25.5889797210693	https://www.genecards.org/cgi-bin/carddisp.pl?gene=MYC
ZMPSTE24	Zinc Metallopeptidase STE24	Protein Coding	O75844	54	GC01P040258	25.5759735107422	https://www.genecards.org/cgi-bin/carddisp.pl?gene=ZMPSTE24
PHGDH	Phosphoglycerate Dehydrogenase	Protein Coding	O43175	62	GC01P119724	25.5559005737305	https://www.genecards.org/cgi-bin/carddisp.pl?gene=PHGDH
STRA6	Signaling Receptor And Transporter Of Retinol STRA6	Protein Coding	Q9BX79	53	GC15M074179	25.5363712310791	https://www.genecards.org/cgi-bin/carddisp.pl?gene=STRA6
SOD1	Superoxide Dismutase 1	Protein Coding	P00441	66	GC21P031659	25.5100364685059	https://www.genecards.org/cgi-bin/carddisp.pl?gene=SOD1
FANCA	FA Complementation Group A	Protein Coding	O15360	62	GC16M090299	25.5053329467773	https://www.genecards.org/cgi-bin/carddisp.pl?gene=FANCA
NFKBIA	NFKB Inhibitor Alpha	Protein Coding	P25963	64	GC14M035401	25.4874038696289	https://www.genecards.org/cgi-bin/carddisp.pl?gene=NFKBIA
OTC	Ornithine Transcarbamylase	Protein Coding	P00480	60	GC0XP038345	25.4458503723145	https://www.genecards.org/cgi-bin/carddisp.pl?gene=OTC
SP110	SP110 Nuclear Body Protein	Protein Coding	Q9HB58	50	GC02M230167	25.423246383667	https://www.genecards.org/cgi-bin/carddisp.pl?gene=SP110
CUL3	Cullin 3	Protein Coding	Q13618	60	GC02M224470	25.4111938476563	https://www.genecards.org/cgi-bin/carddisp.pl?gene=CUL3
NFU1	NFU1 Iron-Sulfur Cluster Scaffold	Protein Coding	Q9UMS0	54	GC02M069395	25.3999137878418	https://www.genecards.org/cgi-bin/carddisp.pl?gene=NFU1
IL5	Interleukin 5	Protein Coding	P05113	58	GC05M132541	25.3934516906738	https://www.genecards.org/cgi-bin/carddisp.pl?gene=IL5
GFAP	Glial Fibrillary Acidic Protein	Protein Coding	P14136	61	GC17M097317	25.380687713623	https://www.genecards.org/cgi-bin/carddisp.pl?gene=GFAP
NGF	Nerve Growth Factor	Protein Coding	P01138	64	GC01M115285	25.3210144042969	https://www.genecards.org/cgi-bin/carddisp.pl?gene=NGF
MIR21	MicroRNA 21	RNA Gene		33	GC17P059841	25.2941608428955	https://www.genecards.org/cgi-bin/carddisp.pl?gene=MIR21
HFE	Homeostatic Iron Regulator	Protein Coding	Q30201	58	GC06P026087	25.2548942565918	https://www.genecards.org/cgi-bin/carddisp.pl?gene=HFE
TNFRSF13B	TNF Receptor Superfamily Member 13B	Protein Coding	O14836	60	GC17M016929	25.241943359375	https://www.genecards.org/cgi-bin/carddisp.pl?gene=TNFRSF13B
FOLR1	Folate Receptor Alpha	Protein Coding	P15328	61	GC11P108173	25.2321586608887	https://www.genecards.org/cgi-bin/carddisp.pl?gene=FOLR1
GABRB3	Gamma-Aminobutyric Acid Type A Receptor Subunit Beta3	Protein Coding	P28472	62	GC15M026543	25.2165603637695	https://www.genecards.org/cgi-bin/carddisp.pl?gene=GABRB3
SIN3A	SIN3 Transcription Regulator Family Member A	Protein Coding	Q96ST3	60	GC15M075369	25.1784973144531	https://www.genecards.org/cgi-bin/carddisp.pl?gene=SIN3A
NDUFS8	NADH:Ubiquinone Oxidoreductase Core Subunit S8	Protein Coding	O00217	57	GC11P068030	25.1757545471191	https://www.genecards.org/cgi-bin/carddisp.pl?gene=NDUFS8
CYP1B1	Cytochrome P450 Family 1 Subfamily B Member 1	Protein Coding	Q16678	61	GC02M038066	25.1721782684326	https://www.genecards.org/cgi-bin/carddisp.pl?gene=CYP1B1
AIFM1	Apoptosis Inducing Factor Mitochondria Associated 1	Protein Coding	O95831	63	GC0XM130129	25.1359825134277	https://www.genecards.org/cgi-bin/carddisp.pl?gene=AIFM1
BLOC1S6	Biogenesis Of Lysosomal Organelles Complex 1 Subunit 6	Protein Coding	Q9UL45	51	GC15P192995	25.1354923248291	https://www.genecards.org/cgi-bin/carddisp.pl?gene=BLOC1S6
MMP9	Matrix Metallopeptidase 9	Protein Coding	P14780	66	GC20P046008	25.1274642944336	https://www.genecards.org/cgi-bin/carddisp.pl?gene=MMP9
FBLN5	Fibulin 5	Protein Coding	Q9UBX5	60	GC14M091869	25.0935230255127	https://www.genecards.org/cgi-bin/carddisp.pl?gene=FBLN5
CD55	CD55 Molecule (Cromer Blood Group)	Protein Coding	P08174	62	GC01P207321	25.0893325805664	https://www.genecards.org/cgi-bin/carddisp.pl?gene=CD55
SPTAN1	Spectrin Alpha, Non-Erythrocytic 1	Protein Coding	Q13813	61	GC09P128552	25.08180809021	https://www.genecards.org/cgi-bin/carddisp.pl?gene=SPTAN1
APOA1	Apolipoprotein A1	Protein Coding	P02647	63	GC11M116835	25.0620174407959	https://www.genecards.org/cgi-bin/carddisp.pl?gene=APOA1
ERCC1	ERCC Excision Repair 1, Endonuclease Non-Catalytic Subunit	Protein Coding	P07992	59	GC19M108885	25.0548820495605	https://www.genecards.org/cgi-bin/carddisp.pl?gene=ERCC1
DARS2	Aspartyl-TRNA Synthetase 2, Mitochondrial	Protein Coding	Q6PI48	55	GC01P173824	25.0506782531738	https://www.genecards.org/cgi-bin/carddisp.pl?gene=DARS2
COQ4	Coenzyme Q4	Protein Coding	Q9Y3A0	51	GC09P128322	25.0428314208984	https://www.genecards.org/cgi-bin/carddisp.pl?gene=COQ4
IRF5	Interferon Regulatory Factor 5	Protein Coding	Q13568	59	GC07P128937	24.9673500061035	https://www.genecards.org/cgi-bin/carddisp.pl?gene=IRF5
POLR1C	RNA Polymerase I And III Subunit C	Protein Coding	O15160	55	GC06P182073	24.9667167663574	https://www.genecards.org/cgi-bin/carddisp.pl?gene=POLR1C
ARVCF	ARVCF Delta Catenin Family Member	Protein Coding	O00192	51	GC22M085610	24.9432640075684	https://www.genecards.org/cgi-bin/carddisp.pl?gene=ARVCF
HSPD1	Heat Shock Protein Family D (Hsp60) Member 1	Protein Coding	P10809	61	GC02M197486	24.9251403808594	https://www.genecards.org/cgi-bin/carddisp.pl?gene=HSPD1
CHD4	Chromodomain Helicase DNA Binding Protein 4	Protein Coding	Q14839	58	GC12M006570	24.9226226806641	https://www.genecards.org/cgi-bin/carddisp.pl?gene=CHD4
IL18	Interleukin 18	Protein Coding	Q14116	57	GC11M112143	24.9148349761963	https://www.genecards.org/cgi-bin/carddisp.pl?gene=IL18
WDR45	WD Repeat Domain 45	Protein Coding	Q9Y484	52	GC0XM049074	24.9084358215332	https://www.genecards.org/cgi-bin/carddisp.pl?gene=WDR45
TPK1	Thiamin Pyrophosphokinase 1	Protein Coding	Q9H3S4	57	GC07M144451	24.8724269866943	https://www.genecards.org/cgi-bin/carddisp.pl?gene=TPK1
CALM1	Calmodulin 1	Protein Coding	P0DP23	58	GC14P090396	24.8660411834717	https://www.genecards.org/cgi-bin/carddisp.pl?gene=CALM1
XK	X-Linked Kx Blood Group Antigen, Kell And VPS13A Binding Protein	Protein Coding	P51811	52	GC0XP037685	24.8607521057129	https://www.genecards.org/cgi-bin/carddisp.pl?gene=XK
PRRT2	Proline Rich Transmembrane Protein 2	Protein Coding	Q7Z6L0	52	GC16P029811	24.8467102050781	https://www.genecards.org/cgi-bin/carddisp.pl?gene=PRRT2
SMARCAL1	SNF2 Related Chromatin Remodeling Annealing Helicase 1	Protein Coding	Q9NZC9	58	GC02P216412	24.815788269043	https://www.genecards.org/cgi-bin/carddisp.pl?gene=SMARCAL1
KCND3	Potassium Voltage-Gated Channel Subfamily D Member 3	Protein Coding	Q9UK17	60	GC01M111770	24.8057880401611	https://www.genecards.org/cgi-bin/carddisp.pl?gene=KCND3
GRIP1	Glutamate Receptor Interacting Protein 1	Protein Coding	Q9Y3R0	56	GC12M066347	24.7969284057617	https://www.genecards.org/cgi-bin/carddisp.pl?gene=GRIP1
LRPPRC	Leucine Rich Pentatricopeptide Repeat Containing	Protein Coding	P42704	54	GC02M043886	24.767599105835	https://www.genecards.org/cgi-bin/carddisp.pl?gene=LRPPRC
PEX26	Peroxisomal Biogenesis Factor 26	Protein Coding	Q7Z412	52	GC22P091492	24.7564678192139	https://www.genecards.org/cgi-bin/carddisp.pl?gene=PEX26
RMRP	RNA Component Of Mitochondrial RNA Processing Endoribonuclease	RNA Gene		31	GC09M035916	24.7467250823975	https://www.genecards.org/cgi-bin/carddisp.pl?gene=RMRP
FOXC2	Forkhead Box C2	Protein Coding	Q99958	56	GC16P122670	24.7271709442139	https://www.genecards.org/cgi-bin/carddisp.pl?gene=FOXC2
CLDN1	Claudin 1	Protein Coding	O95832	59	GC03M190305	24.7066535949707	https://www.genecards.org/cgi-bin/carddisp.pl?gene=CLDN1
TFAP2B	Transcription Factor AP-2 Beta	Protein Coding	Q92481	57	GC06P182131	24.6857490539551	https://www.genecards.org/cgi-bin/carddisp.pl?gene=TFAP2B
GAS5	Growth Arrest Specific 5	RNA Gene		32	GC01M175146	24.675838470459	https://www.genecards.org/cgi-bin/carddisp.pl?gene=GAS5
JAK1	Janus Kinase 1	Protein Coding	P23458	66	GC01M064833	24.6435317993164	https://www.genecards.org/cgi-bin/carddisp.pl?gene=JAK1
GMPPA	GDP-Mannose Pyrophosphorylase A	Protein Coding	Q96IJ6	53	GC02P219498	24.6384315490723	https://www.genecards.org/cgi-bin/carddisp.pl?gene=GMPPA
CAV1	Caveolin 1	Protein Coding	Q03135	61	GC07P116524	24.6365299224854	https://www.genecards.org/cgi-bin/carddisp.pl?gene=CAV1
KITLG	KIT Ligand	Protein Coding	P21583	60	GC12M088492	24.6285762786865	https://www.genecards.org/cgi-bin/carddisp.pl?gene=KITLG
POMT2	Protein O-Mannosyltransferase 2	Protein Coding	Q9UKY4	55	GC14M077274	24.5794544219971	https://www.genecards.org/cgi-bin/carddisp.pl?gene=POMT2
MT-TK	Mitochondrially Encoded TRNA-Lys (AAA/G)	RNA Gene		22	GCMTP008297	24.5792026519775	https://www.genecards.org/cgi-bin/carddisp.pl?gene=MT-TK
DOCK6	Dedicator Of Cytokinesis 6	Protein Coding	Q96HP0	57	GC19M011199	24.5772857666016	https://www.genecards.org/cgi-bin/carddisp.pl?gene=DOCK6
MIR155	MicroRNA 155	RNA Gene		30	GC21P025573	24.5617160797119	https://www.genecards.org/cgi-bin/carddisp.pl?gene=MIR155
IL37	Interleukin 37	Protein Coding	Q9NZH6	51	GC02P154108	24.5577011108398	https://www.genecards.org/cgi-bin/carddisp.pl?gene=IL37
KCNJ11	Potassium Inwardly Rectifying Channel Subfamily J Member 11	Protein Coding	Q14654	59	GC11M018109	24.5472106933594	https://www.genecards.org/cgi-bin/carddisp.pl?gene=KCNJ11
PLCB4	Phospholipase C Beta 4	Protein Coding	Q15147	58	GC20P009067	24.5463466644287	https://www.genecards.org/cgi-bin/carddisp.pl?gene=PLCB4
PDHA1	Pyruvate Dehydrogenase E1 Subunit Alpha 1	Protein Coding	P08559	60	GC0XP019343	24.5196380615234	https://www.genecards.org/cgi-bin/carddisp.pl?gene=PDHA1
RBM8A	RNA Binding Motif Protein 8A	Protein Coding	Q9Y5S9	54	GC01M145921	24.4996566772461	https://www.genecards.org/cgi-bin/carddisp.pl?gene=RBM8A
PEX12	Peroxisomal Biogenesis Factor 12	Protein Coding	O00623	51	GC17M035574	24.4976673126221	https://www.genecards.org/cgi-bin/carddisp.pl?gene=PEX12
EGF	Epidermal Growth Factor	Protein Coding	P01133	64	GC04P109912	24.497631072998	https://www.genecards.org/cgi-bin/carddisp.pl?gene=EGF
SIX5	SIX Homeobox 5	Protein Coding	Q8N196	51	GC19M045764	24.4561767578125	https://www.genecards.org/cgi-bin/carddisp.pl?gene=SIX5
C12orf57	Chromosome 12 Open Reading Frame 57	Protein Coding	Q99622	48	GC12P074083	24.4447002410889	https://www.genecards.org/cgi-bin/carddisp.pl?gene=C12orf57
SLC17A5	Solute Carrier Family 17 Member 5	Protein Coding	Q9NRA2	58	GC06M073593	24.4323444366455	https://www.genecards.org/cgi-bin/carddisp.pl?gene=SLC17A5
CCND2	Cyclin D2	Protein Coding	P30279	61	GC12P074004	24.4321346282959	https://www.genecards.org/cgi-bin/carddisp.pl?gene=CCND2
ATP7B	ATPase Copper Transporting Beta	Protein Coding	P35670	61	GC13M051930	24.4306659698486	https://www.genecards.org/cgi-bin/carddisp.pl?gene=ATP7B
AFF2	ALF Transcription Elongation Factor 2	Protein Coding	P51816	54	GC0XP148500	24.367057800293	https://www.genecards.org/cgi-bin/carddisp.pl?gene=AFF2
NEU1	Neuraminidase 1	Protein Coding	Q99519	59	GC06M031857	24.348014831543	https://www.genecards.org/cgi-bin/carddisp.pl?gene=NEU1
TYR	Tyrosinase	Protein Coding	P14679	61	GC11P089177	24.3443431854248	https://www.genecards.org/cgi-bin/carddisp.pl?gene=TYR
NR3C1	Nuclear Receptor Subfamily 3 Group C Member 1	Protein Coding	P04150	62	GC05M143277	24.3278579711914	https://www.genecards.org/cgi-bin/carddisp.pl?gene=NR3C1
GH1	Growth Hormone 1	Protein Coding	P01241	57	GC17M063917	24.2969436645508	https://www.genecards.org/cgi-bin/carddisp.pl?gene=GH1
PIGT	Phosphatidylinositol Glycan Anchor Biosynthesis Class T	Protein Coding	Q969N2	52	GC20P045416	24.2841835021973	https://www.genecards.org/cgi-bin/carddisp.pl?gene=PIGT
LOX	Lysyl Oxidase	Protein Coding	P28300	60	GC05M122063	24.2825698852539	https://www.genecards.org/cgi-bin/carddisp.pl?gene=LOX
APP	Amyloid Beta Precursor Protein	Protein Coding	P05067	63	GC21M025880	24.2647285461426	https://www.genecards.org/cgi-bin/carddisp.pl?gene=APP
OPHN1	Oligophrenin 1	Protein Coding	O60890	57	GC0XM067949	24.2548484802246	https://www.genecards.org/cgi-bin/carddisp.pl?gene=OPHN1
RECQL	RecQ Like Helicase	Protein Coding	P46063	54	GC12M021468	24.239860534668	https://www.genecards.org/cgi-bin/carddisp.pl?gene=RECQL
G6PC1	Glucose-6-Phosphatase Catalytic Subunit 1	Protein Coding	P35575	56	GC17P156244	24.2069473266602	https://www.genecards.org/cgi-bin/carddisp.pl?gene=G6PC1
GLB1	Galactosidase Beta 1	Protein Coding	P16278	62	GC03M032963	24.1970176696777	https://www.genecards.org/cgi-bin/carddisp.pl?gene=GLB1
SETD5	SET Domain Containing 5	Protein Coding	Q9C0A6	49	GC03P026945	24.1897125244141	https://www.genecards.org/cgi-bin/carddisp.pl?gene=SETD5
RAC1	Rac Family Small GTPase 1	Protein Coding	P63000	62	GC07P019033	24.1763019561768	https://www.genecards.org/cgi-bin/carddisp.pl?gene=RAC1
C1R	Complement C1r	Protein Coding	P00736	60	GC12M035690	24.1466407775879	https://www.genecards.org/cgi-bin/carddisp.pl?gene=C1R
VCP	Valosin Containing Protein	Protein Coding	P55072	62	GC09M035732	24.1190757751465	https://www.genecards.org/cgi-bin/carddisp.pl?gene=VCP
GCG	Glucagon	Protein Coding	P01275	55	GC02M162142	24.0907173156738	https://www.genecards.org/cgi-bin/carddisp.pl?gene=GCG
FLG	Filaggrin	Protein Coding	P20930	54	GC01M167330	24.0737686157227	https://www.genecards.org/cgi-bin/carddisp.pl?gene=FLG
PEX16	Peroxisomal Biogenesis Factor 16	Protein Coding	Q9Y5Y5	50	GC11M139430	24.0733489990234	https://www.genecards.org/cgi-bin/carddisp.pl?gene=PEX16
GJA8	Gap Junction Protein Alpha 8	Protein Coding	P48165	57	GC01P147902	24.0613899230957	https://www.genecards.org/cgi-bin/carddisp.pl?gene=GJA8
IDH1	Isocitrate Dehydrogenase (NADP(+)) 1	Protein Coding	O75874	65	GC02M208236	24.051778793335	https://www.genecards.org/cgi-bin/carddisp.pl?gene=IDH1
SYNGAP1	Synaptic Ras GTPase Activating Protein 1	Protein Coding	Q96PV0	60	GC06P181961	24.044340133667	https://www.genecards.org/cgi-bin/carddisp.pl?gene=SYNGAP1
GRIN2B	Glutamate Ionotropic Receptor NMDA Type Subunit 2B	Protein Coding	Q13224	65	GC12M013437	24.0402069091797	https://www.genecards.org/cgi-bin/carddisp.pl?gene=GRIN2B
CD8A	CD8 Subunit Alpha	Protein Coding	P01732	61	GC02M086784	23.9962005615234	https://www.genecards.org/cgi-bin/carddisp.pl?gene=CD8A
MTRR	5-Methyltetrahydrofolate-Homocysteine Methyltransferase Reductase	Protein Coding	Q9UBK8	57	GC05P007851	23.9923496246338	https://www.genecards.org/cgi-bin/carddisp.pl?gene=MTRR
PGAP3	Post-GPI Attachment To Proteins Phospholipase 3	Protein Coding	Q96FM1	51	GC17M097108	23.9809627532959	https://www.genecards.org/cgi-bin/carddisp.pl?gene=PGAP3
PROKR2	Prokineticin Receptor 2	Protein Coding	Q8NFJ6	53	GC20M010692	23.9652118682861	https://www.genecards.org/cgi-bin/carddisp.pl?gene=PROKR2
CCK	Cholecystokinin	Protein Coding	P06307	56	GC03M042274	23.9259338378906	https://www.genecards.org/cgi-bin/carddisp.pl?gene=CCK
ITGA3	Integrin Subunit Alpha 3	Protein Coding	P26006	61	GC17P050055	23.921329498291	https://www.genecards.org/cgi-bin/carddisp.pl?gene=ITGA3
APOB	Apolipoprotein B	Protein Coding	P04114	59	GC02M020956	23.8648815155029	https://www.genecards.org/cgi-bin/carddisp.pl?gene=APOB
LCT	Lactase	Protein Coding	P09848	57	GC02M135787	23.8620681762695	https://www.genecards.org/cgi-bin/carddisp.pl?gene=LCT
AVPR2	Arginine Vasopressin Receptor 2	Protein Coding	P30518	60	GC0XP153902	23.856143951416	https://www.genecards.org/cgi-bin/carddisp.pl?gene=AVPR2
CYBB	Cytochrome B-245 Beta Chain	Protein Coding	P04839	61	GC0XP037780	23.852710723877	https://www.genecards.org/cgi-bin/carddisp.pl?gene=CYBB
CR2	Complement C3d Receptor 2	Protein Coding	P20023	59	GC01P207454	23.8490905761719	https://www.genecards.org/cgi-bin/carddisp.pl?gene=CR2
CD4	CD4 Molecule	Protein Coding	P01730	63	GC12P006786	23.836296081543	https://www.genecards.org/cgi-bin/carddisp.pl?gene=CD4
COQ2	Coenzyme Q2, Polyprenyltransferase	Protein Coding	Q96H96	53	GC04M083261	23.8310222625732	https://www.genecards.org/cgi-bin/carddisp.pl?gene=COQ2
ABL1	ABL Proto-Oncogene 1, Non-Receptor Tyrosine Kinase	Protein Coding	P00519	65	GC09P130713	23.8292560577393	https://www.genecards.org/cgi-bin/carddisp.pl?gene=ABL1
HGSNAT	Heparan-Alpha-Glucosaminide N-Acetyltransferase	Protein Coding	Q68CP4	48	GC08P043140	23.8273429870605	https://www.genecards.org/cgi-bin/carddisp.pl?gene=HGSNAT
FSHR	Follicle Stimulating Hormone Receptor	Protein Coding	P23945	60	GC02M048962	23.8243751525879	https://www.genecards.org/cgi-bin/carddisp.pl?gene=FSHR
LAMP2	Lysosomal Associated Membrane Protein 2	Protein Coding	P13473	57	GC0XM120426	23.821834564209	https://www.genecards.org/cgi-bin/carddisp.pl?gene=LAMP2
HNF1A	HNF1 Homeobox A	Protein Coding	P20823	60	GC12P120978	23.7801628112793	https://www.genecards.org/cgi-bin/carddisp.pl?gene=HNF1A
BOLA3	BolA Family Member 3	Protein Coding	Q53S33	50	GC02M074139	23.7587928771973	https://www.genecards.org/cgi-bin/carddisp.pl?gene=BOLA3
ICAM1	Intercellular Adhesion Molecule 1	Protein Coding	P05362	63	GC19P151796	23.7538433074951	https://www.genecards.org/cgi-bin/carddisp.pl?gene=ICAM1
CDH3	Cadherin 3	Protein Coding	P22223	60	GC16P121938	23.7432327270508	https://www.genecards.org/cgi-bin/carddisp.pl?gene=CDH3
CHCHD10	Coiled-Coil-Helix-Coiled-Coil-Helix Domain Containing 10	Protein Coding	Q8WYQ3	52	GC22M023765	23.7358322143555	https://www.genecards.org/cgi-bin/carddisp.pl?gene=CHCHD10
LOC107988032	Xq28 Proximal FLNA-EMD Recombination Region	Functional Element		10	GC0XP154335	23.7344169616699	https://www.genecards.org/cgi-bin/carddisp.pl?gene=LOC107988032
NUP107	Nucleoporin 107	Protein Coding	P57740	57	GC12P068686	23.7294921875	https://www.genecards.org/cgi-bin/carddisp.pl?gene=NUP107
EDN1	Endothelin 1	Protein Coding	P05305	61	GC06P012910	23.7276916503906	https://www.genecards.org/cgi-bin/carddisp.pl?gene=EDN1
IER3IP1	Immediate Early Response 3 Interacting Protein 1	Protein Coding	Q9Y5U9	47	GC18M047152	23.6655006408691	https://www.genecards.org/cgi-bin/carddisp.pl?gene=IER3IP1
PLP1	Proteolipid Protein 1	Protein Coding	P60201	56	GC0XP103773	23.6511192321777	https://www.genecards.org/cgi-bin/carddisp.pl?gene=PLP1
RANBP2	RAN Binding Protein 2	Protein Coding	P49792	57	GC02P108719	23.6504287719727	https://www.genecards.org/cgi-bin/carddisp.pl?gene=RANBP2
LAS1L	LAS1 Like Ribosome Biogenesis Factor	Protein Coding	Q9Y4W2	49	GC0XM065440	23.6377906799316	https://www.genecards.org/cgi-bin/carddisp.pl?gene=LAS1L
VDR	Vitamin D Receptor	Protein Coding	P11473	61	GC12M047841	23.6235675811768	https://www.genecards.org/cgi-bin/carddisp.pl?gene=VDR
COL7A1	Collagen Type VII Alpha 1 Chain	Protein Coding	Q02388	57	GC03M048564	23.6229419708252	https://www.genecards.org/cgi-bin/carddisp.pl?gene=COL7A1
PEX3	Peroxisomal Biogenesis Factor 3	Protein Coding	P56589	54	GC06P143450	23.6179790496826	https://www.genecards.org/cgi-bin/carddisp.pl?gene=PEX3
CRLF1	Cytokine Receptor Like Factor 1	Protein Coding	O75462	56	GC19M018572	23.6123142242432	https://www.genecards.org/cgi-bin/carddisp.pl?gene=CRLF1
GUSB	Glucuronidase Beta	Protein Coding	P08236	62	GC07M065960	23.611780166626	https://www.genecards.org/cgi-bin/carddisp.pl?gene=GUSB
CASK	Calcium/Calmodulin Dependent Serine Protein Kinase	Protein Coding	O14936	62	GC0XM041514	23.6103248596191	https://www.genecards.org/cgi-bin/carddisp.pl?gene=CASK
ATAD3A	ATPase Family AAA Domain Containing 3A	Protein Coding	Q9NVI7	52	GC01P074940	23.6094284057617	https://www.genecards.org/cgi-bin/carddisp.pl?gene=ATAD3A
LDLR	Low Density Lipoprotein Receptor	Protein Coding	P01130	64	GC19P151814	23.5887870788574	https://www.genecards.org/cgi-bin/carddisp.pl?gene=LDLR
PGAP2	Post-GPI Attachment To Proteins 2	Protein Coding	Q9UHJ9	46	GC11P003797	23.5624084472656	https://www.genecards.org/cgi-bin/carddisp.pl?gene=PGAP2
SYP	Synaptophysin	Protein Coding	P08247	59	GC0XM049187	23.5592479705811	https://www.genecards.org/cgi-bin/carddisp.pl?gene=SYP
VEGFA	Vascular Endothelial Growth Factor A	Protein Coding	P15692	61	GC06P043770	23.5530586242676	https://www.genecards.org/cgi-bin/carddisp.pl?gene=VEGFA
PSAT1	Phosphoserine Aminotransferase 1	Protein Coding	Q9Y617	59	GC09P078297	23.545934677124	https://www.genecards.org/cgi-bin/carddisp.pl?gene=PSAT1
TRPV4	Transient Receptor Potential Cation Channel Subfamily V Member 4	Protein Coding	Q9HBA0	61	GC12M109783	23.5292587280273	https://www.genecards.org/cgi-bin/carddisp.pl?gene=TRPV4
ACTC1	Actin Alpha Cardiac Muscle 1	Protein Coding	P68032	58	GC15M034790	23.5191268920898	https://www.genecards.org/cgi-bin/carddisp.pl?gene=ACTC1
MMP2	Matrix Metallopeptidase 2	Protein Coding	P08253	66	GC16P121565	23.5136375427246	https://www.genecards.org/cgi-bin/carddisp.pl?gene=MMP2
SYT2	Synaptotagmin 2	Protein Coding	Q8N9I0	56	GC01M202559	23.507640838623	https://www.genecards.org/cgi-bin/carddisp.pl?gene=SYT2
SREBF1	Sterol Regulatory Element Binding Transcription Factor 1	Protein Coding	P36956	61	GC17M017810	23.4862384796143	https://www.genecards.org/cgi-bin/carddisp.pl?gene=SREBF1
NDE1	NudE Neurodevelopment Protein 1	Protein Coding	Q9NXR1	54	GC16P120482	23.472562789917	https://www.genecards.org/cgi-bin/carddisp.pl?gene=NDE1
ABHD5	Abhydrolase Domain Containing 5, Lysophosphatidic Acid Acyltransferase	Protein Coding	Q8WTS1	58	GC03P044257	23.468225479126	https://www.genecards.org/cgi-bin/carddisp.pl?gene=ABHD5
ZC4H2	Zinc Finger C4H2-Type Containing	Protein Coding	Q9NQZ6	48	GC0XM064915	23.4384136199951	https://www.genecards.org/cgi-bin/carddisp.pl?gene=ZC4H2
ANK3	Ankyrin 3	Protein Coding	Q12955	56	GC10M060026	23.4142074584961	https://www.genecards.org/cgi-bin/carddisp.pl?gene=ANK3
KCNE3	Potassium Voltage-Gated Channel Subfamily E Regulatory Subunit 3	Protein Coding	Q9Y6H6	57	GC11M074454	23.3918190002441	https://www.genecards.org/cgi-bin/carddisp.pl?gene=KCNE3
MT-ND4L	Mitochondrially Encoded NADH:Ubiquinone Oxidoreductase Core Subunit 4L	Protein Coding	P03901	38	GCMTP010472	23.3907737731934	https://www.genecards.org/cgi-bin/carddisp.pl?gene=MT-ND4L
SLC25A1	Solute Carrier Family 25 Member 1	Protein Coding	P53007	58	GC22M085596	23.378662109375	https://www.genecards.org/cgi-bin/carddisp.pl?gene=SLC25A1
EIF2AK3	Eukaryotic Translation Initiation Factor 2 Alpha Kinase 3	Protein Coding	Q9NZJ5	63	GC02M088556	23.3653755187988	https://www.genecards.org/cgi-bin/carddisp.pl?gene=EIF2AK3
FIG4	FIG4 Phosphoinositide 5-Phosphatase	Protein Coding	Q92562	56	GC06P182745	23.3505840301514	https://www.genecards.org/cgi-bin/carddisp.pl?gene=FIG4
SCNN1G	Sodium Channel Epithelial 1 Subunit Gamma	Protein Coding	P51170	60	GC16P023182	23.3349189758301	https://www.genecards.org/cgi-bin/carddisp.pl?gene=SCNN1G
GPHN	Gephyrin	Protein Coding	Q9NQX3	61	GC14P066507	23.3271598815918	https://www.genecards.org/cgi-bin/carddisp.pl?gene=GPHN
CYP21A2	Cytochrome P450 Family 21 Subfamily A Member 2	Protein Coding	P08686	55	GC06P181915	23.2961597442627	https://www.genecards.org/cgi-bin/carddisp.pl?gene=CYP21A2
GUCY2C	Guanylate Cyclase 2C	Protein Coding	P25092	58	GC12M014612	23.2909088134766	https://www.genecards.org/cgi-bin/carddisp.pl?gene=GUCY2C
ITCH	Itchy E3 Ubiquitin Protein Ligase	Protein Coding	Q96J02	60	GC20P034363	23.2215995788574	https://www.genecards.org/cgi-bin/carddisp.pl?gene=ITCH
ABCC8	ATP Binding Cassette Subfamily C Member 8	Protein Coding	Q09428	59	GC11M017392	23.219898223877	https://www.genecards.org/cgi-bin/carddisp.pl?gene=ABCC8
EARS2	Glutamyl-TRNA Synthetase 2, Mitochondrial	Protein Coding	Q5JPH6	55	GC16M050689	23.1889038085938	https://www.genecards.org/cgi-bin/carddisp.pl?gene=EARS2
CTCF	CCCTC-Binding Factor	Protein Coding	P49711	60	GC16P121886	23.1860523223877	https://www.genecards.org/cgi-bin/carddisp.pl?gene=CTCF
GCK	Glucokinase	Protein Coding	P35557	62	GC07M045688	23.1552715301514	https://www.genecards.org/cgi-bin/carddisp.pl?gene=GCK
PAH	Phenylalanine Hydroxylase	Protein Coding	P00439	60	GC12M102836	23.1539077758789	https://www.genecards.org/cgi-bin/carddisp.pl?gene=PAH
GNAQ	G Protein Subunit Alpha Q	Protein Coding	P50148	61	GC09M077716	23.1478614807129	https://www.genecards.org/cgi-bin/carddisp.pl?gene=GNAQ
SMPD1	Sphingomyelin Phosphodiesterase 1	Protein Coding	P17405	61	GC11P006390	23.0840606689453	https://www.genecards.org/cgi-bin/carddisp.pl?gene=SMPD1
C1S	Complement C1s	Protein Coding	P09871	60	GC12P074088	23.0831813812256	https://www.genecards.org/cgi-bin/carddisp.pl?gene=C1S
THRB	Thyroid Hormone Receptor Beta	Protein Coding	P10828	61	GC03M024117	23.0696277618408	https://www.genecards.org/cgi-bin/carddisp.pl?gene=THRB
AP1S2	Adaptor Related Protein Complex 1 Subunit Sigma 2	Protein Coding	P56377	54	GC0XM015825	23.0288257598877	https://www.genecards.org/cgi-bin/carddisp.pl?gene=AP1S2
PAFAH1B1	Platelet Activating Factor Acetylhydrolase 1b Regulatory Subunit 1	Protein Coding	P43034	59	GC17P002593	23.021842956543	https://www.genecards.org/cgi-bin/carddisp.pl?gene=PAFAH1B1
RFXANK	Regulatory Factor X Associated Ankyrin Containing Protein	Protein Coding	O14593	50	GC19P019192	23.0165729522705	https://www.genecards.org/cgi-bin/carddisp.pl?gene=RFXANK
HUWE1	HECT, UBA And WWE Domain Containing E3 Ubiquitin Protein Ligase 1	Protein Coding	Q7Z6Z7	60	GC0XM053532	23.0054721832275	https://www.genecards.org/cgi-bin/carddisp.pl?gene=HUWE1
MT-TS1	Mitochondrially Encoded TRNA-Ser (UCN) 1	RNA Gene		22	GCMTM007447	23.0025367736816	https://www.genecards.org/cgi-bin/carddisp.pl?gene=MT-TS1
LCK	LCK Proto-Oncogene, Src Family Tyrosine Kinase	Protein Coding	P06239	65	GC01P032251	22.9968719482422	https://www.genecards.org/cgi-bin/carddisp.pl?gene=LCK
IL6ST	Interleukin 6 Cytokine Family Signal Transducer	Protein Coding	P40189	63	GC05M055935	22.9823246002197	https://www.genecards.org/cgi-bin/carddisp.pl?gene=IL6ST
CARMIL2	Capping Protein Regulator And Myosin 1 Linker 2	Protein Coding	Q6F5E8	47	GC16P067644	22.9486503601074	https://www.genecards.org/cgi-bin/carddisp.pl?gene=CARMIL2
CD19	CD19 Molecule	Protein Coding	P15391	64	GC16P120912	22.9278335571289	https://www.genecards.org/cgi-bin/carddisp.pl?gene=CD19
IFT74	Intraflagellar Transport 74	Protein Coding	Q96LB3	48	GC09P026947	22.9154663085938	https://www.genecards.org/cgi-bin/carddisp.pl?gene=IFT74
HCCS	Holocytochrome C Synthase	Protein Coding	P53701	55	GC0XP011111	22.9045715332031	https://www.genecards.org/cgi-bin/carddisp.pl?gene=HCCS
CARD8	Caspase Recruitment Domain Family Member 8	Protein Coding	Q9Y2G2	49	GC19M108985	22.8951759338379	https://www.genecards.org/cgi-bin/carddisp.pl?gene=CARD8
GAA	Alpha Glucosidase	Protein Coding	P10253	64	GC17P080101	22.8655967712402	https://www.genecards.org/cgi-bin/carddisp.pl?gene=GAA
OPA3	Outer Mitochondrial Membrane Lipid Metabolism Regulator OPA3	Protein Coding	Q9H6K4	51	GC19M045527	22.8269577026367	https://www.genecards.org/cgi-bin/carddisp.pl?gene=OPA3
PKD1	Polycystin 1, Transient Receptor Potential Channel Interacting	Protein Coding	P98161	58	GC16M049832	22.8167762756348	https://www.genecards.org/cgi-bin/carddisp.pl?gene=PKD1
SLC34A1	Solute Carrier Family 34 Member 1	Protein Coding	Q06495	57	GC05P190362	22.7985801696777	https://www.genecards.org/cgi-bin/carddisp.pl?gene=SLC34A1
GCH1	GTP Cyclohydrolase 1	Protein Coding	P30793	60	GC14M054842	22.7959403991699	https://www.genecards.org/cgi-bin/carddisp.pl?gene=GCH1
FOXRED1	FAD Dependent Oxidoreductase Domain Containing 1	Protein Coding	Q96CU9	53	GC11P126269	22.7955627441406	https://www.genecards.org/cgi-bin/carddisp.pl?gene=FOXRED1
NPC1	NPC Intracellular Cholesterol Transporter 1	Protein Coding	O15118	62	GC18M023506	22.7727165222168	https://www.genecards.org/cgi-bin/carddisp.pl?gene=NPC1
FANCB	FA Complementation Group B	Protein Coding	Q8NB91	52	GC0XM016333	22.7544956207275	https://www.genecards.org/cgi-bin/carddisp.pl?gene=FANCB
BLTP1	Bridge-Like Lipid Transfer Protein Family Member 1	Protein Coding	Q2LD37	45	GC04P122509	22.7374820709229	https://www.genecards.org/cgi-bin/carddisp.pl?gene=BLTP1
FTL	Ferritin Light Chain	Protein Coding	P02792	58	GC19P048965	22.7209148406982	https://www.genecards.org/cgi-bin/carddisp.pl?gene=FTL
HTR1A	5-Hydroxytryptamine Receptor 1A	Protein Coding	P08908	59	GC05M063960	22.7105827331543	https://www.genecards.org/cgi-bin/carddisp.pl?gene=HTR1A
MFN2	Mitofusin 2	Protein Coding	O95140	61	GC01P011980	22.7035179138184	https://www.genecards.org/cgi-bin/carddisp.pl?gene=MFN2
BIVM-ERCC5	BIVM-ERCC5 Readthrough	Protein Coding		26	GC13P102873	22.6838302612305	https://www.genecards.org/cgi-bin/carddisp.pl?gene=BIVM-ERCC5
EXT1	Exostosin Glycosyltransferase 1	Protein Coding	Q16394	60	GC08M117798	22.6769828796387	https://www.genecards.org/cgi-bin/carddisp.pl?gene=EXT1
LINC02605	Long Intergenic Non-Protein Coding RNA 2605	RNA Gene		21	GC08P078838	22.6732940673828	https://www.genecards.org/cgi-bin/carddisp.pl?gene=LINC02605
HTT	Huntingtin	Protein Coding	P42858	57	GC04P003041	22.6674995422363	https://www.genecards.org/cgi-bin/carddisp.pl?gene=HTT
TAP2	Transporter 2, ATP Binding Cassette Subfamily B Member	Protein Coding	Q03519	58	GC06M032821	22.6620922088623	https://www.genecards.org/cgi-bin/carddisp.pl?gene=TAP2
ALG1	ALG1 Chitobiosyldiphosphodolichol Beta-Mannosyltransferase	Protein Coding	Q9BT22	58	GC16P005033	22.6565723419189	https://www.genecards.org/cgi-bin/carddisp.pl?gene=ALG1
CPAP	Centrosome Assembly And Centriole Elongation Protein	Protein Coding	Q9HC77	53	GC13M024882	22.6564979553223	https://www.genecards.org/cgi-bin/carddisp.pl?gene=CPAP
HADHA	Hydroxyacyl-CoA Dehydrogenase Trifunctional Multienzyme Complex Subunit Alpha	Protein Coding	P40939	59	GC02M026190	22.6428127288818	https://www.genecards.org/cgi-bin/carddisp.pl?gene=HADHA
NTRK1	Neurotrophic Receptor Tyrosine Kinase 1	Protein Coding	P04629	62	GC01P156815	22.6339130401611	https://www.genecards.org/cgi-bin/carddisp.pl?gene=NTRK1
RPL5	Ribosomal Protein L5	Protein Coding	P46777	60	GC01P092861	22.6159477233887	https://www.genecards.org/cgi-bin/carddisp.pl?gene=RPL5
CHGA	Chromogranin A	Protein Coding	P10645	56	GC14P095285	22.614070892334	https://www.genecards.org/cgi-bin/carddisp.pl?gene=CHGA
RFX5	Regulatory Factor X5	Protein Coding	P48382	53	GC01M151340	22.5783462524414	https://www.genecards.org/cgi-bin/carddisp.pl?gene=RFX5
TAB2	TGF-Beta Activated Kinase 1 (MAP3K7) Binding Protein 2	Protein Coding	Q9NYJ8	60	GC06P183541	22.562370300293	https://www.genecards.org/cgi-bin/carddisp.pl?gene=TAB2
DCX	Doublecortin	Protein Coding	O43602	58	GC0XM111293	22.5620079040527	https://www.genecards.org/cgi-bin/carddisp.pl?gene=DCX
TLR3	Toll Like Receptor 3	Protein Coding	O15455	64	GC04P186059	22.5499897003174	https://www.genecards.org/cgi-bin/carddisp.pl?gene=TLR3
MMACHC	Metabolism Of Cobalamin Associated C	Protein Coding	Q9Y4U1	55	GC01P045500	22.5478439331055	https://www.genecards.org/cgi-bin/carddisp.pl?gene=MMACHC
NCF4	Neutrophil Cytosolic Factor 4	Protein Coding	Q15080	60	GC22P036860	22.5442409515381	https://www.genecards.org/cgi-bin/carddisp.pl?gene=NCF4
PEX13	Peroxisomal Biogenesis Factor 13	Protein Coding	Q92968	51	GC02P061017	22.5262603759766	https://www.genecards.org/cgi-bin/carddisp.pl?gene=PEX13
MYH14	Myosin Heavy Chain 14	Protein Coding	Q7Z406	58	GC19P152909	22.4590339660645	https://www.genecards.org/cgi-bin/carddisp.pl?gene=MYH14
NDUFS3	NADH:Ubiquinone Oxidoreductase Core Subunit S3	Protein Coding	O75489	58	GC11P049115	22.4361763000488	https://www.genecards.org/cgi-bin/carddisp.pl?gene=NDUFS3
REN	Renin	Protein Coding	P00797	61	GC01M204154	22.4203681945801	https://www.genecards.org/cgi-bin/carddisp.pl?gene=REN
RBBP8	RB Binding Protein 8, Endonuclease	Protein Coding	Q99708	57	GC18P022798	22.4193000793457	https://www.genecards.org/cgi-bin/carddisp.pl?gene=RBBP8
UBE3B	Ubiquitin Protein Ligase E3B	Protein Coding	Q7Z3V4	52	GC12P109477	22.4145317077637	https://www.genecards.org/cgi-bin/carddisp.pl?gene=UBE3B
STX11	Syntaxin 11	Protein Coding	O75558	54	GC06P183460	22.4076843261719	https://www.genecards.org/cgi-bin/carddisp.pl?gene=STX11
PMS1	PMS1 Homolog 1, Mismatch Repair System Component	Protein Coding	P54277	52	GC02P189784	22.394926071167	https://www.genecards.org/cgi-bin/carddisp.pl?gene=PMS1
MPZ	Myelin Protein Zero	Protein Coding	P25189	55	GC01M167641	22.3943519592285	https://www.genecards.org/cgi-bin/carddisp.pl?gene=MPZ
AMACR	Alpha-Methylacyl-CoA Racemase	Protein Coding	Q9UHK6	58	GC05M033986	22.3887138366699	https://www.genecards.org/cgi-bin/carddisp.pl?gene=AMACR
IQSEC2	IQ Motif And Sec7 Domain ArfGEF 2	Protein Coding	Q5JU85	52	GC0XM053225	22.3823719024658	https://www.genecards.org/cgi-bin/carddisp.pl?gene=IQSEC2
MIR125A	MicroRNA 125a	RNA Gene		30	GC19P152978	22.3652038574219	https://www.genecards.org/cgi-bin/carddisp.pl?gene=MIR125A
MGME1	Mitochondrial Genome Maintenance Exonuclease 1	Protein Coding	Q9BQP7	49	GC20P017968	22.3591594696045	https://www.genecards.org/cgi-bin/carddisp.pl?gene=MGME1
PPM1D	Protein Phosphatase, Mg2+/Mn2+ Dependent 1D	Protein Coding	O15297	61	GC17P060600	22.341552734375	https://www.genecards.org/cgi-bin/carddisp.pl?gene=PPM1D
MT-TS2	Mitochondrially Encoded TRNA-Ser (AGU/C) 2	RNA Gene		21	GCMTP012215	22.3165740966797	https://www.genecards.org/cgi-bin/carddisp.pl?gene=MT-TS2
PPP2R5D	Protein Phosphatase 2 Regulatory Subunit B'Delta	Protein Coding	Q14738	58	GC06P182067	22.3106079101563	https://www.genecards.org/cgi-bin/carddisp.pl?gene=PPP2R5D
NCF2	Neutrophil Cytosolic Factor 2	Protein Coding	P19878	61	GC01M186893	22.2914371490479	https://www.genecards.org/cgi-bin/carddisp.pl?gene=NCF2
GAD1	Glutamate Decarboxylase 1	Protein Coding	Q99259	62	GC02P170813	22.290470123291	https://www.genecards.org/cgi-bin/carddisp.pl?gene=GAD1
DCHS1	Dachsous Cadherin-Related 1	Protein Coding	Q96JQ0	50	GC11M006621	22.2532997131348	https://www.genecards.org/cgi-bin/carddisp.pl?gene=DCHS1
DUOX2	Dual Oxidase 2	Protein Coding	Q9NRD8	57	GC15M045092	22.2490348815918	https://www.genecards.org/cgi-bin/carddisp.pl?gene=DUOX2
DTNBP1	Dystrobrevin Binding Protein 1	Protein Coding	Q96EV8	55	GC06M015629	22.2238464355469	https://www.genecards.org/cgi-bin/carddisp.pl?gene=DTNBP1
AMHR2	Anti-Mullerian Hormone Receptor Type 2	Protein Coding	Q16671	59	GC12P053423	22.2214183807373	https://www.genecards.org/cgi-bin/carddisp.pl?gene=AMHR2
FRAXA	Fragile Site, Folic Acid Type, Rare, Fra(X)(Q27.3) A	Functional Element		14	GC0XP148001	22.2137756347656	https://www.genecards.org/cgi-bin/carddisp.pl?gene=FRAXA
IFNGR1	Interferon Gamma Receptor 1	Protein Coding	P15260	64	GC06M137197	22.2031402587891	https://www.genecards.org/cgi-bin/carddisp.pl?gene=IFNGR1
SERPINE1	Serpin Family E Member 1	Protein Coding	P05121	63	GC07P101127	22.199878692627	https://www.genecards.org/cgi-bin/carddisp.pl?gene=SERPINE1
DDC	Dopa Decarboxylase	Protein Coding	P20711	63	GC07M050458	22.187126159668	https://www.genecards.org/cgi-bin/carddisp.pl?gene=DDC
PRKN	Parkin RBR E3 Ubiquitin Protein Ligase	Protein Coding	O60260	62	GC06M161348	22.1371574401855	https://www.genecards.org/cgi-bin/carddisp.pl?gene=PRKN
GNS	Glucosamine (N-Acetyl)-6-Sulfatase	Protein Coding	P15586	57	GC12M064713	22.1135368347168	https://www.genecards.org/cgi-bin/carddisp.pl?gene=GNS
FBXO7	F-Box Protein 7	Protein Coding	Q9Y3I1	55	GC22P032474	22.0944499969482	https://www.genecards.org/cgi-bin/carddisp.pl?gene=FBXO7
HARS2	Histidyl-TRNA Synthetase 2, Mitochondrial	Protein Coding	P49590	57	GC05P159714	22.0942268371582	https://www.genecards.org/cgi-bin/carddisp.pl?gene=HARS2
PIK3AP1	Phosphoinositide-3-Kinase Adaptor Protein 1	Protein Coding	Q6ZUJ8	51	GC10M096593	22.0906772613525	https://www.genecards.org/cgi-bin/carddisp.pl?gene=PIK3AP1
SLC26A3	Solute Carrier Family 26 Member 3	Protein Coding	P40879	58	GC07M107765	22.071720123291	https://www.genecards.org/cgi-bin/carddisp.pl?gene=SLC26A3
ATP8A2	ATPase Phospholipid Transporting 8A2	Protein Coding	Q9NTI2	52	GC13P028866	22.0503540039063	https://www.genecards.org/cgi-bin/carddisp.pl?gene=ATP8A2
SPG7	SPG7 Matrix AAA Peptidase Subunit, Paraplegin	Protein Coding	Q9UQ90	57	GC16P122938	22.0467758178711	https://www.genecards.org/cgi-bin/carddisp.pl?gene=SPG7
ANTXR2	ANTXR Cell Adhesion Molecule 2	Protein Coding	P58335	57	GC04M079901	22.0185089111328	https://www.genecards.org/cgi-bin/carddisp.pl?gene=ANTXR2
SLCO1B1	Solute Carrier Organic Anion Transporter Family Member 1B1	Protein Coding	Q9Y6L6	59	GC12P074424	21.9649200439453	https://www.genecards.org/cgi-bin/carddisp.pl?gene=SLCO1B1
HDAC4	Histone Deacetylase 4	Protein Coding	P56524	65	GC02M239048	21.9578475952148	https://www.genecards.org/cgi-bin/carddisp.pl?gene=HDAC4
UNC45A	Unc-45 Myosin Chaperone A	Protein Coding	Q9H3U1	49	GC15P193986	21.9576110839844	https://www.genecards.org/cgi-bin/carddisp.pl?gene=UNC45A
ARSA	Arylsulfatase A	Protein Coding	P15289	60	GC22M050622	21.9483623504639	https://www.genecards.org/cgi-bin/carddisp.pl?gene=ARSA
SMCHD1	Structural Maintenance Of Chromosomes Flexible Hinge Domain Containing 1	Protein Coding	A6NHR9	52	GC18P002655	21.9434432983398	https://www.genecards.org/cgi-bin/carddisp.pl?gene=SMCHD1
ACADM	Acyl-CoA Dehydrogenase Medium Chain	Protein Coding	P11310	59	GC01P075724	21.9300575256348	https://www.genecards.org/cgi-bin/carddisp.pl?gene=ACADM
WDR81	WD Repeat Domain 81	Protein Coding	Q562E7	48	GC17P001716	21.9222068786621	https://www.genecards.org/cgi-bin/carddisp.pl?gene=WDR81
PRKG1	Protein Kinase CGMP-Dependent 1	Protein Coding	Q13976	63	GC10P052996	21.9151096343994	https://www.genecards.org/cgi-bin/carddisp.pl?gene=PRKG1
RASA2	RAS P21 Protein Activator 2	Protein Coding	Q15283	51	GC03P141487	21.9075565338135	https://www.genecards.org/cgi-bin/carddisp.pl?gene=RASA2
BGN	Biglycan	Protein Coding	P21810	57	GC0XP153494	21.9015655517578	https://www.genecards.org/cgi-bin/carddisp.pl?gene=BGN
NDUFAF6	NADH:Ubiquinone Oxidoreductase Complex Assembly Factor 6	Protein Coding	Q330K2	48	GC08P094895	21.8915882110596	https://www.genecards.org/cgi-bin/carddisp.pl?gene=NDUFAF6
SLC35A3	Solute Carrier Family 35 Member A3	Protein Coding	Q9Y2D2	52	GC01P100095	21.8837890625	https://www.genecards.org/cgi-bin/carddisp.pl?gene=SLC35A3
JAK3	Janus Kinase 3	Protein Coding	P52333	65	GC19M017824	21.8567276000977	https://www.genecards.org/cgi-bin/carddisp.pl?gene=JAK3
NDN	Necdin, MAGE Family Member	Protein Coding	Q99608	55	GC15M047478	21.8433513641357	https://www.genecards.org/cgi-bin/carddisp.pl?gene=NDN
NSUN2	NOP2/Sun RNA Methyltransferase 2	Protein Coding	Q08J23	56	GC05M006599	21.8293647766113	https://www.genecards.org/cgi-bin/carddisp.pl?gene=NSUN2
VIP	Vasoactive Intestinal Peptide	Protein Coding	P01282	57	GC06P152750	21.8182525634766	https://www.genecards.org/cgi-bin/carddisp.pl?gene=VIP
CUL4B	Cullin 4B	Protein Coding	Q13620	55	GC0XM120526	21.7825622558594	https://www.genecards.org/cgi-bin/carddisp.pl?gene=CUL4B
PKP1	Plakophilin 1	Protein Coding	Q13835	52	GC01P201283	21.7760372161865	https://www.genecards.org/cgi-bin/carddisp.pl?gene=PKP1
MBD5	Methyl-CpG Binding Domain Protein 5	Protein Coding	Q9P267	50	GC02P154649	21.7566699981689	https://www.genecards.org/cgi-bin/carddisp.pl?gene=MBD5
CPT2	Carnitine Palmitoyltransferase 2	Protein Coding	P23786	62	GC01P053196	21.7272090911865	https://www.genecards.org/cgi-bin/carddisp.pl?gene=CPT2
RBM10	RNA Binding Motif Protein 10	Protein Coding	P0DW28	52	GC0XP060795	21.7180786132813	https://www.genecards.org/cgi-bin/carddisp.pl?gene=RBM10
ABCC6	ATP Binding Cassette Subfamily C Member 6	Protein Coding	O95255	60	GC16M050398	21.7041854858398	https://www.genecards.org/cgi-bin/carddisp.pl?gene=ABCC6
IKBKB	Inhibitor Of Nuclear Factor Kappa B Kinase Subunit Beta	Protein Coding	O14920	67	GC08P042271	21.6405601501465	https://www.genecards.org/cgi-bin/carddisp.pl?gene=IKBKB
KCNH1	Potassium Voltage-Gated Channel Subfamily H Member 1	Protein Coding	O95259	58	GC01M210678	21.6339569091797	https://www.genecards.org/cgi-bin/carddisp.pl?gene=KCNH1
MT-TW	Mitochondrially Encoded TRNA-Trp (UGA/G)	RNA Gene		22	GCMTP005514	21.630126953125	https://www.genecards.org/cgi-bin/carddisp.pl?gene=MT-TW
TAC1	Tachykinin Precursor 1	Protein Coding	P20366	54	GC07P097734	21.6294765472412	https://www.genecards.org/cgi-bin/carddisp.pl?gene=TAC1
MTR	5-Methyltetrahydrofolate-Homocysteine Methyltransferase	Protein Coding	Q99707	61	GC01P236795	21.6258583068848	https://www.genecards.org/cgi-bin/carddisp.pl?gene=MTR
SLC5A1	Solute Carrier Family 5 Member 1	Protein Coding	P13866	60	GC22P032043	21.6172943115234	https://www.genecards.org/cgi-bin/carddisp.pl?gene=SLC5A1
MAGT1	Magnesium Transporter 1	Protein Coding	Q9H0U3	53	GC0XM078326	21.5973567962646	https://www.genecards.org/cgi-bin/carddisp.pl?gene=MAGT1
HNRNPK	Heterogeneous Nuclear Ribonucleoprotein K	Protein Coding	P61978	58	GC09M121666	21.5958271026611	https://www.genecards.org/cgi-bin/carddisp.pl?gene=HNRNPK
APTX	Aprataxin	Protein Coding	Q7Z2E3	56	GC09M032886	21.5924701690674	https://www.genecards.org/cgi-bin/carddisp.pl?gene=APTX
CYP17A1	Cytochrome P450 Family 17 Subfamily A Member 1	Protein Coding	P05093	62	GC10M102830	21.583740234375	https://www.genecards.org/cgi-bin/carddisp.pl?gene=CYP17A1
MEG3	Maternally Expressed 3	RNA Gene		37	GC14P121348	21.5808296203613	https://www.genecards.org/cgi-bin/carddisp.pl?gene=MEG3
RAB39B	RAB39B, Member RAS Oncogene Family	Protein Coding	Q96DA2	50	GC0XM155259	21.5711078643799	https://www.genecards.org/cgi-bin/carddisp.pl?gene=RAB39B
KDM1A	Lysine Demethylase 1A	Protein Coding	O60341	61	GC01P023019	21.5689125061035	https://www.genecards.org/cgi-bin/carddisp.pl?gene=KDM1A
USP7	Ubiquitin Specific Peptidase 7	Protein Coding	Q93009	62	GC16M008892	21.5475006103516	https://www.genecards.org/cgi-bin/carddisp.pl?gene=USP7
ACADVL	Acyl-CoA Dehydrogenase Very Long Chain	Protein Coding	P49748	59	GC17P153721	21.4909858703613	https://www.genecards.org/cgi-bin/carddisp.pl?gene=ACADVL
FGF2	Fibroblast Growth Factor 2	Protein Coding	P09038	59	GC04P122826	21.4727897644043	https://www.genecards.org/cgi-bin/carddisp.pl?gene=FGF2
NTRK2	Neurotrophic Receptor Tyrosine Kinase 2	Protein Coding	Q16620	66	GC09P084668	21.4691467285156	https://www.genecards.org/cgi-bin/carddisp.pl?gene=NTRK2
MDM2	MDM2 Proto-Oncogene	Protein Coding	Q00987	67	GC12P068808	21.4621505737305	https://www.genecards.org/cgi-bin/carddisp.pl?gene=MDM2
HAMP	Hepcidin Antimicrobial Peptide	Protein Coding	P81172	56	GC19P152385	21.4516639709473	https://www.genecards.org/cgi-bin/carddisp.pl?gene=HAMP
ACSL4	Acyl-CoA Synthetase Long Chain Family Member 4	Protein Coding	O60488	60	GC0XM109624	21.4410057067871	https://www.genecards.org/cgi-bin/carddisp.pl?gene=ACSL4
SOX18	SRY-Box Transcription Factor 18	Protein Coding	P35713	52	GC20M064047	21.4398384094238	https://www.genecards.org/cgi-bin/carddisp.pl?gene=SOX18
TAP1	Transporter 1, ATP Binding Cassette Subfamily B Member	Protein Coding	Q03518	61	GC06M106547	21.4397201538086	https://www.genecards.org/cgi-bin/carddisp.pl?gene=TAP1
FHL1	Four And A Half LIM Domains 1	Protein Coding	Q13642	58	GC0XP136146	21.4380512237549	https://www.genecards.org/cgi-bin/carddisp.pl?gene=FHL1
ASL	Argininosuccinate Lyase	Protein Coding	P04424	58	GC07P066075	21.4125938415527	https://www.genecards.org/cgi-bin/carddisp.pl?gene=ASL
SPINT2	Serine Peptidase Inhibitor, Kunitz Type 2	Protein Coding	O43291	55	GC19P038244	21.3826713562012	https://www.genecards.org/cgi-bin/carddisp.pl?gene=SPINT2
GABRG2	Gamma-Aminobutyric Acid Type A Receptor Subunit Gamma2	Protein Coding	P18507	61	GC05P162000	21.3818588256836	https://www.genecards.org/cgi-bin/carddisp.pl?gene=GABRG2
COQ9	Coenzyme Q9	Protein Coding	O75208	54	GC16P057447	21.3590278625488	https://www.genecards.org/cgi-bin/carddisp.pl?gene=COQ9
GNRH1	Gonadotropin Releasing Hormone 1	Protein Coding	P01148	54	GC08M025419	21.3528709411621	https://www.genecards.org/cgi-bin/carddisp.pl?gene=GNRH1
TNNI3	Troponin I3, Cardiac Type	Protein Coding	P19429	61	GC19M055151	21.3450946807861	https://www.genecards.org/cgi-bin/carddisp.pl?gene=TNNI3
SNCA	Synuclein Alpha	Protein Coding	P37840	65	GC04M089724	21.2977199554443	https://www.genecards.org/cgi-bin/carddisp.pl?gene=SNCA
FGF9	Fibroblast Growth Factor 9	Protein Coding	P31371	57	GC13P021671	21.290901184082	https://www.genecards.org/cgi-bin/carddisp.pl?gene=FGF9
CSTB	Cystatin B	Protein Coding	P04080	60	GC21M043772	21.2837924957275	https://www.genecards.org/cgi-bin/carddisp.pl?gene=CSTB
EOGT	EGF Domain Specific O-Linked N-Acetylglucosamine Transferase	Protein Coding	Q5NDL2	51	GC03M068975	21.2773399353027	https://www.genecards.org/cgi-bin/carddisp.pl?gene=EOGT
RNU4ATAC	RNA, U4atac Small Nuclear	RNA Gene		26	GC02P154226	21.2700519561768	https://www.genecards.org/cgi-bin/carddisp.pl?gene=RNU4ATAC
PRDM12	PR/SET Domain 12	Protein Coding	Q9H4Q4	48	GC09P130664	21.2309417724609	https://www.genecards.org/cgi-bin/carddisp.pl?gene=PRDM12
KDM5C	Lysine Demethylase 5C	Protein Coding	P41229	59	GC0XM053176	21.2283515930176	https://www.genecards.org/cgi-bin/carddisp.pl?gene=KDM5C
IDH2	Isocitrate Dehydrogenase (NADP(+)) 2	Protein Coding	P48735	65	GC15M090083	21.2252922058105	https://www.genecards.org/cgi-bin/carddisp.pl?gene=IDH2
SMS	Spermine Synthase	Protein Coding	P52788	57	GC0XP021958	21.2171192169189	https://www.genecards.org/cgi-bin/carddisp.pl?gene=SMS
RBP4	Retinol Binding Protein 4	Protein Coding	P02753	58	GC10M093591	21.2112483978271	https://www.genecards.org/cgi-bin/carddisp.pl?gene=RBP4
G6PD	Glucose-6-Phosphate Dehydrogenase	Protein Coding	P11413	62	GC0XM154625	21.2021369934082	https://www.genecards.org/cgi-bin/carddisp.pl?gene=G6PD
RHBDF2	Rhomboid 5 Homolog 2	Protein Coding	Q6PJF5	52	GC17M076470	21.201208114624	https://www.genecards.org/cgi-bin/carddisp.pl?gene=RHBDF2
IL19	Interleukin 19	Protein Coding	Q9UHD0	52	GC01P206770	21.1924114227295	https://www.genecards.org/cgi-bin/carddisp.pl?gene=IL19
BRD4	Bromodomain Containing 4	Protein Coding	O60885	60	GC19M108289	21.1896419525146	https://www.genecards.org/cgi-bin/carddisp.pl?gene=BRD4
TRMU	TRNA Mitochondrial 2-Thiouridylase	Protein Coding	O75648	51	GC22P046330	21.1871738433838	https://www.genecards.org/cgi-bin/carddisp.pl?gene=TRMU
SRY	Sex Determining Region Y	Protein Coding	Q05066	51	GC0YM002698	21.1495914459229	https://www.genecards.org/cgi-bin/carddisp.pl?gene=SRY
CLN3	CLN3 Lysosomal/Endosomal Transmembrane Protein, Battenin	Protein Coding	Q13286	56	GC16M028466	21.1490707397461	https://www.genecards.org/cgi-bin/carddisp.pl?gene=CLN3
ENPP1	Ectonucleotide Pyrophosphatase/Phosphodiesterase 1	Protein Coding	P22413	62	GC06P131808	21.1391105651855	https://www.genecards.org/cgi-bin/carddisp.pl?gene=ENPP1
SLC9A3	Solute Carrier Family 9 Member A3	Protein Coding	P48764	60	GC05M000472	21.1378707885742	https://www.genecards.org/cgi-bin/carddisp.pl?gene=SLC9A3
FLVCR2	FLVCR Choline And Putative Heme Transporter 2	Protein Coding	Q9UPI3	51	GC14P075578	21.0888214111328	https://www.genecards.org/cgi-bin/carddisp.pl?gene=FLVCR2
TET2	Tet Methylcytosine Dioxygenase 2	Protein Coding	Q6N021	58	GC04P105145	21.0747165679932	https://www.genecards.org/cgi-bin/carddisp.pl?gene=TET2
CHD8	Chromodomain Helicase DNA Binding Protein 8	Protein Coding	Q9HCK8	56	GC14M021385	21.0729236602783	https://www.genecards.org/cgi-bin/carddisp.pl?gene=CHD8
MT-TI	Mitochondrially Encoded TRNA-Ile (AUU/C)	RNA Gene		21	GCMTP004265	21.0703907012939	https://www.genecards.org/cgi-bin/carddisp.pl?gene=MT-TI
LPL	Lipoprotein Lipase	Protein Coding	P06858	63	GC08P019901	21.0685386657715	https://www.genecards.org/cgi-bin/carddisp.pl?gene=LPL
EPM2A	EPM2A Glucan Phosphatase, Laforin	Protein Coding	B3EWF7	54	GC06M145382	21.0590229034424	https://www.genecards.org/cgi-bin/carddisp.pl?gene=EPM2A
FADD	Fas Associated Via Death Domain	Protein Coding	Q13158	60	GC11P070203	21.0495166778564	https://www.genecards.org/cgi-bin/carddisp.pl?gene=FADD
PDSS2	Decaprenyl Diphosphate Synthase Subunit 2	Protein Coding	Q86YH6	54	GC06M107152	21.0398750305176	https://www.genecards.org/cgi-bin/carddisp.pl?gene=PDSS2
GPSM2	G Protein Signaling Modulator 2	Protein Coding	P81274	53	GC01P108875	21.0377655029297	https://www.genecards.org/cgi-bin/carddisp.pl?gene=GPSM2
POMGNT1	Protein O-Linked Mannose N-Acetylglucosaminyltransferase 1 (Beta 1,2-)	Protein Coding	Q8WZA1	57	GC01M046188	21.007884979248	https://www.genecards.org/cgi-bin/carddisp.pl?gene=POMGNT1
PTPRO	Protein Tyrosine Phosphatase Receptor Type O	Protein Coding	Q16827	58	GC12P074347	20.9946804046631	https://www.genecards.org/cgi-bin/carddisp.pl?gene=PTPRO
FANCG	FA Complementation Group G	Protein Coding	O15287	57	GC09M035073	20.9817657470703	https://www.genecards.org/cgi-bin/carddisp.pl?gene=FANCG
BMP2	Bone Morphogenetic Protein 2	Protein Coding	P12643	58	GC20P006767	20.9791221618652	https://www.genecards.org/cgi-bin/carddisp.pl?gene=BMP2
IL1R1	Interleukin 1 Receptor Type 1	Protein Coding	P14778	60	GC02P102136	20.9580841064453	https://www.genecards.org/cgi-bin/carddisp.pl?gene=IL1R1
HELLS	Helicase, Lymphoid Specific	Protein Coding	Q9NRZ9	58	GC10P124190	20.9511108398438	https://www.genecards.org/cgi-bin/carddisp.pl?gene=HELLS
HGF	Hepatocyte Growth Factor	Protein Coding	P14210	65	GC07M081699	20.9501762390137	https://www.genecards.org/cgi-bin/carddisp.pl?gene=HGF
CARD14	Caspase Recruitment Domain Family Member 14	Protein Coding	Q9BXL6	54	GC17P155735	20.9480724334717	https://www.genecards.org/cgi-bin/carddisp.pl?gene=CARD14
SLC25A13	Solute Carrier Family 25 Member 13	Protein Coding	Q9UJS0	58	GC07M096120	20.9374160766602	https://www.genecards.org/cgi-bin/carddisp.pl?gene=SLC25A13
MIR17	MicroRNA 17	RNA Gene		28	GC13P091350	20.9327964782715	https://www.genecards.org/cgi-bin/carddisp.pl?gene=MIR17
LAMA5	Laminin Subunit Alpha 5	Protein Coding	O15230	56	GC20M062307	20.928596496582	https://www.genecards.org/cgi-bin/carddisp.pl?gene=LAMA5
TUBA1A	Tubulin Alpha 1a	Protein Coding	Q71U36	62	GC12M049184	20.9232025146484	https://www.genecards.org/cgi-bin/carddisp.pl?gene=TUBA1A
ACOX1	Acyl-CoA Oxidase 1	Protein Coding	Q15067	58	GC17M075941	20.9196357727051	https://www.genecards.org/cgi-bin/carddisp.pl?gene=ACOX1
LDHA	Lactate Dehydrogenase A	Protein Coding	P00338	64	GC11P018394	20.9132480621338	https://www.genecards.org/cgi-bin/carddisp.pl?gene=LDHA
ABCA3	ATP Binding Cassette Subfamily A Member 3	Protein Coding	Q99758	62	GC16M002275	20.9120578765869	https://www.genecards.org/cgi-bin/carddisp.pl?gene=ABCA3
SLITRK1	SLIT And NTRK Like Family Member 1	Protein Coding	Q96PX8	54	GC13M083877	20.9119358062744	https://www.genecards.org/cgi-bin/carddisp.pl?gene=SLITRK1
GRN	Granulin Precursor	Protein Coding	P28799	61	GC17P044345	20.8942699432373	https://www.genecards.org/cgi-bin/carddisp.pl?gene=GRN
TRPV1	Transient Receptor Potential Cation Channel Subfamily V Member 1	Protein Coding	Q8NER1	61	GC17M003565	20.8914756774902	https://www.genecards.org/cgi-bin/carddisp.pl?gene=TRPV1
LIMK1	LIM Domain Kinase 1	Protein Coding	P53667	62	GC07P074082	20.8832778930664	https://www.genecards.org/cgi-bin/carddisp.pl?gene=LIMK1
GJA5	Gap Junction Protein Alpha 5	Protein Coding	P36382	58	GC01M147756	20.8649673461914	https://www.genecards.org/cgi-bin/carddisp.pl?gene=GJA5
SLC25A19	Solute Carrier Family 25 Member 19	Protein Coding	Q9HC21	55	GC17M098053	20.8632888793945	https://www.genecards.org/cgi-bin/carddisp.pl?gene=SLC25A19
GTF2I	General Transcription Factor IIi	Protein Coding	P78347	52	GC07P095207	20.8585186004639	https://www.genecards.org/cgi-bin/carddisp.pl?gene=GTF2I
DNM2	Dynamin 2	Protein Coding	P50570	63	GC19P010718	20.8403396606445	https://www.genecards.org/cgi-bin/carddisp.pl?gene=DNM2
CYP27A1	Cytochrome P450 Family 27 Subfamily A Member 1	Protein Coding	Q02318	60	GC02P218781	20.8224258422852	https://www.genecards.org/cgi-bin/carddisp.pl?gene=CYP27A1
TOE1	Target Of EGR1, Exonuclease	Protein Coding	Q96GM8	50	GC01P077704	20.8147125244141	https://www.genecards.org/cgi-bin/carddisp.pl?gene=TOE1
LTF	Lactotransferrin	Protein Coding	P02788	58	GC03M046435	20.799503326416	https://www.genecards.org/cgi-bin/carddisp.pl?gene=LTF
DRD2	Dopamine Receptor D2	Protein Coding	P14416	62	GC11M113409	20.7987079620361	https://www.genecards.org/cgi-bin/carddisp.pl?gene=DRD2
SQSTM1	Sequestosome 1	Protein Coding	Q13501	62	GC05P179806	20.7984752655029	https://www.genecards.org/cgi-bin/carddisp.pl?gene=SQSTM1
OSGEP	O-Sialoglycoprotein Endopeptidase	Protein Coding	Q9NPF4	55	GC14M020446	20.7936115264893	https://www.genecards.org/cgi-bin/carddisp.pl?gene=OSGEP
ST3GAL3	ST3 Beta-Galactoside Alpha-2,3-Sialyltransferase 3	Protein Coding	Q11203	58	GC01P043705	20.7877311706543	https://www.genecards.org/cgi-bin/carddisp.pl?gene=ST3GAL3
STAT4	Signal Transducer And Activator Of Transcription 4	Protein Coding	Q14765	58	GC02M191029	20.779806137085	https://www.genecards.org/cgi-bin/carddisp.pl?gene=STAT4
SPG21	SPG21 Abhydrolase Domain Containing, Maspardin	Protein Coding	Q9NZD8	50	GC15M064963	20.777551651001	https://www.genecards.org/cgi-bin/carddisp.pl?gene=SPG21
SOX2-OT	SOX2 Overlapping Transcript	RNA Gene		32	GC03P180989	20.7721786499023	https://www.genecards.org/cgi-bin/carddisp.pl?gene=SOX2-OT
TANGO2	Transport And Golgi Organization 2 Homolog	Protein Coding	Q6ICL3	47	GC22P020017	20.769416809082	https://www.genecards.org/cgi-bin/carddisp.pl?gene=TANGO2
TFRC	Transferrin Receptor	Protein Coding	P02786	64	GC03M196703	20.768310546875	https://www.genecards.org/cgi-bin/carddisp.pl?gene=TFRC
CISD2	CDGSH Iron Sulfur Domain 2	Protein Coding	Q8N5K1	53	GC04P102868	20.7567920684814	https://www.genecards.org/cgi-bin/carddisp.pl?gene=CISD2
ITPA	Inosine Triphosphatase	Protein Coding	Q9BY32	60	GC20P010973	20.7361106872559	https://www.genecards.org/cgi-bin/carddisp.pl?gene=ITPA
NPC2	NPC Intracellular Cholesterol Transporter 2	Protein Coding	P61916	56	GC14M074476	20.7251129150391	https://www.genecards.org/cgi-bin/carddisp.pl?gene=NPC2
CPS1	Carbamoyl-Phosphate Synthase 1	Protein Coding	P31327	61	GC02P210477	20.7090854644775	https://www.genecards.org/cgi-bin/carddisp.pl?gene=CPS1
GNA11	G Protein Subunit Alpha 11	Protein Coding	P29992	60	GC19P003094	20.7073822021484	https://www.genecards.org/cgi-bin/carddisp.pl?gene=GNA11
GOSR2	Golgi SNAP Receptor Complex Member 2	Protein Coding	O14653	54	GC17P155011	20.6909732818604	https://www.genecards.org/cgi-bin/carddisp.pl?gene=GOSR2
DYNC1H1	Dynein Cytoplasmic 1 Heavy Chain 1	Protein Coding	Q14204	57	GC14P120395	20.6699237823486	https://www.genecards.org/cgi-bin/carddisp.pl?gene=DYNC1H1
PEX7	Peroxisomal Biogenesis Factor 7	Protein Coding	O00628	55	GC06P136822	20.6512413024902	https://www.genecards.org/cgi-bin/carddisp.pl?gene=PEX7
ARSB	Arylsulfatase B	Protein Coding	P15848	60	GC05M078777	20.638126373291	https://www.genecards.org/cgi-bin/carddisp.pl?gene=ARSB
AGT	Angiotensinogen	Protein Coding	P01019	62	GC01M230690	20.6311073303223	https://www.genecards.org/cgi-bin/carddisp.pl?gene=AGT
TRAF3IP1	TRAF3 Interacting Protein 1	Protein Coding	Q8TDR0	50	GC02P238320	20.6215991973877	https://www.genecards.org/cgi-bin/carddisp.pl?gene=TRAF3IP1
TUBB3	Tubulin Beta 3 Class III	Protein Coding	Q13509	63	GC16P122964	20.6069526672363	https://www.genecards.org/cgi-bin/carddisp.pl?gene=TUBB3
ITGB3	Integrin Subunit Beta 3	Protein Coding	P05106	65	GC17P155043	20.5816440582275	https://www.genecards.org/cgi-bin/carddisp.pl?gene=ITGB3
PMP22	Peripheral Myelin Protein 22	Protein Coding	Q01453	56	GC17M015229	20.565242767334	https://www.genecards.org/cgi-bin/carddisp.pl?gene=PMP22
LETM1	Leucine Zipper And EF-Hand Containing Transmembrane Protein 1	Protein Coding	O95202	56	GC04M001811	20.5493869781494	https://www.genecards.org/cgi-bin/carddisp.pl?gene=LETM1
HERC2	HECT And RLD Domain Containing E3 Ubiquitin Protein Ligase 2	Protein Coding	O95714	57	GC15M028111	20.5493087768555	https://www.genecards.org/cgi-bin/carddisp.pl?gene=HERC2
PDSS1	Decaprenyl Diphosphate Synthase Subunit 1	Protein Coding	Q5T2R2	54	GC10P026697	20.5387687683105	https://www.genecards.org/cgi-bin/carddisp.pl?gene=PDSS1
HTR2A	5-Hydroxytryptamine Receptor 2A	Protein Coding	P28223	61	GC13M046831	20.5279407501221	https://www.genecards.org/cgi-bin/carddisp.pl?gene=HTR2A
GRIA3	Glutamate Ionotropic Receptor AMPA Type Subunit 3	Protein Coding	P42263	63	GC0XP123184	20.5130767822266	https://www.genecards.org/cgi-bin/carddisp.pl?gene=GRIA3
DDX11	DEAD/H-Box Helicase 11	Protein Coding	Q96FC9	54	GC12P031073	20.5110149383545	https://www.genecards.org/cgi-bin/carddisp.pl?gene=DDX11
ALPL	Alkaline Phosphatase, Biomineralization Associated	Protein Coding	P05186	63	GC01P021508	20.4999713897705	https://www.genecards.org/cgi-bin/carddisp.pl?gene=ALPL
ADSL	Adenylosuccinate Lyase	Protein Coding	P30566	60	GC22P040346	20.4913501739502	https://www.genecards.org/cgi-bin/carddisp.pl?gene=ADSL
ATP1A2	ATPase Na+/K+ Transporting Subunit Alpha 2	Protein Coding	P50993	61	GC01P160115	20.4905090332031	https://www.genecards.org/cgi-bin/carddisp.pl?gene=ATP1A2
IGF1R	Insulin Like Growth Factor 1 Receptor	Protein Coding	P08069	68	GC15P098648	20.474006652832	https://www.genecards.org/cgi-bin/carddisp.pl?gene=IGF1R
PPT1	Palmitoyl-Protein Thioesterase 1	Protein Coding	P50897	60	GC01M040273	20.4584503173828	https://www.genecards.org/cgi-bin/carddisp.pl?gene=PPT1
WNT4	Wnt Family Member 4	Protein Coding	P56705	60	GC01M022971	20.4474639892578	https://www.genecards.org/cgi-bin/carddisp.pl?gene=WNT4
CHRM3	Cholinergic Receptor Muscarinic 3	Protein Coding	P20309	61	GC01P239386	20.4448471069336	https://www.genecards.org/cgi-bin/carddisp.pl?gene=CHRM3
RNF168	Ring Finger Protein 168	Protein Coding	Q8IYW5	55	GC03M196468	20.3998107910156	https://www.genecards.org/cgi-bin/carddisp.pl?gene=RNF168
SLC7A7	Solute Carrier Family 7 Member 7	Protein Coding	Q9UM01	57	GC14M022773	20.3859710693359	https://www.genecards.org/cgi-bin/carddisp.pl?gene=SLC7A7
GMPPB	GDP-Mannose Pyrophosphorylase B	Protein Coding	Q9Y5P6	56	GC03M049716	20.3831348419189	https://www.genecards.org/cgi-bin/carddisp.pl?gene=GMPPB
MLXIPL	MLX Interacting Protein Like	Protein Coding	Q9NP71	55	GC07M073593	20.3699493408203	https://www.genecards.org/cgi-bin/carddisp.pl?gene=MLXIPL
PEX19	Peroxisomal Biogenesis Factor 19	Protein Coding	P40855	56	GC01M160276	20.3564929962158	https://www.genecards.org/cgi-bin/carddisp.pl?gene=PEX19
CRHR1	Corticotropin Releasing Hormone Receptor 1	Protein Coding	P34998	57	GC17P045784	20.3538150787354	https://www.genecards.org/cgi-bin/carddisp.pl?gene=CRHR1
RFXAP	Regulatory Factor X Associated Protein	Protein Coding	O00287	46	GC13P036819	20.3496971130371	https://www.genecards.org/cgi-bin/carddisp.pl?gene=RFXAP
DAG1	Dystroglycan 1	Protein Coding	Q14118	59	GC03P064998	20.341552734375	https://www.genecards.org/cgi-bin/carddisp.pl?gene=DAG1
MT-TH	Mitochondrially Encoded TRNA-His (CAU/C)	RNA Gene		22	GCMTP012140	20.3405456542969	https://www.genecards.org/cgi-bin/carddisp.pl?gene=MT-TH
ICOS	Inducible T Cell Costimulator	Protein Coding	Q9Y6W8	57	GC02P204862	20.3289489746094	https://www.genecards.org/cgi-bin/carddisp.pl?gene=ICOS
NLGN4X	Neuroligin 4 X-Linked	Protein Coding	Q8N0W4	55	GC0XM005840	20.3208408355713	https://www.genecards.org/cgi-bin/carddisp.pl?gene=NLGN4X
RUNX2	RUNX Family Transcription Factor 2	Protein Coding	Q13950	60	GC06P182087	20.3164863586426	https://www.genecards.org/cgi-bin/carddisp.pl?gene=RUNX2
CSF3	Colony Stimulating Factor 3	Protein Coding	P09919	55	GC17P040015	20.311014175415	https://www.genecards.org/cgi-bin/carddisp.pl?gene=CSF3
ZIC3	Zic Family Member 3	Protein Coding	O60481	57	GC0XP137566	20.3035049438477	https://www.genecards.org/cgi-bin/carddisp.pl?gene=ZIC3
LTBP4	Latent Transforming Growth Factor Beta Binding Protein 4	Protein Coding	Q8N2S1	55	GC19P040592	20.2864933013916	https://www.genecards.org/cgi-bin/carddisp.pl?gene=LTBP4
DHODH	Dihydroorotate Dehydrogenase (Quinone)	Protein Coding	Q02127	59	GC16P072008	20.2678756713867	https://www.genecards.org/cgi-bin/carddisp.pl?gene=DHODH
MALT1	MALT1 Paracaspase	Protein Coding	Q9UDY8	60	GC18P058671	20.26633644104	https://www.genecards.org/cgi-bin/carddisp.pl?gene=MALT1
COG4	Component Of Oligomeric Golgi Complex 4	Protein Coding	Q9H9E3	51	GC16M075138	20.2557239532471	https://www.genecards.org/cgi-bin/carddisp.pl?gene=COG4
DSG2	Desmoglein 2	Protein Coding	Q14126	57	GC18P031498	20.2373809814453	https://www.genecards.org/cgi-bin/carddisp.pl?gene=DSG2
B2M	Beta-2-Microglobulin	Protein Coding	P61769	62	GC15P044711	20.2192497253418	https://www.genecards.org/cgi-bin/carddisp.pl?gene=B2M
TYK2	Tyrosine Kinase 2	Protein Coding	P29597	66	GC19M010350	20.2157077789307	https://www.genecards.org/cgi-bin/carddisp.pl?gene=TYK2
CLCN4	Chloride Voltage-Gated Channel 4	Protein Coding	P51793	55	GC0XP010156	20.1921195983887	https://www.genecards.org/cgi-bin/carddisp.pl?gene=CLCN4
SYK	Spleen Associated Tyrosine Kinase	Protein Coding	P43405	64	GC09P106847	20.1770267486572	https://www.genecards.org/cgi-bin/carddisp.pl?gene=SYK
PEX14	Peroxisomal Biogenesis Factor 14	Protein Coding	O75381	56	GC01P010472	20.1756782531738	https://www.genecards.org/cgi-bin/carddisp.pl?gene=PEX14
HADHB	Hydroxyacyl-CoA Dehydrogenase Trifunctional Multienzyme Complex Subunit Beta	Protein Coding	P55084	59	GC02P026243	20.1718139648438	https://www.genecards.org/cgi-bin/carddisp.pl?gene=HADHB
SLC4A4	Solute Carrier Family 4 Member 4	Protein Coding	Q9Y6R1	59	GC04P071063	20.1655235290527	https://www.genecards.org/cgi-bin/carddisp.pl?gene=SLC4A4
EIF2S3	Eukaryotic Translation Initiation Factor 2 Subunit Gamma	Protein Coding	P41091	58	GC0XP024054	20.1402206420898	https://www.genecards.org/cgi-bin/carddisp.pl?gene=EIF2S3
DNAH8	Dynein Axonemal Heavy Chain 8	Protein Coding	Q96JB1	50	GC06P182037	20.1343250274658	https://www.genecards.org/cgi-bin/carddisp.pl?gene=DNAH8
CSNK2A1	Casein Kinase 2 Alpha 1	Protein Coding	P68400	63	GC20M000472	20.1286067962646	https://www.genecards.org/cgi-bin/carddisp.pl?gene=CSNK2A1
ALDH5A1	Aldehyde Dehydrogenase 5 Family Member A1	Protein Coding	P51649	60	GC06P024494	20.1280364990234	https://www.genecards.org/cgi-bin/carddisp.pl?gene=ALDH5A1
GABRA1	Gamma-Aminobutyric Acid Type A Receptor Subunit Alpha1	Protein Coding	P14867	60	GC05P161847	20.1127281188965	https://www.genecards.org/cgi-bin/carddisp.pl?gene=GABRA1
TBX20	T-Box Transcription Factor 20	Protein Coding	Q9UMR3	53	GC07M035237	20.0909652709961	https://www.genecards.org/cgi-bin/carddisp.pl?gene=TBX20
EFL1	Elongation Factor Like GTPase 1	Protein Coding	Q7Z2Z2	51	GC15M162960	20.0815029144287	https://www.genecards.org/cgi-bin/carddisp.pl?gene=EFL1
NPY	Neuropeptide Y	Protein Coding	P01303	58	GC07P024850	20.0809631347656	https://www.genecards.org/cgi-bin/carddisp.pl?gene=NPY
LARGE1	LARGE Xylosyl- And Glucuronyltransferase 1	Protein Coding	O95461	53	GC22M086044	20.0795021057129	https://www.genecards.org/cgi-bin/carddisp.pl?gene=LARGE1
EIF2AK2	Eukaryotic Translation Initiation Factor 2 Alpha Kinase 2	Protein Coding	P19525	62	GC02M037099	20.0691795349121	https://www.genecards.org/cgi-bin/carddisp.pl?gene=EIF2AK2
INVS	Inversin	Protein Coding	Q9Y283	57	GC09P100099	20.0582466125488	https://www.genecards.org/cgi-bin/carddisp.pl?gene=INVS
PEX11B	Peroxisomal Biogenesis Factor 11 Beta	Protein Coding	O96011	51	GC01M145911	20.0502166748047	https://www.genecards.org/cgi-bin/carddisp.pl?gene=PEX11B
NR2F1	Nuclear Receptor Subfamily 2 Group F Member 1	Protein Coding	P10589	57	GC05P093583	20.0491580963135	https://www.genecards.org/cgi-bin/carddisp.pl?gene=NR2F1
B3GALNT2	Beta-1,3-N-Acetylgalactosaminyltransferase 2	Protein Coding	Q8NCR0	51	GC01M235440	20.0468730926514	https://www.genecards.org/cgi-bin/carddisp.pl?gene=B3GALNT2
APOH	Apolipoprotein H	Protein Coding	P02749	58	GC17M066212	20.0364284515381	https://www.genecards.org/cgi-bin/carddisp.pl?gene=APOH
GCDH	Glutaryl-CoA Dehydrogenase	Protein Coding	Q92947	58	GC19P012891	20.035717010498	https://www.genecards.org/cgi-bin/carddisp.pl?gene=GCDH
GPT	Glutamic--Pyruvic Transaminase	Protein Coding	P24298	55	GC08P144502	20.0152339935303	https://www.genecards.org/cgi-bin/carddisp.pl?gene=GPT
CLPP	Caseinolytic Mitochondrial Matrix Peptidase Proteolytic Subunit	Protein Coding	Q16740	58	GC19P151587	20.0088310241699	https://www.genecards.org/cgi-bin/carddisp.pl?gene=CLPP
CLIP2	CAP-Gly Domain Containing Linker Protein 2	Protein Coding	Q9UDT6	52	GC07P074289	19.9893074035645	https://www.genecards.org/cgi-bin/carddisp.pl?gene=CLIP2
PKHD1	PKHD1 Ciliary IPT Domain Containing Fibrocystin/Polyductin	Protein Coding	P08F94	50	GC06M106836	19.9832096099854	https://www.genecards.org/cgi-bin/carddisp.pl?gene=PKHD1
CD79A	CD79a Molecule	Protein Coding	P11912	61	GC19P041877	19.9817161560059	https://www.genecards.org/cgi-bin/carddisp.pl?gene=CD79A
DSCAM	DS Cell Adhesion Molecule	Protein Coding	O60469	54	GC21M040010	19.9624900817871	https://www.genecards.org/cgi-bin/carddisp.pl?gene=DSCAM
TMEM70	Transmembrane Protein 70	Protein Coding	Q9BUB7	51	GC08P073972	19.962308883667	https://www.genecards.org/cgi-bin/carddisp.pl?gene=TMEM70
TPP1	Tripeptidyl Peptidase 1	Protein Coding	O14773	59	GC11M015315	19.9571514129639	https://www.genecards.org/cgi-bin/carddisp.pl?gene=TPP1
CDKN2B	Cyclin Dependent Kinase Inhibitor 2B	Protein Coding	P42772	59	GC09M022002	19.9559555053711	https://www.genecards.org/cgi-bin/carddisp.pl?gene=CDKN2B
HSD17B10	Hydroxysteroid 17-Beta Dehydrogenase 10	Protein Coding	Q99714	60	GC0XM053431	19.9559535980225	https://www.genecards.org/cgi-bin/carddisp.pl?gene=HSD17B10
VWF	Von Willebrand Factor	Protein Coding	P04275	61	GC12M035631	19.9553833007813	https://www.genecards.org/cgi-bin/carddisp.pl?gene=VWF
VRK1	VRK Serine/Threonine Kinase 1	Protein Coding	Q99986	60	GC14P096797	19.9450359344482	https://www.genecards.org/cgi-bin/carddisp.pl?gene=VRK1
CRB2	Crumbs Cell Polarity Complex Component 2	Protein Coding	Q5IJ48	54	GC09P152525	19.9303245544434	https://www.genecards.org/cgi-bin/carddisp.pl?gene=CRB2
HMOX1	Heme Oxygenase 1	Protein Coding	P09601	65	GC22P035380	19.9302177429199	https://www.genecards.org/cgi-bin/carddisp.pl?gene=HMOX1
POLR3B	RNA Polymerase III Subunit B	Protein Coding	Q9NW08	56	GC12P106357	19.9088897705078	https://www.genecards.org/cgi-bin/carddisp.pl?gene=POLR3B
CLCNKA	Chloride Voltage-Gated Channel Ka	Protein Coding	P51800	54	GC01P016018	19.881477355957	https://www.genecards.org/cgi-bin/carddisp.pl?gene=CLCNKA
SLC12A2	Solute Carrier Family 12 Member 2	Protein Coding	P55011	62	GC05P128083	19.871129989624	https://www.genecards.org/cgi-bin/carddisp.pl?gene=SLC12A2
TPMT	Thiopurine S-Methyltransferase	Protein Coding	P51580	59	GC06M018128	19.847785949707	https://www.genecards.org/cgi-bin/carddisp.pl?gene=TPMT
ADRA2A	Adrenoceptor Alpha 2A	Protein Coding	P08913	60	GC10P111077	19.8467216491699	https://www.genecards.org/cgi-bin/carddisp.pl?gene=ADRA2A
EPO	Erythropoietin	Protein Coding	P01588	55	GC07P100720	19.8427619934082	https://www.genecards.org/cgi-bin/carddisp.pl?gene=EPO
ASS1	Argininosuccinate Synthase 1	Protein Coding	P00966	62	GC09P130444	19.83571434021	https://www.genecards.org/cgi-bin/carddisp.pl?gene=ASS1
RIGI	RNA Sensor RIG-I	Protein Coding	O95786	60	GC09M032561	19.8191242218018	https://www.genecards.org/cgi-bin/carddisp.pl?gene=RIGI
ALPI	Alkaline Phosphatase, Intestinal	Protein Coding	P09923	59	GC02P232456	19.8102493286133	https://www.genecards.org/cgi-bin/carddisp.pl?gene=ALPI
SOX3	SRY-Box Transcription Factor 3	Protein Coding	P41225	55	GC0XM140502	19.799877166748	https://www.genecards.org/cgi-bin/carddisp.pl?gene=SOX3
TACR3	Tachykinin Receptor 3	Protein Coding	P29371	62	GC04M103586	19.7938098907471	https://www.genecards.org/cgi-bin/carddisp.pl?gene=TACR3
CD14	CD14 Molecule	Protein Coding	P08571	58	GC05M140631	19.7833786010742	https://www.genecards.org/cgi-bin/carddisp.pl?gene=CD14
DNM1	Dynamin 1	Protein Coding	Q05193	63	GC09P128191	19.7606163024902	https://www.genecards.org/cgi-bin/carddisp.pl?gene=DNM1
ASCL1	Achaete-Scute Family BHLH Transcription Factor 1	Protein Coding	P50553	55	GC12P102957	19.7517967224121	https://www.genecards.org/cgi-bin/carddisp.pl?gene=ASCL1
HIF1A	Hypoxia Inducible Factor 1 Subunit Alpha	Protein Coding	Q16665	61	GC14P061695	19.7379283905029	https://www.genecards.org/cgi-bin/carddisp.pl?gene=HIF1A
AP3D1	Adaptor Related Protein Complex 3 Subunit Delta 1	Protein Coding	O14617	54	GC19M107814	19.7327175140381	https://www.genecards.org/cgi-bin/carddisp.pl?gene=AP3D1
AFG3L2	AFG3 Like Matrix AAA Peptidase Subunit 2	Protein Coding	Q9Y4W6	58	GC18M012328	19.7320594787598	https://www.genecards.org/cgi-bin/carddisp.pl?gene=AFG3L2
KCNA1	Potassium Voltage-Gated Channel Subfamily A Member 1	Protein Coding	Q09470	58	GC12P074010	19.7209148406982	https://www.genecards.org/cgi-bin/carddisp.pl?gene=KCNA1
TGDS	TDP-Glucose 4,6-Dehydratase	Protein Coding	O95455	47	GC13M094574	19.7125244140625	https://www.genecards.org/cgi-bin/carddisp.pl?gene=TGDS
WNT7A	Wnt Family Member 7A	Protein Coding	O00755	61	GC03M028670	19.7088012695313	https://www.genecards.org/cgi-bin/carddisp.pl?gene=WNT7A
MBL2	Mannose Binding Lectin 2	Protein Coding	P11226	60	GC10M052760	19.70458984375	https://www.genecards.org/cgi-bin/carddisp.pl?gene=MBL2
PGM3	Phosphoglucomutase 3	Protein Coding	O95394	55	GC06M107911	19.7011394500732	https://www.genecards.org/cgi-bin/carddisp.pl?gene=PGM3
PSEN1	Presenilin 1	Protein Coding	P49768	66	GC14P073136	19.6915550231934	https://www.genecards.org/cgi-bin/carddisp.pl?gene=PSEN1
ETFDH	Electron Transfer Flavoprotein Dehydrogenase	Protein Coding	Q16134	59	GC04P158672	19.690092086792	https://www.genecards.org/cgi-bin/carddisp.pl?gene=ETFDH
MIR223	MicroRNA 223	RNA Gene		30	GC0XP066018	19.6865653991699	https://www.genecards.org/cgi-bin/carddisp.pl?gene=MIR223
FXN	Frataxin	Protein Coding	Q16595	60	GC09P069035	19.6859493255615	https://www.genecards.org/cgi-bin/carddisp.pl?gene=FXN
PRKACA	Protein Kinase CAMP-Activated Catalytic Subunit Alpha	Protein Coding	P17612	65	GC19M108254	19.6513214111328	https://www.genecards.org/cgi-bin/carddisp.pl?gene=PRKACA
TMPO	Thymopoietin	Protein Coding	P42166	58	GC12P098515	19.6401519775391	https://www.genecards.org/cgi-bin/carddisp.pl?gene=TMPO
NFKB2	Nuclear Factor Kappa B Subunit 2	Protein Coding	Q00653	65	GC10P102394	19.615795135498	https://www.genecards.org/cgi-bin/carddisp.pl?gene=NFKB2
STAR	Steroidogenic Acute Regulatory Protein	Protein Coding	P49675	58	GC08M038836	19.6012229919434	https://www.genecards.org/cgi-bin/carddisp.pl?gene=STAR
PARK7	Parkinsonism Associated Deglycase	Protein Coding	Q99497	60	GC01P075179	19.5954742431641	https://www.genecards.org/cgi-bin/carddisp.pl?gene=PARK7
HTR4	5-Hydroxytryptamine Receptor 4	Protein Coding	Q13639	55	GC05M148451	19.5800685882568	https://www.genecards.org/cgi-bin/carddisp.pl?gene=HTR4
MIR146A	MicroRNA 146a	RNA Gene		31	GC05P160485	19.5787620544434	https://www.genecards.org/cgi-bin/carddisp.pl?gene=MIR146A
GLDC	Glycine Decarboxylase	Protein Coding	P23378	60	GC09M006522	19.5769329071045	https://www.genecards.org/cgi-bin/carddisp.pl?gene=GLDC
DDX3X	DEAD-Box Helicase 3 X-Linked	Protein Coding	O00571	62	GC0XP041333	19.5762634277344	https://www.genecards.org/cgi-bin/carddisp.pl?gene=DDX3X
LRRK2	Leucine Rich Repeat Kinase 2	Protein Coding	Q5S007	62	GC12P040196	19.5722236633301	https://www.genecards.org/cgi-bin/carddisp.pl?gene=LRRK2
SOX5	SRY-Box Transcription Factor 5	Protein Coding	P35711	57	GC12M023529	19.5717334747314	https://www.genecards.org/cgi-bin/carddisp.pl?gene=SOX5
GLRA1	Glycine Receptor Alpha 1	Protein Coding	P23415	60	GC05M151822	19.5679340362549	https://www.genecards.org/cgi-bin/carddisp.pl?gene=GLRA1
CTSD	Cathepsin D	Protein Coding	P07339	65	GC11M001752	19.5671768188477	https://www.genecards.org/cgi-bin/carddisp.pl?gene=CTSD
SRC	SRC Proto-Oncogene, Non-Receptor Tyrosine Kinase	Protein Coding	P12931	64	GC20P037344	19.5560684204102	https://www.genecards.org/cgi-bin/carddisp.pl?gene=SRC
BTD	Biotinidase	Protein Coding	P43251	58	GC03P027142	19.5446300506592	https://www.genecards.org/cgi-bin/carddisp.pl?gene=BTD
CSF2	Colony Stimulating Factor 2	Protein Coding	P04141	58	GC05P132073	19.5282211303711	https://www.genecards.org/cgi-bin/carddisp.pl?gene=CSF2
ASPA	Aspartoacylase	Protein Coding	P45381	57	GC17P003472	19.526611328125	https://www.genecards.org/cgi-bin/carddisp.pl?gene=ASPA
HBA2	Hemoglobin Subunit Alpha 2	Protein Coding	P69905	53	GC16P120096	19.5113945007324	https://www.genecards.org/cgi-bin/carddisp.pl?gene=HBA2
ARID2	AT-Rich Interaction Domain 2	Protein Coding	Q68CP9	52	GC12P045729	19.5028095245361	https://www.genecards.org/cgi-bin/carddisp.pl?gene=ARID2
MPL	MPL Proto-Oncogene, Thrombopoietin Receptor	Protein Coding	P40238	60	GC01P043337	19.493522644043	https://www.genecards.org/cgi-bin/carddisp.pl?gene=MPL
ZBTB20	Zinc Finger And BTB Domain Containing 20	Protein Coding	Q9HC78	52	GC03M114321	19.4894142150879	https://www.genecards.org/cgi-bin/carddisp.pl?gene=ZBTB20
POLR1D	RNA Polymerase I And III Subunit D	Protein Coding	P0DPB6	54	GC13P027620	19.4885501861572	https://www.genecards.org/cgi-bin/carddisp.pl?gene=POLR1D
TRPM4	Transient Receptor Potential Cation Channel Subfamily M Member 4	Protein Coding	Q8TD43	56	GC19P049157	19.4850387573242	https://www.genecards.org/cgi-bin/carddisp.pl?gene=TRPM4
TRIM37	Tripartite Motif Containing 37	Protein Coding	O94972	54	GC17M097706	19.4812622070313	https://www.genecards.org/cgi-bin/carddisp.pl?gene=TRIM37
KCNA2	Potassium Voltage-Gated Channel Subfamily A Member 2	Protein Coding	P16389	59	GC01M110519	19.4747276306152	https://www.genecards.org/cgi-bin/carddisp.pl?gene=KCNA2
HLA-A	Major Histocompatibility Complex, Class I, A	Protein Coding	P04439	59	GC06P181854	19.4579524993896	https://www.genecards.org/cgi-bin/carddisp.pl?gene=HLA-A
SMAD6	SMAD Family Member 6	Protein Coding	O43541	60	GC15P066702	19.4500732421875	https://www.genecards.org/cgi-bin/carddisp.pl?gene=SMAD6
SHOX	SHOX Homeobox	Protein Coding	O15266	50	GC0XP000624	19.4499816894531	https://www.genecards.org/cgi-bin/carddisp.pl?gene=SHOX
B4GAT1	Beta-1,4-Glucuronyltransferase 1	Protein Coding	O43505	50	GC11M066345	19.4397525787354	https://www.genecards.org/cgi-bin/carddisp.pl?gene=B4GAT1
PGK1	Phosphoglycerate Kinase 1	Protein Coding	P00558	62	GC0XP078258	19.42626953125	https://www.genecards.org/cgi-bin/carddisp.pl?gene=PGK1
H3-3B	H3.3 Histone B	Protein Coding	P84243	51	GC17M098063	19.4099636077881	https://www.genecards.org/cgi-bin/carddisp.pl?gene=H3-3B
MT-RNR1	Mitochondrially Encoded 12S RRNA	RNA Gene	A0A0C5B5G6	26	GCMTP000642	19.3961372375488	https://www.genecards.org/cgi-bin/carddisp.pl?gene=MT-RNR1
NEK9	NIMA Related Kinase 9	Protein Coding	Q8TD19	58	GC14M075079	19.3888053894043	https://www.genecards.org/cgi-bin/carddisp.pl?gene=NEK9
DGCR8	DGCR8 Microprocessor Complex Subunit	Protein Coding	Q8WYQ5	55	GC22P020080	19.3806056976318	https://www.genecards.org/cgi-bin/carddisp.pl?gene=DGCR8
PYY	Peptide YY	Protein Coding	P10082	56	GC17M043952	19.3787364959717	https://www.genecards.org/cgi-bin/carddisp.pl?gene=PYY
COQ8A	Coenzyme Q8A	Protein Coding	Q8NI60	55	GC01P226957	19.372522354126	https://www.genecards.org/cgi-bin/carddisp.pl?gene=COQ8A
SCN2B	Sodium Voltage-Gated Channel Beta Subunit 2	Protein Coding	O60939	58	GC11M140606	19.3722915649414	https://www.genecards.org/cgi-bin/carddisp.pl?gene=SCN2B
SYN1	Synapsin I	Protein Coding	P17600	57	GC0XM047571	19.3544254302979	https://www.genecards.org/cgi-bin/carddisp.pl?gene=SYN1
ASNS	Asparagine Synthetase (Glutamine-Hydrolyzing)	Protein Coding	P08243	59	GC07M097854	19.3455028533936	https://www.genecards.org/cgi-bin/carddisp.pl?gene=ASNS
TARDBP	TAR DNA Binding Protein	Protein Coding	Q13148	60	GC01P075344	19.3362827301025	https://www.genecards.org/cgi-bin/carddisp.pl?gene=TARDBP
GRIN1	Glutamate Ionotropic Receptor NMDA Type Subunit 1	Protein Coding	Q05586	64	GC09P137138	19.3158187866211	https://www.genecards.org/cgi-bin/carddisp.pl?gene=GRIN1
RAD51	RAD51 Recombinase	Protein Coding	Q06609	65	GC15P040694	19.2981262207031	https://www.genecards.org/cgi-bin/carddisp.pl?gene=RAD51
YY1	YY1 Transcription Factor	Protein Coding	P25490	61	GC14P100238	19.2798042297363	https://www.genecards.org/cgi-bin/carddisp.pl?gene=YY1
KIF14	Kinesin Family Member 14	Protein Coding	Q15058	53	GC01M200551	19.2652320861816	https://www.genecards.org/cgi-bin/carddisp.pl?gene=KIF14
RNF216	Ring Finger Protein 216	Protein Coding	Q9NWF9	55	GC07M005620	19.2652053833008	https://www.genecards.org/cgi-bin/carddisp.pl?gene=RNF216
MT-TQ	Mitochondrially Encoded TRNA-Gln (CAA/G)	RNA Gene		21	GCMTM004331	19.2490215301514	https://www.genecards.org/cgi-bin/carddisp.pl?gene=MT-TQ
NOS2	Nitric Oxide Synthase 2	Protein Coding	P35228	62	GC17M027756	19.2452831268311	https://www.genecards.org/cgi-bin/carddisp.pl?gene=NOS2
FLNC	Filamin C	Protein Coding	Q14315	57	GC07P128830	19.2449321746826	https://www.genecards.org/cgi-bin/carddisp.pl?gene=FLNC
ETV6	ETS Variant Transcription Factor 6	Protein Coding	P41212	59	GC12P011649	19.2425956726074	https://www.genecards.org/cgi-bin/carddisp.pl?gene=ETV6
FCGR3A	Fc Gamma Receptor IIIa	Protein Coding	P08637	60	GC01M161541	19.2421321868896	https://www.genecards.org/cgi-bin/carddisp.pl?gene=FCGR3A
SLC39A4	Solute Carrier Family 39 Member 4	Protein Coding	Q6P5W5	54	GC08M144409	19.2341175079346	https://www.genecards.org/cgi-bin/carddisp.pl?gene=SLC39A4
ARHGAP31	Rho GTPase Activating Protein 31	Protein Coding	Q2M1Z3	53	GC03P119294	19.2309684753418	https://www.genecards.org/cgi-bin/carddisp.pl?gene=ARHGAP31
RNF43	Ring Finger Protein 43	Protein Coding	Q68DV7	50	GC17M058352	19.2244644165039	https://www.genecards.org/cgi-bin/carddisp.pl?gene=RNF43
PTPN22	Protein Tyrosine Phosphatase Non-Receptor Type 22	Protein Coding	Q9Y2R2	59	GC01M113813	19.2225227355957	https://www.genecards.org/cgi-bin/carddisp.pl?gene=PTPN22
CACNA1S	Calcium Voltage-Gated Channel Subunit Alpha1 S	Protein Coding	Q13698	62	GC01M201008	19.2156410217285	https://www.genecards.org/cgi-bin/carddisp.pl?gene=CACNA1S
ZFPM2	Zinc Finger Protein, FOG Family Member 2	Protein Coding	Q8WW38	51	GC08P104590	19.2086486816406	https://www.genecards.org/cgi-bin/carddisp.pl?gene=ZFPM2
SLC18A3	Solute Carrier Family 18 Member A3	Protein Coding	Q16572	55	GC10P049610	19.19264793396	https://www.genecards.org/cgi-bin/carddisp.pl?gene=SLC18A3
RARS2	Arginyl-TRNA Synthetase 2, Mitochondrial	Protein Coding	Q5T160	55	GC06M108490	19.1830024719238	https://www.genecards.org/cgi-bin/carddisp.pl?gene=RARS2
XPA	XPA, DNA Damage Recognition And Repair Factor	Protein Coding	P23025	58	GC09M097654	19.1829223632813	https://www.genecards.org/cgi-bin/carddisp.pl?gene=XPA
HTRA1	HtrA Serine Peptidase 1	Protein Coding	Q92743	57	GC10P125997	19.1755313873291	https://www.genecards.org/cgi-bin/carddisp.pl?gene=HTRA1
ACO2	Aconitase 2	Protein Coding	Q99798	59	GC22P092273	19.1676006317139	https://www.genecards.org/cgi-bin/carddisp.pl?gene=ACO2
BCL11A	BCL11 Transcription Factor A	Protein Coding	Q9H165	57	GC02M060451	19.1649131774902	https://www.genecards.org/cgi-bin/carddisp.pl?gene=BCL11A
LOC110806262	Solute Carrier Family 6 Member 4 Gene Promoter	Functional Element		9	GC17P030235	19.1596031188965	https://www.genecards.org/cgi-bin/carddisp.pl?gene=LOC110806262
ACVRL1	Activin A Receptor Like Type 1	Protein Coding	P37023	63	GC12P051906	19.157398223877	https://www.genecards.org/cgi-bin/carddisp.pl?gene=ACVRL1
MT-TC	Mitochondrially Encoded TRNA-Cys (UGU/C)	RNA Gene		20	GCMTM005763	19.1521816253662	https://www.genecards.org/cgi-bin/carddisp.pl?gene=MT-TC
RS1	Retinoschisin 1	Protein Coding	O15537	52	GC0XM018639	19.1502494812012	https://www.genecards.org/cgi-bin/carddisp.pl?gene=RS1
PCNA	Proliferating Cell Nuclear Antigen	Protein Coding	P12004	63	GC20M005114	19.1354274749756	https://www.genecards.org/cgi-bin/carddisp.pl?gene=PCNA
MLH3	MutL Homolog 3	Protein Coding	Q9UHC1	53	GC14M075013	19.1251277923584	https://www.genecards.org/cgi-bin/carddisp.pl?gene=MLH3
CALR	Calreticulin	Protein Coding	P27797	64	GC19P012938	19.1162242889404	https://www.genecards.org/cgi-bin/carddisp.pl?gene=CALR
PPARGC1A	PPARG Coactivator 1 Alpha	Protein Coding	Q9UBK2	60	GC04M023755	19.1106548309326	https://www.genecards.org/cgi-bin/carddisp.pl?gene=PPARGC1A
ALDH7A1	Aldehyde Dehydrogenase 7 Family Member A1	Protein Coding	P49419	60	GC05M126541	19.1058578491211	https://www.genecards.org/cgi-bin/carddisp.pl?gene=ALDH7A1
PTPRC	Protein Tyrosine Phosphatase Receptor Type C	Protein Coding	P08575	65	GC01P198607	19.0910224914551	https://www.genecards.org/cgi-bin/carddisp.pl?gene=PTPRC
LARS1	Leucyl-TRNA Synthetase 1	Protein Coding	Q9P2J5	57	GC05M146114	19.0881328582764	https://www.genecards.org/cgi-bin/carddisp.pl?gene=LARS1
NOS3	Nitric Oxide Synthase 3	Protein Coding	P29474	62	GC07P165997	19.0849704742432	https://www.genecards.org/cgi-bin/carddisp.pl?gene=NOS3
CLCN2	Chloride Voltage-Gated Channel 2	Protein Coding	P51788	57	GC03M184346	19.0817279815674	https://www.genecards.org/cgi-bin/carddisp.pl?gene=CLCN2
CACNA1D	Calcium Voltage-Gated Channel Subunit Alpha1 D	Protein Coding	Q01668	60	GC03P053328	19.0785675048828	https://www.genecards.org/cgi-bin/carddisp.pl?gene=CACNA1D
CHD2	Chromodomain Helicase DNA Binding Protein 2	Protein Coding	O14647	57	GC15P194008	19.0776901245117	https://www.genecards.org/cgi-bin/carddisp.pl?gene=CHD2
COL13A1	Collagen Type XIII Alpha 1 Chain	Protein Coding	Q5TAT6	54	GC10P069801	19.0679149627686	https://www.genecards.org/cgi-bin/carddisp.pl?gene=COL13A1
DNAJC19	DnaJ Heat Shock Protein Family (Hsp40) Member C19	Protein Coding	Q96DA6	53	GC03M180983	19.0663795471191	https://www.genecards.org/cgi-bin/carddisp.pl?gene=DNAJC19
NODAL	Nodal Growth Differentiation Factor	Protein Coding	Q96S42	54	GC10M070431	19.0493316650391	https://www.genecards.org/cgi-bin/carddisp.pl?gene=NODAL
TSFM	Ts Translation Elongation Factor, Mitochondrial	Protein Coding	P43897	55	GC12P057782	19.038646697998	https://www.genecards.org/cgi-bin/carddisp.pl?gene=TSFM
IGBP1	Immunoglobulin Binding Protein 1	Protein Coding	P78318	54	GC0XP070133	19.0310001373291	https://www.genecards.org/cgi-bin/carddisp.pl?gene=IGBP1
PNPT1	Polyribonucleotide Nucleotidyltransferase 1	Protein Coding	Q8TCS8	57	GC02M055634	19.022289276123	https://www.genecards.org/cgi-bin/carddisp.pl?gene=PNPT1
KATNIP	Katanin Interacting Protein	Protein Coding	O60303	45	GC16P120793	19.0188236236572	https://www.genecards.org/cgi-bin/carddisp.pl?gene=KATNIP
ABCB4	ATP Binding Cassette Subfamily B Member 4	Protein Coding	P21439	60	GC07M087365	19.0166778564453	https://www.genecards.org/cgi-bin/carddisp.pl?gene=ABCB4
ECHS1	Enoyl-CoA Hydratase, Short Chain 1	Protein Coding	P30084	59	GC10M133362	18.9985942840576	https://www.genecards.org/cgi-bin/carddisp.pl?gene=ECHS1
CEBPA	CCAAT Enhancer Binding Protein Alpha	Protein Coding	P49715	60	GC19M033299	18.9977931976318	https://www.genecards.org/cgi-bin/carddisp.pl?gene=CEBPA
BLOC1S3	Biogenesis Of Lysosomal Organelles Complex 1 Subunit 3	Protein Coding	Q6QNY0	48	GC19P045178	18.9973793029785	https://www.genecards.org/cgi-bin/carddisp.pl?gene=BLOC1S3
MLN	Motilin	Protein Coding	P12872	47	GC06M033794	18.9946098327637	https://www.genecards.org/cgi-bin/carddisp.pl?gene=MLN
HACE1	HECT Domain And Ankyrin Repeat Containing E3 Ubiquitin Protein Ligase 1	Protein Coding	Q8IYU2	54	GC06M104728	18.9921417236328	https://www.genecards.org/cgi-bin/carddisp.pl?gene=HACE1
STAG2	STAG2 Cohesin Complex Component	Protein Coding	Q8N3U4	58	GC0XP123960	18.9627246856689	https://www.genecards.org/cgi-bin/carddisp.pl?gene=STAG2
NEUROG3	Neurogenin 3	Protein Coding	Q9Y4Z2	51	GC10M069571	18.941291809082	https://www.genecards.org/cgi-bin/carddisp.pl?gene=NEUROG3
DNAH5	Dynein Axonemal Heavy Chain 5	Protein Coding	Q8TE73	51	GC05M013701	18.9259071350098	https://www.genecards.org/cgi-bin/carddisp.pl?gene=DNAH5
GFER	Growth Factor, Augmenter Of Liver Regeneration	Protein Coding	P55789	58	GC16P001984	18.9256229400635	https://www.genecards.org/cgi-bin/carddisp.pl?gene=GFER
LONP1	Lon Peptidase 1, Mitochondrial	Protein Coding	P36776	59	GC19M005691	18.923225402832	https://www.genecards.org/cgi-bin/carddisp.pl?gene=LONP1
ACE2	Angiotensin Converting Enzyme 2	Protein Coding	Q9BYF1	62	GC0XM015494	18.9188671112061	https://www.genecards.org/cgi-bin/carddisp.pl?gene=ACE2
SLC12A6	Solute Carrier Family 12 Member 6	Protein Coding	Q9UHW9	59	GC15M034229	18.9116535186768	https://www.genecards.org/cgi-bin/carddisp.pl?gene=SLC12A6
CTNS	Cystinosin, Lysosomal Cystine Transporter	Protein Coding	O60931	57	GC17P003636	18.9110717773438	https://www.genecards.org/cgi-bin/carddisp.pl?gene=CTNS
SPAST	Spastin	Protein Coding	Q9UBP0	54	GC02P032063	18.8856563568115	https://www.genecards.org/cgi-bin/carddisp.pl?gene=SPAST
NDP	Norrin Cystine Knot Growth Factor NDP	Protein Coding	Q00604	54	GC0XM043948	18.8773517608643	https://www.genecards.org/cgi-bin/carddisp.pl?gene=NDP
CASD1	CAS1 Domain Containing 1	Protein Coding	Q96PB1	47	GC07P094509	18.8762073516846	https://www.genecards.org/cgi-bin/carddisp.pl?gene=CASD1
MECOM	MDS1 And EVI1 Complex Locus	Protein Coding	Q03112	61	GC03M169083	18.8474044799805	https://www.genecards.org/cgi-bin/carddisp.pl?gene=MECOM
IL22	Interleukin 22	Protein Coding	Q9GZX6	54	GC12M068248	18.8450374603271	https://www.genecards.org/cgi-bin/carddisp.pl?gene=IL22
IFT81	Intraflagellar Transport 81	Protein Coding	Q8WYA0	52	GC12P110124	18.8244380950928	https://www.genecards.org/cgi-bin/carddisp.pl?gene=IFT81
INF2	Inverted Formin 2	Protein Coding	Q27J81	52	GC14P120422	18.8190784454346	https://www.genecards.org/cgi-bin/carddisp.pl?gene=INF2
IFT27	Intraflagellar Transport 27	Protein Coding	Q9BW83	50	GC22M086114	18.8078517913818	https://www.genecards.org/cgi-bin/carddisp.pl?gene=IFT27
GALNT3	Polypeptide N-Acetylgalactosaminyltransferase 3	Protein Coding	Q14435	58	GC02M165747	18.8031063079834	https://www.genecards.org/cgi-bin/carddisp.pl?gene=GALNT3
NLRP1	NLR Family Pyrin Domain Containing 1	Protein Coding	Q9C000	57	GC17M005499	18.786548614502	https://www.genecards.org/cgi-bin/carddisp.pl?gene=NLRP1
FGF3	Fibroblast Growth Factor 3	Protein Coding	P11487	57	GC11M139943	18.7850914001465	https://www.genecards.org/cgi-bin/carddisp.pl?gene=FGF3
DEPDC5	DEP Domain Containing 5, GATOR1 Subcomplex Subunit	Protein Coding	O75140	54	GC22P031753	18.7822647094727	https://www.genecards.org/cgi-bin/carddisp.pl?gene=DEPDC5
CDC45	Cell Division Cycle 45	Protein Coding	O75419	59	GC22P019479	18.7583866119385	https://www.genecards.org/cgi-bin/carddisp.pl?gene=CDC45
CENPF	Centromere Protein F	Protein Coding	P49454	55	GC01P214603	18.7548675537109	https://www.genecards.org/cgi-bin/carddisp.pl?gene=CENPF
FANCE	FA Complementation Group E	Protein Coding	Q9HB96	54	GC06P182004	18.7283172607422	https://www.genecards.org/cgi-bin/carddisp.pl?gene=FANCE
TBCD	Tubulin Folding Cofactor D	Protein Coding	Q9BTW9	52	GC17P082752	18.7253150939941	https://www.genecards.org/cgi-bin/carddisp.pl?gene=TBCD
CRPPA	CDP-L-Ribitol Pyrophosphorylase A	Protein Coding	A4D126	49	GC07M016088	18.6985988616943	https://www.genecards.org/cgi-bin/carddisp.pl?gene=CRPPA
CFHR1	Complement Factor H Related 1	Protein Coding	Q03591	54	GC01P196822	18.6944942474365	https://www.genecards.org/cgi-bin/carddisp.pl?gene=CFHR1
SLC25A3	Solute Carrier Family 25 Member 3	Protein Coding	Q00325	58	GC12P098593	18.6940536499023	https://www.genecards.org/cgi-bin/carddisp.pl?gene=SLC25A3
KCNT1	Potassium Sodium-Activated Channel Subfamily T Member 1	Protein Coding	Q5JUK3	55	GC09P135702	18.6788711547852	https://www.genecards.org/cgi-bin/carddisp.pl?gene=KCNT1
FANCL	FA Complementation Group L	Protein Coding	Q9NW38	59	GC02M058127	18.6668853759766	https://www.genecards.org/cgi-bin/carddisp.pl?gene=FANCL
LIPA	Lipase A, Lysosomal Acid Type	Protein Coding	P38571	62	GC10M089213	18.6661052703857	https://www.genecards.org/cgi-bin/carddisp.pl?gene=LIPA
NALCN	Sodium Leak Channel, Non-Selective	Protein Coding	Q8IZF0	54	GC13M101053	18.6563186645508	https://www.genecards.org/cgi-bin/carddisp.pl?gene=NALCN
MYMK	Myomaker, Myoblast Fusion Factor	Protein Coding	A6NI61	41	GC09M133515	18.653413772583	https://www.genecards.org/cgi-bin/carddisp.pl?gene=MYMK
HBA1	Hemoglobin Subunit Alpha 1	Protein Coding	P69905	56	GC16P120095	18.6224575042725	https://www.genecards.org/cgi-bin/carddisp.pl?gene=HBA1
ALG13	ALG13 UDP-N-Acetylglucosaminyltransferase Subunit	Protein Coding	Q9NP73	51	GC0XP111665	18.6086616516113	https://www.genecards.org/cgi-bin/carddisp.pl?gene=ALG13
JUP	Junction Plakoglobin	Protein Coding	P14923	61	GC17M041754	18.5931758880615	https://www.genecards.org/cgi-bin/carddisp.pl?gene=JUP
PRKDC	Protein Kinase, DNA-Activated, Catalytic Subunit	Protein Coding	P78527	63	GC08M047773	18.5778884887695	https://www.genecards.org/cgi-bin/carddisp.pl?gene=PRKDC
C4A	Complement C4A (Chido/Rodgers Blood Group)	Protein Coding	P0C0L4	57	GC06P181914	18.5688171386719	https://www.genecards.org/cgi-bin/carddisp.pl?gene=C4A
YWHAE	Tyrosine 3-Monooxygenase/Tryptophan 5-Monooxygenase Activation Protein Epsilon	Protein Coding	P62258	62	GC17M095893	18.5624465942383	https://www.genecards.org/cgi-bin/carddisp.pl?gene=YWHAE
PON1	Paraoxonase 1	Protein Coding	P27169	60	GC07M095297	18.5294647216797	https://www.genecards.org/cgi-bin/carddisp.pl?gene=PON1
CCL5	C-C Motif Chemokine Ligand 5	Protein Coding	P13501	56	GC17M035871	18.5247039794922	https://www.genecards.org/cgi-bin/carddisp.pl?gene=CCL5
MYO9A	Myosin IXA	Protein Coding	B2RTY4	51	GC15M071822	18.5165977478027	https://www.genecards.org/cgi-bin/carddisp.pl?gene=MYO9A
PNKP	Polynucleotide Kinase 3'-Phosphatase	Protein Coding	Q96T60	59	GC19M109057	18.5161018371582	https://www.genecards.org/cgi-bin/carddisp.pl?gene=PNKP
MTFMT	Mitochondrial Methionyl-TRNA Formyltransferase	Protein Coding	Q96DP5	53	GC15M065001	18.5160007476807	https://www.genecards.org/cgi-bin/carddisp.pl?gene=MTFMT
UBA1	Ubiquitin Like Modifier Activating Enzyme 1	Protein Coding	P22314	61	GC0XP047190	18.5043869018555	https://www.genecards.org/cgi-bin/carddisp.pl?gene=UBA1
OTOF	Otoferlin	Protein Coding	Q9HC10	52	GC02M026709	18.501522064209	https://www.genecards.org/cgi-bin/carddisp.pl?gene=OTOF
EIF2B5	Eukaryotic Translation Initiation Factor 2B Subunit Epsilon	Protein Coding	Q13144	55	GC03P184135	18.4974136352539	https://www.genecards.org/cgi-bin/carddisp.pl?gene=EIF2B5
ABCB11	ATP Binding Cassette Subfamily B Member 11	Protein Coding	O95342	60	GC02M168922	18.4935111999512	https://www.genecards.org/cgi-bin/carddisp.pl?gene=ABCB11
MGP	Matrix Gla Protein	Protein Coding	P08493	56	GC12M035863	18.4929656982422	https://www.genecards.org/cgi-bin/carddisp.pl?gene=MGP
CYP27B1	Cytochrome P450 Family 27 Subfamily B Member 1	Protein Coding	O15528	59	GC12M060484	18.4850120544434	https://www.genecards.org/cgi-bin/carddisp.pl?gene=CYP27B1
CERNA3	Competing Endogenous LncRNA 3 For MiR-645	RNA Gene		21	GC08P056444	18.4813804626465	https://www.genecards.org/cgi-bin/carddisp.pl?gene=CERNA3
TRAPPC11	Trafficking Protein Particle Complex Subunit 11	Protein Coding	Q7Z392	49	GC04P183659	18.4792346954346	https://www.genecards.org/cgi-bin/carddisp.pl?gene=TRAPPC11
HLCS	Holocarboxylase Synthetase	Protein Coding	P50747	56	GC21M036750	18.4738025665283	https://www.genecards.org/cgi-bin/carddisp.pl?gene=HLCS
MPI	Mannose Phosphate Isomerase	Protein Coding	P34949	56	GC15P074890	18.4727401733398	https://www.genecards.org/cgi-bin/carddisp.pl?gene=MPI
FUT2	Fucosyltransferase 2 (H Blood Group)	Protein Coding	Q10981	58	GC19P048695	18.4671325683594	https://www.genecards.org/cgi-bin/carddisp.pl?gene=FUT2
CHEK1	Checkpoint Kinase 1	Protein Coding	O14757	65	GC11P125625	18.4665508270264	https://www.genecards.org/cgi-bin/carddisp.pl?gene=CHEK1
MIR29A	MicroRNA 29a	RNA Gene		31	GC07M130876	18.4562950134277	https://www.genecards.org/cgi-bin/carddisp.pl?gene=MIR29A
SUOX	Sulfite Oxidase	Protein Coding	P51687	57	GC12P055997	18.4495391845703	https://www.genecards.org/cgi-bin/carddisp.pl?gene=SUOX
XDH	Xanthine Dehydrogenase	Protein Coding	P47989	60	GC02M031334	18.44801902771	https://www.genecards.org/cgi-bin/carddisp.pl?gene=XDH
SCN3A	Sodium Voltage-Gated Channel Alpha Subunit 3	Protein Coding	Q9NY46	61	GC02M165087	18.4424629211426	https://www.genecards.org/cgi-bin/carddisp.pl?gene=SCN3A
STAT2	Signal Transducer And Activator Of Transcription 2	Protein Coding	P52630	62	GC12M056341	18.4338874816895	https://www.genecards.org/cgi-bin/carddisp.pl?gene=STAT2
MTM1	Myotubularin 1	Protein Coding	Q13496	56	GC0XP150562	18.4224796295166	https://www.genecards.org/cgi-bin/carddisp.pl?gene=MTM1
MTRFR	Mitochondrial Translation Release Factor In Rescue	Protein Coding	Q9H3J6	46	GC12P138940	18.4141788482666	https://www.genecards.org/cgi-bin/carddisp.pl?gene=MTRFR
DPYD	Dihydropyrimidine Dehydrogenase	Protein Coding	Q12882	64	GC01M097015	18.3719081878662	https://www.genecards.org/cgi-bin/carddisp.pl?gene=DPYD
NHEJ1	Non-Homologous End Joining Factor 1	Protein Coding	Q9H9Q4	55	GC02M219203	18.3686485290527	https://www.genecards.org/cgi-bin/carddisp.pl?gene=NHEJ1
ABCB7	ATP Binding Cassette Subfamily B Member 7	Protein Coding	O75027	57	GC0XM075053	18.3638572692871	https://www.genecards.org/cgi-bin/carddisp.pl?gene=ABCB7
LAMA2	Laminin Subunit Alpha 2	Protein Coding	P24043	57	GC06P183055	18.3498268127441	https://www.genecards.org/cgi-bin/carddisp.pl?gene=LAMA2
LBR	Lamin B Receptor	Protein Coding	Q14739	59	GC01M225401	18.3469371795654	https://www.genecards.org/cgi-bin/carddisp.pl?gene=LBR
CTBP1	C-Terminal Binding Protein 1	Protein Coding	Q13363	61	GC04M001211	18.3430404663086	https://www.genecards.org/cgi-bin/carddisp.pl?gene=CTBP1
POMGNT2	Protein O-Linked Mannose N-Acetylglucosaminyltransferase 2 (Beta 1,4-)	Protein Coding	Q8NAT1	51	GC03M043121	18.3409481048584	https://www.genecards.org/cgi-bin/carddisp.pl?gene=POMGNT2
NIPA1	NIPA Magnesium Transporter 1	Protein Coding	Q7RTP0	50	GC15P022773	18.3353252410889	https://www.genecards.org/cgi-bin/carddisp.pl?gene=NIPA1
SIX3	SIX Homeobox 3	Protein Coding	O95343	54	GC02P044941	18.3172607421875	https://www.genecards.org/cgi-bin/carddisp.pl?gene=SIX3
STX1A	Syntaxin 1A	Protein Coding	Q16623	60	GC07M080956	18.2978286743164	https://www.genecards.org/cgi-bin/carddisp.pl?gene=STX1A
VPS13D	Vacuolar Protein Sorting 13 Homolog D	Protein Coding	Q5THJ4	48	GC01P075469	18.2608814239502	https://www.genecards.org/cgi-bin/carddisp.pl?gene=VPS13D
SEMA3A	Semaphorin 3A	Protein Coding	Q14563	58	GC07M083955	18.2576389312744	https://www.genecards.org/cgi-bin/carddisp.pl?gene=SEMA3A
TJP2	Tight Junction Protein 2	Protein Coding	Q9UDY2	57	GC09P069121	18.2534103393555	https://www.genecards.org/cgi-bin/carddisp.pl?gene=TJP2
CYP11B1	Cytochrome P450 Family 11 Subfamily B Member 1	Protein Coding	P15538	58	GC08M142872	18.2491931915283	https://www.genecards.org/cgi-bin/carddisp.pl?gene=CYP11B1
NR2F2	Nuclear Receptor Subfamily 2 Group F Member 2	Protein Coding	P24468	61	GC15P096325	18.2447376251221	https://www.genecards.org/cgi-bin/carddisp.pl?gene=NR2F2
IARS2	Isoleucyl-TRNA Synthetase 2, Mitochondrial	Protein Coding	Q9NSE4	54	GC01P220094	18.2437400817871	https://www.genecards.org/cgi-bin/carddisp.pl?gene=IARS2
GBE1	1,4-Alpha-Glucan Branching Enzyme 1	Protein Coding	Q04446	57	GC03M081489	18.2337379455566	https://www.genecards.org/cgi-bin/carddisp.pl?gene=GBE1
EIF2B2	Eukaryotic Translation Initiation Factor 2B Subunit Beta	Protein Coding	P49770	57	GC14P075002	18.2136669158936	https://www.genecards.org/cgi-bin/carddisp.pl?gene=EIF2B2
NR5A1	Nuclear Receptor Subfamily 5 Group A Member 1	Protein Coding	Q13285	62	GC09M124481	18.213586807251	https://www.genecards.org/cgi-bin/carddisp.pl?gene=NR5A1
NIPA2	NIPA Magnesium Transporter 2	Protein Coding	Q8N8Q9	48	GC15P192305	18.2105407714844	https://www.genecards.org/cgi-bin/carddisp.pl?gene=NIPA2
MSTO1	Misato Mitochondrial Distribution And Morphology Regulator 1	Protein Coding	Q9BUK6	51	GC01P176767	18.1861171722412	https://www.genecards.org/cgi-bin/carddisp.pl?gene=MSTO1
SIM1	SIM BHLH Transcription Factor 1	Protein Coding	P81133	52	GC06M108600	18.181037902832	https://www.genecards.org/cgi-bin/carddisp.pl?gene=SIM1
PIGM	Phosphatidylinositol Glycan Anchor Biosynthesis Class M	Protein Coding	Q9H3S5	50	GC01M167600	18.1688957214355	https://www.genecards.org/cgi-bin/carddisp.pl?gene=PIGM
IL12B	Interleukin 12B	Protein Coding	P29460	57	GC05M159314	18.1670303344727	https://www.genecards.org/cgi-bin/carddisp.pl?gene=IL12B
DGAT1	Diacylglycerol O-Acyltransferase 1	Protein Coding	O75907	60	GC08M147388	18.1634349822998	https://www.genecards.org/cgi-bin/carddisp.pl?gene=DGAT1
SERPINC1	Serpin Family C Member 1	Protein Coding	P01008	62	GC01M175158	18.1594867706299	https://www.genecards.org/cgi-bin/carddisp.pl?gene=SERPINC1
SMARCC2	SWI/SNF Related BAF Chromatin Remodeling Complex Subunit C2	Protein Coding	Q8TAQ2	56	GC12M060400	18.1536998748779	https://www.genecards.org/cgi-bin/carddisp.pl?gene=SMARCC2
FDXR	Ferredoxin Reductase	Protein Coding	P22570	58	GC17M074862	18.1533336639404	https://www.genecards.org/cgi-bin/carddisp.pl?gene=FDXR
MT-TV	Mitochondrially Encoded TRNA-Val (GUN)	RNA Gene		23	GCMTP001605	18.151985168457	https://www.genecards.org/cgi-bin/carddisp.pl?gene=MT-TV
PORCN	Porcupine O-Acyltransferase	Protein Coding	Q9H237	54	GC0XP060882	18.1485691070557	https://www.genecards.org/cgi-bin/carddisp.pl?gene=PORCN
TSHR	Thyroid Stimulating Hormone Receptor	Protein Coding	P16473	61	GC14P080954	18.1472091674805	https://www.genecards.org/cgi-bin/carddisp.pl?gene=TSHR
SACS	Sacsin Molecular Chaperone	Protein Coding	Q9NZJ4	50	GC13M023288	18.141960144043	https://www.genecards.org/cgi-bin/carddisp.pl?gene=SACS
SOCS1	Suppressor Of Cytokine Signaling 1	Protein Coding	O15524	58	GC16M050219	18.1356430053711	https://www.genecards.org/cgi-bin/carddisp.pl?gene=SOCS1
CSNK2B	Casein Kinase 2 Beta	Protein Coding	P67870	61	GC06P181896	18.1219959259033	https://www.genecards.org/cgi-bin/carddisp.pl?gene=CSNK2B
BCL2	BCL2 Apoptosis Regulator	Protein Coding	P10415	64	GC18M063123	18.117919921875	https://www.genecards.org/cgi-bin/carddisp.pl?gene=BCL2
STX3	Syntaxin 3	Protein Coding	Q13277	54	GC11P059713	18.1108207702637	https://www.genecards.org/cgi-bin/carddisp.pl?gene=STX3
PROK2	Prokineticin 2	Protein Coding	Q9HC23	52	GC03M071771	18.1064586639404	https://www.genecards.org/cgi-bin/carddisp.pl?gene=PROK2
MFAP5	Microfibril Associated Protein 5	Protein Coding	Q13361	55	GC12M008637	18.0945129394531	https://www.genecards.org/cgi-bin/carddisp.pl?gene=MFAP5
FAM111A	FAM111 Trypsin Like Peptidase A	Protein Coding	Q96PZ2	48	GC11P059142	18.0637531280518	https://www.genecards.org/cgi-bin/carddisp.pl?gene=FAM111A
PCSK1	Proprotein Convertase Subtilisin/Kexin Type 1	Protein Coding	P29120	62	GC05M096391	18.0625877380371	https://www.genecards.org/cgi-bin/carddisp.pl?gene=PCSK1
NARS2	Asparaginyl-TRNA Synthetase 2, Mitochondrial	Protein Coding	Q96I59	56	GC11M078435	18.0602264404297	https://www.genecards.org/cgi-bin/carddisp.pl?gene=NARS2
MIR34A	MicroRNA 34a	RNA Gene		31	GC01M009151	18.052734375	https://www.genecards.org/cgi-bin/carddisp.pl?gene=MIR34A
NR1H4	Nuclear Receptor Subfamily 1 Group H Member 4	Protein Coding	Q96RI1	60	GC12P100473	18.0486679077148	https://www.genecards.org/cgi-bin/carddisp.pl?gene=NR1H4
RFX6	Regulatory Factor X6	Protein Coding	Q8HWS3	49	GC06P116877	18.047248840332	https://www.genecards.org/cgi-bin/carddisp.pl?gene=RFX6
CFHR3	Complement Factor H Related 3	Protein Coding	Q02985	52	GC01P196774	18.0379867553711	https://www.genecards.org/cgi-bin/carddisp.pl?gene=CFHR3
ACAD9	Acyl-CoA Dehydrogenase Family Member 9	Protein Coding	Q9H845	57	GC03P143107	18.0204238891602	https://www.genecards.org/cgi-bin/carddisp.pl?gene=ACAD9
PTGS2	Prostaglandin-Endoperoxide Synthase 2	Protein Coding	P35354	62	GC01M186671	18.0072555541992	https://www.genecards.org/cgi-bin/carddisp.pl?gene=PTGS2
IFNA1	Interferon Alpha 1	Protein Coding	P01562	51	GC09P021955	18.0041275024414	https://www.genecards.org/cgi-bin/carddisp.pl?gene=IFNA1
NR0B1	Nuclear Receptor Subfamily 0 Group B Member 1	Protein Coding	P51843	59	GC0XM030304	17.995080947876	https://www.genecards.org/cgi-bin/carddisp.pl?gene=NR0B1
CRKL	CRK Like Proto-Oncogene, Adaptor Protein	Protein Coding	P46109	59	GC22P020917	17.9944839477539	https://www.genecards.org/cgi-bin/carddisp.pl?gene=CRKL
SLC26A2	Solute Carrier Family 26 Member 2	Protein Coding	P50443	55	GC05P159260	17.9911518096924	https://www.genecards.org/cgi-bin/carddisp.pl?gene=SLC26A2
IL12RB1	Interleukin 12 Receptor Subunit Beta 1	Protein Coding	P42701	58	GC19M018058	17.9889526367188	https://www.genecards.org/cgi-bin/carddisp.pl?gene=IL12RB1
FLT3	Fms Related Receptor Tyrosine Kinase 3	Protein Coding	P36888	66	GC13M028003	17.9471302032471	https://www.genecards.org/cgi-bin/carddisp.pl?gene=FLT3
SPG11	SPG11 Vesicle Trafficking Associated, Spatacsin	Protein Coding	Q96JI7	52	GC15M048180	17.9469394683838	https://www.genecards.org/cgi-bin/carddisp.pl?gene=SPG11
TF	Transferrin	Protein Coding	P02787	64	GC03P143239	17.9434490203857	https://www.genecards.org/cgi-bin/carddisp.pl?gene=TF
C19orf12	Chromosome 19 Open Reading Frame 12	Protein Coding	Q9NSK7	47	GC19M108580	17.9404430389404	https://www.genecards.org/cgi-bin/carddisp.pl?gene=C19orf12
PUS1	Pseudouridine Synthase 1	Protein Coding	Q9Y606	55	GC12P131929	17.9336490631104	https://www.genecards.org/cgi-bin/carddisp.pl?gene=PUS1
PPP2R1A	Protein Phosphatase 2 Scaffold Subunit Aalpha	Protein Coding	P30153	60	GC19P152992	17.9106521606445	https://www.genecards.org/cgi-bin/carddisp.pl?gene=PPP2R1A
DBH	Dopamine Beta-Hydroxylase	Protein Coding	P09172	64	GC09P133636	17.8919563293457	https://www.genecards.org/cgi-bin/carddisp.pl?gene=DBH
CPT1A	Carnitine Palmitoyltransferase 1A	Protein Coding	P50416	61	GC11M068754	17.8863697052002	https://www.genecards.org/cgi-bin/carddisp.pl?gene=CPT1A
CYP11A1	Cytochrome P450 Family 11 Subfamily A Member 1	Protein Coding	P05108	62	GC15M074337	17.8841190338135	https://www.genecards.org/cgi-bin/carddisp.pl?gene=CYP11A1
CSF1R	Colony Stimulating Factor 1 Receptor	Protein Coding	P07333	65	GC05M150053	17.8793830871582	https://www.genecards.org/cgi-bin/carddisp.pl?gene=CSF1R
PRL	Prolactin	Protein Coding	P01236	56	GC06M022287	17.8767700195313	https://www.genecards.org/cgi-bin/carddisp.pl?gene=PRL
RARB	Retinoic Acid Receptor Beta	Protein Coding	P10826	62	GC03P027315	17.8722248077393	https://www.genecards.org/cgi-bin/carddisp.pl?gene=RARB
THPO	Thrombopoietin	Protein Coding	P40225	55	GC03M184371	17.8628215789795	https://www.genecards.org/cgi-bin/carddisp.pl?gene=THPO
HMGA2	High Mobility Group AT-Hook 2	Protein Coding	P52926	58	GC12P065824	17.8536911010742	https://www.genecards.org/cgi-bin/carddisp.pl?gene=HMGA2
SLC25A20	Solute Carrier Family 25 Member 20	Protein Coding	O43772	58	GC03M048978	17.8409690856934	https://www.genecards.org/cgi-bin/carddisp.pl?gene=SLC25A20
MIR24-1	MicroRNA 24-1	RNA Gene		27	GC09P095086	17.8375854492188	https://www.genecards.org/cgi-bin/carddisp.pl?gene=MIR24-1
PCCB	Propionyl-CoA Carboxylase Subunit Beta	Protein Coding	P05166	60	GC03P136250	17.8124237060547	https://www.genecards.org/cgi-bin/carddisp.pl?gene=PCCB
SLC46A1	Solute Carrier Family 46 Member 1	Protein Coding	Q96NT5	55	GC17M096697	17.8120918273926	https://www.genecards.org/cgi-bin/carddisp.pl?gene=SLC46A1
RRAS2	RAS Related 2	Protein Coding	P62070	60	GC11M015480	17.8073463439941	https://www.genecards.org/cgi-bin/carddisp.pl?gene=RRAS2
SUMF1	Sulfatase Modifying Factor 1	Protein Coding	Q8NBK3	54	GC03M003700	17.8051719665527	https://www.genecards.org/cgi-bin/carddisp.pl?gene=SUMF1
SLX4	SLX4 Structure-Specific Endonuclease Subunit	Protein Coding	Q8IY92	50	GC16M003581	17.7987155914307	https://www.genecards.org/cgi-bin/carddisp.pl?gene=SLX4
SLC35A2	Solute Carrier Family 35 Member A2	Protein Coding	P78381	52	GC0XM048903	17.7842502593994	https://www.genecards.org/cgi-bin/carddisp.pl?gene=SLC35A2
LORICRIN	Loricrin Cornified Envelope Precursor Protein	Protein Coding	P23490	47	GC01P176636	17.7831974029541	https://www.genecards.org/cgi-bin/carddisp.pl?gene=LORICRIN
SEPSECS	Sep (O-Phosphoserine) TRNA:Sec (Selenocysteine) TRNA Synthase	Protein Coding	Q9HD40	56	GC04M025121	17.7809448242188	https://www.genecards.org/cgi-bin/carddisp.pl?gene=SEPSECS
HSPB1	Heat Shock Protein Family B (Small) Member 1	Protein Coding	P04792	65	GC07P076302	17.7777786254883	https://www.genecards.org/cgi-bin/carddisp.pl?gene=HSPB1
PIGY	Phosphatidylinositol Glycan Anchor Biosynthesis Class Y	Protein Coding	Q3MUY2	46	GC04M088520	17.7747535705566	https://www.genecards.org/cgi-bin/carddisp.pl?gene=PIGY
MYD88	MYD88 Innate Immune Signal Transduction Adaptor	Protein Coding	Q99836	62	GC03P038501	17.7725620269775	https://www.genecards.org/cgi-bin/carddisp.pl?gene=MYD88
SNAI2	Snail Family Transcriptional Repressor 2	Protein Coding	O43623	55	GC08M048917	17.7716827392578	https://www.genecards.org/cgi-bin/carddisp.pl?gene=SNAI2
BMPR2	Bone Morphogenetic Protein Receptor Type 2	Protein Coding	Q13873	64	GC02P202376	17.7694225311279	https://www.genecards.org/cgi-bin/carddisp.pl?gene=BMPR2
STAT5A	Signal Transducer And Activator Of Transcription 5A	Protein Coding	P42229	62	GC17P042287	17.7688980102539	https://www.genecards.org/cgi-bin/carddisp.pl?gene=STAT5A
RPL10	Ribosomal Protein L10	Protein Coding	P27635	57	GC0XP154389	17.7617034912109	https://www.genecards.org/cgi-bin/carddisp.pl?gene=RPL10
SHBG	Sex Hormone Binding Globulin	Protein Coding	P04278	55	GC17P007613	17.7518405914307	https://www.genecards.org/cgi-bin/carddisp.pl?gene=SHBG
AUTS2	Activator Of Transcription And Developmental Regulator AUTS2	Protein Coding	Q8WXX7	53	GC07P069598	17.7407512664795	https://www.genecards.org/cgi-bin/carddisp.pl?gene=AUTS2
NLGN3	Neuroligin 3	Protein Coding	Q9NZ94	57	GC0XP071144	17.7361698150635	https://www.genecards.org/cgi-bin/carddisp.pl?gene=NLGN3
MAT2A	Methionine Adenosyltransferase 2A	Protein Coding	P31153	59	GC02P094481	17.7314624786377	https://www.genecards.org/cgi-bin/carddisp.pl?gene=MAT2A
ALG9	ALG9 Alpha-1,2-Mannosyltransferase	Protein Coding	Q9H6U8	52	GC11M140513	17.7306327819824	https://www.genecards.org/cgi-bin/carddisp.pl?gene=ALG9
AARS1	Alanyl-TRNA Synthetase 1	Protein Coding	P49588	56	GC16M075123	17.7287731170654	https://www.genecards.org/cgi-bin/carddisp.pl?gene=AARS1
GJC2	Gap Junction Protein Gamma 2	Protein Coding	Q5T442	54	GC01P233253	17.722864151001	https://www.genecards.org/cgi-bin/carddisp.pl?gene=GJC2
TRPC6	Transient Receptor Potential Cation Channel Subfamily C Member 6	Protein Coding	Q9Y210	62	GC11M101451	17.7144393920898	https://www.genecards.org/cgi-bin/carddisp.pl?gene=TRPC6
BUD23	BUD23 RRNA Methyltransferase And Ribosome Maturation Factor	Protein Coding	O43709	46	GC07P095177	17.7104835510254	https://www.genecards.org/cgi-bin/carddisp.pl?gene=BUD23
BCKDHB	Branched Chain Keto Acid Dehydrogenase E1 Subunit Beta	Protein Coding	P21953	56	GC06P080106	17.7059383392334	https://www.genecards.org/cgi-bin/carddisp.pl?gene=BCKDHB
GAST	Gastrin	Protein Coding	P01350	52	GC17P041712	17.6931991577148	https://www.genecards.org/cgi-bin/carddisp.pl?gene=GAST
CD59	CD59 Molecule (CD59 Blood Group)	Protein Coding	P13987	59	GC11M033737	17.6714191436768	https://www.genecards.org/cgi-bin/carddisp.pl?gene=CD59
MIR126	MicroRNA 126	RNA Gene		31	GC09P136670	17.6669082641602	https://www.genecards.org/cgi-bin/carddisp.pl?gene=MIR126
RETN	Resistin	Protein Coding	Q9HD89	55	GC19P007669	17.6646213531494	https://www.genecards.org/cgi-bin/carddisp.pl?gene=RETN
PLG	Plasminogen	Protein Coding	P00747	62	GC06P160702	17.6467990875244	https://www.genecards.org/cgi-bin/carddisp.pl?gene=PLG
MUC1	Mucin 1, Cell Surface Associated	Protein Coding	P15941	61	GC01M155185	17.64186668396	https://www.genecards.org/cgi-bin/carddisp.pl?gene=MUC1
KDR	Kinase Insert Domain Receptor	Protein Coding	P35968	67	GC04M055078	17.6378402709961	https://www.genecards.org/cgi-bin/carddisp.pl?gene=KDR
LOC126860438	MED14-Independent Group 3 Enhancer GRCh37_chr8:90959982-90961181	Functional Element		9	GC08P089947	17.632755279541	https://www.genecards.org/cgi-bin/carddisp.pl?gene=LOC126860438
HTRA2	HtrA Serine Peptidase 2	Protein Coding	O43464	59	GC02P074529	17.6253547668457	https://www.genecards.org/cgi-bin/carddisp.pl?gene=HTRA2
PTH	Parathyroid Hormone	Protein Coding	P01270	58	GC11M013492	17.6243743896484	https://www.genecards.org/cgi-bin/carddisp.pl?gene=PTH
S100A9	S100 Calcium Binding Protein A9	Protein Coding	P06702	56	GC01P153357	17.603199005127	https://www.genecards.org/cgi-bin/carddisp.pl?gene=S100A9
NEXMIF	Neurite Extension And Migration Factor	Protein Coding	Q5QGS0	44	GC0XM074845	17.5964679718018	https://www.genecards.org/cgi-bin/carddisp.pl?gene=NEXMIF
PRTN3	Proteinase 3	Protein Coding	P24158	59	GC19P000840	17.5920181274414	https://www.genecards.org/cgi-bin/carddisp.pl?gene=PRTN3
NR3C2	Nuclear Receptor Subfamily 3 Group C Member 2	Protein Coding	P08235	59	GC04M148078	17.572509765625	https://www.genecards.org/cgi-bin/carddisp.pl?gene=NR3C2
ACTN4	Actinin Alpha 4	Protein Coding	O43707	60	GC19P038647	17.5695476531982	https://www.genecards.org/cgi-bin/carddisp.pl?gene=ACTN4
DCC	DCC Netrin 1 Receptor	Protein Coding	P43146	60	GC18P052340	17.5652370452881	https://www.genecards.org/cgi-bin/carddisp.pl?gene=DCC
HESX1	HESX Homeobox 1	Protein Coding	Q9UBX0	49	GC03M057207	17.561580657959	https://www.genecards.org/cgi-bin/carddisp.pl?gene=HESX1
WNK1	WNK Lysine Deficient Protein Kinase 1	Protein Coding	Q9H4A3	61	GC12P000857	17.5583610534668	https://www.genecards.org/cgi-bin/carddisp.pl?gene=WNK1
OCA2	OCA2 Melanosomal Transmembrane Protein	Protein Coding	Q04671	57	GC15M047527	17.5472774505615	https://www.genecards.org/cgi-bin/carddisp.pl?gene=OCA2
GABBR2	Gamma-Aminobutyric Acid Type B Receptor Subunit 2	Protein Coding	O75899	61	GC09M098288	17.5468921661377	https://www.genecards.org/cgi-bin/carddisp.pl?gene=GABBR2
FANCF	FA Complementation Group F	Protein Coding	Q9NPI8	53	GC11M022600	17.546049118042	https://www.genecards.org/cgi-bin/carddisp.pl?gene=FANCF
KCTD7	Potassium Channel Tetramerization Domain Containing 7	Protein Coding	Q96MP8	50	GC07P066628	17.5458374023438	https://www.genecards.org/cgi-bin/carddisp.pl?gene=KCTD7
HIBCH	3-Hydroxyisobutyryl-CoA Hydrolase	Protein Coding	Q6NVY1	55	GC02M190189	17.5344085693359	https://www.genecards.org/cgi-bin/carddisp.pl?gene=HIBCH
SETX	Senataxin	Protein Coding	Q7Z333	54	GC09M132261	17.5166721343994	https://www.genecards.org/cgi-bin/carddisp.pl?gene=SETX
FLG2	Filaggrin 2	Protein Coding	Q5D862	48	GC01M167331	17.5105686187744	https://www.genecards.org/cgi-bin/carddisp.pl?gene=FLG2
MAP3K7	Mitogen-Activated Protein Kinase Kinase Kinase 7	Protein Coding	O43318	62	GC06M090513	17.50807762146	https://www.genecards.org/cgi-bin/carddisp.pl?gene=MAP3K7
UPF3B	UPF3B Regulator Of Nonsense Mediated MRNA Decay	Protein Coding	Q9BZI7	52	GC0XM119805	17.5074520111084	https://www.genecards.org/cgi-bin/carddisp.pl?gene=UPF3B
ETFA	Electron Transfer Flavoprotein Subunit Alpha	Protein Coding	P13804	58	GC15M162854	17.5028667449951	https://www.genecards.org/cgi-bin/carddisp.pl?gene=ETFA
SLC20A2	Solute Carrier Family 20 Member 2	Protein Coding	Q08357	58	GC08M042416	17.4955577850342	https://www.genecards.org/cgi-bin/carddisp.pl?gene=SLC20A2
HMGCL	3-Hydroxy-3-Methylglutaryl-CoA Lyase	Protein Coding	P35914	58	GC01M023801	17.4849967956543	https://www.genecards.org/cgi-bin/carddisp.pl?gene=HMGCL
UBE2A	Ubiquitin Conjugating Enzyme E2 A	Protein Coding	P49459	57	GC0XP120527	17.4730186462402	https://www.genecards.org/cgi-bin/carddisp.pl?gene=UBE2A
MT-TF	Mitochondrially Encoded TRNA-Phe (UUU/C)	RNA Gene		22	GCMTP000580	17.4707698822021	https://www.genecards.org/cgi-bin/carddisp.pl?gene=MT-TF
PIK3CG	Phosphatidylinositol-4,5-Bisphosphate 3-Kinase Catalytic Subunit Gamma	Protein Coding	P48736	62	GC07P106865	17.46923828125	https://www.genecards.org/cgi-bin/carddisp.pl?gene=PIK3CG
IL6R	Interleukin 6 Receptor	Protein Coding	P08887	63	GC01P154405	17.4568405151367	https://www.genecards.org/cgi-bin/carddisp.pl?gene=IL6R
STXBP3	Syntaxin Binding Protein 3	Protein Coding	O00186	51	GC01P108746	17.4549427032471	https://www.genecards.org/cgi-bin/carddisp.pl?gene=STXBP3
FN1	Fibronectin 1	Protein Coding	P02751	63	GC02M215360	17.4391269683838	https://www.genecards.org/cgi-bin/carddisp.pl?gene=FN1
PSMB9	Proteasome 20S Subunit Beta 9	Protein Coding	P28065	59	GC06P181924	17.4355888366699	https://www.genecards.org/cgi-bin/carddisp.pl?gene=PSMB9
WASL	WASP Like Actin Nucleation Promoting Factor	Protein Coding	O00401	54	GC07M123681	17.4321727752686	https://www.genecards.org/cgi-bin/carddisp.pl?gene=WASL
RXYLT1	Ribitol Xylosyltransferase 1	Protein Coding	Q9Y2B1	48	GC12P063779	17.4254741668701	https://www.genecards.org/cgi-bin/carddisp.pl?gene=RXYLT1
TPH1	Tryptophan Hydroxylase 1	Protein Coding	P17752	58	GC11M018171	17.4194641113281	https://www.genecards.org/cgi-bin/carddisp.pl?gene=TPH1
ARL3	ARF Like GTPase 3	Protein Coding	P36405	57	GC10M102673	17.4154357910156	https://www.genecards.org/cgi-bin/carddisp.pl?gene=ARL3
PTS	6-Pyruvoyltetrahydropterin Synthase	Protein Coding	Q03393	58	GC11P112226	17.4041213989258	https://www.genecards.org/cgi-bin/carddisp.pl?gene=PTS
TPM2	Tropomyosin 2	Protein Coding	P07951	59	GC09M035912	17.3808727264404	https://www.genecards.org/cgi-bin/carddisp.pl?gene=TPM2
ATPAF2	ATP Synthase Mitochondrial F1 Complex Assembly Factor 2	Protein Coding	Q8N5M1	51	GC17M017977	17.3718948364258	https://www.genecards.org/cgi-bin/carddisp.pl?gene=ATPAF2
GNPTAB	N-Acetylglucosamine-1-Phosphate Transferase Subunits Alpha And Beta	Protein Coding	Q3T906	54	GC12M101745	17.3592643737793	https://www.genecards.org/cgi-bin/carddisp.pl?gene=GNPTAB
CLCF1	Cardiotrophin Like Cytokine Factor 1	Protein Coding	Q9UBD9	54	GC11M067364	17.3524780273438	https://www.genecards.org/cgi-bin/carddisp.pl?gene=CLCF1
RASGRP1	RAS Guanyl Releasing Protein 1	Protein Coding	O95267	58	GC15M038488	17.344762802124	https://www.genecards.org/cgi-bin/carddisp.pl?gene=RASGRP1
DPF2	Double PHD Fingers 2	Protein Coding	Q92785	55	GC11P107807	17.3159446716309	https://www.genecards.org/cgi-bin/carddisp.pl?gene=DPF2
KARS1	Lysyl-TRNA Synthetase 1	Protein Coding	Q15046	57	GC16M076115	17.3063354492188	https://www.genecards.org/cgi-bin/carddisp.pl?gene=KARS1
ABCA1	ATP Binding Cassette Subfamily A Member 1	Protein Coding	O95477	62	GC09M104781	17.2884654998779	https://www.genecards.org/cgi-bin/carddisp.pl?gene=ABCA1
SLC27A4	Solute Carrier Family 27 Member 4	Protein Coding	Q6P1M0	56	GC09P128340	17.2801284790039	https://www.genecards.org/cgi-bin/carddisp.pl?gene=SLC27A4
SLC1A4	Solute Carrier Family 1 Member 4	Protein Coding	P43007	57	GC02P064988	17.2755432128906	https://www.genecards.org/cgi-bin/carddisp.pl?gene=SLC1A4
KCNQ3	Potassium Voltage-Gated Channel Subfamily Q Member 3	Protein Coding	O43525	60	GC08M132120	17.2681140899658	https://www.genecards.org/cgi-bin/carddisp.pl?gene=KCNQ3
DNM1L	Dynamin 1 Like	Protein Coding	O00429	61	GC12P032679	17.2631206512451	https://www.genecards.org/cgi-bin/carddisp.pl?gene=DNM1L
SLC25A22	Solute Carrier Family 25 Member 22	Protein Coding	Q9H936	54	GC11M015065	17.2630443572998	https://www.genecards.org/cgi-bin/carddisp.pl?gene=SLC25A22
GLRX5	Glutaredoxin 5	Protein Coding	Q86SX6	52	GC14P095533	17.2546844482422	https://www.genecards.org/cgi-bin/carddisp.pl?gene=GLRX5
EXOSC3	Exosome Component 3	Protein Coding	Q9NQT5	55	GC09M037772	17.2531509399414	https://www.genecards.org/cgi-bin/carddisp.pl?gene=EXOSC3
SYNE1	Spectrin Repeat Containing Nuclear Envelope Protein 1	Protein Coding	Q8NF91	53	GC06M152121	17.2524242401123	https://www.genecards.org/cgi-bin/carddisp.pl?gene=SYNE1
MMP1	Matrix Metallopeptidase 1	Protein Coding	P03956	62	GC11M140392	17.2510414123535	https://www.genecards.org/cgi-bin/carddisp.pl?gene=MMP1
TUBB2B	Tubulin Beta 2B Class IIb	Protein Coding	Q9BVA1	56	GC06M004170	17.2467727661133	https://www.genecards.org/cgi-bin/carddisp.pl?gene=TUBB2B
TRAF3	TNF Receptor Associated Factor 3	Protein Coding	Q13114	59	GC14P120399	17.2207069396973	https://www.genecards.org/cgi-bin/carddisp.pl?gene=TRAF3
YARS2	Tyrosyl-TRNA Synthetase 2	Protein Coding	Q9Y2Z4	57	GC12M036114	17.2168636322021	https://www.genecards.org/cgi-bin/carddisp.pl?gene=YARS2
MIR125B1	MicroRNA 125b-1	RNA Gene		30	GC11M140706	17.210090637207	https://www.genecards.org/cgi-bin/carddisp.pl?gene=MIR125B1
HCFC1	Host Cell Factor C1	Protein Coding	P51610	59	GC0XM153947	17.2079677581787	https://www.genecards.org/cgi-bin/carddisp.pl?gene=HCFC1
MBD4	Methyl-CpG Binding Domain 4, DNA Glycosylase	Protein Coding	O95243	56	GC03M129430	17.2058696746826	https://www.genecards.org/cgi-bin/carddisp.pl?gene=MBD4
RBPJ	Recombination Signal Binding Protein For Immunoglobulin Kappa J Region	Protein Coding	Q06330	59	GC04P026105	17.1999530792236	https://www.genecards.org/cgi-bin/carddisp.pl?gene=RBPJ
TRIM8	Tripartite Motif Containing 8	Protein Coding	Q9BZR9	50	GC10P124507	17.1925964355469	https://www.genecards.org/cgi-bin/carddisp.pl?gene=TRIM8
MAN2B1	Mannosidase Alpha Class 2B Member 1	Protein Coding	O00754	57	GC19M108205	17.1900634765625	https://www.genecards.org/cgi-bin/carddisp.pl?gene=MAN2B1
OTULIN	OTU Deubiquitinase With Linear Linkage Specificity	Protein Coding	Q96BN8	52	GC05P015795	17.1894092559814	https://www.genecards.org/cgi-bin/carddisp.pl?gene=OTULIN
NPPA	Natriuretic Peptide A	Protein Coding	P01160	57	GC01M022465	17.1837348937988	https://www.genecards.org/cgi-bin/carddisp.pl?gene=NPPA
SDHAF1	Succinate Dehydrogenase Complex Assembly Factor 1	Protein Coding	A6NFY7	47	GC19P035995	17.1825408935547	https://www.genecards.org/cgi-bin/carddisp.pl?gene=SDHAF1
MIR221	MicroRNA 221	RNA Gene		29	GC0XM045746	17.1803779602051	https://www.genecards.org/cgi-bin/carddisp.pl?gene=MIR221
ETFB	Electron Transfer Flavoprotein Subunit Beta	Protein Coding	P38117	58	GC19M051345	17.1770305633545	https://www.genecards.org/cgi-bin/carddisp.pl?gene=ETFB
MCOLN1	Mucolipin TRP Cation Channel 1	Protein Coding	Q9GZU1	56	GC19P151636	17.1760139465332	https://www.genecards.org/cgi-bin/carddisp.pl?gene=MCOLN1
SEC24D	SEC24 Homolog D, COPII Coat Complex Component	Protein Coding	O94855	56	GC04M118722	17.1752586364746	https://www.genecards.org/cgi-bin/carddisp.pl?gene=SEC24D
IL36RN	Interleukin 36 Receptor Antagonist	Protein Coding	Q9UBH0	54	GC02P154110	17.16796875	https://www.genecards.org/cgi-bin/carddisp.pl?gene=IL36RN
MT-TR	Mitochondrially Encoded TRNA-Arg (CGN)	RNA Gene		20	GCMTP010407	17.1502952575684	https://www.genecards.org/cgi-bin/carddisp.pl?gene=MT-TR
F3	Coagulation Factor III, Tissue Factor	Protein Coding	P13726	58	GC01M095040	17.1476974487305	https://www.genecards.org/cgi-bin/carddisp.pl?gene=F3
GK	Glycerol Kinase	Protein Coding	P32189	59	GC0XP031646	17.1467666625977	https://www.genecards.org/cgi-bin/carddisp.pl?gene=GK
CACNA1H	Calcium Voltage-Gated Channel Subunit Alpha1 H	Protein Coding	O95180	62	GC16P001153	17.1415691375732	https://www.genecards.org/cgi-bin/carddisp.pl?gene=CACNA1H
GFM1	G Elongation Factor Mitochondrial 1	Protein Coding	Q96RP9	57	GC03P158644	17.1215305328369	https://www.genecards.org/cgi-bin/carddisp.pl?gene=GFM1
CD3G	CD3 Gamma Subunit Of T-Cell Receptor Complex	Protein Coding	P09693	59	GC11P118344	17.1184577941895	https://www.genecards.org/cgi-bin/carddisp.pl?gene=CD3G
KCNK9	Potassium Two Pore Domain Channel Subfamily K Member 9	Protein Coding	Q9NPC2	58	GC08M139585	17.1161251068115	https://www.genecards.org/cgi-bin/carddisp.pl?gene=KCNK9
COL4A2	Collagen Type IV Alpha 2 Chain	Protein Coding	P08572	59	GC13P110305	17.1138668060303	https://www.genecards.org/cgi-bin/carddisp.pl?gene=COL4A2
AHSG	Alpha 2-HS Glycoprotein	Protein Coding	P02765	57	GC03P186721	17.0965538024902	https://www.genecards.org/cgi-bin/carddisp.pl?gene=AHSG
FOS	Fos Proto-Oncogene, AP-1 Transcription Factor Subunit	Protein Coding	P01100	64	GC14P075278	17.058910369873	https://www.genecards.org/cgi-bin/carddisp.pl?gene=FOS
REV3L	REV3 Like, DNA Directed Polymerase Zeta Catalytic Subunit	Protein Coding	O60673	57	GC06M111299	17.0554351806641	https://www.genecards.org/cgi-bin/carddisp.pl?gene=REV3L
TCAP	Titin-Cap	Protein Coding	O15273	54	GC17P154753	17.0553703308105	https://www.genecards.org/cgi-bin/carddisp.pl?gene=TCAP
MIRLET7C	MicroRNA Let-7c	RNA Gene		31	GC21P021313	17.0451984405518	https://www.genecards.org/cgi-bin/carddisp.pl?gene=MIRLET7C
TFAM	Transcription Factor A, Mitochondrial	Protein Coding	Q00059	57	GC10P058385	17.0441074371338	https://www.genecards.org/cgi-bin/carddisp.pl?gene=TFAM
SLC33A1	Solute Carrier Family 33 Member 1	Protein Coding	O00400	55	GC03M155821	17.0221157073975	https://www.genecards.org/cgi-bin/carddisp.pl?gene=SLC33A1
CDH2	Cadherin 2	Protein Coding	P19022	64	GC18M038314	17.0162868499756	https://www.genecards.org/cgi-bin/carddisp.pl?gene=CDH2
ODC1	Ornithine Decarboxylase 1	Protein Coding	P11926	61	GC02M010432	16.9978580474854	https://www.genecards.org/cgi-bin/carddisp.pl?gene=ODC1
SUZ12	SUZ12 Polycomb Repressive Complex 2 Subunit	Protein Coding	Q15022	55	GC17P031937	16.9977779388428	https://www.genecards.org/cgi-bin/carddisp.pl?gene=SUZ12
HMBS	Hydroxymethylbilane Synthase	Protein Coding	P08397	57	GC11P119084	16.9972343444824	https://www.genecards.org/cgi-bin/carddisp.pl?gene=HMBS
AGTR2	Angiotensin II Receptor Type 2	Protein Coding	P50052	57	GC0XP116170	16.9847145080566	https://www.genecards.org/cgi-bin/carddisp.pl?gene=AGTR2
MFSD8	Major Facilitator Superfamily Domain Containing 8	Protein Coding	Q8NHS3	48	GC04M127917	16.9800300598145	https://www.genecards.org/cgi-bin/carddisp.pl?gene=MFSD8
MRPS22	Mitochondrial Ribosomal Protein S22	Protein Coding	P82650	54	GC03P139005	16.9596691131592	https://www.genecards.org/cgi-bin/carddisp.pl?gene=MRPS22
PRDM16	PR/SET Domain 16	Protein Coding	Q9HAZ2	58	GC01P074997	16.9591827392578	https://www.genecards.org/cgi-bin/carddisp.pl?gene=PRDM16
RERE	Arginine-Glutamic Acid Dipeptide Repeats	Protein Coding	Q9P2R6	54	GC01M022380	16.9373893737793	https://www.genecards.org/cgi-bin/carddisp.pl?gene=RERE
PNP	Purine Nucleoside Phosphorylase	Protein Coding	P00491	62	GC14P057221	16.930685043335	https://www.genecards.org/cgi-bin/carddisp.pl?gene=PNP
PINK1	PTEN Induced Kinase 1	Protein Coding	Q9BXM7	60	GC01P076060	16.9117088317871	https://www.genecards.org/cgi-bin/carddisp.pl?gene=PINK1
TBK1	TANK Binding Kinase 1	Protein Coding	Q9UHD2	62	GC12P075684	16.9039630889893	https://www.genecards.org/cgi-bin/carddisp.pl?gene=TBK1
ATP8B1	ATPase Phospholipid Transporting 8B1	Protein Coding	O43520	54	GC18M057646	16.8973541259766	https://www.genecards.org/cgi-bin/carddisp.pl?gene=ATP8B1
CST3	Cystatin C	Protein Coding	P01034	56	GC20M024204	16.896068572998	https://www.genecards.org/cgi-bin/carddisp.pl?gene=CST3
IL1RAPL1	Interleukin 1 Receptor Accessory Protein Like 1	Protein Coding	Q9NZN1	57	GC0XP028605	16.8942451477051	https://www.genecards.org/cgi-bin/carddisp.pl?gene=IL1RAPL1
TNFRSF11B	TNF Receptor Superfamily Member 11b	Protein Coding	O00300	60	GC08M118923	16.8872756958008	https://www.genecards.org/cgi-bin/carddisp.pl?gene=TNFRSF11B
QDPR	Quinoid Dihydropteridine Reductase	Protein Coding	P09417	59	GC04M017460	16.8833637237549	https://www.genecards.org/cgi-bin/carddisp.pl?gene=QDPR
FGF23	Fibroblast Growth Factor 23	Protein Coding	Q9GZV9	58	GC12M004368	16.8831462860107	https://www.genecards.org/cgi-bin/carddisp.pl?gene=FGF23
DCDC2	Doublecortin Domain Containing 2	Protein Coding	Q9UHG0	51	GC06M024171	16.8792343139648	https://www.genecards.org/cgi-bin/carddisp.pl?gene=DCDC2
STAT6	Signal Transducer And Activator Of Transcription 6	Protein Coding	P42226	64	GC12M057095	16.8747062683105	https://www.genecards.org/cgi-bin/carddisp.pl?gene=STAT6
NDUFA12	NADH:Ubiquinone Oxidoreductase Subunit A12	Protein Coding	Q9UI09	57	GC12M094898	16.8669357299805	https://www.genecards.org/cgi-bin/carddisp.pl?gene=NDUFA12
RPS26	Ribosomal Protein S26	Protein Coding	P62854	54	GC12P075405	16.8633842468262	https://www.genecards.org/cgi-bin/carddisp.pl?gene=RPS26
ARG1	Arginase 1	Protein Coding	P05089	62	GC06P183096	16.8560485839844	https://www.genecards.org/cgi-bin/carddisp.pl?gene=ARG1
PC	Pyruvate Carboxylase	Protein Coding	P11498	60	GC11M066848	16.8527698516846	https://www.genecards.org/cgi-bin/carddisp.pl?gene=PC
TSEN2	TRNA Splicing Endonuclease Subunit 2	Protein Coding	Q8NCE0	54	GC03P027054	16.8354740142822	https://www.genecards.org/cgi-bin/carddisp.pl?gene=TSEN2
GNRHR	Gonadotropin Releasing Hormone Receptor	Protein Coding	P30968	59	GC04M067737	16.8343639373779	https://www.genecards.org/cgi-bin/carddisp.pl?gene=GNRHR
LMNB1	Lamin B1	Protein Coding	P20700	59	GC05P126776	16.8195133209229	https://www.genecards.org/cgi-bin/carddisp.pl?gene=LMNB1
TET3	Tet Methylcytosine Dioxygenase 3	Protein Coding	O43151	53	GC02P074106	16.8140926361084	https://www.genecards.org/cgi-bin/carddisp.pl?gene=TET3
VCL	Vinculin	Protein Coding	P18206	60	GC10P073995	16.8140029907227	https://www.genecards.org/cgi-bin/carddisp.pl?gene=VCL
SLC25A24	Solute Carrier Family 25 Member 24	Protein Coding	Q6NUK1	54	GC01M108134	16.8124942779541	https://www.genecards.org/cgi-bin/carddisp.pl?gene=SLC25A24
PBX1	PBX Homeobox 1	Protein Coding	P40424	60	GC01P177083	16.8086795806885	https://www.genecards.org/cgi-bin/carddisp.pl?gene=PBX1
DOLK	Dolichol Kinase	Protein Coding	Q9UPQ8	51	GC09M128945	16.8078327178955	https://www.genecards.org/cgi-bin/carddisp.pl?gene=DOLK
ZIC2	Zic Family Member 2	Protein Coding	O95409	55	GC13P099981	16.8072566986084	https://www.genecards.org/cgi-bin/carddisp.pl?gene=ZIC2
TBC1D20	TBC1 Domain Family Member 20	Protein Coding	Q96BZ9	50	GC20M000423	16.7956962585449	https://www.genecards.org/cgi-bin/carddisp.pl?gene=TBC1D20
PUS3	Pseudouridine Synthase 3	Protein Coding	Q9BZE2	50	GC11M125893	16.7907962799072	https://www.genecards.org/cgi-bin/carddisp.pl?gene=PUS3
EMD	Emerin	Protein Coding	P50402	58	GC0XP154379	16.790397644043	https://www.genecards.org/cgi-bin/carddisp.pl?gene=EMD
MYRF	Myelin Regulatory Factor	Protein Coding	Q9Y2G1	50	GC11P107450	16.7863693237305	https://www.genecards.org/cgi-bin/carddisp.pl?gene=MYRF
C2	Complement C2	Protein Coding	P06681	59	GC06P031897	16.784610748291	https://www.genecards.org/cgi-bin/carddisp.pl?gene=C2
SLC39A8	Solute Carrier Family 39 Member 8	Protein Coding	Q9C0K1	56	GC04M102252	16.7574939727783	https://www.genecards.org/cgi-bin/carddisp.pl?gene=SLC39A8
NEFL	Neurofilament Light Chain	Protein Coding	P07196	58	GC08M024950	16.7369823455811	https://www.genecards.org/cgi-bin/carddisp.pl?gene=NEFL
PLOD3	Procollagen-Lysine,2-Oxoglutarate 5-Dioxygenase 3	Protein Coding	O60568	58	GC07M101205	16.7194385528564	https://www.genecards.org/cgi-bin/carddisp.pl?gene=PLOD3
PYGM	Glycogen Phosphorylase, Muscle Associated	Protein Coding	P11217	60	GC11M064746	16.7115707397461	https://www.genecards.org/cgi-bin/carddisp.pl?gene=PYGM
PTH1R	Parathyroid Hormone 1 Receptor	Protein Coding	Q03431	62	GC03P046877	16.6912212371826	https://www.genecards.org/cgi-bin/carddisp.pl?gene=PTH1R
CLCN5	Chloride Voltage-Gated Channel 5	Protein Coding	P51795	57	GC0XP049922	16.6849040985107	https://www.genecards.org/cgi-bin/carddisp.pl?gene=CLCN5
PRODH	Proline Dehydrogenase 1	Protein Coding	O43272	57	GC22M018912	16.6758918762207	https://www.genecards.org/cgi-bin/carddisp.pl?gene=PRODH
CXCL10	C-X-C Motif Chemokine Ligand 10	Protein Coding	P02778	57	GC04M076021	16.6753902435303	https://www.genecards.org/cgi-bin/carddisp.pl?gene=CXCL10
PHYH	Phytanoyl-CoA 2-Hydroxylase	Protein Coding	O14832	57	GC10M013277	16.6736507415771	https://www.genecards.org/cgi-bin/carddisp.pl?gene=PHYH
GNE	Glucosamine (UDP-N-Acetyl)-2-Epimerase/N-Acetylmannosamine Kinase	Protein Coding	Q9Y223	55	GC09M036214	16.6622219085693	https://www.genecards.org/cgi-bin/carddisp.pl?gene=GNE
JUN	Jun Proto-Oncogene, AP-1 Transcription Factor Subunit	Protein Coding	P05412	62	GC01M058780	16.6585655212402	https://www.genecards.org/cgi-bin/carddisp.pl?gene=JUN
FOXP2	Forkhead Box P2	Protein Coding	O15409	56	GC07P114086	16.6562652587891	https://www.genecards.org/cgi-bin/carddisp.pl?gene=FOXP2
GCSH	Glycine Cleavage System Protein H	Protein Coding	P23434	54	GC16M081081	16.6471996307373	https://www.genecards.org/cgi-bin/carddisp.pl?gene=GCSH
MTO1	Mitochondrial TRNA Translation Optimization 1	Protein Coding	Q9Y2Z2	55	GC06P073461	16.6469097137451	https://www.genecards.org/cgi-bin/carddisp.pl?gene=MTO1
EPHX1	Epoxide Hydrolase 1	Protein Coding	P07099	57	GC01P225810	16.6377639770508	https://www.genecards.org/cgi-bin/carddisp.pl?gene=EPHX1
EDNRB-AS1	EDNRB Antisense RNA 1	RNA Gene		22	GC13P077779	16.637077331543	https://www.genecards.org/cgi-bin/carddisp.pl?gene=EDNRB-AS1
SLC6A1	Solute Carrier Family 6 Member 1	Protein Coding	P30531	59	GC03P027031	16.6233806610107	https://www.genecards.org/cgi-bin/carddisp.pl?gene=SLC6A1
CDSN	Corneodesmosin	Protein Coding	Q15517	53	GC06M031115	16.6218013763428	https://www.genecards.org/cgi-bin/carddisp.pl?gene=CDSN
HSD11B2	Hydroxysteroid 11-Beta Dehydrogenase 2	Protein Coding	P80365	58	GC16P121870	16.6212501525879	https://www.genecards.org/cgi-bin/carddisp.pl?gene=HSD11B2
LAMB1	Laminin Subunit Beta 1	Protein Coding	P07942	63	GC07M107923	16.597188949585	https://www.genecards.org/cgi-bin/carddisp.pl?gene=LAMB1
SLC6A2	Solute Carrier Family 6 Member 2	Protein Coding	P23975	60	GC16P121574	16.5873031616211	https://www.genecards.org/cgi-bin/carddisp.pl?gene=SLC6A2
ERAP1	Endoplasmic Reticulum Aminopeptidase 1	Protein Coding	Q9NZ08	57	GC05M096760	16.5790271759033	https://www.genecards.org/cgi-bin/carddisp.pl?gene=ERAP1
ELOVL4	ELOVL Fatty Acid Elongase 4	Protein Coding	Q9GZR5	58	GC06M079914	16.5715103149414	https://www.genecards.org/cgi-bin/carddisp.pl?gene=ELOVL4
PNPO	Pyridoxamine 5'-Phosphate Oxidase	Protein Coding	Q9NVS9	59	GC17P047941	16.5714550018311	https://www.genecards.org/cgi-bin/carddisp.pl?gene=PNPO
TNFRSF1B	TNF Receptor Superfamily Member 1B	Protein Coding	P20333	61	GC01P075466	16.5534248352051	https://www.genecards.org/cgi-bin/carddisp.pl?gene=TNFRSF1B
ANO10	Anoctamin 10	Protein Coding	Q9NW15	51	GC03M043355	16.5496368408203	https://www.genecards.org/cgi-bin/carddisp.pl?gene=ANO10
NDUFA1	NADH:Ubiquinone Oxidoreductase Subunit A1	Protein Coding	O15239	55	GC0XP119871	16.5490055084229	https://www.genecards.org/cgi-bin/carddisp.pl?gene=NDUFA1
CD81	CD81 Molecule	Protein Coding	P60033	59	GC11P020330	16.5486698150635	https://www.genecards.org/cgi-bin/carddisp.pl?gene=CD81
MYBPC1	Myosin Binding Protein C1	Protein Coding	Q00872	55	GC12P101568	16.547248840332	https://www.genecards.org/cgi-bin/carddisp.pl?gene=MYBPC1
GLI1	GLI Family Zinc Finger 1	Protein Coding	P08151	60	GC12P075481	16.538200378418	https://www.genecards.org/cgi-bin/carddisp.pl?gene=GLI1
ATP5F1A	ATP Synthase F1 Subunit Alpha	Protein Coding	P25705	59	GC18M046081	16.5335006713867	https://www.genecards.org/cgi-bin/carddisp.pl?gene=ATP5F1A
RMND1	Required For Meiotic Nuclear Division 1 Homolog	Protein Coding	Q9NWS8	50	GC06M151404	16.520528793335	https://www.genecards.org/cgi-bin/carddisp.pl?gene=RMND1
MMUT	Methylmalonyl-CoA Mutase	Protein Coding	P22033	58	GC06M049430	16.5173301696777	https://www.genecards.org/cgi-bin/carddisp.pl?gene=MMUT
KANK2	KN Motif And Ankyrin Repeat Domains 2	Protein Coding	Q63ZY3	49	GC19M108136	16.5161724090576	https://www.genecards.org/cgi-bin/carddisp.pl?gene=KANK2
FASTKD2	FAST Kinase Domains 2	Protein Coding	Q9NYY8	51	GC02P206770	16.510570526123	https://www.genecards.org/cgi-bin/carddisp.pl?gene=FASTKD2
MIR150	MicroRNA 150	RNA Gene		30	GC19M049500	16.5100002288818	https://www.genecards.org/cgi-bin/carddisp.pl?gene=MIR150
SYT1	Synaptotagmin 1	Protein Coding	P21579	60	GC12P078863	16.509256362915	https://www.genecards.org/cgi-bin/carddisp.pl?gene=SYT1
CARD11	Caspase Recruitment Domain Family Member 11	Protein Coding	Q9BXL7	59	GC07M002906	16.5086975097656	https://www.genecards.org/cgi-bin/carddisp.pl?gene=CARD11
BRWD3	Bromodomain And WD Repeat Domain Containing 3	Protein Coding	Q6RI45	48	GC0XM080669	16.5058250427246	https://www.genecards.org/cgi-bin/carddisp.pl?gene=BRWD3
TAF1	TATA-Box Binding Protein Associated Factor 1	Protein Coding	P21675	61	GC0XP071366	16.4821186065674	https://www.genecards.org/cgi-bin/carddisp.pl?gene=TAF1
ALAS2	5'-Aminolevulinate Synthase 2	Protein Coding	P22557	59	GC0XM055009	16.4581489562988	https://www.genecards.org/cgi-bin/carddisp.pl?gene=ALAS2
RPS20	Ribosomal Protein S20	Protein Coding	P60866	55	GC08M056067	16.4435062408447	https://www.genecards.org/cgi-bin/carddisp.pl?gene=RPS20
NDUFS2	NADH:Ubiquinone Oxidoreductase Core Subunit S2	Protein Coding	O75306	57	GC01P161197	16.4434375762939	https://www.genecards.org/cgi-bin/carddisp.pl?gene=NDUFS2
MIR142	MicroRNA 142	RNA Gene		30	GC17M058331	16.4358997344971	https://www.genecards.org/cgi-bin/carddisp.pl?gene=MIR142
CDH11	Cadherin 11	Protein Coding	P55287	59	GC16M064943	16.429859161377	https://www.genecards.org/cgi-bin/carddisp.pl?gene=CDH11
SLC25A12	Solute Carrier Family 25 Member 12	Protein Coding	O75746	60	GC02M171783	16.4283428192139	https://www.genecards.org/cgi-bin/carddisp.pl?gene=SLC25A12
CCL11	C-C Motif Chemokine Ligand 11	Protein Coding	P51671	58	GC17P034285	16.4254570007324	https://www.genecards.org/cgi-bin/carddisp.pl?gene=CCL11
C1GALT1C1	C1GALT1 Specific Chaperone 1	Protein Coding	Q96EU7	47	GC0XM120625	16.4153518676758	https://www.genecards.org/cgi-bin/carddisp.pl?gene=C1GALT1C1
HAND1	Heart And Neural Crest Derivatives Expressed 1	Protein Coding	O96004	52	GC05M154475	16.4086990356445	https://www.genecards.org/cgi-bin/carddisp.pl?gene=HAND1
ATP6AP2	ATPase H+ Transporting Accessory Protein 2	Protein Coding	O75787	57	GC0XP040675	16.4038009643555	https://www.genecards.org/cgi-bin/carddisp.pl?gene=ATP6AP2
CLCN1	Chloride Voltage-Gated Channel 1	Protein Coding	P35523	56	GC07P143316	16.4037532806396	https://www.genecards.org/cgi-bin/carddisp.pl?gene=CLCN1
CCR5	C-C Motif Chemokine Receptor 5	Protein Coding	P51681	60	GC03P064850	16.3994789123535	https://www.genecards.org/cgi-bin/carddisp.pl?gene=CCR5
PROP1	PROP Paired-Like Homeobox 1	Protein Coding	O75360	51	GC05M177992	16.3985157012939	https://www.genecards.org/cgi-bin/carddisp.pl?gene=PROP1
CASQ2	Calsequestrin 2	Protein Coding	O14958	58	GC01M115700	16.3952522277832	https://www.genecards.org/cgi-bin/carddisp.pl?gene=CASQ2
ALG6	ALG6 Alpha-1,3-Glucosyltransferase	Protein Coding	Q9Y672	54	GC01P063367	16.3948802947998	https://www.genecards.org/cgi-bin/carddisp.pl?gene=ALG6
HLA-C	Major Histocompatibility Complex, Class I, C	Protein Coding	P10321	57	GC06M106435	16.3934097290039	https://www.genecards.org/cgi-bin/carddisp.pl?gene=HLA-C
FOXH1	Forkhead Box H1	Protein Coding	O75593	52	GC08M144473	16.3924560546875	https://www.genecards.org/cgi-bin/carddisp.pl?gene=FOXH1
RPE65	Retinoid Isomerohydrolase RPE65	Protein Coding	Q16518	58	GC01M068428	16.3831901550293	https://www.genecards.org/cgi-bin/carddisp.pl?gene=RPE65
LOC129933707	ATAC-STARR-Seq Lymphoblastoid Silent Region 11468	Functional Element		7	GC02P047876	16.3779029846191	https://www.genecards.org/cgi-bin/carddisp.pl?gene=LOC129933707
STRC	Stereocilin	Protein Coding	Q7RTU9	47	GC15M043599	16.3707046508789	https://www.genecards.org/cgi-bin/carddisp.pl?gene=STRC
HDAC9	Histone Deacetylase 9	Protein Coding	Q9UKV0	63	GC07P018086	16.3689804077148	https://www.genecards.org/cgi-bin/carddisp.pl?gene=HDAC9
NFIA	Nuclear Factor I A	Protein Coding	Q12857	56	GC01P060865	16.3559627532959	https://www.genecards.org/cgi-bin/carddisp.pl?gene=NFIA
KCTD1	Potassium Channel Tetramerization Domain Containing 1	Protein Coding	Q719H9	51	GC18M026454	16.3535118103027	https://www.genecards.org/cgi-bin/carddisp.pl?gene=KCTD1
IVD	Isovaleryl-CoA Dehydrogenase	Protein Coding	P26440	57	GC15P040405	16.3321514129639	https://www.genecards.org/cgi-bin/carddisp.pl?gene=IVD
CORO1A	Coronin 1A	Protein Coding	P31146	55	GC16P121016	16.3317680358887	https://www.genecards.org/cgi-bin/carddisp.pl?gene=CORO1A
FA2H	Fatty Acid 2-Hydroxylase	Protein Coding	Q7L5A8	58	GC16M074712	16.3199977874756	https://www.genecards.org/cgi-bin/carddisp.pl?gene=FA2H
SMAD9	SMAD Family Member 9	Protein Coding	O15198	58	GC13M036844	16.3174667358398	https://www.genecards.org/cgi-bin/carddisp.pl?gene=SMAD9
HEXA	Hexosaminidase Subunit Alpha	Protein Coding	P06865	60	GC15M072340	16.3014526367188	https://www.genecards.org/cgi-bin/carddisp.pl?gene=HEXA
XPC	XPC Complex Subunit, DNA Damage Recognition And Repair Factor	Protein Coding	Q01831	58	GC03M028673	16.2946853637695	https://www.genecards.org/cgi-bin/carddisp.pl?gene=XPC
TEK	TEK Receptor Tyrosine Kinase	Protein Coding	Q02763	64	GC09P027109	16.2860374450684	https://www.genecards.org/cgi-bin/carddisp.pl?gene=TEK
LOC126863158	BRD4-Independent Group 4 Enhancer GRCh37_chr22:41547383-41548582	Functional Element		8	GC22P093125	16.2790870666504	https://www.genecards.org/cgi-bin/carddisp.pl?gene=LOC126863158
ARHGEF9	Cdc42 Guanine Nucleotide Exchange Factor 9	Protein Coding	O43307	53	GC0XM063634	16.2751941680908	https://www.genecards.org/cgi-bin/carddisp.pl?gene=ARHGEF9
TREM2	Triggering Receptor Expressed On Myeloid Cells 2	Protein Coding	Q9NZC2	57	GC06M106680	16.2690544128418	https://www.genecards.org/cgi-bin/carddisp.pl?gene=TREM2
TOR1A	Torsin Family 1 Member A	Protein Coding	O14656	59	GC09M129812	16.2615852355957	https://www.genecards.org/cgi-bin/carddisp.pl?gene=TOR1A
HSD11B1	Hydroxysteroid 11-Beta Dehydrogenase 1	Protein Coding	P28845	63	GC01P209686	16.2563171386719	https://www.genecards.org/cgi-bin/carddisp.pl?gene=HSD11B1
RREB1	Ras Responsive Element Binding Protein 1	Protein Coding	Q92766	52	GC06P007107	16.2545795440674	https://www.genecards.org/cgi-bin/carddisp.pl?gene=RREB1
LIG3	DNA Ligase 3	Protein Coding	P49916	58	GC17P034980	16.2479648590088	https://www.genecards.org/cgi-bin/carddisp.pl?gene=LIG3
TACR1	Tachykinin Receptor 1	Protein Coding	P25103	59	GC02M075860	16.2457847595215	https://www.genecards.org/cgi-bin/carddisp.pl?gene=TACR1
ARHGDIA	Rho GDP Dissociation Inhibitor Alpha	Protein Coding	P52565	60	GC17M081867	16.2382793426514	https://www.genecards.org/cgi-bin/carddisp.pl?gene=ARHGDIA
CLU	Clusterin	Protein Coding	P10909	60	GC08M027596	16.2230644226074	https://www.genecards.org/cgi-bin/carddisp.pl?gene=CLU
CLN5	CLN5 Intracellular Trafficking Protein	Protein Coding	O75503	53	GC13P076990	16.2166137695313	https://www.genecards.org/cgi-bin/carddisp.pl?gene=CLN5
SLC10A2	Solute Carrier Family 10 Member 2	Protein Coding	Q12908	54	GC13M103043	16.2142219543457	https://www.genecards.org/cgi-bin/carddisp.pl?gene=SLC10A2
MANBA	Mannosidase Beta	Protein Coding	O00462	55	GC04M102631	16.2072429656982	https://www.genecards.org/cgi-bin/carddisp.pl?gene=MANBA
MAGED2	MAGE Family Member D2	Protein Coding	Q9UNF1	51	GC0XP054807	16.1881675720215	https://www.genecards.org/cgi-bin/carddisp.pl?gene=MAGED2
WASF1	WASP Family Member 1	Protein Coding	Q92558	57	GC06M110099	16.1810874938965	https://www.genecards.org/cgi-bin/carddisp.pl?gene=WASF1
HMGB1	High Mobility Group Box 1	Protein Coding	P09429	62	GC13M030456	16.1728572845459	https://www.genecards.org/cgi-bin/carddisp.pl?gene=HMGB1
FCGR2A	Fc Gamma Receptor IIa	Protein Coding	P12318	61	GC01P161505	16.15940284729	https://www.genecards.org/cgi-bin/carddisp.pl?gene=FCGR2A
MIR342	MicroRNA 342	RNA Gene		30	GC14P100109	16.1573543548584	https://www.genecards.org/cgi-bin/carddisp.pl?gene=MIR342
DBT	Dihydrolipoamide Branched Chain Transacylase E2	Protein Coding	P11182	55	GC01M100186	16.1506309509277	https://www.genecards.org/cgi-bin/carddisp.pl?gene=DBT
L2HGDH	L-2-Hydroxyglutarate Dehydrogenase	Protein Coding	Q9H9P8	52	GC14M050237	16.1487121582031	https://www.genecards.org/cgi-bin/carddisp.pl?gene=L2HGDH
HADH	Hydroxyacyl-CoA Dehydrogenase	Protein Coding	Q16836	60	GC04P107989	16.1381340026855	https://www.genecards.org/cgi-bin/carddisp.pl?gene=HADH
AUH	AU RNA Binding Methylglutaconyl-CoA Hydratase	Protein Coding	Q13825	54	GC09M091213	16.1320781707764	https://www.genecards.org/cgi-bin/carddisp.pl?gene=AUH
GTF2H5	General Transcription Factor IIH Subunit 5	Protein Coding	Q6ZYL4	51	GC06P158168	16.1199016571045	https://www.genecards.org/cgi-bin/carddisp.pl?gene=GTF2H5
DNAJC30	DnaJ Heat Shock Protein Family (Hsp40) Member C30	Protein Coding	Q96LL9	46	GC07M073680	16.118143081665	https://www.genecards.org/cgi-bin/carddisp.pl?gene=DNAJC30
MCM4	Minichromosome Maintenance Complex Component 4	Protein Coding	P33991	60	GC08P047975	16.0857448577881	https://www.genecards.org/cgi-bin/carddisp.pl?gene=MCM4
GJB3	Gap Junction Protein Beta 3	Protein Coding	O75712	56	GC01P034781	16.0829162597656	https://www.genecards.org/cgi-bin/carddisp.pl?gene=GJB3
IL17F	Interleukin 17F	Protein Coding	Q96PD4	54	GC06M106847	16.0766639709473	https://www.genecards.org/cgi-bin/carddisp.pl?gene=IL17F
CHKB	Choline Kinase Beta	Protein Coding	Q9Y259	58	GC22M050578	16.0735359191895	https://www.genecards.org/cgi-bin/carddisp.pl?gene=CHKB
AVP	Arginine Vasopressin	Protein Coding	P01185	58	GC20M003082	16.0594615936279	https://www.genecards.org/cgi-bin/carddisp.pl?gene=AVP
ETHE1	ETHE1 Persulfide Dioxygenase	Protein Coding	O95571	55	GC19M043506	16.0489482879639	https://www.genecards.org/cgi-bin/carddisp.pl?gene=ETHE1
PCCA	Propionyl-CoA Carboxylase Subunit Alpha	Protein Coding	P05165	60	GC13P100089	16.0488243103027	https://www.genecards.org/cgi-bin/carddisp.pl?gene=PCCA
ERBB4	Erb-B2 Receptor Tyrosine Kinase 4	Protein Coding	Q15303	67	GC02M211375	16.0455722808838	https://www.genecards.org/cgi-bin/carddisp.pl?gene=ERBB4
DSC2	Desmocollin 2	Protein Coding	Q02487	58	GC18M031058	16.0422382354736	https://www.genecards.org/cgi-bin/carddisp.pl?gene=DSC2
SELP	Selectin P	Protein Coding	P16109	59	GC01M169558	16.0284843444824	https://www.genecards.org/cgi-bin/carddisp.pl?gene=SELP
BCAP31	B Cell Receptor Associated Protein 31	Protein Coding	P51572	54	GC0XM153701	16.0162868499756	https://www.genecards.org/cgi-bin/carddisp.pl?gene=BCAP31
FGF7	Fibroblast Growth Factor 7	Protein Coding	P21781	57	GC15P049423	16.0155410766602	https://www.genecards.org/cgi-bin/carddisp.pl?gene=FGF7
TSPAN31	Tetraspanin 31	Protein Coding	Q12999	49	GC12P057738	16.0121154785156	https://www.genecards.org/cgi-bin/carddisp.pl?gene=TSPAN31
ACHE	Acetylcholinesterase (Yt Blood Group)	Protein Coding	P22303	61	GC07M100889	16.0099048614502	https://www.genecards.org/cgi-bin/carddisp.pl?gene=ACHE
NAGS	N-Acetylglutamate Synthase	Protein Coding	Q8N159	54	GC17P044004	16.0036239624023	https://www.genecards.org/cgi-bin/carddisp.pl?gene=NAGS
MALAT1	Metastasis Associated Lung Adenocarcinoma Transcript 1	RNA Gene		33	GC11P107814	16.0013427734375	https://www.genecards.org/cgi-bin/carddisp.pl?gene=MALAT1
COL6A3	Collagen Type VI Alpha 3 Chain	Protein Coding	P12111	57	GC02M237324	15.9993028640747	https://www.genecards.org/cgi-bin/carddisp.pl?gene=COL6A3
DLL4	Delta Like Canonical Notch Ligand 4	Protein Coding	Q9NR61	60	GC15P040929	15.9939613342285	https://www.genecards.org/cgi-bin/carddisp.pl?gene=DLL4
FGF17	Fibroblast Growth Factor 17	Protein Coding	O60258	58	GC08P025975	15.9662752151489	https://www.genecards.org/cgi-bin/carddisp.pl?gene=FGF17
PKD2	Polycystin 2, Transient Receptor Potential Cation Channel	Protein Coding	Q13563	61	GC04P088007	15.9517374038696	https://www.genecards.org/cgi-bin/carddisp.pl?gene=PKD2
SRP54	Signal Recognition Particle 54	Protein Coding	P61011	54	GC14P034981	15.9412832260132	https://www.genecards.org/cgi-bin/carddisp.pl?gene=SRP54
AFP	Alpha Fetoprotein	Protein Coding	P02771	60	GC04P073431	15.940357208252	https://www.genecards.org/cgi-bin/carddisp.pl?gene=AFP
COG1	Component Of Oligomeric Golgi Complex 1	Protein Coding	Q8WTW3	51	GC17P073193	15.9349355697632	https://www.genecards.org/cgi-bin/carddisp.pl?gene=COG1
AK2	Adenylate Kinase 2	Protein Coding	P54819	60	GC01M033007	15.9225845336914	https://www.genecards.org/cgi-bin/carddisp.pl?gene=AK2
STING1	Stimulator Of Interferon Response CGAMP Interactor 1	Protein Coding	Q86WV6	55	GC05M139501	15.919132232666	https://www.genecards.org/cgi-bin/carddisp.pl?gene=STING1
CABP4	Calcium Binding Protein 4	Protein Coding	P57796	47	GC11P107978	15.9168787002563	https://www.genecards.org/cgi-bin/carddisp.pl?gene=CABP4
NPM1	Nucleophosmin 1	Protein Coding	P06748	63	GC05P171387	15.9138107299805	https://www.genecards.org/cgi-bin/carddisp.pl?gene=NPM1
CLN8	CLN8 Transmembrane ER And ERGIC Protein	Protein Coding	Q9UBY8	52	GC08P001755	15.908561706543	https://www.genecards.org/cgi-bin/carddisp.pl?gene=CLN8
NONO	Non-POU Domain Containing Octamer Binding	Protein Coding	Q15233	58	GC0XP072017	15.9026498794556	https://www.genecards.org/cgi-bin/carddisp.pl?gene=NONO
CYP3A4	Cytochrome P450 Family 3 Subfamily A Member 4	Protein Coding	P08684	61	GC07M106698	15.8900289535522	https://www.genecards.org/cgi-bin/carddisp.pl?gene=CYP3A4
CYCS	Cytochrome C, Somatic	Protein Coding	P99999	61	GC07M025118	15.88720703125	https://www.genecards.org/cgi-bin/carddisp.pl?gene=CYCS
CTNND1	Catenin Delta 1	Protein Coding	O60716	58	GC11P059474	15.8828077316284	https://www.genecards.org/cgi-bin/carddisp.pl?gene=CTNND1
DLG4	Discs Large MAGUK Scaffold Protein 4	Protein Coding	P78352	61	GC17M096179	15.8625812530518	https://www.genecards.org/cgi-bin/carddisp.pl?gene=DLG4
FUS	FUS RNA Binding Protein	Protein Coding	P35637	58	GC16P031180	15.8612575531006	https://www.genecards.org/cgi-bin/carddisp.pl?gene=FUS
SF3B1	Splicing Factor 3b Subunit 1	Protein Coding	O75533	57	GC02M197492	15.8551330566406	https://www.genecards.org/cgi-bin/carddisp.pl?gene=SF3B1
GPT2	Glutamic--Pyruvic Transaminase 2	Protein Coding	Q8TD30	58	GC16P121343	15.8441324234009	https://www.genecards.org/cgi-bin/carddisp.pl?gene=GPT2
MIPEP	Mitochondrial Intermediate Peptidase	Protein Coding	Q99797	54	GC13M023730	15.8427810668945	https://www.genecards.org/cgi-bin/carddisp.pl?gene=MIPEP
GABRD	Gamma-Aminobutyric Acid Type A Receptor Subunit Delta	Protein Coding	O14764	59	GC01P002019	15.8422527313232	https://www.genecards.org/cgi-bin/carddisp.pl?gene=GABRD
POMK	Protein O-Mannose Kinase	Protein Coding	Q9H5K3	49	GC08P043093	15.8402576446533	https://www.genecards.org/cgi-bin/carddisp.pl?gene=POMK
TACO1	Translational Activator Of Cytochrome C Oxidase I	Protein Coding	Q9BSH4	52	GC17P063600	15.8383026123047	https://www.genecards.org/cgi-bin/carddisp.pl?gene=TACO1
DCLRE1B	DNA Cross-Link Repair 1B	Protein Coding	Q9H816	49	GC01P113905	15.8381538391113	https://www.genecards.org/cgi-bin/carddisp.pl?gene=DCLRE1B
IRS1	Insulin Receptor Substrate 1	Protein Coding	P35568	61	GC02M226731	15.8306436538696	https://www.genecards.org/cgi-bin/carddisp.pl?gene=IRS1
NHP2	NHP2 Ribonucleoprotein	Protein Coding	Q9NX24	55	GC05M178149	15.8281183242798	https://www.genecards.org/cgi-bin/carddisp.pl?gene=NHP2
CTNND2	Catenin Delta 2	Protein Coding	Q9UQB3	55	GC05M010971	15.826192855835	https://www.genecards.org/cgi-bin/carddisp.pl?gene=CTNND2
PLCB1	Phospholipase C Beta 1	Protein Coding	Q9NQ66	61	GC20P008077	15.8247470855713	https://www.genecards.org/cgi-bin/carddisp.pl?gene=PLCB1
COMP	Cartilage Oligomeric Matrix Protein	Protein Coding	P49747	60	GC19M108410	15.822286605835	https://www.genecards.org/cgi-bin/carddisp.pl?gene=COMP
MIR27A	MicroRNA 27a	RNA Gene		32	GC19M108247	15.7993116378784	https://www.genecards.org/cgi-bin/carddisp.pl?gene=MIR27A
ECM1	Extracellular Matrix Protein 1	Protein Coding	Q16610	57	GC01P150508	15.7987871170044	https://www.genecards.org/cgi-bin/carddisp.pl?gene=ECM1
GNB5	G Protein Subunit Beta 5	Protein Coding	O14775	57	GC15M163582	15.7919406890869	https://www.genecards.org/cgi-bin/carddisp.pl?gene=GNB5
LOC130001603	ATAC-STARR-Seq Lymphoblastoid Silent Region 19811	Functional Element		10	GC09P021974	15.7880363464355	https://www.genecards.org/cgi-bin/carddisp.pl?gene=LOC130001603
HLA-DQA1	Major Histocompatibility Complex, Class II, DQ Alpha 1	Protein Coding	P01909	55	GC06P181921	15.7870082855225	https://www.genecards.org/cgi-bin/carddisp.pl?gene=HLA-DQA1
CLN6	CLN6 Transmembrane ER Protein	Protein Coding	Q9NWW5	50	GC15M068206	15.784722328186	https://www.genecards.org/cgi-bin/carddisp.pl?gene=CLN6
DMPK	DM1 Protein Kinase	Protein Coding	Q09013	61	GC19M045769	15.774845123291	https://www.genecards.org/cgi-bin/carddisp.pl?gene=DMPK
IGFBP3	Insulin Like Growth Factor Binding Protein 3	Protein Coding	P17936	59	GC07M045912	15.7738084793091	https://www.genecards.org/cgi-bin/carddisp.pl?gene=IGFBP3
NDUFA2	NADH:Ubiquinone Oxidoreductase Subunit A2	Protein Coding	O43678	54	GC05M140834	15.772985458374	https://www.genecards.org/cgi-bin/carddisp.pl?gene=NDUFA2
ATL1	Atlastin GTPase 1	Protein Coding	Q8WXF7	52	GC14P050532	15.7615356445313	https://www.genecards.org/cgi-bin/carddisp.pl?gene=ATL1
CD28	CD28 Molecule	Protein Coding	P10747	61	GC02P203706	15.7606735229492	https://www.genecards.org/cgi-bin/carddisp.pl?gene=CD28
TUBA8	Tubulin Alpha 8	Protein Coding	Q9NY65	57	GC22P018110	15.7574548721313	https://www.genecards.org/cgi-bin/carddisp.pl?gene=TUBA8
DLG3	Discs Large MAGUK Scaffold Protein 3	Protein Coding	Q92796	55	GC0XP070444	15.7569446563721	https://www.genecards.org/cgi-bin/carddisp.pl?gene=DLG3
ITGAM	Integrin Subunit Alpha M	Protein Coding	P11215	62	GC16P121092	15.749641418457	https://www.genecards.org/cgi-bin/carddisp.pl?gene=ITGAM
JAM3	Junctional Adhesion Molecule 3	Protein Coding	Q9BX67	55	GC11P134096	15.7473917007446	https://www.genecards.org/cgi-bin/carddisp.pl?gene=JAM3
BGLAP	Bone Gamma-Carboxyglutamate Protein	Protein Coding	P02818	52	GC01P156242	15.7463359832764	https://www.genecards.org/cgi-bin/carddisp.pl?gene=BGLAP
FUCA1	Alpha-L-Fucosidase 1	Protein Coding	P04066	61	GC01M023845	15.727988243103	https://www.genecards.org/cgi-bin/carddisp.pl?gene=FUCA1
LOC129390903	MPRA-Validated Peak2919 Silencer	Functional Element		9	GC17P160585	15.7237758636475	https://www.genecards.org/cgi-bin/carddisp.pl?gene=LOC129390903
HCN1	Hyperpolarization Activated Cyclic Nucleotide Gated Potassium Channel 1	Protein Coding	O60741	59	GC05M045260	15.7175321578979	https://www.genecards.org/cgi-bin/carddisp.pl?gene=HCN1
ACADS	Acyl-CoA Dehydrogenase Short Chain	Protein Coding	P16219	58	GC12P138900	15.7065515518188	https://www.genecards.org/cgi-bin/carddisp.pl?gene=ACADS
PPOX	Protoporphyrinogen Oxidase	Protein Coding	P50336	57	GC01P177000	15.7025909423828	https://www.genecards.org/cgi-bin/carddisp.pl?gene=PPOX
MIR122	MicroRNA 122	RNA Gene		30	GC18P058451	15.6825218200684	https://www.genecards.org/cgi-bin/carddisp.pl?gene=MIR122
FARS2	Phenylalanyl-TRNA Synthetase 2, Mitochondrial	Protein Coding	O95363	57	GC06P009483	15.6824588775635	https://www.genecards.org/cgi-bin/carddisp.pl?gene=FARS2
CDK13	Cyclin Dependent Kinase 13	Protein Coding	Q14004	55	GC07P039950	15.6820430755615	https://www.genecards.org/cgi-bin/carddisp.pl?gene=CDK13
HP	Haptoglobin	Protein Coding	P00738	58	GC16P122099	15.6761322021484	https://www.genecards.org/cgi-bin/carddisp.pl?gene=HP
TGM2	Transglutaminase 2	Protein Coding	P21980	60	GC20M038127	15.6696472167969	https://www.genecards.org/cgi-bin/carddisp.pl?gene=TGM2
CDC6	Cell Division Cycle 6	Protein Coding	Q99741	59	GC17P040287	15.6638650894165	https://www.genecards.org/cgi-bin/carddisp.pl?gene=CDC6
ATXN2	Ataxin 2	Protein Coding	Q99700	56	GC12M111443	15.6595125198364	https://www.genecards.org/cgi-bin/carddisp.pl?gene=ATXN2
ZFYVE26	Zinc Finger FYVE-Type Containing 26	Protein Coding	Q68DK2	51	GC14M067727	15.6526966094971	https://www.genecards.org/cgi-bin/carddisp.pl?gene=ZFYVE26
TGIF1	TGFB Induced Factor Homeobox 1	Protein Coding	Q15583	57	GC18P003411	15.6490211486816	https://www.genecards.org/cgi-bin/carddisp.pl?gene=TGIF1
MIF	Macrophage Migration Inhibitory Factor	Protein Coding	P14174	61	GC22P023894	15.6388854980469	https://www.genecards.org/cgi-bin/carddisp.pl?gene=MIF
C9orf72	C9orf72-SMCR8 Complex Subunit	Protein Coding	Q96LT7	54	GC09M030157	15.6322889328003	https://www.genecards.org/cgi-bin/carddisp.pl?gene=C9orf72
VSX2	Visual System Homeobox 2	Protein Coding	P58304	52	GC14P074239	15.6311416625977	https://www.genecards.org/cgi-bin/carddisp.pl?gene=VSX2
PDCD1	Programmed Cell Death 1	Protein Coding	Q15116	60	GC02M241849	15.6266593933105	https://www.genecards.org/cgi-bin/carddisp.pl?gene=PDCD1
RHOA	Ras Homolog Family Member A	Protein Coding	P61586	62	GC03M049359	15.6262550354004	https://www.genecards.org/cgi-bin/carddisp.pl?gene=RHOA
VPS13A	Vacuolar Protein Sorting 13 Homolog A	Protein Coding	Q96RL7	53	GC09P077177	15.6221418380737	https://www.genecards.org/cgi-bin/carddisp.pl?gene=VPS13A
AP1S1	Adaptor Related Protein Complex 1 Subunit Sigma 1	Protein Coding	P61966	51	GC07P101154	15.6194190979004	https://www.genecards.org/cgi-bin/carddisp.pl?gene=AP1S1
VAMP1	Vesicle Associated Membrane Protein 1	Protein Coding	P23763	57	GC12M006462	15.6149778366089	https://www.genecards.org/cgi-bin/carddisp.pl?gene=VAMP1
IRF8	Interferon Regulatory Factor 8	Protein Coding	Q02556	59	GC16P122611	15.6072940826416	https://www.genecards.org/cgi-bin/carddisp.pl?gene=IRF8
FAH	Fumarylacetoacetate Hydrolase	Protein Coding	P16930	59	GC15P080152	15.6036567687988	https://www.genecards.org/cgi-bin/carddisp.pl?gene=FAH
MN1	MN1 Proto-Oncogene, Transcriptional Regulator	Protein Coding	Q10571	53	GC22M027748	15.5942707061768	https://www.genecards.org/cgi-bin/carddisp.pl?gene=MN1
DPH1	Diphthamide Biosynthesis 1	Protein Coding	Q9BZG8	52	GC17P002030	15.5869741439819	https://www.genecards.org/cgi-bin/carddisp.pl?gene=DPH1
CYP2D6	Cytochrome P450 Family 2 Subfamily D Member 6 (Gene/Pseudogene)	Protein Coding	P10635	60	GC22M042126	15.5864286422729	https://www.genecards.org/cgi-bin/carddisp.pl?gene=CYP2D6
KIF1B	Kinesin Family Member 1B	Protein Coding	O60333	55	GC01P010210	15.5801458358765	https://www.genecards.org/cgi-bin/carddisp.pl?gene=KIF1B
AGPAT2	1-Acylglycerol-3-Phosphate O-Acyltransferase 2	Protein Coding	O15120	57	GC09M136673	15.5776243209839	https://www.genecards.org/cgi-bin/carddisp.pl?gene=AGPAT2
AKT2	AKT Serine/Threonine Kinase 2	Protein Coding	P31751	67	GC19M040230	15.5461444854736	https://www.genecards.org/cgi-bin/carddisp.pl?gene=AKT2
AARS2	Alanyl-TRNA Synthetase 2, Mitochondrial	Protein Coding	Q5JTZ9	57	GC06M106778	15.5321178436279	https://www.genecards.org/cgi-bin/carddisp.pl?gene=AARS2
PIK3CB	Phosphatidylinositol-4,5-Bisphosphate 3-Kinase Catalytic Subunit Beta	Protein Coding	P42338	61	GC03M138652	15.5237770080566	https://www.genecards.org/cgi-bin/carddisp.pl?gene=PIK3CB
EPHB4	EPH Receptor B4	Protein Coding	P54760	66	GC07M106759	15.5213565826416	https://www.genecards.org/cgi-bin/carddisp.pl?gene=EPHB4
MAPK3	Mitogen-Activated Protein Kinase 3	Protein Coding	P27361	62	GC16M051076	15.5193490982056	https://www.genecards.org/cgi-bin/carddisp.pl?gene=MAPK3
ACTA1	Actin Alpha 1, Skeletal Muscle	Protein Coding	P68133	61	GC01M230668	15.4990816116333	https://www.genecards.org/cgi-bin/carddisp.pl?gene=ACTA1
VTN	Vitronectin	Protein Coding	P04004	57	GC17M096696	15.4934539794922	https://www.genecards.org/cgi-bin/carddisp.pl?gene=VTN
REEP1	Receptor Accessory Protein 1	Protein Coding	Q9H902	52	GC02M086213	15.492790222168	https://www.genecards.org/cgi-bin/carddisp.pl?gene=REEP1
USP18	Ubiquitin Specific Peptidase 18	Protein Coding	Q9UMW8	52	GC22P018149	15.4927272796631	https://www.genecards.org/cgi-bin/carddisp.pl?gene=USP18
CLTC	Clathrin Heavy Chain	Protein Coding	Q00610	60	GC17P059619	15.4913892745972	https://www.genecards.org/cgi-bin/carddisp.pl?gene=CLTC
CSF3R	Colony Stimulating Factor 3 Receptor	Protein Coding	Q99062	60	GC01M036466	15.4803552627563	https://www.genecards.org/cgi-bin/carddisp.pl?gene=CSF3R
DPM1	Dolichyl-Phosphate Mannosyltransferase Subunit 1, Catalytic	Protein Coding	O60762	56	GC20M050934	15.4707765579224	https://www.genecards.org/cgi-bin/carddisp.pl?gene=DPM1
NEAT1	Nuclear Paraspeckle Assembly Transcript 1	RNA Gene		34	GC11P107808	15.4676952362061	https://www.genecards.org/cgi-bin/carddisp.pl?gene=NEAT1
KRT14	Keratin 14	Protein Coding	P02533	60	GC17M041582	15.4620246887207	https://www.genecards.org/cgi-bin/carddisp.pl?gene=KRT14
TNNT3	Troponin T3, Fast Skeletal Type	Protein Coding	P45378	56	GC11P020305	15.4609689712524	https://www.genecards.org/cgi-bin/carddisp.pl?gene=TNNT3
HAVCR2	Hepatitis A Virus Cellular Receptor 2	Protein Coding	Q8TDQ0	58	GC05M157063	15.4570808410645	https://www.genecards.org/cgi-bin/carddisp.pl?gene=HAVCR2
CD274	CD274 Molecule	Protein Coding	Q9NZQ7	58	GC09P005450	15.4525146484375	https://www.genecards.org/cgi-bin/carddisp.pl?gene=CD274
APC2	APC Regulator Of WNT Signaling Pathway 2	Protein Coding	O95996	52	GC19P151411	15.4488525390625	https://www.genecards.org/cgi-bin/carddisp.pl?gene=APC2
COL6A2	Collagen Type VI Alpha 2 Chain	Protein Coding	P12110	58	GC21P046098	15.4480962753296	https://www.genecards.org/cgi-bin/carddisp.pl?gene=COL6A2
SLC1A3	Solute Carrier Family 1 Member 3	Protein Coding	P43003	62	GC05P036736	15.4422817230225	https://www.genecards.org/cgi-bin/carddisp.pl?gene=SLC1A3
EHHADH	Enoyl-CoA Hydratase And 3-Hydroxyacyl CoA Dehydrogenase	Protein Coding	Q08426	55	GC03M185190	15.4407501220703	https://www.genecards.org/cgi-bin/carddisp.pl?gene=EHHADH
CYBC1	Cytochrome B-245 Chaperone 1	Protein Coding	Q9BQA9	47	GC17M098300	15.4321060180664	https://www.genecards.org/cgi-bin/carddisp.pl?gene=CYBC1
UCHL1	Ubiquitin C-Terminal Hydrolase L1	Protein Coding	P09936	65	GC04P041256	15.4169254302979	https://www.genecards.org/cgi-bin/carddisp.pl?gene=UCHL1
AQP2	Aquaporin 2	Protein Coding	P41181	61	GC12P049950	15.4058704376221	https://www.genecards.org/cgi-bin/carddisp.pl?gene=AQP2
MIR145	MicroRNA 145	RNA Gene		32	GC05P149430	15.4030780792236	https://www.genecards.org/cgi-bin/carddisp.pl?gene=MIR145
KCND2	Potassium Voltage-Gated Channel Subfamily D Member 2	Protein Coding	Q9NZV8	57	GC07P120273	15.3956842422485	https://www.genecards.org/cgi-bin/carddisp.pl?gene=KCND2
SELE	Selectin E	Protein Coding	P16581	57	GC01M169722	15.3904705047607	https://www.genecards.org/cgi-bin/carddisp.pl?gene=SELE
IL12A	Interleukin 12A	Protein Coding	P29459	56	GC03P159988	15.3818655014038	https://www.genecards.org/cgi-bin/carddisp.pl?gene=IL12A
ABCD3	ATP Binding Cassette Subfamily D Member 3	Protein Coding	P28288	57	GC01P094385	15.3810329437256	https://www.genecards.org/cgi-bin/carddisp.pl?gene=ABCD3
CD2AP	CD2 Associated Protein	Protein Coding	Q9Y5K6	56	GC06P182098	15.3803634643555	https://www.genecards.org/cgi-bin/carddisp.pl?gene=CD2AP
REST	RE1 Silencing Transcription Factor	Protein Coding	Q13127	55	GC04P056907	15.375226020813	https://www.genecards.org/cgi-bin/carddisp.pl?gene=REST
CHUK	Component Of Inhibitor Of Nuclear Factor Kappa B Kinase Complex	Protein Coding	O15111	63	GC10M100597	15.3743000030518	https://www.genecards.org/cgi-bin/carddisp.pl?gene=CHUK
NTS	Neurotensin	Protein Coding	P30990	53	GC12P085876	15.3740615844727	https://www.genecards.org/cgi-bin/carddisp.pl?gene=NTS
IHH	Indian Hedgehog Signaling Molecule	Protein Coding	Q14623	59	GC02M219054	15.3658838272095	https://www.genecards.org/cgi-bin/carddisp.pl?gene=IHH
RPGR	Retinitis Pigmentosa GTPase Regulator	Protein Coding	Q92834	54	GC0XM038269	15.3350315093994	https://www.genecards.org/cgi-bin/carddisp.pl?gene=RPGR
TKT	Transketolase	Protein Coding	P29401	58	GC03M053224	15.3291025161743	https://www.genecards.org/cgi-bin/carddisp.pl?gene=TKT
MMAB	Metabolism Of Cobalamin Associated B	Protein Coding	Q96EY8	56	GC12M109553	15.3243446350098	https://www.genecards.org/cgi-bin/carddisp.pl?gene=MMAB
NUBPL	NUBP Iron-Sulfur Cluster Assembly Factor, Mitochondrial	Protein Coding	Q8TB37	52	GC14P031489	15.2990522384644	https://www.genecards.org/cgi-bin/carddisp.pl?gene=NUBPL
TXNL4A	Thioredoxin Like 4A	Protein Coding	P83876	52	GC18M079970	15.2942209243774	https://www.genecards.org/cgi-bin/carddisp.pl?gene=TXNL4A
ADGRG1	Adhesion G Protein-Coupled Receptor G1	Protein Coding	Q9Y653	55	GC16P057610	15.2935247421265	https://www.genecards.org/cgi-bin/carddisp.pl?gene=ADGRG1
HYCC1	Hyccin PI4KA Lipid Kinase Complex Subunit 1	Protein Coding	Q9BYI3	48	GC07M022994	15.2888832092285	https://www.genecards.org/cgi-bin/carddisp.pl?gene=HYCC1
AGO2	Argonaute RISC Catalytic Component 2	Protein Coding	Q9UKV8	55	GC08M141032	15.2881183624268	https://www.genecards.org/cgi-bin/carddisp.pl?gene=AGO2
IL1RAPL2	Interleukin 1 Receptor Accessory Protein Like 2	Protein Coding	Q9NP60	51	GC0XP104566	15.278980255127	https://www.genecards.org/cgi-bin/carddisp.pl?gene=IL1RAPL2
NDUFA9	NADH:Ubiquinone Oxidoreductase Subunit A9	Protein Coding	Q16795	55	GC12P004649	15.2779092788696	https://www.genecards.org/cgi-bin/carddisp.pl?gene=NDUFA9
H3-3A	H3.3 Histone A	Protein Coding	P84243	57	GC01P226062	15.2757720947266	https://www.genecards.org/cgi-bin/carddisp.pl?gene=H3-3A
MIR146B	MicroRNA 146b	RNA Gene		29	GC10P102436	15.2755088806152	https://www.genecards.org/cgi-bin/carddisp.pl?gene=MIR146B
CLPB	ClpB Family Mitochondrial Disaggregase	Protein Coding	Q9H078	56	GC11M139993	15.2690181732178	https://www.genecards.org/cgi-bin/carddisp.pl?gene=CLPB
SCN1A-AS1	SCN1A And SCN9A Antisense RNA 1	RNA Gene		24	GC02P165959	15.2585916519165	https://www.genecards.org/cgi-bin/carddisp.pl?gene=SCN1A-AS1
FGF19	Fibroblast Growth Factor 19	Protein Coding	O95750	57	GC11M139938	15.2551403045654	https://www.genecards.org/cgi-bin/carddisp.pl?gene=FGF19
CAVIN1	Caveolae Associated Protein 1	Protein Coding	Q6NZI2	54	GC17M097212	15.2300825119019	https://www.genecards.org/cgi-bin/carddisp.pl?gene=CAVIN1
RAD51B	RAD51 Paralog B	Protein Coding	O15315	52	GC14P067819	15.2279367446899	https://www.genecards.org/cgi-bin/carddisp.pl?gene=RAD51B
PIGP	Phosphatidylinositol Glycan Anchor Biosynthesis Class P	Protein Coding	P57054	48	GC21M037059	15.2247972488403	https://www.genecards.org/cgi-bin/carddisp.pl?gene=PIGP
CHRNA7	Cholinergic Receptor Nicotinic Alpha 7 Subunit	Protein Coding	P36544	56	GC15P031923	15.2236080169678	https://www.genecards.org/cgi-bin/carddisp.pl?gene=CHRNA7
CLDN5	Claudin 5	Protein Coding	O00501	53	GC22M019523	15.2203006744385	https://www.genecards.org/cgi-bin/carddisp.pl?gene=CLDN5
SPR	Sepiapterin Reductase	Protein Coding	P35270	62	GC02P072887	15.2184362411499	https://www.genecards.org/cgi-bin/carddisp.pl?gene=SPR
LTA	Lymphotoxin Alpha	Protein Coding	P01374	55	GC06P181891	15.2081451416016	https://www.genecards.org/cgi-bin/carddisp.pl?gene=LTA
KIF11	Kinesin Family Member 11	Protein Coding	P52732	61	GC10P092574	15.2075138092041	https://www.genecards.org/cgi-bin/carddisp.pl?gene=KIF11
PSEN2	Presenilin 2	Protein Coding	P49810	63	GC01P226870	15.2059164047241	https://www.genecards.org/cgi-bin/carddisp.pl?gene=PSEN2
GAPDH	Glyceraldehyde-3-Phosphate Dehydrogenase	Protein Coding	P04406	64	GC12P074057	15.1871166229248	https://www.genecards.org/cgi-bin/carddisp.pl?gene=GAPDH
TLR9	Toll Like Receptor 9	Protein Coding	Q9NR96	58	GC03M054885	15.1860752105713	https://www.genecards.org/cgi-bin/carddisp.pl?gene=TLR9
TRIM21	Tripartite Motif Containing 21	Protein Coding	P19474	55	GC11M004384	15.1744575500488	https://www.genecards.org/cgi-bin/carddisp.pl?gene=TRIM21
TAT	Tyrosine Aminotransferase	Protein Coding	P17735	58	GC16M071565	15.1633577346802	https://www.genecards.org/cgi-bin/carddisp.pl?gene=TAT
CDKN1A	Cyclin Dependent Kinase Inhibitor 1A	Protein Coding	P38936	63	GC06P182020	15.1632261276245	https://www.genecards.org/cgi-bin/carddisp.pl?gene=CDKN1A
GDI1	GDP Dissociation Inhibitor 1	Protein Coding	P31150	58	GC0XP154436	15.1585140228271	https://www.genecards.org/cgi-bin/carddisp.pl?gene=GDI1
OXT	Oxytocin/Neurophysin I Prepropeptide	Protein Coding	P01178	50	GC20P010955	15.1539649963379	https://www.genecards.org/cgi-bin/carddisp.pl?gene=OXT
CUX1	Cut Like Homeobox 1	Protein Coding	Q13948	57	GC07P101815	15.150426864624	https://www.genecards.org/cgi-bin/carddisp.pl?gene=CUX1
MDH2	Malate Dehydrogenase 2	Protein Coding	P40926	60	GC07P076048	15.1418657302856	https://www.genecards.org/cgi-bin/carddisp.pl?gene=MDH2
CHRNA4	Cholinergic Receptor Nicotinic Alpha 4 Subunit	Protein Coding	P43681	62	GC20M063343	15.1308717727661	https://www.genecards.org/cgi-bin/carddisp.pl?gene=CHRNA4
AGTR1	Angiotensin II Receptor Type 1	Protein Coding	P30556	65	GC03P148697	15.1267127990723	https://www.genecards.org/cgi-bin/carddisp.pl?gene=AGTR1
MAP3K1	Mitogen-Activated Protein Kinase Kinase Kinase 1	Protein Coding	Q13233	63	GC05P056815	15.1204605102539	https://www.genecards.org/cgi-bin/carddisp.pl?gene=MAP3K1
IFNB1	Interferon Beta 1	Protein Coding	P01574	55	GC09M021077	15.1047134399414	https://www.genecards.org/cgi-bin/carddisp.pl?gene=IFNB1
KCNA5	Potassium Voltage-Gated Channel Subfamily A Member 5	Protein Coding	P22460	58	GC12P005043	15.1030969619751	https://www.genecards.org/cgi-bin/carddisp.pl?gene=KCNA5
SPEN	Spen Family Transcriptional Repressor	Protein Coding	Q96T58	52	GC01P075658	15.1028861999512	https://www.genecards.org/cgi-bin/carddisp.pl?gene=SPEN
PDHB	Pyruvate Dehydrogenase E1 Subunit Beta	Protein Coding	P11177	60	GC03M058499	15.0961055755615	https://www.genecards.org/cgi-bin/carddisp.pl?gene=PDHB
IL4R	Interleukin 4 Receptor	Protein Coding	P24394	60	GC16P120788	15.0693473815918	https://www.genecards.org/cgi-bin/carddisp.pl?gene=IL4R
NDUFA13	NADH:Ubiquinone Oxidoreductase Subunit A13	Protein Coding	Q9P0J0	56	GC19P019515	15.0616397857666	https://www.genecards.org/cgi-bin/carddisp.pl?gene=NDUFA13
LHCGR	Luteinizing Hormone/Choriogonadotropin Receptor	Protein Coding	P22888	59	GC02M048686	15.0595703125	https://www.genecards.org/cgi-bin/carddisp.pl?gene=LHCGR
ISCA2	Iron-Sulfur Cluster Assembly 2	Protein Coding	Q86U28	51	GC14P074493	15.0565595626831	https://www.genecards.org/cgi-bin/carddisp.pl?gene=ISCA2
MIR132	MicroRNA 132	RNA Gene		30	GC17M002049	15.0520496368408	https://www.genecards.org/cgi-bin/carddisp.pl?gene=MIR132
PRMT7	Protein Arginine Methyltransferase 7	Protein Coding	Q9NVM4	55	GC16P121926	15.044361114502	https://www.genecards.org/cgi-bin/carddisp.pl?gene=PRMT7
PDHX	Pyruvate Dehydrogenase Complex Component X	Protein Coding	O00330	59	GC11P034894	15.0408363342285	https://www.genecards.org/cgi-bin/carddisp.pl?gene=PDHX
BAX	BCL2 Associated X, Apoptosis Regulator	Protein Coding	Q07812	64	GC19P048954	15.0311374664307	https://www.genecards.org/cgi-bin/carddisp.pl?gene=BAX
NDUFAF4	NADH:Ubiquinone Oxidoreductase Complex Assembly Factor 4	Protein Coding	Q9P032	54	GC06M096889	15.0304574966431	https://www.genecards.org/cgi-bin/carddisp.pl?gene=NDUFAF4
CCL3	C-C Motif Chemokine Ligand 3	Protein Coding	P10147	54	GC17M036088	15.0259952545166	https://www.genecards.org/cgi-bin/carddisp.pl?gene=CCL3
CNR1	Cannabinoid Receptor 1	Protein Coding	P21554	59	GC06M088139	15.022629737854	https://www.genecards.org/cgi-bin/carddisp.pl?gene=CNR1
AMT	Aminomethyltransferase	Protein Coding	P48728	56	GC03M054763	15.0103874206543	https://www.genecards.org/cgi-bin/carddisp.pl?gene=AMT
CALCA	Calcitonin Related Polypeptide Alpha	Protein Coding	P06881	57	GC11M014966	15.0073442459106	https://www.genecards.org/cgi-bin/carddisp.pl?gene=CALCA
SFTPB	Surfactant Protein B	Protein Coding	P07988	56	GC02M085657	15.0045652389526	https://www.genecards.org/cgi-bin/carddisp.pl?gene=SFTPB
COASY	Coenzyme A Synthase	Protein Coding	Q13057	57	GC17P042561	14.9893913269043	https://www.genecards.org/cgi-bin/carddisp.pl?gene=COASY
KIF5A	Kinesin Family Member 5A	Protein Coding	Q12840	58	GC12P075496	14.9891729354858	https://www.genecards.org/cgi-bin/carddisp.pl?gene=KIF5A
DLAT	Dihydrolipoamide S-Acetyltransferase	Protein Coding	P10515	58	GC11P113462	14.9830322265625	https://www.genecards.org/cgi-bin/carddisp.pl?gene=DLAT
GNAO1	G Protein Subunit Alpha O1	Protein Coding	P09471	60	GC16P121581	14.9750080108643	https://www.genecards.org/cgi-bin/carddisp.pl?gene=GNAO1
CASP3	Caspase 3	Protein Coding	P42574	62	GC04M184627	14.9708290100098	https://www.genecards.org/cgi-bin/carddisp.pl?gene=CASP3
COG7	Component Of Oligomeric Golgi Complex 7	Protein Coding	P83436	50	GC16M023388	14.9631290435791	https://www.genecards.org/cgi-bin/carddisp.pl?gene=COG7
MIR140	MicroRNA 140	RNA Gene		32	GC16P122015	14.9629383087158	https://www.genecards.org/cgi-bin/carddisp.pl?gene=MIR140
DROSHA	Drosha Ribonuclease III	Protein Coding	Q9NRR4	57	GC05M031401	14.9628419876099	https://www.genecards.org/cgi-bin/carddisp.pl?gene=DROSHA
D2HGDH	D-2-Hydroxyglutarate Dehydrogenase	Protein Coding	Q8N465	56	GC02P241734	14.962064743042	https://www.genecards.org/cgi-bin/carddisp.pl?gene=D2HGDH
CHAMP1	Chromosome Alignment Maintaining Phosphoprotein 1	Protein Coding	Q96JM3	50	GC13P114314	14.9523792266846	https://www.genecards.org/cgi-bin/carddisp.pl?gene=CHAMP1
TUBB	Tubulin Beta Class I	Protein Coding	P07437	62	GC06P181873	14.9421072006226	https://www.genecards.org/cgi-bin/carddisp.pl?gene=TUBB
GSN	Gelsolin	Protein Coding	P06396	62	GC09P121201	14.9419288635254	https://www.genecards.org/cgi-bin/carddisp.pl?gene=GSN
MMAA	Metabolism Of Cobalamin Associated A	Protein Coding	Q8IVH4	51	GC04P145658	14.9356460571289	https://www.genecards.org/cgi-bin/carddisp.pl?gene=MMAA
TUFM	Tu Translation Elongation Factor, Mitochondrial	Protein Coding	P49411	57	GC16M050902	14.9323806762695	https://www.genecards.org/cgi-bin/carddisp.pl?gene=TUFM
DLX5	Distal-Less Homeobox 5	Protein Coding	P56178	57	GC07M097020	14.9217071533203	https://www.genecards.org/cgi-bin/carddisp.pl?gene=DLX5
CLDN16	Claudin 16	Protein Coding	Q9Y5I7	52	GC03P190290	14.920392036438	https://www.genecards.org/cgi-bin/carddisp.pl?gene=CLDN16
NDUFV2	NADH:Ubiquinone Oxidoreductase Core Subunit V2	Protein Coding	P19404	56	GC18P009116	14.9116249084473	https://www.genecards.org/cgi-bin/carddisp.pl?gene=NDUFV2
ACD	ACD Shelterin Complex Subunit And Telomerase Recruitment Factor	Protein Coding	Q96AP0	54	GC16M067865	14.9068489074707	https://www.genecards.org/cgi-bin/carddisp.pl?gene=ACD
MIR22	MicroRNA 22	RNA Gene		31	GC17M001713	14.9059715270996	https://www.genecards.org/cgi-bin/carddisp.pl?gene=MIR22
EMP2	Epithelial Membrane Protein 2	Protein Coding	P54851	54	GC16M050197	14.9053716659546	https://www.genecards.org/cgi-bin/carddisp.pl?gene=EMP2
LEPR	Leptin Receptor	Protein Coding	P48357	62	GC01P078814	14.905177116394	https://www.genecards.org/cgi-bin/carddisp.pl?gene=LEPR
FBXW7	F-Box And WD Repeat Domain Containing 7	Protein Coding	Q969H0	58	GC04M152321	14.9035863876343	https://www.genecards.org/cgi-bin/carddisp.pl?gene=FBXW7
GSTM1	Glutathione S-Transferase Mu 1	Protein Coding	P09488	55	GC01P109687	14.9029579162598	https://www.genecards.org/cgi-bin/carddisp.pl?gene=GSTM1
TUBB4A	Tubulin Beta 4A Class IVa	Protein Coding	P04350	60	GC19M107957	14.8987684249878	https://www.genecards.org/cgi-bin/carddisp.pl?gene=TUBB4A
HJV	Hemojuvelin BMP Co-Receptor	Protein Coding	Q6ZVN8	56	GC01M167014	14.8916053771973	https://www.genecards.org/cgi-bin/carddisp.pl?gene=HJV
BANF1	Barrier To Autointegration Nuclear Assembly Factor 1	Protein Coding	O75531	55	GC11P066002	14.8911123275757	https://www.genecards.org/cgi-bin/carddisp.pl?gene=BANF1
MMP3	Matrix Metallopeptidase 3	Protein Coding	P08254	62	GC11M102835	14.8853607177734	https://www.genecards.org/cgi-bin/carddisp.pl?gene=MMP3
MTTP	Microsomal Triglyceride Transfer Protein	Protein Coding	P55157	57	GC04P099563	14.876898765564	https://www.genecards.org/cgi-bin/carddisp.pl?gene=MTTP
VCAM1	Vascular Cell Adhesion Molecule 1	Protein Coding	P19320	58	GC01P100719	14.8647756576538	https://www.genecards.org/cgi-bin/carddisp.pl?gene=VCAM1
WNK3	WNK Lysine Deficient Protein Kinase 3	Protein Coding	Q9BYP7	54	GC0XM054533	14.8563919067383	https://www.genecards.org/cgi-bin/carddisp.pl?gene=WNK3
EGR2	Early Growth Response 2	Protein Coding	P11161	58	GC10M062811	14.851658821106	https://www.genecards.org/cgi-bin/carddisp.pl?gene=EGR2
CDK6	Cyclin Dependent Kinase 6	Protein Coding	Q00534	64	GC07M092604	14.8447685241699	https://www.genecards.org/cgi-bin/carddisp.pl?gene=CDK6
RSPO1	R-Spondin 1	Protein Coding	Q2MKA7	55	GC01M037612	14.8429861068726	https://www.genecards.org/cgi-bin/carddisp.pl?gene=RSPO1
FDX2	Ferredoxin 2	Protein Coding	Q6P4F2	46	GC19M108111	14.8414249420166	https://www.genecards.org/cgi-bin/carddisp.pl?gene=FDX2
LHX3	LIM Homeobox 3	Protein Coding	Q9UBR4	55	GC09M136196	14.8318204879761	https://www.genecards.org/cgi-bin/carddisp.pl?gene=LHX3
TMEM126A	Transmembrane Protein 126A	Protein Coding	Q9H061	52	GC11P085647	14.8275470733643	https://www.genecards.org/cgi-bin/carddisp.pl?gene=TMEM126A
FGFR4	Fibroblast Growth Factor Receptor 4	Protein Coding	P22455	64	GC05P177086	14.8263244628906	https://www.genecards.org/cgi-bin/carddisp.pl?gene=FGFR4
MARS2	Methionyl-TRNA Synthetase 2, Mitochondrial	Protein Coding	Q96GW9	54	GC02P197705	14.8179016113281	https://www.genecards.org/cgi-bin/carddisp.pl?gene=MARS2
NCAM1	Neural Cell Adhesion Molecule 1	Protein Coding	P13591	61	GC11P112961	14.810525894165	https://www.genecards.org/cgi-bin/carddisp.pl?gene=NCAM1
WDR62	WD Repeat Domain 62	Protein Coding	O43379	51	GC19P036054	14.8103876113892	https://www.genecards.org/cgi-bin/carddisp.pl?gene=WDR62
IL15	Interleukin 15	Protein Coding	P40933	55	GC04P141636	14.7947998046875	https://www.genecards.org/cgi-bin/carddisp.pl?gene=IL15
ENO2	Enolase 2	Protein Coding	P09104	60	GC12P006913	14.78981590271	https://www.genecards.org/cgi-bin/carddisp.pl?gene=ENO2
ARFGEF1	ARF Guanine Nucleotide Exchange Factor 1	Protein Coding	Q9Y6D6	52	GC08M067173	14.7871952056885	https://www.genecards.org/cgi-bin/carddisp.pl?gene=ARFGEF1
ARFGEF2	ARF Guanine Nucleotide Exchange Factor 2	Protein Coding	Q9Y6D5	52	GC20P048921	14.7865772247314	https://www.genecards.org/cgi-bin/carddisp.pl?gene=ARFGEF2
DDB2	Damage Specific DNA Binding Protein 2	Protein Coding	Q92466	59	GC11P049090	14.7737340927124	https://www.genecards.org/cgi-bin/carddisp.pl?gene=DDB2
CARS2	Cysteinyl-TRNA Synthetase 2, Mitochondrial	Protein Coding	Q9HA77	53	GC13M110641	14.7674551010132	https://www.genecards.org/cgi-bin/carddisp.pl?gene=CARS2
TCIRG1	T Cell Immune Regulator 1, ATPase H+ Transporting V0 Subunit A3	Protein Coding	Q13488	57	GC11P108023	14.7631950378418	https://www.genecards.org/cgi-bin/carddisp.pl?gene=TCIRG1
HEPACAM	Hepatic And Glial Cell Adhesion Molecule	Protein Coding	Q14CZ8	52	GC11M124919	14.7488594055176	https://www.genecards.org/cgi-bin/carddisp.pl?gene=HEPACAM
ITGA4	Integrin Subunit Alpha 4	Protein Coding	P13612	62	GC02P181501	14.7459907531738	https://www.genecards.org/cgi-bin/carddisp.pl?gene=ITGA4
PROM1	Prominin 1	Protein Coding	O43490	60	GC04M015965	14.7393970489502	https://www.genecards.org/cgi-bin/carddisp.pl?gene=PROM1
PET100	PET100 Cytochrome C Oxidase Chaperone	Protein Coding	P0DJ07	41	GC19P151642	14.7351903915405	https://www.genecards.org/cgi-bin/carddisp.pl?gene=PET100
MED23	Mediator Complex Subunit 23	Protein Coding	Q9ULK4	55	GC06M131573	14.7266721725464	https://www.genecards.org/cgi-bin/carddisp.pl?gene=MED23
OAT	Ornithine Aminotransferase	Protein Coding	P04181	61	GC10M124397	14.7147703170776	https://www.genecards.org/cgi-bin/carddisp.pl?gene=OAT
TPM1	Tropomyosin 1	Protein Coding	P09493	61	GC15P200889	14.713397026062	https://www.genecards.org/cgi-bin/carddisp.pl?gene=TPM1
ALDH2	Aldehyde Dehydrogenase 2 Family Member	Protein Coding	P05091	64	GC12P111766	14.7058343887329	https://www.genecards.org/cgi-bin/carddisp.pl?gene=ALDH2
CPOX	Coproporphyrinogen Oxidase	Protein Coding	P36551	58	GC03M098576	14.6861944198608	https://www.genecards.org/cgi-bin/carddisp.pl?gene=CPOX
PLXND1	Plexin D1	Protein Coding	Q9Y4D7	54	GC03M129555	14.685133934021	https://www.genecards.org/cgi-bin/carddisp.pl?gene=PLXND1
ZDHHC9	Zinc Finger DHHC-Type Palmitoyltransferase 9	Protein Coding	Q9Y397	54	GC0XM129803	14.6846027374268	https://www.genecards.org/cgi-bin/carddisp.pl?gene=ZDHHC9
GPBAR1	G Protein-Coupled Bile Acid Receptor 1	Protein Coding	Q8TDU6	52	GC02P218259	14.6724977493286	https://www.genecards.org/cgi-bin/carddisp.pl?gene=GPBAR1
ELP1	Elongator Acetyltransferase Complex Subunit 1	Protein Coding	O95163	56	GC09M122249	14.6568565368652	https://www.genecards.org/cgi-bin/carddisp.pl?gene=ELP1
IFT57	Intraflagellar Transport 57	Protein Coding	Q9NWB7	51	GC03M108160	14.6533813476563	https://www.genecards.org/cgi-bin/carddisp.pl?gene=IFT57
MOCS2	Molybdenum Cofactor Synthesis 2	Protein Coding	O96033	55	GC05M053095	14.6474933624268	https://www.genecards.org/cgi-bin/carddisp.pl?gene=MOCS2
GNB3	G Protein Subunit Beta 3	Protein Coding	P16520	60	GC12P006839	14.6436729431152	https://www.genecards.org/cgi-bin/carddisp.pl?gene=GNB3
STX1B	Syntaxin 1B	Protein Coding	P61266	54	GC16M030989	14.6400966644287	https://www.genecards.org/cgi-bin/carddisp.pl?gene=STX1B
TSPAN7	Tetraspanin 7	Protein Coding	P41732	57	GC0XP038561	14.6358499526978	https://www.genecards.org/cgi-bin/carddisp.pl?gene=TSPAN7
RBCK1	RANBP2-Type And C3HC4-Type Zinc Finger Containing 1	Protein Coding	Q9BYM8	53	GC20P000407	14.6329784393311	https://www.genecards.org/cgi-bin/carddisp.pl?gene=RBCK1
MIR320A	MicroRNA 320a	RNA Gene		31	GC08M022455	14.6018581390381	https://www.genecards.org/cgi-bin/carddisp.pl?gene=MIR320A
BTNL2	Butyrophilin Like 2	Protein Coding	Q9UIR0	52	GC06M032393	14.5977077484131	https://www.genecards.org/cgi-bin/carddisp.pl?gene=BTNL2
YAP1	Yes1 Associated Transcriptional Regulator	Protein Coding	P46937	61	GC11P102110	14.5889205932617	https://www.genecards.org/cgi-bin/carddisp.pl?gene=YAP1
TIMP1	TIMP Metallopeptidase Inhibitor 1	Protein Coding	P01033	57	GC0XP060812	14.5866289138794	https://www.genecards.org/cgi-bin/carddisp.pl?gene=TIMP1
PRDX1	Peroxiredoxin 1	Protein Coding	Q06830	62	GC01M045906	14.5777797698975	https://www.genecards.org/cgi-bin/carddisp.pl?gene=PRDX1
CACNA1G	Calcium Voltage-Gated Channel Subunit Alpha1 G	Protein Coding	O43497	62	GC17P155147	14.5777683258057	https://www.genecards.org/cgi-bin/carddisp.pl?gene=CACNA1G
KISS1	KiSS-1 Metastasis Suppressor	Protein Coding	Q15726	53	GC01M204190	14.5739603042603	https://www.genecards.org/cgi-bin/carddisp.pl?gene=KISS1
SLC18A2	Solute Carrier Family 18 Member A2	Protein Coding	Q05940	60	GC10P117241	14.567554473877	https://www.genecards.org/cgi-bin/carddisp.pl?gene=SLC18A2
ITGA2B	Integrin Subunit Alpha 2b	Protein Coding	P08514	64	GC17M097296	14.5585823059082	https://www.genecards.org/cgi-bin/carddisp.pl?gene=ITGA2B
HSD3B2	Hydroxy-Delta-5-Steroid Dehydrogenase, 3 Beta- And Steroid Delta-Isomerase 2	Protein Coding	P26439	57	GC01P119414	14.5494117736816	https://www.genecards.org/cgi-bin/carddisp.pl?gene=HSD3B2
LYRM4	LYR Motif Containing 4	Protein Coding	Q9HD34	50	GC06M005036	14.5467767715454	https://www.genecards.org/cgi-bin/carddisp.pl?gene=LYRM4
TCN2	Transcobalamin 2	Protein Coding	P20062	55	GC22P091923	14.5411405563354	https://www.genecards.org/cgi-bin/carddisp.pl?gene=TCN2
KCNB1	Potassium Voltage-Gated Channel Subfamily B Member 1	Protein Coding	Q14721	60	GC20M049293	14.5372858047485	https://www.genecards.org/cgi-bin/carddisp.pl?gene=KCNB1
MT-TL2	Mitochondrially Encoded TRNA-Leu (CUN) 2	RNA Gene		22	GCMTP012268	14.5194396972656	https://www.genecards.org/cgi-bin/carddisp.pl?gene=MT-TL2
TNFSF15	TNF Superfamily Member 15	Protein Coding	O95150	55	GC09M114784	14.5155611038208	https://www.genecards.org/cgi-bin/carddisp.pl?gene=TNFSF15
DSG1	Desmoglein 1	Protein Coding	Q02413	55	GC18P031318	14.5013866424561	https://www.genecards.org/cgi-bin/carddisp.pl?gene=DSG1
CARD9	Caspase Recruitment Domain Family Member 9	Protein Coding	Q9H257	58	GC09M136364	14.4995040893555	https://www.genecards.org/cgi-bin/carddisp.pl?gene=CARD9
SC5D	Sterol-C5-Desaturase	Protein Coding	O75845	53	GC11P121292	14.4967517852783	https://www.genecards.org/cgi-bin/carddisp.pl?gene=SC5D
NUP98	Nucleoporin 98 And 96 Precursor	Protein Coding	P52948	58	GC11M003671	14.4876260757446	https://www.genecards.org/cgi-bin/carddisp.pl?gene=NUP98
MADD	MAP Kinase Activating Death Domain	Protein Coding	Q8WXG6	57	GC11P049095	14.4862079620361	https://www.genecards.org/cgi-bin/carddisp.pl?gene=MADD
LMBRD1	LMBR1 Domain Containing 1	Protein Coding	Q9NUN5	52	GC06M107033	14.4827136993408	https://www.genecards.org/cgi-bin/carddisp.pl?gene=LMBRD1
PHF8	PHD Finger Protein 8	Protein Coding	Q9UPP1	57	GC0XM053936	14.4746971130371	https://www.genecards.org/cgi-bin/carddisp.pl?gene=PHF8
SLC25A38	Solute Carrier Family 25 Member 38	Protein Coding	Q96DW6	49	GC03P042186	14.4658975601196	https://www.genecards.org/cgi-bin/carddisp.pl?gene=SLC25A38
CDON	Cell Adhesion Associated, Oncogene Regulated	Protein Coding	Q4KMG0	58	GC11M125955	14.4553909301758	https://www.genecards.org/cgi-bin/carddisp.pl?gene=CDON
CDKN2B-AS1	CDKN2B And CDKN2A Antisense Cis And Trans Regulatory RNA 1	RNA Gene		32	GC09P021994	14.4436483383179	https://www.genecards.org/cgi-bin/carddisp.pl?gene=CDKN2B-AS1
CCR1	C-C Motif Chemokine Receptor 1	Protein Coding	P32246	57	GC03M046218	14.4430618286133	https://www.genecards.org/cgi-bin/carddisp.pl?gene=CCR1
POU3F4	POU Class 3 Homeobox 4	Protein Coding	P49335	50	GC0XP083508	14.4407749176025	https://www.genecards.org/cgi-bin/carddisp.pl?gene=POU3F4
MGMT	O-6-Methylguanine-DNA Methyltransferase	Protein Coding	P16455	62	GC10P129467	14.4405040740967	https://www.genecards.org/cgi-bin/carddisp.pl?gene=MGMT
KRIT1	KRIT1 Ankyrin Repeat Containing	Protein Coding	O00522	54	GC07M092198	14.4384860992432	https://www.genecards.org/cgi-bin/carddisp.pl?gene=KRIT1
HMGCR	3-Hydroxy-3-Methylglutaryl-CoA Reductase	Protein Coding	P04035	61	GC05P075336	14.438136100769	https://www.genecards.org/cgi-bin/carddisp.pl?gene=HMGCR
[truncated: 4,428 more rows]
