# Supplementary material for: Investigation of the Mechanism of Cinnamaldehyde in Irritable Bowel Syndrome Based via Network Pharmacology, Molecular Docking, and Animal Experiments
Source: Pediatr Discov. 2025 Oct 5:e70017. Online ahead of print. doi: 10.1002/pdi3.70017 (PMC13398650; doi:10.1002/pdi3.70017)
Supplement: Supplementary file 1 — Supporting Information S1 [file PDI3-9999-0-s001.zip › Supplementary Materials/IBS Targets/OMIM-Gene-Map-Retrieval (1).xlsx]

## Sheet: Sheet
Gene Map Search - 'irritable bowel '
Downloaded:	May 6, 2025
Copyright (c) 1966-2025 Johns Hopkins University OMIM, data are provided for research purposes only.
Cytogenetic location	Genomic coordinates (From NCBI/GRCh38)	Gene/Locus	Gene/Locus name	Gene/Locus MIM number	Approved Symbol	Entrez Gene ID	Ensembl Gene ID	Comments	Phenotype	Phenotype MIM number	Inheritance	Pheno map key	Mouse Gene (from MGI)
1p36	1:1-27600000	IBD7	Inflammatory bowel disease 7	605225		57042		associated with rs6426833	{Inflammatory bowel disease 7}	605225		2
1p31.3	1:67138637-67265903	IL23R, IBD17	Interleukin 23 receptor	607562	IL23R	149233	ENSG00000162594,ENST00000347310;;;ENST00000347310		{Inflammatory bowel disease 17, protection against}	612261		3	Il23r
1p31.3	1:67138637-67265903	IL23R, IBD17	Interleukin 23 receptor	607562	IL23R	149233	ENSG00000162594,ENST00000347310;;;ENST00000347310		{Psoriasis, protection against}	605606		3	Il23r
1q32.1	1:198700001-207100000	IBD23	Inflammatory bowel disease 23	612381		100240733		associated with rs3024505	{Inflammatory bowel disease 23}	612381		2
1q32.1	1:200891531-200915742	INAVA, C1orf106, IBD29	Innate immunity activator	618051	INAVA	55765	ENSG00000163362,ENST00000413687;;;ENST00000413687		{Inflammatory bowel disease 29}	618077	AD	3	Inava
2p25.1	2:9488486-9555830	ADAM17, TACE, NISBD1	ADAM metallopeptidase domain 17	603639	ADAM17	6868	ENSG00000151694,ENST00000310823;;;ENST00000310823	mutation identified in 1 NISBD1 family	?Inflammatory skin and bowel disease, neonatal, 1	614328	AR	3	Adam17
2q14.1	2:112911165-112918882	IL37, IL1F7, FIL1Z, IL1H4, IL1RP1, IBD31	Interleukin 37	605510	IL37	27178	ENSG00000125571,ENST00000263326;;;ENST00000263326	mutation identified in 1 IBD31 patient	?Inflammatory bowel disease (infantile ulcerative colitis) 31	619398	AR	3
2q37.1	2:233251673-233295669	ATG16L1, APG16L, IBD10	Autophagy related 16 like 1	610767	ATG16L1	55054	ENSG00000085978,ENST00000392017;;;ENST00000392017		{Inflammatory bowel disease (Crohn disease) 10}	611081		3	Atg16l1
3p26	3:1-8100000	IBD9	Inflammatory bowel disease 9	608448		317669			{Inflammatory bowel disease 9}	608448		2
3p21.3	3:43600001-50600000	IBD12	Inflammatory bowel disease 12	612241		100188952			{Inflammatory bowel disease 12}	612241		2
5p13.1	5:38400001-42500000	IBD18	Inflammatory bowel disease 18	612262		100190931		associated with rs1373692	{Inflammatory bowel disease 18}	612262		2
5q31	5:131200001-145100000	IBD5	Inflammatory bowel disease 5	606348		50941			{Inflammatory bowel disease 5}	606348		2
5q33.1	5:150846521-150902402	IRGM, LRG47, IFI1, IBD19	Immunity-related GTPase family, M	608212	IRGM	345611	ENSG00000237693,ENST00000522154;;;ENST00000522154		{Inflammatory bowel disease (Crohn disease) 19}	612278		3	Igtp,Irgm1,Irgm2
5q33.1	5:150846521-150902402	IRGM, LRG47, IFI1, IBD19	Immunity-related GTPase family, M	608212	IRGM	345611	ENSG00000237693,ENST00000522154;;;ENST00000522154		{Mycobacterium tuberculosis, protection against}	607948		3	Igtp,Irgm1,Irgm2
6p21.3	6:30500001-36600000	IBD3	Inflammatory bowel disease 3	604519		30829			{Inflammatory bowel disease 3}	604519	AD	2
7q21.12	7:87503017-87713295	ABCB1, PGY1, MDR1, IBD13, ENPAT	ATP-binding cassette, subfamily B, member 1 (P-glycoprotein-1/multiple drug resistance-1)	171050	ABCB1	5243	ENSG00000085563,ENST00000622132;;;ENST00000622132		{Colchicine resistance}	120080		3	Abcb1a,Abcb1b
7q21.12	7:87503017-87713295	ABCB1, PGY1, MDR1, IBD13, ENPAT	ATP-binding cassette, subfamily B, member 1 (P-glycoprotein-1/multiple drug resistance-1)	171050	ABCB1	5243	ENSG00000085563,ENST00000622132;;;ENST00000622132		{Inflammatory bowel disease 13}	612244		3	Abcb1a,Abcb1b
7q21.12	7:87503017-87713295	ABCB1, PGY1, MDR1, IBD13, ENPAT	ATP-binding cassette, subfamily B, member 1 (P-glycoprotein-1/multiple drug resistance-1)	171050	ABCB1	5243	ENSG00000085563,ENST00000622132;;;ENST00000622132		Encephalopathy, acute transient	620950	AR	3	Abcb1a,Abcb1b
7q22	7:98400001-107800000	IBD11	Inflammatory bowel disease 11	191390		100529151		associated with MUC3A	{Inflammatory bowel disease 11}	191390	Mu	2
7q32.1	7:128937032-128950038	IRF5, IBD14, SLEB10	Interferon regulatory factor 5	607218	IRF5	3663	ENSG00000128604,ENST00000357234;;;ENST00000357234		{Inflammatory bowel disease 14}	612245		3	Irf5
7q32.1	7:128937032-128950038	IRF5, IBD14, SLEB10	Interferon regulatory factor 5	607218	IRF5	3663	ENSG00000128604,ENST00000357234;;;ENST00000357234		{Systemic lupus erythematosus, susceptibility to, 10}	612251		3	Irf5
9q32	9:112100001-114900000	IBD16	Inflammatory bowel disease 16, susceptibility to	612259		100190930			{Inflammatory bowel disease 16}	612259		2
10q21	10:51100001-68800000	IBD15	Inflammatory bowel disease 15	612255		100190929		association with rs10761659	{Inflammatory bowel disease 15}	612255		2
10q23-q24	10:80300001-104000000	IBD20	Inflammatory bowel disease 20	612288		100190788		associated with rs11190140	{Inflammatory bowel disease 20}	612288		2
11q23.3	11:117986394-118003037	IL10RA, IL10R, IBD28	Interleukin-10 receptor, alpha	146933	IL10RA	3587	ENSG00000110324,ENST00000227752;;;ENST00000227752		Inflammatory bowel disease 28, early onset, autosomal recessive	613148	AR	3	Il10ra
11q24.1	11:123069872-123195248	CLMP, ASAM, ACAM, CSBS	Coxsackievirus- and adenovirus receptor-like membrane protein	611693	CLMP	79827	ENSG00000166250,ENST00000448775;;;ENST00000448775		Congenital short bowel syndrome	615237	AR	3	Clmp
12p13.2-q24.1	12:10000001-113900000	IBD2	Inflammatory bowel disease 2	601458		3378		mainly ulcerative colitis	{Inflammatory bowel disease 2}	601458		2
12q15	12:67300001-71100000	IBD26	Inflammatory bowel disease 26	612639		100271838		associated with rs1558744	{Inflammatory bowel disease 26}	612639		2
13q13.3	13:34900001-39500000	IBD27	Inflammatory bowel disease 27	612796		100302059			{Inflammatory bowel disease 27}	612796		2
14q11-q12	14:17200001-32900000	IBD4	Inflammatory bowel disease 4	606675		50608			{Inflammatory bowel disease 4}	606675		2
16p	16:1-36800001	IBD8	Inflammatory bowel disease 8	606668		170595			{Inflammatory bowel disease 8}	606668		2
16q12.1	16:50693606-50733075	NOD2, CARD15, IBD1, CD, YAOS, BLAUS	Nucleotide-binding oligomerization domain protein 2	605956	NOD2	64127	ENSG00000167207,ENST00000647318;;;ENST00000647318		{Inflammatory bowel disease 1, Crohn disease}	266600	Mu	3	Nod2
16q12.1	16:50693606-50733075	NOD2, CARD15, IBD1, CD, YAOS, BLAUS	Nucleotide-binding oligomerization domain protein 2	605956	NOD2	64127	ENSG00000167207,ENST00000647318;;;ENST00000647318		{Yao syndrome}	617321	Mu	3	Nod2
16q12.1	16:50693606-50733075	NOD2, CARD15, IBD1, CD, YAOS, BLAUS	Nucleotide-binding oligomerization domain protein 2	605956	NOD2	64127	ENSG00000167207,ENST00000647318;;;ENST00000647318		Blau syndrome	186580	AD	3	Nod2
17q21.2	17:40200001-42800000	IBD22	Inflammatory bowel disease 22	612380		100240732		associated with rs744166	{Inflammatory bowel disease 22}	612380		2
18p11	18:1-18500000	IBD21	Inflammatory bowel disease 21	612354		100192312		associated with rs2542151	{Inflammatory bowel disease 21}	612354	AD	2
19p13	19:1-19900000	IBD6	Inflammatory bowel disease 6	606674		50942			{Inflammatory bowel disease 6}	606674		2
19q13.2	19:41330323-41353922	TGFB1, DPD1, CED, IBDIMDE	Transforming growth factor, beta-1	190180	TGFB1	7040	ENSG00000105329,ENST00000221930;;;ENST00000221930		{Cystic fibrosis lung disease, modifier of}	219700	AR	3	Tgfb1
19q13.2	19:41330323-41353922	TGFB1, DPD1, CED, IBDIMDE	Transforming growth factor, beta-1	190180	TGFB1	7040	ENSG00000105329,ENST00000221930;;;ENST00000221930		Camurati-Engelmann disease	131300	AD	3	Tgfb1
19q13.2	19:41330323-41353922	TGFB1, DPD1, CED, IBDIMDE	Transforming growth factor, beta-1	190180	TGFB1	7040	ENSG00000105329,ENST00000221930;;;ENST00000221930		Inflammatory bowel disease, immunodeficiency, and encephalopathy	618213	AR	3	Tgfb1
19q13.33	19:48203148-48255946	CARD8, TUCAN, KIAA0955, NDPP1, IBD30	Caspase recruitment domain-containing protein 8	609051	CARD8	22900	ENSG00000105483,ENST00000651546;;;ENST00000651546	mutation identified in 1 IBD30 family	?Inflammatory bowel disease (Crohn disease) 30	619079	AD	3
20q13	20:43100001-64444167	IBD24	Inflammatory bowel disease 24	612566		100270798		associated with rs2315008 and rs4809330	{Inflammatory bowel disease 24}	612566		2
21q22.11	21:33266367-33310182	IL10RB, CRFB4, IBD25	Interleukin 10 receptor, beta	123889	IL10RB	3588	ENSG00000243646,ENST00000290200;;;ENST00000290200	35kb distal to IFNAR; D21S58	{Hepatitis B virus, susceptibility to}	610424		3	Il10rb
21q22.11	21:33266367-33310182	IL10RB, CRFB4, IBD25	Interleukin 10 receptor, beta	123889	IL10RB	3588	ENSG00000243646,ENST00000290200;;;ENST00000290200	35kb distal to IFNAR; D21S58	Inflammatory bowel disease 25, early onset, autosomal recessive	612567	AR	3	Il10rb
Xq28	X:154348531-154374634	FLNA, FLN1, NHBP, OPD1, OPD2, FMD, MNS, CVD1, CSBS, FGS2	Filamin A, alpha (actin-binding protein-280)	300017	FLNA	2316	ENSG00000196924,ENST00000369850;;;ENST00000369850	mutation identified in 1 FGS2 patient	?FG syndrome 2	300321	XL	3	Flna
Xq28	X:154348531-154374634	FLNA, FLN1, NHBP, OPD1, OPD2, FMD, MNS, CVD1, CSBS, FGS2	Filamin A, alpha (actin-binding protein-280)	300017	FLNA	2316	ENSG00000196924,ENST00000369850;;;ENST00000369850	mutation identified in 1 FGS2 patient	Cardiac valvular dysplasia, X-linked	314400	XL	3	Flna
Xq28	X:154348531-154374634	FLNA, FLN1, NHBP, OPD1, OPD2, FMD, MNS, CVD1, CSBS, FGS2	Filamin A, alpha (actin-binding protein-280)	300017	FLNA	2316	ENSG00000196924,ENST00000369850;;;ENST00000369850	mutation identified in 1 FGS2 patient	Congenital short bowel syndrome	300048	XLR	3	Flna
Xq28	X:154348531-154374634	FLNA, FLN1, NHBP, OPD1, OPD2, FMD, MNS, CVD1, CSBS, FGS2	Filamin A, alpha (actin-binding protein-280)	300017	FLNA	2316	ENSG00000196924,ENST00000369850;;;ENST00000369850	mutation identified in 1 FGS2 patient	Frontometaphyseal dysplasia 1	305620	XLR	3	Flna
Xq28	X:154348531-154374634	FLNA, FLN1, NHBP, OPD1, OPD2, FMD, MNS, CVD1, CSBS, FGS2	Filamin A, alpha (actin-binding protein-280)	300017	FLNA	2316	ENSG00000196924,ENST00000369850;;;ENST00000369850	mutation identified in 1 FGS2 patient	Heterotopia, periventricular, 1	300049	XLD	3	Flna
Xq28	X:154348531-154374634	FLNA, FLN1, NHBP, OPD1, OPD2, FMD, MNS, CVD1, CSBS, FGS2	Filamin A, alpha (actin-binding protein-280)	300017	FLNA	2316	ENSG00000196924,ENST00000369850;;;ENST00000369850	mutation identified in 1 FGS2 patient	Intestinal pseudoobstruction, neuronal	300048	XLR	3	Flna
Xq28	X:154348531-154374634	FLNA, FLN1, NHBP, OPD1, OPD2, FMD, MNS, CVD1, CSBS, FGS2	Filamin A, alpha (actin-binding protein-280)	300017	FLNA	2316	ENSG00000196924,ENST00000369850;;;ENST00000369850	mutation identified in 1 FGS2 patient	Melnick-Needles syndrome	309350	XLD	3	Flna
Xq28	X:154348531-154374634	FLNA, FLN1, NHBP, OPD1, OPD2, FMD, MNS, CVD1, CSBS, FGS2	Filamin A, alpha (actin-binding protein-280)	300017	FLNA	2316	ENSG00000196924,ENST00000369850;;;ENST00000369850	mutation identified in 1 FGS2 patient	Otopalatodigital syndrome, type I	311300	XLD	3	Flna
Xq28	X:154348531-154374634	FLNA, FLN1, NHBP, OPD1, OPD2, FMD, MNS, CVD1, CSBS, FGS2	Filamin A, alpha (actin-binding protein-280)	300017	FLNA	2316	ENSG00000196924,ENST00000369850;;;ENST00000369850	mutation identified in 1 FGS2 patient	Otopalatodigital syndrome, type II	304120	XLD	3	Flna
Xq28	X:154348531-154374634	FLNA, FLN1, NHBP, OPD1, OPD2, FMD, MNS, CVD1, CSBS, FGS2	Filamin A, alpha (actin-binding protein-280)	300017	FLNA	2316	ENSG00000196924,ENST00000369850;;;ENST00000369850	mutation identified in 1 FGS2 patient	Terminal osseous dysplasia	300244	XLD	3	Flna
Phenotype Mapping Key
1 - The disorder is placed on the map due to its association with a gene, but the underlying defect is not known.
2 - The disorder was placed on the map by statistical methods.
3 - The molecular basis of the disorder is known.
4 - A contiguous gene duplication or deletion syndrome in which multiple genes are involved.
Inheritance Abbreviations
?AD	?Autosomal dominant
?XLR	?X-linked recessive
AD	Autosomal dominant
AR	Autosomal recessive
PD	Pseudoautosomal dominant
PR	Pseudoautosomal recessive
DD	Digenic dominant
DR	Digenic recessive
ICB	Inherited chromosomal imbalance
IC	Isolated cases
Mi	Mitochondrial
Mu	Multifactorial
SMo	Somatic mosaicism
SMu	Somatic mutation
XL	X-linked
XLD	X-linked dominant
XLR	X-linked recessive
YL	Y-linked

## Sheet: Sheet1
IBD7
IL23R
IBD23
INAVA
ADAM17
IL37
ATG16L1
IBD9
IBD12
IBD18
IBD5
IRGM
IBD3
ABCB1
IBD11
IRF5
IBD16
IBD15
IBD20
IL10RA
CLMP
IBD2
IBD26
IBD27
IBD4
IBD8
NOD2
IBD22
IBD21
IBD6
TGFB1
CARD8
IBD24
IL10RB
FLNA
IBD17
C1orf106
TACE
IL1F7
APG16L
LRG47
PGY1
IBD14
IL10R
ASAM
CARD15
DPD1
TUCAN
CRFB4
FLN1
IBD31
BLAUS
FMD
MNS
CVD1
CSBS
FGS2
IBD29
NISBD1
FIL1Z
IBD10
IFI1
MDR1
SLEB10
IBD28
ACAM
IBD1
CED
KIAA0955
IBD25
NHBP
IL1H4
IBD19
IBD13
CD
IBDIMDE
NDPP1
OPD1
IL1RP1
ENPAT
YAOS
IBD30
OPD2
