# Supplementary material for: Investigation of the Mechanism of Cinnamaldehyde in Irritable Bowel Syndrome Based via Network Pharmacology, Molecular Docking, and Animal Experiments
Source: Pediatr Discov. 2025 Oct 5:e70017. Online ahead of print. doi: 10.1002/pdi3.70017 (PMC13398650; doi:10.1002/pdi3.70017)
Supplement: Supplementary file 1 — Supporting Information S1 [file PDI3-9999-0-s001.zip › Supplementary Materials/IBS Targets/疾病.xlsx]

## Sheet: Sheet1
BRCA2
ATM
APC
PTEN
MSH6
TP53
MSH2
FBN1
BRCA1
MLH1
FLNA
CEP290
NF1
NOD2
PTCH1
PMS2
SCN5A
ATRX
TSC2
SMARCA4
KMT2D
BLM
BAP1
DICER1
WT1
MECP2
KCNH2
CREBBP
CDH1
KCNQ1
FLCN
CC2D2A
STK11
DOCK8
COL3A1
RET
RPGRIP1L
AXIN2
NBN
IL10RA
C11orf65
SMAD4
LYST
IL10
IL10RB
FGFR2
STAT3
TMEM67
PTPN11
POLE
USH2A
PIK3CA
MKS1
ALMS1
RAD50
RECQL4
NLRP3
FGFR1
POLG
WRN
PALB2
SDHA
CHD7
GLI3
CHEK2
BRIP1
BRAF
MUTYH
BMPR1A
LZTR1
AIRE
NIPBL
OFD1
VPS13B
COL5A1
TSC1
VHL
NSD1
TBX1
CACNA1C
MYO7A
WFS1
ATP7A
COL4A3
CDH23
PLOD1
MED12
TGFB1
AHI1
EGFR
TGFBR2
COL4A5
IFIH1
WAS
PHOX2B
MITF
JAG1
PEX1
CDKN2A
BBS1
KCNE1
POLD1
TNF
KRAS
ALK
SLC2A1
SDHB
MET
AR
CUBN
IDUA
MEN1
GRIN2A
EVC2
PDGFRA
NOTCH1
SOS1
IL6
SUFU
DYNC2H1
BARD1
SDHD
MSH3
ERCC6
EP300
HRAS
DNMT3B
RTEL1
KIT
COL1A1
CDKN1C
BBS2
CD40LG
PCDH15
ADAM17
SCN1A
EPCAM
FAS
CHRNE
TGFBR1
BBS10
COL1A2
TTC7A
LMNA
SCN10A
SURF1
CNTNAP2
AGRN
TNFRSF1A
MRE11
FH
LAMB2
CPLANE1
OCRL
SKI
PRKAR1A
GJB2
RB1
COL5A2
RUNX1
INPP5E
MVK
CASR
EYA1
SOX10
SMC1A
DNMT1
KCNJ2
GATA2
BBS4
BBS7
CBL
BBS9
DHCR7
FOXP3
POT1
AKT1
TCTN2
EHMT1
ADGRV1
BUB1B
BBS12
LIG4
ANK2
DYRK1A
NLRP12
CDKL5
LRP4
RAD51C
MEFV
RELN
NPHP1
ARX
COL2A1
PIK3CD
FANCC
RASA1
SMARCB1
SMAD3
FGFR3
TERT
KAT6B
DOK7
ACTB
FMR1
CTNNA1
TP63
NLRC4
PAX3
INSR
TH
HPS1
UBE3A
STAT1
PAX6
HSPG2
SLC12A3
SAMHD1
RAF1
RAPSN
TRPS1
CHRNB1
ERCC2
ATR
FOXG1
RAB27A
ERCC4
POMT1
IL1B
MT-ATP6
MKKS
TGFB3
ZEB2
NOTCH2
CTLA4
TMEM216
AKAP9
CFH
HCN4
PDGFRB
ADAR
NRXN1
NF2
IFT140
DIS3L2
SLC26A4
MUSK
KIF1A
GLI2
RAD51D
IRF6
PIK3R1
EPG5
NRAS
SDHC
BBS5
LOC126862571
TBC1D24
RYR1
FKRP
ANKRD11
L1CAM
MAP2K1
B4GALT7
BCS1L
TCOF1
CHAT
SATB2
STAT5B
IFNG
SCN4A
FRAS1
UGT1A1
ADAMTS2
PLCG2
XIAP
SOS2
TCTN3
FKTN
TCTN1
SCN1B
C3
TREX1
TGFB2
GNAS
CTNNB1
RTEL1-TNFRSF6B
CHRND
INS
CDKN1B
HPS3
ROR2
MT-ND5
SLC6A8
ARID1B
TCF4
GATA3
CRP
NTHL1
BDNF
HPRT1
RNASEH2B
TNXB
DNMT3A
SDCCAG8
ERCC8
SCN11A
CACNA2D1
ELN
KDM6A
RNASEH2A
AMN
TTC21B
NPHP3
TRNT1
MT-ND1
PAX2
DKC1
CBS
SLC6A4
ADA2
RAG1
MAP2K2
ZNF469
FASLG
WWOX
TLR4
ATP13A2
ZBTB24
GPC3
TMEM231
SH2D1A
SPRED1
SKIC3
CDK4
MT-CO1
SLC2A10
CHST14
PITX2
FOXC1
LRP2
STIM1
RNASEH2C
IL23R
TBX5
TYMP
SMC3
ALDH18A1
PEX6
SLC9A6
HSD17B4
MPV17
RAD51L3-RFFL
MYCN
MTOR
PIGO
CHRNA1
F5
EZH2
MT-CYB
SLC6A3
CXCL8
KCNJ10
COL11A1
DCLRE1C
GREM1
COLQ
ERCC5
TAFAZZIN
AP3B1
SHOC2
CTSC
ALDH3A2
HPS4
SUCLA2
B9D1
HPS6
PRF1
COL4A1
PURA
CFTR
PSTPIP1
SLC29A3
MYH11
ITK
SMARCE1
PIGN
CAV3
BSND
NPHP4
GATA1
COMT
GAMT
NFIX
RPS6KA3
SETD2
SLC25A15
TWNK
CLCNKB
ABCB1
ACTA2
DCTN1
ALB
CD40
SKIC2
RAG2
GJA1
THBD
TTC8
PTCH2
BCOR
IL1RN
KMT2A
CASP8
B3GAT3
CACNB2
DSP
KANSL1
KCNJ5
H19
FREM2
RIT1
ESCO2
CCNH
IFT172
WIPF1
PACS1
SOX2
UNC13D
RIPK1
TTR
MAF
WASHC5
AIP
MID1
SLC19A3
SUCLG1
GATM
MAOA
RRM2B
ARID1A
MTHFR
EDNRB
TMEM127
MT-CO3
HARS1
MYLK
RAD21
IGF1
RYR2
TMEM237
COL18A1
ST3GAL5
TINF2
MYH3
HLA-B
SLC12A1
IL2RA
PSMB8
FBN2
CASP10
PRKAG2
OTX2
TK2
SPINK5
NFKB1
AKT3
SDHAF2
SMARCA2
TRIM32
FBXL4
SNTA1
CLMP
KCNMA1
RRAS
IL1A
HDAC8
MT-ND4
LPIN2
SNAP25
STXBP2
MT-ND2
IL4
POLR3A
SGCE
LOC110121269
SHH
WHRN
SRCAP
PIGA
PRKCD
ADA
ALG2
UGT1A6
CDC42
XRCC2
SCN4B
KCNE2
SLC39A13
AAAS
LTBP2
SCN2A
UGT1A7
CD46
PREPL
SMAD2
ADAMTS13
PIK3R2
COX15
CUL7
DPAGT1
AICDA
GHR
MYH6
SIL1
BRAT1
UGT1A10
FGF10
UGT1A8
FGD1
AOPEP
UGT1A4
UGT1A9
IGF2
TTN
BDNF-AS
HLA-DRB1
DHFR
LRP5
COL11A2
CALM3
ARL13B
ARL6
FERMT1
BSCL2
NDUFA10
MT-CO2
DGUOK
NHS
TNFAIP3
CP
HAX1
NSD2
WNT5A
KCNJ1
KCNQ1OT1
DCAF17
CYLD
PEX2
MAPT
SI
TWIST1
MT-TL1
ASXL1
MT-ATP8
PQBP1
TERC
HOXB13
TIMM8A
PLA2G6
ANOS1
MAGEL2
AFG2A
GP1BA
APOE
PPARG
ROGDI
GJB6
UNG
SLC5A7
BTK
FKBP14
SHANK3
ATRIP
SCARB2
ELANE
SERAC1
PANK2
TBX3
EDN3
AGK
CXCR4
FANCM
LRBA
NDUFS4
LEP
NKX2-5
IKBKG
ABCC9
SLC52A2
NDUFV1
SEMA3E
SCNN1B
MT-ND6
ACE
NDUFS1
NOTCH3
KCNJ8
JAK2
PEX10
STXBP1
HPS5
CALM2
SCO2
IDS
UGT1A3
EXT2
ADAMTS10
GBA1
CACNA1A
DVL1
VPS45
POGZ
UGT1A5
PSAP
SNHG14
PHF6
SMO
IL17A
CYBA
TRPA1
SLC16A2
LOC102724058
SLC52A3
ASAH1
ASXL3
COX10
SLC26A1
ADNP
SLC22A5
ADIPOQ
HTR3A
KMT2C
LTBP3
MYO5B
MAPK1
ENG
DLD
SETBP1
NAGLU
B3GLCT
TFAP2A
PIEZO2
HYLS1
PIGV
SLC25A4
QARS1
VLDLR
PPP1CB
NSDHL
CTC1
RAB3GAP1
KCNE5
HNF4A
VCAN
AHDC1
NPHP3-ACAD11
SPTLC1
SLC19A2
AMH
IL2RG
CFB
TMEM138
MAGI2
NAA10
MYH9
PEX5
PNPLA6
FLNB
SELENON
TBX4
COPA
CEP57
FANCD2
MEF2C
OXTR
GATA4
GHRL
CYP19A1
SLC37A4
IQCB1
POMC
SIX1
TLR2
SEC23B
CYLD-AS1
IKZF1
ASTN2
KCNQ2
MAX
SCN9A
DGCR5
FGF8
ITGB2
IL7R
BMP4
ESR1
SERPINA1
ERBB2
GALC
DES
IL2
CEP104
NBAS
SOX9
CIITA
NKX2-1
GALNS
PRNP
OPA1
SGSH
COQ8B
SNRPN
FOXP1
PMM2
SST
KIFBP
ATP1A3
MT-ND3
CD27
SCN8A
B9D2
ATP6V0A2
ABCD1
IBA57
DGCR2
IL13
CCL2
ABCC2
SPART
SLC19A1
SCN3B
MPO
DNAI1
G6PC3
PYCR1
GLA
HLA-DQB1
DDX41
PRPS1
POR
LARS2
NDUFS7
ERBB3
EBP
COQ6
COG6
CRH
GATA6
IL21
TBCE
FANCI
NR2E3
GLUD1
DMD
POLA1
FLVCR1
ITPR1
MBTPS2
PIGW
SCO1
PCDH19
EFEMP2
F2
CCND1
ALG14
POLG2
GDNF
DNA2
MAFB
SARS2
ERCC3
NDUFAF2
NDUFAF5
SH3TC2
HBB
KAT6A
OCLN
PRDM5
NOG
MAN1B1
CCBE1
POLGARF
SAMD9
PI4KA
ATRIP-TREX1
ELP4
ZAP70
NOP10
MYH7
MSX1
PIGL
MYC
ZMPSTE24
PHGDH
STRA6
SOD1
FANCA
NFKBIA
OTC
SP110
CUL3
NFU1
IL5
GFAP
NGF
MIR21
HFE
TNFRSF13B
FOLR1
GABRB3
SIN3A
NDUFS8
CYP1B1
AIFM1
BLOC1S6
MMP9
FBLN5
CD55
SPTAN1
APOA1
ERCC1
DARS2
COQ4
IRF5
POLR1C
ARVCF
HSPD1
CHD4
IL18
WDR45
TPK1
CALM1
XK
PRRT2
SMARCAL1
KCND3
GRIP1
LRPPRC
PEX26
RMRP
FOXC2
CLDN1
TFAP2B
GAS5
JAK1
GMPPA
CAV1
KITLG
POMT2
MT-TK
DOCK6
MIR155
IL37
KCNJ11
PLCB4
PDHA1
RBM8A
PEX12
EGF
SIX5
C12orf57
SLC17A5
CCND2
ATP7B
AFF2
NEU1
TYR
NR3C1
GH1
PIGT
LOX
APP
OPHN1
RECQL
G6PC1
GLB1
SETD5
RAC1
C1R
VCP
GCG
FLG
PEX16
GJA8
IDH1
SYNGAP1
GRIN2B
CD8A
MTRR
PGAP3
PROKR2
CCK
ITGA3
APOB
LCT
AVPR2
CYBB
CR2
CD4
COQ2
ABL1
HGSNAT
FSHR
LAMP2
HNF1A
BOLA3
ICAM1
CDH3
CHCHD10
LOC107988032
NUP107
EDN1
IER3IP1
PLP1
RANBP2
LAS1L
VDR
COL7A1
PEX3
CRLF1
GUSB
CASK
ATAD3A
LDLR
PGAP2
SYP
VEGFA
PSAT1
TRPV4
ACTC1
MMP2
SYT2
SREBF1
NDE1
ABHD5
ZC4H2
ANK3
KCNE3
MT-ND4L
SLC25A1
EIF2AK3
FIG4
SCNN1G
GPHN
CYP21A2
GUCY2C
ITCH
ABCC8
EARS2
CTCF
GCK
PAH
GNAQ
SMPD1
C1S
THRB
AP1S2
PAFAH1B1
RFXANK
HUWE1
MT-TS1
LCK
IL6ST
CARMIL2
CD19
IFT74
HCCS
CARD8
GAA
OPA3
PKD1
SLC34A1
GCH1
FOXRED1
NPC1
FANCB
BLTP1
FTL
HTR1A
MFN2
BIVM-ERCC5
EXT1
LINC02605
HTT
TAP2
ALG1
CPAP
HADHA
NTRK1
RPL5
CHGA
RFX5
TAB2
DCX
TLR3
MMACHC
NCF4
PEX13
MYH14
NDUFS3
REN
RBBP8
UBE3B
STX11
PMS1
MPZ
AMACR
IQSEC2
MIR125A
MGME1
PPM1D
MT-TS2
PPP2R5D
NCF2
GAD1
DCHS1
DUOX2
DTNBP1
AMHR2
FRAXA
IFNGR1
SERPINE1
DDC
PRKN
GNS
FBXO7
HARS2
PIK3AP1
SLC26A3
ATP8A2
SPG7
ANTXR2
SLCO1B1
HDAC4
UNC45A
ARSA
SMCHD1
ACADM
WDR81
PRKG1
RASA2
BGN
NDUFAF6
SLC35A3
JAK3
NDN
NSUN2
VIP
CUL4B
PKP1
MBD5
CPT2
RBM10
ABCC6
IKBKB
KCNH1
MT-TW
TAC1
MTR
SLC5A1
MAGT1
HNRNPK
APTX
CYP17A1
MEG3
RAB39B
KDM1A
USP7
ACADVL
FGF2
NTRK2
MDM2
HAMP
ACSL4
SOX18
TAP1
FHL1
ASL
SPINT2
GABRG2
COQ9
GNRH1
TNNI3
SNCA
FGF9
CSTB
EOGT
RNU4ATAC
PRDM12
KDM5C
IDH2
SMS
RBP4
G6PD
RHBDF2
IL19
BRD4
TRMU
SRY
CLN3
ENPP1
SLC9A3
FLVCR2
TET2
CHD8
MT-TI
LPL
EPM2A
FADD
PDSS2
GPSM2
POMGNT1
PTPRO
FANCG
BMP2
IL1R1
HELLS
HGF
CARD14
SLC25A13
MIR17
LAMA5
TUBA1A
ACOX1
LDHA
ABCA3
SLITRK1
GRN
TRPV1
LIMK1
GJA5
SLC25A19
GTF2I
DNM2
CYP27A1
TOE1
LTF
DRD2
SQSTM1
OSGEP
ST3GAL3
STAT4
SPG21
SOX2-OT
TANGO2
TFRC
CISD2
ITPA
NPC2
CPS1
GNA11
GOSR2
DYNC1H1
PEX7
ARSB
AGT
TRAF3IP1
TUBB3
ITGB3
PMP22
LETM1
HERC2
PDSS1
HTR2A
GRIA3
DDX11
ALPL
ADSL
ATP1A2
IGF1R
PPT1
WNT4
CHRM3
RNF168
SLC7A7
GMPPB
MLXIPL
PEX19
CRHR1
RFXAP
DAG1
MT-TH
ICOS
NLGN4X
RUNX2
CSF3
ZIC3
LTBP4
DHODH
MALT1
COG4
DSG2
B2M
TYK2
CLCN4
SYK
PEX14
HADHB
SLC4A4
EIF2S3
DNAH8
CSNK2A1
ALDH5A1
GABRA1
TBX20
EFL1
NPY
LARGE1
EIF2AK2
INVS
PEX11B
NR2F1
B3GALNT2
APOH
GCDH
GPT
CLPP
CLIP2
PKHD1
CD79A
DSCAM
TMEM70
TPP1
CDKN2B
HSD17B10
VWF
VRK1
CRB2
HMOX1
POLR3B
CLCNKA
SLC12A2
TPMT
ADRA2A
EPO
ASS1
RIGI
ALPI
SOX3
TACR3
CD14
DNM1
ASCL1
HIF1A
AP3D1
AFG3L2
KCNA1
TGDS
WNT7A
MBL2
PGM3
PSEN1
ETFDH
MIR223
FXN
PRKACA
TMPO
NFKB2
STAR
PARK7
HTR4
MIR146A
GLDC
DDX3X
LRRK2
SOX5
GLRA1
CTSD
SRC
BTD
CSF2
ASPA
HBA2
ARID2
MPL
ZBTB20
POLR1D
TRPM4
TRIM37
KCNA2
HLA-A
SMAD6
SHOX
B4GAT1
PGK1
H3-3B
MT-RNR1
NEK9
DGCR8
PYY
COQ8A
SCN2B
SYN1
ASNS
TARDBP
GRIN1
RAD51
YY1
KIF14
RNF216
MT-TQ
NOS2
FLNC
ETV6
FCGR3A
SLC39A4
ARHGAP31
RNF43
PTPN22
CACNA1S
ZFPM2
SLC18A3
RARS2
XPA
HTRA1
ACO2
BCL11A
LOC110806262
ACVRL1
MT-TC
RS1
PCNA
MLH3
CALR
PPARGC1A
ALDH7A1
PTPRC
LARS1
NOS3
CLCN2
CACNA1D
CHD2
COL13A1
DNAJC19
NODAL
TSFM
IGBP1
PNPT1
KATNIP
ABCB4
ECHS1
CEBPA
BLOC1S3
MLN
HACE1
STAG2
NEUROG3
DNAH5
GFER
LONP1
ACE2
SLC12A6
CTNS
SPAST
NDP
CASD1
MECOM
IL22
IFT81
INF2
IFT27
GALNT3
NLRP1
FGF3
DEPDC5
CDC45
CENPF
FANCE
TBCD
CRPPA
CFHR1
SLC25A3
KCNT1
FANCL
LIPA
NALCN
MYMK
HBA1
ALG13
JUP
PRKDC
C4A
YWHAE
PON1
CCL5
MYO9A
PNKP
MTFMT
UBA1
OTOF
EIF2B5
ABCB11
MGP
CYP27B1
CERNA3
TRAPPC11
HLCS
MPI
FUT2
CHEK1
MIR29A
SUOX
XDH
SCN3A
STAT2
MTM1
MTRFR
DPYD
NHEJ1
ABCB7
LAMA2
LBR
CTBP1
POMGNT2
NIPA1
SIX3
STX1A
VPS13D
SEMA3A
TJP2
CYP11B1
NR2F2
IARS2
GBE1
EIF2B2
NR5A1
NIPA2
MSTO1
SIM1
PIGM
IL12B
DGAT1
SERPINC1
SMARCC2
FDXR
MT-TV
PORCN
TSHR
SACS
SOCS1
CSNK2B
BCL2
STX3
PROK2
MFAP5
FAM111A
PCSK1
NARS2
MIR34A
NR1H4
RFX6
CFHR3
ACAD9
PTGS2
IFNA1
NR0B1
CRKL
SLC26A2
IL12RB1
FLT3
SPG11
TF
C19orf12
PUS1
PPP2R1A
DBH
CPT1A
CYP11A1
CSF1R
PRL
RARB
THPO
HMGA2
SLC25A20
MIR24-1
PCCB
SLC46A1
RRAS2
SUMF1
SLX4
SLC35A2
LORICRIN
SEPSECS
HSPB1
PIGY
MYD88
SNAI2
BMPR2
STAT5A
RPL10
SHBG
AUTS2
NLGN3
MAT2A
ALG9
AARS1
GJC2
TRPC6
BUD23
BCKDHB
GAST
CD59
MIR126
RETN
PLG
MUC1
KDR
LOC126860438
HTRA2
PTH
S100A9
NEXMIF
PRTN3
NR3C2
ACTN4
DCC
HESX1
WNK1
OCA2
GABBR2
FANCF
KCTD7
HIBCH
SETX
FLG2
MAP3K7
UPF3B
ETFA
SLC20A2
HMGCL
UBE2A
MT-TF
PIK3CG
IL6R
STXBP3
FN1
PSMB9
WASL
RXYLT1
TPH1
ARL3
PTS
TPM2
ATPAF2
GNPTAB
CLCF1
RASGRP1
DPF2
KARS1
ABCA1
SLC27A4
SLC1A4
KCNQ3
DNM1L
SLC25A22
GLRX5
EXOSC3
SYNE1
MMP1
TUBB2B
TRAF3
YARS2
MIR125B1
HCFC1
MBD4
RBPJ
TRIM8
MAN2B1
OTULIN
NPPA
SDHAF1
MIR221
ETFB
MCOLN1
SEC24D
IL36RN
MT-TR
F3
GK
CACNA1H
GFM1
CD3G
KCNK9
COL4A2
AHSG
FOS
REV3L
TCAP
MIRLET7C
TFAM
SLC33A1
CDH2
ODC1
SUZ12
HMBS
AGTR2
MFSD8
MRPS22
PRDM16
RERE
PNP
PINK1
TBK1
ATP8B1
CST3
IL1RAPL1
TNFRSF11B
QDPR
FGF23
DCDC2
STAT6
NDUFA12
RPS26
ARG1
PC
TSEN2
GNRHR
LMNB1
TET3
VCL
SLC25A24
PBX1
DOLK
ZIC2
TBC1D20
PUS3
EMD
MYRF
C2
SLC39A8
NEFL
PLOD3
PYGM
PTH1R
CLCN5
PRODH
CXCL10
PHYH
GNE
JUN
FOXP2
GCSH
MTO1
EPHX1
EDNRB-AS1
SLC6A1
CDSN
HSD11B2
LAMB1
SLC6A2
ERAP1
ELOVL4
PNPO
TNFRSF1B
ANO10
NDUFA1
CD81
MYBPC1
GLI1
ATP5F1A
RMND1
MMUT
KANK2
FASTKD2
MIR150
SYT1
CARD11
BRWD3
TAF1
ALAS2
RPS20
NDUFS2
MIR142
CDH11
SLC25A12
CCL11
C1GALT1C1
HAND1
ATP6AP2
CLCN1
CCR5
PROP1
CASQ2
ALG6
HLA-C
FOXH1
RPE65
LOC129933707
STRC
HDAC9
NFIA
KCTD1
IVD
CORO1A
FA2H
SMAD9
HEXA
XPC
TEK
LOC126863158
ARHGEF9
TREM2
TOR1A
HSD11B1
RREB1
LIG3
TACR1
ARHGDIA
CLU
CLN5
SLC10A2
MANBA
MAGED2
WASF1
HMGB1
FCGR2A
MIR342
DBT
L2HGDH
HADH
AUH
GTF2H5
DNAJC30
MCM4
GJB3
IL17F
CHKB
AVP
ETHE1
PCCA
ERBB4
DSC2
SELP
BCAP31
FGF7
TSPAN31
ACHE
NAGS
MALAT1
COL6A3
DLL4
FGF17
PKD2
SRP54
AFP
COG1
AK2
STING1
CABP4
NPM1
CLN8
NONO
CYP3A4
CYCS
CTNND1
DLG4
FUS
SF3B1
GPT2
MIPEP
GABRD
POMK
TACO1
DCLRE1B
IRS1
NHP2
CTNND2
PLCB1
COMP
MIR27A
ECM1
GNB5
LOC130001603
HLA-DQA1
CLN6
DMPK
IGFBP3
NDUFA2
ATL1
CD28
TUBA8
DLG3
ITGAM
JAM3
BGLAP
FUCA1
LOC129390903
HCN1
ACADS
PPOX
MIR122
FARS2
CDK13
HP
TGM2
CDC6
ATXN2
ZFYVE26
TGIF1
MIF
C9orf72
VSX2
PDCD1
RHOA
VPS13A
AP1S1
VAMP1
IRF8
FAH
MN1
DPH1
CYP2D6
KIF1B
AGPAT2
AKT2
AARS2
PIK3CB
EPHB4
MAPK3
ACTA1
VTN
REEP1
USP18
CLTC
CSF3R
DPM1
NEAT1
KRT14
TNNT3
HAVCR2
CD274
APC2
COL6A2
SLC1A3
EHHADH
CYBC1
UCHL1
AQP2
MIR145
KCND2
SELE
IL12A
ABCD3
CD2AP
REST
CHUK
NTS
IHH
RPGR
TKT
MMAB
NUBPL
TXNL4A
ADGRG1
HYCC1
AGO2
IL1RAPL2
NDUFA9
H3-3A
MIR146B
CLPB
SCN1A-AS1
FGF19
CAVIN1
RAD51B
PIGP
CHRNA7
CLDN5
SPR
LTA
KIF11
PSEN2
GAPDH
TLR9
TRIM21
TAT
CDKN1A
GDI1
OXT
CUX1
MDH2
CHRNA4
AGTR1
MAP3K1
IFNB1
KCNA5
SPEN
PDHB
IL4R
NDUFA13
LHCGR
ISCA2
MIR132
PRMT7
PDHX
BAX
NDUFAF4
CCL3
CNR1
AMT
CALCA
SFTPB
COASY
KIF5A
DLAT
GNAO1
CASP3
COG7
MIR140
DROSHA
D2HGDH
CHAMP1
TUBB
GSN
MMAA
TUFM
DLX5
CLDN16
NDUFV2
ACD
MIR22
EMP2
LEPR
FBXW7
GSTM1
TUBB4A
HJV
BANF1
MMP3
MTTP
VCAM1
WNK3
EGR2
CDK6
RSPO1
FDX2
LHX3
TMEM126A
FGFR4
MARS2
NCAM1
WDR62
IL15
ENO2
ARFGEF1
ARFGEF2
DDB2
CARS2
TCIRG1
HEPACAM
ITGA4
PROM1
PET100
MED23
OAT
TPM1
ALDH2
CPOX
PLXND1
ZDHHC9
GPBAR1
ELP1
IFT57
MOCS2
GNB3
STX1B
TSPAN7
RBCK1
MIR320A
BTNL2
YAP1
TIMP1
PRDX1
CACNA1G
KISS1
SLC18A2
ITGA2B
HSD3B2
LYRM4
TCN2
KCNB1
MT-TL2
TNFSF15
DSG1
CARD9
SC5D
NUP98
MADD
LMBRD1
PHF8
SLC25A38
CDON
CDKN2B-AS1
CCR1
POU3F4
MGMT
KRIT1
HMGCR
CD36
[truncated: 4,498 more rows]
