# Supplementary material for: Investigation of the Mechanism of Cinnamaldehyde in Irritable Bowel Syndrome Based via Network Pharmacology, Molecular Docking, and Animal Experiments
Source: Pediatr Discov. 2025 Oct 5:e70017. Online ahead of print. doi: 10.1002/pdi3.70017 (PMC13398650; doi:10.1002/pdi3.70017)
Supplement: Supplementary file 1 — Supporting Information S1 [file PDI3-9999-0-s001.zip › Supplementary Materials/Molecular Docking/HDAC1/4bkx.pdb]

HEADER    TRANSCRIPTION                           30-APR-13   4BKX              
TITLE     THE STRUCTURE OF HDAC1 IN COMPLEX WITH THE DIMERIC ELM2-SANT DOMAIN OF
TITLE    2 MTA1 FROM THE NURD COMPLEX                                           
COMPND    MOL_ID: 1;                                                            
COMPND   2 MOLECULE: METASTASIS-ASSOCIATED PROTEIN MTA1;                        
COMPND   3 CHAIN: A;                                                            
COMPND   4 FRAGMENT: ELM2-SANT;                                                 
COMPND   5 ENGINEERED: YES;                                                     
COMPND   6 MOL_ID: 2;                                                           
COMPND   7 MOLECULE: HISTONE DEACETYLASE 1;                                     
COMPND   8 CHAIN: B;                                                            
COMPND   9 SYNONYM: HD1;                                                        
COMPND  10 EC: 3.5.1.98;                                                        
COMPND  11 ENGINEERED: YES                                                      
SOURCE    MOL_ID: 1;                                                            
SOURCE   2 ORGANISM_SCIENTIFIC: HOMO SAPIENS;                                   
SOURCE   3 ORGANISM_COMMON: HUMAN;                                              
SOURCE   4 ORGANISM_TAXID: 9606;                                                
SOURCE   5 EXPRESSION_SYSTEM: HOMO SAPIENS;                                     
SOURCE   6 EXPRESSION_SYSTEM_COMMON: HUMAN;                                     
SOURCE   7 EXPRESSION_SYSTEM_TAXID: 9606;                                       
SOURCE   8 EXPRESSION_SYSTEM_CELL_LINE: HEK293F;                                
SOURCE   9 EXPRESSION_SYSTEM_VECTOR: PCDNA3;                                    
SOURCE  10 MOL_ID: 2;                                                           
SOURCE  11 ORGANISM_SCIENTIFIC: HOMO SAPIENS;                                   
SOURCE  12 ORGANISM_COMMON: HUMAN;                                              
SOURCE  13 ORGANISM_TAXID: 9606;                                                
SOURCE  14 EXPRESSION_SYSTEM: HOMO SAPIENS;                                     
SOURCE  15 EXPRESSION_SYSTEM_COMMON: HUMAN;                                     
SOURCE  16 EXPRESSION_SYSTEM_TAXID: 9606;                                       
SOURCE  17 EXPRESSION_SYSTEM_CELL_LINE: HEK293F;                                
SOURCE  18 EXPRESSION_SYSTEM_VECTOR: PCDNA3                                     
KEYWDS    TRANSCRIPTION, INOSITOL PHOSPHATE SIGNALLING, ELM2-SANT DOMAIN, HDAC, 
KEYWDS   2 HDAC1, HISTONE DEACETYLASE, MTA1                                     
EXPDTA    X-RAY DIFFRACTION                                                     
AUTHOR    C.J.MILLARD,P.J.WATSON,I.CELARDO,Y.GORDIYENKO,S.M.COWLEY,             
AUTHOR   2 C.V.ROBINSON,L.FAIRALL,J.W.R.SCHWABE                                 
REVDAT   3   20-DEC-23 4BKX    1       REMARK LINK                              
REVDAT   2   31-JUL-13 4BKX    1       JRNL                                     
REVDAT   1   03-JUL-13 4BKX    0                                                
JRNL        AUTH   C.J.MILLARD,P.J.WATSON,I.CELARDO,Y.GORDIYENKO,S.M.COWLEY,    
JRNL        AUTH 2 C.V.ROBINSON,L.FAIRALL,J.W.R.SCHWABE                         
JRNL        TITL   CLASS I HDACS SHARE A COMMON MECHANISM OF REGULATION BY      
JRNL        TITL 2 INOSITOL PHOSPHATES.                                         
JRNL        REF    MOL.CELL                      V.  51    57 2013              
JRNL        REFN                   ISSN 1097-2765                               
JRNL        PMID   23791785                                                     
JRNL        DOI    10.1016/J.MOLCEL.2013.05.020                                 
REMARK   2                                                                      
REMARK   2 RESOLUTION.    3.00 ANGSTROMS.                                       
REMARK   3                                                                      
REMARK   3 REFINEMENT.                                                          
REMARK   3   PROGRAM     : REFMAC 5.7.0029                                      
REMARK   3   AUTHORS     : MURSHUDOV,SKUBAK,LEBEDEV,PANNU,STEINER,              
REMARK   3               : NICHOLLS,WINN,LONG,VAGIN                             
REMARK   3                                                                      
REMARK   3    REFINEMENT TARGET : MAXIMUM LIKELIHOOD                            
REMARK   3                                                                      
REMARK   3  DATA USED IN REFINEMENT.                                            
REMARK   3   RESOLUTION RANGE HIGH (ANGSTROMS) : 3.00                           
REMARK   3   RESOLUTION RANGE LOW  (ANGSTROMS) : 76.75                          
REMARK   3   DATA CUTOFF            (SIGMA(F)) : NULL                           
REMARK   3   COMPLETENESS FOR RANGE        (%) : 96.1                           
REMARK   3   NUMBER OF REFLECTIONS             : 16916                          
REMARK   3                                                                      
REMARK   3  FIT TO DATA USED IN REFINEMENT.                                     
REMARK   3   CROSS-VALIDATION METHOD          : THROUGHOUT                      
REMARK   3   FREE R VALUE TEST SET SELECTION  : RANDOM                          
REMARK   3   R VALUE     (WORKING + TEST SET) : 0.213                           
REMARK   3   R VALUE            (WORKING SET) : 0.211                           
REMARK   3   FREE R VALUE                     : 0.261                           
REMARK   3   FREE R VALUE TEST SET SIZE   (%) : 5.100                           
REMARK   3   FREE R VALUE TEST SET COUNT      : 910                             
REMARK   3                                                                      
REMARK   3  FIT IN THE HIGHEST RESOLUTION BIN.                                  
REMARK   3   TOTAL NUMBER OF BINS USED           : 20                           
REMARK   3   BIN RESOLUTION RANGE HIGH       (A) : 3.00                         
REMARK   3   BIN RESOLUTION RANGE LOW        (A) : 3.08                         
REMARK   3   REFLECTION IN BIN     (WORKING SET) : 1261                         
REMARK   3   BIN COMPLETENESS (WORKING+TEST) (%) : 97.51                        
REMARK   3   BIN R VALUE           (WORKING SET) : 0.3290                       
REMARK   3   BIN FREE R VALUE SET COUNT          : 68                           
REMARK   3   BIN FREE R VALUE                    : 0.3710                       
REMARK   3                                                                      
REMARK   3  NUMBER OF NON-HYDROGEN ATOMS USED IN REFINEMENT.                    
REMARK   3   PROTEIN ATOMS            : 4235                                    
REMARK   3   NUCLEIC ACID ATOMS       : 0                                       
REMARK   3   HETEROGEN ATOMS          : 27                                      
REMARK   3   SOLVENT ATOMS            : 0                                       
REMARK   3                                                                      
REMARK   3  B VALUES.                                                           
REMARK   3   FROM WILSON PLOT           (A**2) : NULL                           
REMARK   3   MEAN B VALUE      (OVERALL, A**2) : 53.23                          
REMARK   3   OVERALL ANISOTROPIC B VALUE.                                       
REMARK   3    B11 (A**2) : 0.50000                                              
REMARK   3    B22 (A**2) : 0.50000                                              
REMARK   3    B33 (A**2) : -1.61000                                             
REMARK   3    B12 (A**2) : 0.50000                                              
REMARK   3    B13 (A**2) : 0.00000                                              
REMARK   3    B23 (A**2) : 0.00000                                              
REMARK   3                                                                      
REMARK   3  ESTIMATED OVERALL COORDINATE ERROR.                                 
REMARK   3   ESU BASED ON R VALUE                            (A): NULL          
REMARK   3   ESU BASED ON FREE R VALUE                       (A): 0.406         
REMARK   3   ESU BASED ON MAXIMUM LIKELIHOOD                 (A): 0.300         
REMARK   3   ESU FOR B VALUES BASED ON MAXIMUM LIKELIHOOD (A**2): 17.180        
REMARK   3                                                                      
REMARK   3 CORRELATION COEFFICIENTS.                                            
REMARK   3   CORRELATION COEFFICIENT FO-FC      : 0.918                         
REMARK   3   CORRELATION COEFFICIENT FO-FC FREE : 0.876                         
REMARK   3                                                                      
REMARK   3  RMS DEVIATIONS FROM IDEAL VALUES        COUNT    RMS    WEIGHT      
REMARK   3   BOND LENGTHS REFINED ATOMS        (A):  4357 ; 0.008 ; 0.019       
REMARK   3   BOND LENGTHS OTHERS               (A):  NULL ;  NULL ;  NULL       
REMARK   3   BOND ANGLES REFINED ATOMS   (DEGREES):  5896 ; 1.023 ; 1.952       
REMARK   3   BOND ANGLES OTHERS          (DEGREES):  NULL ;  NULL ;  NULL       
REMARK   3   TORSION ANGLES, PERIOD 1    (DEGREES):   527 ; 6.830 ; 5.000       
REMARK   3   TORSION ANGLES, PERIOD 2    (DEGREES):   217 ;36.692 ;24.055       
REMARK   3   TORSION ANGLES, PERIOD 3    (DEGREES):   722 ;16.653 ;15.000       
REMARK   3   TORSION ANGLES, PERIOD 4    (DEGREES):    24 ;18.694 ;15.000       
REMARK   3   CHIRAL-CENTER RESTRAINTS       (A**3):   623 ; 0.068 ; 0.200       
REMARK   3   GENERAL PLANES REFINED ATOMS      (A):  3358 ; 0.010 ; 0.021       
REMARK   3   GENERAL PLANES OTHERS             (A):  NULL ;  NULL ;  NULL       
REMARK   3   NON-BONDED CONTACTS REFINED ATOMS (A):  NULL ;  NULL ;  NULL       
REMARK   3   NON-BONDED CONTACTS OTHERS        (A):  NULL ;  NULL ;  NULL       
REMARK   3   NON-BONDED TORSION REFINED ATOMS  (A):  NULL ;  NULL ;  NULL       
REMARK   3   NON-BONDED TORSION OTHERS         (A):  NULL ;  NULL ;  NULL       
REMARK   3   H-BOND (X...Y) REFINED ATOMS      (A):  NULL ;  NULL ;  NULL       
REMARK   3   H-BOND (X...Y) OTHERS             (A):  NULL ;  NULL ;  NULL       
REMARK   3   POTENTIAL METAL-ION REFINED ATOMS (A):  NULL ;  NULL ;  NULL       
REMARK   3   POTENTIAL METAL-ION OTHERS        (A):  NULL ;  NULL ;  NULL       
REMARK   3   SYMMETRY VDW REFINED ATOMS        (A):  NULL ;  NULL ;  NULL       
REMARK   3   SYMMETRY VDW OTHERS               (A):  NULL ;  NULL ;  NULL       
REMARK   3   SYMMETRY H-BOND REFINED ATOMS     (A):  NULL ;  NULL ;  NULL       
REMARK   3   SYMMETRY H-BOND OTHERS            (A):  NULL ;  NULL ;  NULL       
REMARK   3   SYMMETRY METAL-ION REFINED ATOMS  (A):  NULL ;  NULL ;  NULL       
REMARK   3   SYMMETRY METAL-ION OTHERS         (A):  NULL ;  NULL ;  NULL       
REMARK   3                                                                      
REMARK   3  ISOTROPIC THERMAL FACTOR RESTRAINTS.     COUNT   RMS    WEIGHT      
REMARK   3   MAIN-CHAIN BOND REFINED ATOMS  (A**2):  NULL ;  NULL ;  NULL       
REMARK   3   MAIN-CHAIN BOND OTHER ATOMS    (A**2):  NULL ;  NULL ;  NULL       
REMARK   3   MAIN-CHAIN ANGLE REFINED ATOMS (A**2):  NULL ;  NULL ;  NULL       
REMARK   3   MAIN-CHAIN ANGLE OTHER ATOMS   (A**2):  NULL ;  NULL ;  NULL       
REMARK   3   SIDE-CHAIN BOND REFINED ATOMS  (A**2):  NULL ;  NULL ;  NULL       
REMARK   3   SIDE-CHAIN BOND OTHER ATOMS    (A**2):  NULL ;  NULL ;  NULL       
REMARK   3   SIDE-CHAIN ANGLE REFINED ATOMS (A**2):  NULL ;  NULL ;  NULL       
REMARK   3   SIDE-CHAIN ANGLE OTHER ATOMS   (A**2):  NULL ;  NULL ;  NULL       
REMARK   3   LONG RANGE B REFINED ATOMS     (A**2):  NULL ;  NULL ;  NULL       
REMARK   3   LONG RANGE B OTHER ATOMS       (A**2):  NULL ;  NULL ;  NULL       
REMARK   3                                                                      
REMARK   3 ANISOTROPIC THERMAL FACTOR RESTRAINTS.    COUNT   RMS   WEIGHT       
REMARK   3   RIGID-BOND RESTRAINTS          (A**2):  NULL ;  NULL ;  NULL       
REMARK   3   SPHERICITY; FREE ATOMS         (A**2):  NULL ;  NULL ;  NULL       
REMARK   3   SPHERICITY; BONDED ATOMS       (A**2):  NULL ;  NULL ;  NULL       
REMARK   3                                                                      
REMARK   3  NCS RESTRAINTS STATISTICS                                           
REMARK   3   NUMBER OF DIFFERENT NCS GROUPS : NULL                              
REMARK   3                                                                      
REMARK   3  TLS DETAILS                                                         
REMARK   3   NUMBER OF TLS GROUPS  : NULL                                       
REMARK   3                                                                      
REMARK   3  BULK SOLVENT MODELLING.                                             
REMARK   3   METHOD USED : MASK                                                 
REMARK   3   PARAMETERS FOR MASK CALCULATION                                    
REMARK   3   VDW PROBE RADIUS   : 1.20                                          
REMARK   3   ION PROBE RADIUS   : 0.80                                          
REMARK   3   SHRINKAGE RADIUS   : 0.80                                          
REMARK   3                                                                      
REMARK   3  OTHER REFINEMENT REMARKS: HYDROGENS HAVE BEEN ADDED IN THE RIDING   
REMARK   3  POSITIONS.                                                          
REMARK   4                                                                      
REMARK   4 4BKX COMPLIES WITH FORMAT V. 3.30, 13-JUL-11                         
REMARK 100                                                                      
REMARK 100 THIS ENTRY HAS BEEN PROCESSED BY PDBE ON 30-APR-13.                  
REMARK 100 THE DEPOSITION ID IS D_1290056690.                                   
REMARK 200                                                                      
REMARK 200 EXPERIMENTAL DETAILS                                                 
REMARK 200  EXPERIMENT TYPE                : X-RAY DIFFRACTION                  
REMARK 200  DATE OF DATA COLLECTION        : 06-OCT-11                          
REMARK 200  TEMPERATURE           (KELVIN) : 100                                
REMARK 200  PH                             : 7.5                                
REMARK 200  NUMBER OF CRYSTALS USED        : 3                                  
REMARK 200                                                                      
REMARK 200  SYNCHROTRON              (Y/N) : Y                                  
REMARK 200  RADIATION SOURCE               : DIAMOND                            
REMARK 200  BEAMLINE                       : I24                                
REMARK 200  X-RAY GENERATOR MODEL          : NULL                               
REMARK 200  MONOCHROMATIC OR LAUE    (M/L) : M                                  
REMARK 200  WAVELENGTH OR RANGE        (A) : 0.9778                             
REMARK 200  MONOCHROMATOR                  : NULL                               
REMARK 200  OPTICS                         : NULL                               
REMARK 200                                                                      
REMARK 200  DETECTOR TYPE                  : NULL                               
REMARK 200  DETECTOR MANUFACTURER          : NULL                               
REMARK 200  INTENSITY-INTEGRATION SOFTWARE : NULL                               
REMARK 200  DATA SCALING SOFTWARE          : NULL                               
REMARK 200                                                                      
REMARK 200  NUMBER OF UNIQUE REFLECTIONS   : 16916                              
REMARK 200  RESOLUTION RANGE HIGH      (A) : 3.000                              
REMARK 200  RESOLUTION RANGE LOW       (A) : 76.600                             
REMARK 200  REJECTION CRITERIA  (SIGMA(I)) : 1.800                              
REMARK 200                                                                      
REMARK 200 OVERALL.                                                             
REMARK 200  COMPLETENESS FOR RANGE     (%) : 96.7                               
REMARK 200  DATA REDUNDANCY                : 3.000                              
REMARK 200  R MERGE                    (I) : 0.16000                            
REMARK 200  R SYM                      (I) : NULL                               
REMARK 200  <I/SIGMA(I)> FOR THE DATA SET  : 6.0000                             
REMARK 200                                                                      
REMARK 200 IN THE HIGHEST RESOLUTION SHELL.                                     
REMARK 200  HIGHEST RESOLUTION SHELL, RANGE HIGH (A) : 3.00                     
REMARK 200  HIGHEST RESOLUTION SHELL, RANGE LOW  (A) : 3.18                     
REMARK 200  COMPLETENESS FOR SHELL     (%) : 97.6                               
REMARK 200  DATA REDUNDANCY IN SHELL       : 3.10                               
REMARK 200  R MERGE FOR SHELL          (I) : 0.66000                            
REMARK 200  R SYM FOR SHELL            (I) : NULL                               
REMARK 200  <I/SIGMA(I)> FOR SHELL         : 3.100                              
REMARK 200                                                                      
REMARK 200 DIFFRACTION PROTOCOL: SINGLE WAVELENGTH                              
REMARK 200 METHOD USED TO DETERMINE THE STRUCTURE: MOLECULAR REPLACEMENT        
REMARK 200 SOFTWARE USED: PHASER                                                
REMARK 200 STARTING MODEL: PDB ENTRY 4A69                                       
REMARK 200                                                                      
REMARK 200 REMARK: NONE                                                         
REMARK 280                                                                      
REMARK 280 CRYSTAL                                                              
REMARK 280 SOLVENT CONTENT, VS   (%): 66.80                                     
REMARK 280 MATTHEWS COEFFICIENT, VM (ANGSTROMS**3/DA): 3.71                     
REMARK 280                                                                      
REMARK 280 CRYSTALLIZATION CONDITIONS: 0.1M NA HEPES PH7.5, 2M AMMONIUM         
REMARK 280  SULPHATE, 5% PEG400                                                 
REMARK 290                                                                      
REMARK 290 CRYSTALLOGRAPHIC SYMMETRY                                            
REMARK 290 SYMMETRY OPERATORS FOR SPACE GROUP: P 32 2 1                         
REMARK 290                                                                      
REMARK 290      SYMOP   SYMMETRY                                                
REMARK 290     NNNMMM   OPERATOR                                                
REMARK 290       1555   X,Y,Z                                                   
REMARK 290       2555   -Y,X-Y,Z+2/3                                            
REMARK 290       3555   -X+Y,-X,Z+1/3                                           
REMARK 290       4555   Y,X,-Z                                                  
REMARK 290       5555   X-Y,-Y,-Z+1/3                                           
REMARK 290       6555   -X,-X+Y,-Z+2/3                                          
REMARK 290                                                                      
REMARK 290     WHERE NNN -> OPERATOR NUMBER                                     
REMARK 290           MMM -> TRANSLATION VECTOR                                  
REMARK 290                                                                      
REMARK 290 CRYSTALLOGRAPHIC SYMMETRY TRANSFORMATIONS                            
REMARK 290 THE FOLLOWING TRANSFORMATIONS OPERATE ON THE ATOM/HETATM             
REMARK 290 RECORDS IN THIS ENTRY TO PRODUCE CRYSTALLOGRAPHICALLY                
REMARK 290 RELATED MOLECULES.                                                   
REMARK 290   SMTRY1   1  1.000000  0.000000  0.000000        0.00000            
REMARK 290   SMTRY2   1  0.000000  1.000000  0.000000        0.00000            
REMARK 290   SMTRY3   1  0.000000  0.000000  1.000000        0.00000            
REMARK 290   SMTRY1   2 -0.500000 -0.866025  0.000000        0.00000            
REMARK 290   SMTRY2   2  0.866025 -0.500000  0.000000        0.00000            
REMARK 290   SMTRY3   2  0.000000  0.000000  1.000000       88.77600            
REMARK 290   SMTRY1   3 -0.500000  0.866025  0.000000        0.00000            
REMARK 290   SMTRY2   3 -0.866025 -0.500000  0.000000        0.00000            
REMARK 290   SMTRY3   3  0.000000  0.000000  1.000000       44.38800            
REMARK 290   SMTRY1   4 -0.500000  0.866025  0.000000        0.00000            
REMARK 290   SMTRY2   4  0.866025  0.500000  0.000000        0.00000            
REMARK 290   SMTRY3   4  0.000000  0.000000 -1.000000        0.00000            
REMARK 290   SMTRY1   5  1.000000  0.000000  0.000000        0.00000            
REMARK 290   SMTRY2   5  0.000000 -1.000000  0.000000        0.00000            
REMARK 290   SMTRY3   5  0.000000  0.000000 -1.000000       44.38800            
REMARK 290   SMTRY1   6 -0.500000 -0.866025  0.000000        0.00000            
REMARK 290   SMTRY2   6 -0.866025  0.500000  0.000000        0.00000            
REMARK 290   SMTRY3   6  0.000000  0.000000 -1.000000       88.77600            
REMARK 290                                                                      
REMARK 290 REMARK: NULL                                                         
REMARK 300                                                                      
REMARK 300 BIOMOLECULE: 1                                                       
REMARK 300 SEE REMARK 350 FOR THE AUTHOR PROVIDED AND/OR PROGRAM                
REMARK 300 GENERATED ASSEMBLY INFORMATION FOR THE STRUCTURE IN                  
REMARK 300 THIS ENTRY. THE REMARK MAY ALSO PROVIDE INFORMATION ON               
REMARK 300 BURIED SURFACE AREA.                                                 
REMARK 300 REMARK: DIMER OF A HETERODIMERIC COMPLEX                             
REMARK 350                                                                      
REMARK 350 COORDINATES FOR A COMPLETE MULTIMER REPRESENTING THE KNOWN           
REMARK 350 BIOLOGICALLY SIGNIFICANT OLIGOMERIZATION STATE OF THE                
REMARK 350 MOLECULE CAN BE GENERATED BY APPLYING BIOMT TRANSFORMATIONS          
REMARK 350 GIVEN BELOW.  BOTH NON-CRYSTALLOGRAPHIC AND                          
REMARK 350 CRYSTALLOGRAPHIC OPERATIONS ARE GIVEN.                               
REMARK 350                                                                      
REMARK 350 BIOMOLECULE: 1                                                       
REMARK 350 AUTHOR DETERMINED BIOLOGICAL UNIT: TETRAMERIC                        
REMARK 350 SOFTWARE DETERMINED QUATERNARY STRUCTURE: TETRAMERIC                 
REMARK 350 SOFTWARE USED: PISA                                                  
REMARK 350 TOTAL BURIED SURFACE AREA: 15800 ANGSTROM**2                         
REMARK 350 SURFACE AREA OF THE COMPLEX: 40820 ANGSTROM**2                       
REMARK 350 CHANGE IN SOLVENT FREE ENERGY: -277.4 KCAL/MOL                       
REMARK 350 APPLY THE FOLLOWING TO CHAINS: A, B                                  
REMARK 350   BIOMT1   1  1.000000  0.000000  0.000000        0.00000            
REMARK 350   BIOMT2   1  0.000000  1.000000  0.000000        0.00000            
REMARK 350   BIOMT3   1  0.000000  0.000000  1.000000        0.00000            
REMARK 350   BIOMT1   2 -0.500000  0.866025  0.000000     -162.29850            
REMARK 350   BIOMT2   2  0.866025  0.500000  0.000000       93.70308            
REMARK 350   BIOMT3   2  0.000000  0.000000 -1.000000        0.00000            
REMARK 465                                                                      
REMARK 465 MISSING RESIDUES                                                     
REMARK 465 THE FOLLOWING RESIDUES WERE NOT LOCATED IN THE                       
REMARK 465 EXPERIMENT. (M=MODEL NUMBER; RES=RESIDUE NAME; C=CHAIN               
REMARK 465 IDENTIFIER; SSSEQ=SEQUENCE NUMBER; I=INSERTION CODE.)                
REMARK 465                                                                      
REMARK 465   M RES C SSSEQI                                                     
REMARK 465     GLY A   160                                                      
REMARK 465     ALA A   161                                                      
REMARK 465     ALA A   162                                                      
REMARK 465     ASP A   163                                                      
REMARK 465     LYS A   164                                                      
REMARK 465     CYS A   229                                                      
REMARK 465     SER A   230                                                      
REMARK 465     SER A   231                                                      
REMARK 465     SER A   232                                                      
REMARK 465     VAL A   233                                                      
REMARK 465     ARG A   234                                                      
REMARK 465     GLN A   235                                                      
REMARK 465     PRO A   236                                                      
REMARK 465     ASP A   334                                                      
REMARK 465     ARG A   335                                                      
REMARK 465     MET B     1                                                      
REMARK 465     ALA B     2                                                      
REMARK 465     GLN B     3                                                      
REMARK 465     THR B     4                                                      
REMARK 465     GLN B     5                                                      
REMARK 465     GLY B     6                                                      
REMARK 465     THR B     7                                                      
REMARK 465     PRO B   377                                                      
REMARK 465     GLY B   378                                                      
REMARK 465     VAL B   379                                                      
REMARK 465     GLN B   380                                                      
REMARK 465     MET B   381                                                      
REMARK 465     GLN B   382                                                      
REMARK 465     ALA B   383                                                      
REMARK 465     ILE B   384                                                      
REMARK 465     PRO B   385                                                      
REMARK 465     GLU B   386                                                      
REMARK 465     ASP B   387                                                      
REMARK 465     ALA B   388                                                      
REMARK 465     ILE B   389                                                      
REMARK 465     PRO B   390                                                      
REMARK 465     GLU B   391                                                      
REMARK 465     GLU B   392                                                      
REMARK 465     SER B   393                                                      
REMARK 465     GLY B   394                                                      
REMARK 465     ASP B   395                                                      
REMARK 465     GLU B   396                                                      
REMARK 465     ASP B   397                                                      
REMARK 465     GLU B   398                                                      
REMARK 465     ASP B   399                                                      
REMARK 465     ASP B   400                                                      
REMARK 465     PRO B   401                                                      
REMARK 465     ASP B   402                                                      
REMARK 465     LYS B   403                                                      
REMARK 465     ARG B   404                                                      
REMARK 465     ILE B   405                                                      
REMARK 465     SER B   406                                                      
REMARK 465     ILE B   407                                                      
REMARK 465     CYS B   408                                                      
REMARK 465     SER B   409                                                      
REMARK 465     SER B   410                                                      
REMARK 465     ASP B   411                                                      
REMARK 465     LYS B   412                                                      
REMARK 465     ARG B   413                                                      
REMARK 465     ILE B   414                                                      
REMARK 465     ALA B   415                                                      
REMARK 465     CYS B   416                                                      
REMARK 465     GLU B   417                                                      
REMARK 465     GLU B   418                                                      
REMARK 465     GLU B   419                                                      
REMARK 465     PHE B   420                                                      
REMARK 465     SER B   421                                                      
REMARK 465     ASP B   422                                                      
REMARK 465     SER B   423                                                      
REMARK 465     GLU B   424                                                      
REMARK 465     GLU B   425                                                      
REMARK 465     GLU B   426                                                      
REMARK 465     GLY B   427                                                      
REMARK 465     GLU B   428                                                      
REMARK 465     GLY B   429                                                      
REMARK 465     GLY B   430                                                      
REMARK 465     ARG B   431                                                      
REMARK 465     LYS B   432                                                      
REMARK 465     ASN B   433                                                      
REMARK 465     SER B   434                                                      
REMARK 465     SER B   435                                                      
REMARK 465     ASN B   436                                                      
REMARK 465     PHE B   437                                                      
REMARK 465     LYS B   438                                                      
REMARK 465     LYS B   439                                                      
REMARK 465     ALA B   440                                                      
REMARK 465     LYS B   441                                                      
REMARK 465     ARG B   442                                                      
REMARK 465     VAL B   443                                                      
REMARK 465     LYS B   444                                                      
REMARK 465     THR B   445                                                      
REMARK 465     GLU B   446                                                      
REMARK 465     ASP B   447                                                      
REMARK 465     GLU B   448                                                      
REMARK 465     LYS B   449                                                      
REMARK 465     GLU B   450                                                      
REMARK 465     LYS B   451                                                      
REMARK 465     ASP B   452                                                      
REMARK 465     PRO B   453                                                      
REMARK 465     GLU B   454                                                      
REMARK 465     GLU B   455                                                      
REMARK 465     LYS B   456                                                      
REMARK 465     LYS B   457                                                      
REMARK 465     GLU B   458                                                      
REMARK 465     VAL B   459                                                      
REMARK 465     THR B   460                                                      
REMARK 465     GLU B   461                                                      
REMARK 465     GLU B   462                                                      
REMARK 465     GLU B   463                                                      
REMARK 465     LYS B   464                                                      
REMARK 465     THR B   465                                                      
REMARK 465     LYS B   466                                                      
REMARK 465     GLU B   467                                                      
REMARK 465     GLU B   468                                                      
REMARK 465     LYS B   469                                                      
REMARK 465     PRO B   470                                                      
REMARK 465     GLU B   471                                                      
REMARK 465     ALA B   472                                                      
REMARK 465     LYS B   473                                                      
REMARK 465     GLY B   474                                                      
REMARK 465     VAL B   475                                                      
REMARK 465     LYS B   476                                                      
REMARK 465     GLU B   477                                                      
REMARK 465     GLU B   478                                                      
REMARK 465     VAL B   479                                                      
REMARK 465     LYS B   480                                                      
REMARK 465     LEU B   481                                                      
REMARK 465     ALA B   482                                                      
REMARK 470                                                                      
REMARK 470 MISSING ATOM                                                         
REMARK 470 THE FOLLOWING RESIDUES HAVE MISSING ATOMS (M=MODEL NUMBER;           
REMARK 470 RES=RESIDUE NAME; C=CHAIN IDENTIFIER; SSEQ=SEQUENCE NUMBER;          
REMARK 470 I=INSERTION CODE):                                                   
REMARK 470   M RES CSSEQI  ATOMS                                                
REMARK 470     LYS A 182    CG   CD   CE   NZ                                   
REMARK 470     GLU A 183    CG   CD   OE1  OE2                                  
REMARK 470     GLU A 185    CG   CD   OE1  OE2                                  
REMARK 470     ARG A 193    CG   CD   NE   CZ   NH1  NH2                        
REMARK 470     HIS A 239    CG   ND1  CD2  CE1  NE2                             
REMARK 470     LYS B  74    CG   CD   CE   NZ                                   
REMARK 470     ARG B  80    CG   CD   NE   CZ   NH1  NH2                        
REMARK 470     LYS B  89    CG   CD   CE   NZ                                   
REMARK 470     GLU B 108    CG   CD   OE1  OE2                                  
REMARK 470     ASN B 349    CG   OD1  ND2                                       
REMARK 500                                                                      
REMARK 500 GEOMETRY AND STEREOCHEMISTRY                                         
REMARK 500 SUBTOPIC: COVALENT BOND LENGTHS                                      
REMARK 500                                                                      
REMARK 500 THE STEREOCHEMICAL PARAMETERS OF THE FOLLOWING RESIDUES              
REMARK 500 HAVE VALUES WHICH DEVIATE FROM EXPECTED VALUES BY MORE               
REMARK 500 THAN 6*RMSD (M=MODEL NUMBER; RES=RESIDUE NAME; C=CHAIN               
REMARK 500 IDENTIFIER; SSEQ=SEQUENCE NUMBER; I=INSERTION CODE).                 
REMARK 500                                                                      
REMARK 500 STANDARD TABLE:                                                      
REMARK 500 FORMAT: (10X,I3,1X,2(A3,1X,A1,I4,A1,1X,A4,3X),1X,F6.3)               
REMARK 500                                                                      
REMARK 500 EXPECTED VALUES PROTEIN: ENGH AND HUBER, 1999                        
REMARK 500 EXPECTED VALUES NUCLEIC ACID: CLOWNEY ET AL 1996                     
REMARK 500                                                                      
REMARK 500  M RES CSSEQI ATM1   RES CSSEQI ATM2   DEVIATION                     
REMARK 500    PHE B 205   C     PHE B 205   O      -0.119                       
REMARK 500    PHE B 205   C     PRO B 206   N       0.269                       
REMARK 500                                                                      
REMARK 500 REMARK: NULL                                                         
REMARK 500                                                                      
REMARK 500 GEOMETRY AND STEREOCHEMISTRY                                         
REMARK 500 SUBTOPIC: COVALENT BOND ANGLES                                       
REMARK 500                                                                      
REMARK 500 THE STEREOCHEMICAL PARAMETERS OF THE FOLLOWING RESIDUES              
REMARK 500 HAVE VALUES WHICH DEVIATE FROM EXPECTED VALUES BY MORE               
REMARK 500 THAN 6*RMSD (M=MODEL NUMBER; RES=RESIDUE NAME; C=CHAIN               
REMARK 500 IDENTIFIER; SSEQ=SEQUENCE NUMBER; I=INSERTION CODE).                 
REMARK 500                                                                      
REMARK 500 STANDARD TABLE:                                                      
REMARK 500 FORMAT: (10X,I3,1X,A3,1X,A1,I4,A1,3(1X,A4,2X),12X,F5.1)              
REMARK 500                                                                      
REMARK 500 EXPECTED VALUES PROTEIN: ENGH AND HUBER, 1999                        
REMARK 500 EXPECTED VALUES NUCLEIC ACID: CLOWNEY ET AL 1996                     
REMARK 500                                                                      
REMARK 500  M RES CSSEQI ATM1   ATM2   ATM3                                     
REMARK 500    PHE B 205   CA  -  C   -  N   ANGL. DEV. = -17.8 DEGREES          
REMARK 500    PHE B 205   O   -  C   -  N   ANGL. DEV. =  13.2 DEGREES          
REMARK 500    PRO B 206   C   -  N   -  CA  ANGL. DEV. = -18.1 DEGREES          
REMARK 500                                                                      
REMARK 500 REMARK: NULL                                                         
REMARK 500                                                                      
REMARK 500 GEOMETRY AND STEREOCHEMISTRY                                         
REMARK 500 SUBTOPIC: TORSION ANGLES                                             
REMARK 500                                                                      
REMARK 500 TORSION ANGLES OUTSIDE THE EXPECTED RAMACHANDRAN REGIONS:            
REMARK 500 (M=MODEL NUMBER; RES=RESIDUE NAME; C=CHAIN IDENTIFIER;               
REMARK 500 SSEQ=SEQUENCE NUMBER; I=INSERTION CODE).                             
REMARK 500                                                                      
REMARK 500 STANDARD TABLE:                                                      
REMARK 500 FORMAT:(10X,I3,1X,A3,1X,A1,I4,A1,4X,F7.2,3X,F7.2)                    
REMARK 500                                                                      
REMARK 500 EXPECTED VALUES: GJ KLEYWEGT AND TA JONES (1996). PHI/PSI-           
REMARK 500 CHOLOGY: RAMACHANDRAN REVISITED. STRUCTURE 4, 1395 - 1400            
REMARK 500                                                                      
REMARK 500  M RES CSSEQI        PSI       PHI                                   
REMARK 500    TYR A 173      -44.75   -132.31                                   
REMARK 500    LEU A 227       31.82    -86.84                                   
REMARK 500    TYR B  67      -48.21   -137.65                                   
REMARK 500    SER B  88      -27.86    -39.09                                   
REMARK 500    GLU B  98      -68.91   -135.04                                   
REMARK 500    PRO B 206       12.41   -144.91                                   
REMARK 500    CYS B 261       58.64   -103.99                                   
REMARK 500    CYS B 273       34.64   -142.46                                   
REMARK 500    PRO B 294      109.99    -45.25                                   
REMARK 500    ASP B 321       46.10     33.89                                   
REMARK 500    PHE B 334      -39.45    -39.49                                   
REMARK 500                                                                      
REMARK 500 REMARK: NULL                                                         
REMARK 500                                                                      
REMARK 500 GEOMETRY AND STEREOCHEMISTRY                                         
REMARK 500 SUBTOPIC: NON-CIS, NON-TRANS                                         
REMARK 500                                                                      
REMARK 500 THE FOLLOWING PEPTIDE BONDS DEVIATE SIGNIFICANTLY FROM BOTH          
REMARK 500 CIS AND TRANS CONFORMATION.  CIS BONDS, IF ANY, ARE LISTED           
REMARK 500 ON CISPEP RECORDS.  TRANS IS DEFINED AS 180 +/- 30 AND               
REMARK 500 CIS IS DEFINED AS 0 +/- 30 DEGREES.                                  
REMARK 500                                 MODEL     OMEGA                      
REMARK 500 PHE B  205     PRO B  206                   69.34                    
REMARK 500                                                                      
REMARK 500 REMARK: NULL                                                         
REMARK 500                                                                      
REMARK 500 GEOMETRY AND STEREOCHEMISTRY                                         
REMARK 500 SUBTOPIC: MAIN CHAIN PLANARITY                                       
REMARK 500                                                                      
REMARK 500 THE FOLLOWING RESIDUES HAVE A PSEUDO PLANARITY                       
REMARK 500 TORSION ANGLE, C(I) - CA(I) - N(I+1) - O(I), GREATER                 
REMARK 500 10.0 DEGREES. (M=MODEL NUMBER; RES=RESIDUE NAME;                     
REMARK 500 C=CHAIN IDENTIFIER; SSEQ=SEQUENCE NUMBER;                            
REMARK 500 I=INSERTION CODE).                                                   
REMARK 500                                                                      
REMARK 500  M RES CSSEQI        ANGLE                                           
REMARK 500    PHE B 205         18.04                                           
REMARK 500                                                                      
REMARK 500 REMARK: NULL                                                         
REMARK 620                                                                      
REMARK 620 METAL COORDINATION                                                   
REMARK 620 (M=MODEL NUMBER; RES=RESIDUE NAME; C=CHAIN IDENTIFIER;               
REMARK 620 SSEQ=SEQUENCE NUMBER; I=INSERTION CODE):                             
REMARK 620                                                                      
REMARK 620 COORDINATION ANGLES FOR:  M RES CSSEQI METAL                         
REMARK 620                               K B 602   K                            
REMARK 620 N RES CSSEQI ATOM                                                    
REMARK 620 1 ASP B 174   OD1                                                    
REMARK 620 2 ASP B 174   O    65.5                                              
REMARK 620 3 ASP B 176   O    90.5  99.1                                        
REMARK 620 4 HIS B 178   O    85.3 149.9  72.3                                  
REMARK 620 5 SER B 197   OG  111.1  91.4 158.4 107.0                            
REMARK 620 6 PHE B 198   O   134.5  78.8  67.6 121.1  96.4                      
REMARK 620 N                    1     2     3     4     5                       
REMARK 620                                                                      
REMARK 620 COORDINATION ANGLES FOR:  M RES CSSEQI METAL                         
REMARK 620                              ZN B 600  ZN                            
REMARK 620 N RES CSSEQI ATOM                                                    
REMARK 620 1 ASP B 176   OD1                                                    
REMARK 620 2 HIS B 178   ND1 114.9                                              
REMARK 620 3 ASP B 264   OD2 102.1  98.4                                        
REMARK 620 4 ACT B 601   O    91.8 109.6 139.9                                  
REMARK 620 5 ACT B 601   OXT 141.2  94.4  97.7  53.1                            
REMARK 620 N                    1     2     3     4                             
REMARK 620                                                                      
REMARK 620 COORDINATION ANGLES FOR:  M RES CSSEQI METAL                         
REMARK 620                               K B 603   K                            
REMARK 620 N RES CSSEQI ATOM                                                    
REMARK 620 1 PHE B 187   O                                                      
REMARK 620 2 VAL B 193   O    99.5                                              
REMARK 620 3 TYR B 222   O   174.2  75.0                                        
REMARK 620 N                    1     2                                         
REMARK 800                                                                      
REMARK 800 SITE                                                                 
REMARK 800 SITE_IDENTIFIER: AC1                                                 
REMARK 800 EVIDENCE_CODE: SOFTWARE                                              
REMARK 800 SITE_DESCRIPTION: BINDING SITE FOR RESIDUE ZN B 600                  
REMARK 800                                                                      
REMARK 800 SITE_IDENTIFIER: AC2                                                 
REMARK 800 EVIDENCE_CODE: SOFTWARE                                              
REMARK 800 SITE_DESCRIPTION: BINDING SITE FOR RESIDUE ACT B 601                 
REMARK 800                                                                      
REMARK 800 SITE_IDENTIFIER: AC3                                                 
REMARK 800 EVIDENCE_CODE: SOFTWARE                                              
REMARK 800 SITE_DESCRIPTION: BINDING SITE FOR RESIDUE K B 602                   
REMARK 800                                                                      
REMARK 800 SITE_IDENTIFIER: AC4                                                 
REMARK 800 EVIDENCE_CODE: SOFTWARE                                              
REMARK 800 SITE_DESCRIPTION: BINDING SITE FOR RESIDUE K B 603                   
REMARK 800                                                                      
REMARK 800 SITE_IDENTIFIER: AC5                                                 
REMARK 800 EVIDENCE_CODE: SOFTWARE                                              
REMARK 800 SITE_DESCRIPTION: BINDING SITE FOR RESIDUE SO4 B 501                 
REMARK 800                                                                      
REMARK 800 SITE_IDENTIFIER: AC6                                                 
REMARK 800 EVIDENCE_CODE: SOFTWARE                                              
REMARK 800 SITE_DESCRIPTION: BINDING SITE FOR RESIDUE SO4 B 502                 
REMARK 800                                                                      
REMARK 800 SITE_IDENTIFIER: AC7                                                 
REMARK 800 EVIDENCE_CODE: SOFTWARE                                              
REMARK 800 SITE_DESCRIPTION: BINDING SITE FOR RESIDUE SO4 B 503                 
REMARK 800                                                                      
REMARK 800 SITE_IDENTIFIER: AC8                                                 
REMARK 800 EVIDENCE_CODE: SOFTWARE                                              
REMARK 800 SITE_DESCRIPTION: BINDING SITE FOR RESIDUE SO4 B 504                 
DBREF  4BKX A  162   335  UNP    Q13330   MTA1_HUMAN     162    335             
DBREF  4BKX B    1   482  UNP    Q13547   HDAC1_HUMAN      1    482             
SEQADV 4BKX GLY A  160  UNP  Q13330              EXPRESSION TAG                 
SEQADV 4BKX ALA A  161  UNP  Q13330              EXPRESSION TAG                 
SEQRES   1 A  176  GLY ALA ALA ASP LYS GLY GLU ILE ARG VAL GLY ASN ARG          
SEQRES   2 A  176  TYR GLN ALA ASP ILE THR ASP LEU LEU LYS GLU GLY GLU          
SEQRES   3 A  176  GLU ASP GLY ARG ASP GLN SER ARG LEU GLU THR GLN VAL          
SEQRES   4 A  176  TRP GLU ALA HIS ASN PRO LEU THR ASP LYS GLN ILE ASP          
SEQRES   5 A  176  GLN PHE LEU VAL VAL ALA ARG SER VAL GLY THR PHE ALA          
SEQRES   6 A  176  ARG ALA LEU ASP CYS SER SER SER VAL ARG GLN PRO SER          
SEQRES   7 A  176  LEU HIS MET SER ALA ALA ALA ALA SER ARG ASP ILE THR          
SEQRES   8 A  176  LEU PHE HIS ALA MET ASP THR LEU HIS LYS ASN ILE TYR          
SEQRES   9 A  176  ASP ILE SER LYS ALA ILE SER ALA LEU VAL PRO GLN GLY          
SEQRES  10 A  176  GLY PRO VAL LEU CYS ARG ASP GLU MET GLU GLU TRP SER          
SEQRES  11 A  176  ALA SER GLU ALA ASN LEU PHE GLU GLU ALA LEU GLU LYS          
SEQRES  12 A  176  TYR GLY LYS ASP PHE THR ASP ILE GLN GLN ASP PHE LEU          
SEQRES  13 A  176  PRO TRP LYS SER LEU THR SER ILE ILE GLU TYR TYR TYR          
SEQRES  14 A  176  MET TRP LYS THR THR ASP ARG                                  
SEQRES   1 B  482  MET ALA GLN THR GLN GLY THR ARG ARG LYS VAL CYS TYR          
SEQRES   2 B  482  TYR TYR ASP GLY ASP VAL GLY ASN TYR TYR TYR GLY GLN          
SEQRES   3 B  482  GLY HIS PRO MET LYS PRO HIS ARG ILE ARG MET THR HIS          
SEQRES   4 B  482  ASN LEU LEU LEU ASN TYR GLY LEU TYR ARG LYS MET GLU          
SEQRES   5 B  482  ILE TYR ARG PRO HIS LYS ALA ASN ALA GLU GLU MET THR          
SEQRES   6 B  482  LYS TYR HIS SER ASP ASP TYR ILE LYS PHE LEU ARG SER          
SEQRES   7 B  482  ILE ARG PRO ASP ASN MET SER GLU TYR SER LYS GLN MET          
SEQRES   8 B  482  GLN ARG PHE ASN VAL GLY GLU ASP CYS PRO VAL PHE ASP          
SEQRES   9 B  482  GLY LEU PHE GLU PHE CYS GLN LEU SER THR GLY GLY SER          
SEQRES  10 B  482  VAL ALA SER ALA VAL LYS LEU ASN LYS GLN GLN THR ASP          
SEQRES  11 B  482  ILE ALA VAL ASN TRP ALA GLY GLY LEU HIS HIS ALA LYS          
SEQRES  12 B  482  LYS SER GLU ALA SER GLY PHE CYS TYR VAL ASN ASP ILE          
SEQRES  13 B  482  VAL LEU ALA ILE LEU GLU LEU LEU LYS TYR HIS GLN ARG          
SEQRES  14 B  482  VAL LEU TYR ILE ASP ILE ASP ILE HIS HIS GLY ASP GLY          
SEQRES  15 B  482  VAL GLU GLU ALA PHE TYR THR THR ASP ARG VAL MET THR          
SEQRES  16 B  482  VAL SER PHE HIS LYS TYR GLY GLU TYR PHE PRO GLY THR          
SEQRES  17 B  482  GLY ASP LEU ARG ASP ILE GLY ALA GLY LYS GLY LYS TYR          
SEQRES  18 B  482  TYR ALA VAL ASN TYR PRO LEU ARG ASP GLY ILE ASP ASP          
SEQRES  19 B  482  GLU SER TYR GLU ALA ILE PHE LYS PRO VAL MET SER LYS          
SEQRES  20 B  482  VAL MET GLU MET PHE GLN PRO SER ALA VAL VAL LEU GLN          
SEQRES  21 B  482  CYS GLY SER ASP SER LEU SER GLY ASP ARG LEU GLY CYS          
SEQRES  22 B  482  PHE ASN LEU THR ILE LYS GLY HIS ALA LYS CYS VAL GLU          
SEQRES  23 B  482  PHE VAL LYS SER PHE ASN LEU PRO MET LEU MET LEU GLY          
SEQRES  24 B  482  GLY GLY GLY TYR THR ILE ARG ASN VAL ALA ARG CYS TRP          
SEQRES  25 B  482  THR TYR GLU THR ALA VAL ALA LEU ASP THR GLU ILE PRO          
SEQRES  26 B  482  ASN GLU LEU PRO TYR ASN ASP TYR PHE GLU TYR PHE GLY          
SEQRES  27 B  482  PRO ASP PHE LYS LEU HIS ILE SER PRO SER ASN MET THR          
SEQRES  28 B  482  ASN GLN ASN THR ASN GLU TYR LEU GLU LYS ILE LYS GLN          
SEQRES  29 B  482  ARG LEU PHE GLU ASN LEU ARG MET LEU PRO HIS ALA PRO          
SEQRES  30 B  482  GLY VAL GLN MET GLN ALA ILE PRO GLU ASP ALA ILE PRO          
SEQRES  31 B  482  GLU GLU SER GLY ASP GLU ASP GLU ASP ASP PRO ASP LYS          
SEQRES  32 B  482  ARG ILE SER ILE CYS SER SER ASP LYS ARG ILE ALA CYS          
SEQRES  33 B  482  GLU GLU GLU PHE SER ASP SER GLU GLU GLU GLY GLU GLY          
SEQRES  34 B  482  GLY ARG LYS ASN SER SER ASN PHE LYS LYS ALA LYS ARG          
SEQRES  35 B  482  VAL LYS THR GLU ASP GLU LYS GLU LYS ASP PRO GLU GLU          
SEQRES  36 B  482  LYS LYS GLU VAL THR GLU GLU GLU LYS THR LYS GLU GLU          
SEQRES  37 B  482  LYS PRO GLU ALA LYS GLY VAL LYS GLU GLU VAL LYS LEU          
SEQRES  38 B  482  ALA                                                          
HET     ZN  B 600       1                                                       
HET    ACT  B 601       4                                                       
HET      K  B 602       1                                                       
HET      K  B 603       1                                                       
HET    SO4  B 501       5                                                       
HET    SO4  B 502       5                                                       
HET    SO4  B 503       5                                                       
HET    SO4  B 504       5                                                       
HETNAM      ZN ZINC ION                                                         
HETNAM     ACT ACETATE ION                                                      
HETNAM       K POTASSIUM ION                                                    
HETNAM     SO4 SULFATE ION                                                      
FORMUL   3   ZN    ZN 2+                                                        
FORMUL   4  ACT    C2 H3 O2 1-                                                  
FORMUL   5    K    2(K 1+)                                                      
FORMUL   7  SO4    4(O4 S 2-)                                                   
HELIX    1   1 THR A  206  ARG A  225  1                                  20    
HELIX    2   2 SER A  237  ARG A  247  1                                  11    
HELIX    3   3 ARG A  247  ASN A  261  1                                  15    
HELIX    4   4 ASP A  264  VAL A  273  1                                  10    
HELIX    5   5 ASP A  283  TRP A  288  1                                   6    
HELIX    6   6 SER A  289  GLY A  304  1                                  16    
HELIX    7   7 ASP A  306  PHE A  314  1                                   9    
HELIX    8   8 SER A  319  LYS A  331  1                                  13    
HELIX    9   9 ASP B   18  TYR B   22  5                                   5    
HELIX   10  10 PRO B   32  TYR B   45  1                                  14    
HELIX   11  11 LEU B   47  MET B   51  5                                   5    
HELIX   12  12 ASN B   60  THR B   65  1                                   6    
HELIX   13  13 SER B   69  ILE B   79  1                                  11    
HELIX   14  14 TYR B   87  ASN B   95  1                                   9    
HELIX   15  15 GLY B  105  LYS B  126  1                                  22    
HELIX   16  16 ASN B  154  LEU B  164  1                                  11    
HELIX   17  17 GLY B  180  PHE B  187  1                                   8    
HELIX   18  18 ALA B  216  LYS B  220  5                                   5    
HELIX   19  19 ASP B  233  GLN B  253  1                                  21    
HELIX   20  20 GLY B  262  SER B  265  5                                   4    
HELIX   21  21 THR B  277  SER B  290  1                                  14    
HELIX   22  22 THR B  304  LEU B  320  1                                  17    
HELIX   23  23 TYR B  333  PHE B  337  5                                   5    
HELIX   24  24 THR B  355  MET B  372  1                                  18    
SHEET    1  AA 9 GLU A 195  TRP A 199  0                                        
SHEET    2  AA 9 GLU B  52  PRO B  56 -1  O  ILE B  53   N  VAL A 198           
SHEET    3  AA 9 VAL B  11  TYR B  14  1  O  VAL B  11   N  GLU B  52           
SHEET    4  AA 9 ILE B 131  ASN B 134  1  O  ILE B 131   N  CYS B  12           
SHEET    5  AA 9 MET B 295  LEU B 298  1  O  MET B 295   N  ALA B 132           
SHEET    6  AA 9 ALA B 256  GLN B 260  1  O  VAL B 257   N  LEU B 296           
SHEET    7  AA 9 VAL B 170  ASP B 174  1  O  LEU B 171   N  VAL B 258           
SHEET    8  AA 9 VAL B 193  LYS B 200  1  O  MET B 194   N  TYR B 172           
SHEET    9  AA 9 ALA B 223  LEU B 228  1  O  VAL B 224   N  SER B 197           
LINK         OD1 ASP B 174                 K     K B 602     1555   1555  2.75  
LINK         O   ASP B 174                 K     K B 602     1555   1555  3.08  
LINK         OD1 ASP B 176                ZN    ZN B 600     1555   1555  1.96  
LINK         O   ASP B 176                 K     K B 602     1555   1555  2.56  
LINK         ND1 HIS B 178                ZN    ZN B 600     1555   1555  2.28  
LINK         O   HIS B 178                 K     K B 602     1555   1555  3.10  
LINK         O   PHE B 187                 K     K B 603     1555   1555  2.77  
LINK         O   VAL B 193                 K     K B 603     1555   1555  3.23  
LINK         OG  SER B 197                 K     K B 602     1555   1555  2.93  
LINK         O   PHE B 198                 K     K B 602     1555   1555  3.13  
LINK         O   TYR B 222                 K     K B 603     1555   1555  3.24  
LINK         OD2 ASP B 264                ZN    ZN B 600     1555   1555  1.95  
LINK        ZN    ZN B 600                 O   ACT B 601     1555   1555  2.50  
LINK        ZN    ZN B 600                 OXT ACT B 601     1555   1555  2.35  
SITE     1 AC1  4 ASP B 176  HIS B 178  ASP B 264  ACT B 601                    
SITE     1 AC2  8 HIS B 140  HIS B 141  ASP B 176  HIS B 178                    
SITE     2 AC2  8 ASP B 264  GLY B 301  TYR B 303   ZN B 600                    
SITE     1 AC3  5 ASP B 174  ASP B 176  HIS B 178  SER B 197                    
SITE     2 AC3  5 PHE B 198                                                     
SITE     1 AC4  4 PHE B 187  THR B 190  VAL B 193  TYR B 222                    
SITE     1 AC5  5 ARG B 270  TYR B 303  THR B 304  ILE B 305                    
SITE     2 AC5  5 ARG B 306                                                     
SITE     1 AC6  6 LYS A 305  TYR A 327  TYR A 328  LYS A 331                    
SITE     2 AC6  6 LYS B  31  SO4 B 503                                          
SITE     1 AC7  5 LYS A 305  GLY B  27  HIS B  28  LYS B  31                    
SITE     2 AC7  5 SO4 B 502                                                     
SITE     1 AC8  3 ARG B  55  HIS B  57  LYS B  58                               
CRYST1  108.199  108.199  133.164  90.00  90.00 120.00 P 32 2 1      6          
ORIGX1      1.000000  0.000000  0.000000        0.00000                         
ORIGX2      0.000000  1.000000  0.000000        0.00000                         
ORIGX3      0.000000  0.000000  1.000000        0.00000                         
SCALE1      0.009242  0.005336  0.000000        0.00000                         
SCALE2      0.000000  0.010672  0.000000        0.00000                         
SCALE3      0.000000  0.000000  0.007510        0.00000                         
ATOM      1  N   GLY A 165     -33.110   9.090  -3.800  1.00 80.40           N  
ATOM      2  CA  GLY A 165     -33.677   8.501  -5.047  1.00 81.50           C  
ATOM      3  C   GLY A 165     -33.563   6.989  -5.080  1.00 82.44           C  
ATOM      4  O   GLY A 165     -32.843   6.432  -5.913  1.00 82.51           O  
ATOM      5  N   GLU A 166     -34.281   6.326  -4.174  1.00 82.04           N  
ATOM      6  CA  GLU A 166     -34.246   4.868  -4.054  1.00 81.96           C  
ATOM      7  C   GLU A 166     -35.551   4.328  -3.464  1.00 79.90           C  
ATOM      8  O   GLU A 166     -36.126   4.929  -2.556  1.00 76.88           O  
ATOM      9  CB  GLU A 166     -33.059   4.446  -3.180  1.00 85.29           C  
ATOM     10  CG  GLU A 166     -32.730   2.959  -3.199  1.00 87.66           C  
ATOM     11  CD  GLU A 166     -31.865   2.533  -2.021  1.00 89.48           C  
ATOM     12  OE1 GLU A 166     -31.110   3.377  -1.487  1.00 88.96           O  
ATOM     13  OE2 GLU A 166     -31.947   1.351  -1.623  1.00 89.59           O  
ATOM     14  N   ILE A 167     -36.009   3.194  -3.989  1.00 79.92           N  
ATOM     15  CA  ILE A 167     -37.188   2.503  -3.458  1.00 80.10           C  
ATOM     16  C   ILE A 167     -36.765   1.292  -2.616  1.00 80.90           C  
ATOM     17  O   ILE A 167     -35.938   0.482  -3.044  1.00 82.56           O  
ATOM     18  CB  ILE A 167     -38.193   2.124  -4.581  1.00 79.66           C  
ATOM     19  CG1 ILE A 167     -39.500   1.575  -3.992  1.00 77.82           C  
ATOM     20  CG2 ILE A 167     -37.570   1.165  -5.594  1.00 80.71           C  
ATOM     21  CD1 ILE A 167     -40.724   1.901  -4.821  1.00 76.23           C  
ATOM     22  N   ARG A 168     -37.334   1.181  -1.418  1.00 80.23           N  
ATOM     23  CA  ARG A 168     -36.881   0.194  -0.433  1.00 79.15           C  
ATOM     24  C   ARG A 168     -37.842  -0.995  -0.278  1.00 76.63           C  
ATOM     25  O   ARG A 168     -39.050  -0.864  -0.497  1.00 74.31           O  
ATOM     26  CB  ARG A 168     -36.643   0.868   0.930  1.00 81.07           C  
ATOM     27  CG  ARG A 168     -36.012   2.261   0.889  1.00 82.97           C  
ATOM     28  CD  ARG A 168     -34.488   2.223   0.825  1.00 85.75           C  
ATOM     29  NE  ARG A 168     -33.901   3.557   0.653  1.00 88.37           N  
ATOM     30  CZ  ARG A 168     -33.220   4.225   1.586  1.00 87.61           C  
ATOM     31  NH1 ARG A 168     -33.014   3.700   2.788  1.00 88.01           N  
ATOM     32  NH2 ARG A 168     -32.735   5.430   1.313  1.00 85.91           N  
ATOM     33  N   VAL A 169     -37.287  -2.149   0.096  1.00 76.11           N  
ATOM     34  CA  VAL A 169     -38.061  -3.375   0.349  1.00 75.32           C  
ATOM     35  C   VAL A 169     -37.927  -3.781   1.821  1.00 76.37           C  
ATOM     36  O   VAL A 169     -36.882  -3.561   2.437  1.00 77.50           O  
ATOM     37  CB  VAL A 169     -37.595  -4.555  -0.543  1.00 73.66           C  
ATOM     38  CG1 VAL A 169     -38.599  -5.700  -0.506  1.00 71.81           C  
ATOM     39  CG2 VAL A 169     -37.375  -4.105  -1.981  1.00 73.43           C  
ATOM     40  N   GLY A 170     -38.983  -4.372   2.378  1.00 76.19           N  
ATOM     41  CA  GLY A 170     -38.957  -4.846   3.760  1.00 78.91           C  
ATOM     42  C   GLY A 170     -40.252  -4.626   4.518  1.00 80.80           C  
ATOM     43  O   GLY A 170     -41.176  -3.988   4.009  1.00 83.11           O  
ATOM     44  N   ASN A 171     -40.309  -5.155   5.741  1.00 80.47           N  
ATOM     45  CA  ASN A 171     -41.486  -5.038   6.609  1.00 78.59           C  
ATOM     46  C   ASN A 171     -41.727  -3.610   7.078  1.00 77.65           C  
ATOM     47  O   ASN A 171     -42.836  -3.251   7.475  1.00 76.89           O  
ATOM     48  CB  ASN A 171     -41.349  -5.959   7.823  1.00 79.00           C  
ATOM     49  CG  ASN A 171     -41.300  -7.424   7.442  1.00 79.97           C  
ATOM     50  OD1 ASN A 171     -40.529  -7.827   6.569  1.00 81.51           O  
ATOM     51  ND2 ASN A 171     -42.122  -8.234   8.100  1.00 79.14           N  
ATOM     52  N   ARG A 172     -40.671  -2.806   7.025  1.00 77.92           N  
ATOM     53  CA  ARG A 172     -40.718  -1.404   7.420  1.00 78.46           C  
ATOM     54  C   ARG A 172     -41.016  -0.476   6.237  1.00 77.58           C  
ATOM     55  O   ARG A 172     -40.933   0.748   6.366  1.00 79.62           O  
ATOM     56  CB  ARG A 172     -39.407  -1.014   8.121  1.00 79.76           C  
ATOM     57  CG  ARG A 172     -38.206  -1.844   7.689  1.00 82.85           C  
ATOM     58  CD  ARG A 172     -37.180  -1.992   8.806  1.00 85.04           C  
ATOM     59  NE  ARG A 172     -36.089  -1.021   8.701  1.00 84.93           N  
ATOM     60  CZ  ARG A 172     -34.977  -1.208   7.991  1.00 84.21           C  
ATOM     61  NH1 ARG A 172     -34.795  -2.332   7.305  1.00 84.40           N  
ATOM     62  NH2 ARG A 172     -34.044  -0.266   7.962  1.00 84.27           N  
ATOM     63  N   TYR A 173     -41.380  -1.061   5.095  1.00 75.07           N  
ATOM     64  CA  TYR A 173     -41.666  -0.287   3.882  1.00 71.78           C  
ATOM     65  C   TYR A 173     -42.965  -0.678   3.179  1.00 70.47           C  
ATOM     66  O   TYR A 173     -43.730   0.193   2.765  1.00 71.16           O  
ATOM     67  CB  TYR A 173     -40.495  -0.365   2.905  1.00 71.37           C  
ATOM     68  CG  TYR A 173     -39.200   0.155   3.476  1.00 72.13           C  
ATOM     69  CD1 TYR A 173     -38.960   1.527   3.569  1.00 72.98           C  
ATOM     70  CD2 TYR A 173     -38.218  -0.722   3.934  1.00 71.41           C  
ATOM     71  CE1 TYR A 173     -37.774   2.011   4.095  1.00 73.16           C  
ATOM     72  CE2 TYR A 173     -37.028  -0.248   4.460  1.00 71.63           C  
ATOM     73  CZ  TYR A 173     -36.813   1.119   4.537  1.00 72.47           C  
ATOM     74  OH  TYR A 173     -35.637   1.597   5.058  1.00 73.86           O  
ATOM     75  N   GLN A 174     -43.203  -1.981   3.035  1.00 68.36           N  
ATOM     76  CA  GLN A 174     -44.431  -2.475   2.408  1.00 67.30           C  
ATOM     77  C   GLN A 174     -45.587  -2.572   3.398  1.00 66.65           C  
ATOM     78  O   GLN A 174     -45.380  -2.732   4.604  1.00 66.23           O  
ATOM     79  CB  GLN A 174     -44.203  -3.827   1.724  1.00 66.78           C  
ATOM     80  CG  GLN A 174     -43.568  -3.726   0.346  1.00 68.16           C  
ATOM     81  CD  GLN A 174     -42.078  -3.441   0.402  1.00 69.62           C  
ATOM     82  OE1 GLN A 174     -41.295  -4.261   0.883  1.00 72.26           O  
ATOM     83  NE2 GLN A 174     -41.678  -2.275  -0.095  1.00 69.35           N  
ATOM     84  N   ALA A 175     -46.802  -2.466   2.870  1.00 66.17           N  
ATOM     85  CA  ALA A 175     -48.018  -2.574   3.667  1.00 66.43           C  
ATOM     86  C   ALA A 175     -48.451  -4.029   3.790  1.00 66.36           C  
ATOM     87  O   ALA A 175     -48.293  -4.810   2.851  1.00 67.24           O  
ATOM     88  CB  ALA A 175     -49.131  -1.754   3.035  1.00 66.72           C  
ATOM     89  N   ASP A 176     -48.993  -4.391   4.949  1.00 65.92           N  
ATOM     90  CA  ASP A 176     -49.619  -5.693   5.113  1.00 65.91           C  
ATOM     91  C   ASP A 176     -50.902  -5.687   4.290  1.00 63.18           C  
ATOM     92  O   ASP A 176     -51.812  -4.902   4.554  1.00 64.59           O  
ATOM     93  CB  ASP A 176     -49.907  -5.986   6.593  1.00 68.78           C  
ATOM     94  CG  ASP A 176     -50.420  -7.410   6.828  1.00 72.51           C  
ATOM     95  OD1 ASP A 176     -49.848  -8.365   6.254  1.00 74.20           O  
ATOM     96  OD2 ASP A 176     -51.394  -7.576   7.595  1.00 72.70           O  
ATOM     97  N   ILE A 177     -50.958  -6.542   3.276  1.00 60.24           N  
ATOM     98  CA  ILE A 177     -52.113  -6.604   2.384  1.00 60.04           C  
ATOM     99  C   ILE A 177     -53.339  -7.177   3.097  1.00 60.89           C  
ATOM    100  O   ILE A 177     -53.294  -8.273   3.660  1.00 61.99           O  
ATOM    101  CB  ILE A 177     -51.788  -7.378   1.083  1.00 58.98           C  
ATOM    102  CG1 ILE A 177     -50.938  -6.513   0.148  1.00 58.79           C  
ATOM    103  CG2 ILE A 177     -53.053  -7.803   0.350  1.00 58.89           C  
ATOM    104  CD1 ILE A 177     -49.462  -6.479   0.488  1.00 59.70           C  
ATOM    105  N   THR A 178     -54.425  -6.411   3.082  1.00 62.06           N  
ATOM    106  CA  THR A 178     -55.678  -6.834   3.693  1.00 64.81           C  
ATOM    107  C   THR A 178     -56.273  -7.983   2.883  1.00 65.73           C  
ATOM    108  O   THR A 178     -56.459  -7.867   1.670  1.00 67.31           O  
ATOM    109  CB  THR A 178     -56.698  -5.677   3.781  1.00 65.22           C  
ATOM    110  OG1 THR A 178     -56.014  -4.426   3.942  1.00 63.71           O  
ATOM    111  CG2 THR A 178     -57.650  -5.893   4.955  1.00 66.09           C  
ATOM    112  N   ASP A 179     -56.557  -9.092   3.559  1.00 66.42           N  
ATOM    113  CA  ASP A 179     -57.092 -10.281   2.902  1.00 67.53           C  
ATOM    114  C   ASP A 179     -58.524 -10.048   2.435  1.00 67.12           C  
ATOM    115  O   ASP A 179     -59.273  -9.296   3.060  1.00 66.72           O  
ATOM    116  CB  ASP A 179     -57.032 -11.496   3.838  1.00 68.41           C  
ATOM    117  CG  ASP A 179     -55.660 -11.686   4.479  1.00 68.16           C  
ATOM    118  OD1 ASP A 179     -54.682 -11.047   4.032  1.00 68.19           O  
ATOM    119  OD2 ASP A 179     -55.565 -12.480   5.440  1.00 67.47           O  
ATOM    120  N   LEU A 180     -58.888 -10.691   1.329  1.00 68.19           N  
ATOM    121  CA  LEU A 180     -60.236 -10.597   0.778  1.00 69.90           C  
ATOM    122  C   LEU A 180     -61.229 -11.286   1.713  1.00 71.15           C  
ATOM    123  O   LEU A 180     -60.988 -12.404   2.169  1.00 73.62           O  
ATOM    124  CB  LEU A 180     -60.280 -11.235  -0.614  1.00 69.26           C  
ATOM    125  CG  LEU A 180     -61.241 -10.692  -1.678  1.00 69.13           C  
ATOM    126  CD1 LEU A 180     -60.745 -11.080  -3.062  1.00 68.55           C  
ATOM    127  CD2 LEU A 180     -62.673 -11.166  -1.474  1.00 68.84           C  
ATOM    128  N   LEU A 181     -62.336 -10.609   2.000  1.00 71.89           N  
ATOM    129  CA  LEU A 181     -63.368 -11.146   2.886  1.00 73.38           C  
ATOM    130  C   LEU A 181     -64.098 -12.323   2.249  1.00 74.67           C  
ATOM    131  O   LEU A 181     -64.393 -12.307   1.052  1.00 72.64           O  
ATOM    132  CB  LEU A 181     -64.384 -10.060   3.261  1.00 73.14           C  
ATOM    133  CG  LEU A 181     -63.914  -8.805   4.006  1.00 72.62           C  
ATOM    134  CD1 LEU A 181     -64.933  -7.696   3.825  1.00 71.06           C  
ATOM    135  CD2 LEU A 181     -63.657  -9.066   5.485  1.00 72.73           C  
ATOM    136  N   LYS A 182     -64.385 -13.338   3.061  1.00 78.89           N  
ATOM    137  CA  LYS A 182     -65.185 -14.484   2.631  1.00 82.03           C  
ATOM    138  C   LYS A 182     -66.625 -14.049   2.347  1.00 84.74           C  
ATOM    139  O   LYS A 182     -67.089 -13.038   2.884  1.00 86.92           O  
ATOM    140  CB  LYS A 182     -65.161 -15.583   3.698  1.00 80.04           C  
ATOM    141  N   GLU A 183     -67.321 -14.810   1.502  1.00 86.73           N  
ATOM    142  CA  GLU A 183     -68.715 -14.517   1.141  1.00 87.87           C  
ATOM    143  C   GLU A 183     -69.651 -14.506   2.356  1.00 89.71           C  
ATOM    144  O   GLU A 183     -70.758 -13.966   2.289  1.00 90.58           O  
ATOM    145  CB  GLU A 183     -69.221 -15.506   0.086  1.00 86.76           C  
ATOM    146  N   GLY A 184     -69.191 -15.099   3.458  1.00 90.54           N  
ATOM    147  CA  GLY A 184     -69.930 -15.114   4.721  1.00 89.67           C  
ATOM    148  C   GLY A 184     -69.435 -14.108   5.750  1.00 89.55           C  
ATOM    149  O   GLY A 184     -70.107 -13.867   6.754  1.00 88.53           O  
ATOM    150  N   GLU A 185     -68.260 -13.527   5.506  1.00 88.92           N  
ATOM    151  CA  GLU A 185     -67.683 -12.520   6.403  1.00 88.69           C  
ATOM    152  C   GLU A 185     -68.071 -11.095   5.987  1.00 90.66           C  
ATOM    153  O   GLU A 185     -68.183 -10.795   4.795  1.00 90.32           O  
ATOM    154  CB  GLU A 185     -66.159 -12.667   6.467  1.00 85.17           C  
ATOM    155  N   GLU A 186     -68.275 -10.229   6.980  1.00 91.36           N  
ATOM    156  CA  GLU A 186     -68.660  -8.832   6.749  1.00 90.77           C  
ATOM    157  C   GLU A 186     -67.558  -7.863   7.198  1.00 89.64           C  
ATOM    158  O   GLU A 186     -66.865  -8.118   8.187  1.00 88.76           O  
ATOM    159  CB  GLU A 186     -69.987  -8.522   7.458  1.00 92.15           C  
ATOM    160  CG  GLU A 186     -70.567  -7.131   7.204  1.00 94.55           C  
ATOM    161  CD  GLU A 186     -71.199  -6.973   5.828  1.00 94.55           C  
ATOM    162  OE1 GLU A 186     -70.484  -7.101   4.810  1.00 94.53           O  
ATOM    163  OE2 GLU A 186     -72.419  -6.712   5.761  1.00 94.12           O  
ATOM    164  N   ASP A 187     -67.415  -6.752   6.470  1.00 88.42           N  
ATOM    165  CA  ASP A 187     -66.340  -5.769   6.697  1.00 87.92           C  
ATOM    166  C   ASP A 187     -66.367  -5.075   8.063  1.00 86.53           C  
ATOM    167  O   ASP A 187     -65.322  -4.639   8.558  1.00 83.79           O  
ATOM    168  CB  ASP A 187     -66.313  -4.718   5.574  1.00 87.38           C  
ATOM    169  CG  ASP A 187     -67.592  -3.898   5.497  1.00 88.10           C  
ATOM    170  OD1 ASP A 187     -68.689  -4.493   5.414  1.00 88.27           O  
ATOM    171  OD2 ASP A 187     -67.497  -2.653   5.507  1.00 88.81           O  
ATOM    172  N   GLY A 188     -67.558  -4.969   8.652  1.00 85.81           N  
ATOM    173  CA  GLY A 188     -67.742  -4.355   9.967  1.00 82.52           C  
ATOM    174  C   GLY A 188     -67.283  -2.911  10.036  1.00 81.86           C  
ATOM    175  O   GLY A 188     -66.380  -2.577  10.807  1.00 82.33           O  
ATOM    176  N   ARG A 189     -67.896  -2.057   9.218  1.00 80.90           N  
ATOM    177  CA  ARG A 189     -67.605  -0.621   9.226  1.00 77.95           C  
ATOM    178  C   ARG A 189     -68.874   0.193   9.445  1.00 77.72           C  
ATOM    179  O   ARG A 189     -69.878  -0.003   8.753  1.00 76.80           O  
ATOM    180  CB  ARG A 189     -66.917  -0.178   7.930  1.00 73.88           C  
ATOM    181  CG  ARG A 189     -65.506  -0.711   7.750  1.00 71.71           C  
ATOM    182  CD  ARG A 189     -64.655   0.274   6.970  1.00 69.05           C  
ATOM    183  NE  ARG A 189     -64.086   1.308   7.833  1.00 68.00           N  
ATOM    184  CZ  ARG A 189     -62.783   1.511   8.022  1.00 67.01           C  
ATOM    185  NH1 ARG A 189     -61.882   0.764   7.400  1.00 66.86           N  
ATOM    186  NH2 ARG A 189     -62.379   2.477   8.833  1.00 66.46           N  
ATOM    187  N   ASP A 190     -68.817   1.101  10.416  1.00 77.58           N  
ATOM    188  CA  ASP A 190     -69.933   1.990  10.714  1.00 76.94           C  
ATOM    189  C   ASP A 190     -69.859   3.219   9.814  1.00 75.96           C  
ATOM    190  O   ASP A 190     -68.929   4.026   9.927  1.00 77.20           O  
ATOM    191  CB  ASP A 190     -69.910   2.396  12.190  1.00 78.44           C  
ATOM    192  CG  ASP A 190     -71.109   3.238  12.584  1.00 80.58           C  
ATOM    193  OD1 ASP A 190     -72.249   2.862  12.231  1.00 80.59           O  
ATOM    194  OD2 ASP A 190     -70.908   4.282  13.241  1.00 82.25           O  
ATOM    195  N   GLN A 191     -70.838   3.354   8.920  1.00 73.38           N  
ATOM    196  CA  GLN A 191     -70.827   4.426   7.918  1.00 70.49           C  
ATOM    197  C   GLN A 191     -71.092   5.818   8.494  1.00 68.49           C  
ATOM    198  O   GLN A 191     -70.568   6.808   7.982  1.00 68.05           O  
ATOM    199  CB  GLN A 191     -71.792   4.121   6.769  1.00 69.14           C  
ATOM    200  CG  GLN A 191     -71.330   2.985   5.871  1.00 68.91           C  
ATOM    201  CD  GLN A 191     -71.761   3.166   4.429  1.00 69.08           C  
ATOM    202  OE1 GLN A 191     -71.156   3.933   3.678  1.00 68.81           O  
ATOM    203  NE2 GLN A 191     -72.803   2.447   4.029  1.00 68.84           N  
ATOM    204  N   SER A 192     -71.894   5.885   9.556  1.00 66.28           N  
ATOM    205  CA  SER A 192     -72.180   7.144  10.245  1.00 65.08           C  
ATOM    206  C   SER A 192     -70.920   7.783  10.825  1.00 64.84           C  
ATOM    207  O   SER A 192     -70.763   9.008  10.784  1.00 65.14           O  
ATOM    208  CB  SER A 192     -73.205   6.928  11.355  1.00 64.77           C  
ATOM    209  OG  SER A 192     -74.445   6.523  10.815  1.00 66.50           O  
ATOM    210  N   ARG A 193     -70.029   6.946  11.358  1.00 63.15           N  
ATOM    211  CA  ARG A 193     -68.766   7.406  11.939  1.00 62.14           C  
ATOM    212  C   ARG A 193     -67.751   7.822  10.868  1.00 61.34           C  
ATOM    213  O   ARG A 193     -66.650   8.274  11.190  1.00 60.54           O  
ATOM    214  CB  ARG A 193     -68.175   6.329  12.857  1.00 60.30           C  
ATOM    215  N   LEU A 194     -68.138   7.674   9.600  1.00 60.94           N  
ATOM    216  CA  LEU A 194     -67.278   7.996   8.460  1.00 60.29           C  
ATOM    217  C   LEU A 194     -67.769   9.203   7.662  1.00 60.04           C  
ATOM    218  O   LEU A 194     -66.965   9.963   7.123  1.00 60.09           O  
ATOM    219  CB  LEU A 194     -67.170   6.793   7.520  1.00 59.80           C  
ATOM    220  CG  LEU A 194     -66.465   5.527   8.007  1.00 59.69           C  
ATOM    221  CD1 LEU A 194     -66.896   4.340   7.161  1.00 59.50           C  
ATOM    222  CD2 LEU A 194     -64.951   5.694   7.984  1.00 59.53           C  
ATOM    223  N   GLU A 195     -69.088   9.365   7.587  1.00 60.15           N  
ATOM    224  CA  GLU A 195     -69.708  10.371   6.722  1.00 59.62           C  
ATOM    225  C   GLU A 195     -71.063  10.832   7.256  1.00 59.28           C  
ATOM    226  O   GLU A 195     -71.727  10.103   7.997  1.00 61.96           O  
ATOM    227  CB  GLU A 195     -69.901   9.795   5.315  1.00 58.76           C  
ATOM    228  CG  GLU A 195     -70.946   8.686   5.250  1.00 57.62           C  
ATOM    229  CD  GLU A 195     -71.014   7.991   3.907  1.00 57.89           C  
ATOM    230  OE1 GLU A 195     -69.997   7.970   3.177  1.00 57.21           O  
ATOM    231  OE2 GLU A 195     -72.095   7.449   3.591  1.00 57.57           O  
ATOM    232  N   THR A 196     -71.457  12.046   6.879  1.00 57.23           N  
ATOM    233  CA  THR A 196     -72.850  12.493   6.999  1.00 56.56           C  
ATOM    234  C   THR A 196     -73.244  13.197   5.706  1.00 54.81           C  
ATOM    235  O   THR A 196     -72.480  14.017   5.189  1.00 55.80           O  
ATOM    236  CB  THR A 196     -73.102  13.413   8.219  1.00 56.24           C  
ATOM    237  OG1 THR A 196     -71.957  14.243   8.453  1.00 57.10           O  
ATOM    238  CG2 THR A 196     -73.392  12.588   9.474  1.00 55.71           C  
ATOM    239  N   GLN A 197     -74.420  12.858   5.175  1.00 51.99           N  
ATOM    240  CA  GLN A 197     -74.867  13.404   3.890  1.00 49.77           C  
ATOM    241  C   GLN A 197     -75.316  14.860   4.007  1.00 49.09           C  
ATOM    242  O   GLN A 197     -75.935  15.260   4.993  1.00 50.39           O  
ATOM    243  CB  GLN A 197     -75.974  12.546   3.269  1.00 48.76           C  
ATOM    244  CG  GLN A 197     -76.060  12.670   1.751  1.00 48.10           C  
ATOM    245  CD  GLN A 197     -77.207  11.889   1.131  1.00 48.15           C  
ATOM    246  OE1 GLN A 197     -77.411  11.931  -0.081  1.00 48.05           O  
ATOM    247  NE2 GLN A 197     -77.963  11.178   1.957  1.00 49.04           N  
ATOM    248  N   VAL A 198     -74.992  15.642   2.986  1.00 47.08           N  
ATOM    249  CA  VAL A 198     -75.260  17.072   2.985  1.00 45.50           C  
ATOM    250  C   VAL A 198     -76.222  17.440   1.851  1.00 45.22           C  
ATOM    251  O   VAL A 198     -76.944  18.433   1.941  1.00 46.11           O  
ATOM    252  CB  VAL A 198     -73.933  17.867   2.909  1.00 45.20           C  
ATOM    253  CG1 VAL A 198     -74.149  19.289   2.417  1.00 45.63           C  
ATOM    254  CG2 VAL A 198     -73.244  17.874   4.267  1.00 44.55           C  
ATOM    255  N   TRP A 199     -76.235  16.627   0.795  1.00 43.84           N  
ATOM    256  CA  TRP A 199     -77.116  16.845  -0.352  1.00 42.80           C  
ATOM    257  C   TRP A 199     -77.357  15.545  -1.110  1.00 43.29           C  
ATOM    258  O   TRP A 199     -76.412  14.838  -1.466  1.00 43.61           O  
ATOM    259  CB  TRP A 199     -76.531  17.913  -1.286  1.00 41.73           C  
ATOM    260  CG  TRP A 199     -77.336  18.172  -2.537  1.00 40.68           C  
ATOM    261  CD1 TRP A 199     -77.163  17.584  -3.757  1.00 40.66           C  
ATOM    262  CD2 TRP A 199     -78.422  19.096  -2.691  1.00 40.39           C  
ATOM    263  NE1 TRP A 199     -78.074  18.078  -4.657  1.00 40.49           N  
ATOM    264  CE2 TRP A 199     -78.861  19.007  -4.029  1.00 40.60           C  
ATOM    265  CE3 TRP A 199     -79.070  19.988  -1.826  1.00 40.20           C  
ATOM    266  CZ2 TRP A 199     -79.921  19.776  -4.525  1.00 40.58           C  
ATOM    267  CZ3 TRP A 199     -80.123  20.752  -2.320  1.00 40.00           C  
ATOM    268  CH2 TRP A 199     -80.538  20.638  -3.657  1.00 40.03           C  
ATOM    269  N   GLU A 200     -78.629  15.231  -1.334  1.00 44.12           N  
ATOM    270  CA  GLU A 200     -79.021  14.110  -2.176  1.00 45.74           C  
ATOM    271  C   GLU A 200     -79.189  14.615  -3.604  1.00 47.05           C  
ATOM    272  O   GLU A 200     -79.796  15.660  -3.831  1.00 47.82           O  
ATOM    273  CB  GLU A 200     -80.317  13.467  -1.665  1.00 46.47           C  
ATOM    274  CG  GLU A 200     -80.982  12.473  -2.620  1.00 47.31           C  
ATOM    275  CD  GLU A 200     -80.163  11.211  -2.855  1.00 47.89           C  
ATOM    276  OE1 GLU A 200     -79.663  10.628  -1.867  1.00 48.87           O  
ATOM    277  OE2 GLU A 200     -80.025  10.794  -4.027  1.00 46.60           O  
ATOM    278  N   ALA A 201     -78.639  13.870  -4.558  1.00 47.95           N  
ATOM    279  CA  ALA A 201     -78.680  14.255  -5.961  1.00 48.29           C  
ATOM    280  C   ALA A 201     -80.026  13.944  -6.603  1.00 49.83           C  
ATOM    281  O   ALA A 201     -80.399  14.567  -7.596  1.00 49.52           O  
ATOM    282  CB  ALA A 201     -77.554  13.578  -6.723  1.00 48.09           C  
ATOM    283  N   HIS A 202     -80.750  12.984  -6.030  1.00 53.28           N  
ATOM    284  CA  HIS A 202     -82.039  12.548  -6.569  1.00 56.39           C  
ATOM    285  C   HIS A 202     -83.189  13.114  -5.744  1.00 56.80           C  
ATOM    286  O   HIS A 202     -83.662  12.479  -4.801  1.00 58.19           O  
ATOM    287  CB  HIS A 202     -82.110  11.018  -6.627  1.00 58.81           C  
ATOM    288  CG  HIS A 202     -80.872  10.377  -7.177  1.00 62.27           C  
ATOM    289  ND1 HIS A 202     -80.026   9.607  -6.405  1.00 63.52           N  
ATOM    290  CD2 HIS A 202     -80.329  10.406  -8.418  1.00 62.76           C  
ATOM    291  CE1 HIS A 202     -79.022   9.180  -7.151  1.00 64.56           C  
ATOM    292  NE2 HIS A 202     -79.180   9.654  -8.375  1.00 64.78           N  
ATOM    293  N   ASN A 203     -83.630  14.313  -6.114  1.00 57.37           N  
ATOM    294  CA  ASN A 203     -84.654  15.048  -5.371  1.00 58.53           C  
ATOM    295  C   ASN A 203     -86.008  15.026  -6.062  1.00 60.25           C  
ATOM    296  O   ASN A 203     -86.077  14.826  -7.278  1.00 63.45           O  
ATOM    297  CB  ASN A 203     -84.231  16.508  -5.196  1.00 57.90           C  
ATOM    298  CG  ASN A 203     -82.848  16.648  -4.606  1.00 58.51           C  
ATOM    299  OD1 ASN A 203     -82.115  17.575  -4.943  1.00 58.63           O  
ATOM    300  ND2 ASN A 203     -82.477  15.723  -3.725  1.00 58.64           N  
ATOM    301  N   PRO A 204     -87.095  15.244  -5.294  1.00 59.66           N  
ATOM    302  CA  PRO A 204     -88.401  15.481  -5.914  1.00 59.06           C  
ATOM    303  C   PRO A 204     -88.473  16.859  -6.589  1.00 59.52           C  
ATOM    304  O   PRO A 204     -89.497  17.208  -7.179  1.00 59.72           O  
ATOM    305  CB  PRO A 204     -89.368  15.413  -4.727  1.00 58.47           C  
ATOM    306  CG  PRO A 204     -88.538  15.753  -3.537  1.00 58.03           C  
ATOM    307  CD  PRO A 204     -87.191  15.162  -3.823  1.00 58.66           C  
ATOM    308  N   LEU A 205     -87.387  17.623  -6.503  1.00 59.81           N  
ATOM    309  CA  LEU A 205     -87.354  18.991  -7.015  1.00 58.47           C  
ATOM    310  C   LEU A 205     -86.720  19.078  -8.393  1.00 58.41           C  
ATOM    311  O   LEU A 205     -85.953  18.200  -8.798  1.00 58.59           O  
ATOM    312  CB  LEU A 205     -86.611  19.915  -6.041  1.00 56.92           C  
ATOM    313  CG  LEU A 205     -87.210  20.104  -4.645  1.00 56.08           C  
ATOM    314  CD1 LEU A 205     -86.255  20.883  -3.755  1.00 54.75           C  
ATOM    315  CD2 LEU A 205     -88.570  20.783  -4.715  1.00 55.65           C  
ATOM    316  N   THR A 206     -87.056  20.149  -9.104  1.00 58.13           N  
ATOM    317  CA  THR A 206     -86.473  20.439 -10.406  1.00 58.22           C  
ATOM    318  C   THR A 206     -85.423  21.544 -10.301  1.00 58.02           C  
ATOM    319  O   THR A 206     -85.438  22.332  -9.351  1.00 57.56           O  
ATOM    320  CB  THR A 206     -87.552  20.836 -11.437  1.00 58.19           C  
ATOM    321  OG1 THR A 206     -86.918  21.190 -12.672  1.00 61.17           O  
ATOM    322  CG2 THR A 206     -88.401  22.016 -10.942  1.00 56.63           C  
ATOM    323  N   ASP A 207     -84.520  21.596 -11.283  1.00 58.38           N  
ATOM    324  CA  ASP A 207     -83.512  22.660 -11.381  1.00 58.26           C  
ATOM    325  C   ASP A 207     -84.130  24.047 -11.234  1.00 57.38           C  
ATOM    326  O   ASP A 207     -83.508  24.955 -10.682  1.00 55.83           O  
ATOM    327  CB  ASP A 207     -82.755  22.578 -12.712  1.00 59.12           C  
ATOM    328  CG  ASP A 207     -81.655  21.525 -12.707  1.00 60.54           C  
ATOM    329  OD1 ASP A 207     -81.443  20.870 -11.664  1.00 61.11           O  
ATOM    330  OD2 ASP A 207     -80.995  21.354 -13.756  1.00 61.03           O  
ATOM    331  N   LYS A 208     -85.358  24.194 -11.727  1.00 56.95           N  
ATOM    332  CA  LYS A 208     -86.076  25.457 -11.650  1.00 57.09           C  
ATOM    333  C   LYS A 208     -86.404  25.826 -10.205  1.00 55.26           C  
ATOM    334  O   LYS A 208     -86.100  26.937  -9.766  1.00 55.32           O  
ATOM    335  CB  LYS A 208     -87.353  25.407 -12.490  1.00 59.82           C  
ATOM    336  CG  LYS A 208     -87.867  26.780 -12.890  1.00 61.97           C  
ATOM    337  CD  LYS A 208     -89.244  26.697 -13.521  1.00 64.11           C  
ATOM    338  CE  LYS A 208     -89.720  28.078 -13.936  1.00 66.28           C  
ATOM    339  NZ  LYS A 208     -91.184  28.103 -14.216  1.00 69.60           N  
ATOM    340  N   GLN A 209     -87.009  24.889  -9.473  1.00 51.77           N  
ATOM    341  CA  GLN A 209     -87.404  25.120  -8.081  1.00 48.63           C  
ATOM    342  C   GLN A 209     -86.215  25.422  -7.178  1.00 46.67           C  
ATOM    343  O   GLN A 209     -86.286  26.304  -6.326  1.00 47.10           O  
ATOM    344  CB  GLN A 209     -88.189  23.931  -7.534  1.00 48.89           C  
ATOM    345  CG  GLN A 209     -89.663  23.943  -7.895  1.00 49.68           C  
ATOM    346  CD  GLN A 209     -90.373  22.675  -7.465  1.00 50.07           C  
ATOM    347  OE1 GLN A 209     -90.086  21.585  -7.965  1.00 51.00           O  
ATOM    348  NE2 GLN A 209     -91.312  22.812  -6.538  1.00 50.26           N  
ATOM    349  N   ILE A 210     -85.124  24.691  -7.375  1.00 44.70           N  
ATOM    350  CA  ILE A 210     -83.896  24.926  -6.628  1.00 42.71           C  
ATOM    351  C   ILE A 210     -83.335  26.306  -6.968  1.00 42.13           C  
ATOM    352  O   ILE A 210     -82.914  27.040  -6.074  1.00 41.78           O  
ATOM    353  CB  ILE A 210     -82.851  23.819  -6.887  1.00 42.47           C  
ATOM    354  CG1 ILE A 210     -83.441  22.444  -6.551  1.00 42.92           C  
ATOM    355  CG2 ILE A 210     -81.588  24.061  -6.069  1.00 41.88           C  
ATOM    356  CD1 ILE A 210     -82.795  21.295  -7.295  1.00 43.53           C  
ATOM    357  N   ASP A 211     -83.355  26.662  -8.253  1.00 42.14           N  
ATOM    358  CA  ASP A 211     -82.903  27.986  -8.697  1.00 42.06           C  
ATOM    359  C   ASP A 211     -83.740  29.100  -8.074  1.00 41.18           C  
ATOM    360  O   ASP A 211     -83.193  30.101  -7.602  1.00 40.57           O  
ATOM    361  CB  ASP A 211     -82.912  28.097 -10.225  1.00 43.12           C  
ATOM    362  CG  ASP A 211     -81.627  27.572 -10.864  1.00 44.56           C  
ATOM    363  OD1 ASP A 211     -80.762  27.029 -10.145  1.00 44.87           O  
ATOM    364  OD2 ASP A 211     -81.478  27.707 -12.097  1.00 45.70           O  
ATOM    365  N   GLN A 212     -85.059  28.903  -8.067  1.00 40.08           N  
ATOM    366  CA  GLN A 212     -85.997  29.828  -7.432  1.00 38.43           C  
ATOM    367  C   GLN A 212     -85.721  29.950  -5.941  1.00 37.08           C  
ATOM    368  O   GLN A 212     -85.686  31.055  -5.407  1.00 37.55           O  
ATOM    369  CB  GLN A 212     -87.442  29.378  -7.652  1.00 38.78           C  
ATOM    370  CG  GLN A 212     -87.939  29.513  -9.082  1.00 39.21           C  
ATOM    371  CD  GLN A 212     -89.297  28.870  -9.291  1.00 39.56           C  
ATOM    372  OE1 GLN A 212     -89.581  27.786  -8.772  1.00 39.40           O  
ATOM    373  NE2 GLN A 212     -90.145  29.536 -10.061  1.00 39.81           N  
ATOM    374  N   PHE A 213     -85.514  28.816  -5.278  1.00 35.49           N  
ATOM    375  CA  PHE A 213     -85.234  28.810  -3.849  1.00 34.31           C  
ATOM    376  C   PHE A 213     -83.968  29.588  -3.505  1.00 33.69           C  
ATOM    377  O   PHE A 213     -83.936  30.289  -2.498  1.00 33.34           O  
ATOM    378  CB  PHE A 213     -85.157  27.382  -3.297  1.00 34.54           C  
ATOM    379  CG  PHE A 213     -85.060  27.321  -1.796  1.00 34.72           C  
ATOM    380  CD1 PHE A 213     -86.202  27.433  -1.004  1.00 34.73           C  
ATOM    381  CD2 PHE A 213     -83.827  27.168  -1.171  1.00 34.67           C  
ATOM    382  CE1 PHE A 213     -86.115  27.393   0.379  1.00 34.37           C  
ATOM    383  CE2 PHE A 213     -83.734  27.125   0.212  1.00 34.58           C  
ATOM    384  CZ  PHE A 213     -84.880  27.238   0.987  1.00 34.47           C  
ATOM    385  N   LEU A 214     -82.939  29.472  -4.344  1.00 33.45           N  
ATOM    386  CA  LEU A 214     -81.686  30.204  -4.135  1.00 33.66           C  
ATOM    387  C   LEU A 214     -81.853  31.714  -4.311  1.00 33.89           C  
ATOM    388  O   LEU A 214     -81.113  32.500  -3.710  1.00 34.20           O  
ATOM    389  CB  LEU A 214     -80.570  29.687  -5.052  1.00 33.80           C  
ATOM    390  CG  LEU A 214     -80.036  28.255  -4.906  1.00 33.79           C  
ATOM    391  CD1 LEU A 214     -78.694  28.124  -5.614  1.00 33.85           C  
ATOM    392  CD2 LEU A 214     -79.904  27.815  -3.456  1.00 33.52           C  
ATOM    393  N   VAL A 215     -82.816  32.114  -5.140  1.00 33.71           N  
ATOM    394  CA  VAL A 215     -83.165  33.526  -5.285  1.00 33.26           C  
ATOM    395  C   VAL A 215     -83.857  33.988  -4.008  1.00 32.92           C  
ATOM    396  O   VAL A 215     -83.554  35.065  -3.486  1.00 33.33           O  
ATOM    397  CB  VAL A 215     -84.079  33.790  -6.505  1.00 33.39           C  
ATOM    398  CG1 VAL A 215     -84.393  35.272  -6.633  1.00 33.28           C  
ATOM    399  CG2 VAL A 215     -83.428  33.296  -7.786  1.00 33.76           C  
ATOM    400  N   VAL A 216     -84.771  33.160  -3.505  1.00 32.21           N  
ATOM    401  CA  VAL A 216     -85.506  33.467  -2.282  1.00 32.10           C  
ATOM    402  C   VAL A 216     -84.554  33.546  -1.093  1.00 32.07           C  
ATOM    403  O   VAL A 216     -84.666  34.449  -0.265  1.00 32.45           O  
ATOM    404  CB  VAL A 216     -86.621  32.437  -2.002  1.00 32.30           C  
ATOM    405  CG1 VAL A 216     -87.399  32.814  -0.745  1.00 32.61           C  
ATOM    406  CG2 VAL A 216     -87.571  32.346  -3.184  1.00 32.22           C  
ATOM    407  N   ALA A 217     -83.610  32.609  -1.027  1.00 32.11           N  
ATOM    408  CA  ALA A 217     -82.608  32.577   0.040  1.00 32.07           C  
ATOM    409  C   ALA A 217     -81.754  33.836   0.029  1.00 32.29           C  
ATOM    410  O   ALA A 217     -81.417  34.377   1.083  1.00 32.65           O  
ATOM    411  CB  ALA A 217     -81.733  31.343  -0.089  1.00 31.55           C  
ATOM    412  N   ARG A 218     -81.412  34.292  -1.172  1.00 32.52           N  
ATOM    413  CA  ARG A 218     -80.676  35.530  -1.358  1.00 33.13           C  
ATOM    414  C   ARG A 218     -81.505  36.740  -0.970  1.00 32.77           C  
ATOM    415  O   ARG A 218     -80.977  37.691  -0.392  1.00 33.35           O  
ATOM    416  CB  ARG A 218     -80.240  35.668  -2.809  1.00 34.93           C  
ATOM    417  CG  ARG A 218     -78.843  35.163  -3.083  1.00 36.33           C  
ATOM    418  CD  ARG A 218     -78.467  35.465  -4.514  1.00 37.81           C  
ATOM    419  NE  ARG A 218     -78.677  34.306  -5.364  1.00 40.04           N  
ATOM    420  CZ  ARG A 218     -78.826  34.365  -6.681  1.00 41.96           C  
ATOM    421  NH1 ARG A 218     -78.807  35.545  -7.300  1.00 42.05           N  
ATOM    422  NH2 ARG A 218     -79.007  33.241  -7.373  1.00 42.29           N  
ATOM    423  N   SER A 219     -82.797  36.697  -1.302  1.00 31.56           N  
ATOM    424  CA  SER A 219     -83.725  37.780  -0.996  1.00 30.65           C  
ATOM    425  C   SER A 219     -83.874  37.962   0.502  1.00 30.55           C  
ATOM    426  O   SER A 219     -83.754  39.076   1.012  1.00 30.55           O  
ATOM    427  CB  SER A 219     -85.087  37.512  -1.626  1.00 30.58           C  
ATOM    428  OG  SER A 219     -85.007  37.555  -3.035  1.00 30.51           O  
ATOM    429  N   VAL A 220     -84.127  36.857   1.200  1.00 30.76           N  
ATOM    430  CA  VAL A 220     -84.199  36.850   2.660  1.00 31.70           C  
ATOM    431  C   VAL A 220     -82.905  37.408   3.266  1.00 32.43           C  
ATOM    432  O   VAL A 220     -82.939  38.159   4.243  1.00 32.94           O  
ATOM    433  CB  VAL A 220     -84.504  35.436   3.204  1.00 31.34           C  
ATOM    434  CG1 VAL A 220     -84.502  35.418   4.724  1.00 31.15           C  
ATOM    435  CG2 VAL A 220     -85.850  34.950   2.687  1.00 31.62           C  
ATOM    436  N   GLY A 221     -81.775  37.055   2.659  1.00 32.87           N  
ATOM    437  CA  GLY A 221     -80.471  37.548   3.079  1.00 33.24           C  
ATOM    438  C   GLY A 221     -80.357  39.058   3.039  1.00 33.44           C  
ATOM    439  O   GLY A 221     -79.907  39.664   4.011  1.00 33.34           O  
ATOM    440  N   THR A 222     -80.763  39.666   1.920  1.00 33.89           N  
ATOM    441  CA  THR A 222     -80.665  41.125   1.760  1.00 34.58           C  
ATOM    442  C   THR A 222     -81.625  41.833   2.711  1.00 34.82           C  
ATOM    443  O   THR A 222     -81.273  42.842   3.321  1.00 35.65           O  
ATOM    444  CB  THR A 222     -80.929  41.618   0.313  1.00 34.27           C  
ATOM    445  OG1 THR A 222     -82.332  41.793   0.106  1.00 34.85           O  
ATOM    446  CG2 THR A 222     -80.394  40.655  -0.717  1.00 33.98           C  
ATOM    447  N   PHE A 223     -82.833  41.292   2.839  1.00 34.73           N  
ATOM    448  CA  PHE A 223     -83.825  41.861   3.738  1.00 34.93           C  
ATOM    449  C   PHE A 223     -83.354  41.784   5.181  1.00 35.46           C  
ATOM    450  O   PHE A 223     -83.581  42.711   5.953  1.00 36.14           O  
ATOM    451  CB  PHE A 223     -85.179  41.164   3.582  1.00 34.23           C  
ATOM    452  CG  PHE A 223     -86.290  41.805   4.372  1.00 33.30           C  
ATOM    453  CD1 PHE A 223     -86.842  43.015   3.969  1.00 33.09           C  
ATOM    454  CD2 PHE A 223     -86.785  41.199   5.518  1.00 33.06           C  
ATOM    455  CE1 PHE A 223     -87.865  43.608   4.693  1.00 32.87           C  
ATOM    456  CE2 PHE A 223     -87.807  41.785   6.246  1.00 32.91           C  
ATOM    457  CZ  PHE A 223     -88.348  42.992   5.833  1.00 32.93           C  
ATOM    458  N   ALA A 224     -82.702  40.678   5.535  1.00 36.00           N  
ATOM    459  CA  ALA A 224     -82.169  40.498   6.878  1.00 37.20           C  
ATOM    460  C   ALA A 224     -81.198  41.615   7.214  1.00 38.60           C  
ATOM    461  O   ALA A 224     -81.359  42.303   8.224  1.00 39.45           O  
ATOM    462  CB  ALA A 224     -81.486  39.149   7.011  1.00 37.48           C  
ATOM    463  N   ARG A 225     -80.202  41.811   6.353  1.00 39.92           N  
ATOM    464  CA  ARG A 225     -79.201  42.842   6.596  1.00 41.69           C  
ATOM    465  C   ARG A 225     -79.720  44.249   6.301  1.00 43.00           C  
ATOM    466  O   ARG A 225     -78.988  45.226   6.455  1.00 45.21           O  
ATOM    467  CB  ARG A 225     -77.870  42.539   5.885  1.00 41.29           C  
ATOM    468  CG  ARG A 225     -77.935  42.329   4.384  1.00 40.97           C  
ATOM    469  CD  ARG A 225     -76.758  41.477   3.930  1.00 41.15           C  
ATOM    470  NE  ARG A 225     -77.064  40.049   4.004  1.00 41.87           N  
ATOM    471  CZ  ARG A 225     -76.158  39.076   4.079  1.00 42.10           C  
ATOM    472  NH1 ARG A 225     -74.863  39.359   4.111  1.00 41.92           N  
ATOM    473  NH2 ARG A 225     -76.553  37.810   4.136  1.00 42.37           N  
ATOM    474  N   ALA A 226     -80.983  44.343   5.886  1.00 43.68           N  
ATOM    475  CA  ALA A 226     -81.687  45.621   5.842  1.00 44.03           C  
ATOM    476  C   ALA A 226     -82.221  45.948   7.233  1.00 45.00           C  
ATOM    477  O   ALA A 226     -82.328  47.114   7.602  1.00 46.07           O  
ATOM    478  CB  ALA A 226     -82.818  45.588   4.829  1.00 43.01           C  
ATOM    479  N   LEU A 227     -82.534  44.909   8.006  1.00 45.97           N  
ATOM    480  CA  LEU A 227     -83.054  45.074   9.364  1.00 47.28           C  
ATOM    481  C   LEU A 227     -81.942  45.198  10.409  1.00 49.20           C  
ATOM    482  O   LEU A 227     -82.112  44.768  11.552  1.00 49.25           O  
ATOM    483  CB  LEU A 227     -84.002  43.920   9.730  1.00 46.92           C  
ATOM    484  CG  LEU A 227     -85.323  43.720   8.972  1.00 46.73           C  
ATOM    485  CD1 LEU A 227     -86.002  42.436   9.431  1.00 46.02           C  
ATOM    486  CD2 LEU A 227     -86.267  44.907   9.123  1.00 46.24           C  
ATOM    487  N   ASP A 228     -80.811  45.782  10.007  1.00 52.44           N  
ATOM    488  CA  ASP A 228     -79.693  46.098  10.911  1.00 54.87           C  
ATOM    489  C   ASP A 228     -79.128  44.859  11.613  1.00 53.72           C  
ATOM    490  O   ASP A 228     -78.290  44.147  11.062  1.00 52.68           O  
ATOM    491  CB  ASP A 228     -80.128  47.152  11.942  1.00 58.39           C  
ATOM    492  CG  ASP A 228     -78.958  47.853  12.605  1.00 61.01           C  
ATOM    493  OD1 ASP A 228     -78.080  47.168  13.182  1.00 61.95           O  
ATOM    494  OD2 ASP A 228     -78.925  49.103  12.552  1.00 61.94           O  
ATOM    495  N   SER A 237     -75.449  51.065  -0.918  1.00 48.04           N  
ATOM    496  CA  SER A 237     -75.446  49.915  -0.021  1.00 49.14           C  
ATOM    497  C   SER A 237     -76.513  48.882  -0.395  1.00 49.74           C  
ATOM    498  O   SER A 237     -76.480  47.750   0.096  1.00 50.85           O  
ATOM    499  CB  SER A 237     -75.580  50.345   1.453  1.00 48.80           C  
ATOM    500  OG  SER A 237     -76.893  50.785   1.772  1.00 48.28           O  
ATOM    501  N   LEU A 238     -77.451  49.267  -1.260  1.00 48.84           N  
ATOM    502  CA  LEU A 238     -78.480  48.339  -1.721  1.00 47.84           C  
ATOM    503  C   LEU A 238     -77.868  47.250  -2.597  1.00 47.97           C  
ATOM    504  O   LEU A 238     -78.130  46.065  -2.382  1.00 48.75           O  
ATOM    505  CB  LEU A 238     -79.614  49.063  -2.455  1.00 47.43           C  
ATOM    506  CG  LEU A 238     -80.726  48.185  -3.053  1.00 46.90           C  
ATOM    507  CD1 LEU A 238     -81.450  47.359  -1.998  1.00 45.87           C  
ATOM    508  CD2 LEU A 238     -81.713  49.040  -3.827  1.00 46.96           C  
ATOM    509  N   HIS A 239     -77.054  47.652  -3.573  1.00 47.08           N  
ATOM    510  CA  HIS A 239     -76.307  46.694  -4.386  1.00 46.85           C  
ATOM    511  C   HIS A 239     -75.285  45.953  -3.519  1.00 47.35           C  
ATOM    512  O   HIS A 239     -75.072  44.752  -3.693  1.00 47.08           O  
ATOM    513  CB  HIS A 239     -75.623  47.386  -5.569  1.00 45.88           C  
ATOM    514  N   MET A 240     -74.685  46.678  -2.573  1.00 47.64           N  
ATOM    515  CA  MET A 240     -73.694  46.134  -1.637  1.00 47.25           C  
ATOM    516  C   MET A 240     -74.237  44.986  -0.782  1.00 44.65           C  
ATOM    517  O   MET A 240     -73.580  43.951  -0.634  1.00 43.58           O  
ATOM    518  CB  MET A 240     -73.186  47.241  -0.716  1.00 51.38           C  
ATOM    519  CG  MET A 240     -72.351  48.318  -1.392  1.00 55.57           C  
ATOM    520  SD  MET A 240     -70.594  48.211  -0.994  1.00 61.33           S  
ATOM    521  CE  MET A 240     -70.593  48.408   0.793  1.00 57.94           C  
ATOM    522  N   SER A 241     -75.426  45.181  -0.215  1.00 41.60           N  
ATOM    523  CA  SER A 241     -76.054  44.176   0.643  1.00 39.64           C  
ATOM    524  C   SER A 241     -76.605  42.997  -0.149  1.00 38.40           C  
ATOM    525  O   SER A 241     -76.568  41.856   0.322  1.00 37.64           O  
ATOM    526  CB  SER A 241     -77.156  44.803   1.495  1.00 39.87           C  
ATOM    527  OG  SER A 241     -76.603  45.648   2.488  1.00 40.10           O  
ATOM    528  N   ALA A 242     -77.115  43.280  -1.347  1.00 37.35           N  
ATOM    529  CA  ALA A 242     -77.588  42.236  -2.256  1.00 35.78           C  
ATOM    530  C   ALA A 242     -76.435  41.336  -2.694  1.00 34.85           C  
ATOM    531  O   ALA A 242     -76.553  40.114  -2.653  1.00 34.24           O  
ATOM    532  CB  ALA A 242     -78.295  42.842  -3.460  1.00 35.50           C  
ATOM    533  N   ALA A 243     -75.321  41.949  -3.093  1.00 34.47           N  
ATOM    534  CA  ALA A 243     -74.112  41.212  -3.445  1.00 34.48           C  
ATOM    535  C   ALA A 243     -73.603  40.412  -2.253  1.00 34.96           C  
ATOM    536  O   ALA A 243     -73.176  39.265  -2.411  1.00 35.46           O  
ATOM    537  CB  ALA A 243     -73.035  42.155  -3.952  1.00 34.36           C  
ATOM    538  N   ALA A 244     -73.660  41.019  -1.066  1.00 34.93           N  
ATOM    539  CA  ALA A 244     -73.282  40.349   0.177  1.00 34.70           C  
ATOM    540  C   ALA A 244     -74.116  39.093   0.399  1.00 34.70           C  
ATOM    541  O   ALA A 244     -73.573  38.023   0.672  1.00 35.74           O  
ATOM    542  CB  ALA A 244     -73.418  41.294   1.361  1.00 34.71           C  
ATOM    543  N   ALA A 245     -75.433  39.224   0.261  1.00 34.34           N  
ATOM    544  CA  ALA A 245     -76.342  38.090   0.418  1.00 34.17           C  
ATOM    545  C   ALA A 245     -76.229  37.070  -0.721  1.00 34.15           C  
ATOM    546  O   ALA A 245     -76.699  35.940  -0.595  1.00 33.93           O  
ATOM    547  CB  ALA A 245     -77.773  38.578   0.559  1.00 34.08           C  
ATOM    548  N   SER A 246     -75.605  37.474  -1.825  1.00 34.20           N  
ATOM    549  CA  SER A 246     -75.416  36.597  -2.981  1.00 34.22           C  
ATOM    550  C   SER A 246     -74.191  35.690  -2.860  1.00 34.15           C  
ATOM    551  O   SER A 246     -74.047  34.735  -3.629  1.00 34.08           O  
ATOM    552  CB  SER A 246     -75.325  37.418  -4.269  1.00 34.56           C  
ATOM    553  OG  SER A 246     -76.559  38.044  -4.564  1.00 35.02           O  
ATOM    554  N   ARG A 247     -73.321  35.987  -1.895  1.00 33.68           N  
ATOM    555  CA  ARG A 247     -72.068  35.254  -1.731  1.00 33.63           C  
ATOM    556  C   ARG A 247     -72.280  33.796  -1.328  1.00 33.84           C  
ATOM    557  O   ARG A 247     -73.307  33.443  -0.749  1.00 34.00           O  
ATOM    558  CB  ARG A 247     -71.137  35.978  -0.759  1.00 33.87           C  
ATOM    559  CG  ARG A 247     -70.464  37.191  -1.379  1.00 34.25           C  
ATOM    560  CD  ARG A 247     -69.608  37.954  -0.384  1.00 35.12           C  
ATOM    561  NE  ARG A 247     -68.450  37.183   0.074  1.00 36.46           N  
ATOM    562  CZ  ARG A 247     -67.303  37.060  -0.593  1.00 36.64           C  
ATOM    563  NH1 ARG A 247     -67.142  37.650  -1.771  1.00 36.97           N  
ATOM    564  NH2 ARG A 247     -66.313  36.338  -0.082  1.00 36.51           N  
ATOM    565  N   ASP A 248     -71.290  32.964  -1.643  1.00 34.12           N  
ATOM    566  CA  ASP A 248     -71.407  31.504  -1.575  1.00 34.07           C  
ATOM    567  C   ASP A 248     -71.874  30.927  -0.235  1.00 33.85           C  
ATOM    568  O   ASP A 248     -72.534  29.887  -0.211  1.00 33.75           O  
ATOM    569  CB  ASP A 248     -70.090  30.847  -2.009  1.00 34.41           C  
ATOM    570  CG  ASP A 248     -69.749  31.126  -3.464  1.00 35.11           C  
ATOM    571  OD1 ASP A 248     -70.681  31.290  -4.283  1.00 35.63           O  
ATOM    572  OD2 ASP A 248     -68.547  31.177  -3.796  1.00 35.63           O  
ATOM    573  N   ILE A 249     -71.535  31.597   0.866  1.00 33.29           N  
ATOM    574  CA  ILE A 249     -71.934  31.138   2.201  1.00 32.98           C  
ATOM    575  C   ILE A 249     -73.457  31.015   2.320  1.00 33.29           C  
ATOM    576  O   ILE A 249     -73.967  30.014   2.822  1.00 33.21           O  
ATOM    577  CB  ILE A 249     -71.339  32.023   3.328  1.00 32.38           C  
ATOM    578  CG1 ILE A 249     -71.670  31.445   4.710  1.00 31.45           C  
ATOM    579  CG2 ILE A 249     -71.795  33.474   3.195  1.00 32.41           C  
ATOM    580  CD1 ILE A 249     -70.607  31.701   5.755  1.00 30.88           C  
ATOM    581  N   THR A 250     -74.164  32.027   1.829  1.00 33.83           N  
ATOM    582  CA  THR A 250     -75.619  32.059   1.836  1.00 34.44           C  
ATOM    583  C   THR A 250     -76.175  30.981   0.909  1.00 35.10           C  
ATOM    584  O   THR A 250     -77.146  30.301   1.248  1.00 36.01           O  
ATOM    585  CB  THR A 250     -76.131  33.450   1.412  1.00 34.66           C  
ATOM    586  OG1 THR A 250     -75.607  34.441   2.308  1.00 35.55           O  
ATOM    587  CG2 THR A 250     -77.652  33.513   1.421  1.00 34.26           C  
ATOM    588  N   LEU A 251     -75.545  30.825  -0.252  1.00 35.37           N  
ATOM    589  CA  LEU A 251     -75.951  29.817  -1.223  1.00 35.28           C  
ATOM    590  C   LEU A 251     -75.768  28.412  -0.663  1.00 35.40           C  
ATOM    591  O   LEU A 251     -76.670  27.581  -0.761  1.00 35.67           O  
ATOM    592  CB  LEU A 251     -75.170  29.978  -2.529  1.00 35.46           C  
ATOM    593  CG  LEU A 251     -75.411  31.260  -3.330  1.00 35.68           C  
ATOM    594  CD1 LEU A 251     -74.416  31.368  -4.476  1.00 35.67           C  
ATOM    595  CD2 LEU A 251     -76.841  31.322  -3.848  1.00 36.07           C  
ATOM    596  N   PHE A 252     -74.605  28.157  -0.067  1.00 35.74           N  
ATOM    597  CA  PHE A 252     -74.317  26.847   0.513  1.00 36.13           C  
ATOM    598  C   PHE A 252     -75.262  26.553   1.665  1.00 37.49           C  
ATOM    599  O   PHE A 252     -75.757  25.431   1.796  1.00 38.31           O  
ATOM    600  CB  PHE A 252     -72.859  26.736   0.972  1.00 34.77           C  
ATOM    601  CG  PHE A 252     -71.914  26.301  -0.110  1.00 33.60           C  
ATOM    602  CD1 PHE A 252     -72.071  25.070  -0.737  1.00 32.97           C  
ATOM    603  CD2 PHE A 252     -70.857  27.116  -0.494  1.00 33.44           C  
ATOM    604  CE1 PHE A 252     -71.202  24.670  -1.736  1.00 32.76           C  
ATOM    605  CE2 PHE A 252     -69.980  26.719  -1.491  1.00 33.09           C  
ATOM    606  CZ  PHE A 252     -70.154  25.494  -2.113  1.00 32.82           C  
ATOM    607  N   HIS A 253     -75.521  27.572   2.481  1.00 38.21           N  
ATOM    608  CA  HIS A 253     -76.442  27.448   3.599  1.00 39.12           C  
ATOM    609  C   HIS A 253     -77.855  27.149   3.112  1.00 38.91           C  
ATOM    610  O   HIS A 253     -78.598  26.404   3.756  1.00 38.89           O  
ATOM    611  CB  HIS A 253     -76.431  28.713   4.447  1.00 40.66           C  
ATOM    612  CG  HIS A 253     -77.298  28.623   5.659  1.00 43.41           C  
ATOM    613  ND1 HIS A 253     -76.927  27.920   6.785  1.00 44.83           N  
ATOM    614  CD2 HIS A 253     -78.526  29.131   5.916  1.00 44.71           C  
ATOM    615  CE1 HIS A 253     -77.887  28.005   7.689  1.00 45.53           C  
ATOM    616  NE2 HIS A 253     -78.867  28.736   7.187  1.00 46.45           N  
ATOM    617  N   ALA A 254     -78.213  27.723   1.968  1.00 38.69           N  
ATOM    618  CA  ALA A 254     -79.516  27.494   1.364  1.00 38.81           C  
ATOM    619  C   ALA A 254     -79.665  26.053   0.891  1.00 39.54           C  
ATOM    620  O   ALA A 254     -80.723  25.446   1.072  1.00 39.82           O  
ATOM    621  CB  ALA A 254     -79.740  28.457   0.217  1.00 38.72           C  
ATOM    622  N   MET A 255     -78.606  25.513   0.289  1.00 40.38           N  
ATOM    623  CA  MET A 255     -78.598  24.126  -0.181  1.00 41.49           C  
ATOM    624  C   MET A 255     -78.760  23.156   0.989  1.00 43.04           C  
ATOM    625  O   MET A 255     -79.490  22.167   0.885  1.00 43.27           O  
ATOM    626  CB  MET A 255     -77.311  23.816  -0.948  1.00 41.71           C  
ATOM    627  CG  MET A 255     -77.105  24.630  -2.219  1.00 41.71           C  
ATOM    628  SD  MET A 255     -78.195  24.165  -3.579  1.00 41.87           S  
ATOM    629  CE  MET A 255     -77.358  22.736  -4.257  1.00 41.21           C  
ATOM    630  N   ASP A 256     -78.081  23.456   2.098  1.00 43.96           N  
ATOM    631  CA  ASP A 256     -78.185  22.671   3.328  1.00 43.88           C  
ATOM    632  C   ASP A 256     -79.597  22.741   3.895  1.00 43.16           C  
ATOM    633  O   ASP A 256     -80.161  21.720   4.292  1.00 43.59           O  
ATOM    634  CB  ASP A 256     -77.169  23.152   4.374  1.00 45.59           C  
ATOM    635  CG  ASP A 256     -75.724  23.033   3.897  1.00 47.69           C  
ATOM    636  OD1 ASP A 256     -75.468  22.302   2.915  1.00 49.89           O  
ATOM    637  OD2 ASP A 256     -74.839  23.676   4.504  1.00 47.92           O  
ATOM    638  N   THR A 257     -80.162  23.948   3.917  1.00 42.07           N  
ATOM    639  CA  THR A 257     -81.525  24.178   4.401  1.00 41.40           C  
ATOM    640  C   THR A 257     -82.532  23.288   3.666  1.00 41.37           C  
ATOM    641  O   THR A 257     -83.395  22.678   4.294  1.00 41.30           O  
ATOM    642  CB  THR A 257     -81.922  25.668   4.281  1.00 41.28           C  
ATOM    643  OG1 THR A 257     -81.017  26.472   5.049  1.00 41.54           O  
ATOM    644  CG2 THR A 257     -83.337  25.904   4.781  1.00 40.65           C  
ATOM    645  N   LEU A 258     -82.402  23.209   2.342  1.00 41.48           N  
ATOM    646  CA  LEU A 258     -83.234  22.328   1.523  1.00 42.00           C  
ATOM    647  C   LEU A 258     -83.116  20.865   1.942  1.00 42.72           C  
ATOM    648  O   LEU A 258     -84.125  20.179   2.123  1.00 42.55           O  
ATOM    649  CB  LEU A 258     -82.872  22.465   0.042  1.00 41.61           C  
ATOM    650  CG  LEU A 258     -83.623  23.503  -0.789  1.00 41.46           C  
ATOM    651  CD1 LEU A 258     -82.945  23.707  -2.134  1.00 40.75           C  
ATOM    652  CD2 LEU A 258     -85.075  23.093  -0.976  1.00 41.57           C  
ATOM    653  N   HIS A 259     -81.880  20.399   2.097  1.00 43.55           N  
ATOM    654  CA  HIS A 259     -81.618  19.002   2.420  1.00 45.21           C  
ATOM    655  C   HIS A 259     -82.111  18.635   3.816  1.00 45.43           C  
ATOM    656  O   HIS A 259     -82.726  17.583   4.004  1.00 45.98           O  
ATOM    657  CB  HIS A 259     -80.131  18.683   2.274  1.00 46.24           C  
ATOM    658  CG  HIS A 259     -79.755  17.325   2.775  1.00 47.46           C  
ATOM    659  ND1 HIS A 259     -79.991  16.175   2.053  1.00 48.76           N  
ATOM    660  CD2 HIS A 259     -79.166  16.932   3.930  1.00 48.26           C  
ATOM    661  CE1 HIS A 259     -79.562  15.131   2.741  1.00 49.53           C  
ATOM    662  NE2 HIS A 259     -79.057  15.563   3.883  1.00 49.49           N  
ATOM    663  N   LYS A 260     -81.845  19.508   4.785  1.00 45.15           N  
ATOM    664  CA  LYS A 260     -82.278  19.291   6.163  1.00 44.84           C  
ATOM    665  C   LYS A 260     -83.801  19.254   6.295  1.00 45.20           C  
ATOM    666  O   LYS A 260     -84.329  18.598   7.188  1.00 45.90           O  
ATOM    667  CB  LYS A 260     -81.675  20.342   7.094  1.00 44.23           C  
ATOM    668  CG  LYS A 260     -80.208  20.100   7.395  1.00 44.82           C  
ATOM    669  CD  LYS A 260     -79.571  21.262   8.138  1.00 46.07           C  
ATOM    670  CE  LYS A 260     -78.071  21.042   8.288  1.00 46.61           C  
ATOM    671  NZ  LYS A 260     -77.384  22.170   8.973  1.00 46.29           N  
ATOM    672  N   ASN A 261     -84.499  19.943   5.398  1.00 45.47           N  
ATOM    673  CA  ASN A 261     -85.959  19.939   5.396  1.00 46.00           C  
ATOM    674  C   ASN A 261     -86.557  18.957   4.385  1.00 46.43           C  
ATOM    675  O   ASN A 261     -87.696  19.125   3.932  1.00 46.71           O  
ATOM    676  CB  ASN A 261     -86.503  21.356   5.185  1.00 45.79           C  
ATOM    677  CG  ASN A 261     -86.205  22.272   6.356  1.00 45.84           C  
ATOM    678  OD1 ASN A 261     -85.058  22.409   6.779  1.00 45.73           O  
ATOM    679  ND2 ASN A 261     -87.242  22.908   6.885  1.00 46.69           N  
ATOM    680  N   ILE A 262     -85.778  17.929   4.046  1.00 45.96           N  
ATOM    681  CA  ILE A 262     -86.226  16.829   3.177  1.00 46.19           C  
ATOM    682  C   ILE A 262     -86.780  17.344   1.839  1.00 45.70           C  
ATOM    683  O   ILE A 262     -87.721  16.779   1.281  1.00 46.29           O  
ATOM    684  CB  ILE A 262     -87.243  15.889   3.901  1.00 46.26           C  
ATOM    685  CG1 ILE A 262     -86.807  15.586   5.349  1.00 46.61           C  
ATOM    686  CG2 ILE A 262     -87.480  14.599   3.117  1.00 45.97           C  
ATOM    687  CD1 ILE A 262     -85.460  14.897   5.507  1.00 47.50           C  
ATOM    688  N   TYR A 263     -86.184  18.426   1.341  1.00 45.60           N  
ATOM    689  CA  TYR A 263     -86.513  19.006   0.026  1.00 46.08           C  
ATOM    690  C   TYR A 263     -87.971  19.472  -0.127  1.00 47.20           C  
ATOM    691  O   TYR A 263     -88.491  19.565  -1.243  1.00 47.52           O  
ATOM    692  CB  TYR A 263     -86.065  18.078  -1.120  1.00 45.30           C  
ATOM    693  CG  TYR A 263     -84.596  17.726  -1.028  1.00 44.44           C  
ATOM    694  CD1 TYR A 263     -83.626  18.545  -1.601  1.00 43.70           C  
ATOM    695  CD2 TYR A 263     -84.175  16.594  -0.334  1.00 44.13           C  
ATOM    696  CE1 TYR A 263     -82.282  18.240  -1.498  1.00 43.36           C  
ATOM    697  CE2 TYR A 263     -82.833  16.282  -0.223  1.00 44.01           C  
ATOM    698  CZ  TYR A 263     -81.891  17.109  -0.807  1.00 43.85           C  
ATOM    699  OH  TYR A 263     -80.557  16.796  -0.698  1.00 44.12           O  
ATOM    700  N   ASP A 264     -88.613  19.760   1.005  1.00 48.12           N  
ATOM    701  CA  ASP A 264     -89.924  20.401   1.034  1.00 49.38           C  
ATOM    702  C   ASP A 264     -89.723  21.918   1.008  1.00 49.43           C  
ATOM    703  O   ASP A 264     -89.264  22.509   1.991  1.00 49.00           O  
ATOM    704  CB  ASP A 264     -90.704  19.969   2.288  1.00 50.44           C  
ATOM    705  CG  ASP A 264     -92.148  20.488   2.313  1.00 51.24           C  
ATOM    706  OD1 ASP A 264     -92.516  21.368   1.501  1.00 52.20           O  
ATOM    707  OD2 ASP A 264     -92.925  20.007   3.163  1.00 50.83           O  
ATOM    708  N   ILE A 265     -90.064  22.532  -0.124  1.00 49.58           N  
ATOM    709  CA  ILE A 265     -89.924  23.978  -0.322  1.00 50.75           C  
ATOM    710  C   ILE A 265     -90.631  24.765   0.783  1.00 51.93           C  
ATOM    711  O   ILE A 265     -90.045  25.669   1.386  1.00 52.04           O  
ATOM    712  CB  ILE A 265     -90.455  24.409  -1.712  1.00 50.79           C  
ATOM    713  CG1 ILE A 265     -89.644  23.756  -2.843  1.00 51.77           C  
ATOM    714  CG2 ILE A 265     -90.478  25.925  -1.860  1.00 50.18           C  
ATOM    715  CD1 ILE A 265     -88.198  24.205  -2.957  1.00 51.72           C  
ATOM    716  N   SER A 266     -91.884  24.399   1.046  1.00 53.21           N  
ATOM    717  CA  SER A 266     -92.699  25.035   2.076  1.00 53.72           C  
ATOM    718  C   SER A 266     -92.024  25.013   3.443  1.00 53.23           C  
ATOM    719  O   SER A 266     -91.941  26.038   4.119  1.00 53.82           O  
ATOM    720  CB  SER A 266     -94.065  24.351   2.153  1.00 55.64           C  
ATOM    721  OG  SER A 266     -94.797  24.803   3.278  1.00 58.17           O  
ATOM    722  N   LYS A 267     -91.539  23.840   3.833  1.00 53.33           N  
ATOM    723  CA  LYS A 267     -90.889  23.644   5.124  1.00 53.98           C  
ATOM    724  C   LYS A 267     -89.550  24.384   5.189  1.00 53.19           C  
ATOM    725  O   LYS A 267     -89.220  24.996   6.210  1.00 52.18           O  
ATOM    726  CB  LYS A 267     -90.701  22.146   5.373  1.00 56.37           C  
ATOM    727  CG  LYS A 267     -90.545  21.731   6.828  1.00 60.00           C  
ATOM    728  CD  LYS A 267     -90.801  20.234   6.982  1.00 62.71           C  
ATOM    729  CE  LYS A 267     -89.853  19.582   7.984  1.00 64.52           C  
ATOM    730  NZ  LYS A 267     -90.129  19.966   9.398  1.00 65.49           N  
ATOM    731  N   ALA A 268     -88.800  24.336   4.088  1.00 52.65           N  
ATOM    732  CA  ALA A 268     -87.461  24.925   4.012  1.00 51.34           C  
ATOM    733  C   ALA A 268     -87.479  26.450   4.065  1.00 50.78           C  
ATOM    734  O   ALA A 268     -86.527  27.072   4.537  1.00 50.60           O  
ATOM    735  CB  ALA A 268     -86.738  24.443   2.763  1.00 50.78           C  
ATOM    736  N   ILE A 269     -88.561  27.048   3.577  1.00 50.47           N  
ATOM    737  CA  ILE A 269     -88.720  28.500   3.623  1.00 50.87           C  
ATOM    738  C   ILE A 269     -88.993  28.992   5.048  1.00 51.88           C  
ATOM    739  O   ILE A 269     -88.514  30.058   5.443  1.00 51.22           O  
ATOM    740  CB  ILE A 269     -89.764  28.986   2.592  1.00 49.68           C  
ATOM    741  CG1 ILE A 269     -89.040  29.408   1.314  1.00 49.64           C  
ATOM    742  CG2 ILE A 269     -90.571  30.163   3.117  1.00 48.85           C  
ATOM    743  CD1 ILE A 269     -89.648  28.860   0.038  1.00 49.11           C  
ATOM    744  N   SER A 270     -89.737  28.195   5.816  1.00 52.70           N  
ATOM    745  CA  SER A 270     -89.965  28.470   7.236  1.00 52.73           C  
ATOM    746  C   SER A 270     -88.660  28.450   8.027  1.00 52.23           C  
ATOM    747  O   SER A 270     -88.513  29.183   9.005  1.00 53.05           O  
ATOM    748  CB  SER A 270     -90.956  27.471   7.838  1.00 53.26           C  
ATOM    749  OG  SER A 270     -92.295  27.865   7.588  1.00 54.93           O  
ATOM    750  N   ALA A 271     -87.717  27.612   7.597  1.00 50.96           N  
ATOM    751  CA  ALA A 271     -86.406  27.529   8.235  1.00 50.13           C  
ATOM    752  C   ALA A 271     -85.588  28.795   7.997  1.00 50.16           C  
ATOM    753  O   ALA A 271     -84.761  29.172   8.827  1.00 50.27           O  
ATOM    754  CB  ALA A 271     -85.652  26.305   7.747  1.00 50.23           C  
ATOM    755  N   LEU A 272     -85.833  29.446   6.861  1.00 50.50           N  
ATOM    756  CA  LEU A 272     -85.189  30.719   6.531  1.00 49.79           C  
ATOM    757  C   LEU A 272     -85.733  31.888   7.354  1.00 48.94           C  
ATOM    758  O   LEU A 272     -85.010  32.843   7.626  1.00 48.65           O  
ATOM    759  CB  LEU A 272     -85.345  31.032   5.040  1.00 48.99           C  
ATOM    760  CG  LEU A 272     -84.589  30.188   4.018  1.00 47.67           C  
ATOM    761  CD1 LEU A 272     -85.070  30.545   2.624  1.00 47.30           C  
ATOM    762  CD2 LEU A 272     -83.089  30.403   4.140  1.00 47.51           C  
ATOM    763  N   VAL A 273     -87.009  31.814   7.729  1.00 48.79           N  
ATOM    764  CA  VAL A 273     -87.666  32.876   8.493  1.00 49.70           C  
ATOM    765  C   VAL A 273     -88.333  32.293   9.755  1.00 51.52           C  
ATOM    766  O   VAL A 273     -89.564  32.271   9.855  1.00 51.38           O  
ATOM    767  CB  VAL A 273     -88.697  33.645   7.628  1.00 49.62           C  
ATOM    768  CG1 VAL A 273     -89.133  34.922   8.321  1.00 50.89           C  
ATOM    769  CG2 VAL A 273     -88.126  33.991   6.262  1.00 49.16           C  
ATOM    770  N   PRO A 274     -87.516  31.822  10.724  1.00 53.50           N  
ATOM    771  CA  PRO A 274     -87.952  31.056  11.901  1.00 54.97           C  
ATOM    772  C   PRO A 274     -89.164  31.584  12.680  1.00 56.13           C  
ATOM    773  O   PRO A 274     -90.069  30.808  13.004  1.00 57.44           O  
ATOM    774  CB  PRO A 274     -86.710  31.067  12.790  1.00 54.52           C  
ATOM    775  CG  PRO A 274     -85.591  31.062  11.816  1.00 54.39           C  
ATOM    776  CD  PRO A 274     -86.048  31.977  10.716  1.00 54.49           C  
ATOM    777  N   GLN A 275     -89.179  32.875  12.990  1.00 55.29           N  
ATOM    778  CA  GLN A 275     -90.257  33.436  13.794  1.00 55.91           C  
ATOM    779  C   GLN A 275     -90.690  34.783  13.223  1.00 56.25           C  
ATOM    780  O   GLN A 275     -90.927  35.745  13.962  1.00 57.50           O  
ATOM    781  CB  GLN A 275     -89.803  33.575  15.251  1.00 56.69           C  
ATOM    782  CG  GLN A 275     -90.916  33.487  16.286  1.00 57.82           C  
ATOM    783  CD  GLN A 275     -91.350  32.059  16.569  1.00 59.77           C  
ATOM    784  OE1 GLN A 275     -90.563  31.113  16.444  1.00 60.04           O  
ATOM    785  NE2 GLN A 275     -92.610  31.895  16.961  1.00 60.22           N  
ATOM    786  N   GLY A 276     -90.793  34.842  11.899  1.00 55.17           N  
ATOM    787  CA  GLY A 276     -91.075  36.095  11.208  1.00 55.04           C  
ATOM    788  C   GLY A 276     -89.831  36.957  11.093  1.00 55.32           C  
ATOM    789  O   GLY A 276     -89.899  38.107  10.656  1.00 56.83           O  
ATOM    790  N   GLY A 277     -88.692  36.395  11.492  1.00 54.25           N  
ATOM    791  CA  GLY A 277     -87.407  37.077  11.401  1.00 53.59           C  
ATOM    792  C   GLY A 277     -86.475  36.318  10.476  1.00 53.85           C  
ATOM    793  O   GLY A 277     -86.408  35.092  10.542  1.00 53.53           O  
ATOM    794  N   PRO A 278     -85.743  37.043   9.608  1.00 53.82           N  
ATOM    795  CA  PRO A 278     -84.865  36.418   8.620  1.00 52.89           C  
ATOM    796  C   PRO A 278     -83.568  35.894   9.237  1.00 52.35           C  
ATOM    797  O   PRO A 278     -83.313  36.120  10.418  1.00 52.60           O  
ATOM    798  CB  PRO A 278     -84.564  37.562   7.638  1.00 53.13           C  
ATOM    799  CG  PRO A 278     -85.357  38.747   8.097  1.00 53.51           C  
ATOM    800  CD  PRO A 278     -85.671  38.511   9.539  1.00 53.92           C  
ATOM    801  N   VAL A 279     -82.768  35.191   8.440  1.00 52.43           N  
ATOM    802  CA  VAL A 279     -81.462  34.702   8.888  1.00 53.00           C  
ATOM    803  C   VAL A 279     -80.314  35.373   8.139  1.00 53.97           C  
ATOM    804  O   VAL A 279     -80.377  35.560   6.921  1.00 55.14           O  
ATOM    805  CB  VAL A 279     -81.323  33.162   8.777  1.00 52.70           C  
ATOM    806  CG1 VAL A 279     -82.090  32.470   9.896  1.00 52.54           C  
ATOM    807  CG2 VAL A 279     -81.760  32.653   7.406  1.00 52.16           C  
ATOM    808  N   LEU A 280     -79.275  35.743   8.881  1.00 54.16           N  
ATOM    809  CA  LEU A 280     -78.055  36.282   8.298  1.00 55.05           C  
ATOM    810  C   LEU A 280     -76.972  35.220   8.259  1.00 57.43           C  
ATOM    811  O   LEU A 280     -76.841  34.416   9.185  1.00 58.45           O  
ATOM    812  CB  LEU A 280     -77.557  37.482   9.100  1.00 55.56           C  
ATOM    813  CG  LEU A 280     -77.808  38.888   8.554  1.00 55.74           C  
ATOM    814  CD1 LEU A 280     -77.845  39.899   9.689  1.00 56.32           C  
ATOM    815  CD2 LEU A 280     -76.746  39.268   7.535  1.00 55.42           C  
ATOM    816  N   CYS A 281     -76.208  35.215   7.172  1.00 59.99           N  
ATOM    817  CA  CYS A 281     -75.034  34.361   7.038  1.00 60.85           C  
ATOM    818  C   CYS A 281     -73.920  35.216   6.470  1.00 58.97           C  
ATOM    819  O   CYS A 281     -74.008  35.691   5.336  1.00 59.84           O  
ATOM    820  CB  CYS A 281     -75.319  33.166   6.126  1.00 63.71           C  
ATOM    821  SG  CYS A 281     -76.638  32.079   6.719  1.00 71.74           S  
ATOM    822  N   ARG A 282     -72.886  35.435   7.275  1.00 56.90           N  
ATOM    823  CA  ARG A 282     -71.798  36.324   6.892  1.00 55.49           C  
ATOM    824  C   ARG A 282     -70.449  35.627   6.986  1.00 53.85           C  
ATOM    825  O   ARG A 282     -70.070  35.128   8.048  1.00 53.86           O  
ATOM    826  CB  ARG A 282     -71.808  37.593   7.754  1.00 57.00           C  
ATOM    827  CG  ARG A 282     -73.119  38.370   7.706  1.00 59.31           C  
ATOM    828  CD  ARG A 282     -72.995  39.764   8.299  1.00 59.81           C  
ATOM    829  NE  ARG A 282     -72.662  39.732   9.720  1.00 61.75           N  
ATOM    830  CZ  ARG A 282     -72.300  40.796  10.430  1.00 64.10           C  
ATOM    831  NH1 ARG A 282     -72.223  41.993   9.857  1.00 65.17           N  
ATOM    832  NH2 ARG A 282     -72.011  40.664  11.718  1.00 64.60           N  
ATOM    833  N   ASP A 283     -69.735  35.588   5.863  1.00 51.76           N  
ATOM    834  CA  ASP A 283     -68.364  35.088   5.839  1.00 50.43           C  
ATOM    835  C   ASP A 283     -67.397  36.090   6.477  1.00 50.61           C  
ATOM    836  O   ASP A 283     -67.728  37.269   6.646  1.00 49.74           O  
ATOM    837  CB  ASP A 283     -67.925  34.729   4.413  1.00 49.56           C  
ATOM    838  CG  ASP A 283     -68.124  35.869   3.416  1.00 49.30           C  
ATOM    839  OD1 ASP A 283     -67.950  37.054   3.775  1.00 48.01           O  
ATOM    840  OD2 ASP A 283     -68.452  35.567   2.251  1.00 50.07           O  
ATOM    841  N   GLU A 284     -66.203  35.607   6.820  1.00 50.98           N  
ATOM    842  CA  GLU A 284     -65.185  36.409   7.504  1.00 50.37           C  
ATOM    843  C   GLU A 284     -64.888  37.725   6.796  1.00 50.01           C  
ATOM    844  O   GLU A 284     -64.517  38.705   7.437  1.00 50.36           O  
ATOM    845  CB  GLU A 284     -63.890  35.610   7.665  1.00 50.95           C  
ATOM    846  CG  GLU A 284     -64.022  34.333   8.484  1.00 52.46           C  
ATOM    847  CD  GLU A 284     -64.163  34.581   9.975  1.00 53.40           C  
ATOM    848  OE1 GLU A 284     -63.901  35.716  10.435  1.00 54.22           O  
ATOM    849  OE2 GLU A 284     -64.529  33.626  10.693  1.00 53.91           O  
ATOM    850  N   MET A 285     -65.051  37.735   5.475  1.00 49.19           N  
ATOM    851  CA  MET A 285     -64.852  38.933   4.670  1.00 48.99           C  
ATOM    852  C   MET A 285     -65.817  40.029   5.106  1.00 48.01           C  
ATOM    853  O   MET A 285     -65.396  41.142   5.409  1.00 48.02           O  
ATOM    854  CB  MET A 285     -65.030  38.602   3.184  1.00 51.55           C  
ATOM    855  CG  MET A 285     -65.033  39.790   2.230  1.00 52.72           C  
ATOM    856  SD  MET A 285     -63.423  40.568   2.021  1.00 53.52           S  
ATOM    857  CE  MET A 285     -63.673  41.402   0.453  1.00 54.20           C  
ATOM    858  N   GLU A 286     -67.106  39.694   5.152  1.00 47.44           N  
ATOM    859  CA  GLU A 286     -68.153  40.645   5.515  1.00 46.63           C  
ATOM    860  C   GLU A 286     -68.188  40.888   7.020  1.00 46.84           C  
ATOM    861  O   GLU A 286     -68.541  41.979   7.468  1.00 47.39           O  
ATOM    862  CB  GLU A 286     -69.519  40.137   5.037  1.00 46.12           C  
ATOM    863  CG  GLU A 286     -70.656  41.145   5.182  1.00 45.94           C  
ATOM    864  CD  GLU A 286     -72.027  40.578   4.840  1.00 45.33           C  
ATOM    865  OE1 GLU A 286     -72.136  39.359   4.579  1.00 45.18           O  
ATOM    866  OE2 GLU A 286     -73.005  41.360   4.831  1.00 44.53           O  
ATOM    867  N   GLU A 287     -67.801  39.871   7.785  1.00 46.65           N  
ATOM    868  CA  GLU A 287     -67.990  39.847   9.236  1.00 46.80           C  
ATOM    869  C   GLU A 287     -67.068  40.766  10.029  1.00 44.89           C  
ATOM    870  O   GLU A 287     -67.475  41.326  11.043  1.00 45.58           O  
ATOM    871  CB  GLU A 287     -67.837  38.421   9.747  1.00 48.97           C  
ATOM    872  CG  GLU A 287     -68.560  38.147  11.046  1.00 51.85           C  
ATOM    873  CD  GLU A 287     -68.794  36.668  11.255  1.00 55.63           C  
ATOM    874  OE1 GLU A 287     -67.807  35.896  11.238  1.00 57.31           O  
ATOM    875  OE2 GLU A 287     -69.969  36.279  11.439  1.00 57.30           O  
ATOM    876  N   TRP A 288     -65.829  40.909   9.574  1.00 42.73           N  
ATOM    877  CA  TRP A 288     -64.832  41.708  10.280  1.00 41.46           C  
ATOM    878  C   TRP A 288     -65.247  43.172  10.356  1.00 41.36           C  
ATOM    879  O   TRP A 288     -65.998  43.654   9.509  1.00 41.58           O  
ATOM    880  CB  TRP A 288     -63.462  41.557   9.607  1.00 40.52           C  
ATOM    881  CG  TRP A 288     -62.794  40.230   9.886  1.00 39.71           C  
ATOM    882  CD1 TRP A 288     -63.404  39.065  10.265  1.00 39.72           C  
ATOM    883  CD2 TRP A 288     -61.395  39.931   9.787  1.00 39.40           C  
ATOM    884  NE1 TRP A 288     -62.474  38.068  10.420  1.00 39.95           N  
ATOM    885  CE2 TRP A 288     -61.232  38.570  10.132  1.00 39.61           C  
ATOM    886  CE3 TRP A 288     -60.263  40.681   9.444  1.00 39.19           C  
ATOM    887  CZ2 TRP A 288     -59.982  37.942  10.147  1.00 39.30           C  
ATOM    888  CZ3 TRP A 288     -59.018  40.056   9.460  1.00 39.07           C  
ATOM    889  CH2 TRP A 288     -58.891  38.699   9.808  1.00 39.00           C  
ATOM    890  N   SER A 289     -64.770  43.865  11.387  1.00 41.73           N  
ATOM    891  CA  SER A 289     -65.075  45.281  11.581  1.00 41.63           C  
ATOM    892  C   SER A 289     -64.215  46.155  10.675  1.00 41.70           C  
ATOM    893  O   SER A 289     -63.288  45.668  10.025  1.00 41.26           O  
ATOM    894  CB  SER A 289     -64.878  45.677  13.046  1.00 41.81           C  
ATOM    895  OG  SER A 289     -63.504  45.755  13.379  1.00 41.79           O  
ATOM    896  N   ALA A 290     -64.527  47.448  10.640  1.00 42.80           N  
ATOM    897  CA  ALA A 290     -63.782  48.402   9.824  1.00 44.19           C  
ATOM    898  C   ALA A 290     -62.344  48.532  10.311  1.00 45.58           C  
ATOM    899  O   ALA A 290     -61.421  48.705   9.506  1.00 45.60           O  
ATOM    900  CB  ALA A 290     -64.471  49.757   9.831  1.00 44.48           C  
ATOM    901  N   SER A 291     -62.169  48.445  11.630  1.00 46.78           N  
ATOM    902  CA  SER A 291     -60.849  48.522  12.257  1.00 48.08           C  
ATOM    903  C   SER A 291     -60.058  47.223  12.103  1.00 48.20           C  
ATOM    904  O   SER A 291     -58.834  47.255  11.969  1.00 48.41           O  
ATOM    905  CB  SER A 291     -60.966  48.913  13.734  1.00 48.41           C  
ATOM    906  OG  SER A 291     -61.868  48.066  14.425  1.00 49.21           O  
ATOM    907  N   GLU A 292     -60.757  46.089  12.120  1.00 48.46           N  
ATOM    908  CA  GLU A 292     -60.116  44.785  11.946  1.00 48.81           C  
ATOM    909  C   GLU A 292     -59.568  44.616  10.532  1.00 49.65           C  
ATOM    910  O   GLU A 292     -58.477  44.077  10.344  1.00 50.29           O  
ATOM    911  CB  GLU A 292     -61.078  43.652  12.302  1.00 48.35           C  
ATOM    912  CG  GLU A 292     -61.229  43.436  13.801  1.00 49.16           C  
ATOM    913  CD  GLU A 292     -62.441  42.598  14.183  1.00 49.65           C  
ATOM    914  OE1 GLU A 292     -63.192  42.153  13.289  1.00 49.49           O  
ATOM    915  OE2 GLU A 292     -62.645  42.382  15.397  1.00 50.52           O  
ATOM    916  N   ALA A 293     -60.322  45.092   9.546  1.00 50.58           N  
ATOM    917  CA  ALA A 293     -59.880  45.076   8.154  1.00 52.06           C  
ATOM    918  C   ALA A 293     -58.658  45.974   7.961  1.00 53.70           C  
ATOM    919  O   ALA A 293     -57.756  45.652   7.184  1.00 54.46           O  
ATOM    920  CB  ALA A 293     -61.012  45.510   7.237  1.00 51.97           C  
ATOM    921  N   ASN A 294     -58.646  47.097   8.678  1.00 55.15           N  
ATOM    922  CA  ASN A 294     -57.530  48.039   8.662  1.00 55.82           C  
ATOM    923  C   ASN A 294     -56.284  47.446   9.320  1.00 53.69           C  
ATOM    924  O   ASN A 294     -55.167  47.641   8.837  1.00 53.18           O  
ATOM    925  CB  ASN A 294     -57.936  49.340   9.362  1.00 58.87           C  
ATOM    926  CG  ASN A 294     -57.064  50.520   8.971  1.00 61.52           C  
ATOM    927  OD1 ASN A 294     -57.558  51.503   8.419  1.00 64.02           O  
ATOM    928  ND2 ASN A 294     -55.764  50.434   9.258  1.00 61.58           N  
ATOM    929  N   LEU A 295     -56.489  46.729  10.424  1.00 51.33           N  
ATOM    930  CA  LEU A 295     -55.413  46.026  11.117  1.00 49.56           C  
ATOM    931  C   LEU A 295     -54.803  44.957  10.223  1.00 49.06           C  
ATOM    932  O   LEU A 295     -53.587  44.773  10.209  1.00 48.99           O  
ATOM    933  CB  LEU A 295     -55.928  45.391  12.410  1.00 48.95           C  
ATOM    934  CG  LEU A 295     -55.968  46.261  13.666  1.00 48.39           C  
ATOM    935  CD1 LEU A 295     -57.003  45.739  14.650  1.00 48.44           C  
ATOM    936  CD2 LEU A 295     -54.593  46.327  14.315  1.00 48.54           C  
ATOM    937  N   PHE A 296     -55.655  44.265   9.472  1.00 48.70           N  
ATOM    938  CA  PHE A 296     -55.207  43.224   8.562  1.00 48.04           C  
ATOM    939  C   PHE A 296     -54.265  43.765   7.496  1.00 49.06           C  
ATOM    940  O   PHE A 296     -53.218  43.175   7.242  1.00 50.37           O  
ATOM    941  CB  PHE A 296     -56.392  42.521   7.907  1.00 46.88           C  
ATOM    942  CG  PHE A 296     -56.001  41.334   7.076  1.00 46.28           C  
ATOM    943  CD1 PHE A 296     -55.695  40.116   7.680  1.00 46.08           C  
ATOM    944  CD2 PHE A 296     -55.924  41.432   5.693  1.00 45.99           C  
ATOM    945  CE1 PHE A 296     -55.327  39.017   6.919  1.00 45.35           C  
ATOM    946  CE2 PHE A 296     -55.559  40.336   4.927  1.00 45.82           C  
ATOM    947  CZ  PHE A 296     -55.259  39.128   5.541  1.00 45.46           C  
ATOM    948  N   GLU A 297     -54.635  44.887   6.886  1.00 50.49           N  
ATOM    949  CA  GLU A 297     -53.830  45.486   5.820  1.00 52.79           C  
ATOM    950  C   GLU A 297     -52.475  46.010   6.297  1.00 53.40           C  
ATOM    951  O   GLU A 297     -51.505  46.005   5.541  1.00 53.32           O  
ATOM    952  CB  GLU A 297     -54.612  46.585   5.105  1.00 54.29           C  
ATOM    953  CG  GLU A 297     -55.639  46.046   4.121  1.00 56.54           C  
ATOM    954  CD  GLU A 297     -56.475  47.136   3.479  1.00 57.66           C  
ATOM    955  OE1 GLU A 297     -56.043  48.309   3.488  1.00 58.28           O  
ATOM    956  OE2 GLU A 297     -57.567  46.813   2.960  1.00 57.92           O  
ATOM    957  N   GLU A 298     -52.419  46.467   7.545  1.00 54.46           N  
ATOM    958  CA  GLU A 298     -51.167  46.908   8.146  1.00 55.89           C  
ATOM    959  C   GLU A 298     -50.275  45.705   8.416  1.00 56.31           C  
ATOM    960  O   GLU A 298     -49.071  45.742   8.150  1.00 57.54           O  
ATOM    961  CB  GLU A 298     -51.421  47.668   9.449  1.00 57.82           C  
ATOM    962  CG  GLU A 298     -52.075  49.032   9.281  1.00 60.84           C  
ATOM    963  CD  GLU A 298     -52.281  49.752  10.604  1.00 63.50           C  
ATOM    964  OE1 GLU A 298     -51.382  49.680  11.473  1.00 64.35           O  
ATOM    965  OE2 GLU A 298     -53.342  50.396  10.775  1.00 63.72           O  
ATOM    966  N   ALA A 299     -50.882  44.639   8.938  1.00 56.02           N  
ATOM    967  CA  ALA A 299     -50.176  43.405   9.274  1.00 56.08           C  
ATOM    968  C   ALA A 299     -49.599  42.726   8.038  1.00 57.46           C  
ATOM    969  O   ALA A 299     -48.513  42.150   8.090  1.00 58.74           O  
ATOM    970  CB  ALA A 299     -51.104  42.455  10.004  1.00 54.08           C  
ATOM    971  N   LEU A 300     -50.337  42.803   6.934  1.00 58.00           N  
ATOM    972  CA  LEU A 300     -49.929  42.209   5.668  1.00 57.95           C  
ATOM    973  C   LEU A 300     -48.781  42.998   5.032  1.00 58.80           C  
ATOM    974  O   LEU A 300     -47.778  42.415   4.607  1.00 56.87           O  
ATOM    975  CB  LEU A 300     -51.137  42.120   4.728  1.00 57.89           C  
ATOM    976  CG  LEU A 300     -51.026  41.308   3.436  1.00 58.18           C  
ATOM    977  CD1 LEU A 300     -52.253  40.432   3.259  1.00 56.84           C  
ATOM    978  CD2 LEU A 300     -50.817  42.213   2.227  1.00 58.45           C  
ATOM    979  N   GLU A 301     -48.929  44.323   4.986  1.00 61.45           N  
ATOM    980  CA  GLU A 301     -47.904  45.206   4.424  1.00 63.75           C  
ATOM    981  C   GLU A 301     -46.605  45.171   5.221  1.00 62.94           C  
ATOM    982  O   GLU A 301     -45.546  45.508   4.692  1.00 63.24           O  
ATOM    983  CB  GLU A 301     -48.413  46.648   4.310  1.00 66.44           C  
ATOM    984  CG  GLU A 301     -49.311  46.904   3.105  1.00 69.33           C  
ATOM    985  CD  GLU A 301     -49.737  48.360   2.977  1.00 71.37           C  
ATOM    986  OE1 GLU A 301     -50.196  48.948   3.982  1.00 71.69           O  
ATOM    987  OE2 GLU A 301     -49.620  48.918   1.863  1.00 71.52           O  
ATOM    988  N   LYS A 302     -46.694  44.758   6.485  1.00 61.99           N  
ATOM    989  CA  LYS A 302     -45.523  44.684   7.352  1.00 60.77           C  
ATOM    990  C   LYS A 302     -44.924  43.279   7.464  1.00 58.81           C  
ATOM    991  O   LYS A 302     -43.715  43.114   7.316  1.00 59.16           O  
ATOM    992  CB  LYS A 302     -45.821  45.259   8.743  1.00 61.50           C  
ATOM    993  CG  LYS A 302     -44.562  45.687   9.482  1.00 64.86           C  
ATOM    994  CD  LYS A 302     -44.811  46.058  10.936  1.00 67.37           C  
ATOM    995  CE  LYS A 302     -43.487  46.314  11.650  1.00 68.95           C  
ATOM    996  NZ  LYS A 302     -43.628  46.590  13.108  1.00 68.22           N  
ATOM    997  N   TYR A 303     -45.756  42.274   7.725  1.00 57.24           N  
ATOM    998  CA  TYR A 303     -45.253  40.913   7.963  1.00 56.84           C  
ATOM    999  C   TYR A 303     -45.382  39.957   6.769  1.00 57.05           C  
ATOM   1000  O   TYR A 303     -45.175  38.748   6.916  1.00 56.73           O  
ATOM   1001  CB  TYR A 303     -45.911  40.284   9.200  1.00 56.93           C  
ATOM   1002  CG  TYR A 303     -45.571  40.927  10.534  1.00 57.68           C  
ATOM   1003  CD1 TYR A 303     -44.618  41.944  10.634  1.00 58.03           C  
ATOM   1004  CD2 TYR A 303     -46.219  40.519  11.700  1.00 57.82           C  
ATOM   1005  CE1 TYR A 303     -44.316  42.528  11.855  1.00 58.23           C  
ATOM   1006  CE2 TYR A 303     -45.920  41.093  12.925  1.00 57.63           C  
ATOM   1007  CZ  TYR A 303     -44.969  42.098  12.996  1.00 58.08           C  
ATOM   1008  OH  TYR A 303     -44.670  42.676  14.207  1.00 58.18           O  
ATOM   1009  N   GLY A 304     -45.713  40.495   5.597  1.00 57.16           N  
ATOM   1010  CA  GLY A 304     -45.916  39.672   4.405  1.00 57.18           C  
ATOM   1011  C   GLY A 304     -47.085  38.718   4.578  1.00 57.45           C  
ATOM   1012  O   GLY A 304     -48.169  39.132   4.990  1.00 59.66           O  
ATOM   1013  N   LYS A 305     -46.861  37.440   4.272  1.00 56.70           N  
ATOM   1014  CA  LYS A 305     -47.897  36.410   4.410  1.00 55.96           C  
ATOM   1015  C   LYS A 305     -47.582  35.448   5.554  1.00 55.57           C  
ATOM   1016  O   LYS A 305     -47.706  34.226   5.411  1.00 55.53           O  
ATOM   1017  CB  LYS A 305     -48.094  35.645   3.094  1.00 55.62           C  
ATOM   1018  CG  LYS A 305     -48.718  36.470   1.980  1.00 56.75           C  
ATOM   1019  CD  LYS A 305     -48.636  35.749   0.646  1.00 58.26           C  
ATOM   1020  CE  LYS A 305     -48.766  36.724  -0.514  1.00 59.54           C  
ATOM   1021  NZ  LYS A 305     -48.526  36.055  -1.824  1.00 61.53           N  
ATOM   1022  N   ASP A 306     -47.171  36.014   6.686  1.00 54.75           N  
ATOM   1023  CA  ASP A 306     -46.859  35.235   7.879  1.00 54.81           C  
ATOM   1024  C   ASP A 306     -48.018  35.336   8.868  1.00 53.85           C  
ATOM   1025  O   ASP A 306     -47.990  36.136   9.809  1.00 54.63           O  
ATOM   1026  CB  ASP A 306     -45.545  35.716   8.506  1.00 54.78           C  
ATOM   1027  CG  ASP A 306     -45.106  34.863   9.687  1.00 55.95           C  
ATOM   1028  OD1 ASP A 306     -45.630  33.743   9.873  1.00 56.66           O  
ATOM   1029  OD2 ASP A 306     -44.226  35.321  10.438  1.00 56.58           O  
ATOM   1030  N   PHE A 307     -49.027  34.498   8.654  1.00 52.54           N  
ATOM   1031  CA  PHE A 307     -50.314  34.661   9.321  1.00 52.23           C  
ATOM   1032  C   PHE A 307     -50.341  34.374  10.825  1.00 53.96           C  
ATOM   1033  O   PHE A 307     -51.184  34.928  11.538  1.00 56.38           O  
ATOM   1034  CB  PHE A 307     -51.408  33.891   8.573  1.00 50.83           C  
ATOM   1035  CG  PHE A 307     -51.599  34.352   7.152  1.00 49.69           C  
ATOM   1036  CD1 PHE A 307     -52.137  35.606   6.878  1.00 48.63           C  
ATOM   1037  CD2 PHE A 307     -51.230  33.537   6.087  1.00 49.41           C  
ATOM   1038  CE1 PHE A 307     -52.305  36.035   5.571  1.00 48.36           C  
ATOM   1039  CE2 PHE A 307     -51.399  33.958   4.778  1.00 48.85           C  
ATOM   1040  CZ  PHE A 307     -51.935  35.211   4.520  1.00 48.59           C  
ATOM   1041  N   THR A 308     -49.428  33.532  11.312  1.00 54.36           N  
ATOM   1042  CA  THR A 308     -49.313  33.310  12.761  1.00 54.47           C  
ATOM   1043  C   THR A 308     -48.848  34.591  13.450  1.00 55.54           C  
ATOM   1044  O   THR A 308     -49.360  34.951  14.512  1.00 56.92           O  
ATOM   1045  CB  THR A 308     -48.350  32.162  13.122  1.00 53.09           C  
ATOM   1046  OG1 THR A 308     -47.120  32.332  12.411  1.00 53.84           O  
ATOM   1047  CG2 THR A 308     -48.958  30.814  12.778  1.00 52.09           C  
ATOM   1048  N   ASP A 309     -47.890  35.276  12.828  1.00 55.25           N  
ATOM   1049  CA  ASP A 309     -47.395  36.550  13.336  1.00 55.62           C  
ATOM   1050  C   ASP A 309     -48.402  37.665  13.136  1.00 56.29           C  
ATOM   1051  O   ASP A 309     -48.465  38.600  13.938  1.00 58.02           O  
ATOM   1052  CB  ASP A 309     -46.076  36.921  12.667  1.00 55.98           C  
ATOM   1053  CG  ASP A 309     -44.894  36.191  13.267  1.00 56.62           C  
ATOM   1054  OD1 ASP A 309     -45.102  35.194  13.993  1.00 55.77           O  
ATOM   1055  OD2 ASP A 309     -43.749  36.620  13.008  1.00 57.97           O  
ATOM   1056  N   ILE A 310     -49.189  37.561  12.068  1.00 56.00           N  
ATOM   1057  CA  ILE A 310     -50.221  38.552  11.770  1.00 56.09           C  
ATOM   1058  C   ILE A 310     -51.272  38.584  12.883  1.00 56.05           C  
ATOM   1059  O   ILE A 310     -51.787  39.650  13.227  1.00 55.82           O  
ATOM   1060  CB  ILE A 310     -50.855  38.321  10.371  1.00 55.72           C  
ATOM   1061  CG1 ILE A 310     -49.781  38.532   9.249  1.00 55.65           C  
ATOM   1062  CG2 ILE A 310     -52.096  39.225  10.194  1.00 55.81           C  
ATOM   1063  CD1 ILE A 310     -50.398  38.798   7.871  1.00 55.76           C  
ATOM   1064  N   GLN A 311     -51.559  37.422  13.462  1.00 56.66           N  
ATOM   1065  CA  GLN A 311     -52.493  37.358  14.577  1.00 58.83           C  
ATOM   1066  C   GLN A 311     -51.781  37.689  15.895  1.00 60.87           C  
ATOM   1067  O   GLN A 311     -52.243  38.537  16.673  1.00 61.91           O  
ATOM   1068  CB  GLN A 311     -53.160  35.972  14.655  1.00 58.94           C  
ATOM   1069  CG  GLN A 311     -52.677  35.067  15.786  1.00 58.53           C  
ATOM   1070  CD  GLN A 311     -53.476  33.763  15.887  1.00 59.95           C  
ATOM   1071  OE1 GLN A 311     -52.933  32.713  16.233  1.00 60.02           O  
ATOM   1072  NE2 GLN A 311     -54.770  33.820  15.574  1.00 61.27           N  
ATOM   1073  N   GLN A 312     -50.649  37.027  16.134  1.00 62.24           N  
ATOM   1074  CA  GLN A 312     -49.910  37.192  17.383  1.00 62.06           C  
ATOM   1075  C   GLN A 312     -49.638  38.657  17.721  1.00 60.92           C  
ATOM   1076  O   GLN A 312     -49.554  39.029  18.902  1.00 62.79           O  
ATOM   1077  CB  GLN A 312     -48.596  36.406  17.329  1.00 64.44           C  
ATOM   1078  CG  GLN A 312     -48.685  35.024  17.961  1.00 67.61           C  
ATOM   1079  CD  GLN A 312     -48.621  35.083  19.480  1.00 71.15           C  
ATOM   1080  OE1 GLN A 312     -49.528  34.612  20.175  1.00 73.46           O  
ATOM   1081  NE2 GLN A 312     -47.548  35.675  20.004  1.00 71.24           N  
ATOM   1082  N   ASP A 313     -49.518  39.485  16.684  1.00 58.17           N  
ATOM   1083  CA  ASP A 313     -49.145  40.884  16.858  1.00 56.56           C  
ATOM   1084  C   ASP A 313     -50.248  41.885  16.512  1.00 54.51           C  
ATOM   1085  O   ASP A 313     -50.285  42.974  17.083  1.00 55.27           O  
ATOM   1086  CB  ASP A 313     -47.878  41.201  16.051  1.00 57.55           C  
ATOM   1087  CG  ASP A 313     -46.644  40.450  16.555  1.00 58.32           C  
ATOM   1088  OD1 ASP A 313     -46.770  39.563  17.427  1.00 57.98           O  
ATOM   1089  OD2 ASP A 313     -45.534  40.753  16.070  1.00 59.39           O  
ATOM   1090  N   PHE A 314     -51.137  41.525  15.588  1.00 51.68           N  
ATOM   1091  CA  PHE A 314     -52.135  42.474  15.075  1.00 48.75           C  
ATOM   1092  C   PHE A 314     -53.591  42.103  15.354  1.00 46.80           C  
ATOM   1093  O   PHE A 314     -54.404  42.980  15.649  1.00 46.70           O  
ATOM   1094  CB  PHE A 314     -51.937  42.701  13.576  1.00 48.77           C  
ATOM   1095  CG  PHE A 314     -50.763  43.571  13.243  1.00 48.82           C  
ATOM   1096  CD1 PHE A 314     -49.471  43.063  13.265  1.00 48.99           C  
ATOM   1097  CD2 PHE A 314     -50.951  44.904  12.893  1.00 49.38           C  
ATOM   1098  CE1 PHE A 314     -48.387  43.871  12.956  1.00 49.72           C  
ATOM   1099  CE2 PHE A 314     -49.872  45.718  12.581  1.00 49.31           C  
ATOM   1100  CZ  PHE A 314     -48.588  45.200  12.613  1.00 49.48           C  
ATOM   1101  N   LEU A 315     -53.914  40.815  15.242  1.00 44.76           N  
ATOM   1102  CA  LEU A 315     -55.279  40.324  15.465  1.00 43.36           C  
ATOM   1103  C   LEU A 315     -55.287  39.052  16.328  1.00 42.36           C  
ATOM   1104  O   LEU A 315     -55.695  37.981  15.866  1.00 41.59           O  
ATOM   1105  CB  LEU A 315     -55.995  40.082  14.126  1.00 43.26           C  
ATOM   1106  CG  LEU A 315     -56.382  41.294  13.271  1.00 42.92           C  
ATOM   1107  CD1 LEU A 315     -56.273  40.975  11.787  1.00 42.71           C  
ATOM   1108  CD2 LEU A 315     -57.776  41.793  13.619  1.00 42.81           C  
ATOM   1109  N   PRO A 316     -54.848  39.171  17.597  1.00 41.40           N  
ATOM   1110  CA  PRO A 316     -54.687  37.974  18.426  1.00 40.53           C  
ATOM   1111  C   PRO A 316     -55.988  37.435  19.001  1.00 39.98           C  
ATOM   1112  O   PRO A 316     -55.976  36.388  19.645  1.00 40.80           O  
ATOM   1113  CB  PRO A 316     -53.756  38.444  19.547  1.00 40.73           C  
ATOM   1114  CG  PRO A 316     -53.982  39.913  19.647  1.00 40.78           C  
ATOM   1115  CD  PRO A 316     -54.469  40.404  18.314  1.00 40.70           C  
ATOM   1116  N   TRP A 317     -57.092  38.141  18.777  1.00 39.00           N  
ATOM   1117  CA  TRP A 317     -58.398  37.676  19.231  1.00 38.60           C  
ATOM   1118  C   TRP A 317     -59.106  36.841  18.165  1.00 39.49           C  
ATOM   1119  O   TRP A 317     -60.100  36.179  18.457  1.00 40.12           O  
ATOM   1120  CB  TRP A 317     -59.279  38.848  19.683  1.00 38.13           C  
ATOM   1121  CG  TRP A 317     -59.479  39.914  18.642  1.00 37.57           C  
ATOM   1122  CD1 TRP A 317     -60.429  39.932  17.661  1.00 37.57           C  
ATOM   1123  CD2 TRP A 317     -58.715  41.117  18.483  1.00 37.18           C  
ATOM   1124  NE1 TRP A 317     -60.301  41.066  16.898  1.00 37.47           N  
ATOM   1125  CE2 TRP A 317     -59.257  41.812  17.379  1.00 37.21           C  
ATOM   1126  CE3 TRP A 317     -57.625  41.674  19.163  1.00 36.98           C  
ATOM   1127  CZ2 TRP A 317     -58.746  43.037  16.938  1.00 37.13           C  
ATOM   1128  CZ3 TRP A 317     -57.114  42.891  18.724  1.00 36.92           C  
ATOM   1129  CH2 TRP A 317     -57.677  43.559  17.621  1.00 37.28           C  
ATOM   1130  N   LYS A 318     -58.591  36.877  16.935  1.00 39.99           N  
ATOM   1131  CA  LYS A 318     -59.104  36.037  15.849  1.00 40.62           C  
ATOM   1132  C   LYS A 318     -58.376  34.700  15.839  1.00 41.59           C  
ATOM   1133  O   LYS A 318     -57.199  34.630  16.197  1.00 42.55           O  
ATOM   1134  CB  LYS A 318     -58.903  36.720  14.494  1.00 40.57           C  
ATOM   1135  CG  LYS A 318     -59.656  38.026  14.302  1.00 41.35           C  
ATOM   1136  CD  LYS A 318     -61.087  37.787  13.855  1.00 42.32           C  
ATOM   1137  CE  LYS A 318     -61.893  39.072  13.902  1.00 42.72           C  
ATOM   1138  NZ  LYS A 318     -63.349  38.788  13.776  1.00 44.05           N  
ATOM   1139  N   SER A 319     -59.069  33.641  15.431  1.00 41.85           N  
ATOM   1140  CA  SER A 319     -58.422  32.345  15.238  1.00 41.84           C  
ATOM   1141  C   SER A 319     -57.638  32.363  13.930  1.00 42.49           C  
ATOM   1142  O   SER A 319     -58.015  33.056  12.981  1.00 42.56           O  
ATOM   1143  CB  SER A 319     -59.448  31.215  15.225  1.00 41.34           C  
ATOM   1144  OG  SER A 319     -60.349  31.370  14.146  1.00 41.83           O  
ATOM   1145  N   LEU A 320     -56.547  31.606  13.886  1.00 43.19           N  
ATOM   1146  CA  LEU A 320     -55.685  31.574  12.707  1.00 43.47           C  
ATOM   1147  C   LEU A 320     -56.449  31.172  11.449  1.00 43.39           C  
ATOM   1148  O   LEU A 320     -56.259  31.777  10.392  1.00 44.41           O  
ATOM   1149  CB  LEU A 320     -54.476  30.656  12.932  1.00 43.85           C  
ATOM   1150  CG  LEU A 320     -53.503  30.443  11.765  1.00 43.74           C  
ATOM   1151  CD1 LEU A 320     -52.861  31.750  11.320  1.00 43.39           C  
ATOM   1152  CD2 LEU A 320     -52.444  29.414  12.138  1.00 43.60           C  
ATOM   1153  N   THR A 321     -57.318  30.168  11.576  1.00 42.66           N  
ATOM   1154  CA  THR A 321     -58.105  29.660  10.446  1.00 42.20           C  
ATOM   1155  C   THR A 321     -59.047  30.721   9.863  1.00 41.66           C  
ATOM   1156  O   THR A 321     -59.296  30.738   8.657  1.00 41.35           O  
ATOM   1157  CB  THR A 321     -58.915  28.393  10.808  1.00 41.78           C  
ATOM   1158  OG1 THR A 321     -60.117  28.762  11.493  1.00 41.71           O  
ATOM   1159  CG2 THR A 321     -58.094  27.438  11.679  1.00 42.23           C  
ATOM   1160  N   SER A 322     -59.567  31.599  10.716  1.00 41.00           N  
ATOM   1161  CA  SER A 322     -60.418  32.688  10.247  1.00 41.38           C  
ATOM   1162  C   SER A 322     -59.606  33.728   9.465  1.00 40.90           C  
ATOM   1163  O   SER A 322     -60.080  34.287   8.475  1.00 40.53           O  
ATOM   1164  CB  SER A 322     -61.166  33.336  11.413  1.00 41.40           C  
ATOM   1165  OG  SER A 322     -60.283  34.063  12.244  1.00 42.76           O  
ATOM   1166  N   ILE A 323     -58.375  33.963   9.908  1.00 40.65           N  
ATOM   1167  CA  ILE A 323     -57.470  34.901   9.247  1.00 39.81           C  
ATOM   1168  C   ILE A 323     -57.057  34.388   7.866  1.00 39.89           C  
ATOM   1169  O   ILE A 323     -56.875  35.177   6.938  1.00 39.68           O  
ATOM   1170  CB  ILE A 323     -56.243  35.207  10.134  1.00 39.23           C  
ATOM   1171  CG1 ILE A 323     -56.708  35.864  11.436  1.00 39.07           C  
ATOM   1172  CG2 ILE A 323     -55.257  36.119   9.416  1.00 39.10           C  
ATOM   1173  CD1 ILE A 323     -55.752  35.712  12.597  1.00 38.55           C  
ATOM   1174  N   ILE A 324     -56.927  33.068   7.736  1.00 40.33           N  
ATOM   1175  CA  ILE A 324     -56.662  32.436   6.441  1.00 41.02           C  
ATOM   1176  C   ILE A 324     -57.852  32.644   5.504  1.00 42.39           C  
ATOM   1177  O   ILE A 324     -57.687  33.159   4.396  1.00 42.50           O  
ATOM   1178  CB  ILE A 324     -56.359  30.923   6.575  1.00 40.37           C  
ATOM   1179  CG1 ILE A 324     -55.120  30.676   7.451  1.00 40.52           C  
ATOM   1180  CG2 ILE A 324     -56.214  30.269   5.203  1.00 40.01           C  
ATOM   1181  CD1 ILE A 324     -53.850  31.370   6.994  1.00 40.08           C  
ATOM   1182  N   GLU A 325     -59.042  32.253   5.970  1.00 43.71           N  
ATOM   1183  CA  GLU A 325     -60.285  32.420   5.220  1.00 43.68           C  
ATOM   1184  C   GLU A 325     -60.465  33.865   4.779  1.00 43.53           C  
ATOM   1185  O   GLU A 325     -60.768  34.129   3.615  1.00 45.55           O  
ATOM   1186  CB  GLU A 325     -61.499  31.959   6.038  1.00 44.60           C  
ATOM   1187  CG  GLU A 325     -62.822  32.071   5.285  1.00 46.15           C  
ATOM   1188  CD  GLU A 325     -63.987  31.382   5.980  1.00 47.54           C  
ATOM   1189  OE1 GLU A 325     -63.834  30.212   6.402  1.00 46.70           O  
ATOM   1190  OE2 GLU A 325     -65.068  32.010   6.086  1.00 47.93           O  
ATOM   1191  N   TYR A 326     -60.262  34.795   5.706  1.00 42.54           N  
ATOM   1192  CA  TYR A 326     -60.397  36.210   5.392  1.00 42.16           C  
ATOM   1193  C   TYR A 326     -59.388  36.658   4.340  1.00 43.20           C  
ATOM   1194  O   TYR A 326     -59.732  37.435   3.446  1.00 43.88           O  
ATOM   1195  CB  TYR A 326     -60.268  37.070   6.648  1.00 40.50           C  
ATOM   1196  CG  TYR A 326     -60.365  38.551   6.372  1.00 39.73           C  
ATOM   1197  CD1 TYR A 326     -61.598  39.193   6.347  1.00 39.99           C  
ATOM   1198  CD2 TYR A 326     -59.225  39.309   6.125  1.00 39.69           C  
ATOM   1199  CE1 TYR A 326     -61.694  40.551   6.089  1.00 39.49           C  
ATOM   1200  CE2 TYR A 326     -59.310  40.665   5.868  1.00 39.50           C  
ATOM   1201  CZ  TYR A 326     -60.544  41.279   5.853  1.00 39.26           C  
ATOM   1202  OH  TYR A 326     -60.621  42.624   5.600  1.00 39.53           O  
ATOM   1203  N   TYR A 327     -58.151  36.174   4.449  1.00 43.69           N  
ATOM   1204  CA  TYR A 327     -57.094  36.596   3.539  1.00 44.70           C  
ATOM   1205  C   TYR A 327     -57.490  36.346   2.097  1.00 45.58           C  
ATOM   1206  O   TYR A 327     -57.511  37.268   1.280  1.00 46.54           O  
ATOM   1207  CB  TYR A 327     -55.770  35.887   3.831  1.00 45.13           C  
ATOM   1208  CG  TYR A 327     -54.767  36.047   2.706  1.00 45.50           C  
ATOM   1209  CD1 TYR A 327     -54.138  37.271   2.478  1.00 45.56           C  
ATOM   1210  CD2 TYR A 327     -54.464  34.984   1.856  1.00 45.52           C  
ATOM   1211  CE1 TYR A 327     -53.234  37.431   1.445  1.00 45.68           C  
ATOM   1212  CE2 TYR A 327     -53.560  35.137   0.819  1.00 46.14           C  
ATOM   1213  CZ  TYR A 327     -52.947  36.363   0.621  1.00 46.18           C  
ATOM   1214  OH  TYR A 327     -52.045  36.532  -0.402  1.00 47.21           O  
ATOM   1215  N   TYR A 328     -57.801  35.086   1.803  1.00 45.59           N  
ATOM   1216  CA  TYR A 328     -58.119  34.654   0.451  1.00 45.04           C  
ATOM   1217  C   TYR A 328     -59.309  35.402  -0.144  1.00 45.67           C  
ATOM   1218  O   TYR A 328     -59.327  35.689  -1.338  1.00 45.85           O  
ATOM   1219  CB  TYR A 328     -58.329  33.137   0.408  1.00 43.92           C  
ATOM   1220  CG  TYR A 328     -57.033  32.350   0.446  1.00 42.54           C  
ATOM   1221  CD1 TYR A 328     -56.119  32.426  -0.606  1.00 41.88           C  
ATOM   1222  CD2 TYR A 328     -56.724  31.528   1.527  1.00 41.81           C  
ATOM   1223  CE1 TYR A 328     -54.936  31.710  -0.581  1.00 41.58           C  
ATOM   1224  CE2 TYR A 328     -55.542  30.807   1.562  1.00 41.71           C  
ATOM   1225  CZ  TYR A 328     -54.652  30.901   0.504  1.00 41.92           C  
ATOM   1226  OH  TYR A 328     -53.473  30.188   0.528  1.00 41.99           O  
ATOM   1227  N   MET A 329     -60.288  35.727   0.693  1.00 46.81           N  
ATOM   1228  CA  MET A 329     -61.435  36.510   0.251  1.00 49.10           C  
ATOM   1229  C   MET A 329     -61.042  37.956  -0.045  1.00 50.84           C  
ATOM   1230  O   MET A 329     -61.565  38.568  -0.979  1.00 52.08           O  
ATOM   1231  CB  MET A 329     -62.558  36.452   1.287  1.00 49.43           C  
ATOM   1232  CG  MET A 329     -63.241  35.098   1.367  1.00 49.93           C  
ATOM   1233  SD  MET A 329     -64.378  34.970   2.756  1.00 50.43           S  
ATOM   1234  CE  MET A 329     -64.948  33.283   2.554  1.00 50.77           C  
ATOM   1235  N   TRP A 330     -60.112  38.486   0.748  1.00 51.84           N  
ATOM   1236  CA  TRP A 330     -59.618  39.856   0.592  1.00 53.32           C  
ATOM   1237  C   TRP A 330     -58.749  40.012  -0.658  1.00 54.87           C  
ATOM   1238  O   TRP A 330     -58.633  41.111  -1.204  1.00 56.37           O  
ATOM   1239  CB  TRP A 330     -58.843  40.276   1.848  1.00 53.13           C  
ATOM   1240  CG  TRP A 330     -58.032  41.539   1.704  1.00 52.20           C  
ATOM   1241  CD1 TRP A 330     -58.440  42.811   1.985  1.00 52.05           C  
ATOM   1242  CD2 TRP A 330     -56.674  41.643   1.253  1.00 51.87           C  
ATOM   1243  NE1 TRP A 330     -57.423  43.701   1.737  1.00 52.13           N  
ATOM   1244  CE2 TRP A 330     -56.327  43.013   1.285  1.00 52.13           C  
ATOM   1245  CE3 TRP A 330     -55.716  40.712   0.821  1.00 51.66           C  
ATOM   1246  CZ2 TRP A 330     -55.061  43.478   0.901  1.00 52.14           C  
ATOM   1247  CZ3 TRP A 330     -54.456  41.175   0.438  1.00 51.43           C  
ATOM   1248  CH2 TRP A 330     -54.142  42.547   0.482  1.00 51.62           C  
ATOM   1249  N   LYS A 331     -58.149  38.906  -1.097  1.00 56.39           N  
ATOM   1250  CA  LYS A 331     -57.273  38.864  -2.272  1.00 58.32           C  
ATOM   1251  C   LYS A 331     -58.005  39.265  -3.560  1.00 61.06           C  
ATOM   1252  O   LYS A 331     -57.372  39.606  -4.559  1.00 61.58           O  
ATOM   1253  CB  LYS A 331     -56.697  37.454  -2.416  1.00 58.30           C  
ATOM   1254  CG  LYS A 331     -55.299  37.355  -3.006  1.00 57.65           C  
ATOM   1255  CD  LYS A 331     -54.786  35.926  -2.861  1.00 58.08           C  
ATOM   1256  CE  LYS A 331     -53.383  35.739  -3.423  1.00 58.24           C  
ATOM   1257  NZ  LYS A 331     -53.366  35.663  -4.910  1.00 58.40           N  
ATOM   1258  N   THR A 332     -59.336  39.227  -3.521  1.00 65.09           N  
ATOM   1259  CA  THR A 332     -60.179  39.614  -4.658  1.00 68.54           C  
ATOM   1260  C   THR A 332     -60.219  41.133  -4.883  1.00 71.80           C  
ATOM   1261  O   THR A 332     -59.883  41.612  -5.969  1.00 74.28           O  
ATOM   1262  CB  THR A 332     -61.631  39.098  -4.507  1.00 66.38           C  
ATOM   1263  OG1 THR A 332     -62.261  39.744  -3.393  1.00 65.84           O  
ATOM   1264  CG2 THR A 332     -61.661  37.588  -4.307  1.00 64.41           C  
ATOM   1265  N   THR A 333     -60.629  41.874  -3.851  1.00 73.98           N  
ATOM   1266  CA  THR A 333     -60.851  43.323  -3.942  1.00 75.55           C  
ATOM   1267  C   THR A 333     -59.566  44.117  -4.165  1.00 75.87           C  
ATOM   1268  O   THR A 333     -59.585  45.178  -4.794  1.00 75.24           O  
ATOM   1269  CB  THR A 333     -61.576  43.873  -2.692  1.00 76.41           C  
ATOM   1270  OG1 THR A 333     -60.973  43.337  -1.505  1.00 75.57           O  
ATOM   1271  CG2 THR A 333     -63.057  43.502  -2.720  1.00 76.85           C  
TER    1272      THR A 333                                                      
ATOM   1273  N   ARG B   8     -76.503   6.538 -16.507  1.00 67.28           N  
ATOM   1274  CA  ARG B   8     -75.245   7.290 -16.211  1.00 68.29           C  
ATOM   1275  C   ARG B   8     -74.704   7.026 -14.802  1.00 66.39           C  
ATOM   1276  O   ARG B   8     -75.471   6.856 -13.851  1.00 65.93           O  
ATOM   1277  CB  ARG B   8     -75.437   8.794 -16.451  1.00 70.94           C  
ATOM   1278  CG  ARG B   8     -76.595   9.438 -15.695  1.00 73.46           C  
ATOM   1279  CD  ARG B   8     -77.112  10.664 -16.436  1.00 76.42           C  
ATOM   1280  NE  ARG B   8     -76.072  11.678 -16.629  1.00 78.55           N  
ATOM   1281  CZ  ARG B   8     -75.997  12.498 -17.676  1.00 79.21           C  
ATOM   1282  NH1 ARG B   8     -76.895  12.431 -18.653  1.00 79.27           N  
ATOM   1283  NH2 ARG B   8     -75.012  13.384 -17.753  1.00 78.92           N  
ATOM   1284  N   ARG B   9     -73.376   6.996 -14.688  1.00 64.21           N  
ATOM   1285  CA  ARG B   9     -72.690   6.684 -13.434  1.00 60.93           C  
ATOM   1286  C   ARG B   9     -73.043   7.667 -12.324  1.00 57.70           C  
ATOM   1287  O   ARG B   9     -73.147   8.865 -12.564  1.00 57.46           O  
ATOM   1288  CB  ARG B   9     -71.167   6.645 -13.636  1.00 62.13           C  
ATOM   1289  CG  ARG B   9     -70.626   5.337 -14.209  1.00 64.03           C  
ATOM   1290  CD  ARG B   9     -70.215   5.456 -15.671  1.00 66.54           C  
ATOM   1291  NE  ARG B   9     -71.350   5.732 -16.552  1.00 69.38           N  
ATOM   1292  CZ  ARG B   9     -71.268   5.894 -17.871  1.00 70.50           C  
ATOM   1293  NH1 ARG B   9     -70.098   5.806 -18.493  1.00 70.48           N  
ATOM   1294  NH2 ARG B   9     -72.366   6.145 -18.572  1.00 71.13           N  
ATOM   1295  N   LYS B  10     -73.233   7.139 -11.117  1.00 55.78           N  
ATOM   1296  CA  LYS B  10     -73.518   7.939  -9.925  1.00 53.79           C  
ATOM   1297  C   LYS B  10     -72.221   8.381  -9.242  1.00 51.39           C  
ATOM   1298  O   LYS B  10     -71.306   7.577  -9.055  1.00 51.18           O  
ATOM   1299  CB  LYS B  10     -74.419   7.144  -8.969  1.00 56.04           C  
ATOM   1300  CG  LYS B  10     -74.332   7.525  -7.496  1.00 58.60           C  
ATOM   1301  CD  LYS B  10     -75.615   7.194  -6.743  1.00 61.70           C  
ATOM   1302  CE  LYS B  10     -75.841   5.696  -6.594  1.00 63.37           C  
ATOM   1303  NZ  LYS B  10     -77.217   5.411  -6.099  1.00 65.87           N  
ATOM   1304  N   VAL B  11     -72.154   9.661  -8.875  1.00 48.48           N  
ATOM   1305  CA  VAL B  11     -70.939  10.256  -8.306  1.00 46.09           C  
ATOM   1306  C   VAL B  11     -71.140  10.727  -6.858  1.00 45.27           C  
ATOM   1307  O   VAL B  11     -72.140  11.374  -6.546  1.00 45.14           O  
ATOM   1308  CB  VAL B  11     -70.431  11.426  -9.183  1.00 45.26           C  
ATOM   1309  CG1 VAL B  11     -69.144  12.016  -8.623  1.00 45.04           C  
ATOM   1310  CG2 VAL B  11     -70.212  10.966 -10.617  1.00 45.07           C  
ATOM   1311  N   CYS B  12     -70.189  10.392  -5.986  1.00 44.61           N  
ATOM   1312  CA  CYS B  12     -70.191  10.866  -4.600  1.00 45.06           C  
ATOM   1313  C   CYS B  12     -69.005  11.763  -4.295  1.00 44.49           C  
ATOM   1314  O   CYS B  12     -67.854  11.369  -4.470  1.00 45.81           O  
ATOM   1315  CB  CYS B  12     -70.201   9.698  -3.629  1.00 46.82           C  
ATOM   1316  SG  CYS B  12     -71.791   8.860  -3.588  1.00 52.55           S  
ATOM   1317  N   TYR B  13     -69.302  12.967  -3.821  1.00 42.94           N  
ATOM   1318  CA  TYR B  13     -68.296  13.996  -3.597  1.00 40.73           C  
ATOM   1319  C   TYR B  13     -68.036  14.170  -2.104  1.00 40.14           C  
ATOM   1320  O   TYR B  13     -68.973  14.218  -1.305  1.00 40.30           O  
ATOM   1321  CB  TYR B  13     -68.782  15.296  -4.231  1.00 39.94           C  
ATOM   1322  CG  TYR B  13     -67.886  16.498  -4.063  1.00 40.24           C  
ATOM   1323  CD1 TYR B  13     -66.682  16.605  -4.760  1.00 40.11           C  
ATOM   1324  CD2 TYR B  13     -68.259  17.551  -3.228  1.00 40.08           C  
ATOM   1325  CE1 TYR B  13     -65.868  17.718  -4.611  1.00 39.78           C  
ATOM   1326  CE2 TYR B  13     -67.455  18.668  -3.080  1.00 39.53           C  
ATOM   1327  CZ  TYR B  13     -66.262  18.746  -3.772  1.00 39.68           C  
ATOM   1328  OH  TYR B  13     -65.465  19.857  -3.621  1.00 40.29           O  
ATOM   1329  N   TYR B  14     -66.761  14.248  -1.734  1.00 39.40           N  
ATOM   1330  CA  TYR B  14     -66.368  14.385  -0.333  1.00 39.50           C  
ATOM   1331  C   TYR B  14     -65.622  15.682  -0.070  1.00 40.25           C  
ATOM   1332  O   TYR B  14     -64.612  15.975  -0.712  1.00 40.94           O  
ATOM   1333  CB  TYR B  14     -65.525  13.190   0.108  1.00 39.33           C  
ATOM   1334  CG  TYR B  14     -66.331  11.927   0.255  1.00 39.38           C  
ATOM   1335  CD1 TYR B  14     -66.562  11.097  -0.836  1.00 39.66           C  
ATOM   1336  CD2 TYR B  14     -66.871  11.564   1.485  1.00 39.37           C  
ATOM   1337  CE1 TYR B  14     -67.310   9.942  -0.708  1.00 40.39           C  
ATOM   1338  CE2 TYR B  14     -67.616  10.408   1.625  1.00 40.02           C  
ATOM   1339  CZ  TYR B  14     -67.833   9.601   0.526  1.00 40.57           C  
ATOM   1340  OH  TYR B  14     -68.579   8.452   0.655  1.00 41.97           O  
ATOM   1341  N   TYR B  15     -66.134  16.454   0.882  1.00 40.80           N  
ATOM   1342  CA  TYR B  15     -65.582  17.760   1.207  1.00 41.62           C  
ATOM   1343  C   TYR B  15     -65.872  18.112   2.660  1.00 42.67           C  
ATOM   1344  O   TYR B  15     -66.960  17.832   3.168  1.00 43.93           O  
ATOM   1345  CB  TYR B  15     -66.175  18.827   0.269  1.00 41.95           C  
ATOM   1346  CG  TYR B  15     -65.691  20.244   0.520  1.00 42.47           C  
ATOM   1347  CD1 TYR B  15     -64.436  20.662   0.076  1.00 42.39           C  
ATOM   1348  CD2 TYR B  15     -66.489  21.164   1.204  1.00 42.63           C  
ATOM   1349  CE1 TYR B  15     -63.987  21.953   0.308  1.00 43.10           C  
ATOM   1350  CE2 TYR B  15     -66.049  22.457   1.441  1.00 43.18           C  
ATOM   1351  CZ  TYR B  15     -64.797  22.847   0.988  1.00 44.13           C  
ATOM   1352  OH  TYR B  15     -64.353  24.131   1.218  1.00 46.02           O  
ATOM   1353  N   ASP B  16     -64.890  18.714   3.325  1.00 43.43           N  
ATOM   1354  CA  ASP B  16     -65.107  19.336   4.628  1.00 44.48           C  
ATOM   1355  C   ASP B  16     -64.660  20.790   4.579  1.00 44.85           C  
ATOM   1356  O   ASP B  16     -63.526  21.083   4.197  1.00 44.37           O  
ATOM   1357  CB  ASP B  16     -64.365  18.583   5.730  1.00 45.22           C  
ATOM   1358  CG  ASP B  16     -64.686  19.110   7.118  1.00 45.66           C  
ATOM   1359  OD1 ASP B  16     -64.185  20.197   7.482  1.00 45.10           O  
ATOM   1360  OD2 ASP B  16     -65.445  18.433   7.845  1.00 46.50           O  
ATOM   1361  N   GLY B  17     -65.559  21.686   4.987  1.00 45.71           N  
ATOM   1362  CA  GLY B  17     -65.348  23.135   4.917  1.00 47.19           C  
ATOM   1363  C   GLY B  17     -64.050  23.674   5.493  1.00 48.84           C  
ATOM   1364  O   GLY B  17     -63.574  24.734   5.072  1.00 49.31           O  
ATOM   1365  N   ASP B  18     -63.475  22.943   6.447  1.00 50.30           N  
ATOM   1366  CA  ASP B  18     -62.242  23.358   7.123  1.00 51.41           C  
ATOM   1367  C   ASP B  18     -60.999  23.274   6.247  1.00 51.57           C  
ATOM   1368  O   ASP B  18     -60.077  24.078   6.403  1.00 51.88           O  
ATOM   1369  CB  ASP B  18     -62.014  22.522   8.384  1.00 51.74           C  
ATOM   1370  CG  ASP B  18     -63.049  22.783   9.449  1.00 52.47           C  
ATOM   1371  OD1 ASP B  18     -63.314  23.968   9.747  1.00 52.63           O  
ATOM   1372  OD2 ASP B  18     -63.600  21.798   9.984  1.00 53.12           O  
ATOM   1373  N   VAL B  19     -60.982  22.305   5.332  1.00 51.63           N  
ATOM   1374  CA  VAL B  19     -59.779  21.964   4.568  1.00 52.44           C  
ATOM   1375  C   VAL B  19     -59.092  23.173   3.919  1.00 52.61           C  
ATOM   1376  O   VAL B  19     -57.865  23.272   3.937  1.00 53.39           O  
ATOM   1377  CB  VAL B  19     -60.048  20.832   3.542  1.00 53.56           C  
ATOM   1378  CG1 VAL B  19     -60.896  21.319   2.373  1.00 54.69           C  
ATOM   1379  CG2 VAL B  19     -58.743  20.220   3.049  1.00 54.30           C  
ATOM   1380  N   GLY B  20     -59.884  24.097   3.381  1.00 52.65           N  
ATOM   1381  CA  GLY B  20     -59.347  25.266   2.691  1.00 52.66           C  
ATOM   1382  C   GLY B  20     -58.699  26.290   3.603  1.00 53.15           C  
ATOM   1383  O   GLY B  20     -58.055  27.229   3.131  1.00 53.86           O  
ATOM   1384  N   ASN B  21     -58.857  26.110   4.910  1.00 53.61           N  
ATOM   1385  CA  ASN B  21     -58.361  27.087   5.876  1.00 53.97           C  
ATOM   1386  C   ASN B  21     -57.100  26.665   6.621  1.00 53.59           C  
ATOM   1387  O   ASN B  21     -56.557  27.435   7.417  1.00 54.07           O  
ATOM   1388  CB  ASN B  21     -59.474  27.499   6.841  1.00 54.93           C  
ATOM   1389  CG  ASN B  21     -60.620  28.199   6.134  1.00 56.21           C  
ATOM   1390  OD1 ASN B  21     -60.408  28.995   5.213  1.00 55.75           O  
ATOM   1391  ND2 ASN B  21     -61.844  27.898   6.553  1.00 57.09           N  
ATOM   1392  N   TYR B  22     -56.637  25.446   6.353  1.00 53.16           N  
ATOM   1393  CA  TYR B  22     -55.336  25.000   6.838  1.00 53.67           C  
ATOM   1394  C   TYR B  22     -54.249  25.568   5.935  1.00 54.40           C  
ATOM   1395  O   TYR B  22     -54.391  25.575   4.713  1.00 55.81           O  
ATOM   1396  CB  TYR B  22     -55.267  23.473   6.903  1.00 53.24           C  
ATOM   1397  CG  TYR B  22     -56.283  22.874   7.849  1.00 53.53           C  
ATOM   1398  CD1 TYR B  22     -56.216  23.121   9.221  1.00 53.87           C  
ATOM   1399  CD2 TYR B  22     -57.325  22.078   7.373  1.00 53.93           C  
ATOM   1400  CE1 TYR B  22     -57.151  22.587  10.092  1.00 54.75           C  
ATOM   1401  CE2 TYR B  22     -58.263  21.534   8.238  1.00 54.26           C  
ATOM   1402  CZ  TYR B  22     -58.171  21.795   9.597  1.00 54.98           C  
ATOM   1403  OH  TYR B  22     -59.095  21.265  10.465  1.00 56.13           O  
ATOM   1404  N   TYR B  23     -53.174  26.056   6.543  1.00 55.07           N  
ATOM   1405  CA  TYR B  23     -52.139  26.785   5.826  1.00 56.66           C  
ATOM   1406  C   TYR B  23     -50.769  26.207   6.152  1.00 58.63           C  
ATOM   1407  O   TYR B  23     -50.408  26.088   7.322  1.00 61.60           O  
ATOM   1408  CB  TYR B  23     -52.217  28.255   6.222  1.00 57.26           C  
ATOM   1409  CG  TYR B  23     -51.250  29.185   5.527  1.00 59.81           C  
ATOM   1410  CD1 TYR B  23     -51.450  29.576   4.199  1.00 60.59           C  
ATOM   1411  CD2 TYR B  23     -50.157  29.713   6.211  1.00 60.64           C  
ATOM   1412  CE1 TYR B  23     -50.573  30.448   3.569  1.00 61.04           C  
ATOM   1413  CE2 TYR B  23     -49.277  30.584   5.592  1.00 62.07           C  
ATOM   1414  CZ  TYR B  23     -49.487  30.948   4.273  1.00 62.52           C  
ATOM   1415  OH  TYR B  23     -48.606  31.815   3.666  1.00 64.68           O  
ATOM   1416  N   TYR B  24     -50.014  25.845   5.115  1.00 58.68           N  
ATOM   1417  CA  TYR B  24     -48.727  25.154   5.285  1.00 57.06           C  
ATOM   1418  C   TYR B  24     -47.630  26.027   5.891  1.00 57.06           C  
ATOM   1419  O   TYR B  24     -46.854  25.558   6.724  1.00 58.32           O  
ATOM   1420  CB  TYR B  24     -48.249  24.563   3.953  1.00 54.43           C  
ATOM   1421  CG  TYR B  24     -48.622  23.108   3.725  1.00 53.19           C  
ATOM   1422  CD1 TYR B  24     -49.956  22.693   3.723  1.00 52.39           C  
ATOM   1423  CD2 TYR B  24     -47.636  22.146   3.501  1.00 52.29           C  
ATOM   1424  CE1 TYR B  24     -50.290  21.364   3.507  1.00 51.53           C  
ATOM   1425  CE2 TYR B  24     -47.963  20.817   3.279  1.00 50.70           C  
ATOM   1426  CZ  TYR B  24     -49.289  20.433   3.284  1.00 50.59           C  
ATOM   1427  OH  TYR B  24     -49.614  19.117   3.067  1.00 50.42           O  
ATOM   1428  N   GLY B  25     -47.572  27.288   5.471  1.00 56.30           N  
ATOM   1429  CA  GLY B  25     -46.525  28.205   5.911  1.00 56.38           C  
ATOM   1430  C   GLY B  25     -46.183  29.226   4.845  1.00 57.72           C  
ATOM   1431  O   GLY B  25     -46.492  29.042   3.669  1.00 59.63           O  
ATOM   1432  N   GLN B  26     -45.542  30.310   5.263  1.00 58.67           N  
ATOM   1433  CA  GLN B  26     -45.180  31.396   4.364  1.00 60.14           C  
ATOM   1434  C   GLN B  26     -44.158  30.929   3.333  1.00 60.32           C  
ATOM   1435  O   GLN B  26     -43.152  30.309   3.681  1.00 60.24           O  
ATOM   1436  CB  GLN B  26     -44.625  32.570   5.173  1.00 62.19           C  
ATOM   1437  CG  GLN B  26     -44.298  33.818   4.368  1.00 63.36           C  
ATOM   1438  CD  GLN B  26     -43.630  34.896   5.204  1.00 65.22           C  
ATOM   1439  OE1 GLN B  26     -43.571  36.057   4.798  1.00 66.17           O  
ATOM   1440  NE2 GLN B  26     -43.122  34.519   6.378  1.00 65.17           N  
ATOM   1441  N   GLY B  27     -44.434  31.221   2.064  1.00 60.62           N  
ATOM   1442  CA  GLY B  27     -43.526  30.876   0.970  1.00 61.26           C  
ATOM   1443  C   GLY B  27     -43.716  29.473   0.416  1.00 61.62           C  
ATOM   1444  O   GLY B  27     -43.146  29.129  -0.625  1.00 62.45           O  
ATOM   1445  N   HIS B  28     -44.519  28.666   1.107  1.00 59.39           N  
ATOM   1446  CA  HIS B  28     -44.758  27.281   0.717  1.00 56.42           C  
ATOM   1447  C   HIS B  28     -45.684  27.173  -0.499  1.00 56.53           C  
ATOM   1448  O   HIS B  28     -46.669  27.908  -0.590  1.00 56.89           O  
ATOM   1449  CB  HIS B  28     -45.340  26.499   1.887  1.00 54.79           C  
ATOM   1450  CG  HIS B  28     -45.241  25.021   1.718  1.00 54.90           C  
ATOM   1451  ND1 HIS B  28     -44.157  24.295   2.159  1.00 55.30           N  
ATOM   1452  CD2 HIS B  28     -46.075  24.134   1.129  1.00 54.67           C  
ATOM   1453  CE1 HIS B  28     -44.336  23.020   1.865  1.00 54.43           C  
ATOM   1454  NE2 HIS B  28     -45.491  22.896   1.237  1.00 54.16           N  
ATOM   1455  N   PRO B  29     -45.366  26.257  -1.440  1.00 56.21           N  
ATOM   1456  CA  PRO B  29     -46.184  26.100  -2.650  1.00 55.33           C  
ATOM   1457  C   PRO B  29     -47.525  25.384  -2.438  1.00 54.32           C  
ATOM   1458  O   PRO B  29     -48.491  25.695  -3.139  1.00 54.39           O  
ATOM   1459  CB  PRO B  29     -45.281  25.284  -3.585  1.00 55.02           C  
ATOM   1460  CG  PRO B  29     -44.365  24.540  -2.678  1.00 55.08           C  
ATOM   1461  CD  PRO B  29     -44.134  25.445  -1.501  1.00 55.80           C  
ATOM   1462  N   MET B  30     -47.580  24.437  -1.499  1.00 52.32           N  
ATOM   1463  CA  MET B  30     -48.798  23.653  -1.256  1.00 51.49           C  
ATOM   1464  C   MET B  30     -49.854  24.459  -0.503  1.00 50.71           C  
ATOM   1465  O   MET B  30     -49.715  24.733   0.689  1.00 51.87           O  
ATOM   1466  CB  MET B  30     -48.483  22.340  -0.527  1.00 51.50           C  
ATOM   1467  CG  MET B  30     -49.704  21.544  -0.077  1.00 51.94           C  
ATOM   1468  SD  MET B  30     -50.812  21.038  -1.409  1.00 54.13           S  
ATOM   1469  CE  MET B  30     -49.899  19.671  -2.124  1.00 53.77           C  
ATOM   1470  N   LYS B  31     -50.911  24.829  -1.219  1.00 49.43           N  
ATOM   1471  CA  LYS B  31     -51.947  25.699  -0.682  1.00 47.68           C  
ATOM   1472  C   LYS B  31     -53.304  25.006  -0.730  1.00 46.78           C  
ATOM   1473  O   LYS B  31     -53.936  24.971  -1.783  1.00 47.78           O  
ATOM   1474  CB  LYS B  31     -51.979  27.010  -1.465  1.00 47.36           C  
ATOM   1475  CG  LYS B  31     -50.636  27.711  -1.513  1.00 48.06           C  
ATOM   1476  CD  LYS B  31     -50.691  28.992  -2.321  1.00 49.93           C  
ATOM   1477  CE  LYS B  31     -49.323  29.650  -2.364  1.00 51.81           C  
ATOM   1478  NZ  LYS B  31     -48.816  29.997  -1.003  1.00 52.75           N  
ATOM   1479  N   PRO B  32     -53.762  24.460   0.416  1.00 45.87           N  
ATOM   1480  CA  PRO B  32     -54.982  23.639   0.486  1.00 44.86           C  
ATOM   1481  C   PRO B  32     -56.249  24.393   0.078  1.00 43.64           C  
ATOM   1482  O   PRO B  32     -57.278  23.775  -0.205  1.00 42.73           O  
ATOM   1483  CB  PRO B  32     -55.055  23.243   1.968  1.00 44.59           C  
ATOM   1484  CG  PRO B  32     -53.672  23.433   2.488  1.00 44.94           C  
ATOM   1485  CD  PRO B  32     -53.160  24.632   1.749  1.00 45.50           C  
ATOM   1486  N   HIS B  33     -56.159  25.719   0.042  1.00 42.97           N  
ATOM   1487  CA  HIS B  33     -57.275  26.565  -0.344  1.00 42.21           C  
ATOM   1488  C   HIS B  33     -57.833  26.199  -1.716  1.00 43.31           C  
ATOM   1489  O   HIS B  33     -59.025  26.394  -1.974  1.00 44.93           O  
ATOM   1490  CB  HIS B  33     -56.860  28.035  -0.326  1.00 40.77           C  
ATOM   1491  CG  HIS B  33     -57.934  28.965  -0.789  1.00 40.13           C  
ATOM   1492  ND1 HIS B  33     -59.183  29.005  -0.207  1.00 39.96           N  
ATOM   1493  CD2 HIS B  33     -57.953  29.881  -1.785  1.00 40.06           C  
ATOM   1494  CE1 HIS B  33     -59.923  29.908  -0.823  1.00 40.10           C  
ATOM   1495  NE2 HIS B  33     -59.198  30.458  -1.781  1.00 39.98           N  
ATOM   1496  N   ARG B  34     -56.969  25.662  -2.580  1.00 42.21           N  
ATOM   1497  CA  ARG B  34     -57.342  25.280  -3.945  1.00 40.91           C  
ATOM   1498  C   ARG B  34     -58.547  24.333  -3.989  1.00 39.94           C  
ATOM   1499  O   ARG B  34     -59.312  24.338  -4.955  1.00 39.64           O  
ATOM   1500  CB  ARG B  34     -56.138  24.681  -4.685  1.00 40.90           C  
ATOM   1501  CG  ARG B  34     -55.669  23.345  -4.133  1.00 41.42           C  
ATOM   1502  CD  ARG B  34     -54.193  23.087  -4.379  1.00 41.23           C  
ATOM   1503  NE  ARG B  34     -53.754  21.942  -3.585  1.00 42.18           N  
ATOM   1504  CZ  ARG B  34     -53.515  20.727  -4.071  1.00 42.70           C  
ATOM   1505  NH1 ARG B  34     -53.636  20.486  -5.369  1.00 43.66           N  
ATOM   1506  NH2 ARG B  34     -53.132  19.754  -3.259  1.00 42.19           N  
ATOM   1507  N   ILE B  35     -58.715  23.538  -2.934  1.00 39.34           N  
ATOM   1508  CA  ILE B  35     -59.847  22.615  -2.825  1.00 39.61           C  
ATOM   1509  C   ILE B  35     -61.163  23.373  -2.629  1.00 39.58           C  
ATOM   1510  O   ILE B  35     -62.186  23.018  -3.220  1.00 39.81           O  
ATOM   1511  CB  ILE B  35     -59.631  21.584  -1.696  1.00 39.27           C  
ATOM   1512  CG1 ILE B  35     -58.302  20.852  -1.903  1.00 39.43           C  
ATOM   1513  CG2 ILE B  35     -60.779  20.580  -1.647  1.00 39.12           C  
ATOM   1514  CD1 ILE B  35     -57.711  20.271  -0.637  1.00 40.41           C  
ATOM   1515  N   ARG B  36     -61.114  24.422  -1.812  1.00 39.71           N  
ATOM   1516  CA  ARG B  36     -62.260  25.295  -1.560  1.00 40.11           C  
ATOM   1517  C   ARG B  36     -62.674  26.050  -2.825  1.00 39.50           C  
ATOM   1518  O   ARG B  36     -63.864  26.254  -3.075  1.00 39.32           O  
ATOM   1519  CB  ARG B  36     -61.920  26.285  -0.443  1.00 41.05           C  
ATOM   1520  CG  ARG B  36     -63.109  26.998   0.179  1.00 41.59           C  
ATOM   1521  CD  ARG B  36     -62.623  28.129   1.065  1.00 42.29           C  
ATOM   1522  NE  ARG B  36     -63.719  28.900   1.645  1.00 42.75           N  
ATOM   1523  CZ  ARG B  36     -64.150  28.768   2.896  1.00 42.56           C  
ATOM   1524  NH1 ARG B  36     -63.583  27.888   3.712  1.00 43.36           N  
ATOM   1525  NH2 ARG B  36     -65.149  29.521   3.332  1.00 42.27           N  
ATOM   1526  N   MET B  37     -61.682  26.462  -3.612  1.00 38.57           N  
ATOM   1527  CA  MET B  37     -61.919  27.122  -4.891  1.00 37.83           C  
ATOM   1528  C   MET B  37     -62.689  26.211  -5.836  1.00 37.49           C  
ATOM   1529  O   MET B  37     -63.686  26.630  -6.432  1.00 38.36           O  
ATOM   1530  CB  MET B  37     -60.597  27.520  -5.535  1.00 37.75           C  
ATOM   1531  CG  MET B  37     -59.885  28.665  -4.847  1.00 37.73           C  
ATOM   1532  SD  MET B  37     -58.274  28.985  -5.580  1.00 38.27           S  
ATOM   1533  CE  MET B  37     -58.721  29.560  -7.218  1.00 38.01           C  
ATOM   1534  N   THR B  38     -62.216  24.971  -5.968  1.00 36.30           N  
ATOM   1535  CA  THR B  38     -62.891  23.950  -6.766  1.00 35.63           C  
ATOM   1536  C   THR B  38     -64.334  23.807  -6.295  1.00 35.54           C  
ATOM   1537  O   THR B  38     -65.275  23.918  -7.090  1.00 35.45           O  
ATOM   1538  CB  THR B  38     -62.180  22.585  -6.650  1.00 34.96           C  
ATOM   1539  OG1 THR B  38     -60.807  22.729  -7.030  1.00 34.70           O  
ATOM   1540  CG2 THR B  38     -62.851  21.536  -7.539  1.00 33.99           C  
ATOM   1541  N   HIS B  39     -64.484  23.585  -4.989  1.00 34.80           N  
ATOM   1542  CA  HIS B  39     -65.782  23.439  -4.349  1.00 33.62           C  
ATOM   1543  C   HIS B  39     -66.735  24.562  -4.765  1.00 33.15           C  
ATOM   1544  O   HIS B  39     -67.835  24.303  -5.257  1.00 32.82           O  
ATOM   1545  CB  HIS B  39     -65.608  23.395  -2.829  1.00 33.09           C  
ATOM   1546  CG  HIS B  39     -66.842  22.987  -2.090  1.00 33.27           C  
ATOM   1547  ND1 HIS B  39     -67.469  21.777  -2.299  1.00 33.40           N  
ATOM   1548  CD2 HIS B  39     -67.563  23.624  -1.139  1.00 33.16           C  
ATOM   1549  CE1 HIS B  39     -68.525  21.689  -1.511  1.00 33.12           C  
ATOM   1550  NE2 HIS B  39     -68.603  22.795  -0.795  1.00 33.09           N  
ATOM   1551  N   ASN B  40     -66.294  25.804  -4.594  1.00 32.75           N  
ATOM   1552  CA  ASN B  40     -67.115  26.962  -4.930  1.00 32.98           C  
ATOM   1553  C   ASN B  40     -67.513  27.035  -6.403  1.00 33.37           C  
ATOM   1554  O   ASN B  40     -68.646  27.415  -6.723  1.00 33.90           O  
ATOM   1555  CB  ASN B  40     -66.434  28.258  -4.489  1.00 32.69           C  
ATOM   1556  CG  ASN B  40     -66.658  28.567  -3.020  1.00 32.52           C  
ATOM   1557  OD1 ASN B  40     -66.919  27.675  -2.208  1.00 32.60           O  
ATOM   1558  ND2 ASN B  40     -66.554  29.841  -2.671  1.00 32.72           N  
ATOM   1559  N   LEU B  41     -66.589  26.668  -7.292  1.00 32.87           N  
ATOM   1560  CA  LEU B  41     -66.894  26.609  -8.721  1.00 32.40           C  
ATOM   1561  C   LEU B  41     -67.929  25.523  -9.013  1.00 32.25           C  
ATOM   1562  O   LEU B  41     -68.873  25.747  -9.769  1.00 31.86           O  
ATOM   1563  CB  LEU B  41     -65.627  26.392  -9.555  1.00 32.32           C  
ATOM   1564  CG  LEU B  41     -64.640  27.554  -9.718  1.00 32.38           C  
ATOM   1565  CD1 LEU B  41     -63.420  27.105 -10.506  1.00 32.70           C  
ATOM   1566  CD2 LEU B  41     -65.273  28.755 -10.400  1.00 32.54           C  
ATOM   1567  N   LEU B  42     -67.754  24.359  -8.387  1.00 32.40           N  
ATOM   1568  CA  LEU B  42     -68.682  23.238  -8.533  1.00 32.77           C  
ATOM   1569  C   LEU B  42     -70.120  23.618  -8.192  1.00 32.64           C  
ATOM   1570  O   LEU B  42     -71.054  23.184  -8.867  1.00 32.75           O  
ATOM   1571  CB  LEU B  42     -68.236  22.038  -7.685  1.00 33.06           C  
ATOM   1572  CG  LEU B  42     -66.965  21.284  -8.100  1.00 33.52           C  
ATOM   1573  CD1 LEU B  42     -66.647  20.178  -7.109  1.00 33.75           C  
ATOM   1574  CD2 LEU B  42     -67.070  20.711  -9.505  1.00 33.63           C  
ATOM   1575  N   LEU B  43     -70.292  24.426  -7.147  1.00 32.67           N  
ATOM   1576  CA  LEU B  43     -71.610  24.917  -6.771  1.00 32.88           C  
ATOM   1577  C   LEU B  43     -72.201  25.754  -7.891  1.00 33.31           C  
ATOM   1578  O   LEU B  43     -73.307  25.484  -8.357  1.00 33.93           O  
ATOM   1579  CB  LEU B  43     -71.554  25.741  -5.477  1.00 32.73           C  
ATOM   1580  CG  LEU B  43     -72.820  26.527  -5.084  1.00 32.44           C  
ATOM   1581  CD1 LEU B  43     -73.962  25.613  -4.659  1.00 32.32           C  
ATOM   1582  CD2 LEU B  43     -72.528  27.541  -3.990  1.00 32.08           C  
ATOM   1583  N   ASN B  44     -71.446  26.756  -8.325  1.00 33.70           N  
ATOM   1584  CA  ASN B  44     -71.958  27.764  -9.241  1.00 34.17           C  
ATOM   1585  C   ASN B  44     -72.051  27.309 -10.693  1.00 34.10           C  
ATOM   1586  O   ASN B  44     -72.837  27.853 -11.463  1.00 35.03           O  
ATOM   1587  CB  ASN B  44     -71.168  29.064  -9.094  1.00 34.56           C  
ATOM   1588  CG  ASN B  44     -71.394  29.723  -7.745  1.00 34.68           C  
ATOM   1589  OD1 ASN B  44     -72.514  30.113  -7.412  1.00 34.66           O  
ATOM   1590  ND2 ASN B  44     -70.333  29.839  -6.958  1.00 34.62           N  
ATOM   1591  N   TYR B  45     -71.261  26.307 -11.061  1.00 33.93           N  
ATOM   1592  CA  TYR B  45     -71.434  25.642 -12.345  1.00 33.86           C  
ATOM   1593  C   TYR B  45     -72.651  24.713 -12.305  1.00 34.04           C  
ATOM   1594  O   TYR B  45     -73.091  24.211 -13.335  1.00 34.39           O  
ATOM   1595  CB  TYR B  45     -70.181  24.851 -12.723  1.00 33.99           C  
ATOM   1596  CG  TYR B  45     -69.266  25.537 -13.715  1.00 34.08           C  
ATOM   1597  CD1 TYR B  45     -69.755  26.019 -14.931  1.00 34.23           C  
ATOM   1598  CD2 TYR B  45     -67.902  25.666 -13.458  1.00 33.89           C  
ATOM   1599  CE1 TYR B  45     -68.915  26.633 -15.851  1.00 33.93           C  
ATOM   1600  CE2 TYR B  45     -67.053  26.275 -14.375  1.00 33.87           C  
ATOM   1601  CZ  TYR B  45     -67.565  26.758 -15.568  1.00 33.57           C  
ATOM   1602  OH  TYR B  45     -66.736  27.368 -16.480  1.00 33.15           O  
ATOM   1603  N   GLY B  46     -73.183  24.486 -11.109  1.00 34.29           N  
ATOM   1604  CA  GLY B  46     -74.375  23.668 -10.932  1.00 34.88           C  
ATOM   1605  C   GLY B  46     -74.092  22.182 -10.904  1.00 35.72           C  
ATOM   1606  O   GLY B  46     -75.008  21.373 -11.047  1.00 37.02           O  
ATOM   1607  N   LEU B  47     -72.827  21.818 -10.719  1.00 35.82           N  
ATOM   1608  CA  LEU B  47     -72.433  20.414 -10.656  1.00 36.43           C  
ATOM   1609  C   LEU B  47     -72.693  19.823  -9.271  1.00 37.87           C  
ATOM   1610  O   LEU B  47     -73.156  18.684  -9.154  1.00 38.49           O  
ATOM   1611  CB  LEU B  47     -70.965  20.247 -11.049  1.00 36.20           C  
ATOM   1612  CG  LEU B  47     -70.572  20.776 -12.430  1.00 36.33           C  
ATOM   1613  CD1 LEU B  47     -69.063  20.919 -12.549  1.00 36.29           C  
ATOM   1614  CD2 LEU B  47     -71.120  19.895 -13.542  1.00 36.13           C  
ATOM   1615  N   TYR B  48     -72.387  20.604  -8.231  1.00 38.76           N  
ATOM   1616  CA  TYR B  48     -72.683  20.251  -6.835  1.00 38.93           C  
ATOM   1617  C   TYR B  48     -74.084  19.656  -6.749  1.00 39.22           C  
ATOM   1618  O   TYR B  48     -74.284  18.572  -6.207  1.00 39.89           O  
ATOM   1619  CB  TYR B  48     -72.569  21.507  -5.956  1.00 38.94           C  
ATOM   1620  CG  TYR B  48     -72.923  21.340  -4.489  1.00 39.14           C  
ATOM   1621  CD1 TYR B  48     -74.240  21.108  -4.088  1.00 39.41           C  
ATOM   1622  CD2 TYR B  48     -71.946  21.445  -3.499  1.00 39.32           C  
ATOM   1623  CE1 TYR B  48     -74.572  20.962  -2.752  1.00 39.35           C  
ATOM   1624  CE2 TYR B  48     -72.268  21.300  -2.156  1.00 39.39           C  
ATOM   1625  CZ  TYR B  48     -73.586  21.060  -1.791  1.00 39.51           C  
ATOM   1626  OH  TYR B  48     -73.930  20.918  -0.470  1.00 40.24           O  
ATOM   1627  N   ARG B  49     -75.034  20.392  -7.316  1.00 40.00           N  
ATOM   1628  CA  ARG B  49     -76.439  20.025  -7.437  1.00 39.95           C  
ATOM   1629  C   ARG B  49     -76.663  18.591  -7.914  1.00 39.60           C  
ATOM   1630  O   ARG B  49     -77.612  17.938  -7.485  1.00 38.43           O  
ATOM   1631  CB  ARG B  49     -77.073  20.995  -8.432  1.00 40.85           C  
ATOM   1632  CG  ARG B  49     -78.588  21.057  -8.455  1.00 42.19           C  
ATOM   1633  CD  ARG B  49     -79.036  21.906  -9.638  1.00 43.14           C  
ATOM   1634  NE  ARG B  49     -78.474  23.255  -9.575  1.00 43.39           N  
ATOM   1635  CZ  ARG B  49     -79.189  24.365  -9.412  1.00 44.15           C  
ATOM   1636  NH1 ARG B  49     -80.513  24.310  -9.321  1.00 44.23           N  
ATOM   1637  NH2 ARG B  49     -78.578  25.540  -9.357  1.00 44.88           N  
ATOM   1638  N   LYS B  50     -75.777  18.114  -8.789  1.00 40.60           N  
ATOM   1639  CA  LYS B  50     -75.961  16.846  -9.507  1.00 42.11           C  
ATOM   1640  C   LYS B  50     -75.342  15.604  -8.856  1.00 43.36           C  
ATOM   1641  O   LYS B  50     -75.599  14.480  -9.299  1.00 43.60           O  
ATOM   1642  CB  LYS B  50     -75.434  16.970 -10.937  1.00 41.54           C  
ATOM   1643  CG  LYS B  50     -76.247  17.894 -11.817  1.00 42.38           C  
ATOM   1644  CD  LYS B  50     -75.622  17.992 -13.190  1.00 43.44           C  
ATOM   1645  CE  LYS B  50     -76.142  19.209 -13.928  1.00 45.21           C  
ATOM   1646  NZ  LYS B  50     -75.373  19.416 -15.184  1.00 47.80           N  
ATOM   1647  N   MET B  51     -74.525  15.796  -7.825  1.00 44.28           N  
ATOM   1648  CA  MET B  51     -73.888  14.662  -7.155  1.00 44.39           C  
ATOM   1649  C   MET B  51     -74.197  14.603  -5.657  1.00 44.50           C  
ATOM   1650  O   MET B  51     -74.529  15.620  -5.044  1.00 44.58           O  
ATOM   1651  CB  MET B  51     -72.379  14.643  -7.426  1.00 44.37           C  
ATOM   1652  CG  MET B  51     -71.593  15.789  -6.815  1.00 45.30           C  
ATOM   1653  SD  MET B  51     -69.962  15.978  -7.564  1.00 46.61           S  
ATOM   1654  CE  MET B  51     -70.221  17.448  -8.547  1.00 46.04           C  
ATOM   1655  N   GLU B  52     -74.103  13.402  -5.087  1.00 43.77           N  
ATOM   1656  CA  GLU B  52     -74.314  13.192  -3.655  1.00 42.85           C  
ATOM   1657  C   GLU B  52     -73.136  13.804  -2.889  1.00 42.98           C  
ATOM   1658  O   GLU B  52     -71.983  13.421  -3.110  1.00 43.88           O  
ATOM   1659  CB  GLU B  52     -74.437  11.695  -3.337  1.00 42.18           C  
ATOM   1660  CG  GLU B  52     -75.244  10.873  -4.339  1.00 41.39           C  
ATOM   1661  CD  GLU B  52     -76.731  10.845  -4.042  1.00 41.27           C  
ATOM   1662  OE1 GLU B  52     -77.156  11.511  -3.077  1.00 41.98           O  
ATOM   1663  OE2 GLU B  52     -77.478  10.152  -4.769  1.00 40.28           O  
ATOM   1664  N   ILE B  53     -73.426  14.755  -2.004  1.00 41.94           N  
ATOM   1665  CA  ILE B  53     -72.383  15.473  -1.269  1.00 41.78           C  
ATOM   1666  C   ILE B  53     -72.262  14.942   0.161  1.00 42.72           C  
ATOM   1667  O   ILE B  53     -73.245  14.909   0.901  1.00 43.83           O  
ATOM   1668  CB  ILE B  53     -72.653  17.000  -1.241  1.00 41.15           C  
ATOM   1669  CG1 ILE B  53     -73.012  17.536  -2.637  1.00 40.42           C  
ATOM   1670  CG2 ILE B  53     -71.475  17.757  -0.634  1.00 41.84           C  
ATOM   1671  CD1 ILE B  53     -71.846  17.729  -3.586  1.00 39.97           C  
ATOM   1672  N   TYR B  54     -71.057  14.529   0.547  1.00 43.41           N  
ATOM   1673  CA  TYR B  54     -70.817  14.032   1.903  1.00 44.69           C  
ATOM   1674  C   TYR B  54     -69.741  14.822   2.634  1.00 46.71           C  
ATOM   1675  O   TYR B  54     -68.747  15.238   2.035  1.00 46.86           O  
ATOM   1676  CB  TYR B  54     -70.425  12.552   1.877  1.00 43.80           C  
ATOM   1677  CG  TYR B  54     -71.556  11.618   1.519  1.00 43.62           C  
ATOM   1678  CD1 TYR B  54     -71.852  11.327   0.187  1.00 43.77           C  
ATOM   1679  CD2 TYR B  54     -72.332  11.022   2.511  1.00 43.43           C  
ATOM   1680  CE1 TYR B  54     -72.889  10.474  -0.145  1.00 43.86           C  
ATOM   1681  CE2 TYR B  54     -73.372  10.167   2.189  1.00 43.28           C  
ATOM   1682  CZ  TYR B  54     -73.645   9.898   0.860  1.00 44.01           C  
ATOM   1683  OH  TYR B  54     -74.676   9.051   0.534  1.00 45.17           O  
ATOM   1684  N   ARG B  55     -69.955  15.036   3.929  1.00 49.50           N  
ATOM   1685  CA  ARG B  55     -68.907  15.546   4.800  1.00 52.35           C  
ATOM   1686  C   ARG B  55     -68.225  14.344   5.447  1.00 53.88           C  
ATOM   1687  O   ARG B  55     -68.868  13.591   6.184  1.00 55.08           O  
ATOM   1688  CB  ARG B  55     -69.471  16.491   5.868  1.00 53.68           C  
ATOM   1689  CG  ARG B  55     -68.414  17.085   6.796  1.00 55.83           C  
ATOM   1690  CD  ARG B  55     -69.018  17.851   7.970  1.00 58.23           C  
ATOM   1691  NE  ARG B  55     -69.819  17.005   8.861  1.00 61.08           N  
ATOM   1692  CZ  ARG B  55     -69.334  16.276   9.869  1.00 62.22           C  
ATOM   1693  NH1 ARG B  55     -68.032  16.268  10.138  1.00 61.95           N  
ATOM   1694  NH2 ARG B  55     -70.158  15.545  10.611  1.00 62.02           N  
ATOM   1695  N   PRO B  56     -66.927  14.145   5.154  1.00 54.64           N  
ATOM   1696  CA  PRO B  56     -66.186  13.068   5.798  1.00 56.34           C  
ATOM   1697  C   PRO B  56     -65.910  13.373   7.269  1.00 59.38           C  
ATOM   1698  O   PRO B  56     -65.443  14.467   7.606  1.00 60.97           O  
ATOM   1699  CB  PRO B  56     -64.875  13.023   5.007  1.00 54.84           C  
ATOM   1700  CG  PRO B  56     -64.709  14.400   4.469  1.00 53.65           C  
ATOM   1701  CD  PRO B  56     -66.100  14.873   4.174  1.00 53.92           C  
ATOM   1702  N   HIS B  57     -66.221  12.417   8.137  1.00 62.12           N  
ATOM   1703  CA  HIS B  57     -65.817  12.503   9.529  1.00 65.58           C  
ATOM   1704  C   HIS B  57     -64.313  12.278   9.609  1.00 65.62           C  
ATOM   1705  O   HIS B  57     -63.748  11.547   8.793  1.00 65.00           O  
ATOM   1706  CB  HIS B  57     -66.560  11.466  10.367  1.00 70.11           C  
ATOM   1707  CG  HIS B  57     -67.983  11.830  10.655  1.00 74.51           C  
ATOM   1708  ND1 HIS B  57     -68.409  12.245  11.899  1.00 76.79           N  
ATOM   1709  CD2 HIS B  57     -69.078  11.848   9.857  1.00 75.42           C  
ATOM   1710  CE1 HIS B  57     -69.705  12.500  11.856  1.00 78.14           C  
ATOM   1711  NE2 HIS B  57     -70.134  12.267  10.628  1.00 77.78           N  
ATOM   1712  N   LYS B  58     -63.671  12.919  10.582  1.00 67.04           N  
ATOM   1713  CA  LYS B  58     -62.227  12.792  10.789  1.00 68.50           C  
ATOM   1714  C   LYS B  58     -61.803  11.326  10.853  1.00 69.76           C  
ATOM   1715  O   LYS B  58     -62.501  10.494  11.439  1.00 71.19           O  
ATOM   1716  CB  LYS B  58     -61.805  13.483  12.089  1.00 69.11           C  
ATOM   1717  CG  LYS B  58     -62.331  14.896  12.300  1.00 68.91           C  
ATOM   1718  CD  LYS B  58     -61.375  15.948  11.759  1.00 69.38           C  
ATOM   1719  CE  LYS B  58     -61.299  17.150  12.689  1.00 70.97           C  
ATOM   1720  NZ  LYS B  58     -62.640  17.628  13.138  1.00 72.89           N  
ATOM   1721  N   ALA B  59     -60.665  11.012  10.242  1.00 70.87           N  
ATOM   1722  CA  ALA B  59     -60.097   9.673  10.330  1.00 71.49           C  
ATOM   1723  C   ALA B  59     -59.164   9.607  11.534  1.00 72.93           C  
ATOM   1724  O   ALA B  59     -58.194  10.363  11.621  1.00 72.11           O  
ATOM   1725  CB  ALA B  59     -59.359   9.318   9.049  1.00 71.09           C  
ATOM   1726  N   ASN B  60     -59.474   8.712  12.469  1.00 75.04           N  
ATOM   1727  CA  ASN B  60     -58.702   8.591  13.707  1.00 76.97           C  
ATOM   1728  C   ASN B  60     -57.416   7.784  13.544  1.00 78.42           C  
ATOM   1729  O   ASN B  60     -57.227   7.094  12.537  1.00 80.02           O  
ATOM   1730  CB  ASN B  60     -59.567   8.013  14.837  1.00 76.41           C  
ATOM   1731  CG  ASN B  60     -60.184   6.669  14.485  1.00 76.43           C  
ATOM   1732  OD1 ASN B  60     -60.152   6.229  13.334  1.00 76.41           O  
ATOM   1733  ND2 ASN B  60     -60.759   6.012  15.484  1.00 77.26           N  
ATOM   1734  N   ALA B  61     -56.544   7.880  14.548  1.00 79.13           N  
ATOM   1735  CA  ALA B  61     -55.274   7.145  14.590  1.00 79.18           C  
ATOM   1736  C   ALA B  61     -55.449   5.644  14.351  1.00 78.63           C  
ATOM   1737  O   ALA B  61     -54.555   4.989  13.811  1.00 76.82           O  
ATOM   1738  CB  ALA B  61     -54.572   7.391  15.919  1.00 79.39           C  
ATOM   1739  N   GLU B  62     -56.606   5.121  14.761  1.00 79.26           N  
ATOM   1740  CA  GLU B  62     -56.981   3.720  14.571  1.00 79.80           C  
ATOM   1741  C   GLU B  62     -56.729   3.245  13.140  1.00 81.05           C  
ATOM   1742  O   GLU B  62     -55.938   2.324  12.921  1.00 81.88           O  
ATOM   1743  CB  GLU B  62     -58.455   3.517  14.966  1.00 80.22           C  
ATOM   1744  CG  GLU B  62     -59.102   2.216  14.499  1.00 80.41           C  
ATOM   1745  CD  GLU B  62     -58.966   1.081  15.497  1.00 80.25           C  
ATOM   1746  OE1 GLU B  62     -57.825   0.743  15.878  1.00 81.36           O  
ATOM   1747  OE2 GLU B  62     -60.008   0.523  15.903  1.00 78.90           O  
ATOM   1748  N   GLU B  63     -57.386   3.887  12.176  1.00 82.51           N  
ATOM   1749  CA  GLU B  63     -57.321   3.453  10.777  1.00 83.18           C  
ATOM   1750  C   GLU B  63     -56.142   4.031   9.998  1.00 78.88           C  
ATOM   1751  O   GLU B  63     -55.822   3.556   8.910  1.00 78.07           O  
ATOM   1752  CB  GLU B  63     -58.644   3.709  10.050  1.00 86.71           C  
ATOM   1753  CG  GLU B  63     -59.189   5.120  10.188  1.00 92.74           C  
ATOM   1754  CD  GLU B  63     -60.579   5.258   9.600  1.00 99.04           C  
ATOM   1755  OE1 GLU B  63     -60.874   4.559   8.604  1.00 99.98           O  
ATOM   1756  OE2 GLU B  63     -61.374   6.067  10.133  1.00101.41           O  
ATOM   1757  N   MET B  64     -55.503   5.054  10.557  1.00 74.67           N  
ATOM   1758  CA  MET B  64     -54.269   5.586   9.992  1.00 73.16           C  
ATOM   1759  C   MET B  64     -53.117   4.601  10.170  1.00 74.19           C  
ATOM   1760  O   MET B  64     -52.198   4.551   9.350  1.00 74.80           O  
ATOM   1761  CB  MET B  64     -53.909   6.916  10.646  1.00 72.07           C  
ATOM   1762  CG  MET B  64     -54.781   8.078  10.215  1.00 71.13           C  
ATOM   1763  SD  MET B  64     -53.944   9.646  10.501  1.00 71.24           S  
ATOM   1764  CE  MET B  64     -55.148  10.793   9.837  1.00 72.28           C  
ATOM   1765  N   THR B  65     -53.177   3.824  11.250  1.00 74.09           N  
ATOM   1766  CA  THR B  65     -52.148   2.834  11.570  1.00 71.46           C  
ATOM   1767  C   THR B  65     -52.397   1.482  10.902  1.00 70.80           C  
ATOM   1768  O   THR B  65     -51.617   0.544  11.093  1.00 71.60           O  
ATOM   1769  CB  THR B  65     -52.003   2.626  13.092  1.00 70.42           C  
ATOM   1770  OG1 THR B  65     -53.290   2.364  13.666  1.00 69.83           O  
ATOM   1771  CG2 THR B  65     -51.384   3.854  13.749  1.00 69.34           C  
ATOM   1772  N   LYS B  66     -53.476   1.380  10.123  1.00 68.37           N  
ATOM   1773  CA  LYS B  66     -53.721   0.186   9.311  1.00 66.76           C  
ATOM   1774  C   LYS B  66     -52.669   0.032   8.209  1.00 66.83           C  
ATOM   1775  O   LYS B  66     -52.638  -0.978   7.502  1.00 67.68           O  
ATOM   1776  CB  LYS B  66     -55.139   0.178   8.735  1.00 65.38           C  
ATOM   1777  CG  LYS B  66     -56.127  -0.607   9.581  1.00 66.40           C  
ATOM   1778  CD  LYS B  66     -57.520  -0.624   8.969  1.00 67.16           C  
ATOM   1779  CE  LYS B  66     -58.457  -1.526   9.764  1.00 66.98           C  
ATOM   1780  NZ  LYS B  66     -59.886  -1.360   9.372  1.00 65.68           N  
ATOM   1781  N   TYR B  67     -51.813   1.043   8.080  1.00 66.23           N  
ATOM   1782  CA  TYR B  67     -50.639   0.983   7.219  1.00 66.99           C  
ATOM   1783  C   TYR B  67     -49.431   1.597   7.914  1.00 69.34           C  
ATOM   1784  O   TYR B  67     -48.356   1.001   7.931  1.00 72.98           O  
ATOM   1785  CB  TYR B  67     -50.895   1.678   5.874  1.00 66.76           C  
ATOM   1786  CG  TYR B  67     -49.636   2.077   5.122  1.00 65.77           C  
ATOM   1787  CD1 TYR B  67     -48.769   1.115   4.602  1.00 65.03           C  
ATOM   1788  CD2 TYR B  67     -49.308   3.419   4.941  1.00 65.88           C  
ATOM   1789  CE1 TYR B  67     -47.617   1.478   3.920  1.00 64.55           C  
ATOM   1790  CE2 TYR B  67     -48.158   3.792   4.260  1.00 65.77           C  
ATOM   1791  CZ  TYR B  67     -47.316   2.817   3.751  1.00 64.88           C  
ATOM   1792  OH  TYR B  67     -46.176   3.186   3.074  1.00 63.73           O  
ATOM   1793  N   HIS B  68     -49.611   2.785   8.484  1.00 70.73           N  
ATOM   1794  CA  HIS B  68     -48.500   3.522   9.083  1.00 72.98           C  
ATOM   1795  C   HIS B  68     -48.078   2.981  10.451  1.00 74.96           C  
ATOM   1796  O   HIS B  68     -48.783   2.167  11.058  1.00 74.40           O  
ATOM   1797  CB  HIS B  68     -48.836   5.012   9.179  1.00 72.92           C  
ATOM   1798  CG  HIS B  68     -48.917   5.698   7.852  1.00 73.26           C  
ATOM   1799  ND1 HIS B  68     -50.114   5.963   7.221  1.00 73.13           N  
ATOM   1800  CD2 HIS B  68     -47.948   6.173   7.034  1.00 72.91           C  
ATOM   1801  CE1 HIS B  68     -49.879   6.574   6.074  1.00 72.34           C  
ATOM   1802  NE2 HIS B  68     -48.572   6.712   5.935  1.00 71.83           N  
ATOM   1803  N   SER B  69     -46.919   3.444  10.918  1.00 77.51           N  
ATOM   1804  CA  SER B  69     -46.365   3.054  12.214  1.00 79.68           C  
ATOM   1805  C   SER B  69     -47.238   3.547  13.360  1.00 80.45           C  
ATOM   1806  O   SER B  69     -47.795   4.649  13.298  1.00 81.53           O  
ATOM   1807  CB  SER B  69     -44.955   3.628  12.387  1.00 80.50           C  
ATOM   1808  OG  SER B  69     -44.246   3.664  11.160  1.00 82.48           O  
ATOM   1809  N   ASP B  70     -47.347   2.730  14.406  1.00 79.57           N  
ATOM   1810  CA  ASP B  70     -48.059   3.118  15.622  1.00 78.39           C  
ATOM   1811  C   ASP B  70     -47.437   4.362  16.252  1.00 78.95           C  
ATOM   1812  O   ASP B  70     -48.119   5.111  16.956  1.00 81.27           O  
ATOM   1813  CB  ASP B  70     -48.075   1.969  16.635  1.00 77.64           C  
ATOM   1814  CG  ASP B  70     -49.109   0.907  16.303  1.00 77.49           C  
ATOM   1815  OD1 ASP B  70     -50.308   1.242  16.207  1.00 76.05           O  
ATOM   1816  OD2 ASP B  70     -48.721  -0.268  16.137  1.00 79.25           O  
ATOM   1817  N   ASP B  71     -46.150   4.578  15.982  1.00 77.30           N  
ATOM   1818  CA  ASP B  71     -45.398   5.696  16.558  1.00 77.09           C  
ATOM   1819  C   ASP B  71     -45.014   6.786  15.550  1.00 75.63           C  
ATOM   1820  O   ASP B  71     -44.323   7.749  15.901  1.00 74.26           O  
ATOM   1821  CB  ASP B  71     -44.165   5.193  17.330  1.00 77.86           C  
ATOM   1822  CG  ASP B  71     -43.356   4.159  16.557  1.00 78.25           C  
ATOM   1823  OD1 ASP B  71     -43.699   3.850  15.395  1.00 79.85           O  
ATOM   1824  OD2 ASP B  71     -42.368   3.650  17.125  1.00 77.29           O  
ATOM   1825  N   TYR B  72     -45.458   6.632  14.304  1.00 74.44           N  
ATOM   1826  CA  TYR B  72     -45.389   7.726  13.335  1.00 73.15           C  
ATOM   1827  C   TYR B  72     -46.645   8.590  13.456  1.00 71.97           C  
ATOM   1828  O   TYR B  72     -46.562   9.821  13.513  1.00 69.69           O  
ATOM   1829  CB  TYR B  72     -45.211   7.204  11.902  1.00 72.29           C  
ATOM   1830  CG  TYR B  72     -45.333   8.270  10.823  1.00 71.45           C  
ATOM   1831  CD1 TYR B  72     -44.529   9.415  10.846  1.00 69.97           C  
ATOM   1832  CD2 TYR B  72     -46.246   8.127   9.775  1.00 70.32           C  
ATOM   1833  CE1 TYR B  72     -44.637  10.386   9.864  1.00 68.77           C  
ATOM   1834  CE2 TYR B  72     -46.359   9.094   8.787  1.00 68.48           C  
ATOM   1835  CZ  TYR B  72     -45.552  10.219   8.838  1.00 68.28           C  
ATOM   1836  OH  TYR B  72     -45.657  11.181   7.865  1.00 67.47           O  
ATOM   1837  N   ILE B  73     -47.800   7.926  13.501  1.00 70.89           N  
ATOM   1838  CA  ILE B  73     -49.091   8.581  13.715  1.00 69.69           C  
ATOM   1839  C   ILE B  73     -49.139   9.248  15.095  1.00 69.60           C  
ATOM   1840  O   ILE B  73     -49.617  10.380  15.231  1.00 68.49           O  
ATOM   1841  CB  ILE B  73     -50.261   7.579  13.531  1.00 68.91           C  
ATOM   1842  CG1 ILE B  73     -50.262   6.991  12.108  1.00 70.08           C  
ATOM   1843  CG2 ILE B  73     -51.606   8.215  13.859  1.00 67.86           C  
ATOM   1844  CD1 ILE B  73     -50.249   8.009  10.980  1.00 69.83           C  
ATOM   1845  N   LYS B  74     -48.621   8.544  16.104  1.00 69.42           N  
ATOM   1846  CA  LYS B  74     -48.509   9.073  17.464  1.00 67.68           C  
ATOM   1847  C   LYS B  74     -47.646  10.332  17.515  1.00 67.23           C  
ATOM   1848  O   LYS B  74     -47.883  11.215  18.338  1.00 67.21           O  
ATOM   1849  CB  LYS B  74     -47.947   8.012  18.411  1.00 66.81           C  
ATOM   1850  N   PHE B  75     -46.647  10.408  16.636  1.00 66.32           N  
ATOM   1851  CA  PHE B  75     -45.838  11.616  16.502  1.00 65.81           C  
ATOM   1852  C   PHE B  75     -46.651  12.754  15.900  1.00 66.87           C  
ATOM   1853  O   PHE B  75     -46.603  13.877  16.399  1.00 67.32           O  
ATOM   1854  CB  PHE B  75     -44.587  11.359  15.657  1.00 64.92           C  
ATOM   1855  CG  PHE B  75     -43.885  12.616  15.210  1.00 64.60           C  
ATOM   1856  CD1 PHE B  75     -43.297  13.475  16.136  1.00 65.89           C  
ATOM   1857  CD2 PHE B  75     -43.813  12.944  13.863  1.00 64.35           C  
ATOM   1858  CE1 PHE B  75     -42.648  14.631  15.724  1.00 65.37           C  
ATOM   1859  CE2 PHE B  75     -43.164  14.098  13.446  1.00 63.94           C  
ATOM   1860  CZ  PHE B  75     -42.581  14.942  14.376  1.00 64.12           C  
ATOM   1861  N   LEU B  76     -47.389  12.453  14.830  1.00 67.69           N  
ATOM   1862  CA  LEU B  76     -48.203  13.449  14.128  1.00 66.53           C  
ATOM   1863  C   LEU B  76     -49.323  13.988  15.004  1.00 66.31           C  
ATOM   1864  O   LEU B  76     -49.582  15.192  15.014  1.00 65.73           O  
ATOM   1865  CB  LEU B  76     -48.792  12.873  12.836  1.00 65.68           C  
ATOM   1866  CG  LEU B  76     -47.869  12.583  11.650  1.00 64.19           C  
ATOM   1867  CD1 LEU B  76     -48.645  11.845  10.569  1.00 63.88           C  
ATOM   1868  CD2 LEU B  76     -47.243  13.854  11.093  1.00 63.08           C  
ATOM   1869  N   ARG B  77     -49.976  13.090  15.738  1.00 67.15           N  
ATOM   1870  CA  ARG B  77     -51.050  13.464  16.651  1.00 69.31           C  
ATOM   1871  C   ARG B  77     -50.540  14.403  17.752  1.00 69.19           C  
ATOM   1872  O   ARG B  77     -51.299  15.215  18.280  1.00 70.67           O  
ATOM   1873  CB  ARG B  77     -51.703  12.211  17.254  1.00 71.54           C  
ATOM   1874  CG  ARG B  77     -53.066  12.457  17.894  1.00 75.57           C  
ATOM   1875  CD  ARG B  77     -53.697  11.189  18.460  1.00 78.46           C  
ATOM   1876  NE  ARG B  77     -52.869  10.554  19.488  1.00 81.71           N  
ATOM   1877  CZ  ARG B  77     -53.339   9.872  20.532  1.00 83.29           C  
ATOM   1878  NH1 ARG B  77     -54.648   9.734  20.717  1.00 83.15           N  
ATOM   1879  NH2 ARG B  77     -52.494   9.332  21.402  1.00 82.84           N  
ATOM   1880  N   SER B  78     -49.250  14.305  18.067  1.00 68.19           N  
ATOM   1881  CA  SER B  78     -48.661  15.043  19.183  1.00 67.68           C  
ATOM   1882  C   SER B  78     -47.931  16.321  18.783  1.00 66.64           C  
ATOM   1883  O   SER B  78     -47.896  17.278  19.558  1.00 66.02           O  
ATOM   1884  CB  SER B  78     -47.707  14.139  19.965  1.00 68.30           C  
ATOM   1885  OG  SER B  78     -48.399  13.057  20.561  1.00 69.12           O  
ATOM   1886  N   ILE B  79     -47.345  16.328  17.588  1.00 66.89           N  
ATOM   1887  CA  ILE B  79     -46.516  17.450  17.131  1.00 67.15           C  
ATOM   1888  C   ILE B  79     -47.335  18.718  16.867  1.00 68.52           C  
ATOM   1889  O   ILE B  79     -48.386  18.679  16.224  1.00 69.77           O  
ATOM   1890  CB  ILE B  79     -45.634  17.073  15.906  1.00 66.73           C  
ATOM   1891  CG1 ILE B  79     -44.650  18.195  15.553  1.00 66.51           C  
ATOM   1892  CG2 ILE B  79     -46.479  16.709  14.691  1.00 67.25           C  
ATOM   1893  CD1 ILE B  79     -43.385  18.206  16.382  1.00 66.54           C  
ATOM   1894  N   ARG B  80     -46.842  19.833  17.395  1.00 69.47           N  
ATOM   1895  CA  ARG B  80     -47.457  21.138  17.210  1.00 71.18           C  
ATOM   1896  C   ARG B  80     -46.338  22.171  17.068  1.00 73.35           C  
ATOM   1897  O   ARG B  80     -45.175  21.856  17.350  1.00 72.53           O  
ATOM   1898  CB  ARG B  80     -48.363  21.470  18.401  1.00 70.03           C  
ATOM   1899  N   PRO B  81     -46.670  23.398  16.610  1.00 75.49           N  
ATOM   1900  CA  PRO B  81     -45.656  24.460  16.586  1.00 77.51           C  
ATOM   1901  C   PRO B  81     -45.166  24.868  17.983  1.00 80.11           C  
ATOM   1902  O   PRO B  81     -44.171  25.592  18.095  1.00 79.63           O  
ATOM   1903  CB  PRO B  81     -46.384  25.624  15.902  1.00 76.01           C  
ATOM   1904  CG  PRO B  81     -47.431  24.969  15.069  1.00 74.88           C  
ATOM   1905  CD  PRO B  81     -47.894  23.804  15.893  1.00 75.29           C  
ATOM   1906  N   ASP B  82     -45.855  24.396  19.026  1.00 82.48           N  
ATOM   1907  CA  ASP B  82     -45.449  24.620  20.418  1.00 83.43           C  
ATOM   1908  C   ASP B  82     -44.200  23.804  20.741  1.00 83.45           C  
ATOM   1909  O   ASP B  82     -43.112  24.354  20.932  1.00 84.28           O  
ATOM   1910  CB  ASP B  82     -46.566  24.223  21.399  1.00 83.95           C  
ATOM   1911  CG  ASP B  82     -47.958  24.570  20.895  1.00 85.67           C  
ATOM   1912  OD1 ASP B  82     -48.105  25.525  20.101  1.00 86.92           O  
ATOM   1913  OD2 ASP B  82     -48.915  23.881  21.308  1.00 85.52           O  
ATOM   1914  N   ASN B  83     -44.373  22.486  20.784  1.00 82.08           N  
ATOM   1915  CA  ASN B  83     -43.311  21.551  21.143  1.00 82.76           C  
ATOM   1916  C   ASN B  83     -42.347  21.244  19.992  1.00 84.57           C  
ATOM   1917  O   ASN B  83     -41.727  20.178  19.952  1.00 84.54           O  
ATOM   1918  CB  ASN B  83     -43.927  20.260  21.696  1.00 81.49           C  
ATOM   1919  CG  ASN B  83     -45.204  19.862  20.974  1.00 80.66           C  
ATOM   1920  OD1 ASN B  83     -45.391  20.168  19.795  1.00 80.80           O  
ATOM   1921  ND2 ASN B  83     -46.093  19.176  21.682  1.00 80.38           N  
ATOM   1922  N   MET B  84     -42.216  22.197  19.073  1.00 87.09           N  
ATOM   1923  CA  MET B  84     -41.379  22.045  17.885  1.00 90.68           C  
ATOM   1924  C   MET B  84     -39.883  21.985  18.222  1.00 92.36           C  
ATOM   1925  O   MET B  84     -39.129  21.248  17.584  1.00 94.75           O  
ATOM   1926  CB  MET B  84     -41.666  23.173  16.889  1.00 90.72           C  
ATOM   1927  CG  MET B  84     -41.242  22.880  15.459  1.00 91.59           C  
ATOM   1928  SD  MET B  84     -41.605  24.257  14.356  1.00 93.67           S  
ATOM   1929  CE  MET B  84     -40.806  23.724  12.843  1.00 93.47           C  
ATOM   1930  N   SER B  85     -39.462  22.755  19.224  1.00 91.56           N  
ATOM   1931  CA  SER B  85     -38.065  22.745  19.667  1.00 90.20           C  
ATOM   1932  C   SER B  85     -37.780  21.623  20.673  1.00 88.74           C  
ATOM   1933  O   SER B  85     -36.628  21.391  21.043  1.00 88.16           O  
ATOM   1934  CB  SER B  85     -37.663  24.108  20.240  1.00 89.90           C  
ATOM   1935  OG  SER B  85     -38.434  24.432  21.382  1.00 90.64           O  
ATOM   1936  N   GLU B  86     -38.834  20.932  21.103  1.00 87.98           N  
ATOM   1937  CA  GLU B  86     -38.714  19.792  22.012  1.00 87.48           C  
ATOM   1938  C   GLU B  86     -38.565  18.469  21.251  1.00 86.03           C  
ATOM   1939  O   GLU B  86     -37.848  17.566  21.690  1.00 84.25           O  
ATOM   1940  CB  GLU B  86     -39.934  19.724  22.935  1.00 89.47           C  
ATOM   1941  CG  GLU B  86     -39.816  18.704  24.060  1.00 93.00           C  
ATOM   1942  CD  GLU B  86     -41.138  18.034  24.395  1.00 94.15           C  
ATOM   1943  OE1 GLU B  86     -42.169  18.736  24.478  1.00 94.57           O  
ATOM   1944  OE2 GLU B  86     -41.145  16.796  24.572  1.00 94.51           O  
ATOM   1945  N   TYR B  87     -39.247  18.367  20.112  1.00 84.92           N  
ATOM   1946  CA  TYR B  87     -39.307  17.132  19.327  1.00 81.88           C  
ATOM   1947  C   TYR B  87     -38.175  16.955  18.314  1.00 81.37           C  
ATOM   1948  O   TYR B  87     -38.044  15.882  17.723  1.00 80.34           O  
ATOM   1949  CB  TYR B  87     -40.645  17.050  18.590  1.00 78.76           C  
ATOM   1950  CG  TYR B  87     -41.763  16.419  19.383  1.00 76.50           C  
ATOM   1951  CD1 TYR B  87     -42.564  17.185  20.227  1.00 74.76           C  
ATOM   1952  CD2 TYR B  87     -42.030  15.054  19.278  1.00 76.35           C  
ATOM   1953  CE1 TYR B  87     -43.595  16.608  20.949  1.00 74.40           C  
ATOM   1954  CE2 TYR B  87     -43.059  14.468  19.996  1.00 74.91           C  
ATOM   1955  CZ  TYR B  87     -43.837  15.250  20.829  1.00 74.56           C  
ATOM   1956  OH  TYR B  87     -44.856  14.673  21.543  1.00 75.55           O  
ATOM   1957  N   SER B  88     -37.363  18.000  18.135  1.00 81.19           N  
ATOM   1958  CA  SER B  88     -36.367  18.098  17.050  1.00 81.41           C  
ATOM   1959  C   SER B  88     -35.604  16.814  16.693  1.00 81.45           C  
ATOM   1960  O   SER B  88     -35.168  16.650  15.549  1.00 79.27           O  
ATOM   1961  CB  SER B  88     -35.380  19.236  17.329  1.00 81.40           C  
ATOM   1962  OG  SER B  88     -34.713  19.038  18.562  1.00 82.76           O  
ATOM   1963  N   LYS B  89     -35.445  15.920  17.669  1.00 83.20           N  
ATOM   1964  CA  LYS B  89     -34.840  14.607  17.439  1.00 84.49           C  
ATOM   1965  C   LYS B  89     -35.704  13.750  16.505  1.00 85.80           C  
ATOM   1966  O   LYS B  89     -35.215  13.245  15.492  1.00 88.05           O  
ATOM   1967  CB  LYS B  89     -34.597  13.882  18.767  1.00 82.04           C  
ATOM   1968  N   GLN B  90     -36.985  13.611  16.846  1.00 85.84           N  
ATOM   1969  CA  GLN B  90     -37.945  12.834  16.051  1.00 85.24           C  
ATOM   1970  C   GLN B  90     -38.321  13.507  14.727  1.00 84.93           C  
ATOM   1971  O   GLN B  90     -38.729  12.839  13.775  1.00 83.82           O  
ATOM   1972  CB  GLN B  90     -39.205  12.552  16.870  1.00 84.42           C  
ATOM   1973  CG  GLN B  90     -38.983  11.588  18.022  1.00 85.64           C  
ATOM   1974  CD  GLN B  90     -40.038  11.712  19.103  1.00 87.27           C  
ATOM   1975  OE1 GLN B  90     -41.236  11.755  18.820  1.00 86.35           O  
ATOM   1976  NE2 GLN B  90     -39.594  11.764  20.355  1.00 88.18           N  
ATOM   1977  N   MET B  91     -38.182  14.829  14.676  1.00 84.31           N  
ATOM   1978  CA  MET B  91     -38.458  15.601  13.467  1.00 84.39           C  
ATOM   1979  C   MET B  91     -37.524  15.240  12.313  1.00 85.91           C  
ATOM   1980  O   MET B  91     -37.929  15.269  11.149  1.00 85.99           O  
ATOM   1981  CB  MET B  91     -38.375  17.096  13.762  1.00 84.01           C  
ATOM   1982  CG  MET B  91     -39.667  17.686  14.302  1.00 83.74           C  
ATOM   1983  SD  MET B  91     -39.496  19.394  14.853  1.00 85.96           S  
ATOM   1984  CE  MET B  91     -38.938  20.223  13.362  1.00 84.21           C  
ATOM   1985  N   GLN B  92     -36.278  14.906  12.643  1.00 88.30           N  
ATOM   1986  CA  GLN B  92     -35.298  14.488  11.642  1.00 89.07           C  
ATOM   1987  C   GLN B  92     -35.535  13.041  11.199  1.00 87.91           C  
ATOM   1988  O   GLN B  92     -35.316  12.702  10.034  1.00 88.80           O  
ATOM   1989  CB  GLN B  92     -33.871  14.667  12.169  1.00 90.52           C  
ATOM   1990  CG  GLN B  92     -32.801  14.653  11.085  1.00 92.51           C  
ATOM   1991  CD  GLN B  92     -31.395  14.789  11.641  1.00 94.33           C  
ATOM   1992  OE1 GLN B  92     -30.589  13.863  11.549  1.00 94.63           O  
ATOM   1993  NE2 GLN B  92     -31.095  15.944  12.226  1.00 94.74           N  
ATOM   1994  N   ARG B  93     -35.985  12.199  12.129  1.00 85.75           N  
ATOM   1995  CA  ARG B  93     -36.277  10.797  11.834  1.00 84.35           C  
ATOM   1996  C   ARG B  93     -37.487  10.634  10.908  1.00 82.76           C  
ATOM   1997  O   ARG B  93     -37.497   9.749  10.047  1.00 82.38           O  
ATOM   1998  CB  ARG B  93     -36.505  10.003  13.123  1.00 86.22           C  
ATOM   1999  CG  ARG B  93     -36.344   8.500  12.946  1.00 90.14           C  
ATOM   2000  CD  ARG B  93     -37.571   7.742  13.434  1.00 93.23           C  
ATOM   2001  NE  ARG B  93     -37.643   6.395  12.861  1.00 97.84           N  
ATOM   2002  CZ  ARG B  93     -38.126   6.103  11.652  1.00 99.30           C  
ATOM   2003  NH1 ARG B  93     -38.592   7.060  10.856  1.00100.21           N  
ATOM   2004  NH2 ARG B  93     -38.143   4.844  11.231  1.00 98.31           N  
ATOM   2005  N   PHE B  94     -38.497  11.485  11.090  1.00 79.83           N  
ATOM   2006  CA  PHE B  94     -39.743  11.400  10.317  1.00 76.45           C  
ATOM   2007  C   PHE B  94     -39.811  12.365   9.121  1.00 73.11           C  
ATOM   2008  O   PHE B  94     -40.778  12.338   8.353  1.00 70.26           O  
ATOM   2009  CB  PHE B  94     -40.960  11.593  11.235  1.00 76.49           C  
ATOM   2010  CG  PHE B  94     -41.106  10.531  12.294  1.00 76.66           C  
ATOM   2011  CD1 PHE B  94     -41.465   9.231  11.956  1.00 76.72           C  
ATOM   2012  CD2 PHE B  94     -40.903  10.834  13.635  1.00 77.05           C  
ATOM   2013  CE1 PHE B  94     -41.608   8.251  12.930  1.00 77.28           C  
ATOM   2014  CE2 PHE B  94     -41.043   9.861  14.615  1.00 76.95           C  
ATOM   2015  CZ  PHE B  94     -41.396   8.568  14.262  1.00 76.97           C  
ATOM   2016  N   ASN B  95     -38.776  13.197   8.973  1.00 71.25           N  
ATOM   2017  CA  ASN B  95     -38.664  14.224   7.914  1.00 69.32           C  
ATOM   2018  C   ASN B  95     -39.742  15.328   7.947  1.00 68.90           C  
ATOM   2019  O   ASN B  95     -40.158  15.852   6.906  1.00 69.53           O  
ATOM   2020  CB  ASN B  95     -38.531  13.589   6.512  1.00 67.18           C  
ATOM   2021  CG  ASN B  95     -38.078  14.585   5.448  1.00 65.70           C  
ATOM   2022  OD1 ASN B  95     -38.540  14.537   4.312  1.00 65.57           O  
ATOM   2023  ND2 ASN B  95     -37.180  15.494   5.816  1.00 65.12           N  
ATOM   2024  N   VAL B  96     -40.176  15.686   9.152  1.00 66.34           N  
ATOM   2025  CA  VAL B  96     -41.140  16.764   9.335  1.00 64.26           C  
ATOM   2026  C   VAL B  96     -40.404  17.994   9.854  1.00 64.48           C  
ATOM   2027  O   VAL B  96     -39.767  17.939  10.904  1.00 65.62           O  
ATOM   2028  CB  VAL B  96     -42.266  16.367  10.317  1.00 62.97           C  
ATOM   2029  CG1 VAL B  96     -43.321  17.458  10.393  1.00 62.63           C  
ATOM   2030  CG2 VAL B  96     -42.907  15.050   9.904  1.00 62.26           C  
ATOM   2031  N   GLY B  97     -40.474  19.096   9.114  1.00 65.14           N  
ATOM   2032  CA  GLY B  97     -39.842  20.335   9.555  1.00 68.86           C  
ATOM   2033  C   GLY B  97     -39.317  21.253   8.467  1.00 73.21           C  
ATOM   2034  O   GLY B  97     -39.185  22.458   8.687  1.00 73.92           O  
ATOM   2035  N   GLU B  98     -39.010  20.695   7.298  1.00 76.22           N  
ATOM   2036  CA  GLU B  98     -38.491  21.500   6.192  1.00 80.46           C  
ATOM   2037  C   GLU B  98     -39.159  21.164   4.853  1.00 80.84           C  
ATOM   2038  O   GLU B  98     -39.908  21.978   4.306  1.00 79.17           O  
ATOM   2039  CB  GLU B  98     -36.959  21.387   6.110  1.00 83.98           C  
ATOM   2040  CG  GLU B  98     -36.272  22.521   5.351  1.00 87.67           C  
ATOM   2041  CD  GLU B  98     -36.490  23.895   5.975  1.00 89.10           C  
ATOM   2042  OE1 GLU B  98     -36.597  23.996   7.218  1.00 89.33           O  
ATOM   2043  OE2 GLU B  98     -36.557  24.885   5.215  1.00 89.67           O  
ATOM   2044  N   ASP B  99     -38.879  19.966   4.337  1.00 82.20           N  
ATOM   2045  CA  ASP B  99     -39.514  19.451   3.121  1.00 80.85           C  
ATOM   2046  C   ASP B  99     -41.028  19.385   3.343  1.00 77.86           C  
ATOM   2047  O   ASP B  99     -41.812  19.843   2.510  1.00 74.70           O  
ATOM   2048  CB  ASP B  99     -38.947  18.058   2.784  1.00 83.01           C  
ATOM   2049  CG  ASP B  99     -39.239  17.619   1.349  1.00 84.64           C  
ATOM   2050  OD1 ASP B  99     -38.995  18.409   0.410  1.00 86.00           O  
ATOM   2051  OD2 ASP B  99     -39.690  16.465   1.158  1.00 82.72           O  
ATOM   2052  N   CYS B 100     -41.417  18.836   4.491  1.00 75.21           N  
ATOM   2053  CA  CYS B 100     -42.806  18.783   4.918  1.00 72.18           C  
ATOM   2054  C   CYS B 100     -42.912  19.537   6.243  1.00 71.33           C  
ATOM   2055  O   CYS B 100     -42.586  18.984   7.295  1.00 72.59           O  
ATOM   2056  CB  CYS B 100     -43.251  17.330   5.087  1.00 71.63           C  
ATOM   2057  SG  CYS B 100     -42.776  16.222   3.739  1.00 70.38           S  
ATOM   2058  N   PRO B 101     -43.355  20.809   6.197  1.00 69.86           N  
ATOM   2059  CA  PRO B 101     -43.280  21.675   7.376  1.00 68.05           C  
ATOM   2060  C   PRO B 101     -44.323  21.373   8.449  1.00 66.12           C  
ATOM   2061  O   PRO B 101     -45.340  20.735   8.172  1.00 62.87           O  
ATOM   2062  CB  PRO B 101     -43.497  23.076   6.796  1.00 67.06           C  
ATOM   2063  CG  PRO B 101     -44.341  22.850   5.593  1.00 67.93           C  
ATOM   2064  CD  PRO B 101     -43.943  21.507   5.038  1.00 69.63           C  
ATOM   2065  N   VAL B 102     -44.039  21.826   9.668  1.00 66.46           N  
ATOM   2066  CA  VAL B 102     -44.975  21.741  10.782  1.00 66.22           C  
ATOM   2067  C   VAL B 102     -45.835  23.000  10.769  1.00 65.34           C  
ATOM   2068  O   VAL B 102     -45.318  24.117  10.700  1.00 64.78           O  
ATOM   2069  CB  VAL B 102     -44.252  21.639  12.145  1.00 67.10           C  
ATOM   2070  CG1 VAL B 102     -45.205  21.117  13.214  1.00 68.20           C  
ATOM   2071  CG2 VAL B 102     -43.023  20.746  12.052  1.00 66.78           C  
ATOM   2072  N   PHE B 103     -47.147  22.815  10.823  1.00 64.42           N  
ATOM   2073  CA  PHE B 103     -48.064  23.942  10.813  1.00 64.67           C  
ATOM   2074  C   PHE B 103     -49.282  23.663  11.679  1.00 65.04           C  
ATOM   2075  O   PHE B 103     -49.598  22.506  11.970  1.00 62.88           O  
ATOM   2076  CB  PHE B 103     -48.469  24.315   9.378  1.00 66.09           C  
ATOM   2077  CG  PHE B 103     -49.165  23.212   8.624  1.00 66.87           C  
ATOM   2078  CD1 PHE B 103     -50.550  23.082   8.671  1.00 67.83           C  
ATOM   2079  CD2 PHE B 103     -48.439  22.313   7.853  1.00 67.23           C  
ATOM   2080  CE1 PHE B 103     -51.193  22.072   7.974  1.00 68.04           C  
ATOM   2081  CE2 PHE B 103     -49.077  21.300   7.156  1.00 67.51           C  
ATOM   2082  CZ  PHE B 103     -50.455  21.178   7.217  1.00 67.94           C  
ATOM   2083  N   ASP B 104     -49.958  24.735  12.083  1.00 66.14           N  
ATOM   2084  CA  ASP B 104     -51.108  24.643  12.970  1.00 67.79           C  
ATOM   2085  C   ASP B 104     -52.300  23.994  12.272  1.00 66.03           C  
ATOM   2086  O   ASP B 104     -52.788  24.495  11.258  1.00 65.62           O  
ATOM   2087  CB  ASP B 104     -51.478  26.029  13.502  1.00 70.92           C  
ATOM   2088  CG  ASP B 104     -52.170  25.974  14.855  1.00 73.97           C  
ATOM   2089  OD1 ASP B 104     -51.771  25.147  15.709  1.00 74.08           O  
ATOM   2090  OD2 ASP B 104     -53.108  26.772  15.066  1.00 75.24           O  
ATOM   2091  N   GLY B 105     -52.746  22.866  12.821  1.00 65.31           N  
ATOM   2092  CA  GLY B 105     -53.872  22.116  12.270  1.00 63.97           C  
ATOM   2093  C   GLY B 105     -53.455  20.894  11.474  1.00 64.04           C  
ATOM   2094  O   GLY B 105     -54.306  20.107  11.052  1.00 63.74           O  
ATOM   2095  N   LEU B 106     -52.143  20.733  11.289  1.00 63.93           N  
ATOM   2096  CA  LEU B 106     -51.559  19.678  10.443  1.00 63.24           C  
ATOM   2097  C   LEU B 106     -52.259  18.323  10.517  1.00 61.44           C  
ATOM   2098  O   LEU B 106     -52.551  17.721   9.484  1.00 61.21           O  
ATOM   2099  CB  LEU B 106     -50.056  19.518  10.730  1.00 63.50           C  
ATOM   2100  CG  LEU B 106     -49.216  18.538   9.893  1.00 62.86           C  
ATOM   2101  CD1 LEU B 106     -47.776  19.017   9.784  1.00 62.34           C  
ATOM   2102  CD2 LEU B 106     -49.266  17.126  10.461  1.00 62.09           C  
ATOM   2103  N   PHE B 107     -52.515  17.843  11.730  1.00 59.72           N  
ATOM   2104  CA  PHE B 107     -53.102  16.522  11.899  1.00 59.71           C  
ATOM   2105  C   PHE B 107     -54.557  16.465  11.443  1.00 62.10           C  
ATOM   2106  O   PHE B 107     -54.989  15.462  10.867  1.00 62.60           O  
ATOM   2107  CB  PHE B 107     -52.972  16.031  13.341  1.00 57.66           C  
ATOM   2108  CG  PHE B 107     -53.399  14.605  13.525  1.00 56.28           C  
ATOM   2109  CD1 PHE B 107     -52.627  13.564  13.016  1.00 56.30           C  
ATOM   2110  CD2 PHE B 107     -54.577  14.300  14.191  1.00 55.34           C  
ATOM   2111  CE1 PHE B 107     -53.021  12.245  13.173  1.00 55.76           C  
ATOM   2112  CE2 PHE B 107     -54.975  12.982  14.354  1.00 55.50           C  
ATOM   2113  CZ  PHE B 107     -54.199  11.953  13.843  1.00 55.52           C  
ATOM   2114  N   GLU B 108     -55.302  17.540  11.699  1.00 63.56           N  
ATOM   2115  CA  GLU B 108     -56.699  17.631  11.275  1.00 64.34           C  
ATOM   2116  C   GLU B 108     -56.800  17.588   9.748  1.00 64.88           C  
ATOM   2117  O   GLU B 108     -57.699  16.950   9.193  1.00 64.51           O  
ATOM   2118  CB  GLU B 108     -57.352  18.897  11.832  1.00 63.60           C  
ATOM   2119  N   PHE B 109     -55.853  18.252   9.085  1.00 65.08           N  
ATOM   2120  CA  PHE B 109     -55.732  18.232   7.626  1.00 64.74           C  
ATOM   2121  C   PHE B 109     -55.523  16.814   7.086  1.00 64.21           C  
ATOM   2122  O   PHE B 109     -56.011  16.474   6.006  1.00 64.22           O  
ATOM   2123  CB  PHE B 109     -54.590  19.156   7.179  1.00 64.49           C  
ATOM   2124  CG  PHE B 109     -54.346  19.153   5.695  1.00 64.67           C  
ATOM   2125  CD1 PHE B 109     -55.207  19.822   4.830  1.00 64.50           C  
ATOM   2126  CD2 PHE B 109     -53.253  18.480   5.160  1.00 64.82           C  
ATOM   2127  CE1 PHE B 109     -54.983  19.819   3.462  1.00 64.10           C  
ATOM   2128  CE2 PHE B 109     -53.023  18.474   3.793  1.00 64.91           C  
ATOM   2129  CZ  PHE B 109     -53.890  19.144   2.943  1.00 64.96           C  
ATOM   2130  N   CYS B 110     -54.796  15.995   7.843  1.00 63.45           N  
ATOM   2131  CA  CYS B 110     -54.569  14.602   7.477  1.00 62.51           C  
ATOM   2132  C   CYS B 110     -55.821  13.773   7.707  1.00 61.60           C  
ATOM   2133  O   CYS B 110     -56.065  12.798   6.994  1.00 61.26           O  
ATOM   2134  CB  CYS B 110     -53.408  14.015   8.276  1.00 62.76           C  
ATOM   2135  SG  CYS B 110     -51.828  14.844   7.998  1.00 66.43           S  
ATOM   2136  N   GLN B 111     -56.612  14.167   8.701  1.00 60.03           N  
ATOM   2137  CA  GLN B 111     -57.821  13.433   9.054  1.00 59.36           C  
ATOM   2138  C   GLN B 111     -58.924  13.626   8.021  1.00 58.52           C  
ATOM   2139  O   GLN B 111     -59.678  12.696   7.735  1.00 58.99           O  
ATOM   2140  CB  GLN B 111     -58.313  13.833  10.443  1.00 59.74           C  
ATOM   2141  CG  GLN B 111     -57.342  13.488  11.558  1.00 59.65           C  
ATOM   2142  CD  GLN B 111     -57.913  13.759  12.931  1.00 59.81           C  
ATOM   2143  OE1 GLN B 111     -57.648  14.802  13.525  1.00 60.31           O  
ATOM   2144  NE2 GLN B 111     -58.704  12.822  13.443  1.00 58.94           N  
ATOM   2145  N   LEU B 112     -59.007  14.831   7.462  1.00 57.17           N  
ATOM   2146  CA  LEU B 112     -59.992  15.132   6.426  1.00 56.66           C  
ATOM   2147  C   LEU B 112     -59.602  14.502   5.093  1.00 56.26           C  
ATOM   2148  O   LEU B 112     -60.448  13.943   4.386  1.00 56.15           O  
ATOM   2149  CB  LEU B 112     -60.176  16.644   6.273  1.00 57.07           C  
ATOM   2150  CG  LEU B 112     -60.644  17.428   7.506  1.00 58.87           C  
ATOM   2151  CD1 LEU B 112     -60.712  18.915   7.188  1.00 59.71           C  
ATOM   2152  CD2 LEU B 112     -61.984  16.929   8.036  1.00 58.61           C  
ATOM   2153  N   SER B 113     -58.315  14.592   4.764  1.00 55.24           N  
ATOM   2154  CA  SER B 113     -57.770  14.006   3.544  1.00 53.82           C  
ATOM   2155  C   SER B 113     -57.929  12.484   3.524  1.00 53.79           C  
ATOM   2156  O   SER B 113     -58.329  11.909   2.508  1.00 53.55           O  
ATOM   2157  CB  SER B 113     -56.300  14.394   3.389  1.00 53.06           C  
ATOM   2158  OG  SER B 113     -55.726  13.757   2.265  1.00 54.35           O  
ATOM   2159  N   THR B 114     -57.625  11.844   4.651  1.00 54.28           N  
ATOM   2160  CA  THR B 114     -57.728  10.390   4.776  1.00 54.05           C  
ATOM   2161  C   THR B 114     -59.191   9.949   4.874  1.00 53.06           C  
ATOM   2162  O   THR B 114     -59.611   9.019   4.185  1.00 52.58           O  
ATOM   2163  CB  THR B 114     -56.918   9.857   5.982  1.00 54.08           C  
ATOM   2164  OG1 THR B 114     -55.570  10.338   5.911  1.00 53.78           O  
ATOM   2165  CG2 THR B 114     -56.896   8.337   5.993  1.00 53.68           C  
ATOM   2166  N   GLY B 115     -59.957  10.631   5.723  1.00 52.19           N  
ATOM   2167  CA  GLY B 115     -61.376  10.332   5.910  1.00 52.31           C  
ATOM   2168  C   GLY B 115     -62.160  10.320   4.610  1.00 52.18           C  
ATOM   2169  O   GLY B 115     -62.977   9.425   4.378  1.00 51.73           O  
ATOM   2170  N   GLY B 116     -61.902  11.316   3.764  1.00 51.48           N  
ATOM   2171  CA  GLY B 116     -62.535  11.412   2.452  1.00 50.94           C  
ATOM   2172  C   GLY B 116     -62.281  10.192   1.586  1.00 50.65           C  
ATOM   2173  O   GLY B 116     -63.216   9.632   1.007  1.00 51.05           O  
ATOM   2174  N   SER B 117     -61.016   9.778   1.515  1.00 49.83           N  
ATOM   2175  CA  SER B 117     -60.596   8.636   0.698  1.00 48.69           C  
ATOM   2176  C   SER B 117     -61.166   7.311   1.196  1.00 48.32           C  
ATOM   2177  O   SER B 117     -61.660   6.508   0.406  1.00 47.83           O  
ATOM   2178  CB  SER B 117     -59.072   8.554   0.632  1.00 48.04           C  
ATOM   2179  OG  SER B 117     -58.526   9.745   0.102  1.00 48.72           O  
ATOM   2180  N   VAL B 118     -61.097   7.094   2.506  1.00 48.32           N  
ATOM   2181  CA  VAL B 118     -61.575   5.853   3.110  1.00 48.42           C  
ATOM   2182  C   VAL B 118     -63.095   5.731   2.967  1.00 48.78           C  
ATOM   2183  O   VAL B 118     -63.593   4.712   2.485  1.00 48.30           O  
ATOM   2184  CB  VAL B 118     -61.145   5.731   4.592  1.00 48.36           C  
ATOM   2185  CG1 VAL B 118     -61.667   4.437   5.204  1.00 48.47           C  
ATOM   2186  CG2 VAL B 118     -59.629   5.800   4.721  1.00 47.29           C  
ATOM   2187  N   ALA B 119     -63.819   6.779   3.364  1.00 49.58           N  
ATOM   2188  CA  ALA B 119     -65.284   6.783   3.319  1.00 49.94           C  
ATOM   2189  C   ALA B 119     -65.803   6.478   1.919  1.00 50.41           C  
ATOM   2190  O   ALA B 119     -66.826   5.802   1.760  1.00 51.07           O  
ATOM   2191  CB  ALA B 119     -65.832   8.113   3.812  1.00 49.89           C  
ATOM   2192  N   SER B 120     -65.079   6.973   0.917  1.00 50.11           N  
ATOM   2193  CA  SER B 120     -65.413   6.743  -0.486  1.00 50.06           C  
ATOM   2194  C   SER B 120     -65.050   5.332  -0.950  1.00 49.56           C  
ATOM   2195  O   SER B 120     -65.722   4.769  -1.817  1.00 49.40           O  
ATOM   2196  CB  SER B 120     -64.745   7.793  -1.375  1.00 49.87           C  
ATOM   2197  OG  SER B 120     -63.367   7.902  -1.088  1.00 51.08           O  
ATOM   2198  N   ALA B 121     -63.990   4.766  -0.377  1.00 48.88           N  
ATOM   2199  CA  ALA B 121     -63.618   3.384  -0.668  1.00 48.33           C  
ATOM   2200  C   ALA B 121     -64.676   2.437  -0.120  1.00 48.93           C  
ATOM   2201  O   ALA B 121     -65.075   1.487  -0.797  1.00 49.27           O  
ATOM   2202  CB  ALA B 121     -62.252   3.056  -0.091  1.00 47.68           C  
ATOM   2203  N   VAL B 122     -65.136   2.710   1.100  1.00 49.29           N  
ATOM   2204  CA  VAL B 122     -66.214   1.936   1.715  1.00 49.72           C  
ATOM   2205  C   VAL B 122     -67.461   2.066   0.849  1.00 49.66           C  
ATOM   2206  O   VAL B 122     -68.114   1.072   0.535  1.00 48.73           O  
ATOM   2207  CB  VAL B 122     -66.530   2.407   3.153  1.00 49.95           C  
ATOM   2208  CG1 VAL B 122     -67.548   1.485   3.808  1.00 50.38           C  
ATOM   2209  CG2 VAL B 122     -65.265   2.469   3.995  1.00 49.87           C  
ATOM   2210  N   LYS B 123     -67.760   3.305   0.460  1.00 50.27           N  
ATOM   2211  CA  LYS B 123     -68.875   3.629  -0.428  1.00 50.66           C  
ATOM   2212  C   LYS B 123     -68.811   2.819  -1.733  1.00 49.97           C  
ATOM   2213  O   LYS B 123     -69.842   2.379  -2.253  1.00 49.04           O  
ATOM   2214  CB  LYS B 123     -68.879   5.141  -0.705  1.00 51.01           C  
ATOM   2215  CG  LYS B 123     -70.040   5.677  -1.539  1.00 52.03           C  
ATOM   2216  CD  LYS B 123     -71.363   5.705  -0.789  1.00 52.00           C  
ATOM   2217  CE  LYS B 123     -71.383   6.739   0.324  1.00 52.33           C  
ATOM   2218  NZ  LYS B 123     -72.697   6.729   1.023  1.00 52.97           N  
ATOM   2219  N   LEU B 124     -67.595   2.618  -2.240  1.00 49.88           N  
ATOM   2220  CA  LEU B 124     -67.366   1.819  -3.444  1.00 50.04           C  
ATOM   2221  C   LEU B 124     -67.549   0.323  -3.197  1.00 50.86           C  
ATOM   2222  O   LEU B 124     -68.183  -0.365  -3.999  1.00 51.27           O  
ATOM   2223  CB  LEU B 124     -65.976   2.095  -4.018  1.00 48.60           C  
ATOM   2224  CG  LEU B 124     -65.829   3.380  -4.830  1.00 48.30           C  
ATOM   2225  CD1 LEU B 124     -64.377   3.827  -4.859  1.00 48.42           C  
ATOM   2226  CD2 LEU B 124     -66.380   3.214  -6.240  1.00 48.01           C  
ATOM   2227  N   ASN B 125     -66.988  -0.169  -2.093  1.00 51.60           N  
ATOM   2228  CA  ASN B 125     -67.136  -1.565  -1.690  1.00 51.55           C  
ATOM   2229  C   ASN B 125     -68.587  -1.916  -1.396  1.00 52.12           C  
ATOM   2230  O   ASN B 125     -69.075  -2.964  -1.817  1.00 52.68           O  
ATOM   2231  CB  ASN B 125     -66.271  -1.870  -0.466  1.00 51.73           C  
ATOM   2232  CG  ASN B 125     -64.788  -1.935  -0.789  1.00 52.50           C  
ATOM   2233  OD1 ASN B 125     -64.387  -2.198  -1.927  1.00 52.93           O  
ATOM   2234  ND2 ASN B 125     -63.962  -1.701   0.222  1.00 52.00           N  
ATOM   2235  N   LYS B 126     -69.272  -1.023  -0.683  1.00 53.32           N  
ATOM   2236  CA  LYS B 126     -70.693  -1.181  -0.369  1.00 54.96           C  
ATOM   2237  C   LYS B 126     -71.568  -1.108  -1.625  1.00 55.17           C  
ATOM   2238  O   LYS B 126     -72.789  -1.268  -1.549  1.00 55.18           O  
ATOM   2239  CB  LYS B 126     -71.139  -0.127   0.652  1.00 56.46           C  
ATOM   2240  CG  LYS B 126     -70.609  -0.332   2.066  1.00 57.99           C  
ATOM   2241  CD  LYS B 126     -71.567  -1.162   2.905  1.00 60.11           C  
ATOM   2242  CE  LYS B 126     -71.181  -1.129   4.375  1.00 61.39           C  
ATOM   2243  NZ  LYS B 126     -72.316  -1.564   5.236  1.00 62.96           N  
ATOM   2244  N   GLN B 127     -70.930  -0.850  -2.770  1.00 55.37           N  
ATOM   2245  CA  GLN B 127     -71.572  -0.900  -4.088  1.00 54.73           C  
ATOM   2246  C   GLN B 127     -72.659   0.170  -4.253  1.00 54.33           C  
ATOM   2247  O   GLN B 127     -73.531   0.056  -5.118  1.00 54.46           O  
ATOM   2248  CB  GLN B 127     -72.136  -2.304  -4.336  1.00 54.86           C  
ATOM   2249  CG  GLN B 127     -72.010  -2.810  -5.761  1.00 55.94           C  
ATOM   2250  CD  GLN B 127     -72.322  -4.292  -5.871  1.00 56.72           C  
ATOM   2251  OE1 GLN B 127     -71.697  -5.121  -5.210  1.00 56.68           O  
ATOM   2252  NE2 GLN B 127     -73.293  -4.632  -6.711  1.00 57.75           N  
ATOM   2253  N   GLN B 128     -72.589   1.215  -3.430  1.00 53.85           N  
ATOM   2254  CA  GLN B 128     -73.608   2.272  -3.428  1.00 53.66           C  
ATOM   2255  C   GLN B 128     -73.209   3.530  -4.215  1.00 52.86           C  
ATOM   2256  O   GLN B 128     -73.868   4.571  -4.112  1.00 53.20           O  
ATOM   2257  CB  GLN B 128     -74.057   2.612  -1.995  1.00 53.47           C  
ATOM   2258  CG  GLN B 128     -72.935   2.737  -0.974  1.00 53.17           C  
ATOM   2259  CD  GLN B 128     -73.427   2.687   0.463  1.00 52.83           C  
ATOM   2260  OE1 GLN B 128     -74.290   1.881   0.812  1.00 52.44           O  
ATOM   2261  NE2 GLN B 128     -72.868   3.542   1.307  1.00 52.75           N  
ATOM   2262  N   THR B 129     -72.134   3.418  -4.999  1.00 50.79           N  
ATOM   2263  CA  THR B 129     -71.733   4.454  -5.959  1.00 48.35           C  
ATOM   2264  C   THR B 129     -70.867   3.862  -7.076  1.00 47.11           C  
ATOM   2265  O   THR B 129     -70.213   2.837  -6.884  1.00 46.71           O  
ATOM   2266  CB  THR B 129     -71.001   5.639  -5.279  1.00 47.81           C  
ATOM   2267  OG1 THR B 129     -71.111   6.807  -6.100  1.00 47.11           O  
ATOM   2268  CG2 THR B 129     -69.526   5.329  -5.034  1.00 47.53           C  
ATOM   2269  N   ASP B 130     -70.874   4.510  -8.237  1.00 46.09           N  
ATOM   2270  CA  ASP B 130     -70.015   4.117  -9.354  1.00 44.84           C  
ATOM   2271  C   ASP B 130     -68.702   4.894  -9.351  1.00 43.83           C  
ATOM   2272  O   ASP B 130     -67.637   4.330  -9.610  1.00 44.73           O  
ATOM   2273  CB  ASP B 130     -70.740   4.316 -10.681  1.00 45.71           C  
ATOM   2274  CG  ASP B 130     -71.981   3.454 -10.803  1.00 47.17           C  
ATOM   2275  OD1 ASP B 130     -71.900   2.236 -10.531  1.00 48.37           O  
ATOM   2276  OD2 ASP B 130     -73.043   3.998 -11.170  1.00 47.52           O  
ATOM   2277  N   ILE B 131     -68.789   6.193  -9.071  1.00 41.69           N  
ATOM   2278  CA  ILE B 131     -67.613   7.040  -8.908  1.00 39.33           C  
ATOM   2279  C   ILE B 131     -67.671   7.713  -7.539  1.00 38.12           C  
ATOM   2280  O   ILE B 131     -68.750   7.990  -7.017  1.00 38.14           O  
ATOM   2281  CB  ILE B 131     -67.502   8.102 -10.031  1.00 39.53           C  
ATOM   2282  CG1 ILE B 131     -67.507   7.439 -11.415  1.00 39.63           C  
ATOM   2283  CG2 ILE B 131     -66.237   8.943  -9.872  1.00 39.58           C  
ATOM   2284  CD1 ILE B 131     -67.676   8.402 -12.574  1.00 39.44           C  
ATOM   2285  N   ALA B 132     -66.502   7.949  -6.956  1.00 36.98           N  
ATOM   2286  CA  ALA B 132     -66.386   8.711  -5.725  1.00 36.30           C  
ATOM   2287  C   ALA B 132     -65.213   9.676  -5.840  1.00 36.32           C  
ATOM   2288  O   ALA B 132     -64.143   9.310  -6.333  1.00 36.61           O  
ATOM   2289  CB  ALA B 132     -66.212   7.783  -4.540  1.00 36.40           C  
ATOM   2290  N   VAL B 133     -65.423  10.910  -5.392  1.00 35.79           N  
ATOM   2291  CA  VAL B 133     -64.457  11.984  -5.599  1.00 35.93           C  
ATOM   2292  C   VAL B 133     -64.014  12.615  -4.281  1.00 36.93           C  
ATOM   2293  O   VAL B 133     -64.838  12.924  -3.418  1.00 37.89           O  
ATOM   2294  CB  VAL B 133     -65.025  13.076  -6.534  1.00 35.53           C  
ATOM   2295  CG1 VAL B 133     -64.001  14.176  -6.766  1.00 35.39           C  
ATOM   2296  CG2 VAL B 133     -65.461  12.477  -7.864  1.00 35.14           C  
ATOM   2297  N   ASN B 134     -62.704  12.800  -4.143  1.00 37.34           N  
ATOM   2298  CA  ASN B 134     -62.116  13.452  -2.984  1.00 38.17           C  
ATOM   2299  C   ASN B 134     -60.883  14.243  -3.412  1.00 38.71           C  
ATOM   2300  O   ASN B 134     -59.784  13.698  -3.498  1.00 39.36           O  
ATOM   2301  CB  ASN B 134     -61.774  12.414  -1.902  1.00 38.96           C  
ATOM   2302  CG  ASN B 134     -60.985  13.001  -0.737  1.00 39.82           C  
ATOM   2303  OD1 ASN B 134     -61.232  14.123  -0.300  1.00 40.27           O  
ATOM   2304  ND2 ASN B 134     -60.034  12.229  -0.222  1.00 40.00           N  
ATOM   2305  N   TRP B 135     -61.070  15.529  -3.692  1.00 39.50           N  
ATOM   2306  CA  TRP B 135     -59.964  16.375  -4.138  1.00 40.93           C  
ATOM   2307  C   TRP B 135     -58.979  16.715  -3.017  1.00 42.01           C  
ATOM   2308  O   TRP B 135     -57.849  17.127  -3.281  1.00 41.82           O  
ATOM   2309  CB  TRP B 135     -60.477  17.647  -4.822  1.00 41.28           C  
ATOM   2310  CG  TRP B 135     -61.327  17.388  -6.039  1.00 42.38           C  
ATOM   2311  CD1 TRP B 135     -62.602  17.831  -6.255  1.00 42.83           C  
ATOM   2312  CD2 TRP B 135     -60.969  16.621  -7.200  1.00 43.10           C  
ATOM   2313  NE1 TRP B 135     -63.059  17.396  -7.478  1.00 42.38           N  
ATOM   2314  CE2 TRP B 135     -62.079  16.649  -8.078  1.00 43.01           C  
ATOM   2315  CE3 TRP B 135     -59.818  15.919  -7.587  1.00 42.97           C  
ATOM   2316  CZ2 TRP B 135     -62.074  16.000  -9.316  1.00 43.37           C  
ATOM   2317  CZ3 TRP B 135     -59.812  15.274  -8.818  1.00 43.17           C  
ATOM   2318  CH2 TRP B 135     -60.934  15.320  -9.668  1.00 43.61           C  
ATOM   2319  N   ALA B 136     -59.408  16.536  -1.770  1.00 43.92           N  
ATOM   2320  CA  ALA B 136     -58.530  16.753  -0.622  1.00 46.32           C  
ATOM   2321  C   ALA B 136     -57.446  15.682  -0.550  1.00 47.97           C  
ATOM   2322  O   ALA B 136     -56.287  15.991  -0.278  1.00 49.08           O  
ATOM   2323  CB  ALA B 136     -59.326  16.803   0.674  1.00 46.12           C  
ATOM   2324  N   GLY B 137     -57.828  14.433  -0.815  1.00 48.80           N  
ATOM   2325  CA  GLY B 137     -56.894  13.309  -0.804  1.00 50.40           C  
ATOM   2326  C   GLY B 137     -55.949  13.253  -1.994  1.00 52.23           C  
ATOM   2327  O   GLY B 137     -55.721  14.258  -2.675  1.00 52.59           O  
ATOM   2328  N   GLY B 138     -55.392  12.068  -2.235  1.00 52.91           N  
ATOM   2329  CA  GLY B 138     -54.454  11.852  -3.334  1.00 53.60           C  
ATOM   2330  C   GLY B 138     -53.006  12.188  -3.020  1.00 54.67           C  
ATOM   2331  O   GLY B 138     -52.186  12.315  -3.933  1.00 55.36           O  
ATOM   2332  N   LEU B 139     -52.687  12.323  -1.733  1.00 55.13           N  
ATOM   2333  CA  LEU B 139     -51.328  12.667  -1.301  1.00 55.82           C  
ATOM   2334  C   LEU B 139     -50.435  11.428  -1.285  1.00 56.41           C  
ATOM   2335  O   LEU B 139     -50.510  10.602  -0.372  1.00 58.19           O  
ATOM   2336  CB  LEU B 139     -51.347  13.362   0.064  1.00 55.40           C  
ATOM   2337  CG  LEU B 139     -51.837  14.812   0.048  1.00 55.52           C  
ATOM   2338  CD1 LEU B 139     -53.345  14.864   0.217  1.00 55.72           C  
ATOM   2339  CD2 LEU B 139     -51.158  15.631   1.135  1.00 56.22           C  
ATOM   2340  N   HIS B 140     -49.573  11.324  -2.294  1.00 55.62           N  
ATOM   2341  CA  HIS B 140     -48.960  10.045  -2.670  1.00 54.30           C  
ATOM   2342  C   HIS B 140     -47.477   9.838  -2.325  1.00 54.73           C  
ATOM   2343  O   HIS B 140     -46.954   8.742  -2.518  1.00 55.17           O  
ATOM   2344  CB  HIS B 140     -49.208   9.773  -4.164  1.00 52.00           C  
ATOM   2345  CG  HIS B 140     -48.550  10.755  -5.085  1.00 50.58           C  
ATOM   2346  ND1 HIS B 140     -48.228  10.444  -6.387  1.00 50.15           N  
ATOM   2347  CD2 HIS B 140     -48.142  12.033  -4.893  1.00 49.77           C  
ATOM   2348  CE1 HIS B 140     -47.656  11.488  -6.960  1.00 49.91           C  
ATOM   2349  NE2 HIS B 140     -47.591  12.465  -6.074  1.00 49.49           N  
ATOM   2350  N   HIS B 141     -46.805  10.868  -1.814  1.00 54.55           N  
ATOM   2351  CA  HIS B 141     -45.383  10.748  -1.477  1.00 55.04           C  
ATOM   2352  C   HIS B 141     -45.119  10.230  -0.058  1.00 56.13           C  
ATOM   2353  O   HIS B 141     -43.970   9.990   0.318  1.00 55.70           O  
ATOM   2354  CB  HIS B 141     -44.658  12.078  -1.689  1.00 55.36           C  
ATOM   2355  CG  HIS B 141     -44.612  12.525  -3.116  1.00 56.67           C  
ATOM   2356  ND1 HIS B 141     -44.349  11.663  -4.160  1.00 57.05           N  
ATOM   2357  CD2 HIS B 141     -44.766  13.753  -3.669  1.00 57.53           C  
ATOM   2358  CE1 HIS B 141     -44.362  12.336  -5.297  1.00 57.47           C  
ATOM   2359  NE2 HIS B 141     -44.609  13.607  -5.026  1.00 57.99           N  
ATOM   2360  N   ALA B 142     -46.183  10.054   0.721  1.00 57.47           N  
ATOM   2361  CA  ALA B 142     -46.056   9.631   2.111  1.00 58.55           C  
ATOM   2362  C   ALA B 142     -45.641   8.173   2.208  1.00 60.16           C  
ATOM   2363  O   ALA B 142     -46.172   7.318   1.496  1.00 59.83           O  
ATOM   2364  CB  ALA B 142     -47.354   9.868   2.867  1.00 57.83           C  
ATOM   2365  N   LYS B 143     -44.681   7.909   3.092  1.00 62.31           N  
ATOM   2366  CA  LYS B 143     -44.177   6.559   3.336  1.00 62.52           C  
ATOM   2367  C   LYS B 143     -44.692   6.053   4.681  1.00 62.56           C  
ATOM   2368  O   LYS B 143     -45.312   6.806   5.439  1.00 61.67           O  
ATOM   2369  CB  LYS B 143     -42.644   6.539   3.321  1.00 62.65           C  
ATOM   2370  CG  LYS B 143     -41.987   7.642   2.503  1.00 63.52           C  
ATOM   2371  CD  LYS B 143     -41.875   7.311   1.024  1.00 63.30           C  
ATOM   2372  CE  LYS B 143     -41.017   8.359   0.334  1.00 63.66           C  
ATOM   2373  NZ  LYS B 143     -40.681   8.004  -1.068  1.00 63.92           N  
ATOM   2374  N   LYS B 144     -44.415   4.781   4.970  1.00 63.23           N  
ATOM   2375  CA  LYS B 144     -44.899   4.102   6.178  1.00 63.53           C  
ATOM   2376  C   LYS B 144     -44.427   4.745   7.488  1.00 64.53           C  
ATOM   2377  O   LYS B 144     -45.162   4.755   8.480  1.00 63.97           O  
ATOM   2378  CB  LYS B 144     -44.500   2.620   6.141  1.00 61.79           C  
ATOM   2379  CG  LYS B 144     -45.201   1.747   7.168  1.00 60.60           C  
ATOM   2380  CD  LYS B 144     -44.868   0.279   6.966  1.00 60.69           C  
ATOM   2381  CE  LYS B 144     -45.523  -0.582   8.034  1.00 61.00           C  
ATOM   2382  NZ  LYS B 144     -45.321  -2.038   7.797  1.00 61.17           N  
ATOM   2383  N   SER B 145     -43.212   5.289   7.482  1.00 66.44           N  
ATOM   2384  CA  SER B 145     -42.606   5.827   8.698  1.00 67.35           C  
ATOM   2385  C   SER B 145     -42.028   7.224   8.533  1.00 65.59           C  
ATOM   2386  O   SER B 145     -41.258   7.674   9.380  1.00 66.17           O  
ATOM   2387  CB  SER B 145     -41.517   4.879   9.212  1.00 70.59           C  
ATOM   2388  OG  SER B 145     -42.065   3.627   9.581  1.00 75.19           O  
ATOM   2389  N   GLU B 146     -42.390   7.908   7.450  1.00 64.86           N  
ATOM   2390  CA  GLU B 146     -41.932   9.287   7.228  1.00 65.40           C  
ATOM   2391  C   GLU B 146     -42.806  10.104   6.274  1.00 63.53           C  
ATOM   2392  O   GLU B 146     -43.489   9.558   5.404  1.00 62.54           O  
ATOM   2393  CB  GLU B 146     -40.454   9.339   6.787  1.00 66.51           C  
ATOM   2394  CG  GLU B 146     -40.062   8.384   5.667  1.00 67.89           C  
ATOM   2395  CD  GLU B 146     -38.614   8.548   5.234  1.00 68.37           C  
ATOM   2396  OE1 GLU B 146     -38.270   9.616   4.685  1.00 69.27           O  
ATOM   2397  OE2 GLU B 146     -37.815   7.611   5.448  1.00 68.18           O  
ATOM   2398  N   ALA B 147     -42.777  11.419   6.466  1.00 62.24           N  
ATOM   2399  CA  ALA B 147     -43.446  12.355   5.579  1.00 61.21           C  
ATOM   2400  C   ALA B 147     -42.496  12.780   4.468  1.00 61.39           C  
ATOM   2401  O   ALA B 147     -41.348  13.146   4.728  1.00 61.37           O  
ATOM   2402  CB  ALA B 147     -43.925  13.569   6.357  1.00 60.19           C  
ATOM   2403  N   SER B 148     -42.980  12.722   3.230  1.00 61.47           N  
ATOM   2404  CA  SER B 148     -42.190  13.116   2.069  1.00 60.64           C  
ATOM   2405  C   SER B 148     -43.024  13.953   1.108  1.00 59.41           C  
ATOM   2406  O   SER B 148     -44.229  13.736   0.980  1.00 58.91           O  
ATOM   2407  CB  SER B 148     -41.640  11.882   1.354  1.00 61.54           C  
ATOM   2408  OG  SER B 148     -40.837  12.243   0.245  1.00 62.53           O  
ATOM   2409  N   GLY B 149     -42.372  14.915   0.456  1.00 58.12           N  
ATOM   2410  CA  GLY B 149     -42.997  15.759  -0.569  1.00 56.60           C  
ATOM   2411  C   GLY B 149     -44.410  16.223  -0.264  1.00 55.10           C  
ATOM   2412  O   GLY B 149     -45.354  15.884  -0.980  1.00 55.17           O  
ATOM   2413  N   PHE B 150     -44.542  16.992   0.814  1.00 53.86           N  
ATOM   2414  CA  PHE B 150     -45.814  17.578   1.266  1.00 52.73           C  
ATOM   2415  C   PHE B 150     -46.908  16.558   1.624  1.00 53.18           C  
ATOM   2416  O   PHE B 150     -48.069  16.930   1.803  1.00 54.37           O  
ATOM   2417  CB  PHE B 150     -46.355  18.622   0.266  1.00 51.31           C  
ATOM   2418  CG  PHE B 150     -45.291  19.454  -0.408  1.00 50.47           C  
ATOM   2419  CD1 PHE B 150     -44.218  19.976   0.306  1.00 51.02           C  
ATOM   2420  CD2 PHE B 150     -45.383  19.740  -1.766  1.00 50.17           C  
ATOM   2421  CE1 PHE B 150     -43.248  20.744  -0.326  1.00 50.53           C  
ATOM   2422  CE2 PHE B 150     -44.422  20.513  -2.402  1.00 49.51           C  
ATOM   2423  CZ  PHE B 150     -43.353  21.016  -1.681  1.00 49.65           C  
ATOM   2424  N   CYS B 151     -46.541  15.284   1.738  1.00 53.17           N  
ATOM   2425  CA  CYS B 151     -47.502  14.248   2.114  1.00 54.85           C  
ATOM   2426  C   CYS B 151     -47.136  13.639   3.458  1.00 54.81           C  
ATOM   2427  O   CYS B 151     -46.023  13.141   3.633  1.00 56.30           O  
ATOM   2428  CB  CYS B 151     -47.574  13.148   1.053  1.00 56.70           C  
ATOM   2429  SG  CYS B 151     -47.908  13.713  -0.629  1.00 61.30           S  
ATOM   2430  N   TYR B 152     -48.078  13.675   4.398  1.00 53.83           N  
ATOM   2431  CA  TYR B 152     -47.850  13.164   5.749  1.00 52.62           C  
ATOM   2432  C   TYR B 152     -48.496  11.798   5.941  1.00 52.36           C  
ATOM   2433  O   TYR B 152     -47.876  10.881   6.478  1.00 52.84           O  
ATOM   2434  CB  TYR B 152     -48.371  14.152   6.796  1.00 52.65           C  
ATOM   2435  CG  TYR B 152     -47.808  15.549   6.656  1.00 53.40           C  
ATOM   2436  CD1 TYR B 152     -46.561  15.872   7.185  1.00 53.56           C  
ATOM   2437  CD2 TYR B 152     -48.522  16.551   5.992  1.00 53.24           C  
ATOM   2438  CE1 TYR B 152     -46.037  17.149   7.061  1.00 53.76           C  
ATOM   2439  CE2 TYR B 152     -48.003  17.833   5.862  1.00 53.33           C  
ATOM   2440  CZ  TYR B 152     -46.756  18.125   6.399  1.00 53.50           C  
ATOM   2441  OH  TYR B 152     -46.221  19.387   6.282  1.00 52.52           O  
ATOM   2442  N   VAL B 153     -49.746  11.673   5.507  1.00 51.64           N  
ATOM   2443  CA  VAL B 153     -50.468  10.408   5.582  1.00 51.60           C  
ATOM   2444  C   VAL B 153     -50.900  10.003   4.180  1.00 52.07           C  
ATOM   2445  O   VAL B 153     -51.593  10.757   3.490  1.00 53.26           O  
ATOM   2446  CB  VAL B 153     -51.703  10.492   6.508  1.00 51.33           C  
ATOM   2447  CG1 VAL B 153     -52.416   9.147   6.582  1.00 50.50           C  
ATOM   2448  CG2 VAL B 153     -51.303  10.953   7.901  1.00 51.61           C  
ATOM   2449  N   ASN B 154     -50.481   8.815   3.760  1.00 51.50           N  
ATOM   2450  CA  ASN B 154     -50.843   8.313   2.450  1.00 50.70           C  
ATOM   2451  C   ASN B 154     -52.268   7.785   2.470  1.00 50.37           C  
ATOM   2452  O   ASN B 154     -52.509   6.609   2.765  1.00 49.66           O  
ATOM   2453  CB  ASN B 154     -49.854   7.246   1.982  1.00 51.96           C  
ATOM   2454  CG  ASN B 154     -49.847   7.080   0.475  1.00 53.08           C  
ATOM   2455  OD1 ASN B 154     -50.871   6.763  -0.132  1.00 54.10           O  
ATOM   2456  ND2 ASN B 154     -48.685   7.284  -0.138  1.00 53.16           N  
ATOM   2457  N   ASP B 155     -53.207   8.680   2.168  1.00 50.55           N  
ATOM   2458  CA  ASP B 155     -54.636   8.360   2.137  1.00 50.62           C  
ATOM   2459  C   ASP B 155     -54.959   7.301   1.084  1.00 49.91           C  
ATOM   2460  O   ASP B 155     -55.920   6.540   1.227  1.00 49.45           O  
ATOM   2461  CB  ASP B 155     -55.466   9.628   1.885  1.00 51.54           C  
ATOM   2462  CG  ASP B 155     -55.124  10.309   0.559  1.00 53.28           C  
ATOM   2463  OD1 ASP B 155     -54.006  10.858   0.427  1.00 54.18           O  
ATOM   2464  OD2 ASP B 155     -55.983  10.301  -0.352  1.00 53.27           O  
ATOM   2465  N   ILE B 156     -54.133   7.262   0.041  1.00 48.82           N  
ATOM   2466  CA  ILE B 156     -54.327   6.379  -1.101  1.00 48.26           C  
ATOM   2467  C   ILE B 156     -54.151   4.913  -0.716  1.00 48.60           C  
ATOM   2468  O   ILE B 156     -54.978   4.070  -1.071  1.00 48.09           O  
ATOM   2469  CB  ILE B 156     -53.364   6.740  -2.247  1.00 47.96           C  
ATOM   2470  CG1 ILE B 156     -53.452   8.235  -2.568  1.00 47.75           C  
ATOM   2471  CG2 ILE B 156     -53.662   5.894  -3.474  1.00 48.96           C  
ATOM   2472  CD1 ILE B 156     -52.447   8.719  -3.589  1.00 47.63           C  
ATOM   2473  N   VAL B 157     -53.073   4.622   0.012  1.00 48.54           N  
ATOM   2474  CA  VAL B 157     -52.784   3.267   0.481  1.00 48.55           C  
ATOM   2475  C   VAL B 157     -53.949   2.722   1.306  1.00 48.77           C  
ATOM   2476  O   VAL B 157     -54.461   1.632   1.037  1.00 48.35           O  
ATOM   2477  CB  VAL B 157     -51.480   3.224   1.306  1.00 48.61           C  
ATOM   2478  CG1 VAL B 157     -51.250   1.836   1.887  1.00 49.25           C  
ATOM   2479  CG2 VAL B 157     -50.295   3.636   0.448  1.00 48.98           C  
ATOM   2480  N   LEU B 158     -54.370   3.507   2.294  1.00 49.28           N  
ATOM   2481  CA  LEU B 158     -55.462   3.138   3.188  1.00 49.46           C  
ATOM   2482  C   LEU B 158     -56.747   2.932   2.406  1.00 49.25           C  
ATOM   2483  O   LEU B 158     -57.522   2.022   2.704  1.00 49.15           O  
ATOM   2484  CB  LEU B 158     -55.645   4.209   4.265  1.00 50.60           C  
ATOM   2485  CG  LEU B 158     -54.379   4.494   5.089  1.00 52.21           C  
ATOM   2486  CD1 LEU B 158     -54.336   5.926   5.601  1.00 51.81           C  
ATOM   2487  CD2 LEU B 158     -54.216   3.502   6.233  1.00 52.40           C  
ATOM   2488  N   ALA B 159     -56.953   3.771   1.392  1.00 49.97           N  
ATOM   2489  CA  ALA B 159     -58.100   3.650   0.498  1.00 50.49           C  
ATOM   2490  C   ALA B 159     -58.063   2.328  -0.264  1.00 51.49           C  
ATOM   2491  O   ALA B 159     -59.098   1.684  -0.451  1.00 52.55           O  
ATOM   2492  CB  ALA B 159     -58.156   4.825  -0.465  1.00 49.07           C  
ATOM   2493  N   ILE B 160     -56.867   1.922  -0.682  1.00 51.78           N  
ATOM   2494  CA  ILE B 160     -56.692   0.679  -1.429  1.00 52.42           C  
ATOM   2495  C   ILE B 160     -56.827  -0.551  -0.522  1.00 53.74           C  
ATOM   2496  O   ILE B 160     -57.433  -1.554  -0.919  1.00 52.71           O  
ATOM   2497  CB  ILE B 160     -55.364   0.675  -2.215  1.00 52.20           C  
ATOM   2498  CG1 ILE B 160     -55.389   1.771  -3.284  1.00 52.38           C  
ATOM   2499  CG2 ILE B 160     -55.125  -0.675  -2.875  1.00 52.82           C  
ATOM   2500  CD1 ILE B 160     -54.025   2.176  -3.797  1.00 52.39           C  
ATOM   2501  N   LEU B 161     -56.286  -0.458   0.695  1.00 55.14           N  
ATOM   2502  CA  LEU B 161     -56.382  -1.540   1.687  1.00 55.93           C  
ATOM   2503  C   LEU B 161     -57.830  -1.895   2.022  1.00 57.28           C  
ATOM   2504  O   LEU B 161     -58.151  -3.059   2.274  1.00 57.73           O  
ATOM   2505  CB  LEU B 161     -55.617  -1.184   2.965  1.00 54.98           C  
ATOM   2506  CG  LEU B 161     -54.086  -1.159   2.886  1.00 56.07           C  
ATOM   2507  CD1 LEU B 161     -53.488  -0.476   4.107  1.00 55.58           C  
ATOM   2508  CD2 LEU B 161     -53.505  -2.556   2.717  1.00 56.26           C  
ATOM   2509  N   GLU B 162     -58.694  -0.883   2.018  1.00 58.46           N  
ATOM   2510  CA  GLU B 162     -60.127  -1.085   2.196  1.00 59.39           C  
ATOM   2511  C   GLU B 162     -60.774  -1.723   0.973  1.00 58.95           C  
ATOM   2512  O   GLU B 162     -61.736  -2.477   1.102  1.00 59.50           O  
ATOM   2513  CB  GLU B 162     -60.828   0.234   2.533  1.00 60.49           C  
ATOM   2514  CG  GLU B 162     -61.216   0.374   3.999  1.00 61.52           C  
ATOM   2515  CD  GLU B 162     -62.328  -0.579   4.416  1.00 61.96           C  
ATOM   2516  OE1 GLU B 162     -63.330  -0.711   3.676  1.00 60.20           O  
ATOM   2517  OE2 GLU B 162     -62.201  -1.195   5.496  1.00 63.10           O  
ATOM   2518  N   LEU B 163     -60.245  -1.417  -0.208  1.00 58.24           N  
ATOM   2519  CA  LEU B 163     -60.785  -1.959  -1.454  1.00 58.52           C  
ATOM   2520  C   LEU B 163     -60.339  -3.400  -1.690  1.00 58.93           C  
ATOM   2521  O   LEU B 163     -61.008  -4.159  -2.398  1.00 58.29           O  
ATOM   2522  CB  LEU B 163     -60.393  -1.074  -2.640  1.00 57.73           C  
ATOM   2523  CG  LEU B 163     -61.085   0.286  -2.766  1.00 55.54           C  
ATOM   2524  CD1 LEU B 163     -60.261   1.194  -3.659  1.00 54.81           C  
ATOM   2525  CD2 LEU B 163     -62.506   0.149  -3.295  1.00 54.74           C  
ATOM   2526  N   LEU B 164     -59.213  -3.769  -1.083  1.00 59.73           N  
ATOM   2527  CA  LEU B 164     -58.692  -5.135  -1.152  1.00 60.77           C  
ATOM   2528  C   LEU B 164     -59.552  -6.120  -0.360  1.00 61.52           C  
ATOM   2529  O   LEU B 164     -59.331  -7.333  -0.409  1.00 62.76           O  
ATOM   2530  CB  LEU B 164     -57.241  -5.176  -0.658  1.00 59.81           C  
ATOM   2531  CG  LEU B 164     -56.202  -4.510  -1.563  1.00 58.63           C  
ATOM   2532  CD1 LEU B 164     -54.898  -4.286  -0.814  1.00 58.41           C  
ATOM   2533  CD2 LEU B 164     -55.972  -5.334  -2.822  1.00 58.60           C  
ATOM   2534  N   LYS B 165     -60.533  -5.583   0.362  1.00 61.25           N  
ATOM   2535  CA  LYS B 165     -61.469  -6.381   1.142  1.00 60.47           C  
ATOM   2536  C   LYS B 165     -62.598  -6.945   0.279  1.00 61.07           C  
ATOM   2537  O   LYS B 165     -63.182  -7.973   0.618  1.00 63.76           O  
ATOM   2538  CB  LYS B 165     -62.033  -5.558   2.305  1.00 59.60           C  
ATOM   2539  CG  LYS B 165     -60.969  -5.095   3.296  1.00 60.08           C  
ATOM   2540  CD  LYS B 165     -61.504  -4.109   4.326  1.00 59.08           C  
ATOM   2541  CE  LYS B 165     -62.157  -4.802   5.514  1.00 58.37           C  
ATOM   2542  NZ  LYS B 165     -62.817  -3.827   6.426  1.00 57.60           N  
ATOM   2543  N   TYR B 166     -62.895  -6.282  -0.836  1.00 60.45           N  
ATOM   2544  CA  TYR B 166     -63.967  -6.720  -1.731  1.00 60.51           C  
ATOM   2545  C   TYR B 166     -63.487  -6.948  -3.157  1.00 61.59           C  
ATOM   2546  O   TYR B 166     -64.195  -7.556  -3.964  1.00 61.23           O  
ATOM   2547  CB  TYR B 166     -65.099  -5.697  -1.752  1.00 60.71           C  
ATOM   2548  CG  TYR B 166     -66.013  -5.722  -0.549  1.00 60.61           C  
ATOM   2549  CD1 TYR B 166     -65.648  -5.095   0.644  1.00 59.86           C  
ATOM   2550  CD2 TYR B 166     -67.256  -6.353  -0.610  1.00 60.06           C  
ATOM   2551  CE1 TYR B 166     -66.492  -5.101   1.741  1.00 60.08           C  
ATOM   2552  CE2 TYR B 166     -68.107  -6.366   0.483  1.00 59.99           C  
ATOM   2553  CZ  TYR B 166     -67.718  -5.739   1.656  1.00 60.40           C  
ATOM   2554  OH  TYR B 166     -68.558  -5.750   2.745  1.00 61.48           O  
ATOM   2555  N   HIS B 167     -62.293  -6.448  -3.465  1.00 63.12           N  
ATOM   2556  CA  HIS B 167     -61.747  -6.534  -4.818  1.00 63.75           C  
ATOM   2557  C   HIS B 167     -60.424  -7.282  -4.832  1.00 64.32           C  
ATOM   2558  O   HIS B 167     -59.495  -6.928  -4.095  1.00 65.42           O  
ATOM   2559  CB  HIS B 167     -61.578  -5.137  -5.422  1.00 62.62           C  
ATOM   2560  CG  HIS B 167     -62.831  -4.321  -5.401  1.00 62.76           C  
ATOM   2561  ND1 HIS B 167     -63.829  -4.466  -6.340  1.00 62.59           N  
ATOM   2562  CD2 HIS B 167     -63.255  -3.362  -4.544  1.00 62.68           C  
ATOM   2563  CE1 HIS B 167     -64.813  -3.629  -6.065  1.00 63.21           C  
ATOM   2564  NE2 HIS B 167     -64.489  -2.947  -4.980  1.00 63.39           N  
ATOM   2565  N   GLN B 168     -60.350  -8.316  -5.672  1.00 62.53           N  
ATOM   2566  CA  GLN B 168     -59.131  -9.105  -5.836  1.00 60.98           C  
ATOM   2567  C   GLN B 168     -57.981  -8.248  -6.356  1.00 59.66           C  
ATOM   2568  O   GLN B 168     -56.902  -8.214  -5.761  1.00 58.72           O  
ATOM   2569  CB  GLN B 168     -59.373 -10.291  -6.778  1.00 61.84           C  
ATOM   2570  CG  GLN B 168     -58.167 -11.209  -6.954  1.00 61.50           C  
ATOM   2571  CD  GLN B 168     -57.754 -11.886  -5.662  1.00 61.51           C  
ATOM   2572  OE1 GLN B 168     -58.495 -12.699  -5.109  1.00 62.61           O  
ATOM   2573  NE2 GLN B 168     -56.567 -11.552  -5.172  1.00 60.41           N  
ATOM   2574  N   ARG B 169     -58.228  -7.556  -7.466  1.00 58.41           N  
ATOM   2575  CA  ARG B 169     -57.210  -6.741  -8.114  1.00 56.87           C  
ATOM   2576  C   ARG B 169     -57.615  -5.269  -8.182  1.00 55.99           C  
ATOM   2577  O   ARG B 169     -58.650  -4.915  -8.766  1.00 55.55           O  
ATOM   2578  CB  ARG B 169     -56.892  -7.288  -9.510  1.00 57.09           C  
ATOM   2579  CG  ARG B 169     -56.204  -8.645  -9.493  1.00 56.38           C  
ATOM   2580  CD  ARG B 169     -56.090  -9.256 -10.881  1.00 55.24           C  
ATOM   2581  NE  ARG B 169     -57.387  -9.585 -11.473  1.00 54.44           N  
ATOM   2582  CZ  ARG B 169     -58.088 -10.683 -11.200  1.00 55.61           C  
ATOM   2583  NH1 ARG B 169     -57.636 -11.577 -10.326  1.00 56.72           N  
ATOM   2584  NH2 ARG B 169     -59.253 -10.889 -11.799  1.00 56.28           N  
ATOM   2585  N   VAL B 170     -56.790  -4.424  -7.572  1.00 53.92           N  
ATOM   2586  CA  VAL B 170     -57.013  -2.984  -7.565  1.00 53.34           C  
ATOM   2587  C   VAL B 170     -55.942  -2.284  -8.404  1.00 53.23           C  
ATOM   2588  O   VAL B 170     -54.741  -2.425  -8.146  1.00 53.50           O  
ATOM   2589  CB  VAL B 170     -57.029  -2.415  -6.127  1.00 53.27           C  
ATOM   2590  CG1 VAL B 170     -57.208  -0.903  -6.142  1.00 52.82           C  
ATOM   2591  CG2 VAL B 170     -58.131  -3.070  -5.306  1.00 53.76           C  
ATOM   2592  N   LEU B 171     -56.389  -1.544  -9.415  1.00 51.26           N  
ATOM   2593  CA  LEU B 171     -55.491  -0.765 -10.255  1.00 48.87           C  
ATOM   2594  C   LEU B 171     -55.337   0.651  -9.720  1.00 47.78           C  
ATOM   2595  O   LEU B 171     -56.320   1.310  -9.378  1.00 48.20           O  
ATOM   2596  CB  LEU B 171     -55.993  -0.735 -11.701  1.00 48.18           C  
ATOM   2597  CG  LEU B 171     -55.340   0.213 -12.714  1.00 47.93           C  
ATOM   2598  CD1 LEU B 171     -53.836  -0.006 -12.840  1.00 47.71           C  
ATOM   2599  CD2 LEU B 171     -56.018   0.054 -14.064  1.00 47.97           C  
ATOM   2600  N   TYR B 172     -54.092   1.107  -9.651  1.00 46.09           N  
ATOM   2601  CA  TYR B 172     -53.802   2.480  -9.287  1.00 44.65           C  
ATOM   2602  C   TYR B 172     -53.139   3.199 -10.456  1.00 44.73           C  
ATOM   2603  O   TYR B 172     -52.099   2.761 -10.953  1.00 45.89           O  
ATOM   2604  CB  TYR B 172     -52.913   2.532  -8.044  1.00 43.82           C  
ATOM   2605  CG  TYR B 172     -52.497   3.931  -7.662  1.00 43.63           C  
ATOM   2606  CD1 TYR B 172     -53.411   4.818  -7.098  1.00 43.53           C  
ATOM   2607  CD2 TYR B 172     -51.191   4.372  -7.871  1.00 43.64           C  
ATOM   2608  CE1 TYR B 172     -53.038   6.106  -6.757  1.00 43.44           C  
ATOM   2609  CE2 TYR B 172     -50.808   5.657  -7.527  1.00 43.48           C  
ATOM   2610  CZ  TYR B 172     -51.736   6.517  -6.970  1.00 43.66           C  
ATOM   2611  OH  TYR B 172     -51.369   7.793  -6.622  1.00 44.42           O  
ATOM   2612  N   ILE B 173     -53.758   4.293 -10.897  1.00 44.00           N  
ATOM   2613  CA  ILE B 173     -53.204   5.141 -11.956  1.00 43.59           C  
ATOM   2614  C   ILE B 173     -52.887   6.520 -11.383  1.00 44.40           C  
ATOM   2615  O   ILE B 173     -53.677   7.078 -10.616  1.00 44.72           O  
ATOM   2616  CB  ILE B 173     -54.168   5.291 -13.153  1.00 42.55           C  
ATOM   2617  CG1 ILE B 173     -54.909   3.980 -13.425  1.00 42.22           C  
ATOM   2618  CG2 ILE B 173     -53.416   5.764 -14.392  1.00 41.78           C  
ATOM   2619  CD1 ILE B 173     -56.068   4.121 -14.385  1.00 42.63           C  
ATOM   2620  N   ASP B 174     -51.740   7.069 -11.772  1.00 45.04           N  
ATOM   2621  CA  ASP B 174     -51.225   8.295 -11.174  1.00 46.16           C  
ATOM   2622  C   ASP B 174     -50.730   9.285 -12.247  1.00 46.48           C  
ATOM   2623  O   ASP B 174     -49.681   9.065 -12.859  1.00 46.44           O  
ATOM   2624  CB  ASP B 174     -50.113   7.913 -10.187  1.00 47.60           C  
ATOM   2625  CG  ASP B 174     -49.631   9.079  -9.337  1.00 49.11           C  
ATOM   2626  OD1 ASP B 174     -49.215  10.112  -9.906  1.00 50.32           O  
ATOM   2627  OD2 ASP B 174     -49.614   8.944  -8.096  1.00 49.19           O  
ATOM   2628  N   ILE B 175     -51.480  10.373 -12.455  1.00 46.18           N  
ATOM   2629  CA  ILE B 175     -51.174  11.377 -13.495  1.00 46.28           C  
ATOM   2630  C   ILE B 175     -50.273  12.516 -12.996  1.00 46.12           C  
ATOM   2631  O   ILE B 175     -49.672  13.241 -13.803  1.00 46.40           O  
ATOM   2632  CB  ILE B 175     -52.451  12.020 -14.093  1.00 47.34           C  
ATOM   2633  CG1 ILE B 175     -53.540  10.986 -14.372  1.00 47.64           C  
ATOM   2634  CG2 ILE B 175     -52.129  12.773 -15.379  1.00 48.74           C  
ATOM   2635  CD1 ILE B 175     -54.887  11.616 -14.671  1.00 47.13           C  
ATOM   2636  N   ASP B 176     -50.194  12.676 -11.674  1.00 44.68           N  
ATOM   2637  CA  ASP B 176     -49.328  13.672 -11.030  1.00 43.26           C  
ATOM   2638  C   ASP B 176     -47.954  13.697 -11.704  1.00 43.03           C  
ATOM   2639  O   ASP B 176     -47.419  12.642 -12.052  1.00 43.34           O  
ATOM   2640  CB  ASP B 176     -49.184  13.326  -9.545  1.00 42.32           C  
ATOM   2641  CG  ASP B 176     -48.626  14.463  -8.717  1.00 42.19           C  
ATOM   2642  OD1 ASP B 176     -47.456  14.850  -8.921  1.00 42.34           O  
ATOM   2643  OD2 ASP B 176     -49.356  14.964  -7.839  1.00 41.95           O  
ATOM   2644  N   ILE B 177     -47.386  14.885 -11.895  1.00 42.28           N  
ATOM   2645  CA  ILE B 177     -46.075  15.005 -12.539  1.00 42.23           C  
ATOM   2646  C   ILE B 177     -44.951  14.302 -11.758  1.00 42.79           C  
ATOM   2647  O   ILE B 177     -43.978  13.853 -12.352  1.00 43.29           O  
ATOM   2648  CB  ILE B 177     -45.706  16.478 -12.857  1.00 42.53           C  
ATOM   2649  CG1 ILE B 177     -44.560  16.538 -13.880  1.00 42.56           C  
ATOM   2650  CG2 ILE B 177     -45.386  17.264 -11.587  1.00 42.45           C  
ATOM   2651  CD1 ILE B 177     -44.252  17.925 -14.406  1.00 42.91           C  
ATOM   2652  N   HIS B 178     -45.090  14.208 -10.438  1.00 43.43           N  
ATOM   2653  CA  HIS B 178     -44.098  13.525  -9.609  1.00 44.02           C  
ATOM   2654  C   HIS B 178     -44.437  12.051  -9.477  1.00 44.71           C  
ATOM   2655  O   HIS B 178     -45.613  11.693  -9.375  1.00 44.24           O  
ATOM   2656  CB  HIS B 178     -44.019  14.164  -8.227  1.00 43.98           C  
ATOM   2657  CG  HIS B 178     -43.631  15.606  -8.254  1.00 44.30           C  
ATOM   2658  ND1 HIS B 178     -44.507  16.618  -7.931  1.00 44.50           N  
ATOM   2659  CD2 HIS B 178     -42.462  16.208  -8.578  1.00 44.69           C  
ATOM   2660  CE1 HIS B 178     -43.893  17.782  -8.050  1.00 45.15           C  
ATOM   2661  NE2 HIS B 178     -42.651  17.562  -8.444  1.00 44.53           N  
ATOM   2662  N   HIS B 179     -43.408  11.203  -9.482  1.00 45.74           N  
ATOM   2663  CA  HIS B 179     -43.593   9.751  -9.401  1.00 46.46           C  
ATOM   2664  C   HIS B 179     -44.303   9.325  -8.114  1.00 47.68           C  
ATOM   2665  O   HIS B 179     -43.899   9.710  -7.016  1.00 48.07           O  
ATOM   2666  CB  HIS B 179     -42.260   9.010  -9.566  1.00 46.37           C  
ATOM   2667  CG  HIS B 179     -42.340   7.545  -9.259  1.00 46.62           C  
ATOM   2668  ND1 HIS B 179     -41.557   6.943  -8.296  1.00 46.82           N  
ATOM   2669  CD2 HIS B 179     -43.123   6.566  -9.770  1.00 46.59           C  
ATOM   2670  CE1 HIS B 179     -41.847   5.656  -8.236  1.00 46.47           C  
ATOM   2671  NE2 HIS B 179     -42.794   5.401  -9.121  1.00 46.11           N  
ATOM   2672  N   GLY B 180     -45.363   8.532  -8.265  1.00 48.83           N  
ATOM   2673  CA  GLY B 180     -46.157   8.054  -7.131  1.00 50.11           C  
ATOM   2674  C   GLY B 180     -45.474   6.953  -6.343  1.00 51.06           C  
ATOM   2675  O   GLY B 180     -45.959   5.819  -6.295  1.00 51.23           O  
ATOM   2676  N   ASP B 181     -44.355   7.301  -5.710  1.00 51.84           N  
ATOM   2677  CA  ASP B 181     -43.497   6.331  -5.026  1.00 53.10           C  
ATOM   2678  C   ASP B 181     -44.106   5.747  -3.750  1.00 53.37           C  
ATOM   2679  O   ASP B 181     -43.920   4.565  -3.454  1.00 54.28           O  
ATOM   2680  CB  ASP B 181     -42.109   6.927  -4.742  1.00 53.08           C  
ATOM   2681  CG  ASP B 181     -42.167   8.222  -3.940  1.00 53.42           C  
ATOM   2682  OD1 ASP B 181     -43.277   8.735  -3.670  1.00 53.59           O  
ATOM   2683  OD2 ASP B 181     -41.084   8.731  -3.580  1.00 52.96           O  
ATOM   2684  N   GLY B 182     -44.827   6.576  -3.001  1.00 52.76           N  
ATOM   2685  CA  GLY B 182     -45.489   6.129  -1.782  1.00 52.67           C  
ATOM   2686  C   GLY B 182     -46.406   4.952  -2.039  1.00 51.70           C  
ATOM   2687  O   GLY B 182     -46.270   3.908  -1.407  1.00 51.61           O  
ATOM   2688  N   VAL B 183     -47.324   5.119  -2.988  1.00 51.93           N  
ATOM   2689  CA  VAL B 183     -48.287   4.073  -3.335  1.00 53.23           C  
ATOM   2690  C   VAL B 183     -47.581   2.874  -3.964  1.00 54.46           C  
ATOM   2691  O   VAL B 183     -48.026   1.734  -3.817  1.00 54.24           O  
ATOM   2692  CB  VAL B 183     -49.383   4.584  -4.296  1.00 52.49           C  
ATOM   2693  CG1 VAL B 183     -50.599   3.673  -4.247  1.00 51.76           C  
ATOM   2694  CG2 VAL B 183     -49.790   6.007  -3.946  1.00 52.92           C  
ATOM   2695  N   GLU B 184     -46.478   3.141  -4.657  1.00 56.00           N  
ATOM   2696  CA  GLU B 184     -45.666   2.085  -5.248  1.00 57.85           C  
ATOM   2697  C   GLU B 184     -44.958   1.275  -4.162  1.00 58.22           C  
ATOM   2698  O   GLU B 184     -45.145   0.060  -4.077  1.00 59.45           O  
ATOM   2699  CB  GLU B 184     -44.660   2.675  -6.236  1.00 59.22           C  
ATOM   2700  CG  GLU B 184     -43.873   1.640  -7.020  1.00 61.50           C  
ATOM   2701  CD  GLU B 184     -43.173   2.238  -8.223  1.00 63.05           C  
ATOM   2702  OE1 GLU B 184     -43.863   2.552  -9.220  1.00 65.07           O  
ATOM   2703  OE2 GLU B 184     -41.937   2.405  -8.163  1.00 61.60           O  
ATOM   2704  N   GLU B 185     -44.170   1.959  -3.331  1.00 57.54           N  
ATOM   2705  CA  GLU B 185     -43.402   1.331  -2.253  1.00 57.58           C  
ATOM   2706  C   GLU B 185     -44.291   0.533  -1.300  1.00 57.10           C  
ATOM   2707  O   GLU B 185     -43.927  -0.561  -0.872  1.00 57.46           O  
ATOM   2708  CB  GLU B 185     -42.594   2.386  -1.484  1.00 58.18           C  
ATOM   2709  CG  GLU B 185     -41.682   1.841  -0.390  1.00 59.20           C  
ATOM   2710  CD  GLU B 185     -40.823   2.920   0.252  1.00 60.69           C  
ATOM   2711  OE1 GLU B 185     -39.863   3.389  -0.402  1.00 60.21           O  
ATOM   2712  OE2 GLU B 185     -41.101   3.293   1.416  1.00 60.45           O  
ATOM   2713  N   ALA B 186     -45.461   1.080  -0.990  1.00 56.90           N  
ATOM   2714  CA  ALA B 186     -46.390   0.439  -0.068  1.00 57.70           C  
ATOM   2715  C   ALA B 186     -46.913  -0.884  -0.608  1.00 58.66           C  
ATOM   2716  O   ALA B 186     -47.292  -1.767   0.163  1.00 60.81           O  
ATOM   2717  CB  ALA B 186     -47.545   1.371   0.251  1.00 57.48           C  
ATOM   2718  N   PHE B 187     -46.927  -1.019  -1.930  1.00 59.06           N  
ATOM   2719  CA  PHE B 187     -47.439  -2.228  -2.567  1.00 60.24           C  
ATOM   2720  C   PHE B 187     -46.389  -2.918  -3.440  1.00 59.40           C  
ATOM   2721  O   PHE B 187     -46.731  -3.675  -4.352  1.00 58.89           O  
ATOM   2722  CB  PHE B 187     -48.694  -1.903  -3.385  1.00 61.94           C  
ATOM   2723  CG  PHE B 187     -49.851  -1.419  -2.559  1.00 64.12           C  
ATOM   2724  CD1 PHE B 187     -50.666  -2.319  -1.882  1.00 65.99           C  
ATOM   2725  CD2 PHE B 187     -50.128  -0.061  -2.458  1.00 64.65           C  
ATOM   2726  CE1 PHE B 187     -51.735  -1.873  -1.119  1.00 66.72           C  
ATOM   2727  CE2 PHE B 187     -51.194   0.391  -1.697  1.00 65.75           C  
ATOM   2728  CZ  PHE B 187     -51.998  -0.516  -1.026  1.00 66.24           C  
ATOM   2729  N   TYR B 188     -45.115  -2.674  -3.145  1.00 59.33           N  
ATOM   2730  CA  TYR B 188     -44.010  -3.113  -4.001  1.00 58.33           C  
ATOM   2731  C   TYR B 188     -43.890  -4.629  -4.152  1.00 58.33           C  
ATOM   2732  O   TYR B 188     -43.382  -5.109  -5.166  1.00 58.89           O  
ATOM   2733  CB  TYR B 188     -42.687  -2.517  -3.512  1.00 59.30           C  
ATOM   2734  CG  TYR B 188     -41.678  -2.247  -4.609  1.00 61.06           C  
ATOM   2735  CD1 TYR B 188     -42.007  -1.452  -5.709  1.00 61.82           C  
ATOM   2736  CD2 TYR B 188     -40.391  -2.780  -4.546  1.00 62.04           C  
ATOM   2737  CE1 TYR B 188     -41.086  -1.201  -6.715  1.00 61.94           C  
ATOM   2738  CE2 TYR B 188     -39.461  -2.529  -5.547  1.00 62.15           C  
ATOM   2739  CZ  TYR B 188     -39.815  -1.739  -6.629  1.00 61.54           C  
ATOM   2740  OH  TYR B 188     -38.901  -1.489  -7.627  1.00 60.84           O  
ATOM   2741  N   THR B 189     -44.369  -5.373  -3.154  1.00 58.36           N  
ATOM   2742  CA  THR B 189     -44.227  -6.834  -3.128  1.00 56.98           C  
ATOM   2743  C   THR B 189     -45.559  -7.587  -3.226  1.00 57.53           C  
ATOM   2744  O   THR B 189     -45.656  -8.736  -2.797  1.00 58.26           O  
ATOM   2745  CB  THR B 189     -43.468  -7.321  -1.868  1.00 55.99           C  
ATOM   2746  OG1 THR B 189     -44.195  -6.953  -0.690  1.00 55.01           O  
ATOM   2747  CG2 THR B 189     -42.061  -6.732  -1.805  1.00 55.85           C  
ATOM   2748  N   THR B 190     -46.581  -6.947  -3.787  1.00 58.20           N  
ATOM   2749  CA  THR B 190     -47.866  -7.622  -3.990  1.00 58.85           C  
ATOM   2750  C   THR B 190     -48.341  -7.601  -5.440  1.00 60.24           C  
ATOM   2751  O   THR B 190     -48.058  -6.664  -6.189  1.00 60.62           O  
ATOM   2752  CB  THR B 190     -48.980  -7.092  -3.060  1.00 58.11           C  
ATOM   2753  OG1 THR B 190     -50.225  -7.714  -3.404  1.00 57.22           O  
ATOM   2754  CG2 THR B 190     -49.131  -5.584  -3.177  1.00 58.65           C  
ATOM   2755  N   ASP B 191     -49.068  -8.650  -5.812  1.00 62.12           N  
ATOM   2756  CA  ASP B 191     -49.604  -8.809  -7.159  1.00 63.82           C  
ATOM   2757  C   ASP B 191     -51.085  -8.432  -7.225  1.00 64.15           C  
ATOM   2758  O   ASP B 191     -51.694  -8.459  -8.299  1.00 65.57           O  
ATOM   2759  CB  ASP B 191     -49.382 -10.249  -7.660  1.00 64.64           C  
ATOM   2760  CG  ASP B 191     -50.082 -11.302  -6.795  1.00 64.96           C  
ATOM   2761  OD1 ASP B 191     -50.270 -11.076  -5.578  1.00 65.98           O  
ATOM   2762  OD2 ASP B 191     -50.436 -12.369  -7.338  1.00 64.28           O  
ATOM   2763  N   ARG B 192     -51.655  -8.078  -6.075  1.00 63.43           N  
ATOM   2764  CA  ARG B 192     -53.072  -7.718  -5.979  1.00 62.24           C  
ATOM   2765  C   ARG B 192     -53.339  -6.257  -6.350  1.00 60.95           C  
ATOM   2766  O   ARG B 192     -54.481  -5.874  -6.609  1.00 59.78           O  
ATOM   2767  CB  ARG B 192     -53.601  -8.007  -4.573  1.00 62.16           C  
ATOM   2768  CG  ARG B 192     -53.667  -9.484  -4.218  1.00 62.48           C  
ATOM   2769  CD  ARG B 192     -54.527  -9.706  -2.987  1.00 63.11           C  
ATOM   2770  NE  ARG B 192     -55.902  -9.265  -3.210  1.00 64.80           N  
ATOM   2771  CZ  ARG B 192     -56.818  -9.129  -2.257  1.00 67.10           C  
ATOM   2772  NH1 ARG B 192     -56.521  -9.399  -0.991  1.00 69.03           N  
ATOM   2773  NH2 ARG B 192     -58.040  -8.719  -2.569  1.00 68.18           N  
ATOM   2774  N   VAL B 193     -52.280  -5.449  -6.368  1.00 59.41           N  
ATOM   2775  CA  VAL B 193     -52.380  -4.029  -6.693  1.00 58.14           C  
ATOM   2776  C   VAL B 193     -51.314  -3.650  -7.713  1.00 56.75           C  
ATOM   2777  O   VAL B 193     -50.122  -3.803  -7.449  1.00 58.30           O  
ATOM   2778  CB  VAL B 193     -52.193  -3.141  -5.441  1.00 58.29           C  
ATOM   2779  CG1 VAL B 193     -52.293  -1.666  -5.805  1.00 57.83           C  
ATOM   2780  CG2 VAL B 193     -53.209  -3.492  -4.367  1.00 58.07           C  
ATOM   2781  N   MET B 194     -51.739  -3.152  -8.870  1.00 53.91           N  
ATOM   2782  CA  MET B 194     -50.799  -2.659  -9.871  1.00 51.83           C  
ATOM   2783  C   MET B 194     -50.735  -1.136  -9.840  1.00 51.04           C  
ATOM   2784  O   MET B 194     -51.768  -0.463  -9.844  1.00 51.60           O  
ATOM   2785  CB  MET B 194     -51.172  -3.159 -11.269  1.00 51.90           C  
ATOM   2786  CG  MET B 194     -50.205  -2.723 -12.359  1.00 52.88           C  
ATOM   2787  SD  MET B 194     -50.597  -3.396 -13.983  1.00 54.64           S  
ATOM   2788  CE  MET B 194     -49.811  -5.001 -13.890  1.00 55.09           C  
ATOM   2789  N   THR B 195     -49.519  -0.599  -9.804  1.00 49.99           N  
ATOM   2790  CA  THR B 195     -49.320   0.848  -9.797  1.00 49.29           C  
ATOM   2791  C   THR B 195     -48.690   1.331 -11.101  1.00 47.49           C  
ATOM   2792  O   THR B 195     -47.561   0.968 -11.430  1.00 46.85           O  
ATOM   2793  CB  THR B 195     -48.471   1.324  -8.595  1.00 50.45           C  
ATOM   2794  OG1 THR B 195     -47.106   0.919  -8.765  1.00 51.44           O  
ATOM   2795  CG2 THR B 195     -49.016   0.764  -7.284  1.00 50.81           C  
ATOM   2796  N   VAL B 196     -49.439   2.151 -11.833  1.00 45.99           N  
ATOM   2797  CA  VAL B 196     -48.992   2.710 -13.102  1.00 45.01           C  
ATOM   2798  C   VAL B 196     -48.761   4.210 -12.938  1.00 45.24           C  
ATOM   2799  O   VAL B 196     -49.631   4.926 -12.435  1.00 46.18           O  
ATOM   2800  CB  VAL B 196     -50.026   2.457 -14.219  1.00 44.65           C  
ATOM   2801  CG1 VAL B 196     -49.477   2.880 -15.573  1.00 44.20           C  
ATOM   2802  CG2 VAL B 196     -50.431   0.990 -14.247  1.00 44.93           C  
ATOM   2803  N   SER B 197     -47.592   4.679 -13.369  1.00 44.82           N  
ATOM   2804  CA  SER B 197     -47.197   6.068 -13.166  1.00 44.25           C  
ATOM   2805  C   SER B 197     -46.576   6.732 -14.398  1.00 44.34           C  
ATOM   2806  O   SER B 197     -45.777   6.123 -15.108  1.00 45.03           O  
ATOM   2807  CB  SER B 197     -46.232   6.159 -11.990  1.00 44.57           C  
ATOM   2808  OG  SER B 197     -45.820   7.497 -11.790  1.00 45.78           O  
ATOM   2809  N   PHE B 198     -46.949   7.990 -14.627  1.00 44.16           N  
ATOM   2810  CA  PHE B 198     -46.440   8.792 -15.741  1.00 44.55           C  
ATOM   2811  C   PHE B 198     -45.906  10.098 -15.166  1.00 46.29           C  
ATOM   2812  O   PHE B 198     -46.679  10.903 -14.636  1.00 47.71           O  
ATOM   2813  CB  PHE B 198     -47.558   9.118 -16.737  1.00 43.10           C  
ATOM   2814  CG  PHE B 198     -48.243   7.913 -17.316  1.00 42.12           C  
ATOM   2815  CD1 PHE B 198     -49.255   7.263 -16.617  1.00 42.03           C  
ATOM   2816  CD2 PHE B 198     -47.902   7.449 -18.576  1.00 41.76           C  
ATOM   2817  CE1 PHE B 198     -49.896   6.160 -17.156  1.00 41.56           C  
ATOM   2818  CE2 PHE B 198     -48.539   6.345 -19.121  1.00 41.67           C  
ATOM   2819  CZ  PHE B 198     -49.538   5.701 -18.411  1.00 41.46           C  
ATOM   2820  N   HIS B 199     -44.596  10.312 -15.261  1.00 47.61           N  
ATOM   2821  CA  HIS B 199     -43.959  11.431 -14.566  1.00 49.10           C  
ATOM   2822  C   HIS B 199     -42.733  11.988 -15.265  1.00 49.83           C  
ATOM   2823  O   HIS B 199     -42.184  11.355 -16.166  1.00 50.29           O  
ATOM   2824  CB  HIS B 199     -43.556  10.994 -13.160  1.00 50.67           C  
ATOM   2825  CG  HIS B 199     -42.873   9.665 -13.118  1.00 52.01           C  
ATOM   2826  ND1 HIS B 199     -43.545   8.494 -12.839  1.00 52.34           N  
ATOM   2827  CD2 HIS B 199     -41.583   9.318 -13.335  1.00 52.11           C  
ATOM   2828  CE1 HIS B 199     -42.696   7.483 -12.879  1.00 52.50           C  
ATOM   2829  NE2 HIS B 199     -41.499   7.957 -13.176  1.00 52.91           N  
ATOM   2830  N   LYS B 200     -42.305  13.174 -14.832  1.00 51.01           N  
ATOM   2831  CA  LYS B 200     -41.020  13.718 -15.251  1.00 52.78           C  
ATOM   2832  C   LYS B 200     -39.907  12.983 -14.529  1.00 53.19           C  
ATOM   2833  O   LYS B 200     -39.997  12.739 -13.326  1.00 52.40           O  
ATOM   2834  CB  LYS B 200     -40.902  15.217 -14.968  1.00 53.21           C  
ATOM   2835  CG  LYS B 200     -39.813  15.882 -15.805  1.00 54.29           C  
ATOM   2836  CD  LYS B 200     -38.954  16.837 -14.992  1.00 54.07           C  
ATOM   2837  CE  LYS B 200     -37.743  17.329 -15.773  1.00 53.23           C  
ATOM   2838  NZ  LYS B 200     -36.736  16.261 -16.027  1.00 52.89           N  
ATOM   2839  N   TYR B 201     -38.864  12.634 -15.276  1.00 54.89           N  
ATOM   2840  CA  TYR B 201     -37.705  11.947 -14.727  1.00 56.52           C  
ATOM   2841  C   TYR B 201     -36.416  12.628 -15.181  1.00 57.99           C  
ATOM   2842  O   TYR B 201     -36.301  13.037 -16.340  1.00 58.61           O  
ATOM   2843  CB  TYR B 201     -37.715  10.474 -15.145  1.00 56.70           C  
ATOM   2844  CG  TYR B 201     -36.718   9.624 -14.397  1.00 57.78           C  
ATOM   2845  CD1 TYR B 201     -37.035   9.072 -13.156  1.00 58.59           C  
ATOM   2846  CD2 TYR B 201     -35.450   9.378 -14.924  1.00 58.90           C  
ATOM   2847  CE1 TYR B 201     -36.119   8.297 -12.462  1.00 59.95           C  
ATOM   2848  CE2 TYR B 201     -34.525   8.605 -14.239  1.00 60.10           C  
ATOM   2849  CZ  TYR B 201     -34.864   8.068 -13.007  1.00 60.40           C  
ATOM   2850  OH  TYR B 201     -33.947   7.298 -12.328  1.00 60.04           O  
ATOM   2851  N   GLY B 202     -35.459  12.748 -14.261  1.00 58.84           N  
ATOM   2852  CA  GLY B 202     -34.157  13.356 -14.551  1.00 60.02           C  
ATOM   2853  C   GLY B 202     -33.985  14.715 -13.898  1.00 61.30           C  
ATOM   2854  O   GLY B 202     -34.498  15.718 -14.407  1.00 60.82           O  
ATOM   2855  N   GLU B 203     -33.243  14.742 -12.786  1.00 62.19           N  
ATOM   2856  CA  GLU B 203     -33.110  15.926 -11.918  1.00 63.12           C  
ATOM   2857  C   GLU B 203     -34.476  16.416 -11.436  1.00 62.05           C  
ATOM   2858  O   GLU B 203     -34.831  17.591 -11.590  1.00 62.00           O  
ATOM   2859  CB  GLU B 203     -32.321  17.059 -12.600  1.00 65.67           C  
ATOM   2860  CG  GLU B 203     -30.846  17.112 -12.229  1.00 67.29           C  
ATOM   2861  CD  GLU B 203     -30.031  16.030 -12.912  1.00 68.43           C  
ATOM   2862  OE1 GLU B 203     -29.740  16.180 -14.119  1.00 68.03           O  
ATOM   2863  OE2 GLU B 203     -29.676  15.035 -12.240  1.00 68.88           O  
ATOM   2864  N   TYR B 204     -35.239  15.493 -10.859  1.00 61.02           N  
ATOM   2865  CA  TYR B 204     -36.593  15.781 -10.408  1.00 61.21           C  
ATOM   2866  C   TYR B 204     -36.939  14.920  -9.195  1.00 60.42           C  
ATOM   2867  O   TYR B 204     -36.182  14.022  -8.820  1.00 61.13           O  
ATOM   2868  CB  TYR B 204     -37.589  15.544 -11.552  1.00 61.28           C  
ATOM   2869  CG  TYR B 204     -38.757  16.508 -11.576  1.00 61.51           C  
ATOM   2870  CD1 TYR B 204     -38.553  17.882 -11.730  1.00 61.87           C  
ATOM   2871  CD2 TYR B 204     -40.066  16.046 -11.455  1.00 61.95           C  
ATOM   2872  CE1 TYR B 204     -39.622  18.767 -11.762  1.00 62.58           C  
ATOM   2873  CE2 TYR B 204     -41.140  16.923 -11.486  1.00 62.41           C  
ATOM   2874  CZ  TYR B 204     -40.912  18.282 -11.637  1.00 62.90           C  
ATOM   2875  OH  TYR B 204     -41.977  19.152 -11.667  1.00 63.99           O  
ATOM   2876  N   PHE B 205     -38.092  15.194  -8.593  1.00 58.86           N  
ATOM   2877  CA  PHE B 205     -38.477  14.564  -7.350  1.00 57.67           C  
ATOM   2878  C   PHE B 205     -39.809  13.622  -7.447  1.00 57.94           C  
ATOM   2879  O   PHE B 205     -40.526  14.091  -8.152  1.00 58.24           O  
ATOM   2880  CB  PHE B 205     -38.726  15.747  -6.212  1.00 56.78           C  
ATOM   2881  CG  PHE B 205     -39.336  15.068  -4.985  1.00 56.58           C  
ATOM   2882  CD1 PHE B 205     -40.739  14.703  -4.936  1.00 56.87           C  
ATOM   2883  CD2 PHE B 205     -38.524  14.776  -3.879  1.00 56.63           C  
ATOM   2884  CE1 PHE B 205     -41.294  14.071  -3.802  1.00 55.97           C  
ATOM   2885  CE2 PHE B 205     -39.076  14.140  -2.750  1.00 56.21           C  
ATOM   2886  CZ  PHE B 205     -40.463  13.792  -2.706  1.00 55.40           C  
ATOM   2887  N   PRO B 206     -39.113  12.177  -7.350  1.00 58.17           N  
ATOM   2888  CA  PRO B 206     -38.573  11.990  -5.967  1.00 58.81           C  
ATOM   2889  C   PRO B 206     -37.302  11.184  -6.230  1.00 61.22           C  
ATOM   2890  O   PRO B 206     -36.701  10.614  -5.310  1.00 63.10           O  
ATOM   2891  CB  PRO B 206     -39.621  11.111  -5.236  1.00 57.64           C  
ATOM   2892  CG  PRO B 206     -40.904  10.943  -6.117  1.00 57.90           C  
ATOM   2893  CD  PRO B 206     -40.082  11.155  -7.504  1.00 57.87           C  
ATOM   2894  N   GLY B 207     -36.927  11.129  -7.519  1.00 62.06           N  
ATOM   2895  CA  GLY B 207     -35.690  10.451  -7.945  1.00 63.68           C  
ATOM   2896  C   GLY B 207     -35.897   8.980  -8.285  1.00 64.50           C  
ATOM   2897  O   GLY B 207     -34.937   8.272  -8.603  1.00 66.31           O  
ATOM   2898  N   THR B 208     -37.146   8.516  -8.221  1.00 63.13           N  
ATOM   2899  CA  THR B 208     -37.458   7.120  -8.522  1.00 63.42           C  
ATOM   2900  C   THR B 208     -38.411   6.990  -9.715  1.00 63.20           C  
ATOM   2901  O   THR B 208     -38.829   7.993 -10.300  1.00 60.75           O  
ATOM   2902  CB  THR B 208     -38.034   6.384  -7.289  1.00 63.53           C  
ATOM   2903  OG1 THR B 208     -39.179   7.084  -6.795  1.00 64.67           O  
ATOM   2904  CG2 THR B 208     -37.004   6.294  -6.186  1.00 63.72           C  
ATOM   2905  N   GLY B 209     -38.723   5.746 -10.080  1.00 64.40           N  
ATOM   2906  CA  GLY B 209     -39.708   5.452 -11.117  1.00 66.38           C  
ATOM   2907  C   GLY B 209     -39.185   5.461 -12.541  1.00 67.93           C  
ATOM   2908  O   GLY B 209     -39.903   5.845 -13.466  1.00 68.01           O  
ATOM   2909  N   ASP B 210     -37.939   5.028 -12.725  1.00 69.32           N  
ATOM   2910  CA  ASP B 210     -37.353   4.928 -14.063  1.00 70.53           C  
ATOM   2911  C   ASP B 210     -37.917   3.725 -14.827  1.00 69.08           C  
ATOM   2912  O   ASP B 210     -38.745   2.974 -14.301  1.00 68.46           O  
ATOM   2913  CB  ASP B 210     -35.823   4.852 -13.985  1.00 71.96           C  
ATOM   2914  CG  ASP B 210     -35.323   3.483 -13.554  1.00 74.96           C  
ATOM   2915  OD1 ASP B 210     -35.716   3.006 -12.464  1.00 75.68           O  
ATOM   2916  OD2 ASP B 210     -34.529   2.886 -14.312  1.00 77.18           O  
ATOM   2917  N   LEU B 211     -37.462   3.550 -16.064  1.00 67.04           N  
ATOM   2918  CA  LEU B 211     -37.877   2.428 -16.904  1.00 65.92           C  
ATOM   2919  C   LEU B 211     -37.724   1.089 -16.176  1.00 63.99           C  
ATOM   2920  O   LEU B 211     -38.621   0.249 -16.221  1.00 62.13           O  
ATOM   2921  CB  LEU B 211     -37.063   2.427 -18.204  1.00 67.05           C  
ATOM   2922  CG  LEU B 211     -37.554   1.691 -19.455  1.00 67.09           C  
ATOM   2923  CD1 LEU B 211     -36.921   2.323 -20.684  1.00 68.21           C  
ATOM   2924  CD2 LEU B 211     -37.255   0.197 -19.417  1.00 67.37           C  
ATOM   2925  N   ARG B 212     -36.594   0.914 -15.493  1.00 63.74           N  
ATOM   2926  CA  ARG B 212     -36.240  -0.365 -14.875  1.00 64.18           C  
ATOM   2927  C   ARG B 212     -36.899  -0.606 -13.515  1.00 64.69           C  
ATOM   2928  O   ARG B 212     -36.632  -1.614 -12.862  1.00 63.97           O  
ATOM   2929  CB  ARG B 212     -34.715  -0.517 -14.783  1.00 64.82           C  
ATOM   2930  CG  ARG B 212     -34.022  -0.452 -16.135  1.00 66.72           C  
ATOM   2931  CD  ARG B 212     -32.681  -1.167 -16.147  1.00 68.14           C  
ATOM   2932  NE  ARG B 212     -32.191  -1.328 -17.518  1.00 70.51           N  
ATOM   2933  CZ  ARG B 212     -32.316  -2.436 -18.251  1.00 70.10           C  
ATOM   2934  NH1 ARG B 212     -32.907  -3.519 -17.753  1.00 68.79           N  
ATOM   2935  NH2 ARG B 212     -31.837  -2.464 -19.488  1.00 68.70           N  
ATOM   2936  N   ASP B 213     -37.760   0.320 -13.100  1.00 66.59           N  
ATOM   2937  CA  ASP B 213     -38.553   0.170 -11.883  1.00 67.30           C  
ATOM   2938  C   ASP B 213     -39.753  -0.724 -12.196  1.00 67.67           C  
ATOM   2939  O   ASP B 213     -40.734  -0.268 -12.789  1.00 68.17           O  
ATOM   2940  CB  ASP B 213     -39.011   1.545 -11.384  1.00 68.50           C  
ATOM   2941  CG  ASP B 213     -39.496   1.526  -9.944  1.00 69.70           C  
ATOM   2942  OD1 ASP B 213     -39.696   0.429  -9.376  1.00 70.68           O  
ATOM   2943  OD2 ASP B 213     -39.676   2.624  -9.376  1.00 68.80           O  
ATOM   2944  N   ILE B 214     -39.666  -1.996 -11.809  1.00 67.80           N  
ATOM   2945  CA  ILE B 214     -40.660  -3.002 -12.214  1.00 67.72           C  
ATOM   2946  C   ILE B 214     -41.361  -3.666 -11.026  1.00 66.07           C  
ATOM   2947  O   ILE B 214     -42.439  -4.244 -11.176  1.00 63.88           O  
ATOM   2948  CB  ILE B 214     -40.036  -4.109 -13.101  1.00 68.84           C  
ATOM   2949  CG1 ILE B 214     -38.897  -3.555 -13.966  1.00 70.77           C  
ATOM   2950  CG2 ILE B 214     -41.097  -4.735 -13.992  1.00 69.12           C  
ATOM   2951  CD1 ILE B 214     -37.801  -4.556 -14.279  1.00 72.31           C  
ATOM   2952  N   GLY B 215     -40.744  -3.579  -9.852  1.00 67.01           N  
ATOM   2953  CA  GLY B 215     -41.247  -4.255  -8.661  1.00 68.33           C  
ATOM   2954  C   GLY B 215     -40.288  -5.317  -8.152  1.00 69.85           C  
ATOM   2955  O   GLY B 215     -39.157  -5.431  -8.632  1.00 70.52           O  
ATOM   2956  N   ALA B 216     -40.747  -6.096  -7.175  1.00 70.08           N  
ATOM   2957  CA  ALA B 216     -39.937  -7.140  -6.551  1.00 69.81           C  
ATOM   2958  C   ALA B 216     -40.823  -8.237  -5.966  1.00 70.87           C  
ATOM   2959  O   ALA B 216     -41.957  -7.975  -5.555  1.00 72.62           O  
ATOM   2960  CB  ALA B 216     -39.047  -6.542  -5.470  1.00 68.64           C  
ATOM   2961  N   GLY B 217     -40.298  -9.461  -5.929  1.00 70.30           N  
ATOM   2962  CA  GLY B 217     -41.022 -10.611  -5.383  1.00 67.92           C  
ATOM   2963  C   GLY B 217     -42.291 -10.894  -6.161  1.00 66.35           C  
ATOM   2964  O   GLY B 217     -42.271 -10.923  -7.393  1.00 66.09           O  
ATOM   2965  N   LYS B 218     -43.394 -11.093  -5.438  1.00 64.85           N  
ATOM   2966  CA  LYS B 218     -44.713 -11.254  -6.052  1.00 63.68           C  
ATOM   2967  C   LYS B 218     -45.127 -10.009  -6.828  1.00 64.79           C  
ATOM   2968  O   LYS B 218     -45.956 -10.082  -7.737  1.00 65.62           O  
ATOM   2969  CB  LYS B 218     -45.773 -11.578  -4.997  1.00 61.72           C  
ATOM   2970  CG  LYS B 218     -46.296 -13.002  -5.055  1.00 60.96           C  
ATOM   2971  CD  LYS B 218     -47.673 -13.099  -4.412  1.00 60.95           C  
ATOM   2972  CE  LYS B 218     -48.337 -14.440  -4.696  1.00 59.96           C  
ATOM   2973  NZ  LYS B 218     -49.743 -14.516  -4.206  1.00 58.10           N  
ATOM   2974  N   GLY B 219     -44.538  -8.872  -6.465  1.00 65.67           N  
ATOM   2975  CA  GLY B 219     -44.865  -7.593  -7.081  1.00 67.33           C  
ATOM   2976  C   GLY B 219     -44.054  -7.242  -8.314  1.00 68.52           C  
ATOM   2977  O   GLY B 219     -44.220  -6.151  -8.866  1.00 70.04           O  
ATOM   2978  N   LYS B 220     -43.177  -8.150  -8.748  1.00 67.94           N  
ATOM   2979  CA  LYS B 220     -42.391  -7.926  -9.964  1.00 66.98           C  
ATOM   2980  C   LYS B 220     -43.269  -8.041 -11.209  1.00 67.79           C  
ATOM   2981  O   LYS B 220     -44.047  -8.993 -11.344  1.00 67.72           O  
ATOM   2982  CB  LYS B 220     -41.194  -8.878 -10.066  1.00 65.26           C  
ATOM   2983  CG  LYS B 220     -40.101  -8.352 -10.992  1.00 63.55           C  
ATOM   2984  CD  LYS B 220     -39.490  -9.433 -11.870  1.00 61.06           C  
ATOM   2985  CE  LYS B 220     -38.185  -9.961 -11.298  1.00 60.05           C  
ATOM   2986  NZ  LYS B 220     -37.382 -10.646 -12.348  1.00 58.49           N  
ATOM   2987  N   TYR B 221     -43.114  -7.066 -12.109  1.00 67.99           N  
ATOM   2988  CA  TYR B 221     -43.946  -6.887 -13.313  1.00 67.60           C  
ATOM   2989  C   TYR B 221     -45.311  -6.267 -13.005  1.00 65.86           C  
ATOM   2990  O   TYR B 221     -46.206  -6.253 -13.853  1.00 66.37           O  
ATOM   2991  CB  TYR B 221     -44.084  -8.183 -14.131  1.00 68.91           C  
ATOM   2992  CG  TYR B 221     -42.786  -8.659 -14.737  1.00 71.23           C  
ATOM   2993  CD1 TYR B 221     -42.042  -7.826 -15.576  1.00 73.36           C  
ATOM   2994  CD2 TYR B 221     -42.303  -9.940 -14.482  1.00 71.50           C  
ATOM   2995  CE1 TYR B 221     -40.846  -8.251 -16.134  1.00 74.92           C  
ATOM   2996  CE2 TYR B 221     -41.109 -10.377 -15.040  1.00 74.38           C  
ATOM   2997  CZ  TYR B 221     -40.385  -9.529 -15.866  1.00 75.57           C  
ATOM   2998  OH  TYR B 221     -39.198  -9.949 -16.428  1.00 75.31           O  
ATOM   2999  N   TYR B 222     -45.451  -5.738 -11.793  1.00 63.19           N  
ATOM   3000  CA  TYR B 222     -46.712  -5.160 -11.343  1.00 61.56           C  
ATOM   3001  C   TYR B 222     -46.581  -3.688 -10.927  1.00 59.16           C  
ATOM   3002  O   TYR B 222     -47.476  -3.136 -10.285  1.00 58.40           O  
ATOM   3003  CB  TYR B 222     -47.302  -6.004 -10.206  1.00 62.02           C  
ATOM   3004  CG  TYR B 222     -47.958  -7.291 -10.655  1.00 62.65           C  
ATOM   3005  CD1 TYR B 222     -47.221  -8.472 -10.778  1.00 62.48           C  
ATOM   3006  CD2 TYR B 222     -49.321  -7.332 -10.948  1.00 62.76           C  
ATOM   3007  CE1 TYR B 222     -47.824  -9.654 -11.185  1.00 62.22           C  
ATOM   3008  CE2 TYR B 222     -49.932  -8.507 -11.355  1.00 63.10           C  
ATOM   3009  CZ  TYR B 222     -49.182  -9.664 -11.472  1.00 62.76           C  
ATOM   3010  OH  TYR B 222     -49.797 -10.827 -11.877  1.00 62.62           O  
ATOM   3011  N   ALA B 223     -45.467  -3.061 -11.292  1.00 56.67           N  
ATOM   3012  CA  ALA B 223     -45.261  -1.638 -11.045  1.00 54.99           C  
ATOM   3013  C   ALA B 223     -44.799  -0.942 -12.321  1.00 55.13           C  
ATOM   3014  O   ALA B 223     -43.601  -0.793 -12.566  1.00 56.86           O  
ATOM   3015  CB  ALA B 223     -44.261  -1.425  -9.920  1.00 54.99           C  
ATOM   3016  N   VAL B 224     -45.765  -0.525 -13.132  1.00 53.84           N  
ATOM   3017  CA  VAL B 224     -45.497   0.139 -14.405  1.00 52.27           C  
ATOM   3018  C   VAL B 224     -45.008   1.572 -14.175  1.00 52.24           C  
ATOM   3019  O   VAL B 224     -45.486   2.261 -13.273  1.00 52.71           O  
ATOM   3020  CB  VAL B 224     -46.761   0.156 -15.292  1.00 51.92           C  
ATOM   3021  CG1 VAL B 224     -46.417   0.552 -16.721  1.00 52.29           C  
ATOM   3022  CG2 VAL B 224     -47.452  -1.201 -15.268  1.00 51.36           C  
ATOM   3023  N   ASN B 225     -44.048   2.007 -14.986  1.00 51.79           N  
ATOM   3024  CA  ASN B 225     -43.516   3.363 -14.899  1.00 52.11           C  
ATOM   3025  C   ASN B 225     -43.170   3.938 -16.262  1.00 52.44           C  
ATOM   3026  O   ASN B 225     -42.528   3.276 -17.075  1.00 53.53           O  
ATOM   3027  CB  ASN B 225     -42.290   3.406 -13.985  1.00 52.78           C  
ATOM   3028  CG  ASN B 225     -42.658   3.378 -12.516  1.00 53.60           C  
ATOM   3029  OD1 ASN B 225     -42.313   2.440 -11.795  1.00 55.09           O  
ATOM   3030  ND2 ASN B 225     -43.372   4.402 -12.066  1.00 53.14           N  
ATOM   3031  N   TYR B 226     -43.599   5.174 -16.502  1.00 52.09           N  
ATOM   3032  CA  TYR B 226     -43.337   5.849 -17.764  1.00 51.87           C  
ATOM   3033  C   TYR B 226     -42.566   7.145 -17.519  1.00 52.47           C  
ATOM   3034  O   TYR B 226     -43.174   8.205 -17.346  1.00 53.45           O  
ATOM   3035  CB  TYR B 226     -44.651   6.143 -18.493  1.00 51.74           C  
ATOM   3036  CG  TYR B 226     -44.569   6.043 -20.002  1.00 52.12           C  
ATOM   3037  CD1 TYR B 226     -43.778   6.921 -20.745  1.00 52.80           C  
ATOM   3038  CD2 TYR B 226     -45.300   5.078 -20.688  1.00 52.28           C  
ATOM   3039  CE1 TYR B 226     -43.708   6.828 -22.128  1.00 53.29           C  
ATOM   3040  CE2 TYR B 226     -45.237   4.975 -22.068  1.00 52.97           C  
ATOM   3041  CZ  TYR B 226     -44.442   5.851 -22.784  1.00 53.51           C  
ATOM   3042  OH  TYR B 226     -44.383   5.746 -24.156  1.00 53.86           O  
ATOM   3043  N   PRO B 227     -41.221   7.064 -17.493  1.00 52.45           N  
ATOM   3044  CA  PRO B 227     -40.388   8.257 -17.303  1.00 52.69           C  
ATOM   3045  C   PRO B 227     -40.497   9.215 -18.488  1.00 53.50           C  
ATOM   3046  O   PRO B 227     -40.544   8.771 -19.637  1.00 53.90           O  
ATOM   3047  CB  PRO B 227     -38.971   7.687 -17.199  1.00 52.38           C  
ATOM   3048  CG  PRO B 227     -39.036   6.358 -17.867  1.00 52.44           C  
ATOM   3049  CD  PRO B 227     -40.414   5.836 -17.607  1.00 51.47           C  
ATOM   3050  N   LEU B 228     -40.548  10.516 -18.202  1.00 53.74           N  
ATOM   3051  CA  LEU B 228     -40.747  11.530 -19.241  1.00 53.93           C  
ATOM   3052  C   LEU B 228     -39.834  12.746 -19.077  1.00 54.80           C  
ATOM   3053  O   LEU B 228     -39.389  13.062 -17.972  1.00 54.54           O  
ATOM   3054  CB  LEU B 228     -42.215  11.976 -19.278  1.00 53.40           C  
ATOM   3055  CG  LEU B 228     -43.287  10.923 -19.588  1.00 53.27           C  
ATOM   3056  CD1 LEU B 228     -44.678  11.411 -19.211  1.00 52.45           C  
ATOM   3057  CD2 LEU B 228     -43.244  10.520 -21.052  1.00 53.61           C  
ATOM   3058  N   ARG B 229     -39.554  13.412 -20.194  1.00 55.52           N  
ATOM   3059  CA  ARG B 229     -38.820  14.673 -20.192  1.00 57.12           C  
ATOM   3060  C   ARG B 229     -39.784  15.860 -20.236  1.00 56.77           C  
ATOM   3061  O   ARG B 229     -40.999  15.683 -20.156  1.00 58.30           O  
ATOM   3062  CB  ARG B 229     -37.839  14.740 -21.367  1.00 59.64           C  
ATOM   3063  CG  ARG B 229     -36.462  14.154 -21.079  1.00 61.90           C  
ATOM   3064  CD  ARG B 229     -36.240  12.814 -21.763  1.00 63.47           C  
ATOM   3065  NE  ARG B 229     -36.395  12.908 -23.217  1.00 66.52           N  
ATOM   3066  CZ  ARG B 229     -35.704  12.195 -24.105  1.00 68.62           C  
ATOM   3067  NH1 ARG B 229     -34.778  11.331 -23.703  1.00 70.72           N  
ATOM   3068  NH2 ARG B 229     -35.928  12.358 -25.405  1.00 67.71           N  
ATOM   3069  N   ASP B 230     -39.233  17.064 -20.371  1.00 55.43           N  
ATOM   3070  CA  ASP B 230     -40.012  18.301 -20.361  1.00 53.94           C  
ATOM   3071  C   ASP B 230     -41.005  18.447 -21.515  1.00 52.72           C  
ATOM   3072  O   ASP B 230     -40.889  17.777 -22.540  1.00 53.43           O  
ATOM   3073  CB  ASP B 230     -39.070  19.510 -20.361  1.00 54.82           C  
ATOM   3074  CG  ASP B 230     -38.623  19.911 -18.968  1.00 55.50           C  
ATOM   3075  OD1 ASP B 230     -39.071  19.285 -17.984  1.00 55.68           O  
ATOM   3076  OD2 ASP B 230     -37.823  20.864 -18.860  1.00 55.56           O  
ATOM   3077  N   GLY B 231     -41.992  19.317 -21.308  1.00 50.91           N  
ATOM   3078  CA  GLY B 231     -42.814  19.876 -22.382  1.00 48.67           C  
ATOM   3079  C   GLY B 231     -43.778  18.982 -23.134  1.00 46.85           C  
ATOM   3080  O   GLY B 231     -44.180  19.317 -24.251  1.00 46.67           O  
ATOM   3081  N   ILE B 232     -44.168  17.866 -22.523  1.00 45.19           N  
ATOM   3082  CA  ILE B 232     -45.072  16.908 -23.162  1.00 45.07           C  
ATOM   3083  C   ILE B 232     -46.433  17.536 -23.519  1.00 45.93           C  
ATOM   3084  O   ILE B 232     -47.003  18.294 -22.731  1.00 46.06           O  
ATOM   3085  CB  ILE B 232     -45.217  15.613 -22.319  1.00 44.73           C  
ATOM   3086  CG1 ILE B 232     -45.917  14.506 -23.120  1.00 44.14           C  
ATOM   3087  CG2 ILE B 232     -45.918  15.888 -20.995  1.00 45.30           C  
ATOM   3088  CD1 ILE B 232     -45.618  13.102 -22.642  1.00 43.39           C  
ATOM   3089  N   ASP B 233     -46.915  17.232 -24.726  1.00 47.03           N  
ATOM   3090  CA  ASP B 233     -48.191  17.733 -25.244  1.00 47.22           C  
ATOM   3091  C   ASP B 233     -49.344  16.895 -24.730  1.00 47.37           C  
ATOM   3092  O   ASP B 233     -49.138  15.804 -24.198  1.00 45.80           O  
ATOM   3093  CB  ASP B 233     -48.234  17.646 -26.778  1.00 48.48           C  
ATOM   3094  CG  ASP B 233     -47.048  18.299 -27.447  1.00 49.73           C  
ATOM   3095  OD1 ASP B 233     -46.738  19.472 -27.138  1.00 51.03           O  
ATOM   3096  OD2 ASP B 233     -46.434  17.633 -28.307  1.00 50.26           O  
ATOM   3097  N   ASP B 234     -50.561  17.402 -24.922  1.00 48.48           N  
ATOM   3098  CA  ASP B 234     -51.764  16.590 -24.800  1.00 49.70           C  
ATOM   3099  C   ASP B 234     -51.700  15.462 -25.816  1.00 51.04           C  
ATOM   3100  O   ASP B 234     -52.007  14.313 -25.494  1.00 52.81           O  
ATOM   3101  CB  ASP B 234     -53.017  17.424 -25.059  1.00 49.98           C  
ATOM   3102  CG  ASP B 234     -53.196  18.537 -24.053  1.00 51.13           C  
ATOM   3103  OD1 ASP B 234     -53.036  18.286 -22.841  1.00 52.13           O  
ATOM   3104  OD2 ASP B 234     -53.509  19.667 -24.479  1.00 52.12           O  
ATOM   3105  N   GLU B 235     -51.285  15.801 -27.036  1.00 51.40           N  
ATOM   3106  CA  GLU B 235     -51.221  14.844 -28.142  1.00 51.96           C  
ATOM   3107  C   GLU B 235     -50.207  13.730 -27.902  1.00 50.18           C  
ATOM   3108  O   GLU B 235     -50.502  12.562 -28.153  1.00 49.54           O  
ATOM   3109  CB  GLU B 235     -50.935  15.553 -29.469  1.00 54.27           C  
ATOM   3110  CG  GLU B 235     -52.046  16.488 -29.934  1.00 56.67           C  
ATOM   3111  CD  GLU B 235     -51.823  17.940 -29.541  1.00 58.30           C  
ATOM   3112  OE1 GLU B 235     -50.782  18.251 -28.913  1.00 58.08           O  
ATOM   3113  OE2 GLU B 235     -52.698  18.775 -29.873  1.00 59.11           O  
ATOM   3114  N   SER B 236     -49.021  14.092 -27.416  1.00 49.14           N  
ATOM   3115  CA  SER B 236     -48.009  13.102 -27.049  1.00 48.99           C  
ATOM   3116  C   SER B 236     -48.532  12.212 -25.927  1.00 49.80           C  
ATOM   3117  O   SER B 236     -48.488  10.984 -26.033  1.00 50.36           O  
ATOM   3118  CB  SER B 236     -46.707  13.777 -26.608  1.00 48.39           C  
ATOM   3119  OG  SER B 236     -46.285  14.759 -27.534  1.00 48.51           O  
ATOM   3120  N   TYR B 237     -49.042  12.850 -24.871  1.00 49.93           N  
ATOM   3121  CA  TYR B 237     -49.538  12.172 -23.672  1.00 49.18           C  
ATOM   3122  C   TYR B 237     -50.657  11.187 -23.983  1.00 49.04           C  
ATOM   3123  O   TYR B 237     -50.613  10.042 -23.541  1.00 48.59           O  
ATOM   3124  CB  TYR B 237     -50.021  13.198 -22.640  1.00 50.06           C  
ATOM   3125  CG  TYR B 237     -50.012  12.704 -21.209  1.00 50.00           C  
ATOM   3126  CD1 TYR B 237     -51.126  12.061 -20.662  1.00 49.90           C  
ATOM   3127  CD2 TYR B 237     -48.891  12.887 -20.398  1.00 49.61           C  
ATOM   3128  CE1 TYR B 237     -51.121  11.606 -19.352  1.00 50.16           C  
ATOM   3129  CE2 TYR B 237     -48.876  12.434 -19.088  1.00 50.46           C  
ATOM   3130  CZ  TYR B 237     -49.994  11.794 -18.570  1.00 50.58           C  
ATOM   3131  OH  TYR B 237     -49.981  11.344 -17.269  1.00 50.35           O  
ATOM   3132  N   GLU B 238     -51.652  11.633 -24.745  1.00 49.73           N  
ATOM   3133  CA  GLU B 238     -52.775  10.779 -25.114  1.00 51.71           C  
ATOM   3134  C   GLU B 238     -52.294   9.544 -25.868  1.00 51.13           C  
ATOM   3135  O   GLU B 238     -52.663   8.423 -25.520  1.00 52.04           O  
ATOM   3136  CB  GLU B 238     -53.801  11.547 -25.954  1.00 54.76           C  
ATOM   3137  CG  GLU B 238     -55.092  10.777 -26.208  1.00 57.67           C  
ATOM   3138  CD  GLU B 238     -55.963  11.405 -27.283  1.00 59.75           C  
ATOM   3139  OE1 GLU B 238     -55.440  11.714 -28.380  1.00 59.96           O  
ATOM   3140  OE2 GLU B 238     -57.178  11.577 -27.034  1.00 60.63           O  
ATOM   3141  N   ALA B 239     -51.455   9.763 -26.879  1.00 50.62           N  
ATOM   3142  CA  ALA B 239     -50.947   8.689 -27.735  1.00 50.27           C  
ATOM   3143  C   ALA B 239     -50.032   7.700 -27.005  1.00 50.36           C  
ATOM   3144  O   ALA B 239     -49.645   6.678 -27.577  1.00 50.76           O  
ATOM   3145  CB  ALA B 239     -50.243   9.269 -28.953  1.00 50.38           C  
ATOM   3146  N   ILE B 240     -49.684   8.004 -25.755  1.00 49.85           N  
ATOM   3147  CA  ILE B 240     -48.946   7.050 -24.913  1.00 49.05           C  
ATOM   3148  C   ILE B 240     -49.758   6.545 -23.710  1.00 48.76           C  
ATOM   3149  O   ILE B 240     -49.451   5.492 -23.153  1.00 49.03           O  
ATOM   3150  CB  ILE B 240     -47.536   7.561 -24.487  1.00 48.20           C  
ATOM   3151  CG1 ILE B 240     -47.606   8.815 -23.613  1.00 47.33           C  
ATOM   3152  CG2 ILE B 240     -46.655   7.808 -25.702  1.00 49.50           C  
ATOM   3153  CD1 ILE B 240     -47.222   8.573 -22.171  1.00 46.91           C  
ATOM   3154  N   PHE B 241     -50.797   7.286 -23.330  1.00 47.92           N  
ATOM   3155  CA  PHE B 241     -51.613   6.927 -22.170  1.00 46.90           C  
ATOM   3156  C   PHE B 241     -52.655   5.862 -22.492  1.00 46.95           C  
ATOM   3157  O   PHE B 241     -52.798   4.889 -21.748  1.00 46.81           O  
ATOM   3158  CB  PHE B 241     -52.292   8.162 -21.571  1.00 46.26           C  
ATOM   3159  CG  PHE B 241     -53.122   7.866 -20.355  1.00 45.55           C  
ATOM   3160  CD1 PHE B 241     -52.525   7.728 -19.107  1.00 45.48           C  
ATOM   3161  CD2 PHE B 241     -54.501   7.721 -20.456  1.00 45.48           C  
ATOM   3162  CE1 PHE B 241     -53.287   7.452 -17.983  1.00 45.51           C  
ATOM   3163  CE2 PHE B 241     -55.270   7.445 -19.338  1.00 45.30           C  
ATOM   3164  CZ  PHE B 241     -54.662   7.314 -18.099  1.00 45.68           C  
ATOM   3165  N   LYS B 242     -53.385   6.057 -23.588  1.00 46.73           N  
ATOM   3166  CA  LYS B 242     -54.419   5.106 -24.007  1.00 47.13           C  
ATOM   3167  C   LYS B 242     -53.865   3.711 -24.368  1.00 47.35           C  
ATOM   3168  O   LYS B 242     -54.380   2.708 -23.861  1.00 47.22           O  
ATOM   3169  CB  LYS B 242     -55.279   5.674 -25.143  1.00 46.89           C  
ATOM   3170  CG  LYS B 242     -56.193   6.813 -24.720  1.00 47.49           C  
ATOM   3171  CD  LYS B 242     -57.056   7.293 -25.876  1.00 48.29           C  
ATOM   3172  CE  LYS B 242     -57.968   8.432 -25.446  1.00 48.70           C  
ATOM   3173  NZ  LYS B 242     -58.778   8.957 -26.580  1.00 49.00           N  
ATOM   3174  N   PRO B 243     -52.810   3.641 -25.222  1.00 46.77           N  
ATOM   3175  CA  PRO B 243     -52.278   2.320 -25.574  1.00 45.28           C  
ATOM   3176  C   PRO B 243     -51.828   1.529 -24.349  1.00 44.74           C  
ATOM   3177  O   PRO B 243     -52.151   0.348 -24.233  1.00 45.00           O  
ATOM   3178  CB  PRO B 243     -51.073   2.651 -26.462  1.00 44.75           C  
ATOM   3179  CG  PRO B 243     -51.366   4.001 -27.007  1.00 44.70           C  
ATOM   3180  CD  PRO B 243     -52.041   4.716 -25.879  1.00 45.50           C  
ATOM   3181  N   VAL B 244     -51.109   2.189 -23.441  1.00 44.20           N  
ATOM   3182  CA  VAL B 244     -50.599   1.554 -22.227  1.00 44.13           C  
ATOM   3183  C   VAL B 244     -51.732   1.083 -21.308  1.00 44.86           C  
ATOM   3184  O   VAL B 244     -51.743  -0.075 -20.889  1.00 45.34           O  
ATOM   3185  CB  VAL B 244     -49.607   2.471 -21.468  1.00 43.62           C  
ATOM   3186  CG1 VAL B 244     -49.314   1.936 -20.072  1.00 43.52           C  
ATOM   3187  CG2 VAL B 244     -48.311   2.616 -22.251  1.00 42.72           C  
ATOM   3188  N   MET B 245     -52.685   1.967 -21.014  1.00 45.42           N  
ATOM   3189  CA  MET B 245     -53.780   1.622 -20.101  1.00 46.27           C  
ATOM   3190  C   MET B 245     -54.696   0.530 -20.648  1.00 46.73           C  
ATOM   3191  O   MET B 245     -55.177  -0.308 -19.884  1.00 47.75           O  
ATOM   3192  CB  MET B 245     -54.601   2.854 -19.688  1.00 46.51           C  
ATOM   3193  CG  MET B 245     -53.866   3.889 -18.837  1.00 46.78           C  
ATOM   3194  SD  MET B 245     -52.703   3.299 -17.581  1.00 47.10           S  
ATOM   3195  CE  MET B 245     -53.742   2.272 -16.545  1.00 46.21           C  
ATOM   3196  N   SER B 246     -54.928   0.537 -21.961  1.00 46.80           N  
ATOM   3197  CA  SER B 246     -55.692  -0.527 -22.615  1.00 47.00           C  
ATOM   3198  C   SER B 246     -55.048  -1.882 -22.351  1.00 48.33           C  
ATOM   3199  O   SER B 246     -55.734  -2.845 -22.007  1.00 49.51           O  
ATOM   3200  CB  SER B 246     -55.786  -0.287 -24.119  1.00 45.98           C  
ATOM   3201  OG  SER B 246     -56.503   0.897 -24.389  1.00 45.58           O  
ATOM   3202  N   LYS B 247     -53.726  -1.934 -22.506  1.00 48.94           N  
ATOM   3203  CA  LYS B 247     -52.946  -3.136 -22.241  1.00 49.80           C  
ATOM   3204  C   LYS B 247     -52.987  -3.506 -20.760  1.00 49.44           C  
ATOM   3205  O   LYS B 247     -53.036  -4.688 -20.415  1.00 50.81           O  
ATOM   3206  CB  LYS B 247     -51.497  -2.944 -22.706  1.00 50.96           C  
ATOM   3207  CG  LYS B 247     -50.654  -4.212 -22.731  1.00 52.95           C  
ATOM   3208  CD  LYS B 247     -51.075  -5.162 -23.843  1.00 55.47           C  
ATOM   3209  CE  LYS B 247     -50.234  -6.430 -23.824  1.00 57.51           C  
ATOM   3210  NZ  LYS B 247     -50.724  -7.436 -24.806  1.00 58.24           N  
ATOM   3211  N   VAL B 248     -52.971  -2.497 -19.892  1.00 48.16           N  
ATOM   3212  CA  VAL B 248     -53.035  -2.730 -18.455  1.00 48.43           C  
ATOM   3213  C   VAL B 248     -54.361  -3.389 -18.098  1.00 50.51           C  
ATOM   3214  O   VAL B 248     -54.383  -4.410 -17.414  1.00 52.01           O  
ATOM   3215  CB  VAL B 248     -52.829  -1.434 -17.642  1.00 47.83           C  
ATOM   3216  CG1 VAL B 248     -53.142  -1.659 -16.170  1.00 46.83           C  
ATOM   3217  CG2 VAL B 248     -51.404  -0.929 -17.801  1.00 47.74           C  
ATOM   3218  N   MET B 249     -55.459  -2.814 -18.580  1.00 52.59           N  
ATOM   3219  CA  MET B 249     -56.787  -3.365 -18.332  1.00 53.91           C  
ATOM   3220  C   MET B 249     -56.892  -4.774 -18.899  1.00 55.71           C  
ATOM   3221  O   MET B 249     -57.441  -5.669 -18.260  1.00 57.48           O  
ATOM   3222  CB  MET B 249     -57.867  -2.470 -18.937  1.00 54.16           C  
ATOM   3223  CG  MET B 249     -57.990  -1.100 -18.287  1.00 55.37           C  
ATOM   3224  SD  MET B 249     -58.591  -1.166 -16.588  1.00 56.03           S  
ATOM   3225  CE  MET B 249     -59.029   0.550 -16.312  1.00 56.39           C  
ATOM   3226  N   GLU B 250     -56.343  -4.960 -20.096  1.00 57.21           N  
ATOM   3227  CA  GLU B 250     -56.340  -6.250 -20.777  1.00 58.64           C  
ATOM   3228  C   GLU B 250     -55.612  -7.323 -19.961  1.00 58.48           C  
ATOM   3229  O   GLU B 250     -56.094  -8.449 -19.838  1.00 59.49           O  
ATOM   3230  CB  GLU B 250     -55.703  -6.098 -22.161  1.00 60.22           C  
ATOM   3231  CG  GLU B 250     -55.842  -7.300 -23.083  1.00 62.53           C  
ATOM   3232  CD  GLU B 250     -54.953  -7.186 -24.310  1.00 63.81           C  
ATOM   3233  OE1 GLU B 250     -55.200  -6.294 -25.155  1.00 63.54           O  
ATOM   3234  OE2 GLU B 250     -54.003  -7.990 -24.426  1.00 63.76           O  
ATOM   3235  N   MET B 251     -54.462  -6.964 -19.396  1.00 57.92           N  
ATOM   3236  CA  MET B 251     -53.636  -7.921 -18.662  1.00 57.83           C  
ATOM   3237  C   MET B 251     -53.982  -8.042 -17.182  1.00 57.13           C  
ATOM   3238  O   MET B 251     -54.277  -9.136 -16.702  1.00 57.32           O  
ATOM   3239  CB  MET B 251     -52.144  -7.619 -18.852  1.00 57.83           C  
ATOM   3240  CG  MET B 251     -51.417  -8.604 -19.760  1.00 60.33           C  
ATOM   3241  SD  MET B 251     -51.975  -8.663 -21.477  1.00 62.84           S  
ATOM   3242  CE  MET B 251     -53.275  -9.898 -21.414  1.00 60.59           C  
ATOM   3243  N   PHE B 252     -53.953  -6.915 -16.472  1.00 55.99           N  
ATOM   3244  CA  PHE B 252     -54.153  -6.892 -15.025  1.00 53.59           C  
ATOM   3245  C   PHE B 252     -55.610  -7.110 -14.607  1.00 52.82           C  
ATOM   3246  O   PHE B 252     -55.870  -7.484 -13.466  1.00 53.18           O  
ATOM   3247  CB  PHE B 252     -53.588  -5.594 -14.431  1.00 53.55           C  
ATOM   3248  CG  PHE B 252     -53.694  -5.505 -12.933  1.00 54.03           C  
ATOM   3249  CD1 PHE B 252     -52.945  -6.342 -12.113  1.00 53.98           C  
ATOM   3250  CD2 PHE B 252     -54.547  -4.580 -12.340  1.00 53.96           C  
ATOM   3251  CE1 PHE B 252     -53.045  -6.257 -10.731  1.00 54.58           C  
ATOM   3252  CE2 PHE B 252     -54.650  -4.488 -10.960  1.00 54.07           C  
ATOM   3253  CZ  PHE B 252     -53.897  -5.328 -10.154  1.00 54.37           C  
ATOM   3254  N   GLN B 253     -56.546  -6.873 -15.530  1.00 52.21           N  
ATOM   3255  CA  GLN B 253     -57.976  -7.201 -15.345  1.00 51.80           C  
ATOM   3256  C   GLN B 253     -58.570  -6.746 -14.001  1.00 50.60           C  
ATOM   3257  O   GLN B 253     -59.133  -7.563 -13.270  1.00 50.33           O  
ATOM   3258  CB  GLN B 253     -58.193  -8.715 -15.506  1.00 53.56           C  
ATOM   3259  CG  GLN B 253     -57.674  -9.316 -16.806  1.00 54.31           C  
ATOM   3260  CD  GLN B 253     -58.787  -9.703 -17.754  1.00 54.02           C  
ATOM   3261  OE1 GLN B 253     -59.710 -10.429 -17.381  1.00 53.56           O  
ATOM   3262  NE2 GLN B 253     -58.703  -9.228 -18.992  1.00 54.48           N  
ATOM   3263  N   PRO B 254     -58.459  -5.445 -13.673  1.00 50.13           N  
ATOM   3264  CA  PRO B 254     -58.849  -5.018 -12.326  1.00 49.75           C  
ATOM   3265  C   PRO B 254     -60.359  -4.914 -12.150  1.00 49.53           C  
ATOM   3266  O   PRO B 254     -61.096  -4.889 -13.141  1.00 49.98           O  
ATOM   3267  CB  PRO B 254     -58.211  -3.636 -12.205  1.00 49.79           C  
ATOM   3268  CG  PRO B 254     -58.183  -3.118 -13.601  1.00 49.92           C  
ATOM   3269  CD  PRO B 254     -58.087  -4.301 -14.528  1.00 50.01           C  
ATOM   3270  N   SER B 255     -60.806  -4.857 -10.897  1.00 48.51           N  
ATOM   3271  CA  SER B 255     -62.233  -4.731 -10.591  1.00 48.04           C  
ATOM   3272  C   SER B 255     -62.565  -3.426  -9.857  1.00 46.56           C  
ATOM   3273  O   SER B 255     -63.725  -3.165  -9.531  1.00 46.21           O  
ATOM   3274  CB  SER B 255     -62.732  -5.950  -9.806  1.00 48.78           C  
ATOM   3275  OG  SER B 255     -62.178  -5.986  -8.504  1.00 49.76           O  
ATOM   3276  N   ALA B 256     -61.534  -2.623  -9.601  1.00 45.43           N  
ATOM   3277  CA  ALA B 256     -61.675  -1.279  -9.033  1.00 43.69           C  
ATOM   3278  C   ALA B 256     -60.469  -0.426  -9.421  1.00 43.01           C  
ATOM   3279  O   ALA B 256     -59.326  -0.879  -9.338  1.00 44.20           O  
ATOM   3280  CB  ALA B 256     -61.815  -1.343  -7.520  1.00 42.73           C  
ATOM   3281  N   VAL B 257     -60.727   0.804  -9.856  1.00 41.91           N  
ATOM   3282  CA  VAL B 257     -59.653   1.727 -10.234  1.00 40.91           C  
ATOM   3283  C   VAL B 257     -59.541   2.867  -9.221  1.00 40.06           C  
ATOM   3284  O   VAL B 257     -60.543   3.312  -8.661  1.00 41.00           O  
ATOM   3285  CB  VAL B 257     -59.859   2.319 -11.650  1.00 40.66           C  
ATOM   3286  CG1 VAL B 257     -58.608   3.051 -12.110  1.00 40.25           C  
ATOM   3287  CG2 VAL B 257     -60.212   1.231 -12.651  1.00 40.43           C  
ATOM   3288  N   VAL B 258     -58.317   3.321  -8.977  1.00 38.36           N  
ATOM   3289  CA  VAL B 258     -58.083   4.499  -8.156  1.00 37.59           C  
ATOM   3290  C   VAL B 258     -57.199   5.456  -8.942  1.00 37.81           C  
ATOM   3291  O   VAL B 258     -55.999   5.226  -9.101  1.00 38.65           O  
ATOM   3292  CB  VAL B 258     -57.445   4.140  -6.799  1.00 37.38           C  
ATOM   3293  CG1 VAL B 258     -56.947   5.386  -6.080  1.00 37.34           C  
ATOM   3294  CG2 VAL B 258     -58.445   3.395  -5.930  1.00 37.21           C  
ATOM   3295  N   LEU B 259     -57.806   6.521  -9.449  1.00 37.47           N  
ATOM   3296  CA  LEU B 259     -57.086   7.484 -10.263  1.00 37.21           C  
ATOM   3297  C   LEU B 259     -56.689   8.704  -9.449  1.00 37.20           C  
ATOM   3298  O   LEU B 259     -57.540   9.416  -8.918  1.00 37.11           O  
ATOM   3299  CB  LEU B 259     -57.921   7.894 -11.481  1.00 37.66           C  
ATOM   3300  CG  LEU B 259     -57.350   8.956 -12.431  1.00 37.95           C  
ATOM   3301  CD1 LEU B 259     -56.064   8.501 -13.111  1.00 37.71           C  
ATOM   3302  CD2 LEU B 259     -58.394   9.339 -13.465  1.00 37.96           C  
ATOM   3303  N   GLN B 260     -55.385   8.929  -9.348  1.00 37.63           N  
ATOM   3304  CA  GLN B 260     -54.859  10.142  -8.743  1.00 37.89           C  
ATOM   3305  C   GLN B 260     -54.707  11.181  -9.851  1.00 37.67           C  
ATOM   3306  O   GLN B 260     -53.951  10.978 -10.801  1.00 38.05           O  
ATOM   3307  CB  GLN B 260     -53.519   9.856  -8.058  1.00 38.06           C  
ATOM   3308  CG  GLN B 260     -53.037  10.944  -7.106  1.00 38.42           C  
ATOM   3309  CD  GLN B 260     -52.083  11.943  -7.747  1.00 38.85           C  
ATOM   3310  OE1 GLN B 260     -51.483  12.770  -7.056  1.00 39.14           O  
ATOM   3311  NE2 GLN B 260     -51.929  11.867  -9.064  1.00 39.18           N  
ATOM   3312  N   CYS B 261     -55.434  12.285  -9.729  1.00 37.44           N  
ATOM   3313  CA  CYS B 261     -55.454  13.309 -10.765  1.00 37.37           C  
ATOM   3314  C   CYS B 261     -54.616  14.519 -10.365  1.00 37.29           C  
ATOM   3315  O   CYS B 261     -55.121  15.638 -10.288  1.00 37.39           O  
ATOM   3316  CB  CYS B 261     -56.895  13.719 -11.071  1.00 38.09           C  
ATOM   3317  SG  CYS B 261     -58.025  12.327 -11.334  1.00 40.14           S  
ATOM   3318  N   GLY B 262     -53.331  14.281 -10.108  1.00 37.47           N  
ATOM   3319  CA  GLY B 262     -52.391  15.338  -9.739  1.00 37.58           C  
ATOM   3320  C   GLY B 262     -52.364  16.433 -10.784  1.00 38.09           C  
ATOM   3321  O   GLY B 262     -52.086  16.183 -11.956  1.00 38.81           O  
ATOM   3322  N   SER B 263     -52.656  17.652 -10.349  1.00 38.54           N  
ATOM   3323  CA  SER B 263     -52.858  18.774 -11.257  1.00 38.98           C  
ATOM   3324  C   SER B 263     -51.577  19.535 -11.633  1.00 38.98           C  
ATOM   3325  O   SER B 263     -51.639  20.516 -12.383  1.00 37.73           O  
ATOM   3326  CB  SER B 263     -53.889  19.727 -10.652  1.00 39.60           C  
ATOM   3327  OG  SER B 263     -54.124  20.825 -11.508  1.00 41.40           O  
ATOM   3328  N   ASP B 264     -50.428  19.087 -11.118  1.00 39.67           N  
ATOM   3329  CA  ASP B 264     -49.133  19.747 -11.381  1.00 39.86           C  
ATOM   3330  C   ASP B 264     -48.479  19.333 -12.702  1.00 39.65           C  
ATOM   3331  O   ASP B 264     -47.451  19.889 -13.096  1.00 39.56           O  
ATOM   3332  CB  ASP B 264     -48.155  19.571 -10.208  1.00 40.29           C  
ATOM   3333  CG  ASP B 264     -48.016  18.124  -9.762  1.00 40.79           C  
ATOM   3334  OD1 ASP B 264     -48.572  17.224 -10.425  1.00 41.71           O  
ATOM   3335  OD2 ASP B 264     -47.338  17.885  -8.741  1.00 40.50           O  
ATOM   3336  N   SER B 265     -49.086  18.360 -13.378  1.00 39.89           N  
ATOM   3337  CA  SER B 265     -48.705  18.002 -14.743  1.00 39.93           C  
ATOM   3338  C   SER B 265     -49.292  18.976 -15.774  1.00 40.53           C  
ATOM   3339  O   SER B 265     -49.070  18.821 -16.974  1.00 41.41           O  
ATOM   3340  CB  SER B 265     -49.102  16.553 -15.064  1.00 39.58           C  
ATOM   3341  OG  SER B 265     -50.377  16.220 -14.540  1.00 39.13           O  
ATOM   3342  N   LEU B 266     -50.032  19.979 -15.298  1.00 40.74           N  
ATOM   3343  CA  LEU B 266     -50.612  21.010 -16.162  1.00 40.82           C  
ATOM   3344  C   LEU B 266     -49.588  22.030 -16.620  1.00 41.27           C  
ATOM   3345  O   LEU B 266     -48.590  22.279 -15.939  1.00 42.21           O  
ATOM   3346  CB  LEU B 266     -51.748  21.752 -15.457  1.00 40.84           C  
ATOM   3347  CG  LEU B 266     -53.138  21.122 -15.386  1.00 40.99           C  
ATOM   3348  CD1 LEU B 266     -54.038  22.020 -14.556  1.00 40.42           C  
ATOM   3349  CD2 LEU B 266     -53.734  20.891 -16.767  1.00 41.05           C  
ATOM   3350  N   SER B 267     -49.865  22.623 -17.777  1.00 41.48           N  
ATOM   3351  CA  SER B 267     -49.048  23.678 -18.349  1.00 41.63           C  
ATOM   3352  C   SER B 267     -49.030  24.902 -17.443  1.00 43.06           C  
ATOM   3353  O   SER B 267     -50.036  25.237 -16.816  1.00 43.88           O  
ATOM   3354  CB  SER B 267     -49.592  24.061 -19.720  1.00 40.87           C  
ATOM   3355  OG  SER B 267     -48.826  25.097 -20.299  1.00 41.31           O  
ATOM   3356  N   GLY B 268     -47.875  25.555 -17.375  1.00 44.44           N  
ATOM   3357  CA  GLY B 268     -47.704  26.761 -16.573  1.00 46.09           C  
ATOM   3358  C   GLY B 268     -47.726  26.533 -15.071  1.00 47.51           C  
ATOM   3359  O   GLY B 268     -48.001  27.462 -14.309  1.00 48.95           O  
ATOM   3360  N   ASP B 269     -47.441  25.306 -14.641  1.00 47.68           N  
ATOM   3361  CA  ASP B 269     -47.401  24.988 -13.219  1.00 48.80           C  
ATOM   3362  C   ASP B 269     -46.184  25.624 -12.561  1.00 49.93           C  
ATOM   3363  O   ASP B 269     -45.137  25.770 -13.191  1.00 50.60           O  
ATOM   3364  CB  ASP B 269     -47.383  23.478 -12.992  1.00 49.41           C  
ATOM   3365  CG  ASP B 269     -47.773  23.102 -11.574  1.00 50.26           C  
ATOM   3366  OD1 ASP B 269     -48.990  23.056 -11.290  1.00 51.14           O  
ATOM   3367  OD2 ASP B 269     -46.867  22.854 -10.747  1.00 49.73           O  
ATOM   3368  N   ARG B 270     -46.337  26.006 -11.297  1.00 52.06           N  
ATOM   3369  CA  ARG B 270     -45.263  26.634 -10.530  1.00 53.35           C  
ATOM   3370  C   ARG B 270     -44.113  25.653 -10.312  1.00 52.94           C  
ATOM   3371  O   ARG B 270     -42.946  26.009 -10.488  1.00 53.17           O  
ATOM   3372  CB  ARG B 270     -45.793  27.145  -9.184  1.00 55.39           C  
ATOM   3373  CG  ARG B 270     -46.700  28.368  -9.268  1.00 56.83           C  
ATOM   3374  CD  ARG B 270     -46.031  29.603  -8.687  1.00 58.69           C  
ATOM   3375  NE  ARG B 270     -46.995  30.660  -8.373  1.00 60.46           N  
ATOM   3376  CZ  ARG B 270     -47.173  31.766  -9.095  1.00 61.92           C  
ATOM   3377  NH1 ARG B 270     -46.455  31.986 -10.193  1.00 62.34           N  
ATOM   3378  NH2 ARG B 270     -48.075  32.662  -8.717  1.00 62.23           N  
ATOM   3379  N   LEU B 271     -44.458  24.417  -9.948  1.00 51.58           N  
ATOM   3380  CA  LEU B 271     -43.473  23.366  -9.679  1.00 50.78           C  
ATOM   3381  C   LEU B 271     -43.276  22.405 -10.853  1.00 51.58           C  
ATOM   3382  O   LEU B 271     -42.184  21.867 -11.045  1.00 51.83           O  
ATOM   3383  CB  LEU B 271     -43.859  22.584  -8.419  1.00 49.05           C  
ATOM   3384  CG  LEU B 271     -43.210  22.952  -7.076  1.00 48.07           C  
ATOM   3385  CD1 LEU B 271     -43.166  24.456  -6.826  1.00 47.71           C  
ATOM   3386  CD2 LEU B 271     -43.915  22.240  -5.929  1.00 46.88           C  
ATOM   3387  N   GLY B 272     -44.336  22.195 -11.629  1.00 52.62           N  
ATOM   3388  CA  GLY B 272     -44.304  21.283 -12.773  1.00 52.44           C  
ATOM   3389  C   GLY B 272     -43.716  21.908 -14.021  1.00 52.07           C  
ATOM   3390  O   GLY B 272     -43.581  23.128 -14.109  1.00 52.02           O  
ATOM   3391  N   CYS B 273     -43.367  21.064 -14.986  1.00 52.60           N  
ATOM   3392  CA  CYS B 273     -42.759  21.517 -16.239  1.00 53.20           C  
ATOM   3393  C   CYS B 273     -43.249  20.710 -17.447  1.00 51.46           C  
ATOM   3394  O   CYS B 273     -42.496  20.456 -18.392  1.00 51.89           O  
ATOM   3395  CB  CYS B 273     -41.226  21.507 -16.136  1.00 56.17           C  
ATOM   3396  SG  CYS B 273     -40.540  20.149 -15.148  1.00 61.97           S  
ATOM   3397  N   PHE B 274     -44.517  20.306 -17.396  1.00 48.42           N  
ATOM   3398  CA  PHE B 274     -45.195  19.679 -18.525  1.00 44.98           C  
ATOM   3399  C   PHE B 274     -46.011  20.742 -19.239  1.00 44.10           C  
ATOM   3400  O   PHE B 274     -46.126  21.865 -18.752  1.00 44.93           O  
ATOM   3401  CB  PHE B 274     -46.111  18.556 -18.039  1.00 44.27           C  
ATOM   3402  CG  PHE B 274     -45.406  17.251 -17.775  1.00 43.78           C  
ATOM   3403  CD1 PHE B 274     -44.027  17.127 -17.927  1.00 43.55           C  
ATOM   3404  CD2 PHE B 274     -46.134  16.131 -17.392  1.00 43.31           C  
ATOM   3405  CE1 PHE B 274     -43.391  15.921 -17.683  1.00 43.18           C  
ATOM   3406  CE2 PHE B 274     -45.502  14.922 -17.147  1.00 43.19           C  
ATOM   3407  CZ  PHE B 274     -44.128  14.816 -17.294  1.00 42.82           C  
ATOM   3408  N   ASN B 275     -46.576  20.391 -20.389  1.00 43.28           N  
ATOM   3409  CA  ASN B 275     -47.370  21.328 -21.173  1.00 42.12           C  
ATOM   3410  C   ASN B 275     -48.747  20.748 -21.506  1.00 41.65           C  
ATOM   3411  O   ASN B 275     -49.138  20.653 -22.671  1.00 42.07           O  
ATOM   3412  CB  ASN B 275     -46.605  21.729 -22.436  1.00 42.71           C  
ATOM   3413  CG  ASN B 275     -47.129  23.008 -23.071  1.00 43.86           C  
ATOM   3414  OD1 ASN B 275     -48.010  23.679 -22.533  1.00 44.13           O  
ATOM   3415  ND2 ASN B 275     -46.578  23.352 -24.229  1.00 44.66           N  
ATOM   3416  N   LEU B 276     -49.474  20.356 -20.463  1.00 40.63           N  
ATOM   3417  CA  LEU B 276     -50.800  19.775 -20.622  1.00 40.01           C  
ATOM   3418  C   LEU B 276     -51.897  20.792 -20.345  1.00 40.27           C  
ATOM   3419  O   LEU B 276     -51.778  21.627 -19.448  1.00 41.04           O  
ATOM   3420  CB  LEU B 276     -50.987  18.574 -19.691  1.00 39.93           C  
ATOM   3421  CG  LEU B 276     -50.130  17.321 -19.867  1.00 40.26           C  
ATOM   3422  CD1 LEU B 276     -50.401  16.338 -18.736  1.00 40.43           C  
ATOM   3423  CD2 LEU B 276     -50.383  16.662 -21.212  1.00 40.14           C  
ATOM   3424  N   THR B 277     -52.970  20.712 -21.120  1.00 39.56           N  
ATOM   3425  CA  THR B 277     -54.148  21.521 -20.869  1.00 38.78           C  
ATOM   3426  C   THR B 277     -55.144  20.703 -20.057  1.00 39.09           C  
ATOM   3427  O   THR B 277     -55.054  19.474 -20.006  1.00 39.56           O  
ATOM   3428  CB  THR B 277     -54.812  21.977 -22.180  1.00 38.17           C  
ATOM   3429  OG1 THR B 277     -55.352  20.842 -22.864  1.00 37.86           O  
ATOM   3430  CG2 THR B 277     -53.807  22.679 -23.076  1.00 37.79           C  
ATOM   3431  N   ILE B 278     -56.086  21.395 -19.421  1.00 39.07           N  
ATOM   3432  CA  ILE B 278     -57.191  20.763 -18.704  1.00 38.63           C  
ATOM   3433  C   ILE B 278     -57.859  19.683 -19.565  1.00 38.60           C  
ATOM   3434  O   ILE B 278     -58.222  18.617 -19.064  1.00 38.93           O  
ATOM   3435  CB  ILE B 278     -58.265  21.804 -18.296  1.00 38.82           C  
ATOM   3436  CG1 ILE B 278     -57.630  23.102 -17.764  1.00 38.84           C  
ATOM   3437  CG2 ILE B 278     -59.273  21.206 -17.320  1.00 38.78           C  
ATOM   3438  CD1 ILE B 278     -56.969  23.000 -16.409  1.00 38.27           C  
ATOM   3439  N   LYS B 279     -58.007  19.964 -20.858  1.00 37.91           N  
ATOM   3440  CA  LYS B 279     -58.708  19.065 -21.767  1.00 38.06           C  
ATOM   3441  C   LYS B 279     -57.966  17.739 -21.945  1.00 38.01           C  
ATOM   3442  O   LYS B 279     -58.566  16.664 -21.842  1.00 37.82           O  
ATOM   3443  CB  LYS B 279     -58.951  19.748 -23.117  1.00 38.45           C  
ATOM   3444  CG  LYS B 279     -59.992  19.071 -24.002  1.00 38.80           C  
ATOM   3445  CD  LYS B 279     -61.416  19.347 -23.536  1.00 38.52           C  
ATOM   3446  CE  LYS B 279     -62.405  18.370 -24.154  1.00 38.31           C  
ATOM   3447  NZ  LYS B 279     -62.538  18.558 -25.623  1.00 38.63           N  
ATOM   3448  N   GLY B 280     -56.664  17.824 -22.202  1.00 37.82           N  
ATOM   3449  CA  GLY B 280     -55.828  16.636 -22.342  1.00 38.53           C  
ATOM   3450  C   GLY B 280     -55.711  15.864 -21.042  1.00 38.90           C  
ATOM   3451  O   GLY B 280     -55.722  14.631 -21.035  1.00 38.90           O  
ATOM   3452  N   HIS B 281     -55.602  16.605 -19.942  1.00 39.35           N  
ATOM   3453  CA  HIS B 281     -55.518  16.034 -18.603  1.00 39.47           C  
ATOM   3454  C   HIS B 281     -56.798  15.278 -18.249  1.00 39.33           C  
ATOM   3455  O   HIS B 281     -56.751  14.231 -17.605  1.00 38.40           O  
ATOM   3456  CB  HIS B 281     -55.257  17.150 -17.591  1.00 40.03           C  
ATOM   3457  CG  HIS B 281     -54.778  16.665 -16.260  1.00 41.16           C  
ATOM   3458  ND1 HIS B 281     -55.516  16.812 -15.105  1.00 41.84           N  
ATOM   3459  CD2 HIS B 281     -53.633  16.043 -15.896  1.00 42.03           C  
ATOM   3460  CE1 HIS B 281     -54.848  16.297 -14.088  1.00 42.32           C  
ATOM   3461  NE2 HIS B 281     -53.702  15.823 -14.541  1.00 42.74           N  
ATOM   3462  N   ALA B 282     -57.935  15.810 -18.689  1.00 39.72           N  
ATOM   3463  CA  ALA B 282     -59.232  15.204 -18.415  1.00 40.41           C  
ATOM   3464  C   ALA B 282     -59.493  13.995 -19.301  1.00 41.58           C  
ATOM   3465  O   ALA B 282     -60.218  13.082 -18.904  1.00 41.55           O  
ATOM   3466  CB  ALA B 282     -60.343  16.227 -18.574  1.00 39.74           C  
ATOM   3467  N   LYS B 283     -58.904  13.993 -20.497  1.00 43.53           N  
ATOM   3468  CA  LYS B 283     -59.050  12.875 -21.435  1.00 45.80           C  
ATOM   3469  C   LYS B 283     -58.660  11.549 -20.774  1.00 46.62           C  
ATOM   3470  O   LYS B 283     -59.200  10.497 -21.117  1.00 47.35           O  
ATOM   3471  CB  LYS B 283     -58.208  13.108 -22.694  1.00 46.95           C  
ATOM   3472  CG  LYS B 283     -58.725  12.415 -23.950  1.00 48.48           C  
ATOM   3473  CD  LYS B 283     -59.686  13.310 -24.725  1.00 50.30           C  
ATOM   3474  CE  LYS B 283     -60.237  12.621 -25.969  1.00 51.83           C  
ATOM   3475  NZ  LYS B 283     -61.222  11.542 -25.654  1.00 52.24           N  
ATOM   3476  N   CYS B 284     -57.728  11.618 -19.824  1.00 47.24           N  
ATOM   3477  CA  CYS B 284     -57.326  10.461 -19.026  1.00 47.62           C  
ATOM   3478  C   CYS B 284     -58.462  10.002 -18.118  1.00 46.97           C  
ATOM   3479  O   CYS B 284     -58.811   8.821 -18.104  1.00 47.29           O  
ATOM   3480  CB  CYS B 284     -56.090  10.788 -18.189  1.00 48.32           C  
ATOM   3481  SG  CYS B 284     -54.710  11.472 -19.134  1.00 51.45           S  
ATOM   3482  N   VAL B 285     -59.034  10.945 -17.372  1.00 45.88           N  
ATOM   3483  CA  VAL B 285     -60.182  10.674 -16.511  1.00 45.51           C  
ATOM   3484  C   VAL B 285     -61.305  10.038 -17.327  1.00 46.56           C  
ATOM   3485  O   VAL B 285     -61.842   9.001 -16.945  1.00 47.03           O  
ATOM   3486  CB  VAL B 285     -60.691  11.956 -15.814  1.00 44.67           C  
ATOM   3487  CG1 VAL B 285     -61.939  11.670 -14.991  1.00 44.29           C  
ATOM   3488  CG2 VAL B 285     -59.607  12.562 -14.936  1.00 44.12           C  
ATOM   3489  N   GLU B 286     -61.630  10.660 -18.459  1.00 47.67           N  
ATOM   3490  CA  GLU B 286     -62.669  10.178 -19.363  1.00 49.57           C  
ATOM   3491  C   GLU B 286     -62.380   8.760 -19.867  1.00 49.65           C  
ATOM   3492  O   GLU B 286     -63.259   7.896 -19.844  1.00 49.54           O  
ATOM   3493  CB  GLU B 286     -62.821  11.150 -20.535  1.00 52.46           C  
ATOM   3494  CG  GLU B 286     -64.168  11.105 -21.240  1.00 56.64           C  
ATOM   3495  CD  GLU B 286     -64.341  12.225 -22.259  1.00 60.30           C  
ATOM   3496  OE1 GLU B 286     -63.356  12.580 -22.952  1.00 60.84           O  
ATOM   3497  OE2 GLU B 286     -65.469  12.756 -22.367  1.00 61.76           O  
ATOM   3498  N   PHE B 287     -61.145   8.526 -20.308  1.00 49.57           N  
ATOM   3499  CA  PHE B 287     -60.727   7.215 -20.804  1.00 49.62           C  
ATOM   3500  C   PHE B 287     -60.824   6.129 -19.727  1.00 49.03           C  
ATOM   3501  O   PHE B 287     -61.310   5.027 -19.995  1.00 49.02           O  
ATOM   3502  CB  PHE B 287     -59.307   7.286 -21.379  1.00 50.83           C  
ATOM   3503  CG  PHE B 287     -58.818   5.988 -21.961  1.00 52.78           C  
ATOM   3504  CD1 PHE B 287     -59.354   5.489 -23.149  1.00 53.57           C  
ATOM   3505  CD2 PHE B 287     -57.821   5.258 -21.322  1.00 53.00           C  
ATOM   3506  CE1 PHE B 287     -58.905   4.289 -23.685  1.00 53.31           C  
ATOM   3507  CE2 PHE B 287     -57.366   4.059 -21.856  1.00 53.49           C  
ATOM   3508  CZ  PHE B 287     -57.909   3.574 -23.037  1.00 53.23           C  
ATOM   3509  N   VAL B 288     -60.363   6.450 -18.517  1.00 47.44           N  
ATOM   3510  CA  VAL B 288     -60.462   5.552 -17.362  1.00 45.84           C  
ATOM   3511  C   VAL B 288     -61.929   5.279 -17.017  1.00 45.92           C  
ATOM   3512  O   VAL B 288     -62.316   4.142 -16.741  1.00 45.53           O  
ATOM   3513  CB  VAL B 288     -59.722   6.135 -16.136  1.00 44.92           C  
ATOM   3514  CG1 VAL B 288     -59.932   5.272 -14.902  1.00 44.58           C  
ATOM   3515  CG2 VAL B 288     -58.238   6.269 -16.428  1.00 44.88           C  
ATOM   3516  N   LYS B 289     -62.737   6.335 -17.056  1.00 46.29           N  
ATOM   3517  CA  LYS B 289     -64.166   6.252 -16.791  1.00 46.35           C  
ATOM   3518  C   LYS B 289     -64.849   5.267 -17.737  1.00 47.60           C  
ATOM   3519  O   LYS B 289     -65.795   4.580 -17.341  1.00 48.86           O  
ATOM   3520  CB  LYS B 289     -64.794   7.644 -16.919  1.00 45.61           C  
ATOM   3521  CG  LYS B 289     -66.239   7.760 -16.466  1.00 45.25           C  
ATOM   3522  CD  LYS B 289     -66.765   9.162 -16.733  1.00 44.97           C  
ATOM   3523  CE  LYS B 289     -68.267   9.257 -16.517  1.00 44.95           C  
ATOM   3524  NZ  LYS B 289     -69.048   8.600 -17.601  1.00 45.33           N  
ATOM   3525  N   SER B 290     -64.348   5.192 -18.972  1.00 47.81           N  
ATOM   3526  CA  SER B 290     -64.965   4.384 -20.030  1.00 48.07           C  
ATOM   3527  C   SER B 290     -64.921   2.879 -19.765  1.00 48.73           C  
ATOM   3528  O   SER B 290     -65.725   2.130 -20.326  1.00 49.77           O  
ATOM   3529  CB  SER B 290     -64.342   4.701 -21.394  1.00 47.57           C  
ATOM   3530  OG  SER B 290     -63.052   4.131 -21.520  1.00 46.91           O  
ATOM   3531  N   PHE B 291     -63.995   2.443 -18.911  1.00 49.06           N  
ATOM   3532  CA  PHE B 291     -63.863   1.021 -18.563  1.00 49.59           C  
ATOM   3533  C   PHE B 291     -64.893   0.538 -17.538  1.00 49.70           C  
ATOM   3534  O   PHE B 291     -64.875  -0.627 -17.135  1.00 48.77           O  
ATOM   3535  CB  PHE B 291     -62.436   0.699 -18.101  1.00 49.52           C  
ATOM   3536  CG  PHE B 291     -61.429   0.721 -19.211  1.00 50.30           C  
ATOM   3537  CD1 PHE B 291     -61.357  -0.328 -20.128  1.00 50.89           C  
ATOM   3538  CD2 PHE B 291     -60.561   1.795 -19.357  1.00 50.84           C  
ATOM   3539  CE1 PHE B 291     -60.434  -0.308 -21.165  1.00 50.88           C  
ATOM   3540  CE2 PHE B 291     -59.634   1.821 -20.389  1.00 51.46           C  
ATOM   3541  CZ  PHE B 291     -59.571   0.769 -21.294  1.00 51.51           C  
ATOM   3542  N   ASN B 292     -65.782   1.447 -17.132  1.00 50.12           N  
ATOM   3543  CA  ASN B 292     -66.913   1.152 -16.245  1.00 49.47           C  
ATOM   3544  C   ASN B 292     -66.545   0.310 -15.030  1.00 48.59           C  
ATOM   3545  O   ASN B 292     -67.162  -0.720 -14.756  1.00 49.61           O  
ATOM   3546  CB  ASN B 292     -68.069   0.520 -17.031  1.00 50.36           C  
ATOM   3547  CG  ASN B 292     -68.644   1.458 -18.075  1.00 52.46           C  
ATOM   3548  OD1 ASN B 292     -68.964   2.613 -17.785  1.00 53.97           O  
ATOM   3549  ND2 ASN B 292     -68.781   0.966 -19.301  1.00 52.50           N  
ATOM   3550  N   LEU B 293     -65.523   0.756 -14.312  1.00 47.02           N  
ATOM   3551  CA  LEU B 293     -65.102   0.091 -13.092  1.00 47.00           C  
ATOM   3552  C   LEU B 293     -65.300   1.026 -11.908  1.00 46.72           C  
ATOM   3553  O   LEU B 293     -65.134   2.237 -12.058  1.00 48.17           O  
ATOM   3554  CB  LEU B 293     -63.636  -0.336 -13.197  1.00 47.18           C  
ATOM   3555  CG  LEU B 293     -63.306  -1.530 -14.099  1.00 46.87           C  
ATOM   3556  CD1 LEU B 293     -61.804  -1.622 -14.322  1.00 47.00           C  
ATOM   3557  CD2 LEU B 293     -63.838  -2.833 -13.516  1.00 46.64           C  
ATOM   3558  N   PRO B 294     -65.683   0.478 -10.736  1.00 45.98           N  
ATOM   3559  CA  PRO B 294     -65.768   1.295  -9.527  1.00 45.67           C  
ATOM   3560  C   PRO B 294     -64.536   2.190  -9.382  1.00 45.45           C  
ATOM   3561  O   PRO B 294     -63.427   1.703  -9.136  1.00 44.75           O  
ATOM   3562  CB  PRO B 294     -65.847   0.249  -8.418  1.00 45.37           C  
ATOM   3563  CG  PRO B 294     -66.610  -0.864  -9.050  1.00 45.55           C  
ATOM   3564  CD  PRO B 294     -66.211  -0.881 -10.505  1.00 45.85           C  
ATOM   3565  N   MET B 295     -64.747   3.491  -9.564  1.00 45.31           N  
ATOM   3566  CA  MET B 295     -63.651   4.437  -9.733  1.00 45.54           C  
ATOM   3567  C   MET B 295     -63.513   5.380  -8.549  1.00 44.39           C  
ATOM   3568  O   MET B 295     -64.504   5.836  -7.985  1.00 44.89           O  
ATOM   3569  CB  MET B 295     -63.856   5.249 -11.009  1.00 46.55           C  
ATOM   3570  CG  MET B 295     -62.604   5.399 -11.857  1.00 48.50           C  
ATOM   3571  SD  MET B 295     -62.497   6.970 -12.741  1.00 51.80           S  
ATOM   3572  CE  MET B 295     -64.188   7.214 -13.282  1.00 50.67           C  
ATOM   3573  N   LEU B 296     -62.272   5.672  -8.184  1.00 43.53           N  
ATOM   3574  CA  LEU B 296     -61.995   6.579  -7.085  1.00 43.84           C  
ATOM   3575  C   LEU B 296     -61.044   7.681  -7.539  1.00 44.09           C  
ATOM   3576  O   LEU B 296     -59.840   7.456  -7.712  1.00 43.81           O  
ATOM   3577  CB  LEU B 296     -61.437   5.813  -5.879  1.00 43.69           C  
ATOM   3578  CG  LEU B 296     -61.110   6.541  -4.569  1.00 43.33           C  
ATOM   3579  CD1 LEU B 296     -62.206   7.508  -4.154  1.00 43.60           C  
ATOM   3580  CD2 LEU B 296     -60.862   5.521  -3.472  1.00 43.20           C  
ATOM   3581  N   MET B 297     -61.605   8.871  -7.737  1.00 43.24           N  
ATOM   3582  CA  MET B 297     -60.845  10.020  -8.203  1.00 41.86           C  
ATOM   3583  C   MET B 297     -60.327  10.838  -7.032  1.00 40.68           C  
ATOM   3584  O   MET B 297     -61.098  11.325  -6.206  1.00 40.04           O  
ATOM   3585  CB  MET B 297     -61.700  10.887  -9.120  1.00 42.67           C  
ATOM   3586  CG  MET B 297     -62.099  10.213 -10.420  1.00 43.60           C  
ATOM   3587  SD  MET B 297     -63.401  11.116 -11.279  1.00 45.59           S  
ATOM   3588  CE  MET B 297     -62.603  12.700 -11.537  1.00 45.12           C  
ATOM   3589  N   LEU B 298     -59.009  10.975  -6.969  1.00 40.04           N  
ATOM   3590  CA  LEU B 298     -58.360  11.740  -5.919  1.00 39.59           C  
ATOM   3591  C   LEU B 298     -57.557  12.886  -6.512  1.00 38.60           C  
ATOM   3592  O   LEU B 298     -57.269  12.899  -7.708  1.00 38.65           O  
ATOM   3593  CB  LEU B 298     -57.450  10.839  -5.081  1.00 40.33           C  
ATOM   3594  CG  LEU B 298     -58.024   9.575  -4.435  1.00 41.18           C  
ATOM   3595  CD1 LEU B 298     -56.991   8.987  -3.487  1.00 42.01           C  
ATOM   3596  CD2 LEU B 298     -59.326   9.843  -3.697  1.00 41.25           C  
ATOM   3597  N   GLY B 299     -57.198  13.845  -5.668  1.00 37.71           N  
ATOM   3598  CA  GLY B 299     -56.420  14.993  -6.101  1.00 37.15           C  
ATOM   3599  C   GLY B 299     -54.942  14.682  -6.120  1.00 36.66           C  
ATOM   3600  O   GLY B 299     -54.520  13.681  -6.688  1.00 36.48           O  
ATOM   3601  N   GLY B 300     -54.161  15.544  -5.480  1.00 37.04           N  
ATOM   3602  CA  GLY B 300     -52.710  15.421  -5.451  1.00 37.90           C  
ATOM   3603  C   GLY B 300     -52.070  16.785  -5.593  1.00 38.41           C  
ATOM   3604  O   GLY B 300     -52.637  17.791  -5.163  1.00 39.12           O  
ATOM   3605  N   GLY B 301     -50.892  16.823  -6.204  1.00 38.52           N  
ATOM   3606  CA  GLY B 301     -50.189  18.078  -6.437  1.00 38.66           C  
ATOM   3607  C   GLY B 301     -50.946  19.040  -7.332  1.00 38.90           C  
ATOM   3608  O   GLY B 301     -52.037  18.733  -7.816  1.00 38.52           O  
ATOM   3609  N   GLY B 302     -50.346  20.204  -7.555  1.00 39.81           N  
ATOM   3610  CA  GLY B 302     -50.951  21.278  -8.334  1.00 40.46           C  
ATOM   3611  C   GLY B 302     -50.655  22.574  -7.616  1.00 40.99           C  
ATOM   3612  O   GLY B 302     -51.071  22.751  -6.470  1.00 41.07           O  
ATOM   3613  N   TYR B 303     -49.931  23.476  -8.278  1.00 41.55           N  
ATOM   3614  CA  TYR B 303     -49.347  24.630  -7.587  1.00 41.99           C  
ATOM   3615  C   TYR B 303     -49.516  25.992  -8.267  1.00 42.54           C  
ATOM   3616  O   TYR B 303     -49.057  27.007  -7.739  1.00 43.38           O  
ATOM   3617  CB  TYR B 303     -47.883  24.345  -7.227  1.00 42.01           C  
ATOM   3618  CG  TYR B 303     -47.718  23.042  -6.474  1.00 42.10           C  
ATOM   3619  CD1 TYR B 303     -47.963  22.970  -5.102  1.00 42.08           C  
ATOM   3620  CD2 TYR B 303     -47.352  21.870  -7.142  1.00 42.39           C  
ATOM   3621  CE1 TYR B 303     -47.829  21.774  -4.412  1.00 42.20           C  
ATOM   3622  CE2 TYR B 303     -47.214  20.670  -6.460  1.00 42.48           C  
ATOM   3623  CZ  TYR B 303     -47.454  20.629  -5.096  1.00 42.32           C  
ATOM   3624  OH  TYR B 303     -47.320  19.439  -4.420  1.00 41.77           O  
ATOM   3625  N   THR B 304     -50.172  26.016  -9.427  1.00 42.43           N  
ATOM   3626  CA  THR B 304     -50.776  27.250  -9.943  1.00 41.48           C  
ATOM   3627  C   THR B 304     -52.280  27.115  -9.705  1.00 40.72           C  
ATOM   3628  O   THR B 304     -53.019  26.633 -10.570  1.00 41.17           O  
ATOM   3629  CB  THR B 304     -50.457  27.489 -11.433  1.00 41.45           C  
ATOM   3630  OG1 THR B 304     -49.037  27.472 -11.623  1.00 41.19           O  
ATOM   3631  CG2 THR B 304     -51.010  28.840 -11.896  1.00 40.99           C  
ATOM   3632  N   ILE B 305     -52.715  27.533  -8.516  1.00 39.40           N  
ATOM   3633  CA  ILE B 305     -54.029  27.153  -7.979  1.00 38.67           C  
ATOM   3634  C   ILE B 305     -55.247  27.556  -8.825  1.00 38.65           C  
ATOM   3635  O   ILE B 305     -56.255  26.844  -8.833  1.00 37.69           O  
ATOM   3636  CB  ILE B 305     -54.199  27.564  -6.497  1.00 38.57           C  
ATOM   3637  CG1 ILE B 305     -54.103  29.084  -6.321  1.00 38.82           C  
ATOM   3638  CG2 ILE B 305     -53.173  26.846  -5.631  1.00 38.47           C  
ATOM   3639  CD1 ILE B 305     -54.555  29.582  -4.962  1.00 38.68           C  
ATOM   3640  N   ARG B 306     -55.147  28.678  -9.539  1.00 38.97           N  
ATOM   3641  CA  ARG B 306     -56.163  29.066 -10.520  1.00 39.26           C  
ATOM   3642  C   ARG B 306     -56.496  27.894 -11.432  1.00 39.40           C  
ATOM   3643  O   ARG B 306     -57.664  27.580 -11.650  1.00 40.31           O  
ATOM   3644  CB  ARG B 306     -55.675  30.230 -11.381  1.00 39.72           C  
ATOM   3645  CG  ARG B 306     -55.817  31.604 -10.755  1.00 40.62           C  
ATOM   3646  CD  ARG B 306     -54.983  32.622 -11.519  1.00 41.63           C  
ATOM   3647  NE  ARG B 306     -53.564  32.264 -11.516  1.00 42.37           N  
ATOM   3648  CZ  ARG B 306     -52.610  32.935 -12.156  1.00 42.68           C  
ATOM   3649  NH1 ARG B 306     -52.903  34.016 -12.863  1.00 42.71           N  
ATOM   3650  NH2 ARG B 306     -51.353  32.520 -12.086  1.00 43.81           N  
ATOM   3651  N   ASN B 307     -55.453  27.251 -11.954  1.00 38.65           N  
ATOM   3652  CA  ASN B 307     -55.593  26.128 -12.871  1.00 37.48           C  
ATOM   3653  C   ASN B 307     -56.009  24.844 -12.176  1.00 37.02           C  
ATOM   3654  O   ASN B 307     -56.760  24.048 -12.735  1.00 36.84           O  
ATOM   3655  CB  ASN B 307     -54.293  25.916 -13.636  1.00 37.53           C  
ATOM   3656  CG  ASN B 307     -53.859  27.155 -14.391  1.00 38.19           C  
ATOM   3657  OD1 ASN B 307     -54.689  27.968 -14.809  1.00 37.47           O  
ATOM   3658  ND2 ASN B 307     -52.550  27.309 -14.569  1.00 39.00           N  
ATOM   3659  N   VAL B 308     -55.520  24.650 -10.955  1.00 36.49           N  
ATOM   3660  CA  VAL B 308     -55.893  23.496 -10.142  1.00 35.97           C  
ATOM   3661  C   VAL B 308     -57.405  23.480  -9.940  1.00 35.94           C  
ATOM   3662  O   VAL B 308     -58.048  22.436 -10.086  1.00 35.80           O  
ATOM   3663  CB  VAL B 308     -55.184  23.519  -8.775  1.00 35.99           C  
ATOM   3664  CG1 VAL B 308     -55.540  22.283  -7.960  1.00 35.92           C  
ATOM   3665  CG2 VAL B 308     -53.679  23.616  -8.968  1.00 36.24           C  
ATOM   3666  N   ALA B 309     -57.954  24.651  -9.616  1.00 35.59           N  
ATOM   3667  CA  ALA B 309     -59.388  24.835  -9.449  1.00 35.01           C  
ATOM   3668  C   ALA B 309     -60.104  24.580 -10.764  1.00 35.06           C  
ATOM   3669  O   ALA B 309     -61.125  23.899 -10.788  1.00 35.52           O  
ATOM   3670  CB  ALA B 309     -59.692  26.235  -8.937  1.00 34.96           C  
ATOM   3671  N   ARG B 310     -59.557  25.118 -11.854  1.00 34.77           N  
ATOM   3672  CA  ARG B 310     -60.097  24.885 -13.190  1.00 34.93           C  
ATOM   3673  C   ARG B 310     -60.105  23.391 -13.523  1.00 35.82           C  
ATOM   3674  O   ARG B 310     -61.126  22.845 -13.949  1.00 36.45           O  
ATOM   3675  CB  ARG B 310     -59.288  25.649 -14.236  1.00 34.48           C  
ATOM   3676  CG  ARG B 310     -59.510  27.153 -14.252  1.00 34.58           C  
ATOM   3677  CD  ARG B 310     -58.415  27.842 -15.057  1.00 34.17           C  
ATOM   3678  NE  ARG B 310     -58.811  29.157 -15.558  1.00 33.47           N  
ATOM   3679  CZ  ARG B 310     -58.133  30.280 -15.343  1.00 33.25           C  
ATOM   3680  NH1 ARG B 310     -57.010  30.259 -14.638  1.00 33.71           N  
ATOM   3681  NH2 ARG B 310     -58.572  31.426 -15.842  1.00 32.96           N  
ATOM   3682  N   CYS B 311     -58.968  22.737 -13.294  1.00 36.22           N  
ATOM   3683  CA  CYS B 311     -58.777  21.333 -13.643  1.00 36.02           C  
ATOM   3684  C   CYS B 311     -59.789  20.407 -12.979  1.00 35.76           C  
ATOM   3685  O   CYS B 311     -60.505  19.674 -13.660  1.00 35.37           O  
ATOM   3686  CB  CYS B 311     -57.355  20.890 -13.300  1.00 36.29           C  
ATOM   3687  SG  CYS B 311     -56.858  19.343 -14.086  1.00 37.15           S  
ATOM   3688  N   TRP B 312     -59.853  20.449 -11.653  1.00 36.13           N  
ATOM   3689  CA  TRP B 312     -60.708  19.528 -10.915  1.00 36.96           C  
ATOM   3690  C   TRP B 312     -62.187  19.861 -11.051  1.00 36.87           C  
ATOM   3691  O   TRP B 312     -63.034  18.972 -10.957  1.00 37.29           O  
ATOM   3692  CB  TRP B 312     -60.295  19.441  -9.446  1.00 37.90           C  
ATOM   3693  CG  TRP B 312     -58.907  18.910  -9.245  1.00 38.69           C  
ATOM   3694  CD1 TRP B 312     -58.183  18.154 -10.122  1.00 38.88           C  
ATOM   3695  CD2 TRP B 312     -58.088  19.068  -8.081  1.00 39.43           C  
ATOM   3696  NE1 TRP B 312     -56.958  17.849  -9.585  1.00 39.69           N  
ATOM   3697  CE2 TRP B 312     -56.873  18.394  -8.331  1.00 39.81           C  
ATOM   3698  CE3 TRP B 312     -58.259  19.719  -6.851  1.00 39.58           C  
ATOM   3699  CZ2 TRP B 312     -55.831  18.351  -7.397  1.00 39.89           C  
ATOM   3700  CZ3 TRP B 312     -57.222  19.674  -5.922  1.00 39.72           C  
ATOM   3701  CH2 TRP B 312     -56.026  18.993  -6.202  1.00 39.47           C  
ATOM   3702  N   THR B 313     -62.494  21.135 -11.277  1.00 36.39           N  
ATOM   3703  CA  THR B 313     -63.854  21.532 -11.607  1.00 36.35           C  
ATOM   3704  C   THR B 313     -64.271  20.790 -12.870  1.00 36.12           C  
ATOM   3705  O   THR B 313     -65.271  20.069 -12.871  1.00 36.60           O  
ATOM   3706  CB  THR B 313     -63.974  23.054 -11.813  1.00 36.81           C  
ATOM   3707  OG1 THR B 313     -63.738  23.723 -10.568  1.00 37.16           O  
ATOM   3708  CG2 THR B 313     -65.357  23.432 -12.313  1.00 37.30           C  
ATOM   3709  N   TYR B 314     -63.474  20.942 -13.926  1.00 35.39           N  
ATOM   3710  CA  TYR B 314     -63.757  20.301 -15.205  1.00 35.08           C  
ATOM   3711  C   TYR B 314     -63.826  18.776 -15.104  1.00 34.68           C  
ATOM   3712  O   TYR B 314     -64.752  18.163 -15.638  1.00 34.80           O  
ATOM   3713  CB  TYR B 314     -62.745  20.733 -16.274  1.00 34.84           C  
ATOM   3714  CG  TYR B 314     -63.087  20.251 -17.669  1.00 34.99           C  
ATOM   3715  CD1 TYR B 314     -64.146  20.809 -18.385  1.00 35.21           C  
ATOM   3716  CD2 TYR B 314     -62.354  19.236 -18.273  1.00 35.38           C  
ATOM   3717  CE1 TYR B 314     -64.463  20.369 -19.662  1.00 35.20           C  
ATOM   3718  CE2 TYR B 314     -62.668  18.786 -19.550  1.00 35.49           C  
ATOM   3719  CZ  TYR B 314     -63.720  19.356 -20.236  1.00 35.03           C  
ATOM   3720  OH  TYR B 314     -64.027  18.912 -21.495  1.00 34.91           O  
ATOM   3721  N   GLU B 315     -62.863  18.176 -14.408  1.00 34.19           N  
ATOM   3722  CA  GLU B 315     -62.775  16.717 -14.312  1.00 34.34           C  
ATOM   3723  C   GLU B 315     -63.932  16.092 -13.528  1.00 34.72           C  
ATOM   3724  O   GLU B 315     -64.209  14.898 -13.663  1.00 34.63           O  
ATOM   3725  CB  GLU B 315     -61.418  16.286 -13.749  1.00 34.38           C  
ATOM   3726  CG  GLU B 315     -60.299  16.358 -14.777  1.00 35.16           C  
ATOM   3727  CD  GLU B 315     -58.901  16.211 -14.192  1.00 36.02           C  
ATOM   3728  OE1 GLU B 315     -58.737  16.204 -12.951  1.00 36.44           O  
ATOM   3729  OE2 GLU B 315     -57.949  16.106 -14.993  1.00 36.02           O  
ATOM   3730  N   THR B 316     -64.611  16.904 -12.721  1.00 34.80           N  
ATOM   3731  CA  THR B 316     -65.821  16.458 -12.041  1.00 34.96           C  
ATOM   3732  C   THR B 316     -66.988  16.420 -13.023  1.00 35.33           C  
ATOM   3733  O   THR B 316     -67.817  15.504 -12.977  1.00 35.67           O  
ATOM   3734  CB  THR B 316     -66.177  17.362 -10.855  1.00 34.81           C  
ATOM   3735  OG1 THR B 316     -64.988  17.687 -10.130  1.00 35.20           O  
ATOM   3736  CG2 THR B 316     -67.139  16.650  -9.930  1.00 34.68           C  
ATOM   3737  N   ALA B 317     -67.040  17.411 -13.912  1.00 35.24           N  
ATOM   3738  CA  ALA B 317     -68.014  17.433 -15.003  1.00 35.23           C  
ATOM   3739  C   ALA B 317     -67.869  16.194 -15.879  1.00 35.22           C  
ATOM   3740  O   ALA B 317     -68.859  15.678 -16.398  1.00 35.43           O  
ATOM   3741  CB  ALA B 317     -67.854  18.694 -15.837  1.00 35.11           C  
ATOM   3742  N   VAL B 318     -66.628  15.728 -16.024  1.00 35.19           N  
ATOM   3743  CA  VAL B 318     -66.302  14.521 -16.783  1.00 35.50           C  
ATOM   3744  C   VAL B 318     -66.911  13.275 -16.135  1.00 36.06           C  
ATOM   3745  O   VAL B 318     -67.420  12.395 -16.832  1.00 36.20           O  
ATOM   3746  CB  VAL B 318     -64.771  14.354 -16.934  1.00 35.17           C  
ATOM   3747  CG1 VAL B 318     -64.425  13.042 -17.616  1.00 35.40           C  
ATOM   3748  CG2 VAL B 318     -64.180  15.517 -17.716  1.00 35.07           C  
ATOM   3749  N   ALA B 319     -66.864  13.216 -14.805  1.00 37.01           N  
ATOM   3750  CA  ALA B 319     -67.436  12.105 -14.042  1.00 38.12           C  
ATOM   3751  C   ALA B 319     -68.966  12.067 -14.143  1.00 39.68           C  
ATOM   3752  O   ALA B 319     -69.576  10.993 -14.111  1.00 40.05           O  
ATOM   3753  CB  ALA B 319     -66.995  12.179 -12.588  1.00 37.04           C  
ATOM   3754  N   LEU B 320     -69.570  13.248 -14.265  1.00 40.74           N  
ATOM   3755  CA  LEU B 320     -71.018  13.390 -14.424  1.00 41.32           C  
ATOM   3756  C   LEU B 320     -71.406  13.411 -15.908  1.00 43.26           C  
ATOM   3757  O   LEU B 320     -72.590  13.467 -16.249  1.00 43.35           O  
ATOM   3758  CB  LEU B 320     -71.496  14.675 -13.735  1.00 39.74           C  
ATOM   3759  CG  LEU B 320     -71.093  14.943 -12.278  1.00 38.76           C  
ATOM   3760  CD1 LEU B 320     -71.030  16.437 -12.010  1.00 38.34           C  
ATOM   3761  CD2 LEU B 320     -72.036  14.275 -11.292  1.00 38.69           C  
ATOM   3762  N   ASP B 321     -70.394  13.336 -16.773  1.00 45.93           N  
ATOM   3763  CA  ASP B 321     -70.509  13.578 -18.223  1.00 48.90           C  
ATOM   3764  C   ASP B 321     -71.541  14.653 -18.630  1.00 48.75           C  
ATOM   3765  O   ASP B 321     -72.339  14.454 -19.549  1.00 49.94           O  
ATOM   3766  CB  ASP B 321     -70.629  12.272 -19.042  1.00 51.59           C  
ATOM   3767  CG  ASP B 321     -71.813  11.413 -18.630  1.00 55.45           C  
ATOM   3768  OD1 ASP B 321     -72.950  11.714 -19.054  1.00 58.04           O  
ATOM   3769  OD2 ASP B 321     -71.606  10.416 -17.902  1.00 58.12           O  
ATOM   3770  N   THR B 322     -71.511  15.788 -17.933  1.00 47.26           N  
ATOM   3771  CA  THR B 322     -72.295  16.952 -18.342  1.00 46.38           C  
ATOM   3772  C   THR B 322     -71.377  18.017 -18.945  1.00 46.48           C  
ATOM   3773  O   THR B 322     -70.170  18.031 -18.695  1.00 46.39           O  
ATOM   3774  CB  THR B 322     -73.144  17.561 -17.197  1.00 45.53           C  
ATOM   3775  OG1 THR B 322     -72.347  18.458 -16.419  1.00 44.87           O  
ATOM   3776  CG2 THR B 322     -73.734  16.481 -16.298  1.00 45.13           C  
ATOM   3777  N   GLU B 323     -71.966  18.899 -19.743  1.00 46.53           N  
ATOM   3778  CA  GLU B 323     -71.233  19.935 -20.448  1.00 46.51           C  
ATOM   3779  C   GLU B 323     -71.228  21.217 -19.626  1.00 45.52           C  
ATOM   3780  O   GLU B 323     -72.278  21.665 -19.160  1.00 46.28           O  
ATOM   3781  CB  GLU B 323     -71.915  20.202 -21.789  1.00 49.32           C  
ATOM   3782  CG  GLU B 323     -71.011  20.790 -22.857  1.00 51.97           C  
ATOM   3783  CD  GLU B 323     -70.277  19.719 -23.632  1.00 53.24           C  
ATOM   3784  OE1 GLU B 323     -70.951  18.926 -24.329  1.00 53.99           O  
ATOM   3785  OE2 GLU B 323     -69.030  19.672 -23.541  1.00 53.73           O  
ATOM   3786  N   ILE B 324     -70.054  21.809 -19.442  1.00 43.44           N  
ATOM   3787  CA  ILE B 324     -69.981  23.129 -18.810  1.00 42.32           C  
ATOM   3788  C   ILE B 324     -69.339  24.155 -19.745  1.00 41.71           C  
ATOM   3789  O   ILE B 324     -68.403  23.821 -20.474  1.00 41.60           O  
ATOM   3790  CB  ILE B 324     -69.291  23.107 -17.422  1.00 41.82           C  
ATOM   3791  CG1 ILE B 324     -67.993  22.294 -17.453  1.00 41.79           C  
ATOM   3792  CG2 ILE B 324     -70.253  22.581 -16.365  1.00 41.11           C  
ATOM   3793  CD1 ILE B 324     -67.154  22.424 -16.199  1.00 41.58           C  
ATOM   3794  N   PRO B 325     -69.860  25.401 -19.744  1.00 41.18           N  
ATOM   3795  CA  PRO B 325     -69.342  26.446 -20.629  1.00 41.22           C  
ATOM   3796  C   PRO B 325     -67.986  26.960 -20.168  1.00 41.87           C  
ATOM   3797  O   PRO B 325     -67.655  26.844 -18.987  1.00 42.72           O  
ATOM   3798  CB  PRO B 325     -70.393  27.552 -20.514  1.00 40.78           C  
ATOM   3799  CG  PRO B 325     -71.001  27.357 -19.169  1.00 40.00           C  
ATOM   3800  CD  PRO B 325     -70.998  25.878 -18.934  1.00 40.46           C  
ATOM   3801  N   ASN B 326     -67.213  27.523 -21.093  1.00 42.53           N  
ATOM   3802  CA  ASN B 326     -65.893  28.063 -20.769  1.00 44.50           C  
ATOM   3803  C   ASN B 326     -65.973  29.310 -19.883  1.00 45.40           C  
ATOM   3804  O   ASN B 326     -65.001  29.666 -19.209  1.00 45.54           O  
ATOM   3805  CB  ASN B 326     -65.103  28.355 -22.047  1.00 46.12           C  
ATOM   3806  CG  ASN B 326     -63.606  28.482 -21.801  1.00 47.65           C  
ATOM   3807  OD1 ASN B 326     -63.030  27.763 -20.981  1.00 48.51           O  
ATOM   3808  ND2 ASN B 326     -62.966  29.394 -22.527  1.00 48.16           N  
ATOM   3809  N   GLU B 327     -67.138  29.959 -19.893  1.00 46.29           N  
ATOM   3810  CA  GLU B 327     -67.419  31.118 -19.047  1.00 45.87           C  
ATOM   3811  C   GLU B 327     -67.499  30.668 -17.597  1.00 42.97           C  
ATOM   3812  O   GLU B 327     -68.353  29.855 -17.236  1.00 42.15           O  
ATOM   3813  CB  GLU B 327     -68.748  31.773 -19.446  1.00 49.47           C  
ATOM   3814  CG  GLU B 327     -68.974  31.943 -20.944  1.00 54.57           C  
ATOM   3815  CD  GLU B 327     -68.335  33.203 -21.510  1.00 58.79           C  
ATOM   3816  OE1 GLU B 327     -67.304  33.662 -20.966  1.00 59.79           O  
ATOM   3817  OE2 GLU B 327     -68.870  33.741 -22.507  1.00 61.09           O  
ATOM   3818  N   LEU B 328     -66.603  31.186 -16.768  1.00 40.24           N  
ATOM   3819  CA  LEU B 328     -66.631  30.861 -15.353  1.00 39.11           C  
ATOM   3820  C   LEU B 328     -67.825  31.520 -14.680  1.00 38.92           C  
ATOM   3821  O   LEU B 328     -68.077  32.705 -14.895  1.00 39.74           O  
ATOM   3822  CB  LEU B 328     -65.336  31.290 -14.668  1.00 38.09           C  
ATOM   3823  CG  LEU B 328     -64.125  30.392 -14.891  1.00 37.76           C  
ATOM   3824  CD1 LEU B 328     -62.896  31.063 -14.313  1.00 37.29           C  
ATOM   3825  CD2 LEU B 328     -64.337  29.017 -14.270  1.00 37.69           C  
ATOM   3826  N   PRO B 329     -68.569  30.755 -13.863  1.00 38.64           N  
ATOM   3827  CA  PRO B 329     -69.688  31.361 -13.158  1.00 38.73           C  
ATOM   3828  C   PRO B 329     -69.159  32.270 -12.066  1.00 39.52           C  
ATOM   3829  O   PRO B 329     -68.060  32.045 -11.559  1.00 39.41           O  
ATOM   3830  CB  PRO B 329     -70.413  30.162 -12.550  1.00 38.26           C  
ATOM   3831  CG  PRO B 329     -69.360  29.126 -12.372  1.00 38.36           C  
ATOM   3832  CD  PRO B 329     -68.317  29.369 -13.427  1.00 38.45           C  
ATOM   3833  N   TYR B 330     -69.920  33.300 -11.715  1.00 41.48           N  
ATOM   3834  CA  TYR B 330     -69.497  34.187 -10.646  1.00 43.22           C  
ATOM   3835  C   TYR B 330     -69.423  33.417  -9.328  1.00 42.46           C  
ATOM   3836  O   TYR B 330     -70.289  32.591  -9.028  1.00 41.84           O  
ATOM   3837  CB  TYR B 330     -70.416  35.404 -10.526  1.00 45.52           C  
ATOM   3838  CG  TYR B 330     -69.800  36.527  -9.718  1.00 48.99           C  
ATOM   3839  CD1 TYR B 330     -68.943  37.454 -10.318  1.00 50.59           C  
ATOM   3840  CD2 TYR B 330     -70.058  36.656  -8.348  1.00 49.34           C  
ATOM   3841  CE1 TYR B 330     -68.367  38.483  -9.580  1.00 51.60           C  
ATOM   3842  CE2 TYR B 330     -69.488  37.681  -7.603  1.00 50.36           C  
ATOM   3843  CZ  TYR B 330     -68.642  38.591  -8.225  1.00 51.05           C  
ATOM   3844  OH  TYR B 330     -68.070  39.609  -7.495  1.00 50.61           O  
ATOM   3845  N   ASN B 331     -68.361  33.667  -8.571  1.00 41.90           N  
ATOM   3846  CA  ASN B 331     -68.162  33.036  -7.267  1.00 42.03           C  
ATOM   3847  C   ASN B 331     -67.326  33.934  -6.368  1.00 42.46           C  
ATOM   3848  O   ASN B 331     -66.852  34.984  -6.807  1.00 43.49           O  
ATOM   3849  CB  ASN B 331     -67.526  31.645  -7.408  1.00 40.68           C  
ATOM   3850  CG  ASN B 331     -66.156  31.688  -8.053  1.00 40.32           C  
ATOM   3851  OD1 ASN B 331     -65.142  31.489  -7.386  1.00 40.68           O  
ATOM   3852  ND2 ASN B 331     -66.117  31.947  -9.354  1.00 39.63           N  
ATOM   3853  N   ASP B 332     -67.144  33.521  -5.117  1.00 42.16           N  
ATOM   3854  CA  ASP B 332     -66.404  34.320  -4.142  1.00 42.20           C  
ATOM   3855  C   ASP B 332     -64.968  34.638  -4.563  1.00 41.83           C  
ATOM   3856  O   ASP B 332     -64.393  35.633  -4.112  1.00 42.55           O  
ATOM   3857  CB  ASP B 332     -66.438  33.654  -2.764  1.00 42.54           C  
ATOM   3858  CG  ASP B 332     -67.825  33.677  -2.144  1.00 43.37           C  
ATOM   3859  OD1 ASP B 332     -68.775  34.128  -2.826  1.00 43.67           O  
ATOM   3860  OD2 ASP B 332     -67.968  33.243  -0.978  1.00 43.71           O  
ATOM   3861  N   TYR B 333     -64.405  33.816  -5.444  1.00 40.65           N  
ATOM   3862  CA  TYR B 333     -63.024  34.003  -5.881  1.00 40.27           C  
ATOM   3863  C   TYR B 333     -62.907  34.302  -7.379  1.00 40.16           C  
ATOM   3864  O   TYR B 333     -61.812  34.285  -7.941  1.00 39.40           O  
ATOM   3865  CB  TYR B 333     -62.165  32.799  -5.467  1.00 40.03           C  
ATOM   3866  CG  TYR B 333     -62.374  32.385  -4.025  1.00 39.56           C  
ATOM   3867  CD1 TYR B 333     -61.763  33.081  -2.979  1.00 39.21           C  
ATOM   3868  CD2 TYR B 333     -63.199  31.306  -3.705  1.00 39.33           C  
ATOM   3869  CE1 TYR B 333     -61.965  32.710  -1.659  1.00 39.26           C  
ATOM   3870  CE2 TYR B 333     -63.403  30.926  -2.387  1.00 39.17           C  
ATOM   3871  CZ  TYR B 333     -62.787  31.632  -1.371  1.00 39.39           C  
ATOM   3872  OH  TYR B 333     -62.994  31.255  -0.066  1.00 39.85           O  
ATOM   3873  N   PHE B 334     -64.043  34.604  -8.005  1.00 40.95           N  
ATOM   3874  CA  PHE B 334     -64.118  34.969  -9.426  1.00 42.20           C  
ATOM   3875  C   PHE B 334     -62.965  35.866  -9.893  1.00 44.10           C  
ATOM   3876  O   PHE B 334     -62.442  35.691 -10.994  1.00 43.86           O  
ATOM   3877  CB  PHE B 334     -65.467  35.644  -9.715  1.00 40.94           C  
ATOM   3878  CG  PHE B 334     -65.709  35.945 -11.169  1.00 40.25           C  
ATOM   3879  CD1 PHE B 334     -66.209  34.966 -12.023  1.00 40.45           C  
ATOM   3880  CD2 PHE B 334     -65.458  37.212 -11.682  1.00 39.82           C  
ATOM   3881  CE1 PHE B 334     -66.443  35.241 -13.363  1.00 40.08           C  
ATOM   3882  CE2 PHE B 334     -65.689  37.494 -13.019  1.00 39.72           C  
ATOM   3883  CZ  PHE B 334     -66.181  36.507 -13.861  1.00 40.04           C  
ATOM   3884  N   GLU B 335     -62.571  36.813  -9.044  1.00 46.74           N  
ATOM   3885  CA  GLU B 335     -61.564  37.815  -9.394  1.00 50.11           C  
ATOM   3886  C   GLU B 335     -60.153  37.240  -9.480  1.00 49.64           C  
ATOM   3887  O   GLU B 335     -59.246  37.891 -10.001  1.00 50.20           O  
ATOM   3888  CB  GLU B 335     -61.600  38.987  -8.407  1.00 54.50           C  
ATOM   3889  CG  GLU B 335     -62.891  39.802  -8.431  1.00 59.30           C  
ATOM   3890  CD  GLU B 335     -64.046  39.135  -7.688  1.00 63.73           C  
ATOM   3891  OE1 GLU B 335     -63.822  38.117  -6.985  1.00 65.33           O  
ATOM   3892  OE2 GLU B 335     -65.190  39.635  -7.806  1.00 65.98           O  
ATOM   3893  N   TYR B 336     -59.975  36.024  -8.968  1.00 48.47           N  
ATOM   3894  CA  TYR B 336     -58.709  35.302  -9.071  1.00 47.18           C  
ATOM   3895  C   TYR B 336     -58.348  35.005 -10.519  1.00 46.64           C  
ATOM   3896  O   TYR B 336     -57.172  34.943 -10.878  1.00 46.56           O  
ATOM   3897  CB  TYR B 336     -58.812  33.967  -8.344  1.00 47.48           C  
ATOM   3898  CG  TYR B 336     -58.635  34.004  -6.848  1.00 48.58           C  
ATOM   3899  CD1 TYR B 336     -58.990  35.126  -6.096  1.00 49.33           C  
ATOM   3900  CD2 TYR B 336     -58.139  32.889  -6.175  1.00 49.81           C  
ATOM   3901  CE1 TYR B 336     -58.831  35.141  -4.717  1.00 50.60           C  
ATOM   3902  CE2 TYR B 336     -57.983  32.887  -4.801  1.00 50.83           C  
ATOM   3903  CZ  TYR B 336     -58.329  34.013  -4.077  1.00 51.29           C  
ATOM   3904  OH  TYR B 336     -58.168  34.000  -2.716  1.00 51.28           O  
ATOM   3905  N   PHE B 337     -59.373  34.822 -11.345  1.00 46.19           N  
ATOM   3906  CA  PHE B 337     -59.199  34.227 -12.663  1.00 45.97           C  
ATOM   3907  C   PHE B 337     -58.909  35.229 -13.778  1.00 46.94           C  
ATOM   3908  O   PHE B 337     -59.698  35.393 -14.715  1.00 46.03           O  
ATOM   3909  CB  PHE B 337     -60.381  33.311 -12.984  1.00 44.40           C  
ATOM   3910  CG  PHE B 337     -60.592  32.235 -11.959  1.00 43.21           C  
ATOM   3911  CD1 PHE B 337     -59.836  31.069 -11.990  1.00 42.80           C  
ATOM   3912  CD2 PHE B 337     -61.526  32.398 -10.944  1.00 43.07           C  
ATOM   3913  CE1 PHE B 337     -60.019  30.079 -11.038  1.00 42.59           C  
ATOM   3914  CE2 PHE B 337     -61.714  31.413  -9.987  1.00 42.90           C  
ATOM   3915  CZ  PHE B 337     -60.960  30.252 -10.035  1.00 42.70           C  
ATOM   3916  N   GLY B 338     -57.755  35.888 -13.643  1.00 48.54           N  
ATOM   3917  CA  GLY B 338     -57.170  36.758 -14.670  1.00 48.41           C  
ATOM   3918  C   GLY B 338     -58.067  37.845 -15.234  1.00 47.33           C  
ATOM   3919  O   GLY B 338     -59.059  38.227 -14.606  1.00 46.51           O  
ATOM   3920  N   PRO B 339     -57.705  38.370 -16.418  1.00 46.80           N  
ATOM   3921  CA  PRO B 339     -58.589  39.283 -17.139  1.00 47.13           C  
ATOM   3922  C   PRO B 339     -59.669  38.533 -17.919  1.00 48.01           C  
ATOM   3923  O   PRO B 339     -60.689  39.125 -18.274  1.00 48.14           O  
ATOM   3924  CB  PRO B 339     -57.639  40.001 -18.103  1.00 46.31           C  
ATOM   3925  CG  PRO B 339     -56.529  39.035 -18.332  1.00 45.81           C  
ATOM   3926  CD  PRO B 339     -56.372  38.274 -17.044  1.00 46.24           C  
ATOM   3927  N   ASP B 340     -59.439  37.239 -18.151  1.00 48.90           N  
ATOM   3928  CA  ASP B 340     -60.251  36.409 -19.049  1.00 49.04           C  
ATOM   3929  C   ASP B 340     -61.494  35.793 -18.392  1.00 46.35           C  
ATOM   3930  O   ASP B 340     -62.579  35.813 -18.977  1.00 45.32           O  
ATOM   3931  CB  ASP B 340     -59.380  35.296 -19.665  1.00 53.22           C  
ATOM   3932  CG  ASP B 340     -58.798  34.332 -18.606  1.00 56.62           C  
ATOM   3933  OD1 ASP B 340     -58.103  34.808 -17.668  1.00 56.32           O  
ATOM   3934  OD2 ASP B 340     -59.050  33.102 -18.708  1.00 55.76           O  
ATOM   3935  N   PHE B 341     -61.316  35.245 -17.186  1.00 43.64           N  
ATOM   3936  CA  PHE B 341     -62.356  34.509 -16.453  1.00 41.22           C  
ATOM   3937  C   PHE B 341     -62.870  33.290 -17.217  1.00 40.77           C  
ATOM   3938  O   PHE B 341     -64.076  33.043 -17.279  1.00 41.28           O  
ATOM   3939  CB  PHE B 341     -63.509  35.434 -16.035  1.00 40.40           C  
ATOM   3940  CG  PHE B 341     -63.054  36.711 -15.390  1.00 40.19           C  
ATOM   3941  CD1 PHE B 341     -62.571  36.716 -14.083  1.00 40.38           C  
ATOM   3942  CD2 PHE B 341     -63.091  37.908 -16.091  1.00 39.50           C  
ATOM   3943  CE1 PHE B 341     -62.143  37.892 -13.486  1.00 39.73           C  
ATOM   3944  CE2 PHE B 341     -62.664  39.087 -15.501  1.00 39.40           C  
ATOM   3945  CZ  PHE B 341     -62.191  39.079 -14.197  1.00 39.41           C  
ATOM   3946  N   LYS B 342     -61.944  32.521 -17.784  1.00 39.90           N  
ATOM   3947  CA  LYS B 342     -62.296  31.305 -18.517  1.00 39.51           C  
ATOM   3948  C   LYS B 342     -61.857  30.027 -17.798  1.00 39.59           C  
ATOM   3949  O   LYS B 342     -60.953  30.048 -16.959  1.00 39.91           O  
ATOM   3950  CB  LYS B 342     -61.729  31.344 -19.939  1.00 39.52           C  
ATOM   3951  CG  LYS B 342     -62.155  32.562 -20.753  1.00 39.85           C  
ATOM   3952  CD  LYS B 342     -63.671  32.696 -20.854  1.00 39.09           C  
ATOM   3953  CE  LYS B 342     -64.079  34.047 -21.417  1.00 38.07           C  
ATOM   3954  NZ  LYS B 342     -63.696  34.185 -22.846  1.00 37.85           N  
ATOM   3955  N   LEU B 343     -62.512  28.917 -18.131  1.00 39.17           N  
ATOM   3956  CA  LEU B 343     -62.201  27.620 -17.532  1.00 38.28           C  
ATOM   3957  C   LEU B 343     -60.941  27.000 -18.126  1.00 38.21           C  
ATOM   3958  O   LEU B 343     -60.110  26.457 -17.401  1.00 37.75           O  
ATOM   3959  CB  LEU B 343     -63.383  26.658 -17.699  1.00 37.48           C  
ATOM   3960  CG  LEU B 343     -63.241  25.208 -17.224  1.00 36.79           C  
ATOM   3961  CD1 LEU B 343     -63.017  25.126 -15.723  1.00 36.72           C  
ATOM   3962  CD2 LEU B 343     -64.471  24.410 -17.618  1.00 36.46           C  
ATOM   3963  N   HIS B 344     -60.807  27.089 -19.446  1.00 38.41           N  
ATOM   3964  CA  HIS B 344     -59.739  26.396 -20.154  1.00 38.60           C  
ATOM   3965  C   HIS B 344     -58.443  27.183 -20.297  1.00 38.90           C  
ATOM   3966  O   HIS B 344     -58.448  28.398 -20.486  1.00 38.37           O  
ATOM   3967  CB  HIS B 344     -60.221  25.933 -21.526  1.00 38.23           C  
ATOM   3968  CG  HIS B 344     -61.024  24.675 -21.482  1.00 38.40           C  
ATOM   3969  ND1 HIS B 344     -60.459  23.443 -21.228  1.00 38.21           N  
ATOM   3970  CD2 HIS B 344     -62.349  24.455 -21.656  1.00 38.31           C  
ATOM   3971  CE1 HIS B 344     -61.403  22.519 -21.247  1.00 38.36           C  
ATOM   3972  NE2 HIS B 344     -62.559  23.106 -21.503  1.00 38.08           N  
ATOM   3973  N   ILE B 345     -57.338  26.453 -20.199  1.00 39.44           N  
ATOM   3974  CA  ILE B 345     -56.016  26.971 -20.507  1.00 39.78           C  
ATOM   3975  C   ILE B 345     -55.574  26.369 -21.843  1.00 41.10           C  
ATOM   3976  O   ILE B 345     -56.026  25.279 -22.217  1.00 42.45           O  
ATOM   3977  CB  ILE B 345     -54.996  26.626 -19.397  1.00 39.48           C  
ATOM   3978  CG1 ILE B 345     -54.783  25.107 -19.285  1.00 39.30           C  
ATOM   3979  CG2 ILE B 345     -55.451  27.199 -18.061  1.00 39.14           C  
ATOM   3980  CD1 ILE B 345     -53.424  24.699 -18.755  1.00 38.77           C  
ATOM   3981  N   SER B 346     -54.714  27.086 -22.565  1.00 41.06           N  
ATOM   3982  CA  SER B 346     -54.127  26.593 -23.812  1.00 40.86           C  
ATOM   3983  C   SER B 346     -52.646  26.312 -23.582  1.00 41.54           C  
ATOM   3984  O   SER B 346     -52.073  26.834 -22.629  1.00 42.05           O  
ATOM   3985  CB  SER B 346     -54.307  27.620 -24.927  1.00 40.35           C  
ATOM   3986  OG  SER B 346     -53.855  28.896 -24.514  1.00 40.62           O  
ATOM   3987  N   PRO B 347     -52.015  25.489 -24.444  1.00 42.39           N  
ATOM   3988  CA  PRO B 347     -50.620  25.139 -24.167  1.00 43.61           C  
ATOM   3989  C   PRO B 347     -49.657  26.286 -24.469  1.00 45.07           C  
ATOM   3990  O   PRO B 347     -50.012  27.214 -25.200  1.00 46.22           O  
ATOM   3991  CB  PRO B 347     -50.364  23.953 -25.100  1.00 43.12           C  
ATOM   3992  CG  PRO B 347     -51.291  24.167 -26.243  1.00 42.74           C  
ATOM   3993  CD  PRO B 347     -52.492  24.900 -25.710  1.00 42.34           C  
ATOM   3994  N   SER B 348     -48.455  26.214 -23.905  1.00 46.16           N  
ATOM   3995  CA  SER B 348     -47.449  27.260 -24.082  1.00 48.66           C  
ATOM   3996  C   SER B 348     -46.508  26.994 -25.263  1.00 51.17           C  
ATOM   3997  O   SER B 348     -46.542  25.921 -25.869  1.00 52.00           O  
ATOM   3998  CB  SER B 348     -46.647  27.432 -22.793  1.00 48.68           C  
ATOM   3999  OG  SER B 348     -46.149  26.187 -22.341  1.00 48.59           O  
ATOM   4000  N   ASN B 349     -45.669  27.982 -25.580  1.00 53.92           N  
ATOM   4001  CA  ASN B 349     -44.656  27.860 -26.633  1.00 54.88           C  
ATOM   4002  C   ASN B 349     -43.556  26.860 -26.275  1.00 56.53           C  
ATOM   4003  O   ASN B 349     -42.670  26.582 -27.088  1.00 57.93           O  
ATOM   4004  CB  ASN B 349     -44.039  29.227 -26.946  1.00 53.54           C  
ATOM   4005  N   MET B 350     -43.634  26.324 -25.056  1.00 57.00           N  
ATOM   4006  CA  MET B 350     -42.665  25.368 -24.525  1.00 58.17           C  
ATOM   4007  C   MET B 350     -42.377  24.218 -25.486  1.00 60.11           C  
ATOM   4008  O   MET B 350     -43.296  23.635 -26.072  1.00 60.80           O  
ATOM   4009  CB  MET B 350     -43.162  24.813 -23.193  1.00 58.05           C  
ATOM   4010  CG  MET B 350     -42.116  24.045 -22.409  1.00 58.64           C  
ATOM   4011  SD  MET B 350     -42.818  23.288 -20.936  1.00 60.46           S  
ATOM   4012  CE  MET B 350     -41.319  22.896 -20.033  1.00 58.98           C  
ATOM   4013  N   THR B 351     -41.093  23.903 -25.631  1.00 61.51           N  
ATOM   4014  CA  THR B 351     -40.633  22.842 -26.530  1.00 62.10           C  
ATOM   4015  C   THR B 351     -40.794  21.441 -25.920  1.00 60.95           C  
ATOM   4016  O   THR B 351     -40.412  21.201 -24.770  1.00 59.86           O  
ATOM   4017  CB  THR B 351     -39.173  23.081 -26.998  1.00 62.45           C  
ATOM   4018  OG1 THR B 351     -38.667  21.897 -27.625  1.00 63.02           O  
ATOM   4019  CG2 THR B 351     -38.255  23.466 -25.825  1.00 62.78           C  
ATOM   4020  N   ASN B 352     -41.371  20.530 -26.703  1.00 60.12           N  
ATOM   4021  CA  ASN B 352     -41.547  19.141 -26.283  1.00 59.58           C  
ATOM   4022  C   ASN B 352     -40.293  18.317 -26.538  1.00 60.64           C  
ATOM   4023  O   ASN B 352     -39.959  18.006 -27.682  1.00 61.64           O  
ATOM   4024  CB  ASN B 352     -42.756  18.499 -26.976  1.00 57.18           C  
ATOM   4025  CG  ASN B 352     -43.115  17.136 -26.396  1.00 55.32           C  
ATOM   4026  OD1 ASN B 352     -42.478  16.650 -25.459  1.00 54.02           O  
ATOM   4027  ND2 ASN B 352     -44.145  16.513 -26.955  1.00 54.49           N  
ATOM   4028  N   GLN B 353     -39.614  17.954 -25.458  1.00 62.83           N  
ATOM   4029  CA  GLN B 353     -38.353  17.226 -25.545  1.00 64.78           C  
ATOM   4030  C   GLN B 353     -38.554  15.708 -25.579  1.00 64.83           C  
ATOM   4031  O   GLN B 353     -37.589  14.943 -25.548  1.00 65.10           O  
ATOM   4032  CB  GLN B 353     -37.428  17.643 -24.400  1.00 66.33           C  
ATOM   4033  CG  GLN B 353     -37.121  19.134 -24.395  1.00 68.81           C  
ATOM   4034  CD  GLN B 353     -35.971  19.498 -23.480  1.00 72.26           C  
ATOM   4035  OE1 GLN B 353     -34.970  20.063 -23.925  1.00 73.75           O  
ATOM   4036  NE2 GLN B 353     -36.102  19.175 -22.194  1.00 73.17           N  
ATOM   4037  N   ASN B 354     -39.813  15.285 -25.656  1.00 65.06           N  
ATOM   4038  CA  ASN B 354     -40.159  13.872 -25.767  1.00 65.42           C  
ATOM   4039  C   ASN B 354     -40.376  13.457 -27.225  1.00 67.28           C  
ATOM   4040  O   ASN B 354     -41.516  13.367 -27.697  1.00 68.03           O  
ATOM   4041  CB  ASN B 354     -41.395  13.555 -24.921  1.00 64.09           C  
ATOM   4042  CG  ASN B 354     -41.156  13.758 -23.439  1.00 63.63           C  
ATOM   4043  OD1 ASN B 354     -41.658  14.710 -22.843  1.00 63.66           O  
ATOM   4044  ND2 ASN B 354     -40.384  12.864 -22.837  1.00 63.82           N  
ATOM   4045  N   THR B 355     -39.271  13.213 -27.931  1.00 68.24           N  
ATOM   4046  CA  THR B 355     -39.306  12.800 -29.339  1.00 67.46           C  
ATOM   4047  C   THR B 355     -40.007  11.456 -29.510  1.00 68.35           C  
ATOM   4048  O   THR B 355     -39.917  10.584 -28.640  1.00 68.26           O  
ATOM   4049  CB  THR B 355     -37.891  12.713 -29.954  1.00 66.08           C  
ATOM   4050  OG1 THR B 355     -37.035  11.939 -29.101  1.00 64.57           O  
ATOM   4051  CG2 THR B 355     -37.298  14.104 -30.147  1.00 65.39           C  
ATOM   4052  N   ASN B 356     -40.702  11.301 -30.635  1.00 68.75           N  
ATOM   4053  CA  ASN B 356     -41.436  10.073 -30.945  1.00 70.37           C  
ATOM   4054  C   ASN B 356     -40.610   8.797 -30.779  1.00 69.63           C  
ATOM   4055  O   ASN B 356     -41.136   7.760 -30.374  1.00 69.24           O  
ATOM   4056  CB  ASN B 356     -42.016  10.137 -32.361  1.00 72.85           C  
ATOM   4057  CG  ASN B 356     -43.201  11.082 -32.470  1.00 74.22           C  
ATOM   4058  OD1 ASN B 356     -43.833  11.432 -31.469  1.00 75.29           O  
ATOM   4059  ND2 ASN B 356     -43.514  11.496 -33.696  1.00 74.25           N  
ATOM   4060  N   GLU B 357     -39.319   8.888 -31.089  1.00 69.44           N  
ATOM   4061  CA  GLU B 357     -38.403   7.759 -30.961  1.00 69.65           C  
ATOM   4062  C   GLU B 357     -38.199   7.382 -29.499  1.00 68.26           C  
ATOM   4063  O   GLU B 357     -38.089   6.204 -29.173  1.00 68.25           O  
ATOM   4064  CB  GLU B 357     -37.048   8.056 -31.621  1.00 71.92           C  
ATOM   4065  CG  GLU B 357     -37.130   8.614 -33.037  1.00 74.18           C  
ATOM   4066  CD  GLU B 357     -37.199  10.133 -33.067  1.00 76.31           C  
ATOM   4067  OE1 GLU B 357     -36.229  10.780 -32.612  1.00 77.01           O  
ATOM   4068  OE2 GLU B 357     -38.217  10.681 -33.551  1.00 76.33           O  
ATOM   4069  N   TYR B 358     -38.160   8.386 -28.625  1.00 67.42           N  
ATOM   4070  CA  TYR B 358     -37.961   8.163 -27.193  1.00 66.91           C  
ATOM   4071  C   TYR B 358     -39.182   7.521 -26.536  1.00 66.15           C  
ATOM   4072  O   TYR B 358     -39.046   6.584 -25.741  1.00 67.07           O  
ATOM   4073  CB  TYR B 358     -37.602   9.476 -26.489  1.00 66.97           C  
ATOM   4074  CG  TYR B 358     -37.644   9.414 -24.976  1.00 68.00           C  
ATOM   4075  CD1 TYR B 358     -36.622   8.798 -24.252  1.00 68.49           C  
ATOM   4076  CD2 TYR B 358     -38.709   9.974 -24.267  1.00 68.20           C  
ATOM   4077  CE1 TYR B 358     -36.658   8.747 -22.864  1.00 69.56           C  
ATOM   4078  CE2 TYR B 358     -38.756   9.925 -22.882  1.00 68.61           C  
ATOM   4079  CZ  TYR B 358     -37.726   9.313 -22.184  1.00 69.78           C  
ATOM   4080  OH  TYR B 358     -37.773   9.264 -20.807  1.00 69.56           O  
ATOM   4081  N   LEU B 359     -40.365   8.032 -26.871  1.00 63.35           N  
ATOM   4082  CA  LEU B 359     -41.617   7.533 -26.307  1.00 61.64           C  
ATOM   4083  C   LEU B 359     -41.896   6.089 -26.716  1.00 62.03           C  
ATOM   4084  O   LEU B 359     -42.279   5.269 -25.879  1.00 62.22           O  
ATOM   4085  CB  LEU B 359     -42.790   8.439 -26.701  1.00 60.78           C  
ATOM   4086  CG  LEU B 359     -42.794   9.887 -26.200  1.00 59.55           C  
ATOM   4087  CD1 LEU B 359     -44.011  10.626 -26.731  1.00 59.86           C  
ATOM   4088  CD2 LEU B 359     -42.758   9.952 -24.682  1.00 58.89           C  
ATOM   4089  N   GLU B 360     -41.694   5.787 -27.999  1.00 62.26           N  
ATOM   4090  CA  GLU B 360     -41.871   4.430 -28.518  1.00 61.19           C  
ATOM   4091  C   GLU B 360     -40.857   3.444 -27.949  1.00 60.49           C  
ATOM   4092  O   GLU B 360     -41.202   2.290 -27.705  1.00 61.36           O  
ATOM   4093  CB  GLU B 360     -41.845   4.402 -30.051  1.00 61.25           C  
ATOM   4094  CG  GLU B 360     -43.220   4.488 -30.709  1.00 61.87           C  
ATOM   4095  CD  GLU B 360     -44.051   3.212 -30.585  1.00 61.88           C  
ATOM   4096  OE1 GLU B 360     -43.482   2.116 -30.378  1.00 61.35           O  
ATOM   4097  OE2 GLU B 360     -45.291   3.303 -30.708  1.00 61.18           O  
ATOM   4098  N   LYS B 361     -39.619   3.893 -27.733  1.00 59.84           N  
ATOM   4099  CA  LYS B 361     -38.604   3.037 -27.113  1.00 60.65           C  
ATOM   4100  C   LYS B 361     -39.093   2.538 -25.758  1.00 59.94           C  
ATOM   4101  O   LYS B 361     -39.050   1.339 -25.488  1.00 60.23           O  
ATOM   4102  CB  LYS B 361     -37.245   3.741 -26.983  1.00 63.34           C  
ATOM   4103  CG  LYS B 361     -36.460   3.823 -28.287  1.00 66.91           C  
ATOM   4104  CD  LYS B 361     -34.960   3.989 -28.077  1.00 70.23           C  
ATOM   4105  CE  LYS B 361     -34.241   2.644 -28.111  1.00 72.29           C  
ATOM   4106  NZ  LYS B 361     -32.782   2.749 -27.818  1.00 71.98           N  
ATOM   4107  N   ILE B 362     -39.592   3.456 -24.932  1.00 58.69           N  
ATOM   4108  CA  ILE B 362     -40.117   3.111 -23.610  1.00 56.92           C  
ATOM   4109  C   ILE B 362     -41.404   2.294 -23.697  1.00 57.15           C  
ATOM   4110  O   ILE B 362     -41.524   1.258 -23.035  1.00 57.11           O  
ATOM   4111  CB  ILE B 362     -40.333   4.364 -22.735  1.00 55.35           C  
ATOM   4112  CG1 ILE B 362     -38.983   5.016 -22.429  1.00 55.24           C  
ATOM   4113  CG2 ILE B 362     -41.066   4.004 -21.447  1.00 54.34           C  
ATOM   4114  CD1 ILE B 362     -39.080   6.309 -21.654  1.00 56.15           C  
ATOM   4115  N   LYS B 363     -42.347   2.755 -24.520  1.00 57.25           N  
ATOM   4116  CA  LYS B 363     -43.636   2.081 -24.711  1.00 56.99           C  
ATOM   4117  C   LYS B 363     -43.475   0.581 -24.969  1.00 57.82           C  
ATOM   4118  O   LYS B 363     -44.184  -0.235 -24.376  1.00 58.59           O  
ATOM   4119  CB  LYS B 363     -44.437   2.749 -25.837  1.00 56.71           C  
ATOM   4120  CG  LYS B 363     -45.757   2.064 -26.177  1.00 56.85           C  
ATOM   4121  CD  LYS B 363     -46.872   3.064 -26.465  1.00 58.31           C  
ATOM   4122  CE  LYS B 363     -46.815   3.636 -27.876  1.00 58.81           C  
ATOM   4123  NZ  LYS B 363     -47.257   2.656 -28.908  1.00 58.92           N  
ATOM   4124  N   GLN B 364     -42.525   0.229 -25.833  1.00 57.70           N  
ATOM   4125  CA  GLN B 364     -42.286  -1.163 -26.201  1.00 56.90           C  
ATOM   4126  C   GLN B 364     -41.718  -1.994 -25.053  1.00 57.69           C  
ATOM   4127  O   GLN B 364     -42.036  -3.179 -24.933  1.00 57.46           O  
ATOM   4128  CB  GLN B 364     -41.377  -1.251 -27.429  1.00 55.98           C  
ATOM   4129  CG  GLN B 364     -41.968  -0.656 -28.704  1.00 54.96           C  
ATOM   4130  CD  GLN B 364     -43.104  -1.473 -29.303  1.00 54.76           C  
ATOM   4131  OE1 GLN B 364     -44.006  -0.920 -29.931  1.00 54.64           O  
ATOM   4132  NE2 GLN B 364     -43.059  -2.790 -29.125  1.00 54.67           N  
ATOM   4133  N   ARG B 365     -40.891  -1.374 -24.212  1.00 59.89           N  
ATOM   4134  CA  ARG B 365     -40.336  -2.056 -23.034  1.00 63.04           C  
ATOM   4135  C   ARG B 365     -41.431  -2.350 -22.014  1.00 61.83           C  
ATOM   4136  O   ARG B 365     -41.377  -3.361 -21.313  1.00 62.31           O  
ATOM   4137  CB  ARG B 365     -39.216  -1.241 -22.367  1.00 65.98           C  
ATOM   4138  CG  ARG B 365     -38.308  -0.469 -23.316  1.00 70.09           C  
ATOM   4139  CD  ARG B 365     -37.312  -1.350 -24.062  1.00 72.99           C  
ATOM   4140  NE  ARG B 365     -35.933  -1.137 -23.618  1.00 75.55           N  
ATOM   4141  CZ  ARG B 365     -35.135  -0.159 -24.053  1.00 76.54           C  
ATOM   4142  NH1 ARG B 365     -35.567   0.728 -24.946  1.00 76.49           N  
ATOM   4143  NH2 ARG B 365     -33.897  -0.060 -23.587  1.00 77.32           N  
ATOM   4144  N   LEU B 366     -42.420  -1.462 -21.941  1.00 61.11           N  
ATOM   4145  CA  LEU B 366     -43.535  -1.611 -21.008  1.00 61.45           C  
ATOM   4146  C   LEU B 366     -44.550  -2.648 -21.478  1.00 61.75           C  
ATOM   4147  O   LEU B 366     -45.082  -3.410 -20.669  1.00 61.64           O  
ATOM   4148  CB  LEU B 366     -44.217  -0.262 -20.749  1.00 60.59           C  
ATOM   4149  CG  LEU B 366     -43.418   0.794 -19.975  1.00 60.97           C  
ATOM   4150  CD1 LEU B 366     -44.236   2.067 -19.859  1.00 60.08           C  
ATOM   4151  CD2 LEU B 366     -42.989   0.312 -18.591  1.00 60.75           C  
ATOM   4152  N   PHE B 367     -44.811  -2.672 -22.782  1.00 62.19           N  
ATOM   4153  CA  PHE B 367     -45.664  -3.691 -23.384  1.00 62.71           C  
ATOM   4154  C   PHE B 367     -45.123  -5.098 -23.132  1.00 62.33           C  
ATOM   4155  O   PHE B 367     -45.892  -6.028 -22.886  1.00 60.98           O  
ATOM   4156  CB  PHE B 367     -45.827  -3.437 -24.883  1.00 63.88           C  
ATOM   4157  CG  PHE B 367     -47.060  -2.655 -25.235  1.00 65.53           C  
ATOM   4158  CD1 PHE B 367     -47.062  -1.267 -25.186  1.00 66.34           C  
ATOM   4159  CD2 PHE B 367     -48.225  -3.310 -25.622  1.00 67.68           C  
ATOM   4160  CE1 PHE B 367     -48.201  -0.546 -25.515  1.00 67.93           C  
ATOM   4161  CE2 PHE B 367     -49.368  -2.596 -25.953  1.00 68.65           C  
ATOM   4162  CZ  PHE B 367     -49.355  -1.211 -25.900  1.00 68.26           C  
ATOM   4163  N   GLU B 368     -43.798  -5.235 -23.185  1.00 63.08           N  
ATOM   4164  CA  GLU B 368     -43.116  -6.490 -22.868  1.00 63.33           C  
ATOM   4165  C   GLU B 368     -43.318  -6.895 -21.415  1.00 61.98           C  
ATOM   4166  O   GLU B 368     -43.695  -8.032 -21.135  1.00 63.10           O  
ATOM   4167  CB  GLU B 368     -41.622  -6.380 -23.159  1.00 65.15           C  
ATOM   4168  CG  GLU B 368     -41.267  -6.477 -24.631  1.00 69.05           C  
ATOM   4169  CD  GLU B 368     -39.769  -6.476 -24.861  1.00 72.36           C  
ATOM   4170  OE1 GLU B 368     -39.097  -5.503 -24.446  1.00 73.47           O  
ATOM   4171  OE2 GLU B 368     -39.261  -7.458 -25.448  1.00 73.93           O  
ATOM   4172  N   ASN B 369     -43.067  -5.958 -20.501  1.00 60.06           N  
ATOM   4173  CA  ASN B 369     -43.247  -6.181 -19.066  1.00 57.99           C  
ATOM   4174  C   ASN B 369     -44.667  -6.596 -18.703  1.00 57.42           C  
ATOM   4175  O   ASN B 369     -44.870  -7.390 -17.784  1.00 57.42           O  
ATOM   4176  CB  ASN B 369     -42.848  -4.934 -18.273  1.00 57.50           C  
ATOM   4177  CG  ASN B 369     -41.358  -4.649 -18.336  1.00 57.61           C  
ATOM   4178  OD1 ASN B 369     -40.595  -5.397 -18.943  1.00 58.14           O  
ATOM   4179  ND2 ASN B 369     -40.938  -3.560 -17.705  1.00 57.44           N  
ATOM   4180  N   LEU B 370     -45.640  -6.056 -19.432  1.00 57.00           N  
ATOM   4181  CA  LEU B 370     -47.048  -6.372 -19.208  1.00 56.68           C  
ATOM   4182  C   LEU B 370     -47.415  -7.740 -19.773  1.00 57.18           C  
ATOM   4183  O   LEU B 370     -48.317  -8.403 -19.262  1.00 56.62           O  
ATOM   4184  CB  LEU B 370     -47.952  -5.281 -19.794  1.00 56.33           C  
ATOM   4185  CG  LEU B 370     -47.969  -3.912 -19.101  1.00 55.42           C  
ATOM   4186  CD1 LEU B 370     -48.441  -2.837 -20.064  1.00 55.61           C  
ATOM   4187  CD2 LEU B 370     -48.826  -3.909 -17.843  1.00 55.18           C  
ATOM   4188  N   ARG B 371     -46.706  -8.162 -20.819  1.00 59.25           N
[truncated: 9,640 more chars]
