# Supplementary material for: Investigation of the Mechanism of Cinnamaldehyde in Irritable Bowel Syndrome Based via Network Pharmacology, Molecular Docking, and Animal Experiments
Source: Pediatr Discov. 2025 Oct 5:e70017. Online ahead of print. doi: 10.1002/pdi3.70017 (PMC13398650; doi:10.1002/pdi3.70017)
Supplement: Supplementary file 1 — Supporting Information S1 [file PDI3-9999-0-s001.zip › Supplementary Materials/Molecular Docking/HDAC1/4bkxQU.pdbqt]

REMARK   4 XXXX COMPLIES WITH FORMAT V. 2.0
ATOM      1  N   GLY A 165     -33.110   9.090  -3.800  1.00 80.40    -0.071 N 
ATOM      2  HN1 GLY A 165     -33.187  10.107  -3.778  1.00  0.00     0.274 HD
ATOM      3  HN2 GLY A 165     -32.145   8.792  -3.659  1.00  0.00     0.274 HD
ATOM      4  HN3 GLY A 165     -33.533   8.672  -2.971  1.00  0.00     0.274 HD
ATOM      5  CA  GLY A 165     -33.677   8.501  -5.047  1.00 81.50     0.152 C 
ATOM      6  HA1 GLY A 165     -34.732   8.827  -5.201  1.00  0.00     0.090 H 
ATOM      7  HA2 GLY A 165     -33.214   8.958  -5.953  1.00  0.00     0.090 H 
ATOM      8  C   GLY A 165     -33.563   6.989  -5.080  1.00 82.44     0.243 C 
ATOM      9  O   GLY A 165     -32.843   6.432  -5.913  1.00 82.51    -0.272 OA
ATOM     10  N   GLU A 166     -34.281   6.326  -4.174  1.00 82.04    -0.346 N 
ATOM     11  HN  GLU A 166     -34.878   6.856  -3.539  1.00  0.00     0.163 HD
ATOM     12  CA  GLU A 166     -34.246   4.868  -4.054  1.00 81.96     0.090 C 
ATOM     13  HA  GLU A 166     -34.110   4.432  -5.071  1.00  0.00     0.087 H 
ATOM     14  C   GLU A 166     -35.551   4.328  -3.464  1.00 79.90     0.241 C 
ATOM     15  O   GLU A 166     -36.126   4.929  -2.556  1.00 76.88    -0.271 OA
ATOM     16  CB  GLU A 166     -33.059   4.446  -3.180  1.00 85.29    -0.029 C 
ATOM     17  HB1 GLU A 166     -33.215   4.790  -2.131  1.00  0.00     0.037 H 
ATOM     18  HB2 GLU A 166     -32.155   5.041  -3.449  1.00  0.00     0.037 H 
ATOM     19  CG  GLU A 166     -32.730   2.959  -3.199  1.00 87.66     0.018 C 
ATOM     20  HG1 GLU A 166     -33.659   2.345  -3.256  1.00  0.00     0.049 H 
ATOM     21  HG2 GLU A 166     -32.260   2.666  -4.167  1.00  0.00     0.049 H 
ATOM     22  CD  GLU A 166     -31.865   2.533  -2.021  1.00 89.48     0.172 C 
ATOM     23  OE1 GLU A 166     -31.110   3.377  -1.487  1.00 88.96    -0.648 OA
ATOM     24  OE2 GLU A 166     -31.947   1.351  -1.623  1.00 89.59    -0.648 OA
ATOM     25  N   ILE A 167     -36.009   3.194  -3.989  1.00 79.92    -0.346 N 
ATOM     26  HN  ILE A 167     -35.522   2.791  -4.790  1.00  0.00     0.163 HD
ATOM     27  CA  ILE A 167     -37.188   2.503  -3.458  1.00 80.10     0.092 C 
ATOM     28  HA  ILE A 167     -37.708   3.215  -2.775  1.00  0.00     0.088 H 
ATOM     29  C   ILE A 167     -36.765   1.292  -2.616  1.00 80.90     0.241 C 
ATOM     30  O   ILE A 167     -35.938   0.482  -3.044  1.00 82.56    -0.271 OA
ATOM     31  CB  ILE A 167     -38.193   2.124  -4.581  1.00 79.66    -0.030 C 
ATOM     32  HB  ILE A 167     -38.446   3.062  -5.128  1.00  0.00     0.043 H 
ATOM     33  CG1 ILE A 167     -39.500   1.575  -3.992  1.00 77.82    -0.063 C 
ATOM     34 1HG1 ILE A 167     -39.423   0.476  -3.819  1.00  0.00     0.033 H 
ATOM     35 2HG1 ILE A 167     -39.633   1.920  -2.940  1.00  0.00     0.033 H 
ATOM     36  CG2 ILE A 167     -37.570   1.165  -5.594  1.00 80.71    -0.071 C 
ATOM     37 1HG2 ILE A 167     -36.621   1.564  -6.022  1.00  0.00     0.028 H 
ATOM     38 2HG2 ILE A 167     -38.295   0.900  -6.398  1.00  0.00     0.028 H 
ATOM     39 3HG2 ILE A 167     -37.419   0.153  -5.152  1.00  0.00     0.028 H 
ATOM     40  CD1 ILE A 167     -40.724   1.901  -4.821  1.00 76.23    -0.076 C 
ATOM     41 1HD1 ILE A 167     -41.673   1.502  -4.393  1.00  0.00     0.027 H 
ATOM     42 2HD1 ILE A 167     -40.591   1.556  -5.873  1.00  0.00     0.027 H 
ATOM     43 3HD1 ILE A 167     -40.801   3.000  -4.994  1.00  0.00     0.027 H 
ATOM     44  N   ARG A 168     -37.334   1.181  -1.418  1.00 80.23    -0.346 N 
ATOM     45  HN  ARG A 168     -38.108   1.801  -1.178  1.00  0.00     0.163 HD
ATOM     46  CA  ARG A 168     -36.881   0.194  -0.433  1.00 79.15     0.089 C 
ATOM     47  HA  ARG A 168     -35.902  -0.208  -0.785  1.00  0.00     0.087 H 
ATOM     48  C   ARG A 168     -37.842  -0.995  -0.278  1.00 76.63     0.241 C 
ATOM     49  O   ARG A 168     -39.050  -0.864  -0.497  1.00 74.31    -0.271 OA
ATOM     50  CB  ARG A 168     -36.643   0.868   0.930  1.00 81.07    -0.036 C 
ATOM     51  HB1 ARG A 168     -36.037   0.197   1.583  1.00  0.00     0.036 H 
ATOM     52  HB2 ARG A 168     -37.597   0.902   1.507  1.00  0.00     0.036 H 
ATOM     53  CG  ARG A 168     -36.012   2.261   0.889  1.00 82.97    -0.048 C 
ATOM     54  HG1 ARG A 168     -36.359   2.881   1.748  1.00  0.00     0.035 H 
ATOM     55  HG2 ARG A 168     -36.431   2.863   0.049  1.00  0.00     0.035 H 
ATOM     56  CD  ARG A 168     -34.488   2.223   0.825  1.00 85.75     0.009 C 
ATOM     57  HD1 ARG A 168     -34.061   1.708   1.717  1.00  0.00     0.064 H 
ATOM     58  HD2 ARG A 168     -34.137   1.524   0.030  1.00  0.00     0.064 H 
ATOM     59  NE  ARG A 168     -33.901   3.557   0.653  1.00 88.37    -0.227 N 
ATOM     60  HE  ARG A 168     -34.023   4.010  -0.253  1.00  0.00     0.177 HD
ATOM     61  CZ  ARG A 168     -33.220   4.225   1.586  1.00 87.61     0.665 C 
ATOM     62  NH1 ARG A 168     -33.014   3.700   2.788  1.00 88.01    -0.235 N 
ATOM     63 1HH1 ARG A 168     -33.387   2.774   2.998  1.00  0.00     0.174 HD
ATOM     64 2HH1 ARG A 168     -32.493   4.211   3.501  1.00  0.00     0.174 HD
ATOM     65  NH2 ARG A 168     -32.735   5.430   1.313  1.00 85.91    -0.235 N 
ATOM     66 1HH2 ARG A 168     -32.893   5.833   0.390  1.00  0.00     0.174 HD
ATOM     67 2HH2 ARG A 168     -32.214   5.941   2.026  1.00  0.00     0.174 HD
ATOM     68  N   VAL A 169     -37.287  -2.149   0.096  1.00 76.11    -0.346 N 
ATOM     69  HN  VAL A 169     -36.274  -2.183   0.213  1.00  0.00     0.163 HD
ATOM     70  CA  VAL A 169     -38.061  -3.375   0.349  1.00 75.32     0.092 C 
ATOM     71  HA  VAL A 169     -39.135  -3.168   0.133  1.00  0.00     0.088 H 
ATOM     72  C   VAL A 169     -37.927  -3.781   1.821  1.00 76.37     0.241 C 
ATOM     73  O   VAL A 169     -36.882  -3.561   2.437  1.00 77.50    -0.271 OA
ATOM     74  CB  VAL A 169     -37.595  -4.555  -0.543  1.00 73.66    -0.033 C 
ATOM     75  HB  VAL A 169     -36.624  -4.931  -0.144  1.00  0.00     0.042 H 
ATOM     76  CG1 VAL A 169     -38.599  -5.700  -0.506  1.00 71.81    -0.071 C 
ATOM     77 1HG1 VAL A 169     -38.760  -6.030   0.547  1.00  0.00     0.028 H 
ATOM     78 2HG1 VAL A 169     -38.295  -6.545  -1.167  1.00  0.00     0.028 H 
ATOM     79 3HG1 VAL A 169     -39.556  -5.434  -1.012  1.00  0.00     0.028 H 
ATOM     80  CG2 VAL A 169     -37.375  -4.105  -1.981  1.00 73.43    -0.071 C 
ATOM     81 1HG2 VAL A 169     -36.640  -3.267  -2.008  1.00  0.00     0.028 H 
ATOM     82 2HG2 VAL A 169     -38.332  -3.839  -2.487  1.00  0.00     0.028 H 
ATOM     83 3HG2 VAL A 169     -37.071  -4.950  -2.642  1.00  0.00     0.028 H 
ATOM     84  N   GLY A 170     -38.983  -4.372   2.378  1.00 76.19    -0.351 N 
ATOM     85  HN  GLY A 170     -39.831  -4.497   1.826  1.00  0.00     0.163 HD
ATOM     86  CA  GLY A 170     -38.957  -4.846   3.760  1.00 78.91     0.069 C 
ATOM     87  HA1 GLY A 170     -38.101  -4.393   4.312  1.00  0.00     0.078 H 
ATOM     88  HA2 GLY A 170     -38.660  -5.920   3.798  1.00  0.00     0.078 H 
ATOM     89  C   GLY A 170     -40.252  -4.626   4.518  1.00 80.80     0.236 C 
ATOM     90  O   GLY A 170     -41.176  -3.988   4.009  1.00 83.11    -0.272 OA
ATOM     91  N   ASN A 171     -40.309  -5.155   5.741  1.00 80.47    -0.346 N 
ATOM     92  HN  ASN A 171     -39.497  -5.664   6.089  1.00  0.00     0.163 HD
ATOM     93  CA  ASN A 171     -41.486  -5.038   6.609  1.00 78.59     0.097 C 
ATOM     94  HA  ASN A 171     -42.379  -5.365   6.026  1.00  0.00     0.088 H 
ATOM     95  C   ASN A 171     -41.727  -3.610   7.078  1.00 77.65     0.241 C 
ATOM     96  O   ASN A 171     -42.836  -3.251   7.475  1.00 76.89    -0.271 OA
ATOM     97  CB  ASN A 171     -41.349  -5.959   7.823  1.00 79.00     0.036 C 
ATOM     98  HB1 ASN A 171     -40.465  -5.677   8.442  1.00  0.00     0.051 H 
ATOM     99  HB2 ASN A 171     -42.158  -5.765   8.565  1.00  0.00     0.051 H 
ATOM    100  CG  ASN A 171     -41.300  -7.424   7.442  1.00 79.97     0.217 C 
ATOM    101  ND2 ASN A 171     -42.122  -8.234   8.100  1.00 79.14    -0.370 N 
ATOM    102 1HD2 ASN A 171     -42.089  -9.221   7.843  1.00  0.00     0.159 HD
ATOM    103 2HD2 ASN A 171     -42.760  -7.900   8.823  1.00  0.00     0.159 HD
ATOM    104  OD1 ASN A 171     -40.529  -7.827   6.569  1.00 81.51    -0.274 OA
ATOM    105  N   ARG A 172     -40.671  -2.806   7.025  1.00 77.92    -0.346 N 
ATOM    106  HN  ARG A 172     -39.786  -3.188   6.692  1.00  0.00     0.163 HD
ATOM    107  CA  ARG A 172     -40.718  -1.404   7.420  1.00 78.46     0.089 C 
ATOM    108  HA  ARG A 172     -41.545  -1.288   8.159  1.00  0.00     0.087 H 
ATOM    109  C   ARG A 172     -41.016  -0.476   6.237  1.00 77.58     0.241 C 
ATOM    110  O   ARG A 172     -40.933   0.748   6.366  1.00 79.62    -0.271 OA
ATOM    111  CB  ARG A 172     -39.407  -1.014   8.121  1.00 79.76    -0.036 C 
ATOM    112  HB1 ARG A 172     -39.200   0.074   7.989  1.00  0.00     0.036 H 
ATOM    113  HB2 ARG A 172     -39.529  -1.048   9.229  1.00  0.00     0.036 H 
ATOM    114  CG  ARG A 172     -38.206  -1.844   7.689  1.00 82.85    -0.048 C 
ATOM    115  HG1 ARG A 172     -38.522  -2.839   7.297  1.00  0.00     0.035 H 
ATOM    116  HG2 ARG A 172     -37.740  -1.430   6.765  1.00  0.00     0.035 H 
ATOM    117  CD  ARG A 172     -37.180  -1.992   8.806  1.00 85.04     0.009 C 
ATOM    118  HD1 ARG A 172     -37.668  -1.940   9.807  1.00  0.00     0.064 H 
ATOM    119  HD2 ARG A 172     -36.786  -3.034   8.852  1.00  0.00     0.064 H 
ATOM    120  NE  ARG A 172     -36.089  -1.021   8.701  1.00 84.93    -0.227 N 
ATOM    121  HE  ARG A 172     -36.187  -0.140   9.206  1.00  0.00     0.177 HD
ATOM    122  CZ  ARG A 172     -34.977  -1.208   7.991  1.00 84.21     0.665 C 
ATOM    123  NH1 ARG A 172     -34.795  -2.332   7.305  1.00 84.40    -0.235 N 
ATOM    124 1HH1 ARG A 172     -33.944  -2.475   6.762  1.00  0.00     0.174 HD
ATOM    125 2HH1 ARG A 172     -35.513  -3.057   7.327  1.00  0.00     0.174 HD
ATOM    126  NH2 ARG A 172     -34.044  -0.266   7.962  1.00 84.27    -0.235 N 
ATOM    127 1HH2 ARG A 172     -33.193  -0.409   7.419  1.00  0.00     0.174 HD
ATOM    128 2HH2 ARG A 172     -34.184   0.596   8.488  1.00  0.00     0.174 HD
ATOM    129  N   TYR A 173     -41.380  -1.061   5.095  1.00 75.07    -0.346 N 
ATOM    130  HN  TYR A 173     -41.462  -2.077   5.064  1.00  0.00     0.163 HD
ATOM    131  CA  TYR A 173     -41.666  -0.287   3.882  1.00 71.78     0.093 C 
ATOM    132  HA  TYR A 173     -41.767   0.780   4.189  1.00  0.00     0.088 H 
ATOM    133  C   TYR A 173     -42.965  -0.678   3.179  1.00 70.47     0.241 C 
ATOM    134  O   TYR A 173     -43.730   0.193   2.765  1.00 71.16    -0.271 OA
ATOM    135  CB  TYR A 173     -40.495  -0.365   2.905  1.00 71.37    -0.014 C 
ATOM    136  HB1 TYR A 173     -40.369  -1.405   2.523  1.00  0.00     0.043 H 
ATOM    137  HB2 TYR A 173     -40.742   0.155   1.950  1.00  0.00     0.043 H 
ATOM    138  CG  TYR A 173     -39.200   0.155   3.476  1.00 72.13    -0.056 A 
ATOM    139  CD1 TYR A 173     -38.960   1.527   3.569  1.00 72.98    -0.074 A 
ATOM    140  HD1 TYR A 173     -39.728   2.237   3.218  1.00  0.00     0.084 H 
ATOM    141  CD2 TYR A 173     -38.218  -0.722   3.934  1.00 71.41    -0.074 A 
ATOM    142  HD2 TYR A 173     -38.391  -1.810   3.877  1.00  0.00     0.084 H 
ATOM    143  CE1 TYR A 173     -37.774   2.011   4.095  1.00 73.16    -0.051 A 
ATOM    144  HE1 TYR A 173     -37.597   3.098   4.161  1.00  0.00     0.087 H 
ATOM    145  CE2 TYR A 173     -37.028  -0.248   4.460  1.00 71.63    -0.051 A 
ATOM    146  HE2 TYR A 173     -36.257  -0.953   4.815  1.00  0.00     0.087 H 
ATOM    147  CZ  TYR A 173     -36.813   1.119   4.537  1.00 72.47     0.065 A 
ATOM    148  OH  TYR A 173     -35.637   1.597   5.058  1.00 73.86    -0.361 OA
ATOM    149  HH  TYR A 173     -35.490   2.534   5.111  1.00  0.00     0.217 HD
ATOM    150  N   GLN A 174     -43.203  -1.981   3.035  1.00 68.36    -0.346 N 
ATOM    151  HN  GLN A 174     -42.512  -2.652   3.370  1.00  0.00     0.163 HD
ATOM    152  CA  GLN A 174     -44.431  -2.475   2.408  1.00 67.30     0.090 C 
ATOM    153  HA  GLN A 174     -44.724  -1.744   1.619  1.00  0.00     0.087 H 
ATOM    154  C   GLN A 174     -45.587  -2.572   3.398  1.00 66.65     0.241 C 
ATOM    155  O   GLN A 174     -45.380  -2.732   4.604  1.00 66.23    -0.271 OA
ATOM    156  CB  GLN A 174     -44.203  -3.827   1.724  1.00 66.78    -0.030 C 
ATOM    157  HB1 GLN A 174     -45.155  -4.405   1.674  1.00  0.00     0.037 H 
ATOM    158  HB2 GLN A 174     -43.606  -4.502   2.381  1.00  0.00     0.037 H 
ATOM    159  CG  GLN A 174     -43.568  -3.726   0.346  1.00 68.16     0.011 C 
ATOM    160  HG1 GLN A 174     -43.777  -4.640  -0.257  1.00  0.00     0.047 H 
ATOM    161  HG2 GLN A 174     -44.095  -2.970  -0.282  1.00  0.00     0.047 H 
ATOM    162  CD  GLN A 174     -42.078  -3.441   0.402  1.00 69.62     0.215 C 
ATOM    163  NE2 GLN A 174     -41.678  -2.275  -0.095  1.00 69.35    -0.370 N 
ATOM    164 1HE2 GLN A 174     -42.326  -1.596  -0.493  1.00  0.00     0.159 HD
ATOM    165 2HE2 GLN A 174     -40.677  -2.084  -0.057  1.00  0.00     0.159 HD
ATOM    166  OE1 GLN A 174     -41.295  -4.261   0.883  1.00 72.26    -0.274 OA
ATOM    167  N   ALA A 175     -46.802  -2.466   2.870  1.00 66.17    -0.346 N 
ATOM    168  HN  ALA A 175     -46.887  -2.303   1.867  1.00  0.00     0.163 HD
ATOM    169  CA  ALA A 175     -48.018  -2.574   3.667  1.00 66.43     0.086 C 
ATOM    170  HA  ALA A 175     -47.814  -2.174   4.687  1.00  0.00     0.086 H 
ATOM    171  C   ALA A 175     -48.451  -4.029   3.790  1.00 66.36     0.240 C 
ATOM    172  O   ALA A 175     -48.293  -4.810   2.851  1.00 67.24    -0.271 OA
ATOM    173  CB  ALA A 175     -49.131  -1.754   3.035  1.00 66.72    -0.049 C 
ATOM    174  HB1 ALA A 175     -50.061  -1.837   3.645  1.00  0.00     0.030 H 
ATOM    175  HB2 ALA A 175     -49.304  -2.036   1.970  1.00  0.00     0.030 H 
ATOM    176  HB3 ALA A 175     -48.829  -0.692   2.876  1.00  0.00     0.030 H 
ATOM    177  N   ASP A 176     -48.993  -4.391   4.949  1.00 65.92    -0.346 N 
ATOM    178  HN  ASP A 176     -48.969  -3.744   5.737  1.00  0.00     0.163 HD
ATOM    179  CA  ASP A 176     -49.619  -5.693   5.113  1.00 65.91     0.098 C 
ATOM    180  HA  ASP A 176     -48.935  -6.478   4.714  1.00  0.00     0.088 H 
ATOM    181  C   ASP A 176     -50.902  -5.687   4.290  1.00 63.18     0.241 C 
ATOM    182  O   ASP A 176     -51.812  -4.902   4.554  1.00 64.59    -0.271 OA
ATOM    183  CB  ASP A 176     -49.907  -5.986   6.593  1.00 68.78     0.043 C 
ATOM    184  HB1 ASP A 176     -49.012  -5.775   7.223  1.00  0.00     0.052 H 
ATOM    185  HB2 ASP A 176     -50.610  -5.233   7.019  1.00  0.00     0.052 H 
ATOM    186  CG  ASP A 176     -50.420  -7.410   6.828  1.00 72.51     0.175 C 
ATOM    187  OD1 ASP A 176     -49.848  -8.365   6.254  1.00 74.20    -0.648 OA
ATOM    188  OD2 ASP A 176     -51.394  -7.576   7.595  1.00 72.70    -0.648 OA
ATOM    189  N   ILE A 177     -50.958  -6.542   3.276  1.00 60.24    -0.346 N 
ATOM    190  HN  ILE A 177     -50.173  -7.173   3.115  1.00  0.00     0.163 HD
ATOM    191  CA  ILE A 177     -52.113  -6.604   2.384  1.00 60.04     0.092 C 
ATOM    192  HA  ILE A 177     -52.361  -5.557   2.092  1.00  0.00     0.088 H 
ATOM    193  C   ILE A 177     -53.339  -7.177   3.097  1.00 60.89     0.241 C 
ATOM    194  O   ILE A 177     -53.294  -8.273   3.660  1.00 61.99    -0.271 OA
ATOM    195  CB  ILE A 177     -51.788  -7.378   1.083  1.00 58.98    -0.030 C 
ATOM    196  HB  ILE A 177     -51.207  -8.292   1.349  1.00  0.00     0.043 H 
ATOM    197  CG1 ILE A 177     -50.938  -6.513   0.148  1.00 58.79    -0.063 C 
ATOM    198 1HG1 ILE A 177     -51.084  -6.828  -0.911  1.00  0.00     0.033 H 
ATOM    199 2HG1 ILE A 177     -51.348  -5.477   0.099  1.00  0.00     0.033 H 
ATOM    200  CG2 ILE A 177     -53.053  -7.803   0.350  1.00 58.89    -0.071 C 
ATOM    201 1HG2 ILE A 177     -52.819  -8.360  -0.587  1.00  0.00     0.028 H 
ATOM    202 2HG2 ILE A 177     -53.719  -6.931   0.149  1.00  0.00     0.028 H 
ATOM    203 3HG2 ILE A 177     -53.730  -8.390   1.014  1.00  0.00     0.028 H 
ATOM    204  CD1 ILE A 177     -49.462  -6.479   0.488  1.00 59.70    -0.076 C 
ATOM    205 1HD1 ILE A 177     -48.843  -5.849  -0.193  1.00  0.00     0.027 H 
ATOM    206 2HD1 ILE A 177     -49.052  -7.515   0.537  1.00  0.00     0.027 H 
ATOM    207 3HD1 ILE A 177     -49.316  -6.164   1.547  1.00  0.00     0.027 H 
ATOM    208  N   THR A 178     -54.425  -6.411   3.082  1.00 62.06    -0.344 N 
ATOM    209  HN  THR A 178     -54.380  -5.498   2.629  1.00  0.00     0.163 HD
ATOM    210  CA  THR A 178     -55.678  -6.834   3.693  1.00 64.81     0.113 C 
ATOM    211  HA  THR A 178     -55.465  -7.199   4.725  1.00  0.00     0.091 H 
ATOM    212  C   THR A 178     -56.273  -7.983   2.883  1.00 65.73     0.243 C 
ATOM    213  O   THR A 178     -56.459  -7.867   1.670  1.00 67.31    -0.271 OA
ATOM    214  CB  THR A 178     -56.698  -5.677   3.781  1.00 65.22     0.060 C 
ATOM    215  HB  THR A 178     -57.290  -5.646   2.837  1.00  0.00     0.086 H 
ATOM    216  CG2 THR A 178     -57.650  -5.893   4.955  1.00 66.09    -0.050 C 
ATOM    217 1HG2 THR A 178     -58.182  -6.865   4.830  1.00  0.00     0.031 H 
ATOM    218 2HG2 THR A 178     -58.357  -5.041   5.086  1.00  0.00     0.031 H 
ATOM    219 3HG2 THR A 178     -57.129  -5.821   5.938  1.00  0.00     0.031 H 
ATOM    220  OG1 THR A 178     -56.014  -4.426   3.942  1.00 63.71    -0.393 OA
ATOM    221  HG1 THR A 178     -55.422  -4.292   3.212  1.00  0.00     0.210 HD
ATOM    222  N   ASP A 179     -56.557  -9.092   3.559  1.00 66.42    -0.345 N 
ATOM    223  HN  ASP A 179     -56.396  -9.113   4.566  1.00  0.00     0.163 HD
ATOM    224  CA  ASP A 179     -57.092 -10.281   2.902  1.00 67.53     0.098 C 
ATOM    225  HA  ASP A 179     -56.464 -10.498   2.007  1.00  0.00     0.088 H 
ATOM    226  C   ASP A 179     -58.524 -10.048   2.435  1.00 67.12     0.241 C 
ATOM    227  O   ASP A 179     -59.273  -9.296   3.060  1.00 66.72    -0.271 OA
ATOM    228  CB  ASP A 179     -57.032 -11.496   3.838  1.00 68.41     0.043 C 
ATOM    229  HB1 ASP A 179     -57.357 -12.423   3.309  1.00  0.00     0.052 H 
ATOM    230  HB2 ASP A 179     -57.830 -11.441   4.614  1.00  0.00     0.052 H 
ATOM    231  CG  ASP A 179     -55.660 -11.686   4.479  1.00 68.16     0.175 C 
ATOM    232  OD1 ASP A 179     -54.682 -11.047   4.032  1.00 68.19    -0.648 OA
ATOM    233  OD2 ASP A 179     -55.565 -12.480   5.440  1.00 67.47    -0.648 OA
ATOM    234  N   LEU A 180     -58.888 -10.691   1.329  1.00 68.19    -0.346 N 
ATOM    235  HN  LEU A 180     -58.200 -11.271   0.849  1.00  0.00     0.163 HD
ATOM    236  CA  LEU A 180     -60.236 -10.597   0.778  1.00 69.90     0.089 C 
ATOM    237  HA  LEU A 180     -60.514  -9.521   0.689  1.00  0.00     0.087 H 
ATOM    238  C   LEU A 180     -61.229 -11.286   1.713  1.00 71.15     0.241 C 
ATOM    239  O   LEU A 180     -60.988 -12.404   2.169  1.00 73.62    -0.271 OA
ATOM    240  CB  LEU A 180     -60.280 -11.235  -0.614  1.00 69.26    -0.035 C 
ATOM    241  HB1 LEU A 180     -59.248 -11.230  -1.036  1.00  0.00     0.037 H 
ATOM    242  HB2 LEU A 180     -60.468 -12.328  -0.495  1.00  0.00     0.037 H 
ATOM    243  CG  LEU A 180     -61.241 -10.692  -1.678  1.00 69.13    -0.059 C 
ATOM    244  HG  LEU A 180     -61.235  -9.579  -1.610  1.00  0.00     0.039 H 
ATOM    245  CD1 LEU A 180     -60.745 -11.080  -3.062  1.00 68.55    -0.073 C 
ATOM    246 1HD1 LEU A 180     -59.696 -10.733  -3.211  1.00  0.00     0.028 H 
ATOM    247 2HD1 LEU A 180     -61.423 -10.708  -3.865  1.00  0.00     0.028 H 
ATOM    248 3HD1 LEU A 180     -60.850 -12.174  -3.249  1.00  0.00     0.028 H 
ATOM    249  CD2 LEU A 180     -62.673 -11.166  -1.474  1.00 68.84    -0.073 C 
ATOM    250 1HD2 LEU A 180     -63.037 -10.881  -0.459  1.00  0.00     0.028 H 
ATOM    251 2HD2 LEU A 180     -62.778 -12.260  -1.661  1.00  0.00     0.028 H 
ATOM    252 3HD2 LEU A 180     -63.351 -10.794  -2.277  1.00  0.00     0.028 H 
ATOM    253  N   LEU A 181     -62.336 -10.609   2.000  1.00 71.89    -0.346 N 
ATOM    254  HN  LEU A 181     -62.470  -9.685   1.589  1.00  0.00     0.163 HD
ATOM    255  CA  LEU A 181     -63.368 -11.146   2.886  1.00 73.38     0.089 C 
ATOM    256  HA  LEU A 181     -62.876 -11.503   3.821  1.00  0.00     0.087 H 
ATOM    257  C   LEU A 181     -64.098 -12.323   2.249  1.00 74.67     0.241 C 
ATOM    258  O   LEU A 181     -64.393 -12.307   1.052  1.00 72.64    -0.271 OA
ATOM    259  CB  LEU A 181     -64.384 -10.060   3.261  1.00 73.14    -0.035 C 
ATOM    260  HB1 LEU A 181     -64.922  -9.743   2.337  1.00  0.00     0.037 H 
ATOM    261  HB2 LEU A 181     -65.208 -10.532   3.846  1.00  0.00     0.037 H 
ATOM    262  CG  LEU A 181     -63.914  -8.805   4.006  1.00 72.62    -0.059 C 
ATOM    263  HG  LEU A 181     -62.956  -8.470   3.545  1.00  0.00     0.039 H 
ATOM    264  CD1 LEU A 181     -64.933  -7.696   3.825  1.00 71.06    -0.073 C 
ATOM    265 1HD1 LEU A 181     -65.121  -7.505   2.743  1.00  0.00     0.028 H 
ATOM    266 2HD1 LEU A 181     -64.631  -6.767   4.362  1.00  0.00     0.028 H 
ATOM    267 3HD1 LEU A 181     -65.878  -7.910   4.377  1.00  0.00     0.028 H 
ATOM    268  CD2 LEU A 181     -63.657  -9.066   5.485  1.00 72.73    -0.073 C 
ATOM    269 1HD2 LEU A 181     -62.908  -9.881   5.618  1.00  0.00     0.028 H 
ATOM    270 2HD2 LEU A 181     -64.602  -9.280   6.037  1.00  0.00     0.028 H 
ATOM    271 3HD2 LEU A 181     -63.355  -8.137   6.022  1.00  0.00     0.028 H 
ATOM    272  N   LYS A 182     -64.385 -13.338   3.061  1.00 78.89    -0.346 N 
ATOM    273  HN  LYS A 182     -64.034 -13.316   4.018  1.00  0.00     0.163 HD
ATOM    274  CA  LYS A 182     -65.185 -14.484   2.631  1.00 82.03     0.086 C 
ATOM    275  HA  LYS A 182     -64.745 -14.892   1.691  1.00  0.00     0.086 H 
ATOM    276  C   LYS A 182     -66.625 -14.049   2.347  1.00 84.74     0.240 C 
ATOM    277  O   LYS A 182     -67.089 -13.038   2.884  1.00 86.92    -0.271 OA
ATOM    278  CB  LYS A 182     -65.161 -15.583   3.698  1.00 80.04    -0.049 C 
ATOM    279  HB1 LYS A 182     -65.771 -16.457   3.370  1.00  0.00     0.030 H 
ATOM    280  HB2 LYS A 182     -65.485 -15.201   4.694  1.00  0.00     0.030 H 
ATOM    281  HB3 LYS A 182     -64.120 -15.880   3.965  1.00  0.00     0.030 H 
ATOM    282  N   GLU A 183     -67.321 -14.810   1.502  1.00 86.73    -0.346 N 
ATOM    283  HN  GLU A 183     -66.869 -15.626   1.091  1.00  0.00     0.163 HD
ATOM    284  CA  GLU A 183     -68.715 -14.517   1.141  1.00 87.87     0.086 C 
ATOM    285  HA  GLU A 183     -68.739 -13.499   0.688  1.00  0.00     0.086 H 
ATOM    286  C   GLU A 183     -69.651 -14.506   2.356  1.00 89.71     0.240 C 
ATOM    287  O   GLU A 183     -70.758 -13.966   2.289  1.00 90.58    -0.271 OA
ATOM    288  CB  GLU A 183     -69.221 -15.506   0.086  1.00 86.76    -0.049 C 
ATOM    289  HB1 GLU A 183     -70.279 -15.284  -0.188  1.00  0.00     0.030 H 
ATOM    290  HB2 GLU A 183     -69.093 -16.563   0.416  1.00  0.00     0.030 H 
ATOM    291  HB3 GLU A 183     -68.558 -15.529  -0.810  1.00  0.00     0.030 H 
ATOM    292  N   GLY A 184     -69.191 -15.099   3.458  1.00 90.54    -0.351 N 
ATOM    293  HN  GLY A 184     -68.283 -15.563   3.419  1.00  0.00     0.163 HD
ATOM    294  CA  GLY A 184     -69.930 -15.114   4.721  1.00 89.67     0.069 C 
ATOM    295  HA1 GLY A 184     -69.939 -16.141   5.154  1.00  0.00     0.078 H 
ATOM    296  HA2 GLY A 184     -71.021 -14.976   4.535  1.00  0.00     0.078 H 
ATOM    297  C   GLY A 184     -69.435 -14.108   5.750  1.00 89.55     0.236 C 
ATOM    298  O   GLY A 184     -70.107 -13.867   6.754  1.00 88.53    -0.272 OA
ATOM    299  N   GLU A 185     -68.260 -13.527   5.506  1.00 88.92    -0.347 N 
ATOM    300  HN  GLU A 185     -67.745 -13.792   4.667  1.00  0.00     0.163 HD
ATOM    301  CA  GLU A 185     -67.683 -12.520   6.403  1.00 88.69     0.086 C 
ATOM    302  HA  GLU A 185     -68.088 -12.700   7.426  1.00  0.00     0.086 H 
ATOM    303  C   GLU A 185     -68.071 -11.095   5.987  1.00 90.66     0.240 C 
ATOM    304  O   GLU A 185     -68.183 -10.795   4.795  1.00 90.32    -0.271 OA
ATOM    305  CB  GLU A 185     -66.159 -12.667   6.467  1.00 85.17    -0.049 C 
ATOM    306  HB1 GLU A 185     -65.720 -11.902   7.149  1.00  0.00     0.030 H 
ATOM    307  HB2 GLU A 185     -65.696 -12.632   5.453  1.00  0.00     0.030 H 
ATOM    308  HB3 GLU A 185     -65.854 -13.700   6.754  1.00  0.00     0.030 H 
ATOM    309  N   GLU A 186     -68.275 -10.229   6.980  1.00 91.36    -0.346 N 
ATOM    310  HN  GLU A 186     -68.159 -10.551   7.941  1.00  0.00     0.163 HD
ATOM    311  CA  GLU A 186     -68.660  -8.832   6.749  1.00 90.77     0.090 C 
ATOM    312  HA  GLU A 186     -68.814  -8.694   5.653  1.00  0.00     0.087 H 
ATOM    313  C   GLU A 186     -67.558  -7.863   7.198  1.00 89.64     0.241 C 
ATOM    314  O   GLU A 186     -66.865  -8.118   8.187  1.00 88.76    -0.271 OA
ATOM    315  CB  GLU A 186     -69.987  -8.522   7.458  1.00 92.15    -0.029 C 
ATOM    316  HB1 GLU A 186     -69.881  -8.695   8.554  1.00  0.00     0.037 H 
ATOM    317  HB2 GLU A 186     -70.744  -9.301   7.205  1.00  0.00     0.037 H 
ATOM    318  CG  GLU A 186     -70.567  -7.131   7.204  1.00 94.55     0.018 C 
ATOM    319  HG1 GLU A 186     -69.794  -6.346   7.374  1.00  0.00     0.049 H 
ATOM    320  HG2 GLU A 186     -71.293  -6.855   8.004  1.00  0.00     0.049 H 
ATOM    321  CD  GLU A 186     -71.199  -6.973   5.828  1.00 94.55     0.172 C 
ATOM    322  OE1 GLU A 186     -70.484  -7.101   4.810  1.00 94.53    -0.648 OA
ATOM    323  OE2 GLU A 186     -72.419  -6.712   5.761  1.00 94.12    -0.648 OA
ATOM    324  N   ASP A 187     -67.415  -6.752   6.470  1.00 88.42    -0.346 N 
ATOM    325  HN  ASP A 187     -68.083  -6.575   5.720  1.00  0.00     0.163 HD
ATOM    326  CA  ASP A 187     -66.340  -5.769   6.697  1.00 87.92     0.098 C 
ATOM    327  HA  ASP A 187     -65.376  -6.327   6.639  1.00  0.00     0.088 H 
ATOM    328  C   ASP A 187     -66.367  -5.075   8.063  1.00 86.53     0.241 C 
ATOM    329  O   ASP A 187     -65.322  -4.639   8.558  1.00 83.79    -0.271 OA
ATOM    330  CB  ASP A 187     -66.313  -4.718   5.574  1.00 87.38     0.043 C 
ATOM    331  HB1 ASP A 187     -66.084  -5.192   4.591  1.00  0.00     0.052 H 
ATOM    332  HB2 ASP A 187     -65.421  -4.056   5.670  1.00  0.00     0.052 H 
ATOM    333  CG  ASP A 187     -67.592  -3.898   5.497  1.00 88.10     0.175 C 
ATOM    334  OD1 ASP A 187     -68.689  -4.493   5.414  1.00 88.27    -0.648 OA
ATOM    335  OD2 ASP A 187     -67.497  -2.653   5.507  1.00 88.81    -0.648 OA
ATOM    336  N   GLY A 188     -67.558  -4.969   8.652  1.00 85.81    -0.351 N 
ATOM    337  HN  GLY A 188     -68.377  -5.332   8.164  1.00  0.00     0.163 HD
ATOM    338  CA  GLY A 188     -67.742  -4.355   9.967  1.00 82.52     0.069 C 
ATOM    339  HA1 GLY A 188     -68.802  -4.447  10.299  1.00  0.00     0.078 H 
ATOM    340  HA2 GLY A 188     -67.245  -4.964  10.758  1.00  0.00     0.078 H 
ATOM    341  C   GLY A 188     -67.283  -2.911  10.036  1.00 81.86     0.236 C 
ATOM    342  O   GLY A 188     -66.380  -2.577  10.807  1.00 82.33    -0.272 OA
ATOM    343  N   ARG A 189     -67.896  -2.057   9.218  1.00 80.90    -0.346 N 
ATOM    344  HN  ARG A 189     -68.592  -2.415   8.564  1.00  0.00     0.163 HD
ATOM    345  CA  ARG A 189     -67.605  -0.621   9.226  1.00 77.95     0.089 C 
ATOM    346  HA  ARG A 189     -66.911  -0.414  10.074  1.00  0.00     0.087 H 
ATOM    347  C   ARG A 189     -68.874   0.193   9.445  1.00 77.72     0.241 C 
ATOM    348  O   ARG A 189     -69.878  -0.003   8.753  1.00 76.80    -0.271 OA
ATOM    349  CB  ARG A 189     -66.917  -0.178   7.930  1.00 73.88    -0.036 C 
ATOM    350  HB1 ARG A 189     -67.546  -0.441   7.048  1.00  0.00     0.036 H 
ATOM    351  HB2 ARG A 189     -66.925   0.934   7.847  1.00  0.00     0.036 H 
ATOM    352  CG  ARG A 189     -65.506  -0.711   7.750  1.00 71.71    -0.048 C 
ATOM    353  HG1 ARG A 189     -65.038  -0.979   8.726  1.00  0.00     0.035 H 
ATOM    354  HG2 ARG A 189     -65.503  -1.722   7.280  1.00  0.00     0.035 H 
ATOM    355  CD  ARG A 189     -64.655   0.274   6.970  1.00 69.05     0.009 C 
ATOM    356  HD1 ARG A 189     -63.861  -0.249   6.388  1.00  0.00     0.064 H 
ATOM    357  HD2 ARG A 189     -65.227   0.722   6.124  1.00  0.00     0.064 H 
ATOM    358  NE  ARG A 189     -64.086   1.308   7.833  1.00 68.00    -0.227 N 
ATOM    359  HE  ARG A 189     -64.735   1.920   8.327  1.00  0.00     0.177 HD
ATOM    360  CZ  ARG A 189     -62.783   1.511   8.022  1.00 67.01     0.665 C 
ATOM    361  NH1 ARG A 189     -61.882   0.764   7.400  1.00 66.86    -0.235 N 
ATOM    362 1HH1 ARG A 189     -62.193   0.020   6.775  1.00  0.00     0.174 HD
ATOM    363 2HH1 ARG A 189     -60.884   0.919   7.545  1.00  0.00     0.174 HD
ATOM    364  NH2 ARG A 189     -62.379   2.477   8.833  1.00 66.46    -0.235 N 
ATOM    365 1HH2 ARG A 189     -63.072   3.052   9.312  1.00  0.00     0.174 HD
ATOM    366 2HH2 ARG A 189     -61.381   2.632   8.978  1.00  0.00     0.174 HD
ATOM    367  N   ASP A 190     -68.817   1.101  10.416  1.00 77.58    -0.346 N 
ATOM    368  HN  ASP A 190     -67.964   1.177  10.970  1.00  0.00     0.163 HD
ATOM    369  CA  ASP A 190     -69.933   1.990  10.714  1.00 76.94     0.098 C 
ATOM    370  HA  ASP A 190     -70.886   1.450  10.506  1.00  0.00     0.088 H 
ATOM    371  C   ASP A 190     -69.859   3.219   9.814  1.00 75.96     0.241 C 
ATOM    372  O   ASP A 190     -68.929   4.026   9.927  1.00 77.20    -0.271 OA
ATOM    373  CB  ASP A 190     -69.910   2.396  12.190  1.00 78.44     0.043 C 
ATOM    374  HB1 ASP A 190     -68.956   2.913  12.448  1.00  0.00     0.052 H 
ATOM    375  HB2 ASP A 190     -69.815   1.502  12.849  1.00  0.00     0.052 H 
ATOM    376  CG  ASP A 190     -71.109   3.238  12.584  1.00 80.58     0.175 C 
ATOM    377  OD1 ASP A 190     -72.249   2.862  12.231  1.00 80.59    -0.648 OA
ATOM    378  OD2 ASP A 190     -70.908   4.282  13.241  1.00 82.25    -0.648 OA
ATOM    379  N   GLN A 191     -70.838   3.354   8.920  1.00 73.38    -0.346 N 
ATOM    380  HN  GLN A 191     -71.616   2.694   8.933  1.00  0.00     0.163 HD
ATOM    381  CA  GLN A 191     -70.827   4.426   7.918  1.00 70.49     0.090 C 
ATOM    382  HA  GLN A 191     -69.802   4.448   7.481  1.00  0.00     0.087 H 
ATOM    383  C   GLN A 191     -71.092   5.818   8.494  1.00 68.49     0.241 C 
ATOM    384  O   GLN A 191     -70.568   6.808   7.982  1.00 68.05    -0.271 OA
ATOM    385  CB  GLN A 191     -71.792   4.121   6.769  1.00 69.14    -0.030 C 
ATOM    386  HB1 GLN A 191     -72.818   3.923   7.158  1.00  0.00     0.037 H 
ATOM    387  HB2 GLN A 191     -71.994   5.039   6.170  1.00  0.00     0.037 H 
ATOM    388  CG  GLN A 191     -71.330   2.985   5.871  1.00 68.91     0.011 C 
ATOM    389  HG1 GLN A 191     -70.227   2.841   5.943  1.00  0.00     0.047 H 
ATOM    390  HG2 GLN A 191     -71.667   1.999   6.268  1.00  0.00     0.047 H 
ATOM    391  CD  GLN A 191     -71.761   3.166   4.429  1.00 69.08     0.215 C 
ATOM    392  NE2 GLN A 191     -72.803   2.447   4.029  1.00 68.84    -0.370 N 
ATOM    393 1HE2 GLN A 191     -73.304   1.812   4.651  1.00  0.00     0.159 HD
ATOM    394 2HE2 GLN A 191     -73.093   2.569   3.059  1.00  0.00     0.159 HD
ATOM    395  OE1 GLN A 191     -71.156   3.933   3.678  1.00 68.81    -0.274 OA
ATOM    396  N   SER A 192     -71.894   5.885   9.556  1.00 66.28    -0.344 N 
ATOM    397  HN  SER A 192     -72.324   5.027   9.901  1.00  0.00     0.163 HD
ATOM    398  CA  SER A 192     -72.180   7.144  10.245  1.00 65.08     0.109 C 
ATOM    399  HA  SER A 192     -72.617   7.853   9.503  1.00  0.00     0.090 H 
ATOM    400  C   SER A 192     -70.920   7.783  10.825  1.00 64.84     0.243 C 
ATOM    401  O   SER A 192     -70.763   9.008  10.784  1.00 65.14    -0.271 OA
ATOM    402  CB  SER A 192     -73.205   6.928  11.355  1.00 64.77     0.044 C 
ATOM    403  HB1 SER A 192     -72.836   6.212  12.126  1.00  0.00     0.077 H 
ATOM    404  HB2 SER A 192     -73.310   7.830  12.002  1.00  0.00     0.077 H 
ATOM    405  OG  SER A 192     -74.445   6.523  10.815  1.00 66.50    -0.398 OA
ATOM    406  HG  SER A 192     -75.083   6.389  11.506  1.00  0.00     0.209 HD
ATOM    407  N   ARG A 193     -70.029   6.946  11.358  1.00 63.15    -0.346 N 
ATOM    408  HN  ARG A 193     -70.235   5.947  11.361  1.00  0.00     0.163 HD
ATOM    409  CA  ARG A 193     -68.766   7.406  11.939  1.00 62.14     0.086 C 
ATOM    410  HA  ARG A 193     -68.986   8.302  12.565  1.00  0.00     0.086 H 
ATOM    411  C   ARG A 193     -67.751   7.822  10.868  1.00 61.34     0.240 C 
ATOM    412  O   ARG A 193     -66.650   8.274  11.190  1.00 60.54    -0.271 OA
ATOM    413  CB  ARG A 193     -68.175   6.329  12.857  1.00 60.30    -0.049 C 
ATOM    414  HB1 ARG A 193     -67.213   6.679  13.299  1.00  0.00     0.030 H 
ATOM    415  HB2 ARG A 193     -68.058   5.353  12.330  1.00  0.00     0.030 H 
ATOM    416  HB3 ARG A 193     -68.900   6.009  13.641  1.00  0.00     0.030 H 
ATOM    417  N   LEU A 194     -68.138   7.674   9.600  1.00 60.94    -0.346 N 
ATOM    418  HN  LEU A 194     -69.077   7.320   9.416  1.00  0.00     0.163 HD
ATOM    419  CA  LEU A 194     -67.278   7.996   8.460  1.00 60.29     0.089 C 
ATOM    420  HA  LEU A 194     -66.258   8.227   8.848  1.00  0.00     0.087 H 
ATOM    421  C   LEU A 194     -67.769   9.203   7.662  1.00 60.04     0.241 C 
ATOM    422  O   LEU A 194     -66.965   9.963   7.123  1.00 60.09    -0.271 OA
ATOM    423  CB  LEU A 194     -67.170   6.793   7.520  1.00 59.80    -0.035 C 
ATOM    424  HB1 LEU A 194     -68.193   6.520   7.169  1.00  0.00     0.037 H 
ATOM    425  HB2 LEU A 194     -66.693   7.124   6.568  1.00  0.00     0.037 H 
ATOM    426  CG  LEU A 194     -66.465   5.527   8.007  1.00 59.69    -0.059 C 
ATOM    427  HG  LEU A 194     -66.779   5.337   9.060  1.00  0.00     0.039 H 
ATOM    428  CD1 LEU A 194     -66.896   4.340   7.161  1.00 59.50    -0.073 C 
ATOM    429 1HD1 LEU A 194     -68.004   4.218   7.178  1.00  0.00     0.028 H 
ATOM    430 2HD1 LEU A 194     -66.375   3.404   7.470  1.00  0.00     0.028 H 
ATOM    431 3HD1 LEU A 194     -66.507   4.415   6.119  1.00  0.00     0.028 H 
ATOM    432  CD2 LEU A 194     -64.951   5.694   7.984  1.00 59.53    -0.073 C 
ATOM    433 1HD2 LEU A 194     -64.635   6.565   8.605  1.00  0.00     0.028 H 
ATOM    434 2HD2 LEU A 194     -64.562   5.769   6.942  1.00  0.00     0.028 H 
ATOM    435 3HD2 LEU A 194     -64.430   4.758   8.293  1.00  0.00     0.028 H 
ATOM    436  N   GLU A 195     -69.088   9.365   7.587  1.00 60.15    -0.346 N 
ATOM    437  HN  GLU A 195     -69.689   8.766   8.153  1.00  0.00     0.163 HD
ATOM    438  CA  GLU A 195     -69.708  10.371   6.722  1.00 59.62     0.090 C 
ATOM    439  HA  GLU A 195     -69.030  11.254   6.657  1.00  0.00     0.087 H 
ATOM    440  C   GLU A 195     -71.063  10.832   7.256  1.00 59.28     0.241 C 
ATOM    441  O   GLU A 195     -71.727  10.103   7.997  1.00 61.96    -0.271 OA
ATOM    442  CB  GLU A 195     -69.901   9.795   5.315  1.00 58.76    -0.029 C 
ATOM    443  HB1 GLU A 195     -70.139  10.605   4.586  1.00  0.00     0.037 H 
ATOM    444  HB2 GLU A 195     -68.929   9.447   4.894  1.00  0.00     0.037 H 
ATOM    445  CG  GLU A 195     -70.946   8.686   5.250  1.00 57.62     0.018 C 
ATOM    446  HG1 GLU A 195     -70.785   7.946   6.068  1.00  0.00     0.049 H 
ATOM    447  HG2 GLU A 195     -71.949   9.074   5.543  1.00  0.00     0.049 H 
ATOM    448  CD  GLU A 195     -71.014   7.991   3.907  1.00 57.89     0.172 C 
ATOM    449  OE1 GLU A 195     -69.997   7.970   3.177  1.00 57.21    -0.648 OA
ATOM    450  OE2 GLU A 195     -72.095   7.449   3.591  1.00 57.57    -0.648 OA
ATOM    451  N   THR A 196     -71.457  12.046   6.879  1.00 57.23    -0.344 N 
ATOM    452  HN  THR A 196     -70.766  12.689   6.493  1.00  0.00     0.163 HD
ATOM    453  CA  THR A 196     -72.850  12.493   6.999  1.00 56.56     0.113 C 
ATOM    454  HA  THR A 196     -73.494  11.589   7.110  1.00  0.00     0.091 H 
ATOM    455  C   THR A 196     -73.244  13.197   5.706  1.00 54.81     0.243 C 
ATOM    456  O   THR A 196     -72.480  14.017   5.189  1.00 55.80    -0.271 OA
ATOM    457  CB  THR A 196     -73.102  13.413   8.219  1.00 56.24     0.060 C 
ATOM    458  HB  THR A 196     -73.981  14.064   8.004  1.00  0.00     0.086 H 
ATOM    459  CG2 THR A 196     -73.392  12.588   9.474  1.00 55.71    -0.050 C 
ATOM    460 1HG2 THR A 196     -73.573  13.250  10.352  1.00  0.00     0.031 H 
ATOM    461 2HG2 THR A 196     -72.583  11.848   9.676  1.00  0.00     0.031 H 
ATOM    462 3HG2 THR A 196     -74.235  11.877   9.313  1.00  0.00     0.031 H 
ATOM    463  OG1 THR A 196     -71.957  14.243   8.453  1.00 57.10    -0.393 OA
ATOM    464  HG1 THR A 196     -72.112  14.807   9.201  1.00  0.00     0.210 HD
ATOM    465  N   GLN A 197     -74.420  12.858   5.175  1.00 51.99    -0.346 N 
ATOM    466  HN  GLN A 197     -75.022  12.204   5.675  1.00  0.00     0.163 HD
ATOM    467  CA  GLN A 197     -74.867  13.404   3.890  1.00 49.77     0.090 C 
ATOM    468  HA  GLN A 197     -73.995  13.378   3.195  1.00  0.00     0.087 H 
ATOM    469  C   GLN A 197     -75.316  14.860   4.007  1.00 49.09     0.241 C 
ATOM    470  O   GLN A 197     -75.935  15.260   4.993  1.00 50.39    -0.271 OA
ATOM    471  CB  GLN A 197     -75.974  12.546   3.269  1.00 48.76    -0.030 C 
ATOM    472  HB1 GLN A 197     -75.863  11.479   3.572  1.00  0.00     0.037 H 
ATOM    473  HB2 GLN A 197     -76.959  12.771   3.740  1.00  0.00     0.037 H 
ATOM    474  CG  GLN A 197     -76.060  12.670   1.751  1.00 48.10     0.011 C 
ATOM    475  HG1 GLN A 197     -75.091  12.383   1.279  1.00  0.00     0.047 H 
ATOM    476  HG2 GLN A 197     -76.107  13.742   1.448  1.00  0.00     0.047 H 
ATOM    477  CD  GLN A 197     -77.207  11.889   1.131  1.00 48.15     0.215 C 
ATOM    478  NE2 GLN A 197     -77.963  11.178   1.957  1.00 49.04    -0.370 N 
ATOM    479 1HE2 GLN A 197     -78.733  10.654   1.541  1.00  0.00     0.159 HD
ATOM    480 2HE2 GLN A 197     -77.794  11.143   2.962  1.00  0.00     0.159 HD
ATOM    481  OE1 GLN A 197     -77.411  11.931  -0.081  1.00 48.05    -0.274 OA
ATOM    482  N   VAL A 198     -74.992  15.642   2.986  1.00 47.08    -0.346 N 
ATOM    483  HN  VAL A 198     -74.539  15.226   2.172  1.00  0.00     0.163 HD
ATOM    484  CA  VAL A 198     -75.260  17.072   2.985  1.00 45.50     0.092 C 
ATOM    485  HA  VAL A 198     -75.756  17.327   3.950  1.00  0.00     0.088 H 
ATOM    486  C   VAL A 198     -76.222  17.440   1.851  1.00 45.22     0.241 C 
ATOM    487  O   VAL A 198     -76.944  18.433   1.941  1.00 46.11    -0.271 OA
ATOM    488  CB  VAL A 198     -73.933  17.867   2.909  1.00 45.20    -0.033 C 
ATOM    489  HB  VAL A 198     -73.262  17.350   2.184  1.00  0.00     0.042 H 
ATOM    490  CG1 VAL A 198     -74.149  19.289   2.417  1.00 45.63    -0.071 C 
ATOM    491 1HG1 VAL A 198     -74.653  19.284   1.423  1.00  0.00     0.028 H 
ATOM    492 2HG1 VAL A 198     -73.198  19.870   2.397  1.00  0.00     0.028 H 
ATOM    493 3HG1 VAL A 198     -74.705  19.906   3.161  1.00  0.00     0.028 H 
ATOM    494  CG2 VAL A 198     -73.244  17.874   4.267  1.00 44.55    -0.071 C 
ATOM    495 1HG2 VAL A 198     -73.086  16.831   4.628  1.00  0.00     0.028 H 
ATOM    496 2HG2 VAL A 198     -73.800  18.491   5.011  1.00  0.00     0.028 H 
ATOM    497 3HG2 VAL A 198     -72.293  18.455   4.247  1.00  0.00     0.028 H 
ATOM    498  N   TRP A 199     -76.235  16.627   0.795  1.00 43.84    -0.346 N 
ATOM    499  HN  TRP A 199     -75.607  15.823   0.786  1.00  0.00     0.163 HD
ATOM    500  CA  TRP A 199     -77.116  16.845  -0.352  1.00 42.80     0.093 C 
ATOM    501  HA  TRP A 199     -78.097  17.214   0.028  1.00  0.00     0.088 H 
ATOM    502  C   TRP A 199     -77.357  15.545  -1.110  1.00 43.29     0.241 C 
ATOM    503  O   TRP A 199     -76.412  14.838  -1.466  1.00 43.61    -0.271 OA
ATOM    504  CB  TRP A 199     -76.531  17.913  -1.286  1.00 41.73    -0.012 C 
ATOM    505  HB1 TRP A 199     -76.367  18.865  -0.729  1.00  0.00     0.044 H 
ATOM    506  HB2 TRP A 199     -75.478  17.659  -1.550  1.00  0.00     0.044 H 
ATOM    507  CG  TRP A 199     -77.336  18.172  -2.537  1.00 40.68    -0.028 A 
ATOM    508  CD1 TRP A 199     -77.163  17.584  -3.757  1.00 40.66    -0.016 A 
ATOM    509  HD1 TRP A 199     -76.400  16.821  -3.987  1.00  0.00     0.112 H 
ATOM    510  CD2 TRP A 199     -78.422  19.096  -2.691  1.00 40.39    -0.002 A 
ATOM    511  CE2 TRP A 199     -78.861  19.007  -4.029  1.00 40.60     0.042 A 
ATOM    512  CE3 TRP A 199     -79.070  19.988  -1.826  1.00 40.20    -0.070 A 
ATOM    513  HE3 TRP A 199     -78.752  20.083  -0.774  1.00  0.00     0.084 H 
ATOM    514  NE1 TRP A 199     -78.074  18.078  -4.657  1.00 40.49    -0.365 N 
ATOM    515  HE1 TRP A 199     -78.152  17.799  -5.635  1.00  0.00     0.165 HD
ATOM    516  CZ2 TRP A 199     -79.921  19.776  -4.525  1.00 40.58    -0.056 A 
ATOM    517  HZ2 TRP A 199     -80.247  19.691  -5.575  1.00  0.00     0.086 H 
ATOM    518  CZ3 TRP A 199     -80.123  20.752  -2.320  1.00 40.00    -0.082 A 
ATOM    519  HZ3 TRP A 199     -80.641  21.459  -1.650  1.00  0.00     0.083 H 
ATOM    520  CH2 TRP A 199     -80.538  20.638  -3.657  1.00 40.03    -0.081 A 
ATOM    521  HH2 TRP A 199     -81.379  21.256  -4.016  1.00  0.00     0.083 H 
ATOM    522  N   GLU A 200     -78.629  15.231  -1.334  1.00 44.12    -0.346 N 
ATOM    523  HN  GLU A 200     -79.358  15.797  -0.900  1.00  0.00     0.163 HD
ATOM    524  CA  GLU A 200     -79.021  14.110  -2.176  1.00 45.74     0.090 C 
ATOM    525  HA  GLU A 200     -78.209  13.346  -2.158  1.00  0.00     0.087 H 
ATOM    526  C   GLU A 200     -79.189  14.615  -3.604  1.00 47.05     0.241 C 
ATOM    527  O   GLU A 200     -79.796  15.660  -3.831  1.00 47.82    -0.271 OA
ATOM    528  CB  GLU A 200     -80.317  13.467  -1.665  1.00 46.47    -0.029 C 
ATOM    529  HB1 GLU A 200     -80.139  12.984  -0.676  1.00  0.00     0.037 H 
ATOM    530  HB2 GLU A 200     -81.045  14.259  -1.371  1.00  0.00     0.037 H 
ATOM    531  CG  GLU A 200     -80.982  12.473  -2.620  1.00 47.31     0.018 C 
ATOM    532  HG1 GLU A 200     -81.234  12.965  -3.588  1.00  0.00     0.049 H 
ATOM    533  HG2 GLU A 200     -82.009  12.217  -2.269  1.00  0.00     0.049 H 
ATOM    534  CD  GLU A 200     -80.163  11.211  -2.855  1.00 47.89     0.172 C 
ATOM    535  OE1 GLU A 200     -79.663  10.628  -1.867  1.00 48.87    -0.648 OA
ATOM    536  OE2 GLU A 200     -80.025  10.794  -4.027  1.00 46.60    -0.648 OA
ATOM    537  N   ALA A 201     -78.639  13.870  -4.558  1.00 47.95    -0.346 N 
ATOM    538  HN  ALA A 201     -78.173  13.001  -4.298  1.00  0.00     0.163 HD
ATOM    539  CA  ALA A 201     -78.680  14.255  -5.961  1.00 48.29     0.086 C 
ATOM    540  HA  ALA A 201     -78.519  15.357  -6.019  1.00  0.00     0.086 H 
ATOM    541  C   ALA A 201     -80.026  13.944  -6.603  1.00 49.83     0.240 C 
ATOM    542  O   ALA A 201     -80.399  14.567  -7.596  1.00 49.52    -0.271 OA
ATOM    543  CB  ALA A 201     -77.554  13.578  -6.723  1.00 48.09    -0.049 C 
ATOM    544  HB1 ALA A 201     -76.569  13.806  -6.253  1.00  0.00     0.030 H 
ATOM    545  HB2 ALA A 201     -77.568  13.846  -7.805  1.00  0.00     0.030 H 
ATOM    546  HB3 ALA A 201     -77.722  12.480  -6.820  1.00  0.00     0.030 H 
ATOM    547  N   HIS A 202     -80.750  12.984  -6.030  1.00 53.28    -0.346 N 
ATOM    548  HN  HIS A 202     -80.393  12.537  -5.185  1.00  0.00     0.163 HD
ATOM    549  CA  HIS A 202     -82.039  12.548  -6.569  1.00 56.39     0.094 C 
ATOM    550  HA  HIS A 202     -82.131  12.940  -7.609  1.00  0.00     0.088 H 
ATOM    551  C   HIS A 202     -83.189  13.114  -5.744  1.00 56.80     0.241 C 
ATOM    552  O   HIS A 202     -83.662  12.479  -4.801  1.00 58.19    -0.271 OA
ATOM    553  CB  HIS A 202     -82.110  11.018  -6.627  1.00 58.81     0.002 C 
ATOM    554  HB1 HIS A 202     -82.358  10.598  -5.625  1.00  0.00     0.046 H 
ATOM    555  HB2 HIS A 202     -83.010  10.687  -7.196  1.00  0.00     0.046 H 
ATOM    556  CG  HIS A 202     -80.872  10.377  -7.177  1.00 62.27     0.028 A 
ATOM    557  CD2 HIS A 202     -80.329  10.406  -8.418  1.00 62.76    -0.000 A 
ATOM    558  HD2 HIS A 202     -80.734  10.934  -9.298  1.00  0.00     0.114 H 
ATOM    559  ND1 HIS A 202     -80.026   9.607  -6.405  1.00 63.52    -0.354 N 
ATOM    560  HD1 HIS A 202     -80.155   9.400  -5.415  1.00  0.00     0.166 HD
ATOM    561  CE1 HIS A 202     -79.022   9.180  -7.151  1.00 64.56     0.040 A 
ATOM    562  HE1 HIS A 202     -78.193   8.537  -6.810  1.00  0.00     0.140 H 
ATOM    563  NE2 HIS A 202     -79.180   9.654  -8.375  1.00 64.78    -0.360 N 
ATOM    564  HE2 HIS A 202     -78.551   9.488  -9.160  1.00  0.00     0.166 HD
ATOM    565  N   ASN A 203     -83.630  14.313  -6.114  1.00 57.37    -0.346 N 
ATOM    566  HN  ASN A 203     -83.237  14.739  -6.953  1.00  0.00     0.163 HD
ATOM    567  CA  ASN A 203     -84.654  15.048  -5.371  1.00 58.53     0.097 C 
ATOM    568  HA  ASN A 203     -84.762  14.586  -4.362  1.00  0.00     0.088 H 
ATOM    569  C   ASN A 203     -86.008  15.026  -6.062  1.00 60.25     0.243 C 
ATOM    570  O   ASN A 203     -86.077  14.826  -7.278  1.00 63.45    -0.271 OA
ATOM    571  CB  ASN A 203     -84.231  16.508  -5.196  1.00 57.90     0.036 C 
ATOM    572  HB1 ASN A 203     -84.314  17.066  -6.158  1.00  0.00     0.051 H 
ATOM    573  HB2 ASN A 203     -84.981  17.072  -4.594  1.00  0.00     0.051 H 
ATOM    574  CG  ASN A 203     -82.848  16.648  -4.606  1.00 58.51     0.217 C 
ATOM    575  ND2 ASN A 203     -82.477  15.723  -3.725  1.00 58.64    -0.370 N 
ATOM    576 1HD2 ASN A 203     -81.543  15.818  -3.326  1.00  0.00     0.159 HD
ATOM    577 2HD2 ASN A 203     -83.085  14.954  -3.445  1.00  0.00     0.159 HD
ATOM    578  OD1 ASN A 203     -82.115  17.575  -4.943  1.00 58.63    -0.274 OA
ATOM    579  N   PRO A 204     -87.095  15.244  -5.294  1.00 59.66    -0.337 N 
ATOM    580  CA  PRO A 204     -88.401  15.481  -5.914  1.00 59.06     0.091 C 
ATOM    581  HA  PRO A 204     -88.633  14.676  -6.650  1.00  0.00     0.087 H 
ATOM    582  C   PRO A 204     -88.473  16.859  -6.589  1.00 59.52     0.241 C 
ATOM    583  O   PRO A 204     -89.497  17.208  -7.179  1.00 59.72    -0.271 OA
ATOM    584  CB  PRO A 204     -89.368  15.413  -4.727  1.00 58.47    -0.036 C 
ATOM    585  HB1 PRO A 204     -90.274  16.052  -4.844  1.00  0.00     0.036 H 
ATOM    586  HB2 PRO A 204     -89.909  14.442  -4.639  1.00  0.00     0.036 H 
ATOM    587  CG  PRO A 204     -88.538  15.753  -3.537  1.00 58.03    -0.048 C 
ATOM    588  HG1 PRO A 204     -88.512  16.842  -3.300  1.00  0.00     0.035 H 
ATOM    589  HG2 PRO A 204     -88.980  15.422  -2.568  1.00  0.00     0.035 H 
ATOM    590  CD  PRO A 204     -87.191  15.162  -3.823  1.00 58.66    -0.001 C 
ATOM    591  HD1 PRO A 204     -87.033  14.141  -3.403  1.00  0.00     0.064 H 
ATOM    592  HD2 PRO A 204     -86.347  15.642  -3.275  1.00  0.00     0.064 H 
ATOM    593  N   LEU A 205     -87.387  17.623  -6.503  1.00 59.81    -0.346 N 
ATOM    594  HN  LEU A 205     -86.549  17.241  -6.065  1.00  0.00     0.163 HD
ATOM    595  CA  LEU A 205     -87.354  18.991  -7.015  1.00 58.47     0.089 C 
ATOM    596  HA  LEU A 205     -88.406  19.353  -7.097  1.00  0.00     0.087 H 
ATOM    597  C   LEU A 205     -86.720  19.078  -8.393  1.00 58.41     0.241 C 
ATOM    598  O   LEU A 205     -85.953  18.200  -8.798  1.00 58.59    -0.271 OA
ATOM    599  CB  LEU A 205     -86.611  19.915  -6.041  1.00 56.92    -0.035 C 
ATOM    600  HB1 LEU A 205     -86.467  20.913  -6.518  1.00  0.00     0.037 H 
ATOM    601  HB2 LEU A 205     -85.554  19.574  -5.945  1.00  0.00     0.037 H 
ATOM    602  CG  LEU A 205     -87.210  20.104  -4.645  1.00 56.08    -0.059 C 
ATOM    603  HG  LEU A 205     -87.353  19.095  -4.194  1.00  0.00     0.039 H 
ATOM    604  CD1 LEU A 205     -86.255  20.883  -3.755  1.00 54.75    -0.073 C 
ATOM    605 1HD1 LEU A 205     -86.691  21.021  -2.738  1.00  0.00     0.028 H 
ATOM    606 2HD1 LEU A 205     -85.961  21.855  -4.214  1.00  0.00     0.028 H 
ATOM    607 3HD1 LEU A 205     -85.247  20.407  -3.712  1.00  0.00     0.028 H 
ATOM    608  CD2 LEU A 205     -88.570  20.783  -4.715  1.00 55.65    -0.073 C 
ATOM    609 1HD2 LEU A 205     -89.006  20.921  -3.698  1.00  0.00     0.028 H 
ATOM    610 2HD2 LEU A 205     -89.268  20.233  -5.389  1.00  0.00     0.028 H 
ATOM    611 3HD2 LEU A 205     -88.518  21.747  -5.272  1.00  0.00     0.028 H 
ATOM    612  N   THR A 206     -87.056  20.149  -9.104  1.00 58.13    -0.344 N 
ATOM    613  HN  THR A 206     -87.749  20.793  -8.723  1.00  0.00     0.163 HD
ATOM    614  CA  THR A 206     -86.473  20.439 -10.406  1.00 58.22     0.113 C 
ATOM    615  HA  THR A 206     -85.968  19.515 -10.772  1.00  0.00     0.091 H 
ATOM    616  C   THR A 206     -85.423  21.544 -10.301  1.00 58.02     0.243 C 
ATOM    617  O   THR A 206     -85.438  22.332  -9.351  1.00 57.56    -0.271 OA
ATOM    618  CB  THR A 206     -87.552  20.836 -11.437  1.00 58.19     0.060 C 
ATOM    619  HB  THR A 206     -88.220  19.961 -11.613  1.00  0.00     0.086 H 
ATOM    620  CG2 THR A 206     -88.401  22.016 -10.942  1.00 56.63    -0.050 C 
ATOM    621 1HG2 THR A 206     -88.894  21.740  -9.981  1.00  0.00     0.031 H 
ATOM    622 2HG2 THR A 206     -89.134  22.359 -11.709  1.00  0.00     0.031 H 
ATOM    623 3HG2 THR A 206     -87.808  22.956 -10.857  1.00  0.00     0.031 H 
ATOM    624  OG1 THR A 206     -86.918  21.190 -12.672  1.00 61.17    -0.393 OA
ATOM    625  HG1 THR A 206     -86.393  20.460 -12.978  1.00  0.00     0.210 HD
ATOM    626  N   ASP A 207     -84.520  21.596 -11.283  1.00 58.38    -0.345 N 
ATOM    627  HN  ASP A 207     -84.530  20.866 -11.995  1.00  0.00     0.163 HD
ATOM    628  CA  ASP A 207     -83.512  22.660 -11.381  1.00 58.26     0.098 C 
ATOM    629  HA  ASP A 207     -82.777  22.519 -10.555  1.00  0.00     0.088 H 
ATOM    630  C   ASP A 207     -84.130  24.047 -11.234  1.00 57.38     0.241 C 
ATOM    631  O   ASP A 207     -83.508  24.955 -10.682  1.00 55.83    -0.271 OA
ATOM    632  CB  ASP A 207     -82.755  22.578 -12.712  1.00 59.12     0.043 C 
ATOM    633  HB1 ASP A 207     -82.350  23.576 -13.001  1.00  0.00     0.052 H 
ATOM    634  HB2 ASP A 207     -83.459  22.414 -13.561  1.00  0.00     0.052 H 
ATOM    635  CG  ASP A 207     -81.655  21.525 -12.707  1.00 60.54     0.175 C 
ATOM    636  OD1 ASP A 207     -81.443  20.870 -11.664  1.00 61.11    -0.648 OA
ATOM    637  OD2 ASP A 207     -80.995  21.354 -13.756  1.00 61.03    -0.648 OA
ATOM    638  N   LYS A 208     -85.358  24.194 -11.727  1.00 56.95    -0.346 N 
ATOM    639  HN  LYS A 208     -85.810  23.396 -12.173  1.00  0.00     0.163 HD
ATOM    640  CA  LYS A 208     -86.076  25.457 -11.650  1.00 57.09     0.089 C 
ATOM    641  HA  LYS A 208     -85.418  26.254 -12.069  1.00  0.00     0.087 H 
ATOM    642  C   LYS A 208     -86.404  25.826 -10.205  1.00 55.26     0.241 C 
ATOM    643  O   LYS A 208     -86.100  26.937  -9.766  1.00 55.32    -0.271 OA
ATOM    644  CB  LYS A 208     -87.353  25.407 -12.490  1.00 59.82    -0.038 C 
ATOM    645  HB1 LYS A 208     -87.211  24.761 -13.388  1.00  0.00     0.036 H 
ATOM    646  HB2 LYS A 208     -88.147  24.824 -11.967  1.00  0.00     0.036 H 
ATOM    647  CG  LYS A 208     -87.867  26.780 -12.890  1.00 61.97    -0.061 C 
ATOM    648  HG1 LYS A 208     -87.856  27.487 -12.028  1.00  0.00     0.033 H 
ATOM    649  HG2 LYS A 208     -87.145  27.308 -13.556  1.00  0.00     0.033 H 
ATOM    650  CD  LYS A 208     -89.244  26.697 -13.521  1.00 64.11    -0.043 C 
ATOM    651  HD1 LYS A 208     -89.268  25.976 -14.372  1.00  0.00     0.035 H 
ATOM    652  HD2 LYS A 208     -89.977  26.189 -12.852  1.00  0.00     0.035 H 
ATOM    653  CE  LYS A 208     -89.720  28.078 -13.936  1.00 66.28     0.080 C 
ATOM    654  HE1 LYS A 208     -89.440  28.847 -13.179  1.00  0.00     0.075 H 
ATOM    655  HE2 LYS A 208     -89.135  28.464 -14.804  1.00  0.00     0.075 H 
ATOM    656  NZ  LYS A 208     -91.184  28.103 -14.216  1.00 69.60    -0.079 N 
ATOM    657  HZ1 LYS A 208     -91.504  29.031 -14.495  1.00  0.00     0.274 HD
ATOM    658  HZ2 LYS A 208     -91.719  27.750 -13.422  1.00  0.00     0.274 HD
ATOM    659  HZ3 LYS A 208     -91.441  27.399 -14.908  1.00  0.00     0.274 HD
ATOM    660  N   GLN A 209     -87.009  24.889  -9.473  1.00 51.77    -0.346 N 
ATOM    661  HN  GLN A 209     -87.203  23.982  -9.896  1.00  0.00     0.163 HD
ATOM    662  CA  GLN A 209     -87.404  25.120  -8.081  1.00 48.63     0.090 C 
ATOM    663  HA  GLN A 209     -88.078  26.008  -8.063  1.00  0.00     0.087 H 
ATOM    664  C   GLN A 209     -86.215  25.422  -7.178  1.00 46.67     0.241 C 
ATOM    665  O   GLN A 209     -86.286  26.304  -6.326  1.00 47.10    -0.271 OA
ATOM    666  CB  GLN A 209     -88.189  23.931  -7.534  1.00 48.89    -0.030 C 
ATOM    667  HB1 GLN A 209     -88.058  23.851  -6.430  1.00  0.00     0.037 H 
ATOM    668  HB2 GLN A 209     -87.717  22.972  -7.851  1.00  0.00     0.037 H 
ATOM    669  CG  GLN A 209     -89.663  23.943  -7.895  1.00 49.68     0.011 C 
ATOM    670  HG1 GLN A 209     -90.170  24.847  -7.484  1.00  0.00     0.047 H 
ATOM    671  HG2 GLN A 209     -89.809  24.136  -8.983  1.00  0.00     0.047 H 
ATOM    672  CD  GLN A 209     -90.373  22.675  -7.465  1.00 50.07     0.215 C 
ATOM    673  NE2 GLN A 209     -91.312  22.812  -6.538  1.00 50.26    -0.370 N 
ATOM    674 1HE2 GLN A 209     -91.549  23.714  -6.124  1.00  0.00     0.159 HD
ATOM    675 2HE2 GLN A 209     -91.790  21.959  -6.249  1.00  0.00     0.159 HD
ATOM    676  OE1 GLN A 209     -90.086  21.585  -7.965  1.00 51.00    -0.274 OA
ATOM    677  N   ILE A 210     -85.124  24.691  -7.375  1.00 44.70    -0.346 N 
ATOM    678  HN  ILE A 210     -85.147  23.944  -8.069  1.00  0.00     0.163 HD
ATOM    679  CA  ILE A 210     -83.896  24.926  -6.628  1.00 42.71     0.092 C 
ATOM    680  HA  ILE A 210     -84.147  24.915  -5.542  1.00  0.00     0.088 H 
ATOM    681  C   ILE A 210     -83.335  26.306  -6.968  1.00 42.13     0.241 C 
ATOM    682  O   ILE A 210     -82.914  27.040  -6.074  1.00 41.78    -0.271 OA
ATOM    683  CB  ILE A 210     -82.851  23.819  -6.887  1.00 42.47    -0.030 C 
ATOM    684  HB  ILE A 210     -82.581  23.834  -7.969  1.00  0.00     0.043 H 
ATOM    685  CG1 ILE A 210     -83.441  22.444  -6.551  1.00 42.92    -0.063 C 
ATOM    686 1HG1 ILE A 210     -83.410  22.264  -5.451  1.00  0.00     0.033 H 
ATOM    687 2HG1 ILE A 210     -84.544  22.442  -6.712  1.00  0.00     0.033 H 
ATOM    688  CG2 ILE A 210     -81.588  24.061  -6.069  1.00 41.88    -0.071 C 
ATOM    689 1HG2 ILE A 210     -80.833  23.262  -6.256  1.00  0.00     0.028 H 
ATOM    690 2HG2 ILE A 210     -81.815  24.167  -4.983  1.00  0.00     0.028 H 
ATOM    691 3HG2 ILE A 210     -81.166  25.077  -6.253  1.00  0.00     0.028 H 
ATOM    692  CD1 ILE A 210     -82.795  21.295  -7.295  1.00 43.53    -0.076 C 
ATOM    693 1HD1 ILE A 210     -83.224  20.295  -7.051  1.00  0.00     0.027 H 
ATOM    694 2HD1 ILE A 210     -81.692  21.297  -7.134  1.00  0.00     0.027 H 
ATOM    695 3HD1 ILE A 210     -82.826  21.475  -8.395  1.00  0.00     0.027 H 
ATOM    696  N   ASP A 211     -83.355  26.662  -8.253  1.00 42.14    -0.345 N 
ATOM    697  HN  ASP A 211     -83.694  25.996  -8.947  1.00  0.00     0.163 HD
ATOM    698  CA  ASP A 211     -82.903  27.986  -8.697  1.00 42.06     0.098 C 
ATOM    699  HA  ASP A 211     -81.851  28.119  -8.353  1.00  0.00     0.088 H 
ATOM    700  C   ASP A 211     -83.740  29.100  -8.074  1.00 41.18     0.241 C 
ATOM    701  O   ASP A 211     -83.193  30.101  -7.602  1.00 40.57    -0.271 OA
ATOM    702  CB  ASP A 211     -82.912  28.097 -10.225  1.00 43.12     0.043 C 
ATOM    703  HB1 ASP A 211     -83.120  29.144 -10.548  1.00  0.00     0.052 H 
ATOM    704  HB2 ASP A 211     -83.808  27.593 -10.657  1.00  0.00     0.052 H 
ATOM    705  CG  ASP A 211     -81.627  27.572 -10.864  1.00 44.56     0.175 C 
ATOM    706  OD1 ASP A 211     -80.762  27.029 -10.145  1.00 44.87    -0.648 OA
ATOM    707  OD2 ASP A 211     -81.478  27.707 -12.097  1.00 45.70    -0.648 OA
ATOM    708  N   GLN A 212     -85.059  28.903  -8.067  1.00 40.08    -0.346 N 
ATOM    709  HN  GLN A 212     -85.430  28.070  -8.525  1.00  0.00     0.163 HD
ATOM    710  CA  GLN A 212     -85.997  29.828  -7.432  1.00 38.43     0.090 C 
ATOM    711  HA  GLN A 212     -85.868  30.833  -7.897  1.00  0.00     0.087 H 
ATOM    712  C   GLN A 212     -85.721  29.950  -5.941  1.00 37.08     0.241 C 
ATOM    713  O   GLN A 212     -85.686  31.055  -5.407  1.00 37.55    -0.271 OA
ATOM    714  CB  GLN A 212     -87.442  29.378  -7.652  1.00 38.78    -0.030 C 
ATOM    715  HB1 GLN A 212     -87.580  28.332  -7.292  1.00  0.00     0.037 H 
ATOM    716  HB2 GLN A 212     -88.125  29.915  -6.953  1.00  0.00     0.037 H 
ATOM    717  CG  GLN A 212     -87.939  29.513  -9.082  1.00 39.21     0.011 C 
ATOM    718  HG1 GLN A 212     -87.948  30.580  -9.404  1.00  0.00     0.047 H 
ATOM    719  HG2 GLN A 212     -87.191  29.113  -9.805  1.00  0.00     0.047 H 
ATOM    720  CD  GLN A 212     -89.297  28.870  -9.291  1.00 39.56     0.215 C 
ATOM    721  NE2 GLN A 212     -90.145  29.536 -10.061  1.00 39.81    -0.370 N 
ATOM    722 1HE2 GLN A 212     -91.058  29.104 -10.202  1.00  0.00     0.159 HD
ATOM    723 2HE2 GLN A 212     -89.910  30.431 -10.490  1.00  0.00     0.159 HD
ATOM    724  OE1 GLN A 212     -89.581  27.786  -8.772  1.00 39.40    -0.274 OA
ATOM    725  N   PHE A 213     -85.514  28.816  -5.278  1.00 35.49    -0.346 N 
ATOM    726  HN  PHE A 213     -85.552  27.930  -5.782  1.00  0.00     0.163 HD
ATOM    727  CA  PHE A 213     -85.234  28.810  -3.849  1.00 34.31     0.093 C 
ATOM    728  HA  PHE A 213     -86.086  29.318  -3.340  1.00  0.00     0.088 H 
ATOM    729  C   PHE A 213     -83.968  29.588  -3.505  1.00 33.69     0.241 C 
ATOM    730  O   PHE A 213     -83.936  30.289  -2.498  1.00 33.34    -0.271 OA
ATOM    731  CB  PHE A 213     -85.157  27.382  -3.297  1.00 34.54    -0.014 C 
ATOM    732  HB1 PHE A 213     -84.317  26.822  -3.769  1.00  0.00     0.043 H 
ATOM    733  HB2 PHE A 213     -86.016  26.772  -3.662  1.00  0.00     0.043 H 
ATOM    734  CG  PHE A 213     -85.060  27.321  -1.796  1.00 34.72    -0.056 A 
ATOM    735  CD1 PHE A 213     -86.202  27.433  -1.004  1.00 34.73    -0.077 A 
ATOM    736  HD1 PHE A 213     -87.188  27.555  -1.484  1.00  0.00     0.084 H 
ATOM    737  CD2 PHE A 213     -83.827  27.168  -1.171  1.00 34.67    -0.077 A 
ATOM    738  HD2 PHE A 213     -82.913  27.080  -1.782  1.00  0.00     0.084 H 
ATOM    739  CE1 PHE A 213     -86.115  27.393   0.379  1.00 34.37    -0.082 A 
ATOM    740  HE1 PHE A 213     -87.026  27.484   0.993  1.00  0.00     0.083 H 
ATOM    741  CE2 PHE A 213     -83.734  27.125   0.212  1.00 34.58    -0.082 A 
ATOM    742  HE2 PHE A 213     -82.750  27.001   0.696  1.00  0.00     0.083 H 
ATOM    743  CZ  PHE A 213     -84.880  27.238   0.987  1.00 34.47    -0.083 A 
ATOM    744  HZ  PHE A 213     -84.807  27.204   2.087  1.00  0.00     0.083 H 
ATOM    745  N   LEU A 214     -82.939  29.472  -4.344  1.00 33.45    -0.346 N 
ATOM    746  HN  LEU A 214     -83.026  28.857  -5.153  1.00  0.00     0.163 HD
ATOM    747  CA  LEU A 214     -81.686  30.204  -4.135  1.00 33.66     0.089 C 
ATOM    748  HA  LEU A 214     -81.365  30.023  -3.083  1.00  0.00     0.087 H 
ATOM    749  C   LEU A 214     -81.853  31.714  -4.311  1.00 33.89     0.241 C 
ATOM    750  O   LEU A 214     -81.113  32.500  -3.710  1.00 34.20    -0.271 OA
ATOM    751  CB  LEU A 214     -80.570  29.687  -5.052  1.00 33.80    -0.035 C 
ATOM    752  HB1 LEU A 214     -80.893  29.832  -6.109  1.00  0.00     0.037 H 
ATOM    753  HB2 LEU A 214     -79.707  30.389  -4.980  1.00  0.00     0.037 H 
ATOM    754  CG  LEU A 214     -80.036  28.255  -4.906  1.00 33.79    -0.059 C 
ATOM    755  HG  LEU A 214     -80.757  27.568  -5.408  1.00  0.00     0.039 H 
ATOM    756  CD1 LEU A 214     -78.694  28.124  -5.614  1.00 33.85    -0.073 C 
ATOM    757 1HD1 LEU A 214     -78.306  27.084  -5.508  1.00  0.00     0.028 H 
ATOM    758 2HD1 LEU A 214     -77.958  28.882  -5.258  1.00  0.00     0.028 H 
ATOM    759 3HD1 LEU A 214     -78.752  28.441  -6.681  1.00  0.00     0.028 H 
ATOM    760  CD2 LEU A 214     -79.904  27.815  -3.456  1.00 33.52    -0.073 C 
ATOM    761 1HD2 LEU A 214     -79.516  26.775  -3.350  1.00  0.00     0.028 H 
ATOM    762 2HD2 LEU A 214     -80.871  27.937  -2.914  1.00  0.00     0.028 H 
ATOM    763 3HD2 LEU A 214     -79.279  28.534  -2.877  1.00  0.00     0.028 H 
ATOM    764  N   VAL A 215     -82.816  32.114  -5.140  1.00 33.71    -0.346 N 
ATOM    765  HN  VAL A 215     -83.322  31.418  -5.687  1.00  0.00     0.163 HD
ATOM    766  CA  VAL A 215     -83.165  33.526  -5.285  1.00 33.26     0.092 C 
ATOM    767  HA  VAL A 215     -82.225  34.113  -5.412  1.00  0.00     0.088 H 
ATOM    768  C   VAL A 215     -83.857  33.988  -4.008  1.00 32.92     0.241 C 
ATOM    769  O   VAL A 215     -83.554  35.065  -3.486  1.00 33.33    -0.271 OA
ATOM    770  CB  VAL A 215     -84.079  33.790  -6.505  1.00 33.39    -0.033 C 
ATOM    771  HB  VAL A 215     -85.036  33.237  -6.357  1.00  0.00     0.042 H 
ATOM    772  CG1 VAL A 215     -84.393  35.272  -6.633  1.00 33.28    -0.071 C 
ATOM    773 1HG1 VAL A 215     -85.052  35.462  -7.512  1.00  0.00     0.028 H 
ATOM    774 2HG1 VAL A 215     -83.465  35.889  -6.672  1.00  0.00     0.028 H 
ATOM    775 3HG1 VAL A 215     -84.830  35.684  -5.693  1.00  0.00     0.028 H 
ATOM    776  CG2 VAL A 215     -83.428  33.296  -7.786  1.00 33.76    -0.071 C 
ATOM    777 1HG2 VAL A 215     -84.087  33.486  -8.665  1.00  0.00     0.028 H 
ATOM    778 2HG2 VAL A 215     -83.138  32.222  -7.713  1.00  0.00     0.028 H 
ATOM    779 3HG2 VAL A 215     -82.413  33.735  -7.929  1.00  0.00     0.028 H 
ATOM    780  N   VAL A 216     -84.771  33.160  -3.505  1.00 32.21    -0.346 N 
ATOM    781  HN  VAL A 216     -84.963  32.284  -3.990  1.00  0.00     0.163 HD
ATOM    782  CA  VAL A 216     -85.506  33.467  -2.282  1.00 32.10     0.092 C 
ATOM    783  HA  VAL A 216     -85.984  34.467  -2.408  1.00  0.00     0.088 H 
ATOM    784  C   VAL A 216     -84.554  33.546  -1.093  1.00 32.07     0.241 C 
ATOM    785  O   VAL A 216     -84.666  34.449  -0.265  1.00 32.45    -0.271 OA
ATOM    786  CB  VAL A 216     -86.621  32.437  -2.002  1.00 32.30    -0.033 C 
ATOM    787  HB  VAL A 216     -86.152  31.438  -1.844  1.00  0.00     0.042 H 
ATOM    788  CG1 VAL A 216     -87.399  32.814  -0.745  1.00 32.61    -0.071 C 
ATOM    789 1HG1 VAL A 216     -88.204  32.070  -0.543  1.00  0.00     0.028 H 
ATOM    790 2HG1 VAL A 216     -87.801  33.853  -0.803  1.00  0.00     0.028 H 
ATOM    791 3HG1 VAL A 216     -86.726  32.944   0.134  1.00  0.00     0.028 H 
ATOM    792  CG2 VAL A 216     -87.571  32.346  -3.184  1.00 32.22    -0.071 C 
ATOM    793 1HG2 VAL A 216     -88.376  31.602  -2.982  1.00  0.00     0.028 H 
ATOM    794 2HG2 VAL A 216     -87.031  32.124  -4.134  1.00  0.00     0.028 H 
ATOM    795 3HG2 VAL A 216     -87.987  33.343  -3.459  1.00  0.00     0.028 H 
ATOM    796  N   ALA A 217     -83.610  32.609  -1.027  1.00 32.11    -0.346 N 
ATOM    797  HN  ALA A 217     -83.584  31.887  -1.747  1.00  0.00     0.163 HD
ATOM    798  CA  ALA A 217     -82.608  32.577   0.040  1.00 32.07     0.086 C 
ATOM    799  HA  ALA A 217     -83.141  32.526   1.018  1.00  0.00     0.086 H 
ATOM    800  C   ALA A 217     -81.754  33.836   0.029  1.00 32.29     0.240 C 
ATOM    801  O   ALA A 217     -81.417  34.377   1.083  1.00 32.65    -0.271 OA
ATOM    802  CB  ALA A 217     -81.733  31.343  -0.089  1.00 31.55    -0.049 C 
ATOM    803  HB1 ALA A 217     -80.970  31.319   0.724  1.00  0.00     0.030 H 
ATOM    804  HB2 ALA A 217     -81.266  31.270  -1.099  1.00  0.00     0.030 H 
ATOM    805  HB3 ALA A 217     -82.338  30.407  -0.118  1.00  0.00     0.030 H 
ATOM    806  N   ARG A 218     -81.412  34.292  -1.172  1.00 32.52    -0.346 N 
ATOM    807  HN  ARG A 218     -81.677  33.751  -1.995  1.00  0.00     0.163 HD
ATOM    808  CA  ARG A 218     -80.676  35.530  -1.358  1.00 33.13     0.089 C 
ATOM    809  HA  ARG A 218     -79.766  35.502  -0.715  1.00  0.00     0.087 H 
ATOM    810  C   ARG A 218     -81.505  36.740  -0.970  1.00 32.77     0.241 C 
ATOM    811  O   ARG A 218     -80.977  37.691  -0.392  1.00 33.35    -0.271 OA
ATOM    812  CB  ARG A 218     -80.240  35.668  -2.809  1.00 34.93    -0.036 C 
ATOM    813  HB1 ARG A 218     -80.974  35.174  -3.487  1.00  0.00     0.036 H 
ATOM    814  HB2 ARG A 218     -80.348  36.724  -3.151  1.00  0.00     0.036 H 
ATOM    815  CG  ARG A 218     -78.843  35.163  -3.083  1.00 36.33    -0.048 C 
ATOM    816  HG1 ARG A 218     -78.099  35.569  -2.358  1.00  0.00     0.035 H 
ATOM    817  HG2 ARG A 218     -78.731  34.081  -2.838  1.00  0.00     0.035 H 
ATOM    818  CD  ARG A 218     -78.467  35.465  -4.514  1.00 37.81     0.009 C 
ATOM    819  HD1 ARG A 218     -79.006  36.361  -4.900  1.00  0.00     0.064 H 
ATOM    820  HD2 ARG A 218     -77.423  35.848  -4.592  1.00  0.00     0.064 H 
ATOM    821  NE  ARG A 218     -78.677  34.306  -5.364  1.00 40.04    -0.227 N 
ATOM    822  HE  ARG A 218     -78.712  33.388  -4.920  1.00  0.00     0.177 HD
ATOM    823  CZ  ARG A 218     -78.826  34.365  -6.681  1.00 41.96     0.665 C 
ATOM    824  NH1 ARG A 218     -78.807  35.545  -7.300  1.00 42.05    -0.235 N 
ATOM    825 1HH1 ARG A 218     -78.668  36.406  -6.770  1.00  0.00     0.174 HD
ATOM    826 2HH1 ARG A 218     -78.922  35.590  -8.313  1.00  0.00     0.174 HD
ATOM    827  NH2 ARG A 218     -79.007  33.241  -7.373  1.00 42.29    -0.235 N 
ATOM    828 1HH2 ARG A 218     -79.022  32.338  -6.899  1.00  0.00     0.174 HD
ATOM    829 2HH2 ARG A 218     -79.122  33.286  -8.386  1.00  0.00     0.174 HD
ATOM    830  N   SER A 219     -82.797  36.697  -1.302  1.00 31.56    -0.344 N 
ATOM    831  HN  SER A 219     -83.150  35.873  -1.789  1.00  0.00     0.163 HD
ATOM    832  CA  SER A 219     -83.725  37.780  -0.996  1.00 30.65     0.109 C 
ATOM    833  HA  SER A 219     -83.318  38.725  -1.426  1.00  0.00     0.090 H 
ATOM    834  C   SER A 219     -83.874  37.962   0.502  1.00 30.55     0.243 C 
ATOM    835  O   SER A 219     -83.754  39.076   1.012  1.00 30.55    -0.271 OA
ATOM    836  CB  SER A 219     -85.087  37.512  -1.626  1.00 30.58     0.044 C 
ATOM    837  HB1 SER A 219     -85.866  38.208  -1.236  1.00  0.00     0.077 H 
ATOM    838  HB2 SER A 219     -85.525  36.551  -1.267  1.00  0.00     0.077 H 
ATOM    839  OG  SER A 219     -85.007  37.555  -3.035  1.00 30.51    -0.398 OA
ATOM    840  HG  SER A 219     -85.856  37.388  -3.428  1.00  0.00     0.209 HD
ATOM    841  N   VAL A 220     -84.127  36.857   1.200  1.00 30.76    -0.346 N 
ATOM    842  HN  VAL A 220     -84.276  35.982   0.697  1.00  0.00     0.163 HD
ATOM    843  CA  VAL A 220     -84.199  36.850   2.660  1.00 31.70     0.092 C 
ATOM    844  HA  VAL A 220     -85.036  37.521   2.964  1.00  0.00     0.088 H 
ATOM    845  C   VAL A 220     -82.905  37.408   3.266  1.00 32.43     0.241 C 
ATOM    846  O   VAL A 220     -82.939  38.159   4.243  1.00 32.94    -0.271 OA
ATOM    847  CB  VAL A 220     -84.504  35.436   3.204  1.00 31.34    -0.033 C 
ATOM    848  HB  VAL A 220     -83.713  34.739   2.841  1.00  0.00     0.042 H 
ATOM    849  CG1 VAL A 220     -84.502  35.418   4.724  1.00 31.15    -0.071 C 
ATOM    850 1HG1 VAL A 220     -84.722  34.398   5.116  1.00  0.00     0.028 H 
ATOM    851 2HG1 VAL A 220     -85.202  36.178   5.143  1.00  0.00     0.028 H 
ATOM    852 3HG1 VAL A 220     -83.547  35.818   5.137  1.00  0.00     0.028 H 
ATOM    853  CG2 VAL A 220     -85.850  34.950   2.687  1.00 31.62    -0.071 C 
ATOM    854 1HG2 VAL A 220     -86.070  33.930   3.079  1.00  0.00     0.028 H 
ATOM    855 2HG2 VAL A 220     -85.906  34.988   1.574  1.00  0.00     0.028 H 
ATOM    856 3HG2 VAL A 220     -86.669  35.670   2.919  1.00  0.00     0.028 H 
ATOM    857  N   GLY A 221     -81.775  37.055   2.659  1.00 32.87    -0.351 N 
ATOM    858  HN  GLY A 221     -81.824  36.413   1.868  1.00  0.00     0.163 HD
ATOM    859  CA  GLY A 221     -80.471  37.548   3.079  1.00 33.24     0.069 C 
ATOM    860  HA1 GLY A 221     -79.658  37.074   2.481  1.00  0.00     0.078 H 
ATOM    861  HA2 GLY A 221     -80.208  37.158   4.090  1.00  0.00     0.078 H 
ATOM    862  C   GLY A 221     -80.357  39.058   3.039  1.00 33.44     0.236 C 
ATOM    863  O   GLY A 221     -79.907  39.664   4.011  1.00 33.34    -0.272 OA
ATOM    864  N   THR A 222     -80.763  39.666   1.920  1.00 33.89    -0.344 N 
ATOM    865  HN  THR A 222     -81.149  39.106   1.160  1.00  0.00     0.163 HD
ATOM    866  CA  THR A 222     -80.665  41.125   1.760  1.00 34.58     0.113 C 
ATOM    867  HA  THR A 222     -79.628  41.428   2.037  1.00  0.00     0.091 H 
ATOM    868  C   THR A 222     -81.625  41.833   2.711  1.00 34.82     0.243 C 
ATOM    869  O   THR A 222     -81.273  42.842   3.321  1.00 35.65    -0.271 OA
ATOM    870  CB  THR A 222     -80.929  41.618   0.313  1.00 34.27     0.060 C 
ATOM    871  HB  THR A 222     -80.424  42.602   0.175  1.00  0.00     0.086 H 
ATOM    872  CG2 THR A 222     -80.394  40.655  -0.717  1.00 33.98    -0.050 C 
ATOM    873 1HG2 THR A 222     -79.299  40.518  -0.555  1.00  0.00     0.031 H 
ATOM    874 2HG2 THR A 222     -80.632  40.973  -1.759  1.00  0.00     0.031 H 
ATOM    875 3HG2 THR A 222     -80.946  39.686  -0.719  1.00  0.00     0.031 H 
ATOM    876  OG1 THR A 222     -82.332  41.793   0.106  1.00 34.85    -0.393 OA
ATOM    877  HG1 THR A 222     -82.669  42.400   0.755  1.00  0.00     0.210 HD
ATOM    878  N   PHE A 223     -82.833  41.292   2.839  1.00 34.73    -0.346 N 
ATOM    879  HN  PHE A 223     -83.069  40.461   2.296  1.00  0.00     0.163 HD
ATOM    880  CA  PHE A 223     -83.825  41.861   3.738  1.00 34.93     0.093 C 
ATOM    881  HA  PHE A 223     -83.956  42.936   3.473  1.00  0.00     0.088 H 
ATOM    882  C   PHE A 223     -83.354  41.784   5.181  1.00 35.46     0.241 C 
ATOM    883  O   PHE A 223     -83.581  42.711   5.953  1.00 36.14    -0.271 OA
ATOM    884  CB  PHE A 223     -85.179  41.164   3.582  1.00 34.23    -0.014 C 
ATOM    885  HB1 PHE A 223     -85.458  41.086   2.505  1.00  0.00     0.043 H 
ATOM    886  HB2 PHE A 223     -85.094  40.081   3.833  1.00  0.00     0.043 H 
ATOM    887  CG  PHE A 223     -86.290  41.805   4.372  1.00 33.30    -0.056 A 
ATOM    888  CD1 PHE A 223     -86.842  43.015   3.969  1.00 33.09    -0.077 A 
ATOM    889  HD1 PHE A 223     -86.461  43.511   3.060  1.00  0.00     0.084 H 
ATOM    890  CD2 PHE A 223     -86.785  41.199   5.518  1.00 33.06    -0.077 A 
ATOM    891  HD2 PHE A 223     -86.359  40.238   5.853  1.00  0.00     0.084 H 
ATOM    892  CE1 PHE A 223     -87.865  43.608   4.693  1.00 32.87    -0.082 A 
ATOM    893  HE1 PHE A 223     -88.293  44.569   4.360  1.00  0.00     0.083 H 
ATOM    894  CE2 PHE A 223     -87.807  41.785   6.246  1.00 32.91    -0.082 A 
ATOM    895  HE2 PHE A 223     -88.190  41.291   7.155  1.00  0.00     0.083 H 
ATOM    896  CZ  PHE A 223     -88.348  42.992   5.833  1.00 32.93    -0.083 A 
ATOM    897  HZ  PHE A 223     -89.162  43.460   6.412  1.00  0.00     0.083 H 
ATOM    898  N   ALA A 224     -82.702  40.678   5.535  1.00 36.00    -0.346 N 
ATOM    899  HN  ALA A 224     -82.572  39.937   4.846  1.00  0.00     0.163 HD
ATOM    900  CA  ALA A 224     -82.169  40.498   6.878  1.00 37.20     0.086 C 
ATOM    901  HA  ALA A 224     -83.016  40.537   7.602  1.00  0.00     0.086 H 
ATOM    902  C   ALA A 224     -81.198  41.615   7.214  1.00 38.60     0.240 C 
ATOM    903  O   ALA A 224     -81.359  42.303   8.224  1.00 39.45    -0.271 OA
ATOM    904  CB  ALA A 224     -81.486  39.149   7.011  1.00 37.48    -0.049 C 
ATOM    905  HB1 ALA A 224     -82.199  38.328   6.764  1.00  0.00     0.030 H 
ATOM    906  HB2 ALA A 224     -81.027  39.012   8.018  1.00  0.00     0.030 H 
ATOM    907  HB3 ALA A 224     -80.557  39.091   6.397  1.00  0.00     0.030 H 
ATOM    908  N   ARG A 225     -80.202  41.811   6.353  1.00 39.92    -0.346 N 
ATOM    909  HN  ARG A 225     -80.139  41.234   5.515  1.00  0.00     0.163 HD
ATOM    910  CA  ARG A 225     -79.201  42.842   6.596  1.00 41.69     0.089 C 
ATOM    911  HA  ARG A 225     -78.984  42.813   7.689  1.00  0.00     0.087 H 
ATOM    912  C   ARG A 225     -79.720  44.249   6.301  1.00 43.00     0.241 C 
ATOM    913  O   ARG A 225     -78.988  45.226   6.455  1.00 45.21    -0.271 OA
ATOM    914  CB  ARG A 225     -77.870  42.539   5.885  1.00 41.29    -0.036 C 
ATOM    915  HB1 ARG A 225     -77.380  41.660   6.365  1.00  0.00     0.036 H 
ATOM    916  HB2 ARG A 225     -77.129  43.339   6.120  1.00  0.00     0.036 H 
ATOM    917  CG  ARG A 225     -77.935  42.329   4.384  1.00 40.97    -0.048 C 
ATOM    918  HG1 ARG A 225     -78.912  41.899   4.063  1.00  0.00     0.035 H 
ATOM    919  HG2 ARG A 225     -77.993  43.294   3.828  1.00  0.00     0.035 H 
ATOM    920  CD  ARG A 225     -76.758  41.477   3.930  1.00 41.15     0.009 C 
ATOM    921  HD1 ARG A 225     -75.833  41.725   4.501  1.00  0.00     0.064 H 
ATOM    922  HD2 ARG A 225     -76.416  41.767   2.909  1.00  0.00     0.064 H 
ATOM    923  NE  ARG A 225     -77.064  40.049   4.004  1.00 41.87    -0.227 N 
ATOM    924  HE  ARG A 225     -78.047  39.777   3.998  1.00  0.00     0.177 HD
ATOM    925  CZ  ARG A 225     -76.158  39.076   4.079  1.00 42.10     0.665 C 
ATOM    926  NH1 ARG A 225     -74.863  39.359   4.111  1.00 41.92    -0.235 N 
ATOM    927 1HH1 ARG A 225     -74.169  38.614   4.168  1.00  0.00     0.174 HD
ATOM    928 2HH1 ARG A 225     -74.559  40.332   4.067  1.00  0.00     0.174 HD
ATOM    929  NH2 ARG A 225     -76.553  37.810   4.136  1.00 42.37    -0.235 N 
ATOM    930 1HH2 ARG A 225     -75.859  37.065   4.193  1.00  0.00     0.174 HD
ATOM    931 2HH2 ARG A 225     -77.549  37.592   4.111  1.00  0.00     0.174 HD
ATOM    932  N   ALA A 226     -80.983  44.343   5.886  1.00 43.68    -0.346 N 
ATOM    933  HN  ALA A 226     -81.472  43.498   5.591  1.00  0.00     0.163 HD
ATOM    934  CA  ALA A 226     -81.687  45.621   5.842  1.00 44.03     0.086 C 
ATOM    935  HA  ALA A 226     -80.964  46.415   5.543  1.00  0.00     0.086 H 
ATOM    936  C   ALA A 226     -82.221  45.948   7.233  1.00 45.00     0.240 C 
ATOM    937  O   ALA A 226     -82.328  47.114   7.602  1.00 46.07    -0.271 OA
ATOM    938  CB  ALA A 226     -82.818  45.588   4.829  1.00 43.01    -0.049 C 
ATOM    939  HB1 ALA A 226     -83.356  46.564   4.795  1.00  0.00     0.030 H 
ATOM    940  HB2 ALA A 226     -83.517  44.741   5.021  1.00  0.00     0.030 H 
ATOM    941  HB3 ALA A 226     -82.456  45.284   3.819  1.00  0.00     0.030 H 
ATOM    942  N   LEU A 227     -82.534  44.909   8.006  1.00 45.97    -0.346 N 
ATOM    943  HN  LEU A 227     -82.407  43.966   7.639  1.00  0.00     0.163 HD
ATOM    944  CA  LEU A 227     -83.054  45.074   9.364  1.00 47.28     0.089 C 
ATOM    945  HA  LEU A 227     -83.646  46.018   9.387  1.00  0.00     0.087 H 
ATOM    946  C   LEU A 227     -81.942  45.198  10.409  1.00 49.20     0.241 C 
ATOM    947  O   LEU A 227     -82.112  44.768  11.552  1.00 49.25    -0.271 OA
ATOM    948  CB  LEU A 227     -84.002  43.920   9.730  1.00 46.92    -0.035 C 
ATOM    949  HB1 LEU A 227     -83.425  42.967   9.682  1.00  0.00     0.037 H 
ATOM    950  HB2 LEU A 227     -84.233  43.991  10.819  1.00  0.00     0.037 H 
ATOM    951  CG  LEU A 227     -85.323  43.720   8.972  1.00 46.73    -0.059 C 
ATOM    952  HG  LEU A 227     -85.082  43.611   7.889  1.00  0.00     0.039 H 
ATOM    953  CD1 LEU A 227     -86.002  42.436   9.431  1.00 46.02    -0.073 C 
ATOM    954 1HD1 LEU A 227     -86.961  42.291   8.881  1.00  0.00     0.028 H 
ATOM    955 2HD1 LEU A 227     -86.148  42.414  10.536  1.00  0.00     0.028 H 
ATOM    956 3HD1 LEU A 227     -85.329  41.552   9.337  1.00  0.00     0.028 H 
ATOM    957  CD2 LEU A 227     -86.267  44.907   9.123  1.00 46.24    -0.073 C 
ATOM    958 1HD2 LEU A 227     -87.226  44.762   8.573  1.00  0.00     0.028 H 
ATOM    959 2HD2 LEU A 227     -85.769  45.857   8.818  1.00  0.00     0.028 H 
ATOM    960 3HD2 LEU A 227     -86.452  45.139  10.198  1.00  0.00     0.028 H 
ATOM    961  N   ASP A 228     -80.811  45.782  10.007  1.00 52.44    -0.348 N 
ATOM    962  HN  ASP A 228     -80.716  46.022   9.020  1.00  0.00     0.163 HD
ATOM    963  CA  ASP A 228     -79.693  46.098  10.911  1.00 54.87     0.071 C 
ATOM    964  HA  ASP A 228     -78.875  46.542  10.297  1.00  0.00     0.084 H 
ATOM    965  C   ASP A 228     -79.128  44.859  11.613  1.00 53.72     0.110 C 
ATOM    966  HC  ASP A 228     -79.478  44.602  12.627  1.00  0.00     0.146 H 
ATOM    967  O   ASP A 228     -78.290  44.147  11.062  1.00 52.68    -0.305 OA
ATOM    968  CB  ASP A 228     -80.128  47.152  11.942  1.00 58.39     0.040 C 
ATOM    969  HB1 ASP A 228     -80.808  46.705  12.705  1.00  0.00     0.052 H 
ATOM    970  HB2 ASP A 228     -80.827  47.891  11.485  1.00  0.00     0.052 H 
ATOM    971  CG  ASP A 228     -78.958  47.853  12.605  1.00 61.01     0.174 C 
ATOM    972  OD1 ASP A 228     -78.080  47.168  13.182  1.00 61.95    -0.648 OA
ATOM    973  OD2 ASP A 228     -78.925  49.103  12.552  1.00 61.94    -0.648 OA
ATOM    974  N   SER A 237     -75.449  51.065  -0.918  1.00 48.04    -0.064 N 
ATOM    975  HN1 SER A 237     -74.738  51.753  -0.669  1.00  0.00     0.275 HD
ATOM    976  HN2 SER A 237     -76.374  51.492  -0.966  1.00  0.00     0.275 HD
ATOM    977  HN3 SER A 237     -75.354  50.773  -1.891  1.00  0.00     0.275 HD
ATOM    978  CA  SER A 237     -75.446  49.915  -0.021  1.00 49.14     0.195 C 
ATOM    979  HA  SER A 237     -74.454  49.417  -0.129  1.00  0.00     0.102 H 
ATOM    980  C   SER A 237     -76.513  48.882  -0.395  1.00 49.74     0.251 C 
ATOM    981  O   SER A 237     -76.480  47.750   0.096  1.00 50.85    -0.271 OA
ATOM    982  CB  SER A 237     -75.580  50.345   1.453  1.00 48.80     0.051 C 
ATOM    983  HB1 SER A 237     -74.822  51.119   1.716  1.00  0.00     0.077 H 
ATOM    984  HB2 SER A 237     -75.251  49.531   2.140  1.00  0.00     0.077 H 
ATOM    985  OG  SER A 237     -76.893  50.785   1.772  1.00 48.28    -0.398 OA
ATOM    986  HG  SER A 237     -76.976  51.050   2.681  1.00  0.00     0.209 HD
ATOM    987  N   LEU A 238     -77.451  49.267  -1.260  1.00 48.84    -0.346 N 
ATOM    988  HN  LEU A 238     -77.450  50.227  -1.606  1.00  0.00     0.163 HD
ATOM    989  CA  LEU A 238     -78.480  48.339  -1.721  1.00 47.84     0.089 C 
ATOM    990  HA  LEU A 238     -78.918  47.845  -0.823  1.00  0.00     0.087 H 
ATOM    991  C   LEU A 238     -77.868  47.250  -2.597  1.00 47.97     0.241 C 
ATOM    992  O   LEU A 238     -78.130  46.065  -2.382  1.00 48.75    -0.271 OA
ATOM    993  CB  LEU A 238     -79.614  49.063  -2.455  1.00 47.43    -0.035 C 
ATOM    994  HB1 LEU A 238     -80.065  49.829  -1.782  1.00  0.00     0.037 H 
ATOM    995  HB2 LEU A 238     -79.186  49.716  -3.251  1.00  0.00     0.037 H 
ATOM    996  CG  LEU A 238     -80.726  48.185  -3.053  1.00 46.90    -0.059 C 
ATOM    997  HG  LEU A 238     -80.251  47.478  -3.772  1.00  0.00     0.039 H 
ATOM    998  CD1 LEU A 238     -81.450  47.359  -1.998  1.00 45.87    -0.073 C 
ATOM    999 1HD1 LEU A 238     -80.725  46.731  -1.429  1.00  0.00     0.028 H 
ATOM   1000 2HD1 LEU A 238     -82.270  46.747  -2.441  1.00  0.00     0.028 H 
ATOM   1001 3HD1 LEU A 238     -82.065  47.997  -1.322  1.00  0.00     0.028 H 
ATOM   1002  CD2 LEU A 238     -81.713  49.040  -3.827  1.00 46.96    -0.073 C 
ATOM   1003 1HD2 LEU A 238     -81.183  49.645  -4.599  1.00  0.00     0.028 H 
ATOM   1004 2HD2 LEU A 238     -82.328  49.678  -3.151  1.00  0.00     0.028 H 
ATOM   1005 3HD2 LEU A 238     -82.533  48.428  -4.270  1.00  0.00     0.028 H 
ATOM   1006  N   HIS A 239     -77.054  47.652  -3.573  1.00 47.08    -0.346 N 
ATOM   1007  HN  HIS A 239     -76.950  48.650  -3.757  1.00  0.00     0.163 HD
ATOM   1008  CA  HIS A 239     -76.307  46.694  -4.386  1.00 46.85     0.086 C 
ATOM   1009  HA  HIS A 239     -77.027  45.945  -4.791  1.00  0.00     0.086 H 
ATOM   1010  C   HIS A 239     -75.285  45.953  -3.519  1.00 47.35     0.240 C 
ATOM   1011  O   HIS A 239     -75.072  44.752  -3.693  1.00 47.08    -0.271 OA
ATOM   1012  CB  HIS A 239     -75.623  47.386  -5.569  1.00 45.88    -0.049 C 
ATOM   1013  HB1 HIS A 239     -75.053  46.655  -6.189  1.00  0.00     0.030 H 
ATOM   1014  HB2 HIS A 239     -74.977  48.230  -5.232  1.00  0.00     0.030 H 
ATOM   1015  HB3 HIS A 239     -76.352  47.964  -6.183  1.00  0.00     0.030 H 
ATOM   1016  N   MET A 240     -74.685  46.678  -2.573  1.00 47.64    -0.346 N 
ATOM   1017  HN  MET A 240     -74.929  47.665  -2.496  1.00  0.00     0.163 HD
ATOM   1018  CA  MET A 240     -73.694  46.134  -1.637  1.00 47.25     0.090 C 
ATOM   1019  HA  MET A 240     -72.831  45.750  -2.229  1.00  0.00     0.087 H 
ATOM   1020  C   MET A 240     -74.237  44.986  -0.782  1.00 44.65     0.241 C 
ATOM   1021  O   MET A 240     -73.580  43.951  -0.634  1.00 43.58    -0.271 OA
ATOM   1022  CB  MET A 240     -73.186  47.241  -0.716  1.00 51.38    -0.030 C 
ATOM   1023  HB1 MET A 240     -72.622  46.799   0.138  1.00  0.00     0.037 H 
ATOM   1024  HB2 MET A 240     -74.039  47.705  -0.169  1.00  0.00     0.037 H 
ATOM   1025  CG  MET A 240     -72.351  48.318  -1.392  1.00 55.57    -0.021 C 
ATOM   1026  HG1 MET A 240     -72.509  48.308  -2.496  1.00  0.00     0.049 H 
ATOM   1027  HG2 MET A 240     -72.749  49.333  -1.159  1.00  0.00     0.049 H 
ATOM   1028  SD  MET A 240     -70.594  48.211  -0.994  1.00 61.33    -0.173 SA
ATOM   1029  CE  MET A 240     -70.593  48.408   0.793  1.00 57.94    -0.035 C 
ATOM   1030  HE1 MET A 240     -69.507  48.342   1.039  1.00  0.00     0.041 H 
ATOM   1031  HE2 MET A 240     -71.245  47.691   1.345  1.00  0.00     0.041 H 
ATOM   1032  HE3 MET A 240     -71.104  49.326   1.165  1.00  0.00     0.041 H 
ATOM   1033  N   SER A 241     -75.426  45.181  -0.215  1.00 41.60    -0.344 N 
ATOM   1034  HN  SER A 241     -75.915  46.060  -0.384  1.00  0.00     0.163 HD
ATOM   1035  CA  SER A 241     -76.054  44.176   0.643  1.00 39.64     0.109 C 
ATOM   1036  HA  SER A 241     -75.272  43.784   1.335  1.00  0.00     0.090 H 
ATOM   1037  C   SER A 241     -76.605  42.997  -0.149  1.00 38.40     0.243 C 
ATOM   1038  O   SER A 241     -76.568  41.856   0.322  1.00 37.64    -0.271 OA
ATOM   1039  CB  SER A 241     -77.156  44.803   1.495  1.00 39.87     0.044 C 
ATOM   1040  HB1 SER A 241     -77.908  45.338   0.869  1.00  0.00     0.077 H 
ATOM   1041  HB2 SER A 241     -77.826  44.030   1.937  1.00  0.00     0.077 H 
ATOM   1042  OG  SER A 241     -76.603  45.648   2.488  1.00 40.10    -0.398 OA
ATOM   1043  HG  SER A 241     -77.288  46.038   3.018  1.00  0.00     0.209 HD
ATOM   1044  N   ALA A 242     -77.115  43.280  -1.347  1.00 37.35    -0.346 N 
ATOM   1045  HN  ALA A 242     -77.178  44.255  -1.639  1.00  0.00     0.163 HD
ATOM   1046  CA  ALA A 242     -77.588  42.236  -2.256  1.00 35.78     0.086 C 
ATOM   1047  HA  ALA A 242     -78.325  41.607  -1.704  1.00  0.00     0.086 H 
ATOM   1048  C   ALA A 242     -76.435  41.336  -2.694  1.00 34.85     0.240 C 
ATOM   1049  O   ALA A 242     -76.553  40.114  -2.653  1.00 34.24    -0.271 OA
ATOM   1050  CB  ALA A 242     -78.295  42.842  -3.460  1.00 35.50    -0.049 C 
ATOM   1051  HB1 ALA A 242     -78.656  42.046  -4.153  1.00  0.00     0.030 H 
ATOM   1052  HB2 ALA A 242     -77.650  43.584  -3.986  1.00  0.00     0.030 H 
ATOM   1053  HB3 ALA A 242     -79.121  43.525  -3.152  1.00  0.00     0.030 H 
ATOM   1054  N   ALA A 243     -75.321  41.949  -3.093  1.00 34.47    -0.346 N 
ATOM   1055  HN  ALA A 243     -75.313  42.967  -3.154  1.00  0.00     0.163 HD
ATOM   1056  CA  ALA A 243     -74.112  41.212  -3.445  1.00 34.48     0.086 C 
ATOM   1057  HA  ALA A 243     -74.364  40.498  -4.263  1.00  0.00     0.086 H 
ATOM   1058  C   ALA A 243     -73.603  40.412  -2.253  1.00 34.96     0.240 C 
ATOM   1059  O   ALA A 243     -73.176  39.265  -2.411  1.00 35.46    -0.271 OA
ATOM   1060  CB  ALA A 243     -73.035  42.155  -3.952  1.00 34.36    -0.049 C 
ATOM   1061  HB1 ALA A 243     -73.408  42.741  -4.825  1.00  0.00     0.030 H 
ATOM   1062  HB2 ALA A 243     -72.089  41.615  -4.189  1.00  0.00     0.030 H 
ATOM   1063  HB3 ALA A 243     -72.650  42.818  -3.142  1.00  0.00     0.030 H 
ATOM   1064  N   ALA A 244     -73.660  41.019  -1.066  1.00 34.93    -0.346 N 
ATOM   1065  HN  ALA A 244     -73.979  41.987  -1.024  1.00  0.00     0.163 HD
ATOM   1066  CA  ALA A 244     -73.282  40.349   0.177  1.00 34.70     0.086 C 
ATOM   1067  HA  ALA A 244     -72.212  40.045   0.096  1.00  0.00     0.086 H 
ATOM   1068  C   ALA A 244     -74.116  39.093   0.399  1.00 34.70     0.240 C 
ATOM   1069  O   ALA A 244     -73.573  38.023   0.672  1.00 35.74    -0.271 OA
ATOM   1070  CB  ALA A 244     -73.418  41.294   1.361  1.00 34.71    -0.049 C 
ATOM   1071  HB1 ALA A 244     -73.130  40.783   2.309  1.00  0.00     0.030 H 
ATOM   1072  HB2 ALA A 244     -74.441  41.734   1.423  1.00  0.00     0.030 H 
ATOM   1073  HB3 ALA A 244     -72.840  42.235   1.207  1.00  0.00     0.030 H 
ATOM   1074  N   ALA A 245     -75.433  39.224   0.261  1.00 34.34    -0.346 N 
ATOM   1075  HN  ALA A 245     -75.819  40.142   0.039  1.00  0.00     0.163 HD
ATOM   1076  CA  ALA A 245     -76.342  38.090   0.418  1.00 34.17     0.086 C 
ATOM   1077  HA  ALA A 245     -76.069  37.569   1.365  1.00  0.00     0.086 H 
ATOM   1078  C   ALA A 245     -76.229  37.070  -0.721  1.00 34.15     0.240 C 
ATOM   1079  O   ALA A 245     -76.699  35.940  -0.595  1.00 33.93    -0.271 OA
ATOM   1080  CB  ALA A 245     -77.773  38.578   0.559  1.00 34.08    -0.049 C 
ATOM   1081  HB1 ALA A 245     -78.466  37.713   0.679  1.00  0.00     0.030 H 
ATOM   1082  HB2 ALA A 245     -78.073  39.237  -0.289  1.00  0.00     0.030 H 
ATOM   1083  HB3 ALA A 245     -77.881  39.316   1.388  1.00  0.00     0.030 H 
ATOM   1084  N   SER A 246     -75.605  37.474  -1.825  1.00 34.20    -0.344 N 
ATOM   1085  HN  SER A 246     -75.246  38.428  -1.867  1.00  0.00     0.163 HD
ATOM   1086  CA  SER A 246     -75.416  36.597  -2.981  1.00 34.22     0.109 C 
ATOM   1087  HA  SER A 246     -76.315  35.942  -3.060  1.00  0.00     0.090 H 
ATOM   1088  C   SER A 246     -74.191  35.690  -2.860  1.00 34.15     0.243 C 
ATOM   1089  O   SER A 246     -74.047  34.735  -3.629  1.00 34.08    -0.271 OA
ATOM   1090  CB  SER A 246     -75.325  37.418  -4.269  1.00 34.56     0.044 C 
ATOM   1091  HB1 SER A 246     -74.963  36.801  -5.124  1.00  0.00     0.077 H 
ATOM   1092  HB2 SER A 246     -74.490  38.156  -4.227  1.00  0.00     0.077 H 
ATOM   1093  OG  SER A 246     -76.559  38.044  -4.564  1.00 35.02    -0.398 OA
ATOM   1094  HG  SER A 246     -76.503  38.554  -5.364  1.00  0.00     0.209 HD
ATOM   1095  N   ARG A 247     -73.321  35.987  -1.895  1.00 33.68    -0.346 N 
ATOM   1096  HN  ARG A 247     -73.536  36.749  -1.252  1.00  0.00     0.163 HD
ATOM   1097  CA  ARG A 247     -72.068  35.254  -1.731  1.00 33.63     0.089 C 
ATOM   1098  HA  ARG A 247     -71.561  35.248  -2.724  1.00  0.00     0.087 H 
ATOM   1099  C   ARG A 247     -72.280  33.796  -1.328  1.00 33.84     0.241 C 
ATOM   1100  O   ARG A 247     -73.307  33.443  -0.749  1.00 34.00    -0.271 OA
ATOM   1101  CB  ARG A 247     -71.137  35.978  -0.759  1.00 33.87    -0.036 C 
ATOM   1102  HB1 ARG A 247     -70.382  35.277  -0.333  1.00  0.00     0.036 H 
ATOM   1103  HB2 ARG A 247     -71.675  36.255   0.177  1.00  0.00     0.036 H 
ATOM   1104  CG  ARG A 247     -70.464  37.191  -1.379  1.00 34.25    -0.048 C 
ATOM   1105  HG1 ARG A 247     -69.873  36.905  -2.280  1.00  0.00     0.035 H 
ATOM   1106  HG2 ARG A 247     -71.213  37.862  -1.861  1.00  0.00     0.035 H 
ATOM   1107  CD  ARG A 247     -69.608  37.954  -0.384  1.00 35.12     0.009 C 
ATOM   1108  HD1 ARG A 247     -70.218  38.309   0.479  1.00  0.00     0.064 H 
ATOM   1109  HD2 ARG A 247     -69.293  38.939  -0.800  1.00  0.00     0.064 H 
ATOM   1110  NE  ARG A 247     -68.450  37.183   0.074  1.00 36.46    -0.227 N 
ATOM   1111  HE  ARG A 247     -68.527  36.704   0.971  1.00  0.00     0.177 HD
ATOM   1112  CZ  ARG A 247     -67.303  37.060  -0.593  1.00 36.64     0.665 C 
ATOM   1113  NH1 ARG A 247     -67.142  37.650  -1.771  1.00 36.97    -0.235 N 
ATOM   1114 1HH1 ARG A 247     -67.903  38.205  -2.164  1.00  0.00     0.174 HD
ATOM   1115 2HH1 ARG A 247     -66.264  37.556  -2.282  1.00  0.00     0.174 HD
ATOM   1116  NH2 ARG A 247     -66.313  36.338  -0.082  1.00 36.51    -0.235 N 
ATOM   1117 1HH2 ARG A 247     -66.437  35.885   0.823  1.00  0.00     0.174 HD
ATOM   1118 2HH2 ARG A 247     -65.435  36.244  -0.593  1.00  0.00     0.174 HD
ATOM   1119  N   ASP A 248     -71.290  32.964  -1.643  1.00 34.12    -0.346 N 
ATOM   1120  HN  ASP A 248     -70.402  33.363  -1.948  1.00  0.00     0.163 HD
ATOM   1121  CA  ASP A 248     -71.407  31.504  -1.575  1.00 34.07     0.098 C 
ATOM   1122  HA  ASP A 248     -72.172  31.211  -2.331  1.00  0.00     0.088 H 
ATOM   1123  C   ASP A 248     -71.874  30.927  -0.235  1.00 33.85     0.241 C 
ATOM   1124  O   ASP A 248     -72.534  29.887  -0.211  1.00 33.75    -0.271 OA
ATOM   1125  CB  ASP A 248     -70.090  30.847  -2.009  1.00 34.41     0.043 C 
ATOM   1126  HB1 ASP A 248     -69.252  31.147  -1.337  1.00  0.00     0.052 H 
ATOM   1127  HB2 ASP A 248     -70.102  29.751  -1.804  1.00  0.00     0.052 H 
ATOM   1128  CG  ASP A 248     -69.749  31.126  -3.464  1.00 35.11     0.175 C 
ATOM   1129  OD1 ASP A 248     -70.681  31.290  -4.283  1.00 35.63    -0.648 OA
ATOM   1130  OD2 ASP A 248     -68.547  31.177  -3.796  1.00 35.63    -0.648 OA
ATOM   1131  N   ILE A 249     -71.535  31.597   0.866  1.00 33.29    -0.346 N 
ATOM   1132  HN  ILE A 249     -70.984  32.451   0.778  1.00  0.00     0.163 HD
ATOM   1133  CA  ILE A 249     -71.934  31.138   2.201  1.00 32.98     0.092 C 
ATOM   1134  HA  ILE A 249     -71.513  30.114   2.333  1.00  0.00     0.088 H 
ATOM   1135  C   ILE A 249     -73.457  31.015   2.320  1.00 33.29     0.241 C 
ATOM   1136  O   ILE A 249     -73.967  30.014   2.822  1.00 33.21    -0.271 OA
ATOM   1137  CB  ILE A 249     -71.339  32.023   3.328  1.00 32.38    -0.030 C 
ATOM   1138  HB  ILE A 249     -70.230  32.008   3.215  1.00  0.00     0.043 H 
ATOM   1139  CG1 ILE A 249     -71.670  31.445   4.710  1.00 31.45    -0.063 C 
ATOM   1140 1HG1 ILE A 249     -71.891  30.355   4.635  1.00  0.00     0.033 H 
ATOM   1141 2HG1 ILE A 249     -72.661  31.815   5.062  1.00  0.00     0.033 H 
ATOM   1142  CG2 ILE A 249     -71.795  33.474   3.195  1.00 32.41    -0.071 C 
ATOM   1143 1HG2 ILE A 249     -71.367  34.110   4.005  1.00  0.00     0.028 H 
ATOM   1144 2HG2 ILE A 249     -72.907  33.551   3.158  1.00  0.00     0.028 H 
ATOM   1145 3HG2 ILE A 249     -71.561  33.885   2.185  1.00  0.00     0.028 H 
ATOM   1146  CD1 ILE A 249     -70.607  31.701   5.755  1.00 30.88    -0.076 C 
ATOM   1147 1HD1 ILE A 249     -70.848  31.281   6.759  1.00  0.00     0.027 H 
ATOM   1148 2HD1 ILE A 249     -70.386  32.791   5.830  1.00  0.00     0.027 H 
ATOM   1149 3HD1 ILE A 249     -69.616  31.331   5.403  1.00  0.00     0.027 H 
ATOM   1150  N   THR A 250     -74.164  32.027   1.829  1.00 33.83    -0.344 N 
ATOM   1151  HN  THR A 250     -73.663  32.820   1.428  1.00  0.00     0.163 HD
ATOM   1152  CA  THR A 250     -75.619  32.059   1.836  1.00 34.44     0.113 C 
ATOM   1153  HA  THR A 250     -75.973  31.852   2.873  1.00  0.00     0.091 H 
ATOM   1154  C   THR A 250     -76.175  30.981   0.909  1.00 35.10     0.243 C 
ATOM   1155  O   THR A 250     -77.146  30.301   1.248  1.00 36.01    -0.271 OA
ATOM   1156  CB  THR A 250     -76.131  33.450   1.412  1.00 34.66     0.060 C 
ATOM   1157  HB  THR A 250     -75.768  33.669   0.381  1.00  0.00     0.086 H 
ATOM   1158  CG2 THR A 250     -77.652  33.513   1.421  1.00 34.26    -0.050 C 
ATOM   1159 1HG2 THR A 250     -78.022  34.519   1.114  1.00  0.00     0.031 H 
ATOM   1160 2HG2 THR A 250     -78.067  33.211   2.411  1.00  0.00     0.031 H 
ATOM   1161 3HG2 THR A 250     -78.097  32.706   0.793  1.00  0.00     0.031 H 
ATOM   1162  OG1 THR A 250     -75.607  34.441   2.308  1.00 35.55    -0.393 OA
ATOM   1163  HG1 THR A 250     -75.922  35.298   2.047  1.00  0.00     0.210 HD
ATOM   1164  N   LEU A 251     -75.545  30.825  -0.252  1.00 35.37    -0.346 N 
ATOM   1165  HN  LEU A 251     -74.753  31.430  -0.469  1.00  0.00     0.163 HD
ATOM   1166  CA  LEU A 251     -75.951  29.817  -1.223  1.00 35.28     0.089 C 
ATOM   1167  HA  LEU A 251     -77.034  29.964  -1.445  1.00  0.00     0.087 H 
ATOM   1168  C   LEU A 251     -75.768  28.412  -0.663  1.00 35.40     0.241 C 
ATOM   1169  O   LEU A 251     -76.670  27.581  -0.761  1.00 35.67    -0.271 OA
ATOM   1170  CB  LEU A 251     -75.170  29.978  -2.529  1.00 35.46    -0.035 C 
ATOM   1171  HB1 LEU A 251     -75.351  29.092  -3.182  1.00  0.00     0.037 H 
ATOM   1172  HB2 LEU A 251     -74.079  29.866  -2.326  1.00  0.00     0.037 H 
ATOM   1173  CG  LEU A 251     -75.411  31.260  -3.330  1.00 35.68    -0.059 C 
ATOM   1174  HG  LEU A 251     -75.251  32.129  -2.650  1.00  0.00     0.039 H 
ATOM   1175  CD1 LEU A 251     -74.416  31.368  -4.476  1.00 35.67    -0.073 C 
ATOM   1176 1HD1 LEU A 251     -74.592  32.302  -5.059  1.00  0.00     0.028 H 
ATOM   1177 2HD1 LEU A 251     -74.434  30.463  -5.127  1.00  0.00     0.028 H 
ATOM   1178 3HD1 LEU A 251     -73.362  31.295  -4.118  1.00  0.00     0.028 H 
ATOM   1179  CD2 LEU A 251     -76.841  31.322  -3.848  1.00 36.07    -0.073 C 
ATOM   1180 1HD2 LEU A 251     -77.017  32.256  -4.431  1.00  0.00     0.028 H 
ATOM   1181 2HD2 LEU A 251     -77.582  31.208  -3.023  1.00  0.00     0.028 H 
ATOM   1182 3HD2 LEU A 251     -77.103  30.413  -4.439  1.00  0.00     0.028 H 
ATOM   1183  N   PHE A 252     -74.605  28.157  -0.067  1.00 35.74    -0.346 N 
ATOM   1184  HN  PHE A 252     -73.900  28.892  -0.014  1.00  0.00     0.163 HD
ATOM   1185  CA  PHE A 252     -74.317  26.847   0.513  1.00 36.13     0.093 C 
ATOM   1186  HA  PHE A 252     -74.488  26.078  -0.276  1.00  0.00     0.088 H 
ATOM   1187  C   PHE A 252     -75.262  26.553   1.665  1.00 37.49     0.241 C 
ATOM   1188  O   PHE A 252     -75.757  25.431   1.796  1.00 38.31    -0.271 OA
ATOM   1189  CB  PHE A 252     -72.859  26.736   0.972  1.00 34.77    -0.014 C 
ATOM   1190  HB1 PHE A 252     -72.518  27.694   1.430  1.00  0.00     0.043 H 
ATOM   1191  HB2 PHE A 252     -72.777  26.065   1.858  1.00  0.00     0.043 H 
ATOM   1192  CG  PHE A 252     -71.914  26.301  -0.110  1.00 33.60    -0.056 A 
ATOM   1193  CD1 PHE A 252     -72.071  25.070  -0.737  1.00 32.97    -0.077 A 
ATOM   1194  HD1 PHE A 252     -72.898  24.405  -0.434  1.00  0.00     0.084 H 
ATOM   1195  CD2 PHE A 252     -70.857  27.116  -0.494  1.00 33.44    -0.077 A 
ATOM   1196  HD2 PHE A 252     -70.714  28.091   0.001  1.00  0.00     0.084 H 
ATOM   1197  CE1 PHE A 252     -71.202  24.670  -1.736  1.00 32.76    -0.082 A 
ATOM   1198  HE1 PHE A 252     -71.343  23.695  -2.232  1.00  0.00     0.083 H 
ATOM   1199  CE2 PHE A 252     -69.980  26.719  -1.491  1.00 33.09    -0.082 A 
ATOM   1200  HE2 PHE A 252     -69.146  27.377  -1.788  1.00  0.00     0.083 H 
ATOM   1201  CZ  PHE A 252     -70.154  25.494  -2.113  1.00 32.82    -0.083 A 
ATOM   1202  HZ  PHE A 252     -69.459  25.175  -2.908  1.00  0.00     0.083 H 
ATOM   1203  N   HIS A 253     -75.521  27.572   2.481  1.00 38.21    -0.346 N 
ATOM   1204  HN  HIS A 253     -75.060  28.467   2.317  1.00  0.00     0.163 HD
ATOM   1205  CA  HIS A 253     -76.442  27.448   3.599  1.00 39.12     0.094 C 
ATOM   1206  HA  HIS A 253     -76.105  26.597   4.236  1.00  0.00     0.088 H 
ATOM   1207  C   HIS A 253     -77.855  27.149   3.112  1.00 38.91     0.241 C 
ATOM   1208  O   HIS A 253     -78.598  26.404   3.756  1.00 38.89    -0.271 OA
ATOM   1209  CB  HIS A 253     -76.431  28.713   4.447  1.00 40.66     0.002 C 
ATOM   1210  HB1 HIS A 253     -75.388  28.992   4.727  1.00  0.00     0.046 H 
ATOM   1211  HB2 HIS A 253     -76.702  29.603   3.832  1.00  0.00     0.046 H 
ATOM   1212  CG  HIS A 253     -77.298  28.623   5.659  1.00 43.41     0.028 A 
ATOM   1213  CD2 HIS A 253     -78.526  29.131   5.916  1.00 44.71    -0.000 A 
ATOM   1214  HD2 HIS A 253     -79.137  29.746   5.234  1.00  0.00     0.114 H 
ATOM   1215  ND1 HIS A 253     -76.927  27.920   6.785  1.00 44.83    -0.354 N 
ATOM   1216  HD1 HIS A 253     -76.049  27.414   6.902  1.00  0.00     0.166 HD
ATOM   1217  CE1 HIS A 253     -77.887  28.005   7.689  1.00 45.53     0.040 A 
ATOM   1218  HE1 HIS A 253     -77.873  27.545   8.691  1.00  0.00     0.140 H 
ATOM   1219  NE2 HIS A 253     -78.867  28.736   7.187  1.00 46.45    -0.360 N 
ATOM   1220  HE2 HIS A 253     -79.737  28.969   7.666  1.00  0.00     0.166 HD
ATOM   1221  N   ALA A 254     -78.213  27.723   1.968  1.00 38.69    -0.346 N 
ATOM   1222  HN  ALA A 254     -77.553  28.344   1.499  1.00  0.00     0.163 HD
ATOM   1223  CA  ALA A 254     -79.516  27.494   1.364  1.00 38.81     0.086 C 
ATOM   1224  HA  ALA A 254     -80.296  27.688   2.137  1.00  0.00     0.086 H 
ATOM   1225  C   ALA A 254     -79.665  26.053   0.891  1.00 39.54     0.240 C 
ATOM   1226  O   ALA A 254     -80.723  25.446   1.072  1.00 39.82    -0.271 OA
ATOM   1227  CB  ALA A 254     -79.740  28.457   0.217  1.00 38.72    -0.049 C 
ATOM   1228  HB1 ALA A 254     -80.739  28.281  -0.246  1.00  0.00     0.030 H 
ATOM   1229  HB2 ALA A 254     -78.918  28.406  -0.535  1.00  0.00     0.030 H 
ATOM   1230  HB3 ALA A 254     -79.609  29.518   0.533  1.00  0.00     0.030 H 
ATOM   1231  N   MET A 255     -78.606  25.513   0.289  1.00 40.38    -0.346 N 
ATOM   1232  HN  MET A 255     -77.773  26.085   0.151  1.00  0.00     0.163 HD
ATOM   1233  CA  MET A 255     -78.598  24.126  -0.181  1.00 41.49     0.090 C 
ATOM   1234  HA  MET A 255     -79.461  23.986  -0.874  1.00  0.00     0.087 H 
ATOM   1235  C   MET A 255     -78.760  23.156   0.989  1.00 43.04     0.241 C 
ATOM   1236  O   MET A 255     -79.490  22.167   0.885  1.00 43.27    -0.271 OA
ATOM   1237  CB  MET A 255     -77.311  23.816  -0.948  1.00 41.71    -0.030 C 
ATOM   1238  HB1 MET A 255     -76.428  23.923  -0.276  1.00  0.00     0.037 H 
ATOM   1239  HB2 MET A 255     -77.252  22.726  -1.176  1.00  0.00     0.037 H 
ATOM   1240  CG  MET A 255     -77.105  24.630  -2.219  1.00 41.71    -0.021 C 
ATOM   1241  HG1 MET A 255     -76.039  24.587  -2.541  1.00  0.00     0.049 H 
ATOM   1242  HG2 MET A 255     -77.194  25.720  -2.003  1.00  0.00     0.049 H 
ATOM   1243  SD  MET A 255     -78.195  24.165  -3.579  1.00 41.87    -0.173 SA
ATOM   1244  CE  MET A 255     -77.358  22.736  -4.257  1.00 41.21    -0.035 C 
ATOM   1245  HE1 MET A 255     -78.032  22.449  -5.098  1.00  0.00     0.041 H 
ATOM   1246  HE2 MET A 255     -77.144  21.923  -3.525  1.00  0.00     0.041 H 
ATOM   1247  HE3 MET A 255     -76.293  22.904  -4.542  1.00  0.00     0.041 H 
ATOM   1248  N   ASP A 256     -78.081  23.456   2.098  1.00 43.96    -0.346 N 
ATOM   1249  HN  ASP A 256     -77.463  24.267   2.088  1.00  0.00     0.163 HD
ATOM   1250  CA  ASP A 256     -78.185  22.671   3.328  1.00 43.88     0.098 C 
ATOM   1251  HA  ASP A 256     -77.958  21.607   3.084  1.00  0.00     0.088 H 
ATOM   1252  C   ASP A 256     -79.597  22.741   3.895  1.00 43.16     0.241 C 
ATOM   1253  O   ASP A 256     -80.161  21.720   4.292  1.00 43.59    -0.271 OA
ATOM   1254  CB  ASP A 256     -77.169  23.152   4.374  1.00 45.59     0.043 C 
ATOM   1255  HB1 ASP A 256     -77.314  22.621   5.344  1.00  0.00     0.052 H 
ATOM   1256  HB2 ASP A 256     -77.396  24.193   4.701  1.00  0.00     0.052 H 
ATOM   1257  CG  ASP A 256     -75.724  23.033   3.897  1.00 47.69     0.175 C 
ATOM   1258  OD1 ASP A 256     -75.468  22.302   2.915  1.00 49.89    -0.648 OA
ATOM   1259  OD2 ASP A 256     -74.839  23.676   4.504  1.00 47.92    -0.648 OA
ATOM   1260  N   THR A 257     -80.162  23.948   3.917  1.00 42.07    -0.344 N 
ATOM   1261  HN  THR A 257     -79.622  24.746   3.582  1.00  0.00     0.163 HD
ATOM   1262  CA  THR A 257     -81.525  24.178   4.401  1.00 41.40     0.113 C 
ATOM   1263  HA  THR A 257     -81.553  23.904   5.481  1.00  0.00     0.091 H 
ATOM   1264  C   THR A 257     -82.532  23.288   3.666  1.00 41.37     0.243 C 
ATOM   1265  O   THR A 257     -83.395  22.678   4.294  1.00 41.30    -0.271 OA
ATOM   1266  CB  THR A 257     -81.922  25.668   4.281  1.00 41.28     0.060 C 
ATOM   1267  HB  THR A 257     -81.860  25.974   3.211  1.00  0.00     0.086 H 
ATOM   1268  CG2 THR A 257     -83.337  25.904   4.781  1.00 40.65    -0.050 C 
ATOM   1269 1HG2 THR A 257     -83.623  26.978   4.694  1.00  0.00     0.031 H 
ATOM   1270 2HG2 THR A 257     -83.472  25.527   5.822  1.00  0.00     0.031 H 
ATOM   1271 3HG2 THR A 257     -84.070  25.242   4.263  1.00  0.00     0.031 H 
ATOM   1272  OG1 THR A 257     -81.017  26.472   5.049  1.00 41.54    -0.393 OA
ATOM   1273  HG1 THR A 257     -81.261  27.387   4.975  1.00  0.00     0.210 HD
ATOM   1274  N   LEU A 258     -82.402  23.209   2.342  1.00 41.48    -0.346 N 
ATOM   1275  HN  LEU A 258     -81.696  23.784   1.883  1.00  0.00     0.163 HD
ATOM   1276  CA  LEU A 258     -83.234  22.328   1.523  1.00 42.00     0.089 C 
ATOM   1277  HA  LEU A 258     -84.297  22.640   1.650  1.00  0.00     0.087 H 
ATOM   1278  C   LEU A 258     -83.116  20.865   1.942  1.00 42.72     0.241 C 
ATOM   1279  O   LEU A 258     -84.125  20.179   2.123  1.00 42.55    -0.271 OA
ATOM   1280  CB  LEU A 258     -82.872  22.465   0.042  1.00 41.61    -0.035 C 
ATOM   1281  HB1 LEU A 258     -81.776  22.648  -0.050  1.00  0.00     0.037 H 
ATOM   1282  HB2 LEU A 258     -82.964  21.468  -0.450  1.00  0.00     0.037 H 
ATOM   1283  CG  LEU A 258     -83.623  23.503  -0.789  1.00 41.46    -0.059 C 
ATOM   1284  HG  LEU A 258     -83.603  24.472  -0.238  1.00  0.00     0.039 H 
ATOM   1285  CD1 LEU A 258     -82.945  23.707  -2.134  1.00 40.75    -0.073 C 
ATOM   1286 1HD1 LEU A 258     -83.493  24.465  -2.741  1.00  0.00     0.028 H 
ATOM   1287 2HD1 LEU A 258     -82.823  22.746  -2.685  1.00  0.00     0.028 H 
ATOM   1288 3HD1 LEU A 258     -81.868  23.971  -2.018  1.00  0.00     0.028 H 
ATOM   1289  CD2 LEU A 258     -85.075  23.093  -0.976  1.00 41.57    -0.073 C 
ATOM   1290 1HD2 LEU A 258     -85.623  23.851  -1.583  1.00  0.00     0.028 H 
ATOM   1291 2HD2 LEU A 258     -85.579  22.901  -0.000  1.00  0.00     0.028 H 
ATOM   1292 3HD2 LEU A 258     -85.163  22.071  -1.413  1.00  0.00     0.028 H 
ATOM   1293  N   HIS A 259     -81.880  20.399   2.097  1.00 43.55    -0.346 N 
ATOM   1294  HN  HIS A 259     -81.093  21.038   1.987  1.00  0.00     0.163 HD
ATOM   1295  CA  HIS A 259     -81.618  19.002   2.420  1.00 45.21     0.094 C 
ATOM   1296  HA  HIS A 259     -82.174  18.373   1.686  1.00  0.00     0.088 H 
ATOM   1297  C   HIS A 259     -82.111  18.635   3.816  1.00 45.43     0.241 C 
ATOM   1298  O   HIS A 259     -82.726  17.583   4.004  1.00 45.98    -0.271 OA
ATOM   1299  CB  HIS A 259     -80.131  18.683   2.274  1.00 46.24     0.002 C 
ATOM   1300  HB1 HIS A 259     -79.802  18.817   1.217  1.00  0.00     0.046 H 
ATOM   1301  HB2 HIS A 259     -79.510  19.469   2.764  1.00  0.00     0.046 H 
ATOM   1302  CG  HIS A 259     -79.755  17.325   2.775  1.00 47.46     0.028 A 
ATOM   1303  CD2 HIS A 259     -79.166  16.932   3.930  1.00 48.26    -0.000 A 
ATOM   1304  HD2 HIS A 259     -78.836  17.588   4.753  1.00  0.00     0.114 H 
ATOM   1305  ND1 HIS A 259     -79.991  16.175   2.053  1.00 48.76    -0.354 N 
ATOM   1306  HD1 HIS A 259     -80.428  16.136   1.132  1.00  0.00     0.166 HD
ATOM   1307  CE1 HIS A 259     -79.562  15.131   2.741  1.00 49.53     0.040 A 
ATOM   1308  HE1 HIS A 259     -79.616  14.078   2.417  1.00  0.00     0.140 H 
ATOM   1309  NE2 HIS A 259     -79.057  15.563   3.883  1.00 49.49    -0.360 N 
ATOM   1310  HE2 HIS A 259     -78.652  14.975   4.612  1.00  0.00     0.166 HD
ATOM   1311  N   LYS A 260     -81.845  19.508   4.785  1.00 45.15    -0.346 N 
ATOM   1312  HN  LYS A 260     -81.323  20.354   4.558  1.00  0.00     0.163 HD
ATOM   1313  CA  LYS A 260     -82.278  19.291   6.163  1.00 44.84     0.089 C 
ATOM   1314  HA  LYS A 260     -81.889  18.296   6.484  1.00  0.00     0.087 H 
ATOM   1315  C   LYS A 260     -83.801  19.254   6.295  1.00 45.20     0.241 C 
ATOM   1316  O   LYS A 260     -84.329  18.598   7.188  1.00 45.90    -0.271 OA
ATOM   1317  CB  LYS A 260     -81.675  20.342   7.094  1.00 44.23    -0.038 C 
ATOM   1318  HB1 LYS A 260     -82.266  20.424   8.036  1.00  0.00     0.036 H 
ATOM   1319  HB2 LYS A 260     -81.833  21.369   6.689  1.00  0.00     0.036 H 
ATOM   1320  CG  LYS A 260     -80.208  20.100   7.395  1.00 44.82    -0.061 C 
ATOM   1321  HG1 LYS A 260     -79.641  19.858   6.466  1.00  0.00     0.033 H 
ATOM   1322  HG2 LYS A 260     -80.063  19.142   7.947  1.00  0.00     0.033 H 
ATOM   1323  CD  LYS A 260     -79.571  21.262   8.138  1.00 46.07    -0.043 C 
ATOM   1324  HD1 LYS A 260     -80.063  21.445   9.122  1.00  0.00     0.035 H 
ATOM   1325  HD2 LYS A 260     -79.800  22.240   7.653  1.00  0.00     0.035 H 
ATOM   1326  CE  LYS A 260     -78.071  21.042   8.288  1.00 46.61     0.080 C 
ATOM   1327  HE1 LYS A 260     -77.860  20.076   8.803  1.00  0.00     0.075 H 
ATOM   1328  HE2 LYS A 260     -77.599  20.829   7.300  1.00  0.00     0.075 H 
ATOM   1329  NZ  LYS A 260     -77.384  22.170   8.973  1.00 46.29    -0.079 N 
ATOM   1330  HZ1 LYS A 260     -76.380  22.023   9.073  1.00  0.00     0.274 HD
ATOM   1331  HZ2 LYS A 260     -77.816  22.365   9.876  1.00  0.00     0.274 HD
ATOM   1332  HZ3 LYS A 260     -77.577  23.054   8.502  1.00  0.00     0.274 HD
ATOM   1333  N   ASN A 261     -84.499  19.943   5.398  1.00 45.47    -0.346 N 
ATOM   1334  HN  ASN A 261     -84.002  20.488   4.693  1.00  0.00     0.163 HD
ATOM   1335  CA  ASN A 261     -85.959  19.939   5.396  1.00 46.00     0.097 C 
ATOM   1336  HA  ASN A 261     -86.288  19.608   6.409  1.00  0.00     0.088 H 
ATOM   1337  C   ASN A 261     -86.557  18.957   4.385  1.00 46.43     0.241 C 
ATOM   1338  O   ASN A 261     -87.696  19.125   3.932  1.00 46.71    -0.271 OA
ATOM   1339  CB  ASN A 261     -86.503  21.356   5.185  1.00 45.79     0.036 C 
ATOM   1340  HB1 ASN A 261     -87.594  21.337   4.958  1.00  0.00     0.051 H 
ATOM   1341  HB2 ASN A 261     -86.129  21.792   4.229  1.00  0.00     0.051 H 
ATOM   1342  CG  ASN A 261     -86.205  22.272   6.356  1.00 45.84     0.217 C 
ATOM   1343  ND2 ASN A 261     -87.242  22.908   6.885  1.00 46.69    -0.370 N 
ATOM   1344 1HD2 ASN A 261     -87.042  23.524   7.673  1.00  0.00     0.159 HD
ATOM   1345 2HD2 ASN A 261     -88.193  22.794   6.534  1.00  0.00     0.159 HD
ATOM   1346  OD1 ASN A 261     -85.058  22.409   6.779  1.00 45.73    -0.274 OA
ATOM   1347  N   ILE A 262     -85.778  17.929   4.046  1.00 45.96    -0.346 N 
ATOM   1348  HN  ILE A 262     -84.824  17.904   4.407  1.00  0.00     0.163 HD
ATOM   1349  CA  ILE A 262     -86.226  16.829   3.177  1.00 46.19     0.092 C 
ATOM   1350  HA  ILE A 262     -85.326  16.214   2.941  1.00  0.00     0.088 H 
ATOM   1351  C   ILE A 262     -86.780  17.344   1.839  1.00 45.70     0.241 C 
ATOM   1352  O   ILE A 262     -87.721  16.779   1.281  1.00 46.29    -0.271 OA
ATOM   1353  CB  ILE A 262     -87.243  15.889   3.901  1.00 46.26    -0.030 C 
ATOM   1354  HB  ILE A 262     -88.217  16.430   3.953  1.00  0.00     0.043 H 
ATOM   1355  CG1 ILE A 262     -86.807  15.586   5.349  1.00 46.61    -0.063 C 
ATOM   1356 1HG1 ILE A 262     -86.827  16.522   5.955  1.00  0.00     0.033 H 
ATOM   1357 2HG1 ILE A 262     -87.598  14.995   5.867  1.00  0.00     0.033 H 
ATOM   1358  CG2 ILE A 262     -87.480  14.599   3.117  1.00 45.97    -0.071 C 
ATOM   1359 1HG2 ILE A 262     -87.795  14.818   2.070  1.00  0.00     0.028 H 
ATOM   1360 2HG2 ILE A 262     -88.209  13.932   3.634  1.00  0.00     0.028 H 
ATOM   1361 3HG2 ILE A 262     -86.588  13.931   3.146  1.00  0.00     0.028 H 
ATOM   1362  CD1 ILE A 262     -85.460  14.897   5.507  1.00 47.50    -0.076 C 
ATOM   1363 1HD1 ILE A 262     -85.145  14.678   6.554  1.00  0.00     0.027 H 
ATOM   1364 2HD1 ILE A 262     -84.669  15.488   4.989  1.00  0.00     0.027 H 
ATOM   1365 3HD1 ILE A 262     -85.440  13.961   4.901  1.00  0.00     0.027 H 
ATOM   1366  N   TYR A 263     -86.184  18.426   1.341  1.00 45.60    -0.346 N 
ATOM   1367  HN  TYR A 263     -85.460  18.878   1.900  1.00  0.00     0.163 HD
ATOM   1368  CA  TYR A 263     -86.513  19.006   0.026  1.00 46.08     0.093 C 
ATOM   1369  HA  TYR A 263     -85.889  19.925  -0.066  1.00  0.00     0.088 H 
ATOM   1370  C   TYR A 263     -87.971  19.472  -0.127  1.00 47.20     0.241 C 
ATOM   1371  O   TYR A 263     -88.491  19.565  -1.243  1.00 47.52    -0.271 OA
ATOM   1372  CB  TYR A 263     -86.065  18.078  -1.120  1.00 45.30    -0.014 C 
ATOM   1373  HB1 TYR A 263     -86.698  17.161  -1.168  1.00  0.00     0.043 H 
ATOM   1374  HB2 TYR A 263     -86.314  18.516  -2.115  1.00  0.00     0.043 H 
ATOM   1375  CG  TYR A 263     -84.596  17.726  -1.028  1.00 44.44    -0.056 A 
ATOM   1376  CD1 TYR A 263     -83.626  18.545  -1.601  1.00 43.70    -0.074 A 
ATOM   1377  HD1 TYR A 263     -83.936  19.452  -2.146  1.00  0.00     0.084 H 
ATOM   1378  CD2 TYR A 263     -84.175  16.594  -0.334  1.00 44.13    -0.074 A 
ATOM   1379  HD2 TYR A 263     -84.925  15.935   0.135  1.00  0.00     0.084 H 
ATOM   1380  CE1 TYR A 263     -82.282  18.240  -1.498  1.00 43.36    -0.051 A 
ATOM   1381  HE1 TYR A 263     -81.527  18.895  -1.964  1.00  0.00     0.087 H 
ATOM   1382  CE2 TYR A 263     -82.833  16.282  -0.223  1.00 44.01    -0.051 A 
ATOM   1383  HE2 TYR A 263     -82.516  15.380   0.327  1.00  0.00     0.087 H 
ATOM   1384  CZ  TYR A 263     -81.891  17.109  -0.807  1.00 43.85     0.065 A 
ATOM   1385  OH  TYR A 263     -80.557  16.796  -0.698  1.00 44.12    -0.361 OA
ATOM   1386  HH  TYR A 263     -79.910  17.364  -1.099  1.00  0.00     0.217 HD
ATOM   1387  N   ASP A 264     -88.613  19.760   1.005  1.00 48.12    -0.345 N 
ATOM   1388  HN  ASP A 264     -88.168  19.522   1.891  1.00  0.00     0.163 HD
ATOM   1389  CA  ASP A 264     -89.924  20.401   1.034  1.00 49.38     0.098 C 
ATOM   1390  HA  ASP A 264     -90.497  20.096   0.128  1.00  0.00     0.088 H 
ATOM   1391  C   ASP A 264     -89.723  21.918   1.008  1.00 49.43     0.241 C 
ATOM   1392  O   ASP A 264     -89.264  22.509   1.991  1.00 49.00    -0.271 OA
ATOM   1393  CB  ASP A 264     -90.704  19.969   2.288  1.00 50.44     0.043 C 
ATOM   1394  HB1 ASP A 264     -90.679  18.861   2.408  1.00  0.00     0.052 H 
ATOM   1395  HB2 ASP A 264     -90.160  20.266   3.215  1.00  0.00     0.052 H 
ATOM   1396  CG  ASP A 264     -92.148  20.488   2.313  1.00 51.24     0.175 C 
ATOM   1397  OD1 ASP A 264     -92.516  21.368   1.501  1.00 52.20    -0.648 OA
ATOM   1398  OD2 ASP A 264     -92.925  20.007   3.163  1.00 50.83    -0.648 OA
ATOM   1399  N   ILE A 265     -90.064  22.532  -0.124  1.00 49.58    -0.346 N 
ATOM   1400  HN  ILE A 265     -90.440  21.970  -0.888  1.00  0.00     0.163 HD
ATOM   1401  CA  ILE A 265     -89.924  23.978  -0.322  1.00 50.75     0.092 C 
ATOM   1402  HA  ILE A 265     -88.838  24.226  -0.278  1.00  0.00     0.088 H 
ATOM   1403  C   ILE A 265     -90.631  24.765   0.783  1.00 51.93     0.241 C 
ATOM   1404  O   ILE A 265     -90.045  25.669   1.386  1.00 52.04    -0.271 OA
ATOM   1405  CB  ILE A 265     -90.455  24.409  -1.712  1.00 50.79    -0.030 C 
ATOM   1406  HB  ILE A 265     -91.506  24.046  -1.798  1.00  0.00     0.043 H 
ATOM   1407  CG1 ILE A 265     -89.644  23.756  -2.843  1.00 51.77    -0.063 C 
ATOM   1408 1HG1 ILE A 265     -89.692  22.646  -2.754  1.00  0.00     0.033 H 
ATOM   1409 2HG1 ILE A 265     -90.166  23.900  -3.818  1.00  0.00     0.033 H 
ATOM   1410  CG2 ILE A 265     -90.478  25.925  -1.860  1.00 50.18    -0.071 C 
ATOM   1411 1HG2 ILE A 265     -90.860  26.235  -2.860  1.00  0.00     0.028 H 
ATOM   1412 2HG2 ILE A 265     -89.477  26.369  -1.651  1.00  0.00     0.028 H 
ATOM   1413 3HG2 ILE A 265     -91.056  26.405  -1.037  1.00  0.00     0.028 H 
ATOM   1414  CD1 ILE A 265     -88.198  24.205  -2.957  1.00 51.72    -0.076 C 
ATOM   1415 1HD1 ILE A 265     -87.610  23.731  -3.777  1.00  0.00     0.027 H 
ATOM   1416 2HD1 ILE A 265     -87.676  24.061  -1.982  1.00  0.00     0.027 H 
ATOM   1417 3HD1 ILE A 265     -88.150  25.315  -3.046  1.00  0.00     0.027 H 
ATOM   1418  N   SER A 266     -91.884  24.399   1.046  1.00 53.21    -0.344 N 
ATOM   1419  HN  SER A 266     -92.293  23.639   0.502  1.00  0.00     0.163 HD
ATOM   1420  CA  SER A 266     -92.699  25.035   2.076  1.00 53.72     0.109 C 
ATOM   1421  HA  SER A 266     -92.859  26.099   1.785  1.00  0.00     0.090 H 
ATOM   1422  C   SER A 266     -92.024  25.013   3.443  1.00 53.23     0.243 C 
ATOM   1423  O   SER A 266     -91.941  26.038   4.119  1.00 53.82    -0.271 OA
ATOM   1424  CB  SER A 266     -94.065  24.351   2.153  1.00 55.64     0.044 C 
ATOM   1425  HB1 SER A 266     -93.970  23.240   2.144  1.00  0.00     0.077 H 
ATOM   1426  HB2 SER A 266     -94.643  24.479   1.208  1.00  0.00     0.077 H 
ATOM   1427  OG  SER A 266     -94.797  24.803   3.278  1.00 58.17    -0.398 OA
ATOM   1428  HG  SER A 266     -95.645  24.378   3.326  1.00  0.00     0.209 HD
ATOM   1429  N   LYS A 267     -91.539  23.840   3.833  1.00 53.33    -0.346 N 
ATOM   1430  HN  LYS A 267     -91.625  23.042   3.203  1.00  0.00     0.163 HD
ATOM   1431  CA  LYS A 267     -90.889  23.644   5.124  1.00 53.98     0.089 C 
ATOM   1432  HA  LYS A 267     -91.556  24.052   5.919  1.00  0.00     0.087 H 
ATOM   1433  C   LYS A 267     -89.550  24.384   5.189  1.00 53.19     0.241 C 
ATOM   1434  O   LYS A 267     -89.220  24.996   6.210  1.00 52.18    -0.271 OA
ATOM   1435  CB  LYS A 267     -90.701  22.146   5.373  1.00 56.37    -0.038 C 
ATOM   1436  HB1 LYS A 267     -91.536  21.575   4.903  1.00  0.00     0.036 H 
ATOM   1437  HB2 LYS A 267     -89.839  21.767   4.776  1.00  0.00     0.036 H 
ATOM   1438  CG  LYS A 267     -90.545  21.731   6.828  1.00 60.00    -0.061 C 
ATOM   1439  HG1 LYS A 267     -91.193  22.336   7.505  1.00  0.00     0.033 H 
ATOM   1440  HG2 LYS A 267     -89.553  22.028   7.241  1.00  0.00     0.033 H 
ATOM   1441  CD  LYS A 267     -90.801  20.234   6.982  1.00 62.71    -0.043 C 
ATOM   1442  HD1 LYS A 267     -91.865  20.033   7.246  1.00  0.00     0.035 H 
ATOM   1443  HD2 LYS A 267     -90.762  19.716   5.995  1.00  0.00     0.035 H 
ATOM   1444  CE  LYS A 267     -89.853  19.582   7.984  1.00 64.52     0.080 C 
ATOM   1445  HE1 LYS A 267     -89.857  18.473   7.868  1.00  0.00     0.075 H 
ATOM   1446  HE2 LYS A 267     -88.791  19.792   7.718  1.00  0.00     0.075 H 
ATOM   1447  NZ  LYS A 267     -90.129  19.966   9.398  1.00 65.49    -0.079 N 
ATOM   1448  HZ1 LYS A 267     -89.495  19.530  10.068  1.00  0.00     0.274 HD
ATOM   1449  HZ2 LYS A 267     -91.101  19.774   9.642  1.00  0.00     0.274 HD
ATOM   1450  HZ3 LYS A 267     -90.125  20.980   9.504  1.00  0.00     0.274 HD
ATOM   1451  N   ALA A 268     -88.800  24.336   4.088  1.00 52.65    -0.346 N 
ATOM   1452  HN  ALA A 268     -89.175  23.869   3.262  1.00  0.00     0.163 HD
ATOM   1453  CA  ALA A 268     -87.461  24.925   4.012  1.00 51.34     0.086 C 
ATOM   1454  HA  ALA A 268     -86.884  24.564   4.895  1.00  0.00     0.086 H 
ATOM   1455  C   ALA A 268     -87.479  26.450   4.065  1.00 50.78     0.240 C 
ATOM   1456  O   ALA A 268     -86.527  27.072   4.537  1.00 50.60    -0.271 OA
ATOM   1457  CB  ALA A 268     -86.738  24.443   2.763  1.00 50.78    -0.049 C 
ATOM   1458  HB1 ALA A 268     -85.719  24.891   2.705  1.00  0.00     0.030 H 
ATOM   1459  HB2 ALA A 268     -87.330  24.639   1.839  1.00  0.00     0.030 H 
ATOM   1460  HB3 ALA A 268     -86.705  23.330   2.706  1.00  0.00     0.030 H 
ATOM   1461  N   ILE A 269     -88.561  27.048   3.577  1.00 50.47    -0.346 N 
ATOM   1462  HN  ILE A 269     -89.298  26.480   3.160  1.00  0.00     0.163 HD
ATOM   1463  CA  ILE A 269     -88.720  28.500   3.623  1.00 50.87     0.092 C 
ATOM   1464  HA  ILE A 269     -87.741  28.938   3.316  1.00  0.00     0.088 H 
ATOM   1465  C   ILE A 269     -88.993  28.992   5.048  1.00 51.88     0.241 C 
ATOM   1466  O   ILE A 269     -88.514  30.058   5.443  1.00 51.22    -0.271 OA
ATOM   1467  CB  ILE A 269     -89.764  28.986   2.592  1.00 49.68    -0.030 C 
ATOM   1468  HB  ILE A 269     -90.459  28.146   2.355  1.00  0.00     0.043 H 
ATOM   1469  CG1 ILE A 269     -89.040  29.408   1.314  1.00 49.64    -0.063 C 
ATOM   1470 1HG1 ILE A 269     -87.959  29.142   1.374  1.00  0.00     0.033 H 
ATOM   1471 2HG1 ILE A 269     -88.961  30.519   1.261  1.00  0.00     0.033 H 
ATOM   1472  CG2 ILE A 269     -90.571  30.163   3.117  1.00 48.85    -0.071 C 
ATOM   1473 1HG2 ILE A 269     -91.099  29.855   4.049  1.00  0.00     0.028 H 
ATOM   1474 2HG2 ILE A 269     -91.268  30.575   2.351  1.00  0.00     0.028 H 
ATOM   1475 3HG2 ILE A 269     -89.945  31.074   3.265  1.00  0.00     0.028 H 
ATOM   1476  CD1 ILE A 269     -89.648  28.860   0.038  1.00 49.11    -0.076 C 
ATOM   1477 1HD1 ILE A 269     -89.120  29.168  -0.894  1.00  0.00     0.027 H 
ATOM   1478 2HD1 ILE A 269     -90.729  29.126  -0.022  1.00  0.00     0.027 H 
ATOM   1479 3HD1 ILE A 269     -89.727  27.749   0.091  1.00  0.00     0.027 H 
ATOM   1480  N   SER A 270     -89.737  28.195   5.816  1.00 52.70    -0.344 N 
ATOM   1481  HN  SER A 270     -90.161  27.366   5.400  1.00  0.00     0.163 HD
ATOM   1482  CA  SER A 270     -89.965  28.470   7.236  1.00 52.73     0.109 C 
ATOM   1483  HA  SER A 270     -90.407  29.490   7.324  1.00  0.00     0.090 H 
ATOM   1484  C   SER A 270     -88.660  28.450   8.027  1.00 52.23     0.243 C 
ATOM   1485  O   SER A 270     -88.513  29.183   9.005  1.00 53.05    -0.271 OA
ATOM   1486  CB  SER A 270     -90.956  27.471   7.838  1.00 53.26     0.044 C 
ATOM   1487  HB1 SER A 270     -90.771  27.314   8.926  1.00  0.00     0.077 H 
ATOM   1488  HB2 SER A 270     -90.760  26.433   7.481  1.00  0.00     0.077 H 
ATOM   1489  OG  SER A 270     -92.295  27.865   7.588  1.00 54.93    -0.398 OA
ATOM   1490  HG  SER A 270     -92.910  27.245   7.962  1.00  0.00     0.209 HD
ATOM   1491  N   ALA A 271     -87.717  27.612   7.597  1.00 50.96    -0.346 N 
ATOM   1492  HN  ALA A 271     -87.917  27.010   6.798  1.00  0.00     0.163 HD
ATOM   1493  CA  ALA A 271     -86.406  27.529   8.235  1.00 50.13     0.086 C 
ATOM   1494  HA  ALA A 271     -86.563  27.422   9.334  1.00  0.00     0.086 H 
ATOM   1495  C   ALA A 271     -85.588  28.795   7.997  1.00 50.16     0.240 C 
ATOM   1496  O   ALA A 271     -84.761  29.172   8.827  1.00 50.27    -0.271 OA
ATOM   1497  CB  ALA A 271     -85.652  26.305   7.747  1.00 50.23    -0.049 C 
ATOM   1498  HB1 ALA A 271     -84.651  26.242   8.234  1.00  0.00     0.030 H 
ATOM   1499  HB2 ALA A 271     -85.574  26.283   6.635  1.00  0.00     0.030 H 
ATOM   1500  HB3 ALA A 271     -86.243  25.370   7.891  1.00  0.00     0.030 H 
ATOM   1501  N   LEU A 272     -85.833  29.446   6.861  1.00 50.50    -0.346 N 
ATOM   1502  HN  LEU A 272     -86.494  29.043   6.196  1.00  0.00     0.163 HD
ATOM   1503  CA  LEU A 272     -85.189  30.719   6.531  1.00 49.79     0.089 C 
ATOM   1504  HA  LEU A 272     -84.100  30.621   6.750  1.00  0.00     0.087 H 
ATOM   1505  C   LEU A 272     -85.733  31.888   7.354  1.00 48.94     0.241 C 
ATOM   1506  O   LEU A 272     -85.010  32.843   7.626  1.00 48.65    -0.271 OA
ATOM   1507  CB  LEU A 272     -85.345  31.032   5.040  1.00 48.99    -0.035 C 
ATOM   1508  HB1 LEU A 272     -86.430  31.017   4.783  1.00  0.00     0.037 H 
ATOM   1509  HB2 LEU A 272     -85.095  32.106   4.872  1.00  0.00     0.037 H 
ATOM   1510  CG  LEU A 272     -84.589  30.188   4.018  1.00 47.67    -0.059 C 
ATOM   1511  HG  LEU A 272     -84.812  29.112   4.208  1.00  0.00     0.039 H 
ATOM   1512  CD1 LEU A 272     -85.070  30.545   2.624  1.00 47.30    -0.073 C 
ATOM   1513 1HD1 LEU A 272     -86.170  30.387   2.535  1.00  0.00     0.028 H 
ATOM   1514 2HD1 LEU A 272     -84.508  29.989   1.838  1.00  0.00     0.028 H 
ATOM   1515 3HD1 LEU A 272     -84.777  31.582   2.338  1.00  0.00     0.028 H 
ATOM   1516  CD2 LEU A 272     -83.089  30.403   4.140  1.00 47.51    -0.073 C 
ATOM   1517 1HD2 LEU A 272     -82.736  30.141   5.164  1.00  0.00     0.028 H 
ATOM   1518 2HD2 LEU A 272     -82.796  31.440   3.854  1.00  0.00     0.028 H 
ATOM   1519 3HD2 LEU A 272     -82.527  29.847   3.354  1.00  0.00     0.028 H 
ATOM   1520  N   VAL A 273     -87.009  31.814   7.729  1.00 48.79    -0.346 N 
ATOM   1521  HN  VAL A 273     -87.548  30.987   7.474  1.00  0.00     0.163 HD
ATOM   1522  CA  VAL A 273     -87.666  32.876   8.493  1.00 49.70     0.092 C 
ATOM   1523  HA  VAL A 273     -86.883  33.599   8.820  1.00  0.00     0.088 H 
ATOM   1524  C   VAL A 273     -88.333  32.293   9.755  1.00 51.52     0.243 C 
ATOM   1525  O   VAL A 273     -89.564  32.271   9.855  1.00 51.38    -0.271 OA
ATOM   1526  CB  VAL A 273     -88.697  33.645   7.628  1.00 49.62    -0.033 C 
ATOM   1527  HB  VAL A 273     -89.593  32.997   7.484  1.00  0.00     0.042 H 
ATOM   1528  CG1 VAL A 273     -89.133  34.922   8.321  1.00 50.89    -0.071 C 
ATOM   1529 1HG1 VAL A 273     -89.552  34.668   9.323  1.00  0.00     0.028 H 
ATOM   1530 2HG1 VAL A 273     -89.844  35.518   7.703  1.00  0.00     0.028 H 
ATOM   1531 3HG1 VAL A 273     -88.311  35.673   8.383  1.00  0.00     0.028 H 
ATOM   1532  CG2 VAL A 273     -88.126  33.991   6.262  1.00 49.16    -0.071 C 
ATOM   1533 1HG2 VAL A 273     -87.806  33.052   5.753  1.00  0.00     0.028 H 
ATOM   1534 2HG2 VAL A 273     -87.304  34.742   6.324  1.00  0.00     0.028 H 
ATOM   1535 3HG2 VAL A 273     -88.837  34.587   5.644  1.00  0.00     0.028 H 
ATOM   1536  N   PRO A 274     -87.516  31.822  10.724  1.00 53.50    -0.337 N 
ATOM   1537  CA  PRO A 274     -87.952  31.056  11.901  1.00 54.97     0.091 C 
ATOM   1538  HA  PRO A 274     -88.158  30.006  11.588  1.00  0.00     0.087 H 
ATOM   1539  C   PRO A 274     -89.164  31.584  12.680  1.00 56.13     0.241 C 
ATOM   1540  O   PRO A 274     -90.069  30.808  13.004  1.00 57.44    -0.271 OA
ATOM   1541  CB  PRO A 274     -86.710  31.067  12.790  1.00 54.52    -0.036 C 
ATOM   1542  HB1 PRO A 274     -86.672  30.245  13.543  1.00  0.00     0.036 H 
ATOM   1543  HB2 PRO A 274     -86.677  31.902  13.529  1.00  0.00     0.036 H 
ATOM   1544  CG  PRO A 274     -85.591  31.062  11.816  1.00 54.39    -0.048 C 
ATOM   1545  HG1 PRO A 274     -85.294  30.045  11.469  1.00  0.00     0.035 H 
ATOM   1546  HG2 PRO A 274     -84.603  31.336  12.255  1.00  0.00     0.035 H 
ATOM   1547  CD  PRO A 274     -86.048  31.977  10.716  1.00 54.49    -0.001 C 
ATOM   1548  HD1 PRO A 274     -85.695  33.030  10.815  1.00  0.00     0.064 H 
ATOM   1549  HD2 PRO A 274     -85.569  31.785   9.727  1.00  0.00     0.064 H 
ATOM   1550  N   GLN A 275     -89.179  32.875  12.990  1.00 55.29    -0.346 N 
ATOM   1551  HN  GLN A 275     -88.427  33.481  12.662  1.00  0.00     0.163 HD
ATOM   1552  CA  GLN A 275     -90.257  33.436  13.794  1.00 55.91     0.090 C 
ATOM   1553  HA  GLN A 275     -91.127  32.739  13.758  1.00  0.00     0.087 H 
ATOM   1554  C   GLN A 275     -90.690  34.783  13.223  1.00 56.25     0.240 C 
ATOM   1555  O   GLN A 275     -90.927  35.745  13.962  1.00 57.50    -0.271 OA
ATOM   1556  CB  GLN A 275     -89.803  33.575  15.251  1.00 56.69    -0.030 C 
ATOM   1557  HB1 GLN A 275     -89.227  34.520  15.385  1.00  0.00     0.037 H 
ATOM   1558  HB2 GLN A 275     -89.007  32.828  15.478  1.00  0.00     0.037 H 
ATOM   1559  CG  GLN A 275     -90.916  33.487  16.286  1.00 57.82     0.011 C 
ATOM   1560  HG1 GLN A 275     -91.787  34.117  15.989  1.00  0.00     0.047 H 
ATOM   1561  HG2 GLN A 275     -90.627  34.009  17.228  1.00  0.00     0.047 H 
ATOM   1562  CD  GLN A 275     -91.350  32.059  16.569  1.00 59.77     0.215 C 
ATOM   1563  NE2 GLN A 275     -92.610  31.895  16.961  1.00 60.22    -0.370 N 
ATOM   1564 1HE2 GLN A 275     -93.259  32.675  17.064  1.00  0.00     0.159 HD
ATOM   1565 2HE2 GLN A 275     -92.901  30.936  17.151  1.00  0.00     0.159 HD
ATOM   1566  OE1 GLN A 275     -90.563  31.113  16.444  1.00 60.04    -0.274 OA
ATOM   1567  N   GLY A 276     -90.793  34.842  11.899  1.00 55.17    -0.351 N 
ATOM   1568  HN  GLY A 276     -90.672  33.989  11.352  1.00  0.00     0.163 HD
ATOM   1569  CA  GLY A 276     -91.075  36.095  11.208  1.00 55.04     0.069 C 
ATOM   1570  HA1 GLY A 276     -91.541  35.916  10.211  1.00  0.00     0.078 H 
ATOM   1571  HA2 GLY A 276     -91.912  36.649  11.693  1.00  0.00     0.078 H 
ATOM   1572  C   GLY A 276     -89.831  36.957  11.093  1.00 55.32     0.235 C 
ATOM   1573  O   GLY A 276     -89.899  38.107  10.656  1.00 56.83    -0.272 OA
ATOM   1574  N   GLY A 277     -88.692  36.395  11.492  1.00 54.25    -0.351 N 
ATOM   1575  HN  GLY A 277     -88.720  35.451  11.876  1.00  0.00     0.163 HD
ATOM   1576  CA  GLY A 277     -87.407  37.077  11.401  1.00 53.59     0.069 C 
ATOM   1577  HA1 GLY A 277     -87.522  38.143  11.094  1.00  0.00     0.078 H 
ATOM   1578  HA2 GLY A 277     -86.952  37.244  12.405  1.00  0.00     0.078 H 
ATOM   1579  C   GLY A 277     -86.475  36.318  10.476  1.00 53.85     0.238 C 
ATOM   1580  O   GLY A 277     -86.408  35.092  10.542  1.00 53.53    -0.272 OA
ATOM   1581  N   PRO A 278     -85.743  37.043   9.608  1.00 53.82    -0.337 N 
ATOM   1582  CA  PRO A 278     -84.865  36.418   8.620  1.00 52.89     0.091 C 
ATOM   1583  HA  PRO A 278     -85.402  35.593   8.096  1.00  0.00     0.087 H 
ATOM   1584  C   PRO A 278     -83.568  35.894   9.237  1.00 52.35     0.241 C 
ATOM   1585  O   PRO A 278     -83.313  36.120  10.418  1.00 52.60    -0.271 OA
ATOM   1586  CB  PRO A 278     -84.564  37.562   7.638  1.00 53.13    -0.036 C 
ATOM   1587  HB1 PRO A 278     -84.757  37.290   6.574  1.00  0.00     0.036 H 
ATOM   1588  HB2 PRO A 278     -83.475  37.776   7.534  1.00  0.00     0.036 H 
ATOM   1589  CG  PRO A 278     -85.357  38.747   8.097  1.00 53.51    -0.048 C 
ATOM   1590  HG1 PRO A 278     -86.261  38.943   7.474  1.00  0.00     0.035 H 
ATOM   1591  HG2 PRO A 278     -84.847  39.720   7.909  1.00  0.00     0.035 H 
ATOM   1592  CD  PRO A 278     -85.671  38.511   9.539  1.00 53.92    -0.001 C 
ATOM   1593  HD1 PRO A 278     -86.574  39.044   9.917  1.00  0.00     0.064 H 
ATOM   1594  HD2 PRO A 278     -84.960  38.981  10.258  1.00  0.00     0.064 H 
ATOM   1595  N   VAL A 279     -82.768  35.191   8.440  1.00 52.43    -0.346 N 
ATOM   1596  HN  VAL A 279     -83.073  34.986   7.488  1.00  0.00     0.163 HD
ATOM   1597  CA  VAL A 279     -81.462  34.702   8.888  1.00 53.00     0.092 C 
ATOM   1598  HA  VAL A 279     -81.358  34.969   9.966  1.00  0.00     0.088 H 
ATOM   1599  C   VAL A 279     -80.314  35.373   8.139  1.00 53.97     0.241 C 
ATOM   1600  O   VAL A 279     -80.377  35.560   6.921  1.00 55.14    -0.271 OA
ATOM   1601  CB  VAL A 279     -81.323  33.162   8.777  1.00 52.70    -0.033 C 
ATOM   1602  HB  VAL A 279     -80.244  32.911   8.902  1.00  0.00     0.042 H 
ATOM   1603  CG1 VAL A 279     -82.090  32.470   9.896  1.00 52.54    -0.071 C 
ATOM   1604 1HG1 VAL A 279     -81.990  31.362   9.816  1.00  0.00     0.028 H 
ATOM   1605 2HG1 VAL A 279     -83.158  32.788   9.922  1.00  0.00     0.028 H 
ATOM   1606 3HG1 VAL A 279     -81.780  32.841  10.901  1.00  0.00     0.028 H 
ATOM   1607  CG2 VAL A 279     -81.760  32.653   7.406  1.00 52.16    -0.071 C 
ATOM   1608 1HG2 VAL A 279     -81.660  31.545   7.326  1.00  0.00     0.028 H 
ATOM   1609 2HG2 VAL A 279     -81.210  33.171   6.586  1.00  0.00     0.028 H 
ATOM   1610 3HG2 VAL A 279     -82.795  32.987   7.159  1.00  0.00     0.028 H 
ATOM   1611  N   LEU A 280     -79.275  35.743   8.881  1.00 54.16    -0.346 N 
ATOM   1612  HN  LEU A 280     -79.335  35.646   9.895  1.00  0.00     0.163 HD
ATOM   1613  CA  LEU A 280     -78.055  36.282   8.298  1.00 55.05     0.089 C 
ATOM   1614  HA  LEU A 280     -78.271  36.612   7.255  1.00  0.00     0.087 H 
ATOM   1615  C   LEU A 280     -76.972  35.220   8.259  1.00 57.43     0.241 C 
ATOM   1616  O   LEU A 280     -76.841  34.416   9.185  1.00 58.45    -0.271 OA
ATOM   1617  CB  LEU A 280     -77.557  37.482   9.100  1.00 55.56    -0.035 C 
ATOM   1618  HB1 LEU A 280     -76.465  37.359   9.292  1.00  0.00     0.037 H 
ATOM   1619  HB2 LEU A 280     -77.967  37.419  10.135  1.00  0.00     0.037 H 
ATOM   1620  CG  LEU A 280     -77.808  38.888   8.554  1.00 55.74    -0.059 C 
ATOM   1621  HG  LEU A 280     -78.800  38.895   8.046  1.00  0.00     0.039 H 
ATOM   1622  CD1 LEU A 280     -77.845  39.899   9.689  1.00 56.32    -0.073 C 
ATOM   1623 1HD1 LEU A 280     -78.028  40.924   9.291  1.00  0.00     0.028 H 
ATOM   1624 2HD1 LEU A 280     -76.923  39.855  10.314  1.00  0.00     0.028 H 
ATOM   1625 3HD1 LEU A 280     -78.589  39.618  10.471  1.00  0.00     0.028 H 
ATOM   1626  CD2 LEU A 280     -76.746  39.268   7.535  1.00 55.42    -0.073 C 
ATOM   1627 1HD2 LEU A 280     -76.929  40.293   7.137  1.00  0.00     0.028 H 
ATOM   1628 2HD2 LEU A 280     -76.671  38.515   6.716  1.00  0.00     0.028 H 
ATOM   1629 3HD2 LEU A 280     -75.717  39.165   7.953  1.00  0.00     0.028 H 
ATOM   1630  N   CYS A 281     -76.208  35.215   7.172  1.00 59.99    -0.345 N 
ATOM   1631  HN  CYS A 281     -76.453  35.834   6.399  1.00  0.00     0.163 HD
ATOM   1632  CA  CYS A 281     -75.034  34.361   7.038  1.00 60.85     0.098 C 
ATOM   1633  HA  CYS A 281     -74.734  33.990   8.046  1.00  0.00     0.088 H 
ATOM   1634  C   CYS A 281     -73.920  35.216   6.470  1.00 58.97     0.241 C 
ATOM   1635  O   CYS A 281     -74.008  35.691   5.336  1.00 59.84    -0.271 OA
ATOM   1636  CB  CYS A 281     -75.319  33.166   6.126  1.00 63.71     0.014 C 
ATOM   1637  HB1 CYS A 281     -75.534  33.510   5.088  1.00  0.00     0.053 H 
ATOM   1638  HB2 CYS A 281     -74.386  32.584   5.943  1.00  0.00     0.053 H 
ATOM   1639  SG  CYS A 281     -76.638  32.079   6.719  1.00 71.74    -0.095 SA
ATOM   1640  N   ARG A 282     -72.886  35.435   7.275  1.00 56.90    -0.346 N 
ATOM   1641  HN  ARG A 282     -72.853  34.970   8.182  1.00  0.00     0.163 HD
ATOM   1642  CA  ARG A 282     -71.798  36.324   6.892  1.00 55.49     0.089 C 
ATOM   1643  HA  ARG A 282     -71.957  36.627   5.831  1.00  0.00     0.087 H 
ATOM   1644  C   ARG A 282     -70.449  35.627   6.986  1.00 53.85     0.241 C 
ATOM   1645  O   ARG A 282     -70.070  35.128   8.048  1.00 53.86    -0.271 OA
ATOM   1646  CB  ARG A 282     -71.808  37.593   7.754  1.00 57.00    -0.036 C 
ATOM   1647  HB1 ARG A 282     -70.952  38.255   7.484  1.00  0.00     0.036 H 
ATOM   1648  HB2 ARG A 282     -71.536  37.351   8.808  1.00  0.00     0.036 H 
ATOM   1649  CG  ARG A 282     -73.119  38.370   7.706  1.00 59.31    -0.048 C 
ATOM   1650  HG1 ARG A 282     -73.941  37.798   8.196  1.00  0.00     0.035 H 
ATOM   1651  HG2 ARG A 282     -73.522  38.411   6.667  1.00  0.00     0.035 H 
ATOM   1652  CD  ARG A 282     -72.995  39.764   8.299  1.00 59.81     0.009 C 
ATOM   1653  HD1 ARG A 282     -73.916  40.364   8.114  1.00  0.00     0.064 H 
ATOM   1654  HD2 ARG A 282     -72.264  40.382   7.727  1.00  0.00     0.064 H 
ATOM   1655  NE  ARG A 282     -72.662  39.732   9.720  1.00 61.75    -0.227 N 
ATOM   1656  HE  ARG A 282     -72.710  38.833  10.200  1.00  0.00     0.177 HD
ATOM   1657  CZ  ARG A 282     -72.300  40.796  10.430  1.00 64.10     0.665 C 
ATOM   1658  NH1 ARG A 282     -72.223  41.993   9.857  1.00 65.17    -0.235 N 
ATOM   1659 1HH1 ARG A 282     -71.945  42.809  10.402  1.00  0.00     0.174 HD
ATOM   1660 2HH1 ARG A 282     -72.445  42.094   8.867  1.00  0.00     0.174 HD
ATOM   1661  NH2 ARG A 282     -72.011  40.664  11.718  1.00 64.60    -0.235 N 
ATOM   1662 1HH2 ARG A 282     -71.733  41.480  12.263  1.00  0.00     0.174 HD
ATOM   1663 2HH2 ARG A 282     -72.070  39.746  12.158  1.00  0.00     0.174 HD
ATOM   1664  N   ASP A 283     -69.735  35.588   5.863  1.00 51.76    -0.346 N 
ATOM   1665  HN  ASP A 283     -70.158  35.917   4.995  1.00  0.00     0.163 HD
ATOM   1666  CA  ASP A 283     -68.364  35.088   5.839  1.00 50.43     0.098 C 
ATOM   1667  HA  ASP A 283     -68.334  34.154   6.448  1.00  0.00     0.088 H 
ATOM   1668  C   ASP A 283     -67.397  36.090   6.477  1.00 50.61     0.241 C 
ATOM   1669  O   ASP A 283     -67.728  37.269   6.646  1.00 49.74    -0.271 OA
ATOM   1670  CB  ASP A 283     -67.925  34.729   4.413  1.00 49.56     0.043 C 
ATOM   1671  HB1 ASP A 283     -66.869  34.372   4.401  1.00  0.00     0.052 H 
ATOM   1672  HB2 ASP A 283     -68.436  33.802   4.062  1.00  0.00     0.052 H 
ATOM   1673  CG  ASP A 283     -68.124  35.869   3.416  1.00 49.30     0.175 C 
ATOM   1674  OD1 ASP A 283     -67.950  37.054   3.775  1.00 48.01    -0.648 OA
ATOM   1675  OD2 ASP A 283     -68.452  35.567   2.251  1.00 50.07    -0.648 OA
ATOM   1676  N   GLU A 284     -66.203  35.607   6.820  1.00 50.98    -0.346 N 
ATOM   1677  HN  GLU A 284     -65.988  34.635   6.596  1.00  0.00     0.163 HD
ATOM   1678  CA  GLU A 284     -65.185  36.409   7.504  1.00 50.37     0.090 C 
ATOM   1679  HA  GLU A 284     -65.567  36.649   8.524  1.00  0.00     0.087 H 
ATOM   1680  C   GLU A 284     -64.888  37.725   6.796  1.00 50.01     0.241 C 
ATOM   1681  O   GLU A 284     -64.517  38.705   7.437  1.00 50.36    -0.271 OA
ATOM   1682  CB  GLU A 284     -63.890  35.610   7.665  1.00 50.95    -0.029 C 
ATOM   1683  HB1 GLU A 284     -63.450  35.383   6.666  1.00  0.00     0.037 H 
ATOM   1684  HB2 GLU A 284     -63.087  36.258   8.088  1.00  0.00     0.037 H 
ATOM   1685  CG  GLU A 284     -64.022  34.333   8.484  1.00 52.46     0.018 C 
ATOM   1686  HG1 GLU A 284     -63.171  33.642   8.278  1.00  0.00     0.049 H 
ATOM   1687  HG2 GLU A 284     -64.865  33.708   8.107  1.00  0.00     0.049 H 
ATOM   1688  CD  GLU A 284     -64.163  34.581   9.975  1.00 53.40     0.172 C 
ATOM   1689  OE1 GLU A 284     -63.901  35.716  10.435  1.00 54.22    -0.648 OA
ATOM   1690  OE2 GLU A 284     -64.529  33.626  10.693  1.00 53.91    -0.648 OA
ATOM   1691  N   MET A 285     -65.051  37.735   5.475  1.00 49.19    -0.346 N 
ATOM   1692  HN  MET A 285     -65.326  36.871   5.008  1.00  0.00     0.163 HD
ATOM   1693  CA  MET A 285     -64.852  38.933   4.670  1.00 48.99     0.090 C 
ATOM   1694  HA  MET A 285     -63.810  39.296   4.829  1.00  0.00     0.087 H 
ATOM   1695  C   MET A 285     -65.817  40.029   5.106  1.00 48.01     0.241 C 
ATOM   1696  O   MET A 285     -65.396  41.142   5.409  1.00 48.02    -0.271 OA
ATOM   1697  CB  MET A 285     -65.030  38.602   3.184  1.00 51.55    -0.030 C 
ATOM   1698  HB1 MET A 285     -64.258  37.863   2.866  1.00  0.00     0.037 H 
ATOM   1699  HB2 MET A 285     -65.956  37.998   3.039  1.00  0.00     0.037 H 
ATOM   1700  CG  MET A 285     -65.033  39.790   2.230  1.00 52.72    -0.021 C 
ATOM   1701  HG1 MET A 285     -65.793  40.543   2.545  1.00  0.00     0.049 H 
ATOM   1702  HG2 MET A 285     -65.457  39.496   1.241  1.00  0.00     0.049 H 
ATOM   1703  SD  MET A 285     -63.423  40.568   2.021  1.00 53.52    -0.173 SA
ATOM   1704  CE  MET A 285     -63.673  41.402   0.453  1.00 54.20    -0.035 C 
ATOM   1705  HE1 MET A 285     -62.676  41.884   0.324  1.00  0.00     0.041 H 
ATOM   1706  HE2 MET A 285     -64.552  42.086   0.403  1.00  0.00     0.041 H 
ATOM   1707  HE3 MET A 285     -64.012  40.756  -0.390  1.00  0.00     0.041 H 
ATOM   1708  N   GLU A 286     -67.106  39.694   5.152  1.00 47.44    -0.346 N 
ATOM   1709  HN  GLU A 286     -67.372  38.736   4.925  1.00  0.00     0.163 HD
ATOM   1710  CA  GLU A 286     -68.153  40.645   5.515  1.00 46.63     0.090 C 
ATOM   1711  HA  GLU A 286     -67.940  41.614   5.007  1.00  0.00     0.087 H 
ATOM   1712  C   GLU A 286     -68.188  40.888   7.020  1.00 46.84     0.241 C 
ATOM   1713  O   GLU A 286     -68.541  41.979   7.468  1.00 47.39    -0.271 OA
ATOM   1714  CB  GLU A 286     -69.519  40.137   5.037  1.00 46.12    -0.029 C 
ATOM   1715  HB1 GLU A 286     -69.779  39.182   5.550  1.00  0.00     0.037 H 
ATOM   1716  HB2 GLU A 286     -69.452  39.776   3.984  1.00  0.00     0.037 H 
ATOM   1717  CG  GLU A 286     -70.656  41.145   5.182  1.00 45.94     0.018 C 
ATOM   1718  HG1 GLU A 286     -70.448  42.061   4.580  1.00  0.00     0.049 H 
ATOM   1719  HG2 GLU A 286     -70.659  41.590   6.205  1.00  0.00     0.049 H 
ATOM   1720  CD  GLU A 286     -72.027  40.578   4.840  1.00 45.33     0.172 C 
ATOM   1721  OE1 GLU A 286     -72.136  39.359   4.579  1.00 45.18    -0.648 OA
ATOM   1722  OE2 GLU A 286     -73.005  41.360   4.831  1.00 44.53    -0.648 OA
ATOM   1723  N   GLU A 287     -67.801  39.871   7.785  1.00 46.65    -0.346 N 
ATOM   1724  HN  GLU A 287     -67.352  39.071   7.340  1.00  0.00     0.163 HD
ATOM   1725  CA  GLU A 287     -67.990  39.847   9.236  1.00 46.80     0.090 C 
ATOM   1726  HA  GLU A 287     -69.038  40.166   9.442  1.00  0.00     0.087 H 
ATOM   1727  C   GLU A 287     -67.068  40.766  10.029  1.00 44.89     0.241 C 
ATOM   1728  O   GLU A 287     -67.475  41.326  11.043  1.00 45.58    -0.271 OA
ATOM   1729  CB  GLU A 287     -67.837  38.421   9.747  1.00 48.97    -0.029 C 
ATOM   1730  HB1 GLU A 287     -68.150  37.691   8.965  1.00  0.00     0.037 H 
ATOM   1731  HB2 GLU A 287     -66.759  38.152   9.837  1.00  0.00     0.037 H 
ATOM   1732  CG  GLU A 287     -68.560  38.147  11.046  1.00 51.85     0.018 C 
ATOM   1733  HG1 GLU A 287     -68.025  38.600  11.913  1.00  0.00     0.049 H 
ATOM   1734  HG2 GLU A 287     -69.513  38.722  11.110  1.00  0.00     0.049 H 
ATOM   1735  CD  GLU A 287     -68.794  36.668  11.255  1.00 55.63     0.172 C 
ATOM   1736  OE1 GLU A 287     -67.807  35.896  11.238  1.00 57.31    -0.648 OA
ATOM   1737  OE2 GLU A 287     -69.969  36.279  11.439  1.00 57.30    -0.648 OA
ATOM   1738  N   TRP A 288     -65.829  40.909   9.574  1.00 42.73    -0.346 N 
ATOM   1739  HN  TRP A 288     -65.566  40.446   8.704  1.00  0.00     0.163 HD
ATOM   1740  CA  TRP A 288     -64.832  41.708  10.280  1.00 41.46     0.093 C 
ATOM   1741  HA  TRP A 288     -64.750  41.317  11.321  1.00  0.00     0.088 H 
ATOM   1742  C   TRP A 288     -65.247  43.172  10.356  1.00 41.36     0.241 C 
ATOM   1743  O   TRP A 288     -65.998  43.654   9.509  1.00 41.58    -0.271 OA
ATOM   1744  CB  TRP A 288     -63.462  41.557   9.607  1.00 40.52    -0.012 C 
ATOM   1745  HB1 TRP A 288     -62.791  42.403   9.886  1.00  0.00     0.044 H 
ATOM   1746  HB2 TRP A 288     -63.540  41.736   8.509  1.00  0.00     0.044 H 
ATOM   1747  CG  TRP A 288     -62.794  40.230   9.886  1.00 39.71    -0.028 A 
ATOM   1748  CD1 TRP A 288     -63.404  39.065  10.265  1.00 39.72    -0.016 A 
ATOM   1749  HD1 TRP A 288     -64.489  38.945  10.423  1.00  0.00     0.112 H 
ATOM   1750  CD2 TRP A 288     -61.395  39.931   9.787  1.00 39.40    -0.002 A 
ATOM   1751  CE2 TRP A 288     -61.232  38.570  10.132  1.00 39.61     0.042 A 
ATOM   1752  CE3 TRP A 288     -60.263  40.681   9.444  1.00 39.19    -0.070 A 
ATOM   1753  HE3 TRP A 288     -60.355  41.745   9.167  1.00  0.00     0.084 H 
ATOM   1754  NE1 TRP A 288     -62.474  38.068  10.420  1.00 39.95    -0.365 N 
ATOM   1755  HE1 TRP A 288     -62.675  37.109  10.704  1.00  0.00     0.165 HD
ATOM   1756  CZ2 TRP A 288     -59.982  37.942  10.147  1.00 39.30    -0.056 A 
ATOM   1757  HZ2 TRP A 288     -59.879  36.879  10.421  1.00  0.00     0.086 H 
ATOM   1758  CZ3 TRP A 288     -59.018  40.056   9.460  1.00 39.07    -0.082 A 
ATOM   1759  HZ3 TRP A 288     -58.117  40.635   9.195  1.00  0.00     0.083 H 
ATOM   1760  CH2 TRP A 288     -58.891  38.699   9.808  1.00 39.00    -0.081 A 
ATOM   1761  HH2 TRP A 288     -57.891  38.234   9.808  1.00  0.00     0.083 H 
ATOM   1762  N   SER A 289     -64.770  43.865  11.387  1.00 41.73    -0.344 N 
ATOM   1763  HN  SER A 289     -64.172  43.392  12.064  1.00  0.00     0.163 HD
ATOM   1764  CA  SER A 289     -65.075  45.281  11.581  1.00 41.63     0.109 C 
ATOM   1765  HA  SER A 289     -66.145  45.448  11.315  1.00  0.00     0.090 H 
ATOM   1766  C   SER A 289     -64.215  46.155  10.675  1.00 41.70     0.243 C 
ATOM   1767  O   SER A 289     -63.288  45.668  10.025  1.00 41.26    -0.271 OA
ATOM   1768  CB  SER A 289     -64.878  45.677  13.046  1.00 41.81     0.044 C 
ATOM   1769  HB1 SER A 289     -65.427  44.991  13.732  1.00  0.00     0.077 H 
ATOM   1770  HB2 SER A 289     -65.412  46.625  13.288  1.00  0.00     0.077 H 
ATOM   1771  OG  SER A 289     -63.504  45.755  13.379  1.00 41.79    -0.398 OA
ATOM   1772  HG  SER A 289     -63.382  46.001  14.288  1.00  0.00     0.209 HD
ATOM   1773  N   ALA A 290     -64.527  47.448  10.640  1.00 42.80    -0.346 N 
ATOM   1774  HN  ALA A 290     -65.311  47.783  11.200  1.00  0.00     0.163 HD
ATOM   1775  CA  ALA A 290     -63.782  48.402   9.824  1.00 44.19     0.086 C 
ATOM   1776  HA  ALA A 290     -63.763  48.025   8.775  1.00  0.00     0.086 H 
ATOM   1777  C   ALA A 290     -62.344  48.532  10.311  1.00 45.58     0.240 C 
ATOM   1778  O   ALA A 290     -61.421  48.705   9.506  1.00 45.60    -0.271 OA
ATOM   1779  CB  ALA A 290     -64.471  49.757   9.831  1.00 44.48    -0.049 C 
ATOM   1780  HB1 ALA A 290     -65.523  49.662   9.475  1.00  0.00     0.030 H 
ATOM   1781  HB2 ALA A 290     -63.901  50.515   9.244  1.00  0.00     0.030 H 
ATOM   1782  HB3 ALA A 290     -64.415  50.246  10.832  1.00  0.00     0.030 H 
ATOM   1783  N   SER A 291     -62.169  48.445  11.630  1.00 46.78    -0.344 N 
ATOM   1784  HN  SER A 291     -62.988  48.320  12.226  1.00  0.00     0.163 HD
ATOM   1785  CA  SER A 291     -60.849  48.522  12.257  1.00 48.08     0.109 C 
ATOM   1786  HA  SER A 291     -60.277  49.328  11.740  1.00  0.00     0.090 H 
ATOM   1787  C   SER A 291     -60.058  47.223  12.103  1.00 48.20     0.243 C 
ATOM   1788  O   SER A 291     -58.834  47.255  11.969  1.00 48.41    -0.271 OA
ATOM   1789  CB  SER A 291     -60.966  48.913  13.734  1.00 48.41     0.044 C 
ATOM   1790  HB1 SER A 291     -61.243  49.987  13.851  1.00  0.00     0.077 H 
ATOM   1791  HB2 SER A 291     -59.968  48.937  14.230  1.00  0.00     0.077 H 
ATOM   1792  OG  SER A 291     -61.868  48.066  14.425  1.00 49.21    -0.398 OA
ATOM   1793  HG  SER A 291     -61.941  48.308  15.341  1.00  0.00     0.209 HD
ATOM   1794  N   GLU A 292     -60.757  46.089  12.120  1.00 48.46    -0.346 N 
ATOM   1795  HN  GLU A 292     -61.767  46.131  12.258  1.00  0.00     0.163 HD
ATOM   1796  CA  GLU A 292     -60.116  44.785  11.946  1.00 48.81     0.090 C 
ATOM   1797  HA  GLU A 292     -59.255  44.733  12.652  1.00  0.00     0.087 H 
ATOM   1798  C   GLU A 292     -59.568  44.616  10.532  1.00 49.65     0.241 C 
ATOM   1799  O   GLU A 292     -58.477  44.077  10.344  1.00 50.29    -0.271 OA
ATOM   1800  CB  GLU A 292     -61.078  43.652  12.302  1.00 48.35    -0.029 C 
ATOM   1801  HB1 GLU A 292     -60.779  42.705  11.794  1.00  0.00     0.037 H 
ATOM   1802  HB2 GLU A 292     -62.072  43.812  11.823  1.00  0.00     0.037 H 
ATOM   1803  CG  GLU A 292     -61.229  43.436  13.801  1.00 49.16     0.018 C 
ATOM   1804  HG1 GLU A 292     -60.298  42.998  14.230  1.00  0.00     0.049 H 
ATOM   1805  HG2 GLU A 292     -61.242  44.413  14.339  1.00  0.00     0.049 H 
ATOM   1806  CD  GLU A 292     -62.441  42.598  14.183  1.00 49.65     0.172 C 
ATOM   1807  OE1 GLU A 292     -63.192  42.153  13.289  1.00 49.49    -0.648 OA
ATOM   1808  OE2 GLU A 292     -62.645  42.382  15.397  1.00 50.52    -0.648 OA
ATOM   1809  N   ALA A 293     -60.322  45.092   9.546  1.00 50.58    -0.346 N 
ATOM   1810  HN  ALA A 293     -61.238  45.481   9.769  1.00  0.00     0.163 HD
ATOM   1811  CA  ALA A 293     -59.880  45.076   8.154  1.00 52.06     0.086 C 
ATOM   1812  HA  ALA A 293     -59.594  44.032   7.888  1.00  0.00     0.086 H 
ATOM   1813  C   ALA A 293     -58.658  45.974   7.961  1.00 53.70     0.240 C 
ATOM   1814  O   ALA A 293     -57.756  45.652   7.184  1.00 54.46    -0.271 OA
ATOM   1815  CB  ALA A 293     -61.012  45.510   7.237  1.00 51.97    -0.049 C 
ATOM   1816  HB1 ALA A 293     -61.903  44.855   7.378  1.00  0.00     0.030 H 
ATOM   1817  HB2 ALA A 293     -60.690  45.547   6.170  1.00  0.00     0.030 H 
ATOM   1818  HB3 ALA A 293     -61.264  46.588   7.372  1.00  0.00     0.030 H 
ATOM   1819  N   ASN A 294     -58.646  47.097   8.678  1.00 55.15    -0.346 N 
ATOM   1820  HN  ASN A 294     -59.453  47.308   9.265  1.00  0.00     0.163 HD
ATOM   1821  CA  ASN A 294     -57.530  48.039   8.662  1.00 55.82     0.097 C 
ATOM   1822  HA  ASN A 294     -57.286  48.275   7.600  1.00  0.00     0.088 H 
ATOM   1823  C   ASN A 294     -56.284  47.446   9.320  1.00 53.69     0.241 C 
ATOM   1824  O   ASN A 294     -55.167  47.641   8.837  1.00 53.18    -0.271 OA
ATOM   1825  CB  ASN A 294     -57.936  49.340   9.362  1.00 58.87     0.036 C 
ATOM   1826  HB1 ASN A 294     -57.954  49.208  10.469  1.00  0.00     0.051 H 
ATOM   1827  HB2 ASN A 294     -59.014  49.566   9.188  1.00  0.00     0.051 H 
ATOM   1828  CG  ASN A 294     -57.064  50.520   8.971  1.00 61.52     0.217 C 
ATOM   1829  ND2 ASN A 294     -55.764  50.434   9.258  1.00 61.58    -0.370 N 
ATOM   1830 1HD2 ASN A 294     -55.355  49.619   9.715  1.00  0.00     0.159 HD
ATOM   1831 2HD2 ASN A 294     -55.178  51.227   8.995  1.00  0.00     0.159 HD
ATOM   1832  OD1 ASN A 294     -57.558  51.503   8.419  1.00 64.02    -0.274 OA
ATOM   1833  N   LEU A 295     -56.489  46.729  10.424  1.00 51.33    -0.346 N 
ATOM   1834  HN  LEU A 295     -57.435  46.669  10.800  1.00  0.00     0.163 HD
ATOM   1835  CA  LEU A 295     -55.413  46.026  11.117  1.00 49.56     0.089 C 
ATOM   1836  HA  LEU A 295     -54.619  46.764  11.378  1.00  0.00     0.087 H 
ATOM   1837  C   LEU A 295     -54.803  44.957  10.223  1.00 49.06     0.241 C 
ATOM   1838  O   LEU A 295     -53.587  44.773  10.209  1.00 48.99    -0.271 OA
ATOM   1839  CB  LEU A 295     -55.928  45.391  12.410  1.00 48.95    -0.035 C 
ATOM   1840  HB1 LEU A 295     -55.342  44.467  12.623  1.00  0.00     0.037 H 
ATOM   1841  HB2 LEU A 295     -56.941  44.962  12.229  1.00  0.00     0.037 H 
ATOM   1842  CG  LEU A 295     -55.968  46.261  13.666  1.00 48.39    -0.059 C 
ATOM   1843  HG  LEU A 295     -56.262  47.294  13.366  1.00  0.00     0.039 H 
ATOM   1844  CD1 LEU A 295     -57.003  45.739  14.650  1.00 48.44    -0.073 C 
ATOM   1845 1HD1 LEU A 295     -58.010  45.691  14.175  1.00  0.00     0.028 H 
ATOM   1846 2HD1 LEU A 295     -57.018  46.338  15.590  1.00  0.00     0.028 H 
ATOM   1847 3HD1 LEU A 295     -56.703  44.756  15.083  1.00  0.00     0.028 H 
ATOM   1848  CD2 LEU A 295     -54.593  46.327  14.315  1.00 48.54    -0.073 C 
ATOM   1849 1HD2 LEU A 295     -53.834  46.710  13.593  1.00  0.00     0.028 H 
ATOM   1850 2HD2 LEU A 295     -54.293  45.344  14.748  1.00  0.00     0.028 H 
ATOM   1851 3HD2 LEU A 295     -54.608  46.926  15.255  1.00  0.00     0.028 H 
ATOM   1852  N   PHE A 296     -55.655  44.265   9.472  1.00 48.70    -0.346 N 
ATOM   1853  HN  PHE A 296     -56.652  44.471   9.537  1.00  0.00     0.163 HD
ATOM   1854  CA  PHE A 296     -55.207  43.224   8.562  1.00 48.04     0.093 C 
ATOM   1855  HA  PHE A 296     -54.648  42.466   9.159  1.00  0.00     0.088 H 
ATOM   1856  C   PHE A 296     -54.265  43.765   7.496  1.00 49.06     0.241 C 
ATOM   1857  O   PHE A 296     -53.218  43.175   7.242  1.00 50.37    -0.271 OA
ATOM   1858  CB  PHE A 296     -56.392  42.521   7.907  1.00 46.88    -0.014 C 
ATOM   1859  HB1 PHE A 296     -57.152  42.234   8.671  1.00  0.00     0.043 H 
ATOM   1860  HB2 PHE A 296     -56.995  43.241   7.306  1.00  0.00     0.043 H 
ATOM   1861  CG  PHE A 296     -56.001  41.334   7.076  1.00 46.28    -0.056 A 
ATOM   1862  CD1 PHE A 296     -55.695  40.116   7.680  1.00 46.08    -0.077 A 
ATOM   1863  HD1 PHE A 296     -55.746  40.025   8.778  1.00  0.00     0.084 H 
ATOM   1864  CD2 PHE A 296     -55.924  41.432   5.693  1.00 45.99    -0.077 A 
ATOM   1865  HD2 PHE A 296     -56.155  42.391   5.199  1.00  0.00     0.084 H 
ATOM   1866  CE1 PHE A 296     -55.327  39.017   6.919  1.00 45.35    -0.082 A 
ATOM   1867  HE1 PHE A 296     -55.089  38.058   7.410  1.00  0.00     0.083 H 
ATOM   1868  CE2 PHE A 296     -55.559  40.336   4.927  1.00 45.82    -0.082 A 
ATOM   1869  HE2 PHE A 296     -55.507  40.424   3.829  1.00  0.00     0.083 H 
ATOM   1870  CZ  PHE A 296     -55.259  39.128   5.541  1.00 45.46    -0.083 A 
ATOM   1871  HZ  PHE A 296     -54.967  38.257   4.931  1.00  0.00     0.083 H 
ATOM   1872  N   GLU A 297     -54.635  44.887   6.886  1.00 50.49    -0.346 N 
ATOM   1873  HN  GLU A 297     -55.503  45.343   7.168  1.00  0.00     0.163 HD
ATOM   1874  CA  GLU A 297     -53.830  45.486   5.820  1.00 52.79     0.090 C 
ATOM   1875  HA  GLU A 297     -53.628  44.685   5.071  1.00  0.00     0.087 H 
ATOM   1876  C   GLU A 297     -52.475  46.010   6.297  1.00 53.40     0.241 C 
ATOM   1877  O   GLU A 297     -51.505  46.005   5.541  1.00 53.32    -0.271 OA
ATOM   1878  CB  GLU A 297     -54.612  46.585   5.105  1.00 54.29    -0.029 C 
ATOM   1879  HB1 GLU A 297     -53.921  47.302   4.604  1.00  0.00     0.037 H 
ATOM   1880  HB2 GLU A 297     -55.090  47.274   5.840  1.00  0.00     0.037 H 
ATOM   1881  CG  GLU A 297     -55.639  46.046   4.121  1.00 56.54     0.018 C 
ATOM   1882  HG1 GLU A 297     -55.151  45.410   3.346  1.00  0.00     0.049 H 
ATOM   1883  HG2 GLU A 297     -56.288  45.279   4.604  1.00  0.00     0.049 H 
ATOM   1884  CD  GLU A 297     -56.475  47.136   3.479  1.00 57.66     0.172 C 
ATOM   1885  OE1 GLU A 297     -56.043  48.309   3.488  1.00 58.28    -0.648 OA
ATOM   1886  OE2 GLU A 297     -57.567  46.813   2.960  1.00 57.92    -0.648 OA
ATOM   1887  N   GLU A 298     -52.419  46.467   7.545  1.00 54.46    -0.346 N 
ATOM   1888  HN  GLU A 298     -53.276  46.510   8.096  1.00  0.00     0.163 HD
ATOM   1889  CA  GLU A 298     -51.167  46.908   8.146  1.00 55.89     0.090 C 
ATOM   1890  HA  GLU A 298     -50.646  47.587   7.431  1.00  0.00     0.087 H 
ATOM   1891  C   GLU A 298     -50.275  45.705   8.416  1.00 56.31     0.241 C 
ATOM   1892  O   GLU A 298     -49.071  45.742   8.150  1.00 57.54    -0.271 OA
ATOM   1893  CB  GLU A 298     -51.421  47.668   9.449  1.00 57.82    -0.029 C 
ATOM   1894  HB1 GLU A 298     -50.474  47.764  10.029  1.00  0.00     0.037 H 
ATOM   1895  HB2 GLU A 298     -52.017  47.039  10.151  1.00  0.00     0.037 H 
ATOM   1896  CG  GLU A 298     -52.075  49.032   9.281  1.00 60.84     0.018 C 
ATOM   1897  HG1 GLU A 298     -51.500  49.666   8.566  1.00  0.00     0.049 H 
ATOM   1898  HG2 GLU A 298     -53.034  48.949   8.718  1.00  0.00     0.049 H 
ATOM   1899  CD  GLU A 298     -52.281  49.752  10.604  1.00 63.50     0.172 C 
ATOM   1900  OE1 GLU A 298     -51.382  49.680  11.473  1.00 64.35    -0.648 OA
ATOM   1901  OE2 GLU A 298     -53.342  50.396  10.775  1.00 63.72    -0.648 OA
ATOM   1902  N   ALA A 299     -50.882  44.639   8.938  1.00 56.02    -0.346 N 
ATOM   1903  HN  ALA A 299     -51.886  44.687   9.111  1.00  0.00     0.163 HD
ATOM   1904  CA  ALA A 299     -50.176  43.405   9.274  1.00 56.08     0.086 C 
ATOM   1905  HA  ALA A 299     -49.332  43.661   9.957  1.00  0.00     0.086 H 
ATOM   1906  C   ALA A 299     -49.599  42.726   8.038  1.00 57.46     0.240 C 
ATOM   1907  O   ALA A 299     -48.513  42.150   8.090  1.00 58.74    -0.271 OA
ATOM   1908  CB  ALA A 299     -51.104  42.455  10.004  1.00 54.08    -0.049 C 
ATOM   1909  HB1 ALA A 299     -50.565  41.513  10.260  1.00  0.00     0.030 H 
ATOM   1910  HB2 ALA A 299     -52.037  42.257   9.426  1.00  0.00     0.030 H 
ATOM   1911  HB3 ALA A 299     -51.564  42.930  10.902  1.00  0.00     0.030 H 
ATOM   1912  N   LEU A 300     -50.337  42.803   6.934  1.00 58.00    -0.346 N 
ATOM   1913  HN  LEU A 300     -51.227  43.299   6.976  1.00  0.00     0.163 HD
ATOM   1914  CA  LEU A 300     -49.929  42.209   5.668  1.00 57.95     0.089 C 
ATOM   1915  HA  LEU A 300     -49.569  41.173   5.870  1.00  0.00     0.087 H 
ATOM   1916  C   LEU A 300     -48.781  42.998   5.032  1.00 58.80     0.241 C 
ATOM   1917  O   LEU A 300     -47.778  42.415   4.607  1.00 56.87    -0.271 OA
ATOM   1918  CB  LEU A 300     -51.137  42.120   4.728  1.00 57.89    -0.035 C 
ATOM   1919  HB1 LEU A 300     -52.013  41.748   5.308  1.00  0.00     0.037 H 
ATOM   1920  HB2 LEU A 300     -51.466  43.154   4.472  1.00  0.00     0.037 H 
ATOM   1921  CG  LEU A 300     -51.026  41.308   3.436  1.00 58.18    -0.059 C 
ATOM   1922  HG  LEU A 300     -50.137  40.641   3.524  1.00  0.00     0.039 H 
ATOM   1923  CD1 LEU A 300     -52.253  40.432   3.259  1.00 56.84    -0.073 C 
ATOM   1924 1HD1 LEU A 300     -52.406  39.770   4.143  1.00  0.00     0.028 H 
ATOM   1925 2HD1 LEU A 300     -52.206  39.846   2.311  1.00  0.00     0.028 H 
ATOM   1926 3HD1 LEU A 300     -53.162  41.039   3.039  1.00  0.00     0.028 H 
ATOM   1927  CD2 LEU A 300     -50.817  42.213   2.227  1.00 58.45    -0.073 C 
ATOM   1928 1HD2 LEU A 300     -49.916  42.856   2.357  1.00  0.00     0.028 H 
ATOM   1929 2HD2 LEU A 300     -51.726  42.820   2.007  1.00  0.00     0.028 H 
ATOM   1930 3HD2 LEU A 300     -50.770  41.627   1.279  1.00  0.00     0.028 H 
ATOM   1931  N   GLU A 301     -48.929  44.323   4.986  1.00 61.45    -0.346 N 
ATOM   1932  HN  GLU A 301     -49.786  44.736   5.355  1.00  0.00     0.163 HD
ATOM   1933  CA  GLU A 301     -47.904  45.206   4.424  1.00 63.75     0.090 C 
ATOM   1934  HA  GLU A 301     -47.677  44.846   3.393  1.00  0.00     0.087 H 
ATOM   1935  C   GLU A 301     -46.605  45.171   5.221  1.00 62.94     0.241 C 
ATOM   1936  O   GLU A 301     -45.546  45.508   4.692  1.00 63.24    -0.271 OA
ATOM   1937  CB  GLU A 301     -48.413  46.648   4.310  1.00 66.44    -0.029 C 
ATOM   1938  HB1 GLU A 301     -47.558  47.364   4.318  1.00  0.00     0.037 H 
ATOM   1939  HB2 GLU A 301     -48.927  46.955   5.251  1.00  0.00     0.037 H 
ATOM   1940  CG  GLU A 301     -49.311  46.904   3.105  1.00 69.33     0.018 C 
ATOM   1941  HG1 GLU A 301     -48.827  46.547   2.166  1.00  0.00     0.049 H 
ATOM   1942  HG2 GLU A 301     -50.199  46.230   3.121  1.00  0.00     0.049 H 
ATOM   1943  CD  GLU A 301     -49.737  48.360   2.977  1.00 71.37     0.172 C 
ATOM   1944  OE1 GLU A 301     -50.196  48.948   3.982  1.00 71.69    -0.648 OA
ATOM   1945  OE2 GLU A 301     -49.620  48.918   1.863  1.00 71.52    -0.648 OA
ATOM   1946  N   LYS A 302     -46.694  44.758   6.485  1.00 61.99    -0.346 N 
ATOM   1947  HN  LYS A 302     -47.605  44.487   6.856  1.00  0.00     0.163 HD
ATOM   1948  CA  LYS A 302     -45.523  44.684   7.352  1.00 60.77     0.089 C 
ATOM   1949  HA  LYS A 302     -44.741  45.333   6.895  1.00  0.00     0.087 H 
ATOM   1950  C   LYS A 302     -44.924  43.279   7.464  1.00 58.81     0.241 C 
ATOM   1951  O   LYS A 302     -43.715  43.114   7.316  1.00 59.16    -0.271 OA
ATOM   1952  CB  LYS A 302     -45.821  45.259   8.743  1.00 61.50    -0.038 C 
ATOM   1953  HB1 LYS A 302     -46.419  44.542   9.353  1.00  0.00     0.036 H 
ATOM   1954  HB2 LYS A 302     -46.553  46.097   8.681  1.00  0.00     0.036 H 
ATOM   1955  CG  LYS A 302     -44.562  45.687   9.482  1.00 64.86    -0.061 C 
ATOM   1956  HG1 LYS A 302     -44.051  46.519   8.944  1.00  0.00     0.033 H 
ATOM   1957  HG2 LYS A 302     -43.772  44.904   9.404  1.00  0.00     0.033 H 
ATOM   1958  CD  LYS A 302     -44.811  46.058  10.936  1.00 67.37    -0.043 C 
ATOM   1959  HD1 LYS A 302     -45.509  46.922  11.031  1.00  0.00     0.035 H 
ATOM   1960  HD2 LYS A 302     -45.426  45.291  11.462  1.00  0.00     0.035 H 
ATOM   1961  CE  LYS A 302     -43.487  46.314  11.650  1.00 68.95     0.080 C 
ATOM   1962  HE1 LYS A 302     -42.924  47.136  11.149  1.00  0.00     0.075 H 
ATOM   1963  HE2 LYS A 302     -42.780  45.469  11.478  1.00  0.00     0.075 H 
ATOM   1964  NZ  LYS A 302     -43.628  46.590  13.108  1.00 68.22    -0.079 N 
ATOM   1965  HZ1 LYS A 302     -42.743  46.761  13.585  1.00  0.00     0.274 HD
ATOM   1966  HZ2 LYS A 302     -44.143  45.838  13.567  1.00  0.00     0.274 HD
ATOM   1967  HZ3 LYS A 302     -44.275  47.363  13.265  1.00  0.00     0.274 HD
ATOM   1968  N   TYR A 303     -45.756  42.274   7.725  1.00 57.24    -0.346 N 
ATOM   1969  HN  TYR A 303     -46.760  42.451   7.761  1.00  0.00     0.163 HD
ATOM   1970  CA  TYR A 303     -45.253  40.913   7.963  1.00 56.84     0.093 C 
ATOM   1971  HA  TYR A 303     -44.165  41.005   8.187  1.00  0.00     0.088 H 
ATOM   1972  C   TYR A 303     -45.382  39.957   6.769  1.00 57.05     0.241 C 
ATOM   1973  O   TYR A 303     -45.175  38.748   6.916  1.00 56.73    -0.271 OA
ATOM   1974  CB  TYR A 303     -45.911  40.284   9.200  1.00 56.93    -0.014 C 
ATOM   1975  HB1 TYR A 303     -45.683  39.193   9.237  1.00  0.00     0.043 H 
ATOM   1976  HB2 TYR A 303     -47.017  40.253   9.066  1.00  0.00     0.043 H 
ATOM   1977  CG  TYR A 303     -45.571  40.927  10.534  1.00 57.68    -0.056 A 
ATOM   1978  CD1 TYR A 303     -44.618  41.944  10.634  1.00 58.03    -0.074 A 
ATOM   1979  HD1 TYR A 303     -44.096  42.289   9.725  1.00  0.00     0.084 H 
ATOM   1980  CD2 TYR A 303     -46.219  40.519  11.700  1.00 57.82    -0.074 A 
ATOM   1981  HD2 TYR A 303     -46.983  39.725  11.646  1.00  0.00     0.084 H 
ATOM   1982  CE1 TYR A 303     -44.316  42.528  11.855  1.00 58.23    -0.051 A 
ATOM   1983  HE1 TYR A 303     -43.561  43.329  11.916  1.00  0.00     0.087 H 
ATOM   1984  CE2 TYR A 303     -45.920  41.093  12.925  1.00 57.63    -0.051 A 
ATOM   1985  HE2 TYR A 303     -46.436  40.752  13.838  1.00  0.00     0.087 H 
ATOM   1986  CZ  TYR A 303     -44.969  42.098  12.996  1.00 58.08     0.065 A 
ATOM   1987  OH  TYR A 303     -44.670  42.676  14.207  1.00 58.18    -0.361 OA
ATOM   1988  HH  TYR A 303     -44.018  43.365  14.256  1.00  0.00     0.217 HD
ATOM   1989  N   GLY A 304     -45.713  40.495   5.597  1.00 57.16    -0.351 N 
ATOM   1990  HN  GLY A 304     -45.828  41.506   5.529  1.00  0.00     0.163 HD
ATOM   1991  CA  GLY A 304     -45.916  39.672   4.405  1.00 57.18     0.069 C 
ATOM   1992  HA1 GLY A 304     -46.034  40.300   3.491  1.00  0.00     0.078 H 
ATOM   1993  HA2 GLY A 304     -44.985  39.128   4.122  1.00  0.00     0.078 H 
ATOM   1994  C   GLY A 304     -47.085  38.718   4.578  1.00 57.45     0.236 C 
ATOM   1995  O   GLY A 304     -48.169  39.132   4.990  1.00 59.66    -0.272 OA
ATOM   1996  N   LYS A 305     -46.861  37.440   4.272  1.00 56.70    -0.346 N 
ATOM   1997  HN  LYS A 305     -45.939  37.169   3.931  1.00  0.00     0.163 HD
ATOM   1998  CA  LYS A 305     -47.897  36.410   4.410  1.00 55.96     0.089 C 
ATOM   1999  HA  LYS A 305     -48.857  36.923   4.652  1.00  0.00     0.087 H 
ATOM   2000  C   LYS A 305     -47.582  35.448   5.554  1.00 55.57     0.241 C 
ATOM   2001  O   LYS A 305     -47.706  34.226   5.411  1.00 55.53    -0.271 OA
ATOM   2002  CB  LYS A 305     -48.094  35.645   3.094  1.00 55.62    -0.038 C 
ATOM   2003  HB1 LYS A 305     -47.131  35.198   2.755  1.00  0.00     0.036 H 
ATOM   2004  HB2 LYS A 305     -48.684  34.715   3.268  1.00  0.00     0.036 H 
ATOM   2005  CG  LYS A 305     -48.718  36.470   1.980  1.00 56.75    -0.061 C 
ATOM   2006  HG1 LYS A 305     -49.766  36.760   2.224  1.00  0.00     0.033 H 
ATOM   2007  HG2 LYS A 305     -48.267  37.488   1.923  1.00  0.00     0.033 H 
ATOM   2008  CD  LYS A 305     -48.636  35.749   0.646  1.00 58.26    -0.043 C 
ATOM   2009  HD1 LYS A 305     -47.707  35.138   0.566  1.00  0.00     0.035 H 
ATOM   2010  HD2 LYS A 305     -49.386  34.927   0.577  1.00  0.00     0.035 H 
ATOM   2011  CE  LYS A 305     -48.766  36.724  -0.514  1.00 59.54     0.080 C 
ATOM   2012  HE1 LYS A 305     -49.751  37.246  -0.498  1.00  0.00     0.075 H 
ATOM   2013  HE2 LYS A 305     -48.099  37.607  -0.380  1.00  0.00     0.075 H 
ATOM   2014  NZ  LYS A 305     -48.526  36.055  -1.824  1.00 61.53    -0.079 N 
ATOM   2015  HZ1 LYS A 305     -48.613  36.709  -2.602  1.00  0.00     0.274 HD
ATOM   2016  HZ2 LYS A 305     -49.136  35.247  -1.947  1.00  0.00     0.274 HD
ATOM   2017  HZ3 LYS A 305     -47.625  35.577  -1.838  1.00  0.00     0.274 HD
ATOM   2018  N   ASP A 306     -47.171  36.014   6.686  1.00 54.75    -0.346 N 
ATOM   2019  HN  ASP A 306     -47.071  37.028   6.721  1.00  0.00     0.163 HD
ATOM   2020  CA  ASP A 306     -46.859  35.235   7.879  1.00 54.81     0.098 C 
ATOM   2021  HA  ASP A 306     -46.739  34.167   7.583  1.00  0.00     0.088 H 
ATOM   2022  C   ASP A 306     -48.018  35.336   8.868  1.00 53.85     0.241 C 
ATOM   2023  O   ASP A 306     -47.990  36.136   9.809  1.00 54.63    -0.271 OA
ATOM   2024  CB  ASP A 306     -45.545  35.716   8.506  1.00 54.78     0.043 C 
ATOM   2025  HB1 ASP A 306     -44.738  35.782   7.740  1.00  0.00     0.052 H 
ATOM   2026  HB2 ASP A 306     -45.610  36.791   8.793  1.00  0.00     0.052 H 
ATOM   2027  CG  ASP A 306     -45.106  34.863   9.687  1.00 55.95     0.175 C 
ATOM   2028  OD1 ASP A 306     -45.630  33.743   9.873  1.00 56.66    -0.648 OA
ATOM   2029  OD2 ASP A 306     -44.226  35.321  10.438  1.00 56.58    -0.648 OA
ATOM   2030  N   PHE A 307     -49.027  34.498   8.654  1.00 52.54    -0.346 N 
ATOM   2031  HN  PHE A 307     -48.898  33.721   8.006  1.00  0.00     0.163 HD
ATOM   2032  CA  PHE A 307     -50.314  34.661   9.321  1.00 52.23     0.093 C 
ATOM   2033  HA  PHE A 307     -50.576  35.740   9.214  1.00  0.00     0.088 H 
ATOM   2034  C   PHE A 307     -50.341  34.374  10.825  1.00 53.96     0.241 C 
ATOM   2035  O   PHE A 307     -51.184  34.928  11.538  1.00 56.38    -0.271 OA
ATOM   2036  CB  PHE A 307     -51.408  33.891   8.573  1.00 50.83    -0.014 C 
ATOM   2037  HB1 PHE A 307     -51.215  32.793   8.610  1.00  0.00     0.043 H 
ATOM   2038  HB2 PHE A 307     -52.371  33.928   9.133  1.00  0.00     0.043 H 
ATOM   2039  CG  PHE A 307     -51.599  34.352   7.152  1.00 49.69    -0.056 A 
ATOM   2040  CD1 PHE A 307     -52.137  35.606   6.878  1.00 48.63    -0.077 A 
ATOM   2041  HD1 PHE A 307     -52.433  36.266   7.711  1.00  0.00     0.084 H 
ATOM   2042  CD2 PHE A 307     -51.230  33.537   6.087  1.00 49.41    -0.077 A 
ATOM   2043  HD2 PHE A 307     -50.797  32.542   6.287  1.00  0.00     0.084 H 
ATOM   2044  CE1 PHE A 307     -52.305  36.035   5.571  1.00 48.36    -0.082 A 
ATOM   2045  HE1 PHE A 307     -52.733  37.031   5.367  1.00  0.00     0.083 H 
ATOM   2046  CE2 PHE A 307     -51.399  33.958   4.778  1.00 48.85    -0.082 A 
ATOM   2047  HE2 PHE A 307     -51.108  33.298   3.943  1.00  0.00     0.083 H 
ATOM   2048  CZ  PHE A 307     -51.935  35.211   4.520  1.00 48.59    -0.083 A 
ATOM   2049  HZ  PHE A 307     -52.067  35.551   3.479  1.00  0.00     0.083 H 
ATOM   2050  N   THR A 308     -49.428  33.532  11.312  1.00 54.36    -0.344 N 
ATOM   2051  HN  THR A 308     -48.804  33.038  10.674  1.00  0.00     0.163 HD
ATOM   2052  CA  THR A 308     -49.313  33.310  12.761  1.00 54.47     0.113 C 
ATOM   2053  HA  THR A 308     -50.324  33.052  13.154  1.00  0.00     0.091 H 
ATOM   2054  C   THR A 308     -48.848  34.591  13.450  1.00 55.54     0.243 C 
ATOM   2055  O   THR A 308     -49.360  34.951  14.512  1.00 56.92    -0.271 OA
ATOM   2056  CB  THR A 308     -48.350  32.162  13.122  1.00 53.09     0.060 C 
ATOM   2057  HB  THR A 308     -48.142  32.196  14.217  1.00  0.00     0.086 H 
ATOM   2058  CG2 THR A 308     -48.958  30.814  12.778  1.00 52.09    -0.050 C 
ATOM   2059 1HG2 THR A 308     -49.916  30.682  13.332  1.00  0.00     0.031 H 
ATOM   2060 2HG2 THR A 308     -48.248  29.974  12.961  1.00  0.00     0.031 H 
ATOM   2061 3HG2 THR A 308     -49.086  30.680  11.679  1.00  0.00     0.031 H 
ATOM   2062  OG1 THR A 308     -47.120  32.332  12.411  1.00 53.84    -0.393 OA
ATOM   2063  HG1 THR A 308     -46.740  33.175  12.626  1.00  0.00     0.210 HD
ATOM   2064  N   ASP A 309     -47.890  35.276  12.828  1.00 55.25    -0.345 N 
ATOM   2065  HN  ASP A 309     -47.490  34.898  11.969  1.00  0.00     0.163 HD
ATOM   2066  CA  ASP A 309     -47.395  36.550  13.336  1.00 55.62     0.098 C 
ATOM   2067  HA  ASP A 309     -47.211  36.440  14.430  1.00  0.00     0.088 H 
ATOM   2068  C   ASP A 309     -48.402  37.665  13.136  1.00 56.29     0.241 C 
ATOM   2069  O   ASP A 309     -48.465  38.600  13.938  1.00 58.02    -0.271 OA
ATOM   2070  CB  ASP A 309     -46.076  36.921  12.667  1.00 55.98     0.043 C 
ATOM   2071  HB1 ASP A 309     -45.915  38.024  12.682  1.00  0.00     0.052 H 
ATOM   2072  HB2 ASP A 309     -46.127  36.762  11.565  1.00  0.00     0.052 H 
ATOM   2073  CG  ASP A 309     -44.894  36.191  13.267  1.00 56.62     0.175 C 
ATOM   2074  OD1 ASP A 309     -45.102  35.194  13.993  1.00 55.77    -0.648 OA
ATOM   2075  OD2 ASP A 309     -43.749  36.620  13.008  1.00 57.97    -0.648 OA
ATOM   2076  N   ILE A 310     -49.189  37.561  12.068  1.00 56.00    -0.346 N 
ATOM   2077  HN  ILE A 310     -49.069  36.767  11.439  1.00  0.00     0.163 HD
ATOM   2078  CA  ILE A 310     -50.221  38.552  11.770  1.00 56.09     0.092 C 
ATOM   2079  HA  ILE A 310     -49.727  39.551  11.750  1.00  0.00     0.088 H 
ATOM   2080  C   ILE A 310     -51.272  38.584  12.883  1.00 56.05     0.241 C 
ATOM   2081  O   ILE A 310     -51.787  39.650  13.227  1.00 55.82    -0.271 OA
ATOM   2082  CB  ILE A 310     -50.855  38.321  10.371  1.00 55.72    -0.030 C 
ATOM   2083  HB  ILE A 310     -51.196  37.260  10.322  1.00  0.00     0.043 H 
ATOM   2084  CG1 ILE A 310     -49.781  38.532   9.249  1.00 55.65    -0.063 C 
ATOM   2085 1HG1 ILE A 310     -49.073  37.671   9.209  1.00  0.00     0.033 H 
ATOM   2086 2HG1 ILE A 310     -49.067  39.342   9.528  1.00  0.00     0.033 H 
ATOM   2087  CG2 ILE A 310     -52.096  39.225  10.194  1.00 55.81    -0.071 C 
ATOM   2088 1HG2 ILE A 310     -52.551  39.059   9.190  1.00  0.00     0.028 H 
ATOM   2089 2HG2 ILE A 310     -51.858  40.300  10.372  1.00  0.00     0.028 H 
ATOM   2090 3HG2 ILE A 310     -52.836  39.083  11.016  1.00  0.00     0.028 H 
ATOM   2091  CD1 ILE A 310     -50.398  38.798   7.871  1.00 55.76    -0.076 C 
ATOM   2092 1HD1 ILE A 310     -49.634  38.948   7.073  1.00  0.00     0.027 H 
ATOM   2093 2HD1 ILE A 310     -51.106  39.659   7.911  1.00  0.00     0.027 H 
ATOM   2094 3HD1 ILE A 310     -51.112  37.988   7.592  1.00  0.00     0.027 H 
ATOM   2095  N   GLN A 311     -51.559  37.422  13.462  1.00 56.66    -0.346 N 
ATOM   2096  HN  GLN A 311     -51.120  36.566  13.121  1.00  0.00     0.163 HD
ATOM   2097  CA  GLN A 311     -52.493  37.358  14.577  1.00 58.83     0.090 C 
ATOM   2098  HA  GLN A 311     -53.290  38.120  14.409  1.00  0.00     0.087 H 
ATOM   2099  C   GLN A 311     -51.781  37.689  15.895  1.00 60.87     0.241 C 
ATOM   2100  O   GLN A 311     -52.243  38.537  16.673  1.00 61.91    -0.271 OA
ATOM   2101  CB  GLN A 311     -53.160  35.972  14.655  1.00 58.94    -0.030 C 
ATOM   2102  HB1 GLN A 311     -53.059  35.446  13.677  1.00  0.00     0.037 H 
ATOM   2103  HB2 GLN A 311     -54.268  36.086  14.706  1.00  0.00     0.037 H 
ATOM   2104  CG  GLN A 311     -52.677  35.067  15.786  1.00 58.53     0.011 C 
ATOM   2105  HG1 GLN A 311     -51.585  34.860  15.693  1.00  0.00     0.047 H 
ATOM   2106  HG2 GLN A 311     -52.676  35.611  16.759  1.00  0.00     0.047 H 
ATOM   2107  CD  GLN A 311     -53.476  33.763  15.887  1.00 59.95     0.215 C 
ATOM   2108  NE2 GLN A 311     -54.770  33.820  15.574  1.00 61.27    -0.370 N 
ATOM   2109 1HE2 GLN A 311     -55.220  34.690  15.287  1.00  0.00     0.159 HD
ATOM   2110 2HE2 GLN A 311     -55.302  32.952  15.641  1.00  0.00     0.159 HD
ATOM   2111  OE1 GLN A 311     -52.933  32.713  16.233  1.00 60.02    -0.274 OA
ATOM   2112  N   GLN A 312     -50.649  37.027  16.134  1.00 62.24    -0.346 N 
ATOM   2113  HN  GLN A 312     -50.289  36.388  15.425  1.00  0.00     0.163 HD
ATOM   2114  CA  GLN A 312     -49.910  37.192  17.383  1.00 62.06     0.090 C 
ATOM   2115  HA  GLN A 312     -50.530  36.763  18.204  1.00  0.00     0.087 H 
ATOM   2116  C   GLN A 312     -49.638  38.657  17.721  1.00 60.92     0.241 C 
ATOM   2117  O   GLN A 312     -49.554  39.029  18.902  1.00 62.79    -0.271 OA
ATOM   2118  CB  GLN A 312     -48.596  36.406  17.329  1.00 64.44    -0.030 C 
ATOM   2119  HB1 GLN A 312     -47.766  36.995  17.785  1.00  0.00     0.037 H 
ATOM   2120  HB2 GLN A 312     -48.222  36.336  16.281  1.00  0.00     0.037 H 
ATOM   2121  CG  GLN A 312     -48.685  35.024  17.961  1.00 67.61     0.011 C 
ATOM   2122  HG1 GLN A 312     -49.595  34.480  17.616  1.00  0.00     0.047 H 
ATOM   2123  HG2 GLN A 312     -47.905  34.341  17.550  1.00  0.00     0.047 H 
ATOM   2124  CD  GLN A 312     -48.621  35.083  19.480  1.00 71.15     0.215 C 
ATOM   2125  NE2 GLN A 312     -47.548  35.675  20.004  1.00 71.24    -0.370 N 
ATOM   2126 1HE2 GLN A 312     -46.799  36.064  19.430  1.00  0.00     0.159 HD
ATOM   2127 2HE2 GLN A 312     -47.505  35.715  21.022  1.00  0.00     0.159 HD
ATOM   2128  OE1 GLN A 312     -49.528  34.612  20.175  1.00 73.46    -0.274 OA
ATOM   2129  N   ASP A 313     -49.518  39.485  16.684  1.00 58.17    -0.346 N 
ATOM   2130  HN  ASP A 313     -49.692  39.131  15.743  1.00  0.00     0.163 HD
ATOM   2131  CA  ASP A 313     -49.145  40.884  16.858  1.00 56.56     0.098 C 
ATOM   2132  HA  ASP A 313     -48.895  41.028  17.935  1.00  0.00     0.088 H 
ATOM   2133  C   ASP A 313     -50.248  41.885  16.512  1.00 54.51     0.241 C 
ATOM   2134  O   ASP A 313     -50.285  42.974  17.083  1.00 55.27    -0.271 OA
ATOM   2135  CB  ASP A 313     -47.878  41.201  16.051  1.00 57.55     0.043 C 
ATOM   2136  HB1 ASP A 313     -48.041  41.014  14.964  1.00  0.00     0.052 H 
ATOM   2137  HB2 ASP A 313     -47.690  42.300  16.021  1.00  0.00     0.052 H 
ATOM   2138  CG  ASP A 313     -46.644  40.450  16.555  1.00 58.32     0.175 C 
ATOM   2139  OD1 ASP A 313     -46.770  39.563  17.427  1.00 57.98    -0.648 OA
ATOM   2140  OD2 ASP A 313     -45.534  40.753  16.070  1.00 59.39    -0.648 OA
ATOM   2141  N   PHE A 314     -51.137  41.525  15.588  1.00 51.68    -0.346 N 
ATOM   2142  HN  PHE A 314     -51.125  40.570  15.229  1.00  0.00     0.163 HD
ATOM   2143  CA  PHE A 314     -52.135  42.474  15.075  1.00 48.75     0.093 C 
ATOM   2144  HA  PHE A 314     -51.945  43.450  15.580  1.00  0.00     0.088 H 
ATOM   2145  C   PHE A 314     -53.591  42.103  15.354  1.00 46.80     0.241 C 
ATOM   2146  O   PHE A 314     -54.404  42.980  15.649  1.00 46.70    -0.271 OA
ATOM   2147  CB  PHE A 314     -51.937  42.701  13.576  1.00 48.77    -0.014 C 
ATOM   2148  HB1 PHE A 314     -52.868  43.105  13.114  1.00  0.00     0.043 H 
ATOM   2149  HB2 PHE A 314     -51.868  41.727  13.038  1.00  0.00     0.043 H 
ATOM   2150  CG  PHE A 314     -50.763  43.571  13.243  1.00 48.82    -0.056 A 
ATOM   2151  CD1 PHE A 314     -49.471  43.063  13.265  1.00 48.99    -0.077 A 
ATOM   2152  HD1 PHE A 314     -49.305  42.006  13.531  1.00  0.00     0.084 H 
ATOM   2153  CD2 PHE A 314     -50.951  44.904  12.893  1.00 49.38    -0.077 A 
ATOM   2154  HD2 PHE A 314     -51.972  45.320  12.863  1.00  0.00     0.084 H 
ATOM   2155  CE1 PHE A 314     -48.387  43.871  12.956  1.00 49.72    -0.082 A 
ATOM   2156  HE1 PHE A 314     -47.365  43.457  12.983  1.00  0.00     0.083 H 
ATOM   2157  CE2 PHE A 314     -49.872  45.718  12.581  1.00 49.31    -0.082 A 
ATOM   2158  HE2 PHE A 314     -50.036  46.774  12.308  1.00  0.00     0.083 H 
ATOM   2159  CZ  PHE A 314     -48.588  45.200  12.613  1.00 49.48    -0.083 A 
ATOM   2160  HZ  PHE A 314     -47.727  45.843  12.366  1.00  0.00     0.083 H 
ATOM   2161  N   LEU A 315     -53.914  40.815  15.242  1.00 44.76    -0.346 N 
ATOM   2162  HN  LEU A 315     -53.186  40.146  14.992  1.00  0.00     0.163 HD
ATOM   2163  CA  LEU A 315     -55.279  40.324  15.465  1.00 43.36     0.090 C 
ATOM   2164  HA  LEU A 315     -55.841  41.114  16.015  1.00  0.00     0.087 H 
ATOM   2165  C   LEU A 315     -55.287  39.052  16.328  1.00 42.36     0.243 C 
ATOM   2166  O   LEU A 315     -55.695  37.981  15.866  1.00 41.59    -0.271 OA
ATOM   2167  CB  LEU A 315     -55.995  40.082  14.126  1.00 43.26    -0.035 C 
ATOM   2168  HB1 LEU A 315     -56.904  39.463  14.309  1.00  0.00     0.037 H 
ATOM   2169  HB2 LEU A 315     -55.381  39.385  13.509  1.00  0.00     0.037 H 
ATOM   2170  CG  LEU A 315     -56.382  41.294  13.271  1.00 42.92    -0.059 C 
ATOM   2171  HG  LEU A 315     -55.661  42.114  13.497  1.00  0.00     0.039 H 
ATOM   2172  CD1 LEU A 315     -56.273  40.975  11.787  1.00 42.71    -0.073 C 
ATOM   2173 1HD1 LEU A 315     -56.554  41.857  11.165  1.00  0.00     0.028 H 
ATOM   2174 2HD1 LEU A 315     -56.871  40.074  11.516  1.00  0.00     0.028 H 
ATOM   2175 3HD1 LEU A 315     -55.259  40.593  11.523  1.00  0.00     0.028 H 
ATOM   2176  CD2 LEU A 315     -57.776  41.793  13.619  1.00 42.81    -0.073 C 
ATOM   2177 1HD2 LEU A 315     -58.057  42.675  12.997  1.00  0.00     0.028 H 
ATOM   2178 2HD2 LEU A 315     -57.872  42.013  14.708  1.00  0.00     0.028 H 
ATOM   2179 3HD2 LEU A 315     -58.534  40.979  13.541  1.00  0.00     0.028 H 
ATOM   2180  N   PRO A 316     -54.848  39.171  17.597  1.00 41.40    -0.337 N 
ATOM   2181  CA  PRO A 316     -54.687  37.974  18.426  1.00 40.53     0.091 C 
ATOM   2182  HA  PRO A 316     -54.183  37.176  17.833  1.00  0.00     0.087 H 
ATOM   2183  C   PRO A 316     -55.988  37.435  19.001  1.00 39.98     0.241 C 
ATOM   2184  O   PRO A 316     -55.976  36.388  19.645  1.00 40.80    -0.271 OA
ATOM   2185  CB  PRO A 316     -53.756  38.444  19.547  1.00 40.73    -0.036 C 
ATOM   2186  HB1 PRO A 316     -53.898  37.899  20.509  1.00  0.00     0.036 H 
ATOM   2187  HB2 PRO A 316     -52.688  38.161  19.395  1.00  0.00     0.036 H 
ATOM   2188  CG  PRO A 316     -53.982  39.913  19.647  1.00 40.78    -0.048 C 
ATOM   2189  HG1 PRO A 316     -53.081  40.463  20.005  1.00  0.00     0.035 H 
ATOM   2190  HG2 PRO A 316     -54.667  40.187  20.483  1.00  0.00     0.035 H 
ATOM   2191  CD  PRO A 316     -54.469  40.404  18.314  1.00 40.70    -0.001 C 
ATOM   2192  HD1 PRO A 316     -55.280  41.167  18.375  1.00  0.00     0.064 H 
ATOM   2193  HD2 PRO A 316     -53.740  41.047  17.768  1.00  0.00     0.064 H 
ATOM   2194  N   TRP A 317     -57.092  38.141  18.777  1.00 39.00    -0.346 N 
ATOM   2195  HN  TRP A 317     -57.024  39.027  18.277  1.00  0.00     0.163 HD
ATOM   2196  CA  TRP A 317     -58.398  37.676  19.231  1.00 38.60     0.093 C 
ATOM   2197  HA  TRP A 317     -58.232  37.019  20.117  1.00  0.00     0.088 H 
ATOM   2198  C   TRP A 317     -59.106  36.841  18.165  1.00 39.49     0.241 C 
ATOM   2199  O   TRP A 317     -60.100  36.179  18.457  1.00 40.12    -0.271 OA
ATOM   2200  CB  TRP A 317     -59.279  38.848  19.683  1.00 38.13    -0.012 C 
ATOM   2201  HB1 TRP A 317     -60.263  38.475  20.051  1.00  0.00     0.044 H 
ATOM   2202  HB2 TRP A 317     -58.880  39.294  20.624  1.00  0.00     0.044 H 
ATOM   2203  CG  TRP A 317     -59.479  39.914  18.642  1.00 37.57    -0.028 A 
ATOM   2204  CD1 TRP A 317     -60.429  39.932  17.661  1.00 37.57    -0.016 A 
ATOM   2205  HD1 TRP A 317     -61.189  39.148  17.504  1.00  0.00     0.112 H 
ATOM   2206  CD2 TRP A 317     -58.715  41.117  18.483  1.00 37.18    -0.002 A 
ATOM   2207  CE2 TRP A 317     -59.257  41.812  17.379  1.00 37.21     0.042 A 
ATOM   2208  CE3 TRP A 317     -57.625  41.674  19.163  1.00 36.98    -0.070 A 
ATOM   2209  HE3 TRP A 317     -57.180  41.158  20.030  1.00  0.00     0.084 H 
ATOM   2210  NE1 TRP A 317     -60.301  41.066  16.898  1.00 37.47    -0.365 N 
ATOM   2211  HE1 TRP A 317     -60.888  41.313  16.102  1.00  0.00     0.165 HD
ATOM   2212  CZ2 TRP A 317     -58.746  43.037  16.938  1.00 37.13    -0.056 A 
ATOM   2213  HZ2 TRP A 317     -59.186  43.563  16.074  1.00  0.00     0.086 H 
ATOM   2214  CZ3 TRP A 317     -57.114  42.891  18.724  1.00 36.92    -0.082 A 
ATOM   2215  HZ3 TRP A 317     -56.254  43.339  19.249  1.00  0.00     0.083 H 
ATOM   2216  CH2 TRP A 317     -57.677  43.559  17.621  1.00 37.28    -0.081 A 
ATOM   2217  HH2 TRP A 317     -57.250  44.523  17.299  1.00  0.00     0.083 H 
ATOM   2218  N   LYS A 318     -58.591  36.877  16.935  1.00 39.99    -0.346 N 
ATOM   2219  HN  LYS A 318     -57.814  37.510  16.744  1.00  0.00     0.163 HD
ATOM   2220  CA  LYS A 318     -59.104  36.037  15.849  1.00 40.62     0.089 C 
ATOM   2221  HA  LYS A 318     -60.193  35.858  16.009  1.00  0.00     0.087 H 
ATOM   2222  C   LYS A 318     -58.376  34.700  15.839  1.00 41.59     0.241 C 
ATOM   2223  O   LYS A 318     -57.199  34.630  16.197  1.00 42.55    -0.271 OA
ATOM   2224  CB  LYS A 318     -58.903  36.720  14.494  1.00 40.57    -0.038 C 
ATOM   2225  HB1 LYS A 318     -57.816  36.875  14.302  1.00  0.00     0.036 H 
ATOM   2226  HB2 LYS A 318     -59.150  36.012  13.669  1.00  0.00     0.036 H 
ATOM   2227  CG  LYS A 318     -59.656  38.026  14.302  1.00 41.35    -0.061 C 
ATOM   2228  HG1 LYS A 318     -59.617  38.657  15.220  1.00  0.00     0.033 H 
ATOM   2229  HG2 LYS A 318     -59.119  38.706  13.601  1.00  0.00     0.033 H 
ATOM   2230  CD  LYS A 318     -61.087  37.787  13.855  1.00 42.32    -0.043 C 
ATOM   2231  HD1 LYS A 318     -61.129  37.312  12.847  1.00  0.00     0.035 H 
ATOM   2232  HD2 LYS A 318     -61.572  36.975  14.446  1.00  0.00     0.035 H 
ATOM   2233  CE  LYS A 318     -61.893  39.072  13.902  1.00 42.72     0.080 C 
ATOM   2234  HE1 LYS A 318     -61.667  39.668  14.817  1.00  0.00     0.075 H 
ATOM   2235  HE2 LYS A 318     -61.548  39.804  13.135  1.00  0.00     0.075 H 
ATOM   2236  NZ  LYS A 318     -63.349  38.788  13.776  1.00 44.05    -0.079 N 
ATOM   2237  HZ1 LYS A 318     -63.891  39.652  13.808  1.00  0.00     0.274 HD
ATOM   2238  HZ2 LYS A 318     -63.665  38.118  14.478  1.00  0.00     0.274 HD
ATOM   2239  HZ3 LYS A 318     -63.556  38.243  12.939  1.00  0.00     0.274 HD
ATOM   2240  N   SER A 319     -59.069  33.641  15.431  1.00 41.85    -0.344 N 
ATOM   2241  HN  SER A 319     -60.068  33.735  15.250  1.00  0.00     0.163 HD
ATOM   2242  CA  SER A 319     -58.422  32.345  15.238  1.00 41.84     0.109 C 
ATOM   2243  HA  SER A 319     -57.710  32.172  16.079  1.00  0.00     0.090 H 
ATOM   2244  C   SER A 319     -57.638  32.363  13.930  1.00 42.49     0.243 C 
ATOM   2245  O   SER A 319     -58.015  33.056  12.981  1.00 42.56    -0.271 OA
ATOM   2246  CB  SER A 319     -59.448  31.215  15.225  1.00 41.34     0.044 C 
ATOM   2247  HB1 SER A 319     -58.959  30.213  15.214  1.00  0.00     0.077 H 
ATOM   2248  HB2 SER A 319     -59.982  31.130  16.200  1.00  0.00     0.077 H 
ATOM   2249  OG  SER A 319     -60.349  31.370  14.146  1.00 41.83    -0.398 OA
ATOM   2250  HG  SER A 319     -60.988  30.667  14.138  1.00  0.00     0.209 HD
ATOM   2251  N   LEU A 320     -56.547  31.606  13.886  1.00 43.19    -0.346 N 
ATOM   2252  HN  LEU A 320     -56.305  31.033  14.695  1.00  0.00     0.163 HD
ATOM   2253  CA  LEU A 320     -55.685  31.574  12.707  1.00 43.47     0.089 C 
ATOM   2254  HA  LEU A 320     -55.297  32.607  12.548  1.00  0.00     0.087 H 
ATOM   2255  C   LEU A 320     -56.449  31.172  11.449  1.00 43.39     0.241 C 
ATOM   2256  O   LEU A 320     -56.259  31.777  10.392  1.00 44.41    -0.271 OA
ATOM   2257  CB  LEU A 320     -54.476  30.656  12.932  1.00 43.85    -0.035 C 
ATOM   2258  HB1 LEU A 320     -54.834  29.664  13.294  1.00  0.00     0.037 H 
ATOM   2259  HB2 LEU A 320     -53.906  31.014  13.821  1.00  0.00     0.037 H 
ATOM   2260  CG  LEU A 320     -53.503  30.443  11.765  1.00 43.74    -0.059 C 
ATOM   2261  HG  LEU A 320     -54.085  30.038  10.905  1.00  0.00     0.039 H 
ATOM   2262  CD1 LEU A 320     -52.861  31.750  11.320  1.00 43.39    -0.073 C 
ATOM   2263 1HD1 LEU A 320     -52.154  31.595  10.472  1.00  0.00     0.028 H 
ATOM   2264 2HD1 LEU A 320     -52.365  32.270  12.173  1.00  0.00     0.028 H 
ATOM   2265 3HD1 LEU A 320     -53.631  32.517  11.072  1.00  0.00     0.028 H 
ATOM   2266  CD2 LEU A 320     -52.444  29.414  12.138  1.00 43.60    -0.073 C 
ATOM   2267 1HD2 LEU A 320     -51.737  29.259  11.290  1.00  0.00     0.028 H 
ATOM   2268 2HD2 LEU A 320     -52.899  28.455  12.480  1.00  0.00     0.028 H 
ATOM   2269 3HD2 LEU A 320     -51.911  29.689  13.078  1.00  0.00     0.028 H 
ATOM   2270  N   THR A 321     -57.318  30.168  11.576  1.00 42.66    -0.344 N 
ATOM   2271  HN  THR A 321     -57.440  29.737  12.492  1.00  0.00     0.163 HD
ATOM   2272  CA  THR A 321     -58.105  29.660  10.446  1.00 42.20     0.113 C 
ATOM   2273  HA  THR A 321     -57.386  29.376   9.642  1.00  0.00     0.091 H 
ATOM   2274  C   THR A 321     -59.047  30.721   9.863  1.00 41.66     0.243 C 
ATOM   2275  O   THR A 321     -59.296  30.738   8.657  1.00 41.35    -0.271 OA
ATOM   2276  CB  THR A 321     -58.915  28.393  10.808  1.00 41.78     0.060 C 
ATOM   2277  HB  THR A 321     -59.191  27.866   9.865  1.00  0.00     0.086 H 
ATOM   2278  CG2 THR A 321     -58.094  27.438  11.679  1.00 42.23    -0.050 C 
ATOM   2279 1HG2 THR A 321     -57.158  27.151  11.146  1.00  0.00     0.031 H 
ATOM   2280 2HG2 THR A 321     -58.685  26.548  11.997  1.00  0.00     0.031 H 
ATOM   2281 3HG2 THR A 321     -57.887  27.864  12.688  1.00  0.00     0.031 H 
ATOM   2282  OG1 THR A 321     -60.117  28.762  11.493  1.00 41.71    -0.393 OA
ATOM   2283  HG1 THR A 321     -60.626  29.354  10.953  1.00  0.00     0.210 HD
ATOM   2284  N   SER A 322     -59.567  31.599  10.716  1.00 41.00    -0.344 N 
ATOM   2285  HN  SER A 322     -59.368  31.510  11.712  1.00  0.00     0.163 HD
ATOM   2286  CA  SER A 322     -60.418  32.688  10.247  1.00 41.38     0.109 C 
ATOM   2287  HA  SER A 322     -61.176  32.255   9.554  1.00  0.00     0.090 H 
ATOM   2288  C   SER A 322     -59.606  33.728   9.465  1.00 40.90     0.243 C 
ATOM   2289  O   SER A 322     -60.080  34.287   8.475  1.00 40.53    -0.271 OA
ATOM   2290  CB  SER A 322     -61.166  33.336  11.413  1.00 41.40     0.044 C 
ATOM   2291  HB1 SER A 322     -62.010  33.971  11.057  1.00  0.00     0.077 H 
ATOM   2292  HB2 SER A 322     -61.751  32.585  11.993  1.00  0.00     0.077 H 
ATOM   2293  OG  SER A 322     -60.283  34.063  12.244  1.00 42.76    -0.398 OA
ATOM   2294  HG  SER A 322     -60.748  34.466  12.968  1.00  0.00     0.209 HD
ATOM   2295  N   ILE A 323     -58.375  33.963   9.908  1.00 40.65    -0.346 N 
ATOM   2296  HN  ILE A 323     -58.050  33.470  10.740  1.00  0.00     0.163 HD
ATOM   2297  CA  ILE A 323     -57.470  34.901   9.247  1.00 39.81     0.092 C 
ATOM   2298  HA  ILE A 323     -58.025  35.857   9.099  1.00  0.00     0.088 H 
ATOM   2299  C   ILE A 323     -57.057  34.388   7.866  1.00 39.89     0.241 C 
ATOM   2300  O   ILE A 323     -56.875  35.177   6.938  1.00 39.68    -0.271 OA
ATOM   2301  CB  ILE A 323     -56.243  35.207  10.134  1.00 39.23    -0.030 C 
ATOM   2302  HB  ILE A 323     -55.730  34.248  10.380  1.00  0.00     0.043 H 
ATOM   2303  CG1 ILE A 323     -56.708  35.864  11.436  1.00 39.07    -0.063 C 
ATOM   2304 1HG1 ILE A 323     -56.940  36.941  11.264  1.00  0.00     0.033 H 
ATOM   2305 2HG1 ILE A 323     -57.720  35.491  11.717  1.00  0.00     0.033 H 
ATOM   2306  CG2 ILE A 323     -55.257  36.119   9.416  1.00 39.10    -0.071 C 
ATOM   2307 1HG2 ILE A 323     -54.918  35.640   8.468  1.00  0.00     0.028 H 
ATOM   2308 2HG2 ILE A 323     -54.400  36.406  10.069  1.00  0.00     0.028 H 
ATOM   2309 3HG2 ILE A 323     -55.678  37.137   9.244  1.00  0.00     0.028 H 
ATOM   2310  CD1 ILE A 323     -55.752  35.712  12.597  1.00 38.55    -0.076 C 
ATOM   2311 1HD1 ILE A 323     -56.091  36.191  13.545  1.00  0.00     0.027 H 
ATOM   2312 2HD1 ILE A 323     -54.740  36.085  12.316  1.00  0.00     0.027 H 
ATOM   2313 3HD1 ILE A 323     -55.520  34.635  12.769  1.00  0.00     0.027 H 
ATOM   2314  N   ILE A 324     -56.927  33.068   7.736  1.00 40.33    -0.346 N 
ATOM   2315  HN  ILE A 324     -57.015  32.479   8.564  1.00  0.00     0.163 HD
ATOM   2316  CA  ILE A 324     -56.662  32.436   6.441  1.00 41.02     0.092 C 
ATOM   2317  HA  ILE A 324     -55.771  32.931   5.988  1.00  0.00     0.088 H 
ATOM   2318  C   ILE A 324     -57.852  32.644   5.504  1.00 42.39     0.241 C 
ATOM   2319  O   ILE A 324     -57.687  33.159   4.396  1.00 42.50    -0.271 OA
ATOM   2320  CB  ILE A 324     -56.359  30.923   6.575  1.00 40.37    -0.030 C 
ATOM   2321  HB  ILE A 324     -57.231  30.449   7.083  1.00  0.00     0.043 H 
ATOM   2322  CG1 ILE A 324     -55.120  30.676   7.451  1.00 40.52    -0.063 C 
ATOM   2323 1HG1 ILE A 324     -54.940  29.581   7.558  1.00  0.00     0.033 H 
ATOM   2324 2HG1 ILE A 324     -55.342  30.944   8.510  1.00  0.00     0.033 H 
ATOM   2325  CG2 ILE A 324     -56.214  30.269   5.203  1.00 40.01    -0.071 C 
ATOM   2326 1HG2 ILE A 324     -57.113  30.448   4.568  1.00  0.00     0.028 H 
ATOM   2327 2HG2 ILE A 324     -55.988  29.181   5.292  1.00  0.00     0.028 H 
ATOM   2328 3HG2 ILE A 324     -55.280  30.599   4.691  1.00  0.00     0.028 H 
ATOM   2329  CD1 ILE A 324     -53.850  31.370   6.994  1.00 40.08    -0.076 C 
ATOM   2330 1HD1 ILE A 324     -52.951  31.191   7.629  1.00  0.00     0.027 H 
ATOM   2331 2HD1 ILE A 324     -54.030  32.465   6.887  1.00  0.00     0.027 H 
ATOM   2332 3HD1 ILE A 324     -53.628  31.102   5.935  1.00  0.00     0.027 H 
ATOM   2333  N   GLU A 325     -59.042  32.253   5.970  1.00 43.71    -0.346 N 
ATOM   2334  HN  GLU A 325     -59.085  31.818   6.892  1.00  0.00     0.163 HD
ATOM   2335  CA  GLU A 325     -60.285  32.420   5.220  1.00 43.68     0.090 C 
ATOM   2336  HA  GLU A 325     -60.224  31.785   4.305  1.00  0.00     0.087 H 
ATOM   2337  C   GLU A 325     -60.465  33.865   4.779  1.00 43.53     0.241 C 
ATOM   2338  O   GLU A 325     -60.768  34.129   3.615  1.00 45.55    -0.271 OA
ATOM   2339  CB  GLU A 325     -61.499  31.959   6.038  1.00 44.60    -0.029 C 
ATOM   2340  HB1 GLU A 325     -61.348  30.921   6.417  1.00  0.00     0.037 H 
ATOM   2341  HB2 GLU A 325     -61.551  32.505   7.009  1.00  0.00     0.037 H 
ATOM   2342  CG  GLU A 325     -62.822  32.071   5.285  1.00 46.15     0.018 C 
ATOM   2343  HG1 GLU A 325     -62.712  31.697   4.241  1.00  0.00     0.049 H 
ATOM   2344  HG2 GLU A 325     -63.066  33.139   5.077  1.00  0.00     0.049 H 
ATOM   2345  CD  GLU A 325     -63.987  31.382   5.980  1.00 47.54     0.172 C 
ATOM   2346  OE1 GLU A 325     -63.834  30.212   6.402  1.00 46.70    -0.648 OA
ATOM   2347  OE2 GLU A 325     -65.068  32.010   6.086  1.00 47.93    -0.648 OA
ATOM   2348  N   TYR A 326     -60.262  34.795   5.706  1.00 42.54    -0.346 N 
ATOM   2349  HN  TYR A 326     -60.008  34.513   6.653  1.00  0.00     0.163 HD
ATOM   2350  CA  TYR A 326     -60.397  36.210   5.392  1.00 42.16     0.093 C 
ATOM   2351  HA  TYR A 326     -61.418  36.370   4.974  1.00  0.00     0.088 H 
ATOM   2352  C   TYR A 326     -59.388  36.658   4.340  1.00 43.20     0.241 C 
ATOM   2353  O   TYR A 326     -59.732  37.435   3.446  1.00 43.88    -0.271 OA
ATOM   2354  CB  TYR A 326     -60.268  37.070   6.648  1.00 40.50    -0.014 C 
ATOM   2355  HB1 TYR A 326     -59.327  36.831   7.197  1.00  0.00     0.043 H 
ATOM   2356  HB2 TYR A 326     -61.014  36.761   7.417  1.00  0.00     0.043 H 
ATOM   2357  CG  TYR A 326     -60.365  38.551   6.372  1.00 39.73    -0.056 A 
ATOM   2358  CD1 TYR A 326     -61.598  39.193   6.347  1.00 39.99    -0.074 A 
ATOM   2359  HD1 TYR A 326     -62.516  38.611   6.536  1.00  0.00     0.084 H 
ATOM   2360  CD2 TYR A 326     -59.225  39.309   6.125  1.00 39.69    -0.074 A 
ATOM   2361  HD2 TYR A 326     -58.236  38.820   6.134  1.00  0.00     0.084 H 
ATOM   2362  CE1 TYR A 326     -61.694  40.551   6.089  1.00 39.49    -0.051 A 
ATOM   2363  HE1 TYR A 326     -62.679  41.046   6.072  1.00  0.00     0.087 H 
ATOM   2364  CE2 TYR A 326     -59.310  40.665   5.868  1.00 39.50    -0.051 A 
ATOM   2365  HE2 TYR A 326     -58.396  41.252   5.676  1.00  0.00     0.087 H 
ATOM   2366  CZ  TYR A 326     -60.544  41.279   5.853  1.00 39.26     0.065 A 
ATOM   2367  OH  TYR A 326     -60.621  42.624   5.600  1.00 39.53    -0.361 OA
ATOM   2368  HH  TYR A 326     -59.830  43.125   5.438  1.00  0.00     0.217 HD
ATOM   2369  N   TYR A 327     -58.151  36.174   4.449  1.00 43.69    -0.346 N 
ATOM   2370  HN  TYR A 327     -57.941  35.497   5.182  1.00  0.00     0.163 HD
ATOM   2371  CA  TYR A 327     -57.094  36.596   3.539  1.00 44.70     0.093 C 
ATOM   2372  HA  TYR A 327     -56.938  37.692   3.672  1.00  0.00     0.088 H 
ATOM   2373  C   TYR A 327     -57.490  36.346   2.097  1.00 45.58     0.241 C 
ATOM   2374  O   TYR A 327     -57.511  37.268   1.280  1.00 46.54    -0.271 OA
ATOM   2375  CB  TYR A 327     -55.770  35.887   3.831  1.00 45.13    -0.014 C 
ATOM   2376  HB1 TYR A 327     -55.340  36.224   4.803  1.00  0.00     0.043 H 
ATOM   2377  HB2 TYR A 327     -55.935  34.811   4.072  1.00  0.00     0.043 H 
ATOM   2378  CG  TYR A 327     -54.767  36.047   2.706  1.00 45.50    -0.056 A 
ATOM   2379  CD1 TYR A 327     -54.138  37.271   2.478  1.00 45.56    -0.074 A 
ATOM   2380  HD1 TYR A 327     -54.366  38.127   3.135  1.00  0.00     0.084 H 
ATOM   2381  CD2 TYR A 327     -54.464  34.984   1.856  1.00 45.52    -0.074 A 
ATOM   2382  HD2 TYR A 327     -54.952  34.007   2.012  1.00  0.00     0.084 H 
ATOM   2383  CE1 TYR A 327     -53.234  37.431   1.445  1.00 45.68    -0.051 A 
ATOM   2384  HE1 TYR A 327     -52.745  38.406   1.281  1.00  0.00     0.087 H 
ATOM   2385  CE2 TYR A 327     -53.560  35.137   0.819  1.00 46.14    -0.051 A 
ATOM   2386  HE2 TYR A 327     -53.329  34.288   0.154  1.00  0.00     0.087 H 
ATOM   2387  CZ  TYR A 327     -52.947  36.363   0.621  1.00 46.18     0.065 A 
ATOM   2388  OH  TYR A 327     -52.045  36.532  -0.402  1.00 47.21    -0.361 OA
ATOM   2389  HH  TYR A 327     -51.625  37.373  -0.538  1.00  0.00     0.217 HD
ATOM   2390  N   TYR A 328     -57.801  35.086   1.803  1.00 45.59    -0.346 N 
ATOM   2391  HN  TYR A 328     -57.817  34.397   2.555  1.00  0.00     0.163 HD
ATOM   2392  CA  TYR A 328     -58.119  34.654   0.451  1.00 45.04     0.093 C 
ATOM   2393  HA  TYR A 328     -57.233  34.883  -0.186  1.00  0.00     0.088 H 
ATOM   2394  C   TYR A 328     -59.309  35.402  -0.144  1.00 45.67     0.241 C 
ATOM   2395  O   TYR A 328     -59.327  35.689  -1.338  1.00 45.85    -0.271 OA
ATOM   2396  CB  TYR A 328     -58.329  33.137   0.408  1.00 43.92    -0.014 C 
ATOM   2397  HB1 TYR A 328     -58.942  32.847  -0.477  1.00  0.00     0.043 H 
ATOM   2398  HB2 TYR A 328     -59.015  32.809   1.223  1.00  0.00     0.043 H 
ATOM   2399  CG  TYR A 328     -57.033  32.350   0.446  1.00 42.54    -0.056 A 
ATOM   2400  CD1 TYR A 328     -56.119  32.426  -0.606  1.00 41.88    -0.074 A 
ATOM   2401  HD1 TYR A 328     -56.344  33.069  -1.473  1.00  0.00     0.084 H 
ATOM   2402  CD2 TYR A 328     -56.724  31.528   1.527  1.00 41.81    -0.074 A 
ATOM   2403  HD2 TYR A 328     -57.432  31.450   2.369  1.00  0.00     0.084 H 
ATOM   2404  CE1 TYR A 328     -54.936  31.710  -0.581  1.00 41.58    -0.051 A 
ATOM   2405  HE1 TYR A 328     -54.224  31.784  -1.420  1.00  0.00     0.087 H 
ATOM   2406  CE2 TYR A 328     -55.542  30.807   1.562  1.00 41.71    -0.051 A 
ATOM   2407  HE2 TYR A 328     -55.311  30.162   2.426  1.00  0.00     0.087 H 
ATOM   2408  CZ  TYR A 328     -54.652  30.901   0.504  1.00 41.92     0.065 A 
ATOM   2409  OH  TYR A 328     -53.473  30.188   0.528  1.00 41.99    -0.361 OA
ATOM   2410  HH  TYR A 328     -53.278  29.632   1.273  1.00  0.00     0.217 HD
ATOM   2411  N   MET A 329     -60.288  35.727   0.693  1.00 46.81    -0.346 N 
ATOM   2412  HN  MET A 329     -60.236  35.422   1.665  1.00  0.00     0.163 HD
ATOM   2413  CA  MET A 329     -61.435  36.510   0.251  1.00 49.10     0.090 C 
ATOM   2414  HA  MET A 329     -61.816  36.057  -0.694  1.00  0.00     0.087 H 
ATOM   2415  C   MET A 329     -61.042  37.956  -0.045  1.00 50.84     0.241 C 
ATOM   2416  O   MET A 329     -61.565  38.568  -0.979  1.00 52.08    -0.271 OA
ATOM   2417  CB  MET A 329     -62.558  36.452   1.287  1.00 49.43    -0.030 C 
ATOM   2418  HB1 MET A 329     -62.186  36.766   2.290  1.00  0.00     0.037 H 
ATOM   2419  HB2 MET A 329     -63.304  37.260   1.105  1.00  0.00     0.037 H 
ATOM   2420  CG  MET A 329     -63.241  35.098   1.367  1.00 49.93    -0.021 C 
ATOM   2421  HG1 MET A 329     -63.754  34.852   0.408  1.00  0.00     0.049 H 
ATOM   2422  HG2 MET A 329     -62.491  34.273   1.388  1.00  0.00     0.049 H 
ATOM   2423  SD  MET A 329     -64.378  34.970   2.756  1.00 50.43    -0.173 SA
ATOM   2424  CE  MET A 329     -64.948  33.283   2.554  1.00 50.77    -0.035 C 
ATOM   2425  HE1 MET A 329     -65.652  33.204   3.415  1.00  0.00     0.041 H 
ATOM   2426  HE2 MET A 329     -64.150  32.505   2.509  1.00  0.00     0.041 H 
ATOM   2427  HE3 MET A 329     -65.376  33.034   1.555  1.00  0.00     0.041 H 
ATOM   2428  N   TRP A 330     -60.112  38.486   0.748  1.00 51.84    -0.346 N 
ATOM   2429  HN  TRP A 330     -59.727  37.912   1.498  1.00  0.00     0.163 HD
ATOM   2430  CA  TRP A 330     -59.618  39.856   0.592  1.00 53.32     0.093 C 
ATOM   2431  HA  TRP A 330     -60.499  40.531   0.487  1.00  0.00     0.088 H 
ATOM   2432  C   TRP A 330     -58.749  40.012  -0.658  1.00 54.87     0.241 C 
ATOM   2433  O   TRP A 330     -58.633  41.111  -1.204  1.00 56.37    -0.271 OA
ATOM   2434  CB  TRP A 330     -58.843  40.276   1.848  1.00 53.13    -0.012 C 
ATOM   2435  HB1 TRP A 330     -58.194  39.439   2.197  1.00  0.00     0.044 H 
ATOM   2436  HB2 TRP A 330     -59.536  40.361   2.717  1.00  0.00     0.044 H 
ATOM   2437  CG  TRP A 330     -58.032  41.539   1.704  1.00 52.20    -0.028 A 
ATOM   2438  CD1 TRP A 330     -58.440  42.811   1.985  1.00 52.05    -0.016 A 
ATOM   2439  HD1 TRP A 330     -59.441  43.085   2.357  1.00  0.00     0.112 H 
ATOM   2440  CD2 TRP A 330     -56.674  41.643   1.253  1.00 51.87    -0.002 A 
ATOM   2441  CE2 TRP A 330     -56.327  43.013   1.285  1.00 52.13     0.042 A 
ATOM   2442  CE3 TRP A 330     -55.716  40.712   0.821  1.00 51.66    -0.070 A 
ATOM   2443  HE3 TRP A 330     -55.954  39.636   0.785  1.00  0.00     0.084 H 
ATOM   2444  NE1 TRP A 330     -57.423  43.701   1.737  1.00 52.13    -0.365 N 
ATOM   2445  HE1 TRP A 330     -57.475  44.711   1.868  1.00  0.00     0.165 HD
ATOM   2446  CZ2 TRP A 330     -55.061  43.478   0.901  1.00 52.14    -0.056 A 
ATOM   2447  HZ2 TRP A 330     -54.812  44.552   0.934  1.00  0.00     0.086 H 
ATOM   2448  CZ3 TRP A 330     -54.456  41.175   0.438  1.00 51.43    -0.082 A 
ATOM   2449  HZ3 TRP A 330     -53.694  40.455   0.095  1.00  0.00     0.083 H 
ATOM   2450  CH2 TRP A 330     -54.142  42.547   0.482  1.00 51.62    -0.081 A 
ATOM   2451  HH2 TRP A 330     -53.137  42.881   0.174  1.00  0.00     0.083 H 
ATOM   2452  N   LYS A 331     -58.149  38.906  -1.097  1.00 56.39    -0.346 N 
ATOM   2453  HN  LYS A 331     -58.308  38.038  -0.586  1.00  0.00     0.163 HD
ATOM   2454  CA  LYS A 331     -57.273  38.864  -2.272  1.00 58.32     0.089 C 
ATOM   2455  HA  LYS A 331     -56.430  39.575  -2.109  1.00  0.00     0.087 H 
ATOM   2456  C   LYS A 331     -58.005  39.265  -3.560  1.00 61.06     0.241 C 
ATOM   2457  O   LYS A 331     -57.372  39.606  -4.559  1.00 61.58    -0.271 OA
ATOM   2458  CB  LYS A 331     -56.697  37.454  -2.416  1.00 58.30    -0.038 C 
ATOM   2459  HB1 LYS A 331     -57.400  36.818  -3.004  1.00  0.00     0.036 H 
ATOM   2460  HB2 LYS A 331     -56.728  36.932  -1.431  1.00  0.00     0.036 H 
ATOM   2461  CG  LYS A 331     -55.299  37.355  -3.006  1.00 57.65    -0.061 C 
ATOM   2462  HG1 LYS A 331     -55.261  37.711  -4.062  1.00  0.00     0.033 H 
ATOM   2463  HG2 LYS A 331     -54.600  38.101  -2.561  1.00  0.00     0.033 H 
ATOM   2464  CD  LYS A 331     -54.786  35.926  -2.861  1.00 58.08    -0.043 C 
ATOM   2465  HD1 LYS A 331     -55.498  35.199  -3.317  1.00  0.00     0.035 H 
ATOM   2466  HD2 LYS A 331     -54.838  35.590  -1.799  1.00  0.00     0.035 H 
ATOM   2467  CE  LYS A 331     -53.383  35.739  -3.423  1.00 58.24     0.080 C 
ATOM   2468  HE1 LYS A 331     -52.695  36.536  -3.055  1.00  0.00     0.075 H 
ATOM   2469  HE2 LYS A 331     -52.886  34.849  -2.971  1.00  0.00     0.075 H 
ATOM   2470  NZ  LYS A 331     -53.366  35.663  -4.910  1.00 58.40    -0.079 N 
ATOM   2471  HZ1 LYS A 331     -52.426  35.538  -5.286  1.00  0.00     0.274 HD
ATOM   2472  HZ2 LYS A 331     -53.821  36.477  -5.323  1.00  0.00     0.274 HD
ATOM   2473  HZ3 LYS A 331     -53.995  34.934  -5.247  1.00  0.00     0.274 HD
ATOM   2474  N   THR A 332     -59.336  39.227  -3.521  1.00 65.09    -0.344 N 
ATOM   2475  HN  THR A 332     -59.789  38.915  -2.662  1.00  0.00     0.163 HD
ATOM   2476  CA  THR A 332     -60.179  39.614  -4.658  1.00 68.54     0.113 C 
ATOM   2477  HA  THR A 332     -59.747  39.147  -5.574  1.00  0.00     0.091 H 
ATOM   2478  C   THR A 332     -60.219  41.133  -4.883  1.00 71.80     0.243 C 
ATOM   2479  O   THR A 332     -59.883  41.612  -5.969  1.00 74.28    -0.271 OA
ATOM   2480  CB  THR A 332     -61.631  39.098  -4.507  1.00 66.38     0.060 C 
ATOM   2481  HB  THR A 332     -62.198  39.348  -5.434  1.00  0.00     0.086 H 
ATOM   2482  CG2 THR A 332     -61.661  37.588  -4.307  1.00 64.41    -0.050 C 
ATOM   2483 1HG2 THR A 332     -61.171  37.086  -5.173  1.00  0.00     0.031 H 
ATOM   2484 2HG2 THR A 332     -62.694  37.208  -4.130  1.00  0.00     0.031 H 
ATOM   2485 3HG2 THR A 332     -61.209  37.284  -3.334  1.00  0.00     0.031 H 
ATOM   2486  OG1 THR A 332     -62.261  39.744  -3.393  1.00 65.84    -0.393 OA
ATOM   2487  HG1 THR A 332     -62.242  40.686  -3.518  1.00  0.00     0.210 HD
ATOM   2488  N   THR A 333     -60.629  41.874  -3.851  1.00 73.98    -0.346 N 
ATOM   2489  HN  THR A 333     -60.796  41.412  -2.957  1.00  0.00     0.163 HD
ATOM   2490  CA  THR A 333     -60.851  43.323  -3.942  1.00 75.55     0.087 C 
ATOM   2491  HA  THR A 333     -61.513  43.505  -4.820  1.00  0.00     0.087 H 
ATOM   2492  C   THR A 333     -59.566  44.117  -4.165  1.00 75.87     0.112 C 
ATOM   2493  HC  THR A 333     -58.612  43.739  -3.760  1.00  0.00     0.146 H 
ATOM   2494  O   THR A 333     -59.585  45.178  -4.794  1.00 75.24    -0.305 OA
ATOM   2495  CB  THR A 333     -61.576  43.873  -2.692  1.00 76.41     0.058 C 
ATOM   2496  HB  THR A 333     -61.481  44.984  -2.677  1.00  0.00     0.086 H 
ATOM   2497  CG2 THR A 333     -63.057  43.502  -2.720  1.00 76.85    -0.050 C 
ATOM   2498 1HG2 THR A 333     -63.525  43.918  -3.642  1.00  0.00     0.031 H 
ATOM   2499 2HG2 THR A 333     -63.590  43.822  -1.794  1.00  0.00     0.031 H 
ATOM   2500 3HG2 THR A 333     -63.219  42.403  -2.624  1.00  0.00     0.031 H 
ATOM   2501  OG1 THR A 333     -60.973  43.337  -1.505  1.00 75.57    -0.393 OA
ATOM   2502  HG1 THR A 333     -60.052  43.568  -1.488  1.00  0.00     0.210 HD
TER    2503      THR A 333 
ATOM   2503  N   ARG B   8     -76.503   6.538 -16.507  1.00 67.28    -0.067 N 
ATOM   2504  HN1 ARG B   8     -76.863   6.714 -17.445  1.00  0.00     0.275 HD
ATOM   2505  HN2 ARG B   8     -77.215   6.729 -15.802  1.00  0.00     0.275 HD
ATOM   2506  HN3 ARG B   8     -76.375   5.539 -16.348  1.00  0.00     0.275 HD
ATOM   2507  CA  ARG B   8     -75.245   7.290 -16.211  1.00 68.29     0.176 C 
ATOM   2508  HA  ARG B   8     -74.472   6.937 -16.933  1.00  0.00     0.099 H 
ATOM   2509  C   ARG B   8     -74.704   7.026 -14.802  1.00 66.39     0.249 C 
ATOM   2510  O   ARG B   8     -75.471   6.856 -13.851  1.00 65.93    -0.271 OA
ATOM   2511  CB  ARG B   8     -75.437   8.794 -16.451  1.00 70.94    -0.029 C 
ATOM   2512  HB1 ARG B   8     -75.535   8.997 -17.543  1.00  0.00     0.036 H 
ATOM   2513  HB2 ARG B   8     -74.489   9.339 -16.233  1.00  0.00     0.036 H 
ATOM   2514  CG  ARG B   8     -76.595   9.438 -15.695  1.00 73.46    -0.047 C 
ATOM   2515  HG1 ARG B   8     -76.316   9.680 -14.643  1.00  0.00     0.035 H 
ATOM   2516  HG2 ARG B   8     -77.411   8.706 -15.490  1.00  0.00     0.035 H 
ATOM   2517  CD  ARG B   8     -77.112  10.664 -16.436  1.00 76.42     0.009 C 
ATOM   2518  HD1 ARG B   8     -78.005  11.095 -15.926  1.00  0.00     0.064 H 
ATOM   2519  HD2 ARG B   8     -77.581  10.379 -17.407  1.00  0.00     0.064 H 
ATOM   2520  NE  ARG B   8     -76.072  11.678 -16.629  1.00 78.55    -0.227 N 
ATOM   2521  HE  ARG B   8     -75.354  11.762 -15.910  1.00  0.00     0.177 HD
ATOM   2522  CZ  ARG B   8     -75.997  12.498 -17.676  1.00 79.21     0.665 C 
ATOM   2523  NH1 ARG B   8     -76.895  12.431 -18.653  1.00 79.27    -0.235 N 
ATOM   2524 1HH1 ARG B   8     -76.838  13.059 -19.455  1.00  0.00     0.174 HD
ATOM   2525 2HH1 ARG B   8     -77.652  11.750 -18.594  1.00  0.00     0.174 HD
ATOM   2526  NH2 ARG B   8     -75.012  13.384 -17.753  1.00 78.92    -0.235 N 
ATOM   2527 1HH2 ARG B   8     -74.955  14.012 -18.555  1.00  0.00     0.174 HD
ATOM   2528 2HH2 ARG B   8     -74.323  13.435 -17.003  1.00  0.00     0.174 HD
ATOM   2529  N   ARG B   9     -73.376   6.996 -14.688  1.00 64.21    -0.346 N 
ATOM   2530  HN  ARG B   9     -72.812   7.200 -15.513  1.00  0.00     0.163 HD
ATOM   2531  CA  ARG B   9     -72.690   6.684 -13.434  1.00 60.93     0.089 C 
ATOM   2532  HA  ARG B   9     -73.018   5.669 -13.109  1.00  0.00     0.087 H 
ATOM   2533  C   ARG B   9     -73.043   7.667 -12.324  1.00 57.70     0.241 C 
ATOM   2534  O   ARG B   9     -73.147   8.865 -12.564  1.00 57.46    -0.271 OA
ATOM   2535  CB  ARG B   9     -71.167   6.645 -13.636  1.00 62.13    -0.036 C 
ATOM   2536  HB1 ARG B   9     -70.840   7.505 -14.265  1.00  0.00     0.036 H 
ATOM   2537  HB2 ARG B   9     -70.646   6.892 -12.682  1.00  0.00     0.036 H 
ATOM   2538  CG  ARG B   9     -70.626   5.337 -14.209  1.00 64.03    -0.048 C 
ATOM   2539  HG1 ARG B   9     -71.357   4.507 -14.066  1.00  0.00     0.035 H 
ATOM   2540  HG2 ARG B   9     -69.785   4.947 -13.589  1.00  0.00     0.035 H 
ATOM   2541  CD  ARG B   9     -70.215   5.456 -15.671  1.00 66.54     0.009 C 
ATOM   2542  HD1 ARG B   9     -69.658   4.550 -16.006  1.00  0.00     0.064 H 
ATOM   2543  HD2 ARG B   9     -69.412   6.218 -15.801  1.00  0.00     0.064 H 
ATOM   2544  NE  ARG B   9     -71.350   5.732 -16.552  1.00 69.38    -0.227 N 
ATOM   2545  HE  ARG B   9     -72.273   5.806 -16.124  1.00  0.00     0.177 HD
ATOM   2546  CZ  ARG B   9     -71.268   5.894 -17.871  1.00 70.50     0.665 C 
ATOM   2547  NH1 ARG B   9     -70.098   5.806 -18.493  1.00 70.48    -0.235 N 
ATOM   2548 1HH1 ARG B   9     -69.254   5.613 -17.954  1.00  0.00     0.174 HD
ATOM   2549 2HH1 ARG B   9     -70.035   5.930 -19.503  1.00  0.00     0.174 HD
ATOM   2550  NH2 ARG B   9     -72.366   6.145 -18.572  1.00 71.13    -0.235 N 
ATOM   2551 1HH2 ARG B   9     -73.265   6.213 -18.094  1.00  0.00     0.174 HD
ATOM   2552 2HH2 ARG B   9     -72.303   6.269 -19.582  1.00  0.00     0.174 HD
ATOM   2553  N   LYS B  10     -73.233   7.139 -11.117  1.00 55.78    -0.346 N 
ATOM   2554  HN  LYS B  10     -73.177   6.125 -11.018  1.00  0.00     0.163 HD
ATOM   2555  CA  LYS B  10     -73.518   7.939  -9.925  1.00 53.79     0.089 C 
ATOM   2556  HA  LYS B  10     -74.071   8.853 -10.244  1.00  0.00     0.087 H 
ATOM   2557  C   LYS B  10     -72.221   8.381  -9.242  1.00 51.39     0.241 C 
ATOM   2558  O   LYS B  10     -71.306   7.577  -9.055  1.00 51.18    -0.271 OA
ATOM   2559  CB  LYS B  10     -74.419   7.144  -8.969  1.00 56.04    -0.038 C 
ATOM   2560  HB1 LYS B  10     -74.228   6.052  -9.089  1.00  0.00     0.036 H 
ATOM   2561  HB2 LYS B  10     -75.478   7.201  -9.312  1.00  0.00     0.036 H 
ATOM   2562  CG  LYS B  10     -74.332   7.525  -7.496  1.00 58.60    -0.061 C 
ATOM   2563  HG1 LYS B  10     -74.055   8.598  -7.372  1.00  0.00     0.033 H 
ATOM   2564  HG2 LYS B  10     -73.445   7.057  -7.009  1.00  0.00     0.033 H 
ATOM   2565  CD  LYS B  10     -75.615   7.194  -6.743  1.00 61.70    -0.043 C 
ATOM   2566  HD1 LYS B  10     -75.638   7.702  -5.751  1.00  0.00     0.035 H 
ATOM   2567  HD2 LYS B  10     -76.496   7.686  -7.219  1.00  0.00     0.035 H 
ATOM   2568  CE  LYS B  10     -75.841   5.696  -6.594  1.00 63.37     0.080 C 
ATOM   2569  HE1 LYS B  10     -75.624   5.151  -7.542  1.00  0.00     0.075 H 
ATOM   2570  HE2 LYS B  10     -75.065   5.225  -5.946  1.00  0.00     0.075 H 
ATOM   2571  NZ  LYS B  10     -77.217   5.411  -6.099  1.00 65.87    -0.079 N 
ATOM   2572  HZ1 LYS B  10     -77.368   4.407  -5.999  1.00  0.00     0.274 HD
ATOM   2573  HZ2 LYS B  10     -77.927   5.842  -6.691  1.00  0.00     0.274 HD
ATOM   2574  HZ3 LYS B  10     -77.416   5.910  -5.232  1.00  0.00     0.274 HD
ATOM   2575  N   VAL B  11     -72.154   9.661  -8.875  1.00 48.48    -0.346 N 
ATOM   2576  HN  VAL B  11     -72.979  10.249  -8.994  1.00  0.00     0.163 HD
ATOM   2577  CA  VAL B  11     -70.939  10.256  -8.306  1.00 46.09     0.092 C 
ATOM   2578  HA  VAL B  11     -70.148   9.470  -8.299  1.00  0.00     0.088 H 
ATOM   2579  C   VAL B  11     -71.140  10.727  -6.858  1.00 45.27     0.241 C 
ATOM   2580  O   VAL B  11     -72.140  11.374  -6.546  1.00 45.14    -0.271 OA
ATOM   2581  CB  VAL B  11     -70.431  11.426  -9.183  1.00 45.26    -0.033 C 
ATOM   2582  HB  VAL B  11     -71.209  12.224  -9.187  1.00  0.00     0.042 H 
ATOM   2583  CG1 VAL B  11     -69.144  12.016  -8.623  1.00 45.04    -0.071 C 
ATOM   2584 1HG1 VAL B  11     -69.304  12.353  -7.572  1.00  0.00     0.028 H 
ATOM   2585 2HG1 VAL B  11     -68.744  12.833  -9.267  1.00  0.00     0.028 H 
ATOM   2586 3HG1 VAL B  11     -68.288  11.307  -8.708  1.00  0.00     0.028 H 
ATOM   2587  CG2 VAL B  11     -70.212  10.966 -10.617  1.00 45.07    -0.071 C 
ATOM   2588 1HG2 VAL B  11     -71.155  10.534 -11.027  1.00  0.00     0.028 H 
ATOM   2589 2HG2 VAL B  11     -69.356  10.257 -10.702  1.00  0.00     0.028 H 
ATOM   2590 3HG2 VAL B  11     -69.812  11.783 -11.261  1.00  0.00     0.028 H 
ATOM   2591  N   CYS B  12     -70.189  10.392  -5.986  1.00 44.61    -0.345 N 
ATOM   2592  HN  CYS B  12     -69.432   9.783  -6.295  1.00  0.00     0.163 HD
ATOM   2593  CA  CYS B  12     -70.191  10.866  -4.600  1.00 45.06     0.098 C 
ATOM   2594  HA  CYS B  12     -71.122  11.458  -4.438  1.00  0.00     0.088 H 
ATOM   2595  C   CYS B  12     -69.005  11.763  -4.295  1.00 44.49     0.242 C 
ATOM   2596  O   CYS B  12     -67.854  11.369  -4.470  1.00 45.81    -0.271 OA
ATOM   2597  CB  CYS B  12     -70.201   9.698  -3.629  1.00 46.82     0.014 C 
ATOM   2598  HB1 CYS B  12     -69.889  10.020  -2.608  1.00  0.00     0.053 H 
ATOM   2599  HB2 CYS B  12     -69.374   8.983  -3.850  1.00  0.00     0.053 H 
ATOM   2600  SG  CYS B  12     -71.791   8.860  -3.588  1.00 52.55    -0.095 SA
ATOM   2601  N   TYR B  13     -69.302  12.967  -3.821  1.00 42.94    -0.346 N 
ATOM   2602  HN  TYR B  13     -70.276  13.180  -3.605  1.00  0.00     0.163 HD
ATOM   2603  CA  TYR B  13     -68.296  13.996  -3.597  1.00 40.73     0.093 C 
ATOM   2604  HA  TYR B  13     -67.347  13.686  -4.094  1.00  0.00     0.088 H 
ATOM   2605  C   TYR B  13     -68.036  14.170  -2.104  1.00 40.14     0.241 C 
ATOM   2606  O   TYR B  13     -68.973  14.218  -1.305  1.00 40.30    -0.271 OA
ATOM   2607  CB  TYR B  13     -68.782  15.296  -4.231  1.00 39.94    -0.014 C 
ATOM   2608  HB1 TYR B  13     -69.806  15.535  -3.861  1.00  0.00     0.043 H 
ATOM   2609  HB2 TYR B  13     -68.992  15.131  -5.314  1.00  0.00     0.043 H 
ATOM   2610  CG  TYR B  13     -67.886  16.498  -4.063  1.00 40.24    -0.056 A 
ATOM   2611  CD1 TYR B  13     -66.682  16.605  -4.760  1.00 40.11    -0.074 A 
ATOM   2612  HD1 TYR B  13     -66.373  15.793  -5.439  1.00  0.00     0.084 H 
ATOM   2613  CD2 TYR B  13     -68.259  17.551  -3.228  1.00 40.08    -0.074 A 
ATOM   2614  HD2 TYR B  13     -69.212  17.493  -2.676  1.00  0.00     0.084 H 
ATOM   2615  CE1 TYR B  13     -65.868  17.718  -4.611  1.00 39.78    -0.051 A 
ATOM   2616  HE1 TYR B  13     -64.912  17.784  -5.158  1.00  0.00     0.087 H 
ATOM   2617  CE2 TYR B  13     -67.455  18.668  -3.080  1.00 39.53    -0.051 A 
ATOM   2618  HE2 TYR B  13     -67.765  19.491  -2.414  1.00  0.00     0.087 H 
ATOM   2619  CZ  TYR B  13     -66.262  18.746  -3.772  1.00 39.68     0.065 A 
ATOM   2620  OH  TYR B  13     -65.465  19.857  -3.621  1.00 40.29    -0.361 OA
ATOM   2621  HH  TYR B  13     -64.645  19.911  -4.097  1.00  0.00     0.217 HD
ATOM   2622  N   TYR B  14     -66.761  14.248  -1.734  1.00 39.40    -0.346 N 
ATOM   2623  HN  TYR B  14     -66.035  14.211  -2.450  1.00  0.00     0.163 HD
ATOM   2624  CA  TYR B  14     -66.368  14.385  -0.333  1.00 39.50     0.093 C 
ATOM   2625  HA  TYR B  14     -67.297  14.394   0.283  1.00  0.00     0.088 H 
ATOM   2626  C   TYR B  14     -65.622  15.682  -0.070  1.00 40.25     0.241 C 
ATOM   2627  O   TYR B  14     -64.612  15.975  -0.712  1.00 40.94    -0.271 OA
ATOM   2628  CB  TYR B  14     -65.525  13.190   0.108  1.00 39.33    -0.014 C 
ATOM   2629  HB1 TYR B  14     -64.968  13.419   1.047  1.00  0.00     0.043 H 
ATOM   2630  HB2 TYR B  14     -64.662  13.035  -0.581  1.00  0.00     0.043 H 
ATOM   2631  CG  TYR B  14     -66.331  11.927   0.255  1.00 39.38    -0.056 A 
ATOM   2632  CD1 TYR B  14     -66.562  11.097  -0.836  1.00 39.66    -0.074 A 
ATOM   2633  HD1 TYR B  14     -66.141  11.365  -1.820  1.00  0.00     0.084 H 
ATOM   2634  CD2 TYR B  14     -66.871  11.564   1.485  1.00 39.37    -0.074 A 
ATOM   2635  HD2 TYR B  14     -66.702  12.210   2.363  1.00  0.00     0.084 H 
ATOM   2636  CE1 TYR B  14     -67.310   9.942  -0.708  1.00 40.39    -0.051 A 
ATOM   2637  HE1 TYR B  14     -67.489   9.296  -1.584  1.00  0.00     0.087 H 
ATOM   2638  CE2 TYR B  14     -67.616  10.408   1.625  1.00 40.02    -0.051 A 
ATOM   2639  HE2 TYR B  14     -68.034  10.132   2.608  1.00  0.00     0.087 H 
ATOM   2640  CZ  TYR B  14     -67.833   9.601   0.526  1.00 40.57     0.065 A 
ATOM   2641  OH  TYR B  14     -68.579   8.452   0.655  1.00 41.97    -0.361 OA
ATOM   2642  HH  TYR B  14     -68.938   8.218   1.503  1.00  0.00     0.217 HD
ATOM   2643  N   TYR B  15     -66.134  16.454   0.882  1.00 40.80    -0.346 N 
ATOM   2644  HN  TYR B  15     -66.944  16.119   1.404  1.00  0.00     0.163 HD
ATOM   2645  CA  TYR B  15     -65.582  17.760   1.207  1.00 41.62     0.093 C 
ATOM   2646  HA  TYR B  15     -64.477  17.728   1.060  1.00  0.00     0.088 H 
ATOM   2647  C   TYR B  15     -65.872  18.112   2.660  1.00 42.67     0.241 C 
ATOM   2648  O   TYR B  15     -66.960  17.832   3.168  1.00 43.93    -0.271 OA
ATOM   2649  CB  TYR B  15     -66.175  18.827   0.269  1.00 41.95    -0.014 C 
ATOM   2650  HB1 TYR B  15     -67.289  18.790   0.300  1.00  0.00     0.043 H 
ATOM   2651  HB2 TYR B  15     -66.000  18.544  -0.795  1.00  0.00     0.043 H 
ATOM   2652  CG  TYR B  15     -65.691  20.244   0.520  1.00 42.47    -0.056 A 
ATOM   2653  CD1 TYR B  15     -64.436  20.662   0.076  1.00 42.39    -0.074 A 
ATOM   2654  HD1 TYR B  15     -63.790  19.953  -0.469  1.00  0.00     0.084 H 
ATOM   2655  CD2 TYR B  15     -66.489  21.164   1.204  1.00 42.63    -0.074 A 
ATOM   2656  HD2 TYR B  15     -67.486  20.856   1.562  1.00  0.00     0.084 H 
ATOM   2657  CE1 TYR B  15     -63.987  21.953   0.308  1.00 43.10    -0.051 A 
ATOM   2658  HE1 TYR B  15     -62.991  22.266  -0.047  1.00  0.00     0.087 H 
ATOM   2659  CE2 TYR B  15     -66.049  22.457   1.441  1.00 43.18    -0.051 A 
ATOM   2660  HE2 TYR B  15     -66.690  23.171   1.986  1.00  0.00     0.087 H 
ATOM   2661  CZ  TYR B  15     -64.797  22.847   0.988  1.00 44.13     0.065 A 
ATOM   2662  OH  TYR B  15     -64.353  24.131   1.218  1.00 46.02    -0.361 OA
ATOM   2663  HH  TYR B  15     -63.496  24.398   0.908  1.00  0.00     0.217 HD
ATOM   2664  N   ASP B  16     -64.890  18.714   3.325  1.00 43.43    -0.346 N 
ATOM   2665  HN  ASP B  16     -63.958  18.742   2.912  1.00  0.00     0.163 HD
ATOM   2666  CA  ASP B  16     -65.107  19.336   4.628  1.00 44.48     0.098 C 
ATOM   2667  HA  ASP B  16     -66.198  19.309   4.855  1.00  0.00     0.088 H 
ATOM   2668  C   ASP B  16     -64.660  20.790   4.579  1.00 44.85     0.241 C 
ATOM   2669  O   ASP B  16     -63.526  21.083   4.197  1.00 44.37    -0.271 OA
ATOM   2670  CB  ASP B  16     -64.365  18.583   5.730  1.00 45.22     0.043 C 
ATOM   2671  HB1 ASP B  16     -64.557  17.487   5.664  1.00  0.00     0.052 H 
ATOM   2672  HB2 ASP B  16     -63.265  18.585   5.546  1.00  0.00     0.052 H 
ATOM   2673  CG  ASP B  16     -64.686  19.110   7.118  1.00 45.66     0.175 C 
ATOM   2674  OD1 ASP B  16     -64.185  20.197   7.482  1.00 45.10    -0.648 OA
ATOM   2675  OD2 ASP B  16     -65.445  18.433   7.845  1.00 46.50    -0.648 OA
ATOM   2676  N   GLY B  17     -65.559  21.686   4.987  1.00 45.71    -0.351 N 
ATOM   2677  HN  GLY B  17     -66.441  21.345   5.368  1.00  0.00     0.163 HD
ATOM   2678  CA  GLY B  17     -65.348  23.135   4.917  1.00 47.19     0.069 C 
ATOM   2679  HA1 GLY B  17     -66.210  23.659   5.391  1.00  0.00     0.078 H 
ATOM   2680  HA2 GLY B  17     -65.455  23.475   3.861  1.00  0.00     0.078 H 
ATOM   2681  C   GLY B  17     -64.050  23.674   5.493  1.00 48.84     0.236 C 
ATOM   2682  O   GLY B  17     -63.574  24.734   5.072  1.00 49.31    -0.272 OA
ATOM   2683  N   ASP B  18     -63.475  22.943   6.447  1.00 50.30    -0.346 N 
ATOM   2684  HN  ASP B  18     -63.909  22.061   6.717  1.00  0.00     0.163 HD
ATOM   2685  CA  ASP B  18     -62.242  23.358   7.123  1.00 51.41     0.098 C 
ATOM   2686  HA  ASP B  18     -62.367  24.421   7.437  1.00  0.00     0.088 H 
ATOM   2687  C   ASP B  18     -60.999  23.274   6.247  1.00 51.57     0.241 C 
ATOM   2688  O   ASP B  18     -60.077  24.078   6.403  1.00 51.88    -0.271 OA
ATOM   2689  CB  ASP B  18     -62.014  22.522   8.384  1.00 51.74     0.043 C 
ATOM   2690  HB1 ASP B  18     -61.957  21.436   8.139  1.00  0.00     0.052 H 
ATOM   2691  HB2 ASP B  18     -60.983  22.671   8.782  1.00  0.00     0.052 H 
ATOM   2692  CG  ASP B  18     -63.049  22.783   9.449  1.00 52.47     0.175 C 
ATOM   2693  OD1 ASP B  18     -63.314  23.968   9.747  1.00 52.63    -0.648 OA
ATOM   2694  OD2 ASP B  18     -63.600  21.798   9.984  1.00 53.12    -0.648 OA
ATOM   2695  N   VAL B  19     -60.982  22.305   5.332  1.00 51.63    -0.346 N 
ATOM   2696  HN  VAL B  19     -61.839  21.781   5.157  1.00  0.00     0.163 HD
ATOM   2697  CA  VAL B  19     -59.779  21.964   4.568  1.00 52.44     0.092 C 
ATOM   2698  HA  VAL B  19     -59.050  21.550   5.304  1.00  0.00     0.088 H 
ATOM   2699  C   VAL B  19     -59.092  23.173   3.919  1.00 52.61     0.241 C 
ATOM   2700  O   VAL B  19     -57.865  23.272   3.937  1.00 53.39    -0.271 OA
ATOM   2701  CB  VAL B  19     -60.048  20.832   3.542  1.00 53.56    -0.033 C 
ATOM   2702  HB  VAL B  19     -60.621  20.031   4.065  1.00  0.00     0.042 H 
ATOM   2703  CG1 VAL B  19     -60.896  21.319   2.373  1.00 54.69    -0.071 C 
ATOM   2704 1HG1 VAL B  19     -61.851  21.767   2.734  1.00  0.00     0.028 H 
ATOM   2705 2HG1 VAL B  19     -61.076  20.508   1.629  1.00  0.00     0.028 H 
ATOM   2706 3HG1 VAL B  19     -60.331  22.024   1.720  1.00  0.00     0.028 H 
ATOM   2707  CG2 VAL B  19     -58.743  20.220   3.049  1.00 54.30    -0.071 C 
ATOM   2708 1HG2 VAL B  19     -58.123  19.864   3.904  1.00  0.00     0.028 H 
ATOM   2709 2HG2 VAL B  19     -58.178  20.925   2.396  1.00  0.00     0.028 H 
ATOM   2710 3HG2 VAL B  19     -58.923  19.409   2.305  1.00  0.00     0.028 H 
ATOM   2711  N   GLY B  20     -59.884  24.097   3.381  1.00 52.65    -0.351 N 
ATOM   2712  HN  GLY B  20     -60.895  23.985   3.453  1.00  0.00     0.163 HD
ATOM   2713  CA  GLY B  20     -59.347  25.266   2.691  1.00 52.66     0.069 C 
ATOM   2714  HA1 GLY B  20     -60.137  25.746   2.067  1.00  0.00     0.078 H 
ATOM   2715  HA2 GLY B  20     -58.636  24.953   1.891  1.00  0.00     0.078 H 
ATOM   2716  C   GLY B  20     -58.699  26.290   3.603  1.00 53.15     0.236 C 
ATOM   2717  O   GLY B  20     -58.055  27.229   3.131  1.00 53.86    -0.272 OA
ATOM   2718  N   ASN B  21     -58.857  26.110   4.910  1.00 53.61    -0.346 N 
ATOM   2719  HN  ASN B  21     -59.334  25.273   5.245  1.00  0.00     0.163 HD
ATOM   2720  CA  ASN B  21     -58.361  27.087   5.876  1.00 53.97     0.097 C 
ATOM   2721  HA  ASN B  21     -58.094  28.000   5.294  1.00  0.00     0.088 H 
ATOM   2722  C   ASN B  21     -57.100  26.665   6.621  1.00 53.59     0.241 C 
ATOM   2723  O   ASN B  21     -56.557  27.435   7.417  1.00 54.07    -0.271 OA
ATOM   2724  CB  ASN B  21     -59.474  27.499   6.841  1.00 54.93     0.036 C 
ATOM   2725  HB1 ASN B  21     -59.074  28.123   7.674  1.00  0.00     0.051 H 
ATOM   2726  HB2 ASN B  21     -59.838  26.626   7.431  1.00  0.00     0.051 H 
ATOM   2727  CG  ASN B  21     -60.620  28.199   6.134  1.00 56.21     0.217 C 
ATOM   2728  ND2 ASN B  21     -61.844  27.898   6.553  1.00 57.09    -0.370 N 
ATOM   2729 1HD2 ASN B  21     -62.019  27.241   7.313  1.00  0.00     0.159 HD
ATOM   2730 2HD2 ASN B  21     -62.614  28.368   6.078  1.00  0.00     0.159 HD
ATOM   2731  OD1 ASN B  21     -60.408  28.995   5.213  1.00 55.75    -0.274 OA
ATOM   2732  N   TYR B  22     -56.637  25.446   6.353  1.00 53.16    -0.346 N 
ATOM   2733  HN  TYR B  22     -57.206  24.809   5.795  1.00  0.00     0.163 HD
ATOM   2734  CA  TYR B  22     -55.336  25.000   6.838  1.00 53.67     0.093 C 
ATOM   2735  HA  TYR B  22     -55.186  25.404   7.867  1.00  0.00     0.088 H 
ATOM   2736  C   TYR B  22     -54.249  25.568   5.935  1.00 54.40     0.241 C 
ATOM   2737  O   TYR B  22     -54.391  25.575   4.713  1.00 55.81    -0.271 OA
ATOM   2738  CB  TYR B  22     -55.267  23.473   6.903  1.00 53.24    -0.014 C 
ATOM   2739  HB1 TYR B  22     -55.360  23.027   5.885  1.00  0.00     0.043 H 
ATOM   2740  HB2 TYR B  22     -54.237  23.132   7.158  1.00  0.00     0.043 H 
ATOM   2741  CG  TYR B  22     -56.283  22.874   7.849  1.00 53.53    -0.056 A 
ATOM   2742  CD1 TYR B  22     -56.216  23.121   9.221  1.00 53.87    -0.074 A 
ATOM   2743  HD1 TYR B  22     -55.404  23.753   9.619  1.00  0.00     0.084 H 
ATOM   2744  CD2 TYR B  22     -57.325  22.078   7.373  1.00 53.93    -0.074 A 
ATOM   2745  HD2 TYR B  22     -57.404  21.878   6.291  1.00  0.00     0.084 H 
ATOM   2746  CE1 TYR B  22     -57.151  22.587  10.092  1.00 54.75    -0.051 A 
ATOM   2747  HE1 TYR B  22     -57.083  22.792  11.174  1.00  0.00     0.087 H 
ATOM   2748  CE2 TYR B  22     -58.263  21.534   8.238  1.00 54.26    -0.051 A 
ATOM   2749  HE2 TYR B  22     -59.076  20.899   7.848  1.00  0.00     0.087 H 
ATOM   2750  CZ  TYR B  22     -58.171  21.795   9.597  1.00 54.98     0.065 A 
ATOM   2751  OH  TYR B  22     -59.095  21.265  10.465  1.00 56.13    -0.361 OA
ATOM   2752  HH  TYR B  22     -59.032  21.444  11.396  1.00  0.00     0.217 HD
ATOM   2753  N   TYR B  23     -53.174  26.056   6.543  1.00 55.07    -0.346 N 
ATOM   2754  HN  TYR B  23     -53.070  25.915   7.548  1.00  0.00     0.163 HD
ATOM   2755  CA  TYR B  23     -52.139  26.785   5.826  1.00 56.66     0.093 C 
ATOM   2756  HA  TYR B  23     -52.322  26.693   4.730  1.00  0.00     0.088 H 
ATOM   2757  C   TYR B  23     -50.769  26.207   6.152  1.00 58.63     0.241 C 
ATOM   2758  O   TYR B  23     -50.408  26.088   7.322  1.00 61.60    -0.271 OA
ATOM   2759  CB  TYR B  23     -52.217  28.255   6.222  1.00 57.26    -0.014 C 
ATOM   2760  HB1 TYR B  23     -53.260  28.627   6.089  1.00  0.00     0.043 H 
ATOM   2761  HB2 TYR B  23     -52.107  28.354   7.327  1.00  0.00     0.043 H 
ATOM   2762  CG  TYR B  23     -51.250  29.185   5.527  1.00 59.81    -0.056 A 
ATOM   2763  CD1 TYR B  23     -51.450  29.576   4.199  1.00 60.59    -0.074 A 
ATOM   2764  HD1 TYR B  23     -52.319  29.185   3.643  1.00  0.00     0.084 H 
ATOM   2765  CD2 TYR B  23     -50.157  29.713   6.211  1.00 60.64    -0.074 A 
ATOM   2766  HD2 TYR B  23     -49.990  29.432   7.264  1.00  0.00     0.084 H 
ATOM   2767  CE1 TYR B  23     -50.573  30.448   3.569  1.00 61.04    -0.051 A 
ATOM   2768  HE1 TYR B  23     -50.738  30.741   2.518  1.00  0.00     0.087 H 
ATOM   2769  CE2 TYR B  23     -49.277  30.584   5.592  1.00 62.07    -0.051 A 
ATOM   2770  HE2 TYR B  23     -48.413  30.986   6.147  1.00  0.00     0.087 H 
ATOM   2771  CZ  TYR B  23     -49.487  30.948   4.273  1.00 62.52     0.065 A 
ATOM   2772  OH  TYR B  23     -48.606  31.815   3.666  1.00 64.68    -0.361 OA
ATOM   2773  HH  TYR B  23     -48.750  32.065   2.761  1.00  0.00     0.217 HD
ATOM   2774  N   TYR B  24     -50.014  25.845   5.115  1.00 58.68    -0.346 N 
ATOM   2775  HN  TYR B  24     -50.340  26.054   4.171  1.00  0.00     0.163 HD
ATOM   2776  CA  TYR B  24     -48.727  25.154   5.285  1.00 57.06     0.093 C 
ATOM   2777  HA  TYR B  24     -48.897  24.302   5.984  1.00  0.00     0.088 H 
ATOM   2778  C   TYR B  24     -47.630  26.027   5.891  1.00 57.06     0.241 C 
ATOM   2779  O   TYR B  24     -46.854  25.558   6.724  1.00 58.32    -0.271 OA
ATOM   2780  CB  TYR B  24     -48.249  24.563   3.953  1.00 54.43    -0.014 C 
ATOM   2781  HB1 TYR B  24     -48.607  25.190   3.103  1.00  0.00     0.043 H 
ATOM   2782  HB2 TYR B  24     -47.148  24.699   3.845  1.00  0.00     0.043 H 
ATOM   2783  CG  TYR B  24     -48.622  23.108   3.725  1.00 53.19    -0.056 A 
ATOM   2784  CD1 TYR B  24     -49.956  22.693   3.723  1.00 52.39    -0.074 A 
ATOM   2785  HD1 TYR B  24     -50.755  23.433   3.896  1.00  0.00     0.084 H 
ATOM   2786  CD2 TYR B  24     -47.636  22.146   3.501  1.00 52.29    -0.074 A 
ATOM   2787  HD2 TYR B  24     -46.575  22.449   3.501  1.00  0.00     0.084 H 
ATOM   2788  CE1 TYR B  24     -50.290  21.364   3.507  1.00 51.53    -0.051 A 
ATOM   2789  HE1 TYR B  24     -51.347  21.050   3.513  1.00  0.00     0.087 H 
ATOM   2790  CE2 TYR B  24     -47.963  20.817   3.279  1.00 50.70    -0.051 A 
ATOM   2791  HE2 TYR B  24     -47.170  20.072   3.100  1.00  0.00     0.087 H 
ATOM   2792  CZ  TYR B  24     -49.289  20.433   3.284  1.00 50.59     0.065 A 
ATOM   2793  OH  TYR B  24     -49.614  19.117   3.067  1.00 50.42    -0.361 OA
ATOM   2794  HH  TYR B  24     -50.527  18.853   3.070  1.00  0.00     0.217 HD
ATOM   2795  N   GLY B  25     -47.572  27.288   5.471  1.00 56.30    -0.351 N 
ATOM   2796  HN  GLY B  25     -48.282  27.625   4.821  1.00  0.00     0.163 HD
ATOM   2797  CA  GLY B  25     -46.525  28.205   5.911  1.00 56.38     0.069 C 
ATOM   2798  HA1 GLY B  25     -46.797  28.699   6.873  1.00  0.00     0.078 H 
ATOM   2799  HA2 GLY B  25     -45.618  27.652   6.248  1.00  0.00     0.078 H 
ATOM   2800  C   GLY B  25     -46.183  29.226   4.845  1.00 57.72     0.236 C 
ATOM   2801  O   GLY B  25     -46.492  29.042   3.669  1.00 59.63    -0.272 OA
ATOM   2802  N   GLN B  26     -45.542  30.310   5.263  1.00 58.67    -0.346 N 
ATOM   2803  HN  GLN B  26     -45.294  30.385   6.250  1.00  0.00     0.163 HD
ATOM   2804  CA  GLN B  26     -45.180  31.396   4.364  1.00 60.14     0.090 C 
ATOM   2805  HA  GLN B  26     -46.097  31.735   3.828  1.00  0.00     0.087 H 
ATOM   2806  C   GLN B  26     -44.158  30.929   3.333  1.00 60.32     0.240 C 
ATOM   2807  O   GLN B  26     -43.152  30.309   3.681  1.00 60.24    -0.271 OA
ATOM   2808  CB  GLN B  26     -44.625  32.570   5.173  1.00 62.19    -0.030 C 
ATOM   2809  HB1 GLN B  26     -43.731  32.245   5.755  1.00  0.00     0.037 H 
ATOM   2810  HB2 GLN B  26     -45.321  32.824   6.006  1.00  0.00     0.037 H 
ATOM   2811  CG  GLN B  26     -44.298  33.818   4.368  1.00 63.36     0.011 C 
ATOM   2812  HG1 GLN B  26     -45.206  34.214   3.857  1.00  0.00     0.047 H 
ATOM   2813  HG2 GLN B  26     -43.682  33.567   3.473  1.00  0.00     0.047 H 
ATOM   2814  CD  GLN B  26     -43.630  34.896   5.204  1.00 65.22     0.215 C 
ATOM   2815  NE2 GLN B  26     -43.122  34.519   6.378  1.00 65.17    -0.370 N 
ATOM   2816 1HE2 GLN B  26     -42.673  35.243   6.939  1.00  0.00     0.159 HD
ATOM   2817 2HE2 GLN B  26     -43.171  33.557   6.714  1.00  0.00     0.159 HD
ATOM   2818  OE1 GLN B  26     -43.571  36.057   4.798  1.00 66.17    -0.274 OA
ATOM   2819  N   GLY B  27     -44.434  31.221   2.064  1.00 60.62    -0.351 N 
ATOM   2820  HN  GLY B  27     -45.307  31.701   1.847  1.00  0.00     0.163 HD
ATOM   2821  CA  GLY B  27     -43.526  30.876   0.970  1.00 61.26     0.069 C 
ATOM   2822  HA1 GLY B  27     -43.598  31.630   0.152  1.00  0.00     0.078 H 
ATOM   2823  HA2 GLY B  27     -42.466  31.032   1.280  1.00  0.00     0.078 H 
ATOM   2824  C   GLY B  27     -43.716  29.473   0.416  1.00 61.62     0.236 C 
ATOM   2825  O   GLY B  27     -43.146  29.129  -0.625  1.00 62.45    -0.272 OA
ATOM   2826  N   HIS B  28     -44.519  28.666   1.107  1.00 59.39    -0.346 N 
ATOM   2827  HN  HIS B  28     -44.984  29.030   1.939  1.00  0.00     0.163 HD
ATOM   2828  CA  HIS B  28     -44.758  27.281   0.717  1.00 56.42     0.094 C 
ATOM   2829  HA  HIS B  28     -43.778  26.823   0.448  1.00  0.00     0.088 H 
ATOM   2830  C   HIS B  28     -45.684  27.173  -0.499  1.00 56.53     0.243 C 
ATOM   2831  O   HIS B  28     -46.669  27.908  -0.590  1.00 56.89    -0.271 OA
ATOM   2832  CB  HIS B  28     -45.340  26.499   1.887  1.00 54.79     0.002 C 
ATOM   2833  HB1 HIS B  28     -44.874  26.819   2.848  1.00  0.00     0.046 H 
ATOM   2834  HB2 HIS B  28     -46.394  26.805   2.082  1.00  0.00     0.046 H 
ATOM   2835  CG  HIS B  28     -45.241  25.021   1.718  1.00 54.90     0.028 A 
ATOM   2836  CD2 HIS B  28     -46.075  24.134   1.129  1.00 54.67    -0.000 A 
ATOM   2837  HD2 HIS B  28     -47.043  24.362   0.651  1.00  0.00     0.114 H 
ATOM   2838  ND1 HIS B  28     -44.157  24.295   2.159  1.00 55.30    -0.354 N 
ATOM   2839  HD1 HIS B  28     -43.343  24.681   2.638  1.00  0.00     0.166 HD
ATOM   2840  CE1 HIS B  28     -44.336  23.020   1.865  1.00 54.43     0.040 A 
ATOM   2841  HE1 HIS B  28     -43.639  22.199   2.103  1.00  0.00     0.140 H 
ATOM   2842  NE2 HIS B  28     -45.491  22.896   1.237  1.00 54.16    -0.360 N 
ATOM   2843  HE2 HIS B  28     -45.885  22.022   0.889  1.00  0.00     0.166 HD
ATOM   2844  N   PRO B  29     -45.366  26.257  -1.440  1.00 56.21    -0.337 N 
ATOM   2845  CA  PRO B  29     -46.184  26.100  -2.650  1.00 55.33     0.091 C 
ATOM   2846  HA  PRO B  29     -46.370  27.103  -3.101  1.00  0.00     0.087 H 
ATOM   2847  C   PRO B  29     -47.525  25.384  -2.438  1.00 54.32     0.241 C 
ATOM   2848  O   PRO B  29     -48.491  25.695  -3.139  1.00 54.39    -0.271 OA
ATOM   2849  CB  PRO B  29     -45.281  25.284  -3.585  1.00 55.02    -0.036 C 
ATOM   2850  HB1 PRO B  29     -45.839  24.633  -4.298  1.00  0.00     0.036 H 
ATOM   2851  HB2 PRO B  29     -44.756  25.896  -4.355  1.00  0.00     0.036 H 
ATOM   2852  CG  PRO B  29     -44.365  24.540  -2.678  1.00 55.08    -0.048 C 
ATOM   2853  HG1 PRO B  29     -43.425  24.201  -3.172  1.00  0.00     0.035 H 
ATOM   2854  HG2 PRO B  29     -44.739  23.528  -2.397  1.00  0.00     0.035 H 
ATOM   2855  CD  PRO B  29     -44.134  25.445  -1.501  1.00 55.80    -0.001 C 
ATOM   2856  HD1 PRO B  29     -43.192  26.039  -1.554  1.00  0.00     0.064 H 
ATOM   2857  HD2 PRO B  29     -43.884  24.914  -0.553  1.00  0.00     0.064 H 
ATOM   2858  N   MET B  30     -47.580  24.437  -1.499  1.00 52.32    -0.346 N 
ATOM   2859  HN  MET B  30     -46.752  24.252  -0.933  1.00  0.00     0.163 HD
ATOM   2860  CA  MET B  30     -48.798  23.653  -1.256  1.00 51.49     0.090 C 
ATOM   2861  HA  MET B  30     -49.227  23.388  -2.250  1.00  0.00     0.087 H 
ATOM   2862  C   MET B  30     -49.854  24.459  -0.503  1.00 50.71     0.241 C 
ATOM   2863  O   MET B  30     -49.715  24.733   0.689  1.00 51.87    -0.271 OA
ATOM   2864  CB  MET B  30     -48.483  22.340  -0.527  1.00 51.50    -0.030 C 
ATOM   2865  HB1 MET B  30     -47.808  22.533   0.340  1.00  0.00     0.037 H 
ATOM   2866  HB2 MET B  30     -47.817  21.702  -1.154  1.00  0.00     0.037 H 
ATOM   2867  CG  MET B  30     -49.704  21.544  -0.077  1.00 51.94    -0.021 C 
ATOM   2868  HG1 MET B  30     -50.268  22.110   0.701  1.00  0.00     0.049 H 
ATOM   2869  HG2 MET B  30     -49.388  20.657   0.520  1.00  0.00     0.049 H 
ATOM   2870  SD  MET B  30     -50.812  21.038  -1.409  1.00 54.13    -0.173 SA
ATOM   2871  CE  MET B  30     -49.899  19.671  -2.124  1.00 53.77    -0.035 C 
ATOM   2872  HE1 MET B  30     -50.583  19.358  -2.947  1.00  0.00     0.041 H 
ATOM   2873  HE2 MET B  30     -49.611  18.864  -1.410  1.00  0.00     0.041 H 
ATOM   2874  HE3 MET B  30     -48.854  19.906  -2.435  1.00  0.00     0.041 H 
ATOM   2875  N   LYS B  31     -50.911  24.829  -1.219  1.00 49.43    -0.346 N 
ATOM   2876  HN  LYS B  31     -50.999  24.492  -2.178  1.00  0.00     0.163 HD
ATOM   2877  CA  LYS B  31     -51.947  25.699  -0.682  1.00 47.68     0.089 C 
ATOM   2878  HA  LYS B  31     -51.703  25.927   0.382  1.00  0.00     0.087 H 
ATOM   2879  C   LYS B  31     -53.304  25.006  -0.730  1.00 46.78     0.243 C 
ATOM   2880  O   LYS B  31     -53.936  24.971  -1.783  1.00 47.78    -0.271 OA
ATOM   2881  CB  LYS B  31     -51.979  27.010  -1.465  1.00 47.36    -0.038 C 
ATOM   2882  HB1 LYS B  31     -52.767  27.690  -1.067  1.00  0.00     0.036 H 
ATOM   2883  HB2 LYS B  31     -52.379  26.848  -2.493  1.00  0.00     0.036 H 
ATOM   2884  CG  LYS B  31     -50.636  27.711  -1.513  1.00 48.06    -0.061 C 
ATOM   2885  HG1 LYS B  31     -49.838  27.030  -1.889  1.00  0.00     0.033 H 
ATOM   2886  HG2 LYS B  31     -50.240  27.897  -0.487  1.00  0.00     0.033 H 
ATOM   2887  CD  LYS B  31     -50.691  28.992  -2.321  1.00 49.93    -0.043 C 
ATOM   2888  HD1 LYS B  31     -51.475  29.688  -1.942  1.00  0.00     0.035 H 
ATOM   2889  HD2 LYS B  31     -51.102  28.821  -3.343  1.00  0.00     0.035 H 
ATOM   2890  CE  LYS B  31     -49.323  29.650  -2.364  1.00 51.81     0.080 C 
ATOM   2891  HE1 LYS B  31     -49.327  30.543  -3.031  1.00  0.00     0.075 H 
ATOM   2892  HE2 LYS B  31     -48.590  29.018  -2.917  1.00  0.00     0.075 H 
ATOM   2893  NZ  LYS B  31     -48.816  29.997  -1.003  1.00 52.75    -0.079 N 
ATOM   2894  HZ1 LYS B  31     -47.897  30.439  -1.032  1.00  0.00     0.274 HD
ATOM   2895  HZ2 LYS B  31     -48.812  29.180  -0.393  1.00  0.00     0.274 HD
ATOM   2896  HZ3 LYS B  31     -49.487  30.575  -0.497  1.00  0.00     0.274 HD
ATOM   2897  N   PRO B  32     -53.762  24.460   0.416  1.00 45.87    -0.337 N 
ATOM   2898  CA  PRO B  32     -54.982  23.639   0.486  1.00 44.86     0.091 C 
ATOM   2899  HA  PRO B  32     -54.863  22.728  -0.145  1.00  0.00     0.087 H 
ATOM   2900  C   PRO B  32     -56.249  24.393   0.078  1.00 43.64     0.241 C 
ATOM   2901  O   PRO B  32     -57.278  23.775  -0.205  1.00 42.73    -0.271 OA
ATOM   2902  CB  PRO B  32     -55.055  23.243   1.968  1.00 44.59    -0.036 C 
ATOM   2903  HB1 PRO B  32     -55.466  22.221   2.142  1.00  0.00     0.036 H 
ATOM   2904  HB2 PRO B  32     -55.834  23.795   2.545  1.00  0.00     0.036 H 
ATOM   2905  CG  PRO B  32     -53.672  23.433   2.488  1.00 44.94    -0.048 C 
ATOM   2906  HG1 PRO B  32     -53.610  23.520   3.598  1.00  0.00     0.035 H 
ATOM   2907  HG2 PRO B  32     -53.023  22.531   2.399  1.00  0.00     0.035 H 
ATOM   2908  CD  PRO B  32     -53.160  24.632   1.749  1.00 45.50    -0.001 C 
ATOM   2909  HD1 PRO B  32     -52.051  24.748   1.753  1.00  0.00     0.064 H 
ATOM   2910  HD2 PRO B  32     -53.372  25.611   2.238  1.00  0.00     0.064 H 
ATOM   2911  N   HIS B  33     -56.159  25.719   0.042  1.00 42.97    -0.346 N 
ATOM   2912  HN  HIS B  33     -55.274  26.158   0.295  1.00  0.00     0.163 HD
ATOM   2913  CA  HIS B  33     -57.275  26.565  -0.344  1.00 42.21     0.094 C 
ATOM   2914  HA  HIS B  33     -58.088  26.427   0.407  1.00  0.00     0.088 H 
ATOM   2915  C   HIS B  33     -57.833  26.199  -1.716  1.00 43.31     0.241 C 
ATOM   2916  O   HIS B  33     -59.025  26.394  -1.974  1.00 44.93    -0.271 OA
ATOM   2917  CB  HIS B  33     -56.860  28.035  -0.326  1.00 40.77     0.002 C 
ATOM   2918  HB1 HIS B  33     -55.925  28.188  -0.914  1.00  0.00     0.046 H 
ATOM   2919  HB2 HIS B  33     -56.493  28.329   0.685  1.00  0.00     0.046 H 
ATOM   2920  CG  HIS B  33     -57.934  28.965  -0.789  1.00 40.13     0.028 A 
ATOM   2921  CD2 HIS B  33     -57.953  29.881  -1.785  1.00 40.06    -0.000 A 
ATOM   2922  HD2 HIS B  33     -57.123  30.119  -2.471  1.00  0.00     0.114 H 
ATOM   2923  ND1 HIS B  33     -59.183  29.005  -0.207  1.00 39.96    -0.354 N 
ATOM   2924  HD1 HIS B  33     -59.488  28.427   0.577  1.00  0.00     0.166 HD
ATOM   2925  CE1 HIS B  33     -59.923  29.908  -0.823  1.00 40.10     0.040 A 
ATOM   2926  HE1 HIS B  33     -60.969  30.160  -0.579  1.00  0.00     0.140 H 
ATOM   2927  NE2 HIS B  33     -59.198  30.458  -1.781  1.00 39.98    -0.360 N 
ATOM   2928  HE2 HIS B  33     -59.513  31.193  -2.415  1.00  0.00     0.166 HD
ATOM   2929  N   ARG B  34     -56.969  25.662  -2.580  1.00 42.21    -0.346 N 
ATOM   2930  HN  ARG B  34     -56.007  25.511  -2.277  1.00  0.00     0.163 HD
ATOM   2931  CA  ARG B  34     -57.342  25.280  -3.945  1.00 40.91     0.089 C 
ATOM   2932  HA  ARG B  34     -57.632  26.212  -4.483  1.00  0.00     0.087 H 
ATOM   2933  C   ARG B  34     -58.547  24.333  -3.989  1.00 39.94     0.241 C 
ATOM   2934  O   ARG B  34     -59.312  24.338  -4.955  1.00 39.64    -0.271 OA
ATOM   2935  CB  ARG B  34     -56.138  24.681  -4.685  1.00 40.90    -0.036 C 
ATOM   2936  HB1 ARG B  34     -56.352  24.599  -5.776  1.00  0.00     0.036 H 
ATOM   2937  HB2 ARG B  34     -55.295  25.410  -4.712  1.00  0.00     0.036 H 
ATOM   2938  CG  ARG B  34     -55.669  23.345  -4.133  1.00 41.42    -0.048 C 
ATOM   2939  HG1 ARG B  34     -56.291  22.509  -4.531  1.00  0.00     0.035 H 
ATOM   2940  HG2 ARG B  34     -55.914  23.254  -3.049  1.00  0.00     0.035 H 
ATOM   2941  CD  ARG B  34     -54.193  23.087  -4.379  1.00 41.23     0.009 C 
ATOM   2942  HD1 ARG B  34     -53.964  22.959  -5.463  1.00  0.00     0.064 H 
ATOM   2943  HD2 ARG B  34     -53.571  23.993  -4.189  1.00  0.00     0.064 H 
ATOM   2944  NE  ARG B  34     -53.754  21.942  -3.585  1.00 42.18    -0.227 N 
ATOM   2945  HE  ARG B  34     -53.621  22.085  -2.584  1.00  0.00     0.177 HD
ATOM   2946  CZ  ARG B  34     -53.515  20.727  -4.071  1.00 42.70     0.665 C 
ATOM   2947  NH1 ARG B  34     -53.636  20.486  -5.369  1.00 43.66    -0.235 N 
ATOM   2948 1HH1 ARG B  34     -53.453  19.554  -5.742  1.00  0.00     0.174 HD
ATOM   2949 2HH1 ARG B  34     -53.931  21.236  -5.995  1.00  0.00     0.174 HD
ATOM   2950  NH2 ARG B  34     -53.132  19.754  -3.259  1.00 42.19    -0.235 N 
ATOM   2951 1HH2 ARG B  34     -52.949  18.822  -3.632  1.00  0.00     0.174 HD
ATOM   2952 2HH2 ARG B  34     -53.039  19.939  -2.260  1.00  0.00     0.174 HD
ATOM   2953  N   ILE B  35     -58.715  23.538  -2.934  1.00 39.34    -0.346 N 
ATOM   2954  HN  ILE B  35     -58.033  23.573  -2.177  1.00  0.00     0.163 HD
ATOM   2955  CA  ILE B  35     -59.847  22.615  -2.825  1.00 39.61     0.092 C 
ATOM   2956  HA  ILE B  35     -59.920  22.054  -3.786  1.00  0.00     0.088 H 
ATOM   2957  C   ILE B  35     -61.163  23.373  -2.629  1.00 39.58     0.241 C 
ATOM   2958  O   ILE B  35     -62.186  23.018  -3.220  1.00 39.81    -0.271 OA
ATOM   2959  CB  ILE B  35     -59.631  21.584  -1.696  1.00 39.27    -0.030 C 
ATOM   2960  HB  ILE B  35     -59.591  22.126  -0.722  1.00  0.00     0.043 H 
ATOM   2961  CG1 ILE B  35     -58.302  20.852  -1.903  1.00 39.43    -0.063 C 
ATOM   2962 1HG1 ILE B  35     -58.409  20.062  -2.682  1.00  0.00     0.033 H 
ATOM   2963 2HG1 ILE B  35     -57.564  21.518  -2.408  1.00  0.00     0.033 H 
ATOM   2964  CG2 ILE B  35     -60.779  20.580  -1.647  1.00 39.12    -0.071 C 
ATOM   2965 1HG2 ILE B  35     -60.623  19.836  -0.832  1.00  0.00     0.028 H 
ATOM   2966 2HG2 ILE B  35     -60.934  20.084  -2.633  1.00  0.00     0.028 H 
ATOM   2967 3HG2 ILE B  35     -61.767  21.089  -1.556  1.00  0.00     0.028 H 
ATOM   2968  CD1 ILE B  35     -57.711  20.271  -0.637  1.00 40.41    -0.076 C 
ATOM   2969 1HD1 ILE B  35     -56.743  19.738  -0.788  1.00  0.00     0.027 H 
ATOM   2970 2HD1 ILE B  35     -58.449  19.605  -0.132  1.00  0.00     0.027 H 
ATOM   2971 3HD1 ILE B  35     -57.604  21.061   0.142  1.00  0.00     0.027 H 
ATOM   2972  N   ARG B  36     -61.114  24.422  -1.812  1.00 39.71    -0.346 N 
ATOM   2973  HN  ARG B  36     -60.234  24.627  -1.338  1.00  0.00     0.163 HD
ATOM   2974  CA  ARG B  36     -62.260  25.295  -1.560  1.00 40.11     0.089 C 
ATOM   2975  HA  ARG B  36     -63.118  24.666  -1.226  1.00  0.00     0.087 H 
ATOM   2976  C   ARG B  36     -62.674  26.050  -2.825  1.00 39.50     0.241 C 
ATOM   2977  O   ARG B  36     -63.864  26.254  -3.075  1.00 39.32    -0.271 OA
ATOM   2978  CB  ARG B  36     -61.920  26.285  -0.443  1.00 41.05    -0.036 C 
ATOM   2979  HB1 ARG B  36     -61.321  25.777   0.349  1.00  0.00     0.036 H 
ATOM   2980  HB2 ARG B  36     -61.174  27.030  -0.806  1.00  0.00     0.036 H 
ATOM   2981  CG  ARG B  36     -63.109  26.998   0.179  1.00 41.59    -0.048 C 
ATOM   2982  HG1 ARG B  36     -63.836  27.350  -0.590  1.00  0.00     0.035 H 
ATOM   2983  HG2 ARG B  36     -63.780  26.295   0.726  1.00  0.00     0.035 H 
ATOM   2984  CD  ARG B  36     -62.623  28.129   1.065  1.00 42.29     0.009 C 
ATOM   2985  HD1 ARG B  36     -61.914  28.792   0.516  1.00  0.00     0.064 H 
ATOM   2986  HD2 ARG B  36     -61.937  27.750   1.858  1.00  0.00     0.064 H 
ATOM   2987  NE  ARG B  36     -63.719  28.900   1.645  1.00 42.75    -0.227 N 
ATOM   2988  HE  ARG B  36     -64.185  29.586   1.051  1.00  0.00     0.177 HD
ATOM   2989  CZ  ARG B  36     -64.150  28.768   2.896  1.00 42.56     0.665 C 
ATOM   2990  NH1 ARG B  36     -63.583  27.888   3.712  1.00 43.36    -0.235 N 
ATOM   2991 1HH1 ARG B  36     -63.914  27.787   4.672  1.00  0.00     0.174 HD
ATOM   2992 2HH1 ARG B  36     -62.814  27.308   3.376  1.00  0.00     0.174 HD
ATOM   2993  NH2 ARG B  36     -65.149  29.521   3.332  1.00 42.27    -0.235 N 
ATOM   2994 1HH2 ARG B  36     -65.480  29.420   4.292  1.00  0.00     0.174 HD
ATOM   2995 2HH2 ARG B  36     -65.585  30.197   2.705  1.00  0.00     0.174 HD
ATOM   2996  N   MET B  37     -61.682  26.462  -3.612  1.00 38.57    -0.346 N 
ATOM   2997  HN  MET B  37     -60.720  26.310  -3.309  1.00  0.00     0.163 HD
ATOM   2998  CA  MET B  37     -61.919  27.122  -4.891  1.00 37.83     0.090 C 
ATOM   2999  HA  MET B  37     -62.521  28.043  -4.712  1.00  0.00     0.087 H 
ATOM   3000  C   MET B  37     -62.689  26.211  -5.836  1.00 37.49     0.241 C 
ATOM   3001  O   MET B  37     -63.686  26.630  -6.432  1.00 38.36    -0.271 OA
ATOM   3002  CB  MET B  37     -60.597  27.520  -5.535  1.00 37.75    -0.030 C 
ATOM   3003  HB1 MET B  37     -59.923  26.636  -5.616  1.00  0.00     0.037 H 
ATOM   3004  HB2 MET B  37     -60.745  27.748  -6.616  1.00  0.00     0.037 H 
ATOM   3005  CG  MET B  37     -59.885  28.665  -4.847  1.00 37.73    -0.021 C 
ATOM   3006  HG1 MET B  37     -59.804  28.492  -3.748  1.00  0.00     0.049 H 
ATOM   3007  HG2 MET B  37     -60.515  29.585  -4.833  1.00  0.00     0.049 H 
ATOM   3008  SD  MET B  37     -58.274  28.985  -5.580  1.00 38.27    -0.173 SA
ATOM   3009  CE  MET B  37     -58.721  29.560  -7.218  1.00 38.01    -0.035 C 
ATOM   3010  HE1 MET B  37     -57.722  29.758  -7.672  1.00  0.00     0.041 H 
ATOM   3011  HE2 MET B  37     -59.430  30.420  -7.240  1.00  0.00     0.041 H 
ATOM   3012  HE3 MET B  37     -59.376  28.870  -7.799  1.00  0.00     0.041 H 
ATOM   3013  N   THR B  38     -62.216  24.971  -5.968  1.00 36.30    -0.344 N 
ATOM   3014  HN  THR B  38     -61.348  24.725  -5.493  1.00  0.00     0.163 HD
ATOM   3015  CA  THR B  38     -62.891  23.950  -6.766  1.00 35.63     0.113 C 
ATOM   3016  HA  THR B  38     -62.890  24.268  -7.835  1.00  0.00     0.091 H 
ATOM   3017  C   THR B  38     -64.334  23.807  -6.295  1.00 35.54     0.243 C 
ATOM   3018  O   THR B  38     -65.275  23.918  -7.090  1.00 35.45    -0.271 OA
ATOM   3019  CB  THR B  38     -62.180  22.585  -6.650  1.00 34.96     0.060 C 
ATOM   3020  HB  THR B  38     -62.227  22.243  -5.590  1.00  0.00     0.086 H 
ATOM   3021  CG2 THR B  38     -62.851  21.536  -7.539  1.00 33.99    -0.050 C 
ATOM   3022 1HG2 THR B  38     -63.920  21.424  -7.243  1.00  0.00     0.031 H 
ATOM   3023 2HG2 THR B  38     -62.307  20.563  -7.526  1.00  0.00     0.031 H 
ATOM   3024 3HG2 THR B  38     -62.737  21.769  -8.623  1.00  0.00     0.031 H 
ATOM   3025  OG1 THR B  38     -60.807  22.729  -7.030  1.00 34.70    -0.393 OA
ATOM   3026  HG1 THR B  38     -60.390  23.380  -6.478  1.00  0.00     0.210 HD
ATOM   3027  N   HIS B  39     -64.484  23.585  -4.989  1.00 34.80    -0.346 N 
ATOM   3028  HN  HIS B  39     -63.647  23.514  -4.410  1.00  0.00     0.163 HD
ATOM   3029  CA  HIS B  39     -65.782  23.439  -4.349  1.00 33.62     0.094 C 
ATOM   3030  HA  HIS B  39     -66.224  22.469  -4.676  1.00  0.00     0.088 H 
ATOM   3031  C   HIS B  39     -66.735  24.562  -4.765  1.00 33.15     0.241 C 
ATOM   3032  O   HIS B  39     -67.835  24.303  -5.257  1.00 32.82    -0.271 OA
ATOM   3033  CB  HIS B  39     -65.608  23.395  -2.829  1.00 33.09     0.002 C 
ATOM   3034  HB1 HIS B  39     -64.750  22.740  -2.551  1.00  0.00     0.046 H 
ATOM   3035  HB2 HIS B  39     -65.228  24.372  -2.449  1.00  0.00     0.046 H 
ATOM   3036  CG  HIS B  39     -66.842  22.987  -2.090  1.00 33.27     0.028 A 
ATOM   3037  CD2 HIS B  39     -67.563  23.624  -1.139  1.00 33.16    -0.000 A 
ATOM   3038  HD2 HIS B  39     -67.355  24.622  -0.718  1.00  0.00     0.114 H 
ATOM   3039  ND1 HIS B  39     -67.469  21.777  -2.299  1.00 33.40    -0.354 N 
ATOM   3040  HD1 HIS B  39     -67.165  21.062  -2.959  1.00  0.00     0.166 HD
ATOM   3041  CE1 HIS B  39     -68.525  21.689  -1.511  1.00 33.12     0.040 A 
ATOM   3042  HE1 HIS B  39     -69.223  20.836  -1.460  1.00  0.00     0.140 H 
ATOM   3043  NE2 HIS B  39     -68.603  22.795  -0.795  1.00 33.09    -0.360 N 
ATOM   3044  HE2 HIS B  39     -69.320  23.001  -0.099  1.00  0.00     0.166 HD
ATOM   3045  N   ASN B  40     -66.294  25.804  -4.594  1.00 32.75    -0.346 N 
ATOM   3046  HN  ASN B  40     -65.357  25.951  -4.218  1.00  0.00     0.163 HD
ATOM   3047  CA  ASN B  40     -67.115  26.962  -4.930  1.00 32.98     0.097 C 
ATOM   3048  HA  ASN B  40     -68.058  26.874  -4.342  1.00  0.00     0.088 H 
ATOM   3049  C   ASN B  40     -67.513  27.035  -6.403  1.00 33.37     0.241 C 
ATOM   3050  O   ASN B  40     -68.646  27.415  -6.723  1.00 33.90    -0.271 OA
ATOM   3051  CB  ASN B  40     -66.434  28.258  -4.489  1.00 32.69     0.036 C 
ATOM   3052  HB1 ASN B  40     -66.749  29.114  -5.130  1.00  0.00     0.051 H 
ATOM   3053  HB2 ASN B  40     -65.346  28.241  -4.733  1.00  0.00     0.051 H 
ATOM   3054  CG  ASN B  40     -66.658  28.567  -3.020  1.00 32.52     0.217 C 
ATOM   3055  ND2 ASN B  40     -66.554  29.841  -2.671  1.00 32.72    -0.370 N 
ATOM   3056 1HD2 ASN B  40     -66.705  30.049  -1.684  1.00  0.00     0.159 HD
ATOM   3057 2HD2 ASN B  40     -66.338  30.578  -3.342  1.00  0.00     0.159 HD
ATOM   3058  OD1 ASN B  40     -66.919  27.675  -2.208  1.00 32.60    -0.274 OA
ATOM   3059  N   LEU B  41     -66.589  26.668  -7.292  1.00 32.87    -0.346 N 
ATOM   3060  HN  LEU B  41     -65.653  26.424  -6.969  1.00  0.00     0.163 HD
ATOM   3061  CA  LEU B  41     -66.894  26.609  -8.721  1.00 32.40     0.089 C 
ATOM   3062  HA  LEU B  41     -67.334  27.590  -9.017  1.00  0.00     0.087 H 
ATOM   3063  C   LEU B  41     -67.929  25.523  -9.013  1.00 32.25     0.241 C 
ATOM   3064  O   LEU B  41     -68.873  25.747  -9.769  1.00 31.86    -0.271 OA
ATOM   3065  CB  LEU B  41     -65.627  26.392  -9.555  1.00 32.32    -0.035 C 
ATOM   3066  HB1 LEU B  41     -65.079  25.508  -9.153  1.00  0.00     0.037 H 
ATOM   3067  HB2 LEU B  41     -65.920  26.024 -10.566  1.00  0.00     0.037 H 
ATOM   3068  CG  LEU B  41     -64.640  27.554  -9.718  1.00 32.38    -0.059 C 
ATOM   3069  HG  LEU B  41     -64.302  27.868  -8.703  1.00  0.00     0.039 H 
ATOM   3070  CD1 LEU B  41     -63.420  27.105 -10.506  1.00 32.70    -0.073 C 
ATOM   3071 1HD1 LEU B  41     -62.702  27.950 -10.625  1.00  0.00     0.028 H 
ATOM   3072 2HD1 LEU B  41     -63.701  26.658 -11.488  1.00  0.00     0.028 H 
ATOM   3073 3HD1 LEU B  41     -62.937  26.210 -10.049  1.00  0.00     0.028 H 
ATOM   3074  CD2 LEU B  41     -65.273  28.755 -10.400  1.00 32.54    -0.073 C 
ATOM   3075 1HD2 LEU B  41     -64.555  29.600 -10.519  1.00  0.00     0.028 H 
ATOM   3076 2HD2 LEU B  41     -66.196  29.082  -9.866  1.00  0.00     0.028 H 
ATOM   3077 3HD2 LEU B  41     -65.726  28.471 -11.378  1.00  0.00     0.028 H 
ATOM   3078  N   LEU B  42     -67.754  24.359  -8.387  1.00 32.40    -0.346 N 
ATOM   3079  HN  LEU B  42     -66.941  24.246  -7.782  1.00  0.00     0.163 HD
ATOM   3080  CA  LEU B  42     -68.682  23.238  -8.533  1.00 32.77     0.089 C 
ATOM   3081  HA  LEU B  42     -68.662  22.921  -9.602  1.00  0.00     0.087 H 
ATOM   3082  C   LEU B  42     -70.120  23.618  -8.192  1.00 32.64     0.241 C 
ATOM   3083  O   LEU B  42     -71.054  23.184  -8.867  1.00 32.75    -0.271 OA
ATOM   3084  CB  LEU B  42     -68.236  22.038  -7.685  1.00 33.06    -0.035 C 
ATOM   3085  HB1 LEU B  42     -69.080  21.313  -7.609  1.00  0.00     0.037 H 
ATOM   3086  HB2 LEU B  42     -68.136  22.361  -6.623  1.00  0.00     0.037 H 
ATOM   3087  CG  LEU B  42     -66.965  21.284  -8.100  1.00 33.52    -0.059 C 
ATOM   3088  HG  LEU B  42     -66.118  22.009  -8.088  1.00  0.00     0.039 H 
ATOM   3089  CD1 LEU B  42     -66.647  20.178  -7.109  1.00 33.75    -0.073 C 
ATOM   3090 1HD1 LEU B  42     -66.570  20.598  -6.079  1.00  0.00     0.028 H 
ATOM   3091 2HD1 LEU B  42     -65.732  19.609  -7.397  1.00  0.00     0.028 H 
ATOM   3092 3HD1 LEU B  42     -67.383  19.343  -7.165  1.00  0.00     0.028 H 
ATOM   3093  CD2 LEU B  42     -67.070  20.711  -9.505  1.00 33.63    -0.073 C 
ATOM   3094 1HD2 LEU B  42     -67.303  21.523 -10.233  1.00  0.00     0.028 H 
ATOM   3095 2HD2 LEU B  42     -67.806  19.876  -9.561  1.00  0.00     0.028 H 
ATOM   3096 3HD2 LEU B  42     -66.155  20.142  -9.793  1.00  0.00     0.028 H 
ATOM   3097  N   LEU B  43     -70.292  24.426  -7.147  1.00 32.67    -0.346 N 
ATOM   3098  HN  LEU B  43     -69.481  24.708  -6.597  1.00  0.00     0.163 HD
ATOM   3099  CA  LEU B  43     -71.610  24.917  -6.771  1.00 32.88     0.089 C 
ATOM   3100  HA  LEU B  43     -72.276  24.039  -6.600  1.00  0.00     0.087 H 
ATOM   3101  C   LEU B  43     -72.201  25.754  -7.891  1.00 33.31     0.241 C 
ATOM   3102  O   LEU B  43     -73.307  25.484  -8.357  1.00 33.93    -0.271 OA
ATOM   3103  CB  LEU B  43     -71.554  25.741  -5.477  1.00 32.73    -0.035 C 
ATOM   3104  HB1 LEU B  43     -71.251  25.081  -4.631  1.00  0.00     0.037 H 
ATOM   3105  HB2 LEU B  43     -70.684  26.438  -5.519  1.00  0.00     0.037 H 
ATOM   3106  CG  LEU B  43     -72.820  26.527  -5.084  1.00 32.44    -0.059 C 
ATOM   3107  HG  LEU B  43     -73.158  27.091  -5.984  1.00  0.00     0.039 H 
ATOM   3108  CD1 LEU B  43     -73.962  25.613  -4.659  1.00 32.32    -0.073 C 
ATOM   3109 1HD1 LEU B  43     -74.176  24.869  -5.462  1.00  0.00     0.028 H 
ATOM   3110 2HD1 LEU B  43     -74.872  26.189  -4.370  1.00  0.00     0.028 H 
ATOM   3111 3HD1 LEU B  43     -73.761  25.122  -3.678  1.00  0.00     0.028 H 
ATOM   3112  CD2 LEU B  43     -72.528  27.541  -3.990  1.00 32.08    -0.073 C 
ATOM   3113 1HD2 LEU B  43     -71.692  28.210  -4.301  1.00  0.00     0.028 H 
ATOM   3114 2HD2 LEU B  43     -72.327  27.050  -3.009  1.00  0.00     0.028 H 
ATOM   3115 3HD2 LEU B  43     -73.438  28.117  -3.701  1.00  0.00     0.028 H 
ATOM   3116  N   ASN B  44     -71.446  26.756  -8.325  1.00 33.70    -0.346 N 
ATOM   3117  HN  ASN B  44     -70.479  26.821  -8.007  1.00  0.00     0.163 HD
ATOM   3118  CA  ASN B  44     -71.958  27.764  -9.241  1.00 34.17     0.097 C 
ATOM   3119  HA  ASN B  44     -73.000  27.989  -8.913  1.00  0.00     0.088 H 
ATOM   3120  C   ASN B  44     -72.051  27.309 -10.693  1.00 34.10     0.241 C 
ATOM   3121  O   ASN B  44     -72.837  27.853 -11.463  1.00 35.03    -0.271 OA
ATOM   3122  CB  ASN B  44     -71.168  29.064  -9.094  1.00 34.56     0.036 C 
ATOM   3123  HB1 ASN B  44     -71.391  29.768  -9.929  1.00  0.00     0.051 H 
ATOM   3124  HB2 ASN B  44     -70.082  28.900  -9.286  1.00  0.00     0.051 H 
ATOM   3125  CG  ASN B  44     -71.394  29.723  -7.745  1.00 34.68     0.217 C 
ATOM   3126  ND2 ASN B  44     -70.333  29.839  -6.958  1.00 34.62    -0.370 N 
ATOM   3127 1HD2 ASN B  44     -70.485  30.282  -6.052  1.00  0.00     0.159 HD
ATOM   3128 2HD2 ASN B  44     -69.406  29.516  -7.234  1.00  0.00     0.159 HD
ATOM   3129  OD1 ASN B  44     -72.514  30.113  -7.412  1.00 34.66    -0.274 OA
ATOM   3130  N   TYR B  45     -71.261  26.307 -11.061  1.00 33.93    -0.346 N 
ATOM   3131  HN  TYR B  45     -70.519  25.997 -10.433  1.00  0.00     0.163 HD
ATOM   3132  CA  TYR B  45     -71.434  25.642 -12.345  1.00 33.86     0.093 C 
ATOM   3133  HA  TYR B  45     -71.609  26.420 -13.125  1.00  0.00     0.088 H 
ATOM   3134  C   TYR B  45     -72.651  24.713 -12.305  1.00 34.04     0.241 C 
ATOM   3135  O   TYR B  45     -73.091  24.211 -13.335  1.00 34.39    -0.271 OA
ATOM   3136  CB  TYR B  45     -70.181  24.851 -12.723  1.00 33.99    -0.014 C 
ATOM   3137  HB1 TYR B  45     -70.463  23.839 -13.096  1.00  0.00     0.043 H 
ATOM   3138  HB2 TYR B  45     -69.613  24.569 -11.806  1.00  0.00     0.043 H 
ATOM   3139  CG  TYR B  45     -69.266  25.537 -13.715  1.00 34.08    -0.056 A 
ATOM   3140  CD1 TYR B  45     -69.755  26.019 -14.931  1.00 34.23    -0.074 A 
ATOM   3141  HD1 TYR B  45     -70.827  25.910 -15.165  1.00  0.00     0.084 H 
ATOM   3142  CD2 TYR B  45     -67.902  25.666 -13.458  1.00 33.89    -0.074 A 
ATOM   3143  HD2 TYR B  45     -67.489  25.278 -12.511  1.00  0.00     0.084 H 
ATOM   3144  CE1 TYR B  45     -68.915  26.633 -15.851  1.00 33.93    -0.051 A 
ATOM   3145  HE1 TYR B  45     -69.321  27.019 -16.801  1.00  0.00     0.087 H 
ATOM   3146  CE2 TYR B  45     -67.053  26.275 -14.375  1.00 33.87    -0.051 A 
ATOM   3147  HE2 TYR B  45     -65.977  26.373 -14.154  1.00  0.00     0.087 H 
ATOM   3148  CZ  TYR B  45     -67.565  26.758 -15.568  1.00 33.57     0.065 A 
ATOM   3149  OH  TYR B  45     -66.736  27.368 -16.480  1.00 33.15    -0.361 OA
ATOM   3150  HH  TYR B  45     -65.810  27.454 -16.286  1.00  0.00     0.217 HD
ATOM   3151  N   GLY B  46     -73.183  24.486 -11.109  1.00 34.29    -0.351 N 
ATOM   3152  HN  GLY B  46     -72.742  24.898 -10.287  1.00  0.00     0.163 HD
ATOM   3153  CA  GLY B  46     -74.375  23.668 -10.932  1.00 34.88     0.069 C 
ATOM   3154  HA1 GLY B  46     -74.935  23.980 -10.019  1.00  0.00     0.078 H 
ATOM   3155  HA2 GLY B  46     -75.137  23.909 -11.709  1.00  0.00     0.078 H 
ATOM   3156  C   GLY B  46     -74.092  22.182 -10.904  1.00 35.72     0.236 C 
ATOM   3157  O   GLY B  46     -75.008  21.373 -11.047  1.00 37.02    -0.272 OA
ATOM   3158  N   LEU B  47     -72.827  21.818 -10.719  1.00 35.82    -0.346 N 
ATOM   3159  HN  LEU B  47     -72.113  22.539 -10.618  1.00  0.00     0.163 HD
ATOM   3160  CA  LEU B  47     -72.433  20.414 -10.656  1.00 36.43     0.089 C 
ATOM   3161  HA  LEU B  47     -73.052  19.850 -11.392  1.00  0.00     0.087 H 
ATOM   3162  C   LEU B  47     -72.693  19.823  -9.271  1.00 37.87     0.241 C 
ATOM   3163  O   LEU B  47     -73.156  18.684  -9.154  1.00 38.49    -0.271 OA
ATOM   3164  CB  LEU B  47     -70.965  20.247 -11.049  1.00 36.20    -0.035 C 
ATOM   3165  HB1 LEU B  47     -70.669  19.176 -10.957  1.00  0.00     0.037 H 
ATOM   3166  HB2 LEU B  47     -70.311  20.704 -10.270  1.00  0.00     0.037 H 
ATOM   3167  CG  LEU B  47     -70.572  20.776 -12.430  1.00 36.33    -0.059 C 
ATOM   3168  HG  LEU B  47     -71.021  21.790 -12.547  1.00  0.00     0.039 H 
ATOM   3169  CD1 LEU B  47     -69.063  20.919 -12.549  1.00 36.29    -0.073 C 
ATOM   3170 1HD1 LEU B  47     -68.661  21.565 -11.734  1.00  0.00     0.028 H 
ATOM   3171 2HD1 LEU B  47     -68.762  21.291 -13.556  1.00  0.00     0.028 H 
ATOM   3172 3HD1 LEU B  47     -68.555  19.927 -12.577  1.00  0.00     0.028 H 
ATOM   3173  CD2 LEU B  47     -71.120  19.895 -13.542  1.00 36.13    -0.073 C 
ATOM   3174 1HD2 LEU B  47     -72.227  19.790 -13.455  1.00  0.00     0.028 H 
ATOM   3175 2HD2 LEU B  47     -70.612  18.903 -13.570  1.00  0.00     0.028 H 
ATOM   3176 3HD2 LEU B  47     -70.819  20.267 -14.549  1.00  0.00     0.028 H 
ATOM   3177  N   TYR B  48     -72.387  20.604  -8.231  1.00 38.76    -0.346 N 
ATOM   3178  HN  TYR B  48     -71.923  21.493  -8.416  1.00  0.00     0.163 HD
ATOM   3179  CA  TYR B  48     -72.683  20.251  -6.835  1.00 38.93     0.093 C 
ATOM   3180  HA  TYR B  48     -71.943  19.493  -6.486  1.00  0.00     0.088 H 
ATOM   3181  C   TYR B  48     -74.084  19.656  -6.749  1.00 39.22     0.241 C 
ATOM   3182  O   TYR B  48     -74.284  18.572  -6.207  1.00 39.89    -0.271 OA
ATOM   3183  CB  TYR B  48     -72.569  21.507  -5.956  1.00 38.94    -0.014 C 
ATOM   3184  HB1 TYR B  48     -73.177  22.331  -6.398  1.00  0.00     0.043 H 
ATOM   3185  HB2 TYR B  48     -71.545  21.938  -6.048  1.00  0.00     0.043 H 
ATOM   3186  CG  TYR B  48     -72.923  21.340  -4.489  1.00 39.14    -0.056 A 
ATOM   3187  CD1 TYR B  48     -74.240  21.108  -4.088  1.00 39.41    -0.074 A 
ATOM   3188  HD1 TYR B  48     -75.033  21.040  -4.852  1.00  0.00     0.084 H 
ATOM   3189  CD2 TYR B  48     -71.946  21.445  -3.499  1.00 39.32    -0.074 A 
ATOM   3190  HD2 TYR B  48     -70.901  21.646  -3.788  1.00  0.00     0.084 H 
ATOM   3191  CE1 TYR B  48     -74.572  20.962  -2.752  1.00 39.35    -0.051 A 
ATOM   3192  HE1 TYR B  48     -75.617  20.769  -2.457  1.00  0.00     0.087 H 
ATOM   3193  CE2 TYR B  48     -72.268  21.300  -2.156  1.00 39.39    -0.051 A 
ATOM   3194  HE2 TYR B  48     -71.483  21.375  -1.385  1.00  0.00     0.087 H 
ATOM   3195  CZ  TYR B  48     -73.586  21.060  -1.791  1.00 39.51     0.065 A 
ATOM   3196  OH  TYR B  48     -73.930  20.918  -0.470  1.00 40.24    -0.361 OA
ATOM   3197  HH  TYR B  48     -73.251  20.985   0.191  1.00  0.00     0.217 HD
ATOM   3198  N   ARG B  49     -75.034  20.392  -7.316  1.00 40.00    -0.346 N 
ATOM   3199  HN  ARG B  49     -74.755  21.294  -7.701  1.00  0.00     0.163 HD
ATOM   3200  CA  ARG B  49     -76.439  20.025  -7.437  1.00 39.95     0.089 C 
ATOM   3201  HA  ARG B  49     -76.931  20.155  -6.445  1.00  0.00     0.087 H 
ATOM   3202  C   ARG B  49     -76.663  18.591  -7.914  1.00 39.60     0.241 C 
ATOM   3203  O   ARG B  49     -77.612  17.938  -7.485  1.00 38.43    -0.271 OA
ATOM   3204  CB  ARG B  49     -77.073  20.995  -8.432  1.00 40.85    -0.036 C 
ATOM   3205  HB1 ARG B  49     -76.693  20.779  -9.458  1.00  0.00     0.036 H 
ATOM   3206  HB2 ARG B  49     -76.660  22.018  -8.271  1.00  0.00     0.036 H 
ATOM   3207  CG  ARG B  49     -78.588  21.057  -8.455  1.00 42.19    -0.048 C 
ATOM   3208  HG1 ARG B  49     -79.012  21.419  -7.489  1.00  0.00     0.035 H 
ATOM   3209  HG2 ARG B  49     -79.053  20.044  -8.461  1.00  0.00     0.035 H 
ATOM   3210  CD  ARG B  49     -79.036  21.906  -9.638  1.00 43.14     0.009 C 
ATOM   3211  HD1 ARG B  49     -78.799  21.411 -10.608  1.00  0.00     0.064 H 
ATOM   3212  HD2 ARG B  49     -80.147  21.931  -9.724  1.00  0.00     0.064 H 
ATOM   3213  NE  ARG B  49     -78.474  23.255  -9.575  1.00 43.39    -0.227 N 
ATOM   3214  HE  ARG B  49     -77.462  23.351  -9.662  1.00  0.00     0.177 HD
ATOM   3215  CZ  ARG B  49     -79.189  24.365  -9.412  1.00 44.15     0.665 C 
ATOM   3216  NH1 ARG B  49     -80.513  24.310  -9.321  1.00 44.23    -0.235 N 
ATOM   3217 1HH1 ARG B  49     -81.061  25.161  -9.196  1.00  0.00     0.174 HD
ATOM   3218 2HH1 ARG B  49     -80.983  23.406  -9.363  1.00  0.00     0.174 HD
ATOM   3219  NH2 ARG B  49     -78.578  25.540  -9.357  1.00 44.88    -0.235 N 
ATOM   3220 1HH2 ARG B  49     -79.126  26.391  -9.232  1.00  0.00     0.174 HD
ATOM   3221 2HH2 ARG B  49     -77.561  25.582  -9.427  1.00  0.00     0.174 HD
ATOM   3222  N   LYS B  50     -75.777  18.114  -8.789  1.00 40.60    -0.346 N 
ATOM   3223  HN  LYS B  50     -74.931  18.655  -8.968  1.00  0.00     0.163 HD
ATOM   3224  CA  LYS B  50     -75.961  16.846  -9.507  1.00 42.11     0.089 C 
ATOM   3225  HA  LYS B  50     -77.059  16.666  -9.577  1.00  0.00     0.087 H 
ATOM   3226  C   LYS B  50     -75.342  15.604  -8.856  1.00 43.36     0.241 C 
ATOM   3227  O   LYS B  50     -75.599  14.480  -9.299  1.00 43.60    -0.271 OA
ATOM   3228  CB  LYS B  50     -75.434  16.970 -10.937  1.00 41.54    -0.038 C 
ATOM   3229  HB1 LYS B  50     -75.341  15.964 -11.408  1.00  0.00     0.036 H 
ATOM   3230  HB2 LYS B  50     -74.362  17.277 -10.933  1.00  0.00     0.036 H 
ATOM   3231  CG  LYS B  50     -76.247  17.894 -11.817  1.00 42.38    -0.061 C 
ATOM   3232  HG1 LYS B  50     -76.387  18.897 -11.351  1.00  0.00     0.033 H 
ATOM   3233  HG2 LYS B  50     -77.317  17.586 -11.868  1.00  0.00     0.033 H 
ATOM   3234  CD  LYS B  50     -75.622  17.992 -13.190  1.00 43.44    -0.043 C 
ATOM   3235  HD1 LYS B  50     -74.508  17.984 -13.139  1.00  0.00     0.035 H 
ATOM   3236  HD2 LYS B  50     -75.769  17.057 -13.779  1.00  0.00     0.035 H 
ATOM   3237  CE  LYS B  50     -76.142  19.209 -13.928  1.00 45.21     0.080 C 
ATOM   3238  HE1 LYS B  50     -76.140  20.119 -13.284  1.00  0.00     0.075 H 
ATOM   3239  HE2 LYS B  50     -77.239  19.144 -14.117  1.00  0.00     0.075 H 
ATOM   3240  NZ  LYS B  50     -75.373  19.416 -15.184  1.00 47.80    -0.079 N 
ATOM   3241  HZ1 LYS B  50     -75.723  20.235 -15.681  1.00  0.00     0.274 HD
ATOM   3242  HZ2 LYS B  50     -75.375  18.584 -15.773  1.00  0.00     0.274 HD
ATOM   3243  HZ3 LYS B  50     -74.370  19.475 -15.011  1.00  0.00     0.274 HD
ATOM   3244  N   MET B  51     -74.525  15.796  -7.825  1.00 44.28    -0.346 N 
ATOM   3245  HN  MET B  51     -74.340  16.744  -7.498  1.00  0.00     0.163 HD
ATOM   3246  CA  MET B  51     -73.888  14.662  -7.155  1.00 44.39     0.090 C 
ATOM   3247  HA  MET B  51     -74.311  13.736  -7.610  1.00  0.00     0.087 H 
ATOM   3248  C   MET B  51     -74.197  14.603  -5.657  1.00 44.50     0.241 C 
ATOM   3249  O   MET B  51     -74.529  15.620  -5.044  1.00 44.58    -0.271 OA
ATOM   3250  CB  MET B  51     -72.379  14.643  -7.426  1.00 44.37    -0.030 C 
ATOM   3251  HB1 MET B  51     -72.188  14.591  -8.523  1.00  0.00     0.037 H 
ATOM   3252  HB2 MET B  51     -71.945  13.668  -7.104  1.00  0.00     0.037 H 
ATOM   3253  CG  MET B  51     -71.593  15.789  -6.815  1.00 45.30    -0.021 C 
ATOM   3254  HG1 MET B  51     -71.517  15.680  -5.708  1.00  0.00     0.049 H 
ATOM   3255  HG2 MET B  51     -72.170  16.742  -6.861  1.00  0.00     0.049 H 
ATOM   3256  SD  MET B  51     -69.962  15.978  -7.564  1.00 46.61    -0.173 SA
ATOM   3257  CE  MET B  51     -70.221  17.448  -8.547  1.00 46.04    -0.035 C 
ATOM   3258  HE1 MET B  51     -69.213  17.565  -9.010  1.00  0.00     0.041 H 
ATOM   3259  HE2 MET B  51     -70.603  18.337  -7.993  1.00  0.00     0.041 H 
ATOM   3260  HE3 MET B  51     -71.077  17.407  -9.260  1.00  0.00     0.041 H 
ATOM   3261  N   GLU B  52     -74.103  13.402  -5.087  1.00 43.77    -0.346 N 
ATOM   3262  HN  GLU B  52     -73.875  12.598  -5.672  1.00  0.00     0.163 HD
ATOM   3263  CA  GLU B  52     -74.314  13.192  -3.655  1.00 42.85     0.090 C 
ATOM   3264  HA  GLU B  52     -75.254  13.707  -3.347  1.00  0.00     0.087 H 
ATOM   3265  C   GLU B  52     -73.136  13.804  -2.889  1.00 42.98     0.241 C 
ATOM   3266  O   GLU B  52     -71.983  13.421  -3.110  1.00 43.88    -0.271 OA
ATOM   3267  CB  GLU B  52     -74.437  11.695  -3.337  1.00 42.18    -0.029 C 
ATOM   3268  HB1 GLU B  52     -73.424  11.249  -3.206  1.00  0.00     0.037 H 
ATOM   3269  HB2 GLU B  52     -74.849  11.556  -2.310  1.00  0.00     0.037 H 
ATOM   3270  CG  GLU B  52     -75.244  10.873  -4.339  1.00 41.39     0.018 C 
ATOM   3271  HG1 GLU B  52     -75.056  11.225  -5.380  1.00  0.00     0.049 H 
ATOM   3272  HG2 GLU B  52     -74.838   9.838  -4.417  1.00  0.00     0.049 H 
ATOM   3273  CD  GLU B  52     -76.731  10.845  -4.042  1.00 41.27     0.172 C 
ATOM   3274  OE1 GLU B  52     -77.156  11.511  -3.077  1.00 41.98    -0.648 OA
ATOM   3275  OE2 GLU B  52     -77.478  10.152  -4.769  1.00 40.28    -0.648 OA
ATOM   3276  N   ILE B  53     -73.426  14.755  -2.004  1.00 41.94    -0.346 N 
ATOM   3277  HN  ILE B  53     -74.404  14.990  -1.833  1.00  0.00     0.163 HD
ATOM   3278  CA  ILE B  53     -72.383  15.473  -1.269  1.00 41.78     0.092 C 
ATOM   3279  HA  ILE B  53     -71.411  15.301  -1.787  1.00  0.00     0.088 H 
ATOM   3280  C   ILE B  53     -72.262  14.942   0.161  1.00 42.72     0.241 C 
ATOM   3281  O   ILE B  53     -73.245  14.909   0.901  1.00 43.83    -0.271 OA
ATOM   3282  CB  ILE B  53     -72.653  17.000  -1.241  1.00 41.15    -0.030 C 
ATOM   3283  HB  ILE B  53     -73.535  17.171  -0.581  1.00  0.00     0.043 H 
ATOM   3284  CG1 ILE B  53     -73.012  17.536  -2.637  1.00 40.42    -0.063 C 
ATOM   3285 1HG1 ILE B  53     -73.783  16.883  -3.109  1.00  0.00     0.033 H 
ATOM   3286 2HG1 ILE B  53     -73.588  18.486  -2.543  1.00  0.00     0.033 H 
ATOM   3287  CG2 ILE B  53     -71.475  17.757  -0.634  1.00 41.84    -0.071 C 
ATOM   3288 1HG2 ILE B  53     -71.669  18.855  -0.614  1.00  0.00     0.028 H 
ATOM   3289 2HG2 ILE B  53     -70.520  17.519  -1.159  1.00  0.00     0.028 H 
ATOM   3290 3HG2 ILE B  53     -71.215  17.368   0.378  1.00  0.00     0.028 H 
ATOM   3291  CD1 ILE B  53     -71.846  17.729  -3.586  1.00 39.97    -0.076 C 
ATOM   3292 1HD1 ILE B  53     -72.106  18.118  -4.598  1.00  0.00     0.027 H 
ATOM   3293 2HD1 ILE B  53     -71.270  16.779  -3.680  1.00  0.00     0.027 H 
ATOM   3294 3HD1 ILE B  53     -71.075  18.382  -3.114  1.00  0.00     0.027 H 
ATOM   3295  N   TYR B  54     -71.057  14.529   0.547  1.00 43.41    -0.346 N 
ATOM   3296  HN  TYR B  54     -70.283  14.559  -0.117  1.00  0.00     0.163 HD
ATOM   3297  CA  TYR B  54     -70.817  14.032   1.903  1.00 44.69     0.093 C 
ATOM   3298  HA  TYR B  54     -71.767  14.128   2.479  1.00  0.00     0.088 H 
ATOM   3299  C   TYR B  54     -69.741  14.822   2.634  1.00 46.71     0.241 C 
ATOM   3300  O   TYR B  54     -68.747  15.238   2.035  1.00 46.86    -0.271 OA
ATOM   3301  CB  TYR B  54     -70.425  12.552   1.877  1.00 43.80    -0.014 C 
ATOM   3302  HB1 TYR B  54     -69.556  12.391   1.197  1.00  0.00     0.043 H 
ATOM   3303  HB2 TYR B  54     -69.965  12.253   2.848  1.00  0.00     0.043 H 
ATOM   3304  CG  TYR B  54     -71.556  11.618   1.519  1.00 43.62    -0.056 A 
ATOM   3305  CD1 TYR B  54     -71.852  11.327   0.187  1.00 43.77    -0.074 A 
ATOM   3306  HD1 TYR B  54     -71.249  11.785  -0.615  1.00  0.00     0.084 H 
ATOM   3307  CD2 TYR B  54     -72.332  11.022   2.511  1.00 43.43    -0.074 A 
ATOM   3308  HD2 TYR B  54     -72.114  11.235   3.571  1.00  0.00     0.084 H 
ATOM   3309  CE1 TYR B  54     -72.889  10.474  -0.145  1.00 43.86    -0.051 A 
ATOM   3310  HE1 TYR B  54     -73.111  10.255  -1.203  1.00  0.00     0.087 H 
ATOM   3311  CE2 TYR B  54     -73.372  10.167   2.189  1.00 43.28    -0.051 A 
ATOM   3312  HE2 TYR B  54     -73.978   9.704   2.986  1.00  0.00     0.087 H 
ATOM   3313  CZ  TYR B  54     -73.645   9.898   0.860  1.00 44.01     0.065 A 
ATOM   3314  OH  TYR B  54     -74.676   9.051   0.534  1.00 45.17    -0.361 OA
ATOM   3315  HH  TYR B  54     -74.864   8.866  -0.379  1.00  0.00     0.217 HD
ATOM   3316  N   ARG B  55     -69.955  15.036   3.929  1.00 49.50    -0.346 N 
ATOM   3317  HN  ARG B  55     -70.876  14.838   4.321  1.00  0.00     0.163 HD
ATOM   3318  CA  ARG B  55     -68.907  15.546   4.800  1.00 52.35     0.089 C 
ATOM   3319  HA  ARG B  55     -68.160  16.099   4.184  1.00  0.00     0.087 H 
ATOM   3320  C   ARG B  55     -68.225  14.344   5.447  1.00 53.88     0.243 C 
ATOM   3321  O   ARG B  55     -68.868  13.591   6.184  1.00 55.08    -0.271 OA
ATOM   3322  CB  ARG B  55     -69.471  16.491   5.868  1.00 53.68    -0.036 C 
ATOM   3323  HB1 ARG B  55     -70.268  15.982   6.459  1.00  0.00     0.036 H 
ATOM   3324  HB2 ARG B  55     -70.074  17.300   5.394  1.00  0.00     0.036 H 
ATOM   3325  CG  ARG B  55     -68.414  17.085   6.796  1.00 55.83    -0.048 C 
ATOM   3326  HG1 ARG B  55     -67.699  17.725   6.228  1.00  0.00     0.035 H 
ATOM   3327  HG2 ARG B  55     -67.709  16.298   7.153  1.00  0.00     0.035 H 
ATOM   3328  CD  ARG B  55     -69.018  17.851   7.970  1.00 58.23     0.009 C 
ATOM   3329  HD1 ARG B  55     -69.612  18.723   7.611  1.00  0.00     0.064 H 
ATOM   3330  HD2 ARG B  55     -68.227  18.391   8.541  1.00  0.00     0.064 H 
ATOM   3331  NE  ARG B  55     -69.819  17.005   8.861  1.00 61.08    -0.227 N 
ATOM   3332  HE  ARG B  55     -70.825  16.971   8.698  1.00  0.00     0.177 HD
ATOM   3333  CZ  ARG B  55     -69.334  16.276   9.869  1.00 62.22     0.665 C 
ATOM   3334  NH1 ARG B  55     -68.032  16.268  10.138  1.00 61.95    -0.235 N 
ATOM   3335 1HH1 ARG B  55     -67.661  15.711  10.908  1.00  0.00     0.174 HD
ATOM   3336 2HH1 ARG B  55     -67.399  16.829   9.568  1.00  0.00     0.174 HD
ATOM   3337  NH2 ARG B  55     -70.158  15.545  10.611  1.00 62.02    -0.235 N 
ATOM   3338 1HH2 ARG B  55     -69.787  14.988  11.381  1.00  0.00     0.174 HD
ATOM   3339 2HH2 ARG B  55     -71.157  15.551  10.405  1.00  0.00     0.174 HD
ATOM   3340  N   PRO B  56     -66.927  14.145   5.154  1.00 54.64    -0.337 N 
ATOM   3341  CA  PRO B  56     -66.186  13.068   5.798  1.00 56.34     0.091 C 
ATOM   3342  HA  PRO B  56     -66.735  12.103   5.697  1.00  0.00     0.087 H 
ATOM   3343  C   PRO B  56     -65.910  13.373   7.269  1.00 59.38     0.241 C 
ATOM   3344  O   PRO B  56     -65.443  14.467   7.606  1.00 60.97    -0.271 OA
ATOM   3345  CB  PRO B  56     -64.875  13.023   5.007  1.00 54.84    -0.036 C 
ATOM   3346  HB1 PRO B  56     -64.002  12.659   5.597  1.00  0.00     0.036 H 
ATOM   3347  HB2 PRO B  56     -64.843  12.225   4.229  1.00  0.00     0.036 H 
ATOM   3348  CG  PRO B  56     -64.709  14.400   4.469  1.00 53.65    -0.048 C 
ATOM   3349  HG1 PRO B  56     -64.016  14.464   3.597  1.00  0.00     0.035 H 
ATOM   3350  HG2 PRO B  56     -64.134  15.080   5.140  1.00  0.00     0.035 H 
ATOM   3351  CD  PRO B  56     -66.100  14.873   4.174  1.00 53.92    -0.001 C 
ATOM   3352  HD1 PRO B  56     -66.225  15.981   4.196  1.00  0.00     0.064 H 
ATOM   3353  HD2 PRO B  56     -66.417  14.741   3.113  1.00  0.00     0.064 H 
ATOM   3354  N   HIS B  57     -66.221  12.417   8.137  1.00 62.12    -0.346 N 
ATOM   3355  HN  HIS B  57     -66.754  11.607   7.820  1.00  0.00     0.163 HD
ATOM   3356  CA  HIS B  57     -65.817  12.503   9.529  1.00 65.58     0.094 C 
ATOM   3357  HA  HIS B  57     -66.054  13.522   9.915  1.00  0.00     0.088 H 
ATOM   3358  C   HIS B  57     -64.313  12.278   9.609  1.00 65.62     0.241 C 
ATOM   3359  O   HIS B  57     -63.748  11.547   8.793  1.00 65.00    -0.271 OA
ATOM   3360  CB  HIS B  57     -66.560  11.466  10.367  1.00 70.11     0.002 C 
ATOM   3361  HB1 HIS B  57     -66.501  10.460   9.890  1.00  0.00     0.046 H 
ATOM   3362  HB2 HIS B  57     -66.009  11.257  11.313  1.00  0.00     0.046 H 
ATOM   3363  CG  HIS B  57     -67.983  11.830  10.655  1.00 74.51     0.028 A 
ATOM   3364  CD2 HIS B  57     -69.078  11.848   9.857  1.00 75.42    -0.000 A 
ATOM   3365  HD2 HIS B  57     -69.114  11.577   8.788  1.00  0.00     0.114 H 
ATOM   3366  ND1 HIS B  57     -68.409  12.245  11.899  1.00 76.79    -0.354 N 
ATOM   3367  HD1 HIS B  57     -67.816  12.340  12.724  1.00  0.00     0.166 HD
ATOM   3368  CE1 HIS B  57     -69.705  12.500  11.856  1.00 78.14     0.040 A 
ATOM   3369  HE1 HIS B  57     -70.323  12.848  12.701  1.00  0.00     0.140 H 
ATOM   3370  NE2 HIS B  57     -70.134  12.267  10.628  1.00 77.78    -0.360 N 
ATOM   3371  HE2 HIS B  57     -71.095  12.380  10.305  1.00  0.00     0.166 HD
ATOM   3372  N   LYS B  58     -63.671  12.919  10.582  1.00 67.04    -0.346 N 
ATOM   3373  HN  LYS B  58     -64.205  13.522  11.208  1.00  0.00     0.163 HD
ATOM   3374  CA  LYS B  58     -62.227  12.792  10.789  1.00 68.50     0.089 C 
ATOM   3375  HA  LYS B  58     -61.699  13.280   9.937  1.00  0.00     0.087 H 
ATOM   3376  C   LYS B  58     -61.803  11.326  10.853  1.00 69.76     0.241 C 
ATOM   3377  O   LYS B  58     -62.501  10.494  11.439  1.00 71.19    -0.271 OA
ATOM   3378  CB  LYS B  58     -61.805  13.483  12.089  1.00 69.11    -0.038 C 
ATOM   3379  HB1 LYS B  58     -62.078  12.845  12.961  1.00  0.00     0.036 H 
ATOM   3380  HB2 LYS B  58     -60.693  13.477  12.175  1.00  0.00     0.036 H 
ATOM   3381  CG  LYS B  58     -62.331  14.896  12.300  1.00 68.91    -0.061 C 
ATOM   3382  HG1 LYS B  58     -63.351  15.016  11.867  1.00  0.00     0.033 H 
ATOM   3383  HG2 LYS B  58     -62.572  15.082  13.373  1.00  0.00     0.033 H 
ATOM   3384  CD  LYS B  58     -61.375  15.948  11.759  1.00 69.38    -0.043 C 
ATOM   3385  HD1 LYS B  58     -61.642  16.250  10.719  1.00  0.00     0.035 H 
ATOM   3386  HD2 LYS B  58     -60.365  15.520  11.558  1.00  0.00     0.035 H 
ATOM   3387  CE  LYS B  58     -61.299  17.150  12.689  1.00 70.97     0.080 C 
ATOM   3388  HE1 LYS B  58     -60.718  17.979  12.221  1.00  0.00     0.075 H 
ATOM   3389  HE2 LYS B  58     -60.640  16.936  13.563  1.00  0.00     0.075 H 
ATOM   3390  NZ  LYS B  58     -62.640  17.628  13.138  1.00 72.89    -0.079 N 
ATOM   3391  HZ1 LYS B  58     -62.589  18.434  13.761  1.00  0.00     0.274 HD
ATOM   3392  HZ2 LYS B  58     -63.172  16.870  13.566  1.00  0.00     0.274 HD
ATOM   3393  HZ3 LYS B  58     -63.243  17.824  12.339  1.00  0.00     0.274 HD
ATOM   3394  N   ALA B  59     -60.665  11.012  10.242  1.00 70.87    -0.346 N 
ATOM   3395  HN  ALA B  59     -60.178  11.725   9.699  1.00  0.00     0.163 HD
ATOM   3396  CA  ALA B  59     -60.097   9.673  10.330  1.00 71.49     0.086 C 
ATOM   3397  HA  ALA B  59     -60.926   8.942  10.479  1.00  0.00     0.086 H 
ATOM   3398  C   ALA B  59     -59.164   9.607  11.534  1.00 72.93     0.240 C 
ATOM   3399  O   ALA B  59     -58.194  10.363  11.621  1.00 72.11    -0.271 OA
ATOM   3400  CB  ALA B  59     -59.359   9.318   9.049  1.00 71.09    -0.049 C 
ATOM   3401  HB1 ALA B  59     -58.924   8.293   9.116  1.00  0.00     0.030 H 
ATOM   3402  HB2 ALA B  59     -58.586  10.079   8.793  1.00  0.00     0.030 H 
ATOM   3403  HB3 ALA B  59     -60.010   9.433   8.151  1.00  0.00     0.030 H 
ATOM   3404  N   ASN B  60     -59.474   8.712  12.469  1.00 75.04    -0.346 N 
ATOM   3405  HN  ASN B  60     -60.271   8.094  12.319  1.00  0.00     0.163 HD
ATOM   3406  CA  ASN B  60     -58.702   8.591  13.707  1.00 76.97     0.097 C 
ATOM   3407  HA  ASN B  60     -58.407   9.622  14.013  1.00  0.00     0.088 H 
ATOM   3408  C   ASN B  60     -57.416   7.784  13.544  1.00 78.42     0.241 C 
ATOM   3409  O   ASN B  60     -57.227   7.094  12.537  1.00 80.02    -0.271 OA
ATOM   3410  CB  ASN B  60     -59.567   8.013  14.837  1.00 76.41     0.036 C 
ATOM   3411  HB1 ASN B  60     -60.351   8.741  15.150  1.00  0.00     0.051 H 
ATOM   3412  HB2 ASN B  60     -58.988   7.948  15.788  1.00  0.00     0.051 H 
ATOM   3413  CG  ASN B  60     -60.184   6.669  14.485  1.00 76.43     0.217 C 
ATOM   3414  ND2 ASN B  60     -60.759   6.012  15.484  1.00 77.26    -0.370 N 
ATOM   3415 1HD2 ASN B  60     -61.173   5.110  15.248  1.00  0.00     0.159 HD
ATOM   3416 2HD2 ASN B  60     -60.785   6.376  16.436  1.00  0.00     0.159 HD
ATOM   3417  OD1 ASN B  60     -60.152   6.229  13.334  1.00 76.41    -0.274 OA
ATOM   3418  N   ALA B  61     -56.544   7.880  14.548  1.00 79.13    -0.346 N 
ATOM   3419  HN  ALA B  61     -56.771   8.497  15.328  1.00  0.00     0.163 HD
ATOM   3420  CA  ALA B  61     -55.274   7.145  14.590  1.00 79.18     0.086 C 
ATOM   3421  HA  ALA B  61     -54.621   7.546  13.780  1.00  0.00     0.086 H 
ATOM   3422  C   ALA B  61     -55.449   5.644  14.351  1.00 78.63     0.240 C 
ATOM   3423  O   ALA B  61     -54.555   4.989  13.811  1.00 76.82    -0.271 OA
ATOM   3424  CB  ALA B  61     -54.572   7.391  15.919  1.00 79.39    -0.049 C 
ATOM   3425  HB1 ALA B  61     -54.444   8.485  16.093  1.00  0.00     0.030 H 
ATOM   3426  HB2 ALA B  61     -53.603   6.844  15.985  1.00  0.00     0.030 H 
ATOM   3427  HB3 ALA B  61     -55.100   6.894  16.766  1.00  0.00     0.030 H 
ATOM   3428  N   GLU B  62     -56.606   5.121  14.761  1.00 79.26    -0.346 N 
ATOM   3429  HN  GLU B  62     -57.268   5.735  15.235  1.00  0.00     0.163 HD
ATOM   3430  CA  GLU B  62     -56.981   3.720  14.571  1.00 79.80     0.090 C 
ATOM   3431  HA  GLU B  62     -56.354   3.101  15.254  1.00  0.00     0.087 H 
ATOM   3432  C   GLU B  62     -56.729   3.245  13.140  1.00 81.05     0.241 C 
ATOM   3433  O   GLU B  62     -55.938   2.324  12.921  1.00 81.88    -0.271 OA
ATOM   3434  CB  GLU B  62     -58.455   3.517  14.966  1.00 80.22    -0.029 C 
ATOM   3435  HB1 GLU B  62     -58.568   3.620  16.071  1.00  0.00     0.037 H 
ATOM   3436  HB2 GLU B  62     -59.062   4.386  14.620  1.00  0.00     0.037 H 
ATOM   3437  CG  GLU B  62     -59.102   2.216  14.499  1.00 80.41     0.018 C 
ATOM   3438  HG1 GLU B  62     -60.172   2.381  14.232  1.00  0.00     0.049 H 
ATOM   3439  HG2 GLU B  62     -58.706   1.914  13.501  1.00  0.00     0.049 H 
ATOM   3440  CD  GLU B  62     -58.966   1.081  15.497  1.00 80.25     0.172 C 
ATOM   3441  OE1 GLU B  62     -57.825   0.743  15.878  1.00 81.36    -0.648 OA
ATOM   3442  OE2 GLU B  62     -60.008   0.523  15.903  1.00 78.90    -0.648 OA
ATOM   3443  N   GLU B  63     -57.386   3.887  12.176  1.00 82.51    -0.346 N 
ATOM   3444  HN  GLU B  63     -57.949   4.702  12.417  1.00  0.00     0.163 HD
ATOM   3445  CA  GLU B  63     -57.321   3.453  10.777  1.00 83.18     0.090 C 
ATOM   3446  HA  GLU B  63     -57.178   2.347  10.795  1.00  0.00     0.087 H 
ATOM   3447  C   GLU B  63     -56.142   4.031   9.998  1.00 78.88     0.241 C 
ATOM   3448  O   GLU B  63     -55.822   3.556   8.910  1.00 78.07    -0.271 OA
ATOM   3449  CB  GLU B  63     -58.644   3.709  10.050  1.00 86.71    -0.029 C 
ATOM   3450  HB1 GLU B  63     -58.551   3.436   8.973  1.00  0.00     0.037 H 
ATOM   3451  HB2 GLU B  63     -59.411   2.967  10.373  1.00  0.00     0.037 H 
ATOM   3452  CG  GLU B  63     -59.189   5.120  10.188  1.00 92.74     0.018 C 
ATOM   3453  HG1 GLU B  63     -58.489   5.867   9.747  1.00  0.00     0.049 H 
ATOM   3454  HG2 GLU B  63     -59.165   5.459  11.250  1.00  0.00     0.049 H 
ATOM   3455  CD  GLU B  63     -60.579   5.258   9.600  1.00 99.04     0.172 C 
ATOM   3456  OE1 GLU B  63     -60.874   4.559   8.604  1.00 99.98    -0.648 OA
ATOM   3457  OE2 GLU B  63     -61.374   6.067  10.133  1.00101.41    -0.648 OA
ATOM   3458  N   MET B  64     -55.503   5.054  10.557  1.00 74.67    -0.346 N 
ATOM   3459  HN  MET B  64     -55.886   5.477  11.402  1.00  0.00     0.163 HD
ATOM   3460  CA  MET B  64     -54.269   5.586   9.992  1.00 73.16     0.090 C 
ATOM   3461  HA  MET B  64     -54.424   5.758   8.901  1.00  0.00     0.087 H 
ATOM   3462  C   MET B  64     -53.117   4.601  10.170  1.00 74.19     0.241 C 
ATOM   3463  O   MET B  64     -52.198   4.551   9.350  1.00 74.80    -0.271 OA
ATOM   3464  CB  MET B  64     -53.909   6.916  10.646  1.00 72.07    -0.030 C 
ATOM   3465  HB1 MET B  64     -53.912   6.818  11.757  1.00  0.00     0.037 H 
ATOM   3466  HB2 MET B  64     -52.832   7.154  10.479  1.00  0.00     0.037 H 
ATOM   3467  CG  MET B  64     -54.781   8.078  10.215  1.00 71.13    -0.021 C 
ATOM   3468  HG1 MET B  64     -55.112   7.974   9.155  1.00  0.00     0.049 H 
ATOM   3469  HG2 MET B  64     -55.781   8.048  10.707  1.00  0.00     0.049 H 
ATOM   3470  SD  MET B  64     -53.944   9.646  10.501  1.00 71.24    -0.173 SA
ATOM   3471  CE  MET B  64     -55.148  10.793   9.837  1.00 72.28    -0.035 C 
ATOM   3472  HE1 MET B  64     -54.630  11.764  10.014  1.00  0.00     0.041 H 
ATOM   3473  HE2 MET B  64     -56.175  10.712  10.262  1.00  0.00     0.041 H 
ATOM   3474  HE3 MET B  64     -55.465  10.602   8.785  1.00  0.00     0.041 H 
ATOM   3475  N   THR B  65     -53.177   3.824  11.250  1.00 74.09    -0.344 N 
ATOM   3476  HN  THR B  65     -53.973   3.923  11.880  1.00  0.00     0.163 HD
ATOM   3477  CA  THR B  65     -52.148   2.834  11.570  1.00 71.46     0.113 C 
ATOM   3478  HA  THR B  65     -51.175   3.224  11.189  1.00  0.00     0.091 H 
ATOM   3479  C   THR B  65     -52.397   1.482  10.902  1.00 70.80     0.243 C 
ATOM   3480  O   THR B  65     -51.617   0.544  11.093  1.00 71.60    -0.271 OA
ATOM   3481  CB  THR B  65     -52.003   2.626  13.092  1.00 70.42     0.060 C 
ATOM   3482  HB  THR B  65     -51.341   1.747  13.274  1.00  0.00     0.086 H 
ATOM   3483  CG2 THR B  65     -51.384   3.854  13.749  1.00 69.34    -0.050 C 
ATOM   3484 1HG2 THR B  65     -50.383   4.058  13.302  1.00  0.00     0.031 H 
ATOM   3485 2HG2 THR B  65     -51.336   3.756  14.859  1.00  0.00     0.031 H 
ATOM   3486 3HG2 THR B  65     -52.056   4.742  13.694  1.00  0.00     0.031 H 
ATOM   3487  OG1 THR B  65     -53.290   2.364  13.666  1.00 69.83    -0.393 OA
ATOM   3488  HG1 THR B  65     -53.676   1.599  13.256  1.00  0.00     0.210 HD
ATOM   3489  N   LYS B  66     -53.476   1.380  10.123  1.00 68.37    -0.346 N 
ATOM   3490  HN  LYS B  66     -54.144   2.150  10.093  1.00  0.00     0.163 HD
ATOM   3491  CA  LYS B  66     -53.721   0.186   9.311  1.00 66.76     0.089 C 
ATOM   3492  HA  LYS B  66     -53.630  -0.698   9.984  1.00  0.00     0.087 H 
ATOM   3493  C   LYS B  66     -52.669   0.032   8.209  1.00 66.83     0.241 C 
ATOM   3494  O   LYS B  66     -52.638  -0.978   7.502  1.00 67.68    -0.271 OA
ATOM   3495  CB  LYS B  66     -55.139   0.178   8.735  1.00 65.38    -0.038 C 
ATOM   3496  HB1 LYS B  66     -55.503   1.218   8.564  1.00  0.00     0.036 H 
ATOM   3497  HB2 LYS B  66     -55.137  -0.192   7.683  1.00  0.00     0.036 H 
ATOM   3498  CG  LYS B  66     -56.127  -0.607   9.581  1.00 66.40    -0.061 C 
ATOM   3499  HG1 LYS B  66     -56.151  -0.228  10.629  1.00  0.00     0.033 H 
ATOM   3500  HG2 LYS B  66     -55.759  -1.641   9.776  1.00  0.00     0.033 H 
ATOM   3501  CD  LYS B  66     -57.520  -0.624   8.969  1.00 67.16    -0.043 C 
ATOM   3502  HD1 LYS B  66     -57.492  -0.909   7.891  1.00  0.00     0.035 H 
ATOM   3503  HD2 LYS B  66     -57.934   0.406   8.862  1.00  0.00     0.035 H 
ATOM   3504  CE  LYS B  66     -58.457  -1.526   9.764  1.00 66.98     0.080 C 
ATOM   3505  HE1 LYS B  66     -58.323  -1.375  10.861  1.00  0.00     0.075 H 
ATOM   3506  HE2 LYS B  66     -58.143  -2.593   9.690  1.00  0.00     0.075 H 
ATOM   3507  NZ  LYS B  66     -59.886  -1.360   9.372  1.00 65.68    -0.079 N 
ATOM   3508  HZ1 LYS B  66     -60.513  -1.964   9.904  1.00  0.00     0.274 HD
ATOM   3509  HZ2 LYS B  66     -60.009  -1.498   8.369  1.00  0.00     0.274 HD
ATOM   3510  HZ3 LYS B  66     -60.173  -0.384   9.440  1.00  0.00     0.274 HD
ATOM   3511  N   TYR B  67     -51.813   1.043   8.080  1.00 66.23    -0.346 N 
ATOM   3512  HN  TYR B  67     -51.987   1.898   8.608  1.00  0.00     0.163 HD
ATOM   3513  CA  TYR B  67     -50.639   0.983   7.219  1.00 66.99     0.093 C 
ATOM   3514  HA  TYR B  67     -50.413  -0.090   7.016  1.00  0.00     0.088 H 
ATOM   3515  C   TYR B  67     -49.431   1.597   7.914  1.00 69.34     0.241 C 
ATOM   3516  O   TYR B  67     -48.356   1.001   7.931  1.00 72.98    -0.271 OA
ATOM   3517  CB  TYR B  67     -50.895   1.678   5.874  1.00 66.76    -0.014 C 
ATOM   3518  HB1 TYR B  67     -51.560   2.562   6.014  1.00  0.00     0.043 H 
ATOM   3519  HB2 TYR B  67     -51.549   1.046   5.229  1.00  0.00     0.043 H 
ATOM   3520  CG  TYR B  67     -49.636   2.077   5.122  1.00 65.77    -0.056 A 
ATOM   3521  CD1 TYR B  67     -48.769   1.115   4.602  1.00 65.03    -0.074 A 
ATOM   3522  HD1 TYR B  67     -49.004   0.046   4.736  1.00  0.00     0.084 H 
ATOM   3523  CD2 TYR B  67     -49.308   3.419   4.941  1.00 65.88    -0.074 A 
ATOM   3524  HD2 TYR B  67     -49.974   4.199   5.346  1.00  0.00     0.084 H 
ATOM   3525  CE1 TYR B  67     -47.617   1.478   3.920  1.00 64.55    -0.051 A 
ATOM   3526  HE1 TYR B  67     -46.945   0.703   3.515  1.00  0.00     0.087 H 
ATOM   3527  CE2 TYR B  67     -48.158   3.792   4.260  1.00 65.77    -0.051 A 
ATOM   3528  HE2 TYR B  67     -47.916   4.859   4.125  1.00  0.00     0.087 H 
ATOM   3529  CZ  TYR B  67     -47.316   2.817   3.751  1.00 64.88     0.065 A 
ATOM   3530  OH  TYR B  67     -46.176   3.186   3.074  1.00 63.73    -0.361 OA
ATOM   3531  HH  TYR B  67     -45.969   4.106   2.958  1.00  0.00     0.217 HD
ATOM   3532  N   HIS B  68     -49.611   2.785   8.484  1.00 70.73    -0.346 N 
ATOM   3533  HN  HIS B  68     -50.546   3.191   8.504  1.00  0.00     0.163 HD
ATOM   3534  CA  HIS B  68     -48.500   3.522   9.083  1.00 72.98     0.094 C 
ATOM   3535  HA  HIS B  68     -47.625   3.420   8.399  1.00  0.00     0.088 H 
ATOM   3536  C   HIS B  68     -48.078   2.981  10.451  1.00 74.96     0.241 C 
ATOM   3537  O   HIS B  68     -48.783   2.167  11.058  1.00 74.40    -0.271 OA
ATOM   3538  CB  HIS B  68     -48.836   5.012   9.179  1.00 72.92     0.002 C 
ATOM   3539  HB1 HIS B  68     -48.114   5.535   9.849  1.00  0.00     0.046 H 
ATOM   3540  HB2 HIS B  68     -49.775   5.167   9.759  1.00  0.00     0.046 H 
ATOM   3541  CG  HIS B  68     -48.917   5.698   7.852  1.00 73.26     0.028 A 
ATOM   3542  CD2 HIS B  68     -47.948   6.173   7.034  1.00 72.91    -0.000 A 
ATOM   3543  HD2 HIS B  68     -46.861   6.134   7.216  1.00  0.00     0.114 H 
ATOM   3544  ND1 HIS B  68     -50.114   5.963   7.221  1.00 73.13    -0.354 N 
ATOM   3545  HD1 HIS B  68     -51.037   5.724   7.584  1.00  0.00     0.166 HD
ATOM   3546  CE1 HIS B  68     -49.879   6.574   6.074  1.00 72.34     0.040 A 
ATOM   3547  HE1 HIS B  68     -50.644   6.912   5.354  1.00  0.00     0.140 H 
ATOM   3548  NE2 HIS B  68     -48.572   6.712   5.935  1.00 71.83    -0.360 N 
ATOM   3549  HE2 HIS B  68     -48.103   7.148   5.141  1.00  0.00     0.166 HD
ATOM   3550  N   SER B  69     -46.919   3.444  10.918  1.00 77.51    -0.344 N 
ATOM   3551  HN  SER B  69     -46.393   4.102  10.344  1.00  0.00     0.163 HD
ATOM   3552  CA  SER B  69     -46.365   3.054  12.214  1.00 79.68     0.109 C 
ATOM   3553  HA  SER B  69     -46.308   1.941  12.260  1.00  0.00     0.090 H 
ATOM   3554  C   SER B  69     -47.238   3.547  13.360  1.00 80.45     0.243 C 
ATOM   3555  O   SER B  69     -47.795   4.649  13.298  1.00 81.53    -0.271 OA
ATOM   3556  CB  SER B  69     -44.955   3.628  12.387  1.00 80.50     0.044 C 
ATOM   3557  HB1 SER B  69     -44.385   3.074  13.169  1.00  0.00     0.077 H 
ATOM   3558  HB2 SER B  69     -44.982   4.633  12.869  1.00  0.00     0.077 H 
ATOM   3559  OG  SER B  69     -44.246   3.664  11.160  1.00 82.48    -0.398 OA
ATOM   3560  HG  SER B  69     -43.372   4.020  11.267  1.00  0.00     0.209 HD
ATOM   3561  N   ASP B  70     -47.347   2.730  14.406  1.00 79.57    -0.345 N 
ATOM   3562  HN  ASP B  70     -46.920   1.805  14.357  1.00  0.00     0.163 HD
ATOM   3563  CA  ASP B  70     -48.059   3.118  15.622  1.00 78.39     0.098 C 
ATOM   3564  HA  ASP B  70     -49.113   3.356  15.348  1.00  0.00     0.088 H 
ATOM   3565  C   ASP B  70     -47.437   4.362  16.252  1.00 78.95     0.241 C 
ATOM   3566  O   ASP B  70     -48.119   5.111  16.956  1.00 81.27    -0.271 OA
ATOM   3567  CB  ASP B  70     -48.075   1.969  16.635  1.00 77.64     0.043 C 
ATOM   3568  HB1 ASP B  70     -47.061   1.519  16.745  1.00  0.00     0.052 H 
ATOM   3569  HB2 ASP B  70     -48.215   2.353  17.672  1.00  0.00     0.052 H 
ATOM   3570  CG  ASP B  70     -49.109   0.907  16.303  1.00 77.49     0.175 C 
ATOM   3571  OD1 ASP B  70     -50.308   1.242  16.207  1.00 76.05    -0.648 OA
ATOM   3572  OD2 ASP B  70     -48.721  -0.268  16.137  1.00 79.25    -0.648 OA
ATOM   3573  N   ASP B  71     -46.150   4.578  15.982  1.00 77.30    -0.345 N 
ATOM   3574  HN  ASP B  71     -45.669   3.939  15.349  1.00  0.00     0.163 HD
ATOM   3575  CA  ASP B  71     -45.398   5.696  16.558  1.00 77.09     0.098 C 
ATOM   3576  HA  ASP B  71     -46.068   6.178  17.308  1.00  0.00     0.088 H 
ATOM   3577  C   ASP B  71     -45.014   6.786  15.550  1.00 75.63     0.241 C 
ATOM   3578  O   ASP B  71     -44.323   7.749  15.901  1.00 74.26    -0.271 OA
ATOM   3579  CB  ASP B  71     -44.165   5.193  17.330  1.00 77.86     0.043 C 
ATOM   3580  HB1 ASP B  71     -44.457   4.801  18.332  1.00  0.00     0.052 H 
ATOM   3581  HB2 ASP B  71     -43.520   6.045  17.648  1.00  0.00     0.052 H 
ATOM   3582  CG  ASP B  71     -43.356   4.159  16.557  1.00 78.25     0.175 C 
ATOM   3583  OD1 ASP B  71     -43.699   3.850  15.395  1.00 79.85    -0.648 OA
ATOM   3584  OD2 ASP B  71     -42.368   3.650  17.125  1.00 77.29    -0.648 OA
ATOM   3585  N   TYR B  72     -45.458   6.632  14.304  1.00 74.44    -0.346 N 
ATOM   3586  HN  TYR B  72     -45.853   5.736  14.020  1.00  0.00     0.163 HD
ATOM   3587  CA  TYR B  72     -45.389   7.726  13.335  1.00 73.15     0.093 C 
ATOM   3588  HA  TYR B  72     -44.506   8.359  13.587  1.00  0.00     0.088 H 
ATOM   3589  C   TYR B  72     -46.645   8.590  13.456  1.00 71.97     0.241 C 
ATOM   3590  O   TYR B  72     -46.562   9.821  13.513  1.00 69.69    -0.271 OA
ATOM   3591  CB  TYR B  72     -45.211   7.204  11.902  1.00 72.29    -0.014 C 
ATOM   3592  HB1 TYR B  72     -44.242   6.661  11.804  1.00  0.00     0.043 H 
ATOM   3593  HB2 TYR B  72     -45.920   6.367  11.703  1.00  0.00     0.043 H 
ATOM   3594  CG  TYR B  72     -45.333   8.270  10.823  1.00 71.45    -0.056 A 
ATOM   3595  CD1 TYR B  72     -44.529   9.415  10.846  1.00 69.97    -0.074 A 
ATOM   3596  HD1 TYR B  72     -43.797   9.547  11.660  1.00  0.00     0.084 H 
ATOM   3597  CD2 TYR B  72     -46.246   8.127   9.775  1.00 70.32    -0.074 A 
ATOM   3598  HD2 TYR B  72     -46.887   7.231   9.733  1.00  0.00     0.084 H 
ATOM   3599  CE1 TYR B  72     -44.637  10.386   9.864  1.00 68.77    -0.051 A 
ATOM   3600  HE1 TYR B  72     -43.999  11.285   9.899  1.00  0.00     0.087 H 
ATOM   3601  CE2 TYR B  72     -46.359   9.094   8.787  1.00 68.48    -0.051 A 
ATOM   3602  HE2 TYR B  72     -47.086   8.968   7.967  1.00  0.00     0.087 H 
ATOM   3603  CZ  TYR B  72     -45.552  10.219   8.838  1.00 68.28     0.065 A 
ATOM   3604  OH  TYR B  72     -45.657  11.181   7.865  1.00 67.47    -0.361 OA
ATOM   3605  HH  TYR B  72     -45.104  11.952   7.900  1.00  0.00     0.217 HD
ATOM   3606  N   ILE B  73     -47.800   7.926  13.501  1.00 70.89    -0.346 N 
ATOM   3607  HN  ILE B  73     -47.783   6.913  13.381  1.00  0.00     0.163 HD
ATOM   3608  CA  ILE B  73     -49.091   8.581  13.715  1.00 69.69     0.092 C 
ATOM   3609  HA  ILE B  73     -49.201   9.380  12.945  1.00  0.00     0.088 H 
ATOM   3610  C   ILE B  73     -49.139   9.248  15.095  1.00 69.60     0.241 C 
ATOM   3611  O   ILE B  73     -49.617  10.380  15.231  1.00 68.49    -0.271 OA
ATOM   3612  CB  ILE B  73     -50.261   7.579  13.531  1.00 68.91    -0.030 C 
ATOM   3613  HB  ILE B  73     -50.101   6.737  14.245  1.00  0.00     0.043 H 
ATOM   3614  CG1 ILE B  73     -50.262   6.991  12.108  1.00 70.08    -0.063 C 
ATOM   3615 1HG1 ILE B  73     -49.413   6.278  11.989  1.00  0.00     0.033 H 
ATOM   3616 2HG1 ILE B  73     -51.123   6.294  11.983  1.00  0.00     0.033 H 
ATOM   3617  CG2 ILE B  73     -51.606   8.215  13.859  1.00 67.86    -0.071 C 
ATOM   3618 1HG2 ILE B  73     -51.605   8.641  14.889  1.00  0.00     0.028 H 
ATOM   3619 2HG2 ILE B  73     -52.447   7.498  13.711  1.00  0.00     0.028 H 
ATOM   3620 3HG2 ILE B  73     -51.897   8.977  13.099  1.00  0.00     0.028 H 
ATOM   3621  CD1 ILE B  73     -50.249   8.009  10.980  1.00 69.83    -0.076 C 
ATOM   3622 1HD1 ILE B  73     -50.250   7.583   9.950  1.00  0.00     0.027 H 
ATOM   3623 2HD1 ILE B  73     -49.388   8.706  11.105  1.00  0.00     0.027 H 
ATOM   3624 3HD1 ILE B  73     -51.098   8.722  11.099  1.00  0.00     0.027 H 
ATOM   3625  N   LYS B  74     -48.621   8.544  16.104  1.00 69.42    -0.346 N 
ATOM   3626  HN  LYS B  74     -48.289   7.597  15.919  1.00  0.00     0.163 HD
ATOM   3627  CA  LYS B  74     -48.509   9.073  17.464  1.00 67.68     0.086 C 
ATOM   3628  HA  LYS B  74     -49.533   9.342  17.815  1.00  0.00     0.086 H 
ATOM   3629  C   LYS B  74     -47.646  10.332  17.515  1.00 67.23     0.240 C 
ATOM   3630  O   LYS B  74     -47.883  11.215  18.338  1.00 67.21    -0.271 OA
ATOM   3631  CB  LYS B  74     -47.947   8.012  18.411  1.00 66.81    -0.049 C 
ATOM   3632  HB1 LYS B  74     -48.577   7.093  18.374  1.00  0.00     0.030 H 
ATOM   3633  HB2 LYS B  74     -47.834   8.399  19.451  1.00  0.00     0.030 H 
ATOM   3634  HB3 LYS B  74     -46.874   7.791  18.201  1.00  0.00     0.030 H 
ATOM   3635  N   PHE B  75     -46.647  10.408  16.636  1.00 66.32    -0.346 N 
ATOM   3636  HN  PHE B  75     -46.443   9.603  16.043  1.00  0.00     0.163 HD
ATOM   3637  CA  PHE B  75     -45.838  11.616  16.502  1.00 65.81     0.093 C 
ATOM   3638  HA  PHE B  75     -45.509  11.927  17.521  1.00  0.00     0.088 H 
ATOM   3639  C   PHE B  75     -46.651  12.754  15.900  1.00 66.87     0.241 C 
ATOM   3640  O   PHE B  75     -46.603  13.877  16.399  1.00 67.32    -0.271 OA
ATOM   3641  CB  PHE B  75     -44.587  11.359  15.657  1.00 64.92    -0.014 C 
ATOM   3642  HB1 PHE B  75     -43.881  10.685  16.196  1.00  0.00     0.043 H 
ATOM   3643  HB2 PHE B  75     -44.831  10.713  14.782  1.00  0.00     0.043 H 
ATOM   3644  CG  PHE B  75     -43.885  12.616  15.210  1.00 64.60    -0.056 A 
ATOM   3645  CD1 PHE B  75     -43.297  13.475  16.136  1.00 65.89    -0.077 A 
ATOM   3646  HD1 PHE B  75     -43.348  13.233  17.211  1.00  0.00     0.084 H 
ATOM   3647  CD2 PHE B  75     -43.813  12.944  13.863  1.00 64.35    -0.077 A 
ATOM   3648  HD2 PHE B  75     -44.277  12.279  13.115  1.00  0.00     0.084 H 
ATOM   3649  CE1 PHE B  75     -42.648  14.631  15.724  1.00 65.37    -0.082 A 
ATOM   3650  HE1 PHE B  75     -42.186  15.301  16.469  1.00  0.00     0.083 H 
ATOM   3651  CE2 PHE B  75     -43.164  14.098  13.446  1.00 63.94    -0.082 A 
ATOM   3652  HE2 PHE B  75     -43.113  14.343  12.372  1.00  0.00     0.083 H 
ATOM   3653  CZ  PHE B  75     -42.581  14.942  14.376  1.00 64.12    -0.083 A 
ATOM   3654  HZ  PHE B  75     -42.065  15.859  14.045  1.00  0.00     0.083 H 
ATOM   3655  N   LEU B  76     -47.389  12.453  14.830  1.00 67.69    -0.346 N 
ATOM   3656  HN  LEU B  76     -47.387  11.492  14.487  1.00  0.00     0.163 HD
ATOM   3657  CA  LEU B  76     -48.203  13.449  14.128  1.00 66.53     0.089 C 
ATOM   3658  HA  LEU B  76     -47.540  14.303  13.853  1.00  0.00     0.087 H 
ATOM   3659  C   LEU B  76     -49.323  13.988  15.004  1.00 66.31     0.241 C 
ATOM   3660  O   LEU B  76     -49.582  15.192  15.014  1.00 65.73    -0.271 OA
ATOM   3661  CB  LEU B  76     -48.792  12.873  12.836  1.00 65.68    -0.035 C 
ATOM   3662  HB1 LEU B  76     -49.354  11.943  13.085  1.00  0.00     0.037 H 
ATOM   3663  HB2 LEU B  76     -49.615  13.542  12.491  1.00  0.00     0.037 H 
ATOM   3664  CG  LEU B  76     -47.869  12.583  11.650  1.00 64.19    -0.059 C 
ATOM   3665  HG  LEU B  76     -47.047  11.917  12.004  1.00  0.00     0.039 H 
ATOM   3666  CD1 LEU B  76     -48.645  11.845  10.569  1.00 63.88    -0.073 C 
ATOM   3667 1HD1 LEU B  76     -49.103  10.914  10.977  1.00  0.00     0.028 H 
ATOM   3668 2HD1 LEU B  76     -48.011  11.636   9.676  1.00  0.00     0.028 H 
ATOM   3669 3HD1 LEU B  76     -49.405  12.502  10.085  1.00  0.00     0.028 H 
ATOM   3670  CD2 LEU B  76     -47.243  13.854  11.093  1.00 63.08    -0.073 C 
ATOM   3671 1HD2 LEU B  76     -46.674  14.395  11.885  1.00  0.00     0.028 H 
ATOM   3672 2HD2 LEU B  76     -48.003  14.511  10.609  1.00  0.00     0.028 H 
ATOM   3673 3HD2 LEU B  76     -46.609  13.645  10.200  1.00  0.00     0.028 H 
ATOM   3674  N   ARG B  77     -49.976  13.090  15.738  1.00 67.15    -0.346 N 
ATOM   3675  HN  ARG B  77     -49.716  12.107  15.659  1.00  0.00     0.163 HD
ATOM   3676  CA  ARG B  77     -51.050  13.464  16.651  1.00 69.31     0.089 C 
ATOM   3677  HA  ARG B  77     -51.826  14.009  16.065  1.00  0.00     0.087 H 
ATOM   3678  C   ARG B  77     -50.540  14.403  17.752  1.00 69.19     0.241 C 
ATOM   3679  O   ARG B  77     -51.299  15.215  18.280  1.00 70.67    -0.271 OA
ATOM   3680  CB  ARG B  77     -51.703  12.211  17.254  1.00 71.54    -0.036 C 
ATOM   3681  HB1 ARG B  77     -51.773  11.402  16.489  1.00  0.00     0.036 H 
ATOM   3682  HB2 ARG B  77     -51.013  11.725  17.983  1.00  0.00     0.036 H 
ATOM   3683  CG  ARG B  77     -53.066  12.457  17.894  1.00 75.57    -0.048 C 
ATOM   3684  HG1 ARG B  77     -53.002  13.252  18.674  1.00  0.00     0.035 H 
ATOM   3685  HG2 ARG B  77     -53.757  12.960  17.178  1.00  0.00     0.035 H 
ATOM   3686  CD  ARG B  77     -53.697  11.189  18.460  1.00 78.46     0.009 C 
ATOM   3687  HD1 ARG B  77     -53.946  10.469  17.646  1.00  0.00     0.064 H 
ATOM   3688  HD2 ARG B  77     -54.725  11.391  18.843  1.00  0.00     0.064 H 
ATOM   3689  NE  ARG B  77     -52.869  10.554  19.488  1.00 81.71    -0.227 N 
ATOM   3690  HE  ARG B  77     -51.857  10.640  19.398  1.00  0.00     0.177 HD
ATOM   3691  CZ  ARG B  77     -53.339   9.872  20.532  1.00 83.29     0.665 C 
ATOM   3692  NH1 ARG B  77     -54.648   9.734  20.717  1.00 83.15    -0.235 N 
ATOM   3693 1HH1 ARG B  77     -55.008   9.212  21.516  1.00  0.00     0.174 HD
ATOM   3694 2HH1 ARG B  77     -55.297  10.149  20.049  1.00  0.00     0.174 HD
ATOM   3695  NH2 ARG B  77     -52.494   9.332  21.402  1.00 82.84    -0.235 N 
ATOM   3696 1HH2 ARG B  77     -52.854   8.810  22.201  1.00  0.00     0.174 HD
ATOM   3697 2HH2 ARG B  77     -51.489   9.438  21.260  1.00  0.00     0.174 HD
ATOM   3698  N   SER B  78     -49.250  14.305  18.067  1.00 68.19    -0.344 N 
ATOM   3699  HN  SER B  78     -48.652  13.694  17.510  1.00  0.00     0.163 HD
ATOM   3700  CA  SER B  78     -48.661  15.043  19.183  1.00 67.68     0.109 C 
ATOM   3701  HA  SER B  78     -49.490  15.331  19.870  1.00  0.00     0.090 H 
ATOM   3702  C   SER B  78     -47.931  16.321  18.783  1.00 66.64     0.243 C 
ATOM   3703  O   SER B  78     -47.896  17.278  19.558  1.00 66.02    -0.271 OA
ATOM   3704  CB  SER B  78     -47.707  14.139  19.965  1.00 68.30     0.044 C 
ATOM   3705  HB1 SER B  78     -46.864  13.785  19.328  1.00  0.00     0.077 H 
ATOM   3706  HB2 SER B  78     -47.121  14.716  20.718  1.00  0.00     0.077 H 
ATOM   3707  OG  SER B  78     -48.399  13.057  20.561  1.00 69.12    -0.398 OA
ATOM   3708  HG  SER B  78     -47.806  12.495  21.047  1.00  0.00     0.209 HD
ATOM   3709  N   ILE B  79     -47.345  16.328  17.588  1.00 66.89    -0.346 N 
ATOM   3710  HN  ILE B  79     -47.476  15.528  16.970  1.00  0.00     0.163 HD
ATOM   3711  CA  ILE B  79     -46.516  17.450  17.131  1.00 67.15     0.092 C 
ATOM   3712  HA  ILE B  79     -45.817  17.690  17.965  1.00  0.00     0.088 H 
ATOM   3713  C   ILE B  79     -47.335  18.718  16.867  1.00 68.52     0.241 C 
ATOM   3714  O   ILE B  79     -48.386  18.679  16.224  1.00 69.77    -0.271 OA
ATOM   3715  CB  ILE B  79     -45.634  17.073  15.906  1.00 66.73    -0.030 C 
ATOM   3716  HB  ILE B  79     -45.036  16.174  16.184  1.00  0.00     0.043 H 
ATOM   3717  CG1 ILE B  79     -44.650  18.195  15.553  1.00 66.51    -0.063 C 
ATOM   3718 1HG1 ILE B  79     -44.401  18.165  14.467  1.00  0.00     0.033 H 
ATOM   3719 2HG1 ILE B  79     -45.157  19.187  15.606  1.00  0.00     0.033 H 
ATOM   3720  CG2 ILE B  79     -46.479  16.709  14.691  1.00 67.25    -0.071 C 
ATOM   3721 1HG2 ILE B  79     -47.194  15.893  14.948  1.00  0.00     0.028 H 
ATOM   3722 2HG2 ILE B  79     -45.849  16.447  13.809  1.00  0.00     0.028 H 
ATOM   3723 3HG2 ILE B  79     -46.998  17.599  14.264  1.00  0.00     0.028 H 
ATOM   3724  CD1 ILE B  79     -43.385  18.206  16.382  1.00 66.54    -0.076 C 
ATOM   3725 1HD1 ILE B  79     -42.670  19.022  16.125  1.00  0.00     0.027 H 
ATOM   3726 2HD1 ILE B  79     -42.878  17.214  16.329  1.00  0.00     0.027 H 
ATOM   3727 3HD1 ILE B  79     -43.634  18.236  17.468  1.00  0.00     0.027 H 
ATOM   3728  N   ARG B  80     -46.842  19.833  17.395  1.00 69.47    -0.346 N 
ATOM   3729  HN  ARG B  80     -45.993  19.771  17.956  1.00  0.00     0.163 HD
ATOM   3730  CA  ARG B  80     -47.457  21.138  17.210  1.00 71.18     0.086 C 
ATOM   3731  HA  ARG B  80     -48.067  21.127  16.277  1.00  0.00     0.086 H 
ATOM   3732  C   ARG B  80     -46.338  22.171  17.068  1.00 73.35     0.243 C 
ATOM   3733  O   ARG B  80     -45.175  21.856  17.350  1.00 72.53    -0.271 OA
ATOM   3734  CB  ARG B  80     -48.363  21.470  18.401  1.00 70.03    -0.049 C 
ATOM   3735  HB1 ARG B  80     -48.834  22.470  18.259  1.00  0.00     0.030 H 
ATOM   3736  HB2 ARG B  80     -47.818  21.400  19.371  1.00  0.00     0.030 H 
ATOM   3737  HB3 ARG B  80     -49.122  20.674  18.582  1.00  0.00     0.030 H 
ATOM   3738  N   PRO B  81     -46.670  23.398  16.610  1.00 75.49    -0.337 N 
ATOM   3739  CA  PRO B  81     -45.656  24.460  16.586  1.00 77.51     0.091 C 
ATOM   3740  HA  PRO B  81     -44.789  24.139  15.962  1.00  0.00     0.087 H 
ATOM   3741  C   PRO B  81     -45.166  24.868  17.983  1.00 80.11     0.241 C 
ATOM   3742  O   PRO B  81     -44.171  25.592  18.095  1.00 79.63    -0.271 OA
ATOM   3743  CB  PRO B  81     -46.384  25.624  15.902  1.00 76.01    -0.036 C 
ATOM   3744  HB1 PRO B  81     -45.713  26.310  15.334  1.00  0.00     0.036 H 
ATOM   3745  HB2 PRO B  81     -46.778  26.392  16.607  1.00  0.00     0.036 H 
ATOM   3746  CG  PRO B  81     -47.431  24.969  15.069  1.00 74.88    -0.048 C 
ATOM   3747  HG1 PRO B  81     -48.251  25.653  14.748  1.00  0.00     0.035 H 
ATOM   3748  HG2 PRO B  81     -47.090  24.694  14.044  1.00  0.00     0.035 H 
ATOM   3749  CD  PRO B  81     -47.894  23.804  15.893  1.00 75.29    -0.001 C 
ATOM   3750  HD1 PRO B  81     -48.769  24.017  16.550  1.00  0.00     0.064 H 
ATOM   3751  HD2 PRO B  81     -48.385  22.989  15.312  1.00  0.00     0.064 H 
ATOM   3752  N   ASP B  82     -45.855  24.396  19.026  1.00 82.48    -0.346 N 
ATOM   3753  HN  ASP B  82     -46.701  23.856  18.846  1.00  0.00     0.163 HD
ATOM   3754  CA  ASP B  82     -45.449  24.620  20.418  1.00 83.43     0.098 C 
ATOM   3755  HA  ASP B  82     -45.217  25.702  20.555  1.00  0.00     0.088 H 
ATOM   3756  C   ASP B  82     -44.200  23.804  20.741  1.00 83.45     0.241 C 
ATOM   3757  O   ASP B  82     -43.112  24.354  20.932  1.00 84.28    -0.271 OA
ATOM   3758  CB  ASP B  82     -46.566  24.223  21.399  1.00 83.95     0.043 C 
ATOM   3759  HB1 ASP B  82     -46.497  23.141  21.661  1.00  0.00     0.052 H 
ATOM   3760  HB2 ASP B  82     -46.386  24.668  22.406  1.00  0.00     0.052 H 
ATOM   3761  CG  ASP B  82     -47.958  24.570  20.895  1.00 85.67     0.175 C 
ATOM   3762  OD1 ASP B  82     -48.105  25.525  20.101  1.00 86.92    -0.648 OA
ATOM   3763  OD2 ASP B  82     -48.915  23.881  21.308  1.00 85.52    -0.648 OA
ATOM   3764  N   ASN B  83     -44.373  22.486  20.784  1.00 82.08    -0.346 N 
ATOM   3765  HN  ASN B  83     -45.293  22.110  20.555  1.00  0.00     0.163 HD
ATOM   3766  CA  ASN B  83     -43.311  21.551  21.143  1.00 82.76     0.097 C 
ATOM   3767  HA  ASN B  83     -42.717  22.017  21.963  1.00  0.00     0.088 H 
ATOM   3768  C   ASN B  83     -42.347  21.244  19.992  1.00 84.57     0.241 C 
ATOM   3769  O   ASN B  83     -41.727  20.178  19.952  1.00 84.54    -0.271 OA
ATOM   3770  CB  ASN B  83     -43.927  20.260  21.696  1.00 81.49     0.036 C 
ATOM   3771  HB1 ASN B  83     -43.186  19.427  21.686  1.00  0.00     0.051 H 
ATOM   3772  HB2 ASN B  83     -44.097  20.337  22.795  1.00  0.00     0.051 H 
ATOM   3773  CG  ASN B  83     -45.204  19.862  20.974  1.00 80.66     0.217 C 
ATOM   3774  ND2 ASN B  83     -46.093  19.176  21.682  1.00 80.38    -0.370 N 
ATOM   3775 1HD2 ASN B  83     -46.950  18.909  21.198  1.00  0.00     0.159 HD
ATOM   3776 2HD2 ASN B  83     -45.938  18.923  22.658  1.00  0.00     0.159 HD
ATOM   3777  OD1 ASN B  83     -45.391  20.168  19.795  1.00 80.80    -0.274 OA
ATOM   3778  N   MET B  84     -42.216  22.197  19.073  1.00 87.09    -0.346 N 
ATOM   3779  HN  MET B  84     -42.722  23.073  19.204  1.00  0.00     0.163 HD
ATOM   3780  CA  MET B  84     -41.379  22.045  17.885  1.00 90.68     0.090 C 
ATOM   3781  HA  MET B  84     -41.656  21.082  17.396  1.00  0.00     0.087 H 
ATOM   3782  C   MET B  84     -39.883  21.985  18.222  1.00 92.36     0.241 C 
ATOM   3783  O   MET B  84     -39.129  21.248  17.584  1.00 94.75    -0.271 OA
ATOM   3784  CB  MET B  84     -41.666  23.173  16.889  1.00 90.72    -0.030 C 
ATOM   3785  HB1 MET B  84     -41.207  24.126  17.241  1.00  0.00     0.037 H 
ATOM   3786  HB2 MET B  84     -42.744  23.454  16.923  1.00  0.00     0.037 H 
ATOM   3787  CG  MET B  84     -41.242  22.880  15.459  1.00 91.59    -0.021 C 
ATOM   3788  HG1 MET B  84     -40.166  22.591  15.406  1.00  0.00     0.049 H 
ATOM   3789  HG2 MET B  84     -41.697  21.932  15.087  1.00  0.00     0.049 H 
ATOM   3790  SD  MET B  84     -41.605  24.257  14.356  1.00 93.67    -0.173 SA
ATOM   3791  CE  MET B  84     -40.806  23.724  12.843  1.00 93.47    -0.035 C 
ATOM   3792  HE1 MET B  84     -41.031  24.576  12.160  1.00  0.00     0.041 H 
ATOM   3793  HE2 MET B  84     -41.117  22.721  12.469  1.00  0.00     0.041 H 
ATOM   3794  HE3 MET B  84     -39.726  23.465  12.941  1.00  0.00     0.041 H 
ATOM   3795  N   SER B  85     -39.462  22.755  19.224  1.00 91.56    -0.344 N 
ATOM   3796  HN  SER B  85     -40.129  23.367  19.695  1.00  0.00     0.163 HD
ATOM   3797  CA  SER B  85     -38.065  22.745  19.667  1.00 90.20     0.109 C 
ATOM   3798  HA  SER B  85     -37.430  22.559  18.769  1.00  0.00     0.090 H 
ATOM   3799  C   SER B  85     -37.780  21.623  20.673  1.00 88.74     0.243 C 
ATOM   3800  O   SER B  85     -36.628  21.391  21.043  1.00 88.16    -0.271 OA
ATOM   3801  CB  SER B  85     -37.663  24.108  20.240  1.00 89.90     0.044 C 
ATOM   3802  HB1 SER B  85     -37.719  24.910  19.467  1.00  0.00     0.077 H 
ATOM   3803  HB2 SER B  85     -36.570  24.155  20.457  1.00  0.00     0.077 H 
ATOM   3804  OG  SER B  85     -38.434  24.432  21.382  1.00 90.64    -0.398 OA
ATOM   3805  HG  SER B  85     -38.185  25.277  21.737  1.00  0.00     0.209 HD
ATOM   3806  N   GLU B  86     -38.834  20.932  21.103  1.00 87.98    -0.346 N 
ATOM   3807  HN  GLU B  86     -39.763  21.209  20.786  1.00  0.00     0.163 HD
ATOM   3808  CA  GLU B  86     -38.714  19.792  22.012  1.00 87.48     0.090 C 
ATOM   3809  HA  GLU B  86     -37.805  19.939  22.641  1.00  0.00     0.087 H 
ATOM   3810  C   GLU B  86     -38.565  18.469  21.251  1.00 86.03     0.241 C 
ATOM   3811  O   GLU B  86     -37.848  17.566  21.690  1.00 84.25    -0.271 OA
ATOM   3812  CB  GLU B  86     -39.934  19.724  22.935  1.00 89.47    -0.029 C 
ATOM   3813  HB1 GLU B  86     -40.166  20.733  23.348  1.00  0.00     0.037 H 
ATOM   3814  HB2 GLU B  86     -40.861  19.543  22.342  1.00  0.00     0.037 H 
ATOM   3815  CG  GLU B  86     -39.816  18.704  24.060  1.00 93.00     0.018 C 
ATOM   3816  HG1 GLU B  86     -39.362  19.164  24.968  1.00  0.00     0.049 H 
ATOM   3817  HG2 GLU B  86     -39.033  17.945  23.829  1.00  0.00     0.049 H 
ATOM   3818  CD  GLU B  86     -41.138  18.034  24.395  1.00 94.15     0.172 C 
ATOM   3819  OE1 GLU B  86     -42.169  18.736  24.478  1.00 94.57    -0.648 OA
ATOM   3820  OE2 GLU B  86     -41.145  16.796  24.572  1.00 94.51    -0.648 OA
ATOM   3821  N   TYR B  87     -39.247  18.367  20.112  1.00 84.92    -0.346 N 
ATOM   3822  HN  TYR B  87     -39.750  19.186  19.771  1.00  0.00     0.163 HD
ATOM   3823  CA  TYR B  87     -39.307  17.132  19.327  1.00 81.88     0.093 C 
ATOM   3824  HA  TYR B  87     -39.260  16.276  20.040  1.00  0.00     0.088 H 
ATOM   3825  C   TYR B  87     -38.175  16.955  18.314  1.00 81.37     0.241 C 
ATOM   3826  O   TYR B  87     -38.044  15.882  17.723  1.00 80.34    -0.271 OA
ATOM   3827  CB  TYR B  87     -40.645  17.050  18.590  1.00 78.76    -0.014 C 
ATOM   3828  HB1 TYR B  87     -40.950  18.059  18.227  1.00  0.00     0.043 H 
ATOM   3829  HB2 TYR B  87     -40.518  16.525  17.615  1.00  0.00     0.043 H 
ATOM   3830  CG  TYR B  87     -41.763  16.419  19.383  1.00 76.50    -0.056 A 
ATOM   3831  CD1 TYR B  87     -42.564  17.185  20.227  1.00 74.76    -0.074 A 
ATOM   3832  HD1 TYR B  87     -42.374  18.267  20.322  1.00  0.00     0.084 H 
ATOM   3833  CD2 TYR B  87     -42.030  15.054  19.278  1.00 76.35    -0.074 A 
ATOM   3834  HD2 TYR B  87     -41.411  14.430  18.611  1.00  0.00     0.084 H 
ATOM   3835  CE1 TYR B  87     -43.595  16.608  20.949  1.00 74.40    -0.051 A 
ATOM   3836  HE1 TYR B  87     -44.220  17.226  21.616  1.00  0.00     0.087 H 
ATOM   3837  CE2 TYR B  87     -43.059  14.468  19.996  1.00 74.91    -0.051 A 
ATOM   3838  HE2 TYR B  87     -43.256  13.387  19.904  1.00  0.00     0.087 H 
ATOM   3839  CZ  TYR B  87     -43.837  15.250  20.829  1.00 74.56     0.065 A 
ATOM   3840  OH  TYR B  87     -44.856  14.673  21.543  1.00 75.55    -0.361 OA
ATOM   3841  HH  TYR B  87     -45.022  13.741  21.461  1.00  0.00     0.217 HD
ATOM   3842  N   SER B  88     -37.363  18.000  18.135  1.00 81.19    -0.344 N 
ATOM   3843  HN  SER B  88     -37.436  18.779  18.789  1.00  0.00     0.163 HD
ATOM   3844  CA  SER B  88     -36.367  18.098  17.050  1.00 81.41     0.109 C 
ATOM   3845  HA  SER B  88     -36.931  18.391  16.134  1.00  0.00     0.090 H 
ATOM   3846  C   SER B  88     -35.604  16.814  16.693  1.00 81.45     0.243 C 
ATOM   3847  O   SER B  88     -35.168  16.650  15.549  1.00 79.27    -0.271 OA
ATOM   3848  CB  SER B  88     -35.380  19.236  17.329  1.00 81.40     0.044 C 
ATOM   3849  HB1 SER B  88     -35.878  20.232  17.286  1.00  0.00     0.077 H 
ATOM   3850  HB2 SER B  88     -34.660  19.371  16.489  1.00  0.00     0.077 H 
ATOM   3851  OG  SER B  88     -34.713  19.038  18.562  1.00 82.76    -0.398 OA
ATOM   3852  HG  SER B  88     -34.101  19.744  18.735  1.00  0.00     0.209 HD
ATOM   3853  N   LYS B  89     -35.445  15.920  17.669  1.00 83.20    -0.346 N 
ATOM   3854  HN  LYS B  89     -35.756  16.160  18.610  1.00  0.00     0.163 HD
ATOM   3855  CA  LYS B  89     -34.840  14.607  17.439  1.00 84.49     0.086 C 
ATOM   3856  HA  LYS B  89     -33.852  14.764  16.947  1.00  0.00     0.086 H 
ATOM   3857  C   LYS B  89     -35.704  13.750  16.505  1.00 85.80     0.240 C 
ATOM   3858  O   LYS B  89     -35.215  13.245  15.492  1.00 88.05    -0.271 OA
ATOM   3859  CB  LYS B  89     -34.597  13.882  18.767  1.00 82.04    -0.049 C 
ATOM   3860  HB1 LYS B  89     -33.969  14.505  19.446  1.00  0.00     0.030 H 
ATOM   3861  HB2 LYS B  89     -34.158  12.869  18.611  1.00  0.00     0.030 H 
ATOM   3862  HB3 LYS B  89     -35.553  13.577  19.252  1.00  0.00     0.030 H 
ATOM   3863  N   GLN B  90     -36.985  13.611  16.846  1.00 85.84    -0.346 N 
ATOM   3864  HN  GLN B  90     -37.314  14.065  17.698  1.00  0.00     0.163 HD
ATOM   3865  CA  GLN B  90     -37.945  12.834  16.051  1.00 85.24     0.090 C 
ATOM   3866  HA  GLN B  90     -37.471  11.854  15.810  1.00  0.00     0.087 H 
ATOM   3867  C   GLN B  90     -38.321  13.507  14.727  1.00 84.93     0.241 C 
ATOM   3868  O   GLN B  90     -38.729  12.839  13.775  1.00 83.82    -0.271 OA
ATOM   3869  CB  GLN B  90     -39.205  12.552  16.870  1.00 84.42    -0.030 C 
ATOM   3870  HB1 GLN B  90     -39.657  13.503  17.235  1.00  0.00     0.037 H 
ATOM   3871  HB2 GLN B  90     -40.030  12.194  16.211  1.00  0.00     0.037 H 
ATOM   3872  CG  GLN B  90     -38.983  11.588  18.022  1.00 85.64     0.011 C 
ATOM   3873  HG1 GLN B  90     -38.909  10.538  17.655  1.00  0.00     0.047 H 
ATOM   3874  HG2 GLN B  90     -37.959  11.704  18.448  1.00  0.00     0.047 H 
ATOM   3875  CD  GLN B  90     -40.038  11.712  19.103  1.00 87.27     0.215 C 
ATOM   3876  NE2 GLN B  90     -39.594  11.764  20.355  1.00 88.18    -0.370 N 
ATOM   3877 1HE2 GLN B  90     -40.304  11.847  21.083  1.00  0.00     0.159 HD
ATOM   3878 2HE2 GLN B  90     -38.602  11.728  20.589  1.00  0.00     0.159 HD
ATOM   3879  OE1 GLN B  90     -41.236  11.755  18.820  1.00 86.35    -0.274 OA
ATOM   3880  N   MET B  91     -38.182  14.829  14.676  1.00 84.31    -0.346 N 
ATOM   3881  HN  MET B  91     -37.871  15.322  15.513  1.00  0.00     0.163 HD
ATOM   3882  CA  MET B  91     -38.458  15.601  13.467  1.00 84.39     0.090 C 
ATOM   3883  HA  MET B  91     -39.501  15.373  13.147  1.00  0.00     0.087 H 
ATOM   3884  C   MET B  91     -37.524  15.240  12.313  1.00 85.91     0.241 C 
ATOM   3885  O   MET B  91     -37.929  15.269  11.149  1.00 85.99    -0.271 OA
ATOM   3886  CB  MET B  91     -38.375  17.096  13.762  1.00 84.01    -0.030 C 
ATOM   3887  HB1 MET B  91     -38.034  17.656  12.860  1.00  0.00     0.037 H 
ATOM   3888  HB2 MET B  91     -37.525  17.314  14.450  1.00  0.00     0.037 H 
ATOM   3889  CG  MET B  91     -39.667  17.686  14.302  1.00 83.74    -0.021 C 
ATOM   3890  HG1 MET B  91     -40.488  17.592  13.554  1.00  0.00     0.049 H 
ATOM   3891  HG2 MET B  91     -40.084  17.048  15.115  1.00  0.00     0.049 H 
ATOM   3892  SD  MET B  91     -39.496  19.394  14.853  1.00 85.96    -0.173 SA
ATOM   3893  CE  MET B  91     -38.938  20.223  13.362  1.00 84.21    -0.035 C 
ATOM   3894  HE1 MET B  91     -38.832  21.279  13.703  1.00  0.00     0.041 H 
ATOM   3895  HE2 MET B  91     -39.593  20.080  12.471  1.00  0.00     0.041 H 
ATOM   3896  HE3 MET B  91     -38.025  19.786  12.895  1.00  0.00     0.041 H 
ATOM   3897  N   GLN B  92     -36.278  14.906  12.643  1.00 88.30    -0.346 N 
ATOM   3898  HN  GLN B  92     -35.999  14.943  13.623  1.00  0.00     0.163 HD
ATOM   3899  CA  GLN B  92     -35.298  14.488  11.642  1.00 89.07     0.090 C 
ATOM   3900  HA  GLN B  92     -35.419  15.144  10.749  1.00  0.00     0.087 H 
ATOM   3901  C   GLN B  92     -35.535  13.041  11.199  1.00 87.91     0.241 C 
ATOM   3902  O   GLN B  92     -35.316  12.702  10.034  1.00 88.80    -0.271 OA
ATOM   3903  CB  GLN B  92     -33.871  14.667  12.169  1.00 90.52    -0.030 C 
ATOM   3904  HB1 GLN B  92     -33.645  13.905  12.951  1.00  0.00     0.037 H 
ATOM   3905  HB2 GLN B  92     -33.794  15.595  12.782  1.00  0.00     0.037 H 
ATOM   3906  CG  GLN B  92     -32.801  14.653  11.085  1.00 92.51     0.011 C 
ATOM   3907  HG1 GLN B  92     -32.891  13.743  10.447  1.00  0.00     0.047 H 
ATOM   3908  HG2 GLN B  92     -33.003  15.434  10.316  1.00  0.00     0.047 H 
ATOM   3909  CD  GLN B  92     -31.395  14.789  11.641  1.00 94.33     0.215 C 
ATOM   3910  NE2 GLN B  92     -31.095  15.944  12.226  1.00 94.74    -0.370 N 
ATOM   3911 1HE2 GLN B  92     -31.763  16.711  12.302  1.00  0.00     0.159 HD
ATOM   3912 2HE2 GLN B  92     -30.150  16.035  12.600  1.00  0.00     0.159 HD
ATOM   3913  OE1 GLN B  92     -30.589  13.863  11.549  1.00 94.63    -0.274 OA
ATOM   3914  N   ARG B  93     -35.985  12.199  12.129  1.00 85.75    -0.346 N 
ATOM   3915  HN  ARG B  93     -36.130  12.544  13.078  1.00  0.00     0.163 HD
ATOM   3916  CA  ARG B  93     -36.277  10.797  11.834  1.00 84.35     0.089 C 
ATOM   3917  HA  ARG B  93     -35.389  10.364  11.317  1.00  0.00     0.087 H 
ATOM   3918  C   ARG B  93     -37.487  10.634  10.908  1.00 82.76     0.241 C 
ATOM   3919  O   ARG B  93     -37.497   9.749  10.047  1.00 82.38    -0.271 OA
ATOM   3920  CB  ARG B  93     -36.505  10.003  13.123  1.00 86.22    -0.036 C 
ATOM   3921  HB1 ARG B  93     -37.500  10.244  13.565  1.00  0.00     0.036 H 
ATOM   3922  HB2 ARG B  93     -35.844  10.377  13.939  1.00  0.00     0.036 H 
ATOM   3923  CG  ARG B  93     -36.344   8.500  12.946  1.00 90.14    -0.048 C 
ATOM   3924  HG1 ARG B  93     -36.098   8.239  11.890  1.00  0.00     0.035 H 
ATOM   3925  HG2 ARG B  93     -35.415   8.130  13.438  1.00  0.00     0.035 H 
ATOM   3926  CD  ARG B  93     -37.571   7.742  13.434  1.00 93.23     0.009 C 
ATOM   3927  HD1 ARG B  93     -38.507   8.316  13.239  1.00  0.00     0.064 H 
ATOM   3928  HD2 ARG B  93     -37.613   7.712  14.548  1.00  0.00     0.064 H 
ATOM   3929  NE  ARG B  93     -37.643   6.395  12.861  1.00 97.84    -0.227 N 
ATOM   3930  HE  ARG B  93     -37.298   5.622  13.430  1.00  0.00     0.177 HD
ATOM   3931  CZ  ARG B  93     -38.126   6.103  11.652  1.00 99.30     0.665 C 
ATOM   3932  NH1 ARG B  93     -38.592   7.060  10.856  1.00100.21    -0.235 N 
ATOM   3933 1HH1 ARG B  93     -38.579   8.027  11.179  1.00  0.00     0.174 HD
ATOM   3934 2HH1 ARG B  93     -38.961   6.837   9.932  1.00  0.00     0.174 HD
ATOM   3935  NH2 ARG B  93     -38.143   4.844  11.231  1.00 98.31    -0.235 N 
ATOM   3936 1HH2 ARG B  93     -37.785   4.110  11.842  1.00  0.00     0.174 HD
ATOM   3937 2HH2 ARG B  93     -38.512   4.621  10.307  1.00  0.00     0.174 HD
ATOM   3938  N   PHE B  94     -38.497  11.485  11.090  1.00 79.83    -0.346 N 
ATOM   3939  HN  PHE B  94     -38.401  12.220  11.790  1.00  0.00     0.163 HD
ATOM   3940  CA  PHE B  94     -39.743  11.400  10.317  1.00 76.45     0.093 C 
ATOM   3941  HA  PHE B  94     -39.804  10.365   9.906  1.00  0.00     0.088 H 
ATOM   3942  C   PHE B  94     -39.811  12.365   9.121  1.00 73.11     0.241 C 
ATOM   3943  O   PHE B  94     -40.778  12.338   8.353  1.00 70.26    -0.271 OA
ATOM   3944  CB  PHE B  94     -40.960  11.593  11.235  1.00 76.49    -0.014 C 
ATOM   3945  HB1 PHE B  94     -41.895  11.676  10.633  1.00  0.00     0.043 H 
ATOM   3946  HB2 PHE B  94     -40.943  12.607  11.698  1.00  0.00     0.043 H 
ATOM   3947  CG  PHE B  94     -41.106  10.531  12.294  1.00 76.66    -0.056 A 
ATOM   3948  CD1 PHE B  94     -41.465   9.231  11.956  1.00 76.72    -0.077 A 
ATOM   3949  HD1 PHE B  94     -41.639   8.974  10.898  1.00  0.00     0.084 H 
ATOM   3950  CD2 PHE B  94     -40.903  10.834  13.635  1.00 77.05    -0.077 A 
ATOM   3951  HD2 PHE B  94     -40.627  11.862  13.925  1.00  0.00     0.084 H 
ATOM   3952  CE1 PHE B  94     -41.608   8.251  12.930  1.00 77.28    -0.082 A 
ATOM   3953  HE1 PHE B  94     -41.889   7.224  12.644  1.00  0.00     0.083 H 
ATOM   3954  CE2 PHE B  94     -41.043   9.861  14.615  1.00 76.95    -0.082 A 
ATOM   3955  HE2 PHE B  94     -40.873  10.117  15.674  1.00  0.00     0.083 H 
ATOM   3956  CZ  PHE B  94     -41.396   8.568  14.262  1.00 76.97    -0.083 A 
ATOM   3957  HZ  PHE B  94     -41.508   7.794  15.039  1.00  0.00     0.083 H 
ATOM   3958  N   ASN B  95     -38.776  13.197   8.973  1.00 71.25    -0.346 N 
ATOM   3959  HN  ASN B  95     -38.007  13.118   9.639  1.00  0.00     0.163 HD
ATOM   3960  CA  ASN B  95     -38.664  14.224   7.914  1.00 69.32     0.097 C 
ATOM   3961  HA  ASN B  95     -37.696  14.744   8.101  1.00  0.00     0.088 H 
ATOM   3962  C   ASN B  95     -39.742  15.328   7.947  1.00 68.90     0.241 C 
ATOM   3963  O   ASN B  95     -40.158  15.852   6.906  1.00 69.53    -0.271 OA
ATOM   3964  CB  ASN B  95     -38.531  13.589   6.512  1.00 67.18     0.036 C 
ATOM   3965  HB1 ASN B  95     -37.857  12.701   6.539  1.00  0.00     0.051 H 
ATOM   3966  HB2 ASN B  95     -39.480  13.088   6.210  1.00  0.00     0.051 H 
ATOM   3967  CG  ASN B  95     -38.078  14.585   5.448  1.00 65.70     0.217 C 
ATOM   3968  ND2 ASN B  95     -37.180  15.494   5.816  1.00 65.12    -0.370 N 
ATOM   3969 1HD2 ASN B  95     -36.796  15.534   6.760  1.00  0.00     0.159 HD
ATOM   3970 2HD2 ASN B  95     -36.877  16.160   5.105  1.00  0.00     0.159 HD
ATOM   3971  OD1 ASN B  95     -38.540  14.537   4.312  1.00 65.57    -0.274 OA
ATOM   3972  N   VAL B  96     -40.176  15.686   9.152  1.00 66.34    -0.346 N 
ATOM   3973  HN  VAL B  96     -39.824  15.192   9.972  1.00  0.00     0.163 HD
ATOM   3974  CA  VAL B  96     -41.140  16.764   9.335  1.00 64.26     0.092 C 
ATOM   3975  HA  VAL B  96     -41.596  17.009   8.347  1.00  0.00     0.088 H 
ATOM   3976  C   VAL B  96     -40.404  17.994   9.854  1.00 64.48     0.241 C 
ATOM   3977  O   VAL B  96     -39.767  17.939  10.904  1.00 65.62    -0.271 OA
ATOM   3978  CB  VAL B  96     -42.266  16.367  10.317  1.00 62.97    -0.033 C 
ATOM   3979  HB  VAL B  96     -41.820  16.238  11.331  1.00  0.00     0.042 H 
ATOM   3980  CG1 VAL B  96     -43.321  17.458  10.393  1.00 62.63    -0.071 C 
ATOM   3981 1HG1 VAL B  96     -44.133  17.172  11.101  1.00  0.00     0.028 H 
ATOM   3982 2HG1 VAL B  96     -43.723  17.715   9.385  1.00  0.00     0.028 H 
ATOM   3983 3HG1 VAL B  96     -42.875  18.447  10.653  1.00  0.00     0.028 H 
ATOM   3984  CG2 VAL B  96     -42.907  15.050   9.904  1.00 62.26    -0.071 C 
ATOM   3985 1HG2 VAL B  96     -43.719  14.764  10.612  1.00  0.00     0.028 H 
ATOM   3986 2HG2 VAL B  96     -42.149  14.239   9.796  1.00  0.00     0.028 H 
ATOM   3987 3HG2 VAL B  96     -43.271  15.082   8.851  1.00  0.00     0.028 H 
ATOM   3988  N   GLY B  97     -40.474  19.096   9.114  1.00 65.14    -0.351 N 
ATOM   3989  HN  GLY B  97     -40.976  19.075   8.226  1.00  0.00     0.163 HD
ATOM   3990  CA  GLY B  97     -39.842  20.335   9.555  1.00 68.86     0.069 C 
ATOM   3991  HA1 GLY B  97     -39.024  20.103  10.276  1.00  0.00     0.078 H 
ATOM   3992  HA2 GLY B  97     -40.542  20.898  10.215  1.00  0.00     0.078 H 
ATOM   3993  C   GLY B  97     -39.317  21.253   8.467  1.00 73.21     0.236 C 
ATOM   3994  O   GLY B  97     -39.185  22.458   8.687  1.00 73.92    -0.272 OA
ATOM   3995  N   GLU B  98     -39.010  20.695   7.298  1.00 76.22    -0.346 N 
ATOM   3996  HN  GLU B  98     -39.139  19.691   7.171  1.00  0.00     0.163 HD
ATOM   3997  CA  GLU B  98     -38.491  21.500   6.192  1.00 80.46     0.090 C 
ATOM   3998  HA  GLU B  98     -38.730  22.565   6.420  1.00  0.00     0.087 H 
ATOM   3999  C   GLU B  98     -39.159  21.164   4.853  1.00 80.84     0.241 C 
ATOM   4000  O   GLU B  98     -39.908  21.978   4.306  1.00 79.17    -0.271 OA
ATOM   4001  CB  GLU B  98     -36.959  21.387   6.110  1.00 83.98    -0.029 C 
ATOM   4002  HB1 GLU B  98     -36.667  20.401   5.678  1.00  0.00     0.037 H 
ATOM   4003  HB2 GLU B  98     -36.524  21.287   7.132  1.00  0.00     0.037 H 
ATOM   4004  CG  GLU B  98     -36.272  22.521   5.351  1.00 87.67     0.018 C 
ATOM   4005  HG1 GLU B  98     -36.581  22.522   4.280  1.00  0.00     0.049 H 
ATOM   4006  HG2 GLU B  98     -35.183  22.311   5.231  1.00  0.00     0.049 H 
ATOM   4007  CD  GLU B  98     -36.490  23.895   5.975  1.00 89.10     0.172 C 
ATOM   4008  OE1 GLU B  98     -36.597  23.996   7.218  1.00 89.33    -0.648 OA
ATOM   4009  OE2 GLU B  98     -36.557  24.885   5.215  1.00 89.67    -0.648 OA
ATOM   4010  N   ASP B  99     -38.879  19.966   4.337  1.00 82.20    -0.346 N 
ATOM   4011  HN  ASP B  99     -38.191  19.381   4.811  1.00  0.00     0.163 HD
ATOM   4012  CA  ASP B  99     -39.514  19.451   3.121  1.00 80.85     0.098 C 
ATOM   4013  HA  ASP B  99     -39.300  20.146   2.276  1.00  0.00     0.088 H 
ATOM   4014  C   ASP B  99     -41.028  19.385   3.343  1.00 77.86     0.241 C 
ATOM   4015  O   ASP B  99     -41.812  19.843   2.510  1.00 74.70    -0.271 OA
ATOM   4016  CB  ASP B  99     -38.947  18.058   2.784  1.00 83.01     0.043 C 
ATOM   4017  HB1 ASP B  99     -39.308  17.296   3.513  1.00  0.00     0.052 H 
ATOM   4018  HB2 ASP B  99     -37.854  18.013   2.998  1.00  0.00     0.052 H 
ATOM   4019  CG  ASP B  99     -39.239  17.619   1.349  1.00 84.64     0.175 C 
ATOM   4020  OD1 ASP B  99     -38.995  18.409   0.410  1.00 86.00    -0.648 OA
ATOM   4021  OD2 ASP B  99     -39.690  16.465   1.158  1.00 82.72    -0.648 OA
ATOM   4022  N   CYS B 100     -41.417  18.836   4.491  1.00 75.21    -0.345 N 
ATOM   4023  HN  CYS B 100     -40.706  18.433   5.101  1.00  0.00     0.163 HD
ATOM   4024  CA  CYS B 100     -42.806  18.783   4.918  1.00 72.18     0.098 C 
ATOM   4025  HA  CYS B 100     -43.448  19.281   4.155  1.00  0.00     0.088 H 
ATOM   4026  C   CYS B 100     -42.912  19.537   6.243  1.00 71.33     0.244 C 
ATOM   4027  O   CYS B 100     -42.586  18.984   7.295  1.00 72.59    -0.271 OA
ATOM   4028  CB  CYS B 100     -43.251  17.330   5.087  1.00 71.63     0.014 C 
ATOM   4029  HB1 CYS B 100     -42.888  16.928   6.062  1.00  0.00     0.053 H 
ATOM   4030  HB2 CYS B 100     -44.352  17.282   5.254  1.00  0.00     0.053 H 
ATOM   4031  SG  CYS B 100     -42.776  16.222   3.739  1.00 70.38    -0.095 SA
ATOM   4032  N   PRO B 101     -43.355  20.809   6.197  1.00 69.86    -0.337 N 
ATOM   4033  CA  PRO B 101     -43.280  21.675   7.376  1.00 68.05     0.091 C 
ATOM   4034  HA  PRO B 101     -42.260  21.610   7.821  1.00  0.00     0.087 H 
ATOM   4035  C   PRO B 101     -44.323  21.373   8.449  1.00 66.12     0.241 C 
ATOM   4036  O   PRO B 101     -45.340  20.735   8.172  1.00 62.87    -0.271 OA
ATOM   4037  CB  PRO B 101     -43.497  23.076   6.796  1.00 67.06    -0.036 C 
ATOM   4038  HB1 PRO B 101     -42.555  23.637   6.593  1.00  0.00     0.036 H 
ATOM   4039  HB2 PRO B 101     -43.923  23.809   7.521  1.00  0.00     0.036 H 
ATOM   4040  CG  PRO B 101     -44.341  22.850   5.593  1.00 67.93    -0.048 C 
ATOM   4041  HG1 PRO B 101     -45.434  22.937   5.797  1.00  0.00     0.035 H 
ATOM   4042  HG2 PRO B 101     -44.274  23.674   4.845  1.00  0.00     0.035 H 
ATOM   4043  CD  PRO B 101     -43.943  21.507   5.038  1.00 69.63    -0.001 C 
ATOM   4044  HD1 PRO B 101     -44.771  20.952   4.538  1.00  0.00     0.064 H 
ATOM   4045  HD2 PRO B 101     -43.278  21.557   4.145  1.00  0.00     0.064 H 
ATOM   4046  N   VAL B 102     -44.039  21.826   9.668  1.00 66.46    -0.346 N 
ATOM   4047  HN  VAL B 102     -43.126  22.251   9.830  1.00  0.00     0.163 HD
ATOM   4048  CA  VAL B 102     -44.975  21.741  10.782  1.00 66.22     0.092 C 
ATOM   4049  HA  VAL B 102     -45.629  20.848  10.645  1.00  0.00     0.088 H 
ATOM   4050  C   VAL B 102     -45.835  23.000  10.769  1.00 65.34     0.241 C 
ATOM   4051  O   VAL B 102     -45.318  24.117  10.700  1.00 64.78    -0.271 OA
ATOM   4052  CB  VAL B 102     -44.252  21.639  12.145  1.00 67.10    -0.033 C 
ATOM   4053  HB  VAL B 102     -43.920  22.661  12.442  1.00  0.00     0.042 H 
ATOM   4054  CG1 VAL B 102     -45.205  21.117  13.214  1.00 68.20    -0.071 C 
ATOM   4055 1HG1 VAL B 102     -44.684  21.043  14.197  1.00  0.00     0.028 H 
ATOM   4056 2HG1 VAL B 102     -45.671  20.148  12.918  1.00  0.00     0.028 H 
ATOM   4057 3HG1 VAL B 102     -46.132  21.733  13.281  1.00  0.00     0.028 H 
ATOM   4058  CG2 VAL B 102     -43.023  20.746  12.052  1.00 66.78    -0.071 C 
ATOM   4059 1HG2 VAL B 102     -42.502  20.672  13.035  1.00  0.00     0.028 H 
ATOM   4060 2HG2 VAL B 102     -42.331  21.084  11.246  1.00  0.00     0.028 H 
ATOM   4061 3HG2 VAL B 102     -43.278  19.739  11.647  1.00  0.00     0.028 H 
ATOM   4062  N   PHE B 103     -47.147  22.815  10.823  1.00 64.42    -0.346 N 
ATOM   4063  HN  PHE B 103     -47.518  21.866  10.872  1.00  0.00     0.163 HD
ATOM   4064  CA  PHE B 103     -48.064  23.942  10.813  1.00 64.67     0.093 C 
ATOM   4065  HA  PHE B 103     -47.530  24.817  11.252  1.00  0.00     0.088 H 
ATOM   4066  C   PHE B 103     -49.282  23.663  11.679  1.00 65.04     0.241 C 
ATOM   4067  O   PHE B 103     -49.598  22.506  11.970  1.00 62.88    -0.271 OA
ATOM   4068  CB  PHE B 103     -48.469  24.315   9.378  1.00 66.09    -0.014 C 
ATOM   4069  HB1 PHE B 103     -49.091  25.240   9.377  1.00  0.00     0.043 H 
ATOM   4070  HB2 PHE B 103     -47.584  24.680   8.806  1.00  0.00     0.043 H 
ATOM   4071  CG  PHE B 103     -49.165  23.212   8.624  1.00 66.87    -0.056 A 
ATOM   4072  CD1 PHE B 103     -50.550  23.082   8.671  1.00 67.83    -0.077 A 
ATOM   4073  HD1 PHE B 103     -51.143  23.792   9.271  1.00  0.00     0.084 H 
ATOM   4074  CD2 PHE B 103     -48.439  22.313   7.853  1.00 67.23    -0.077 A 
ATOM   4075  HD2 PHE B 103     -47.342  22.407   7.795  1.00  0.00     0.084 H 
ATOM   4076  CE1 PHE B 103     -51.193  22.072   7.974  1.00 68.04    -0.082 A 
ATOM   4077  HE1 PHE B 103     -52.291  21.980   8.022  1.00  0.00     0.083 H 
ATOM   4078  CE2 PHE B 103     -49.077  21.300   7.156  1.00 67.51    -0.082 A 
ATOM   4079  HE2 PHE B 103     -48.487  20.590   6.552  1.00  0.00     0.083 H 
ATOM   4080  CZ  PHE B 103     -50.455  21.178   7.217  1.00 67.94    -0.083 A 
ATOM   4081  HZ  PHE B 103     -50.964  20.371   6.664  1.00  0.00     0.083 H 
ATOM   4082  N   ASP B 104     -49.958  24.735  12.083  1.00 66.14    -0.346 N 
ATOM   4083  HN  ASP B 104     -49.659  25.655  11.759  1.00  0.00     0.163 HD
ATOM   4084  CA  ASP B 104     -51.108  24.643  12.970  1.00 67.79     0.098 C 
ATOM   4085  HA  ASP B 104     -50.825  24.003  13.838  1.00  0.00     0.088 H 
ATOM   4086  C   ASP B 104     -52.300  23.994  12.272  1.00 66.03     0.241 C 
ATOM   4087  O   ASP B 104     -52.788  24.495  11.258  1.00 65.62    -0.271 OA
ATOM   4088  CB  ASP B 104     -51.478  26.029  13.502  1.00 70.92     0.043 C 
ATOM   4089  HB1 ASP B 104     -50.585  26.695  13.537  1.00  0.00     0.052 H 
ATOM   4090  HB2 ASP B 104     -52.093  26.590  12.761  1.00  0.00     0.052 H 
ATOM   4091  CG  ASP B 104     -52.170  25.974  14.855  1.00 73.97     0.175 C 
ATOM   4092  OD1 ASP B 104     -51.771  25.147  15.709  1.00 74.08    -0.648 OA
ATOM   4093  OD2 ASP B 104     -53.108  26.772  15.066  1.00 75.24    -0.648 OA
ATOM   4094  N   GLY B 105     -52.746  22.866  12.821  1.00 65.31    -0.351 N 
ATOM   4095  HN  GLY B 105     -52.284  22.512  13.658  1.00  0.00     0.163 HD
ATOM   4096  CA  GLY B 105     -53.872  22.116  12.270  1.00 63.97     0.069 C 
ATOM   4097  HA1 GLY B 105     -54.591  21.836  13.075  1.00  0.00     0.078 H 
ATOM   4098  HA2 GLY B 105     -54.527  22.780  11.659  1.00  0.00     0.078 H 
ATOM   4099  C   GLY B 105     -53.455  20.894  11.474  1.00 64.04     0.236 C 
ATOM   4100  O   GLY B 105     -54.306  20.107  11.052  1.00 63.74    -0.272 OA
ATOM   4101  N   LEU B 106     -52.143  20.733  11.289  1.00 63.93    -0.346 N 
ATOM   4102  HN  LEU B 106     -51.508  21.377  11.760  1.00  0.00     0.163 HD
ATOM   4103  CA  LEU B 106     -51.559  19.678  10.443  1.00 63.24     0.089 C 
ATOM   4104  HA  LEU B 106     -51.648  20.027   9.388  1.00  0.00     0.087 H 
ATOM   4105  C   LEU B 106     -52.259  18.323  10.517  1.00 61.44     0.241 C 
ATOM   4106  O   LEU B 106     -52.551  17.721   9.484  1.00 61.21    -0.271 OA
ATOM   4107  CB  LEU B 106     -50.056  19.518  10.730  1.00 63.50    -0.035 C 
ATOM   4108  HB1 LEU B 106     -49.578  20.524  10.681  1.00  0.00     0.037 H 
ATOM   4109  HB2 LEU B 106     -49.927  19.263  11.808  1.00  0.00     0.037 H 
ATOM   4110  CG  LEU B 106     -49.216  18.538   9.893  1.00 62.86    -0.059 C 
ATOM   4111  HG  LEU B 106     -49.646  18.509   8.865  1.00  0.00     0.039 H 
ATOM   4112  CD1 LEU B 106     -47.776  19.017   9.784  1.00 62.34    -0.073 C 
ATOM   4113 1HD1 LEU B 106     -47.739  20.051   9.368  1.00  0.00     0.028 H 
ATOM   4114 2HD1 LEU B 106     -47.147  18.310   9.194  1.00  0.00     0.028 H 
ATOM   4115 3HD1 LEU B 106     -47.239  18.943  10.758  1.00  0.00     0.028 H 
ATOM   4116  CD2 LEU B 106     -49.266  17.126  10.461  1.00 62.09    -0.073 C 
ATOM   4117 1HD2 LEU B 106     -50.321  16.775  10.541  1.00  0.00     0.028 H 
ATOM   4118 2HD2 LEU B 106     -48.729  17.052  11.435  1.00  0.00     0.028 H 
ATOM   4119 3HD2 LEU B 106     -48.637  16.419   9.871  1.00  0.00     0.028 H 
ATOM   4120  N   PHE B 107     -52.515  17.843  11.730  1.00 59.72    -0.346 N 
ATOM   4121  HN  PHE B 107     -52.298  18.407  12.552  1.00  0.00     0.163 HD
ATOM   4122  CA  PHE B 107     -53.102  16.522  11.899  1.00 59.71     0.093 C 
ATOM   4123  HA  PHE B 107     -52.525  15.818  11.255  1.00  0.00     0.088 H 
ATOM   4124  C   PHE B 107     -54.557  16.465  11.443  1.00 62.10     0.241 C 
ATOM   4125  O   PHE B 107     -54.989  15.462  10.867  1.00 62.60    -0.271 OA
ATOM   4126  CB  PHE B 107     -52.972  16.031  13.341  1.00 57.66    -0.014 C 
ATOM   4127  HB1 PHE B 107     -53.525  16.703  14.039  1.00  0.00     0.043 H 
ATOM   4128  HB2 PHE B 107     -51.935  16.185  13.719  1.00  0.00     0.043 H 
ATOM   4129  CG  PHE B 107     -53.399  14.605  13.525  1.00 56.28    -0.056 A 
ATOM   4130  CD1 PHE B 107     -52.627  13.564  13.016  1.00 56.30    -0.077 A 
ATOM   4131  HD1 PHE B 107     -51.690  13.792  12.481  1.00  0.00     0.084 H 
ATOM   4132  CD2 PHE B 107     -54.577  14.300  14.191  1.00 55.34    -0.077 A 
ATOM   4133  HD2 PHE B 107     -55.203  15.114  14.595  1.00  0.00     0.084 H 
ATOM   4134  CE1 PHE B 107     -53.021  12.245  13.173  1.00 55.76    -0.082 A 
ATOM   4135  HE1 PHE B 107     -52.399  11.430  12.766  1.00  0.00     0.083 H 
ATOM   4136  CE2 PHE B 107     -54.975  12.982  14.354  1.00 55.50    -0.082 A 
ATOM   4137  HE2 PHE B 107     -55.910  12.752  14.891  1.00  0.00     0.083 H 
ATOM   4138  CZ  PHE B 107     -54.199  11.953  13.843  1.00 55.52    -0.083 A 
ATOM   4139  HZ  PHE B 107     -54.518  10.905  13.969  1.00  0.00     0.083 H 
ATOM   4140  N   GLU B 108     -55.302  17.540  11.699  1.00 63.56    -0.346 N 
ATOM   4141  HN  GLU B 108     -54.886  18.322  12.205  1.00  0.00     0.163 HD
ATOM   4142  CA  GLU B 108     -56.699  17.631  11.275  1.00 64.34     0.086 C 
ATOM   4143  HA  GLU B 108     -57.245  16.749  11.685  1.00  0.00     0.086 H 
ATOM   4144  C   GLU B 108     -56.800  17.588   9.748  1.00 64.88     0.240 C 
ATOM   4145  O   GLU B 108     -57.699  16.950   9.193  1.00 64.51    -0.271 OA
ATOM   4146  CB  GLU B 108     -57.352  18.897  11.832  1.00 63.60    -0.049 C 
ATOM   4147  HB1 GLU B 108     -57.278  18.928  12.944  1.00  0.00     0.030 H 
ATOM   4148  HB2 GLU B 108     -58.407  19.002  11.487  1.00  0.00     0.030 H 
ATOM   4149  HB3 GLU B 108     -56.929  19.817  11.366  1.00  0.00     0.030 H 
ATOM   4150  N   PHE B 109     -55.853  18.252   9.085  1.00 65.08    -0.346 N 
ATOM   4151  HN  PHE B 109     -55.180  18.801   9.620  1.00  0.00     0.163 HD
ATOM   4152  CA  PHE B 109     -55.732  18.232   7.626  1.00 64.74     0.093 C 
ATOM   4153  HA  PHE B 109     -56.682  18.627   7.197  1.00  0.00     0.088 H 
ATOM   4154  C   PHE B 109     -55.523  16.814   7.086  1.00 64.21     0.241 C 
ATOM   4155  O   PHE B 109     -56.011  16.474   6.006  1.00 64.22    -0.271 OA
ATOM   4156  CB  PHE B 109     -54.590  19.156   7.179  1.00 64.49    -0.014 C 
ATOM   4157  HB1 PHE B 109     -53.652  18.914   7.730  1.00  0.00     0.043 H 
ATOM   4158  HB2 PHE B 109     -54.761  20.195   7.546  1.00  0.00     0.043 H 
ATOM   4159  CG  PHE B 109     -54.346  19.153   5.695  1.00 64.67    -0.056 A 
ATOM   4160  CD1 PHE B 109     -55.207  19.822   4.830  1.00 64.50    -0.077 A 
ATOM   4161  HD1 PHE B 109     -56.078  20.361   5.238  1.00  0.00     0.084 H 
ATOM   4162  CD2 PHE B 109     -53.253  18.480   5.160  1.00 64.82    -0.077 A 
ATOM   4163  HD2 PHE B 109     -52.561  17.945   5.831  1.00  0.00     0.084 H 
ATOM   4164  CE1 PHE B 109     -54.983  19.819   3.462  1.00 64.10    -0.082 A 
ATOM   4165  HE1 PHE B 109     -55.674  20.353   2.788  1.00  0.00     0.083 H 
ATOM   4166  CE2 PHE B 109     -53.023  18.474   3.793  1.00 64.91    -0.082 A 
ATOM   4167  HE2 PHE B 109     -52.152  17.937   3.382  1.00  0.00     0.083 H 
ATOM   4168  CZ  PHE B 109     -53.890  19.144   2.943  1.00 64.96    -0.083 A 
ATOM   4169  HZ  PHE B 109     -53.710  19.140   1.855  1.00  0.00     0.083 H 
ATOM   4170  N   CYS B 110     -54.796  15.995   7.843  1.00 63.45    -0.345 N 
ATOM   4171  HN  CYS B 110     -54.385  16.353   8.705  1.00  0.00     0.163 HD
ATOM   4172  CA  CYS B 110     -54.569  14.602   7.477  1.00 62.51     0.098 C 
ATOM   4173  HA  CYS B 110     -54.310  14.559   6.393  1.00  0.00     0.088 H 
ATOM   4174  C   CYS B 110     -55.821  13.773   7.707  1.00 61.60     0.241 C 
ATOM   4175  O   CYS B 110     -56.065  12.798   6.994  1.00 61.26    -0.271 OA
ATOM   4176  CB  CYS B 110     -53.408  14.015   8.276  1.00 62.76     0.014 C 
ATOM   4177  HB1 CYS B 110     -53.315  12.921   8.083  1.00  0.00     0.053 H 
ATOM   4178  HB2 CYS B 110     -53.653  13.995   9.364  1.00  0.00     0.053 H 
ATOM   4179  SG  CYS B 110     -51.828  14.844   7.998  1.00 66.43    -0.095 SA
ATOM   4180  N   GLN B 111     -56.612  14.167   8.701  1.00 60.03    -0.346 N 
ATOM   4181  HN  GLN B 111     -56.366  15.004   9.230  1.00  0.00     0.163 HD
ATOM   4182  CA  GLN B 111     -57.821  13.433   9.054  1.00 59.36     0.090 C 
ATOM   4183  HA  GLN B 111     -57.566  12.348   9.082  1.00  0.00     0.087 H 
ATOM   4184  C   GLN B 111     -58.924  13.626   8.021  1.00 58.52     0.241 C 
ATOM   4185  O   GLN B 111     -59.678  12.696   7.735  1.00 58.99    -0.271 OA
ATOM   4186  CB  GLN B 111     -58.313  13.833  10.443  1.00 59.74    -0.030 C 
ATOM   4187  HB1 GLN B 111     -59.317  13.393  10.646  1.00  0.00     0.037 H 
ATOM   4188  HB2 GLN B 111     -58.574  14.917  10.471  1.00  0.00     0.037 H 
ATOM   4189  CG  GLN B 111     -57.342  13.488  11.558  1.00 59.65     0.011 C 
ATOM   4190  HG1 GLN B 111     -56.369  14.014  11.418  1.00  0.00     0.047 H 
ATOM   4191  HG2 GLN B 111     -56.991  12.433  11.471  1.00  0.00     0.047 H 
ATOM   4192  CD  GLN B 111     -57.913  13.759  12.931  1.00 59.81     0.215 C 
ATOM   4193  NE2 GLN B 111     -58.704  12.822  13.443  1.00 58.94    -0.370 N 
ATOM   4194 1HE2 GLN B 111     -59.089  13.005  14.370  1.00  0.00     0.159 HD
ATOM   4195 2HE2 GLN B 111     -58.924  11.957  12.950  1.00  0.00     0.159 HD
ATOM   4196  OE1 GLN B 111     -57.648  14.802  13.525  1.00 60.31    -0.274 OA
ATOM   4197  N   LEU B 112     -59.007  14.831   7.462  1.00 57.17    -0.346 N 
ATOM   4198  HN  LEU B 112     -58.366  15.564   7.765  1.00  0.00     0.163 HD
ATOM   4199  CA  LEU B 112     -59.992  15.132   6.426  1.00 56.66     0.089 C 
ATOM   4200  HA  LEU B 112     -60.969  14.696   6.741  1.00  0.00     0.087 H 
ATOM   4201  C   LEU B 112     -59.602  14.502   5.093  1.00 56.26     0.241 C 
ATOM   4202  O   LEU B 112     -60.448  13.943   4.386  1.00 56.15    -0.271 OA
ATOM   4203  CB  LEU B 112     -60.176  16.644   6.273  1.00 57.07    -0.035 C 
ATOM   4204  HB1 LEU B 112     -59.232  17.093   5.887  1.00  0.00     0.037 H 
ATOM   4205  HB2 LEU B 112     -60.867  16.847   5.422  1.00  0.00     0.037 H 
ATOM   4206  CG  LEU B 112     -60.644  17.428   7.506  1.00 58.87    -0.059 C 
ATOM   4207  HG  LEU B 112     -59.885  17.285   8.310  1.00  0.00     0.039 H 
ATOM   4208  CD1 LEU B 112     -60.712  18.915   7.188  1.00 59.71    -0.073 C 
ATOM   4209 1HD1 LEU B 112     -61.052  19.485   8.084  1.00  0.00     0.028 H 
ATOM   4210 2HD1 LEU B 112     -61.349  19.122   6.296  1.00  0.00     0.028 H 
ATOM   4211 3HD1 LEU B 112     -59.744  19.301   6.791  1.00  0.00     0.028 H 
ATOM   4212  CD2 LEU B 112     -61.984  16.929   8.036  1.00 58.61    -0.073 C 
ATOM   4213 1HD2 LEU B 112     -62.324  17.499   8.932  1.00  0.00     0.028 H 
ATOM   4214 2HD2 LEU B 112     -61.952  15.834   8.244  1.00  0.00     0.028 H 
ATOM   4215 3HD2 LEU B 112     -62.761  16.936   7.236  1.00  0.00     0.028 H 
ATOM   4216  N   SER B 113     -58.315  14.592   4.764  1.00 55.24    -0.344 N 
ATOM   4217  HN  SER B 113     -57.684  15.091   5.391  1.00  0.00     0.163 HD
ATOM   4218  CA  SER B 113     -57.770  14.006   3.544  1.00 53.82     0.109 C 
ATOM   4219  HA  SER B 113     -58.332  14.425   2.677  1.00  0.00     0.090 H 
ATOM   4220  C   SER B 113     -57.929  12.484   3.524  1.00 53.79     0.243 C 
ATOM   4221  O   SER B 113     -58.329  11.909   2.508  1.00 53.55    -0.271 OA
ATOM   4222  CB  SER B 113     -56.300  14.394   3.389  1.00 53.06     0.044 C 
ATOM   4223  HB1 SER B 113     -55.720  14.190   4.319  1.00  0.00     0.077 H 
ATOM   4224  HB2 SER B 113     -56.168  15.500   3.347  1.00  0.00     0.077 H 
ATOM   4225  OG  SER B 113     -55.726  13.757   2.265  1.00 54.35    -0.398 OA
ATOM   4226  HG  SER B 113     -54.812  13.998   2.169  1.00  0.00     0.209 HD
ATOM   4227  N   THR B 114     -57.625  11.844   4.651  1.00 54.28    -0.344 N 
ATOM   4228  HN  THR B 114     -57.309  12.386   5.455  1.00  0.00     0.163 HD
ATOM   4229  CA  THR B 114     -57.728  10.390   4.776  1.00 54.05     0.113 C 
ATOM   4230  HA  THR B 114     -57.298   9.938   3.852  1.00  0.00     0.091 H 
ATOM   4231  C   THR B 114     -59.191   9.949   4.874  1.00 53.06     0.243 C 
ATOM   4232  O   THR B 114     -59.611   9.019   4.185  1.00 52.58    -0.271 OA
ATOM   4233  CB  THR B 114     -56.918   9.857   5.982  1.00 54.08     0.060 C 
ATOM   4234  HB  THR B 114     -57.386  10.222   6.926  1.00  0.00     0.086 H 
ATOM   4235  CG2 THR B 114     -56.896   8.337   5.993  1.00 53.68    -0.050 C 
ATOM   4236 1HG2 THR B 114     -57.945   7.963   6.048  1.00  0.00     0.031 H 
ATOM   4237 2HG2 THR B 114     -56.254   7.926   6.807  1.00  0.00     0.031 H 
ATOM   4238 3HG2 THR B 114     -56.338   7.913   5.126  1.00  0.00     0.031 H 
ATOM   4239  OG1 THR B 114     -55.570  10.338   5.911  1.00 53.78    -0.393 OA
ATOM   4240  HG1 THR B 114     -55.584  11.288   5.904  1.00  0.00     0.210 HD
ATOM   4241  N   GLY B 115     -59.957  10.631   5.723  1.00 52.19    -0.350 N 
ATOM   4242  HN  GLY B 115     -59.539  11.389   6.262  1.00  0.00     0.163 HD
ATOM   4243  CA  GLY B 115     -61.376  10.332   5.910  1.00 52.31     0.069 C 
ATOM   4244  HA1 GLY B 115     -61.510   9.373   6.463  1.00  0.00     0.078 H 
ATOM   4245  HA2 GLY B 115     -61.836  11.033   6.645  1.00  0.00     0.078 H 
ATOM   4246  C   GLY B 115     -62.160  10.320   4.610  1.00 52.18     0.235 C 
ATOM   4247  O   GLY B 115     -62.977   9.425   4.378  1.00 51.73    -0.272 OA
ATOM   4248  N   GLY B 116     -61.902  11.316   3.764  1.00 51.48    -0.351 N 
ATOM   4249  HN  GLY B 116     -61.238  12.038   4.043  1.00  0.00     0.163 HD
ATOM   4250  CA  GLY B 116     -62.535  11.412   2.452  1.00 50.94     0.069 C 
ATOM   4251  HA1 GLY B 116     -62.226  12.346   1.927  1.00  0.00     0.078 H 
ATOM   4252  HA2 GLY B 116     -63.628  11.612   2.549  1.00  0.00     0.078 H 
ATOM   4253  C   GLY B 116     -62.281  10.192   1.586  1.00 50.65     0.236 C 
ATOM   4254  O   GLY B 116     -63.216   9.632   1.007  1.00 51.05    -0.272 OA
ATOM   4255  N   SER B 117     -61.016   9.778   1.515  1.00 49.83    -0.344 N 
ATOM   4256  HN  SER B 117     -60.309  10.278   2.053  1.00  0.00     0.163 HD
ATOM   4257  CA  SER B 117     -60.596   8.636   0.698  1.00 48.69     0.109 C 
ATOM   4258  HA  SER B 117     -60.973   8.801  -0.338  1.00  0.00     0.090 H 
ATOM   4259  C   SER B 117     -61.166   7.311   1.196  1.00 48.32     0.243 C 
ATOM   4260  O   SER B 117     -61.660   6.508   0.406  1.00 47.83    -0.271 OA
ATOM   4261  CB  SER B 117     -59.072   8.554   0.632  1.00 48.04     0.044 C 
ATOM   4262  HB1 SER B 117     -58.629   8.304   1.624  1.00  0.00     0.077 H 
ATOM   4263  HB2 SER B 117     -58.732   7.657   0.064  1.00  0.00     0.077 H 
ATOM   4264  OG  SER B 117     -58.526   9.745   0.102  1.00 48.72    -0.398 OA
ATOM   4265  HG  SER B 117     -57.578   9.694   0.061  1.00  0.00     0.209 HD
ATOM   4266  N   VAL B 118     -61.097   7.094   2.506  1.00 48.32    -0.346 N 
ATOM   4267  HN  VAL B 118     -60.698   7.815   3.107  1.00  0.00     0.163 HD
ATOM   4268  CA  VAL B 118     -61.575   5.853   3.110  1.00 48.42     0.092 C 
ATOM   4269  HA  VAL B 118     -61.113   5.005   2.552  1.00  0.00     0.088 H 
ATOM   4270  C   VAL B 118     -63.095   5.731   2.967  1.00 48.78     0.241 C 
ATOM   4271  O   VAL B 118     -63.593   4.712   2.485  1.00 48.30    -0.271 OA
ATOM   4272  CB  VAL B 118     -61.145   5.731   4.592  1.00 48.36    -0.033 C 
ATOM   4273  HB  VAL B 118     -61.584   6.587   5.156  1.00  0.00     0.042 H 
ATOM   4274  CG1 VAL B 118     -61.667   4.437   5.204  1.00 48.47    -0.071 C 
ATOM   4275 1HG1 VAL B 118     -61.357   4.349   6.272  1.00  0.00     0.028 H 
ATOM   4276 2HG1 VAL B 118     -61.357   3.546   4.610  1.00  0.00     0.028 H 
ATOM   4277 3HG1 VAL B 118     -62.772   4.342   5.086  1.00  0.00     0.028 H 
ATOM   4278  CG2 VAL B 118     -59.629   5.800   4.721  1.00 47.29    -0.071 C 
ATOM   4279 1HG2 VAL B 118     -59.319   5.712   5.789  1.00  0.00     0.028 H 
ATOM   4280 2HG2 VAL B 118     -59.215   6.720   4.245  1.00  0.00     0.028 H 
ATOM   4281 3HG2 VAL B 118     -59.125   5.039   4.081  1.00  0.00     0.028 H 
ATOM   4282  N   ALA B 119     -63.819   6.779   3.364  1.00 49.58    -0.346 N 
ATOM   4283  HN  ALA B 119     -63.336   7.607   3.711  1.00  0.00     0.163 HD
ATOM   4284  CA  ALA B 119     -65.284   6.783   3.319  1.00 49.94     0.086 C 
ATOM   4285  HA  ALA B 119     -65.652   5.984   4.004  1.00  0.00     0.086 H 
ATOM   4286  C   ALA B 119     -65.803   6.478   1.919  1.00 50.41     0.240 C 
ATOM   4287  O   ALA B 119     -66.826   5.802   1.760  1.00 51.07    -0.271 OA
ATOM   4288  CB  ALA B 119     -65.832   8.113   3.812  1.00 49.89    -0.049 C 
ATOM   4289  HB1 ALA B 119     -65.452   8.336   4.836  1.00  0.00     0.030 H 
ATOM   4290  HB2 ALA B 119     -66.946   8.145   3.767  1.00  0.00     0.030 H 
ATOM   4291  HB3 ALA B 119     -65.613   8.942   3.099  1.00  0.00     0.030 H 
ATOM   4292  N   SER B 120     -65.079   6.973   0.917  1.00 50.11    -0.344 N 
ATOM   4293  HN  SER B 120     -64.258   7.536   1.138  1.00  0.00     0.163 HD
ATOM   4294  CA  SER B 120     -65.413   6.743  -0.486  1.00 50.06     0.109 C 
ATOM   4295  HA  SER B 120     -66.516   6.861  -0.594  1.00  0.00     0.090 H 
ATOM   4296  C   SER B 120     -65.050   5.332  -0.950  1.00 49.56     0.243 C 
ATOM   4297  O   SER B 120     -65.722   4.769  -1.817  1.00 49.40    -0.271 OA
ATOM   4298  CB  SER B 120     -64.745   7.793  -1.375  1.00 49.87     0.044 C 
ATOM   4299  HB1 SER B 120     -64.924   7.588  -2.456  1.00  0.00     0.077 H 
ATOM   4300  HB2 SER B 120     -65.259   8.780  -1.301  1.00  0.00     0.077 H 
ATOM   4301  OG  SER B 120     -63.367   7.902  -1.088  1.00 51.08    -0.398 OA
ATOM   4302  HG  SER B 120     -62.952   8.554  -1.640  1.00  0.00     0.209 HD
ATOM   4303  N   ALA B 121     -63.990   4.766  -0.377  1.00 48.88    -0.346 N 
ATOM   4304  HN  ALA B 121     -63.427   5.308   0.278  1.00  0.00     0.163 HD
ATOM   4305  CA  ALA B 121     -63.618   3.384  -0.668  1.00 48.33     0.086 C 
ATOM   4306  HA  ALA B 121     -63.572   3.258  -1.775  1.00  0.00     0.086 H 
ATOM   4307  C   ALA B 121     -64.676   2.437  -0.120  1.00 48.93     0.240 C 
ATOM   4308  O   ALA B 121     -65.075   1.487  -0.797  1.00 49.27    -0.271 OA
ATOM   4309  CB  ALA B 121     -62.252   3.056  -0.091  1.00 47.68    -0.049 C 
ATOM   4310  HB1 ALA B 121     -61.477   3.750  -0.492  1.00  0.00     0.030 H 
ATOM   4311  HB2 ALA B 121     -61.978   1.988  -0.260  1.00  0.00     0.030 H 
ATOM   4312  HB3 ALA B 121     -62.265   3.052   1.024  1.00  0.00     0.030 H 
ATOM   4313  N   VAL B 122     -65.136   2.710   1.100  1.00 49.29    -0.346 N 
ATOM   4314  HN  VAL B 122     -64.723   3.483   1.622  1.00  0.00     0.163 HD
ATOM   4315  CA  VAL B 122     -66.214   1.936   1.715  1.00 49.72     0.092 C 
ATOM   4316  HA  VAL B 122     -65.911   0.863   1.748  1.00  0.00     0.088 H 
ATOM   4317  C   VAL B 122     -67.461   2.066   0.849  1.00 49.66     0.241 C 
ATOM   4318  O   VAL B 122     -68.114   1.072   0.535  1.00 48.73    -0.271 OA
ATOM   4319  CB  VAL B 122     -66.530   2.407   3.153  1.00 49.95    -0.033 C 
ATOM   4320  HB  VAL B 122     -66.967   3.431   3.099  1.00  0.00     0.042 H 
ATOM   4321  CG1 VAL B 122     -67.548   1.485   3.808  1.00 50.38    -0.071 C 
ATOM   4322 1HG1 VAL B 122     -67.776   1.825   4.845  1.00  0.00     0.028 H 
ATOM   4323 2HG1 VAL B 122     -67.217   0.420   3.785  1.00  0.00     0.028 H 
ATOM   4324 3HG1 VAL B 122     -68.473   1.386   3.193  1.00  0.00     0.028 H 
ATOM   4325  CG2 VAL B 122     -65.265   2.469   3.995  1.00 49.87    -0.071 C 
ATOM   4326 1HG2 VAL B 122     -65.493   2.809   5.032  1.00  0.00     0.028 H 
ATOM   4327 2HG2 VAL B 122     -64.483   3.103   3.517  1.00  0.00     0.028 H 
ATOM   4328 3HG2 VAL B 122     -64.720   1.496   3.991  1.00  0.00     0.028 H 
ATOM   4329  N   LYS B 123     -67.760   3.305   0.460  1.00 50.27    -0.346 N 
ATOM   4330  HN  LYS B 123     -67.178   4.070   0.801  1.00  0.00     0.163 HD
ATOM   4331  CA  LYS B 123     -68.875   3.629  -0.428  1.00 50.66     0.089 C 
ATOM   4332  HA  LYS B 123     -69.824   3.369   0.096  1.00  0.00     0.087 H 
ATOM   4333  C   LYS B 123     -68.811   2.819  -1.733  1.00 49.97     0.241 C 
ATOM   4334  O   LYS B 123     -69.842   2.379  -2.253  1.00 49.04    -0.271 OA
ATOM   4335  CB  LYS B 123     -68.879   5.141  -0.705  1.00 51.01    -0.038 C 
ATOM   4336  HB1 LYS B 123     -68.820   5.699   0.258  1.00  0.00     0.036 H 
ATOM   4337  HB2 LYS B 123     -67.912   5.439  -1.173  1.00  0.00     0.036 H 
ATOM   4338  CG  LYS B 123     -70.040   5.677  -1.539  1.00 52.03    -0.061 C 
ATOM   4339  HG1 LYS B 123     -69.798   6.685  -1.951  1.00  0.00     0.033 H 
ATOM   4340  HG2 LYS B 123     -70.138   5.106  -2.492  1.00  0.00     0.033 H 
ATOM   4341  CD  LYS B 123     -71.363   5.705  -0.789  1.00 52.00    -0.043 C 
ATOM   4342  HD1 LYS B 123     -72.217   5.855  -1.490  1.00  0.00     0.035 H 
ATOM   4343  HD2 LYS B 123     -71.624   4.693  -0.400  1.00  0.00     0.035 H 
ATOM   4344  CE  LYS B 123     -71.383   6.739   0.324  1.00 52.33     0.080 C 
ATOM   4345  HE1 LYS B 123     -71.121   7.756  -0.051  1.00  0.00     0.075 H 
ATOM   4346  HE2 LYS B 123     -70.535   6.599   1.034  1.00  0.00     0.075 H 
ATOM   4347  NZ  LYS B 123     -72.697   6.729   1.023  1.00 52.97    -0.079 N 
ATOM   4348  HZ1 LYS B 123     -72.710   7.423   1.770  1.00  0.00     0.274 HD
ATOM   4349  HZ2 LYS B 123     -72.937   5.799   1.366  1.00  0.00     0.274 HD
ATOM   4350  HZ3 LYS B 123     -73.473   6.857   0.373  1.00  0.00     0.274 HD
ATOM   4351  N   LEU B 124     -67.595   2.618  -2.240  1.00 49.88    -0.346 N 
ATOM   4352  HN  LEU B 124     -66.793   3.038  -1.770  1.00  0.00     0.163 HD
ATOM   4353  CA  LEU B 124     -67.366   1.819  -3.444  1.00 50.04     0.089 C 
ATOM   4354  HA  LEU B 124     -68.117   2.132  -4.207  1.00  0.00     0.087 H 
ATOM   4355  C   LEU B 124     -67.549   0.323  -3.197  1.00 50.86     0.241 C 
ATOM   4356  O   LEU B 124     -68.183  -0.365  -3.999  1.00 51.27    -0.271 OA
ATOM   4357  CB  LEU B 124     -65.976   2.095  -4.018  1.00 48.60    -0.035 C 
ATOM   4358  HB1 LEU B 124     -65.218   2.076  -3.200  1.00  0.00     0.037 H 
ATOM   4359  HB2 LEU B 124     -65.638   1.223  -4.625  1.00  0.00     0.037 H 
ATOM   4360  CG  LEU B 124     -65.829   3.380  -4.830  1.00 48.30    -0.059 C 
ATOM   4361  HG  LEU B 124     -66.422   4.176  -4.322  1.00  0.00     0.039 H 
ATOM   4362  CD1 LEU B 124     -64.377   3.827  -4.859  1.00 48.42    -0.073 C 
ATOM   4363 1HD1 LEU B 124     -64.270   4.765  -5.452  1.00  0.00     0.028 H 
ATOM   4364 2HD1 LEU B 124     -63.702   3.021  -5.232  1.00  0.00     0.028 H 
ATOM   4365 3HD1 LEU B 124     -63.956   3.935  -3.832  1.00  0.00     0.028 H 
ATOM   4366  CD2 LEU B 124     -66.380   3.214  -6.240  1.00 48.01    -0.073 C 
ATOM   4367 1HD2 LEU B 124     -66.273   4.152  -6.833  1.00  0.00     0.028 H 
ATOM   4368 2HD2 LEU B 124     -67.437   2.858  -6.226  1.00  0.00     0.028 H 
ATOM   4369 3HD2 LEU B 124     -65.913   2.346  -6.761  1.00  0.00     0.028 H 
ATOM   4370  N   ASN B 125     -66.988  -0.169  -2.093  1.00 51.60    -0.346 N 
ATOM   4371  HN  ASN B 125     -66.433   0.454  -1.506  1.00  0.00     0.163 HD
ATOM   4372  CA  ASN B 125     -67.136  -1.565  -1.690  1.00 51.55     0.097 C 
ATOM   4373  HA  ASN B 125     -66.787  -2.208  -2.531  1.00  0.00     0.088 H 
ATOM   4374  C   ASN B 125     -68.587  -1.916  -1.396  1.00 52.12     0.241 C 
ATOM   4375  O   ASN B 125     -69.075  -2.964  -1.817  1.00 52.68    -0.271 OA
ATOM   4376  CB  ASN B 125     -66.271  -1.870  -0.466  1.00 51.73     0.036 C 
ATOM   4377  HB1 ASN B 125     -66.610  -2.805   0.038  1.00  0.00     0.051 H 
ATOM   4378  HB2 ASN B 125     -66.468  -1.140   0.353  1.00  0.00     0.051 H 
ATOM   4379  CG  ASN B 125     -64.788  -1.935  -0.789  1.00 52.50     0.217 C 
ATOM   4380  ND2 ASN B 125     -63.962  -1.701   0.222  1.00 52.00    -0.370 N 
ATOM   4381 1HD2 ASN B 125     -64.293  -1.484   1.162  1.00  0.00     0.159 HD
ATOM   4382 2HD2 ASN B 125     -62.966  -1.745   0.005  1.00  0.00     0.159 HD
ATOM   4383  OD1 ASN B 125     -64.387  -2.198  -1.927  1.00 52.93    -0.274 OA
ATOM   4384  N   LYS B 126     -69.272  -1.023  -0.683  1.00 53.32    -0.346 N 
ATOM   4385  HN  LYS B 126     -68.786  -0.194  -0.341  1.00  0.00     0.163 HD
ATOM   4386  CA  LYS B 126     -70.693  -1.181  -0.369  1.00 54.96     0.089 C 
ATOM   4387  HA  LYS B 126     -70.834  -2.187   0.091  1.00  0.00     0.087 H 
ATOM   4388  C   LYS B 126     -71.568  -1.108  -1.625  1.00 55.17     0.241 C 
ATOM   4389  O   LYS B 126     -72.789  -1.268  -1.549  1.00 55.18    -0.271 OA
ATOM   4390  CB  LYS B 126     -71.139  -0.127   0.652  1.00 56.46    -0.038 C 
ATOM   4391  HB1 LYS B 126     -72.251  -0.052   0.666  1.00  0.00     0.036 H 
ATOM   4392  HB2 LYS B 126     -70.879   0.894   0.288  1.00  0.00     0.036 H 
ATOM   4393  CG  LYS B 126     -70.609  -0.332   2.066  1.00 57.99    -0.061 C 
ATOM   4394  HG1 LYS B 126     -70.373   0.640   2.558  1.00  0.00     0.033 H 
ATOM   4395  HG2 LYS B 126     -69.586  -0.774   2.058  1.00  0.00     0.033 H 
ATOM   4396  CD  LYS B 126     -71.567  -1.162   2.905  1.00 60.11    -0.043 C 
ATOM   4397  HD1 LYS B 126     -72.625  -0.846   2.752  1.00  0.00     0.035 H 
ATOM   4398  HD2 LYS B 126     -71.644  -2.207   2.525  1.00  0.00     0.035 H 
ATOM   4399  CE  LYS B 126     -71.181  -1.129   4.375  1.00 61.39     0.080 C 
ATOM   4400  HE1 LYS B 126     -70.797  -0.127   4.677  1.00  0.00     0.075 H 
ATOM   4401  HE2 LYS B 126     -70.262  -1.729   4.572  1.00  0.00     0.075 H 
ATOM   4402  NZ  LYS B 126     -72.316  -1.564   5.236  1.00 62.96    -0.079 N 
ATOM   4403  HZ1 LYS B 126     -72.057  -1.542   6.222  1.00  0.00     0.274 HD
ATOM   4404  HZ2 LYS B 126     -72.667  -2.481   4.960  1.00  0.00     0.274 HD
ATOM   4405  HZ3 LYS B 126     -73.157  -1.015   5.056  1.00  0.00     0.274 HD
ATOM   4406  N   GLN B 127     -70.930  -0.850  -2.770  1.00 55.37    -0.346 N 
ATOM   4407  HN  GLN B 127     -69.941  -0.604  -2.725  1.00  0.00     0.163 HD
ATOM   4408  CA  GLN B 127     -71.572  -0.900  -4.088  1.00 54.73     0.090 C 
ATOM   4409  HA  GLN B 127     -70.787  -0.708  -4.856  1.00  0.00     0.087 H 
ATOM   4410  C   GLN B 127     -72.659   0.170  -4.253  1.00 54.33     0.241 C 
ATOM   4411  O   GLN B 127     -73.531   0.056  -5.118  1.00 54.46    -0.271 OA
ATOM   4412  CB  GLN B 127     -72.136  -2.304  -4.336  1.00 54.86    -0.030 C 
ATOM   4413  HB1 GLN B 127     -71.675  -3.032  -3.629  1.00  0.00     0.037 H 
ATOM   4414  HB2 GLN B 127     -73.199  -2.354  -4.004  1.00  0.00     0.037 H 
ATOM   4415  CG  GLN B 127     -72.010  -2.810  -5.761  1.00 55.94     0.011 C 
ATOM   4416  HG1 GLN B 127     -72.641  -2.212  -6.459  1.00  0.00     0.047 H 
ATOM   4417  HG2 GLN B 127     -71.006  -2.576  -6.185  1.00  0.00     0.047 H 
ATOM   4418  CD  GLN B 127     -72.322  -4.292  -5.871  1.00 56.72     0.215 C 
ATOM   4419  NE2 GLN B 127     -73.293  -4.632  -6.711  1.00 57.75    -0.370 N 
ATOM   4420 1HE2 GLN B 127     -73.811  -3.945  -7.259  1.00  0.00     0.159 HD
ATOM   4421 2HE2 GLN B 127     -73.503  -5.627  -6.785  1.00  0.00     0.159 HD
ATOM   4422  OE1 GLN B 127     -71.697  -5.121  -5.210  1.00 56.68    -0.274 OA
ATOM   4423  N   GLN B 128     -72.589   1.215  -3.430  1.00 53.85    -0.346 N 
ATOM   4424  HN  GLN B 128     -71.804   1.283  -2.782  1.00  0.00     0.163 HD
ATOM   4425  CA  GLN B 128     -73.608   2.272  -3.428  1.00 53.66     0.090 C 
ATOM   4426  HA  GLN B 128     -74.501   1.848  -3.945  1.00  0.00     0.087 H 
ATOM   4427  C   GLN B 128     -73.209   3.530  -4.215  1.00 52.86     0.241 C 
ATOM   4428  O   GLN B 128     -73.868   4.571  -4.112  1.00 53.20    -0.271 OA
ATOM   4429  CB  GLN B 128     -74.057   2.612  -1.995  1.00 53.47    -0.030 C 
ATOM   4430  HB1 GLN B 128     -74.813   1.871  -1.645  1.00  0.00     0.037 H 
ATOM   4431  HB2 GLN B 128     -74.677   3.539  -1.998  1.00  0.00     0.037 H 
ATOM   4432  CG  GLN B 128     -72.935   2.737  -0.974  1.00 53.17     0.011 C 
ATOM   4433  HG1 GLN B 128     -72.333   3.658  -1.156  1.00  0.00     0.047 H 
ATOM   4434  HG2 GLN B 128     -72.149   1.967  -1.152  1.00  0.00     0.047 H 
ATOM   4435  CD  GLN B 128     -73.427   2.687   0.463  1.00 52.83     0.215 C 
ATOM   4436  NE2 GLN B 128     -72.868   3.542   1.307  1.00 52.75    -0.370 N 
ATOM   4437 1HE2 GLN B 128     -73.198   3.508   2.271  1.00  0.00     0.159 HD
ATOM   4438 2HE2 GLN B 128     -72.153   4.210   1.018  1.00  0.00     0.159 HD
ATOM   4439  OE1 GLN B 128     -74.290   1.881   0.812  1.00 52.44    -0.274 OA
ATOM   4440  N   THR B 129     -72.134   3.418  -4.999  1.00 50.79    -0.344 N 
ATOM   4441  HN  THR B 129     -71.565   2.574  -4.928  1.00  0.00     0.163 HD
ATOM   4442  CA  THR B 129     -71.733   4.454  -5.959  1.00 48.35     0.113 C 
ATOM   4443  HA  THR B 129     -72.661   4.856  -6.429  1.00  0.00     0.091 H 
ATOM   4444  C   THR B 129     -70.867   3.862  -7.076  1.00 47.11     0.243 C 
ATOM   4445  O   THR B 129     -70.213   2.837  -6.884  1.00 46.71    -0.271 OA
ATOM   4446  CB  THR B 129     -71.001   5.639  -5.279  1.00 47.81     0.060 C 
ATOM   4447  HB  THR B 129     -71.490   5.845  -4.298  1.00  0.00     0.086 H 
ATOM   4448  CG2 THR B 129     -69.526   5.329  -5.034  1.00 47.53    -0.050 C 
ATOM   4449 1HG2 THR B 129     -68.999   6.181  -4.545  1.00  0.00     0.031 H 
ATOM   4450 2HG2 THR B 129     -69.014   5.022  -5.976  1.00  0.00     0.031 H 
ATOM   4451 3HG2 THR B 129     -69.401   4.386  -4.452  1.00  0.00     0.031 H 
ATOM   4452  OG1 THR B 129     -71.111   6.807  -6.100  1.00 47.11    -0.393 OA
ATOM   4453  HG1 THR B 129     -70.662   7.533  -5.683  1.00  0.00     0.210 HD
ATOM   4454  N   ASP B 130     -70.874   4.510  -8.237  1.00 46.09    -0.345 N 
ATOM   4455  HN  ASP B 130     -71.499   5.308  -8.353  1.00  0.00     0.163 HD
ATOM   4456  CA  ASP B 130     -70.015   4.117  -9.354  1.00 44.84     0.098 C 
ATOM   4457  HA  ASP B 130     -69.778   3.033  -9.246  1.00  0.00     0.088 H 
ATOM   4458  C   ASP B 130     -68.702   4.894  -9.351  1.00 43.83     0.241 C 
ATOM   4459  O   ASP B 130     -67.637   4.330  -9.610  1.00 44.73    -0.271 OA
ATOM   4460  CB  ASP B 130     -70.740   4.316 -10.681  1.00 45.71     0.043 C 
ATOM   4461  HB1 ASP B 130     -70.051   4.151 -11.542  1.00  0.00     0.052 H 
ATOM   4462  HB2 ASP B 130     -70.982   5.392 -10.848  1.00  0.00     0.052 H 
ATOM   4463  CG  ASP B 130     -71.981   3.454 -10.803  1.00 47.17     0.175 C 
ATOM   4464  OD1 ASP B 130     -71.900   2.236 -10.531  1.00 48.37    -0.648 OA
ATOM   4465  OD2 ASP B 130     -73.043   3.998 -11.170  1.00 47.52    -0.648 OA
ATOM   4466  N   ILE B 131     -68.789   6.193  -9.071  1.00 41.69    -0.346 N 
ATOM   4467  HN  ILE B 131     -69.713   6.612  -8.967  1.00  0.00     0.163 HD
ATOM   4468  CA  ILE B 131     -67.613   7.040  -8.908  1.00 39.33     0.092 C 
ATOM   4469  HA  ILE B 131     -66.706   6.393  -8.944  1.00  0.00     0.088 H 
ATOM   4470  C   ILE B 131     -67.671   7.713  -7.539  1.00 38.12     0.241 C 
ATOM   4471  O   ILE B 131     -68.750   7.990  -7.017  1.00 38.14    -0.271 OA
ATOM   4472  CB  ILE B 131     -67.502   8.102 -10.031  1.00 39.53    -0.030 C 
ATOM   4473  HB  ILE B 131     -68.385   8.779  -9.963  1.00  0.00     0.043 H 
ATOM   4474  CG1 ILE B 131     -67.507   7.439 -11.415  1.00 39.63    -0.063 C 
ATOM   4475 1HG1 ILE B 131     -66.588   6.823 -11.553  1.00  0.00     0.033 H 
ATOM   4476 2HG1 ILE B 131     -68.282   6.639 -11.459  1.00  0.00     0.033 H 
ATOM   4477  CG2 ILE B 131     -66.237   8.943  -9.872  1.00 39.58    -0.071 C 
ATOM   4478 1HG2 ILE B 131     -66.157   9.707 -10.680  1.00  0.00     0.028 H 
ATOM   4479 2HG2 ILE B 131     -65.324   8.305  -9.819  1.00  0.00     0.028 H 
ATOM   4480 3HG2 ILE B 131     -66.178   9.408  -8.860  1.00  0.00     0.028 H 
ATOM   4481  CD1 ILE B 131     -67.676   8.402 -12.574  1.00 39.44    -0.076 C 
ATOM   4482 1HD1 ILE B 131     -67.680   7.920 -13.580  1.00  0.00     0.027 H 
ATOM   4483 2HD1 ILE B 131     -66.901   9.202 -12.530  1.00  0.00     0.027 H 
ATOM   4484 3HD1 ILE B 131     -68.595   9.018 -12.436  1.00  0.00     0.027 H 
ATOM   4485  N   ALA B 132     -66.502   7.949  -6.956  1.00 36.98    -0.346 N 
ATOM   4486  HN  ALA B 132     -65.654   7.582  -7.388  1.00  0.00     0.163 HD
ATOM   4487  CA  ALA B 132     -66.386   8.711  -5.725  1.00 36.30     0.086 C 
ATOM   4488  HA  ALA B 132     -67.321   9.301  -5.581  1.00  0.00     0.086 H 
ATOM   4489  C   ALA B 132     -65.213   9.676  -5.840  1.00 36.32     0.240 C 
ATOM   4490  O   ALA B 132     -64.143   9.310  -6.333  1.00 36.61    -0.271 OA
ATOM   4491  CB  ALA B 132     -66.212   7.783  -4.540  1.00 36.40    -0.049 C 
ATOM   4492  HB1 ALA B 132     -67.071   7.077  -4.456  1.00  0.00     0.030 H 
ATOM   4493  HB2 ALA B 132     -66.052   8.350  -3.594  1.00  0.00     0.030 H 
ATOM   4494  HB3 ALA B 132     -65.238   7.243  -4.581  1.00  0.00     0.030 H 
ATOM   4495  N   VAL B 133     -65.423  10.910  -5.392  1.00 35.79    -0.346 N 
ATOM   4496  HN  VAL B 133     -66.286  11.112  -4.888  1.00  0.00     0.163 HD
ATOM   4497  CA  VAL B 133     -64.457  11.984  -5.599  1.00 35.93     0.092 C 
ATOM   4498  HA  VAL B 133     -63.557  11.546  -6.090  1.00  0.00     0.088 H 
ATOM   4499  C   VAL B 133     -64.014  12.615  -4.281  1.00 36.93     0.241 C 
ATOM   4500  O   VAL B 133     -64.838  12.924  -3.418  1.00 37.89    -0.271 OA
ATOM   4501  CB  VAL B 133     -65.025  13.076  -6.534  1.00 35.53    -0.033 C 
ATOM   4502  HB  VAL B 133     -65.919  13.527  -6.043  1.00  0.00     0.042 H 
ATOM   4503  CG1 VAL B 133     -64.001  14.176  -6.766  1.00 35.39    -0.071 C 
ATOM   4504 1HG1 VAL B 133     -64.411  14.964  -7.440  1.00  0.00     0.028 H 
ATOM   4505 2HG1 VAL B 133     -63.036  13.767  -7.148  1.00  0.00     0.028 H 
ATOM   4506 3HG1 VAL B 133     -63.633  14.606  -5.805  1.00  0.00     0.028 H 
ATOM   4507  CG2 VAL B 133     -65.461  12.477  -7.864  1.00 35.14    -0.071 C 
ATOM   4508 1HG2 VAL B 133     -65.871  13.265  -8.538  1.00  0.00     0.028 H 
ATOM   4509 2HG2 VAL B 133     -66.183  11.639  -7.722  1.00  0.00     0.028 H 
ATOM   4510 3HG2 VAL B 133     -64.635  11.907  -8.350  1.00  0.00     0.028 H 
ATOM   4511  N   ASN B 134     -62.704  12.800  -4.143  1.00 37.34    -0.346 N 
ATOM   4512  HN  ASN B 134     -62.085  12.470  -4.883  1.00  0.00     0.163 HD
ATOM   4513  CA  ASN B 134     -62.116  13.452  -2.984  1.00 38.17     0.097 C 
ATOM   4514  HA  ASN B 134     -62.863  14.165  -2.564  1.00  0.00     0.088 H 
ATOM   4515  C   ASN B 134     -60.883  14.243  -3.412  1.00 38.71     0.241 C 
ATOM   4516  O   ASN B 134     -59.784  13.698  -3.498  1.00 39.36    -0.271 OA
ATOM   4517  CB  ASN B 134     -61.774  12.414  -1.902  1.00 38.96     0.036 C 
ATOM   4518  HB1 ASN B 134     -62.695  11.900  -1.539  1.00  0.00     0.051 H 
ATOM   4519  HB2 ASN B 134     -61.239  11.541  -2.344  1.00  0.00     0.051 H 
ATOM   4520  CG  ASN B 134     -60.985  13.001  -0.737  1.00 39.82     0.217 C 
ATOM   4521  ND2 ASN B 134     -60.034  12.229  -0.222  1.00 40.00    -0.370 N 
ATOM   4522 1HD2 ASN B 134     -59.506  12.622   0.557  1.00  0.00     0.159 HD
ATOM   4523 2HD2 ASN B 134     -59.829  11.298  -0.585  1.00  0.00     0.159 HD
ATOM   4524  OD1 ASN B 134     -61.232  14.123  -0.300  1.00 40.27    -0.274 OA
ATOM   4525  N   TRP B 135     -61.070  15.529  -3.692  1.00 39.50    -0.346 N 
ATOM   4526  HN  TRP B 135     -62.002  15.933  -3.594  1.00  0.00     0.163 HD
ATOM   4527  CA  TRP B 135     -59.964  16.375  -4.138  1.00 40.93     0.093 C 
ATOM   4528  HA  TRP B 135     -59.399  15.796  -4.905  1.00  0.00     0.088 H 
ATOM   4529  C   TRP B 135     -58.979  16.715  -3.017  1.00 42.01     0.241 C 
ATOM   4530  O   TRP B 135     -57.849  17.127  -3.281  1.00 41.82    -0.271 OA
ATOM   4531  CB  TRP B 135     -60.477  17.647  -4.822  1.00 41.28    -0.012 C 
ATOM   4532  HB1 TRP B 135     -59.629  18.325  -5.074  1.00  0.00     0.044 H 
ATOM   4533  HB2 TRP B 135     -61.023  18.291  -4.093  1.00  0.00     0.044 H 
ATOM   4534  CG  TRP B 135     -61.327  17.388  -6.039  1.00 42.38    -0.028 A 
ATOM   4535  CD1 TRP B 135     -62.602  17.831  -6.255  1.00 42.83    -0.016 A 
ATOM   4536  HD1 TRP B 135     -63.182  18.449  -5.549  1.00  0.00     0.112 H 
ATOM   4537  CD2 TRP B 135     -60.969  16.621  -7.200  1.00 43.10    -0.002 A 
ATOM   4538  CE2 TRP B 135     -62.079  16.649  -8.078  1.00 43.01     0.042 A 
ATOM   4539  CE3 TRP B 135     -59.818  15.919  -7.587  1.00 42.97    -0.070 A 
ATOM   4540  HE3 TRP B 135     -58.935  15.880  -6.927  1.00  0.00     0.084 H 
ATOM   4541  NE1 TRP B 135     -63.059  17.396  -7.478  1.00 42.38    -0.365 N 
ATOM   4542  HE1 TRP B 135     -63.977  17.597  -7.874  1.00  0.00     0.165 HD
ATOM   4543  CZ2 TRP B 135     -62.074  16.000  -9.316  1.00 43.37    -0.056 A 
ATOM   4544  HZ2 TRP B 135     -62.951  16.033  -9.984  1.00  0.00     0.086 H 
ATOM   4545  CZ3 TRP B 135     -59.812  15.274  -8.818  1.00 43.17    -0.082 A 
ATOM   4546  HZ3 TRP B 135     -58.914  14.717  -9.134  1.00  0.00     0.083 H 
ATOM   4547  CH2 TRP B 135     -60.934  15.320  -9.668  1.00 43.61    -0.081 A 
ATOM   4548  HH2 TRP B 135     -60.896  14.798 -10.639  1.00  0.00     0.083 H 
ATOM   4549  N   ALA B 136     -59.408  16.536  -1.770  1.00 43.92    -0.346 N 
ATOM   4550  HN  ALA B 136     -60.371  16.241  -1.612  1.00  0.00     0.163 HD
ATOM   4551  CA  ALA B 136     -58.530  16.753  -0.622  1.00 46.32     0.086 C 
ATOM   4552  HA  ALA B 136     -58.029  17.740  -0.755  1.00  0.00     0.086 H 
ATOM   4553  C   ALA B 136     -57.446  15.682  -0.550  1.00 47.97     0.240 C 
ATOM   4554  O   ALA B 136     -56.287  15.991  -0.278  1.00 49.08    -0.271 OA
ATOM   4555  CB  ALA B 136     -59.326  16.803   0.674  1.00 46.12    -0.049 C 
ATOM   4556  HB1 ALA B 136     -58.656  16.969   1.550  1.00  0.00     0.030 H 
ATOM   4557  HB2 ALA B 136     -59.956  15.892   0.805  1.00  0.00     0.030 H 
ATOM   4558  HB3 ALA B 136     -60.138  17.566   0.628  1.00  0.00     0.030 H 
ATOM   4559  N   GLY B 137     -57.828  14.433  -0.815  1.00 48.80    -0.351 N 
ATOM   4560  HN  GLY B 137     -58.808  14.255  -1.034  1.00  0.00     0.163 HD
ATOM   4561  CA  GLY B 137     -56.894  13.309  -0.804  1.00 50.40     0.069 C 
ATOM   4562  HA1 GLY B 137     -57.449  12.347  -0.706  1.00  0.00     0.078 H 
ATOM   4563  HA2 GLY B 137     -56.316  13.297   0.149  1.00  0.00     0.078 H 
ATOM   4564  C   GLY B 137     -55.949  13.253  -1.994  1.00 52.23     0.235 C 
ATOM   4565  O   GLY B 137     -55.721  14.258  -2.675  1.00 52.59    -0.272 OA
ATOM   4566  N   GLY B 138     -55.392  12.068  -2.235  1.00 52.91    -0.351 N 
ATOM   4567  HN  GLY B 138     -55.629  11.282  -1.630  1.00  0.00     0.163 HD
ATOM   4568  CA  GLY B 138     -54.454  11.852  -3.334  1.00 53.60     0.069 C 
ATOM   4569  HA1 GLY B 138     -54.790  12.407  -4.241  1.00  0.00     0.078 H 
ATOM   4570  HA2 GLY B 138     -54.533  10.804  -3.707  1.00  0.00     0.078 H 
ATOM   4571  C   GLY B 138     -53.006  12.188  -3.020  1.00 54.67     0.236 C 
ATOM   4572  O   GLY B 138     -52.186  12.315  -3.933  1.00 55.36    -0.272 OA
ATOM   4573  N   LEU B 139     -52.687  12.323  -1.733  1.00 55.13    -0.346 N 
ATOM   4574  HN  LEU B 139     -53.410  12.183  -1.027  1.00  0.00     0.163 HD
ATOM   4575  CA  LEU B 139     -51.328  12.667  -1.301  1.00 55.82     0.089 C 
ATOM   4576  HA  LEU B 139     -50.905  13.383  -2.043  1.00  0.00     0.087 H 
ATOM   4577  C   LEU B 139     -50.435  11.428  -1.285  1.00 56.41     0.241 C 
ATOM   4578  O   LEU B 139     -50.510  10.602  -0.372  1.00 58.19    -0.271 OA
ATOM   4579  CB  LEU B 139     -51.347  13.362   0.064  1.00 55.40    -0.035 C 
ATOM   4580  HB1 LEU B 139     -50.340  13.302   0.540  1.00  0.00     0.037 H 
ATOM   4581  HB2 LEU B 139     -51.943  12.763   0.792  1.00  0.00     0.037 H 
ATOM   4582  CG  LEU B 139     -51.837  14.812   0.048  1.00 55.52    -0.059 C 
ATOM   4583  HG  LEU B 139     -51.579  15.259  -0.941  1.00  0.00     0.039 H 
ATOM   4584  CD1 LEU B 139     -53.345  14.864   0.217  1.00 55.72    -0.073 C 
ATOM   4585 1HD1 LEU B 139     -53.843  14.264  -0.580  1.00  0.00     0.028 H 
ATOM   4586 2HD1 LEU B 139     -53.725  15.912   0.248  1.00  0.00     0.028 H 
ATOM   4587 3HD1 LEU B 139     -53.661  14.545   1.238  1.00  0.00     0.028 H 
ATOM   4588  CD2 LEU B 139     -51.158  15.631   1.135  1.00 56.22    -0.073 C 
ATOM   4589 1HD2 LEU B 139     -50.051  15.593   1.011  1.00  0.00     0.028 H 
ATOM   4590 2HD2 LEU B 139     -51.474  15.312   2.156  1.00  0.00     0.028 H 
ATOM   4591 3HD2 LEU B 139     -51.538  16.679   1.166  1.00  0.00     0.028 H 
ATOM   4592  N   HIS B 140     -49.573  11.324  -2.294  1.00 55.62    -0.346 N 
ATOM   4593  HN  HIS B 140     -49.331  12.161  -2.823  1.00  0.00     0.163 HD
ATOM   4594  CA  HIS B 140     -48.960  10.045  -2.670  1.00 54.30     0.094 C 
ATOM   4595  HA  HIS B 140     -49.520   9.257  -2.114  1.00  0.00     0.088 H 
ATOM   4596  C   HIS B 140     -47.477   9.838  -2.325  1.00 54.73     0.241 C 
ATOM   4597  O   HIS B 140     -46.954   8.742  -2.518  1.00 55.17    -0.271 OA
ATOM   4598  CB  HIS B 140     -49.208   9.773  -4.164  1.00 52.00     0.002 C 
ATOM   4599  HB1 HIS B 140     -48.908   8.731  -4.426  1.00  0.00     0.046 H 
ATOM   4600  HB2 HIS B 140     -50.302   9.714  -4.373  1.00  0.00     0.046 H 
ATOM   4601  CG  HIS B 140     -48.550  10.755  -5.085  1.00 50.58     0.028 A 
ATOM   4602  CD2 HIS B 140     -48.142  12.033  -4.893  1.00 49.77    -0.000 A 
ATOM   4603  HD2 HIS B 140     -48.235  12.617  -3.962  1.00  0.00     0.114 H 
ATOM   4604  ND1 HIS B 140     -48.228  10.444  -6.387  1.00 50.15    -0.354 N 
ATOM   4605  HD1 HIS B 140     -48.404   9.547  -6.839  1.00  0.00     0.166 HD
ATOM   4606  CE1 HIS B 140     -47.656  11.488  -6.960  1.00 49.91     0.040 A 
ATOM   4607  HE1 HIS B 140     -47.294  11.535  -8.001  1.00  0.00     0.140 H 
ATOM   4608  NE2 HIS B 140     -47.591  12.465  -6.074  1.00 49.49    -0.360 N 
ATOM   4609  HE2 HIS B 140     -47.196  13.390  -6.240  1.00  0.00     0.166 HD
ATOM   4610  N   HIS B 141     -46.805  10.868  -1.814  1.00 54.55    -0.346 N 
ATOM   4611  HN  HIS B 141     -47.286  11.753  -1.655  1.00  0.00     0.163 HD
ATOM   4612  CA  HIS B 141     -45.383  10.748  -1.477  1.00 55.04     0.094 C 
ATOM   4613  HA  HIS B 141     -44.937  10.012  -2.186  1.00  0.00     0.088 H 
ATOM   4614  C   HIS B 141     -45.119  10.230  -0.058  1.00 56.13     0.241 C 
ATOM   4615  O   HIS B 141     -43.970   9.990   0.318  1.00 55.70    -0.271 OA
ATOM   4616  CB  HIS B 141     -44.658  12.078  -1.689  1.00 55.36     0.002 C 
ATOM   4617  HB1 HIS B 141     -45.101  12.872  -1.044  1.00  0.00     0.046 H 
ATOM   4618  HB2 HIS B 141     -43.630  12.037  -1.258  1.00  0.00     0.046 H 
ATOM   4619  CG  HIS B 141     -44.612  12.525  -3.116  1.00 56.67     0.028 A 
ATOM   4620  CD2 HIS B 141     -44.766  13.753  -3.669  1.00 57.53    -0.000 A 
ATOM   4621  HD2 HIS B 141     -44.977  14.692  -3.131  1.00  0.00     0.114 H 
ATOM   4622  ND1 HIS B 141     -44.349  11.663  -4.160  1.00 57.05    -0.354 N 
ATOM   4623  HD1 HIS B 141     -44.172  10.663  -4.069  1.00  0.00     0.166 HD
ATOM   4624  CE1 HIS B 141     -44.362  12.336  -5.297  1.00 57.47     0.040 A 
ATOM   4625  HE1 HIS B 141     -44.195  11.911  -6.301  1.00  0.00     0.140 H 
ATOM   4626  NE2 HIS B 141     -44.609  13.607  -5.026  1.00 57.99    -0.360 N 
ATOM   4627  HE2 HIS B 141     -44.673  14.358  -5.714  1.00  0.00     0.166 HD
ATOM   4628  N   ALA B 142     -46.183  10.054   0.721  1.00 57.47    -0.346 N 
ATOM   4629  HN  ALA B 142     -47.113  10.219   0.336  1.00  0.00     0.163 HD
ATOM   4630  CA  ALA B 142     -46.056   9.631   2.111  1.00 58.55     0.086 C 
ATOM   4631  HA  ALA B 142     -45.260  10.249   2.589  1.00  0.00     0.086 H 
ATOM   4632  C   ALA B 142     -45.641   8.173   2.208  1.00 60.16     0.240 C 
ATOM   4633  O   ALA B 142     -46.172   7.318   1.496  1.00 59.83    -0.271 OA
ATOM   4634  CB  ALA B 142     -47.354   9.868   2.867  1.00 57.83    -0.049 C 
ATOM   4635  HB1 ALA B 142     -47.659  10.938   2.796  1.00  0.00     0.030 H 
ATOM   4636  HB2 ALA B 142     -47.285   9.527   3.926  1.00  0.00     0.030 H 
ATOM   4637  HB3 ALA B 142     -48.164   9.183   2.524  1.00  0.00     0.030 H 
ATOM   4638  N   LYS B 143     -44.681   7.909   3.092  1.00 62.31    -0.346 N 
ATOM   4639  HN  LYS B 143     -44.280   8.683   3.622  1.00  0.00     0.163 HD
ATOM   4640  CA  LYS B 143     -44.177   6.559   3.336  1.00 62.52     0.089 C 
ATOM   4641  HA  LYS B 143     -44.553   5.885   2.531  1.00  0.00     0.087 H 
ATOM   4642  C   LYS B 143     -44.692   6.053   4.681  1.00 62.56     0.241 C 
ATOM   4643  O   LYS B 143     -45.312   6.806   5.439  1.00 61.67    -0.271 OA
ATOM   4644  CB  LYS B 143     -42.644   6.539   3.321  1.00 62.65    -0.038 C 
ATOM   4645  HB1 LYS B 143     -42.277   5.542   2.983  1.00  0.00     0.036 H 
ATOM   4646  HB2 LYS B 143     -42.251   6.550   4.364  1.00  0.00     0.036 H 
ATOM   4647  CG  LYS B 143     -41.987   7.642   2.503  1.00 63.52    -0.061 C 
ATOM   4648  HG1 LYS B 143     -40.990   7.907   2.926  1.00  0.00     0.033 H 
ATOM   4649  HG2 LYS B 143     -42.515   8.613   2.652  1.00  0.00     0.033 H 
ATOM   4650  CD  LYS B 143     -41.875   7.311   1.024  1.00 63.30    -0.043 C 
ATOM   4651  HD1 LYS B 143     -41.497   6.276   0.851  1.00  0.00     0.035 H 
ATOM   4652  HD2 LYS B 143     -42.873   7.199   0.540  1.00  0.00     0.035 H 
ATOM   4653  CE  LYS B 143     -41.017   8.359   0.334  1.00 63.66     0.080 C 
ATOM   4654  HE1 LYS B 143     -40.094   8.568   0.923  1.00  0.00     0.075 H 
ATOM   4655  HE2 LYS B 143     -41.498   9.364   0.386  1.00  0.00     0.075 H 
ATOM   4656  NZ  LYS B 143     -40.681   8.004  -1.068  1.00 63.92    -0.079 N 
ATOM   4657  HZ1 LYS B 143     -40.105   8.707  -1.531  1.00  0.00     0.274 HD
ATOM   4658  HZ2 LYS B 143     -41.525   7.813  -1.607  1.00  0.00     0.274 HD
ATOM   4659  HZ3 LYS B 143     -40.241   7.085  -1.115  1.00  0.00     0.274 HD
ATOM   4660  N   LYS B 144     -44.415   4.781   4.970  1.00 63.23    -0.346 N 
ATOM   4661  HN  LYS B 144     -43.836   4.252   4.317  1.00  0.00     0.163 HD
ATOM   4662  CA  LYS B 144     -44.899   4.102   6.178  1.00 63.53     0.089 C 
ATOM   4663  HA  LYS B 144     -46.013   4.149   6.165  1.00  0.00     0.087 H 
ATOM   4664  C   LYS B 144     -44.427   4.745   7.488  1.00 64.53     0.241 C 
ATOM   4665  O   LYS B 144     -45.162   4.755   8.480  1.00 63.97    -0.271 OA
ATOM   4666  CB  LYS B 144     -44.500   2.620   6.141  1.00 61.79    -0.038 C 
ATOM   4667  HB1 LYS B 144     -44.647   2.206   5.116  1.00  0.00     0.036 H 
ATOM   4668  HB2 LYS B 144     -43.394   2.515   6.235  1.00  0.00     0.036 H 
ATOM   4669  CG  LYS B 144     -45.201   1.747   7.168  1.00 60.60    -0.061 C 
ATOM   4670  HG1 LYS B 144     -44.975   2.078   8.208  1.00  0.00     0.033 H 
ATOM   4671  HG2 LYS B 144     -46.302   1.920   7.168  1.00  0.00     0.033 H 
ATOM   4672  CD  LYS B 144     -44.868   0.279   6.966  1.00 60.69    -0.043 C 
ATOM   4673  HD1 LYS B 144     -45.135  -0.065   5.940  1.00  0.00     0.035 H 
ATOM   4674  HD2 LYS B 144     -43.767   0.110   6.920  1.00  0.00     0.035 H 
ATOM   4675  CE  LYS B 144     -45.523  -0.582   8.034  1.00 61.00     0.080 C 
ATOM   4676  HE1 LYS B 144     -46.606  -0.339   8.136  1.00  0.00     0.075 H 
ATOM   4677  HE2 LYS B 144     -45.177  -0.290   9.053  1.00  0.00     0.075 H 
ATOM   4678  NZ  LYS B 144     -45.321  -2.038   7.797  1.00 61.17    -0.079 N 
ATOM   4679  HZ1 LYS B 144     -45.760  -2.616   8.514  1.00  0.00     0.274 HD
ATOM   4680  HZ2 LYS B 144     -44.330  -2.260   7.703  1.00  0.00     0.274 HD
ATOM   4681  HZ3 LYS B 144     -45.638  -2.305   6.865  1.00  0.00     0.274 HD
ATOM   4682  N   SER B 145     -43.212   5.289   7.482  1.00 66.44    -0.344 N 
ATOM   4683  HN  SER B 145     -42.691   5.331   6.606  1.00  0.00     0.163 HD
ATOM   4684  CA  SER B 145     -42.606   5.827   8.698  1.00 67.35     0.109 C 
ATOM   4685  HA  SER B 145     -43.402   5.881   9.477  1.00  0.00     0.090 H 
ATOM   4686  C   SER B 145     -42.028   7.224   8.533  1.00 65.59     0.243 C 
ATOM   4687  O   SER B 145     -41.258   7.674   9.380  1.00 66.17    -0.271 OA
ATOM   4688  CB  SER B 145     -41.517   4.879   9.212  1.00 70.59     0.044 C 
ATOM   4689  HB1 SER B 145     -40.936   5.335  10.047  1.00  0.00     0.077 H 
ATOM   4690  HB2 SER B 145     -40.690   4.764   8.473  1.00  0.00     0.077 H 
ATOM   4691  OG  SER B 145     -42.065   3.627   9.581  1.00 75.19    -0.398 OA
ATOM   4692  HG  SER B 145     -41.390   3.039   9.900  1.00  0.00     0.209 HD
ATOM   4693  N   GLU B 146     -42.390   7.908   7.450  1.00 64.86    -0.346 N 
ATOM   4694  HN  GLU B 146     -42.998   7.466   6.760  1.00  0.00     0.163 HD
ATOM   4695  CA  GLU B 146     -41.932   9.287   7.228  1.00 65.40     0.090 C 
ATOM   4696  HA  GLU B 146     -41.983   9.799   8.217  1.00  0.00     0.087 H 
ATOM   4697  C   GLU B 146     -42.806  10.104   6.274  1.00 63.53     0.241 C 
ATOM   4698  O   GLU B 146     -43.489   9.558   5.404  1.00 62.54    -0.271 OA
ATOM   4699  CB  GLU B 146     -40.454   9.339   6.787  1.00 66.51    -0.029 C 
ATOM   4700  HB1 GLU B 146     -39.789   9.184   7.668  1.00  0.00     0.037 H 
ATOM   4701  HB2 GLU B 146     -40.177  10.383   6.510  1.00  0.00     0.037 H 
ATOM   4702  CG  GLU B 146     -40.062   8.384   5.667  1.00 67.89     0.018 C 
ATOM   4703  HG1 GLU B 146     -40.753   8.483   4.797  1.00  0.00     0.049 H 
ATOM   4704  HG2 GLU B 146     -40.277   7.327   5.949  1.00  0.00     0.049 H 
ATOM   4705  CD  GLU B 146     -38.614   8.548   5.234  1.00 68.37     0.172 C 
ATOM   4706  OE1 GLU B 146     -38.270   9.616   4.685  1.00 69.27    -0.648 OA
ATOM   4707  OE2 GLU B 146     -37.815   7.611   5.448  1.00 68.18    -0.648 OA
ATOM   4708  N   ALA B 147     -42.777  11.419   6.466  1.00 62.24    -0.346 N 
ATOM   4709  HN  ALA B 147     -42.265  11.786   7.268  1.00  0.00     0.163 HD
ATOM   4710  CA  ALA B 147     -43.446  12.355   5.579  1.00 61.21     0.086 C 
ATOM   4711  HA  ALA B 147     -44.329  11.849   5.123  1.00  0.00     0.086 H 
ATOM   4712  C   ALA B 147     -42.496  12.780   4.468  1.00 61.39     0.240 C 
ATOM   4713  O   ALA B 147     -41.348  13.146   4.728  1.00 61.37    -0.271 OA
ATOM   4714  CB  ALA B 147     -43.925  13.569   6.357  1.00 60.19    -0.049 C 
ATOM   4715  HB1 ALA B 147     -44.438  14.287   5.676  1.00  0.00     0.030 H 
ATOM   4716  HB2 ALA B 147     -43.096  14.053   6.924  1.00  0.00     0.030 H 
ATOM   4717  HB3 ALA B 147     -44.569  13.282   7.221  1.00  0.00     0.030 H 
ATOM   4718  N   SER B 148     -42.980  12.722   3.230  1.00 61.47    -0.344 N 
ATOM   4719  HN  SER B 148     -43.934  12.391   3.088  1.00  0.00     0.163 HD
ATOM   4720  CA  SER B 148     -42.190  13.116   2.069  1.00 60.64     0.109 C 
ATOM   4721  HA  SER B 148     -41.330  13.733   2.420  1.00  0.00     0.090 H 
ATOM   4722  C   SER B 148     -43.024  13.953   1.108  1.00 59.41     0.242 C 
ATOM   4723  O   SER B 148     -44.229  13.736   0.980  1.00 58.91    -0.271 OA
ATOM   4724  CB  SER B 148     -41.640  11.882   1.354  1.00 61.54     0.044 C 
ATOM   4725  HB1 SER B 148     -41.090  11.214   2.057  1.00  0.00     0.077 H 
ATOM   4726  HB2 SER B 148     -42.457  11.184   1.057  1.00  0.00     0.077 H 
ATOM   4727  OG  SER B 148     -40.837  12.243   0.245  1.00 62.53    -0.398 OA
ATOM   4728  HG  SER B 148     -40.495  11.476  -0.199  1.00  0.00     0.209 HD
ATOM   4729  N   GLY B 149     -42.372  14.915   0.456  1.00 58.12    -0.350 N 
ATOM   4730  HN  GLY B 149     -41.390  15.073   0.681  1.00  0.00     0.163 HD
ATOM   4731  CA  GLY B 149     -42.997  15.759  -0.569  1.00 56.60     0.069 C 
ATOM   4732  HA1 GLY B 149     -42.970  15.242  -1.557  1.00  0.00     0.078 H 
ATOM   4733  HA2 GLY B 149     -42.346  16.638  -0.788  1.00  0.00     0.078 H 
ATOM   4734  C   GLY B 149     -44.410  16.223  -0.264  1.00 55.10     0.236 C 
ATOM   4735  O   GLY B 149     -45.354  15.884  -0.980  1.00 55.17    -0.272 OA
ATOM   4736  N   PHE B 150     -44.542  16.992   0.814  1.00 53.86    -0.346 N 
ATOM   4737  HN  PHE B 150     -43.706  17.188   1.364  1.00  0.00     0.163 HD
ATOM   4738  CA  PHE B 150     -45.814  17.578   1.266  1.00 52.73     0.093 C 
ATOM   4739  HA  PHE B 150     -45.586  18.134   2.205  1.00  0.00     0.088 H 
ATOM   4740  C   PHE B 150     -46.908  16.558   1.624  1.00 53.18     0.241 C 
ATOM   4741  O   PHE B 150     -48.069  16.930   1.803  1.00 54.37    -0.271 OA
ATOM   4742  CB  PHE B 150     -46.355  18.622   0.266  1.00 51.31    -0.014 C 
ATOM   4743  HB1 PHE B 150     -47.107  19.280   0.761  1.00  0.00     0.043 H 
ATOM   4744  HB2 PHE B 150     -47.003  18.130  -0.496  1.00  0.00     0.043 H 
ATOM   4745  CG  PHE B 150     -45.291  19.454  -0.408  1.00 50.47    -0.056 A 
ATOM   4746  CD1 PHE B 150     -44.218  19.976   0.306  1.00 51.02    -0.077 A 
ATOM   4747  HD1 PHE B 150     -44.136  19.778   1.388  1.00  0.00     0.084 H 
ATOM   4748  CD2 PHE B 150     -45.383  19.740  -1.766  1.00 50.17    -0.077 A 
ATOM   4749  HD2 PHE B 150     -46.234  19.346  -2.347  1.00  0.00     0.084 H 
ATOM   4750  CE1 PHE B 150     -43.248  20.744  -0.326  1.00 50.53    -0.082 A 
ATOM   4751  HE1 PHE B 150     -42.394  21.137   0.251  1.00  0.00     0.083 H 
ATOM   4752  CE2 PHE B 150     -44.422  20.513  -2.402  1.00 49.51    -0.082 A 
ATOM   4753  HE2 PHE B 150     -44.510  20.726  -3.481  1.00  0.00     0.083 H 
ATOM   4754  CZ  PHE B 150     -43.353  21.016  -1.681  1.00 49.65    -0.083 A 
ATOM   4755  HZ  PHE B 150     -42.587  21.631  -2.183  1.00  0.00     0.083 H 
ATOM   4756  N   CYS B 151     -46.541  15.284   1.738  1.00 53.17    -0.345 N 
ATOM   4757  HN  CYS B 151     -45.571  15.025   1.560  1.00  0.00     0.163 HD
ATOM   4758  CA  CYS B 151     -47.502  14.248   2.114  1.00 54.85     0.098 C 
ATOM   4759  HA  CYS B 151     -48.509  14.718   2.203  1.00  0.00     0.088 H 
ATOM   4760  C   CYS B 151     -47.136  13.639   3.458  1.00 54.81     0.242 C 
ATOM   4761  O   CYS B 151     -46.023  13.141   3.633  1.00 56.30    -0.271 OA
ATOM   4762  CB  CYS B 151     -47.574  13.148   1.053  1.00 56.70     0.014 C 
ATOM   4763  HB1 CYS B 151     -48.322  12.377   1.352  1.00  0.00     0.053 H 
ATOM   4764  HB2 CYS B 151     -46.642  12.537   1.073  1.00  0.00     0.053 H 
ATOM   4765  SG  CYS B 151     -47.908  13.713  -0.629  1.00 61.30    -0.095 SA
ATOM   4766  N   TYR B 152     -48.078  13.675   4.398  1.00 53.83    -0.346 N 
ATOM   4767  HN  TYR B 152     -48.989  14.072   4.168  1.00  0.00     0.163 HD
ATOM   4768  CA  TYR B 152     -47.850  13.164   5.749  1.00 52.62     0.093 C 
ATOM   4769  HA  TYR B 152     -46.750  13.051   5.896  1.00  0.00     0.088 H 
ATOM   4770  C   TYR B 152     -48.496  11.798   5.941  1.00 52.36     0.241 C 
ATOM   4771  O   TYR B 152     -47.876  10.881   6.478  1.00 52.84    -0.271 OA
ATOM   4772  CB  TYR B 152     -48.371  14.152   6.796  1.00 52.65    -0.014 C 
ATOM   4773  HB1 TYR B 152     -48.196  13.761   7.825  1.00  0.00     0.043 H 
ATOM   4774  HB2 TYR B 152     -49.486  14.177   6.791  1.00  0.00     0.043 H 
ATOM   4775  CG  TYR B 152     -47.808  15.549   6.656  1.00 53.40    -0.056 A 
ATOM   4776  CD1 TYR B 152     -46.561  15.872   7.185  1.00 53.56    -0.074 A 
ATOM   4777  HD1 TYR B 152     -45.980  15.097   7.712  1.00  0.00     0.084 H 
ATOM   4778  CD2 TYR B 152     -48.522  16.551   5.992  1.00 53.24    -0.074 A 
ATOM   4779  HD2 TYR B 152     -49.512  16.320   5.565  1.00  0.00     0.084 H 
ATOM   4780  CE1 TYR B 152     -46.037  17.149   7.061  1.00 53.76    -0.051 A 
ATOM   4781  HE1 TYR B 152     -45.049  17.385   7.490  1.00  0.00     0.087 H 
ATOM   4782  CE2 TYR B 152     -48.003  17.833   5.862  1.00 53.33    -0.051 A 
ATOM   4783  HE2 TYR B 152     -48.578  18.614   5.336  1.00  0.00     0.087 H 
ATOM   4784  CZ  TYR B 152     -46.756  18.125   6.399  1.00 53.50     0.065 A 
ATOM   4785  OH  TYR B 152     -46.221  19.387   6.282  1.00 52.52    -0.361 OA
ATOM   4786  HH  TYR B 152     -45.368  19.587   6.649  1.00  0.00     0.217 HD
ATOM   4787  N   VAL B 153     -49.746  11.673   5.507  1.00 51.64    -0.346 N 
ATOM   4788  HN  VAL B 153     -50.215  12.487   5.109  1.00  0.00     0.163 HD
ATOM   4789  CA  VAL B 153     -50.468  10.408   5.582  1.00 51.60     0.092 C 
ATOM   4790  HA  VAL B 153     -49.778   9.628   5.980  1.00  0.00     0.088 H 
ATOM   4791  C   VAL B 153     -50.900  10.003   4.180  1.00 52.07     0.241 C 
ATOM   4792  O   VAL B 153     -51.593  10.757   3.490  1.00 53.26    -0.271 OA
ATOM   4793  CB  VAL B 153     -51.703  10.492   6.508  1.00 51.33    -0.033 C 
ATOM   4794  HB  VAL B 153     -52.411  11.241   6.081  1.00  0.00     0.042 H 
ATOM   4795  CG1 VAL B 153     -52.416   9.147   6.582  1.00 50.50    -0.071 C 
ATOM   4796 1HG1 VAL B 153     -53.307   9.208   7.250  1.00  0.00     0.028 H 
ATOM   4797 2HG1 VAL B 153     -51.724   8.329   6.891  1.00  0.00     0.028 H 
ATOM   4798 3HG1 VAL B 153     -52.685   8.766   5.569  1.00  0.00     0.028 H 
ATOM   4799  CG2 VAL B 153     -51.303  10.953   7.901  1.00 51.61    -0.071 C 
ATOM   4800 1HG2 VAL B 153     -52.194  11.014   8.569  1.00  0.00     0.028 H 
ATOM   4801 2HG2 VAL B 153     -50.743  11.917   7.872  1.00  0.00     0.028 H 
ATOM   4802 3HG2 VAL B 153     -50.504  10.308   8.336  1.00  0.00     0.028 H 
ATOM   4803  N   ASN B 154     -50.481   8.815   3.760  1.00 51.50    -0.346 N 
ATOM   4804  HN  ASN B 154     -49.894   8.246   4.370  1.00  0.00     0.163 HD
ATOM   4805  CA  ASN B 154     -50.843   8.313   2.450  1.00 50.70     0.097 C 
ATOM   4806  HA  ASN B 154     -50.800   9.163   1.730  1.00  0.00     0.088 H 
ATOM   4807  C   ASN B 154     -52.268   7.785   2.470  1.00 50.37     0.241 C 
ATOM   4808  O   ASN B 154     -52.509   6.609   2.765  1.00 49.66    -0.271 OA
ATOM   4809  CB  ASN B 154     -49.854   7.246   1.982  1.00 51.96     0.036 C 
ATOM   4810  HB1 ASN B 154     -48.828   7.454   2.367  1.00  0.00     0.051 H 
ATOM   4811  HB2 ASN B 154     -50.044   6.273   2.492  1.00  0.00     0.051 H 
ATOM   4812  CG  ASN B 154     -49.847   7.080   0.475  1.00 53.08     0.217 C 
ATOM   4813  ND2 ASN B 154     -48.685   7.284  -0.138  1.00 53.16    -0.370 N 
ATOM   4814 1HD2 ASN B 154     -47.837   7.546   0.365  1.00  0.00     0.159 HD
ATOM   4815 2HD2 ASN B 154     -48.680   7.172  -1.152  1.00  0.00     0.159 HD
ATOM   4816  OD1 ASN B 154     -50.871   6.763  -0.132  1.00 54.10    -0.274 OA
ATOM   4817  N   ASP B 155     -53.207   8.680   2.168  1.00 50.55    -0.345 N 
ATOM   4818  HN  ASP B 155     -52.917   9.633   1.948  1.00  0.00     0.163 HD
ATOM   4819  CA  ASP B 155     -54.636   8.360   2.137  1.00 50.62     0.098 C 
ATOM   4820  HA  ASP B 155     -54.921   7.953   3.135  1.00  0.00     0.088 H 
ATOM   4821  C   ASP B 155     -54.959   7.301   1.084  1.00 49.91     0.241 C 
ATOM   4822  O   ASP B 155     -55.920   6.540   1.227  1.00 49.45    -0.271 OA
ATOM   4823  CB  ASP B 155     -55.466   9.628   1.885  1.00 51.54     0.043 C 
ATOM   4824  HB1 ASP B 155     -55.371  10.342   2.736  1.00  0.00     0.052 H 
ATOM   4825  HB2 ASP B 155     -56.557   9.410   1.951  1.00  0.00     0.052 H 
ATOM   4826  CG  ASP B 155     -55.124  10.309   0.559  1.00 53.28     0.175 C 
ATOM   4827  OD1 ASP B 155     -54.006  10.858   0.427  1.00 54.18    -0.648 OA
ATOM   4828  OD2 ASP B 155     -55.983  10.301  -0.352  1.00 53.27    -0.648 OA
ATOM   4829  N   ILE B 156     -54.133   7.262   0.041  1.00 48.82    -0.346 N 
ATOM   4830  HN  ILE B 156     -53.323   7.882   0.041  1.00  0.00     0.163 HD
ATOM   4831  CA  ILE B 156     -54.327   6.379  -1.101  1.00 48.26     0.092 C 
ATOM   4832  HA  ILE B 156     -55.370   6.516  -1.470  1.00  0.00     0.088 H 
ATOM   4833  C   ILE B 156     -54.151   4.913  -0.716  1.00 48.60     0.241 C 
ATOM   4834  O   ILE B 156     -54.978   4.070  -1.071  1.00 48.09    -0.271 OA
ATOM   4835  CB  ILE B 156     -53.364   6.740  -2.247  1.00 47.96    -0.030 C 
ATOM   4836  HB  ILE B 156     -52.324   6.516  -1.913  1.00  0.00     0.043 H 
ATOM   4837  CG1 ILE B 156     -53.452   8.235  -2.568  1.00 47.75    -0.063 C 
ATOM   4838 1HG1 ILE B 156     -53.376   8.838  -1.633  1.00  0.00     0.033 H 
ATOM   4839 2HG1 ILE B 156     -54.487   8.503  -2.885  1.00  0.00     0.033 H 
ATOM   4840  CG2 ILE B 156     -53.662   5.894  -3.474  1.00 48.96    -0.071 C 
ATOM   4841 1HG2 ILE B 156     -52.965   6.155  -4.304  1.00  0.00     0.028 H 
ATOM   4842 2HG2 ILE B 156     -54.729   5.976  -3.786  1.00  0.00     0.028 H 
ATOM   4843 3HG2 ILE B 156     -53.642   4.804  -3.242  1.00  0.00     0.028 H 
ATOM   4844  CD1 ILE B 156     -52.447   8.719  -3.589  1.00 47.63    -0.076 C 
ATOM   4845 1HD1 ILE B 156     -52.511   9.807  -3.823  1.00  0.00     0.027 H 
ATOM   4846 2HD1 ILE B 156     -52.523   8.116  -4.524  1.00  0.00     0.027 H 
ATOM   4847 3HD1 ILE B 156     -51.412   8.451  -3.272  1.00  0.00     0.027 H 
ATOM   4848  N   VAL B 157     -53.073   4.622   0.012  1.00 48.54    -0.346 N 
ATOM   4849  HN  VAL B 157     -52.425   5.373   0.251  1.00  0.00     0.163 HD
ATOM   4850  CA  VAL B 157     -52.784   3.267   0.481  1.00 48.55     0.092 C 
ATOM   4851  HA  VAL B 157     -52.653   2.611  -0.411  1.00  0.00     0.088 H 
ATOM   4852  C   VAL B 157     -53.949   2.722   1.306  1.00 48.77     0.241 C 
ATOM   4853  O   VAL B 157     -54.461   1.632   1.037  1.00 48.35    -0.271 OA
ATOM   4854  CB  VAL B 157     -51.480   3.224   1.306  1.00 48.61    -0.033 C 
ATOM   4855  HB  VAL B 157     -51.573   3.948   2.149  1.00  0.00     0.042 H 
ATOM   4856  CG1 VAL B 157     -51.250   1.836   1.887  1.00 49.25    -0.071 C 
ATOM   4857 1HG1 VAL B 157     -52.119   1.534   2.516  1.00  0.00     0.028 H 
ATOM   4858 2HG1 VAL B 157     -50.288   1.773   2.447  1.00  0.00     0.028 H 
ATOM   4859 3HG1 VAL B 157     -51.028   1.084   1.094  1.00  0.00     0.028 H 
ATOM   4860  CG2 VAL B 157     -50.295   3.636   0.448  1.00 48.98    -0.071 C 
ATOM   4861 1HG2 VAL B 157     -50.463   4.653   0.022  1.00  0.00     0.028 H 
ATOM   4862 2HG2 VAL B 157     -50.073   2.884  -0.345  1.00  0.00     0.028 H 
ATOM   4863 3HG2 VAL B 157     -49.333   3.573   1.008  1.00  0.00     0.028 H 
ATOM   4864  N   LEU B 158     -54.370   3.507   2.294  1.00 49.28    -0.346 N 
ATOM   4865  HN  LEU B 158     -53.909   4.406   2.433  1.00  0.00     0.163 HD
ATOM   4866  CA  LEU B 158     -55.462   3.138   3.188  1.00 49.46     0.089 C 
ATOM   4867  HA  LEU B 158     -55.197   2.178   3.689  1.00  0.00     0.087 H 
ATOM   4868  C   LEU B 158     -56.747   2.932   2.406  1.00 49.25     0.241 C 
ATOM   4869  O   LEU B 158     -57.522   2.022   2.704  1.00 49.15    -0.271 OA
ATOM   4870  CB  LEU B 158     -55.645   4.209   4.265  1.00 50.60    -0.035 C 
ATOM   4871  HB1 LEU B 158     -56.497   3.947   4.935  1.00  0.00     0.037 H 
ATOM   4872  HB2 LEU B 158     -56.039   5.151   3.817  1.00  0.00     0.037 H 
ATOM   4873  CG  LEU B 158     -54.379   4.494   5.089  1.00 52.21    -0.059 C 
ATOM   4874  HG  LEU B 158     -53.506   4.360   4.409  1.00  0.00     0.039 H 
ATOM   4875  CD1 LEU B 158     -54.336   5.926   5.601  1.00 51.81    -0.073 C 
ATOM   4876 1HD1 LEU B 158     -53.418   6.133   6.199  1.00  0.00     0.028 H 
ATOM   4877 2HD1 LEU B 158     -55.257   6.176   6.178  1.00  0.00     0.028 H 
ATOM   4878 3HD1 LEU B 158     -54.446   6.656   4.766  1.00  0.00     0.028 H 
ATOM   4879  CD2 LEU B 158     -54.216   3.502   6.233  1.00 52.40    -0.073 C 
ATOM   4880 1HD2 LEU B 158     -53.298   3.709   6.831  1.00  0.00     0.028 H 
ATOM   4881 2HD2 LEU B 158     -54.233   2.450   5.864  1.00  0.00     0.028 H 
ATOM   4882 3HD2 LEU B 158     -55.124   3.474   6.879  1.00  0.00     0.028 H 
ATOM   4883  N   ALA B 159     -56.953   3.771   1.392  1.00 49.97    -0.346 N 
ATOM   4884  HN  ALA B 159     -56.285   4.525   1.235  1.00  0.00     0.163 HD
ATOM   4885  CA  ALA B 159     -58.100   3.650   0.498  1.00 50.49     0.086 C 
ATOM   4886  HA  ALA B 159     -59.026   3.666   1.119  1.00  0.00     0.086 H 
ATOM   4887  C   ALA B 159     -58.063   2.328  -0.264  1.00 51.49     0.240 C 
ATOM   4888  O   ALA B 159     -59.098   1.684  -0.451  1.00 52.55    -0.271 OA
ATOM   4889  CB  ALA B 159     -58.156   4.825  -0.465  1.00 49.07    -0.049 C 
ATOM   4890  HB1 ALA B 159     -59.032   4.733  -1.148  1.00  0.00     0.030 H 
ATOM   4891  HB2 ALA B 159     -57.202   4.942  -1.030  1.00  0.00     0.030 H 
ATOM   4892  HB3 ALA B 159     -58.153   5.801   0.073  1.00  0.00     0.030 H 
ATOM   4893  N   ILE B 160     -56.867   1.922  -0.682  1.00 51.78    -0.346 N 
ATOM   4894  HN  ILE B 160     -56.049   2.495  -0.475  1.00  0.00     0.163 HD
ATOM   4895  CA  ILE B 160     -56.692   0.679  -1.429  1.00 52.42     0.092 C 
ATOM   4896  HA  ILE B 160     -57.517   0.627  -2.178  1.00  0.00     0.088 H 
ATOM   4897  C   ILE B 160     -56.827  -0.551  -0.522  1.00 53.74     0.241 C 
ATOM   4898  O   ILE B 160     -57.433  -1.554  -0.919  1.00 52.71    -0.271 OA
ATOM   4899  CB  ILE B 160     -55.364   0.675  -2.215  1.00 52.20    -0.030 C 
ATOM   4900  HB  ILE B 160     -54.527   0.882  -1.508  1.00  0.00     0.043 H 
ATOM   4901  CG1 ILE B 160     -55.389   1.771  -3.284  1.00 52.38    -0.063 C 
ATOM   4902 1HG1 ILE B 160     -56.050   1.473  -4.131  1.00  0.00     0.033 H 
ATOM   4903 2HG1 ILE B 160     -55.945   2.663  -2.913  1.00  0.00     0.033 H 
ATOM   4904  CG2 ILE B 160     -55.125  -0.675  -2.875  1.00 52.82    -0.071 C 
ATOM   4905 1HG2 ILE B 160     -55.107  -1.473  -2.097  1.00  0.00     0.028 H 
ATOM   4906 2HG2 ILE B 160     -54.204  -0.679  -3.503  1.00  0.00     0.028 H 
ATOM   4907 3HG2 ILE B 160     -55.868  -0.888  -3.679  1.00  0.00     0.028 H 
ATOM   4908  CD1 ILE B 160     -54.025   2.176  -3.797  1.00 52.39    -0.076 C 
ATOM   4909 1HD1 ILE B 160     -54.043   2.974  -4.575  1.00  0.00     0.027 H 
ATOM   4910 2HD1 ILE B 160     -53.469   1.284  -4.168  1.00  0.00     0.027 H 
ATOM   4911 3HD1 ILE B 160     -53.364   2.474  -2.950  1.00  0.00     0.027 H 
ATOM   4912  N   LEU B 161     -56.286  -0.458   0.695  1.00 55.14    -0.346 N 
ATOM   4913  HN  LEU B 161     -55.787   0.395   0.946  1.00  0.00     0.163 HD
ATOM   4914  CA  LEU B 161     -56.382  -1.540   1.687  1.00 55.93     0.089 C 
ATOM   4915  HA  LEU B 161     -55.904  -2.446   1.247  1.00  0.00     0.087 H 
ATOM   4916  C   LEU B 161     -57.830  -1.895   2.022  1.00 57.28     0.241 C 
ATOM   4917  O   LEU B 161     -58.151  -3.059   2.274  1.00 57.73    -0.271 OA
ATOM   4918  CB  LEU B 161     -55.617  -1.184   2.965  1.00 54.98    -0.035 C 
ATOM   4919  HB1 LEU B 161     -55.934  -1.867   3.788  1.00  0.00     0.037 H 
ATOM   4920  HB2 LEU B 161     -55.983  -0.205   3.354  1.00  0.00     0.037 H 
ATOM   4921  CG  LEU B 161     -54.086  -1.159   2.886  1.00 56.07    -0.059 C 
ATOM   4922  HG  LEU B 161     -53.801  -0.561   1.989  1.00  0.00     0.039 H 
ATOM   4923  CD1 LEU B 161     -53.488  -0.476   4.107  1.00 55.58    -0.073 C 
ATOM   4924 1HD1 LEU B 161     -52.375  -0.458   4.050  1.00  0.00     0.028 H 
ATOM   4925 2HD1 LEU B 161     -53.843  -0.943   5.055  1.00  0.00     0.028 H 
ATOM   4926 3HD1 LEU B 161     -53.909   0.546   4.254  1.00  0.00     0.028 H 
ATOM   4927  CD2 LEU B 161     -53.505  -2.556   2.717  1.00 56.26    -0.073 C 
ATOM   4928 1HD2 LEU B 161     -52.392  -2.538   2.660  1.00  0.00     0.028 H 
ATOM   4929 2HD2 LEU B 161     -53.948  -3.076   1.836  1.00  0.00     0.028 H 
ATOM   4930 3HD2 LEU B 161     -53.859  -3.243   3.521  1.00  0.00     0.028 H 
ATOM   4931  N   GLU B 162     -58.694  -0.883   2.018  1.00 58.46    -0.346 N 
ATOM   4932  HN  GLU B 162     -58.342   0.065   1.886  1.00  0.00     0.163 HD
ATOM   4933  CA  GLU B 162     -60.127  -1.085   2.196  1.00 59.39     0.090 C 
ATOM   4934  HA  GLU B 162     -60.270  -1.778   3.058  1.00  0.00     0.087 H 
ATOM   4935  C   GLU B 162     -60.774  -1.723   0.973  1.00 58.95     0.241 C 
ATOM   4936  O   GLU B 162     -61.736  -2.477   1.102  1.00 59.50    -0.271 OA
ATOM   4937  CB  GLU B 162     -60.828   0.234   2.533  1.00 60.49    -0.029 C 
ATOM   4938  HB1 GLU B 162     -60.207   1.101   2.208  1.00  0.00     0.037 H 
ATOM   4939  HB2 GLU B 162     -61.717   0.383   1.877  1.00  0.00     0.037 H 
ATOM   4940  CG  GLU B 162     -61.216   0.374   3.999  1.00 61.52     0.018 C 
ATOM   4941  HG1 GLU B 162     -61.485   1.429   4.240  1.00  0.00     0.049 H 
ATOM   4942  HG2 GLU B 162     -60.325   0.258   4.659  1.00  0.00     0.049 H 
ATOM   4943  CD  GLU B 162     -62.328  -0.579   4.416  1.00 61.96     0.172 C 
ATOM   4944  OE1 GLU B 162     -63.330  -0.711   3.676  1.00 60.20    -0.648 OA
ATOM   4945  OE2 GLU B 162     -62.201  -1.195   5.496  1.00 63.10    -0.648 OA
ATOM   4946  N   LEU B 163     -60.245  -1.417  -0.208  1.00 58.24    -0.346 N 
ATOM   4947  HN  LEU B 163     -59.443  -0.789  -0.246  1.00  0.00     0.163 HD
ATOM   4948  CA  LEU B 163     -60.785  -1.959  -1.454  1.00 58.52     0.089 C 
ATOM   4949  HA  LEU B 163     -61.897  -1.954  -1.376  1.00  0.00     0.087 H 
ATOM   4950  C   LEU B 163     -60.339  -3.400  -1.690  1.00 58.93     0.241 C 
ATOM   4951  O   LEU B 163     -61.008  -4.159  -2.398  1.00 58.29    -0.271 OA
ATOM   4952  CB  LEU B 163     -60.393  -1.074  -2.640  1.00 57.73    -0.035 C 
ATOM   4953  HB1 LEU B 163     -60.529  -1.646  -3.588  1.00  0.00     0.037 H 
ATOM   4954  HB2 LEU B 163     -59.288  -0.927  -2.641  1.00  0.00     0.037 H 
ATOM   4955  CG  LEU B 163     -61.085   0.286  -2.766  1.00 55.54    -0.059 C 
ATOM   4956  HG  LEU B 163     -61.134   0.747  -1.752  1.00  0.00     0.039 H 
ATOM   4957  CD1 LEU B 163     -60.261   1.194  -3.659  1.00 54.81    -0.073 C 
ATOM   4958 1HD1 LEU B 163     -59.220   1.294  -3.272  1.00  0.00     0.028 H 
ATOM   4959 2HD1 LEU B 163     -60.747   2.188  -3.797  1.00  0.00     0.028 H 
ATOM   4960 3HD1 LEU B 163     -60.274   0.851  -4.720  1.00  0.00     0.028 H 
ATOM   4961  CD2 LEU B 163     -62.506   0.149  -3.295  1.00 54.74    -0.073 C 
ATOM   4962 1HD2 LEU B 163     -63.112  -0.518  -2.639  1.00  0.00     0.028 H 
ATOM   4963 2HD2 LEU B 163     -62.519  -0.194  -4.356  1.00  0.00     0.028 H 
ATOM   4964 3HD2 LEU B 163     -62.992   1.143  -3.433  1.00  0.00     0.028 H 
ATOM   4965  N   LEU B 164     -59.213  -3.769  -1.083  1.00 59.73    -0.346 N 
ATOM   4966  HN  LEU B 164     -58.693  -3.073  -0.549  1.00  0.00     0.163 HD
ATOM   4967  CA  LEU B 164     -58.692  -5.135  -1.152  1.00 60.77     0.089 C 
ATOM   4968  HA  LEU B 164     -58.701  -5.453  -2.221  1.00  0.00     0.087 H 
ATOM   4969  C   LEU B 164     -59.552  -6.120  -0.360  1.00 61.52     0.241 C 
ATOM   4970  O   LEU B 164     -59.331  -7.333  -0.409  1.00 62.76    -0.271 OA
ATOM   4971  CB  LEU B 164     -57.241  -5.176  -0.658  1.00 59.81    -0.035 C 
ATOM   4972  HB1 LEU B 164     -56.942  -6.230  -0.452  1.00  0.00     0.037 H 
ATOM   4973  HB2 LEU B 164     -57.179  -4.745   0.368  1.00  0.00     0.037 H 
ATOM   4974  CG  LEU B 164     -56.202  -4.510  -1.563  1.00 58.63    -0.059 C 
ATOM   4975  HG  LEU B 164     -56.599  -3.514  -1.870  1.00  0.00     0.039 H 
ATOM   4976  CD1 LEU B 164     -54.898  -4.286  -0.814  1.00 58.41    -0.073 C 
ATOM   4977 1HD1 LEU B 164     -55.066  -3.682   0.108  1.00  0.00     0.028 H 
ATOM   4978 2HD1 LEU B 164     -54.121  -3.828  -1.469  1.00  0.00     0.028 H 
ATOM   4979 3HD1 LEU B 164     -54.383  -5.249  -0.587  1.00  0.00     0.028 H 
ATOM   4980  CD2 LEU B 164     -55.972  -5.334  -2.822  1.00 58.60    -0.073 C 
ATOM   4981 1HD2 LEU B 164     -56.928  -5.498  -3.371  1.00  0.00     0.028 H 
ATOM   4982 2HD2 LEU B 164     -55.457  -6.297  -2.595  1.00  0.00     0.028 H 
ATOM   4983 3HD2 LEU B 164     -55.195  -4.876  -3.477  1.00  0.00     0.028 H 
ATOM   4984  N   LYS B 165     -60.533  -5.583   0.362  1.00 61.25    -0.346 N 
ATOM   4985  HN  LYS B 165     -60.634  -4.568   0.369  1.00  0.00     0.163 HD
ATOM   4986  CA  LYS B 165     -61.469  -6.381   1.142  1.00 60.47     0.089 C 
ATOM   4987  HA  LYS B 165     -60.907  -7.242   1.574  1.00  0.00     0.087 H 
ATOM   4988  C   LYS B 165     -62.598  -6.945   0.279  1.00 61.07     0.241 C 
ATOM   4989  O   LYS B 165     -63.182  -7.973   0.618  1.00 63.76    -0.271 OA
ATOM   4990  CB  LYS B 165     -62.033  -5.558   2.305  1.00 59.60    -0.038 C 
ATOM   4991  HB1 LYS B 165     -62.843  -6.118   2.828  1.00  0.00     0.036 H 
ATOM   4992  HB2 LYS B 165     -62.623  -4.691   1.925  1.00  0.00     0.036 H 
ATOM   4993  CG  LYS B 165     -60.969  -5.095   3.296  1.00 60.08    -0.061 C 
ATOM   4994  HG1 LYS B 165     -60.483  -5.966   3.794  1.00  0.00     0.033 H 
ATOM   4995  HG2 LYS B 165     -60.085  -4.673   2.763  1.00  0.00     0.033 H 
ATOM   4996  CD  LYS B 165     -61.504  -4.109   4.326  1.00 59.08    -0.043 C 
ATOM   4997  HD1 LYS B 165     -62.201  -3.377   3.856  1.00  0.00     0.035 H 
ATOM   4998  HD2 LYS B 165     -60.706  -3.406   4.661  1.00  0.00     0.035 H 
ATOM   4999  CE  LYS B 165     -62.157  -4.802   5.514  1.00 58.37     0.080 C
[truncated: 266,589 more chars]
