# Supplementary material for: Investigation of the Mechanism of Cinnamaldehyde in Irritable Bowel Syndrome Based via Network Pharmacology, Molecular Docking, and Animal Experiments
Source: Pediatr Discov. 2025 Oct 5:e70017. Online ahead of print. doi: 10.1002/pdi3.70017 (PMC13398650; doi:10.1002/pdi3.70017)
Supplement: Supplementary file 1 — Supporting Information S1 [file PDI3-9999-0-s001.zip › Supplementary Materials/Molecular Docking/HDAC1/4bkxQUGPQ.pdb]

HETATM    1  C   UNL     1     -68.752  26.939   2.269  1.00  0.00      GPQ_ C  
HETATM    2  C   UNL     1     -69.756  27.160   3.211  1.00  0.00      GPQ_ C  
HETATM    3  C   UNL     1     -68.529  25.654   1.776  1.00  0.00      GPQ_ C  
HETATM    4  C   UNL     1     -70.537  26.095   3.661  1.00  0.00      GPQ_ C  
HETATM    5  C   UNL     1     -69.310  24.589   2.224  1.00  0.00      GPQ_ C  
HETATM    6  C   UNL     1     -70.315  24.809   3.166  1.00  0.00      GPQ_ C  
HETATM    7  C   UNL     1     -67.937  28.050   1.800  1.00  0.00      GPQ_ C  
HETATM    8  C   UNL     1     -68.404  29.154   1.178  1.00  0.00      GPQ_ C  
HETATM    9  C   UNL     1     -67.453  30.199   0.748  1.00  0.00      GPQ_ C  
HETATM   10  O   UNL     1     -66.320  29.927   0.371  1.00  0.00      GPQ_ O  
CRYST1  108.199  108.199  133.164  90.00  90.00 120.00 P 32 2 1      1
ATOM     11  N   GLY A 165     -33.110   9.090  -3.800  1.00 80.40           N  
ATOM     12  CA  GLY A 165     -33.677   8.501  -5.047  1.00 81.50           C  
ATOM     13  C   GLY A 165     -33.563   6.989  -5.080  1.00 82.44           C  
ATOM     14  O   GLY A 165     -32.843   6.432  -5.913  1.00 82.51           O  
ATOM     15  N   GLU A 166     -34.281   6.326  -4.174  1.00 82.04           N  
ATOM     16  CA  GLU A 166     -34.246   4.868  -4.054  1.00 81.96           C  
ATOM     17  C   GLU A 166     -35.551   4.328  -3.464  1.00 79.90           C  
ATOM     18  O   GLU A 166     -36.126   4.929  -2.556  1.00 76.88           O  
ATOM     19  CB  GLU A 166     -33.059   4.446  -3.180  1.00 85.29           C  
ATOM     20  CG  GLU A 166     -32.730   2.959  -3.199  1.00 87.66           C  
ATOM     21  CD  GLU A 166     -31.865   2.533  -2.021  1.00 89.48           C  
ATOM     22  OE1 GLU A 166     -31.110   3.377  -1.487  1.00 88.96           O  
ATOM     23  OE2 GLU A 166     -31.947   1.351  -1.623  1.00 89.59           O1-
ATOM     24  N   ILE A 167     -36.009   3.194  -3.989  1.00 79.92           N  
ATOM     25  CA  ILE A 167     -37.188   2.503  -3.458  1.00 80.10           C  
ATOM     26  C   ILE A 167     -36.765   1.292  -2.616  1.00 80.90           C  
ATOM     27  O   ILE A 167     -35.938   0.482  -3.044  1.00 82.56           O  
ATOM     28  CB  ILE A 167     -38.193   2.124  -4.581  1.00 79.66           C  
ATOM     29  CG1 ILE A 167     -39.500   1.575  -3.992  1.00 77.82           C  
ATOM     30  CG2 ILE A 167     -37.570   1.165  -5.594  1.00 80.71           C  
ATOM     31  CD1 ILE A 167     -40.724   1.901  -4.821  1.00 76.23           C  
ATOM     32  N   ARG A 168     -37.334   1.181  -1.418  1.00 80.23           N  
ATOM     33  CA  ARG A 168     -36.881   0.194  -0.433  1.00 79.15           C  
ATOM     34  C   ARG A 168     -37.842  -0.995  -0.278  1.00 76.63           C  
ATOM     35  O   ARG A 168     -39.050  -0.864  -0.497  1.00 74.31           O  
ATOM     36  CB  ARG A 168     -36.643   0.868   0.930  1.00 81.07           C  
ATOM     37  CG  ARG A 168     -36.012   2.261   0.889  1.00 82.97           C  
ATOM     38  CD  ARG A 168     -34.488   2.223   0.825  1.00 85.75           C  
ATOM     39  NE  ARG A 168     -33.901   3.557   0.653  1.00 88.37           N  
ATOM     40  CZ  ARG A 168     -33.220   4.225   1.586  1.00 87.61           C  
ATOM     41  NH1 ARG A 168     -33.014   3.700   2.788  1.00 88.01           N1+
ATOM     42  NH2 ARG A 168     -32.735   5.430   1.313  1.00 85.91           N  
ATOM     43  N   VAL A 169     -37.287  -2.149   0.096  1.00 76.11           N  
ATOM     44  CA  VAL A 169     -38.061  -3.375   0.349  1.00 75.32           C  
ATOM     45  C   VAL A 169     -37.927  -3.781   1.821  1.00 76.37           C  
ATOM     46  O   VAL A 169     -36.882  -3.561   2.437  1.00 77.50           O  
ATOM     47  CB  VAL A 169     -37.595  -4.555  -0.543  1.00 73.66           C  
ATOM     48  CG1 VAL A 169     -38.599  -5.700  -0.506  1.00 71.81           C  
ATOM     49  CG2 VAL A 169     -37.375  -4.105  -1.981  1.00 73.43           C  
ATOM     50  N   GLY A 170     -38.983  -4.372   2.378  1.00 76.19           N  
ATOM     51  CA  GLY A 170     -38.957  -4.846   3.760  1.00 78.91           C  
ATOM     52  C   GLY A 170     -40.252  -4.626   4.518  1.00 80.80           C  
ATOM     53  O   GLY A 170     -41.176  -3.988   4.009  1.00 83.11           O  
ATOM     54  N   ASN A 171     -40.309  -5.155   5.741  1.00 80.47           N  
ATOM     55  CA  ASN A 171     -41.486  -5.038   6.609  1.00 78.59           C  
ATOM     56  C   ASN A 171     -41.727  -3.610   7.078  1.00 77.65           C  
ATOM     57  O   ASN A 171     -42.836  -3.251   7.475  1.00 76.89           O  
ATOM     58  CB  ASN A 171     -41.349  -5.959   7.823  1.00 79.00           C  
ATOM     59  CG  ASN A 171     -41.300  -7.424   7.442  1.00 79.97           C  
ATOM     60  ND2 ASN A 171     -42.122  -8.234   8.100  1.00 79.14           N  
ATOM     61  OD1 ASN A 171     -40.529  -7.827   6.569  1.00 81.51           O  
ATOM     62  N   ARG A 172     -40.671  -2.806   7.025  1.00 77.92           N  
ATOM     63  CA  ARG A 172     -40.718  -1.404   7.420  1.00 78.46           C  
ATOM     64  C   ARG A 172     -41.016  -0.476   6.237  1.00 77.58           C  
ATOM     65  O   ARG A 172     -40.933   0.748   6.366  1.00 79.62           O  
ATOM     66  CB  ARG A 172     -39.407  -1.014   8.121  1.00 79.76           C  
ATOM     67  CG  ARG A 172     -38.206  -1.844   7.689  1.00 82.85           C  
ATOM     68  CD  ARG A 172     -37.180  -1.992   8.806  1.00 85.04           C  
ATOM     69  NE  ARG A 172     -36.089  -1.021   8.701  1.00 84.93           N  
ATOM     70  CZ  ARG A 172     -34.977  -1.208   7.991  1.00 84.21           C  
ATOM     71  NH1 ARG A 172     -34.795  -2.332   7.305  1.00 84.40           N1+
ATOM     72  NH2 ARG A 172     -34.044  -0.266   7.962  1.00 84.27           N  
ATOM     73  N   TYR A 173     -41.380  -1.061   5.095  1.00 75.07           N  
ATOM     74  CA  TYR A 173     -41.666  -0.287   3.882  1.00 71.78           C  
ATOM     75  C   TYR A 173     -42.965  -0.678   3.179  1.00 70.47           C  
ATOM     76  O   TYR A 173     -43.730   0.193   2.765  1.00 71.16           O  
ATOM     77  CB  TYR A 173     -40.495  -0.365   2.905  1.00 71.37           C  
ATOM     78  CG  TYR A 173     -39.200   0.155   3.476  1.00 72.13           C  
ATOM     79  CD1 TYR A 173     -38.960   1.527   3.569  1.00 72.98           C  
ATOM     80  CD2 TYR A 173     -38.218  -0.722   3.934  1.00 71.41           C  
ATOM     81  CE1 TYR A 173     -37.774   2.011   4.095  1.00 73.16           C  
ATOM     82  CE2 TYR A 173     -37.028  -0.248   4.460  1.00 71.63           C  
ATOM     83  CZ  TYR A 173     -36.813   1.119   4.537  1.00 72.47           C  
ATOM     84  OH  TYR A 173     -35.637   1.597   5.058  1.00 73.86           O  
ATOM     85  N   GLN A 174     -43.203  -1.981   3.035  1.00 68.36           N  
ATOM     86  CA  GLN A 174     -44.431  -2.475   2.408  1.00 67.30           C  
ATOM     87  C   GLN A 174     -45.587  -2.572   3.398  1.00 66.65           C  
ATOM     88  O   GLN A 174     -45.380  -2.732   4.604  1.00 66.23           O  
ATOM     89  CB  GLN A 174     -44.203  -3.827   1.724  1.00 66.78           C  
ATOM     90  CG  GLN A 174     -43.568  -3.726   0.346  1.00 68.16           C  
ATOM     91  CD  GLN A 174     -42.078  -3.441   0.402  1.00 69.62           C  
ATOM     92  NE2 GLN A 174     -41.678  -2.275  -0.095  1.00 69.35           N  
ATOM     93  OE1 GLN A 174     -41.295  -4.261   0.883  1.00 72.26           O  
ATOM     94  N   ALA A 175     -46.802  -2.466   2.870  1.00 66.17           N  
ATOM     95  CA  ALA A 175     -48.018  -2.574   3.667  1.00 66.43           C  
ATOM     96  C   ALA A 175     -48.451  -4.029   3.790  1.00 66.36           C  
ATOM     97  O   ALA A 175     -48.293  -4.810   2.851  1.00 67.24           O  
ATOM     98  CB  ALA A 175     -49.131  -1.754   3.035  1.00 66.72           C  
ATOM     99  N   ASP A 176     -48.993  -4.391   4.949  1.00 65.92           N  
ATOM    100  CA  ASP A 176     -49.619  -5.693   5.113  1.00 65.91           C  
ATOM    101  C   ASP A 176     -50.902  -5.687   4.290  1.00 63.18           C  
ATOM    102  O   ASP A 176     -51.812  -4.902   4.554  1.00 64.59           O  
ATOM    103  CB  ASP A 176     -49.907  -5.986   6.593  1.00 68.78           C  
ATOM    104  CG  ASP A 176     -50.420  -7.410   6.828  1.00 72.51           C  
ATOM    105  OD1 ASP A 176     -49.848  -8.365   6.254  1.00 74.20           O  
ATOM    106  OD2 ASP A 176     -51.394  -7.576   7.595  1.00 72.70           O1-
ATOM    107  N   ILE A 177     -50.958  -6.542   3.276  1.00 60.24           N  
ATOM    108  CA  ILE A 177     -52.113  -6.604   2.384  1.00 60.04           C  
ATOM    109  C   ILE A 177     -53.339  -7.177   3.097  1.00 60.89           C  
ATOM    110  O   ILE A 177     -53.294  -8.273   3.660  1.00 61.99           O  
ATOM    111  CB  ILE A 177     -51.788  -7.378   1.083  1.00 58.98           C  
ATOM    112  CG1 ILE A 177     -50.938  -6.513   0.148  1.00 58.79           C  
ATOM    113  CG2 ILE A 177     -53.053  -7.803   0.350  1.00 58.89           C  
ATOM    114  CD1 ILE A 177     -49.462  -6.479   0.488  1.00 59.70           C  
ATOM    115  N   THR A 178     -54.425  -6.411   3.082  1.00 62.06           N  
ATOM    116  CA  THR A 178     -55.678  -6.834   3.693  1.00 64.81           C  
ATOM    117  C   THR A 178     -56.273  -7.983   2.883  1.00 65.73           C  
ATOM    118  O   THR A 178     -56.459  -7.867   1.670  1.00 67.31           O  
ATOM    119  CB  THR A 178     -56.698  -5.677   3.781  1.00 65.22           C  
ATOM    120  CG2 THR A 178     -57.650  -5.893   4.955  1.00 66.09           C  
ATOM    121  OG1 THR A 178     -56.014  -4.426   3.942  1.00 63.71           O  
ATOM    122  N   ASP A 179     -56.557  -9.092   3.559  1.00 66.42           N  
ATOM    123  CA  ASP A 179     -57.092 -10.281   2.902  1.00 67.53           C  
ATOM    124  C   ASP A 179     -58.524 -10.048   2.435  1.00 67.12           C  
ATOM    125  O   ASP A 179     -59.273  -9.296   3.060  1.00 66.72           O  
ATOM    126  CB  ASP A 179     -57.032 -11.496   3.838  1.00 68.41           C  
ATOM    127  CG  ASP A 179     -55.660 -11.686   4.479  1.00 68.16           C  
ATOM    128  OD1 ASP A 179     -54.682 -11.047   4.032  1.00 68.19           O  
ATOM    129  OD2 ASP A 179     -55.565 -12.480   5.440  1.00 67.47           O1-
ATOM    130  N   LEU A 180     -58.888 -10.691   1.329  1.00 68.19           N  
ATOM    131  CA  LEU A 180     -60.236 -10.597   0.778  1.00 69.90           C  
ATOM    132  C   LEU A 180     -61.229 -11.286   1.713  1.00 71.15           C  
ATOM    133  O   LEU A 180     -60.988 -12.404   2.169  1.00 73.62           O  
ATOM    134  CB  LEU A 180     -60.280 -11.235  -0.614  1.00 69.26           C  
ATOM    135  CG  LEU A 180     -61.241 -10.692  -1.678  1.00 69.13           C  
ATOM    136  CD1 LEU A 180     -60.745 -11.080  -3.062  1.00 68.55           C  
ATOM    137  CD2 LEU A 180     -62.673 -11.166  -1.474  1.00 68.84           C  
ATOM    138  N   LEU A 181     -62.336 -10.609   2.000  1.00 71.89           N  
ATOM    139  CA  LEU A 181     -63.368 -11.146   2.886  1.00 73.38           C  
ATOM    140  C   LEU A 181     -64.098 -12.323   2.249  1.00 74.67           C  
ATOM    141  O   LEU A 181     -64.393 -12.307   1.052  1.00 72.64           O  
ATOM    142  CB  LEU A 181     -64.384 -10.060   3.261  1.00 73.14           C  
ATOM    143  CG  LEU A 181     -63.914  -8.805   4.006  1.00 72.62           C  
ATOM    144  CD1 LEU A 181     -64.933  -7.696   3.825  1.00 71.06           C  
ATOM    145  CD2 LEU A 181     -63.657  -9.066   5.485  1.00 72.73           C  
ATOM    146  N   LYS A 182     -64.385 -13.338   3.061  1.00 78.89           N  
ATOM    147  CA  LYS A 182     -65.185 -14.484   2.631  1.00 82.03           C  
ATOM    148  C   LYS A 182     -66.625 -14.049   2.347  1.00 84.74           C  
ATOM    149  O   LYS A 182     -67.089 -13.038   2.884  1.00 86.92           O  
ATOM    150  CB  LYS A 182     -65.161 -15.583   3.698  1.00 80.04           C  
ATOM    151  N   GLU A 183     -67.321 -14.810   1.502  1.00 86.73           N  
ATOM    152  CA  GLU A 183     -68.715 -14.517   1.141  1.00 87.87           C  
ATOM    153  C   GLU A 183     -69.651 -14.506   2.356  1.00 89.71           C  
ATOM    154  O   GLU A 183     -70.758 -13.966   2.289  1.00 90.58           O  
ATOM    155  CB  GLU A 183     -69.221 -15.506   0.086  1.00 86.76           C  
ATOM    156  N   GLY A 184     -69.191 -15.099   3.458  1.00 90.54           N  
ATOM    157  CA  GLY A 184     -69.930 -15.114   4.721  1.00 89.67           C  
ATOM    158  C   GLY A 184     -69.435 -14.108   5.750  1.00 89.55           C  
ATOM    159  O   GLY A 184     -70.107 -13.867   6.754  1.00 88.53           O  
ATOM    160  N   GLU A 185     -68.260 -13.527   5.506  1.00 88.92           N  
ATOM    161  CA  GLU A 185     -67.683 -12.520   6.403  1.00 88.69           C  
ATOM    162  C   GLU A 185     -68.071 -11.095   5.987  1.00 90.66           C  
ATOM    163  O   GLU A 185     -68.183 -10.795   4.795  1.00 90.32           O  
ATOM    164  CB  GLU A 185     -66.159 -12.667   6.467  1.00 85.17           C  
ATOM    165  N   GLU A 186     -68.275 -10.229   6.980  1.00 91.36           N  
ATOM    166  CA  GLU A 186     -68.660  -8.832   6.749  1.00 90.77           C  
ATOM    167  C   GLU A 186     -67.558  -7.863   7.198  1.00 89.64           C  
ATOM    168  O   GLU A 186     -66.865  -8.118   8.187  1.00 88.76           O  
ATOM    169  CB  GLU A 186     -69.987  -8.522   7.458  1.00 92.15           C  
ATOM    170  CG  GLU A 186     -70.567  -7.131   7.204  1.00 94.55           C  
ATOM    171  CD  GLU A 186     -71.199  -6.973   5.828  1.00 94.55           C  
ATOM    172  OE1 GLU A 186     -70.484  -7.101   4.810  1.00 94.53           O  
ATOM    173  OE2 GLU A 186     -72.419  -6.712   5.761  1.00 94.12           O1-
ATOM    174  N   ASP A 187     -67.415  -6.752   6.470  1.00 88.42           N  
ATOM    175  CA  ASP A 187     -66.340  -5.769   6.697  1.00 87.92           C  
ATOM    176  C   ASP A 187     -66.367  -5.075   8.063  1.00 86.53           C  
ATOM    177  O   ASP A 187     -65.322  -4.639   8.558  1.00 83.79           O  
ATOM    178  CB  ASP A 187     -66.313  -4.718   5.574  1.00 87.38           C  
ATOM    179  CG  ASP A 187     -67.592  -3.898   5.497  1.00 88.10           C  
ATOM    180  OD1 ASP A 187     -68.689  -4.493   5.414  1.00 88.27           O  
ATOM    181  OD2 ASP A 187     -67.497  -2.653   5.507  1.00 88.81           O1-
ATOM    182  N   GLY A 188     -67.558  -4.969   8.652  1.00 85.81           N  
ATOM    183  CA  GLY A 188     -67.742  -4.355   9.967  1.00 82.52           C  
ATOM    184  C   GLY A 188     -67.283  -2.911  10.036  1.00 81.86           C  
ATOM    185  O   GLY A 188     -66.380  -2.577  10.807  1.00 82.33           O  
ATOM    186  N   ARG A 189     -67.896  -2.057   9.218  1.00 80.90           N  
ATOM    187  CA  ARG A 189     -67.605  -0.621   9.226  1.00 77.95           C  
ATOM    188  C   ARG A 189     -68.874   0.193   9.445  1.00 77.72           C  
ATOM    189  O   ARG A 189     -69.878  -0.003   8.753  1.00 76.80           O  
ATOM    190  CB  ARG A 189     -66.917  -0.178   7.930  1.00 73.88           C  
ATOM    191  CG  ARG A 189     -65.506  -0.711   7.750  1.00 71.71           C  
ATOM    192  CD  ARG A 189     -64.655   0.274   6.970  1.00 69.05           C  
ATOM    193  NE  ARG A 189     -64.086   1.308   7.833  1.00 68.00           N  
ATOM    194  CZ  ARG A 189     -62.783   1.511   8.022  1.00 67.01           C  
ATOM    195  NH1 ARG A 189     -61.882   0.764   7.400  1.00 66.86           N1+
ATOM    196  NH2 ARG A 189     -62.379   2.477   8.833  1.00 66.46           N  
ATOM    197  N   ASP A 190     -68.817   1.101  10.416  1.00 77.58           N  
ATOM    198  CA  ASP A 190     -69.933   1.990  10.714  1.00 76.94           C  
ATOM    199  C   ASP A 190     -69.859   3.219   9.814  1.00 75.96           C  
ATOM    200  O   ASP A 190     -68.929   4.026   9.927  1.00 77.20           O  
ATOM    201  CB  ASP A 190     -69.910   2.396  12.190  1.00 78.44           C  
ATOM    202  CG  ASP A 190     -71.109   3.238  12.584  1.00 80.58           C  
ATOM    203  OD1 ASP A 190     -72.249   2.862  12.231  1.00 80.59           O  
ATOM    204  OD2 ASP A 190     -70.908   4.282  13.241  1.00 82.25           O1-
ATOM    205  N   GLN A 191     -70.838   3.354   8.920  1.00 73.38           N  
ATOM    206  CA  GLN A 191     -70.827   4.426   7.918  1.00 70.49           C  
ATOM    207  C   GLN A 191     -71.092   5.818   8.494  1.00 68.49           C  
ATOM    208  O   GLN A 191     -70.568   6.808   7.982  1.00 68.05           O  
ATOM    209  CB  GLN A 191     -71.792   4.121   6.769  1.00 69.14           C  
ATOM    210  CG  GLN A 191     -71.330   2.985   5.871  1.00 68.91           C  
ATOM    211  CD  GLN A 191     -71.761   3.166   4.429  1.00 69.08           C  
ATOM    212  NE2 GLN A 191     -72.803   2.447   4.029  1.00 68.84           N  
ATOM    213  OE1 GLN A 191     -71.156   3.933   3.678  1.00 68.81           O  
ATOM    214  N   SER A 192     -71.894   5.885   9.556  1.00 66.28           N  
ATOM    215  CA  SER A 192     -72.180   7.144  10.245  1.00 65.08           C  
ATOM    216  C   SER A 192     -70.920   7.783  10.825  1.00 64.84           C  
ATOM    217  O   SER A 192     -70.763   9.008  10.784  1.00 65.14           O  
ATOM    218  CB  SER A 192     -73.205   6.928  11.355  1.00 64.77           C  
ATOM    219  OG  SER A 192     -74.445   6.523  10.815  1.00 66.50           O  
ATOM    220  N   ARG A 193     -70.029   6.946  11.358  1.00 63.15           N  
ATOM    221  CA  ARG A 193     -68.766   7.406  11.939  1.00 62.14           C  
ATOM    222  C   ARG A 193     -67.751   7.822  10.868  1.00 61.34           C  
ATOM    223  O   ARG A 193     -66.650   8.274  11.190  1.00 60.54           O  
ATOM    224  CB  ARG A 193     -68.175   6.329  12.857  1.00 60.30           C  
ATOM    225  N   LEU A 194     -68.138   7.674   9.600  1.00 60.94           N  
ATOM    226  CA  LEU A 194     -67.278   7.996   8.460  1.00 60.29           C  
ATOM    227  C   LEU A 194     -67.769   9.203   7.662  1.00 60.04           C  
ATOM    228  O   LEU A 194     -66.965   9.963   7.123  1.00 60.09           O  
ATOM    229  CB  LEU A 194     -67.170   6.793   7.520  1.00 59.80           C  
ATOM    230  CG  LEU A 194     -66.465   5.527   8.007  1.00 59.69           C  
ATOM    231  CD1 LEU A 194     -66.896   4.340   7.161  1.00 59.50           C  
ATOM    232  CD2 LEU A 194     -64.951   5.694   7.984  1.00 59.53           C  
ATOM    233  N   GLU A 195     -69.088   9.365   7.587  1.00 60.15           N  
ATOM    234  CA  GLU A 195     -69.708  10.371   6.722  1.00 59.62           C  
ATOM    235  C   GLU A 195     -71.063  10.832   7.256  1.00 59.28           C  
ATOM    236  O   GLU A 195     -71.727  10.103   7.997  1.00 61.96           O  
ATOM    237  CB  GLU A 195     -69.901   9.795   5.315  1.00 58.76           C  
ATOM    238  CG  GLU A 195     -70.946   8.686   5.250  1.00 57.62           C  
ATOM    239  CD  GLU A 195     -71.014   7.991   3.907  1.00 57.89           C  
ATOM    240  OE1 GLU A 195     -69.997   7.970   3.177  1.00 57.21           O  
ATOM    241  OE2 GLU A 195     -72.095   7.449   3.591  1.00 57.57           O1-
ATOM    242  N   THR A 196     -71.457  12.046   6.879  1.00 57.23           N  
ATOM    243  CA  THR A 196     -72.850  12.493   6.999  1.00 56.56           C  
ATOM    244  C   THR A 196     -73.244  13.197   5.706  1.00 54.81           C  
ATOM    245  O   THR A 196     -72.480  14.017   5.189  1.00 55.80           O  
ATOM    246  CB  THR A 196     -73.102  13.413   8.219  1.00 56.24           C  
ATOM    247  CG2 THR A 196     -73.392  12.588   9.474  1.00 55.71           C  
ATOM    248  OG1 THR A 196     -71.957  14.243   8.453  1.00 57.10           O  
ATOM    249  N   GLN A 197     -74.420  12.858   5.175  1.00 51.99           N  
ATOM    250  CA  GLN A 197     -74.867  13.404   3.890  1.00 49.77           C  
ATOM    251  C   GLN A 197     -75.316  14.860   4.007  1.00 49.09           C  
ATOM    252  O   GLN A 197     -75.935  15.260   4.993  1.00 50.39           O  
ATOM    253  CB  GLN A 197     -75.974  12.546   3.269  1.00 48.76           C  
ATOM    254  CG  GLN A 197     -76.060  12.670   1.751  1.00 48.10           C  
ATOM    255  CD  GLN A 197     -77.207  11.889   1.131  1.00 48.15           C  
ATOM    256  NE2 GLN A 197     -77.963  11.178   1.957  1.00 49.04           N  
ATOM    257  OE1 GLN A 197     -77.411  11.931  -0.081  1.00 48.05           O  
ATOM    258  N   VAL A 198     -74.992  15.642   2.986  1.00 47.08           N  
ATOM    259  CA  VAL A 198     -75.260  17.072   2.985  1.00 45.50           C  
ATOM    260  C   VAL A 198     -76.222  17.440   1.851  1.00 45.22           C  
ATOM    261  O   VAL A 198     -76.944  18.433   1.941  1.00 46.11           O  
ATOM    262  CB  VAL A 198     -73.933  17.867   2.909  1.00 45.20           C  
ATOM    263  CG1 VAL A 198     -74.149  19.289   2.417  1.00 45.63           C  
ATOM    264  CG2 VAL A 198     -73.244  17.874   4.267  1.00 44.55           C  
ATOM    265  N   TRP A 199     -76.235  16.627   0.795  1.00 43.84           N  
ATOM    266  CA  TRP A 199     -77.116  16.845  -0.352  1.00 42.80           C  
ATOM    267  C   TRP A 199     -77.357  15.545  -1.110  1.00 43.29           C  
ATOM    268  O   TRP A 199     -76.412  14.838  -1.466  1.00 43.61           O  
ATOM    269  CB  TRP A 199     -76.531  17.913  -1.286  1.00 41.73           C  
ATOM    270  CG  TRP A 199     -77.336  18.172  -2.537  1.00 40.68           C  
ATOM    271  CD1 TRP A 199     -77.163  17.584  -3.757  1.00 40.66           C  
ATOM    272  CD2 TRP A 199     -78.422  19.096  -2.691  1.00 40.39           C  
ATOM    273  CE2 TRP A 199     -78.861  19.007  -4.029  1.00 40.60           C  
ATOM    274  CE3 TRP A 199     -79.070  19.988  -1.826  1.00 40.20           C  
ATOM    275  NE1 TRP A 199     -78.074  18.078  -4.657  1.00 40.49           N  
ATOM    276  CZ2 TRP A 199     -79.921  19.776  -4.525  1.00 40.58           C  
ATOM    277  CZ3 TRP A 199     -80.123  20.752  -2.320  1.00 40.00           C  
ATOM    278  CH2 TRP A 199     -80.538  20.638  -3.657  1.00 40.03           C  
ATOM    279  N   GLU A 200     -78.629  15.231  -1.334  1.00 44.12           N  
ATOM    280  CA  GLU A 200     -79.021  14.110  -2.176  1.00 45.74           C  
ATOM    281  C   GLU A 200     -79.189  14.615  -3.604  1.00 47.05           C  
ATOM    282  O   GLU A 200     -79.796  15.660  -3.831  1.00 47.82           O  
ATOM    283  CB  GLU A 200     -80.317  13.467  -1.665  1.00 46.47           C  
ATOM    284  CG  GLU A 200     -80.982  12.473  -2.620  1.00 47.31           C  
ATOM    285  CD  GLU A 200     -80.163  11.211  -2.855  1.00 47.89           C  
ATOM    286  OE1 GLU A 200     -79.663  10.628  -1.867  1.00 48.87           O  
ATOM    287  OE2 GLU A 200     -80.025  10.794  -4.027  1.00 46.60           O1-
ATOM    288  N   ALA A 201     -78.639  13.870  -4.558  1.00 47.95           N  
ATOM    289  CA  ALA A 201     -78.680  14.255  -5.961  1.00 48.29           C  
ATOM    290  C   ALA A 201     -80.026  13.944  -6.603  1.00 49.83           C  
ATOM    291  O   ALA A 201     -80.399  14.567  -7.596  1.00 49.52           O  
ATOM    292  CB  ALA A 201     -77.554  13.578  -6.723  1.00 48.09           C  
ATOM    293  N   HIS A 202     -80.750  12.984  -6.030  1.00 53.28           N  
ATOM    294  CA  HIS A 202     -82.039  12.548  -6.569  1.00 56.39           C  
ATOM    295  C   HIS A 202     -83.189  13.114  -5.744  1.00 56.80           C  
ATOM    296  O   HIS A 202     -83.662  12.479  -4.801  1.00 58.19           O  
ATOM    297  CB  HIS A 202     -82.110  11.018  -6.627  1.00 58.81           C  
ATOM    298  CG  HIS A 202     -80.872  10.377  -7.177  1.00 62.27           C  
ATOM    299  CD2 HIS A 202     -80.329  10.406  -8.418  1.00 62.76           C  
ATOM    300  ND1 HIS A 202     -80.026   9.607  -6.405  1.00 63.52           N  
ATOM    301  CE1 HIS A 202     -79.022   9.180  -7.151  1.00 64.56           C  
ATOM    302  NE2 HIS A 202     -79.180   9.654  -8.375  1.00 64.78           N  
ATOM    303  N   ASN A 203     -83.630  14.313  -6.114  1.00 57.37           N  
ATOM    304  CA  ASN A 203     -84.654  15.048  -5.371  1.00 58.53           C  
ATOM    305  C   ASN A 203     -86.008  15.026  -6.062  1.00 60.25           C  
ATOM    306  O   ASN A 203     -86.077  14.826  -7.278  1.00 63.45           O  
ATOM    307  CB  ASN A 203     -84.231  16.508  -5.196  1.00 57.90           C  
ATOM    308  CG  ASN A 203     -82.848  16.648  -4.606  1.00 58.51           C  
ATOM    309  ND2 ASN A 203     -82.477  15.723  -3.725  1.00 58.64           N  
ATOM    310  OD1 ASN A 203     -82.115  17.575  -4.943  1.00 58.63           O  
ATOM    311  N   PRO A 204     -87.095  15.244  -5.294  1.00 59.66           N  
ATOM    312  CA  PRO A 204     -88.401  15.481  -5.914  1.00 59.06           C  
ATOM    313  C   PRO A 204     -88.473  16.859  -6.589  1.00 59.52           C  
ATOM    314  O   PRO A 204     -89.497  17.208  -7.179  1.00 59.72           O  
ATOM    315  CB  PRO A 204     -89.368  15.413  -4.727  1.00 58.47           C  
ATOM    316  CG  PRO A 204     -88.538  15.753  -3.537  1.00 58.03           C  
ATOM    317  CD  PRO A 204     -87.191  15.162  -3.823  1.00 58.66           C  
ATOM    318  N   LEU A 205     -87.387  17.623  -6.503  1.00 59.81           N  
ATOM    319  CA  LEU A 205     -87.354  18.991  -7.015  1.00 58.47           C  
ATOM    320  C   LEU A 205     -86.720  19.078  -8.393  1.00 58.41           C  
ATOM    321  O   LEU A 205     -85.953  18.200  -8.798  1.00 58.59           O  
ATOM    322  CB  LEU A 205     -86.611  19.915  -6.041  1.00 56.92           C  
ATOM    323  CG  LEU A 205     -87.210  20.104  -4.645  1.00 56.08           C  
ATOM    324  CD1 LEU A 205     -86.255  20.883  -3.755  1.00 54.75           C  
ATOM    325  CD2 LEU A 205     -88.570  20.783  -4.715  1.00 55.65           C  
ATOM    326  N   THR A 206     -87.056  20.149  -9.104  1.00 58.13           N  
ATOM    327  CA  THR A 206     -86.473  20.439 -10.406  1.00 58.22           C  
ATOM    328  C   THR A 206     -85.423  21.544 -10.301  1.00 58.02           C  
ATOM    329  O   THR A 206     -85.438  22.332  -9.351  1.00 57.56           O  
ATOM    330  CB  THR A 206     -87.552  20.836 -11.437  1.00 58.19           C  
ATOM    331  CG2 THR A 206     -88.401  22.016 -10.942  1.00 56.63           C  
ATOM    332  OG1 THR A 206     -86.918  21.190 -12.672  1.00 61.17           O  
ATOM    333  N   ASP A 207     -84.520  21.596 -11.283  1.00 58.38           N  
ATOM    334  CA  ASP A 207     -83.512  22.660 -11.381  1.00 58.26           C  
ATOM    335  C   ASP A 207     -84.130  24.047 -11.234  1.00 57.38           C  
ATOM    336  O   ASP A 207     -83.508  24.955 -10.682  1.00 55.83           O  
ATOM    337  CB  ASP A 207     -82.755  22.578 -12.712  1.00 59.12           C  
ATOM    338  CG  ASP A 207     -81.655  21.525 -12.707  1.00 60.54           C  
ATOM    339  OD1 ASP A 207     -81.443  20.870 -11.664  1.00 61.11           O  
ATOM    340  OD2 ASP A 207     -80.995  21.354 -13.756  1.00 61.03           O1-
ATOM    341  N   LYS A 208     -85.358  24.194 -11.727  1.00 56.95           N  
ATOM    342  CA  LYS A 208     -86.076  25.457 -11.650  1.00 57.09           C  
ATOM    343  C   LYS A 208     -86.404  25.826 -10.205  1.00 55.26           C  
ATOM    344  O   LYS A 208     -86.100  26.937  -9.766  1.00 55.32           O  
ATOM    345  CB  LYS A 208     -87.353  25.407 -12.490  1.00 59.82           C  
ATOM    346  CG  LYS A 208     -87.867  26.780 -12.890  1.00 61.97           C  
ATOM    347  CD  LYS A 208     -89.244  26.697 -13.521  1.00 64.11           C  
ATOM    348  CE  LYS A 208     -89.720  28.078 -13.936  1.00 66.28           C  
ATOM    349  NZ  LYS A 208     -91.184  28.103 -14.216  1.00 69.60           N1+
ATOM    350  N   GLN A 209     -87.009  24.889  -9.473  1.00 51.77           N  
ATOM    351  CA  GLN A 209     -87.404  25.120  -8.081  1.00 48.63           C  
ATOM    352  C   GLN A 209     -86.215  25.422  -7.178  1.00 46.67           C  
ATOM    353  O   GLN A 209     -86.286  26.304  -6.326  1.00 47.10           O  
ATOM    354  CB  GLN A 209     -88.189  23.931  -7.534  1.00 48.89           C  
ATOM    355  CG  GLN A 209     -89.663  23.943  -7.895  1.00 49.68           C  
ATOM    356  CD  GLN A 209     -90.373  22.675  -7.465  1.00 50.07           C  
ATOM    357  NE2 GLN A 209     -91.312  22.812  -6.538  1.00 50.26           N  
ATOM    358  OE1 GLN A 209     -90.086  21.585  -7.965  1.00 51.00           O  
ATOM    359  N   ILE A 210     -85.124  24.691  -7.375  1.00 44.70           N  
ATOM    360  CA  ILE A 210     -83.896  24.926  -6.628  1.00 42.71           C  
ATOM    361  C   ILE A 210     -83.335  26.306  -6.968  1.00 42.13           C  
ATOM    362  O   ILE A 210     -82.914  27.040  -6.074  1.00 41.78           O  
ATOM    363  CB  ILE A 210     -82.851  23.819  -6.887  1.00 42.47           C  
ATOM    364  CG1 ILE A 210     -83.441  22.444  -6.551  1.00 42.92           C  
ATOM    365  CG2 ILE A 210     -81.588  24.061  -6.069  1.00 41.88           C  
ATOM    366  CD1 ILE A 210     -82.795  21.295  -7.295  1.00 43.53           C  
ATOM    367  N   ASP A 211     -83.355  26.662  -8.253  1.00 42.14           N  
ATOM    368  CA  ASP A 211     -82.903  27.986  -8.697  1.00 42.06           C  
ATOM    369  C   ASP A 211     -83.740  29.100  -8.074  1.00 41.18           C  
ATOM    370  O   ASP A 211     -83.193  30.101  -7.602  1.00 40.57           O  
ATOM    371  CB  ASP A 211     -82.912  28.097 -10.225  1.00 43.12           C  
ATOM    372  CG  ASP A 211     -81.627  27.572 -10.864  1.00 44.56           C  
ATOM    373  OD1 ASP A 211     -80.762  27.029 -10.145  1.00 44.87           O  
ATOM    374  OD2 ASP A 211     -81.478  27.707 -12.097  1.00 45.70           O1-
ATOM    375  N   GLN A 212     -85.059  28.903  -8.067  1.00 40.08           N  
ATOM    376  CA  GLN A 212     -85.997  29.828  -7.432  1.00 38.43           C  
ATOM    377  C   GLN A 212     -85.721  29.950  -5.941  1.00 37.08           C  
ATOM    378  O   GLN A 212     -85.686  31.055  -5.407  1.00 37.55           O  
ATOM    379  CB  GLN A 212     -87.442  29.378  -7.652  1.00 38.78           C  
ATOM    380  CG  GLN A 212     -87.939  29.513  -9.082  1.00 39.21           C  
ATOM    381  CD  GLN A 212     -89.297  28.870  -9.291  1.00 39.56           C  
ATOM    382  NE2 GLN A 212     -90.145  29.536 -10.061  1.00 39.81           N  
ATOM    383  OE1 GLN A 212     -89.581  27.786  -8.772  1.00 39.40           O  
ATOM    384  N   PHE A 213     -85.514  28.816  -5.278  1.00 35.49           N  
ATOM    385  CA  PHE A 213     -85.234  28.810  -3.849  1.00 34.31           C  
ATOM    386  C   PHE A 213     -83.968  29.588  -3.505  1.00 33.69           C  
ATOM    387  O   PHE A 213     -83.936  30.289  -2.498  1.00 33.34           O  
ATOM    388  CB  PHE A 213     -85.157  27.382  -3.297  1.00 34.54           C  
ATOM    389  CG  PHE A 213     -85.060  27.321  -1.796  1.00 34.72           C  
ATOM    390  CD1 PHE A 213     -86.202  27.433  -1.004  1.00 34.73           C  
ATOM    391  CD2 PHE A 213     -83.827  27.168  -1.171  1.00 34.67           C  
ATOM    392  CE1 PHE A 213     -86.115  27.393   0.379  1.00 34.37           C  
ATOM    393  CE2 PHE A 213     -83.734  27.125   0.212  1.00 34.58           C  
ATOM    394  CZ  PHE A 213     -84.880  27.238   0.987  1.00 34.47           C  
ATOM    395  N   LEU A 214     -82.939  29.472  -4.344  1.00 33.45           N  
ATOM    396  CA  LEU A 214     -81.686  30.204  -4.135  1.00 33.66           C  
ATOM    397  C   LEU A 214     -81.853  31.714  -4.311  1.00 33.89           C  
ATOM    398  O   LEU A 214     -81.113  32.500  -3.710  1.00 34.20           O  
ATOM    399  CB  LEU A 214     -80.570  29.687  -5.052  1.00 33.80           C  
ATOM    400  CG  LEU A 214     -80.036  28.255  -4.906  1.00 33.79           C  
ATOM    401  CD1 LEU A 214     -78.694  28.124  -5.614  1.00 33.85           C  
ATOM    402  CD2 LEU A 214     -79.904  27.815  -3.456  1.00 33.52           C  
ATOM    403  N   VAL A 215     -82.816  32.114  -5.140  1.00 33.71           N  
ATOM    404  CA  VAL A 215     -83.165  33.526  -5.285  1.00 33.26           C  
ATOM    405  C   VAL A 215     -83.857  33.988  -4.008  1.00 32.92           C  
ATOM    406  O   VAL A 215     -83.554  35.065  -3.486  1.00 33.33           O  
ATOM    407  CB  VAL A 215     -84.079  33.790  -6.505  1.00 33.39           C  
ATOM    408  CG1 VAL A 215     -84.393  35.272  -6.633  1.00 33.28           C  
ATOM    409  CG2 VAL A 215     -83.428  33.296  -7.786  1.00 33.76           C  
ATOM    410  N   VAL A 216     -84.771  33.160  -3.505  1.00 32.21           N  
ATOM    411  CA  VAL A 216     -85.506  33.467  -2.282  1.00 32.10           C  
ATOM    412  C   VAL A 216     -84.554  33.546  -1.093  1.00 32.07           C  
ATOM    413  O   VAL A 216     -84.666  34.449  -0.265  1.00 32.45           O  
ATOM    414  CB  VAL A 216     -86.621  32.437  -2.002  1.00 32.30           C  
ATOM    415  CG1 VAL A 216     -87.399  32.814  -0.745  1.00 32.61           C  
ATOM    416  CG2 VAL A 216     -87.571  32.346  -3.184  1.00 32.22           C  
ATOM    417  N   ALA A 217     -83.610  32.609  -1.027  1.00 32.11           N  
ATOM    418  CA  ALA A 217     -82.608  32.577   0.040  1.00 32.07           C  
ATOM    419  C   ALA A 217     -81.754  33.836   0.029  1.00 32.29           C  
ATOM    420  O   ALA A 217     -81.417  34.377   1.083  1.00 32.65           O  
ATOM    421  CB  ALA A 217     -81.733  31.343  -0.089  1.00 31.55           C  
ATOM    422  N   ARG A 218     -81.412  34.292  -1.172  1.00 32.52           N  
ATOM    423  CA  ARG A 218     -80.676  35.530  -1.358  1.00 33.13           C  
ATOM    424  C   ARG A 218     -81.505  36.740  -0.970  1.00 32.77           C  
ATOM    425  O   ARG A 218     -80.977  37.691  -0.392  1.00 33.35           O  
ATOM    426  CB  ARG A 218     -80.240  35.668  -2.809  1.00 34.93           C  
ATOM    427  CG  ARG A 218     -78.843  35.163  -3.083  1.00 36.33           C  
ATOM    428  CD  ARG A 218     -78.467  35.465  -4.514  1.00 37.81           C  
ATOM    429  NE  ARG A 218     -78.677  34.306  -5.364  1.00 40.04           N  
ATOM    430  CZ  ARG A 218     -78.826  34.365  -6.681  1.00 41.96           C  
ATOM    431  NH1 ARG A 218     -78.807  35.545  -7.300  1.00 42.05           N1+
ATOM    432  NH2 ARG A 218     -79.007  33.241  -7.373  1.00 42.29           N  
ATOM    433  N   SER A 219     -82.797  36.697  -1.302  1.00 31.56           N  
ATOM    434  CA  SER A 219     -83.725  37.780  -0.996  1.00 30.65           C  
ATOM    435  C   SER A 219     -83.874  37.962   0.502  1.00 30.55           C  
ATOM    436  O   SER A 219     -83.754  39.076   1.012  1.00 30.55           O  
ATOM    437  CB  SER A 219     -85.087  37.512  -1.626  1.00 30.58           C  
ATOM    438  OG  SER A 219     -85.007  37.555  -3.035  1.00 30.51           O  
ATOM    439  N   VAL A 220     -84.127  36.857   1.200  1.00 30.76           N  
ATOM    440  CA  VAL A 220     -84.199  36.850   2.660  1.00 31.70           C  
ATOM    441  C   VAL A 220     -82.905  37.408   3.266  1.00 32.43           C  
ATOM    442  O   VAL A 220     -82.939  38.159   4.243  1.00 32.94           O  
ATOM    443  CB  VAL A 220     -84.504  35.436   3.204  1.00 31.34           C  
ATOM    444  CG1 VAL A 220     -84.502  35.418   4.724  1.00 31.15           C  
ATOM    445  CG2 VAL A 220     -85.850  34.950   2.687  1.00 31.62           C  
ATOM    446  N   GLY A 221     -81.775  37.055   2.659  1.00 32.87           N  
ATOM    447  CA  GLY A 221     -80.471  37.548   3.079  1.00 33.24           C  
ATOM    448  C   GLY A 221     -80.357  39.058   3.039  1.00 33.44           C  
ATOM    449  O   GLY A 221     -79.907  39.664   4.011  1.00 33.34           O  
ATOM    450  N   THR A 222     -80.763  39.666   1.920  1.00 33.89           N  
ATOM    451  CA  THR A 222     -80.665  41.125   1.760  1.00 34.58           C  
ATOM    452  C   THR A 222     -81.625  41.833   2.711  1.00 34.82           C  
ATOM    453  O   THR A 222     -81.273  42.842   3.321  1.00 35.65           O  
ATOM    454  CB  THR A 222     -80.929  41.618   0.313  1.00 34.27           C  
ATOM    455  CG2 THR A 222     -80.394  40.655  -0.717  1.00 33.98           C  
ATOM    456  OG1 THR A 222     -82.332  41.793   0.106  1.00 34.85           O  
ATOM    457  N   PHE A 223     -82.833  41.292   2.839  1.00 34.73           N  
ATOM    458  CA  PHE A 223     -83.825  41.861   3.738  1.00 34.93           C  
ATOM    459  C   PHE A 223     -83.354  41.784   5.181  1.00 35.46           C  
ATOM    460  O   PHE A 223     -83.581  42.711   5.953  1.00 36.14           O  
ATOM    461  CB  PHE A 223     -85.179  41.164   3.582  1.00 34.23           C  
ATOM    462  CG  PHE A 223     -86.290  41.805   4.372  1.00 33.30           C  
ATOM    463  CD1 PHE A 223     -86.842  43.015   3.969  1.00 33.09           C  
ATOM    464  CD2 PHE A 223     -86.785  41.199   5.518  1.00 33.06           C  
ATOM    465  CE1 PHE A 223     -87.865  43.608   4.693  1.00 32.87           C  
ATOM    466  CE2 PHE A 223     -87.807  41.785   6.246  1.00 32.91           C  
ATOM    467  CZ  PHE A 223     -88.348  42.992   5.833  1.00 32.93           C  
ATOM    468  N   ALA A 224     -82.702  40.678   5.535  1.00 36.00           N  
ATOM    469  CA  ALA A 224     -82.169  40.498   6.878  1.00 37.20           C  
ATOM    470  C   ALA A 224     -81.198  41.615   7.214  1.00 38.60           C  
ATOM    471  O   ALA A 224     -81.359  42.303   8.224  1.00 39.45           O  
ATOM    472  CB  ALA A 224     -81.486  39.149   7.011  1.00 37.48           C  
ATOM    473  N   ARG A 225     -80.202  41.811   6.353  1.00 39.92           N  
ATOM    474  CA  ARG A 225     -79.201  42.842   6.596  1.00 41.69           C  
ATOM    475  C   ARG A 225     -79.720  44.249   6.301  1.00 43.00           C  
ATOM    476  O   ARG A 225     -78.988  45.226   6.455  1.00 45.21           O  
ATOM    477  CB  ARG A 225     -77.870  42.539   5.885  1.00 41.29           C  
ATOM    478  CG  ARG A 225     -77.935  42.329   4.384  1.00 40.97           C  
ATOM    479  CD  ARG A 225     -76.758  41.477   3.930  1.00 41.15           C  
ATOM    480  NE  ARG A 225     -77.064  40.049   4.004  1.00 41.87           N  
ATOM    481  CZ  ARG A 225     -76.158  39.076   4.079  1.00 42.10           C  
ATOM    482  NH1 ARG A 225     -74.863  39.359   4.111  1.00 41.92           N1+
ATOM    483  NH2 ARG A 225     -76.553  37.810   4.136  1.00 42.37           N  
ATOM    484  N   ALA A 226     -80.983  44.343   5.886  1.00 43.68           N  
ATOM    485  CA  ALA A 226     -81.687  45.621   5.842  1.00 44.03           C  
ATOM    486  C   ALA A 226     -82.221  45.948   7.233  1.00 45.00           C  
ATOM    487  O   ALA A 226     -82.328  47.114   7.602  1.00 46.07           O  
ATOM    488  CB  ALA A 226     -82.818  45.588   4.829  1.00 43.01           C  
ATOM    489  N   LEU A 227     -82.534  44.909   8.006  1.00 45.97           N  
ATOM    490  CA  LEU A 227     -83.054  45.074   9.364  1.00 47.28           C  
ATOM    491  C   LEU A 227     -81.942  45.198  10.409  1.00 49.20           C  
ATOM    492  O   LEU A 227     -82.112  44.768  11.552  1.00 49.25           O  
ATOM    493  CB  LEU A 227     -84.002  43.920   9.730  1.00 46.92           C  
ATOM    494  CG  LEU A 227     -85.323  43.720   8.972  1.00 46.73           C  
ATOM    495  CD1 LEU A 227     -86.002  42.436   9.431  1.00 46.02           C  
ATOM    496  CD2 LEU A 227     -86.267  44.907   9.123  1.00 46.24           C  
ATOM    497  N   ASP A 228     -80.811  45.782  10.007  1.00 52.44           N  
ATOM    498  CA  ASP A 228     -79.693  46.098  10.911  1.00 54.87           C  
ATOM    499  C   ASP A 228     -79.128  44.859  11.613  1.00 53.72           C  
ATOM    500  O   ASP A 228     -78.290  44.147  11.062  1.00 52.68           O  
ATOM    501  CB  ASP A 228     -80.128  47.152  11.942  1.00 58.39           C  
ATOM    502  CG  ASP A 228     -78.958  47.853  12.605  1.00 61.01           C  
ATOM    503  OD1 ASP A 228     -78.080  47.168  13.182  1.00 61.95           O  
ATOM    504  OD2 ASP A 228     -78.925  49.103  12.552  1.00 61.94           O1-
ATOM    505  N   SER A 237     -75.449  51.065  -0.918  1.00 48.04           N  
ATOM    506  CA  SER A 237     -75.446  49.915  -0.021  1.00 49.14           C  
ATOM    507  C   SER A 237     -76.513  48.882  -0.395  1.00 49.74           C  
ATOM    508  O   SER A 237     -76.480  47.750   0.096  1.00 50.85           O  
ATOM    509  CB  SER A 237     -75.580  50.345   1.453  1.00 48.80           C  
ATOM    510  OG  SER A 237     -76.893  50.785   1.772  1.00 48.28           O  
ATOM    511  N   LEU A 238     -77.451  49.267  -1.260  1.00 48.84           N  
ATOM    512  CA  LEU A 238     -78.480  48.339  -1.721  1.00 47.84           C  
ATOM    513  C   LEU A 238     -77.868  47.250  -2.597  1.00 47.97           C  
ATOM    514  O   LEU A 238     -78.130  46.065  -2.382  1.00 48.75           O  
ATOM    515  CB  LEU A 238     -79.614  49.063  -2.455  1.00 47.43           C  
ATOM    516  CG  LEU A 238     -80.726  48.185  -3.053  1.00 46.90           C  
ATOM    517  CD1 LEU A 238     -81.450  47.359  -1.998  1.00 45.87           C  
ATOM    518  CD2 LEU A 238     -81.713  49.040  -3.827  1.00 46.96           C  
ATOM    519  N   HIS A 239     -77.054  47.652  -3.573  1.00 47.08           N  
ATOM    520  CA  HIS A 239     -76.307  46.694  -4.386  1.00 46.85           C  
ATOM    521  C   HIS A 239     -75.285  45.953  -3.519  1.00 47.35           C  
ATOM    522  O   HIS A 239     -75.072  44.752  -3.693  1.00 47.08           O  
ATOM    523  CB  HIS A 239     -75.623  47.386  -5.569  1.00 45.88           C  
ATOM    524  N   MET A 240     -74.685  46.678  -2.573  1.00 47.64           N  
ATOM    525  CA  MET A 240     -73.694  46.134  -1.637  1.00 47.25           C  
ATOM    526  C   MET A 240     -74.237  44.986  -0.782  1.00 44.65           C  
ATOM    527  O   MET A 240     -73.580  43.951  -0.634  1.00 43.58           O  
ATOM    528  CB  MET A 240     -73.186  47.241  -0.716  1.00 51.38           C  
ATOM    529  CG  MET A 240     -72.351  48.318  -1.392  1.00 55.57           C  
ATOM    530  SD  MET A 240     -70.594  48.211  -0.994  1.00 61.33           S  
ATOM    531  CE  MET A 240     -70.593  48.408   0.793  1.00 57.94           C  
ATOM    532  N   SER A 241     -75.426  45.181  -0.215  1.00 41.60           N  
ATOM    533  CA  SER A 241     -76.054  44.176   0.643  1.00 39.64           C  
ATOM    534  C   SER A 241     -76.605  42.997  -0.149  1.00 38.40           C  
ATOM    535  O   SER A 241     -76.568  41.856   0.322  1.00 37.64           O  
ATOM    536  CB  SER A 241     -77.156  44.803   1.495  1.00 39.87           C  
ATOM    537  OG  SER A 241     -76.603  45.648   2.488  1.00 40.10           O  
ATOM    538  N   ALA A 242     -77.115  43.280  -1.347  1.00 37.35           N  
ATOM    539  CA  ALA A 242     -77.588  42.236  -2.256  1.00 35.78           C  
ATOM    540  C   ALA A 242     -76.435  41.336  -2.694  1.00 34.85           C  
ATOM    541  O   ALA A 242     -76.553  40.114  -2.653  1.00 34.24           O  
ATOM    542  CB  ALA A 242     -78.295  42.842  -3.460  1.00 35.50           C  
ATOM    543  N   ALA A 243     -75.321  41.949  -3.093  1.00 34.47           N  
ATOM    544  CA  ALA A 243     -74.112  41.212  -3.445  1.00 34.48           C  
ATOM    545  C   ALA A 243     -73.603  40.412  -2.253  1.00 34.96           C  
ATOM    546  O   ALA A 243     -73.176  39.265  -2.411  1.00 35.46           O  
ATOM    547  CB  ALA A 243     -73.035  42.155  -3.952  1.00 34.36           C  
ATOM    548  N   ALA A 244     -73.660  41.019  -1.066  1.00 34.93           N  
ATOM    549  CA  ALA A 244     -73.282  40.349   0.177  1.00 34.70           C  
ATOM    550  C   ALA A 244     -74.116  39.093   0.399  1.00 34.70           C  
ATOM    551  O   ALA A 244     -73.573  38.023   0.672  1.00 35.74           O  
ATOM    552  CB  ALA A 244     -73.418  41.294   1.361  1.00 34.71           C  
ATOM    553  N   ALA A 245     -75.433  39.224   0.261  1.00 34.34           N  
ATOM    554  CA  ALA A 245     -76.342  38.090   0.418  1.00 34.17           C  
ATOM    555  C   ALA A 245     -76.229  37.070  -0.721  1.00 34.15           C  
ATOM    556  O   ALA A 245     -76.699  35.940  -0.595  1.00 33.93           O  
ATOM    557  CB  ALA A 245     -77.773  38.578   0.559  1.00 34.08           C  
ATOM    558  N   SER A 246     -75.605  37.474  -1.825  1.00 34.20           N  
ATOM    559  CA  SER A 246     -75.416  36.597  -2.981  1.00 34.22           C  
ATOM    560  C   SER A 246     -74.191  35.690  -2.860  1.00 34.15           C  
ATOM    561  O   SER A 246     -74.047  34.735  -3.629  1.00 34.08           O  
ATOM    562  CB  SER A 246     -75.325  37.418  -4.269  1.00 34.56           C  
ATOM    563  OG  SER A 246     -76.559  38.044  -4.564  1.00 35.02           O  
ATOM    564  N   ARG A 247     -73.321  35.987  -1.895  1.00 33.68           N  
ATOM    565  CA  ARG A 247     -72.068  35.254  -1.731  1.00 33.63           C  
ATOM    566  C   ARG A 247     -72.280  33.796  -1.328  1.00 33.84           C  
ATOM    567  O   ARG A 247     -73.307  33.443  -0.749  1.00 34.00           O  
ATOM    568  CB  ARG A 247     -71.137  35.978  -0.759  1.00 33.87           C  
ATOM    569  CG  ARG A 247     -70.464  37.191  -1.379  1.00 34.25           C  
ATOM    570  CD  ARG A 247     -69.608  37.954  -0.384  1.00 35.12           C  
ATOM    571  NE  ARG A 247     -68.450  37.183   0.074  1.00 36.46           N  
ATOM    572  CZ  ARG A 247     -67.303  37.060  -0.593  1.00 36.64           C  
ATOM    573  NH1 ARG A 247     -67.142  37.650  -1.771  1.00 36.97           N1+
ATOM    574  NH2 ARG A 247     -66.313  36.338  -0.082  1.00 36.51           N  
ATOM    575  N   ASP A 248     -71.290  32.964  -1.643  1.00 34.12           N  
ATOM    576  CA  ASP A 248     -71.407  31.504  -1.575  1.00 34.07           C  
ATOM    577  C   ASP A 248     -71.874  30.927  -0.235  1.00 33.85           C  
ATOM    578  O   ASP A 248     -72.534  29.887  -0.211  1.00 33.75           O  
ATOM    579  CB  ASP A 248     -70.090  30.847  -2.009  1.00 34.41           C  
ATOM    580  CG  ASP A 248     -69.749  31.126  -3.464  1.00 35.11           C  
ATOM    581  OD1 ASP A 248     -70.681  31.290  -4.283  1.00 35.63           O  
ATOM    582  OD2 ASP A 248     -68.547  31.177  -3.796  1.00 35.63           O1-
ATOM    583  N   ILE A 249     -71.535  31.597   0.866  1.00 33.29           N  
ATOM    584  CA  ILE A 249     -71.934  31.138   2.201  1.00 32.98           C  
ATOM    585  C   ILE A 249     -73.457  31.015   2.320  1.00 33.29           C  
ATOM    586  O   ILE A 249     -73.967  30.014   2.822  1.00 33.21           O  
ATOM    587  CB  ILE A 249     -71.339  32.023   3.328  1.00 32.38           C  
ATOM    588  CG1 ILE A 249     -71.670  31.445   4.710  1.00 31.45           C  
ATOM    589  CG2 ILE A 249     -71.795  33.474   3.195  1.00 32.41           C  
ATOM    590  CD1 ILE A 249     -70.607  31.701   5.755  1.00 30.88           C  
ATOM    591  N   THR A 250     -74.164  32.027   1.829  1.00 33.83           N  
ATOM    592  CA  THR A 250     -75.619  32.059   1.836  1.00 34.44           C  
ATOM    593  C   THR A 250     -76.175  30.981   0.909  1.00 35.10           C  
ATOM    594  O   THR A 250     -77.146  30.301   1.248  1.00 36.01           O  
ATOM    595  CB  THR A 250     -76.131  33.450   1.412  1.00 34.66           C  
ATOM    596  CG2 THR A 250     -77.652  33.513   1.421  1.00 34.26           C  
ATOM    597  OG1 THR A 250     -75.607  34.441   2.308  1.00 35.55           O  
ATOM    598  N   LEU A 251     -75.545  30.825  -0.252  1.00 35.37           N  
ATOM    599  CA  LEU A 251     -75.951  29.817  -1.223  1.00 35.28           C  
ATOM    600  C   LEU A 251     -75.768  28.412  -0.663  1.00 35.40           C  
ATOM    601  O   LEU A 251     -76.670  27.581  -0.761  1.00 35.67           O  
ATOM    602  CB  LEU A 251     -75.170  29.978  -2.529  1.00 35.46           C  
ATOM    603  CG  LEU A 251     -75.411  31.260  -3.330  1.00 35.68           C  
ATOM    604  CD1 LEU A 251     -74.416  31.368  -4.476  1.00 35.67           C  
ATOM    605  CD2 LEU A 251     -76.841  31.322  -3.848  1.00 36.07           C  
ATOM    606  N   PHE A 252     -74.605  28.157  -0.067  1.00 35.74           N  
ATOM    607  CA  PHE A 252     -74.317  26.847   0.513  1.00 36.13           C  
ATOM    608  C   PHE A 252     -75.262  26.553   1.665  1.00 37.49           C  
ATOM    609  O   PHE A 252     -75.757  25.431   1.796  1.00 38.31           O  
ATOM    610  CB  PHE A 252     -72.859  26.736   0.972  1.00 34.77           C  
ATOM    611  CG  PHE A 252     -71.914  26.301  -0.110  1.00 33.60           C  
ATOM    612  CD1 PHE A 252     -72.071  25.070  -0.737  1.00 32.97           C  
ATOM    613  CD2 PHE A 252     -70.857  27.116  -0.494  1.00 33.44           C  
ATOM    614  CE1 PHE A 252     -71.202  24.670  -1.736  1.00 32.76           C  
ATOM    615  CE2 PHE A 252     -69.980  26.719  -1.491  1.00 33.09           C  
ATOM    616  CZ  PHE A 252     -70.154  25.494  -2.113  1.00 32.82           C  
ATOM    617  N   HIS A 253     -75.521  27.572   2.481  1.00 38.21           N  
ATOM    618  CA  HIS A 253     -76.442  27.448   3.599  1.00 39.12           C  
ATOM    619  C   HIS A 253     -77.855  27.149   3.112  1.00 38.91           C  
ATOM    620  O   HIS A 253     -78.598  26.404   3.756  1.00 38.89           O  
ATOM    621  CB  HIS A 253     -76.431  28.713   4.447  1.00 40.66           C  
ATOM    622  CG  HIS A 253     -77.298  28.623   5.659  1.00 43.41           C  
ATOM    623  CD2 HIS A 253     -78.526  29.131   5.916  1.00 44.71           C  
ATOM    624  ND1 HIS A 253     -76.927  27.920   6.785  1.00 44.83           N  
ATOM    625  CE1 HIS A 253     -77.887  28.005   7.689  1.00 45.53           C  
ATOM    626  NE2 HIS A 253     -78.867  28.736   7.187  1.00 46.45           N  
ATOM    627  N   ALA A 254     -78.213  27.723   1.968  1.00 38.69           N  
ATOM    628  CA  ALA A 254     -79.516  27.494   1.364  1.00 38.81           C  
ATOM    629  C   ALA A 254     -79.665  26.053   0.891  1.00 39.54           C  
ATOM    630  O   ALA A 254     -80.723  25.446   1.072  1.00 39.82           O  
ATOM    631  CB  ALA A 254     -79.740  28.457   0.217  1.00 38.72           C  
ATOM    632  N   MET A 255     -78.606  25.513   0.289  1.00 40.38           N  
ATOM    633  CA  MET A 255     -78.598  24.126  -0.181  1.00 41.49           C  
ATOM    634  C   MET A 255     -78.760  23.156   0.989  1.00 43.04           C  
ATOM    635  O   MET A 255     -79.490  22.167   0.885  1.00 43.27           O  
ATOM    636  CB  MET A 255     -77.311  23.816  -0.948  1.00 41.71           C  
ATOM    637  CG  MET A 255     -77.105  24.630  -2.219  1.00 41.71           C  
ATOM    638  SD  MET A 255     -78.195  24.165  -3.579  1.00 41.87           S  
ATOM    639  CE  MET A 255     -77.358  22.736  -4.257  1.00 41.21           C  
ATOM    640  N   ASP A 256     -78.081  23.456   2.098  1.00 43.96           N  
ATOM    641  CA  ASP A 256     -78.185  22.671   3.328  1.00 43.88           C  
ATOM    642  C   ASP A 256     -79.597  22.741   3.895  1.00 43.16           C  
ATOM    643  O   ASP A 256     -80.161  21.720   4.292  1.00 43.59           O  
ATOM    644  CB  ASP A 256     -77.169  23.152   4.374  1.00 45.59           C  
ATOM    645  CG  ASP A 256     -75.724  23.033   3.897  1.00 47.69           C  
ATOM    646  OD1 ASP A 256     -75.468  22.302   2.915  1.00 49.89           O  
ATOM    647  OD2 ASP A 256     -74.839  23.676   4.504  1.00 47.92           O1-
ATOM    648  N   THR A 257     -80.162  23.948   3.917  1.00 42.07           N  
ATOM    649  CA  THR A 257     -81.525  24.178   4.401  1.00 41.40           C  
ATOM    650  C   THR A 257     -82.532  23.288   3.666  1.00 41.37           C  
ATOM    651  O   THR A 257     -83.395  22.678   4.294  1.00 41.30           O  
ATOM    652  CB  THR A 257     -81.922  25.668   4.281  1.00 41.28           C  
ATOM    653  CG2 THR A 257     -83.337  25.904   4.781  1.00 40.65           C  
ATOM    654  OG1 THR A 257     -81.017  26.472   5.049  1.00 41.54           O  
ATOM    655  N   LEU A 258     -82.402  23.209   2.342  1.00 41.48           N  
ATOM    656  CA  LEU A 258     -83.234  22.328   1.523  1.00 42.00           C  
ATOM    657  C   LEU A 258     -83.116  20.865   1.942  1.00 42.72           C  
ATOM    658  O   LEU A 258     -84.125  20.179   2.123  1.00 42.55           O  
ATOM    659  CB  LEU A 258     -82.872  22.465   0.042  1.00 41.61           C  
ATOM    660  CG  LEU A 258     -83.623  23.503  -0.789  1.00 41.46           C  
ATOM    661  CD1 LEU A 258     -82.945  23.707  -2.134  1.00 40.75           C  
ATOM    662  CD2 LEU A 258     -85.075  23.093  -0.976  1.00 41.57           C  
ATOM    663  N   HIS A 259     -81.880  20.399   2.097  1.00 43.55           N  
ATOM    664  CA  HIS A 259     -81.618  19.002   2.420  1.00 45.21           C  
ATOM    665  C   HIS A 259     -82.111  18.635   3.816  1.00 45.43           C  
ATOM    666  O   HIS A 259     -82.726  17.583   4.004  1.00 45.98           O  
ATOM    667  CB  HIS A 259     -80.131  18.683   2.274  1.00 46.24           C  
ATOM    668  CG  HIS A 259     -79.755  17.325   2.775  1.00 47.46           C  
ATOM    669  CD2 HIS A 259     -79.166  16.932   3.930  1.00 48.26           C  
ATOM    670  ND1 HIS A 259     -79.991  16.175   2.053  1.00 48.76           N  
ATOM    671  CE1 HIS A 259     -79.562  15.131   2.741  1.00 49.53           C  
ATOM    672  NE2 HIS A 259     -79.057  15.563   3.883  1.00 49.49           N  
ATOM    673  N   LYS A 260     -81.845  19.508   4.785  1.00 45.15           N  
ATOM    674  CA  LYS A 260     -82.278  19.291   6.163  1.00 44.84           C  
ATOM    675  C   LYS A 260     -83.801  19.254   6.295  1.00 45.20           C  
ATOM    676  O   LYS A 260     -84.329  18.598   7.188  1.00 45.90           O  
ATOM    677  CB  LYS A 260     -81.675  20.342   7.094  1.00 44.23           C  
ATOM    678  CG  LYS A 260     -80.208  20.100   7.395  1.00 44.82           C  
ATOM    679  CD  LYS A 260     -79.571  21.262   8.138  1.00 46.07           C  
ATOM    680  CE  LYS A 260     -78.071  21.042   8.288  1.00 46.61           C  
ATOM    681  NZ  LYS A 260     -77.384  22.170   8.973  1.00 46.29           N1+
ATOM    682  N   ASN A 261     -84.499  19.943   5.398  1.00 45.47           N  
ATOM    683  CA  ASN A 261     -85.959  19.939   5.396  1.00 46.00           C  
ATOM    684  C   ASN A 261     -86.557  18.957   4.385  1.00 46.43           C  
ATOM    685  O   ASN A 261     -87.696  19.125   3.932  1.00 46.71           O  
ATOM    686  CB  ASN A 261     -86.503  21.356   5.185  1.00 45.79           C  
ATOM    687  CG  ASN A 261     -86.205  22.272   6.356  1.00 45.84           C  
ATOM    688  ND2 ASN A 261     -87.242  22.908   6.885  1.00 46.69           N  
ATOM    689  OD1 ASN A 261     -85.058  22.409   6.779  1.00 45.73           O  
ATOM    690  N   ILE A 262     -85.778  17.929   4.046  1.00 45.96           N  
ATOM    691  CA  ILE A 262     -86.226  16.829   3.177  1.00 46.19           C  
ATOM    692  C   ILE A 262     -86.780  17.344   1.839  1.00 45.70           C  
ATOM    693  O   ILE A 262     -87.721  16.779   1.281  1.00 46.29           O  
ATOM    694  CB  ILE A 262     -87.243  15.889   3.901  1.00 46.26           C  
ATOM    695  CG1 ILE A 262     -86.807  15.586   5.349  1.00 46.61           C  
ATOM    696  CG2 ILE A 262     -87.480  14.599   3.117  1.00 45.97           C  
ATOM    697  CD1 ILE A 262     -85.460  14.897   5.507  1.00 47.50           C  
ATOM    698  N   TYR A 263     -86.184  18.426   1.341  1.00 45.60           N  
ATOM    699  CA  TYR A 263     -86.513  19.006   0.026  1.00 46.08           C  
ATOM    700  C   TYR A 263     -87.971  19.472  -0.127  1.00 47.20           C  
ATOM    701  O   TYR A 263     -88.491  19.565  -1.243  1.00 47.52           O  
ATOM    702  CB  TYR A 263     -86.065  18.078  -1.120  1.00 45.30           C  
ATOM    703  CG  TYR A 263     -84.596  17.726  -1.028  1.00 44.44           C  
ATOM    704  CD1 TYR A 263     -83.626  18.545  -1.601  1.00 43.70           C  
ATOM    705  CD2 TYR A 263     -84.175  16.594  -0.334  1.00 44.13           C  
ATOM    706  CE1 TYR A 263     -82.282  18.240  -1.498  1.00 43.36           C  
ATOM    707  CE2 TYR A 263     -82.833  16.282  -0.223  1.00 44.01           C  
ATOM    708  CZ  TYR A 263     -81.891  17.109  -0.807  1.00 43.85           C  
ATOM    709  OH  TYR A 263     -80.557  16.796  -0.698  1.00 44.12           O  
ATOM    710  N   ASP A 264     -88.613  19.760   1.005  1.00 48.12           N  
ATOM    711  CA  ASP A 264     -89.924  20.401   1.034  1.00 49.38           C  
ATOM    712  C   ASP A 264     -89.723  21.918   1.008  1.00 49.43           C  
ATOM    713  O   ASP A 264     -89.264  22.509   1.991  1.00 49.00           O  
ATOM    714  CB  ASP A 264     -90.704  19.969   2.288  1.00 50.44           C  
ATOM    715  CG  ASP A 264     -92.148  20.488   2.313  1.00 51.24           C  
ATOM    716  OD1 ASP A 264     -92.516  21.368   1.501  1.00 52.20           O  
ATOM    717  OD2 ASP A 264     -92.925  20.007   3.163  1.00 50.83           O1-
ATOM    718  N   ILE A 265     -90.064  22.532  -0.124  1.00 49.58           N  
ATOM    719  CA  ILE A 265     -89.924  23.978  -0.322  1.00 50.75           C  
ATOM    720  C   ILE A 265     -90.631  24.765   0.783  1.00 51.93           C  
ATOM    721  O   ILE A 265     -90.045  25.669   1.386  1.00 52.04           O  
ATOM    722  CB  ILE A 265     -90.455  24.409  -1.712  1.00 50.79           C  
ATOM    723  CG1 ILE A 265     -89.644  23.756  -2.843  1.00 51.77           C  
ATOM    724  CG2 ILE A 265     -90.478  25.925  -1.860  1.00 50.18           C  
ATOM    725  CD1 ILE A 265     -88.198  24.205  -2.957  1.00 51.72           C  
ATOM    726  N   SER A 266     -91.884  24.399   1.046  1.00 53.21           N  
ATOM    727  CA  SER A 266     -92.699  25.035   2.076  1.00 53.72           C  
ATOM    728  C   SER A 266     -92.024  25.013   3.443  1.00 53.23           C  
ATOM    729  O   SER A 266     -91.941  26.038   4.119  1.00 53.82           O  
ATOM    730  CB  SER A 266     -94.065  24.351   2.153  1.00 55.64           C  
ATOM    731  OG  SER A 266     -94.797  24.803   3.278  1.00 58.17           O  
ATOM    732  N   LYS A 267     -91.539  23.840   3.833  1.00 53.33           N  
ATOM    733  CA  LYS A 267     -90.889  23.644   5.124  1.00 53.98           C  
ATOM    734  C   LYS A 267     -89.550  24.384   5.189  1.00 53.19           C  
ATOM    735  O   LYS A 267     -89.220  24.996   6.210  1.00 52.18           O  
ATOM    736  CB  LYS A 267     -90.701  22.146   5.373  1.00 56.37           C  
ATOM    737  CG  LYS A 267     -90.545  21.731   6.828  1.00 60.00           C  
ATOM    738  CD  LYS A 267     -90.801  20.234   6.982  1.00 62.71           C  
ATOM    739  CE  LYS A 267     -89.853  19.582   7.984  1.00 64.52           C  
ATOM    740  NZ  LYS A 267     -90.129  19.966   9.398  1.00 65.49           N1+
ATOM    741  N   ALA A 268     -88.800  24.336   4.088  1.00 52.65           N  
ATOM    742  CA  ALA A 268     -87.461  24.925   4.012  1.00 51.34           C  
ATOM    743  C   ALA A 268     -87.479  26.450   4.065  1.00 50.78           C  
ATOM    744  O   ALA A 268     -86.527  27.072   4.537  1.00 50.60           O  
ATOM    745  CB  ALA A 268     -86.738  24.443   2.763  1.00 50.78           C  
ATOM    746  N   ILE A 269     -88.561  27.048   3.577  1.00 50.47           N  
ATOM    747  CA  ILE A 269     -88.720  28.500   3.623  1.00 50.87           C  
ATOM    748  C   ILE A 269     -88.993  28.992   5.048  1.00 51.88           C  
ATOM    749  O   ILE A 269     -88.514  30.058   5.443  1.00 51.22           O  
ATOM    750  CB  ILE A 269     -89.764  28.986   2.592  1.00 49.68           C  
ATOM    751  CG1 ILE A 269     -89.040  29.408   1.314  1.00 49.64           C  
ATOM    752  CG2 ILE A 269     -90.571  30.163   3.117  1.00 48.85           C  
ATOM    753  CD1 ILE A 269     -89.648  28.860   0.038  1.00 49.11           C  
ATOM    754  N   SER A 270     -89.737  28.195   5.816  1.00 52.70           N  
ATOM    755  CA  SER A 270     -89.965  28.470   7.236  1.00 52.73           C  
ATOM    756  C   SER A 270     -88.660  28.450   8.027  1.00 52.23           C  
ATOM    757  O   SER A 270     -88.513  29.183   9.005  1.00 53.05           O  
ATOM    758  CB  SER A 270     -90.956  27.471   7.838  1.00 53.26           C  
ATOM    759  OG  SER A 270     -92.295  27.865   7.588  1.00 54.93           O  
ATOM    760  N   ALA A 271     -87.717  27.612   7.597  1.00 50.96           N  
ATOM    761  CA  ALA A 271     -86.406  27.529   8.235  1.00 50.13           C  
ATOM    762  C   ALA A 271     -85.588  28.795   7.997  1.00 50.16           C  
ATOM    763  O   ALA A 271     -84.761  29.172   8.827  1.00 50.27           O  
ATOM    764  CB  ALA A 271     -85.652  26.305   7.747  1.00 50.23           C  
ATOM    765  N   LEU A 272     -85.833  29.446   6.861  1.00 50.50           N  
ATOM    766  CA  LEU A 272     -85.189  30.719   6.531  1.00 49.79           C  
ATOM    767  C   LEU A 272     -85.733  31.888   7.354  1.00 48.94           C  
ATOM    768  O   LEU A 272     -85.010  32.843   7.626  1.00 48.65           O  
ATOM    769  CB  LEU A 272     -85.345  31.032   5.040  1.00 48.99           C  
ATOM    770  CG  LEU A 272     -84.589  30.188   4.018  1.00 47.67           C  
ATOM    771  CD1 LEU A 272     -85.070  30.545   2.624  1.00 47.30           C  
ATOM    772  CD2 LEU A 272     -83.089  30.403   4.140  1.00 47.51           C  
ATOM    773  N   VAL A 273     -87.009  31.814   7.729  1.00 48.79           N  
ATOM    774  CA  VAL A 273     -87.666  32.876   8.493  1.00 49.70           C  
ATOM    775  C   VAL A 273     -88.333  32.293   9.755  1.00 51.52           C  
ATOM    776  O   VAL A 273     -89.564  32.271   9.855  1.00 51.38           O  
ATOM    777  CB  VAL A 273     -88.697  33.645   7.628  1.00 49.62           C  
ATOM    778  CG1 VAL A 273     -89.133  34.922   8.321  1.00 50.89           C  
ATOM    779  CG2 VAL A 273     -88.126  33.991   6.262  1.00 49.16           C  
ATOM    780  N   PRO A 274     -87.516  31.822  10.724  1.00 53.50           N  
ATOM    781  CA  PRO A 274     -87.952  31.056  11.901  1.00 54.97           C  
ATOM    782  C   PRO A 274     -89.164  31.584  12.680  1.00 56.13           C  
ATOM    783  O   PRO A 274     -90.069  30.808  13.004  1.00 57.44           O  
ATOM    784  CB  PRO A 274     -86.710  31.067  12.790  1.00 54.52           C  
ATOM    785  CG  PRO A 274     -85.591  31.062  11.816  1.00 54.39           C  
ATOM    786  CD  PRO A 274     -86.048  31.977  10.716  1.00 54.49           C  
ATOM    787  N   GLN A 275     -89.179  32.875  12.990  1.00 55.29           N  
ATOM    788  CA  GLN A 275     -90.257  33.436  13.794  1.00 55.91           C  
ATOM    789  C   GLN A 275     -90.690  34.783  13.223  1.00 56.25           C  
ATOM    790  O   GLN A 275     -90.927  35.745  13.962  1.00 57.50           O  
ATOM    791  CB  GLN A 275     -89.803  33.575  15.251  1.00 56.69           C  
ATOM    792  CG  GLN A 275     -90.916  33.487  16.286  1.00 57.82           C  
ATOM    793  CD  GLN A 275     -91.350  32.059  16.569  1.00 59.77           C  
ATOM    794  NE2 GLN A 275     -92.610  31.895  16.961  1.00 60.22           N  
ATOM    795  OE1 GLN A 275     -90.563  31.113  16.444  1.00 60.04           O  
ATOM    796  N   GLY A 276     -90.793  34.842  11.899  1.00 55.17           N  
ATOM    797  CA  GLY A 276     -91.075  36.095  11.208  1.00 55.04           C  
ATOM    798  C   GLY A 276     -89.831  36.957  11.093  1.00 55.32           C  
ATOM    799  O   GLY A 276     -89.899  38.107  10.656  1.00 56.83           O  
ATOM    800  N   GLY A 277     -88.692  36.395  11.492  1.00 54.25           N  
ATOM    801  CA  GLY A 277     -87.407  37.077  11.401  1.00 53.59           C  
ATOM    802  C   GLY A 277     -86.475  36.318  10.476  1.00 53.85           C  
ATOM    803  O   GLY A 277     -86.408  35.092  10.542  1.00 53.53           O  
ATOM    804  N   PRO A 278     -85.743  37.043   9.608  1.00 53.82           N  
ATOM    805  CA  PRO A 278     -84.865  36.418   8.620  1.00 52.89           C  
ATOM    806  C   PRO A 278     -83.568  35.894   9.237  1.00 52.35           C  
ATOM    807  O   PRO A 278     -83.313  36.120  10.418  1.00 52.60           O  
ATOM    808  CB  PRO A 278     -84.564  37.562   7.638  1.00 53.13           C  
ATOM    809  CG  PRO A 278     -85.357  38.747   8.097  1.00 53.51           C  
ATOM    810  CD  PRO A 278     -85.671  38.511   9.539  1.00 53.92           C  
ATOM    811  N   VAL A 279     -82.768  35.191   8.440  1.00 52.43           N  
ATOM    812  CA  VAL A 279     -81.462  34.702   8.888  1.00 53.00           C  
ATOM    813  C   VAL A 279     -80.314  35.373   8.139  1.00 53.97           C  
ATOM    814  O   VAL A 279     -80.377  35.560   6.921  1.00 55.14           O  
ATOM    815  CB  VAL A 279     -81.323  33.162   8.777  1.00 52.70           C  
ATOM    816  CG1 VAL A 279     -82.090  32.470   9.896  1.00 52.54           C  
ATOM    817  CG2 VAL A 279     -81.760  32.653   7.406  1.00 52.16           C  
ATOM    818  N   LEU A 280     -79.275  35.743   8.881  1.00 54.16           N  
ATOM    819  CA  LEU A 280     -78.055  36.282   8.298  1.00 55.05           C  
ATOM    820  C   LEU A 280     -76.972  35.220   8.259  1.00 57.43           C  
ATOM    821  O   LEU A 280     -76.841  34.416   9.185  1.00 58.45           O  
ATOM    822  CB  LEU A 280     -77.557  37.482   9.100  1.00 55.56           C  
ATOM    823  CG  LEU A 280     -77.808  38.888   8.554  1.00 55.74           C  
ATOM    824  CD1 LEU A 280     -77.845  39.899   9.689  1.00 56.32           C  
ATOM    825  CD2 LEU A 280     -76.746  39.268   7.535  1.00 55.42           C  
ATOM    826  N   CYS A 281     -76.208  35.215   7.172  1.00 59.99           N  
ATOM    827  CA  CYS A 281     -75.034  34.361   7.038  1.00 60.85           C  
ATOM    828  C   CYS A 281     -73.920  35.216   6.470  1.00 58.97           C  
ATOM    829  O   CYS A 281     -74.008  35.691   5.336  1.00 59.84           O  
ATOM    830  CB  CYS A 281     -75.319  33.166   6.126  1.00 63.71           C  
ATOM    831  SG  CYS A 281     -76.638  32.079   6.719  1.00 71.74           S  
ATOM    832  N   ARG A 282     -72.886  35.435   7.275  1.00 56.90           N  
ATOM    833  CA  ARG A 282     -71.798  36.324   6.892  1.00 55.49           C  
ATOM    834  C   ARG A 282     -70.449  35.627   6.986  1.00 53.85           C  
ATOM    835  O   ARG A 282     -70.070  35.128   8.048  1.00 53.86           O  
ATOM    836  CB  ARG A 282     -71.808  37.593   7.754  1.00 57.00           C  
ATOM    837  CG  ARG A 282     -73.119  38.370   7.706  1.00 59.31           C  
ATOM    838  CD  ARG A 282     -72.995  39.764   8.299  1.00 59.81           C  
ATOM    839  NE  ARG A 282     -72.662  39.732   9.720  1.00 61.75           N  
ATOM    840  CZ  ARG A 282     -72.300  40.796  10.430  1.00 64.10           C  
ATOM    841  NH1 ARG A 282     -72.223  41.993   9.857  1.00 65.17           N1+
ATOM    842  NH2 ARG A 282     -72.011  40.664  11.718  1.00 64.60           N  
ATOM    843  N   ASP A 283     -69.735  35.588   5.863  1.00 51.76           N  
ATOM    844  CA  ASP A 283     -68.364  35.088   5.839  1.00 50.43           C  
ATOM    845  C   ASP A 283     -67.397  36.090   6.477  1.00 50.61           C  
ATOM    846  O   ASP A 283     -67.728  37.269   6.646  1.00 49.74           O  
ATOM    847  CB  ASP A 283     -67.925  34.729   4.413  1.00 49.56           C  
ATOM    848  CG  ASP A 283     -68.124  35.869   3.416  1.00 49.30           C  
ATOM    849  OD1 ASP A 283     -67.950  37.054   3.775  1.00 48.01           O  
ATOM    850  OD2 ASP A 283     -68.452  35.567   2.251  1.00 50.07           O1-
ATOM    851  N   GLU A 284     -66.203  35.607   6.820  1.00 50.98           N  
ATOM    852  CA  GLU A 284     -65.185  36.409   7.504  1.00 50.37           C  
ATOM    853  C   GLU A 284     -64.888  37.725   6.796  1.00 50.01           C  
ATOM    854  O   GLU A 284     -64.517  38.705   7.437  1.00 50.36           O  
ATOM    855  CB  GLU A 284     -63.890  35.610   7.665  1.00 50.95           C  
ATOM    856  CG  GLU A 284     -64.022  34.333   8.484  1.00 52.46           C  
ATOM    857  CD  GLU A 284     -64.163  34.581   9.975  1.00 53.40           C  
ATOM    858  OE1 GLU A 284     -63.901  35.716  10.435  1.00 54.22           O  
ATOM    859  OE2 GLU A 284     -64.529  33.626  10.693  1.00 53.91           O1-
ATOM    860  N   MET A 285     -65.051  37.735   5.475  1.00 49.19           N  
ATOM    861  CA  MET A 285     -64.852  38.933   4.670  1.00 48.99           C  
ATOM    862  C   MET A 285     -65.817  40.029   5.106  1.00 48.01           C  
ATOM    863  O   MET A 285     -65.396  41.142   5.409  1.00 48.02           O  
ATOM    864  CB  MET A 285     -65.030  38.602   3.184  1.00 51.55           C  
ATOM    865  CG  MET A 285     -65.033  39.790   2.230  1.00 52.72           C  
ATOM    866  SD  MET A 285     -63.423  40.568   2.021  1.00 53.52           S  
ATOM    867  CE  MET A 285     -63.673  41.402   0.453  1.00 54.20           C  
ATOM    868  N   GLU A 286     -67.106  39.694   5.152  1.00 47.44           N  
ATOM    869  CA  GLU A 286     -68.153  40.645   5.515  1.00 46.63           C  
ATOM    870  C   GLU A 286     -68.188  40.888   7.020  1.00 46.84           C  
ATOM    871  O   GLU A 286     -68.541  41.979   7.468  1.00 47.39           O  
ATOM    872  CB  GLU A 286     -69.519  40.137   5.037  1.00 46.12           C  
ATOM    873  CG  GLU A 286     -70.656  41.145   5.182  1.00 45.94           C  
ATOM    874  CD  GLU A 286     -72.027  40.578   4.840  1.00 45.33           C  
ATOM    875  OE1 GLU A 286     -72.136  39.359   4.579  1.00 45.18           O  
ATOM    876  OE2 GLU A 286     -73.005  41.360   4.831  1.00 44.53           O1-
ATOM    877  N   GLU A 287     -67.801  39.871   7.785  1.00 46.65           N  
ATOM    878  CA  GLU A 287     -67.990  39.847   9.236  1.00 46.80           C  
ATOM    879  C   GLU A 287     -67.068  40.766  10.029  1.00 44.89           C  
ATOM    880  O   GLU A 287     -67.475  41.326  11.043  1.00 45.58           O  
ATOM    881  CB  GLU A 287     -67.837  38.421   9.747  1.00 48.97           C  
ATOM    882  CG  GLU A 287     -68.560  38.147  11.046  1.00 51.85           C  
ATOM    883  CD  GLU A 287     -68.794  36.668  11.255  1.00 55.63           C  
ATOM    884  OE1 GLU A 287     -67.807  35.896  11.238  1.00 57.31           O  
ATOM    885  OE2 GLU A 287     -69.969  36.279  11.439  1.00 57.30           O1-
ATOM    886  N   TRP A 288     -65.829  40.909   9.574  1.00 42.73           N  
ATOM    887  CA  TRP A 288     -64.832  41.708  10.280  1.00 41.46           C  
ATOM    888  C   TRP A 288     -65.247  43.172  10.356  1.00 41.36           C  
ATOM    889  O   TRP A 288     -65.998  43.654   9.509  1.00 41.58           O  
ATOM    890  CB  TRP A 288     -63.462  41.557   9.607  1.00 40.52           C  
ATOM    891  CG  TRP A 288     -62.794  40.230   9.886  1.00 39.71           C  
ATOM    892  CD1 TRP A 288     -63.404  39.065  10.265  1.00 39.72           C  
ATOM    893  CD2 TRP A 288     -61.395  39.931   9.787  1.00 39.40           C  
ATOM    894  CE2 TRP A 288     -61.232  38.570  10.132  1.00 39.61           C  
ATOM    895  CE3 TRP A 288     -60.263  40.681   9.444  1.00 39.19           C  
ATOM    896  NE1 TRP A 288     -62.474  38.068  10.420  1.00 39.95           N  
ATOM    897  CZ2 TRP A 288     -59.982  37.942  10.147  1.00 39.30           C  
ATOM    898  CZ3 TRP A 288     -59.018  40.056   9.460  1.00 39.07           C  
ATOM    899  CH2 TRP A 288     -58.891  38.699   9.808  1.00 39.00           C  
ATOM    900  N   SER A 289     -64.770  43.865  11.387  1.00 41.73           N  
ATOM    901  CA  SER A 289     -65.075  45.281  11.581  1.00 41.63           C  
ATOM    902  C   SER A 289     -64.215  46.155  10.675  1.00 41.70           C  
ATOM    903  O   SER A 289     -63.288  45.668  10.025  1.00 41.26           O  
ATOM    904  CB  SER A 289     -64.878  45.677  13.046  1.00 41.81           C  
ATOM    905  OG  SER A 289     -63.504  45.755  13.379  1.00 41.79           O  
ATOM    906  N   ALA A 290     -64.527  47.448  10.640  1.00 42.80           N  
ATOM    907  CA  ALA A 290     -63.782  48.402   9.824  1.00 44.19           C  
ATOM    908  C   ALA A 290     -62.344  48.532  10.311  1.00 45.58           C  
ATOM    909  O   ALA A 290     -61.421  48.705   9.506  1.00 45.60           O  
ATOM    910  CB  ALA A 290     -64.471  49.757   9.831  1.00 44.48           C  
ATOM    911  N   SER A 291     -62.169  48.445  11.630  1.00 46.78           N  
ATOM    912  CA  SER A 291     -60.849  48.522  12.257  1.00 48.08           C  
ATOM    913  C   SER A 291     -60.058  47.223  12.103  1.00 48.20           C  
ATOM    914  O   SER A 291     -58.834  47.255  11.969  1.00 48.41           O  
ATOM    915  CB  SER A 291     -60.966  48.913  13.734  1.00 48.41           C  
ATOM    916  OG  SER A 291     -61.868  48.066  14.425  1.00 49.21           O  
ATOM    917  N   GLU A 292     -60.757  46.089  12.120  1.00 48.46           N  
ATOM    918  CA  GLU A 292     -60.116  44.785  11.946  1.00 48.81           C  
ATOM    919  C   GLU A 292     -59.568  44.616  10.532  1.00 49.65           C  
ATOM    920  O   GLU A 292     -58.477  44.077  10.344  1.00 50.29           O  
ATOM    921  CB  GLU A 292     -61.078  43.652  12.302  1.00 48.35           C  
ATOM    922  CG  GLU A 292     -61.229  43.436  13.801  1.00 49.16           C  
ATOM    923  CD  GLU A 292     -62.441  42.598  14.183  1.00 49.65           C  
ATOM    924  OE1 GLU A 292     -63.192  42.153  13.289  1.00 49.49           O  
ATOM    925  OE2 GLU A 292     -62.645  42.382  15.397  1.00 50.52           O1-
ATOM    926  N   ALA A 293     -60.322  45.092   9.546  1.00 50.58           N  
ATOM    927  CA  ALA A 293     -59.880  45.076   8.154  1.00 52.06           C  
ATOM    928  C   ALA A 293     -58.658  45.974   7.961  1.00 53.70           C  
ATOM    929  O   ALA A 293     -57.756  45.652   7.184  1.00 54.46           O  
ATOM    930  CB  ALA A 293     -61.012  45.510   7.237  1.00 51.97           C  
ATOM    931  N   ASN A 294     -58.646  47.097   8.678  1.00 55.15           N  
ATOM    932  CA  ASN A 294     -57.530  48.039   8.662  1.00 55.82           C  
ATOM    933  C   ASN A 294     -56.284  47.446   9.320  1.00 53.69           C  
ATOM    934  O   ASN A 294     -55.167  47.641   8.837  1.00 53.18           O  
ATOM    935  CB  ASN A 294     -57.936  49.340   9.362  1.00 58.87           C  
ATOM    936  CG  ASN A 294     -57.064  50.520   8.971  1.00 61.52           C  
ATOM    937  ND2 ASN A 294     -55.764  50.434   9.258  1.00 61.58           N  
ATOM    938  OD1 ASN A 294     -57.558  51.503   8.419  1.00 64.02           O  
ATOM    939  N   LEU A 295     -56.489  46.729  10.424  1.00 51.33           N  
ATOM    940  CA  LEU A 295     -55.413  46.026  11.117  1.00 49.56           C  
ATOM    941  C   LEU A 295     -54.803  44.957  10.223  1.00 49.06           C  
ATOM    942  O   LEU A 295     -53.587  44.773  10.209  1.00 48.99           O  
ATOM    943  CB  LEU A 295     -55.928  45.391  12.410  1.00 48.95           C  
ATOM    944  CG  LEU A 295     -55.968  46.261  13.666  1.00 48.39           C  
ATOM    945  CD1 LEU A 295     -57.003  45.739  14.650  1.00 48.44           C  
ATOM    946  CD2 LEU A 295     -54.593  46.327  14.315  1.00 48.54           C  
ATOM    947  N   PHE A 296     -55.655  44.265   9.472  1.00 48.70           N  
ATOM    948  CA  PHE A 296     -55.207  43.224   8.562  1.00 48.04           C  
ATOM    949  C   PHE A 296     -54.265  43.765   7.496  1.00 49.06           C  
ATOM    950  O   PHE A 296     -53.218  43.175   7.242  1.00 50.37           O  
ATOM    951  CB  PHE A 296     -56.392  42.521   7.907  1.00 46.88           C  
ATOM    952  CG  PHE A 296     -56.001  41.334   7.076  1.00 46.28           C  
ATOM    953  CD1 PHE A 296     -55.695  40.116   7.680  1.00 46.08           C  
ATOM    954  CD2 PHE A 296     -55.924  41.432   5.693  1.00 45.99           C  
ATOM    955  CE1 PHE A 296     -55.327  39.017   6.919  1.00 45.35           C  
ATOM    956  CE2 PHE A 296     -55.559  40.336   4.927  1.00 45.82           C  
ATOM    957  CZ  PHE A 296     -55.259  39.128   5.541  1.00 45.46           C  
ATOM    958  N   GLU A 297     -54.635  44.887   6.886  1.00 50.49           N  
ATOM    959  CA  GLU A 297     -53.830  45.486   5.820  1.00 52.79           C  
ATOM    960  C   GLU A 297     -52.475  46.010   6.297  1.00 53.40           C  
ATOM    961  O   GLU A 297     -51.505  46.005   5.541  1.00 53.32           O  
ATOM    962  CB  GLU A 297     -54.612  46.585   5.105  1.00 54.29           C  
ATOM    963  CG  GLU A 297     -55.639  46.046   4.121  1.00 56.54           C  
ATOM    964  CD  GLU A 297     -56.475  47.136   3.479  1.00 57.66           C  
ATOM    965  OE1 GLU A 297     -56.043  48.309   3.488  1.00 58.28           O  
ATOM    966  OE2 GLU A 297     -57.567  46.813   2.960  1.00 57.92           O1-
ATOM    967  N   GLU A 298     -52.419  46.467   7.545  1.00 54.46           N  
ATOM    968  CA  GLU A 298     -51.167  46.908   8.146  1.00 55.89           C  
ATOM    969  C   GLU A 298     -50.275  45.705   8.416  1.00 56.31           C  
ATOM    970  O   GLU A 298     -49.071  45.742   8.150  1.00 57.54           O  
ATOM    971  CB  GLU A 298     -51.421  47.668   9.449  1.00 57.82           C  
ATOM    972  CG  GLU A 298     -52.075  49.032   9.281  1.00 60.84           C  
ATOM    973  CD  GLU A 298     -52.281  49.752  10.604  1.00 63.50           C  
ATOM    974  OE1 GLU A 298     -51.382  49.680  11.473  1.00 64.35           O  
ATOM    975  OE2 GLU A 298     -53.342  50.396  10.775  1.00 63.72           O1-
ATOM    976  N   ALA A 299     -50.882  44.639   8.938  1.00 56.02           N  
ATOM    977  CA  ALA A 299     -50.176  43.405   9.274  1.00 56.08           C  
ATOM    978  C   ALA A 299     -49.599  42.726   8.038  1.00 57.46           C  
ATOM    979  O   ALA A 299     -48.513  42.150   8.090  1.00 58.74           O  
ATOM    980  CB  ALA A 299     -51.104  42.455  10.004  1.00 54.08           C  
ATOM    981  N   LEU A 300     -50.337  42.803   6.934  1.00 58.00           N  
ATOM    982  CA  LEU A 300     -49.929  42.209   5.668  1.00 57.95           C  
ATOM    983  C   LEU A 300     -48.781  42.998   5.032  1.00 58.80           C  
ATOM    984  O   LEU A 300     -47.778  42.415   4.607  1.00 56.87           O  
ATOM    985  CB  LEU A 300     -51.137  42.120   4.728  1.00 57.89           C  
ATOM    986  CG  LEU A 300     -51.026  41.308   3.436  1.00 58.18           C  
ATOM    987  CD1 LEU A 300     -52.253  40.432   3.259  1.00 56.84           C  
ATOM    988  CD2 LEU A 300     -50.817  42.213   2.227  1.00 58.45           C  
ATOM    989  N   GLU A 301     -48.929  44.323   4.986  1.00 61.45           N  
ATOM    990  CA  GLU A 301     -47.904  45.206   4.424  1.00 63.75           C  
ATOM    991  C   GLU A 301     -46.605  45.171   5.221  1.00 62.94           C  
ATOM    992  O   GLU A 301     -45.546  45.508   4.692  1.00 63.24           O  
ATOM    993  CB  GLU A 301     -48.413  46.648   4.310  1.00 66.44           C  
ATOM    994  CG  GLU A 301     -49.311  46.904   3.105  1.00 69.33           C  
ATOM    995  CD  GLU A 301     -49.737  48.360   2.977  1.00 71.37           C  
ATOM    996  OE1 GLU A 301     -50.196  48.948   3.982  1.00 71.69           O  
ATOM    997  OE2 GLU A 301     -49.620  48.918   1.863  1.00 71.52           O1-
ATOM    998  N   LYS A 302     -46.694  44.758   6.485  1.00 61.99           N  
ATOM    999  CA  LYS A 302     -45.523  44.684   7.352  1.00 60.77           C  
ATOM   1000  C   LYS A 302     -44.924  43.279   7.464  1.00 58.81           C  
ATOM   1001  O   LYS A 302     -43.715  43.114   7.316  1.00 59.16           O  
ATOM   1002  CB  LYS A 302     -45.821  45.259   8.743  1.00 61.50           C  
ATOM   1003  CG  LYS A 302     -44.562  45.687   9.482  1.00 64.86           C  
ATOM   1004  CD  LYS A 302     -44.811  46.058  10.936  1.00 67.37           C  
ATOM   1005  CE  LYS A 302     -43.487  46.314  11.650  1.00 68.95           C  
ATOM   1006  NZ  LYS A 302     -43.628  46.590  13.108  1.00 68.22           N1+
ATOM   1007  N   TYR A 303     -45.756  42.274   7.725  1.00 57.24           N  
ATOM   1008  CA  TYR A 303     -45.253  40.913   7.963  1.00 56.84           C  
ATOM   1009  C   TYR A 303     -45.382  39.957   6.769  1.00 57.05           C  
ATOM   1010  O   TYR A 303     -45.175  38.748   6.916  1.00 56.73           O  
ATOM   1011  CB  TYR A 303     -45.911  40.284   9.200  1.00 56.93           C  
ATOM   1012  CG  TYR A 303     -45.571  40.927  10.534  1.00 57.68           C  
ATOM   1013  CD1 TYR A 303     -44.618  41.944  10.634  1.00 58.03           C  
ATOM   1014  CD2 TYR A 303     -46.219  40.519  11.700  1.00 57.82           C  
ATOM   1015  CE1 TYR A 303     -44.316  42.528  11.855  1.00 58.23           C  
ATOM   1016  CE2 TYR A 303     -45.920  41.093  12.925  1.00 57.63           C  
ATOM   1017  CZ  TYR A 303     -44.969  42.098  12.996  1.00 58.08           C  
ATOM   1018  OH  TYR A 303     -44.670  42.676  14.207  1.00 58.18           O  
ATOM   1019  N   GLY A 304     -45.713  40.495   5.597  1.00 57.16           N  
ATOM   1020  CA  GLY A 304     -45.916  39.672   4.405  1.00 57.18           C  
ATOM   1021  C   GLY A 304     -47.085  38.718   4.578  1.00 57.45           C  
ATOM   1022  O   GLY A 304     -48.169  39.132   4.990  1.00 59.66           O  
ATOM   1023  N   LYS A 305     -46.861  37.440   4.272  1.00 56.70           N  
ATOM   1024  CA  LYS A 305     -47.897  36.410   4.410  1.00 55.96           C  
ATOM   1025  C   LYS A 305     -47.582  35.448   5.554  1.00 55.57           C  
ATOM   1026  O   LYS A 305     -47.706  34.226   5.411  1.00 55.53           O  
ATOM   1027  CB  LYS A 305     -48.094  35.645   3.094  1.00 55.62           C  
ATOM   1028  CG  LYS A 305     -48.718  36.470   1.980  1.00 56.75           C  
ATOM   1029  CD  LYS A 305     -48.636  35.749   0.646  1.00 58.26           C  
ATOM   1030  CE  LYS A 305     -48.766  36.724  -0.514  1.00 59.54           C  
ATOM   1031  NZ  LYS A 305     -48.526  36.055  -1.824  1.00 61.53           N1+
ATOM   1032  N   ASP A 306     -47.171  36.014   6.686  1.00 54.75           N  
ATOM   1033  CA  ASP A 306     -46.859  35.235   7.879  1.00 54.81           C  
ATOM   1034  C   ASP A 306     -48.018  35.336   8.868  1.00 53.85           C  
ATOM   1035  O   ASP A 306     -47.990  36.136   9.809  1.00 54.63           O  
ATOM   1036  CB  ASP A 306     -45.545  35.716   8.506  1.00 54.78           C  
ATOM   1037  CG  ASP A 306     -45.106  34.863   9.687  1.00 55.95           C  
ATOM   1038  OD1 ASP A 306     -45.630  33.743   9.873  1.00 56.66           O  
ATOM   1039  OD2 ASP A 306     -44.226  35.321  10.438  1.00 56.58           O1-
ATOM   1040  N   PHE A 307     -49.027  34.498   8.654  1.00 52.54           N  
ATOM   1041  CA  PHE A 307     -50.314  34.661   9.321  1.00 52.23           C  
ATOM   1042  C   PHE A 307     -50.341  34.374  10.825  1.00 53.96           C  
ATOM   1043  O   PHE A 307     -51.184  34.928  11.538  1.00 56.38           O  
ATOM   1044  CB  PHE A 307     -51.408  33.891   8.573  1.00 50.83           C  
ATOM   1045  CG  PHE A 307     -51.599  34.352   7.152  1.00 49.69           C  
ATOM   1046  CD1 PHE A 307     -52.137  35.606   6.878  1.00 48.63           C  
ATOM   1047  CD2 PHE A 307     -51.230  33.537   6.087  1.00 49.41           C  
ATOM   1048  CE1 PHE A 307     -52.305  36.035   5.571  1.00 48.36           C  
ATOM   1049  CE2 PHE A 307     -51.399  33.958   4.778  1.00 48.85           C  
ATOM   1050  CZ  PHE A 307     -51.935  35.211   4.520  1.00 48.59           C  
ATOM   1051  N   THR A 308     -49.428  33.532  11.312  1.00 54.36           N  
ATOM   1052  CA  THR A 308     -49.313  33.310  12.761  1.00 54.47           C  
ATOM   1053  C   THR A 308     -48.848  34.591  13.450  1.00 55.54           C  
ATOM   1054  O   THR A 308     -49.360  34.951  14.512  1.00 56.92           O  
ATOM   1055  CB  THR A 308     -48.350  32.162  13.122  1.00 53.09           C  
ATOM   1056  CG2 THR A 308     -48.958  30.814  12.778  1.00 52.09           C  
ATOM   1057  OG1 THR A 308     -47.120  32.332  12.411  1.00 53.84           O  
ATOM   1058  N   ASP A 309     -47.890  35.276  12.828  1.00 55.25           N  
ATOM   1059  CA  ASP A 309     -47.395  36.550  13.336  1.00 55.62           C  
ATOM   1060  C   ASP A 309     -48.402  37.665  13.136  1.00 56.29           C  
ATOM   1061  O   ASP A 309     -48.465  38.600  13.938  1.00 58.02           O  
ATOM   1062  CB  ASP A 309     -46.076  36.921  12.667  1.00 55.98           C  
ATOM   1063  CG  ASP A 309     -44.894  36.191  13.267  1.00 56.62           C  
ATOM   1064  OD1 ASP A 309     -45.102  35.194  13.993  1.00 55.77           O  
ATOM   1065  OD2 ASP A 309     -43.749  36.620  13.008  1.00 57.97           O1-
ATOM   1066  N   ILE A 310     -49.189  37.561  12.068  1.00 56.00           N  
ATOM   1067  CA  ILE A 310     -50.221  38.552  11.770  1.00 56.09           C  
ATOM   1068  C   ILE A 310     -51.272  38.584  12.883  1.00 56.05           C  
ATOM   1069  O   ILE A 310     -51.787  39.650  13.227  1.00 55.82           O  
ATOM   1070  CB  ILE A 310     -50.855  38.321  10.371  1.00 55.72           C  
ATOM   1071  CG1 ILE A 310     -49.781  38.532   9.249  1.00 55.65           C  
ATOM   1072  CG2 ILE A 310     -52.096  39.225  10.194  1.00 55.81           C  
ATOM   1073  CD1 ILE A 310     -50.398  38.798   7.871  1.00 55.76           C  
ATOM   1074  N   GLN A 311     -51.559  37.422  13.462  1.00 56.66           N  
ATOM   1075  CA  GLN A 311     -52.493  37.358  14.577  1.00 58.83           C  
ATOM   1076  C   GLN A 311     -51.781  37.689  15.895  1.00 60.87           C  
ATOM   1077  O   GLN A 311     -52.243  38.537  16.673  1.00 61.91           O  
ATOM   1078  CB  GLN A 311     -53.160  35.972  14.655  1.00 58.94           C  
ATOM   1079  CG  GLN A 311     -52.677  35.067  15.786  1.00 58.53           C  
ATOM   1080  CD  GLN A 311     -53.476  33.763  15.887  1.00 59.95           C  
ATOM   1081  NE2 GLN A 311     -54.770  33.820  15.574  1.00 61.27           N  
ATOM   1082  OE1 GLN A 311     -52.933  32.713  16.233  1.00 60.02           O  
ATOM   1083  N   GLN A 312     -50.649  37.027  16.134  1.00 62.24           N  
ATOM   1084  CA  GLN A 312     -49.910  37.192  17.383  1.00 62.06           C  
ATOM   1085  C   GLN A 312     -49.638  38.657  17.721  1.00 60.92           C  
ATOM   1086  O   GLN A 312     -49.554  39.029  18.902  1.00 62.79           O  
ATOM   1087  CB  GLN A 312     -48.596  36.406  17.329  1.00 64.44           C  
ATOM   1088  CG  GLN A 312     -48.685  35.024  17.961  1.00 67.61           C  
ATOM   1089  CD  GLN A 312     -48.621  35.083  19.480  1.00 71.15           C  
ATOM   1090  NE2 GLN A 312     -47.548  35.675  20.004  1.00 71.24           N  
ATOM   1091  OE1 GLN A 312     -49.528  34.612  20.175  1.00 73.46           O  
ATOM   1092  N   ASP A 313     -49.518  39.485  16.684  1.00 58.17           N  
ATOM   1093  CA  ASP A 313     -49.145  40.884  16.858  1.00 56.56           C  
ATOM   1094  C   ASP A 313     -50.248  41.885  16.512  1.00 54.51           C  
ATOM   1095  O   ASP A 313     -50.285  42.974  17.083  1.00 55.27           O  
ATOM   1096  CB  ASP A 313     -47.878  41.201  16.051  1.00 57.55           C  
ATOM   1097  CG  ASP A 313     -46.644  40.450  16.555  1.00 58.32           C  
ATOM   1098  OD1 ASP A 313     -46.770  39.563  17.427  1.00 57.98           O  
ATOM   1099  OD2 ASP A 313     -45.534  40.753  16.070  1.00 59.39           O1-
ATOM   1100  N   PHE A 314     -51.137  41.525  15.588  1.00 51.68           N  
ATOM   1101  CA  PHE A 314     -52.135  42.474  15.075  1.00 48.75           C  
ATOM   1102  C   PHE A 314     -53.591  42.103  15.354  1.00 46.80           C  
ATOM   1103  O   PHE A 314     -54.404  42.980  15.649  1.00 46.70           O  
ATOM   1104  CB  PHE A 314     -51.937  42.701  13.576  1.00 48.77           C  
ATOM   1105  CG  PHE A 314     -50.763  43.571  13.243  1.00 48.82           C  
ATOM   1106  CD1 PHE A 314     -49.471  43.063  13.265  1.00 48.99           C  
ATOM   1107  CD2 PHE A 314     -50.951  44.904  12.893  1.00 49.38           C  
ATOM   1108  CE1 PHE A 314     -48.387  43.871  12.956  1.00 49.72           C  
ATOM   1109  CE2 PHE A 314     -49.872  45.718  12.581  1.00 49.31           C  
ATOM   1110  CZ  PHE A 314     -48.588  45.200  12.613  1.00 49.48           C  
ATOM   1111  N   LEU A 315     -53.914  40.815  15.242  1.00 44.76           N  
ATOM   1112  CA  LEU A 315     -55.279  40.324  15.465  1.00 43.36           C  
ATOM   1113  C   LEU A 315     -55.287  39.052  16.328  1.00 42.36           C  
ATOM   1114  O   LEU A 315     -55.695  37.981  15.866  1.00 41.59           O  
ATOM   1115  CB  LEU A 315     -55.995  40.082  14.126  1.00 43.26           C  
ATOM   1116  CG  LEU A 315     -56.382  41.294  13.271  1.00 42.92           C  
ATOM   1117  CD1 LEU A 315     -56.273  40.975  11.787  1.00 42.71           C  
ATOM   1118  CD2 LEU A 315     -57.776  41.793  13.619  1.00 42.81           C  
ATOM   1119  N   PRO A 316     -54.848  39.171  17.597  1.00 41.40           N  
ATOM   1120  CA  PRO A 316     -54.687  37.974  18.426  1.00 40.53           C  
ATOM   1121  C   PRO A 316     -55.988  37.435  19.001  1.00 39.98           C  
ATOM   1122  O   PRO A 316     -55.976  36.388  19.645  1.00 40.80           O  
ATOM   1123  CB  PRO A 316     -53.756  38.444  19.547  1.00 40.73           C  
ATOM   1124  CG  PRO A 316     -53.982  39.913  19.647  1.00 40.78           C  
ATOM   1125  CD  PRO A 316     -54.469  40.404  18.314  1.00 40.70           C  
ATOM   1126  N   TRP A 317     -57.092  38.141  18.777  1.00 39.00           N  
ATOM   1127  CA  TRP A 317     -58.398  37.676  19.231  1.00 38.60           C  
ATOM   1128  C   TRP A 317     -59.106  36.841  18.165  1.00 39.49           C  
ATOM   1129  O   TRP A 317     -60.100  36.179  18.457  1.00 40.12           O  
ATOM   1130  CB  TRP A 317     -59.279  38.848  19.683  1.00 38.13           C  
ATOM   1131  CG  TRP A 317     -59.479  39.914  18.642  1.00 37.57           C  
ATOM   1132  CD1 TRP A 317     -60.429  39.932  17.661  1.00 37.57           C  
ATOM   1133  CD2 TRP A 317     -58.715  41.117  18.483  1.00 37.18           C  
ATOM   1134  CE2 TRP A 317     -59.257  41.812  17.379  1.00 37.21           C  
ATOM   1135  CE3 TRP A 317     -57.625  41.674  19.163  1.00 36.98           C  
ATOM   1136  NE1 TRP A 317     -60.301  41.066  16.898  1.00 37.47           N  
ATOM   1137  CZ2 TRP A 317     -58.746  43.037  16.938  1.00 37.13           C  
ATOM   1138  CZ3 TRP A 317     -57.114  42.891  18.724  1.00 36.92           C  
ATOM   1139  CH2 TRP A 317     -57.677  43.559  17.621  1.00 37.28           C  
ATOM   1140  N   LYS A 318     -58.591  36.877  16.935  1.00 39.99           N  
ATOM   1141  CA  LYS A 318     -59.104  36.037  15.849  1.00 40.62           C  
ATOM   1142  C   LYS A 318     -58.376  34.700  15.839  1.00 41.59           C  
ATOM   1143  O   LYS A 318     -57.199  34.630  16.197  1.00 42.55           O  
ATOM   1144  CB  LYS A 318     -58.903  36.720  14.494  1.00 40.57           C  
ATOM   1145  CG  LYS A 318     -59.656  38.026  14.302  1.00 41.35           C  
ATOM   1146  CD  LYS A 318     -61.087  37.787  13.855  1.00 42.32           C  
ATOM   1147  CE  LYS A 318     -61.893  39.072  13.902  1.00 42.72           C  
ATOM   1148  NZ  LYS A 318     -63.349  38.788  13.776  1.00 44.05           N1+
ATOM   1149  N   SER A 319     -59.069  33.641  15.431  1.00 41.85           N  
ATOM   1150  CA  SER A 319     -58.422  32.345  15.238  1.00 41.84           C  
ATOM   1151  C   SER A 319     -57.638  32.363  13.930  1.00 42.49           C  
ATOM   1152  O   SER A 319     -58.015  33.056  12.981  1.00 42.56           O  
ATOM   1153  CB  SER A 319     -59.448  31.215  15.225  1.00 41.34           C  
ATOM   1154  OG  SER A 319     -60.349  31.370  14.146  1.00 41.83           O  
ATOM   1155  N   LEU A 320     -56.547  31.606  13.886  1.00 43.19           N  
ATOM   1156  CA  LEU A 320     -55.685  31.574  12.707  1.00 43.47           C  
ATOM   1157  C   LEU A 320     -56.449  31.172  11.449  1.00 43.39           C  
ATOM   1158  O   LEU A 320     -56.259  31.777  10.392  1.00 44.41           O  
ATOM   1159  CB  LEU A 320     -54.476  30.656  12.932  1.00 43.85           C  
ATOM   1160  CG  LEU A 320     -53.503  30.443  11.765  1.00 43.74           C  
ATOM   1161  CD1 LEU A 320     -52.861  31.750  11.320  1.00 43.39           C  
ATOM   1162  CD2 LEU A 320     -52.444  29.414  12.138  1.00 43.60           C  
ATOM   1163  N   THR A 321     -57.318  30.168  11.576  1.00 42.66           N  
ATOM   1164  CA  THR A 321     -58.105  29.660  10.446  1.00 42.20           C  
ATOM   1165  C   THR A 321     -59.047  30.721   9.863  1.00 41.66           C  
ATOM   1166  O   THR A 321     -59.296  30.738   8.657  1.00 41.35           O  
ATOM   1167  CB  THR A 321     -58.915  28.393  10.808  1.00 41.78           C  
ATOM   1168  CG2 THR A 321     -58.094  27.438  11.679  1.00 42.23           C  
ATOM   1169  OG1 THR A 321     -60.117  28.762  11.493  1.00 41.71           O  
ATOM   1170  N   SER A 322     -59.567  31.599  10.716  1.00 41.00           N  
ATOM   1171  CA  SER A 322     -60.418  32.688  10.247  1.00 41.38           C  
ATOM   1172  C   SER A 322     -59.606  33.728   9.465  1.00 40.90           C  
ATOM   1173  O   SER A 322     -60.080  34.287   8.475  1.00 40.53           O  
ATOM   1174  CB  SER A 322     -61.166  33.336  11.413  1.00 41.40           C  
ATOM   1175  OG  SER A 322     -60.283  34.063  12.244  1.00 42.76           O  
ATOM   1176  N   ILE A 323     -58.375  33.963   9.908  1.00 40.65           N  
ATOM   1177  CA  ILE A 323     -57.470  34.901   9.247  1.00 39.81           C  
ATOM   1178  C   ILE A 323     -57.057  34.388   7.866  1.00 39.89           C  
ATOM   1179  O   ILE A 323     -56.875  35.177   6.938  1.00 39.68           O  
ATOM   1180  CB  ILE A 323     -56.243  35.207  10.134  1.00 39.23           C  
ATOM   1181  CG1 ILE A 323     -56.708  35.864  11.436  1.00 39.07           C  
ATOM   1182  CG2 ILE A 323     -55.257  36.119   9.416  1.00 39.10           C  
ATOM   1183  CD1 ILE A 323     -55.752  35.712  12.597  1.00 38.55           C  
ATOM   1184  N   ILE A 324     -56.927  33.068   7.736  1.00 40.33           N  
ATOM   1185  CA  ILE A 324     -56.662  32.436   6.441  1.00 41.02           C  
ATOM   1186  C   ILE A 324     -57.852  32.644   5.504  1.00 42.39           C  
ATOM   1187  O   ILE A 324     -57.687  33.159   4.396  1.00 42.50           O  
ATOM   1188  CB  ILE A 324     -56.359  30.923   6.575  1.00 40.37           C  
ATOM   1189  CG1 ILE A 324     -55.120  30.676   7.451  1.00 40.52           C  
ATOM   1190  CG2 ILE A 324     -56.214  30.269   5.203  1.00 40.01           C  
ATOM   1191  CD1 ILE A 324     -53.850  31.370   6.994  1.00 40.08           C  
ATOM   1192  N   GLU A 325     -59.042  32.253   5.970  1.00 43.71           N  
ATOM   1193  CA  GLU A 325     -60.285  32.420   5.220  1.00 43.68           C  
ATOM   1194  C   GLU A 325     -60.465  33.865   4.779  1.00 43.53           C  
ATOM   1195  O   GLU A 325     -60.768  34.129   3.615  1.00 45.55           O  
ATOM   1196  CB  GLU A 325     -61.499  31.959   6.038  1.00 44.60           C  
ATOM   1197  CG  GLU A 325     -62.822  32.071   5.285  1.00 46.15           C  
ATOM   1198  CD  GLU A 325     -63.987  31.382   5.980  1.00 47.54           C  
ATOM   1199  OE1 GLU A 325     -63.834  30.212   6.402  1.00 46.70           O  
ATOM   1200  OE2 GLU A 325     -65.068  32.010   6.086  1.00 47.93           O1-
ATOM   1201  N   TYR A 326     -60.262  34.795   5.706  1.00 42.54           N  
ATOM   1202  CA  TYR A 326     -60.397  36.210   5.392  1.00 42.16           C  
ATOM   1203  C   TYR A 326     -59.388  36.658   4.340  1.00 43.20           C  
ATOM   1204  O   TYR A 326     -59.732  37.435   3.446  1.00 43.88           O  
ATOM   1205  CB  TYR A 326     -60.268  37.070   6.648  1.00 40.50           C  
ATOM   1206  CG  TYR A 326     -60.365  38.551   6.372  1.00 39.73           C  
ATOM   1207  CD1 TYR A 326     -61.598  39.193   6.347  1.00 39.99           C  
ATOM   1208  CD2 TYR A 326     -59.225  39.309   6.125  1.00 39.69           C  
ATOM   1209  CE1 TYR A 326     -61.694  40.551   6.089  1.00 39.49           C  
ATOM   1210  CE2 TYR A 326     -59.310  40.665   5.868  1.00 39.50           C  
ATOM   1211  CZ  TYR A 326     -60.544  41.279   5.853  1.00 39.26           C  
ATOM   1212  OH  TYR A 326     -60.621  42.624   5.600  1.00 39.53           O  
ATOM   1213  N   TYR A 327     -58.151  36.174   4.449  1.00 43.69           N  
ATOM   1214  CA  TYR A 327     -57.094  36.596   3.539  1.00 44.70           C  
ATOM   1215  C   TYR A 327     -57.490  36.346   2.097  1.00 45.58           C  
ATOM   1216  O   TYR A 327     -57.511  37.268   1.280  1.00 46.54           O  
ATOM   1217  CB  TYR A 327     -55.770  35.887   3.831  1.00 45.13           C  
ATOM   1218  CG  TYR A 327     -54.767  36.047   2.706  1.00 45.50           C  
ATOM   1219  CD1 TYR A 327     -54.138  37.271   2.478  1.00 45.56           C  
ATOM   1220  CD2 TYR A 327     -54.464  34.984   1.856  1.00 45.52           C  
ATOM   1221  CE1 TYR A 327     -53.234  37.431   1.445  1.00 45.68           C  
ATOM   1222  CE2 TYR A 327     -53.560  35.137   0.819  1.00 46.14           C  
ATOM   1223  CZ  TYR A 327     -52.947  36.363   0.621  1.00 46.18           C  
ATOM   1224  OH  TYR A 327     -52.045  36.532  -0.402  1.00 47.21           O  
ATOM   1225  N   TYR A 328     -57.801  35.086   1.803  1.00 45.59           N  
ATOM   1226  CA  TYR A 328     -58.119  34.654   0.451  1.00 45.04           C  
ATOM   1227  C   TYR A 328     -59.309  35.402  -0.144  1.00 45.67           C  
ATOM   1228  O   TYR A 328     -59.327  35.689  -1.338  1.00 45.85           O  
ATOM   1229  CB  TYR A 328     -58.329  33.137   0.408  1.00 43.92           C  
ATOM   1230  CG  TYR A 328     -57.033  32.350   0.446  1.00 42.54           C  
ATOM   1231  CD1 TYR A 328     -56.119  32.426  -0.606  1.00 41.88           C  
ATOM   1232  CD2 TYR A 328     -56.724  31.528   1.527  1.00 41.81           C  
ATOM   1233  CE1 TYR A 328     -54.936  31.710  -0.581  1.00 41.58           C  
ATOM   1234  CE2 TYR A 328     -55.542  30.807   1.562  1.00 41.71           C  
ATOM   1235  CZ  TYR A 328     -54.652  30.901   0.504  1.00 41.92           C  
ATOM   1236  OH  TYR A 328     -53.473  30.188   0.528  1.00 41.99           O  
ATOM   1237  N   MET A 329     -60.288  35.727   0.693  1.00 46.81           N  
ATOM   1238  CA  MET A 329     -61.435  36.510   0.251  1.00 49.10           C  
ATOM   1239  C   MET A 329     -61.042  37.956  -0.045  1.00 50.84           C  
ATOM   1240  O   MET A 329     -61.565  38.568  -0.979  1.00 52.08           O  
ATOM   1241  CB  MET A 329     -62.558  36.452   1.287  1.00 49.43           C  
ATOM   1242  CG  MET A 329     -63.241  35.098   1.367  1.00 49.93           C  
ATOM   1243  SD  MET A 329     -64.378  34.970   2.756  1.00 50.43           S  
ATOM   1244  CE  MET A 329     -64.948  33.283   2.554  1.00 50.77           C  
ATOM   1245  N   TRP A 330     -60.112  38.486   0.748  1.00 51.84           N  
ATOM   1246  CA  TRP A 330     -59.618  39.856   0.592  1.00 53.32           C  
ATOM   1247  C   TRP A 330     -58.749  40.012  -0.658  1.00 54.87           C  
ATOM   1248  O   TRP A 330     -58.633  41.111  -1.204  1.00 56.37           O  
ATOM   1249  CB  TRP A 330     -58.843  40.276   1.848  1.00 53.13           C  
ATOM   1250  CG  TRP A 330     -58.032  41.539   1.704  1.00 52.20           C  
ATOM   1251  CD1 TRP A 330     -58.440  42.811   1.985  1.00 52.05           C  
ATOM   1252  CD2 TRP A 330     -56.674  41.643   1.253  1.00 51.87           C  
ATOM   1253  CE2 TRP A 330     -56.327  43.013   1.285  1.00 52.13           C  
ATOM   1254  CE3 TRP A 330     -55.716  40.712   0.821  1.00 51.66           C  
ATOM   1255  NE1 TRP A 330     -57.423  43.701   1.737  1.00 52.13           N  
ATOM   1256  CZ2 TRP A 330     -55.061  43.478   0.901  1.00 52.14           C  
ATOM   1257  CZ3 TRP A 330     -54.456  41.175   0.438  1.00 51.43           C  
ATOM   1258  CH2 TRP A 330     -54.142  42.547   0.482  1.00 51.62           C  
ATOM   1259  N   LYS A 331     -58.149  38.906  -1.097  1.00 56.39           N  
ATOM   1260  CA  LYS A 331     -57.273  38.864  -2.272  1.00 58.32           C  
ATOM   1261  C   LYS A 331     -58.005  39.265  -3.560  1.00 61.06           C  
ATOM   1262  O   LYS A 331     -57.372  39.606  -4.559  1.00 61.58           O  
ATOM   1263  CB  LYS A 331     -56.697  37.454  -2.416  1.00 58.30           C  
ATOM   1264  CG  LYS A 331     -55.299  37.355  -3.006  1.00 57.65           C  
ATOM   1265  CD  LYS A 331     -54.786  35.926  -2.861  1.00 58.08           C  
ATOM   1266  CE  LYS A 331     -53.383  35.739  -3.423  1.00 58.24           C  
ATOM   1267  NZ  LYS A 331     -53.366  35.663  -4.910  1.00 58.40           N1+
ATOM   1268  N   THR A 332     -59.336  39.227  -3.521  1.00 65.09           N  
ATOM   1269  CA  THR A 332     -60.179  39.614  -4.658  1.00 68.54           C  
ATOM   1270  C   THR A 332     -60.219  41.133  -4.883  1.00 71.80           C  
ATOM   1271  O   THR A 332     -59.883  41.612  -5.969  1.00 74.28           O  
ATOM   1272  CB  THR A 332     -61.631  39.098  -4.507  1.00 66.38           C  
ATOM   1273  CG2 THR A 332     -61.661  37.588  -4.307  1.00 64.41           C  
ATOM   1274  OG1 THR A 332     -62.261  39.744  -3.393  1.00 65.84           O  
ATOM   1275  N   THR A 333     -60.629  41.874  -3.851  1.00 73.98           N  
ATOM   1276  CA  THR A 333     -60.851  43.323  -3.942  1.00 75.55           C  
ATOM   1277  C   THR A 333     -59.566  44.117  -4.165  1.00 75.87           C  
ATOM   1278  O   THR A 333     -59.585  45.178  -4.794  1.00 75.24           O  
ATOM   1279  CB  THR A 333     -61.576  43.873  -2.692  1.00 76.41           C  
ATOM   1280  CG2 THR A 333     -63.057  43.502  -2.720  1.00 76.85           C  
ATOM   1281  OG1 THR A 333     -60.973  43.337  -1.505  1.00 75.57           O  
TER   
ATOM   1282  N   ARG B   8     -76.503   6.538 -16.507  1.00 67.28           N  
ATOM   1283  CA  ARG B   8     -75.245   7.290 -16.211  1.00 68.29           C  
ATOM   1284  C   ARG B   8     -74.704   7.026 -14.802  1.00 66.39           C  
ATOM   1285  O   ARG B   8     -75.471   6.856 -13.851  1.00 65.93           O  
ATOM   1286  CB  ARG B   8     -75.437   8.794 -16.451  1.00 70.94           C  
ATOM   1287  CG  ARG B   8     -76.595   9.438 -15.695  1.00 73.46           C  
ATOM   1288  CD  ARG B   8     -77.112  10.664 -16.436  1.00 76.42           C  
ATOM   1289  NE  ARG B   8     -76.072  11.678 -16.629  1.00 78.55           N  
ATOM   1290  CZ  ARG B   8     -75.997  12.498 -17.676  1.00 79.21           C  
ATOM   1291  NH1 ARG B   8     -76.895  12.431 -18.653  1.00 79.27           N1+
ATOM   1292  NH2 ARG B   8     -75.012  13.384 -17.753  1.00 78.92           N  
ATOM   1293  N   ARG B   9     -73.376   6.996 -14.688  1.00 64.21           N  
ATOM   1294  CA  ARG B   9     -72.690   6.684 -13.434  1.00 60.93           C  
ATOM   1295  C   ARG B   9     -73.043   7.667 -12.324  1.00 57.70           C  
ATOM   1296  O   ARG B   9     -73.147   8.865 -12.564  1.00 57.46           O  
ATOM   1297  CB  ARG B   9     -71.167   6.645 -13.636  1.00 62.13           C  
ATOM   1298  CG  ARG B   9     -70.626   5.337 -14.209  1.00 64.03           C  
ATOM   1299  CD  ARG B   9     -70.215   5.456 -15.671  1.00 66.54           C  
ATOM   1300  NE  ARG B   9     -71.350   5.732 -16.552  1.00 69.38           N  
ATOM   1301  CZ  ARG B   9     -71.268   5.894 -17.871  1.00 70.50           C  
ATOM   1302  NH1 ARG B   9     -70.098   5.806 -18.493  1.00 70.48           N1+
ATOM   1303  NH2 ARG B   9     -72.366   6.145 -18.572  1.00 71.13           N  
ATOM   1304  N   LYS B  10     -73.233   7.139 -11.117  1.00 55.78           N  
ATOM   1305  CA  LYS B  10     -73.518   7.939  -9.925  1.00 53.79           C  
ATOM   1306  C   LYS B  10     -72.221   8.381  -9.242  1.00 51.39           C  
ATOM   1307  O   LYS B  10     -71.306   7.577  -9.055  1.00 51.18           O  
ATOM   1308  CB  LYS B  10     -74.419   7.144  -8.969  1.00 56.04           C  
ATOM   1309  CG  LYS B  10     -74.332   7.525  -7.496  1.00 58.60           C  
ATOM   1310  CD  LYS B  10     -75.615   7.194  -6.743  1.00 61.70           C  
ATOM   1311  CE  LYS B  10     -75.841   5.696  -6.594  1.00 63.37           C  
ATOM   1312  NZ  LYS B  10     -77.217   5.411  -6.099  1.00 65.87           N1+
ATOM   1313  N   VAL B  11     -72.154   9.661  -8.875  1.00 48.48           N  
ATOM   1314  CA  VAL B  11     -70.939  10.256  -8.306  1.00 46.09           C  
ATOM   1315  C   VAL B  11     -71.140  10.727  -6.858  1.00 45.27           C  
ATOM   1316  O   VAL B  11     -72.140  11.374  -6.546  1.00 45.14           O  
ATOM   1317  CB  VAL B  11     -70.431  11.426  -9.183  1.00 45.26           C  
ATOM   1318  CG1 VAL B  11     -69.144  12.016  -8.623  1.00 45.04           C  
ATOM   1319  CG2 VAL B  11     -70.212  10.966 -10.617  1.00 45.07           C  
ATOM   1320  N   CYS B  12     -70.189  10.392  -5.986  1.00 44.61           N  
ATOM   1321  CA  CYS B  12     -70.191  10.866  -4.600  1.00 45.06           C  
ATOM   1322  C   CYS B  12     -69.005  11.763  -4.295  1.00 44.49           C  
ATOM   1323  O   CYS B  12     -67.854  11.369  -4.470  1.00 45.81           O  
ATOM   1324  CB  CYS B  12     -70.201   9.698  -3.629  1.00 46.82           C  
ATOM   1325  SG  CYS B  12     -71.791   8.860  -3.588  1.00 52.55           S  
ATOM   1326  N   TYR B  13     -69.302  12.967  -3.821  1.00 42.94           N  
ATOM   1327  CA  TYR B  13     -68.296  13.996  -3.597  1.00 40.73           C  
ATOM   1328  C   TYR B  13     -68.036  14.170  -2.104  1.00 40.14           C  
ATOM   1329  O   TYR B  13     -68.973  14.218  -1.305  1.00 40.30           O  
ATOM   1330  CB  TYR B  13     -68.782  15.296  -4.231  1.00 39.94           C  
ATOM   1331  CG  TYR B  13     -67.886  16.498  -4.063  1.00 40.24           C  
ATOM   1332  CD1 TYR B  13     -66.682  16.605  -4.760  1.00 40.11           C  
ATOM   1333  CD2 TYR B  13     -68.259  17.551  -3.228  1.00 40.08           C  
ATOM   1334  CE1 TYR B  13     -65.868  17.718  -4.611  1.00 39.78           C  
ATOM   1335  CE2 TYR B  13     -67.455  18.668  -3.080  1.00 39.53           C  
ATOM   1336  CZ  TYR B  13     -66.262  18.746  -3.772  1.00 39.68           C  
ATOM   1337  OH  TYR B  13     -65.465  19.857  -3.621  1.00 40.29           O  
ATOM   1338  N   TYR B  14     -66.761  14.248  -1.734  1.00 39.40           N  
ATOM   1339  CA  TYR B  14     -66.368  14.385  -0.333  1.00 39.50           C  
ATOM   1340  C   TYR B  14     -65.622  15.682  -0.070  1.00 40.25           C  
ATOM   1341  O   TYR B  14     -64.612  15.975  -0.712  1.00 40.94           O  
ATOM   1342  CB  TYR B  14     -65.525  13.190   0.108  1.00 39.33           C  
ATOM   1343  CG  TYR B  14     -66.331  11.927   0.255  1.00 39.38           C  
ATOM   1344  CD1 TYR B  14     -66.562  11.097  -0.836  1.00 39.66           C  
ATOM   1345  CD2 TYR B  14     -66.871  11.564   1.485  1.00 39.37           C  
ATOM   1346  CE1 TYR B  14     -67.310   9.942  -0.708  1.00 40.39           C  
ATOM   1347  CE2 TYR B  14     -67.616  10.408   1.625  1.00 40.02           C  
ATOM   1348  CZ  TYR B  14     -67.833   9.601   0.526  1.00 40.57           C  
ATOM   1349  OH  TYR B  14     -68.579   8.452   0.655  1.00 41.97           O  
ATOM   1350  N   TYR B  15     -66.134  16.454   0.882  1.00 40.80           N  
ATOM   1351  CA  TYR B  15     -65.582  17.760   1.207  1.00 41.62           C  
ATOM   1352  C   TYR B  15     -65.872  18.112   2.660  1.00 42.67           C  
ATOM   1353  O   TYR B  15     -66.960  17.832   3.168  1.00 43.93           O  
ATOM   1354  CB  TYR B  15     -66.175  18.827   0.269  1.00 41.95           C  
ATOM   1355  CG  TYR B  15     -65.691  20.244   0.520  1.00 42.47           C  
ATOM   1356  CD1 TYR B  15     -64.436  20.662   0.076  1.00 42.39           C  
ATOM   1357  CD2 TYR B  15     -66.489  21.164   1.204  1.00 42.63           C  
ATOM   1358  CE1 TYR B  15     -63.987  21.953   0.308  1.00 43.10           C  
ATOM   1359  CE2 TYR B  15     -66.049  22.457   1.441  1.00 43.18           C  
ATOM   1360  CZ  TYR B  15     -64.797  22.847   0.988  1.00 44.13           C  
ATOM   1361  OH  TYR B  15     -64.353  24.131   1.218  1.00 46.02           O  
ATOM   1362  N   ASP B  16     -64.890  18.714   3.325  1.00 43.43           N  
ATOM   1363  CA  ASP B  16     -65.107  19.336   4.628  1.00 44.48           C  
ATOM   1364  C   ASP B  16     -64.660  20.790   4.579  1.00 44.85           C  
ATOM   1365  O   ASP B  16     -63.526  21.083   4.197  1.00 44.37           O  
ATOM   1366  CB  ASP B  16     -64.365  18.583   5.730  1.00 45.22           C  
ATOM   1367  CG  ASP B  16     -64.686  19.110   7.118  1.00 45.66           C  
ATOM   1368  OD1 ASP B  16     -64.185  20.197   7.482  1.00 45.10           O  
ATOM   1369  OD2 ASP B  16     -65.445  18.433   7.845  1.00 46.50           O1-
ATOM   1370  N   GLY B  17     -65.559  21.686   4.987  1.00 45.71           N  
ATOM   1371  CA  GLY B  17     -65.348  23.135   4.917  1.00 47.19           C  
ATOM   1372  C   GLY B  17     -64.050  23.674   5.493  1.00 48.84           C  
ATOM   1373  O   GLY B  17     -63.574  24.734   5.072  1.00 49.31           O  
ATOM   1374  N   ASP B  18     -63.475  22.943   6.447  1.00 50.30           N  
ATOM   1375  CA  ASP B  18     -62.242  23.358   7.123  1.00 51.41           C  
ATOM   1376  C   ASP B  18     -60.999  23.274   6.247  1.00 51.57           C  
ATOM   1377  O   ASP B  18     -60.077  24.078   6.403  1.00 51.88           O  
ATOM   1378  CB  ASP B  18     -62.014  22.522   8.384  1.00 51.74           C  
ATOM   1379  CG  ASP B  18     -63.049  22.783   9.449  1.00 52.47           C  
ATOM   1380  OD1 ASP B  18     -63.314  23.968   9.747  1.00 52.63           O  
ATOM   1381  OD2 ASP B  18     -63.600  21.798   9.984  1.00 53.12           O1-
ATOM   1382  N   VAL B  19     -60.982  22.305   5.332  1.00 51.63           N  
ATOM   1383  CA  VAL B  19     -59.779  21.964   4.568  1.00 52.44           C  
ATOM   1384  C   VAL B  19     -59.092  23.173   3.919  1.00 52.61           C  
ATOM   1385  O   VAL B  19     -57.865  23.272   3.937  1.00 53.39           O  
ATOM   1386  CB  VAL B  19     -60.048  20.832   3.542  1.00 53.56           C  
ATOM   1387  CG1 VAL B  19     -60.896  21.319   2.373  1.00 54.69           C  
ATOM   1388  CG2 VAL B  19     -58.743  20.220   3.049  1.00 54.30           C  
ATOM   1389  N   GLY B  20     -59.884  24.097   3.381  1.00 52.65           N  
ATOM   1390  CA  GLY B  20     -59.347  25.266   2.691  1.00 52.66           C  
ATOM   1391  C   GLY B  20     -58.699  26.290   3.603  1.00 53.15           C  
ATOM   1392  O   GLY B  20     -58.055  27.229   3.131  1.00 53.86           O  
ATOM   1393  N   ASN B  21     -58.857  26.110   4.910  1.00 53.61           N  
ATOM   1394  CA  ASN B  21     -58.361  27.087   5.876  1.00 53.97           C  
ATOM   1395  C   ASN B  21     -57.100  26.665   6.621  1.00 53.59           C  
ATOM   1396  O   ASN B  21     -56.557  27.435   7.417  1.00 54.07           O  
ATOM   1397  CB  ASN B  21     -59.474  27.499   6.841  1.00 54.93           C  
ATOM   1398  CG  ASN B  21     -60.620  28.199   6.134  1.00 56.21           C  
ATOM   1399  ND2 ASN B  21     -61.844  27.898   6.553  1.00 57.09           N  
ATOM   1400  OD1 ASN B  21     -60.408  28.995   5.213  1.00 55.75           O  
ATOM   1401  N   TYR B  22     -56.637  25.446   6.353  1.00 53.16           N  
ATOM   1402  CA  TYR B  22     -55.336  25.000   6.838  1.00 53.67           C  
ATOM   1403  C   TYR B  22     -54.249  25.568   5.935  1.00 54.40           C  
ATOM   1404  O   TYR B  22     -54.391  25.575   4.713  1.00 55.81           O  
ATOM   1405  CB  TYR B  22     -55.267  23.473   6.903  1.00 53.24           C  
ATOM   1406  CG  TYR B  22     -56.283  22.874   7.849  1.00 53.53           C  
ATOM   1407  CD1 TYR B  22     -56.216  23.121   9.221  1.00 53.87           C  
ATOM   1408  CD2 TYR B  22     -57.325  22.078   7.373  1.00 53.93           C  
ATOM   1409  CE1 TYR B  22     -57.151  22.587  10.092  1.00 54.75           C  
ATOM   1410  CE2 TYR B  22     -58.263  21.534   8.238  1.00 54.26           C  
ATOM   1411  CZ  TYR B  22     -58.171  21.795   9.597  1.00 54.98           C  
ATOM   1412  OH  TYR B  22     -59.095  21.265  10.465  1.00 56.13           O  
ATOM   1413  N   TYR B  23     -53.174  26.056   6.543  1.00 55.07           N  
ATOM   1414  CA  TYR B  23     -52.139  26.785   5.826  1.00 56.66           C  
ATOM   1415  C   TYR B  23     -50.769  26.207   6.152  1.00 58.63           C  
ATOM   1416  O   TYR B  23     -50.408  26.088   7.322  1.00 61.60           O  
ATOM   1417  CB  TYR B  23     -52.217  28.255   6.222  1.00 57.26           C  
ATOM   1418  CG  TYR B  23     -51.250  29.185   5.527  1.00 59.81           C  
ATOM   1419  CD1 TYR B  23     -51.450  29.576   4.199  1.00 60.59           C  
ATOM   1420  CD2 TYR B  23     -50.157  29.713   6.211  1.00 60.64           C  
ATOM   1421  CE1 TYR B  23     -50.573  30.448   3.569  1.00 61.04           C  
ATOM   1422  CE2 TYR B  23     -49.277  30.584   5.592  1.00 62.07           C  
ATOM   1423  CZ  TYR B  23     -49.487  30.948   4.273  1.00 62.52           C  
ATOM   1424  OH  TYR B  23     -48.606  31.815   3.666  1.00 64.68           O  
ATOM   1425  N   TYR B  24     -50.014  25.845   5.115  1.00 58.68           N  
ATOM   1426  CA  TYR B  24     -48.727  25.154   5.285  1.00 57.06           C  
ATOM   1427  C   TYR B  24     -47.630  26.027   5.891  1.00 57.06           C  
ATOM   1428  O   TYR B  24     -46.854  25.558   6.724  1.00 58.32           O  
ATOM   1429  CB  TYR B  24     -48.249  24.563   3.953  1.00 54.43           C  
ATOM   1430  CG  TYR B  24     -48.622  23.108   3.725  1.00 53.19           C  
ATOM   1431  CD1 TYR B  24     -49.956  22.693   3.723  1.00 52.39           C  
ATOM   1432  CD2 TYR B  24     -47.636  22.146   3.501  1.00 52.29           C  
ATOM   1433  CE1 TYR B  24     -50.290  21.364   3.507  1.00 51.53           C  
ATOM   1434  CE2 TYR B  24     -47.963  20.817   3.279  1.00 50.70           C  
ATOM   1435  CZ  TYR B  24     -49.289  20.433   3.284  1.00 50.59           C  
ATOM   1436  OH  TYR B  24     -49.614  19.117   3.067  1.00 50.42           O  
ATOM   1437  N   GLY B  25     -47.572  27.288   5.471  1.00 56.30           N  
ATOM   1438  CA  GLY B  25     -46.525  28.205   5.911  1.00 56.38           C  
ATOM   1439  C   GLY B  25     -46.183  29.226   4.845  1.00 57.72           C  
ATOM   1440  O   GLY B  25     -46.492  29.042   3.669  1.00 59.63           O  
ATOM   1441  N   GLN B  26     -45.542  30.310   5.263  1.00 58.67           N  
ATOM   1442  CA  GLN B  26     -45.180  31.396   4.364  1.00 60.14           C  
ATOM   1443  C   GLN B  26     -44.158  30.929   3.333  1.00 60.32           C  
ATOM   1444  O   GLN B  26     -43.152  30.309   3.681  1.00 60.24           O  
ATOM   1445  CB  GLN B  26     -44.625  32.570   5.173  1.00 62.19           C  
ATOM   1446  CG  GLN B  26     -44.298  33.818   4.368  1.00 63.36           C  
ATOM   1447  CD  GLN B  26     -43.630  34.896   5.204  1.00 65.22           C  
ATOM   1448  NE2 GLN B  26     -43.122  34.519   6.378  1.00 65.17           N  
ATOM   1449  OE1 GLN B  26     -43.571  36.057   4.798  1.00 66.17           O  
ATOM   1450  N   GLY B  27     -44.434  31.221   2.064  1.00 60.62           N  
ATOM   1451  CA  GLY B  27     -43.526  30.876   0.970  1.00 61.26           C  
ATOM   1452  C   GLY B  27     -43.716  29.473   0.416  1.00 61.62           C  
ATOM   1453  O   GLY B  27     -43.146  29.129  -0.625  1.00 62.45           O  
ATOM   1454  N   HIS B  28     -44.519  28.666   1.107  1.00 59.39           N  
ATOM   1455  CA  HIS B  28     -44.758  27.281   0.717  1.00 56.42           C  
ATOM   1456  C   HIS B  28     -45.684  27.173  -0.499  1.00 56.53           C  
ATOM   1457  O   HIS B  28     -46.669  27.908  -0.590  1.00 56.89           O  
ATOM   1458  CB  HIS B  28     -45.340  26.499   1.887  1.00 54.79           C  
ATOM   1459  CG  HIS B  28     -45.241  25.021   1.718  1.00 54.90           C  
ATOM   1460  CD2 HIS B  28     -46.075  24.134   1.129  1.00 54.67           C  
ATOM   1461  ND1 HIS B  28     -44.157  24.295   2.159  1.00 55.30           N  
ATOM   1462  CE1 HIS B  28     -44.336  23.020   1.865  1.00 54.43           C  
ATOM   1463  NE2 HIS B  28     -45.491  22.896   1.237  1.00 54.16           N  
ATOM   1464  N   PRO B  29     -45.366  26.257  -1.440  1.00 56.21           N  
ATOM   1465  CA  PRO B  29     -46.184  26.100  -2.650  1.00 55.33           C  
ATOM   1466  C   PRO B  29     -47.525  25.384  -2.438  1.00 54.32           C  
ATOM   1467  O   PRO B  29     -48.491  25.695  -3.139  1.00 54.39           O  
ATOM   1468  CB  PRO B  29     -45.281  25.284  -3.585  1.00 55.02           C  
ATOM   1469  CG  PRO B  29     -44.365  24.540  -2.678  1.00 55.08           C  
ATOM   1470  CD  PRO B  29     -44.134  25.445  -1.501  1.00 55.80           C  
ATOM   1471  N   MET B  30     -47.580  24.437  -1.499  1.00 52.32           N  
ATOM   1472  CA  MET B  30     -48.798  23.653  -1.256  1.00 51.49           C  
ATOM   1473  C   MET B  30     -49.854  24.459  -0.503  1.00 50.71           C  
ATOM   1474  O   MET B  30     -49.715  24.733   0.689  1.00 51.87           O  
ATOM   1475  CB  MET B  30     -48.483  22.340  -0.527  1.00 51.50           C  
ATOM   1476  CG  MET B  30     -49.704  21.544  -0.077  1.00 51.94           C  
ATOM   1477  SD  MET B  30     -50.812  21.038  -1.409  1.00 54.13           S  
ATOM   1478  CE  MET B  30     -49.899  19.671  -2.124  1.00 53.77           C  
ATOM   1479  N   LYS B  31     -50.911  24.829  -1.219  1.00 49.43           N  
ATOM   1480  CA  LYS B  31     -51.947  25.699  -0.682  1.00 47.68           C  
ATOM   1481  C   LYS B  31     -53.304  25.006  -0.730  1.00 46.78           C  
ATOM   1482  O   LYS B  31     -53.936  24.971  -1.783  1.00 47.78           O  
ATOM   1483  CB  LYS B  31     -51.979  27.010  -1.465  1.00 47.36           C  
ATOM   1484  CG  LYS B  31     -50.636  27.711  -1.513  1.00 48.06           C  
ATOM   1485  CD  LYS B  31     -50.691  28.992  -2.321  1.00 49.93           C  
ATOM   1486  CE  LYS B  31     -49.323  29.650  -2.364  1.00 51.81           C  
ATOM   1487  NZ  LYS B  31     -48.816  29.997  -1.003  1.00 52.75           N1+
ATOM   1488  N   PRO B  32     -53.762  24.460   0.416  1.00 45.87           N  
ATOM   1489  CA  PRO B  32     -54.982  23.639   0.486  1.00 44.86           C  
ATOM   1490  C   PRO B  32     -56.249  24.393   0.078  1.00 43.64           C  
ATOM   1491  O   PRO B  32     -57.278  23.775  -0.205  1.00 42.73           O  
ATOM   1492  CB  PRO B  32     -55.055  23.243   1.968  1.00 44.59           C  
ATOM   1493  CG  PRO B  32     -53.672  23.433   2.488  1.00 44.94           C  
ATOM   1494  CD  PRO B  32     -53.160  24.632   1.749  1.00 45.50           C  
ATOM   1495  N   HIS B  33     -56.159  25.719   0.042  1.00 42.97           N  
ATOM   1496  CA  HIS B  33     -57.275  26.565  -0.344  1.00 42.21           C  
ATOM   1497  C   HIS B  33     -57.833  26.199  -1.716  1.00 43.31           C  
ATOM   1498  O   HIS B  33     -59.025  26.394  -1.974  1.00 44.93           O  
ATOM   1499  CB  HIS B  33     -56.860  28.035  -0.326  1.00 40.77           C  
ATOM   1500  CG  HIS B  33     -57.934  28.965  -0.789  1.00 40.13           C  
ATOM   1501  CD2 HIS B  33     -57.953  29.881  -1.785  1.00 40.06           C  
ATOM   1502  ND1 HIS B  33     -59.183  29.005  -0.207  1.00 39.96           N  
ATOM   1503  CE1 HIS B  33     -59.923  29.908  -0.823  1.00 40.10           C  
ATOM   1504  NE2 HIS B  33     -59.198  30.458  -1.781  1.00 39.98           N  
ATOM   1505  N   ARG B  34     -56.969  25.662  -2.580  1.00 42.21           N  
ATOM   1506  CA  ARG B  34     -57.342  25.280  -3.945  1.00 40.91           C  
ATOM   1507  C   ARG B  34     -58.547  24.333  -3.989  1.00 39.94           C  
ATOM   1508  O   ARG B  34     -59.312  24.338  -4.955  1.00 39.64           O  
ATOM   1509  CB  ARG B  34     -56.138  24.681  -4.685  1.00 40.90           C  
ATOM   1510  CG  ARG B  34     -55.669  23.345  -4.133  1.00 41.42           C  
ATOM   1511  CD  ARG B  34     -54.193  23.087  -4.379  1.00 41.23           C  
ATOM   1512  NE  ARG B  34     -53.754  21.942  -3.585  1.00 42.18           N  
ATOM   1513  CZ  ARG B  34     -53.515  20.727  -4.071  1.00 42.70           C  
ATOM   1514  NH1 ARG B  34     -53.636  20.486  -5.369  1.00 43.66           N1+
ATOM   1515  NH2 ARG B  34     -53.132  19.754  -3.259  1.00 42.19           N  
ATOM   1516  N   ILE B  35     -58.715  23.538  -2.934  1.00 39.34           N  
ATOM   1517  CA  ILE B  35     -59.847  22.615  -2.825  1.00 39.61           C  
ATOM   1518  C   ILE B  35     -61.163  23.373  -2.629  1.00 39.58           C  
ATOM   1519  O   ILE B  35     -62.186  23.018  -3.220  1.00 39.81           O  
ATOM   1520  CB  ILE B  35     -59.631  21.584  -1.696  1.00 39.27           C  
ATOM   1521  CG1 ILE B  35     -58.302  20.852  -1.903  1.00 39.43           C  
ATOM   1522  CG2 ILE B  35     -60.779  20.580  -1.647  1.00 39.12           C  
ATOM   1523  CD1 ILE B  35     -57.711  20.271  -0.637  1.00 40.41           C  
ATOM   1524  N   ARG B  36     -61.114  24.422  -1.812  1.00 39.71           N  
ATOM   1525  CA  ARG B  36     -62.260  25.295  -1.560  1.00 40.11           C  
ATOM   1526  C   ARG B  36     -62.674  26.050  -2.825  1.00 39.50           C  
ATOM   1527  O   ARG B  36     -63.864  26.254  -3.075  1.00 39.32           O  
ATOM   1528  CB  ARG B  36     -61.920  26.285  -0.443  1.00 41.05           C  
ATOM   1529  CG  ARG B  36     -63.109  26.998   0.179  1.00 41.59           C  
ATOM   1530  CD  ARG B  36     -62.623  28.129   1.065  1.00 42.29           C  
ATOM   1531  NE  ARG B  36     -63.719  28.900   1.645  1.00 42.75           N  
ATOM   1532  CZ  ARG B  36     -64.150  28.768   2.896  1.00 42.56           C  
ATOM   1533  NH1 ARG B  36     -63.583  27.888   3.712  1.00 43.36           N1+
ATOM   1534  NH2 ARG B  36     -65.149  29.521   3.332  1.00 42.27           N  
ATOM   1535  N   MET B  37     -61.682  26.462  -3.612  1.00 38.57           N  
ATOM   1536  CA  MET B  37     -61.919  27.122  -4.891  1.00 37.83           C  
ATOM   1537  C   MET B  37     -62.689  26.211  -5.836  1.00 37.49           C  
ATOM   1538  O   MET B  37     -63.686  26.630  -6.432  1.00 38.36           O  
ATOM   1539  CB  MET B  37     -60.597  27.520  -5.535  1.00 37.75           C  
ATOM   1540  CG  MET B  37     -59.885  28.665  -4.847  1.00 37.73           C  
ATOM   1541  SD  MET B  37     -58.274  28.985  -5.580  1.00 38.27           S  
ATOM   1542  CE  MET B  37     -58.721  29.560  -7.218  1.00 38.01           C  
ATOM   1543  N   THR B  38     -62.216  24.971  -5.968  1.00 36.30           N  
ATOM   1544  CA  THR B  38     -62.891  23.950  -6.766  1.00 35.63           C  
ATOM   1545  C   THR B  38     -64.334  23.807  -6.295  1.00 35.54           C  
ATOM   1546  O   THR B  38     -65.275  23.918  -7.090  1.00 35.45           O  
ATOM   1547  CB  THR B  38     -62.180  22.585  -6.650  1.00 34.96           C  
ATOM   1548  CG2 THR B  38     -62.851  21.536  -7.539  1.00 33.99           C  
ATOM   1549  OG1 THR B  38     -60.807  22.729  -7.030  1.00 34.70           O  
ATOM   1550  N   HIS B  39     -64.484  23.585  -4.989  1.00 34.80           N  
ATOM   1551  CA  HIS B  39     -65.782  23.439  -4.349  1.00 33.62           C  
ATOM   1552  C   HIS B  39     -66.735  24.562  -4.765  1.00 33.15           C  
ATOM   1553  O   HIS B  39     -67.835  24.303  -5.257  1.00 32.82           O  
ATOM   1554  CB  HIS B  39     -65.608  23.395  -2.829  1.00 33.09           C  
ATOM   1555  CG  HIS B  39     -66.842  22.987  -2.090  1.00 33.27           C  
ATOM   1556  CD2 HIS B  39     -67.563  23.624  -1.139  1.00 33.16           C  
ATOM   1557  ND1 HIS B  39     -67.469  21.777  -2.299  1.00 33.40           N  
ATOM   1558  CE1 HIS B  39     -68.525  21.689  -1.511  1.00 33.12           C  
ATOM   1559  NE2 HIS B  39     -68.603  22.795  -0.795  1.00 33.09           N  
ATOM   1560  N   ASN B  40     -66.294  25.804  -4.594  1.00 32.75           N  
ATOM   1561  CA  ASN B  40     -67.115  26.962  -4.930  1.00 32.98           C  
ATOM   1562  C   ASN B  40     -67.513  27.035  -6.403  1.00 33.37           C  
ATOM   1563  O   ASN B  40     -68.646  27.415  -6.723  1.00 33.90           O  
ATOM   1564  CB  ASN B  40     -66.434  28.258  -4.489  1.00 32.69           C  
ATOM   1565  CG  ASN B  40     -66.658  28.567  -3.020  1.00 32.52           C  
ATOM   1566  ND2 ASN B  40     -66.554  29.841  -2.671  1.00 32.72           N  
ATOM   1567  OD1 ASN B  40     -66.919  27.675  -2.208  1.00 32.60           O  
ATOM   1568  N   LEU B  41     -66.589  26.668  -7.292  1.00 32.87           N  
ATOM   1569  CA  LEU B  41     -66.894  26.609  -8.721  1.00 32.40           C  
ATOM   1570  C   LEU B  41     -67.929  25.523  -9.013  1.00 32.25           C  
ATOM   1571  O   LEU B  41     -68.873  25.747  -9.769  1.00 31.86           O  
ATOM   1572  CB  LEU B  41     -65.627  26.392  -9.555  1.00 32.32           C  
ATOM   1573  CG  LEU B  41     -64.640  27.554  -9.718  1.00 32.38           C  
ATOM   1574  CD1 LEU B  41     -63.420  27.105 -10.506  1.00 32.70           C  
ATOM   1575  CD2 LEU B  41     -65.273  28.755 -10.400  1.00 32.54           C  
ATOM   1576  N   LEU B  42     -67.754  24.359  -8.387  1.00 32.40           N  
ATOM   1577  CA  LEU B  42     -68.682  23.238  -8.533  1.00 32.77           C  
ATOM   1578  C   LEU B  42     -70.120  23.618  -8.192  1.00 32.64           C  
ATOM   1579  O   LEU B  42     -71.054  23.184  -8.867  1.00 32.75           O  
ATOM   1580  CB  LEU B  42     -68.236  22.038  -7.685  1.00 33.06           C  
ATOM   1581  CG  LEU B  42     -66.965  21.284  -8.100  1.00 33.52           C  
ATOM   1582  CD1 LEU B  42     -66.647  20.178  -7.109  1.00 33.75           C  
ATOM   1583  CD2 LEU B  42     -67.070  20.711  -9.505  1.00 33.63           C  
ATOM   1584  N   LEU B  43     -70.292  24.426  -7.147  1.00 32.67           N  
ATOM   1585  CA  LEU B  43     -71.610  24.917  -6.771  1.00 32.88           C  
ATOM   1586  C   LEU B  43     -72.201  25.754  -7.891  1.00 33.31           C  
ATOM   1587  O   LEU B  43     -73.307  25.484  -8.357  1.00 33.93           O  
ATOM   1588  CB  LEU B  43     -71.554  25.741  -5.477  1.00 32.73           C  
ATOM   1589  CG  LEU B  43     -72.820  26.527  -5.084  1.00 32.44           C  
ATOM   1590  CD1 LEU B  43     -73.962  25.613  -4.659  1.00 32.32           C  
ATOM   1591  CD2 LEU B  43     -72.528  27.541  -3.990  1.00 32.08           C  
ATOM   1592  N   ASN B  44     -71.446  26.756  -8.325  1.00 33.70           N  
ATOM   1593  CA  ASN B  44     -71.958  27.764  -9.241  1.00 34.17           C  
ATOM   1594  C   ASN B  44     -72.051  27.309 -10.693  1.00 34.10           C  
ATOM   1595  O   ASN B  44     -72.837  27.853 -11.463  1.00 35.03           O  
ATOM   1596  CB  ASN B  44     -71.168  29.064  -9.094  1.00 34.56           C  
ATOM   1597  CG  ASN B  44     -71.394  29.723  -7.745  1.00 34.68           C  
ATOM   1598  ND2 ASN B  44     -70.333  29.839  -6.958  1.00 34.62           N  
ATOM   1599  OD1 ASN B  44     -72.514  30.113  -7.412  1.00 34.66           O  
ATOM   1600  N   TYR B  45     -71.261  26.307 -11.061  1.00 33.93           N  
ATOM   1601  CA  TYR B  45     -71.434  25.642 -12.345  1.00 33.86           C  
ATOM   1602  C   TYR B  45     -72.651  24.713 -12.305  1.00 34.04           C  
ATOM   1603  O   TYR B  45     -73.091  24.211 -13.335  1.00 34.39           O  
ATOM   1604  CB  TYR B  45     -70.181  24.851 -12.723  1.00 33.99           C  
ATOM   1605  CG  TYR B  45     -69.266  25.537 -13.715  1.00 34.08           C  
ATOM   1606  CD1 TYR B  45     -69.755  26.019 -14.931  1.00 34.23           C  
ATOM   1607  CD2 TYR B  45     -67.902  25.666 -13.458  1.00 33.89           C  
ATOM   1608  CE1 TYR B  45     -68.915  26.633 -15.851  1.00 33.93           C  
ATOM   1609  CE2 TYR B  45     -67.053  26.275 -14.375  1.00 33.87           C  
ATOM   1610  CZ  TYR B  45     -67.565  26.758 -15.568  1.00 33.57           C  
ATOM   1611  OH  TYR B  45     -66.736  27.368 -16.480  1.00 33.15           O  
ATOM   1612  N   GLY B  46     -73.183  24.486 -11.109  1.00 34.29           N  
ATOM   1613  CA  GLY B  46     -74.375  23.668 -10.932  1.00 34.88           C  
ATOM   1614  C   GLY B  46     -74.092  22.182 -10.904  1.00 35.72           C  
ATOM   1615  O   GLY B  46     -75.008  21.373 -11.047  1.00 37.02           O  
ATOM   1616  N   LEU B  47     -72.827  21.818 -10.719  1.00 35.82           N  
ATOM   1617  CA  LEU B  47     -72.433  20.414 -10.656  1.00 36.43           C  
ATOM   1618  C   LEU B  47     -72.693  19.823  -9.271  1.00 37.87           C  
ATOM   1619  O   LEU B  47     -73.156  18.684  -9.154  1.00 38.49           O  
ATOM   1620  CB  LEU B  47     -70.965  20.247 -11.049  1.00 36.20           C  
ATOM   1621  CG  LEU B  47     -70.572  20.776 -12.430  1.00 36.33           C  
ATOM   1622  CD1 LEU B  47     -69.063  20.919 -12.549  1.00 36.29           C  
ATOM   1623  CD2 LEU B  47     -71.120  19.895 -13.542  1.00 36.13           C  
ATOM   1624  N   TYR B  48     -72.387  20.604  -8.231  1.00 38.76           N  
ATOM   1625  CA  TYR B  48     -72.683  20.251  -6.835  1.00 38.93           C  
ATOM   1626  C   TYR B  48     -74.084  19.656  -6.749  1.00 39.22           C  
ATOM   1627  O   TYR B  48     -74.284  18.572  -6.207  1.00 39.89           O  
ATOM   1628  CB  TYR B  48     -72.569  21.507  -5.956  1.00 38.94           C  
ATOM   1629  CG  TYR B  48     -72.923  21.340  -4.489  1.00 39.14           C  
ATOM   1630  CD1 TYR B  48     -74.240  21.108  -4.088  1.00 39.41           C  
ATOM   1631  CD2 TYR B  48     -71.946  21.445  -3.499  1.00 39.32           C  
ATOM   1632  CE1 TYR B  48     -74.572  20.962  -2.752  1.00 39.35           C  
ATOM   1633  CE2 TYR B  48     -72.268  21.300  -2.156  1.00 39.39           C  
ATOM   1634  CZ  TYR B  48     -73.586  21.060  -1.791  1.00 39.51           C  
ATOM   1635  OH  TYR B  48     -73.930  20.918  -0.470  1.00 40.24           O  
ATOM   1636  N   ARG B  49     -75.034  20.392  -7.316  1.00 40.00           N  
ATOM   1637  CA  ARG B  49     -76.439  20.025  -7.437  1.00 39.95           C  
ATOM   1638  C   ARG B  49     -76.663  18.591  -7.914  1.00 39.60           C  
ATOM   1639  O   ARG B  49     -77.612  17.938  -7.485  1.00 38.43           O  
ATOM   1640  CB  ARG B  49     -77.073  20.995  -8.432  1.00 40.85           C  
ATOM   1641  CG  ARG B  49     -78.588  21.057  -8.455  1.00 42.19           C  
ATOM   1642  CD  ARG B  49     -79.036  21.906  -9.638  1.00 43.14           C  
ATOM   1643  NE  ARG B  49     -78.474  23.255  -9.575  1.00 43.39           N  
ATOM   1644  CZ  ARG B  49     -79.189  24.365  -9.412  1.00 44.15           C  
ATOM   1645  NH1 ARG B  49     -80.513  24.310  -9.321  1.00 44.23           N1+
ATOM   1646  NH2 ARG B  49     -78.578  25.540  -9.357  1.00 44.88           N  
ATOM   1647  N   LYS B  50     -75.777  18.114  -8.789  1.00 40.60           N  
ATOM   1648  CA  LYS B  50     -75.961  16.846  -9.507  1.00 42.11           C  
ATOM   1649  C   LYS B  50     -75.342  15.604  -8.856  1.00 43.36           C  
ATOM   1650  O   LYS B  50     -75.599  14.480  -9.299  1.00 43.60           O  
ATOM   1651  CB  LYS B  50     -75.434  16.970 -10.937  1.00 41.54           C  
ATOM   1652  CG  LYS B  50     -76.247  17.894 -11.817  1.00 42.38           C  
ATOM   1653  CD  LYS B  50     -75.622  17.992 -13.190  1.00 43.44           C  
ATOM   1654  CE  LYS B  50     -76.142  19.209 -13.928  1.00 45.21           C  
ATOM   1655  NZ  LYS B  50     -75.373  19.416 -15.184  1.00 47.80           N1+
ATOM   1656  N   MET B  51     -74.525  15.796  -7.825  1.00 44.28           N  
ATOM   1657  CA  MET B  51     -73.888  14.662  -7.155  1.00 44.39           C  
ATOM   1658  C   MET B  51     -74.197  14.603  -5.657  1.00 44.50           C  
ATOM   1659  O   MET B  51     -74.529  15.620  -5.044  1.00 44.58           O  
ATOM   1660  CB  MET B  51     -72.379  14.643  -7.426  1.00 44.37           C  
ATOM   1661  CG  MET B  51     -71.593  15.789  -6.815  1.00 45.30           C  
ATOM   1662  SD  MET B  51     -69.962  15.978  -7.564  1.00 46.61           S  
ATOM   1663  CE  MET B  51     -70.221  17.448  -8.547  1.00 46.04           C  
ATOM   1664  N   GLU B  52     -74.103  13.402  -5.087  1.00 43.77           N  
ATOM   1665  CA  GLU B  52     -74.314  13.192  -3.655  1.00 42.85           C  
ATOM   1666  C   GLU B  52     -73.136  13.804  -2.889  1.00 42.98           C  
ATOM   1667  O   GLU B  52     -71.983  13.421  -3.110  1.00 43.88           O  
ATOM   1668  CB  GLU B  52     -74.437  11.695  -3.337  1.00 42.18           C  
ATOM   1669  CG  GLU B  52     -75.244  10.873  -4.339  1.00 41.39           C  
ATOM   1670  CD  GLU B  52     -76.731  10.845  -4.042  1.00 41.27           C  
ATOM   1671  OE1 GLU B  52     -77.156  11.511  -3.077  1.00 41.98           O  
ATOM   1672  OE2 GLU B  52     -77.478  10.152  -4.769  1.00 40.28           O1-
ATOM   1673  N   ILE B  53     -73.426  14.755  -2.004  1.00 41.94           N  
ATOM   1674  CA  ILE B  53     -72.383  15.473  -1.269  1.00 41.78           C  
ATOM   1675  C   ILE B  53     -72.262  14.942   0.161  1.00 42.72           C  
ATOM   1676  O   ILE B  53     -73.245  14.909   0.901  1.00 43.83           O  
ATOM   1677  CB  ILE B  53     -72.653  17.000  -1.241  1.00 41.15           C  
ATOM   1678  CG1 ILE B  53     -73.012  17.536  -2.637  1.00 40.42           C  
ATOM   1679  CG2 ILE B  53     -71.475  17.757  -0.634  1.00 41.84           C  
ATOM   1680  CD1 ILE B  53     -71.846  17.729  -3.586  1.00 39.97           C  
ATOM   1681  N   TYR B  54     -71.057  14.529   0.547  1.00 43.41           N  
ATOM   1682  CA  TYR B  54     -70.817  14.032   1.903  1.00 44.69           C  
ATOM   1683  C   TYR B  54     -69.741  14.822   2.634  1.00 46.71           C  
ATOM   1684  O   TYR B  54     -68.747  15.238   2.035  1.00 46.86           O  
ATOM   1685  CB  TYR B  54     -70.425  12.552   1.877  1.00 43.80           C  
ATOM   1686  CG  TYR B  54     -71.556  11.618   1.519  1.00 43.62           C  
ATOM   1687  CD1 TYR B  54     -71.852  11.327   0.187  1.00 43.77           C  
ATOM   1688  CD2 TYR B  54     -72.332  11.022   2.511  1.00 43.43           C  
ATOM   1689  CE1 TYR B  54     -72.889  10.474  -0.145  1.00 43.86           C  
ATOM   1690  CE2 TYR B  54     -73.372  10.167   2.189  1.00 43.28           C  
ATOM   1691  CZ  TYR B  54     -73.645   9.898   0.860  1.00 44.01           C  
ATOM   1692  OH  TYR B  54     -74.676   9.051   0.534  1.00 45.17           O  
ATOM   1693  N   ARG B  55     -69.955  15.036   3.929  1.00 49.50           N  
ATOM   1694  CA  ARG B  55     -68.907  15.546   4.800  1.00 52.35           C  
ATOM   1695  C   ARG B  55     -68.225  14.344   5.447  1.00 53.88           C  
ATOM   1696  O   ARG B  55     -68.868  13.591   6.184  1.00 55.08           O  
ATOM   1697  CB  ARG B  55     -69.471  16.491   5.868  1.00 53.68           C  
ATOM   1698  CG  ARG B  55     -68.414  17.085   6.796  1.00 55.83           C  
ATOM   1699  CD  ARG B  55     -69.018  17.851   7.970  1.00 58.23           C  
ATOM   1700  NE  ARG B  55     -69.819  17.005   8.861  1.00 61.08           N  
ATOM   1701  CZ  ARG B  55     -69.334  16.276   9.869  1.00 62.22           C  
ATOM   1702  NH1 ARG B  55     -68.032  16.268  10.138  1.00 61.95           N1+
ATOM   1703  NH2 ARG B  55     -70.158  15.545  10.611  1.00 62.02           N  
ATOM   1704  N   PRO B  56     -66.927  14.145   5.154  1.00 54.64           N  
ATOM   1705  CA  PRO B  56     -66.186  13.068   5.798  1.00 56.34           C  
ATOM   1706  C   PRO B  56     -65.910  13.373   7.269  1.00 59.38           C  
ATOM   1707  O   PRO B  56     -65.443  14.467   7.606  1.00 60.97           O  
ATOM   1708  CB  PRO B  56     -64.875  13.023   5.007  1.00 54.84           C  
ATOM   1709  CG  PRO B  56     -64.709  14.400   4.469  1.00 53.65           C  
ATOM   1710  CD  PRO B  56     -66.100  14.873   4.174  1.00 53.92           C  
ATOM   1711  N   HIS B  57     -66.221  12.417   8.137  1.00 62.12           N  
ATOM   1712  CA  HIS B  57     -65.817  12.503   9.529  1.00 65.58           C  
ATOM   1713  C   HIS B  57     -64.313  12.278   9.609  1.00 65.62           C  
ATOM   1714  O   HIS B  57     -63.748  11.547   8.793  1.00 65.00           O  
ATOM   1715  CB  HIS B  57     -66.560  11.466  10.367  1.00 70.11           C  
ATOM   1716  CG  HIS B  57     -67.983  11.830  10.655  1.00 74.51           C  
ATOM   1717  CD2 HIS B  57     -69.078  11.848   9.857  1.00 75.42           C  
ATOM   1718  ND1 HIS B  57     -68.409  12.245  11.899  1.00 76.79           N  
ATOM   1719  CE1 HIS B  57     -69.705  12.500  11.856  1.00 78.14           C  
ATOM   1720  NE2 HIS B  57     -70.134  12.267  10.628  1.00 77.78           N  
ATOM   1721  N   LYS B  58     -63.671  12.919  10.582  1.00 67.04           N  
ATOM   1722  CA  LYS B  58     -62.227  12.792  10.789  1.00 68.50           C  
ATOM   1723  C   LYS B  58     -61.803  11.326  10.853  1.00 69.76           C  
ATOM   1724  O   LYS B  58     -62.501  10.494  11.439  1.00 71.19           O  
ATOM   1725  CB  LYS B  58     -61.805  13.483  12.089  1.00 69.11           C  
ATOM   1726  CG  LYS B  58     -62.331  14.896  12.300  1.00 68.91           C  
ATOM   1727  CD  LYS B  58     -61.375  15.948  11.759  1.00 69.38           C  
ATOM   1728  CE  LYS B  58     -61.299  17.150  12.689  1.00 70.97           C  
ATOM   1729  NZ  LYS B  58     -62.640  17.628  13.138  1.00 72.89           N1+
ATOM   1730  N   ALA B  59     -60.665  11.012  10.242  1.00 70.87           N  
ATOM   1731  CA  ALA B  59     -60.097   9.673  10.330  1.00 71.49           C  
ATOM   1732  C   ALA B  59     -59.164   9.607  11.534  1.00 72.93           C  
ATOM   1733  O   ALA B  59     -58.194  10.363  11.621  1.00 72.11           O  
ATOM   1734  CB  ALA B  59     -59.359   9.318   9.049  1.00 71.09           C  
ATOM   1735  N   ASN B  60     -59.474   8.712  12.469  1.00 75.04           N  
ATOM   1736  CA  ASN B  60     -58.702   8.591  13.707  1.00 76.97           C  
ATOM   1737  C   ASN B  60     -57.416   7.784  13.544  1.00 78.42           C  
ATOM   1738  O   ASN B  60     -57.227   7.094  12.537  1.00 80.02           O  
ATOM   1739  CB  ASN B  60     -59.567   8.013  14.837  1.00 76.41           C  
ATOM   1740  CG  ASN B  60     -60.184   6.669  14.485  1.00 76.43           C  
ATOM   1741  ND2 ASN B  60     -60.759   6.012  15.484  1.00 77.26           N  
ATOM   1742  OD1 ASN B  60     -60.152   6.229  13.334  1.00 76.41           O  
ATOM   1743  N   ALA B  61     -56.544   7.880  14.548  1.00 79.13           N  
ATOM   1744  CA  ALA B  61     -55.274   7.145  14.590  1.00 79.18           C  
ATOM   1745  C   ALA B  61     -55.449   5.644  14.351  1.00 78.63           C  
ATOM   1746  O   ALA B  61     -54.555   4.989  13.811  1.00 76.82           O  
ATOM   1747  CB  ALA B  61     -54.572   7.391  15.919  1.00 79.39           C  
ATOM   1748  N   GLU B  62     -56.606   5.121  14.761  1.00 79.26           N  
ATOM   1749  CA  GLU B  62     -56.981   3.720  14.571  1.00 79.80           C  
ATOM   1750  C   GLU B  62     -56.729   3.245  13.140  1.00 81.05           C  
ATOM   1751  O   GLU B  62     -55.938   2.324  12.921  1.00 81.88           O  
ATOM   1752  CB  GLU B  62     -58.455   3.517  14.966  1.00 80.22           C  
ATOM   1753  CG  GLU B  62     -59.102   2.216  14.499  1.00 80.41           C  
ATOM   1754  CD  GLU B  62     -58.966   1.081  15.497  1.00 80.25           C  
ATOM   1755  OE1 GLU B  62     -57.825   0.743  15.878  1.00 81.36           O  
ATOM   1756  OE2 GLU B  62     -60.008   0.523  15.903  1.00 78.90           O1-
ATOM   1757  N   GLU B  63     -57.386   3.887  12.176  1.00 82.51           N  
ATOM   1758  CA  GLU B  63     -57.321   3.453  10.777  1.00 83.18           C  
ATOM   1759  C   GLU B  63     -56.142   4.031   9.998  1.00 78.88           C  
ATOM   1760  O   GLU B  63     -55.822   3.556   8.910  1.00 78.07           O  
ATOM   1761  CB  GLU B  63     -58.644   3.709  10.050  1.00 86.71           C  
ATOM   1762  CG  GLU B  63     -59.189   5.120  10.188  1.00 92.74           C  
ATOM   1763  CD  GLU B  63     -60.579   5.258   9.600  1.00 99.04           C  
ATOM   1764  OE1 GLU B  63     -60.874   4.559   8.604  1.00 99.98           O  
ATOM   1765  OE2 GLU B  63     -61.374   6.067  10.133  1.00101.41           O1-
ATOM   1766  N   MET B  64     -55.503   5.054  10.557  1.00 74.67           N  
ATOM   1767  CA  MET B  64     -54.269   5.586   9.992  1.00 73.16           C  
ATOM   1768  C   MET B  64     -53.117   4.601  10.170  1.00 74.19           C  
ATOM   1769  O   MET B  64     -52.198   4.551   9.350  1.00 74.80           O  
ATOM   1770  CB  MET B  64     -53.909   6.916  10.646  1.00 72.07           C  
ATOM   1771  CG  MET B  64     -54.781   8.078  10.215  1.00 71.13           C  
ATOM   1772  SD  MET B  64     -53.944   9.646  10.501  1.00 71.24           S  
ATOM   1773  CE  MET B  64     -55.148  10.793   9.837  1.00 72.28           C  
ATOM   1774  N   THR B  65     -53.177   3.824  11.250  1.00 74.09           N  
ATOM   1775  CA  THR B  65     -52.148   2.834  11.570  1.00 71.46           C  
ATOM   1776  C   THR B  65     -52.397   1.482  10.902  1.00 70.80           C  
ATOM   1777  O   THR B  65     -51.617   0.544  11.093  1.00 71.60           O  
ATOM   1778  CB  THR B  65     -52.003   2.626  13.092  1.00 70.42           C  
ATOM   1779  CG2 THR B  65     -51.384   3.854  13.749  1.00 69.34           C  
ATOM   1780  OG1 THR B  65     -53.290   2.364  13.666  1.00 69.83           O  
ATOM   1781  N   LYS B  66     -53.476   1.380  10.123  1.00 68.37           N  
ATOM   1782  CA  LYS B  66     -53.721   0.186   9.311  1.00 66.76           C  
ATOM   1783  C   LYS B  66     -52.669   0.032   8.209  1.00 66.83           C  
ATOM   1784  O   LYS B  66     -52.638  -0.978   7.502  1.00 67.68           O  
ATOM   1785  CB  LYS B  66     -55.139   0.178   8.735  1.00 65.38           C  
ATOM   1786  CG  LYS B  66     -56.127  -0.607   9.581  1.00 66.40           C  
ATOM   1787  CD  LYS B  66     -57.520  -0.624   8.969  1.00 67.16           C  
ATOM   1788  CE  LYS B  66     -58.457  -1.526   9.764  1.00 66.98           C  
ATOM   1789  NZ  LYS B  66     -59.886  -1.360   9.372  1.00 65.68           N1+
ATOM   1790  N   TYR B  67     -51.813   1.043   8.080  1.00 66.23           N  
ATOM   1791  CA  TYR B  67     -50.639   0.983   7.219  1.00 66.99           C  
ATOM   1792  C   TYR B  67     -49.431   1.597   7.914  1.00 69.34           C  
ATOM   1793  O   TYR B  67     -48.356   1.001   7.931  1.00 72.98           O  
ATOM   1794  CB  TYR B  67     -50.895   1.678   5.874  1.00 66.76           C  
ATOM   1795  CG  TYR B  67     -49.636   2.077   5.122  1.00 65.77           C  
ATOM   1796  CD1 TYR B  67     -48.769   1.115   4.602  1.00 65.03           C  
ATOM   1797  CD2 TYR B  67     -49.308   3.419   4.941  1.00 65.88           C  
ATOM   1798  CE1 TYR B  67     -47.617   1.478   3.920  1.00 64.55           C  
ATOM   1799  CE2 TYR B  67     -48.158   3.792   4.260  1.00 65.77           C  
ATOM   1800  CZ  TYR B  67     -47.316   2.817   3.751  1.00 64.88           C  
ATOM   1801  OH  TYR B  67     -46.176   3.186   3.074  1.00 63.73           O  
ATOM   1802  N   HIS B  68     -49.611   2.785   8.484  1.00 70.73           N  
ATOM   1803  CA  HIS B  68     -48.500   3.522   9.083  1.00 72.98           C  
ATOM   1804  C   HIS B  68     -48.078   2.981  10.451  1.00 74.96           C  
ATOM   1805  O   HIS B  68     -48.783   2.167  11.058  1.00 74.40           O  
ATOM   1806  CB  HIS B  68     -48.836   5.012   9.179  1.00 72.92           C  
ATOM   1807  CG  HIS B  68     -48.917   5.698   7.852  1.00 73.26           C  
ATOM   1808  CD2 HIS B  68     -47.948   6.173   7.034  1.00 72.91           C  
ATOM   1809  ND1 HIS B  68     -50.114   5.963   7.221  1.00 73.13           N  
ATOM   1810  CE1 HIS B  68     -49.879   6.574   6.074  1.00 72.34           C  
ATOM   1811  NE2 HIS B  68     -48.572   6.712   5.935  1.00 71.83           N  
ATOM   1812  N   SER B  69     -46.919   3.444  10.918  1.00 77.51           N  
ATOM   1813  CA  SER B  69     -46.365   3.054  12.214  1.00 79.68           C  
ATOM   1814  C   SER B  69     -47.238   3.547  13.360  1.00 80.45           C  
ATOM   1815  O   SER B  69     -47.795   4.649  13.298  1.00 81.53           O  
ATOM   1816  CB  SER B  69     -44.955   3.628  12.387  1.00 80.50           C  
ATOM   1817  OG  SER B  69     -44.246   3.664  11.160  1.00 82.48           O  
ATOM   1818  N   ASP B  70     -47.347   2.730  14.406  1.00 79.57           N  
ATOM   1819  CA  ASP B  70     -48.059   3.118  15.622  1.00 78.39           C  
ATOM   1820  C   ASP B  70     -47.437   4.362  16.252  1.00 78.95           C  
ATOM   1821  O   ASP B  70     -48.119   5.111  16.956  1.00 81.27           O  
ATOM   1822  CB  ASP B  70     -48.075   1.969  16.635  1.00 77.64           C  
ATOM   1823  CG  ASP B  70     -49.109   0.907  16.303  1.00 77.49           C  
ATOM   1824  OD1 ASP B  70     -50.308   1.242  16.207  1.00 76.05           O  
ATOM   1825  OD2 ASP B  70     -48.721  -0.268  16.137  1.00 79.25           O1-
ATOM   1826  N   ASP B  71     -46.150   4.578  15.982  1.00 77.30           N  
ATOM   1827  CA  ASP B  71     -45.398   5.696  16.558  1.00 77.09           C  
ATOM   1828  C   ASP B  71     -45.014   6.786  15.550  1.00 75.63           C  
ATOM   1829  O   ASP B  71     -44.323   7.749  15.901  1.00 74.26           O  
ATOM   1830  CB  ASP B  71     -44.165   5.193  17.330  1.00 77.86           C  
ATOM   1831  CG  ASP B  71     -43.356   4.159  16.557  1.00 78.25           C  
ATOM   1832  OD1 ASP B  71     -43.699   3.850  15.395  1.00 79.85           O  
ATOM   1833  OD2 ASP B  71     -42.368   3.650  17.125  1.00 77.29           O1-
ATOM   1834  N   TYR B  72     -45.458   6.632  14.304  1.00 74.44           N  
ATOM   1835  CA  TYR B  72     -45.389   7.726  13.335  1.00 73.15           C  
ATOM   1836  C   TYR B  72     -46.645   8.590  13.456  1.00 71.97           C  
ATOM   1837  O   TYR B  72     -46.562   9.821  13.513  1.00 69.69           O  
ATOM   1838  CB  TYR B  72     -45.211   7.204  11.902  1.00 72.29           C  
ATOM   1839  CG  TYR B  72     -45.333   8.270  10.823  1.00 71.45           C  
ATOM   1840  CD1 TYR B  72     -44.529   9.415  10.846  1.00 69.97           C  
ATOM   1841  CD2 TYR B  72     -46.246   8.127   9.775  1.00 70.32           C  
ATOM   1842  CE1 TYR B  72     -44.637  10.386   9.864  1.00 68.77           C  
ATOM   1843  CE2 TYR B  72     -46.359   9.094   8.787  1.00 68.48           C  
ATOM   1844  CZ  TYR B  72     -45.552  10.219   8.838  1.00 68.28           C  
ATOM   1845  OH  TYR B  72     -45.657  11.181   7.865  1.00 67.47           O  
ATOM   1846  N   ILE B  73     -47.800   7.926  13.501  1.00 70.89           N  
ATOM   1847  CA  ILE B  73     -49.091   8.581  13.715  1.00 69.69           C  
ATOM   1848  C   ILE B  73     -49.139   9.248  15.095  1.00 69.60           C  
ATOM   1849  O   ILE B  73     -49.617  10.380  15.231  1.00 68.49           O  
ATOM   1850  CB  ILE B  73     -50.261   7.579  13.531  1.00 68.91           C  
ATOM   1851  CG1 ILE B  73     -50.262   6.991  12.108  1.00 70.08           C  
ATOM   1852  CG2 ILE B  73     -51.606   8.215  13.859  1.00 67.86           C  
ATOM   1853  CD1 ILE B  73     -50.249   8.009  10.980  1.00 69.83           C  
ATOM   1854  N   LYS B  74     -48.621   8.544  16.104  1.00 69.42           N  
ATOM   1855  CA  LYS B  74     -48.509   9.073  17.464  1.00 67.68           C  
ATOM   1856  C   LYS B  74     -47.646  10.332  17.515  1.00 67.23           C  
ATOM   1857  O   LYS B  74     -47.883  11.215  18.338  1.00 67.21           O  
ATOM   1858  CB  LYS B  74     -47.947   8.012  18.411  1.00 66.81           C  
ATOM   1859  N   PHE B  75     -46.647  10.408  16.636  1.00 66.32           N  
ATOM   1860  CA  PHE B  75     -45.838  11.616  16.502  1.00 65.81           C  
ATOM   1861  C   PHE B  75     -46.651  12.754  15.900  1.00 66.87           C  
ATOM   1862  O   PHE B  75     -46.603  13.877  16.399  1.00 67.32           O  
ATOM   1863  CB  PHE B  75     -44.587  11.359  15.657  1.00 64.92           C  
ATOM   1864  CG  PHE B  75     -43.885  12.616  15.210  1.00 64.60           C  
ATOM   1865  CD1 PHE B  75     -43.297  13.475  16.136  1.00 65.89           C  
ATOM   1866  CD2 PHE B  75     -43.813  12.944  13.863  1.00 64.35           C  
ATOM   1867  CE1 PHE B  75     -42.648  14.631  15.724  1.00 65.37           C  
ATOM   1868  CE2 PHE B  75     -43.164  14.098  13.446  1.00 63.94           C  
ATOM   1869  CZ  PHE B  75     -42.581  14.942  14.376  1.00 64.12           C  
ATOM   1870  N   LEU B  76     -47.389  12.453  14.830  1.00 67.69           N  
ATOM   1871  CA  LEU B  76     -48.203  13.449  14.128  1.00 66.53           C  
ATOM   1872  C   LEU B  76     -49.323  13.988  15.004  1.00 66.31           C  
ATOM   1873  O   LEU B  76     -49.582  15.192  15.014  1.00 65.73           O  
ATOM   1874  CB  LEU B  76     -48.792  12.873  12.836  1.00 65.68           C  
ATOM   1875  CG  LEU B  76     -47.869  12.583  11.650  1.00 64.19           C  
ATOM   1876  CD1 LEU B  76     -48.645  11.845  10.569  1.00 63.88           C  
ATOM   1877  CD2 LEU B  76     -47.243  13.854  11.093  1.00 63.08           C  
ATOM   1878  N   ARG B  77     -49.976  13.090  15.738  1.00 67.15           N  
ATOM   1879  CA  ARG B  77     -51.050  13.464  16.651  1.00 69.31           C  
ATOM   1880  C   ARG B  77     -50.540  14.403  17.752  1.00 69.19           C  
ATOM   1881  O   ARG B  77     -51.299  15.215  18.280  1.00 70.67           O  
ATOM   1882  CB  ARG B  77     -51.703  12.211  17.254  1.00 71.54           C  
ATOM   1883  CG  ARG B  77     -53.066  12.457  17.894  1.00 75.57           C  
ATOM   1884  CD  ARG B  77     -53.697  11.189  18.460  1.00 78.46           C  
ATOM   1885  NE  ARG B  77     -52.869  10.554  19.488  1.00 81.71           N  
ATOM   1886  CZ  ARG B  77     -53.339   9.872  20.532  1.00 83.29           C  
ATOM   1887  NH1 ARG B  77     -54.648   9.734  20.717  1.00 83.15           N1+
ATOM   1888  NH2 ARG B  77     -52.494   9.332  21.402  1.00 82.84           N  
ATOM   1889  N   SER B  78     -49.250  14.305  18.067  1.00 68.19           N  
ATOM   1890  CA  SER B  78     -48.661  15.043  19.183  1.00 67.68           C  
ATOM   1891  C   SER B  78     -47.931  16.321  18.783  1.00 66.64           C  
ATOM   1892  O   SER B  78     -47.896  17.278  19.558  1.00 66.02           O  
ATOM   1893  CB  SER B  78     -47.707  14.139  19.965  1.00 68.30           C  
ATOM   1894  OG  SER B  78     -48.399  13.057  20.561  1.00 69.12           O  
ATOM   1895  N   ILE B  79     -47.345  16.328  17.588  1.00 66.89           N  
ATOM   1896  CA  ILE B  79     -46.516  17.450  17.131  1.00 67.15           C  
ATOM   1897  C   ILE B  79     -47.335  18.718  16.867  1.00 68.52           C  
ATOM   1898  O   ILE B  79     -48.386  18.679  16.224  1.00 69.77           O  
ATOM   1899  CB  ILE B  79     -45.634  17.073  15.906  1.00 66.73           C  
ATOM   1900  CG1 ILE B  79     -44.650  18.195  15.553  1.00 66.51           C  
ATOM   1901  CG2 ILE B  79     -46.479  16.709  14.691  1.00 67.25           C  
ATOM   1902  CD1 ILE B  79     -43.385  18.206  16.382  1.00 66.54           C  
ATOM   1903  N   ARG B  80     -46.842  19.833  17.395  1.00 69.47           N  
ATOM   1904  CA  ARG B  80     -47.457  21.138  17.210  1.00 71.18           C  
ATOM   1905  C   ARG B  80     -46.338  22.171  17.068  1.00 73.35           C  
ATOM   1906  O   ARG B  80     -45.175  21.856  17.350  1.00 72.53           O  
ATOM   1907  CB  ARG B  80     -48.363  21.470  18.401  1.00 70.03           C  
ATOM   1908  N   PRO B  81     -46.670  23.398  16.610  1.00 75.49           N  
ATOM   1909  CA  PRO B  81     -45.656  24.460  16.586  1.00 77.51           C  
ATOM   1910  C   PRO B  81     -45.166  24.868  17.983  1.00 80.11           C  
ATOM   1911  O   PRO B  81     -44.171  25.592  18.095  1.00 79.63           O  
ATOM   1912  CB  PRO B  81     -46.384  25.624  15.902  1.00 76.01           C  
ATOM   1913  CG  PRO B  81     -47.431  24.969  15.069  1.00 74.88           C  
ATOM   1914  CD  PRO B  81     -47.894  23.804  15.893  1.00 75.29           C  
ATOM   1915  N   ASP B  82     -45.855  24.396  19.026  1.00 82.48           N  
ATOM   1916  CA  ASP B  82     -45.449  24.620  20.418  1.00 83.43           C  
ATOM   1917  C   ASP B  82     -44.200  23.804  20.741  1.00 83.45           C  
ATOM   1918  O   ASP B  82     -43.112  24.354  20.932  1.00 84.28           O  
ATOM   1919  CB  ASP B  82     -46.566  24.223  21.399  1.00 83.95           C  
ATOM   1920  CG  ASP B  82     -47.958  24.570  20.895  1.00 85.67           C  
ATOM   1921  OD1 ASP B  82     -48.105  25.525  20.101  1.00 86.92           O  
ATOM   1922  OD2 ASP B  82     -48.915  23.881  21.308  1.00 85.52           O1-
ATOM   1923  N   ASN B  83     -44.373  22.486  20.784  1.00 82.08           N  
ATOM   1924  CA  ASN B  83     -43.311  21.551  21.143  1.00 82.76           C  
ATOM   1925  C   ASN B  83     -42.347  21.244  19.992  1.00 84.57           C  
ATOM   1926  O   ASN B  83     -41.727  20.178  19.952  1.00 84.54           O  
ATOM   1927  CB  ASN B  83     -43.927  20.260  21.696  1.00 81.49           C  
ATOM   1928  CG  ASN B  83     -45.204  19.862  20.974  1.00 80.66           C  
ATOM   1929  ND2 ASN B  83     -46.093  19.176  21.682  1.00 80.38           N  
ATOM   1930  OD1 ASN B  83     -45.391  20.168  19.795  1.00 80.80           O  
ATOM   1931  N   MET B  84     -42.216  22.197  19.073  1.00 87.09           N  
ATOM   1932  CA  MET B  84     -41.379  22.045  17.885  1.00 90.68           C  
ATOM   1933  C   MET B  84     -39.883  21.985  18.222  1.00 92.36           C  
ATOM   1934  O   MET B  84     -39.129  21.248  17.584  1.00 94.75           O  
ATOM   1935  CB  MET B  84     -41.666  23.173  16.889  1.00 90.72           C  
ATOM   1936  CG  MET B  84     -41.242  22.880  15.459  1.00 91.59           C  
ATOM   1937  SD  MET B  84     -41.605  24.257  14.356  1.00 93.67           S  
ATOM   1938  CE  MET B  84     -40.806  23.724  12.843  1.00 93.47           C  
ATOM   1939  N   SER B  85     -39.462  22.755  19.224  1.00 91.56           N  
ATOM   1940  CA  SER B  85     -38.065  22.745  19.667  1.00 90.20           C  
ATOM   1941  C   SER B  85     -37.780  21.623  20.673  1.00 88.74           C  
ATOM   1942  O   SER B  85     -36.628  21.391  21.043  1.00 88.16           O  
ATOM   1943  CB  SER B  85     -37.663  24.108  20.240  1.00 89.90           C  
ATOM   1944  OG  SER B  85     -38.434  24.432  21.382  1.00 90.64           O  
ATOM   1945  N   GLU B  86     -38.834  20.932  21.103  1.00 87.98           N  
ATOM   1946  CA  GLU B  86     -38.714  19.792  22.012  1.00 87.48           C  
ATOM   1947  C   GLU B  86     -38.565  18.469  21.251  1.00 86.03           C  
ATOM   1948  O   GLU B  86     -37.848  17.566  21.690  1.00 84.25           O  
ATOM   1949  CB  GLU B  86     -39.934  19.724  22.935  1.00 89.47           C  
ATOM   1950  CG  GLU B  86     -39.816  18.704  24.060  1.00 93.00           C  
ATOM   1951  CD  GLU B  86     -41.138  18.034  24.395  1.00 94.15           C  
ATOM   1952  OE1 GLU B  86     -42.169  18.736  24.478  1.00 94.57           O  
ATOM   1953  OE2 GLU B  86     -41.145  16.796  24.572  1.00 94.51           O1-
ATOM   1954  N   TYR B  87     -39.247  18.367  20.112  1.00 84.92           N  
ATOM   1955  CA  TYR B  87     -39.307  17.132  19.327  1.00 81.88           C  
ATOM   1956  C   TYR B  87     -38.175  16.955  18.314  1.00 81.37           C  
ATOM   1957  O   TYR B  87     -38.044  15.882  17.723  1.00 80.34           O  
ATOM   1958  CB  TYR B  87     -40.645  17.050  18.590  1.00 78.76           C  
ATOM   1959  CG  TYR B  87     -41.763  16.419  19.383  1.00 76.50           C  
ATOM   1960  CD1 TYR B  87     -42.564  17.185  20.227  1.00 74.76           C  
ATOM   1961  CD2 TYR B  87     -42.030  15.054  19.278  1.00 76.35           C  
ATOM   1962  CE1 TYR B  87     -43.595  16.608  20.949  1.00 74.40           C  
ATOM   1963  CE2 TYR B  87     -43.059  14.468  19.996  1.00 74.91           C  
ATOM   1964  CZ  TYR B  87     -43.837  15.250  20.829  1.00 74.56           C  
ATOM   1965  OH  TYR B  87     -44.856  14.673  21.543  1.00 75.55           O  
ATOM   1966  N   SER B  88     -37.363  18.000  18.135  1.00 81.19           N  
ATOM   1967  CA  SER B  88     -36.367  18.098  17.050  1.00 81.41           C  
ATOM   1968  C   SER B  88     -35.604  16.814  16.693  1.00 81.45           C  
ATOM   1969  O   SER B  88     -35.168  16.650  15.549  1.00 79.27           O  
ATOM   1970  CB  SER B  88     -35.380  19.236  17.329  1.00 81.40           C  
ATOM   1971  OG  SER B  88     -34.713  19.038  18.562  1.00 82.76           O  
ATOM   1972  N   LYS B  89     -35.445  15.920  17.669  1.00 83.20           N  
ATOM   1973  CA  LYS B  89     -34.840  14.607  17.439  1.00 84.49           C  
ATOM   1974  C   LYS B  89     -35.704  13.750  16.505  1.00 85.80           C  
ATOM   1975  O   LYS B  89     -35.215  13.245  15.492  1.00 88.05           O  
ATOM   1976  CB  LYS B  89     -34.597  13.882  18.767  1.00 82.04           C  
ATOM   1977  N   GLN B  90     -36.985  13.611  16.846  1.00 85.84           N  
ATOM   1978  CA  GLN B  90     -37.945  12.834  16.051  1.00 85.24           C  
ATOM   1979  C   GLN B  90     -38.321  13.507  14.727  1.00 84.93           C  
ATOM   1980  O   GLN B  90     -38.729  12.839  13.775  1.00 83.82           O  
ATOM   1981  CB  GLN B  90     -39.205  12.552  16.870  1.00 84.42           C  
ATOM   1982  CG  GLN B  90     -38.983  11.588  18.022  1.00 85.64           C  
ATOM   1983  CD  GLN B  90     -40.038  11.712  19.103  1.00 87.27           C  
ATOM   1984  NE2 GLN B  90     -39.594  11.764  20.355  1.00 88.18           N  
ATOM   1985  OE1 GLN B  90     -41.236  11.755  18.820  1.00 86.35           O  
ATOM   1986  N   MET B  91     -38.182  14.829  14.676  1.00 84.31           N  
ATOM   1987  CA  MET B  91     -38.458  15.601  13.467  1.00 84.39           C  
ATOM   1988  C   MET B  91     -37.524  15.240  12.313  1.00 85.91           C  
ATOM   1989  O   MET B  91     -37.929  15.269  11.149  1.00 85.99           O  
ATOM   1990  CB  MET B  91     -38.375  17.096  13.762  1.00 84.01           C  
ATOM   1991  CG  MET B  91     -39.667  17.686  14.302  1.00 83.74           C  
ATOM   1992  SD  MET B  91     -39.496  19.394  14.853  1.00 85.96           S  
ATOM   1993  CE  MET B  91     -38.938  20.223  13.362  1.00 84.21           C  
ATOM   1994  N   GLN B  92     -36.278  14.906  12.643  1.00 88.30           N  
ATOM   1995  CA  GLN B  92     -35.298  14.488  11.642  1.00 89.07           C  
ATOM   1996  C   GLN B  92     -35.535  13.041  11.199  1.00 87.91           C  
ATOM   1997  O   GLN B  92     -35.316  12.702  10.034  1.00 88.80           O  
ATOM   1998  CB  GLN B  92     -33.871  14.667  12.169  1.00 90.52           C  
ATOM   1999  CG  GLN B  92     -32.801  14.653  11.085  1.00 92.51           C  
ATOM   2000  CD  GLN B  92     -31.395  14.789  11.641  1.00 94.33           C  
ATOM   2001  NE2 GLN B  92     -31.095  15.944  12.226  1.00 94.74           N  
ATOM   2002  OE1 GLN B  92     -30.589  13.863  11.549  1.00 94.63           O  
ATOM   2003  N   ARG B  93     -35.985  12.199  12.129  1.00 85.75           N  
ATOM   2004  CA  ARG B  93     -36.277  10.797  11.834  1.00 84.35           C  
ATOM   2005  C   ARG B  93     -37.487  10.634  10.908  1.00 82.76           C  
ATOM   2006  O   ARG B  93     -37.497   9.749  10.047  1.00 82.38           O  
ATOM   2007  CB  ARG B  93     -36.505  10.003  13.123  1.00 86.22           C  
ATOM   2008  CG  ARG B  93     -36.344   8.500  12.946  1.00 90.14           C  
ATOM   2009  CD  ARG B  93     -37.571   7.742  13.434  1.00 93.23           C  
ATOM   2010  NE  ARG B  93     -37.643   6.395  12.861  1.00 97.84           N  
ATOM   2011  CZ  ARG B  93     -38.126   6.103  11.652  1.00 99.30           C  
ATOM   2012  NH1 ARG B  93     -38.592   7.060  10.856  1.00100.21           N1+
ATOM   2013  NH2 ARG B  93     -38.143   4.844  11.231  1.00 98.31           N  
ATOM   2014  N   PHE B  94     -38.497  11.485  11.090  1.00 79.83           N  
ATOM   2015  CA  PHE B  94     -39.743  11.400  10.317  1.00 76.45           C  
ATOM   2016  C   PHE B  94     -39.811  12.365   9.121  1.00 73.11           C  
ATOM   2017  O   PHE B  94     -40.778  12.338   8.353  1.00 70.26           O  
ATOM   2018  CB  PHE B  94     -40.960  11.593  11.235  1.00 76.49           C  
ATOM   2019  CG  PHE B  94     -41.106  10.531  12.294  1.00 76.66           C  
ATOM   2020  CD1 PHE B  94     -41.465   9.231  11.956  1.00 76.72           C  
ATOM   2021  CD2 PHE B  94     -40.903  10.834  13.635  1.00 77.05           C  
ATOM   2022  CE1 PHE B  94     -41.608   8.251  12.930  1.00 77.28           C  
ATOM   2023  CE2 PHE B  94     -41.043   9.861  14.615  1.00 76.95           C  
ATOM   2024  CZ  PHE B  94     -41.396   8.568  14.262  1.00 76.97           C  
ATOM   2025  N   ASN B  95     -38.776  13.197   8.973  1.00 71.25           N  
ATOM   2026  CA  ASN B  95     -38.664  14.224   7.914  1.00 69.32           C  
ATOM   2027  C   ASN B  95     -39.742  15.328   7.947  1.00 68.90           C  
ATOM   2028  O   ASN B  95     -40.158  15.852   6.906  1.00 69.53           O  
ATOM   2029  CB  ASN B  95     -38.531  13.589   6.512  1.00 67.18           C  
ATOM   2030  CG  ASN B  95     -38.078  14.585   5.448  1.00 65.70           C  
ATOM   2031  ND2 ASN B  95     -37.180  15.494   5.816  1.00 65.12           N  
ATOM   2032  OD1 ASN B  95     -38.540  14.537   4.312  1.00 65.57           O  
ATOM   2033  N   VAL B  96     -40.176  15.686   9.152  1.00 66.34           N  
ATOM   2034  CA  VAL B  96     -41.140  16.764   9.335  1.00 64.26           C  
ATOM   2035  C   VAL B  96     -40.404  17.994   9.854  1.00 64.48           C  
ATOM   2036  O   VAL B  96     -39.767  17.939  10.904  1.00 65.62           O  
ATOM   2037  CB  VAL B  96     -42.266  16.367  10.317  1.00 62.97           C  
ATOM   2038  CG1 VAL B  96     -43.321  17.458  10.393  1.00 62.63           C  
ATOM   2039  CG2 VAL B  96     -42.907  15.050   9.904  1.00 62.26           C  
ATOM   2040  N   GLY B  97     -40.474  19.096   9.114  1.00 65.14           N  
ATOM   2041  CA  GLY B  97     -39.842  20.335   9.555  1.00 68.86           C  
ATOM   2042  C   GLY B  97     -39.317  21.253   8.467  1.00 73.21           C  
ATOM   2043  O   GLY B  97     -39.185  22.458   8.687  1.00 73.92           O  
ATOM   2044  N   GLU B  98     -39.010  20.695   7.298  1.00 76.22           N  
ATOM   2045  CA  GLU B  98     -38.491  21.500   6.192  1.00 80.46           C  
ATOM   2046  C   GLU B  98     -39.159  21.164   4.853  1.00 80.84           C  
ATOM   2047  O   GLU B  98     -39.908  21.978   4.306  1.00 79.17           O  
ATOM   2048  CB  GLU B  98     -36.959  21.387   6.110  1.00 83.98           C  
ATOM   2049  CG  GLU B  98     -36.272  22.521   5.351  1.00 87.67           C  
ATOM   2050  CD  GLU B  98     -36.490  23.895   5.975  1.00 89.10           C  
ATOM   2051  OE1 GLU B  98     -36.597  23.996   7.218  1.00 89.33           O  
ATOM   2052  OE2 GLU B  98     -36.557  24.885   5.215  1.00 89.67           O1-
ATOM   2053  N   ASP B  99     -38.879  19.966   4.337  1.00 82.20           N  
ATOM   2054  CA  ASP B  99     -39.514  19.451   3.121  1.00 80.85           C  
ATOM   2055  C   ASP B  99     -41.028  19.385   3.343  1.00 77.86           C  
ATOM   2056  O   ASP B  99     -41.812  19.843   2.510  1.00 74.70           O  
ATOM   2057  CB  ASP B  99     -38.947  18.058   2.784  1.00 83.01           C  
ATOM   2058  CG  ASP B  99     -39.239  17.619   1.349  1.00 84.64           C  
ATOM   2059  OD1 ASP B  99     -38.995  18.409   0.410  1.00 86.00           O  
ATOM   2060  OD2 ASP B  99     -39.690  16.465   1.158  1.00 82.72           O1-
ATOM   2061  N   CYS B 100     -41.417  18.836   4.491  1.00 75.21           N  
ATOM   2062  CA  CYS B 100     -42.806  18.783   4.918  1.00 72.18           C  
ATOM   2063  C   CYS B 100     -42.912  19.537   6.243  1.00 71.33           C  
ATOM   2064  O   CYS B 100     -42.586  18.984   7.295  1.00 72.59           O  
ATOM   2065  CB  CYS B 100     -43.251  17.330   5.087  1.00 71.63           C  
ATOM   2066  SG  CYS B 100     -42.776  16.222   3.739  1.00 70.38           S  
ATOM   2067  N   PRO B 101     -43.355  20.809   6.197  1.00 69.86           N  
ATOM   2068  CA  PRO B 101     -43.280  21.675   7.376  1.00 68.05           C  
ATOM   2069  C   PRO B 101     -44.323  21.373   8.449  1.00 66.12           C  
ATOM   2070  O   PRO B 101     -45.340  20.735   8.172  1.00 62.87           O  
ATOM   2071  CB  PRO B 101     -43.497  23.076   6.796  1.00 67.06           C  
ATOM   2072  CG  PRO B 101     -44.341  22.850   5.593  1.00 67.93           C  
ATOM   2073  CD  PRO B 101     -43.943  21.507   5.038  1.00 69.63           C  
ATOM   2074  N   VAL B 102     -44.039  21.826   9.668  1.00 66.46           N  
ATOM   2075  CA  VAL B 102     -44.975  21.741  10.782  1.00 66.22           C  
ATOM   2076  C   VAL B 102     -45.835  23.000  10.769  1.00 65.34           C  
ATOM   2077  O   VAL B 102     -45.318  24.117  10.700  1.00 64.78           O  
ATOM   2078  CB  VAL B 102     -44.252  21.639  12.145  1.00 67.10           C  
ATOM   2079  CG1 VAL B 102     -45.205  21.117  13.214  1.00 68.20           C  
ATOM   2080  CG2 VAL B 102     -43.023  20.746  12.052  1.00 66.78           C  
ATOM   2081  N   PHE B 103     -47.147  22.815  10.823  1.00 64.42           N  
ATOM   2082  CA  PHE B 103     -48.064  23.942  10.813  1.00 64.67           C  
ATOM   2083  C   PHE B 103     -49.282  23.663  11.679  1.00 65.04           C  
ATOM   2084  O   PHE B 103     -49.598  22.506  11.970  1.00 62.88           O  
ATOM   2085  CB  PHE B 103     -48.469  24.315   9.378  1.00 66.09           C  
ATOM   2086  CG  PHE B 103     -49.165  23.212   8.624  1.00 66.87           C  
ATOM   2087  CD1 PHE B 103     -50.550  23.082   8.671  1.00 67.83           C  
ATOM   2088  CD2 PHE B 103     -48.439  22.313   7.853  1.00 67.23           C  
ATOM   2089  CE1 PHE B 103     -51.193  22.072   7.974  1.00 68.04           C  
ATOM   2090  CE2 PHE B 103     -49.077  21.300   7.156  1.00 67.51           C  
ATOM   2091  CZ  PHE B 103     -50.455  21.178   7.217  1.00 67.94           C  
ATOM   2092  N   ASP B 104     -49.958  24.735  12.083  1.00 66.14           N  
ATOM   2093  CA  ASP B 104     -51.108  24.643  12.970  1.00 67.79           C  
ATOM   2094  C   ASP B 104     -52.300  23.994  12.272  1.00 66.03           C  
ATOM   2095  O   ASP B 104     -52.788  24.495  11.258  1.00 65.62           O  
ATOM   2096  CB  ASP B 104     -51.478  26.029  13.502  1.00 70.92           C  
ATOM   2097  CG  ASP B 104     -52.170  25.974  14.855  1.00 73.97           C  
ATOM   2098  OD1 ASP B 104     -51.771  25.147  15.709  1.00 74.08           O  
ATOM   2099  OD2 ASP B 104     -53.108  26.772  15.066  1.00 75.24           O1-
ATOM   2100  N   GLY B 105     -52.746  22.866  12.821  1.00 65.31           N  
ATOM   2101  CA  GLY B 105     -53.872  22.116  12.270  1.00 63.97           C  
ATOM   2102  C   GLY B 105     -53.455  20.894  11.474  1.00 64.04           C  
ATOM   2103  O   GLY B 105     -54.306  20.107  11.052  1.00 63.74           O  
ATOM   2104  N   LEU B 106     -52.143  20.733  11.289  1.00 63.93           N  
ATOM   2105  CA  LEU B 106     -51.559  19.678  10.443  1.00 63.24           C  
ATOM   2106  C   LEU B 106     -52.259  18.323  10.517  1.00 61.44           C  
ATOM   2107  O   LEU B 106     -52.551  17.721   9.484  1.00 61.21           O  
ATOM   2108  CB  LEU B 106     -50.056  19.518  10.730  1.00 63.50           C  
ATOM   2109  CG  LEU B 106     -49.216  18.538   9.893  1.00 62.86           C  
ATOM   2110  CD1 LEU B 106     -47.776  19.017   9.784  1.00 62.34           C  
ATOM   2111  CD2 LEU B 106     -49.266  17.126  10.461  1.00 62.09           C  
ATOM   2112  N   PHE B 107     -52.515  17.843  11.730  1.00 59.72           N  
ATOM   2113  CA  PHE B 107     -53.102  16.522  11.899  1.00 59.71           C  
ATOM   2114  C   PHE B 107     -54.557  16.465  11.443  1.00 62.10           C  
ATOM   2115  O   PHE B 107     -54.989  15.462  10.867  1.00 62.60           O  
ATOM   2116  CB  PHE B 107     -52.972  16.031  13.341  1.00 57.66           C  
ATOM   2117  CG  PHE B 107     -53.399  14.605  13.525  1.00 56.28           C  
ATOM   2118  CD1 PHE B 107     -52.627  13.564  13.016  1.00 56.30           C  
ATOM   2119  CD2 PHE B 107     -54.577  14.300  14.191  1.00 55.34           C  
ATOM   2120  CE1 PHE B 107     -53.021  12.245  13.173  1.00 55.76           C  
ATOM   2121  CE2 PHE B 107     -54.975  12.982  14.354  1.00 55.50           C  
ATOM   2122  CZ  PHE B 107     -54.199  11.953  13.843  1.00 55.52           C  
ATOM   2123  N   GLU B 108     -55.302  17.540  11.699  1.00 63.56           N  
ATOM   2124  CA  GLU B 108     -56.699  17.631  11.275  1.00 64.34           C  
ATOM   2125  C   GLU B 108     -56.800  17.588   9.748  1.00 64.88           C  
ATOM   2126  O   GLU B 108     -57.699  16.950   9.193  1.00 64.51           O  
ATOM   2127  CB  GLU B 108     -57.352  18.897  11.832  1.00 63.60           C  
ATOM   2128  N   PHE B 109     -55.853  18.252   9.085  1.00 65.08           N  
ATOM   2129  CA  PHE B 109     -55.732  18.232   7.626  1.00 64.74           C  
ATOM   2130  C   PHE B 109     -55.523  16.814   7.086  1.00 64.21           C  
ATOM   2131  O   PHE B 109     -56.011  16.474   6.006  1.00 64.22           O  
ATOM   2132  CB  PHE B 109     -54.590  19.156   7.179  1.00 64.49           C  
ATOM   2133  CG  PHE B 109     -54.346  19.153   5.695  1.00 64.67           C  
ATOM   2134  CD1 PHE B 109     -55.207  19.822   4.830  1.00 64.50           C  
ATOM   2135  CD2 PHE B 109     -53.253  18.480   5.160  1.00 64.82           C  
ATOM   2136  CE1 PHE B 109     -54.983  19.819   3.462  1.00 64.10           C  
ATOM   2137  CE2 PHE B 109     -53.023  18.474   3.793  1.00 64.91           C  
ATOM   2138  CZ  PHE B 109     -53.890  19.144   2.943  1.00 64.96           C  
ATOM   2139  N   CYS B 110     -54.796  15.995   7.843  1.00 63.45           N  
ATOM   2140  CA  CYS B 110     -54.569  14.602   7.477  1.00 62.51           C  
ATOM   2141  C   CYS B 110     -55.821  13.773   7.707  1.00 61.60           C  
ATOM   2142  O   CYS B 110     -56.065  12.798   6.994  1.00 61.26           O  
ATOM   2143  CB  CYS B 110     -53.408  14.015   8.276  1.00 62.76           C  
ATOM   2144  SG  CYS B 110     -51.828  14.844   7.998  1.00 66.43           S  
ATOM   2145  N   GLN B 111     -56.612  14.167   8.701  1.00 60.03           N  
ATOM   2146  CA  GLN B 111     -57.821  13.433   9.054  1.00 59.36           C  
ATOM   2147  C   GLN B 111     -58.924  13.626   8.021  1.00 58.52           C  
ATOM   2148  O   GLN B 111     -59.678  12.696   7.735  1.00 58.99           O  
ATOM   2149  CB  GLN B 111     -58.313  13.833  10.443  1.00 59.74           C  
ATOM   2150  CG  GLN B 111     -57.342  13.488  11.558  1.00 59.65           C  
ATOM   2151  CD  GLN B 111     -57.913  13.759  12.931  1.00 59.81           C  
ATOM   2152  NE2 GLN B 111     -58.704  12.822  13.443  1.00 58.94           N  
ATOM   2153  OE1 GLN B 111     -57.648  14.802  13.525  1.00 60.31           O  
ATOM   2154  N   LEU B 112     -59.007  14.831   7.462  1.00 57.17           N  
ATOM   2155  CA  LEU B 112     -59.992  15.132   6.426  1.00 56.66           C  
ATOM   2156  C   LEU B 112     -59.602  14.502   5.093  1.00 56.26           C  
ATOM   2157  O   LEU B 112     -60.448  13.943   4.386  1.00 56.15           O  
ATOM   2158  CB  LEU B 112     -60.176  16.644   6.273  1.00 57.07           C  
ATOM   2159  CG  LEU B 112     -60.644  17.428   7.506  1.00 58.87           C  
ATOM   2160  CD1 LEU B 112     -60.712  18.915   7.188  1.00 59.71           C  
ATOM   2161  CD2 LEU B 112     -61.984  16.929   8.036  1.00 58.61           C  
ATOM   2162  N   SER B 113     -58.315  14.592   4.764  1.00 55.24           N  
ATOM   2163  CA  SER B 113     -57.770  14.006   3.544  1.00 53.82           C  
ATOM   2164  C   SER B 113     -57.929  12.484   3.524  1.00 53.79           C  
ATOM   2165  O   SER B 113     -58.329  11.909   2.508  1.00 53.55           O  
ATOM   2166  CB  SER B 113     -56.300  14.394   3.389  1.00 53.06           C  
ATOM   2167  OG  SER B 113     -55.726  13.757   2.265  1.00 54.35           O  
ATOM   2168  N   THR B 114     -57.625  11.844   4.651  1.00 54.28           N  
ATOM   2169  CA  THR B 114     -57.728  10.390   4.776  1.00 54.05           C  
ATOM   2170  C   THR B 114     -59.191   9.949   4.874  1.00 53.06           C  
ATOM   2171  O   THR B 114     -59.611   9.019   4.185  1.00 52.58           O  
ATOM   2172  CB  THR B 114     -56.918   9.857   5.982  1.00 54.08           C  
ATOM   2173  CG2 THR B 114     -56.896   8.337   5.993  1.00 53.68           C  
ATOM   2174  OG1 THR B 114     -55.570  10.338   5.911  1.00 53.78           O  
ATOM   2175  N   GLY B 115     -59.957  10.631   5.723  1.00 52.19           N  
ATOM   2176  CA  GLY B 115     -61.376  10.332   5.910  1.00 52.31           C  
ATOM   2177  C   GLY B 115     -62.160  10.320   4.610  1.00 52.18           C  
ATOM   2178  O   GLY B 115     -62.977   9.425   4.378  1.00 51.73           O  
ATOM   2179  N   GLY B 116     -61.902  11.316   3.764  1.00 51.48           N  
ATOM   2180  CA  GLY B 116     -62.535  11.412   2.452  1.00 50.94           C  
ATOM   2181  C   GLY B 116     -62.281  10.192   1.586  1.00 50.65           C  
ATOM   2182  O   GLY B 116     -63.216   9.632   1.007  1.00 51.05           O  
ATOM   2183  N   SER B 117     -61.016   9.778   1.515  1.00 49.83           N  
ATOM   2184  CA  SER B 117     -60.596   8.636   0.698  1.00 48.69           C  
ATOM   2185  C   SER B 117     -61.166   7.311   1.196  1.00 48.32           C  
ATOM   2186  O   SER B 117     -61.660   6.508   0.406  1.00 47.83           O  
ATOM   2187  CB  SER B 117     -59.072   8.554   0.632  1.00 48.04           C  
ATOM   2188  OG  SER B 117     -58.526   9.745   0.102  1.00 48.72           O  
ATOM   2189  N   VAL B 118     -61.097   7.094   2.506  1.00 48.32           N  
ATOM   2190  CA  VAL B 118     -61.575   5.853   3.110  1.00 48.42           C  
ATOM   2191  C   VAL B 118     -63.095   5.731   2.967  1.00 48.78           C  
ATOM   2192  O   VAL B 118     -63.593   4.712   2.485  1.00 48.30           O  
ATOM   2193  CB  VAL B 118     -61.145   5.731   4.592  1.00 48.36           C  
ATOM   2194  CG1 VAL B 118     -61.667   4.437   5.204  1.00 48.47           C  
ATOM   2195  CG2 VAL B 118     -59.629   5.800   4.721  1.00 47.29           C  
ATOM   2196  N   ALA B 119     -63.819   6.779   3.364  1.00 49.58           N  
ATOM   2197  CA  ALA B 119     -65.284   6.783   3.319  1.00 49.94           C  
ATOM   2198  C   ALA B 119     -65.803   6.478   1.919  1.00 50.41           C  
ATOM   2199  O   ALA B 119     -66.826   5.802   1.760  1.00 51.07           O  
ATOM   2200  CB  ALA B 119     -65.832   8.113   3.812  1.00 49.89           C  
ATOM   2201  N   SER B 120     -65.079   6.973   0.917  1.00 50.11           N  
ATOM   2202  CA  SER B 120     -65.413   6.743  -0.486  1.00 50.06           C  
ATOM   2203  C   SER B 120     -65.050   5.332  -0.950  1.00 49.56           C  
ATOM   2204  O   SER B 120     -65.722   4.769  -1.817  1.00 49.40           O  
ATOM   2205  CB  SER B 120     -64.745   7.793  -1.375  1.00 49.87           C  
ATOM   2206  OG  SER B 120     -63.367   7.902  -1.088  1.00 51.08           O  
ATOM   2207  N   ALA B 121     -63.990   4.766  -0.377  1.00 48.88           N  
ATOM   2208  CA  ALA B 121     -63.618   3.384  -0.668  1.00 48.33           C  
ATOM   2209  C   ALA B 121     -64.676   2.437  -0.120  1.00 48.93           C  
ATOM   2210  O   ALA B 121     -65.075   1.487  -0.797  1.00 49.27           O  
ATOM   2211  CB  ALA B 121     -62.252   3.056  -0.091  1.00 47.68           C  
ATOM   2212  N   VAL B 122     -65.136   2.710   1.100  1.00 49.29           N  
ATOM   2213  CA  VAL B 122     -66.214   1.936   1.715  1.00 49.72           C  
ATOM   2214  C   VAL B 122     -67.461   2.066   0.849  1.00 49.66           C  
ATOM   2215  O   VAL B 122     -68.114   1.072   0.535  1.00 48.73           O  
ATOM   2216  CB  VAL B 122     -66.530   2.407   3.153  1.00 49.95           C  
ATOM   2217  CG1 VAL B 122     -67.548   1.485   3.808  1.00 50.38           C  
ATOM   2218  CG2 VAL B 122     -65.265   2.469   3.995  1.00 49.87           C  
ATOM   2219  N   LYS B 123     -67.760   3.305   0.460  1.00 50.27           N  
ATOM   2220  CA  LYS B 123     -68.875   3.629  -0.428  1.00 50.66           C  
ATOM   2221  C   LYS B 123     -68.811   2.819  -1.733  1.00 49.97           C  
ATOM   2222  O   LYS B 123     -69.842   2.379  -2.253  1.00 49.04           O  
ATOM   2223  CB  LYS B 123     -68.879   5.141  -0.705  1.00 51.01           C  
ATOM   2224  CG  LYS B 123     -70.040   5.677  -1.539  1.00 52.03           C  
ATOM   2225  CD  LYS B 123     -71.363   5.705  -0.789  1.00 52.00           C  
ATOM   2226  CE  LYS B 123     -71.383   6.739   0.324  1.00 52.33           C  
ATOM   2227  NZ  LYS B 123     -72.697   6.729   1.023  1.00 52.97           N1+
ATOM   2228  N   LEU B 124     -67.595   2.618  -2.240  1.00 49.88           N  
ATOM   2229  CA  LEU B 124     -67.366   1.819  -3.444  1.00 50.04           C  
ATOM   2230  C   LEU B 124     -67.549   0.323  -3.197  1.00 50.86           C  
ATOM   2231  O   LEU B 124     -68.183  -0.365  -3.999  1.00 51.27           O  
ATOM   2232  CB  LEU B 124     -65.976   2.095  -4.018  1.00 48.60           C  
ATOM   2233  CG  LEU B 124     -65.829   3.380  -4.830  1.00 48.30           C  
ATOM   2234  CD1 LEU B 124     -64.377   3.827  -4.859  1.00 48.42           C  
ATOM   2235  CD2 LEU B 124     -66.380   3.214  -6.240  1.00 48.01           C  
ATOM   2236  N   ASN B 125     -66.988  -0.169  -2.093  1.00 51.60           N  
ATOM   2237  CA  ASN B 125     -67.136  -1.565  -1.690  1.00 51.55           C  
ATOM   2238  C   ASN B 125     -68.587  -1.916  -1.396  1.00 52.12           C  
ATOM   2239  O   ASN B 125     -69.075  -2.964  -1.817  1.00 52.68           O  
ATOM   2240  CB  ASN B 125     -66.271  -1.870  -0.466  1.00 51.73           C  
ATOM   2241  CG  ASN B 125     -64.788  -1.935  -0.789  1.00 52.50           C  
ATOM   2242  ND2 ASN B 125     -63.962  -1.701   0.222  1.00 52.00           N  
ATOM   2243  OD1 ASN B 125     -64.387  -2.198  -1.927  1.00 52.93           O  
ATOM   2244  N   LYS B 126     -69.272  -1.023  -0.683  1.00 53.32           N  
ATOM   2245  CA  LYS B 126     -70.693  -1.181  -0.369  1.00 54.96           C  
ATOM   2246  C   LYS B 126     -71.568  -1.108  -1.625  1.00 55.17           C  
ATOM   2247  O   LYS B 126     -72.789  -1.268  -1.549  1.00 55.18           O  
ATOM   2248  CB  LYS B 126     -71.139  -0.127   0.652  1.00 56.46           C  
ATOM   2249  CG  LYS B 126     -70.609  -0.332   2.066  1.00 57.99           C  
ATOM   2250  CD  LYS B 126     -71.567  -1.162   2.905  1.00 60.11           C  
ATOM   2251  CE  LYS B 126     -71.181  -1.129   4.375  1.00 61.39           C  
ATOM   2252  NZ  LYS B 126     -72.316  -1.564   5.236  1.00 62.96           N1+
ATOM   2253  N   GLN B 127     -70.930  -0.850  -2.770  1.00 55.37           N  
ATOM   2254  CA  GLN B 127     -71.572  -0.900  -4.088  1.00 54.73           C  
ATOM   2255  C   GLN B 127     -72.659   0.170  -4.253  1.00 54.33           C  
ATOM   2256  O   GLN B 127     -73.531   0.056  -5.118  1.00 54.46           O  
ATOM   2257  CB  GLN B 127     -72.136  -2.304  -4.336  1.00 54.86           C  
ATOM   2258  CG  GLN B 127     -72.010  -2.810  -5.761  1.00 55.94           C  
ATOM   2259  CD  GLN B 127     -72.322  -4.292  -5.871  1.00 56.72           C  
ATOM   2260  NE2 GLN B 127     -73.293  -4.632  -6.711  1.00 57.75           N  
ATOM   2261  OE1 GLN B 127     -71.697  -5.121  -5.210  1.00 56.68           O  
ATOM   2262  N   GLN B 128     -72.589   1.215  -3.430  1.00 53.85           N  
ATOM   2263  CA  GLN B 128     -73.608   2.272  -3.428  1.00 53.66           C  
ATOM   2264  C   GLN B 128     -73.209   3.530  -4.215  1.00 52.86           C  
ATOM   2265  O   GLN B 128     -73.868   4.571  -4.112  1.00 53.20           O  
ATOM   2266  CB  GLN B 128     -74.057   2.612  -1.995  1.00 53.47           C  
ATOM   2267  CG  GLN B 128     -72.935   2.737  -0.974  1.00 53.17           C  
ATOM   2268  CD  GLN B 128     -73.427   2.687   0.463  1.00 52.83           C  
ATOM   2269  NE2 GLN B 128     -72.868   3.542   1.307  1.00 52.75           N  
ATOM   2270  OE1 GLN B 128     -74.290   1.881   0.812  1.00 52.44           O  
ATOM   2271  N   THR B 129     -72.134   3.418  -4.999  1.00 50.79           N  
ATOM   2272  CA  THR B 129     -71.733   4.454  -5.959  1.00 48.35           C  
ATOM   2273  C   THR B 129     -70.867   3.862  -7.076  1.00 47.11           C  
ATOM   2274  O   THR B 129     -70.213   2.837  -6.884  1.00 46.71           O  
ATOM   2275  CB  THR B 129     -71.001   5.639  -5.279  1.00 47.81           C  
ATOM   2276  CG2 THR B 129     -69.526   5.329  -5.034  1.00 47.53           C  
ATOM   2277  OG1 THR B 129     -71.111   6.807  -6.100  1.00 47.11           O  
ATOM   2278  N   ASP B 130     -70.874   4.510  -8.237  1.00 46.09           N  
ATOM   2279  CA  ASP B 130     -70.015   4.117  -9.354  1.00 44.84           C  
ATOM   2280  C   ASP B 130     -68.702   4.894  -9.351  1.00 43.83           C  
ATOM   2281  O   ASP B 130     -67.637   4.330  -9.610  1.00 44.73           O  
ATOM   2282  CB  ASP B 130     -70.740   4.316 -10.681  1.00 45.71           C  
ATOM   2283  CG  ASP B 130     -71.981   3.454 -10.803  1.00 47.17           C  
ATOM   2284  OD1 ASP B 130     -71.900   2.236 -10.531  1.00 48.37           O  
ATOM   2285  OD2 ASP B 130     -73.043   3.998 -11.170  1.00 47.52           O1-
ATOM   2286  N   ILE B 131     -68.789   6.193  -9.071  1.00 41.69           N  
ATOM   2287  CA  ILE B 131     -67.613   7.040  -8.908  1.00 39.33           C  
ATOM   2288  C   ILE B 131     -67.671   7.713  -7.539  1.00 38.12           C  
ATOM   2289  O   ILE B 131     -68.750   7.990  -7.017  1.00 38.14           O  
ATOM   2290  CB  ILE B 131     -67.502   8.102 -10.031  1.00 39.53           C  
ATOM   2291  CG1 ILE B 131     -67.507   7.439 -11.415  1.00 39.63           C  
ATOM   2292  CG2 ILE B 131     -66.237   8.943  -9.872  1.00 39.58           C  
ATOM   2293  CD1 ILE B 131     -67.676   8.402 -12.574  1.00 39.44           C  
ATOM   2294  N   ALA B 132     -66.502   7.949  -6.956  1.00 36.98           N  
ATOM   2295  CA  ALA B 132     -66.386   8.711  -5.725  1.00 36.30           C  
ATOM   2296  C   ALA B 132     -65.213   9.676  -5.840  1.00 36.32           C  
ATOM   2297  O   ALA B 132     -64.143   9.310  -6.333  1.00 36.61           O  
ATOM   2298  CB  ALA B 132     -66.212   7.783  -4.540  1.00 36.40           C  
ATOM   2299  N   VAL B 133     -65.423  10.910  -5.392  1.00 35.79           N  
ATOM   2300  CA  VAL B 133     -64.457  11.984  -5.599  1.00 35.93           C  
ATOM   2301  C   VAL B 133     -64.014  12.615  -4.281  1.00 36.93           C  
ATOM   2302  O   VAL B 133     -64.838  12.924  -3.418  1.00 37.89           O  
ATOM   2303  CB  VAL B 133     -65.025  13.076  -6.534  1.00 35.53           C  
ATOM   2304  CG1 VAL B 133     -64.001  14.176  -6.766  1.00 35.39           C  
ATOM   2305  CG2 VAL B 133     -65.461  12.477  -7.864  1.00 35.14           C  
ATOM   2306  N   ASN B 134     -62.704  12.800  -4.143  1.00 37.34           N  
ATOM   2307  CA  ASN B 134     -62.116  13.452  -2.984  1.00 38.17           C  
ATOM   2308  C   ASN B 134     -60.883  14.243  -3.412  1.00 38.71           C  
ATOM   2309  O   ASN B 134     -59.784  13.698  -3.498  1.00 39.36           O  
ATOM   2310  CB  ASN B 134     -61.774  12.414  -1.902  1.00 38.96           C  
ATOM   2311  CG  ASN B 134     -60.985  13.001  -0.737  1.00 39.82           C  
ATOM   2312  ND2 ASN B 134     -60.034  12.229  -0.222  1.00 40.00           N  
ATOM   2313  OD1 ASN B 134     -61.232  14.123  -0.300  1.00 40.27           O  
ATOM   2314  N   TRP B 135     -61.070  15.529  -3.692  1.00 39.50           N  
ATOM   2315  CA  TRP B 135     -59.964  16.375  -4.138  1.00 40.93           C  
ATOM   2316  C   TRP B 135     -58.979  16.715  -3.017  1.00 42.01           C  
ATOM   2317  O   TRP B 135     -57.849  17.127  -3.281  1.00 41.82           O  
ATOM   2318  CB  TRP B 135     -60.477  17.647  -4.822  1.00 41.28           C  
ATOM   2319  CG  TRP B 135     -61.327  17.388  -6.039  1.00 42.38           C  
ATOM   2320  CD1 TRP B 135     -62.602  17.831  -6.255  1.00 42.83           C  
ATOM   2321  CD2 TRP B 135     -60.969  16.621  -7.200  1.00 43.10           C  
ATOM   2322  CE2 TRP B 135     -62.079  16.649  -8.078  1.00 43.01           C  
ATOM   2323  CE3 TRP B 135     -59.818  15.919  -7.587  1.00 42.97           C  
ATOM   2324  NE1 TRP B 135     -63.059  17.396  -7.478  1.00 42.38           N  
ATOM   2325  CZ2 TRP B 135     -62.074  16.000  -9.316  1.00 43.37           C  
ATOM   2326  CZ3 TRP B 135     -59.812  15.274  -8.818  1.00 43.17           C  
ATOM   2327  CH2 TRP B 135     -60.934  15.320  -9.668  1.00 43.61           C  
ATOM   2328  N   ALA B 136     -59.408  16.536  -1.770  1.00 43.92           N  
ATOM   2329  CA  ALA B 136     -58.530  16.753  -0.622  1.00 46.32           C  
ATOM   2330  C   ALA B 136     -57.446  15.682  -0.550  1.00 47.97           C  
ATOM   2331  O   ALA B 136     -56.287  15.991  -0.278  1.00 49.08           O  
ATOM   2332  CB  ALA B 136     -59.326  16.803   0.674  1.00 46.12           C  
ATOM   2333  N   GLY B 137     -57.828  14.433  -0.815  1.00 48.80           N  
ATOM   2334  CA  GLY B 137     -56.894  13.309  -0.804  1.00 50.40           C  
ATOM   2335  C   GLY B 137     -55.949  13.253  -1.994  1.00 52.23           C  
ATOM   2336  O   GLY B 137     -55.721  14.258  -2.675  1.00 52.59           O  
ATOM   2337  N   GLY B 138     -55.392  12.068  -2.235  1.00 52.91           N  
ATOM   2338  CA  GLY B 138     -54.454  11.852  -3.334  1.00 53.60           C  
ATOM   2339  C   GLY B 138     -53.006  12.188  -3.020  1.00 54.67           C  
ATOM   2340  O   GLY B 138     -52.186  12.315  -3.933  1.00 55.36           O  
ATOM   2341  N   LEU B 139     -52.687  12.323  -1.733  1.00 55.13           N  
ATOM   2342  CA  LEU B 139     -51.328  12.667  -1.301  1.00 55.82           C  
ATOM   2343  C   LEU B 139     -50.435  11.428  -1.285  1.00 56.41           C  
ATOM   2344  O   LEU B 139     -50.510  10.602  -0.372  1.00 58.19           O  
ATOM   2345  CB  LEU B 139     -51.347  13.362   0.064  1.00 55.40           C  
ATOM   2346  CG  LEU B 139     -51.837  14.812   0.048  1.00 55.52           C  
ATOM   2347  CD1 LEU B 139     -53.345  14.864   0.217  1.00 55.72           C  
ATOM   2348  CD2 LEU B 139     -51.158  15.631   1.135  1.00 56.22           C  
ATOM   2349  N   HIS B 140     -49.573  11.324  -2.294  1.00 55.62           N  
ATOM   2350  CA  HIS B 140     -48.960  10.045  -2.670  1.00 54.30           C  
ATOM   2351  C   HIS B 140     -47.477   9.838  -2.325  1.00 54.73           C  
ATOM   2352  O   HIS B 140     -46.954   8.742  -2.518  1.00 55.17           O  
ATOM   2353  CB  HIS B 140     -49.208   9.773  -4.164  1.00 52.00           C  
ATOM   2354  CG  HIS B 140     -48.550  10.755  -5.085  1.00 50.58           C  
ATOM   2355  CD2 HIS B 140     -48.142  12.033  -4.893  1.00 49.77           C  
ATOM   2356  ND1 HIS B 140     -48.228  10.444  -6.387  1.00 50.15           N  
ATOM   2357  CE1 HIS B 140     -47.656  11.488  -6.960  1.00 49.91           C  
ATOM   2358  NE2 HIS B 140     -47.591  12.465  -6.074  1.00 49.49           N  
ATOM   2359  N   HIS B 141     -46.805  10.868  -1.814  1.00 54.55           N  
ATOM   2360  CA  HIS B 141     -45.383  10.748  -1.477  1.00 55.04           C  
ATOM   2361  C   HIS B 141     -45.119  10.230  -0.058  1.00 56.13           C  
ATOM   2362  O   HIS B 141     -43.970   9.990   0.318  1.00 55.70           O  
ATOM   2363  CB  HIS B 141     -44.658  12.078  -1.689  1.00 55.36           C  
ATOM   2364  CG  HIS B 141     -44.612  12.525  -3.116  1.00 56.67           C  
ATOM   2365  CD2 HIS B 141     -44.766  13.753  -3.669  1.00 57.53           C  
ATOM   2366  ND1 HIS B 141     -44.349  11.663  -4.160  1.00 57.05           N  
ATOM   2367  CE1 HIS B 141     -44.362  12.336  -5.297  1.00 57.47           C  
ATOM   2368  NE2 HIS B 141     -44.609  13.607  -5.026  1.00 57.99           N  
ATOM   2369  N   ALA B 142     -46.183  10.054   0.721  1.00 57.47           N  
ATOM   2370  CA  ALA B 142     -46.056   9.631   2.111  1.00 58.55           C  
ATOM   2371  C   ALA B 142     -45.641   8.173   2.208  1.00 60.16           C  
ATOM   2372  O   ALA B 142     -46.172   7.318   1.496  1.00 59.83           O  
ATOM   2373  CB  ALA B 142     -47.354   9.868   2.867  1.00 57.83           C  
ATOM   2374  N   LYS B 143     -44.681   7.909   3.092  1.00 62.31           N  
ATOM   2375  CA  LYS B 143     -44.177   6.559   3.336  1.00 62.52           C  
ATOM   2376  C   LYS B 143     -44.692   6.053   4.681  1.00 62.56           C  
ATOM   2377  O   LYS B 143     -45.312   6.806   5.439  1.00 61.67           O  
ATOM   2378  CB  LYS B 143     -42.644   6.539   3.321  1.00 62.65           C  
ATOM   2379  CG  LYS B 143     -41.987   7.642   2.503  1.00 63.52           C  
ATOM   2380  CD  LYS B 143     -41.875   7.311   1.024  1.00 63.30           C  
ATOM   2381  CE  LYS B 143     -41.017   8.359   0.334  1.00 63.66           C  
ATOM   2382  NZ  LYS B 143     -40.681   8.004  -1.068  1.00 63.92           N1+
ATOM   2383  N   LYS B 144     -44.415   4.781   4.970  1.00 63.23           N  
ATOM   2384  CA  LYS B 144     -44.899   4.102   6.178  1.00 63.53           C  
ATOM   2385  C   LYS B 144     -44.427   4.745   7.488  1.00 64.53           C  
ATOM   2386  O   LYS B 144     -45.162   4.755   8.480  1.00 63.97           O  
ATOM   2387  CB  LYS B 144     -44.500   2.620   6.141  1.00 61.79           C  
ATOM   2388  CG  LYS B 144     -45.201   1.747   7.168  1.00 60.60           C  
ATOM   2389  CD  LYS B 144     -44.868   0.279   6.966  1.00 60.69           C  
ATOM   2390  CE  LYS B 144     -45.523  -0.582   8.034  1.00 61.00           C  
ATOM   2391  NZ  LYS B 144     -45.321  -2.038   7.797  1.00 61.17           N1+
ATOM   2392  N   SER B 145     -43.212   5.289   7.482  1.00 66.44           N  
ATOM   2393  CA  SER B 145     -42.606   5.827   8.698  1.00 67.35           C  
ATOM   2394  C   SER B 145     -42.028   7.224   8.533  1.00 65.59           C  
ATOM   2395  O   SER B 145     -41.258   7.674   9.380  1.00 66.17           O  
ATOM   2396  CB  SER B 145     -41.517   4.879   9.212  1.00 70.59           C  
ATOM   2397  OG  SER B 145     -42.065   3.627   9.581  1.00 75.19           O  
ATOM   2398  N   GLU B 146     -42.390   7.908   7.450  1.00 64.86           N  
ATOM   2399  CA  GLU B 146     -41.932   9.287   7.228  1.00 65.40           C  
ATOM   2400  C   GLU B 146     -42.806  10.104   6.274  1.00 63.53           C  
ATOM   2401  O   GLU B 146     -43.489   9.558   5.404  1.00 62.54           O  
ATOM   2402  CB  GLU B 146     -40.454   9.339   6.787  1.00 66.51           C  
ATOM   2403  CG  GLU B 146     -40.062   8.384   5.667  1.00 67.89           C  
ATOM   2404  CD  GLU B 146     -38.614   8.548   5.234  1.00 68.37           C  
ATOM   2405  OE1 GLU B 146     -38.270   9.616   4.685  1.00 69.27           O  
ATOM   2406  OE2 GLU B 146     -37.815   7.611   5.448  1.00 68.18           O1-
ATOM   2407  N   ALA B 147     -42.777  11.419   6.466  1.00 62.24           N  
ATOM   2408  CA  ALA B 147     -43.446  12.355   5.579  1.00 61.21           C  
ATOM   2409  C   ALA B 147     -42.496  12.780   4.468  1.00 61.39           C  
ATOM   2410  O   ALA B 147     -41.348  13.146   4.728  1.00 61.37           O  
ATOM   2411  CB  ALA B 147     -43.925  13.569   6.357  1.00 60.19           C  
ATOM   2412  N   SER B 148     -42.980  12.722   3.230  1.00 61.47           N  
ATOM   2413  CA  SER B 148     -42.190  13.116   2.069  1.00 60.64           C  
ATOM   2414  C   SER B 148     -43.024  13.953   1.108  1.00 59.41           C  
ATOM   2415  O   SER B 148     -44.229  13.736   0.980  1.00 58.91           O  
ATOM   2416  CB  SER B 148     -41.640  11.882   1.354  1.00 61.54           C  
ATOM   2417  OG  SER B 148     -40.837  12.243   0.245  1.00 62.53           O  
ATOM   2418  N   GLY B 149     -42.372  14.915   0.456  1.00 58.12           N  
ATOM   2419  CA  GLY B 149     -42.997  15.759  -0.569  1.00 56.60           C  
ATOM   2420  C   GLY B 149     -44.410  16.223  -0.264  1.00 55.10           C  
ATOM   2421  O   GLY B 149     -45.354  15.884  -0.980  1.00 55.17           O  
ATOM   2422  N   PHE B 150     -44.542  16.992   0.814  1.00 53.86           N  
ATOM   2423  CA  PHE B 150     -45.814  17.578   1.266  1.00 52.73           C  
ATOM   2424  C   PHE B 150     -46.908  16.558   1.624  1.00 53.18           C  
ATOM   2425  O   PHE B 150     -48.069  16.930   1.803  1.00 54.37           O  
ATOM   2426  CB  PHE B 150     -46.355  18.622   0.266  1.00 51.31           C  
ATOM   2427  CG  PHE B 150     -45.291  19.454  -0.408  1.00 50.47           C  
ATOM   2428  CD1 PHE B 150     -44.218  19.976   0.306  1.00 51.02           C  
ATOM   2429  CD2 PHE B 150     -45.383  19.740  -1.766  1.00 50.17           C  
ATOM   2430  CE1 PHE B 150     -43.248  20.744  -0.326  1.00 50.53           C  
ATOM   2431  CE2 PHE B 150     -44.422  20.513  -2.402  1.00 49.51           C  
ATOM   2432  CZ  PHE B 150     -43.353  21.016  -1.681  1.00 49.65           C  
ATOM   2433  N   CYS B 151     -46.541  15.284   1.738  1.00 53.17           N  
ATOM   2434  CA  CYS B 151     -47.502  14.248   2.114  1.00 54.85           C  
ATOM   2435  C   CYS B 151     -47.136  13.639   3.458  1.00 54.81           C  
ATOM   2436  O   CYS B 151     -46.023  13.141   3.633  1.00 56.30           O  
ATOM   2437  CB  CYS B 151     -47.574  13.148   1.053  1.00 56.70           C  
ATOM   2438  SG  CYS B 151     -47.908  13.713  -0.629  1.00 61.30           S  
ATOM   2439  N   TYR B 152     -48.078  13.675   4.398  1.00 53.83           N  
ATOM   2440  CA  TYR B 152     -47.850  13.164   5.749  1.00 52.62           C  
ATOM   2441  C   TYR B 152     -48.496  11.798   5.941  1.00 52.36           C  
ATOM   2442  O   TYR B 152     -47.876  10.881   6.478  1.00 52.84           O  
ATOM   2443  CB  TYR B 152     -48.371  14.152   6.796  1.00 52.65           C  
ATOM   2444  CG  TYR B 152     -47.808  15.549   6.656  1.00 53.40           C  
ATOM   2445  CD1 TYR B 152     -46.561  15.872   7.185  1.00 53.56           C  
ATOM   2446  CD2 TYR B 152     -48.522  16.551   5.992  1.00 53.24           C  
ATOM   2447  CE1 TYR B 152     -46.037  17.149   7.061  1.00 53.76           C  
ATOM   2448  CE2 TYR B 152     -48.003  17.833   5.862  1.00 53.33           C  
ATOM   2449  CZ  TYR B 152     -46.756  18.125   6.399  1.00 53.50           C  
ATOM   2450  OH  TYR B 152     -46.221  19.387   6.282  1.00 52.52           O  
ATOM   2451  N   VAL B 153     -49.746  11.673   5.507  1.00 51.64           N  
ATOM   2452  CA  VAL B 153     -50.468  10.408   5.582  1.00 51.60           C  
ATOM   2453  C   VAL B 153     -50.900  10.003   4.180  1.00 52.07           C  
ATOM   2454  O   VAL B 153     -51.593  10.757   3.490  1.00 53.26           O  
ATOM   2455  CB  VAL B 153     -51.703  10.492   6.508  1.00 51.33           C  
ATOM   2456  CG1 VAL B 153     -52.416   9.147   6.582  1.00 50.50           C  
ATOM   2457  CG2 VAL B 153     -51.303  10.953   7.901  1.00 51.61           C  
ATOM   2458  N   ASN B 154     -50.481   8.815   3.760  1.00 51.50           N  
ATOM   2459  CA  ASN B 154     -50.843   8.313   2.450  1.00 50.70           C  
ATOM   2460  C   ASN B 154     -52.268   7.785   2.470  1.00 50.37           C  
ATOM   2461  O   ASN B 154     -52.509   6.609   2.765  1.00 49.66           O  
ATOM   2462  CB  ASN B 154     -49.854   7.246   1.982  1.00 51.96           C  
ATOM   2463  CG  ASN B 154     -49.847   7.080   0.475  1.00 53.08           C  
ATOM   2464  ND2 ASN B 154     -48.685   7.284  -0.138  1.00 53.16           N  
ATOM   2465  OD1 ASN B 154     -50.871   6.763  -0.132  1.00 54.10           O  
ATOM   2466  N   ASP B 155     -53.207   8.680   2.168  1.00 50.55           N  
ATOM   2467  CA  ASP B 155     -54.636   8.360   2.137  1.00 50.62           C  
ATOM   2468  C   ASP B 155     -54.959   7.301   1.084  1.00 49.91           C  
ATOM   2469  O   ASP B 155     -55.920   6.540   1.227  1.00 49.45           O  
ATOM   2470  CB  ASP B 155     -55.466   9.628   1.885  1.00 51.54           C  
ATOM   2471  CG  ASP B 155     -55.124  10.309   0.559  1.00 53.28           C  
ATOM   2472  OD1 ASP B 155     -54.006  10.858   0.427  1.00 54.18           O  
ATOM   2473  OD2 ASP B 155     -55.983  10.301  -0.352  1.00 53.27           O1-
ATOM   2474  N   ILE B 156     -54.133   7.262   0.041  1.00 48.82           N  
ATOM   2475  CA  ILE B 156     -54.327   6.379  -1.101  1.00 48.26           C  
ATOM   2476  C   ILE B 156     -54.151   4.913  -0.716  1.00 48.60           C  
ATOM   2477  O   ILE B 156     -54.978   4.070  -1.071  1.00 48.09           O  
ATOM   2478  CB  ILE B 156     -53.364   6.740  -2.247  1.00 47.96           C  
ATOM   2479  CG1 ILE B 156     -53.452   8.235  -2.568  1.00 47.75           C  
ATOM   2480  CG2 ILE B 156     -53.662   5.894  -3.474  1.00 48.96           C  
ATOM   2481  CD1 ILE B 156     -52.447   8.719  -3.589  1.00 47.63           C  
ATOM   2482  N   VAL B 157     -53.073   4.622   0.012  1.00 48.54           N  
ATOM   2483  CA  VAL B 157     -52.784   3.267   0.481  1.00 48.55           C  
ATOM   2484  C   VAL B 157     -53.949   2.722   1.306  1.00 48.77           C  
ATOM   2485  O   VAL B 157     -54.461   1.632   1.037  1.00 48.35           O  
ATOM   2486  CB  VAL B 157     -51.480   3.224   1.306  1.00 48.61           C  
ATOM   2487  CG1 VAL B 157     -51.250   1.836   1.887  1.00 49.25           C  
ATOM   2488  CG2 VAL B 157     -50.295   3.636   0.448  1.00 48.98           C  
ATOM   2489  N   LEU B 158     -54.370   3.507   2.294  1.00 49.28           N  
ATOM   2490  CA  LEU B 158     -55.462   3.138   3.188  1.00 49.46           C  
ATOM   2491  C   LEU B 158     -56.747   2.932   2.406  1.00 49.25           C  
ATOM   2492  O   LEU B 158     -57.522   2.022   2.704  1.00 49.15           O  
ATOM   2493  CB  LEU B 158     -55.645   4.209   4.265  1.00 50.60           C  
ATOM   2494  CG  LEU B 158     -54.379   4.494   5.089  1.00 52.21           C  
ATOM   2495  CD1 LEU B 158     -54.336   5.926   5.601  1.00 51.81           C  
ATOM   2496  CD2 LEU B 158     -54.216   3.502   6.233  1.00 52.40           C  
ATOM   2497  N   ALA B 159     -56.953   3.771   1.392  1.00 49.97           N  
ATOM   2498  CA  ALA B 159     -58.100   3.650   0.498  1.00 50.49           C  
ATOM   2499  C   ALA B 159     -58.063   2.328  -0.264  1.00 51.49           C  
ATOM   2500  O   ALA B 159     -59.098   1.684  -0.451  1.00 52.55           O  
ATOM   2501  CB  ALA B 159     -58.156   4.825  -0.465  1.00 49.07           C  
ATOM   2502  N   ILE B 160     -56.867   1.922  -0.682  1.00 51.78           N  
ATOM   2503  CA  ILE B 160     -56.692   0.679  -1.429  1.00 52.42           C  
ATOM   2504  C   ILE B 160     -56.827  -0.551  -0.522  1.00 53.74           C  
ATOM   2505  O   ILE B 160     -57.433  -1.554  -0.919  1.00 52.71           O  
ATOM   2506  CB  ILE B 160     -55.364   0.675  -2.215  1.00 52.20           C  
ATOM   2507  CG1 ILE B 160     -55.389   1.771  -3.284  1.00 52.38           C  
ATOM   2508  CG2 ILE B 160     -55.125  -0.675  -2.875  1.00 52.82           C  
ATOM   2509  CD1 ILE B 160     -54.025   2.176  -3.797  1.00 52.39           C  
ATOM   2510  N   LEU B 161     -56.286  -0.458   0.695  1.00 55.14           N  
ATOM   2511  CA  LEU B 161     -56.382  -1.540   1.687  1.00 55.93           C  
ATOM   2512  C   LEU B 161     -57.830  -1.895   2.022  1.00 57.28           C  
ATOM   2513  O   LEU B 161     -58.151  -3.059   2.274  1.00 57.73           O  
ATOM   2514  CB  LEU B 161     -55.617  -1.184   2.965  1.00 54.98           C  
ATOM   2515  CG  LEU B 161     -54.086  -1.159   2.886  1.00 56.07           C  
ATOM   2516  CD1 LEU B 161     -53.488  -0.476   4.107  1.00 55.58           C  
ATOM   2517  CD2 LEU B 161     -53.505  -2.556   2.717  1.00 56.26           C  
ATOM   2518  N   GLU B 162     -58.694  -0.883   2.018  1.00 58.46           N  
ATOM   2519  CA  GLU B 162     -60.127  -1.085   2.196  1.00 59.39           C  
ATOM   2520  C   GLU B 162     -60.774  -1.723   0.973  1.00 58.95           C  
ATOM   2521  O   GLU B 162     -61.736  -2.477   1.102  1.00 59.50           O  
ATOM   2522  CB  GLU B 162     -60.828   0.234   2.533  1.00 60.49           C  
ATOM   2523  CG  GLU B 162     -61.216   0.374   3.999  1.00 61.52           C  
ATOM   2524  CD  GLU B 162     -62.328  -0.579   4.416  1.00 61.96           C  
ATOM   2525  OE1 GLU B 162     -63.330  -0.711   3.676  1.00 60.20           O  
ATOM   2526  OE2 GLU B 162     -62.201  -1.195   5.496  1.00 63.10           O1-
ATOM   2527  N   LEU B 163     -60.245  -1.417  -0.208  1.00 58.24           N  
ATOM   2528  CA  LEU B 163     -60.785  -1.959  -1.454  1.00 58.52           C  
ATOM   2529  C   LEU B 163     -60.339  -3.400  -1.690  1.00 58.93           C  
ATOM   2530  O   LEU B 163     -61.008  -4.159  -2.398  1.00 58.29           O  
ATOM   2531  CB  LEU B 163     -60.393  -1.074  -2.640  1.00 57.73           C  
ATOM   2532  CG  LEU B 163     -61.085   0.286  -2.766  1.00 55.54           C  
ATOM   2533  CD1 LEU B 163     -60.261   1.194  -3.659  1.00 54.81           C  
ATOM   2534  CD2 LEU B 163     -62.506   0.149  -3.295  1.00 54.74           C  
ATOM   2535  N   LEU B 164     -59.213  -3.769  -1.083  1.00 59.73           N  
ATOM   2536  CA  LEU B 164     -58.692  -5.135  -1.152  1.00 60.77           C  
ATOM   2537  C   LEU B 164     -59.552  -6.120  -0.360  1.00 61.52           C  
ATOM   2538  O   LEU B 164     -59.331  -7.333  -0.409  1.00 62.76           O  
ATOM   2539  CB  LEU B 164     -57.241  -5.176  -0.658  1.00 59.81           C  
ATOM   2540  CG  LEU B 164     -56.202  -4.510  -1.563  1.00 58.63           C  
ATOM   2541  CD1 LEU B 164     -54.898  -4.286  -0.814  1.00 58.41           C  
ATOM   2542  CD2 LEU B 164     -55.972  -5.334  -2.822  1.00 58.60           C  
ATOM   2543  N   LYS B 165     -60.533  -5.583   0.362  1.00 61.25           N  
ATOM   2544  CA  LYS B 165     -61.469  -6.381   1.142  1.00 60.47           C  
ATOM   2545  C   LYS B 165     -62.598  -6.945   0.279  1.00 61.07           C  
ATOM   2546  O   LYS B 165     -63.182  -7.973   0.618  1.00 63.76           O  
ATOM   2547  CB  LYS B 165     -62.033  -5.558   2.305  1.00 59.60           C  
ATOM   2548  CG  LYS B 165     -60.969  -5.095   3.296  1.00 60.08           C  
ATOM   2549  CD  LYS B 165     -61.504  -4.109   4.326  1.00 59.08           C  
ATOM   2550  CE  LYS B 165     -62.157  -4.802   5.514  1.00 58.37           C  
ATOM   2551  NZ  LYS B 165     -62.817  -3.827   6.426  1.00 57.60           N1+
ATOM   2552  N   TYR B 166     -62.895  -6.282  -0.836  1.00 60.45           N  
ATOM   2553  CA  TYR B 166     -63.967  -6.720  -1.731  1.00 60.51           C  
ATOM   2554  C   TYR B 166     -63.487  -6.948  -3.157  1.00 61.59           C  
ATOM   2555  O   TYR B 166     -64.195  -7.556  -3.964  1.00 61.23           O  
ATOM   2556  CB  TYR B 166     -65.099  -5.697  -1.752  1.00 60.71           C  
ATOM   2557  CG  TYR B 166     -66.013  -5.722  -0.549  1.00 60.61           C  
ATOM   2558  CD1 TYR B 166     -65.648  -5.095   0.644  1.00 59.86           C  
ATOM   2559  CD2 TYR B 166     -67.256  -6.353  -0.610  1.00 60.06           C  
ATOM   2560  CE1 TYR B 166     -66.492  -5.101   1.741  1.00 60.08           C  
ATOM   2561  CE2 TYR B 166     -68.107  -6.366   0.483  1.00 59.99           C  
ATOM   2562  CZ  TYR B 166     -67.718  -5.739   1.656  1.00 60.40           C  
ATOM   2563  OH  TYR B 166     -68.558  -5.750   2.745  1.00 61.48           O  
ATOM   2564  N   HIS B 167     -62.293  -6.448  -3.465  1.00 63.12           N  
ATOM   2565  CA  HIS B 167     -61.747  -6.534  -4.818  1.00 63.75           C  
ATOM   2566  C   HIS B 167     -60.424  -7.282  -4.832  1.00 64.32           C  
ATOM   2567  O   HIS B 167     -59.495  -6.928  -4.095  1.00 65.42           O  
ATOM   2568  CB  HIS B 167     -61.578  -5.137  -5.422  1.00 62.62           C  
ATOM   2569  CG  HIS B 167     -62.831  -4.321  -5.401  1.00 62.76           C  
ATOM   2570  CD2 HIS B 167     -63.255  -3.362  -4.544  1.00 62.68           C  
ATOM   2571  ND1 HIS B 167     -63.829  -4.466  -6.340  1.00 62.59           N  
ATOM   2572  CE1 HIS B 167     -64.813  -3.629  -6.065  1.00 63.21           C  
ATOM   2573  NE2 HIS B 167     -64.489  -2.947  -4.980  1.00 63.39           N  
ATOM   2574  N   GLN B 168     -60.350  -8.316  -5.672  1.00 62.53           N  
ATOM   2575  CA  GLN B 168     -59.131  -9.105  -5.836  1.00 60.98           C  
ATOM   2576  C   GLN B 168     -57.981  -8.248  -6.356  1.00 59.66           C  
ATOM   2577  O   GLN B 168     -56.902  -8.214  -5.761  1.00 58.72           O  
ATOM   2578  CB  GLN B 168     -59.373 -10.291  -6.778  1.00 61.84           C  
ATOM   2579  CG  GLN B 168     -58.167 -11.209  -6.954  1.00 61.50           C  
ATOM   2580  CD  GLN B 168     -57.754 -11.886  -5.662  1.00 61.51           C  
ATOM   2581  NE2 GLN B 168     -56.567 -11.552  -5.172  1.00 60.41           N  
ATOM   2582  OE1 GLN B 168     -58.495 -12.699  -5.109  1.00 62.61           O  
ATOM   2583  N   ARG B 169     -58.228  -7.556  -7.466  1.00 58.41           N  
ATOM   2584  CA  ARG B 169     -57.210  -6.741  -8.114  1.00 56.87           C  
ATOM   2585  C   ARG B 169     -57.615  -5.269  -8.182  1.00 55.99           C  
ATOM   2586  O   ARG B 169     -58.650  -4.915  -8.766  1.00 55.55           O  
ATOM   2587  CB  ARG B 169     -56.892  -7.288  -9.510  1.00 57.09           C  
ATOM   2588  CG  ARG B 169     -56.204  -8.645  -9.493  1.00 56.38           C  
ATOM   2589  CD  ARG B 169     -56.090  -9.256 -10.881  1.00 55.24           C  
ATOM   2590  NE  ARG B 169     -57.387  -9.585 -11.473  1.00 54.44           N  
ATOM   2591  CZ  ARG B 169     -58.088 -10.683 -11.200  1.00 55.61           C  
ATOM   2592  NH1 ARG B 169     -57.636 -11.577 -10.326  1.00 56.72           N1+
ATOM   2593  NH2 ARG B 169     -59.253 -10.889 -11.799  1.00 56.28           N  
ATOM   2594  N   VAL B 170     -56.790  -4.424  -7.572  1.00 53.92           N  
ATOM   2595  CA  VAL B 170     -57.013  -2.984  -7.565  1.00 53.34           C  
ATOM   2596  C   VAL B 170     -55.942  -2.284  -8.404  1.00 53.23           C  
ATOM   2597  O   VAL B 170     -54.741  -2.425  -8.146  1.00 53.50           O  
ATOM   2598  CB  VAL B 170     -57.029  -2.415  -6.127  1.00 53.27           C  
ATOM   2599  CG1 VAL B 170     -57.208  -0.903  -6.142  1.00 52.82           C  
ATOM   2600  CG2 VAL B 170     -58.131  -3.070  -5.306  1.00 53.76           C  
ATOM   2601  N   LEU B 171     -56.389  -1.544  -9.415  1.00 51.26           N  
ATOM   2602  CA  LEU B 171     -55.491  -0.765 -10.255  1.00 48.87           C  
ATOM   2603  C   LEU B 171     -55.337   0.651  -9.720  1.00 47.78           C  
ATOM   2604  O   LEU B 171     -56.320   1.310  -9.378  1.00 48.20           O  
ATOM   2605  CB  LEU B 171     -55.993  -0.735 -11.701  1.00 48.18           C  
ATOM   2606  CG  LEU B 171     -55.340   0.213 -12.714  1.00 47.93           C  
ATOM   2607  CD1 LEU B 171     -53.836  -0.006 -12.840  1.00 47.71           C  
ATOM   2608  CD2 LEU B 171     -56.018   0.054 -14.064  1.00 47.97           C  
ATOM   2609  N   TYR B 172     -54.092   1.107  -9.651  1.00 46.09           N  
ATOM   2610  CA  TYR B 172     -53.802   2.480  -9.287  1.00 44.65           C  
ATOM   2611  C   TYR B 172     -53.139   3.199 -10.456  1.00 44.73           C  
ATOM   2612  O   TYR B 172     -52.099   2.761 -10.953  1.00 45.89           O  
ATOM   2613  CB  TYR B 172     -52.913   2.532  -8.044  1.00 43.82           C  
ATOM   2614  CG  TYR B 172     -52.497   3.931  -7.662  1.00 43.63           C  
ATOM   2615  CD1 TYR B 172     -53.411   4.818  -7.098  1.00 43.53           C  
ATOM   2616  CD2 TYR B 172     -51.191   4.372  -7.871  1.00 43.64           C  
ATOM   2617  CE1 TYR B 172     -53.038   6.106  -6.757  1.00 43.44           C  
ATOM   2618  CE2 TYR B 172     -50.808   5.657  -7.527  1.00 43.48           C  
ATOM   2619  CZ  TYR B 172     -51.736   6.517  -6.970  1.00 43.66           C  
ATOM   2620  OH  TYR B 172     -51.369   7.793  -6.622  1.00 44.42           O  
ATOM   2621  N   ILE B 173     -53.758   4.293 -10.897  1.00 44.00           N  
ATOM   2622  CA  ILE B 173     -53.204   5.141 -11.956  1.00 43.59           C  
ATOM   2623  C   ILE B 173     -52.887   6.520 -11.383  1.00 44.40           C  
ATOM   2624  O   ILE B 173     -53.677   7.078 -10.616  1.00 44.72           O  
ATOM   2625  CB  ILE B 173     -54.168   5.291 -13.153  1.00 42.55           C  
ATOM   2626  CG1 ILE B 173     -54.909   3.980 -13.425  1.00 42.22           C  
ATOM   2627  CG2 ILE B 173     -53.416   5.764 -14.392  1.00 41.78           C  
ATOM   2628  CD1 ILE B 173     -56.068   4.121 -14.385  1.00 42.63           C  
ATOM   2629  N   ASP B 174     -51.740   7.069 -11.772  1.00 45.04           N  
ATOM   2630  CA  ASP B 174     -51.225   8.295 -11.174  1.00 46.16           C  
ATOM   2631  C   ASP B 174     -50.730   9.285 -12.247  1.00 46.48           C  
ATOM   2632  O   ASP B 174     -49.681   9.065 -12.859  1.00 46.44           O  
ATOM   2633  CB  ASP B 174     -50.113   7.913 -10.187  1.00 47.60           C  
ATOM   2634  CG  ASP B 174     -49.631   9.079  -9.337  1.00 49.11           C  
ATOM   2635  OD1 ASP B 174     -49.215  10.112  -9.906  1.00 50.32           O  
ATOM   2636  OD2 ASP B 174     -49.614   8.944  -8.096  1.00 49.19           O1-
ATOM   2637  N   ILE B 175     -51.480  10.373 -12.455  1.00 46.18           N  
ATOM   2638  CA  ILE B 175     -51.174  11.377 -13.495  1.00 46.28           C  
ATOM   2639  C   ILE B 175     -50.273  12.516 -12.996  1.00 46.12           C  
ATOM   2640  O   ILE B 175     -49.672  13.241 -13.803  1.00 46.40           O  
ATOM   2641  CB  ILE B 175     -52.451  12.020 -14.093  1.00 47.34           C  
ATOM   2642  CG1 ILE B 175     -53.540  10.986 -14.372  1.00 47.64           C  
ATOM   2643  CG2 ILE B 175     -52.129  12.773 -15.379  1.00 48.74           C  
ATOM   2644  CD1 ILE B 175     -54.887  11.616 -14.671  1.00 47.13           C  
ATOM   2645  N   ASP B 176     -50.194  12.676 -11.674  1.00 44.68           N  
ATOM   2646  CA  ASP B 176     -49.328  13.672 -11.030  1.00 43.26           C  
ATOM   2647  C   ASP B 176     -47.954  13.697 -11.704  1.00 43.03           C  
ATOM   2648  O   ASP B 176     -47.419  12.642 -12.052  1.00 43.34           O  
ATOM   2649  CB  ASP B 176     -49.184  13.326  -9.545  1.00 42.32           C  
ATOM   2650  CG  ASP B 176     -48.626  14.463  -8.717  1.00 42.19           C  
ATOM   2651  OD1 ASP B 176     -47.456  14.850  -8.921  1.00 42.34           O  
ATOM   2652  OD2 ASP B 176     -49.356  14.964  -7.839  1.00 41.95           O1-
ATOM   2653  N   ILE B 177     -47.386  14.885 -11.895  1.00 42.28           N  
ATOM   2654  CA  ILE B 177     -46.075  15.005 -12.539  1.00 42.23           C  
ATOM   2655  C   ILE B 177     -44.951  14.302 -11.758  1.00 42.79           C  
ATOM   2656  O   ILE B 177     -43.978  13.853 -12.352  1.00 43.29           O  
ATOM   2657  CB  ILE B 177     -45.706  16.478 -12.857  1.00 42.53           C  
ATOM   2658  CG1 ILE B 177     -44.560  16.538 -13.880  1.00 42.56           C  
ATOM   2659  CG2 ILE B 177     -45.386  17.264 -11.587  1.00 42.45           C  
ATOM   2660  CD1 ILE B 177     -44.252  17.925 -14.406  1.00 42.91           C  
ATOM   2661  N   HIS B 178     -45.090  14.208 -10.438  1.00 43.43           N  
ATOM   2662  CA  HIS B 178     -44.098  13.525  -9.609  1.00 44.02           C  
ATOM   2663  C   HIS B 178     -44.437  12.051  -9.477  1.00 44.71           C  
ATOM   2664  O   HIS B 178     -45.613  11.693  -9.375  1.00 44.24           O  
ATOM   2665  CB  HIS B 178     -44.019  14.164  -8.227  1.00 43.98           C  
ATOM   2666  CG  HIS B 178     -43.631  15.606  -8.254  1.00 44.30           C  
ATOM   2667  CD2 HIS B 178     -42.462  16.208  -8.578  1.00 44.69           C  
ATOM   2668  ND1 HIS B 178     -44.507  16.618  -7.931  1.00 44.50           N  
ATOM   2669  CE1 HIS B 178     -43.893  17.782  -8.050  1.00 45.15           C  
ATOM   2670  NE2 HIS B 178     -42.651  17.562  -8.444  1.00 44.53           N  
ATOM   2671  N   HIS B 179     -43.408  11.203  -9.482  1.00 45.74           N  
ATOM   2672  CA  HIS B 179     -43.593   9.751  -9.401  1.00 46.46           C  
ATOM   2673  C   HIS B 179     -44.303   9.325  -8.114  1.00 47.68           C  
ATOM   2674  O   HIS B 179     -43.899   9.710  -7.016  1.00 48.07           O  
ATOM   2675  CB  HIS B 179     -42.260   9.010  -9.566  1.00 46.37           C  
ATOM   2676  CG  HIS B 179     -42.340   7.545  -9.259  1.00 46.62           C  
ATOM   2677  CD2 HIS B 179     -43.123   6.566  -9.770  1.00 46.59           C  
ATOM   2678  ND1 HIS B 179     -41.557   6.943  -8.296  1.00 46.82           N  
ATOM   2679  CE1 HIS B 179     -41.847   5.656  -8.236  1.00 46.47           C  
ATOM   2680  NE2 HIS B 179     -42.794   5.401  -9.121  1.00 46.11           N  
ATOM   2681  N   GLY B 180     -45.363   8.532  -8.265  1.00 48.83           N  
ATOM   2682  CA  GLY B 180     -46.157   8.054  -7.131  1.00 50.11           C  
ATOM   2683  C   GLY B 180     -45.474   6.953  -6.343  1.00 51.06           C  
ATOM   2684  O   GLY B 180     -45.959   5.819  -6.295  1.00 51.23           O  
ATOM   2685  N   ASP B 181     -44.355   7.301  -5.710  1.00 51.84           N  
ATOM   2686  CA  ASP B 181     -43.497   6.331  -5.026  1.00 53.10           C  
ATOM   2687  C   ASP B 181     -44.106   5.747  -3.750  1.00 53.37           C  
ATOM   2688  O   ASP B 181     -43.920   4.565  -3.454  1.00 54.28           O  
ATOM   2689  CB  ASP B 181     -42.109   6.927  -4.742  1.00 53.08           C  
ATOM   2690  CG  ASP B 181     -42.167   8.222  -3.940  1.00 53.42           C  
ATOM   2691  OD1 ASP B 181     -43.277   8.735  -3.670  1.00 53.59           O  
ATOM   2692  OD2 ASP B 181     -41.084   8.731  -3.580  1.00 52.96           O1-
ATOM   2693  N   GLY B 182     -44.827   6.576  -3.001  1.00 52.76           N  
ATOM   2694  CA  GLY B 182     -45.489   6.129  -1.782  1.00 52.67           C  
ATOM   2695  C   GLY B 182     -46.406   4.952  -2.039  1.00 51.70           C  
ATOM   2696  O   GLY B 182     -46.270   3.908  -1.407  1.00 51.61           O  
ATOM   2697  N   VAL B 183     -47.324   5.119  -2.988  1.00 51.93           N  
ATOM   2698  CA  VAL B 183     -48.287   4.073  -3.335  1.00 53.23           C  
ATOM   2699  C   VAL B 183     -47.581   2.874  -3.964  1.00 54.46           C  
ATOM   2700  O   VAL B 183     -48.026   1.734  -3.817  1.00 54.24           O  
ATOM   2701  CB  VAL B 183     -49.383   4.584  -4.296  1.00 52.49           C  
ATOM   2702  CG1 VAL B 183     -50.599   3.673  -4.247  1.00 51.76           C  
ATOM   2703  CG2 VAL B 183     -49.790   6.007  -3.946  1.00 52.92           C  
ATOM   2704  N   GLU B 184     -46.478   3.141  -4.657  1.00 56.00           N  
ATOM   2705  CA  GLU B 184     -45.666   2.085  -5.248  1.00 57.85           C  
ATOM   2706  C   GLU B 184     -44.958   1.275  -4.162  1.00 58.22           C  
ATOM   2707  O   GLU B 184     -45.145   0.060  -4.077  1.00 59.45           O  
ATOM   2708  CB  GLU B 184     -44.660   2.675  -6.236  1.00 59.22           C  
ATOM   2709  CG  GLU B 184     -43.873   1.640  -7.020  1.00 61.50           C  
ATOM   2710  CD  GLU B 184     -43.173   2.238  -8.223  1.00 63.05           C  
ATOM   2711  OE1 GLU B 184     -43.863   2.552  -9.220  1.00 65.07           O  
ATOM   2712  OE2 GLU B 184     -41.937   2.405  -8.163  1.00 61.60           O1-
ATOM   2713  N   GLU B 185     -44.170   1.959  -3.331  1.00 57.54           N  
ATOM   2714  CA  GLU B 185     -43.402   1.331  -2.253  1.00 57.58           C  
ATOM   2715  C   GLU B 185     -44.291   0.533  -1.300  1.00 57.10           C  
ATOM   2716  O   GLU B 185     -43.927  -0.561  -0.872  1.00 57.46           O  
ATOM   2717  CB  GLU B 185     -42.594   2.386  -1.484  1.00 58.18           C  
ATOM   2718  CG  GLU B 185     -41.682   1.841  -0.390  1.00 59.20           C  
ATOM   2719  CD  GLU B 185     -40.823   2.920   0.252  1.00 60.69           C  
ATOM   2720  OE1 GLU B 185     -39.863   3.389  -0.402  1.00 60.21           O  
ATOM   2721  OE2 GLU B 185     -41.101   3.293   1.416  1.00 60.45           O1-
ATOM   2722  N   ALA B 186     -45.461   1.080  -0.990  1.00 56.90           N  
ATOM   2723  CA  ALA B 186     -46.390   0.439  -0.068  1.00 57.70           C  
ATOM   2724  C   ALA B 186     -46.913  -0.884  -0.608  1.00 58.66           C  
ATOM   2725  O   ALA B 186     -47.292  -1.767   0.163  1.00 60.81           O  
ATOM   2726  CB  ALA B 186     -47.545   1.371   0.251  1.00 57.48           C  
ATOM   2727  N   PHE B 187     -46.927  -1.019  -1.930  1.00 59.06           N  
ATOM   2728  CA  PHE B 187     -47.439  -2.228  -2.567  1.00 60.24           C  
ATOM   2729  C   PHE B 187     -46.389  -2.918  -3.440  1.00 59.40           C  
ATOM   2730  O   PHE B 187     -46.731  -3.675  -4.352  1.00 58.89           O  
ATOM   2731  CB  PHE B 187     -48.694  -1.903  -3.385  1.00 61.94           C  
ATOM   2732  CG  PHE B 187     -49.851  -1.419  -2.559  1.00 64.12           C  
ATOM   2733  CD1 PHE B 187     -50.666  -2.319  -1.882  1.00 65.99           C  
ATOM   2734  CD2 PHE B 187     -50.128  -0.061  -2.458  1.00 64.65           C  
ATOM   2735  CE1 PHE B 187     -51.735  -1.873  -1.119  1.00 66.72           C  
ATOM   2736  CE2 PHE B 187     -51.194   0.391  -1.697  1.00 65.75           C  
ATOM   2737  CZ  PHE B 187     -51.998  -0.516  -1.026  1.00 66.24           C  
ATOM   2738  N   TYR B 188     -45.115  -2.674  -3.145  1.00 59.33           N  
ATOM   2739  CA  TYR B 188     -44.010  -3.113  -4.001  1.00 58.33           C  
ATOM   2740  C   TYR B 188     -43.890  -4.629  -4.152  1.00 58.33           C  
ATOM   2741  O   TYR B 188     -43.382  -5.109  -5.166  1.00 58.89           O  
ATOM   2742  CB  TYR B 188     -42.687  -2.517  -3.512  1.00 59.30           C  
ATOM   2743  CG  TYR B 188     -41.678  -2.247  -4.609  1.00 61.06           C  
ATOM   2744  CD1 TYR B 188     -42.007  -1.452  -5.709  1.00 61.82           C  
ATOM   2745  CD2 TYR B 188     -40.391  -2.780  -4.546  1.00 62.04           C  
ATOM   2746  CE1 TYR B 188     -41.086  -1.201  -6.715  1.00 61.94           C  
ATOM   2747  CE2 TYR B 188     -39.461  -2.529  -5.547  1.00 62.15           C  
ATOM   2748  CZ  TYR B 188     -39.815  -1.739  -6.629  1.00 61.54           C  
ATOM   2749  OH  TYR B 188     -38.901  -1.489  -7.627  1.00 60.84           O  
ATOM   2750  N   THR B 189     -44.369  -5.373  -3.154  1.00 58.36           N  
ATOM   2751  CA  THR B 189     -44.227  -6.834  -3.128  1.00 56.98           C  
ATOM   2752  C   THR B 189     -45.559  -7.587  -3.226  1.00 57.53           C  
ATOM   2753  O   THR B 189     -45.656  -8.736  -2.797  1.00 58.26           O  
ATOM   2754  CB  THR B 189     -43.468  -7.321  -1.868  1.00 55.99           C  
ATOM   2755  CG2 THR B 189     -42.061  -6.732  -1.805  1.00 55.85           C  
ATOM   2756  OG1 THR B 189     -44.195  -6.953  -0.690  1.00 55.01           O  
ATOM   2757  N   THR B 190     -46.581  -6.947  -3.787  1.00 58.20           N  
ATOM   2758  CA  THR B 190     -47.866  -7.622  -3.990  1.00 58.85           C  
ATOM   2759  C   THR B 190     -48.341  -7.601  -5.440  1.00 60.24           C  
ATOM   2760  O   THR B 190     -48.058  -6.664  -6.189  1.00 60.62           O  
ATOM   2761  CB  THR B 190     -48.980  -7.092  -3.060  1.00 58.11           C  
ATOM   2762  CG2 THR B 190     -49.131  -5.584  -3.177  1.00 58.65           C  
ATOM   2763  OG1 THR B 190     -50.225  -7.714  -3.404  1.00 57.22           O  
ATOM   2764  N   ASP B 191     -49.068  -8.650  -5.812  1.00 62.12           N  
ATOM   2765  CA  ASP B 191     -49.604  -8.809  -7.159  1.00 63.82           C  
ATOM   2766  C   ASP B 191     -51.085  -8.432  -7.225  1.00 64.15           C  
ATOM   2767  O   ASP B 191     -51.694  -8.459  -8.299  1.00 65.57           O  
ATOM   2768  CB  ASP B 191     -49.382 -10.249  -7.660  1.00 64.64           C  
ATOM   2769  CG  ASP B 191     -50.082 -11.302  -6.795  1.00 64.96           C  
ATOM   2770  OD1 ASP B 191     -50.270 -11.076  -5.578  1.00 65.98           O  
ATOM   2771  OD2 ASP B 191     -50.436 -12.369  -7.338  1.00 64.28           O1-
ATOM   2772  N   ARG B 192     -51.655  -8.078  -6.075  1.00 63.43           N  
ATOM   2773  CA  ARG B 192     -53.072  -7.718  -5.979  1.00 62.24           C  
ATOM   2774  C   ARG B 192     -53.339  -6.257  -6.350  1.00 60.95           C  
ATOM   2775  O   ARG B 192     -54.481  -5.874  -6.609  1.00 59.78           O  
ATOM   2776  CB  ARG B 192     -53.601  -8.007  -4.573  1.00 62.16           C  
ATOM   2777  CG  ARG B 192     -53.667  -9.484  -4.218  1.00 62.48           C  
ATOM   2778  CD  ARG B 192     -54.527  -9.706  -2.987  1.00 63.11           C  
ATOM   2779  NE  ARG B 192     -55.902  -9.265  -3.210  1.00 64.80           N  
ATOM   2780  CZ  ARG B 192     -56.818  -9.129  -2.257  1.00 67.10           C  
ATOM   2781  NH1 ARG B 192     -56.521  -9.399  -0.991  1.00 69.03           N1+
ATOM   2782  NH2 ARG B 192     -58.040  -8.719  -2.569  1.00 68.18           N  
ATOM   2783  N   VAL B 193     -52.280  -5.449  -6.368  1.00 59.41           N  
ATOM   2784  CA  VAL B 193     -52.380  -4.029  -6.693  1.00 58.14           C  
ATOM   2785  C   VAL B 193     -51.314  -3.650  -7.713  1.00 56.75           C  
ATOM   2786  O   VAL B 193     -50.122  -3.803  -7.449  1.00 58.30           O  
ATOM   2787  CB  VAL B 193     -52.193  -3.141  -5.441  1.00 58.29           C  
ATOM   2788  CG1 VAL B 193     -52.293  -1.666  -5.805  1.00 57.83           C  
ATOM   2789  CG2 VAL B 193     -53.209  -3.492  -4.367  1.00 58.07           C  
ATOM   2790  N   MET B 194     -51.739  -3.152  -8.870  1.00 53.91           N  
ATOM   2791  CA  MET B 194     -50.799  -2.659  -9.871  1.00 51.83           C  
ATOM   2792  C   MET B 194     -50.735  -1.136  -9.840  1.00 51.04           C  
ATOM   2793  O   MET B 194     -51.768  -0.463  -9.844  1.00 51.60           O  
ATOM   2794  CB  MET B 194     -51.172  -3.159 -11.269  1.00 51.90           C  
ATOM   2795  CG  MET B 194     -50.205  -2.723 -12.359  1.00 52.88           C  
ATOM   2796  SD  MET B 194     -50.597  -3.396 -13.983  1.00 54.64           S  
ATOM   2797  CE  MET B 194     -49.811  -5.001 -13.890  1.00 55.09           C  
ATOM   2798  N   THR B 195     -49.519  -0.599  -9.804  1.00 49.99           N  
ATOM   2799  CA  THR B 195     -49.320   0.848  -9.797  1.00 49.29           C  
ATOM   2800  C   THR B 195     -48.690   1.331 -11.101  1.00 47.49           C  
ATOM   2801  O   THR B 195     -47.561   0.968 -11.430  1.00 46.85           O  
ATOM   2802  CB  THR B 195     -48.471   1.324  -8.595  1.00 50.45           C  
ATOM   2803  CG2 THR B 195     -49.016   0.764  -7.284  1.00 50.81           C  
ATOM   2804  OG1 THR B 195     -47.106   0.919  -8.765  1.00 51.44           O  
ATOM   2805  N   VAL B 196     -49.439   2.151 -11.833  1.00 45.99           N  
ATOM   2806  CA  VAL B 196     -48.992   2.710 -13.102  1.00 45.01           C  
ATOM   2807  C   VAL B 196     -48.761   4.210 -12.938  1.00 45.24           C  
ATOM   2808  O   VAL B 196     -49.631   4.926 -12.435  1.00 46.18           O  
ATOM   2809  CB  VAL B 196     -50.026   2.457 -14.219  1.00 44.65           C  
ATOM   2810  CG1 VAL B 196     -49.477   2.880 -15.573  1.00 44.20           C  
ATOM   2811  CG2 VAL B 196     -50.431   0.990 -14.247  1.00 44.93           C  
ATOM   2812  N   SER B 197     -47.592   4.679 -13.369  1.00 44.82           N  
ATOM   2813  CA  SER B 197     -47.197   6.068 -13.166  1.00 44.25           C  
ATOM   2814  C   SER B 197     -46.576   6.732 -14.398  1.00 44.34           C  
ATOM   2815  O   SER B 197     -45.777   6.123 -15.108  1.00 45.03           O  
ATOM   2816  CB  SER B 197     -46.232   6.159 -11.990  1.00 44.57           C  
ATOM   2817  OG  SER B 197     -45.820   7.497 -11.790  1.00 45.78           O  
ATOM   2818  N   PHE B 198     -46.949   7.990 -14.627  1.00 44.16           N  
ATOM   2819  CA  PHE B 198     -46.440   8.792 -15.741  1.00 44.55           C  
ATOM   2820  C   PHE B 198     -45.906  10.098 -15.166  1.00 46.29           C  
ATOM   2821  O   PHE B 198     -46.679  10.903 -14.636  1.00 47.71           O  
ATOM   2822  CB  PHE B 198     -47.558   9.118 -16.737  1.00 43.10           C  
ATOM   2823  CG  PHE B 198     -48.243   7.913 -17.316  1.00 42.12           C  
ATOM   2824  CD1 PHE B 198     -49.255   7.263 -16.617  1.00 42.03           C  
ATOM   2825  CD2 PHE B 198     -47.902   7.449 -18.576  1.00 41.76           C  
ATOM   2826  CE1 PHE B 198     -49.896   6.160 -17.156  1.00 41.56           C  
ATOM   2827  CE2 PHE B 198     -48.539   6.345 -19.121  1.00 41.67           C  
ATOM   2828  CZ  PHE B 198     -49.538   5.701 -18.411  1.00 41.46           C  
ATOM   2829  N   HIS B 199     -44.596  10.312 -15.261  1.00 47.61           N  
ATOM   2830  CA  HIS B 199     -43.959  11.431 -14.566  1.00 49.10           C  
ATOM   2831  C   HIS B 199     -42.733  11.988 -15.265  1.00 49.83           C  
ATOM   2832  O   HIS B 199     -42.184  11.355 -16.166  1.00 50.29           O  
ATOM   2833  CB  HIS B 199     -43.556  10.994 -13.160  1.00 50.67           C  
ATOM   2834  CG  HIS B 199     -42.873   9.665 -13.118  1.00 52.01           C  
ATOM   2835  CD2 HIS B 199     -41.583   9.318 -13.335  1.00 52.11           C  
ATOM   2836  ND1 HIS B 199     -43.545   8.494 -12.839  1.00 52.34           N  
ATOM   2837  CE1 HIS B 199     -42.696   7.483 -12.879  1.00 52.50           C  
ATOM   2838  NE2 HIS B 199     -41.499   7.957 -13.176  1.00 52.91           N  
ATOM   2839  N   LYS B 200     -42.305  13.174 -14.832  1.00 51.01           N  
ATOM   2840  CA  LYS B 200     -41.020  13.718 -15.251  1.00 52.78           C  
ATOM   2841  C   LYS B 200     -39.907  12.983 -14.529  1.00 53.19           C  
ATOM   2842  O   LYS B 200     -39.997  12.739 -13.326  1.00 52.40           O  
ATOM   2843  CB  LYS B 200     -40.902  15.217 -14.968  1.00 53.21           C  
ATOM   2844  CG  LYS B 200     -39.813  15.882 -15.805  1.00 54.29           C  
ATOM   2845  CD  LYS B 200     -38.954  16.837 -14.992  1.00 54.07           C  
ATOM   2846  CE  LYS B 200     -37.743  17.329 -15.773  1.00 53.23           C  
ATOM   2847  NZ  LYS B 200     -36.736  16.261 -16.027  1.00 52.89           N1+
ATOM   2848  N   TYR B 201     -38.864  12.634 -15.276  1.00 54.89           N  
ATOM   2849  CA  TYR B 201     -37.705  11.947 -14.727  1.00 56.52           C  
ATOM   2850  C   TYR B 201     -36.416  12.628 -15.181  1.00 57.99           C  
ATOM   2851  O   TYR B 201     -36.301  13.037 -16.340  1.00 58.61           O  
ATOM   2852  CB  TYR B 201     -37.715  10.474 -15.145  1.00 56.70           C  
ATOM   2853  CG  TYR B 201     -36.718   9.624 -14.397  1.00 57.78           C  
ATOM   2854  CD1 TYR B 201     -37.035   9.072 -13.156  1.00 58.59           C  
ATOM   2855  CD2 TYR B 201     -35.450   9.378 -14.924  1.00 58.90           C  
ATOM   2856  CE1 TYR B 201     -36.119   8.297 -12.462  1.00 59.95           C  
ATOM   2857  CE2 TYR B 201     -34.525   8.605 -14.239  1.00 60.10           C  
ATOM   2858  CZ  TYR B 201     -34.864   8.068 -13.007  1.00 60.40           C  
ATOM   2859  OH  TYR B 201     -33.947   7.298 -12.328  1.00 60.04           O  
ATOM   2860  N   GLY B 202     -35.459  12.748 -14.261  1.00 58.84           N  
ATOM   2861  CA  GLY B 202     -34.157  13.356 -14.551  1.00 60.02           C  
ATOM   2862  C   GLY B 202     -33.985  14.715 -13.898  1.00 61.30           C  
ATOM   2863  O   GLY B 202     -34.498  15.718 -14.407  1.00 60.82           O  
ATOM   2864  N   GLU B 203     -33.243  14.742 -12.786  1.00 62.19           N  
ATOM   2865  CA  GLU B 203     -33.110  15.926 -11.918  1.00 63.12           C  
ATOM   2866  C   GLU B 203     -34.476  16.416 -11.436  1.00 62.05           C  
ATOM   2867  O   GLU B 203     -34.831  17.591 -11.590  1.00 62.00           O  
ATOM   2868  CB  GLU B 203     -32.321  17.059 -12.600  1.00 65.67           C  
ATOM   2869  CG  GLU B 203     -30.846  17.112 -12.229  1.00 67.29           C  
ATOM   2870  CD  GLU B 203     -30.031  16.030 -12.912  1.00 68.43           C  
ATOM   2871  OE1 GLU B 203     -29.740  16.180 -14.119  1.00 68.03           O  
ATOM   2872  OE2 GLU B 203     -29.676  15.035 -12.240  1.00 68.88           O1-
ATOM   2873  N   TYR B 204     -35.239  15.493 -10.859  1.00 61.02           N  
ATOM   2874  CA  TYR B 204     -36.593  15.781 -10.408  1.00 61.21           C  
ATOM   2875  C   TYR B 204     -36.939  14.920  -9.195  1.00 60.42           C  
ATOM   2876  O   TYR B 204     -36.182  14.022  -8.820  1.00 61.13           O  
ATOM   2877  CB  TYR B 204     -37.589  15.544 -11.552  1.00 61.28           C  
ATOM   2878  CG  TYR B 204     -38.757  16.508 -11.576  1.00 61.51           C  
ATOM   2879  CD1 TYR B 204     -38.553  17.882 -11.730  1.00 61.87           C  
ATOM   2880  CD2 TYR B 204     -40.066  16.046 -11.455  1.00 61.95           C  
ATOM   2881  CE1 TYR B 204     -39.622  18.767 -11.762  1.00 62.58           C  
ATOM   2882  CE2 TYR B 204     -41.140  16.923 -11.486  1.00 62.41           C  
ATOM   2883  CZ  TYR B 204     -40.912  18.282 -11.637  1.00 62.90           C  
ATOM   2884  OH  TYR B 204     -41.977  19.152 -11.667  1.00 63.99           O  
ATOM   2885  N   PHE B 205     -38.092  15.194  -8.593  1.00 58.86           N  
ATOM   2886  CA  PHE B 205     -38.477  14.564  -7.350  1.00 57.67           C  
ATOM   2887  C   PHE B 205     -39.809  13.622  -7.447  1.00 57.94           C  
ATOM   2888  O   PHE B 205     -40.526  14.091  -8.152  1.00 58.24           O  
ATOM   2889  CB  PHE B 205     -38.726  15.747  -6.212  1.00 56.78           C  
ATOM   2890  CG  PHE B 205     -39.336  15.068  -4.985  1.00 56.58           C  
ATOM   2891  CD1 PHE B 205     -40.739  14.703  -4.936  1.00 56.87           C  
ATOM   2892  CD2 PHE B 205     -38.524  14.776  -3.879  1.00 56.63           C  
ATOM   2893  CE1 PHE B 205     -41.294  14.071  -3.802  1.00 55.97           C  
ATOM   2894  CE2 PHE B 205     -39.076  14.140  -2.750  1.00 56.21           C  
ATOM   2895  CZ  PHE B 205     -40.463  13.792  -2.706  1.00 55.40           C  
ATOM   2896  N   PRO B 206     -39.113  12.177  -7.350  1.00 58.17           N  
ATOM   2897  CA  PRO B 206     -38.573  11.990  -5.967  1.00 58.81           C  
ATOM   2898  C   PRO B 206     -37.302  11.184  -6.230  1.00 61.22           C  
ATOM   2899  O   PRO B 206     -36.701  10.614  -5.310  1.00 63.10           O  
ATOM   2900  CB  PRO B 206     -39.621  11.111  -5.236  1.00 57.64           C  
ATOM   2901  CG  PRO B 206     -40.904  10.943  -6.117  1.00 57.90           C  
ATOM   2902  CD  PRO B 206     -40.082  11.155  -7.504  1.00 57.87           C  
ATOM   2903  N   GLY B 207     -36.927  11.129  -7.519  1.00 62.06           N  
ATOM   2904  CA  GLY B 207     -35.690  10.451  -7.945  1.00 63.68           C  
ATOM   2905  C   GLY B 207     -35.897   8.980  -8.285  1.00 64.50           C  
ATOM   2906  O   GLY B 207     -34.937   8.272  -8.603  1.00 66.31           O  
ATOM   2907  N   THR B 208     -37.146   8.516  -8.221  1.00 63.13           N  
ATOM   2908  CA  THR B 208     -37.458   7.120  -8.522  1.00 63.42           C  
ATOM   2909  C   THR B 208     -38.411   6.990  -9.715  1.00 63.20           C  
ATOM   2910  O   THR B 208     -38.829   7.993 -10.300  1.00 60.75           O  
ATOM   2911  CB  THR B 208     -38.034   6.384  -7.289  1.00 63.53           C  
ATOM   2912  CG2 THR B 208     -37.004   6.294  -6.186  1.00 63.72           C  
ATOM   2913  OG1 THR B 208     -39.179   7.084  -6.795  1.00 64.67           O  
ATOM   2914  N   GLY B 209     -38.723   5.746 -10.080  1.00 64.40           N  
ATOM   2915  CA  GLY B 209     -39.708   5.452 -11.117  1.00 66.38           C  
ATOM   2916  C   GLY B 209     -39.185   5.461 -12.541  1.00 67.93           C  
ATOM   2917  O   GLY B 209     -39.903   5.845 -13.466  1.00 68.01           O  
ATOM   2918  N   ASP B 210     -37.939   5.028 -12.725  1.00 69.32           N  
ATOM   2919  CA  ASP B 210     -37.353   4.928 -14.063  1.00 70.53           C  
ATOM   2920  C   ASP B 210     -37.917   3.725 -14.827  1.00 69.08           C  
ATOM   2921  O   ASP B 210     -38.745   2.974 -14.301  1.00 68.46           O  
ATOM   2922  CB  ASP B 210     -35.823   4.852 -13.985  1.00 71.96           C  
ATOM   2923  CG  ASP B 210     -35.323   3.483 -13.554  1.00 74.96           C  
ATOM   2924  OD1 ASP B 210     -35.716   3.006 -12.464  1.00 75.68           O  
ATOM   2925  OD2 ASP B 210     -34.529   2.886 -14.312  1.00 77.18           O1-
ATOM   2926  N   LEU B 211     -37.462   3.550 -16.064  1.00 67.04           N  
ATOM   2927  CA  LEU B 211     -37.877   2.428 -16.904  1.00 65.92           C  
ATOM   2928  C   LEU B 211     -37.724   1.089 -16.176  1.00 63.99           C  
ATOM   2929  O   LEU B 211     -38.621   0.249 -16.221  1.00 62.13           O  
ATOM   2930  CB  LEU B 211     -37.063   2.427 -18.204  1.00 67.05           C  
ATOM   2931  CG  LEU B 211     -37.554   1.691 -19.455  1.00 67.09           C  
ATOM   2932  CD1 LEU B 211     -36.921   2.323 -20.684  1.00 68.21           C  
ATOM   2933  CD2 LEU B 211     -37.255   0.197 -19.417  1.00 67.37           C  
ATOM   2934  N   ARG B 212     -36.594   0.914 -15.493  1.00 63.74           N  
ATOM   2935  CA  ARG B 212     -36.240  -0.365 -14.875  1.00 64.18           C  
ATOM   2936  C   ARG B 212     -36.899  -0.606 -13.515  1.00 64.69           C  
ATOM   2937  O   ARG B 212     -36.632  -1.614 -12.862  1.00 63.97           O  
ATOM   2938  CB  ARG B 212     -34.715  -0.517 -14.783  1.00 64.82           C  
ATOM   2939  CG  ARG B 212     -34.022  -0.452 -16.135  1.00 66.72           C  
ATOM   2940  CD  ARG B 212     -32.681  -1.167 -16.147  1.00 68.14           C  
ATOM   2941  NE  ARG B 212     -32.191  -1.328 -17.518  1.00 70.51           N  
ATOM   2942  CZ  ARG B 212     -32.316  -2.436 -18.251  1.00 70.10           C  
ATOM   2943  NH1 ARG B 212     -32.907  -3.519 -17.753  1.00 68.79           N1+
ATOM   2944  NH2 ARG B 212     -31.837  -2.464 -19.488  1.00 68.70           N  
ATOM   2945  N   ASP B 213     -37.760   0.320 -13.100  1.00 66.59           N  
ATOM   2946  CA  ASP B 213     -38.553   0.170 -11.883  1.00 67.30           C  
ATOM   2947  C   ASP B 213     -39.753  -0.724 -12.196  1.00 67.67           C  
ATOM   2948  O   ASP B 213     -40.734  -0.268 -12.789  1.00 68.17           O  
ATOM   2949  CB  ASP B 213     -39.011   1.545 -11.384  1.00 68.50           C  
ATOM   2950  CG  ASP B 213     -39.496   1.526  -9.944  1.00 69.70           C  
ATOM   2951  OD1 ASP B 213     -39.696   0.429  -9.376  1.00 70.68           O  
ATOM   2952  OD2 ASP B 213     -39.676   2.624  -9.376  1.00 68.80           O1-
ATOM   2953  N   ILE B 214     -39.666  -1.996 -11.809  1.00 67.80           N  
ATOM   2954  CA  ILE B 214     -40.660  -3.002 -12.214  1.00 67.72           C  
ATOM   2955  C   ILE B 214     -41.361  -3.666 -11.026  1.00 66.07           C  
ATOM   2956  O   ILE B 214     -42.439  -4.244 -11.176  1.00 63.88           O  
ATOM   2957  CB  ILE B 214     -40.036  -4.109 -13.101  1.00 68.84           C  
ATOM   2958  CG1 ILE B 214     -38.897  -3.555 -13.966  1.00 70.77           C  
ATOM   2959  CG2 ILE B 214     -41.097  -4.735 -13.992  1.00 69.12           C  
ATOM   2960  CD1 ILE B 214     -37.801  -4.556 -14.279  1.00 72.31           C  
ATOM   2961  N   GLY B 215     -40.744  -3.579  -9.852  1.00 67.01           N  
ATOM   2962  CA  GLY B 215     -41.247  -4.255  -8.661  1.00 68.33           C  
ATOM   2963  C   GLY B 215     -40.288  -5.317  -8.152  1.00 69.85           C  
ATOM   2964  O   GLY B 215     -39.157  -5.431  -8.632  1.00 70.52           O  
ATOM   2965  N   ALA B 216     -40.747  -6.096  -7.175  1.00 70.08           N  
ATOM   2966  CA  ALA B 216     -39.937  -7.140  -6.551  1.00 69.81           C  
ATOM   2967  C   ALA B 216     -40.823  -8.237  -5.966  1.00 70.87           C  
ATOM   2968  O   ALA B 216     -41.957  -7.975  -5.555  1.00 72.62           O  
ATOM   2969  CB  ALA B 216     -39.047  -6.542  -5.470  1.00 68.64           C  
ATOM   2970  N   GLY B 217     -40.298  -9.461  -5.929  1.00 70.30           N  
ATOM   2971  CA  GLY B 217     -41.022 -10.611  -5.383  1.00 67.92           C  
ATOM   2972  C   GLY B 217     -42.291 -10.894  -6.161  1.00 66.35           C  
ATOM   2973  O   GLY B 217     -42.271 -10.923  -7.393  1.00 66.09           O  
ATOM   2974  N   LYS B 218     -43.394 -11.093  -5.438  1.00 64.85           N  
ATOM   2975  CA  LYS B 218     -44.713 -11.254  -6.052  1.00 63.68           C  
ATOM   2976  C   LYS B 218     -45.127 -10.009  -6.828  1.00 64.79           C  
ATOM   2977  O   LYS B 218     -45.956 -10.082  -7.737  1.00 65.62           O  
ATOM   2978  CB  LYS B 218     -45.773 -11.578  -4.997  1.00 61.72           C  
ATOM   2979  CG  LYS B 218     -46.296 -13.002  -5.055  1.00 60.96           C  
ATOM   2980  CD  LYS B 218     -47.673 -13.099  -4.412  1.00 60.95           C  
ATOM   2981  CE  LYS B 218     -48.337 -14.440  -4.696  1.00 59.96           C  
ATOM   2982  NZ  LYS B 218     -49.743 -14.516  -4.206  1.00 58.10           N1+
ATOM   2983  N   GLY B 219     -44.538  -8.872  -6.465  1.00 65.67           N  
ATOM   2984  CA  GLY B 219     -44.865  -7.593  -7.081  1.00 67.33           C  
ATOM   2985  C   GLY B 219     -44.054  -7.242  -8.314  1.00 68.52           C  
ATOM   2986  O   GLY B 219     -44.220  -6.151  -8.866  1.00 70.04           O  
ATOM   2987  N   LYS B 220     -43.177  -8.150  -8.748  1.00 67.94           N  
ATOM   2988  CA  LYS B 220     -42.391  -7.926  -9.964  1.00 66.98           C  
ATOM   2989  C   LYS B 220     -43.269  -8.041 -11.209  1.00 67.79           C  
ATOM   2990  O   LYS B 220     -44.047  -8.993 -11.344  1.00 67.72           O  
ATOM   2991  CB  LYS B 220     -41.194  -8.878 -10.066  1.00 65.26           C  
ATOM   2992  CG  LYS B 220     -40.101  -8.352 -10.992  1.00 63.55           C  
ATOM   2993  CD  LYS B 220     -39.490  -9.433 -11.870  1.00 61.06           C  
ATOM   2994  CE  LYS B 220     -38.185  -9.961 -11.298  1.00 60.05           C  
ATOM   2995  NZ  LYS B 220     -37.382 -10.646 -12.348  1.00 58.49           N1+
ATOM   2996  N   TYR B 221     -43.114  -7.066 -12.109  1.00 67.99           N  
ATOM   2997  CA  TYR B 221     -43.946  -6.887 -13.313  1.00 67.60           C  
ATOM   2998  C   TYR B 221     -45.311  -6.267 -13.005  1.00 65.86           C  
ATOM   2999  O   TYR B 221     -46.206  -6.253 -13.853  1.00 66.37           O  
ATOM   3000  CB  TYR B 221     -44.084  -8.183 -14.131  1.00 68.91           C  
ATOM   3001  CG  TYR B 221     -42.786  -8.659 -14.737  1.00 71.23           C  
ATOM   3002  CD1 TYR B 221     -42.042  -7.826 -15.576  1.00 73.36           C  
ATOM   3003  CD2 TYR B 221     -42.303  -9.940 -14.482  1.00 71.50           C  
ATOM   3004  CE1 TYR B 221     -40.846  -8.251 -16.134  1.00 74.92           C  
ATOM   3005  CE2 TYR B 221     -41.109 -10.377 -15.040  1.00 74.38           C  
ATOM   3006  CZ  TYR B 221     -40.385  -9.529 -15.866  1.00 75.57           C  
ATOM   3007  OH  TYR B 221     -39.198  -9.949 -16.428  1.00 75.31           O  
ATOM   3008  N   TYR B 222     -45.451  -5.738 -11.793  1.00 63.19           N  
ATOM   3009  CA  TYR B 222     -46.712  -5.160 -11.343  1.00 61.56           C  
ATOM   3010  C   TYR B 222     -46.581  -3.688 -10.927  1.00 59.16           C  
ATOM   3011  O   TYR B 222     -47.476  -3.136 -10.285  1.00 58.40           O  
ATOM   3012  CB  TYR B 222     -47.302  -6.004 -10.206  1.00 62.02           C  
ATOM   3013  CG  TYR B 222     -47.958  -7.291 -10.655  1.00 62.65           C  
ATOM   3014  CD1 TYR B 222     -47.221  -8.472 -10.778  1.00 62.48           C  
ATOM   3015  CD2 TYR B 222     -49.321  -7.332 -10.948  1.00 62.76           C  
ATOM   3016  CE1 TYR B 222     -47.824  -9.654 -11.185  1.00 62.22           C  
ATOM   3017  CE2 TYR B 222     -49.932  -8.507 -11.355  1.00 63.10           C  
ATOM   3018  CZ  TYR B 222     -49.182  -9.664 -11.472  1.00 62.76           C  
ATOM   3019  OH  TYR B 222     -49.797 -10.827 -11.877  1.00 62.62           O  
ATOM   3020  N   ALA B 223     -45.467  -3.061 -11.292  1.00 56.67           N  
ATOM   3021  CA  ALA B 223     -45.261  -1.638 -11.045  1.00 54.99           C  
ATOM   3022  C   ALA B 223     -44.799  -0.942 -12.321  1.00 55.13           C  
ATOM   3023  O   ALA B 223     -43.601  -0.793 -12.566  1.00 56.86           O  
ATOM   3024  CB  ALA B 223     -44.261  -1.425  -9.920  1.00 54.99           C  
ATOM   3025  N   VAL B 224     -45.765  -0.525 -13.132  1.00 53.84           N  
ATOM   3026  CA  VAL B 224     -45.497   0.139 -14.405  1.00 52.27           C  
ATOM   3027  C   VAL B 224     -45.008   1.572 -14.175  1.00 52.24           C  
ATOM   3028  O   VAL B 224     -45.486   2.261 -13.273  1.00 52.71           O  
ATOM   3029  CB  VAL B 224     -46.761   0.156 -15.292  1.00 51.92           C  
ATOM   3030  CG1 VAL B 224     -46.417   0.552 -16.721  1.00 52.29           C  
ATOM   3031  CG2 VAL B 224     -47.452  -1.201 -15.268  1.00 51.36           C  
ATOM   3032  N   ASN B 225     -44.048   2.007 -14.986  1.00 51.79           N  
ATOM   3033  CA  ASN B 225     -43.516   3.363 -14.899  1.00 52.11           C  
ATOM   3034  C   ASN B 225     -43.170   3.938 -16.262  1.00 52.44           C  
ATOM   3035  O   ASN B 225     -42.528   3.276 -17.075  1.00 53.53           O  
ATOM   3036  CB  ASN B 225     -42.290   3.406 -13.985  1.00 52.78           C  
ATOM   3037  CG  ASN B 225     -42.658   3.378 -12.516  1.00 53.60           C  
ATOM   3038  ND2 ASN B 225     -43.372   4.402 -12.066  1.00 53.14           N  
ATOM   3039  OD1 ASN B 225     -42.313   2.440 -11.795  1.00 55.09           O  
ATOM   3040  N   TYR B 226     -43.599   5.174 -16.502  1.00 52.09           N  
ATOM   3041  CA  TYR B 226     -43.337   5.849 -17.764  1.00 51.87           C  
ATOM   3042  C   TYR B 226     -42.566   7.145 -17.519  1.00 52.47           C  
ATOM   3043  O   TYR B 226     -43.174   8.205 -17.346  1.00 53.45           O  
ATOM   3044  CB  TYR B 226     -44.651   6.143 -18.493  1.00 51.74           C  
ATOM   3045  CG  TYR B 226     -44.569   6.043 -20.002  1.00 52.12           C  
ATOM   3046  CD1 TYR B 226     -43.778   6.921 -20.745  1.00 52.80           C  
ATOM   3047  CD2 TYR B 226     -45.300   5.078 -20.688  1.00 52.28           C  
ATOM   3048  CE1 TYR B 226     -43.708   6.828 -22.128  1.00 53.29           C  
ATOM   3049  CE2 TYR B 226     -45.237   4.975 -22.068  1.00 52.97           C  
ATOM   3050  CZ  TYR B 226     -44.442   5.851 -22.784  1.00 53.51           C  
ATOM   3051  OH  TYR B 226     -44.383   5.746 -24.156  1.00 53.86           O  
ATOM   3052  N   PRO B 227     -41.221   7.064 -17.493  1.00 52.45           N  
ATOM   3053  CA  PRO B 227     -40.388   8.257 -17.303  1.00 52.69           C  
ATOM   3054  C   PRO B 227     -40.497   9.215 -18.488  1.00 53.50           C  
ATOM   3055  O   PRO B 227     -40.544   8.771 -19.637  1.00 53.90           O  
ATOM   3056  CB  PRO B 227     -38.971   7.687 -17.199  1.00 52.38           C  
ATOM   3057  CG  PRO B 227     -39.036   6.358 -17.867  1.00 52.44           C  
ATOM   3058  CD  PRO B 227     -40.414   5.836 -17.607  1.00 51.47           C  
ATOM   3059  N   LEU B 228     -40.548  10.516 -18.202  1.00 53.74           N  
ATOM   3060  CA  LEU B 228     -40.747  11.530 -19.241  1.00 53.93           C  
ATOM   3061  C   LEU B 228     -39.834  12.746 -19.077  1.00 54.80           C  
ATOM   3062  O   LEU B 228     -39.389  13.062 -17.972  1.00 54.54           O  
ATOM   3063  CB  LEU B 228     -42.215  11.976 -19.278  1.00 53.40           C  
ATOM   3064  CG  LEU B 228     -43.287  10.923 -19.588  1.00 53.27           C  
ATOM   3065  CD1 LEU B 228     -44.678  11.411 -19.211  1.00 52.45           C  
ATOM   3066  CD2 LEU B 228     -43.244  10.520 -21.052  1.00 53.61           C  
ATOM   3067  N   ARG B 229     -39.554  13.412 -20.194  1.00 55.52           N  
ATOM   3068  CA  ARG B 229     -38.820  14.673 -20.192  1.00 57.12           C  
ATOM   3069  C   ARG B 229     -39.784  15.860 -20.236  1.00 56.77           C  
ATOM   3070  O   ARG B 229     -40.999  15.683 -20.156  1.00 58.30           O  
ATOM   3071  CB  ARG B 229     -37.839  14.740 -21.367  1.00 59.64           C  
ATOM   3072  CG  ARG B 229     -36.462  14.154 -21.079  1.00 61.90           C  
ATOM   3073  CD  ARG B 229     -36.240  12.814 -21.763  1.00 63.47           C  
ATOM   3074  NE  ARG B 229     -36.395  12.908 -23.217  1.00 66.52           N  
ATOM   3075  CZ  ARG B 229     -35.704  12.195 -24.105  1.00 68.62           C  
ATOM   3076  NH1 ARG B 229     -34.778  11.331 -23.703  1.00 70.72           N1+
ATOM   3077  NH2 ARG B 229     -35.928  12.358 -25.405  1.00 67.71           N  
ATOM   3078  N   ASP B 230     -39.233  17.064 -20.371  1.00 55.43           N  
ATOM   3079  CA  ASP B 230     -40.012  18.301 -20.361  1.00 53.94           C  
ATOM   3080  C   ASP B 230     -41.005  18.447 -21.515  1.00 52.72           C  
ATOM   3081  O   ASP B 230     -40.889  17.777 -22.540  1.00 53.43           O  
ATOM   3082  CB  ASP B 230     -39.070  19.510 -20.361  1.00 54.82           C  
ATOM   3083  CG  ASP B 230     -38.623  19.911 -18.968  1.00 55.50           C  
ATOM   3084  OD1 ASP B 230     -39.071  19.285 -17.984  1.00 55.68           O  
ATOM   3085  OD2 ASP B 230     -37.823  20.864 -18.860  1.00 55.56           O1-
ATOM   3086  N   GLY B 231     -41.992  19.317 -21.308  1.00 50.91           N  
ATOM   3087  CA  GLY B 231     -42.814  19.876 -22.382  1.00 48.67           C  
ATOM   3088  C   GLY B 231     -43.778  18.982 -23.134  1.00 46.85           C  
ATOM   3089  O   GLY B 231     -44.180  19.317 -24.251  1.00 46.67           O  
ATOM   3090  N   ILE B 232     -44.168  17.866 -22.523  1.00 45.19           N  
ATOM   3091  CA  ILE B 232     -45.072  16.908 -23.162  1.00 45.07           C  
ATOM   3092  C   ILE B 232     -46.433  17.536 -23.519  1.00 45.93           C  
ATOM   3093  O   ILE B 232     -47.003  18.294 -22.731  1.00 46.06           O  
ATOM   3094  CB  ILE B 232     -45.217  15.613 -22.319  1.00 44.73           C  
ATOM   3095  CG1 ILE B 232     -45.917  14.506 -23.120  1.00 44.14           C  
ATOM   3096  CG2 ILE B 232     -45.918  15.888 -20.995  1.00 45.30           C  
ATOM   3097  CD1 ILE B 232     -45.618  13.102 -22.642  1.00 43.39           C  
ATOM   3098  N   ASP B 233     -46.915  17.232 -24.726  1.00 47.03           N  
ATOM   3099  CA  ASP B 233     -48.191  17.733 -25.244  1.00 47.22           C  
ATOM   3100  C   ASP B 233     -49.344  16.895 -24.730  1.00 47.37           C  
ATOM   3101  O   ASP B 233     -49.138  15.804 -24.198  1.00 45.80           O  
ATOM   3102  CB  ASP B 233     -48.234  17.646 -26.778  1.00 48.48           C  
ATOM   3103  CG  ASP B 233     -47.048  18.299 -27.447  1.00 49.73           C  
ATOM   3104  OD1 ASP B 233     -46.738  19.472 -27.138  1.00 51.03           O  
ATOM   3105  OD2 ASP B 233     -46.434  17.633 -28.307  1.00 50.26           O1-
ATOM   3106  N   ASP B 234     -50.561  17.402 -24.922  1.00 48.48           N  
ATOM   3107  CA  ASP B 234     -51.764  16.590 -24.800  1.00 49.70           C  
ATOM   3108  C   ASP B 234     -51.700  15.462 -25.816  1.00 51.04           C  
ATOM   3109  O   ASP B 234     -52.007  14.313 -25.494  1.00 52.81           O  
ATOM   3110  CB  ASP B 234     -53.017  17.424 -25.059  1.00 49.98           C  
ATOM   3111  CG  ASP B 234     -53.196  18.537 -24.053  1.00 51.13           C  
ATOM   3112  OD1 ASP B 234     -53.036  18.286 -22.841  1.00 52.13           O  
ATOM   3113  OD2 ASP B 234     -53.509  19.667 -24.479  1.00 52.12           O1-
ATOM   3114  N   GLU B 235     -51.285  15.801 -27.036  1.00 51.40           N  
ATOM   3115  CA  GLU B 235     -51.221  14.844 -28.142  1.00 51.96           C  
ATOM   3116  C   GLU B 235     -50.207  13.730 -27.902  1.00 50.18           C  
ATOM   3117  O   GLU B 235     -50.502  12.562 -28.153  1.00 49.54           O  
ATOM   3118  CB  GLU B 235     -50.935  15.553 -29.469  1.00 54.27           C  
ATOM   3119  CG  GLU B 235     -52.046  16.488 -29.934  1.00 56.67           C  
ATOM   3120  CD  GLU B 235     -51.823  17.940 -29.541  1.00 58.30           C  
ATOM   3121  OE1 GLU B 235     -50.782  18.251 -28.913  1.00 58.08           O  
ATOM   3122  OE2 GLU B 235     -52.698  18.775 -29.873  1.00 59.11           O1-
ATOM   3123  N   SER B 236     -49.021  14.092 -27.416  1.00 49.14           N  
ATOM   3124  CA  SER B 236     -48.009  13.102 -27.049  1.00 48.99           C  
ATOM   3125  C   SER B 236     -48.532  12.212 -25.927  1.00 49.80           C  
ATOM   3126  O   SER B 236     -48.488  10.984 -26.033  1.00 50.36           O  
ATOM   3127  CB  SER B 236     -46.707  13.777 -26.608  1.00 48.39           C  
ATOM   3128  OG  SER B 236     -46.285  14.759 -27.534  1.00 48.51           O  
ATOM   3129  N   TYR B 237     -49.042  12.850 -24.871  1.00 49.93           N  
ATOM   3130  CA  TYR B 237     -49.538  12.172 -23.672  1.00 49.18           C  
ATOM   3131  C   TYR B 237     -50.657  11.187 -23.983  1.00 49.04           C  
ATOM   3132  O   TYR B 237     -50.613  10.042 -23.541  1.00 48.59           O  
ATOM   3133  CB  TYR B 237     -50.021  13.198 -22.640  1.00 50.06           C  
ATOM   3134  CG  TYR B 237     -50.012  12.704 -21.209  1.00 50.00           C  
ATOM   3135  CD1 TYR B 237     -51.126  12.061 -20.662  1.00 49.90           C  
ATOM   3136  CD2 TYR B 237     -48.891  12.887 -20.398  1.00 49.61           C  
ATOM   3137  CE1 TYR B 237     -51.121  11.606 -19.352  1.00 50.16           C  
ATOM   3138  CE2 TYR B 237     -48.876  12.434 -19.088  1.00 50.46           C  
ATOM   3139  CZ  TYR B 237     -49.994  11.794 -18.570  1.00 50.58           C  
ATOM   3140  OH  TYR B 237     -49.981  11.344 -17.269  1.00 50.35           O  
ATOM   3141  N   GLU B 238     -51.652  11.633 -24.745  1.00 49.73           N  
ATOM   3142  CA  GLU B 238     -52.775  10.779 -25.114  1.00 51.71           C  
ATOM   3143  C   GLU B 238     -52.294   9.544 -25.868  1.00 51.13           C  
ATOM   3144  O   GLU B 238     -52.663   8.423 -25.520  1.00 52.04           O  
ATOM   3145  CB  GLU B 238     -53.801  11.547 -25.954  1.00 54.76           C  
ATOM   3146  CG  GLU B 238     -55.092  10.777 -26.208  1.00 57.67           C  
ATOM   3147  CD  GLU B 238     -55.963  11.405 -27.283  1.00 59.75           C  
ATOM   3148  OE1 GLU B 238     -55.440  11.714 -28.380  1.00 59.96           O  
ATOM   3149  OE2 GLU B 238     -57.178  11.577 -27.034  1.00 60.63           O1-
ATOM   3150  N   ALA B 239     -51.455   9.763 -26.879  1.00 50.62           N  
ATOM   3151  CA  ALA B 239     -50.947   8.689 -27.735  1.00 50.27           C  
ATOM   3152  C   ALA B 239     -50.032   7.700 -27.005  1.00 50.36           C  
ATOM   3153  O   ALA B 239     -49.645   6.678 -27.577  1.00 50.76           O  
ATOM   3154  CB  ALA B 239     -50.243   9.269 -28.953  1.00 50.38           C  
ATOM   3155  N   ILE B 240     -49.684   8.004 -25.755  1.00 49.85           N  
ATOM   3156  CA  ILE B 240     -48.946   7.050 -24.913  1.00 49.05           C  
ATOM   3157  C   ILE B 240     -49.758   6.545 -23.710  1.00 48.76           C  
ATOM   3158  O   ILE B 240     -49.451   5.492 -23.153  1.00 49.03           O  
ATOM   3159  CB  ILE B 240     -47.536   7.561 -24.487  1.00 48.20           C  
ATOM   3160  CG1 ILE B 240     -47.606   8.815 -23.613  1.00 47.33           C  
ATOM   3161  CG2 ILE B 240     -46.655   7.808 -25.702  1.00 49.50           C  
ATOM   3162  CD1 ILE B 240     -47.222   8.573 -22.171  1.00 46.91           C  
ATOM   3163  N   PHE B 241     -50.797   7.286 -23.330  1.00 47.92           N  
ATOM   3164  CA  PHE B 241     -51.613   6.927 -22.170  1.00 46.90           C  
ATOM   3165  C   PHE B 241     -52.655   5.862 -22.492  1.00 46.95           C  
ATOM   3166  O   PHE B 241     -52.798   4.889 -21.748  1.00 46.81           O  
ATOM   3167  CB  PHE B 241     -52.292   8.162 -21.571  1.00 46.26           C  
ATOM   3168  CG  PHE B 241     -53.122   7.866 -20.355  1.00 45.55           C  
ATOM   3169  CD1 PHE B 241     -52.525   7.728 -19.107  1.00 45.48           C  
ATOM   3170  CD2 PHE B 241     -54.501   7.721 -20.456  1.00 45.48           C  
ATOM   3171  CE1 PHE B 241     -53.287   7.452 -17.983  1.00 45.51           C  
ATOM   3172  CE2 PHE B 241     -55.270   7.445 -19.338  1.00 45.30           C  
ATOM   3173  CZ  PHE B 241     -54.662   7.314 -18.099  1.00 45.68           C  
ATOM   3174  N   LYS B 242     -53.385   6.057 -23.588  1.00 46.73           N  
ATOM   3175  CA  LYS B 242     -54.419   5.106 -24.007  1.00 47.13           C  
ATOM   3176  C   LYS B 242     -53.865   3.711 -24.368  1.00 47.35           C  
ATOM   3177  O   LYS B 242     -54.380   2.708 -23.861  1.00 47.22           O  
ATOM   3178  CB  LYS B 242     -55.279   5.674 -25.143  1.00 46.89           C  
ATOM   3179  CG  LYS B 242     -56.193   6.813 -24.720  1.00 47.49           C  
ATOM   3180  CD  LYS B 242     -57.056   7.293 -25.876  1.00 48.29           C  
ATOM   3181  CE  LYS B 242     -57.968   8.432 -25.446  1.00 48.70           C  
ATOM   3182  NZ  LYS B 242     -58.778   8.957 -26.580  1.00 49.00           N1+
ATOM   3183  N   PRO B 243     -52.810   3.641 -25.222  1.00 46.77           N  
ATOM   3184  CA  PRO B 243     -52.278   2.320 -25.574  1.00 45.28           C  
ATOM   3185  C   PRO B 243     -51.828   1.529 -24.349  1.00 44.74           C  
ATOM   3186  O   PRO B 243     -52.151   0.348 -24.233  1.00 45.00           O  
ATOM   3187  CB  PRO B 243     -51.073   2.651 -26.462  1.00 44.75           C  
ATOM   3188  CG  PRO B 243     -51.366   4.001 -27.007  1.00 44.70           C  
ATOM   3189  CD  PRO B 243     -52.041   4.716 -25.879  1.00 45.50           C  
ATOM   3190  N   VAL B 244     -51.109   2.189 -23.441  1.00 44.20           N  
ATOM   3191  CA  VAL B 244     -50.599   1.554 -22.227  1.00 44.13           C  
ATOM   3192  C   VAL B 244     -51.732   1.083 -21.308  1.00 44.86           C  
ATOM   3193  O   VAL B 244     -51.743  -0.075 -20.889  1.00 45.34           O  
ATOM   3194  CB  VAL B 244     -49.607   2.471 -21.468  1.00 43.62           C  
ATOM   3195  CG1 VAL B 244     -49.314   1.936 -20.072  1.00 43.52           C  
ATOM   3196  CG2 VAL B 244     -48.311   2.616 -22.251  1.00 42.72           C  
ATOM   3197  N   MET B 245     -52.685   1.967 -21.014  1.00 45.42           N  
ATOM   3198  CA  MET B 245     -53.780   1.622 -20.101  1.00 46.27           C  
ATOM   3199  C   MET B 245     -54.696   0.530 -20.648  1.00 46.73           C  
ATOM   3200  O   MET B 245     -55.177  -0.308 -19.884  1.00 47.75           O  
ATOM   3201  CB  MET B 245     -54.601   2.854 -19.688  1.00 46.51           C  
ATOM   3202  CG  MET B 245     -53.866   3.889 -18.837  1.00 46.78           C  
ATOM   3203  SD  MET B 245     -52.703   3.299 -17.581  1.00 47.10           S  
ATOM   3204  CE  MET B 245     -53.742   2.272 -16.545  1.00 46.21           C  
ATOM   3205  N   SER B 246     -54.928   0.537 -21.961  1.00 46.80           N  
ATOM   3206  CA  SER B 246     -55.692  -0.527 -22.615  1.00 47.00           C  
ATOM   3207  C   SER B 246     -55.048  -1.882 -22.351  1.00 48.33           C  
ATOM   3208  O   SER B 246     -55.734  -2.845 -22.007  1.00 49.51           O  
ATOM   3209  CB  SER B 246     -55.786  -0.287 -24.119  1.00 45.98           C  
ATOM   3210  OG  SER B 246     -56.503   0.897 -24.389  1.00 45.58           O  
ATOM   3211  N   LYS B 247     -53.726  -1.934 -22.506  1.00 48.94           N  
ATOM   3212  CA  LYS B 247     -52.946  -3.136 -22.241  1.00 49.80           C  
ATOM   3213  C   LYS B 247     -52.987  -3.506 -20.760  1.00 49.44           C  
ATOM   3214  O   LYS B 247     -53.036  -4.688 -20.415  1.00 50.81           O  
ATOM   3215  CB  LYS B 247     -51.497  -2.944 -22.706  1.00 50.96           C  
ATOM   3216  CG  LYS B 247     -50.654  -4.212 -22.731  1.00 52.95           C  
ATOM   3217  CD  LYS B 247     -51.075  -5.162 -23.843  1.00 55.47           C  
ATOM   3218  CE  LYS B 247     -50.234  -6.430 -23.824  1.00 57.51           C  
ATOM   3219  NZ  LYS B 247     -50.724  -7.436 -24.806  1.00 58.24           N1+
ATOM   3220  N   VAL B 248     -52.971  -2.497 -19.892  1.00 48.16           N  
ATOM   3221  CA  VAL B 248     -53.035  -2.730 -18.455  1.00 48.43           C  
ATOM   3222  C   VAL B 248     -54.361  -3.389 -18.098  1.00 50.51           C  
ATOM   3223  O   VAL B 248     -54.383  -4.410 -17.414  1.00 52.01           O  
ATOM   3224  CB  VAL B 248     -52.829  -1.434 -17.642  1.00 47.83           C  
ATOM   3225  CG1 VAL B 248     -53.142  -1.659 -16.170  1.00 46.83           C  
ATOM   3226  CG2 VAL B 248     -51.404  -0.929 -17.801  1.00 47.74           C  
ATOM   3227  N   MET B 249     -55.459  -2.814 -18.580  1.00 52.59           N  
ATOM   3228  CA  MET B 249     -56.787  -3.365 -18.332  1.00 53.91           C  
ATOM   3229  C   MET B 249     -56.892  -4.774 -18.899  1.00 55.71           C  
ATOM   3230  O   MET B 249     -57.441  -5.669 -18.260  1.00 57.48           O  
ATOM   3231  CB  MET B 249     -57.867  -2.470 -18.937  1.00 54.16           C  
ATOM   3232  CG  MET B 249     -57.990  -1.100 -18.287  1.00 55.37           C  
ATOM   3233  SD  MET B 249     -58.591  -1.166 -16.588  1.00 56.03           S  
ATOM   3234  CE  MET B 249     -59.029   0.550 -16.312  1.00 56.39           C  
ATOM   3235  N   GLU B 250     -56.343  -4.960 -20.096  1.00 57.21           N  
ATOM   3236  CA  GLU B 250     -56.340  -6.250 -20.777  1.00 58.64           C  
ATOM   3237  C   GLU B 250     -55.612  -7.323 -19.961  1.00 58.48           C  
ATOM   3238  O   GLU B 250     -56.094  -8.449 -19.838  1.00 59.49           O  
ATOM   3239  CB  GLU B 250     -55.703  -6.098 -22.161  1.00 60.22           C  
ATOM   3240  CG  GLU B 250     -55.842  -7.300 -23.083  1.00 62.53           C  
ATOM   3241  CD  GLU B 250     -54.953  -7.186 -24.310  1.00 63.81           C  
ATOM   3242  OE1 GLU B 250     -55.200  -6.294 -25.155  1.00 63.54           O  
ATOM   3243  OE2 GLU B 250     -54.003  -7.990 -24.426  1.00 63.76           O1-
ATOM   3244  N   MET B 251     -54.462  -6.964 -19.396  1.00 57.92           N  
ATOM   3245  CA  MET B 251     -53.636  -7.921 -18.662  1.00 57.83           C  
ATOM   3246  C   MET B 251     -53.982  -8.042 -17.182  1.00 57.13           C  
ATOM   3247  O   MET B 251     -54.277  -9.136 -16.702  1.00 57.32           O  
ATOM   3248  CB  MET B 251     -52.144  -7.619 -18.852  1.00 57.83           C  
ATOM   3249  CG  MET B 251     -51.417  -8.604 -19.760  1.00 60.33           C  
ATOM   3250  SD  MET B 251     -51.975  -8.663 -21.477  1.00 62.84           S  
ATOM   3251  CE  MET B 251     -53.275  -9.898 -21.414  1.00 60.59           C  
ATOM   3252  N   PHE B 252     -53.953  -6.915 -16.472  1.00 55.99           N  
ATOM   3253  CA  PHE B 252     -54.153  -6.892 -15.025  1.00 53.59           C  
ATOM   3254  C   PHE B 252     -55.610  -7.110 -14.607  1.00 52.82           C  
ATOM   3255  O   PHE B 252     -55.870  -7.484 -13.466  1.00 53.18           O  
ATOM   3256  CB  PHE B 252     -53.588  -5.594 -14.431  1.00 53.55           C  
ATOM   3257  CG  PHE B 252     -53.694  -5.505 -12.933  1.00 54.03           C  
ATOM   3258  CD1 PHE B 252     -52.945  -6.342 -12.113  1.00 53.98           C  
ATOM   3259  CD2 PHE B 252     -54.547  -4.580 -12.340  1.00 53.96           C  
ATOM   3260  CE1 PHE B 252     -53.045  -6.257 -10.731  1.00 54.58           C  
ATOM   3261  CE2 PHE B 252     -54.650  -4.488 -10.960  1.00 54.07           C  
ATOM   3262  CZ  PHE B 252     -53.897  -5.328 -10.154  1.00 54.37           C  
ATOM   3263  N   GLN B 253     -56.546  -6.873 -15.530  1.00 52.21           N  
ATOM   3264  CA  GLN B 253     -57.976  -7.201 -15.345  1.00 51.80           C  
ATOM   3265  C   GLN B 253     -58.570  -6.746 -14.001  1.00 50.60           C  
ATOM   3266  O   GLN B 253     -59.133  -7.563 -13.270  1.00 50.33           O  
ATOM   3267  CB  GLN B 253     -58.193  -8.715 -15.506  1.00 53.56           C  
ATOM   3268  CG  GLN B 253     -57.674  -9.316 -16.806  1.00 54.31           C  
ATOM   3269  CD  GLN B 253     -58.787  -9.703 -17.754  1.00 54.02           C  
ATOM   3270  NE2 GLN B 253     -58.703  -9.228 -18.992  1.00 54.48           N  
ATOM   3271  OE1 GLN B 253     -59.710 -10.429 -17.381  1.00 53.56           O  
ATOM   3272  N   PRO B 254     -58.459  -5.445 -13.673  1.00 50.13           N  
ATOM   3273  CA  PRO B 254     -58.849  -5.018 -12.326  1.00 49.75           C  
ATOM   3274  C   PRO B 254     -60.359  -4.914 -12.150  1.00 49.53           C  
ATOM   3275  O   PRO B 254     -61.096  -4.889 -13.141  1.00 49.98           O  
ATOM   3276  CB  PRO B 254     -58.211  -3.636 -12.205  1.00 49.79           C  
ATOM   3277  CG  PRO B 254     -58.183  -3.118 -13.601  1.00 49.92           C  
ATOM   3278  CD  PRO B 254     -58.087  -4.301 -14.528  1.00 50.01           C  
ATOM   3279  N   SER B 255     -60.806  -4.857 -10.897  1.00 48.51           N  
ATOM   3280  CA  SER B 255     -62.233  -4.731 -10.591  1.00 48.04           C  
ATOM   3281  C   SER B 255     -62.565  -3.426  -9.857  1.00 46.56           C  
ATOM   3282  O   SER B 255     -63.725  -3.165  -9.531  1.00 46.21           O  
ATOM   3283  CB  SER B 255     -62.732  -5.950  -9.806  1.00 48.78           C  
ATOM   3284  OG  SER B 255     -62.178  -5.986  -8.504  1.00 49.76           O  
ATOM   3285  N   ALA B 256     -61.534  -2.623  -9.601  1.00 45.43           N  
ATOM   3286  CA  ALA B 256     -61.675  -1.279  -9.033  1.00 43.69           C  
ATOM   3287  C   ALA B 256     -60.469  -0.426  -9.421  1.00 43.01           C  
ATOM   3288  O   ALA B 256     -59.326  -0.879  -9.338  1.00 44.20           O  
ATOM   3289  CB  ALA B 256     -61.815  -1.343  -7.520  1.00 42.73           C  
ATOM   3290  N   VAL B 257     -60.727   0.804  -9.856  1.00 41.91           N  
ATOM   3291  CA  VAL B 257     -59.653   1.727 -10.234  1.00 40.91           C  
ATOM   3292  C   VAL B 257     -59.541   2.867  -9.221  1.00 40.06           C  
ATOM   3293  O   VAL B 257     -60.543   3.312  -8.661  1.00 41.00           O  
ATOM   3294  CB  VAL B 257     -59.859   2.319 -11.650  1.00 40.66           C  
ATOM   3295  CG1 VAL B 257     -58.608   3.051 -12.110  1.00 40.25           C  
ATOM   3296  CG2 VAL B 257     -60.212   1.231 -12.651  1.00 40.43           C  
ATOM   3297  N   VAL B 258     -58.317   3.321  -8.977  1.00 38.36           N  
ATOM   3298  CA  VAL B 258     -58.083   4.499  -8.156  1.00 37.59           C  
ATOM   3299  C   VAL B 258     -57.199   5.456  -8.942  1.00 37.81           C  
ATOM   3300  O   VAL B 258     -55.999   5.226  -9.101  1.00 38.65           O  
ATOM   3301  CB  VAL B 258     -57.445   4.140  -6.799  1.00 37.38           C  
ATOM   3302  CG1 VAL B 258     -56.947   5.386  -6.080  1.00 37.34           C  
ATOM   3303  CG2 VAL B 258     -58.445   3.395  -5.930  1.00 37.21           C  
ATOM   3304  N   LEU B 259     -57.806   6.521  -9.449  1.00 37.47           N  
ATOM   3305  CA  LEU B 259     -57.086   7.484 -10.263  1.00 37.21           C  
ATOM   3306  C   LEU B 259     -56.689   8.704  -9.449  1.00 37.20           C  
ATOM   3307  O   LEU B 259     -57.540   9.416  -8.918  1.00 37.11           O  
ATOM   3308  CB  LEU B 259     -57.921   7.894 -11.481  1.00 37.66           C  
ATOM   3309  CG  LEU B 259     -57.350   8.956 -12.431  1.00 37.95           C  
ATOM   3310  CD1 LEU B 259     -56.064   8.501 -13.111  1.00 37.71           C  
ATOM   3311  CD2 LEU B 259     -58.394   9.339 -13.465  1.00 37.96           C  
ATOM   3312  N   GLN B 260     -55.385   8.929  -9.348  1.00 37.63           N  
ATOM   3313  CA  GLN B 260     -54.859  10.142  -8.743  1.00 37.89           C  
ATOM   3314  C   GLN B 260     -54.707  11.181  -9.851  1.00 37.67           C  
ATOM   3315  O   GLN B 260     -53.951  10.978 -10.801  1.00 38.05           O  
ATOM   3316  CB  GLN B 260     -53.519   9.856  -8.058  1.00 38.06           C  
ATOM   3317  CG  GLN B 260     -53.037  10.944  -7.106  1.00 38.42           C  
ATOM   3318  CD  GLN B 260     -52.083  11.943  -7.747  1.00 38.85           C  
ATOM   3319  NE2 GLN B 260     -51.929  11.867  -9.064  1.00 39.18           N  
ATOM   3320  OE1 GLN B 260     -51.483  12.770  -7.056  1.00 39.14           O  
ATOM   3321  N   CYS B 261     -55.434  12.285  -9.729  1.00 37.44           N  
ATOM   3322  CA  CYS B 261     -55.454  13.309 -10.765  1.00 37.37           C  
ATOM   3323  C   CYS B 261     -54.616  14.519 -10.365  1.00 37.29           C  
ATOM   3324  O   CYS B 261     -55.121  15.638 -10.288  1.00 37.39           O  
ATOM   3325  CB  CYS B 261     -56.895  13.719 -11.071  1.00 38.09           C  
ATOM   3326  SG  CYS B 261     -58.025  12.327 -11.334  1.00 40.14           S  
ATOM   3327  N   GLY B 262     -53.331  14.281 -10.108  1.00 37.47           N  
ATOM   3328  CA  GLY B 262     -52.391  15.338  -9.739  1.00 37.58           C  
ATOM   3329  C   GLY B 262     -52.364  16.433 -10.784  1.00 38.09           C  
ATOM   3330  O   GLY B 262     -52.086  16.183 -11.956  1.00 38.81           O  
ATOM   3331  N   SER B 263     -52.656  17.652 -10.349  1.00 38.54           N  
ATOM   3332  CA  SER B 263     -52.858  18.774 -11.257  1.00 38.98           C  
ATOM   3333  C   SER B 263     -51.577  19.535 -11.633  1.00 38.98           C  
ATOM   3334  O   SER B 263     -51.639  20.516 -12.383  1.00 37.73           O  
ATOM   3335  CB  SER B 263     -53.889  19.727 -10.652  1.00 39.60           C  
ATOM   3336  OG  SER B 263     -54.124  20.825 -11.508  1.00 41.40           O  
ATOM   3337  N   ASP B 264     -50.428  19.087 -11.118  1.00 39.67           N  
ATOM   3338  CA  ASP B 264     -49.133  19.747 -11.381  1.00 39.86           C  
ATOM   3339  C   ASP B 264     -48.479  19.333 -12.702  1.00 39.65           C  
ATOM   3340  O   ASP B 264     -47.451  19.889 -13.096  1.00 39.56           O  
ATOM   3341  CB  ASP B 264     -48.155  19.571 -10.208  1.00 40.29           C  
ATOM   3342  CG  ASP B 264     -48.016  18.124  -9.762  1.00 40.79           C  
ATOM   3343  OD1 ASP B 264     -48.572  17.224 -10.425  1.00 41.71           O  
ATOM   3344  OD2 ASP B 264     -47.338  17.885  -8.741  1.00 40.50           O1-
ATOM   3345  N   SER B 265     -49.086  18.360 -13.378  1.00 39.89           N  
ATOM   3346  CA  SER B 265     -48.705  18.002 -14.743  1.00 39.93           C  
ATOM   3347  C   SER B 265     -49.292  18.976 -15.774  1.00 40.53           C  
ATOM   3348  O   SER B 265     -49.070  18.821 -16.974  1.00 41.41           O  
ATOM   3349  CB  SER B 265     -49.102  16.553 -15.064  1.00 39.58           C  
ATOM   3350  OG  SER B 265     -50.377  16.220 -14.540  1.00 39.13           O  
ATOM   3351  N   LEU B 266     -50.032  19.979 -15.298  1.00 40.74           N  
ATOM   3352  CA  LEU B 266     -50.612  21.010 -16.162  1.00 40.82           C  
ATOM   3353  C   LEU B 266     -49.588  22.030 -16.620  1.00 41.27           C  
ATOM   3354  O   LEU B 266     -48.590  22.279 -15.939  1.00 42.21           O  
ATOM   3355  CB  LEU B 266     -51.748  21.752 -15.457  1.00 40.84           C  
ATOM   3356  CG  LEU B 266     -53.138  21.122 -15.386  1.00 40.99           C  
ATOM   3357  CD1 LEU B 266     -54.038  22.020 -14.556  1.00 40.42           C  
ATOM   3358  CD2 LEU B 266     -53.734  20.891 -16.767  1.00 41.05           C  
ATOM   3359  N   SER B 267     -49.865  22.623 -17.777  1.00 41.48           N  
ATOM   3360  CA  SER B 267     -49.048  23.678 -18.349  1.00 41.63           C  
ATOM   3361  C   SER B 267     -49.030  24.902 -17.443  1.00 43.06           C  
ATOM   3362  O   SER B 267     -50.036  25.237 -16.816  1.00 43.88           O  
ATOM   3363  CB  SER B 267     -49.592  24.061 -19.720  1.00 40.87           C  
ATOM   3364  OG  SER B 267     -48.826  25.097 -20.299  1.00 41.31           O  
ATOM   3365  N   GLY B 268     -47.875  25.555 -17.375  1.00 44.44           N  
ATOM   3366  CA  GLY B 268     -47.704  26.761 -16.573  1.00 46.09           C  
ATOM   3367  C   GLY B 268     -47.726  26.533 -15.071  1.00 47.51           C  
ATOM   3368  O   GLY B 268     -48.001  27.462 -14.309  1.00 48.95           O  
ATOM   3369  N   ASP B 269     -47.441  25.306 -14.641  1.00 47.68           N  
ATOM   3370  CA  ASP B 269     -47.401  24.988 -13.219  1.00 48.80           C  
ATOM   3371  C   ASP B 269     -46.184  25.624 -12.561  1.00 49.93           C  
ATOM   3372  O   ASP B 269     -45.137  25.770 -13.191  1.00 50.60           O  
ATOM   3373  CB  ASP B 269     -47.383  23.478 -12.992  1.00 49.41           C  
ATOM   3374  CG  ASP B 269     -47.773  23.102 -11.574  1.00 50.26           C  
ATOM   3375  OD1 ASP B 269     -48.990  23.056 -11.290  1.00 51.14           O  
ATOM   3376  OD2 ASP B 269     -46.867  22.854 -10.747  1.00 49.73           O1-
ATOM   3377  N   ARG B 270     -46.337  26.006 -11.297  1.00 52.06           N  
ATOM   3378  CA  ARG B 270     -45.263  26.634 -10.530  1.00 53.35           C  
ATOM   3379  C   ARG B 270     -44.113  25.653 -10.312  1.00 52.94           C  
ATOM   3380  O   ARG B 270     -42.946  26.009 -10.488  1.00 53.17           O  
ATOM   3381  CB  ARG B 270     -45.793  27.145  -9.184  1.00 55.39           C  
ATOM   3382  CG  ARG B 270     -46.700  28.368  -9.268  1.00 56.83           C  
ATOM   3383  CD  ARG B 270     -46.031  29.603  -8.687  1.00 58.69           C  
ATOM   3384  NE  ARG B 270     -46.995  30.660  -8.373  1.00 60.46           N  
ATOM   3385  CZ  ARG B 270     -47.173  31.766  -9.095  1.00 61.92           C  
ATOM   3386  NH1 ARG B 270     -46.455  31.986 -10.193  1.00 62.34           N1+
ATOM   3387  NH2 ARG B 270     -48.075  32.662  -8.717  1.00 62.23           N  
ATOM   3388  N   LEU B 271     -44.458  24.417  -9.948  1.00 51.58           N  
ATOM   3389  CA  LEU B 271     -43.473  23.366  -9.679  1.00 50.78           C  
ATOM   3390  C   LEU B 271     -43.276  22.405 -10.853  1.00 51.58           C  
ATOM   3391  O   LEU B 271     -42.184  21.867 -11.045  1.00 51.83           O  
ATOM   3392  CB  LEU B 271     -43.859  22.584  -8.419  1.00 49.05           C  
ATOM   3393  CG  LEU B 271     -43.210  22.952  -7.076  1.00 48.07           C  
ATOM   3394  CD1 LEU B 271     -43.166  24.456  -6.826  1.00 47.71           C  
ATOM   3395  CD2 LEU B 271     -43.915  22.240  -5.929  1.00 46.88           C  
ATOM   3396  N   GLY B 272     -44.336  22.195 -11.629  1.00 52.62           N  
ATOM   3397  CA  GLY B 272     -44.304  21.283 -12.773  1.00 52.44           C  
ATOM   3398  C   GLY B 272     -43.716  21.908 -14.021  1.00 52.07           C  
ATOM   3399  O   GLY B 272     -43.581  23.128 -14.109  1.00 52.02           O  
ATOM   3400  N   CYS B 273     -43.367  21.064 -14.986  1.00 52.60           N  
ATOM   3401  CA  CYS B 273     -42.759  21.517 -16.239  1.00 53.20           C  
ATOM   3402  C   CYS B 273     -43.249  20.710 -17.447  1.00 51.46           C  
ATOM   3403  O   CYS B 273     -42.496  20.456 -18.392  1.00 51.89           O  
ATOM   3404  CB  CYS B 273     -41.226  21.507 -16.136  1.00 56.17           C  
ATOM   3405  SG  CYS B 273     -40.540  20.149 -15.148  1.00 61.97           S  
ATOM   3406  N   PHE B 274     -44.517  20.306 -17.396  1.00 48.42           N  
ATOM   3407  CA  PHE B 274     -45.195  19.679 -18.525  1.00 44.98           C  
ATOM   3408  C   PHE B 274     -46.011  20.742 -19.239  1.00 44.10           C  
ATOM   3409  O   PHE B 274     -46.126  21.865 -18.752  1.00 44.93           O  
ATOM   3410  CB  PHE B 274     -46.111  18.556 -18.039  1.00 44.27           C  
ATOM   3411  CG  PHE B 274     -45.406  17.251 -17.775  1.00 43.78           C  
ATOM   3412  CD1 PHE B 274     -44.027  17.127 -17.927  1.00 43.55           C  
ATOM   3413  CD2 PHE B 274     -46.134  16.131 -17.392  1.00 43.31           C  
ATOM   3414  CE1 PHE B 274     -43.391  15.921 -17.683  1.00 43.18           C  
ATOM   3415  CE2 PHE B 274     -45.502  14.922 -17.147  1.00 43.19           C  
ATOM   3416  CZ  PHE B 274     -44.128  14.816 -17.294  1.00 42.82           C  
ATOM   3417  N   ASN B 275     -46.576  20.391 -20.389  1.00 43.28           N  
ATOM   3418  CA  ASN B 275     -47.370  21.328 -21.173  1.00 42.12           C  
ATOM   3419  C   ASN B 275     -48.747  20.748 -21.506  1.00 41.65           C  
ATOM   3420  O   ASN B 275     -49.138  20.653 -22.671  1.00 42.07           O  
ATOM   3421  CB  ASN B 275     -46.605  21.729 -22.436  1.00 42.71           C  
ATOM   3422  CG  ASN B 275     -47.129  23.008 -23.071  1.00 43.86           C  
ATOM   3423  ND2 ASN B 275     -46.578  23.352 -24.229  1.00 44.66           N  
ATOM   3424  OD1 ASN B 275     -48.010  23.679 -22.533  1.00 44.13           O  
ATOM   3425  N   LEU B 276     -49.474  20.356 -20.463  1.00 40.63           N  
ATOM   3426  CA  LEU B 276     -50.800  19.775 -20.622  1.00 40.01           C  
ATOM   3427  C   LEU B 276     -51.897  20.792 -20.345  1.00 40.27           C  
ATOM   3428  O   LEU B 276     -51.778  21.627 -19.448  1.00 41.04           O  
ATOM   3429  CB  LEU B 276     -50.987  18.574 -19.691  1.00 39.93           C  
ATOM   3430  CG  LEU B 276     -50.130  17.321 -19.867  1.00 40.26           C  
ATOM   3431  CD1 LEU B 276     -50.401  16.338 -18.736  1.00 40.43           C  
ATOM   3432  CD2 LEU B 276     -50.383  16.662 -21.212  1.00 40.14           C  
ATOM   3433  N   THR B 277     -52.970  20.712 -21.120  1.00 39.56           N  
ATOM   3434  CA  THR B 277     -54.148  21.521 -20.869  1.00 38.78           C  
ATOM   3435  C   THR B 277     -55.144  20.703 -20.057  1.00 39.09           C  
ATOM   3436  O   THR B 277     -55.054  19.474 -20.006  1.00 39.56           O  
ATOM   3437  CB  THR B 277     -54.812  21.977 -22.180  1.00 38.17           C  
ATOM   3438  CG2 THR B 277     -53.807  22.679 -23.076  1.00 37.79           C  
ATOM   3439  OG1 THR B 277     -55.352  20.842 -22.864  1.00 37.86           O  
ATOM   3440  N   ILE B 278     -56.086  21.395 -19.421  1.00 39.07           N  
ATOM   3441  CA  ILE B 278     -57.191  20.763 -18.704  1.00 38.63           C  
ATOM   3442  C   ILE B 278     -57.859  19.683 -19.565  1.00 38.60           C  
ATOM   3443  O   ILE B 278     -58.222  18.617 -19.064  1.00 38.93           O  
ATOM   3444  CB  ILE B 278     -58.265  21.804 -18.296  1.00 38.82           C  
ATOM   3445  CG1 ILE B 278     -57.630  23.102 -17.764  1.00 38.84           C  
ATOM   3446  CG2 ILE B 278     -59.273  21.206 -17.320  1.00 38.78           C  
ATOM   3447  CD1 ILE B 278     -56.969  23.000 -16.409  1.00 38.27           C  
ATOM   3448  N   LYS B 279     -58.007  19.964 -20.858  1.00 37.91           N  
ATOM   3449  CA  LYS B 279     -58.708  19.065 -21.767  1.00 38.06           C  
ATOM   3450  C   LYS B 279     -57.966  17.739 -21.945  1.00 38.01           C  
ATOM   3451  O   LYS B 279     -58.566  16.664 -21.842  1.00 37.82           O  
ATOM   3452  CB  LYS B 279     -58.951  19.748 -23.117  1.00 38.45           C  
ATOM   3453  CG  LYS B 279     -59.992  19.071 -24.002  1.00 38.80           C  
ATOM   3454  CD  LYS B 279     -61.416  19.347 -23.536  1.00 38.52           C  
ATOM   3455  CE  LYS B 279     -62.405  18.370 -24.154  1.00 38.31           C  
ATOM   3456  NZ  LYS B 279     -62.538  18.558 -25.623  1.00 38.63           N1+
ATOM   3457  N   GLY B 280     -56.664  17.824 -22.202  1.00 37.82           N  
ATOM   3458  CA  GLY B 280     -55.828  16.636 -22.342  1.00 38.53           C  
ATOM   3459  C   GLY B 280     -55.711  15.864 -21.042  1.00 38.90           C  
ATOM   3460  O   GLY B 280     -55.722  14.631 -21.035  1.00 38.90           O  
ATOM   3461  N   HIS B 281     -55.602  16.605 -19.942  1.00 39.35           N  
ATOM   3462  CA  HIS B 281     -55.518  16.034 -18.603  1.00 39.47           C  
ATOM   3463  C   HIS B 281     -56.798  15.278 -18.249  1.00 39.33           C  
ATOM   3464  O   HIS B 281     -56.751  14.231 -17.605  1.00 38.40           O  
ATOM   3465  CB  HIS B 281     -55.257  17.150 -17.591  1.00 40.03           C  
ATOM   3466  CG  HIS B 281     -54.778  16.665 -16.260  1.00 41.16           C  
ATOM   3467  CD2 HIS B 281     -53.633  16.043 -15.896  1.00 42.03           C  
ATOM   3468  ND1 HIS B 281     -55.516  16.812 -15.105  1.00 41.84           N  
ATOM   3469  CE1 HIS B 281     -54.848  16.297 -14.088  1.00 42.32           C  
ATOM   3470  NE2 HIS B 281     -53.702  15.823 -14.541  1.00 42.74           N  
ATOM   3471  N   ALA B 282     -57.935  15.810 -18.689  1.00 39.72           N  
ATOM   3472  CA  ALA B 282     -59.232  15.204 -18.415  1.00 40.41           C  
ATOM   3473  C   ALA B 282     -59.493  13.995 -19.301  1.00 41.58           C  
ATOM   3474  O   ALA B 282     -60.218  13.082 -18.904  1.00 41.55           O  
ATOM   3475  CB  ALA B 282     -60.343  16.227 -18.574  1.00 39.74           C  
ATOM   3476  N   LYS B 283     -58.904  13.993 -20.497  1.00 43.53           N  
ATOM   3477  CA  LYS B 283     -59.050  12.875 -21.435  1.00 45.80           C  
ATOM   3478  C   LYS B 283     -58.660  11.549 -20.774  1.00 46.62           C  
ATOM   3479  O   LYS B 283     -59.200  10.497 -21.117  1.00 47.35           O  
ATOM   3480  CB  LYS B 283     -58.208  13.108 -22.694  1.00 46.95           C  
ATOM   3481  CG  LYS B 283     -58.725  12.415 -23.950  1.00 48.48           C  
ATOM   3482  CD  LYS B 283     -59.686  13.310 -24.725  1.00 50.30           C  
ATOM   3483  CE  LYS B 283     -60.237  12.621 -25.969  1.00 51.83           C  
ATOM   3484  NZ  LYS B 283     -61.222  11.542 -25.654  1.00 52.24           N1+
ATOM   3485  N   CYS B 284     -57.728  11.618 -19.824  1.00 47.24           N  
ATOM   3486  CA  CYS B 284     -57.326  10.461 -19.026  1.00 47.62           C  
ATOM   3487  C   CYS B 284     -58.462  10.002 -18.118  1.00 46.97           C  
ATOM   3488  O   CYS B 284     -58.811   8.821 -18.104  1.00 47.29           O  
ATOM   3489  CB  CYS B 284     -56.090  10.788 -18.189  1.00 48.32           C  
ATOM   3490  SG  CYS B 284     -54.710  11.472 -19.134  1.00 51.45           S  
ATOM   3491  N   VAL B 285     -59.034  10.945 -17.372  1.00 45.88           N  
ATOM   3492  CA  VAL B 285     -60.182  10.674 -16.511  1.00 45.51           C  
ATOM   3493  C   VAL B 285     -61.305  10.038 -17.327  1.00 46.56           C  
ATOM   3494  O   VAL B 285     -61.842   9.001 -16.945  1.00 47.03           O  
ATOM   3495  CB  VAL B 285     -60.691  11.956 -15.814  1.00 44.67           C  
ATOM   3496  CG1 VAL B 285     -61.939  11.670 -14.991  1.00 44.29           C  
ATOM   3497  CG2 VAL B 285     -59.607  12.562 -14.936  1.00 44.12           C  
ATOM   3498  N   GLU B 286     -61.630  10.660 -18.459  1.00 47.67           N  
ATOM   3499  CA  GLU B 286     -62.669  10.178 -19.363  1.00 49.57           C  
ATOM   3500  C   GLU B 286     -62.380   8.760 -19.867  1.00 49.65           C  
ATOM   3501  O   GLU B 286     -63.259   7.896 -19.844  1.00 49.54           O  
ATOM   3502  CB  GLU B 286     -62.821  11.150 -20.535  1.00 52.46           C  
ATOM   3503  CG  GLU B 286     -64.168  11.105 -21.240  1.00 56.64           C  
ATOM   3504  CD  GLU B 286     -64.341  12.225 -22.259  1.00 60.30           C  
ATOM   3505  OE1 GLU B 286     -63.356  12.580 -22.952  1.00 60.84           O  
ATOM   3506  OE2 GLU B 286     -65.469  12.756 -22.367  1.00 61.76           O1-
ATOM   3507  N   PHE B 287     -61.145   8.526 -20.308  1.00 49.57           N  
ATOM   3508  CA  PHE B 287     -60.727   7.215 -20.804  1.00 49.62           C  
ATOM   3509  C   PHE B 287     -60.824   6.129 -19.727  1.00 49.03           C  
ATOM   3510  O   PHE B 287     -61.310   5.027 -19.995  1.00 49.02           O  
ATOM   3511  CB  PHE B 287     -59.307   7.286 -21.379  1.00 50.83           C  
ATOM   3512  CG  PHE B 287     -58.818   5.988 -21.961  1.00 52.78           C  
ATOM   3513  CD1 PHE B 287     -59.354   5.489 -23.149  1.00 53.57           C  
ATOM   3514  CD2 PHE B 287     -57.821   5.258 -21.322  1.00 53.00           C  
ATOM   3515  CE1 PHE B 287     -58.905   4.289 -23.685  1.00 53.31           C  
ATOM   3516  CE2 PHE B 287     -57.366   4.059 -21.856  1.00 53.49           C  
ATOM   3517  CZ  PHE B 287     -57.909   3.574 -23.037  1.00 53.23           C  
ATOM   3518  N   VAL B 288     -60.363   6.450 -18.517  1.00 47.44           N  
ATOM   3519  CA  VAL B 288     -60.462   5.552 -17.362  1.00 45.84           C  
ATOM   3520  C   VAL B 288     -61.929   5.279 -17.017  1.00 45.92           C  
ATOM   3521  O   VAL B 288     -62.316   4.142 -16.741  1.00 45.53           O  
ATOM   3522  CB  VAL B 288     -59.722   6.135 -16.136  1.00 44.92           C  
ATOM   3523  CG1 VAL B 288     -59.932   5.272 -14.902  1.00 44.58           C  
ATOM   3524  CG2 VAL B 288     -58.238   6.269 -16.428  1.00 44.88           C  
ATOM   3525  N   LYS B 289     -62.737   6.335 -17.056  1.00 46.29           N  
ATOM   3526  CA  LYS B 289     -64.166   6.252 -16.791  1.00 46.35           C  
ATOM   3527  C   LYS B 289     -64.849   5.267 -17.737  1.00 47.60           C  
ATOM   3528  O   LYS B 289     -65.795   4.580 -17.341  1.00 48.86           O  
ATOM   3529  CB  LYS B 289     -64.794   7.644 -16.919  1.00 45.61           C  
ATOM   3530  CG  LYS B 289     -66.239   7.760 -16.466  1.00 45.25           C  
ATOM   3531  CD  LYS B 289     -66.765   9.162 -16.733  1.00 44.97           C  
ATOM   3532  CE  LYS B 289     -68.267   9.257 -16.517  1.00 44.95           C  
ATOM   3533  NZ  LYS B 289     -69.048   8.600 -17.601  1.00 45.33           N1+
ATOM   3534  N   SER B 290     -64.348   5.192 -18.972  1.00 47.81           N  
ATOM   3535  CA  SER B 290     -64.965   4.384 -20.030  1.00 48.07           C  
ATOM   3536  C   SER B 290     -64.921   2.879 -19.765  1.00 48.73           C  
ATOM   3537  O   SER B 290     -65.725   2.130 -20.326  1.00 49.77           O  
ATOM   3538  CB  SER B 290     -64.342   4.701 -21.394  1.00 47.57           C  
ATOM   3539  OG  SER B 290     -63.052   4.131 -21.520  1.00 46.91           O  
ATOM   3540  N   PHE B 291     -63.995   2.443 -18.911  1.00 49.06           N  
ATOM   3541  CA  PHE B 291     -63.863   1.021 -18.563  1.00 49.59           C  
ATOM   3542  C   PHE B 291     -64.893   0.538 -17.538  1.00 49.70           C  
ATOM   3543  O   PHE B 291     -64.875  -0.627 -17.135  1.00 48.77           O  
ATOM   3544  CB  PHE B 291     -62.436   0.699 -18.101  1.00 49.52           C  
ATOM   3545  CG  PHE B 291     -61.429   0.721 -19.211  1.00 50.30           C  
ATOM   3546  CD1 PHE B 291     -61.357  -0.328 -20.128  1.00 50.89           C  
ATOM   3547  CD2 PHE B 291     -60.561   1.795 -19.357  1.00 50.84           C  
ATOM   3548  CE1 PHE B 291     -60.434  -0.308 -21.165  1.00 50.88           C  
ATOM   3549  CE2 PHE B 291     -59.634   1.821 -20.389  1.00 51.46           C  
ATOM   3550  CZ  PHE B 291     -59.571   0.769 -21.294  1.00 51.51           C  
ATOM   3551  N   ASN B 292     -65.782   1.447 -17.132  1.00 50.12           N  
ATOM   3552  CA  ASN B 292     -66.913   1.152 -16.245  1.00 49.47           C  
ATOM   3553  C   ASN B 292     -66.545   0.310 -15.030  1.00 48.59           C  
ATOM   3554  O   ASN B 292     -67.162  -0.720 -14.756  1.00 49.61           O  
ATOM   3555  CB  ASN B 292     -68.069   0.520 -17.031  1.00 50.36           C  
ATOM   3556  CG  ASN B 292     -68.644   1.458 -18.075  1.00 52.46           C  
ATOM   3557  ND2 ASN B 292     -68.781   0.966 -19.301  1.00 52.50           N  
ATOM   3558  OD1 ASN B 292     -68.964   2.613 -17.785  1.00 53.97           O  
ATOM   3559  N   LEU B 293     -65.523   0.756 -14.312  1.00 47.02           N  
ATOM   3560  CA  LEU B 293     -65.102   0.091 -13.092  1.00 47.00           C  
ATOM   3561  C   LEU B 293     -65.300   1.026 -11.908  1.00 46.72           C  
ATOM   3562  O   LEU B 293     -65.134   2.237 -12.058  1.00 48.17           O  
ATOM   3563  CB  LEU B 293     -63.636  -0.336 -13.197  1.00 47.18           C  
ATOM   3564  CG  LEU B 293     -63.306  -1.530 -14.099  1.00 46.87           C  
ATOM   3565  CD1 LEU B 293     -61.804  -1.622 -14.322  1.00 47.00           C  
ATOM   3566  CD2 LEU B 293     -63.838  -2.833 -13.516  1.00 46.64           C  
ATOM   3567  N   PRO B 294     -65.683   0.478 -10.736  1.00 45.98           N  
ATOM   3568  CA  PRO B 294     -65.768   1.295  -9.527  1.00 45.67           C  
ATOM   3569  C   PRO B 294     -64.536   2.190  -9.382  1.00 45.45           C  
ATOM   3570  O   PRO B 294     -63.427   1.703  -9.136  1.00 44.75           O  
ATOM   3571  CB  PRO B 294     -65.847   0.249  -8.418  1.00 45.37           C  
ATOM   3572  CG  PRO B 294     -66.610  -0.864  -9.050  1.00 45.55           C  
ATOM   3573  CD  PRO B 294     -66.211  -0.881 -10.505  1.00 45.85           C  
ATOM   3574  N   MET B 295     -64.747   3.491  -9.564  1.00 45.31           N  
ATOM   3575  CA  MET B 295     -63.651   4.437  -9.733  1.00 45.54           C  
ATOM   3576  C   MET B 295     -63.513   5.380  -8.549  1.00 44.39           C  
ATOM   3577  O   MET B 295     -64.504   5.836  -7.985  1.00 44.89           O  
ATOM   3578  CB  MET B 295     -63.856   5.249 -11.009  1.00 46.55           C  
ATOM   3579  CG  MET B 295     -62.604   5.399 -11.857  1.00 48.50           C  
ATOM   3580  SD  MET B 295     -62.497   6.970 -12.741  1.00 51.80           S  
ATOM   3581  CE  MET B 295     -64.188   7.214 -13.282  1.00 50.67           C  
ATOM   3582  N   LEU B 296     -62.272   5.672  -8.184  1.00 43.53           N  
ATOM   3583  CA  LEU B 296     -61.995   6.579  -7.085  1.00 43.84           C  
ATOM   3584  C   LEU B 296     -61.044   7.681  -7.539  1.00 44.09           C  
ATOM   3585  O   LEU B 296     -59.840   7.456  -7.712  1.00 43.81           O  
ATOM   3586  CB  LEU B 296     -61.437   5.813  -5.879  1.00 43.69           C  
ATOM   3587  CG  LEU B 296     -61.110   6.541  -4.569  1.00 43.33           C  
ATOM   3588  CD1 LEU B 296     -62.206   7.508  -4.154  1.00 43.60           C  
ATOM   3589  CD2 LEU B 296     -60.862   5.521  -3.472  1.00 43.20           C  
ATOM   3590  N   MET B 297     -61.605   8.871  -7.737  1.00 43.24           N  
ATOM   3591  CA  MET B 297     -60.845  10.020  -8.203  1.00 41.86           C  
ATOM   3592  C   MET B 297     -60.327  10.838  -7.032  1.00 40.68           C  
ATOM   3593  O   MET B 297     -61.098  11.325  -6.206  1.00 40.04           O  
ATOM   3594  CB  MET B 297     -61.700  10.887  -9.120  1.00 42.67           C  
ATOM   3595  CG  MET B 297     -62.099  10.213 -10.420  1.00 43.60           C  
ATOM   3596  SD  MET B 297     -63.401  11.116 -11.279  1.00 45.59           S  
ATOM   3597  CE  MET B 297     -62.603  12.700 -11.537  1.00 45.12           C  
ATOM   3598  N   LEU B 298     -59.009  10.975  -6.969  1.00 40.04           N  
ATOM   3599  CA  LEU B 298     -58.360  11.740  -5.919  1.00 39.59           C  
ATOM   3600  C   LEU B 298     -57.557  12.886  -6.512  1.00 38.60           C  
ATOM   3601  O   LEU B 298     -57.269  12.899  -7.708  1.00 38.65           O  
ATOM   3602  CB  LEU B 298     -57.450  10.839  -5.081  1.00 40.33           C  
ATOM   3603  CG  LEU B 298     -58.024   9.575  -4.435  1.00 41.18           C  
ATOM   3604  CD1 LEU B 298     -56.991   8.987  -3.487  1.00 42.01           C  
ATOM   3605  CD2 LEU B 298     -59.326   9.843  -3.697  1.00 41.25           C  
ATOM   3606  N   GLY B 299     -57.198  13.845  -5.668  1.00 37.71           N  
ATOM   3607  CA  GLY B 299     -56.420  14.993  -6.101  1.00 37.15           C  
ATOM   3608  C   GLY B 299     -54.942  14.682  -6.120  1.00 36.66           C  
ATOM   3609  O   GLY B 299     -54.520  13.681  -6.688  1.00 36.48           O  
ATOM   3610  N   GLY B 300     -54.161  15.544  -5.480  1.00 37.04           N  
ATOM   3611  CA  GLY B 300     -52.710  15.421  -5.451  1.00 37.90           C  
ATOM   3612  C   GLY B 300     -52.070  16.785  -5.593  1.00 38.41           C  
ATOM   3613  O   GLY B 300     -52.637  17.791  -5.163  1.00 39.12           O  
ATOM   3614  N   GLY B 301     -50.892  16.823  -6.204  1.00 38.52           N  
ATOM   3615  CA  GLY B 301     -50.189  18.078  -6.437  1.00 38.66           C  
ATOM   3616  C   GLY B 301     -50.946  19.040  -7.332  1.00 38.90           C  
ATOM   3617  O   GLY B 301     -52.037  18.733  -7.816  1.00 38.52           O  
ATOM   3618  N   GLY B 302     -50.346  20.204  -7.555  1.00 39.81           N  
ATOM   3619  CA  GLY B 302     -50.951  21.278  -8.334  1.00 40.46           C  
ATOM   3620  C   GLY B 302     -50.655  22.574  -7.616  1.00 40.99           C  
ATOM   3621  O   GLY B 302     -51.071  22.751  -6.470  1.00 41.07           O  
ATOM   3622  N   TYR B 303     -49.931  23.476  -8.278  1.00 41.55           N  
ATOM   3623  CA  TYR B 303     -49.347  24.630  -7.587  1.00 41.99           C  
ATOM   3624  C   TYR B 303     -49.516  25.992  -8.267  1.00 42.54           C  
ATOM   3625  O   TYR B 303     -49.057  27.007  -7.739  1.00 43.38           O  
ATOM   3626  CB  TYR B 303     -47.883  24.345  -7.227  1.00 42.01           C  
ATOM   3627  CG  TYR B 303     -47.718  23.042  -6.474  1.00 42.10           C  
ATOM   3628  CD1 TYR B 303     -47.963  22.970  -5.102  1.00 42.08           C  
ATOM   3629  CD2 TYR B 303     -47.352  21.870  -7.142  1.00 42.39           C  
ATOM   3630  CE1 TYR B 303     -47.829  21.774  -4.412  1.00 42.20           C  
ATOM   3631  CE2 TYR B 303     -47.214  20.670  -6.460  1.00 42.48           C  
ATOM   3632  CZ  TYR B 303     -47.454  20.629  -5.096  1.00 42.32           C  
ATOM   3633  OH  TYR B 303     -47.320  19.439  -4.420  1.00 41.77           O  
ATOM   3634  N   THR B 304     -50.172  26.016  -9.427  1.00 42.43           N  
ATOM   3635  CA  THR B 304     -50.776  27.250  -9.943  1.00 41.48           C  
ATOM   3636  C   THR B 304     -52.280  27.115  -9.705  1.00 40.72           C  
ATOM   3637  O   THR B 304     -53.019  26.633 -10.570  1.00 41.17           O  
ATOM   3638  CB  THR B 304     -50.457  27.489 -11.433  1.00 41.45           C  
ATOM   3639  CG2 THR B 304     -51.010  28.840 -11.896  1.00 40.99           C  
ATOM   3640  OG1 THR B 304     -49.037  27.472 -11.623  1.00 41.19           O  
ATOM   3641  N   ILE B 305     -52.715  27.533  -8.516  1.00 39.40           N  
ATOM   3642  CA  ILE B 305     -54.029  27.153  -7.979  1.00 38.67           C  
ATOM   3643  C   ILE B 305     -55.247  27.556  -8.825  1.00 38.65           C  
ATOM   3644  O   ILE B 305     -56.255  26.844  -8.833  1.00 37.69           O  
ATOM   3645  CB  ILE B 305     -54.199  27.564  -6.497  1.00 38.57           C  
ATOM   3646  CG1 ILE B 305     -54.103  29.084  -6.321  1.00 38.82           C  
ATOM   3647  CG2 ILE B 305     -53.173  26.846  -5.631  1.00 38.47           C  
ATOM   3648  CD1 ILE B 305     -54.555  29.582  -4.962  1.00 38.68           C  
ATOM   3649  N   ARG B 306     -55.147  28.678  -9.539  1.00 38.97           N  
ATOM   3650  CA  ARG B 306     -56.163  29.066 -10.520  1.00 39.26           C  
ATOM   3651  C   ARG B 306     -56.496  27.894 -11.432  1.00 39.40           C  
ATOM   3652  O   ARG B 306     -57.664  27.580 -11.650  1.00 40.31           O  
ATOM   3653  CB  ARG B 306     -55.675  30.230 -11.381  1.00 39.72           C  
ATOM   3654  CG  ARG B 306     -55.817  31.604 -10.755  1.00 40.62           C  
ATOM   3655  CD  ARG B 306     -54.983  32.622 -11.519  1.00 41.63           C  
ATOM   3656  NE  ARG B 306     -53.564  32.264 -11.516  1.00 42.37           N  
ATOM   3657  CZ  ARG B 306     -52.610  32.935 -12.156  1.00 42.68           C  
ATOM   3658  NH1 ARG B 306     -52.903  34.016 -12.863  1.00 42.71           N1+
ATOM   3659  NH2 ARG B 306     -51.353  32.520 -12.086  1.00 43.81           N  
ATOM   3660  N   ASN B 307     -55.453  27.251 -11.954  1.00 38.65           N  
ATOM   3661  CA  ASN B 307     -55.593  26.128 -12.871  1.00 37.48           C  
ATOM   3662  C   ASN B 307     -56.009  24.844 -12.176  1.00 37.02           C  
ATOM   3663  O   ASN B 307     -56.760  24.048 -12.735  1.00 36.84           O  
ATOM   3664  CB  ASN B 307     -54.293  25.916 -13.636  1.00 37.53           C  
ATOM   3665  CG  ASN B 307     -53.859  27.155 -14.391  1.00 38.19           C  
ATOM   3666  ND2 ASN B 307     -52.550  27.309 -14.569  1.00 39.00           N  
ATOM   3667  OD1 ASN B 307     -54.689  27.968 -14.809  1.00 37.47           O  
ATOM   3668  N   VAL B 308     -55.520  24.650 -10.955  1.00 36.49           N  
ATOM   3669  CA  VAL B 308     -55.893  23.496 -10.142  1.00 35.97           C  
ATOM   3670  C   VAL B 308     -57.405  23.480  -9.940  1.00 35.94           C  
ATOM   3671  O   VAL B 308     -58.048  22.436 -10.086  1.00 35.80           O  
ATOM   3672  CB  VAL B 308     -55.184  23.519  -8.775  1.00 35.99           C  
ATOM   3673  CG1 VAL B 308     -55.540  22.283  -7.960  1.00 35.92           C  
ATOM   3674  CG2 VAL B 308     -53.679  23.616  -8.968  1.00 36.24           C  
ATOM   3675  N   ALA B 309     -57.954  24.651  -9.616  1.00 35.59           N  
ATOM   3676  CA  ALA B 309     -59.388  24.835  -9.449  1.00 35.01           C  
ATOM   3677  C   ALA B 309     -60.104  24.580 -10.764  1.00 35.06           C  
ATOM   3678  O   ALA B 309     -61.125  23.899 -10.788  1.00 35.52           O  
ATOM   3679  CB  ALA B 309     -59.692  26.235  -8.937  1.00 34.96           C  
ATOM   3680  N   ARG B 310     -59.557  25.118 -11.854  1.00 34.77           N  
ATOM   3681  CA  ARG B 310     -60.097  24.885 -13.190  1.00 34.93           C  
ATOM   3682  C   ARG B 310     -60.105  23.391 -13.523  1.00 35.82           C  
ATOM   3683  O   ARG B 310     -61.126  22.845 -13.949  1.00 36.45           O  
ATOM   3684  CB  ARG B 310     -59.288  25.649 -14.236  1.00 34.48           C  
ATOM   3685  CG  ARG B 310     -59.510  27.153 -14.252  1.00 34.58           C  
ATOM   3686  CD  ARG B 310     -58.415  27.842 -15.057  1.00 34.17           C  
ATOM   3687  NE  ARG B 310     -58.811  29.157 -15.558  1.00 33.47           N  
ATOM   3688  CZ  ARG B 310     -58.133  30.280 -15.343  1.00 33.25           C  
ATOM   3689  NH1 ARG B 310     -57.010  30.259 -14.638  1.00 33.71           N1+
ATOM   3690  NH2 ARG B 310     -58.572  31.426 -15.842  1.00 32.96           N  
ATOM   3691  N   CYS B 311     -58.968  22.737 -13.294  1.00 36.22           N  
ATOM   3692  CA  CYS B 311     -58.777  21.333 -13.643  1.00 36.02           C  
ATOM   3693  C   CYS B 311     -59.789  20.407 -12.979  1.00 35.76           C  
ATOM   3694  O   CYS B 311     -60.505  19.674 -13.660  1.00 35.37           O  
ATOM   3695  CB  CYS B 311     -57.355  20.890 -13.300  1.00 36.29           C  
ATOM   3696  SG  CYS B 311     -56.858  19.343 -14.086  1.00 37.15           S  
ATOM   3697  N   TRP B 312     -59.853  20.449 -11.653  1.00 36.13           N  
ATOM   3698  CA  TRP B 312     -60.708  19.528 -10.915  1.00 36.96           C  
ATOM   3699  C   TRP B 312     -62.187  19.861 -11.051  1.00 36.87           C  
ATOM   3700  O   TRP B 312     -63.034  18.972 -10.957  1.00 37.29           O  
ATOM   3701  CB  TRP B 312     -60.295  19.441  -9.446  1.00 37.90           C  
ATOM   3702  CG  TRP B 312     -58.907  18.910  -9.245  1.00 38.69           C  
ATOM   3703  CD1 TRP B 312     -58.183  18.154 -10.122  1.00 38.88           C  
ATOM   3704  CD2 TRP B 312     -58.088  19.068  -8.081  1.00 39.43           C  
ATOM   3705  CE2 TRP B 312     -56.873  18.394  -8.331  1.00 39.81           C  
ATOM   3706  CE3 TRP B 312     -58.259  19.719  -6.851  1.00 39.58           C  
ATOM   3707  NE1 TRP B 312     -56.958  17.849  -9.585  1.00 39.69           N  
ATOM   3708  CZ2 TRP B 312     -55.831  18.351  -7.397  1.00 39.89           C  
ATOM   3709  CZ3 TRP B 312     -57.222  19.674  -5.922  1.00 39.72           C  
ATOM   3710  CH2 TRP B 312     -56.026  18.993  -6.202  1.00 39.47           C  
ATOM   3711  N   THR B 313     -62.494  21.135 -11.277  1.00 36.39           N  
ATOM   3712  CA  THR B 313     -63.854  21.532 -11.607  1.00 36.35           C  
ATOM   3713  C   THR B 313     -64.271  20.790 -12.870  1.00 36.12           C  
ATOM   3714  O   THR B 313     -65.271  20.069 -12.871  1.00 36.60           O  
ATOM   3715  CB  THR B 313     -63.974  23.054 -11.813  1.00 36.81           C  
ATOM   3716  CG2 THR B 313     -65.357  23.432 -12.313  1.00 37.30           C  
ATOM   3717  OG1 THR B 313     -63.738  23.723 -10.568  1.00 37.16           O  
ATOM   3718  N   TYR B 314     -63.474  20.942 -13.926  1.00 35.39           N  
ATOM   3719  CA  TYR B 314     -63.757  20.301 -15.205  1.00 35.08           C  
ATOM   3720  C   TYR B 314     -63.826  18.776 -15.104  1.00 34.68           C  
ATOM   3721  O   TYR B 314     -64.752  18.163 -15.638  1.00 34.80           O  
ATOM   3722  CB  TYR B 314     -62.745  20.733 -16.274  1.00 34.84           C  
ATOM   3723  CG  TYR B 314     -63.087  20.251 -17.669  1.00 34.99           C  
ATOM   3724  CD1 TYR B 314     -64.146  20.809 -18.385  1.00 35.21           C  
ATOM   3725  CD2 TYR B 314     -62.354  19.236 -18.273  1.00 35.38           C  
ATOM   3726  CE1 TYR B 314     -64.463  20.369 -19.662  1.00 35.20           C  
ATOM   3727  CE2 TYR B 314     -62.668  18.786 -19.550  1.00 35.49           C  
ATOM   3728  CZ  TYR B 314     -63.720  19.356 -20.236  1.00 35.03           C  
ATOM   3729  OH  TYR B 314     -64.027  18.912 -21.495  1.00 34.91           O  
ATOM   3730  N   GLU B 315     -62.863  18.176 -14.408  1.00 34.19           N  
ATOM   3731  CA  GLU B 315     -62.775  16.717 -14.312  1.00 34.34           C  
ATOM   3732  C   GLU B 315     -63.932  16.092 -13.528  1.00 34.72           C  
ATOM   3733  O   GLU B 315     -64.209  14.898 -13.663  1.00 34.63           O  
ATOM   3734  CB  GLU B 315     -61.418  16.286 -13.749  1.00 34.38           C  
ATOM   3735  CG  GLU B 315     -60.299  16.358 -14.777  1.00 35.16           C  
ATOM   3736  CD  GLU B 315     -58.901  16.211 -14.192  1.00 36.02           C  
ATOM   3737  OE1 GLU B 315     -58.737  16.204 -12.951  1.00 36.44           O  
ATOM   3738  OE2 GLU B 315     -57.949  16.106 -14.993  1.00 36.02           O1-
ATOM   3739  N   THR B 316     -64.611  16.904 -12.721  1.00 34.80           N  
ATOM   3740  CA  THR B 316     -65.821  16.458 -12.041  1.00 34.96           C  
ATOM   3741  C   THR B 316     -66.988  16.420 -13.023  1.00 35.33           C  
ATOM   3742  O   THR B 316     -67.817  15.504 -12.977  1.00 35.67           O  
ATOM   3743  CB  THR B 316     -66.177  17.362 -10.855  1.00 34.81           C  
ATOM   3744  CG2 THR B 316     -67.139  16.650  -9.930  1.00 34.68           C  
ATOM   3745  OG1 THR B 316     -64.988  17.687 -10.130  1.00 35.20           O  
ATOM   3746  N   ALA B 317     -67.040  17.411 -13.912  1.00 35.24           N  
ATOM   3747  CA  ALA B 317     -68.014  17.433 -15.003  1.00 35.23           C  
ATOM   3748  C   ALA B 317     -67.869  16.194 -15.879  1.00 35.22           C  
ATOM   3749  O   ALA B 317     -68.859  15.678 -16.398  1.00 35.43           O  
ATOM   3750  CB  ALA B 317     -67.854  18.694 -15.837  1.00 35.11           C  
ATOM   3751  N   VAL B 318     -66.628  15.728 -16.024  1.00 35.19           N  
ATOM   3752  CA  VAL B 318     -66.302  14.521 -16.783  1.00 35.50           C  
ATOM   3753  C   VAL B 318     -66.911  13.275 -16.135  1.00 36.06           C  
ATOM   3754  O   VAL B 318     -67.420  12.395 -16.832  1.00 36.20           O  
ATOM   3755  CB  VAL B 318     -64.771  14.354 -16.934  1.00 35.17           C  
ATOM   3756  CG1 VAL B 318     -64.425  13.042 -17.616  1.00 35.40           C  
ATOM   3757  CG2 VAL B 318     -64.180  15.517 -17.716  1.00 35.07           C  
ATOM   3758  N   ALA B 319     -66.864  13.216 -14.805  1.00 37.01           N  
ATOM   3759  CA  ALA B 319     -67.436  12.105 -14.042  1.00 38.12           C  
ATOM   3760  C   ALA B 319     -68.966  12.067 -14.143  1.00 39.68           C  
ATOM   3761  O   ALA B 319     -69.576  10.993 -14.111  1.00 40.05           O  
ATOM   3762  CB  ALA B 319     -66.995  12.179 -12.588  1.00 37.04           C  
ATOM   3763  N   LEU B 320     -69.570  13.248 -14.265  1.00 40.74           N  
ATOM   3764  CA  LEU B 320     -71.018  13.390 -14.424  1.00 41.32           C  
ATOM   3765  C   LEU B 320     -71.406  13.411 -15.908  1.00 43.26           C  
ATOM   3766  O   LEU B 320     -72.590  13.467 -16.249  1.00 43.35           O  
ATOM   3767  CB  LEU B 320     -71.496  14.675 -13.735  1.00 39.74           C  
ATOM   3768  CG  LEU B 320     -71.093  14.943 -12.278  1.00 38.76           C  
ATOM   3769  CD1 LEU B 320     -71.030  16.437 -12.010  1.00 38.34           C  
ATOM   3770  CD2 LEU B 320     -72.036  14.275 -11.292  1.00 38.69           C  
ATOM   3771  N   ASP B 321     -70.394  13.336 -16.773  1.00 45.93           N  
ATOM   3772  CA  ASP B 321     -70.509  13.578 -18.223  1.00 48.90           C  
ATOM   3773  C   ASP B 321     -71.541  14.653 -18.630  1.00 48.75           C  
ATOM   3774  O   ASP B 321     -72.339  14.454 -19.549  1.00 49.94           O  
ATOM   3775  CB  ASP B 321     -70.629  12.272 -19.042  1.00 51.59           C  
ATOM   3776  CG  ASP B 321     -71.813  11.413 -18.630  1.00 55.45           C  
ATOM   3777  OD1 ASP B 321     -72.950  11.714 -19.054  1.00 58.04           O  
ATOM   3778  OD2 ASP B 321     -71.606  10.416 -17.902  1.00 58.12           O1-
ATOM   3779  N   THR B 322     -71.511  15.788 -17.933  1.00 47.26           N  
ATOM   3780  CA  THR B 322     -72.295  16.952 -18.342  1.00 46.38           C  
ATOM   3781  C   THR B 322     -71.377  18.017 -18.945  1.00 46.48           C  
ATOM   3782  O   THR B 322     -70.170  18.031 -18.695  1.00 46.39           O  
ATOM   3783  CB  THR B 322     -73.144  17.561 -17.197  1.00 45.53           C  
ATOM   3784  CG2 THR B 322     -73.734  16.481 -16.298  1.00 45.13           C  
ATOM   3785  OG1 THR B 322     -72.347  18.458 -16.419  1.00 44.87           O  
ATOM   3786  N   GLU B 323     -71.966  18.899 -19.743  1.00 46.53           N  
ATOM   3787  CA  GLU B 323     -71.233  19.935 -20.448  1.00 46.51           C  
ATOM   3788  C   GLU B 323     -71.228  21.217 -19.626  1.00 45.52           C  
ATOM   3789  O   GLU B 323     -72.278  21.665 -19.160  1.00 46.28           O  
ATOM   3790  CB  GLU B 323     -71.915  20.202 -21.789  1.00 49.32           C  
ATOM   3791  CG  GLU B 323     -71.011  20.790 -22.857  1.00 51.97           C  
ATOM   3792  CD  GLU B 323     -70.277  19.719 -23.632  1.00 53.24           C  
ATOM   3793  OE1 GLU B 323     -70.951  18.926 -24.329  1.00 53.99           O  
ATOM   3794  OE2 GLU B 323     -69.030  19.672 -23.541  1.00 53.73           O1-
ATOM   3795  N   ILE B 324     -70.054  21.809 -19.442  1.00 43.44           N  
ATOM   3796  CA  ILE B 324     -69.981  23.129 -18.810  1.00 42.32           C  
ATOM   3797  C   ILE B 324     -69.339  24.155 -19.745  1.00 41.71           C  
ATOM   3798  O   ILE B 324     -68.403  23.821 -20.474  1.00 41.60           O  
ATOM   3799  CB  ILE B 324     -69.291  23.107 -17.422  1.00 41.82           C  
ATOM   3800  CG1 ILE B 324     -67.993  22.294 -17.453  1.00 41.79           C  
ATOM   3801  CG2 ILE B 324     -70.253  22.581 -16.365  1.00 41.11           C  
ATOM   3802  CD1 ILE B 324     -67.154  22.424 -16.199  1.00 41.58           C  
ATOM   3803  N   PRO B 325     -69.860  25.401 -19.744  1.00 41.18           N  
ATOM   3804  CA  PRO B 325     -69.342  26.446 -20.629  1.00 41.22           C  
ATOM   3805  C   PRO B 325     -67.986  26.960 -20.168  1.00 41.87           C  
ATOM   3806  O   PRO B 325     -67.655  26.844 -18.987  1.00 42.72           O  
ATOM   3807  CB  PRO B 325     -70.393  27.552 -20.514  1.00 40.78           C  
ATOM   3808  CG  PRO B 325     -71.001  27.357 -19.169  1.00 40.00           C  
ATOM   3809  CD  PRO B 325     -70.998  25.878 -18.934  1.00 40.46           C  
ATOM   3810  N   ASN B 326     -67.213  27.523 -21.093  1.00 42.53           N  
ATOM   3811  CA  ASN B 326     -65.893  28.063 -20.769  1.00 44.50           C  
ATOM   3812  C   ASN B 326     -65.973  29.310 -19.883  1.00 45.40           C  
ATOM   3813  O   ASN B 326     -65.001  29.666 -19.209  1.00 45.54           O  
ATOM   3814  CB  ASN B 326     -65.103  28.355 -22.047  1.00 46.12           C  
ATOM   3815  CG  ASN B 326     -63.606  28.482 -21.801  1.00 47.65           C  
ATOM   3816  ND2 ASN B 326     -62.966  29.394 -22.527  1.00 48.16           N  
ATOM   3817  OD1 ASN B 326     -63.030  27.763 -20.981  1.00 48.51           O  
ATOM   3818  N   GLU B 327     -67.138  29.959 -19.893  1.00 46.29           N  
ATOM   3819  CA  GLU B 327     -67.419  31.118 -19.047  1.00 45.87           C  
ATOM   3820  C   GLU B 327     -67.499  30.668 -17.597  1.00 42.97           C  
ATOM   3821  O   GLU B 327     -68.353  29.855 -17.236  1.00 42.15           O  
ATOM   3822  CB  GLU B 327     -68.748  31.773 -19.446  1.00 49.47           C  
ATOM   3823  CG  GLU B 327     -68.974  31.943 -20.944  1.00 54.57           C  
ATOM   3824  CD  GLU B 327     -68.335  33.203 -21.510  1.00 58.79           C  
ATOM   3825  OE1 GLU B 327     -67.304  33.662 -20.966  1.00 59.79           O  
ATOM   3826  OE2 GLU B 327     -68.870  33.741 -22.507  1.00 61.09           O1-
ATOM   3827  N   LEU B 328     -66.603  31.186 -16.768  1.00 40.24           N  
ATOM   3828  CA  LEU B 328     -66.631  30.861 -15.353  1.00 39.11           C  
ATOM   3829  C   LEU B 328     -67.825  31.520 -14.680  1.00 38.92           C  
ATOM   3830  O   LEU B 328     -68.077  32.705 -14.895  1.00 39.74           O  
ATOM   3831  CB  LEU B 328     -65.336  31.290 -14.668  1.00 38.09           C  
ATOM   3832  CG  LEU B 328     -64.125  30.392 -14.891  1.00 37.76           C  
ATOM   3833  CD1 LEU B 328     -62.896  31.063 -14.313  1.00 37.29           C  
ATOM   3834  CD2 LEU B 328     -64.337  29.017 -14.270  1.00 37.69           C  
ATOM   3835  N   PRO B 329     -68.569  30.755 -13.863  1.00 38.64           N  
ATOM   3836  CA  PRO B 329     -69.688  31.361 -13.158  1.00 38.73           C  
ATOM   3837  C   PRO B 329     -69.159  32.270 -12.066  1.00 39.52           C  
ATOM   3838  O   PRO B 329     -68.060  32.045 -11.559  1.00 39.41           O  
ATOM   3839  CB  PRO B 329     -70.413  30.162 -12.550  1.00 38.26           C  
ATOM   3840  CG  PRO B 329     -69.360  29.126 -12.372  1.00 38.36           C  
ATOM   3841  CD  PRO B 329     -68.317  29.369 -13.427  1.00 38.45           C  
ATOM   3842  N   TYR B 330     -69.920  33.300 -11.715  1.00 41.48           N  
ATOM   3843  CA  TYR B 330     -69.497  34.187 -10.646  1.00 43.22           C  
ATOM   3844  C   TYR B 330     -69.423  33.417  -9.328  1.00 42.46           C  
ATOM   3845  O   TYR B 330     -70.289  32.591  -9.028  1.00 41.84           O  
ATOM   3846  CB  TYR B 330     -70.416  35.404 -10.526  1.00 45.52           C  
ATOM   3847  CG  TYR B 330     -69.800  36.527  -9.718  1.00 48.99           C  
ATOM   3848  CD1 TYR B 330     -68.943  37.454 -10.318  1.00 50.59           C  
ATOM   3849  CD2 TYR B 330     -70.058  36.656  -8.348  1.00 49.34           C  
ATOM   3850  CE1 TYR B 330     -68.367  38.483  -9.580  1.00 51.60           C  
ATOM   3851  CE2 TYR B 330     -69.488  37.681  -7.603  1.00 50.36           C  
ATOM   3852  CZ  TYR B 330     -68.642  38.591  -8.225  1.00 51.05           C  
ATOM   3853  OH  TYR B 330     -68.070  39.609  -7.495  1.00 50.61           O  
ATOM   3854  N   ASN B 331     -68.361  33.667  -8.571  1.00 41.90           N  
ATOM   3855  CA  ASN B 331     -68.162  33.036  -7.267  1.00 42.03           C  
ATOM   3856  C   ASN B 331     -67.326  33.934  -6.368  1.00 42.46           C  
ATOM   3857  O   ASN B 331     -66.852  34.984  -6.807  1.00 43.49           O  
ATOM   3858  CB  ASN B 331     -67.526  31.645  -7.408  1.00 40.68           C  
ATOM   3859  CG  ASN B 331     -66.156  31.688  -8.053  1.00 40.32           C  
ATOM   3860  ND2 ASN B 331     -66.117  31.947  -9.354  1.00 39.63           N  
ATOM   3861  OD1 ASN B 331     -65.142  31.489  -7.386  1.00 40.68           O  
ATOM   3862  N   ASP B 332     -67.144  33.521  -5.117  1.00 42.16           N  
ATOM   3863  CA  ASP B 332     -66.404  34.320  -4.142  1.00 42.20           C  
ATOM   3864  C   ASP B 332     -64.968  34.638  -4.563  1.00 41.83           C  
ATOM   3865  O   ASP B 332     -64.393  35.633  -4.112  1.00 42.55           O  
ATOM   3866  CB  ASP B 332     -66.438  33.654  -2.764  1.00 42.54           C  
ATOM   3867  CG  ASP B 332     -67.825  33.677  -2.144  1.00 43.37           C  
ATOM   3868  OD1 ASP B 332     -68.775  34.128  -2.826  1.00 43.67           O  
ATOM   3869  OD2 ASP B 332     -67.968  33.243  -0.978  1.00 43.71           O1-
ATOM   3870  N   TYR B 333     -64.405  33.816  -5.444  1.00 40.65           N  
ATOM   3871  CA  TYR B 333     -63.024  34.003  -5.881  1.00 40.27           C  
ATOM   3872  C   TYR B 333     -62.907  34.302  -7.379  1.00 40.16           C  
ATOM   3873  O   TYR B 333     -61.812  34.285  -7.941  1.00 39.40           O  
ATOM   3874  CB  TYR B 333     -62.165  32.799  -5.467  1.00 40.03           C  
ATOM   3875  CG  TYR B 333     -62.374  32.385  -4.025  1.00 39.56           C  
ATOM   3876  CD1 TYR B 333     -61.763  33.081  -2.979  1.00 39.21           C  
ATOM   3877  CD2 TYR B 333     -63.199  31.306  -3.705  1.00 39.33           C  
ATOM   3878  CE1 TYR B 333     -61.965  32.710  -1.659  1.00 39.26           C  
ATOM   3879  CE2 TYR B 333     -63.403  30.926  -2.387  1.00 39.17           C  
ATOM   3880  CZ  TYR B 333     -62.787  31.632  -1.371  1.00 39.39           C  
ATOM   3881  OH  TYR B 333     -62.994  31.255  -0.066  1.00 39.85           O  
ATOM   3882  N   PHE B 334     -64.043  34.604  -8.005  1.00 40.95           N  
ATOM   3883  CA  PHE B 334     -64.118  34.969  -9.426  1.00 42.20           C  
ATOM   3884  C   PHE B 334     -62.965  35.866  -9.893  1.00 44.10           C  
ATOM   3885  O   PHE B 334     -62.442  35.691 -10.994  1.00 43.86           O  
ATOM   3886  CB  PHE B 334     -65.467  35.644  -9.715  1.00 40.94           C  
ATOM   3887  CG  PHE B 334     -65.709  35.945 -11.169  1.00 40.25           C  
ATOM   3888  CD1 PHE B 334     -66.209  34.966 -12.023  1.00 40.45           C  
ATOM   3889  CD2 PHE B 334     -65.458  37.212 -11.682  1.00 39.82           C  
ATOM   3890  CE1 PHE B 334     -66.443  35.241 -13.363  1.00 40.08           C  
ATOM   3891  CE2 PHE B 334     -65.689  37.494 -13.019  1.00 39.72           C  
ATOM   3892  CZ  PHE B 334     -66.181  36.507 -13.861  1.00 40.04           C  
ATOM   3893  N   GLU B 335     -62.571  36.813  -9.044  1.00 46.74           N  
ATOM   3894  CA  GLU B 335     -61.564  37.815  -9.394  1.00 50.11           C  
ATOM   3895  C   GLU B 335     -60.153  37.240  -9.480  1.00 49.64           C  
ATOM   3896  O   GLU B 335     -59.246  37.891 -10.001  1.00 50.20           O  
ATOM   3897  CB  GLU B 335     -61.600  38.987  -8.407  1.00 54.50           C  
ATOM   3898  CG  GLU B 335     -62.891  39.802  -8.431  1.00 59.30           C  
ATOM   3899  CD  GLU B 335     -64.046  39.135  -7.688  1.00 63.73           C  
ATOM   3900  OE1 GLU B 335     -63.822  38.117  -6.985  1.00 65.33           O  
ATOM   3901  OE2 GLU B 335     -65.190  39.635  -7.806  1.00 65.98           O1-
ATOM   3902  N   TYR B 336     -59.975  36.024  -8.968  1.00 48.47           N  
ATOM   3903  CA  TYR B 336     -58.709  35.302  -9.071  1.00 47.18           C  
ATOM   3904  C   TYR B 336     -58.348  35.005 -10.519  1.00 46.64           C  
ATOM   3905  O   TYR B 336     -57.172  34.943 -10.878  1.00 46.56           O  
ATOM   3906  CB  TYR B 336     -58.812  33.967  -8.344  1.00 47.48           C  
ATOM   3907  CG  TYR B 336     -58.635  34.004  -6.848  1.00 48.58           C  
ATOM   3908  CD1 TYR B 336     -58.990  35.126  -6.096  1.00 49.33           C  
ATOM   3909  CD2 TYR B 336     -58.139  32.889  -6.175  1.00 49.81           C  
ATOM   3910  CE1 TYR B 336     -58.831  35.141  -4.717  1.00 50.60           C  
ATOM   3911  CE2 TYR B 336     -57.983  32.887  -4.801  1.00 50.83           C  
ATOM   3912  CZ  TYR B 336     -58.329  34.013  -4.077  1.00 51.29           C  
ATOM   3913  OH  TYR B 336     -58.168  34.000  -2.716  1.00 51.28           O  
ATOM   3914  N   PHE B 337     -59.373  34.822 -11.345  1.00 46.19           N  
ATOM   3915  CA  PHE B 337     -59.199  34.227 -12.663  1.00 45.97           C  
ATOM   3916  C   PHE B 337     -58.909  35.229 -13.778  1.00 46.94           C  
ATOM   3917  O   PHE B 337     -59.698  35.393 -14.715  1.00 46.03           O  
ATOM   3918  CB  PHE B 337     -60.381  33.311 -12.984  1.00 44.40           C  
ATOM   3919  CG  PHE B 337     -60.592  32.235 -11.959  1.00 43.21           C  
ATOM   3920  CD1 PHE B 337     -59.836  31.069 -11.990  1.00 42.80           C  
ATOM   3921  CD2 PHE B 337     -61.526  32.398 -10.944  1.00 43.07           C  
ATOM   3922  CE1 PHE B 337     -60.019  30.079 -11.038  1.00 42.59           C  
ATOM   3923  CE2 PHE B 337     -61.714  31.413  -9.987  1.00 42.90           C  
ATOM   3924  CZ  PHE B 337     -60.960  30.252 -10.035  1.00 42.70           C  
ATOM   3925  N   GLY B 338     -57.755  35.888 -13.643  1.00 48.54           N  
ATOM   3926  CA  GLY B 338     -57.170  36.758 -14.670  1.00 48.41           C  
ATOM   3927  C   GLY B 338     -58.067  37.845 -15.234  1.00 47.33           C  
ATOM   3928  O   GLY B 338     -59.059  38.227 -14.606  1.00 46.51           O  
ATOM   3929  N   PRO B 339     -57.705  38.370 -16.418  1.00 46.80           N  
ATOM   3930  CA  PRO B 339     -58.589  39.283 -17.139  1.00 47.13           C  
ATOM   3931  C   PRO B 339     -59.669  38.533 -17.919  1.00 48.01           C  
ATOM   3932  O   PRO B 339     -60.689  39.125 -18.274  1.00 48.14           O  
ATOM   3933  CB  PRO B 339     -57.639  40.001 -18.103  1.00 46.31           C  
ATOM   3934  CG  PRO B 339     -56.529  39.035 -18.332  1.00 45.81           C  
ATOM   3935  CD  PRO B 339     -56.372  38.274 -17.044  1.00 46.24           C  
ATOM   3936  N   ASP B 340     -59.439  37.239 -18.151  1.00 48.90           N  
ATOM   3937  CA  ASP B 340     -60.251  36.409 -19.049  1.00 49.04           C  
ATOM   3938  C   ASP B 340     -61.494  35.793 -18.392  1.00 46.35           C  
ATOM   3939  O   ASP B 340     -62.579  35.813 -18.977  1.00 45.32           O  
ATOM   3940  CB  ASP B 340     -59.380  35.296 -19.665  1.00 53.22           C  
ATOM   3941  CG  ASP B 340     -58.798  34.332 -18.606  1.00 56.62           C  
ATOM   3942  OD1 ASP B 340     -58.103  34.808 -17.668  1.00 56.32           O  
ATOM   3943  OD2 ASP B 340     -59.050  33.102 -18.708  1.00 55.76           O1-
ATOM   3944  N   PHE B 341     -61.316  35.245 -17.186  1.00 43.64           N  
ATOM   3945  CA  PHE B 341     -62.356  34.509 -16.453  1.00 41.22           C  
ATOM   3946  C   PHE B 341     -62.870  33.290 -17.217  1.00 40.77           C  
ATOM   3947  O   PHE B 341     -64.076  33.043 -17.279  1.00 41.28           O  
ATOM   3948  CB  PHE B 341     -63.509  35.434 -16.035  1.00 40.40           C  
ATOM   3949  CG  PHE B 341     -63.054  36.711 -15.390  1.00 40.19           C  
ATOM   3950  CD1 PHE B 341     -62.571  36.716 -14.083  1.00 40.38           C  
ATOM   3951  CD2 PHE B 341     -63.091  37.908 -16.091  1.00 39.50           C  
ATOM   3952  CE1 PHE B 341     -62.143  37.892 -13.486  1.00 39.73           C  
ATOM   3953  CE2 PHE B 341     -62.664  39.087 -15.501  1.00 39.40           C  
ATOM   3954  CZ  PHE B 341     -62.191  39.079 -14.197  1.00 39.41           C  
ATOM   3955  N   LYS B 342     -61.944  32.521 -17.784  1.00 39.90           N  
ATOM   3956  CA  LYS B 342     -62.296  31.305 -18.517  1.00 39.51           C  
ATOM   3957  C   LYS B 342     -61.857  30.027 -17.798  1.00 39.59           C  
ATOM   3958  O   LYS B 342     -60.953  30.048 -16.959  1.00 39.91           O  
ATOM   3959  CB  LYS B 342     -61.729  31.344 -19.939  1.00 39.52           C  
ATOM   3960  CG  LYS B 342     -62.155  32.562 -20.753  1.00 39.85           C  
ATOM   3961  CD  LYS B 342     -63.671  32.696 -20.854  1.00 39.09           C  
ATOM   3962  CE  LYS B 342     -64.079  34.047 -21.417  1.00 38.07           C  
ATOM   3963  NZ  LYS B 342     -63.696  34.185 -22.846  1.00 37.85           N1+
ATOM   3964  N   LEU B 343     -62.512  28.917 -18.131  1.00 39.17           N  
ATOM   3965  CA  LEU B 343     -62.201  27.620 -17.532  1.00 38.28           C  
ATOM   3966  C   LEU B 343     -60.941  27.000 -18.126  1.00 38.21           C  
ATOM   3967  O   LEU B 343     -60.110  26.457 -17.401  1.00 37.75           O  
ATOM   3968  CB  LEU B 343     -63.383  26.658 -17.699  1.00 37.48           C  
ATOM   3969  CG  LEU B 343     -63.241  25.208 -17.224  1.00 36.79           C  
ATOM   3970  CD1 LEU B 343     -63.017  25.126 -15.723  1.00 36.72           C  
ATOM   3971  CD2 LEU B 343     -64.471  24.410 -17.618  1.00 36.46           C  
ATOM   3972  N   HIS B 344     -60.807  27.089 -19.446  1.00 38.41           N  
ATOM   3973  CA  HIS B 344     -59.739  26.396 -20.154  1.00 38.60           C  
ATOM   3974  C   HIS B 344     -58.443  27.183 -20.297  1.00 38.90           C  
ATOM   3975  O   HIS B 344     -58.448  28.398 -20.486  1.00 38.37           O  
ATOM   3976  CB  HIS B 344     -60.221  25.933 -21.526  1.00 38.23           C  
ATOM   3977  CG  HIS B 344     -61.024  24.675 -21.482  1.00 38.40           C  
ATOM   3978  CD2 HIS B 344     -62.349  24.455 -21.656  1.00 38.31           C  
ATOM   3979  ND1 HIS B 344     -60.459  23.443 -21.228  1.00 38.21           N  
ATOM   3980  CE1 HIS B 344     -61.403  22.519 -21.247  1.00 38.36           C  
ATOM   3981  NE2 HIS B 344     -62.559  23.106 -21.503  1.00 38.08           N  
ATOM   3982  N   ILE B 345     -57.338  26.453 -20.199  1.00 39.44           N  
ATOM   3983  CA  ILE B 345     -56.016  26.971 -20.507  1.00 39.78           C  
ATOM   3984  C   ILE B 345     -55.574  26.369 -21.843  1.00 41.10           C  
ATOM   3985  O   ILE B 345     -56.026  25.279 -22.217  1.00 42.45           O  
ATOM   3986  CB  ILE B 345     -54.996  26.626 -19.397  1.00 39.48           C  
ATOM   3987  CG1 ILE B 345     -54.783  25.107 -19.285  1.00 39.30           C  
ATOM   3988  CG2 ILE B 345     -55.451  27.199 -18.061  1.00 39.14           C  
ATOM   3989  CD1 ILE B 345     -53.424  24.699 -18.755  1.00 38.77           C  
ATOM   3990  N   SER B 346     -54.714  27.086 -22.565  1.00 41.06           N  
ATOM   3991  CA  SER B 346     -54.127  26.593 -23.812  1.00 40.86           C  
ATOM   3992  C   SER B 346     -52.646  26.312 -23.582  1.00 41.54           C  
ATOM   3993  O   SER B 346     -52.073  26.834 -22.629  1.00 42.05           O  
ATOM   3994  CB  SER B 346     -54.307  27.620 -24.927  1.00 40.35           C  
ATOM   3995  OG  SER B 346     -53.855  28.896 -24.514  1.00 40.62           O  
ATOM   3996  N   PRO B 347     -52.015  25.489 -24.444  1.00 42.39           N  
ATOM   3997  CA  PRO B 347     -50.620  25.139 -24.167  1.00 43.61           C  
ATOM   3998  C   PRO B 347     -49.657  26.286 -24.469  1.00 45.07           C  
ATOM   3999  O   PRO B 347     -50.012  27.214 -25.200  1.00 46.22           O  
ATOM   4000  CB  PRO B 347     -50.364  23.953 -25.100  1.00 43.12           C  
ATOM   4001  CG  PRO B 347     -51.291  24.167 -26.243  1.00 42.74           C  
ATOM   4002  CD  PRO B 347     -52.492  24.900 -25.710  1.00 42.34           C  
ATOM   4003  N   SER B 348     -48.455  26.214 -23.905  1.00 46.16           N  
ATOM   4004  CA  SER B 348     -47.449  27.260 -24.082  1.00 48.66           C  
ATOM   4005  C   SER B 348     -46.508  26.994 -25.263  1.00 51.17           C  
ATOM   4006  O   SER B 348     -46.542  25.921 -25.869  1.00 52.00           O  
ATOM   4007  CB  SER B 348     -46.647  27.432 -22.793  1.00 48.68           C  
ATOM   4008  OG  SER B 348     -46.149  26.187 -22.341  1.00 48.59           O  
ATOM   4009  N   ASN B 349     -45.669  27.982 -25.580  1.00 53.92           N  
ATOM   4010  CA  ASN B 349     -44.656  27.860 -26.633  1.00 54.88           C  
ATOM   4011  C   ASN B 349     -43.556  26.860 -26.275  1.00 56.53           C  
ATOM   4012  O   ASN B 349     -42.670  26.582 -27.088  1.00 57.93           O  
ATOM   4013  CB  ASN B 349     -44.039  29.227 -26.946  1.00 53.54           C  
ATOM   4014  N   MET B 350     -43.634  26.324 -25.056  1.00 57.00           N  
ATOM   4015  CA  MET B 350     -42.665  25.368 -24.525  1.00 58.17           C  
ATOM   4016  C   MET B 350     -42.377  24.218 -25.486  1.00 60.11           C  
ATOM   4017  O   MET B 350     -43.296  23.635 -26.072  1.00 60.80           O  
ATOM   4018  CB  MET B 350     -43.162  24.813 -23.193  1.00 58.05           C  
ATOM   4019  CG  MET B 350     -42.116  24.045 -22.409  1.00 58.64           C  
ATOM   4020  SD  MET B 350     -42.818  23.288 -20.936  1.00 60.46           S  
ATOM   4021  CE  MET B 350     -41.319  22.896 -20.033  1.00 58.98           C  
ATOM   4022  N   THR B 351     -41.093  23.903 -25.631  1.00 61.51           N  
ATOM   4023  CA  THR B 351     -40.633  22.842 -26.530  1.00 62.10           C  
ATOM   4024  C   THR B 351     -40.794  21.441 -25.920  1.00 60.95           C  
ATOM   4025  O   THR B 351     -40.412  21.201 -24.770  1.00 59.86           O  
ATOM   4026  CB  THR B 351     -39.173  23.081 -26.998  1.00 62.45           C  
ATOM   4027  CG2 THR B 351     -38.255  23.466 -25.825  1.00 62.78           C  
ATOM   4028  OG1 THR B 351     -38.667  21.897 -27.625  1.00 63.02           O  
ATOM   4029  N   ASN B 352     -41.371  20.530 -26.703  1.00 60.12           N  
ATOM   4030  CA  ASN B 352     -41.547  19.141 -26.283  1.00 59.58           C  
ATOM   4031  C   ASN B 352     -40.293  18.317 -26.538  1.00 60.64           C  
ATOM   4032  O   ASN B 352     -39.959  18.006 -27.682  1.00 61.64           O  
ATOM   4033  CB  ASN B 352     -42.756  18.499 -26.976  1.00 57.18           C  
ATOM   4034  CG  ASN B 352     -43.115  17.136 -26.396  1.00 55.32           C  
ATOM   4035  ND2 ASN B 352     -44.145  16.513 -26.955  1.00 54.49           N  
ATOM   4036  OD1 ASN B 352     -42.478  16.650 -25.459  1.00 54.02           O  
ATOM   4037  N   GLN B 353     -39.614  17.954 -25.458  1.00 62.83           N  
ATOM   4038  CA  GLN B 353     -38.353  17.226 -25.545  1.00 64.78           C  
ATOM   4039  C   GLN B 353     -38.554  15.708 -25.579  1.00 64.83           C  
ATOM   4040  O   GLN B 353     -37.589  14.943 -25.548  1.00 65.10           O  
ATOM   4041  CB  GLN B 353     -37.428  17.643 -24.400  1.00 66.33           C  
ATOM   4042  CG  GLN B 353     -37.121  19.134 -24.395  1.00 68.81           C  
ATOM   4043  CD  GLN B 353     -35.971  19.498 -23.480  1.00 72.26           C  
ATOM   4044  NE2 GLN B 353     -36.102  19.175 -22.194  1.00 73.17           N  
ATOM   4045  OE1 GLN B 353     -34.970  20.063 -23.925  1.00 73.75           O  
ATOM   4046  N   ASN B 354     -39.813  15.285 -25.656  1.00 65.06           N  
ATOM   4047  CA  ASN B 354     -40.159  13.872 -25.767  1.00 65.42           C  
ATOM   4048  C   ASN B 354     -40.376  13.457 -27.225  1.00 67.28           C  
ATOM   4049  O   ASN B 354     -41.516  13.367 -27.697  1.00 68.03           O  
ATOM   4050  CB  ASN B 354     -41.395  13.555 -24.921  1.00 64.09           C  
ATOM   4051  CG  ASN B 354     -41.156  13.758 -23.439  1.00 63.63           C  
ATOM   4052  ND2 ASN B 354     -40.384  12.864 -22.837  1.00 63.82           N  
ATOM   4053  OD1 ASN B 354     -41.658  14.710 -22.843  1.00 63.66           O  
ATOM   4054  N   THR B 355     -39.271  13.213 -27.931  1.00 68.24           N  
ATOM   4055  CA  THR B 355     -39.306  12.800 -29.339  1.00 67.46           C  
ATOM   4056  C   THR B 355     -40.007  11.456 -29.510  1.00 68.35           C  
ATOM   4057  O   THR B 355     -39.917  10.584 -28.640  1.00 68.26           O  
ATOM   4058  CB  THR B 355     -37.891  12.713 -29.954  1.00 66.08           C  
ATOM   4059  CG2 THR B 355     -37.298  14.104 -30.147  1.00 65.39           C  
ATOM   4060  OG1 THR B 355     -37.035  11.939 -29.101  1.00 64.57           O  
ATOM   4061  N   ASN B 356     -40.702  11.301 -30.635  1.00 68.75           N  
ATOM   4062  CA  ASN B 356     -41.436  10.073 -30.945  1.00 70.37           C  
ATOM   4063  C   ASN B 356     -40.610   8.797 -30.779  1.00 69.63           C  
ATOM   4064  O   ASN B 356     -41.136   7.760 -30.374  1.00 69.24           O  
ATOM   4065  CB  ASN B 356     -42.016  10.137 -32.361  1.00 72.85           C  
ATOM   4066  CG  ASN B 356     -43.201  11.082 -32.470  1.00 74.22           C  
ATOM   4067  ND2 ASN B 356     -43.514  11.496 -33.696  1.00 74.25           N  
ATOM   4068  OD1 ASN B 356     -43.833  11.432 -31.469  1.00 75.29           O  
ATOM   4069  N   GLU B 357     -39.319   8.888 -31.089  1.00 69.44           N  
ATOM   4070  CA  GLU B 357     -38.403   7.759 -30.961  1.00 69.65           C  
ATOM   4071  C   GLU B 357     -38.199   7.382 -29.499  1.00 68.26           C  
ATOM   4072  O   GLU B 357     -38.089   6.204 -29.173  1.00 68.25           O  
ATOM   4073  CB  GLU B 357     -37.048   8.056 -31.621  1.00 71.92           C  
ATOM   4074  CG  GLU B 357     -37.130   8.614 -33.037  1.00 74.18           C  
ATOM   4075  CD  GLU B 357     -37.199  10.133 -33.067  1.00 76.31           C  
ATOM   4076  OE1 GLU B 357     -36.229  10.780 -32.612  1.00 77.01           O  
ATOM   4077  OE2 GLU B 357     -38.217  10.681 -33.551  1.00 76.33           O1-
ATOM   4078  N   TYR B 358     -38.160   8.386 -28.625  1.00 67.42           N  
ATOM   4079  CA  TYR B 358     -37.961   8.163 -27.193  1.00 66.91           C  
ATOM   4080  C   TYR B 358     -39.182   7.521 -26.536  1.00 66.15           C  
ATOM   4081  O   TYR B 358     -39.046   6.584 -25.741  1.00 67.07           O  
ATOM   4082  CB  TYR B 358     -37.602   9.476 -26.489  1.00 66.97           C  
ATOM   4083  CG  TYR B 358     -37.644   9.414 -24.976  1.00 68.00           C  
ATOM   4084  CD1 TYR B 358     -36.622   8.798 -24.252  1.00 68.49           C  
ATOM   4085  CD2 TYR B 358     -38.709   9.974 -24.267  1.00 68.20           C  
ATOM   4086  CE1 TYR B 358     -36.658   8.747 -22.864  1.00 69.56           C  
ATOM   4087  CE2 TYR B 358     -38.756   9.925 -22.882  1.00 68.61           C  
ATOM   4088  CZ  TYR B 358     -37.726   9.313 -22.184  1.00 69.78           C  
ATOM   4089  OH  TYR B 358     -37.773   9.264 -20.807  1.00 69.56           O  
ATOM   4090  N   LEU B 359     -40.365   8.032 -26.871  1.00 63.35           N  
ATOM   4091  CA  LEU B 359     -41.617   7.533 -26.307  1.00 61.64           C  
ATOM   4092  C   LEU B 359     -41.896   6.089 -26.716  1.00 62.03           C  
ATOM   4093  O   LEU B 359     -42.279   5.269 -25.879  1.00 62.22           O  
ATOM   4094  CB  LEU B 359     -42.790   8.439 -26.701  1.00 60.78           C  
ATOM   4095  CG  LEU B 359     -42.794   9.887 -26.200  1.00 59.55           C  
ATOM   4096  CD1 LEU B 359     -44.011  10.626 -26.731  1.00 59.86           C  
ATOM   4097  CD2 LEU B 359     -42.758   9.952 -24.682  1.00 58.89           C  
ATOM   4098  N   GLU B 360     -41.694   5.787 -27.999  1.00 62.26           N  
ATOM   4099  CA  GLU B 360     -41.871   4.430 -28.518  1.00 61.19           C  
ATOM   4100  C   GLU B 360     -40.857   3.444 -27.949  1.00 60.49           C  
ATOM   4101  O   GLU B 360     -41.202   2.290 -27.705  1.00 61.36           O  
ATOM   4102  CB  GLU B 360     -41.845   4.402 -30.051  1.00 61.25           C  
ATOM   4103  CG  GLU B 360     -43.220   4.488 -30.709  1.00 61.87           C  
ATOM   4104  CD  GLU B 360     -44.051   3.212 -30.585  1.00 61.88           C  
ATOM   4105  OE1 GLU B 360     -43.482   2.116 -30.378  1.00 61.35           O  
ATOM   4106  OE2 GLU B 360     -45.291   3.303 -30.708  1.00 61.18           O1-
ATOM   4107  N   LYS B 361     -39.619   3.893 -27.733  1.00 59.84           N  
ATOM   4108  CA  LYS B 361     -38.604   3.037 -27.113  1.00 60.65           C  
ATOM   4109  C   LYS B 361     -39.093   2.538 -25.758  1.00 59.94           C  
ATOM   4110  O   LYS B 361     -39.050   1.339 -25.488  1.00 60.23           O  
ATOM   4111  CB  LYS B 361     -37.245   3.741 -26.983  1.00 63.34           C  
ATOM   4112  CG  LYS B 361     -36.460   3.823 -28.287  1.00 66.91           C  
ATOM   4113  CD  LYS B 361     -34.960   3.989 -28.077  1.00 70.23           C  
ATOM   4114  CE  LYS B 361     -34.241   2.644 -28.111  1.00 72.29           C  
ATOM   4115  NZ  LYS B 361     -32.782   2.749 -27.818  1.00 71.98           N1+
ATOM   4116  N   ILE B 362     -39.592   3.456 -24.932  1.00 58.69           N  
ATOM   4117  CA  ILE B 362     -40.117   3.111 -23.610  1.00 56.92           C  
ATOM   4118  C   ILE B 362     -41.404   2.294 -23.697  1.00 57.15           C  
ATOM   4119  O   ILE B 362     -41.524   1.258 -23.035  1.00 57.11           O  
ATOM   4120  CB  ILE B 362     -40.333   4.364 -22.735  1.00 55.35           C  
ATOM   4121  CG1 ILE B 362     -38.983   5.016 -22.429  1.00 55.24           C  
ATOM   4122  CG2 ILE B 362     -41.066   4.004 -21.447  1.00 54.34           C  
ATOM   4123  CD1 ILE B 362     -39.080   6.309 -21.654  1.00 56.15           C  
ATOM   4124  N   LYS B 363     -42.347   2.755 -24.520  1.00 57.25           N  
ATOM   4125  CA  LYS B 363     -43.636   2.081 -24.711  1.00 56.99           C  
ATOM   4126  C   LYS B 363     -43.475   0.581 -24.969  1.00 57.82           C  
ATOM   4127  O   LYS B 363     -44.184  -0.235 -24.376  1.00 58.59           O  
ATOM   4128  CB  LYS B 363     -44.437   2.749 -25.837  1.00 56.71           C  
ATOM   4129  CG  LYS B 363     -45.757   2.064 -26.177  1.00 56.85           C  
ATOM   4130  CD  LYS B 363     -46.872   3.064 -26.465  1.00 58.31           C  
ATOM   4131  CE  LYS B 363     -46.815   3.636 -27.876  1.00 58.81           C  
ATOM   4132  NZ  LYS B 363     -47.257   2.656 -28.908  1.00 58.92           N1+
ATOM   4133  N   GLN B 364     -42.525   0.229 -25.833  1.00 57.70           N  
ATOM   4134  CA  GLN B 364     -42.286  -1.163 -26.201  1.00 56.90           C  
ATOM   4135  C   GLN B 364     -41.718  -1.994 -25.053  1.00 57.69           C  
ATOM   4136  O   GLN B 364     -42.036  -3.179 -24.933  1.00 57.46           O  
ATOM   4137  CB  GLN B 364     -41.377  -1.251 -27.429  1.00 55.98           C  
ATOM   4138  CG  GLN B 364     -41.968  -0.656 -28.704  1.00 54.96           C  
ATOM   4139  CD  GLN B 364     -43.104  -1.473 -29.303  1.00 54.76           C  
ATOM   4140  NE2 GLN B 364     -43.059  -2.790 -29.125  1.00 54.67           N  
ATOM   4141  OE1 GLN B 364     -44.006  -0.920 -29.931  1.00 54.64           O  
ATOM   4142  N   ARG B 365     -40.891  -1.374 -24.212  1.00 59.89           N  
ATOM   4143  CA  ARG B 365     -40.336  -2.056 -23.034  1.00 63.04           C  
ATOM   4144  C   ARG B 365     -41.431  -2.350 -22.014  1.00 61.83           C  
ATOM   4145  O   ARG B 365     -41.377  -3.361 -21.313  1.00 62.31           O  
ATOM   4146  CB  ARG B 365     -39.216  -1.241 -22.367  1.00 65.98           C  
ATOM   4147  CG  ARG B 365     -38.308  -0.469 -23.316  1.00 70.09           C  
ATOM   4148  CD  ARG B 365     -37.312  -1.350 -24.062  1.00 72.99           C  
ATOM   4149  NE  ARG B 365     -35.933  -1.137 -23.618  1.00 75.55           N  
ATOM   4150  CZ  ARG B 365     -35.135  -0.159 -24.053  1.00 76.54           C  
ATOM   4151  NH1 ARG B 365     -35.567   0.728 -24.946  1.00 76.49           N1+
ATOM   4152  NH2 ARG B 365     -33.897  -0.060 -23.587  1.00 77.32           N  
ATOM   4153  N   LEU B 366     -42.420  -1.462 -21.941  1.00 61.11           N  
ATOM   4154  CA  LEU B 366     -43.535  -1.611 -21.008  1.00 61.45           C  
ATOM   4155  C   LEU B 366     -44.550  -2.648 -21.478  1.00 61.75           C  
ATOM   4156  O   LEU B 366     -45.082  -3.410 -20.669  1.00 61.64           O  
ATOM   4157  CB  LEU B 366     -44.217  -0.262 -20.749  1.00 60.59           C  
ATOM   4158  CG  LEU B 366     -43.418   0.794 -19.975  1.00 60.97           C  
ATOM   4159  CD1 LEU B 366     -44.236   2.067 -19.859  1.00 60.08           C  
ATOM   4160  CD2 LEU B 366     -42.989   0.312 -18.591  1.00 60.75           C  
ATOM   4161  N   PHE B 367     -44.811  -2.672 -22.782  1.00 62.19           N  
ATOM   4162  CA  PHE B 367     -45.664  -3.691 -23.384  1.00 62.71           C  
ATOM   4163  C   PHE B 367     -45.123  -5.098 -23.132  1.00 62.33           C  
ATOM   4164  O   PHE B 367     -45.892  -6.028 -22.886  1.00 60.98           O  
ATOM   4165  CB  PHE B 367     -45.827  -3.437 -24.883  1.00 63.88           C  
ATOM   4166  CG  PHE B 367     -47.060  -2.655 -25.235  1.00 65.53           C  
ATOM   4167  CD1 PHE B 367     -47.062  -1.267 -25.186  1.00 66.34           C  
ATOM   4168  CD2 PHE B 367     -48.225  -3.310 -25.622  1.00 67.68           C  
ATOM   4169  CE1 PHE B 367     -48.201  -0.546 -25.515  1.00 67.93           C  
ATOM   4170  CE2 PHE B 367     -49.368  -2.596 -25.953  1.00 68.65           C  
ATOM   4171  CZ  PHE B 367     -49.355  -1.211 -25.900  1.00 68.26           C  
ATOM   4172  N   GLU B 368     -43.798  -5.235 -23.185  1.00 63.08           N  
ATOM   4173  CA  GLU B 368     -43.116  -6.490 -22.868  1.00 63.33           C  
ATOM   4174  C   GLU B 368     -43.318  -6.895 -21.415  1.00 61.98           C  
ATOM   4175  O   GLU B 368     -43.695  -8.032 -21.135  1.00 63.10           O  
ATOM   4176  CB  GLU B 368     -41.622  -6.380 -23.159  1.00 65.15           C  
ATOM   4177  CG  GLU B 368     -41.267  -6.477 -24.631  1.00 69.05           C  
ATOM   4178  CD  GLU B 368     -39.769  -6.476 -24.861  1.00 72.36           C  
ATOM   4179  OE1 GLU B 368     -39.097  -5.503 -24.446  1.00 73.47           O  
ATOM   4180  OE2 GLU B 368     -39.261  -7.458 -25.448  1.00 73.93           O1-
ATOM   4181  N   ASN B 369     -43.067  -5.958 -20.501  1.00 60.06           N  
ATOM   4182  CA  ASN B 369     -43.247  -6.181 -19.066  1.00 57.99           C  
ATOM   4183  C   ASN B 369     -44.667  -6.596 -18.703  1.00 57.42           C  
ATOM   4184  O   ASN B 369     -44.870  -7.390 -17.784  1.00 57.42           O  
ATOM   4185  CB  ASN B 369     -42.848  -4.934 -18.273  1.00 57.50           C  
ATOM   4186  CG  ASN B 369     -41.358  -4.649 -18.336  1.00 57.61           C  
ATOM   4187  ND2 ASN B 369     -40.938  -3.560 -17.705  1.00 57.44           N  
ATOM   4188  OD1 ASN B 369     -40.595  -5.397 -18.943  1.00 58.14           O  
ATOM   4189  N   LEU B 370     -45.640  -6.056 -19.432  1.00 57.00           N  
ATOM   4190  CA  LEU B 370     -47.048  -6.372 -19.208  1.00 56.68           C  
ATOM   4191  C   LEU B 370     -47.415  -7.740 -19.773  1.00 57.18           C  
ATOM   4192  O   LEU B 370     -48.317  -8.403 -19.262  1.00 56.62           O  
ATOM   4193  CB  LEU B 370     -47.952  -5.281 -19.794  1.00 56.33           C  
ATOM   4194  CG  LEU B 370     -47.969  -3.912 -19.101  1.00 55.42           C  
ATOM   4195  CD1 LEU B 370     -48.441  -2.837 -20.064  1.00 55.61           C  
ATOM   4196  CD2 LEU B 370     -48.826  -3.909 -17.843  1.00 55.18           C  
ATOM   4197  N   ARG B 371     -46.706  -8.162 -20.819  1.00 59.25           N  
ATOM   4198  CA  ARG B 371     -46.903  -9.492 -21.410  1.00 61.34           C  
ATOM   4199  C   ARG B 371     -46.475 -10.622 -20.461  1.00 61.30           C  
ATOM   4200  O   ARG B 371     -46.883 -11.776 -20.632  1.00 58.63           O  
ATOM   4201  CB  ARG B 371     -46.174  -9.614 -22.757  1.00 61.45           C  
ATOM   4202  CG  ARG B 371     -46.712  -8.705 -23.855  1.00 61.67           C  
ATOM   4203  CD  ARG B 371     -46.215  -9.127 -25.228  1.00 61.50           C  
ATOM   4204  NE  ARG B 371     -45.954  -7.980 -26.100  1.00 63.06           N  
ATOM   4205  CZ  ARG B 371     -46.866  -7.360 -26.848  1.00 65.00           C  
ATOM   4206  NH1 ARG B 371     -48.136  -7.757 -26.844  1.00 66.81           N1+
ATOM   4207  NH2 ARG B 371     -46.507  -6.330 -27.604  1.00 63.89           N  
ATOM   4208  N   MET B 372     -45.668 -10.272 -19.458  1.00 62.73           N  
ATOM   4209  CA  MET B 372     -45.152 -11.227 -18.473  1.00 64.47           C  
ATOM   4210  C   MET B 372     -46.218 -11.723 -17.490  1.00 64.08           C  
ATOM   4211  O   MET B 372     -45.993 -12.690 -16.762  1.00 63.51           O  
ATOM   4212  CB  MET B 372     -43.965 -10.628 -17.703  1.00 65.90           C  
ATOM   4213  CG  MET B 372     -42.726 -10.326 -18.543  1.00 67.05           C  
ATOM   4214  SD  MET B 372     -41.917 -11.755 -19.304  1.00 70.16           S  
ATOM   4215  CE  MET B 372     -41.426 -12.721 -17.875  1.00 68.31           C  
ATOM   4216  N   LEU B 373     -47.369 -11.055 -17.470  1.00 65.30           N  
ATOM   4217  CA  LEU B 373     -48.499 -11.455 -16.628  1.00 65.98           C  
ATOM   4218  C   LEU B 373     -49.260 -12.643 -17.232  1.00 67.20           C  
ATOM   4219  O   LEU B 373     -49.227 -12.843 -18.449  1.00 67.76           O  
ATOM   4220  CB  LEU B 373     -49.454 -10.273 -16.421  1.00 64.44           C  
ATOM   4221  CG  LEU B 373     -49.175  -9.247 -15.318  1.00 63.06           C  
ATOM   4222  CD1 LEU B 373     -48.008  -8.333 -15.660  1.00 62.15           C  
ATOM   4223  CD2 LEU B 373     -50.428  -8.426 -15.068  1.00 62.52           C  
ATOM   4224  N   PRO B 374     -49.942 -13.439 -16.383  1.00 68.32           N  
ATOM   4225  CA  PRO B 374     -50.784 -14.545 -16.864  1.00 69.42           C  
ATOM   4226  C   PRO B 374     -52.029 -14.082 -17.629  1.00 71.48           C  
ATOM   4227  O   PRO B 374     -52.640 -13.074 -17.269  1.00 71.66           O  
ATOM   4228  CB  PRO B 374     -51.198 -15.260 -15.573  1.00 68.87           C  
ATOM   4229  CG  PRO B 374     -51.022 -14.248 -14.492  1.00 68.47           C  
ATOM   4230  CD  PRO B 374     -49.836 -13.436 -14.913  1.00 68.33           C  
ATOM   4231  N   HIS B 375     -52.387 -14.828 -18.673  1.00 74.21           N  
ATOM   4232  CA  HIS B 375     -53.567 -14.548 -19.501  1.00 77.17           C  
ATOM   4233  C   HIS B 375     -54.003 -15.807 -20.252  1.00 77.57           C  
ATOM   4234  O   HIS B 375     -53.555 -16.908 -19.927  1.00 79.15           O  
ATOM   4235  CB  HIS B 375     -53.289 -13.404 -20.484  1.00 80.95           C  
ATOM   4236  CG  HIS B 375     -52.040 -13.586 -21.294  1.00 84.31           C  
ATOM   4237  CD2 HIS B 375     -50.779 -13.128 -21.103  1.00 83.47           C  
ATOM   4238  ND1 HIS B 375     -52.009 -14.314 -22.464  1.00 84.76           N  
ATOM   4239  CE1 HIS B 375     -50.782 -14.300 -22.956  1.00 84.02           C  
ATOM   4240  NE2 HIS B 375     -50.017 -13.587 -22.149  1.00 83.48           N  
ATOM   4241  N   ALA B 376     -54.872 -15.646 -21.250  1.00 77.20           N  
ATOM   4242  CA  ALA B 376     -55.344 -16.776 -22.057  1.00 76.73           C  
ATOM   4243  C   ALA B 376     -55.561 -16.391 -23.519  1.00 75.65           C  
ATOM   4244  O   ALA B 376     -55.613 -17.253 -24.398  1.00 72.93           O  
ATOM   4245  CB  ALA B 376     -56.617 -17.368 -21.462  1.00 76.50           C  
TER   
CONECT    1    2    3    7
CONECT    2    1    4
CONECT    3    1    5
CONECT    4    2    6
CONECT    5    3    6
CONECT    6    4    5
CONECT    7    1    8
CONECT    8    7    9
CONECT    9    8   10
CONECT   10    9
END
