# Supplementary material for: Investigation of the Mechanism of Cinnamaldehyde in Irritable Bowel Syndrome Based via Network Pharmacology, Molecular Docking, and Animal Experiments
Source: Pediatr Discov. 2025 Oct 5:e70017. Online ahead of print. doi: 10.1002/pdi3.70017 (PMC13398650; doi:10.1002/pdi3.70017)
Supplement: Supplementary file 1 — Supporting Information S1 [file PDI3-9999-0-s001.zip › Supplementary Materials/Molecular Docking/HDAC1/GPQ.pdb]

COMPND    637511 
AUTHOR    GENERATED BY OPEN BABEL 3.1.1
HETATM    1  O   UNL     1       4.358   0.414  -0.167  1.00  0.00           O  
HETATM    2  C   UNL     1      -0.436  -0.282   0.093  1.00  0.00           C  
HETATM    3  C   UNL     1      -0.826   1.057   0.113  1.00  0.00           C  
HETATM    4  C   UNL     1      -1.397  -1.286  -0.022  1.00  0.00           C  
HETATM    5  C   UNL     1      -2.177   1.392   0.019  1.00  0.00           C  
HETATM    6  C   UNL     1      -2.748  -0.952  -0.117  1.00  0.00           C  
HETATM    7  C   UNL     1       0.973  -0.631   0.191  1.00  0.00           C  
HETATM    8  C   UNL     1      -3.138   0.387  -0.097  1.00  0.00           C  
HETATM    9  C   UNL     1       2.004   0.200  -0.073  1.00  0.00           C  
HETATM   10  C   UNL     1       3.388  -0.299   0.061  1.00  0.00           C  
HETATM   11  H   UNL     1      -0.115   1.871   0.220  1.00  0.00           H  
HETATM   12  H   UNL     1      -1.112  -2.336  -0.042  1.00  0.00           H  
HETATM   13  H   UNL     1       1.182  -1.655   0.492  1.00  0.00           H  
HETATM   14  H   UNL     1      -2.482   2.434   0.039  1.00  0.00           H  
HETATM   15  H   UNL     1      -3.496  -1.734  -0.207  1.00  0.00           H  
HETATM   16  H   UNL     1      -4.190   0.647  -0.170  1.00  0.00           H  
HETATM   17  H   UNL     1       1.889   1.225  -0.400  1.00  0.00           H  
HETATM   18  H   UNL     1       3.501  -1.348   0.379  1.00  0.00           H  
CONECT    1   10   10                                                 
CONECT    2    3    3    4    7                                       
CONECT    3    2    2    5   11                                       
CONECT    4    2    6    6   12                                       
CONECT    5    3    8    8   14                                       
CONECT    6    4    4    8   15                                       
CONECT    7    2    9    9   13                                       
CONECT    8    5    5    6   16                                       
CONECT    9    7    7   10   17                                       
CONECT   10    1    1    9   18                                       
CONECT   11    3                                                      
CONECT   12    4                                                      
CONECT   13    7                                                      
CONECT   14    5                                                      
CONECT   15    6                                                      
CONECT   16    8                                                      
CONECT   17    9                                                      
CONECT   18   10                                                      
MASTER        0    0    0    0    0    0    0    0   18    0   18    0
END
