# Supplementary material for: Investigation of the Mechanism of Cinnamaldehyde in Irritable Bowel Syndrome Based via Network Pharmacology, Molecular Docking, and Animal Experiments
Source: Pediatr Discov. 2025 Oct 5:e70017. Online ahead of print. doi: 10.1002/pdi3.70017 (PMC13398650; doi:10.1002/pdi3.70017)
Supplement: Supplementary file 1 — Supporting Information S1 [file PDI3-9999-0-s001.zip › Supplementary Materials/Molecular Docking/HDAC1/GPQ.pdbqt]

REMARK  2 active torsions:
REMARK  status: ('A' for Active; 'I' for Inactive)
REMARK    1  A    between atoms: C_2  and  C_7 
REMARK    2  A    between atoms: C_9  and  C_10 
ROOT
HETATM    1  C   UNL     1      -0.436  -0.282   0.093  1.00  0.00    -0.036 A 
HETATM    2  C   UNL     1      -0.826   1.057   0.113  1.00  0.00     0.011 A 
HETATM    3  C   UNL     1      -1.397  -1.286  -0.022  1.00  0.00     0.011 A 
HETATM    4  C   UNL     1      -2.177   1.392   0.019  1.00  0.00     0.001 A 
HETATM    5  C   UNL     1      -2.748  -0.952  -0.117  1.00  0.00     0.001 A 
HETATM    6  C   UNL     1      -3.138   0.387  -0.097  1.00  0.00     0.000 A 
ENDROOT
BRANCH   1   7
HETATM    7  C   UNL     1       0.973  -0.631   0.191  1.00  0.00     0.014 C 
HETATM    8  C   UNL     1       2.004   0.200  -0.073  1.00  0.00     0.042 C 
BRANCH   8   9
HETATM    9  C   UNL     1       3.388  -0.299   0.061  1.00  0.00     0.258 C 
HETATM   10  O   UNL     1       4.358   0.414  -0.167  1.00  0.00    -0.302 OA
ENDBRANCH   8   9
ENDBRANCH   1   7
TORSDOF 2
