# Supplementary material for: Investigation of the Mechanism of Cinnamaldehyde in Irritable Bowel Syndrome Based via Network Pharmacology, Molecular Docking, and Animal Experiments
Source: Pediatr Discov. 2025 Oct 5:e70017. Online ahead of print. doi: 10.1002/pdi3.70017 (PMC13398650; doi:10.1002/pdi3.70017)
Supplement: Supplementary file 1 — Supporting Information S1 [file PDI3-9999-0-s001.zip › Supplementary Materials/Molecular Docking/HDAC1/GPQ_out.pdb]

REMARK   4 XXXX COMPLIES WITH FORMAT V. 2.0
HETATM    1  C   UNL     1     -68.752  26.939   2.269  1.00  0.00      GPQ_ C  
HETATM    2  C   UNL     1     -69.756  27.160   3.211  1.00  0.00      GPQ_ C  
HETATM    3  C   UNL     1     -68.529  25.654   1.776  1.00  0.00      GPQ_ C  
HETATM    4  C   UNL     1     -70.537  26.095   3.661  1.00  0.00      GPQ_ C  
HETATM    5  C   UNL     1     -69.310  24.589   2.224  1.00  0.00      GPQ_ C  
HETATM    6  C   UNL     1     -70.315  24.809   3.166  1.00  0.00      GPQ_ C  
HETATM    7  C   UNL     1     -67.937  28.050   1.800  1.00  0.00      GPQ_ C  
HETATM    8  C   UNL     1     -68.404  29.154   1.178  1.00  0.00      GPQ_ C  
HETATM    9  C   UNL     1     -67.453  30.199   0.748  1.00  0.00      GPQ_ C  
HETATM   10  O   UNL     1     -66.320  29.927   0.371  1.00  0.00      GPQ_ O  
