# Supplementary material for: Investigation of the Mechanism of Cinnamaldehyde in Irritable Bowel Syndrome Based via Network Pharmacology, Molecular Docking, and Animal Experiments
Source: Pediatr Discov. 2025 Oct 5:e70017. Online ahead of print. doi: 10.1002/pdi3.70017 (PMC13398650; doi:10.1002/pdi3.70017)
Supplement: Supplementary file 1 — Supporting Information S1 [file PDI3-9999-0-s001.zip › Supplementary Materials/Molecular Docking/HDAC1/GPQ_out.pdbqt]

MODEL 1
REMARK VINA RESULT:      -5.8      0.000      0.000
REMARK  2 active torsions:
REMARK  status: ('A' for Active; 'I' for Inactive)
REMARK    1  A    between atoms: C_2  and  C_7 
REMARK    2  A    between atoms: C_9  and  C_10 
ROOT
HETATM    1  C   UNL     1     -68.752  26.939   2.269  1.00  0.00    -0.036 A 
HETATM    2  C   UNL     1     -69.756  27.160   3.211  1.00  0.00     0.011 A 
HETATM    3  C   UNL     1     -68.529  25.654   1.776  1.00  0.00     0.011 A 
HETATM    4  C   UNL     1     -70.537  26.095   3.661  1.00  0.00     0.001 A 
HETATM    5  C   UNL     1     -69.310  24.589   2.224  1.00  0.00     0.001 A 
HETATM    6  C   UNL     1     -70.315  24.809   3.166  1.00  0.00     0.000 A 
ENDROOT
BRANCH   1   7
HETATM    7  C   UNL     1     -67.937  28.050   1.800  1.00  0.00     0.014 C 
HETATM    8  C   UNL     1     -68.404  29.154   1.178  1.00  0.00     0.042 C 
BRANCH   8   9
HETATM    9  C   UNL     1     -67.453  30.199   0.748  1.00  0.00     0.258 C 
HETATM   10  O   UNL     1     -66.320  29.927   0.371  1.00  0.00    -0.302 OA
ENDBRANCH   8   9
ENDBRANCH   1   7
TORSDOF 2
ENDMDL
MODEL 2
REMARK VINA RESULT:      -5.4      3.389      5.177
REMARK  2 active torsions:
REMARK  status: ('A' for Active; 'I' for Inactive)
REMARK    1  A    between atoms: C_2  and  C_7 
REMARK    2  A    between atoms: C_9  and  C_10 
ROOT
HETATM    1  C   UNL     1     -69.091  25.450   2.304  1.00  0.00    -0.036 A 
HETATM    2  C   UNL     1     -69.875  26.349   3.027  1.00  0.00     0.011 A 
HETATM    3  C   UNL     1     -67.987  25.910   1.586  1.00  0.00     0.011 A 
HETATM    4  C   UNL     1     -69.557  27.707   3.031  1.00  0.00     0.001 A 
HETATM    5  C   UNL     1     -67.667  27.267   1.590  1.00  0.00     0.001 A 
HETATM    6  C   UNL     1     -68.452  28.166   2.313  1.00  0.00     0.000 A 
ENDROOT
BRANCH   1   7
HETATM    7  C   UNL     1     -69.424  24.034   2.301  1.00  0.00     0.014 C 
HETATM    8  C   UNL     1     -70.662  23.523   2.133  1.00  0.00     0.042 C 
BRANCH   8   9
HETATM    9  C   UNL     1     -70.850  22.058   2.162  1.00  0.00     0.258 C 
HETATM   10  O   UNL     1     -71.446  21.463   1.272  1.00  0.00    -0.302 OA
ENDBRANCH   8   9
ENDBRANCH   1   7
TORSDOF 2
ENDMDL
MODEL 3
REMARK VINA RESULT:      -5.2     29.332     30.138
REMARK  2 active torsions:
REMARK  status: ('A' for Active; 'I' for Inactive)
REMARK    1  A    between atoms: C_2  and  C_7 
REMARK    2  A    between atoms: C_9  and  C_10 
ROOT
HETATM    1  C   UNL     1     -40.816  18.732  -4.987  1.00  0.00    -0.036 A 
HETATM    2  C   UNL     1     -39.645  18.710  -4.230  1.00  0.00     0.011 A 
HETATM    3  C   UNL     1     -42.006  18.249  -4.444  1.00  0.00     0.011 A 
HETATM    4  C   UNL     1     -39.663  18.203  -2.930  1.00  0.00     0.001 A 
HETATM    5  C   UNL     1     -42.026  17.743  -3.145  1.00  0.00     0.001 A 
HETATM    6  C   UNL     1     -40.855  17.720  -2.388  1.00  0.00     0.000 A 
ENDROOT
BRANCH   1   7
HETATM    7  C   UNL     1     -40.796  19.261  -6.342  1.00  0.00     0.014 C 
HETATM    8  C   UNL     1     -40.302  20.465  -6.704  1.00  0.00     0.042 C 
BRANCH   8   9
HETATM    9  C   UNL     1     -40.359  20.874  -8.123  1.00  0.00     0.258 C 
HETATM   10  O   UNL     1     -41.068  20.293  -8.936  1.00  0.00    -0.302 OA
ENDBRANCH   8   9
ENDBRANCH   1   7
TORSDOF 2
ENDMDL
MODEL 4
REMARK VINA RESULT:      -5.2      2.706      4.106
REMARK  2 active torsions:
REMARK  status: ('A' for Active; 'I' for Inactive)
REMARK    1  A    between atoms: C_2  and  C_7 
REMARK    2  A    between atoms: C_9  and  C_10 
ROOT
HETATM    1  C   UNL     1     -69.859  23.275   2.660  1.00  0.00    -0.036 A 
HETATM    2  C   UNL     1     -69.228  22.297   3.430  1.00  0.00     0.011 A 
HETATM    3  C   UNL     1     -70.840  22.910   1.739  1.00  0.00     0.011 A 
HETATM    4  C   UNL     1     -69.578  20.955   3.278  1.00  0.00     0.001 A 
HETATM    5  C   UNL     1     -71.191  21.569   1.586  1.00  0.00     0.001 A 
HETATM    6  C   UNL     1     -70.561  20.591   2.356  1.00  0.00     0.000 A 
ENDROOT
BRANCH   1   7
HETATM    7  C   UNL     1     -69.494  24.674   2.819  1.00  0.00     0.014 C 
HETATM    8  C   UNL     1     -68.723  25.382   1.967  1.00  0.00     0.042 C 
BRANCH   8   9
HETATM    9  C   UNL     1     -68.427  26.798   2.265  1.00  0.00     0.258 C 
HETATM   10  O   UNL     1     -67.296  27.178   2.544  1.00  0.00    -0.302 OA
ENDBRANCH   8   9
ENDBRANCH   1   7
TORSDOF 2
ENDMDL
MODEL 5
REMARK VINA RESULT:      -4.8      3.473      5.100
REMARK  2 active torsions:
REMARK  status: ('A' for Active; 'I' for Inactive)
REMARK    1  A    between atoms: C_2  and  C_7 
REMARK    2  A    between atoms: C_9  and  C_10 
ROOT
HETATM    1  C   UNL     1     -69.715  22.314   2.737  1.00  0.00    -0.036 A 
HETATM    2  C   UNL     1     -69.257  21.524   3.791  1.00  0.00     0.011 A 
HETATM    3  C   UNL     1     -70.387  21.725   1.666  1.00  0.00     0.011 A 
HETATM    4  C   UNL     1     -69.470  20.145   3.774  1.00  0.00     0.001 A 
HETATM    5  C   UNL     1     -70.601  20.347   1.648  1.00  0.00     0.001 A 
HETATM    6  C   UNL     1     -70.143  19.557   2.702  1.00  0.00     0.000 A 
ENDROOT
BRANCH   1   7
HETATM    7  C   UNL     1     -69.493  23.752   2.755  1.00  0.00     0.014 C 
HETATM    8  C   UNL     1     -70.402  24.678   3.127  1.00  0.00     0.042 C 
BRANCH   8   9
HETATM    9  C   UNL     1     -70.036  26.109   3.085  1.00  0.00     0.258 C 
HETATM   10  O   UNL     1     -69.113  26.521   2.392  1.00  0.00    -0.302 OA
ENDBRANCH   8   9
ENDBRANCH   1   7
TORSDOF 2
ENDMDL
MODEL 6
REMARK VINA RESULT:      -4.8     21.989     22.982
REMARK  2 active torsions:
REMARK  status: ('A' for Active; 'I' for Inactive)
REMARK    1  A    between atoms: C_2  and  C_7 
REMARK    2  A    between atoms: C_9  and  C_10 
ROOT
HETATM    1  C   UNL     1     -47.715  28.781   9.493  1.00  0.00    -0.036 A 
HETATM    2  C   UNL     1     -49.017  28.322   9.691  1.00  0.00     0.011 A 
HETATM    3  C   UNL     1     -47.483  30.136   9.255  1.00  0.00     0.011 A 
HETATM    4  C   UNL     1     -50.087  29.216   9.651  1.00  0.00     0.001 A 
HETATM    5  C   UNL     1     -48.552  31.031   9.216  1.00  0.00     0.001 A 
HETATM    6  C   UNL     1     -49.854  30.572   9.414  1.00  0.00     0.000 A 
ENDROOT
BRANCH   1   7
HETATM    7  C   UNL     1     -46.600  27.848   9.534  1.00  0.00     0.014 C 
HETATM    8  C   UNL     1     -45.306  28.167   9.317  1.00  0.00     0.042 C 
BRANCH   8   9
HETATM    9  C   UNL     1     -44.279  27.107   9.383  1.00  0.00     0.258 C 
HETATM   10  O   UNL     1     -43.916  26.494   8.387  1.00  0.00    -0.302 OA
ENDBRANCH   8   9
ENDBRANCH   1   7
TORSDOF 2
ENDMDL
MODEL 7
REMARK VINA RESULT:      -4.8      3.535      5.023
REMARK  2 active torsions:
REMARK  status: ('A' for Active; 'I' for Inactive)
REMARK    1  A    between atoms: C_2  and  C_7 
REMARK    2  A    between atoms: C_9  and  C_10 
ROOT
HETATM    1  C   UNL     1     -70.601  26.152   3.622  1.00  0.00    -0.036 A 
HETATM    2  C   UNL     1     -70.482  24.867   3.095  1.00  0.00     0.011 A 
HETATM    3  C   UNL     1     -69.685  27.140   3.263  1.00  0.00     0.011 A 
HETATM    4  C   UNL     1     -69.446  24.568   2.209  1.00  0.00     0.001 A 
HETATM    5  C   UNL     1     -68.649  26.844   2.377  1.00  0.00     0.001 A 
HETATM    6  C   UNL     1     -68.530  25.558   1.850  1.00  0.00     0.000 A 
ENDROOT
BRANCH   1   7
HETATM    7  C   UNL     1     -71.682  26.463   4.545  1.00  0.00     0.014 C 
HETATM    8  C   UNL     1     -72.128  27.703   4.838  1.00  0.00     0.042 C 
BRANCH   8   9
HETATM    9  C   UNL     1     -73.231  27.866   5.806  1.00  0.00     0.258 C 
HETATM   10  O   UNL     1     -73.945  26.927   6.137  1.00  0.00    -0.302 OA
ENDBRANCH   8   9
ENDBRANCH   1   7
TORSDOF 2
ENDMDL
MODEL 8
REMARK VINA RESULT:      -4.7     28.770     29.572
REMARK  2 active torsions:
REMARK  status: ('A' for Active; 'I' for Inactive)
REMARK    1  A    between atoms: C_2  and  C_7 
REMARK    2  A    between atoms: C_9  and  C_10 
ROOT
HETATM    1  C   UNL     1     -41.003  19.889  -4.457  1.00  0.00    -0.036 A 
HETATM    2  C   UNL     1     -42.063  19.247  -5.097  1.00  0.00     0.011 A 
HETATM    3  C   UNL     1     -40.499  19.378  -3.261  1.00  0.00     0.011 A 
HETATM    4  C   UNL     1     -42.618  18.094  -4.542  1.00  0.00     0.001 A 
HETATM    5  C   UNL     1     -41.053  18.225  -2.706  1.00  0.00     0.001 A 
HETATM    6  C   UNL     1     -42.113  17.583  -3.346  1.00  0.00     0.000 A 
ENDROOT
BRANCH   1   7
HETATM    7  C   UNL     1     -40.424  21.091  -5.036  1.00  0.00     0.014 C 
HETATM    8  C   UNL     1     -40.022  21.225  -6.318  1.00  0.00     0.042 C 
BRANCH   8   9
HETATM    9  C   UNL     1     -39.441  22.508  -6.764  1.00  0.00     0.258 C 
HETATM   10  O   UNL     1     -39.750  23.574  -6.245  1.00  0.00    -0.302 OA
ENDBRANCH   8   9
ENDBRANCH   1   7
TORSDOF 2
ENDMDL
MODEL 9
REMARK VINA RESULT:      -4.6     21.934     22.723
REMARK  2 active torsions:
REMARK  status: ('A' for Active; 'I' for Inactive)
REMARK    1  A    between atoms: C_2  and  C_7 
REMARK    2  A    between atoms: C_9  and  C_10 
ROOT
HETATM    1  C   UNL     1     -88.454  38.847   3.476  1.00  0.00    -0.036 A 
HETATM    2  C   UNL     1     -87.431  38.037   3.968  1.00  0.00     0.011 A 
HETATM    3  C   UNL     1     -89.565  39.127   4.271  1.00  0.00     0.011 A 
HETATM    4  C   UNL     1     -87.519  37.505   5.254  1.00  0.00     0.001 A 
HETATM    5  C   UNL     1     -89.654  38.596   5.558  1.00  0.00     0.001 A 
HETATM    6  C   UNL     1     -88.630  37.786   6.050  1.00  0.00     0.000 A 
ENDROOT
BRANCH   1   7
HETATM    7  C   UNL     1     -88.362  39.402   2.134  1.00  0.00     0.014 C 
HETATM    8  C   UNL     1     -87.326  39.227   1.286  1.00  0.00     0.042 C 
BRANCH   8   9
HETATM    9  C   UNL     1     -87.367  39.862  -0.047  1.00  0.00     0.258 C 
HETATM   10  O   UNL     1     -86.459  40.578  -0.452  1.00  0.00    -0.302 OA
ENDBRANCH   8   9
ENDBRANCH   1   7
TORSDOF 2
ENDMDL
