# Supplementary material for: Investigation of the Mechanism of Cinnamaldehyde in Irritable Bowel Syndrome Based via Network Pharmacology, Molecular Docking, and Animal Experiments
Source: Pediatr Discov. 2025 Oct 5:e70017. Online ahead of print. doi: 10.1002/pdi3.70017 (PMC13398650; doi:10.1002/pdi3.70017)
Supplement: Supplementary file 1 — Supporting Information S1 [file PDI3-9999-0-s001.zip › Supplementary Materials/Molecular Docking/HDAC1/adt.bat]

"D:\autodock\mgltools\python.exe" "D:\autodock\mgltools\Lib\site-packages\AutoDockTools\bin\runAdt.py" %1 %2 %3 %4 %5 %6 %7 %8 %9
