# Supplementary material for: Investigation of the Mechanism of Cinnamaldehyde in Irritable Bowel Syndrome Based via Network Pharmacology, Molecular Docking, and Animal Experiments
Source: Pediatr Discov. 2025 Oct 5:e70017. Online ahead of print. doi: 10.1002/pdi3.70017 (PMC13398650; doi:10.1002/pdi3.70017)
Supplement: Supplementary file 1 — Supporting Information S1 [file PDI3-9999-0-s001.zip › Supplementary Materials/Molecular Docking/JAK2/8bxh.pdb]

HEADER    TRANSFERASE                             08-DEC-22   8BXH              
TITLE     CRYSTAL STRUCTURE OF JAK2 JH1 IN COMPLEX WITH MOMELOTINIB             
COMPND    MOL_ID: 1;                                                            
COMPND   2 MOLECULE: TYROSINE-PROTEIN KINASE JAK2;                              
COMPND   3 CHAIN: A;                                                            
COMPND   4 SYNONYM: JANUS KINASE 2,JAK-2;                                       
COMPND   5 EC: 2.7.10.2;                                                        
COMPND   6 ENGINEERED: YES;                                                     
COMPND   7 OTHER_DETAILS: PTR IS PHOSPHORYLATED TYROSINE RESIDUE.               
SOURCE    MOL_ID: 1;                                                            
SOURCE   2 ORGANISM_SCIENTIFIC: HOMO SAPIENS;                                   
SOURCE   3 ORGANISM_COMMON: HUMAN;                                              
SOURCE   4 ORGANISM_TAXID: 9606;                                                
SOURCE   5 GENE: JAK2;                                                          
SOURCE   6 EXPRESSION_SYSTEM: TRICHOPLUSIA NI;                                  
SOURCE   7 EXPRESSION_SYSTEM_TAXID: 7111                                        
KEYWDS    JANUS KINASE, INHIBITOR COMPLEX, JAK2, JH1, TRANSFERASE               
EXPDTA    X-RAY DIFFRACTION                                                     
AUTHOR    T.HAIKARAINEN                                                         
REVDAT   3   06-NOV-24 8BXH    1       REMARK                                   
REVDAT   2   10-JUL-24 8BXH    1       JRNL                                     
REVDAT   1   20-DEC-23 8BXH    0                                                
JRNL        AUTH   Y.MIAO,A.VIRTANEN,J.ZMAJKOVIC,M.HILPERT,R.C.SKODA,           
JRNL        AUTH 2 O.SILVENNOINEN,T.HAIKARAINEN                                 
JRNL        TITL   FUNCTIONAL AND STRUCTURAL CHARACTERIZATION OF CLINICAL-STAGE 
JRNL        TITL 2 JANUS KINASE 2 INHIBITORS IDENTIFIES DETERMINANTS FOR DRUG   
JRNL        TITL 3 SELECTIVITY.                                                 
JRNL        REF    J.MED.CHEM.                   V.  67 10012 2024              
JRNL        REFN                   ISSN 0022-2623                               
JRNL        PMID   38843875                                                     
JRNL        DOI    10.1021/ACS.JMEDCHEM.4C00197                                 
REMARK   2                                                                      
REMARK   2 RESOLUTION.    1.30 ANGSTROMS.                                       
REMARK   3                                                                      
REMARK   3 REFINEMENT.                                                          
REMARK   3   PROGRAM     : PHENIX 1.20.1_4487                                   
REMARK   3   AUTHORS     : PAUL ADAMS,PAVEL AFONINE,VINCENT CHEN,IAN            
REMARK   3               : DAVIS,KRESHNA GOPAL,RALF GROSSE-KUNSTLEVE,           
REMARK   3               : LI-WEI HUNG,ROBERT IMMORMINO,TOM IOERGER,            
REMARK   3               : AIRLIE MCCOY,ERIK MCKEE,NIGEL MORIARTY,              
REMARK   3               : REETAL PAI,RANDY READ,JANE RICHARDSON,               
REMARK   3               : DAVID RICHARDSON,TOD ROMO,JIM SACCHETTINI,           
REMARK   3               : NICHOLAS SAUTER,JACOB SMITH,LAURENT                  
REMARK   3               : STORONI,TOM TERWILLIGER,PETER ZWART                  
REMARK   3                                                                      
REMARK   3    REFINEMENT TARGET : GEOSTD + MONOMER LIBRARY + CDL V1.2           
REMARK   3                                                                      
REMARK   3  DATA USED IN REFINEMENT.                                            
REMARK   3   RESOLUTION RANGE HIGH (ANGSTROMS) : 1.30                           
REMARK   3   RESOLUTION RANGE LOW  (ANGSTROMS) : 57.77                          
REMARK   3   MIN(FOBS/SIGMA_FOBS)              : 1.340                          
REMARK   3   COMPLETENESS FOR RANGE        (%) : 99.1                           
REMARK   3   NUMBER OF REFLECTIONS             : 87320                          
REMARK   3                                                                      
REMARK   3  FIT TO DATA USED IN REFINEMENT.                                     
REMARK   3   R VALUE     (WORKING + TEST SET) : 0.147                           
REMARK   3   R VALUE            (WORKING SET) : 0.145                           
REMARK   3   FREE R VALUE                     : 0.168                           
REMARK   3   FREE R VALUE TEST SET SIZE   (%) : 5.070                           
REMARK   3   FREE R VALUE TEST SET COUNT      : 4430                            
REMARK   3                                                                      
REMARK   3  FIT TO DATA USED IN REFINEMENT (IN BINS).                           
REMARK   3   BIN  RESOLUTION RANGE  COMPL.    NWORK NFREE   RWORK  RFREE        
REMARK   3     1 57.7700 -  4.0400    1.00     2883   148  0.1752 0.1700        
REMARK   3     2  4.0400 -  3.2100    1.00     2819   152  0.1378 0.1550        
REMARK   3     3  3.2100 -  2.8000    1.00     2815   140  0.1506 0.1761        
REMARK   3     4  2.8000 -  2.5400    1.00     2816   136  0.1356 0.1457        
REMARK   3     5  2.5400 -  2.3600    1.00     2778   150  0.1266 0.1581        
REMARK   3     6  2.3600 -  2.2200    1.00     2819   158  0.1180 0.1480        
REMARK   3     7  2.2200 -  2.1100    1.00     2790   151  0.1139 0.1426        
REMARK   3     8  2.1100 -  2.0200    1.00     2767   161  0.1144 0.1393        
REMARK   3     9  2.0200 -  1.9400    1.00     2760   156  0.1151 0.1578        
REMARK   3    10  1.9400 -  1.8700    1.00     2796   144  0.1254 0.1496        
REMARK   3    11  1.8700 -  1.8200    1.00     2792   143  0.1359 0.1835        
REMARK   3    12  1.8200 -  1.7600    1.00     2788   144  0.1320 0.1747        
REMARK   3    13  1.7600 -  1.7200    1.00     2787   157  0.1235 0.1588        
REMARK   3    14  1.7200 -  1.6800    1.00     2756   154  0.1210 0.1519        
REMARK   3    15  1.6800 -  1.6400    1.00     2794   135  0.1223 0.1606        
REMARK   3    16  1.6400 -  1.6000    1.00     2774   138  0.1222 0.1616        
REMARK   3    17  1.6000 -  1.5700    1.00     2799   136  0.1337 0.1724        
REMARK   3    18  1.5700 -  1.5400    1.00     2796   155  0.1385 0.1870        
REMARK   3    19  1.5400 -  1.5100    1.00     2746   148  0.1544 0.1937        
REMARK   3    20  1.5100 -  1.4900    1.00     2826   152  0.1605 0.1889        
REMARK   3    21  1.4900 -  1.4600    1.00     2728   167  0.1780 0.2109        
REMARK   3    22  1.4600 -  1.4400    1.00     2802   150  0.1775 0.2052        
REMARK   3    23  1.4400 -  1.4200    1.00     2726   155  0.1873 0.2160        
REMARK   3    24  1.4200 -  1.4000    1.00     2817   148  0.1943 0.2079        
REMARK   3    25  1.4000 -  1.3800    1.00     2767   141  0.2017 0.2289        
REMARK   3    26  1.3800 -  1.3600    1.00     2786   147  0.2171 0.2601        
REMARK   3    27  1.3600 -  1.3500    1.00     2749   163  0.2350 0.2631        
REMARK   3    28  1.3500 -  1.3300    1.00     2747   147  0.2466 0.2800        
REMARK   3    29  1.3300 -  1.3100    0.91     2541   129  0.2757 0.2702        
REMARK   3    30  1.3100 -  1.3000    0.84     2326   125  0.3145 0.3315        
REMARK   3                                                                      
REMARK   3  BULK SOLVENT MODELLING.                                             
REMARK   3   METHOD USED        : FLAT BULK SOLVENT MODEL                       
REMARK   3   SOLVENT RADIUS     : 1.11                                          
REMARK   3   SHRINKAGE RADIUS   : 0.90                                          
REMARK   3   K_SOL              : NULL                                          
REMARK   3   B_SOL              : NULL                                          
REMARK   3                                                                      
REMARK   3  ERROR ESTIMATES.                                                    
REMARK   3   COORDINATE ERROR (MAXIMUM-LIKELIHOOD BASED)     : 0.130            
REMARK   3   PHASE ERROR (DEGREES, MAXIMUM-LIKELIHOOD BASED) : 18.129           
REMARK   3                                                                      
REMARK   3  B VALUES.                                                           
REMARK   3   FROM WILSON PLOT           (A**2) : 15.41                          
REMARK   3   MEAN B VALUE      (OVERALL, A**2) : 25.29                          
REMARK   3   OVERALL ANISOTROPIC B VALUE.                                       
REMARK   3    B11 (A**2) : NULL                                                 
REMARK   3    B22 (A**2) : NULL                                                 
REMARK   3    B33 (A**2) : NULL                                                 
REMARK   3    B12 (A**2) : NULL                                                 
REMARK   3    B13 (A**2) : NULL                                                 
REMARK   3    B23 (A**2) : NULL                                                 
REMARK   3                                                                      
REMARK   3  TWINNING INFORMATION.                                               
REMARK   3   FRACTION: NULL                                                     
REMARK   3   OPERATOR: NULL                                                     
REMARK   3                                                                      
REMARK   3  DEVIATIONS FROM IDEAL VALUES.                                       
REMARK   3                 RMSD          COUNT                                  
REMARK   3   BOND      :  0.007           2713                                  
REMARK   3   ANGLE     :  1.118           3695                                  
REMARK   3   CHIRALITY :  0.082            390                                  
REMARK   3   PLANARITY :  0.012            481                                  
REMARK   3   DIHEDRAL  : 15.112           1086                                  
REMARK   3                                                                      
REMARK   3  TLS DETAILS                                                         
REMARK   3   NUMBER OF TLS GROUPS  : NULL                                       
REMARK   3                                                                      
REMARK   3  NCS DETAILS                                                         
REMARK   3   NUMBER OF NCS GROUPS : NULL                                        
REMARK   3                                                                      
REMARK   3  OTHER REFINEMENT REMARKS: NULL                                      
REMARK   4                                                                      
REMARK   4 8BXH COMPLIES WITH FORMAT V. 3.30, 13-JUL-11                         
REMARK 100                                                                      
REMARK 100 THIS ENTRY HAS BEEN PROCESSED BY PDBE ON 08-DEC-22.                  
REMARK 100 THE DEPOSITION ID IS D_1292127286.                                   
REMARK 200                                                                      
REMARK 200 EXPERIMENTAL DETAILS                                                 
REMARK 200  EXPERIMENT TYPE                : X-RAY DIFFRACTION                  
REMARK 200  DATE OF DATA COLLECTION        : 29-NOV-21                          
REMARK 200  TEMPERATURE           (KELVIN) : 100                                
REMARK 200  PH                             : 8.2                                
REMARK 200  NUMBER OF CRYSTALS USED        : 1                                  
REMARK 200                                                                      
REMARK 200  SYNCHROTRON              (Y/N) : Y                                  
REMARK 200  RADIATION SOURCE               : DIAMOND                            
REMARK 200  BEAMLINE                       : I03                                
REMARK 200  X-RAY GENERATOR MODEL          : NULL                               
REMARK 200  MONOCHROMATIC OR LAUE    (M/L) : M                                  
REMARK 200  WAVELENGTH OR RANGE        (A) : 0.976250                           
REMARK 200  MONOCHROMATOR                  : NULL                               
REMARK 200  OPTICS                         : NULL                               
REMARK 200                                                                      
REMARK 200  DETECTOR TYPE                  : PIXEL                              
REMARK 200  DETECTOR MANUFACTURER          : DECTRIS EIGER2 XE 16M              
REMARK 200  INTENSITY-INTEGRATION SOFTWARE : XDS                                
REMARK 200  DATA SCALING SOFTWARE          : AIMLESS                            
REMARK 200                                                                      
REMARK 200  NUMBER OF UNIQUE REFLECTIONS   : 87349                              
REMARK 200  RESOLUTION RANGE HIGH      (A) : 1.300                              
REMARK 200  RESOLUTION RANGE LOW       (A) : 57.770                             
REMARK 200  REJECTION CRITERIA  (SIGMA(I)) : NULL                               
REMARK 200                                                                      
REMARK 200 OVERALL.                                                             
REMARK 200  COMPLETENESS FOR RANGE     (%) : 99.1                               
REMARK 200  DATA REDUNDANCY                : 6.700                              
REMARK 200  R MERGE                    (I) : NULL                               
REMARK 200  R SYM                      (I) : NULL                               
REMARK 200  <I/SIGMA(I)> FOR THE DATA SET  : 18.9000                            
REMARK 200                                                                      
REMARK 200 IN THE HIGHEST RESOLUTION SHELL.                                     
REMARK 200  HIGHEST RESOLUTION SHELL, RANGE HIGH (A) : 1.30                     
REMARK 200  HIGHEST RESOLUTION SHELL, RANGE LOW  (A) : 1.32                     
REMARK 200  COMPLETENESS FOR SHELL     (%) : 85.4                               
REMARK 200  DATA REDUNDANCY IN SHELL       : 4.70                               
REMARK 200  R MERGE FOR SHELL          (I) : NULL                               
REMARK 200  R SYM FOR SHELL            (I) : NULL                               
REMARK 200  <I/SIGMA(I)> FOR SHELL         : 1.300                              
REMARK 200                                                                      
REMARK 200 DIFFRACTION PROTOCOL: SINGLE WAVELENGTH                              
REMARK 200 METHOD USED TO DETERMINE THE STRUCTURE: MOLECULAR REPLACEMENT        
REMARK 200 SOFTWARE USED: PHASER                                                
REMARK 200 STARTING MODEL: NULL                                                 
REMARK 200                                                                      
REMARK 200 REMARK: NULL                                                         
REMARK 280                                                                      
REMARK 280 CRYSTAL                                                              
REMARK 280 SOLVENT CONTENT, VS   (%): 49.69                                     
REMARK 280 MATTHEWS COEFFICIENT, VM (ANGSTROMS**3/DA): 2.44                     
REMARK 280                                                                      
REMARK 280 CRYSTALLIZATION CONDITIONS: 0.1 M GLY-GLY PH 8.2, 2.1 M NA           
REMARK 280  -MALONATE, VAPOR DIFFUSION, HANGING DROP, TEMPERATURE 295K          
REMARK 290                                                                      
REMARK 290 CRYSTALLOGRAPHIC SYMMETRY                                            
REMARK 290 SYMMETRY OPERATORS FOR SPACE GROUP: C 1 2 1                          
REMARK 290                                                                      
REMARK 290      SYMOP   SYMMETRY                                                
REMARK 290     NNNMMM   OPERATOR                                                
REMARK 290       1555   X,Y,Z                                                   
REMARK 290       2555   -X,Y,-Z                                                 
REMARK 290       3555   X+1/2,Y+1/2,Z                                           
REMARK 290       4555   -X+1/2,Y+1/2,-Z                                         
REMARK 290                                                                      
REMARK 290     WHERE NNN -> OPERATOR NUMBER                                     
REMARK 290           MMM -> TRANSLATION VECTOR                                  
REMARK 290                                                                      
REMARK 290 CRYSTALLOGRAPHIC SYMMETRY TRANSFORMATIONS                            
REMARK 290 THE FOLLOWING TRANSFORMATIONS OPERATE ON THE ATOM/HETATM             
REMARK 290 RECORDS IN THIS ENTRY TO PRODUCE CRYSTALLOGRAPHICALLY                
REMARK 290 RELATED MOLECULES.                                                   
REMARK 290   SMTRY1   1  1.000000  0.000000  0.000000        0.00000            
REMARK 290   SMTRY2   1  0.000000  1.000000  0.000000        0.00000            
REMARK 290   SMTRY3   1  0.000000  0.000000  1.000000        0.00000            
REMARK 290   SMTRY1   2 -1.000000  0.000000  0.000000        0.00000            
REMARK 290   SMTRY2   2  0.000000  1.000000  0.000000        0.00000            
REMARK 290   SMTRY3   2  0.000000  0.000000 -1.000000        0.00000            
REMARK 290   SMTRY1   3  1.000000  0.000000  0.000000       53.68000            
REMARK 290   SMTRY2   3  0.000000  1.000000  0.000000       34.46300            
REMARK 290   SMTRY3   3  0.000000  0.000000  1.000000        0.00000            
REMARK 290   SMTRY1   4 -1.000000  0.000000  0.000000       53.68000            
REMARK 290   SMTRY2   4  0.000000  1.000000  0.000000       34.46300            
REMARK 290   SMTRY3   4  0.000000  0.000000 -1.000000        0.00000            
REMARK 290                                                                      
REMARK 290 REMARK: NULL                                                         
REMARK 300                                                                      
REMARK 300 BIOMOLECULE: 1                                                       
REMARK 300 SEE REMARK 350 FOR THE AUTHOR PROVIDED AND/OR PROGRAM                
REMARK 300 GENERATED ASSEMBLY INFORMATION FOR THE STRUCTURE IN                  
REMARK 300 THIS ENTRY. THE REMARK MAY ALSO PROVIDE INFORMATION ON               
REMARK 300 BURIED SURFACE AREA.                                                 
REMARK 350                                                                      
REMARK 350 COORDINATES FOR A COMPLETE MULTIMER REPRESENTING THE KNOWN           
REMARK 350 BIOLOGICALLY SIGNIFICANT OLIGOMERIZATION STATE OF THE                
REMARK 350 MOLECULE CAN BE GENERATED BY APPLYING BIOMT TRANSFORMATIONS          
REMARK 350 GIVEN BELOW.  BOTH NON-CRYSTALLOGRAPHIC AND                          
REMARK 350 CRYSTALLOGRAPHIC OPERATIONS ARE GIVEN.                               
REMARK 350                                                                      
REMARK 350 BIOMOLECULE: 1                                                       
REMARK 350 AUTHOR DETERMINED BIOLOGICAL UNIT: MONOMERIC                         
REMARK 350 SOFTWARE DETERMINED QUATERNARY STRUCTURE: MONOMERIC                  
REMARK 350 SOFTWARE USED: PISA                                                  
REMARK 350 TOTAL BURIED SURFACE AREA: 170 ANGSTROM**2                           
REMARK 350 SURFACE AREA OF THE COMPLEX: 15530 ANGSTROM**2                       
REMARK 350 CHANGE IN SOLVENT FREE ENERGY: 2.0 KCAL/MOL                          
REMARK 350 APPLY THE FOLLOWING TO CHAINS: A                                     
REMARK 350   BIOMT1   1  1.000000  0.000000  0.000000        0.00000            
REMARK 350   BIOMT2   1  0.000000  1.000000  0.000000        0.00000            
REMARK 350   BIOMT3   1  0.000000  0.000000  1.000000        0.00000            
REMARK 465                                                                      
REMARK 465 MISSING RESIDUES                                                     
REMARK 465 THE FOLLOWING RESIDUES WERE NOT LOCATED IN THE                       
REMARK 465 EXPERIMENT. (M=MODEL NUMBER; RES=RESIDUE NAME; C=CHAIN               
REMARK 465 IDENTIFIER; SSSEQ=SEQUENCE NUMBER; I=INSERTION CODE.)                
REMARK 465                                                                      
REMARK 465   M RES C SSSEQI                                                     
REMARK 465     MET A   817                                                      
REMARK 465     HIS A   818                                                      
REMARK 465     HIS A   819                                                      
REMARK 465     HIS A   820                                                      
REMARK 465     HIS A   821                                                      
REMARK 465     HIS A   822                                                      
REMARK 465     HIS A   823                                                      
REMARK 465     SER A   824                                                      
REMARK 465     SER A   825                                                      
REMARK 465     GLY A   826                                                      
REMARK 465     VAL A   827                                                      
REMARK 465     ASP A   828                                                      
REMARK 465     LEU A   829                                                      
REMARK 465     GLY A   830                                                      
REMARK 465     THR A   831                                                      
REMARK 465     GLU A   832                                                      
REMARK 470                                                                      
REMARK 470 MISSING ATOM                                                         
REMARK 470 THE FOLLOWING RESIDUES HAVE MISSING ATOMS (M=MODEL NUMBER;           
REMARK 470 RES=RESIDUE NAME; C=CHAIN IDENTIFIER; SSEQ=SEQUENCE NUMBER;          
REMARK 470 I=INSERTION CODE):                                                   
REMARK 470   M RES CSSEQI  ATOMS                                                
REMARK 470     GLN A 837    CG   CD   OE1  NE2                                  
REMARK 470     MET A 839    CG   SD   CE                                        
REMARK 470     LYS A 857    CG   CD   CE   NZ                                   
REMARK 470     ARG A 897    CG   CD   NE   CZ   NH1  NH2                        
REMARK 470     GLU A1012    CG   CD   OE1  OE2                                  
REMARK 470     LYS A1053    CG   CD   CE   NZ                                   
REMARK 500                                                                      
REMARK 500 GEOMETRY AND STEREOCHEMISTRY                                         
REMARK 500 SUBTOPIC: CLOSE CONTACTS                                             
REMARK 500                                                                      
REMARK 500 THE FOLLOWING ATOMS THAT ARE RELATED BY CRYSTALLOGRAPHIC             
REMARK 500 SYMMETRY ARE IN CLOSE CONTACT.  AN ATOM LOCATED WITHIN 0.15          
REMARK 500 ANGSTROMS OF A SYMMETRY RELATED ATOM IS ASSUMED TO BE ON A           
REMARK 500 SPECIAL POSITION AND IS, THEREFORE, LISTED IN REMARK 375             
REMARK 500 INSTEAD OF REMARK 500.  ATOMS WITH NON-BLANK ALTERNATE               
REMARK 500 LOCATION INDICATORS ARE NOT INCLUDED IN THE CALCULATIONS.            
REMARK 500                                                                      
REMARK 500 DISTANCE CUTOFF:                                                     
REMARK 500 2.2 ANGSTROMS FOR CONTACTS NOT INVOLVING HYDROGEN ATOMS              
REMARK 500 1.6 ANGSTROMS FOR CONTACTS INVOLVING HYDROGEN ATOMS                  
REMARK 500                                                                      
REMARK 500  ATM1  RES C  SSEQI   ATM2  RES C  SSEQI  SSYMOP   DISTANCE          
REMARK 500   HZ2  LYS A   883     O    ASN A  1129     1556     1.60            
REMARK 500                                                                      
REMARK 500 REMARK: NULL                                                         
REMARK 500                                                                      
REMARK 500 GEOMETRY AND STEREOCHEMISTRY                                         
REMARK 500 SUBTOPIC: TORSION ANGLES                                             
REMARK 500                                                                      
REMARK 500 TORSION ANGLES OUTSIDE THE EXPECTED RAMACHANDRAN REGIONS:            
REMARK 500 (M=MODEL NUMBER; RES=RESIDUE NAME; C=CHAIN IDENTIFIER;               
REMARK 500 SSEQ=SEQUENCE NUMBER; I=INSERTION CODE).                             
REMARK 500                                                                      
REMARK 500 STANDARD TABLE:                                                      
REMARK 500 FORMAT:(10X,I3,1X,A3,1X,A1,I4,A1,4X,F7.2,3X,F7.2)                    
REMARK 500                                                                      
REMARK 500 EXPECTED VALUES: GJ KLEYWEGT AND TA JONES (1996). PHI/PSI-           
REMARK 500 CHOLOGY: RAMACHANDRAN REVISITED. STRUCTURE 4, 1395 - 1400            
REMARK 500                                                                      
REMARK 500  M RES CSSEQI        PSI       PHI                                   
REMARK 500    LEU A 871       36.24    -86.52                                   
REMARK 500    GLN A 872       61.03      1.68                                   
REMARK 500    THR A 875     -161.55   -123.15                                   
REMARK 500    ARG A 975       -3.09     73.22                                   
REMARK 500    ASP A 976       40.55   -144.30                                   
REMARK 500    ASP A 994       76.61     45.75                                   
REMARK 500    GLU A1012       36.84   -154.17                                   
REMARK 500    SER A1054       -2.35     85.36                                   
REMARK 500    ASN A1085       13.21     81.50                                   
REMARK 500                                                                      
REMARK 500 REMARK: NULL                                                         
REMARK 500                                                                      
REMARK 500 GEOMETRY AND STEREOCHEMISTRY                                         
REMARK 500 SUBTOPIC: PLANAR GROUPS                                              
REMARK 500                                                                      
REMARK 500 PLANAR GROUPS IN THE FOLLOWING RESIDUES HAVE A TOTAL                 
REMARK 500 RMS DISTANCE OF ALL ATOMS FROM THE BEST-FIT PLANE                    
REMARK 500 BY MORE THAN AN EXPECTED VALUE OF 6*RMSD, WITH AN                    
REMARK 500 RMSD 0.02 ANGSTROMS, OR AT LEAST ONE ATOM HAS                        
REMARK 500 AN RMSD GREATER THAN THIS VALUE                                      
REMARK 500 (M=MODEL NUMBER; RES=RESIDUE NAME; C=CHAIN IDENTIFIER;               
REMARK 500 SSEQ=SEQUENCE NUMBER; I=INSERTION CODE).                             
REMARK 500                                                                      
REMARK 500  M RES CSSEQI        RMS     TYPE                                    
REMARK 500    ARG A 923         0.09    SIDE CHAIN                              
REMARK 500                                                                      
REMARK 500 REMARK: NULL                                                         
DBREF  8BXH A  840  1132  UNP    O60674   JAK2_HUMAN     840   1132             
SEQADV 8BXH MET A  817  UNP  O60674              INITIATING METHIONINE          
SEQADV 8BXH HIS A  818  UNP  O60674              EXPRESSION TAG                 
SEQADV 8BXH HIS A  819  UNP  O60674              EXPRESSION TAG                 
SEQADV 8BXH HIS A  820  UNP  O60674              EXPRESSION TAG                 
SEQADV 8BXH HIS A  821  UNP  O60674              EXPRESSION TAG                 
SEQADV 8BXH HIS A  822  UNP  O60674              EXPRESSION TAG                 
SEQADV 8BXH HIS A  823  UNP  O60674              EXPRESSION TAG                 
SEQADV 8BXH SER A  824  UNP  O60674              EXPRESSION TAG                 
SEQADV 8BXH SER A  825  UNP  O60674              EXPRESSION TAG                 
SEQADV 8BXH GLY A  826  UNP  O60674              EXPRESSION TAG                 
SEQADV 8BXH VAL A  827  UNP  O60674              EXPRESSION TAG                 
SEQADV 8BXH ASP A  828  UNP  O60674              EXPRESSION TAG                 
SEQADV 8BXH LEU A  829  UNP  O60674              EXPRESSION TAG                 
SEQADV 8BXH GLY A  830  UNP  O60674              EXPRESSION TAG                 
SEQADV 8BXH THR A  831  UNP  O60674              EXPRESSION TAG                 
SEQADV 8BXH GLU A  832  UNP  O60674              EXPRESSION TAG                 
SEQADV 8BXH ASN A  833  UNP  O60674              EXPRESSION TAG                 
SEQADV 8BXH LEU A  834  UNP  O60674              EXPRESSION TAG                 
SEQADV 8BXH TYR A  835  UNP  O60674              EXPRESSION TAG                 
SEQADV 8BXH PHE A  836  UNP  O60674              EXPRESSION TAG                 
SEQADV 8BXH GLN A  837  UNP  O60674              EXPRESSION TAG                 
SEQADV 8BXH SER A  838  UNP  O60674              EXPRESSION TAG                 
SEQADV 8BXH MET A  839  UNP  O60674              EXPRESSION TAG                 
SEQRES   1 A  316  MET HIS HIS HIS HIS HIS HIS SER SER GLY VAL ASP LEU          
SEQRES   2 A  316  GLY THR GLU ASN LEU TYR PHE GLN SER MET ASP PRO THR          
SEQRES   3 A  316  GLN PHE GLU GLU ARG HIS LEU LYS PHE LEU GLN GLN LEU          
SEQRES   4 A  316  GLY LYS GLY ASN PHE GLY SER VAL GLU MET CYS ARG TYR          
SEQRES   5 A  316  ASP PRO LEU GLN ASP ASN THR GLY GLU VAL VAL ALA VAL          
SEQRES   6 A  316  LYS LYS LEU GLN HIS SER THR GLU GLU HIS LEU ARG ASP          
SEQRES   7 A  316  PHE GLU ARG GLU ILE GLU ILE LEU LYS SER LEU GLN HIS          
SEQRES   8 A  316  ASP ASN ILE VAL LYS TYR LYS GLY VAL CYS TYR SER ALA          
SEQRES   9 A  316  GLY ARG ARG ASN LEU LYS LEU ILE MET GLU TYR LEU PRO          
SEQRES  10 A  316  TYR GLY SER LEU ARG ASP TYR LEU GLN LYS HIS LYS GLU          
SEQRES  11 A  316  ARG ILE ASP HIS ILE LYS LEU LEU GLN TYR THR SER GLN          
SEQRES  12 A  316  ILE CYS LYS GLY MET GLU TYR LEU GLY THR LYS ARG TYR          
SEQRES  13 A  316  ILE HIS ARG ASP LEU ALA THR ARG ASN ILE LEU VAL GLU          
SEQRES  14 A  316  ASN GLU ASN ARG VAL LYS ILE GLY ASP PHE GLY LEU THR          
SEQRES  15 A  316  LYS VAL LEU PRO GLN ASP LYS GLU PTR PTR LYS VAL LYS          
SEQRES  16 A  316  GLU PRO GLY GLU SER PRO ILE PHE TRP TYR ALA PRO GLU          
SEQRES  17 A  316  SER LEU THR GLU SER LYS PHE SER VAL ALA SER ASP VAL          
SEQRES  18 A  316  TRP SER PHE GLY VAL VAL LEU TYR GLU LEU PHE THR TYR          
SEQRES  19 A  316  ILE GLU LYS SER LYS SER PRO PRO ALA GLU PHE MET ARG          
SEQRES  20 A  316  MET ILE GLY ASN ASP LYS GLN GLY GLN MET ILE VAL PHE          
SEQRES  21 A  316  HIS LEU ILE GLU LEU LEU LYS ASN ASN GLY ARG LEU PRO          
SEQRES  22 A  316  ARG PRO ASP GLY CYS PRO ASP GLU ILE TYR MET ILE MET          
SEQRES  23 A  316  THR GLU CYS TRP ASN ASN ASN VAL ASN GLN ARG PRO SER          
SEQRES  24 A  316  PHE ARG ASP LEU ALA LEU ARG VAL ASP GLN ILE ARG ASP          
SEQRES  25 A  316  ASN MET ALA GLY                                              
MODRES 8BXH PTR A 1007  TYR  MODIFIED RESIDUE                                   
MODRES 8BXH PTR A 1008  TYR  MODIFIED RESIDUE                                   
HET    PTR  A1007      23                                                       
HET    PTR  A1008      23                                                       
HET    C87  A1201      53                                                       
HET    MLI  A1202       9                                                       
HETNAM     PTR O-PHOSPHOTYROSINE                                                
HETNAM     C87 MOMELOTINIB                                                      
HETNAM     MLI MALONATE ION                                                     
HETSYN     PTR PHOSPHONOTYROSINE                                                
FORMUL   1  PTR    2(C9 H12 N O6 P)                                             
FORMUL   2  C87    C23 H22 N6 O2                                                
FORMUL   3  MLI    C3 H2 O4 2-                                                  
FORMUL   4  HOH   *239(H2 O)                                                    
HELIX    1 AA1 GLU A  845  ARG A  847  5                                   3    
HELIX    2 AA2 THR A  888  SER A  904  1                                  17    
HELIX    3 AA3 TYR A  918  ARG A  923  1                                   6    
HELIX    4 AA4 SER A  936  HIS A  944  1                                   9    
HELIX    5 AA5 LYS A  945  ILE A  948  5                                   4    
HELIX    6 AA6 ASP A  949  LYS A  970  1                                  22    
HELIX    7 AA7 ALA A  978  ARG A  980  5                                   3    
HELIX    8 AA8 PRO A 1017  TYR A 1021  5                                   5    
HELIX    9 AA9 ALA A 1022  SER A 1029  1                                   8    
HELIX   10 AB1 SER A 1032  TYR A 1050  1                                  19    
HELIX   11 AB2 SER A 1056  GLY A 1066  1                                  11    
HELIX   12 AB3 GLY A 1071  ASN A 1084  1                                  14    
HELIX   13 AB4 PRO A 1095  TRP A 1106  1                                  12    
HELIX   14 AB5 ASN A 1109  ARG A 1113  5                                   5    
HELIX   15 AB6 SER A 1115  MET A 1130  1                                  16    
SHEET    1 AA1 5 LEU A 849  LYS A 857  0                                        
SHEET    2 AA1 5 GLY A 861  TYR A 868 -1  O  MET A 865   N  LEU A 852           
SHEET    3 AA1 5 GLU A 877  LEU A 884 -1  O  LYS A 883   N  SER A 862           
SHEET    4 AA1 5 LYS A 926  GLU A 930 -1  O  MET A 929   N  ALA A 880           
SHEET    5 AA1 5 TYR A 913  CYS A 917 -1  N  GLY A 915   O  ILE A 928           
SHEET    1 AA2 2 TYR A 972  ILE A 973  0                                        
SHEET    2 AA2 2 LYS A 999  VAL A1000 -1  O  LYS A 999   N  ILE A 973           
SHEET    1 AA3 2 ILE A 982  ASN A 986  0                                        
SHEET    2 AA3 2 ARG A 989  ILE A 992 -1  O  LYS A 991   N  LEU A 983           
SHEET    1 AA4 2 PTR A1008  LYS A1009  0                                        
SHEET    2 AA4 2 LYS A1030  PHE A1031 -1  O  PHE A1031   N  PTR A1008           
LINK         C   GLU A1006                 N   PTR A1007     1555   1555  1.32  
LINK         C   PTR A1007                 N   PTR A1008     1555   1555  1.33  
LINK         C   PTR A1008                 N   LYS A1009     1555   1555  1.33  
CRYST1  107.360   68.926   49.936  90.00  99.51  90.00 C 1 2 1       4          
ORIGX1      1.000000  0.000000  0.000000        0.00000                         
ORIGX2      0.000000  1.000000  0.000000        0.00000                         
ORIGX3      0.000000  0.000000  1.000000        0.00000                         
SCALE1      0.009314  0.000000  0.001560        0.00000                         
SCALE2      0.000000  0.014508  0.000000        0.00000                         
SCALE3      0.000000  0.000000  0.020305        0.00000                         
ATOM      1  N   ASN A 833     -42.664  -0.794  30.251  1.00 48.39           N  
ATOM      2  CA  ASN A 833     -42.584  -0.971  31.696  1.00 47.32           C  
ATOM      3  C   ASN A 833     -42.024  -2.340  32.087  1.00 43.00           C  
ATOM      4  O   ASN A 833     -40.914  -2.440  32.630  1.00 44.12           O  
ATOM      5  CB  ASN A 833     -43.974  -0.793  32.336  1.00 40.63           C  
ATOM      6  CG  ASN A 833     -44.189   0.602  32.908  1.00 40.13           C  
ATOM      7  OD1 ASN A 833     -43.235   1.343  33.142  1.00 55.92           O  
ATOM      8  ND2 ASN A 833     -45.450   0.959  33.149  1.00 52.12           N  
ATOM      9  HA  ASN A 833     -41.981  -0.296  32.045  1.00 56.78           H  
ATOM     10  HB2 ASN A 833     -44.653  -0.948  31.661  1.00 48.76           H  
ATOM     11  HB3 ASN A 833     -44.072  -1.432  33.059  1.00 48.76           H  
ATOM     12 HD21 ASN A 833     -45.622   1.737  33.472  1.00 62.54           H  
ATOM     13 HD22 ASN A 833     -46.091   0.411  32.981  1.00 62.54           H  
ATOM     14  N   LEU A 834     -42.805  -3.386  31.791  1.00 47.54           N  
ANISOU   14  N   LEU A 834     5854   6284   5926   -300   -763   2446       N  
ATOM     15  CA  LEU A 834     -42.523  -4.712  32.331  1.00 50.50           C  
ANISOU   15  CA  LEU A 834     6387   6620   6180   -407   -684   1538       C  
ATOM     16  C   LEU A 834     -41.082  -5.126  32.077  1.00 47.93           C  
ANISOU   16  C   LEU A 834     6557   5896   5760   -210   -513   1170       C  
ATOM     17  O   LEU A 834     -40.419  -5.661  32.972  1.00 47.22           O  
ANISOU   17  O   LEU A 834     6732   5576   5633    147   -584   1034       O  
ATOM     18  CB  LEU A 834     -43.471  -5.745  31.721  1.00 52.82           C  
ANISOU   18  CB  LEU A 834     6667   7350   6053   -792   -829    711       C  
ATOM     19  CG  LEU A 834     -44.921  -5.761  32.207  1.00 51.47           C  
ANISOU   19  CG  LEU A 834     6911   7738   4907  -1135   -986   -121       C  
ATOM     20  CD1 LEU A 834     -45.641  -6.977  31.635  1.00 51.08           C  
ANISOU   20  CD1 LEU A 834     6989   8230   4188  -1257  -1088   -974       C  
ATOM     21  CD2 LEU A 834     -44.992  -5.748  33.729  1.00 49.28           C  
ANISOU   21  CD2 LEU A 834     7024   7405   4294  -1281  -1174     58       C  
ATOM     22  H   LEU A 834     -43.499  -3.350  31.284  1.00 57.05           H  
ATOM     23  HA  LEU A 834     -42.671  -4.685  33.290  1.00 60.60           H  
ATOM     24  HB2 LEU A 834     -43.500  -5.590  30.764  1.00 63.39           H  
ATOM     25  HB3 LEU A 834     -43.106  -6.625  31.903  1.00 63.39           H  
ATOM     26  HG  LEU A 834     -45.373  -4.961  31.897  1.00 61.76           H  
ATOM     27 HD11 LEU A 834     -46.572  -6.950  31.906  1.00 61.29           H  
ATOM     28 HD12 LEU A 834     -45.577  -6.955  30.667  1.00 61.29           H  
ATOM     29 HD13 LEU A 834     -45.221  -7.783  31.975  1.00 61.29           H  
ATOM     30 HD21 LEU A 834     -45.897  -5.959  34.005  1.00 59.13           H  
ATOM     31 HD22 LEU A 834     -44.376  -6.410  34.080  1.00 59.13           H  
ATOM     32 HD23 LEU A 834     -44.746  -4.865  34.049  1.00 59.13           H  
ATOM     33  N   TYR A 835     -40.586  -4.898  30.860  1.00 45.25           N  
ANISOU   33  N   TYR A 835     6403   5385   5404   -638   -151   1049       N  
ATOM     34  CA  TYR A 835     -39.224  -5.252  30.470  1.00 41.75           C  
ANISOU   34  CA  TYR A 835     6172   4784   4906  -1067    187   1417       C  
ATOM     35  C   TYR A 835     -38.566  -4.025  29.859  1.00 39.28           C  
ANISOU   35  C   TYR A 835     6342   4459   4125  -1078    288   1527       C  
ATOM     36  O   TYR A 835     -39.022  -3.520  28.827  1.00 40.94           O  
ANISOU   36  O   TYR A 835     6394   5027   4135  -1108    -97   1703       O  
ATOM     37  CB  TYR A 835     -39.213  -6.427  29.482  1.00 41.08           C  
ANISOU   37  CB  TYR A 835     5760   4691   5157  -1300    334   1703       C  
ATOM     38  CG  TYR A 835     -39.666  -7.722  30.125  1.00 38.36           C  
ANISOU   38  CG  TYR A 835     5342   4494   4739  -1463    442   1864       C  
ATOM     39  CD1 TYR A 835     -38.761  -8.554  30.773  1.00 37.18           C  
ANISOU   39  CD1 TYR A 835     5110   4577   4439  -1452    301   1710       C  
ATOM     40  CD2 TYR A 835     -41.002  -8.096  30.110  1.00 37.43           C  
ANISOU   40  CD2 TYR A 835     5203   4538   4480  -1422    476   1563       C  
ATOM     41  CE1 TYR A 835     -39.177  -9.731  31.383  1.00 36.93           C  
ANISOU   41  CE1 TYR A 835     5005   4768   4259  -1353    440   1203       C  
ATOM     42  CE2 TYR A 835     -41.426  -9.269  30.714  1.00 36.17           C  
ANISOU   42  CE2 TYR A 835     5079   4749   3914  -1220    580   1514       C  
ATOM     43  CZ  TYR A 835     -40.508 -10.084  31.349  1.00 35.90           C  
ANISOU   43  CZ  TYR A 835     4974   4808   3858  -1145    539   1164       C  
ATOM     44  OH  TYR A 835     -40.924 -11.250  31.956  1.00 34.24           O  
ANISOU   44  OH  TYR A 835     4849   4615   3546   -963    393   1095       O  
ATOM     45  H   TYR A 835     -41.033  -4.528  30.226  1.00 54.30           H  
ATOM     46  HA  TYR A 835     -38.717  -5.515  31.254  1.00 50.10           H  
ATOM     47  HB2 TYR A 835     -39.814  -6.229  28.746  1.00 49.29           H  
ATOM     48  HB3 TYR A 835     -38.311  -6.554  29.149  1.00 49.29           H  
ATOM     49  HD1 TYR A 835     -37.862  -8.320  30.799  1.00 44.61           H  
ATOM     50  HD2 TYR A 835     -41.625  -7.550  29.686  1.00 44.91           H  
ATOM     51  HE1 TYR A 835     -38.559 -10.278  31.812  1.00 44.32           H  
ATOM     52  HE2 TYR A 835     -42.324  -9.507  30.692  1.00 43.40           H  
ATOM     53  HH  TYR A 835     -41.677 -11.475  31.660  1.00 41.09           H  
ATOM     54  N   PHE A 836     -37.498  -3.555  30.496  1.00 36.32           N  
ANISOU   54  N   PHE A 836     6455   3705   3641  -1057    868   1053       N  
ATOM     55  CA  PHE A 836     -36.824  -2.338  30.066  1.00 39.70           C  
ANISOU   55  CA  PHE A 836     6783   4085   4218   -881   1463    833       C  
ATOM     56  C   PHE A 836     -36.017  -2.591  28.798  1.00 47.27           C  
ANISOU   56  C   PHE A 836     7151   5218   5590   -342   2138   1036       C  
ATOM     57  O   PHE A 836     -35.611  -3.719  28.506  1.00 50.36           O  
ANISOU   57  O   PHE A 836     7132   5210   6791   -133   2506   1316       O  
ATOM     58  CB  PHE A 836     -35.921  -1.830  31.196  1.00 38.34           C  
ANISOU   58  CB  PHE A 836     6862   3693   4012  -1160    936    362       C  
ATOM     59  CG  PHE A 836     -35.458  -0.412  31.013  1.00 39.71           C  
ANISOU   59  CG  PHE A 836     7059   3836   4193  -1131    796    147       C  
ATOM     60  CD1 PHE A 836     -36.291   0.655  31.331  1.00 38.65           C  
ANISOU   60  CD1 PHE A 836     7162   3608   3917  -1201    625    -47       C  
ATOM     61  CD2 PHE A 836     -34.195  -0.145  30.521  1.00 42.32           C  
ANISOU   61  CD2 PHE A 836     7146   4013   4921  -1140    740   -368       C  
ATOM     62  CE1 PHE A 836     -35.869   1.960  31.157  1.00 39.75           C  
ANISOU   62  CE1 PHE A 836     7223   3573   4306  -1271    531   -378       C  
ATOM     63  CE2 PHE A 836     -33.771   1.152  30.345  1.00 42.58           C  
ANISOU   63  CE2 PHE A 836     7176   3898   5104  -1277    828   -514       C  
ATOM     64  CZ  PHE A 836     -34.610   2.208  30.664  1.00 41.24           C  
ANISOU   64  CZ  PHE A 836     7188   3564   4917  -1326    726   -513       C  
ATOM     65  H   PHE A 836     -37.142  -3.926  31.185  1.00 43.59           H  
ATOM     66  HA  PHE A 836     -37.472  -1.646  29.862  1.00 47.65           H  
ATOM     67  HB2 PHE A 836     -36.411  -1.876  32.031  1.00 46.01           H  
ATOM     68  HB3 PHE A 836     -35.133  -2.394  31.242  1.00 46.01           H  
ATOM     69  HD1 PHE A 836     -37.142   0.488  31.666  1.00 46.39           H  
ATOM     70  HD2 PHE A 836     -33.626  -0.849  30.308  1.00 50.79           H  
ATOM     71  HE1 PHE A 836     -36.434   2.666  31.373  1.00 47.70           H  
ATOM     72  HE2 PHE A 836     -32.920   1.321  30.010  1.00 51.09           H  
ATOM     73  HZ  PHE A 836     -34.322   3.084  30.544  1.00 49.49           H  
ATOM     74  N   GLN A 837     -35.799  -1.517  28.037  1.00 50.80           N  
ANISOU   74  N   GLN A 837     7526   6501   5274    -29   2330   1042       N  
ATOM     75  CA  GLN A 837     -35.119  -1.606  26.751  1.00 55.81           C  
ANISOU   75  CA  GLN A 837     7857   7962   5386    302   2219    896       C  
ATOM     76  C   GLN A 837     -33.774  -2.305  26.893  1.00 58.39           C  
ANISOU   76  C   GLN A 837     7997   9051   5137    648   1754    -19       C  
ATOM     77  O   GLN A 837     -33.084  -2.182  27.908  1.00 59.80           O  
ANISOU   77  O   GLN A 837     8082   9584   5056    755   1675   -221       O  
ATOM     78  CB  GLN A 837     -34.905  -0.198  26.186  1.00 57.06           C  
ANISOU   78  CB  GLN A 837     7953   8181   5547    272   2504   1551       C  
ATOM     79  H   GLN A 837     -36.038  -0.718  28.247  1.00 60.96           H  
ATOM     80  HA  GLN A 837     -35.664  -2.120  26.135  1.00 66.97           H  
ATOM     81  N   SER A 838     -33.394  -3.039  25.851  1.00 59.22           N  
ANISOU   81  N   SER A 838     7980   9295   5225    738   1251   -299       N  
ATOM     82  CA  SER A 838     -32.138  -3.772  25.888  1.00 59.50           C  
ANISOU   82  CA  SER A 838     7866   9344   5396    795    978   -361       C  
ATOM     83  C   SER A 838     -30.958  -2.811  25.955  1.00 63.09           C  
ANISOU   83  C   SER A 838     7394   9955   6623    538    934    218       C  
ATOM     84  O   SER A 838     -30.860  -1.865  25.170  1.00 66.07           O  
ANISOU   84  O   SER A 838     7376  10118   7609    361   1282   1307       O  
ATOM     85  CB  SER A 838     -32.019  -4.667  24.654  1.00 58.79           C  
ANISOU   85  CB  SER A 838     8164   8759   5416   1015    627   -833       C  
ATOM     86  OG  SER A 838     -32.866  -5.796  24.775  1.00 60.39           O  
ANISOU   86  OG  SER A 838     8387   8427   6131   1215    479  -1053       O  
ATOM     87  H   SER A 838     -33.841  -3.127  25.121  1.00 71.06           H  
ATOM     88  HA  SER A 838     -32.119  -4.333  26.678  1.00 71.40           H  
ATOM     89  HB2 SER A 838     -32.278  -4.160  23.869  1.00 70.55           H  
ATOM     90  HB3 SER A 838     -31.101  -4.967  24.568  1.00 70.55           H  
ATOM     91  HG  SER A 838     -32.782  -6.291  24.102  1.00 72.47           H  
ATOM     92  N   MET A 839     -30.066  -3.056  26.911  1.00 64.52           N  
ANISOU   92  N   MET A 839     6915  10206   7393    553    422   -581       N  
ATOM     93  CA  MET A 839     -28.797  -2.353  26.998  1.00 67.45           C  
ANISOU   93  CA  MET A 839     6529  10190   8910    553     24  -1160       C  
ATOM     94  C   MET A 839     -27.786  -3.333  27.570  1.00 64.21           C  
ANISOU   94  C   MET A 839     6179  10255   7963    346    101  -1124       C  
ATOM     95  O   MET A 839     -28.149  -4.264  28.292  1.00 64.14           O  
ANISOU   95  O   MET A 839     6138  11505   6729    663    226   -702       O  
ATOM     96  CB  MET A 839     -28.893  -1.108  27.885  1.00 70.62           C  
ANISOU   96  CB  MET A 839     6532   9901  10401    641   -274  -1550       C  
ATOM     97  H   MET A 839     -30.178  -3.639  27.533  1.00 77.42           H  
ATOM     98  HA  MET A 839     -28.516  -2.053  26.120  1.00 80.94           H  
ATOM     99  N   ASP A 840     -26.517  -3.143  27.234  1.00 53.48           N  
ANISOU   99  N   ASP A 840     5842   8463   6015   -383    171  -1606       N  
ATOM    100  CA  ASP A 840     -25.472  -4.026  27.742  1.00 43.13           C  
ANISOU  100  CA  ASP A 840     5605   6419   4364  -1087    790  -1776       C  
ATOM    101  C   ASP A 840     -24.668  -3.259  28.784  1.00 35.38           C  
ANISOU  101  C   ASP A 840     5270   4912   3262  -1228   1414   -959       C  
ATOM    102  O   ASP A 840     -23.645  -2.641  28.462  1.00 34.84           O  
ANISOU  102  O   ASP A 840     5202   4943   3091  -1364   1860   -824       O  
ATOM    103  CB  ASP A 840     -24.567  -4.539  26.622  1.00 44.83           C  
ANISOU  103  CB  ASP A 840     5838   6036   5160  -1403    820  -1979       C  
ATOM    104  CG  ASP A 840     -23.682  -5.676  27.077  1.00 51.71           C  
ANISOU  104  CG  ASP A 840     6185   5835   7626  -1555    935  -1916       C  
ATOM    105  OD1 ASP A 840     -23.742  -6.034  28.275  1.00 55.15           O  
ANISOU  105  OD1 ASP A 840     6315   5961   8677  -1521    713  -1517       O  
ATOM    106  OD2 ASP A 840     -22.925  -6.206  26.241  1.00 55.18           O  
ANISOU  106  OD2 ASP A 840     6352   5548   9066  -1623   1166  -2223       O  
ATOM    107  H   ASP A 840     -26.238  -2.515  26.717  1.00 64.18           H  
ATOM    108  HA  ASP A 840     -25.884  -4.799  28.159  1.00 51.76           H  
ATOM    109  HB2 ASP A 840     -25.117  -4.858  25.889  1.00 53.80           H  
ATOM    110  HB3 ASP A 840     -23.997  -3.815  26.317  1.00 53.80           H  
ATOM    111  N   PRO A 841     -25.097  -3.238  30.045  1.00 30.69           N  
ANISOU  111  N   PRO A 841     5158   3515   2988  -1046   1644   -625       N  
ATOM    112  CA  PRO A 841     -24.369  -2.459  31.051  1.00 27.65           C  
ANISOU  112  CA  PRO A 841     5158   2668   2681   -630   1800   -374       C  
ATOM    113  C   PRO A 841     -23.082  -3.097  31.543  1.00 26.77           C  
ANISOU  113  C   PRO A 841     5243   2039   2891   -381   1730   -132       C  
ATOM    114  O   PRO A 841     -22.409  -2.495  32.385  1.00 26.25           O  
ANISOU  114  O   PRO A 841     5434   1946   2593   -375   1650    135       O  
ATOM    115  CB  PRO A 841     -25.384  -2.364  32.196  1.00 28.65           C  
ANISOU  115  CB  PRO A 841     5168   2751   2965   -569   1889   -377       C  
ATOM    116  CG  PRO A 841     -26.171  -3.624  32.067  1.00 30.22           C  
ANISOU  116  CG  PRO A 841     5197   3059   3225   -785   1922   -296       C  
ATOM    117  CD  PRO A 841     -26.346  -3.806  30.588  1.00 30.95           C  
ANISOU  117  CD  PRO A 841     5194   3350   3217  -1029   1704   -455       C  
ATOM    118  HA  PRO A 841     -24.173  -1.574  30.705  1.00 33.18           H  
ATOM    119  HB2 PRO A 841     -24.926  -2.320  33.050  1.00 34.37           H  
ATOM    120  HB3 PRO A 841     -25.948  -1.583  32.082  1.00 34.37           H  
ATOM    121  HG2 PRO A 841     -25.679  -4.364  32.454  1.00 36.26           H  
ATOM    122  HG3 PRO A 841     -27.028  -3.527  32.511  1.00 36.26           H  
ATOM    123  HD2 PRO A 841     -26.430  -4.745  30.360  1.00 37.14           H  
ATOM    124  HD3 PRO A 841     -27.120  -3.317  30.266  1.00 37.14           H  
ATOM    125  N   THR A 842     -22.718  -4.291  31.079  1.00 27.28           N  
ANISOU  125  N   THR A 842     5144   1916   3304     36   1910    -27       N  
ATOM    126  CA  THR A 842     -21.455  -4.896  31.473  1.00 27.37           C  
ANISOU  126  CA  THR A 842     5241   1916   3242    -43   2010     17       C  
ATOM    127  C   THR A 842     -20.394  -4.773  30.396  1.00 26.35           C  
ANISOU  127  C   THR A 842     5076   2042   2892    178   1600    -35       C  
ATOM    128  O   THR A 842     -19.260  -5.213  30.615  1.00 28.26           O  
ANISOU  128  O   THR A 842     5190   2004   3545    484   1187    396       O  
ATOM    129  CB  THR A 842     -21.626  -6.380  31.823  1.00 28.72           C  
ANISOU  129  CB  THR A 842     5564   1813   3535   -345   2295   -149       C  
ATOM    130  OG1 THR A 842     -21.937  -7.125  30.638  1.00 32.40           O  
ANISOU  130  OG1 THR A 842     5781   2051   4478   -731   2287   -325       O  
ATOM    131  CG2 THR A 842     -22.711  -6.558  32.867  1.00 30.07           C  
ANISOU  131  CG2 THR A 842     5652   1905   3867   -162   2679   -121       C  
ATOM    132  H   THR A 842     -23.187  -4.766  30.536  1.00 32.73           H  
ATOM    133  HA  THR A 842     -21.153  -4.442  32.275  1.00 32.84           H  
ATOM    134  HB  THR A 842     -20.801  -6.728  32.197  1.00 34.46           H  
ATOM    135  HG1 THR A 842     -22.652  -6.843  30.300  1.00 38.88           H  
ATOM    136 HG21 THR A 842     -22.753  -7.485  33.147  1.00 36.08           H  
ATOM    137 HG22 THR A 842     -22.522  -6.003  33.640  1.00 36.08           H  
ATOM    138 HG23 THR A 842     -23.571  -6.301  32.498  1.00 36.08           H  
ATOM    139  N   GLN A 843     -20.739  -4.197  29.237  1.00 24.71           N  
ANISOU  139  N   GLN A 843     4895   1841   2654   -118   1324    -91       N  
ATOM    140  CA  GLN A 843     -19.786  -4.121  28.137  1.00 23.17           C  
ANISOU  140  CA  GLN A 843     4754   1694   2355     21   1343   -122       C  
ATOM    141  C   GLN A 843     -18.643  -3.183  28.482  1.00 23.42           C  
ANISOU  141  C   GLN A 843     4430   1982   2487    120   1329    -87       C  
ATOM    142  O   GLN A 843     -17.473  -3.496  28.236  1.00 23.98           O  
ANISOU  142  O   GLN A 843     4451   2017   2645    282   1365    212       O  
ATOM    143  CB  GLN A 843     -20.473  -3.653  26.851  1.00 24.85           C  
ANISOU  143  CB  GLN A 843     5035   2074   2334    -97   1105    -68       C  
ATOM    144  CG  GLN A 843     -19.527  -3.685  25.639  1.00 28.57           C  
ANISOU  144  CG  GLN A 843     5341   2607   2907   -157   1171     91       C  
ATOM    145  CD  GLN A 843     -20.180  -3.264  24.331  1.00 31.07           C  
ANISOU  145  CD  GLN A 843     5592   3282   2930    -57   1130   -214       C  
ATOM    146  OE1 GLN A 843     -21.161  -2.523  24.320  1.00 33.56           O  
ANISOU  146  OE1 GLN A 843     5627   3402   3722    -44   1165    280       O  
ATOM    147  NE2 GLN A 843     -19.626  -3.735  23.218  1.00 31.83           N  
ANISOU  147  NE2 GLN A 843     5740   3633   2722    193   1186   -372       N  
ATOM    148  H   GLN A 843     -21.508  -3.850  29.069  1.00 29.66           H  
ATOM    149  HA  GLN A 843     -19.433  -5.010  27.976  1.00 27.80           H  
ATOM    150  HB2 GLN A 843     -21.225  -4.235  26.663  1.00 29.82           H  
ATOM    151  HB3 GLN A 843     -20.781  -2.741  26.970  1.00 29.82           H  
ATOM    152  HG2 GLN A 843     -18.787  -3.081  25.806  1.00 34.28           H  
ATOM    153  HG3 GLN A 843     -19.198  -4.590  25.525  1.00 34.28           H  
ATOM    154 HE21 GLN A 843     -18.937  -4.247  23.264  1.00 38.20           H  
ATOM    155 HE22 GLN A 843     -19.957  -3.527  22.451  1.00 38.20           H  
ATOM    156  N   PHE A 844     -18.963  -2.030  29.065  1.00 20.56           N  
ANISOU  156  N   PHE A 844     4073   1817   1920     15   1151     57       N  
ATOM    157  CA  PHE A 844     -17.968  -1.058  29.504  1.00 19.08           C  
ANISOU  157  CA  PHE A 844     3585   1670   1995    152    931    270       C  
ATOM    158  C   PHE A 844     -18.266  -0.743  30.963  1.00 19.54           C  
ANISOU  158  C   PHE A 844     3485   2163   1778    308   1066    379       C  
ATOM    159  O   PHE A 844     -19.069   0.141  31.278  1.00 21.13           O  
ANISOU  159  O   PHE A 844     3319   2442   2268    367    909    -60       O  
ATOM    160  CB  PHE A 844     -17.985   0.174  28.617  1.00 17.84           C  
ANISOU  160  CB  PHE A 844     3311   1497   1972    116    824    119       C  
ATOM    161  CG  PHE A 844     -17.511  -0.104  27.223  1.00 16.72           C  
ANISOU  161  CG  PHE A 844     3237   1306   1810    149    817    189       C  
ATOM    162  CD1 PHE A 844     -16.169  -0.283  26.964  1.00 19.38           C  
ANISOU  162  CD1 PHE A 844     3301   1879   2182    179    955    -60       C  
ATOM    163  CD2 PHE A 844     -18.405  -0.215  26.183  1.00 17.08           C  
ANISOU  163  CD2 PHE A 844     3181   1500   1810    228    636    287       C  
ATOM    164  CE1 PHE A 844     -15.731  -0.564  25.686  1.00 18.60           C  
ANISOU  164  CE1 PHE A 844     3230   2158   1679    383    691    315       C  
ATOM    165  CE2 PHE A 844     -17.961  -0.487  24.902  1.00 18.52           C  
ANISOU  165  CE2 PHE A 844     3210   1761   2064    247    720    303       C  
ATOM    166  CZ  PHE A 844     -16.631  -0.670  24.663  1.00 17.98           C  
ANISOU  166  CZ  PHE A 844     3240   2041   1552    375    785    669       C  
ATOM    167  H   PHE A 844     -19.772  -1.783  29.220  1.00 24.67           H  
ATOM    168  HA  PHE A 844     -17.079  -1.443  29.453  1.00 22.90           H  
ATOM    169  HB2 PHE A 844     -18.892   0.512  28.563  1.00 21.41           H  
ATOM    170  HB3 PHE A 844     -17.403   0.848  29.002  1.00 21.41           H  
ATOM    171  HD1 PHE A 844     -15.553  -0.213  27.657  1.00 23.25           H  
ATOM    172  HD2 PHE A 844     -19.314  -0.106  26.343  1.00 20.50           H  
ATOM    173  HE1 PHE A 844     -14.823  -0.682  25.521  1.00 22.32           H  
ATOM    174  HE2 PHE A 844     -18.571  -0.546  24.202  1.00 22.22           H  
ATOM    175  HZ  PHE A 844     -16.336  -0.867  23.803  1.00 21.58           H  
ATOM    176  N   GLU A 845     -17.604  -1.477  31.850  1.00 21.39           N  
ANISOU  176  N   GLU A 845     3635   2586   1908    386   1209    565       N  
ATOM    177  CA  GLU A 845     -17.755  -1.278  33.281  1.00 21.76           C  
ANISOU  177  CA  GLU A 845     3680   2835   1751    298   1002    689       C  
ATOM    178  C   GLU A 845     -16.851  -0.144  33.732  1.00 20.65           C  
ANISOU  178  C   GLU A 845     3376   2756   1714    484   1171    523       C  
ATOM    179  O   GLU A 845     -15.673  -0.097  33.362  1.00 20.23           O  
ANISOU  179  O   GLU A 845     3213   2586   1886    438   1224    229       O  
ATOM    180  CB  GLU A 845     -17.383  -2.563  34.008  1.00 25.89           C  
ANISOU  180  CB  GLU A 845     4018   3244   2576     31    922    768       C  
ATOM    181  CG  GLU A 845     -18.314  -3.692  33.652  1.00 29.37           C  
ANISOU  181  CG  GLU A 845     4361   3456   3343     30   1350    861       C  
ATOM    182  CD  GLU A 845     -18.095  -4.907  34.501  1.00 37.27           C  
ANISOU  182  CD  GLU A 845     4779   4215   5168    416   1634    997       C  
ATOM    183  OE1 GLU A 845     -16.959  -5.426  34.522  1.00 41.20           O  
ANISOU  183  OE1 GLU A 845     5007   4529   6118    805   1603   1082       O  
ATOM    184  OE2 GLU A 845     -19.067  -5.333  35.152  1.00 40.19           O  
ANISOU  184  OE2 GLU A 845     4873   4396   6002    329   2044   1102       O  
ATOM    185  H   GLU A 845     -17.054  -2.105  31.643  1.00 25.67           H  
ATOM    186  HA  GLU A 845     -18.672  -1.047  33.498  1.00 26.11           H  
ATOM    187  HB2 GLU A 845     -16.482  -2.821  33.760  1.00 31.07           H  
ATOM    188  HB3 GLU A 845     -17.435  -2.415  34.965  1.00 31.07           H  
ATOM    189  HG2 GLU A 845     -19.230  -3.399  33.777  1.00 35.25           H  
ATOM    190  HG3 GLU A 845     -18.169  -3.942  32.726  1.00 35.25           H  
ATOM    191  N   GLU A 846     -17.399   0.759  34.550  1.00 21.03           N  
ANISOU  191  N   GLU A 846     3320   2835   1835    758   1216    354       N  
ATOM    192  CA  GLU A 846     -16.662   1.970  34.894  1.00 21.80           C  
ANISOU  192  CA  GLU A 846     3270   2916   2097    563   1141    477       C  
ATOM    193  C   GLU A 846     -15.336   1.646  35.567  1.00 21.74           C  
ANISOU  193  C   GLU A 846     3276   3176   1807    512   1145    631       C  
ATOM    194  O   GLU A 846     -14.344   2.352  35.345  1.00 22.01           O  
ANISOU  194  O   GLU A 846     3167   3091   2103    413   1189    550       O  
ATOM    195  CB  GLU A 846     -17.516   2.910  35.752  1.00 22.65           C  
ANISOU  195  CB  GLU A 846     3293   3065   2249    516   1382    152       C  
ATOM    196  CG  GLU A 846     -17.788   2.438  37.157  1.00 24.39           C  
ANISOU  196  CG  GLU A 846     3392   3142   2733    519   1199     64       C  
ATOM    197  CD  GLU A 846     -18.721   3.367  37.925  1.00 23.79           C  
ANISOU  197  CD  GLU A 846     3618   2697   2725    462   1367   -148       C  
ATOM    198  OE1 GLU A 846     -18.439   4.587  38.027  1.00 23.64           O  
ANISOU  198  OE1 GLU A 846     3757   2350   2874     79   1330   -215       O  
ATOM    199  OE2 GLU A 846     -19.745   2.866  38.438  1.00 25.21           O  
ANISOU  199  OE2 GLU A 846     3657   2913   3009    691   1703    509       O  
ATOM    200  H   GLU A 846     -18.178   0.694  34.909  1.00 25.23           H  
ATOM    201  HA  GLU A 846     -16.463   2.452  34.077  1.00 26.16           H  
ATOM    202  HB2 GLU A 846     -17.059   3.763  35.817  1.00 27.18           H  
ATOM    203  HB3 GLU A 846     -18.375   3.026  35.315  1.00 27.18           H  
ATOM    204  HG2 GLU A 846     -18.201   1.561  37.121  1.00 29.27           H  
ATOM    205  HG3 GLU A 846     -16.949   2.390  37.642  1.00 29.27           H  
ATOM    206  N   ARG A 847     -15.274   0.566  36.353  1.00 23.35           N  
ANISOU  206  N   ARG A 847     3519   3449   1905    661   1282    515       N  
ATOM    207  CA  ARG A 847     -14.037   0.278  37.070  1.00 26.00           C  
ANISOU  207  CA  ARG A 847     3869   3896   2114   1008   1143    487       C  
ATOM    208  C   ARG A 847     -12.877  -0.061  36.140  1.00 25.69           C  
ANISOU  208  C   ARG A 847     3373   4227   2162   1178    900    752       C  
ATOM    209  O   ARG A 847     -11.720   0.018  36.565  1.00 28.96           O  
ANISOU  209  O   ARG A 847     3381   5119   2504   1223    747    315       O  
ATOM    210  CB  ARG A 847     -14.216  -0.846  38.093  1.00 29.34           C  
ANISOU  210  CB  ARG A 847     4694   3927   2526   1017   1113    774       C  
ATOM    211  CG  ARG A 847     -14.518  -2.209  37.522  1.00 34.43           C  
ANISOU  211  CG  ARG A 847     5522   4208   3352    850   1067   1530       C  
ATOM    212  CD  ARG A 847     -14.685  -3.226  38.638  1.00 43.73           C  
ANISOU  212  CD  ARG A 847     6342   4810   5462    496    958   1418       C  
ATOM    213  NE  ARG A 847     -15.089  -4.523  38.115  1.00 53.11           N  
ANISOU  213  NE  ARG A 847     7114   5305   7759    308    649   1375       N  
ATOM    214  CZ  ARG A 847     -16.310  -4.803  37.680  1.00 60.77           C  
ANISOU  214  CZ  ARG A 847     7782   5579   9727    157    234   1639       C  
ATOM    215  NH1 ARG A 847     -17.263  -3.886  37.659  1.00 60.95           N  
ANISOU  215  NH1 ARG A 847     7980   5420   9760     79     91   2269       N  
ATOM    216  NH2 ARG A 847     -16.581  -6.035  37.258  1.00 64.95           N  
ANISOU  216  NH2 ARG A 847     8005   5763  10910    109     72   1511       N  
ATOM    217  H   ARG A 847     -15.914   0.006  36.482  1.00 28.02           H  
ATOM    218  HA  ARG A 847     -13.807   1.080  37.565  1.00 31.20           H  
ATOM    219  HB2 ARG A 847     -13.396  -0.924  38.605  1.00 35.21           H  
ATOM    220  HB3 ARG A 847     -14.952  -0.609  38.678  1.00 35.21           H  
ATOM    221  HG2 ARG A 847     -15.342  -2.172  37.011  1.00 41.32           H  
ATOM    222  HG3 ARG A 847     -13.787  -2.492  36.952  1.00 41.32           H  
ATOM    223  HD2 ARG A 847     -13.842  -3.333  39.105  1.00 52.47           H  
ATOM    224  HD3 ARG A 847     -15.368  -2.918  39.254  1.00 52.47           H  
ATOM    225  HE  ARG A 847     -14.498  -5.148  38.087  1.00 63.73           H  
ATOM    226 HH11 ARG A 847     -17.097  -3.088  37.932  1.00 73.15           H  
ATOM    227 HH12 ARG A 847     -18.048  -4.089  37.373  1.00 73.15           H  
ATOM    228 HH21 ARG A 847     -15.968  -6.638  37.270  1.00 77.94           H  
ATOM    229 HH22 ARG A 847     -17.369  -6.228  36.974  1.00 77.94           H  
ATOM    230  N   HIS A 848     -13.150  -0.438  34.891  1.00 22.91           N  
ANISOU  230  N   HIS A 848     3172   3662   1870    953   1075    794       N  
ATOM    231  CA  HIS A 848     -12.100  -0.784  33.944  1.00 22.55           C  
ANISOU  231  CA  HIS A 848     3235   3484   1849    990   1116    647       C  
ATOM    232  C   HIS A 848     -11.880   0.279  32.884  1.00 21.18           C  
ANISOU  232  C   HIS A 848     2956   3141   1952    742   1036    533       C  
ATOM    233  O   HIS A 848     -11.034   0.090  31.995  1.00 22.17           O  
ANISOU  233  O   HIS A 848     2927   3301   2194    428   1228    724       O  
ATOM    234  CB  HIS A 848     -12.420  -2.112  33.265  1.00 23.66           C  
ANISOU  234  CB  HIS A 848     3572   3164   2255   1271   1387    615       C  
ATOM    235  CG  HIS A 848     -12.547  -3.254  34.215  1.00 28.75           C  
ANISOU  235  CG  HIS A 848     4005   3631   3289   1087   1417    775       C  
ATOM    236  ND1 HIS A 848     -11.581  -3.550  35.151  1.00 31.72           N  
ANISOU  236  ND1 HIS A 848     4264   3949   3841    862   1477    918       N  
ATOM    237  CD2 HIS A 848     -13.520  -4.181  34.370  1.00 31.50           C  
ANISOU  237  CD2 HIS A 848     4204   3763   4000    756   1347   1418       C  
ATOM    238  CE1 HIS A 848     -11.952  -4.614  35.840  1.00 33.04           C  
ANISOU  238  CE1 HIS A 848     4385   3760   4407    627   1507   1520       C  
ATOM    239  NE2 HIS A 848     -13.127  -5.014  35.387  1.00 33.99           N  
ANISOU  239  NE2 HIS A 848     4362   3832   4720    802   1076   1619       N  
ATOM    240  H   HIS A 848     -13.945  -0.500  34.568  1.00 27.49           H  
ATOM    241  HA  HIS A 848     -11.271  -0.889  34.436  1.00 27.06           H  
ATOM    242  HB2 HIS A 848     -13.262  -2.026  32.791  1.00 28.40           H  
ATOM    243  HB3 HIS A 848     -11.708  -2.324  32.640  1.00 28.40           H  
ATOM    244  HD2 HIS A 848     -14.308  -4.242  33.879  1.00 37.80           H  
ATOM    245  HE1 HIS A 848     -11.469  -5.013  36.527  1.00 39.64           H  
ATOM    246  HE2 HIS A 848     -13.573  -5.687  35.682  1.00 40.79           H  
ATOM    247  N   LEU A 849     -12.593   1.392  32.962  1.00 20.36           N  
ANISOU  247  N   LEU A 849     2958   3019   1758    435    983    412       N  
ATOM    248  CA  LEU A 849     -12.464   2.484  32.006  1.00 19.67           C  
ANISOU  248  CA  LEU A 849     3017   2832   1626    190    937     -9       C  
ATOM    249  C   LEU A 849     -11.513   3.509  32.612  1.00 20.53           C  
ANISOU  249  C   LEU A 849     2933   3151   1718    136    876   -359       C  
ATOM    250  O   LEU A 849     -11.868   4.207  33.567  1.00 24.02           O  
ANISOU  250  O   LEU A 849     2993   3738   2396    120    897   -728       O  
ATOM    251  CB  LEU A 849     -13.840   3.078  31.742  1.00 20.02           C  
ANISOU  251  CB  LEU A 849     3053   2760   1793    -11    937    -39       C  
ATOM    252  CG  LEU A 849     -13.931   4.070  30.594  1.00 20.81           C  
ANISOU  252  CG  LEU A 849     3107   2902   1897    -60   1035    406       C  
ATOM    253  CD1 LEU A 849     -13.591   3.435  29.253  1.00 19.96           C  
ANISOU  253  CD1 LEU A 849     3127   3013   1445     45    880    475       C  
ATOM    254  CD2 LEU A 849     -15.346   4.631  30.592  1.00 22.94           C  
ANISOU  254  CD2 LEU A 849     3222   3056   2439     60   1196    649       C  
ATOM    255  H   LEU A 849     -13.175   1.544  33.577  1.00 24.43           H  
ATOM    256  HA  LEU A 849     -12.089   2.180  31.165  1.00 23.61           H  
ATOM    257  HB2 LEU A 849     -14.450   2.351  31.542  1.00 24.02           H  
ATOM    258  HB3 LEU A 849     -14.128   3.541  32.544  1.00 24.02           H  
ATOM    259  HG  LEU A 849     -13.282   4.781  30.713  1.00 24.97           H  
ATOM    260 HD11 LEU A 849     -13.777   4.072  28.546  1.00 23.96           H  
ATOM    261 HD12 LEU A 849     -12.651   3.197  29.246  1.00 23.96           H  
ATOM    262 HD13 LEU A 849     -14.134   2.640  29.133  1.00 23.96           H  
ATOM    263 HD21 LEU A 849     -15.436   5.259  29.858  1.00 27.53           H  
ATOM    264 HD22 LEU A 849     -15.975   3.902  30.483  1.00 27.53           H  
ATOM    265 HD23 LEU A 849     -15.507   5.084  31.435  1.00 27.53           H  
ATOM    266  N   LYS A 850     -10.308   3.599  32.051  1.00 19.58           N  
ANISOU  266  N   LYS A 850     2974   2951   1515    135    646     22       N  
ATOM    267  CA  LYS A 850      -9.203   4.331  32.656  1.00 21.24           C  
ANISOU  267  CA  LYS A 850     3230   3222   1620    220    369    120       C  
ATOM    268  C   LYS A 850      -8.931   5.610  31.882  1.00 21.22           C  
ANISOU  268  C   LYS A 850     3129   2872   2060    101    514   -332       C  
ATOM    269  O   LYS A 850      -8.722   5.570  30.670  1.00 20.04           O  
ANISOU  269  O   LYS A 850     3223   2819   1573    112    581   -329       O  
ATOM    270  CB  LYS A 850      -7.945   3.460  32.660  1.00 26.69           C  
ANISOU  270  CB  LYS A 850     3967   3707   2467    251    370    807       C  
ATOM    271  CG  LYS A 850      -8.106   2.141  33.392  1.00 33.33           C  
ANISOU  271  CG  LYS A 850     4869   4430   3363    227    248   1335       C  
ATOM    272  CD  LYS A 850      -8.354   2.394  34.864  1.00 39.80           C  
ANISOU  272  CD  LYS A 850     5835   5512   3775    241    225   1630       C  
ATOM    273  CE  LYS A 850      -8.636   1.103  35.610  1.00 45.06           C  
ANISOU  273  CE  LYS A 850     6637   6463   4020    322     12   1701       C  
ATOM    274  NZ  LYS A 850      -9.155   1.350  36.985  1.00 47.50           N  
ANISOU  274  NZ  LYS A 850     7143   7100   3804    317    -23   1313       N  
ATOM    275  H   LYS A 850     -10.104   3.234  31.299  1.00 23.50           H  
ATOM    276  HA  LYS A 850      -9.438   4.577  33.564  1.00 25.49           H  
ATOM    277  HB2 LYS A 850      -7.703   3.259  31.742  1.00 32.03           H  
ATOM    278  HB3 LYS A 850      -7.228   3.951  33.091  1.00 32.03           H  
ATOM    279  HG2 LYS A 850      -8.863   1.656  33.028  1.00 39.99           H  
ATOM    280  HG3 LYS A 850      -7.297   1.614  33.299  1.00 39.99           H  
ATOM    281  HD2 LYS A 850      -7.568   2.807  35.256  1.00 47.76           H  
ATOM    282  HD3 LYS A 850      -9.121   2.979  34.965  1.00 47.76           H  
ATOM    283  HE2 LYS A 850      -9.301   0.592  35.122  1.00 54.07           H  
ATOM    284  HE3 LYS A 850      -7.815   0.592  35.684  1.00 54.07           H  
ATOM    285  HZ1 LYS A 850      -8.559   1.814  37.456  1.00 57.00           H  
ATOM    286  HZ2 LYS A 850      -9.309   0.576  37.396  1.00 57.00           H  
ATOM    287  HZ3 LYS A 850      -9.914   1.812  36.945  1.00 57.00           H  
ATOM    288  N   PHE A 851      -8.893   6.733  32.596  1.00 20.08           N  
ANISOU  288  N   PHE A 851     3131   2820   1679      6    909   -297       N  
ATOM    289  CA  PHE A 851      -8.651   8.033  31.986  1.00 20.31           C  
ANISOU  289  CA  PHE A 851     3064   2878   1775    -41    952   -490       C  
ATOM    290  C   PHE A 851      -7.256   8.100  31.383  1.00 19.98           C  
ANISOU  290  C   PHE A 851     2962   2914   1717    -19    712   -500       C  
ATOM    291  O   PHE A 851      -6.270   7.717  32.023  1.00 21.47           O  
ANISOU  291  O   PHE A 851     3103   3346   1710     19    710   -497       O  
ATOM    292  CB  PHE A 851      -8.795   9.116  33.069  1.00 20.68           C  
ANISOU  292  CB  PHE A 851     3004   2904   1948    -50   1077   -878       C  
ATOM    293  CG  PHE A 851      -8.442  10.506  32.606  1.00 21.70           C  
ANISOU  293  CG  PHE A 851     3149   2937   2159     41    786  -1241       C  
ATOM    294  CD1 PHE A 851      -9.325  11.244  31.840  1.00 22.00           C  
ANISOU  294  CD1 PHE A 851     3153   2681   2525    257    635  -1102       C  
ATOM    295  CD2 PHE A 851      -7.232  11.087  32.957  1.00 22.35           C  
ANISOU  295  CD2 PHE A 851     3294   2795   2403    -68    527  -1341       C  
ATOM    296  CE1 PHE A 851      -8.997  12.529  31.409  1.00 21.86           C  
ANISOU  296  CE1 PHE A 851     3163   2676   2467    263    316   -924       C  
ATOM    297  CE2 PHE A 851      -6.910  12.370  32.529  1.00 23.33           C  
ANISOU  297  CE2 PHE A 851     3407   2641   2816    150    313   -892       C  
ATOM    298  CZ  PHE A 851      -7.794  13.084  31.755  1.00 21.11           C  
ANISOU  298  CZ  PHE A 851     3370   2434   2215    363    453   -748       C  
ATOM    299  H   PHE A 851      -9.006   6.768  33.448  1.00 24.10           H  
ATOM    300  HA  PHE A 851      -9.293   8.187  31.275  1.00 24.37           H  
ATOM    301  HB2 PHE A 851      -9.716   9.131  33.371  1.00 24.81           H  
ATOM    302  HB3 PHE A 851      -8.207   8.894  33.809  1.00 24.81           H  
ATOM    303  HD1 PHE A 851     -10.149  10.879  31.610  1.00 26.40           H  
ATOM    304  HD2 PHE A 851      -6.630  10.612  33.483  1.00 26.82           H  
ATOM    305  HE1 PHE A 851      -9.597  13.011  30.886  1.00 26.23           H  
ATOM    306  HE2 PHE A 851      -6.094  12.747  32.767  1.00 27.99           H  
ATOM    307  HZ  PHE A 851      -7.576  13.941  31.467  1.00 25.33           H  
ATOM    308  N   LEU A 852      -7.176   8.609  30.150  1.00 19.58           N  
ANISOU  308  N   LEU A 852     2942   2732   1766    224    878   -874       N  
ATOM    309  CA  LEU A 852      -5.900   8.931  29.523  1.00 18.74           C  
ANISOU  309  CA  LEU A 852     3021   2313   1785    185    828   -793       C  
ATOM    310  C   LEU A 852      -5.709  10.414  29.252  1.00 20.65           C  
ANISOU  310  C   LEU A 852     3329   2328   2190      7    712  -1135       C  
ATOM    311  O   LEU A 852      -4.588  10.903  29.371  1.00 21.58           O  
ANISOU  311  O   LEU A 852     3250   2202   2749    -85    269   -881       O  
ATOM    312  CB  LEU A 852      -5.712   8.187  28.193  1.00 17.58           C  
ANISOU  312  CB  LEU A 852     2764   2170   1746    -32    884   -409       C  
ATOM    313  CG  LEU A 852      -5.681   6.672  28.323  1.00 16.48           C  
ANISOU  313  CG  LEU A 852     2573   2052   1636   -207    896   -342       C  
ATOM    314  CD1 LEU A 852      -5.625   6.011  26.951  1.00 18.05           C  
ANISOU  314  CD1 LEU A 852     2748   2330   1780   -163   1125   -111       C  
ATOM    315  CD2 LEU A 852      -4.503   6.203  29.153  1.00 19.05           C  
ANISOU  315  CD2 LEU A 852     2593   2398   2248   -396    641   -472       C  
ATOM    316  H   LEU A 852      -7.858   8.778  29.655  1.00 23.50           H  
ATOM    317  HA  LEU A 852      -5.211   8.629  30.135  1.00 22.48           H  
ATOM    318  HB2 LEU A 852      -6.448   8.416  27.604  1.00 21.10           H  
ATOM    319  HB3 LEU A 852      -4.871   8.466  27.799  1.00 21.10           H  
ATOM    320  HG  LEU A 852      -6.495   6.401  28.775  1.00 19.77           H  
ATOM    321 HD11 LEU A 852      -5.446   5.064  27.063  1.00 21.66           H  
ATOM    322 HD12 LEU A 852      -6.478   6.135  26.506  1.00 21.66           H  
ATOM    323 HD13 LEU A 852      -4.918   6.422  26.430  1.00 21.66           H  
ATOM    324 HD21 LEU A 852      -4.456   5.235  29.116  1.00 22.86           H  
ATOM    325 HD22 LEU A 852      -3.689   6.588  28.792  1.00 22.86           H  
ATOM    326 HD23 LEU A 852      -4.627   6.493  30.070  1.00 22.86           H  
ATOM    327  N   GLN A 853      -6.751  11.139  28.853  1.00 21.40           N  
ANISOU  327  N   GLN A 853     3432   2129   2569    -77    893   -972       N  
ATOM    328  CA  GLN A 853      -6.565  12.527  28.429  1.00 23.11           C  
ANISOU  328  CA  GLN A 853     3824   2082   2876     34    741  -1214       C  
ATOM    329  C   GLN A 853      -7.919  13.197  28.285  1.00 23.53           C  
ANISOU  329  C   GLN A 853     3711   2133   3095    180    320  -1442       C  
ATOM    330  O   GLN A 853      -8.907  12.547  27.948  1.00 24.34           O  
ANISOU  330  O   GLN A 853     3354   2315   3578    235     70  -1629       O  
ATOM    331  CB  GLN A 853      -5.852  12.536  27.066  1.00 25.26           C  
ANISOU  331  CB  GLN A 853     4442   2077   3080    138   1073   -914       C  
ATOM    332  CG  GLN A 853      -5.403  13.875  26.527  1.00 33.06           C  
ANISOU  332  CG  GLN A 853     5218   2956   4387     33    778   -626       C  
ATOM    333  CD  GLN A 853      -4.030  14.224  27.016  1.00 35.41           C  
ANISOU  333  CD  GLN A 853     5968   3415   4072    153    706    241       C  
ATOM    334  OE1 GLN A 853      -3.476  13.522  27.861  1.00 36.13           O  
ANISOU  334  OE1 GLN A 853     6283   3332   4112    650    916      1       O  
ATOM    335  NE2 GLN A 853      -3.461  15.303  26.491  1.00 35.51           N  
ANISOU  335  NE2 GLN A 853     6225   3517   3752    -61    499    423       N  
ATOM    336  H   GLN A 853      -7.563  10.857  28.819  1.00 25.68           H  
ATOM    337  HA  GLN A 853      -6.057  13.018  29.093  1.00 27.74           H  
ATOM    338  HB2 GLN A 853      -5.059  11.983  27.140  1.00 30.32           H  
ATOM    339  HB3 GLN A 853      -6.459  12.159  26.410  1.00 30.32           H  
ATOM    340  HG2 GLN A 853      -5.384  13.842  25.558  1.00 39.67           H  
ATOM    341  HG3 GLN A 853      -6.018  14.564  26.823  1.00 39.67           H  
ATOM    342 HE21 GLN A 853      -3.880  15.766  25.900  1.00 42.62           H  
ATOM    343 HE22 GLN A 853      -2.674  15.540  26.743  1.00 42.62           H  
ATOM    344  N   GLN A 854      -7.958  14.501  28.564  1.00 25.24           N  
ANISOU  344  N   GLN A 854     3983   2455   3151    208    438  -1430       N  
ATOM    345  CA  GLN A 854      -9.102  15.313  28.180  1.00 27.80           C  
ANISOU  345  CA  GLN A 854     4416   2324   3824    368    555  -1355       C  
ATOM    346  C   GLN A 854      -8.947  15.727  26.721  1.00 28.69           C  
ANISOU  346  C   GLN A 854     4378   2465   4057    533    756   -597       C  
ATOM    347  O   GLN A 854      -7.866  16.149  26.298  1.00 31.40           O  
ANISOU  347  O   GLN A 854     4389   3103   4439    531    768    193       O  
ATOM    348  CB  GLN A 854      -9.212  16.542  29.084  1.00 35.14           C  
ANISOU  348  CB  GLN A 854     5081   2961   5310    263    342  -1280       C  
ATOM    349  CG  GLN A 854     -10.195  16.348  30.243  1.00 44.08           C  
ANISOU  349  CG  GLN A 854     5900   4316   6533    238    417  -1254       C  
ATOM    350  CD  GLN A 854     -11.648  16.295  29.779  1.00 51.15           C  
ANISOU  350  CD  GLN A 854     6607   5520   7309    262    564  -1351       C  
ATOM    351  OE1 GLN A 854     -12.007  16.892  28.762  1.00 49.79           O  
ANISOU  351  OE1 GLN A 854     6841   5631   6447    490    862  -2566       O  
ATOM    352  NE2 GLN A 854     -12.487  15.576  30.521  1.00 56.33           N  
ANISOU  352  NE2 GLN A 854     6854   6136   8411     67    367   -650       N  
ATOM    353  H   GLN A 854      -7.336  14.932  28.972  1.00 30.28           H  
ATOM    354  HA  GLN A 854      -9.923  14.806  28.277  1.00 33.36           H  
ATOM    355  HB2 GLN A 854      -8.339  16.735  29.461  1.00 42.17           H  
ATOM    356  HB3 GLN A 854      -9.519  17.295  28.555  1.00 42.17           H  
ATOM    357  HG2 GLN A 854      -9.993  15.513  30.693  1.00 52.90           H  
ATOM    358  HG3 GLN A 854     -10.105  17.089  30.863  1.00 52.90           H  
ATOM    359 HE21 GLN A 854     -12.200  15.170  31.223  1.00 67.59           H  
ATOM    360 HE22 GLN A 854     -13.316  15.516  30.299  1.00 67.59           H  
ATOM    361  N   LEU A 855     -10.026  15.591  25.950  1.00 25.12           N  
ANISOU  361  N   LEU A 855     4506   1842   3197    447    785   -275       N  
ATOM    362  CA  LEU A 855     -10.008  15.892  24.525  1.00 28.87           C  
ANISOU  362  CA  LEU A 855     4807   2295   3868    525    913     14       C  
ATOM    363  C   LEU A 855     -10.776  17.145  24.138  1.00 33.83           C  
ANISOU  363  C   LEU A 855     5417   2251   5186    566   1424    465       C  
ATOM    364  O   LEU A 855     -10.478  17.737  23.104  1.00 37.95           O  
ANISOU  364  O   LEU A 855     5698   2770   5952    585   1186    615       O  
ATOM    365  CB  LEU A 855     -10.588  14.719  23.733  1.00 26.30           C  
ANISOU  365  CB  LEU A 855     4572   2474   2947    376    738    -14       C  
ATOM    366  CG  LEU A 855      -9.799  13.411  23.816  1.00 23.89           C  
ANISOU  366  CG  LEU A 855     4332   2405   2341    322   1060    -47       C  
ATOM    367  CD1 LEU A 855     -10.553  12.330  23.047  1.00 23.31           C  
ANISOU  367  CD1 LEU A 855     4213   2506   2137     92    905     66       C  
ATOM    368  CD2 LEU A 855      -8.373  13.555  23.315  1.00 25.20           C  
ANISOU  368  CD2 LEU A 855     4310   2550   2713    283    697   -402       C  
ATOM    369  H   LEU A 855     -10.791  15.322  26.236  1.00 30.15           H  
ATOM    370  HA  LEU A 855      -9.084  16.020  24.258  1.00 34.65           H  
ATOM    371  HB2 LEU A 855     -11.481  14.539  24.066  1.00 31.56           H  
ATOM    372  HB3 LEU A 855     -10.628  14.973  22.797  1.00 31.56           H  
ATOM    373  HG  LEU A 855      -9.720  13.149  24.746  1.00 28.67           H  
ATOM    374 HD11 LEU A 855     -10.008  11.529  23.011  1.00 27.97           H  
ATOM    375 HD12 LEU A 855     -11.388  12.142  23.503  1.00 27.97           H  
ATOM    376 HD13 LEU A 855     -10.732  12.649  22.148  1.00 27.97           H  
ATOM    377 HD21 LEU A 855      -7.957  12.679  23.289  1.00 30.23           H  
ATOM    378 HD22 LEU A 855      -8.387  13.941  22.426  1.00 30.23           H  
ATOM    379 HD23 LEU A 855      -7.883  14.135  23.920  1.00 30.23           H  
ATOM    380  N   GLY A 856     -11.766  17.557  24.904  1.00 36.99           N  
ANISOU  380  N   GLY A 856     5753   2245   6057    718   1502   1023       N  
ATOM    381  CA  GLY A 856     -12.447  18.791  24.570  1.00 40.53           C  
ANISOU  381  CA  GLY A 856     6182   2307   6911    656   1265   1007       C  
ATOM    382  C   GLY A 856     -13.787  18.874  25.251  1.00 45.90           C  
ANISOU  382  C   GLY A 856     6549   2817   8074    594   1058    737       C  
ATOM    383  O   GLY A 856     -14.302  17.895  25.789  1.00 42.37           O  
ANISOU  383  O   GLY A 856     6460   2173   7467    335   1019    507       O  
ATOM    384  H   GLY A 856     -12.056  17.152  25.605  1.00 44.39           H  
ATOM    385  HA2 GLY A 856     -11.909  19.547  24.850  1.00 48.64           H  
ATOM    386  HA3 GLY A 856     -12.584  18.839  23.611  1.00 48.64           H  
ATOM    387  N   LYS A 857     -14.341  20.088  25.229  1.00 53.07           N  
ANISOU  387  N   LYS A 857     6977   3575   9611    585   1005    661       N  
ATOM    388  CA  LYS A 857     -15.660  20.376  25.773  1.00 57.19           C  
ANISOU  388  CA  LYS A 857     7432   4591   9705    427    850    203       C  
ATOM    389  C   LYS A 857     -16.497  21.080  24.713  1.00 61.69           C  
ANISOU  389  C   LYS A 857     7853   5323  10264    142    -30    459       C  
ATOM    390  O   LYS A 857     -16.000  21.953  23.995  1.00 62.15           O  
ANISOU  390  O   LYS A 857     7867   5526  10220    170    105   1060       O  
ATOM    391  CB  LYS A 857     -15.562  21.275  27.018  1.00 54.83           C  
ANISOU  391  CB  LYS A 857     7445   4655   8734    477   1367   -573       C  
ATOM    392  H   LYS A 857     -13.957  20.779  24.892  1.00 63.68           H  
ATOM    393  HA  LYS A 857     -16.098  19.547  26.019  1.00 68.62           H  
ATOM    394  N   GLY A 858     -17.761  20.693  24.613  1.00 64.58           N  
ANISOU  394  N   GLY A 858     8200   5721  10618   -255  -1114    133       N  
ATOM    395  CA  GLY A 858     -18.713  21.330  23.717  1.00 69.53           C  
ANISOU  395  CA  GLY A 858     8622   6617  11179   -583  -1909    -89       C  
ATOM    396  C   GLY A 858     -19.594  22.317  24.450  1.00 75.72           C  
ANISOU  396  C   GLY A 858     9073   7923  11773   -741  -2327    -93       C  
ATOM    397  O   GLY A 858     -19.153  22.999  25.382  1.00 74.01           O  
ANISOU  397  O   GLY A 858     8931   7188  12002  -1121  -2282    -13       O  
ATOM    398  H   GLY A 858     -18.099  20.046  25.068  1.00 77.50           H  
ATOM    399  HA2 GLY A 858     -18.235  21.802  23.017  1.00 83.44           H  
ATOM    400  HA3 GLY A 858     -19.278  20.653  23.311  1.00 83.44           H  
ATOM    401  N   ASN A 859     -20.856  22.399  24.026  1.00 83.60           N  
ANISOU  401  N   ASN A 859     9618  10241  11905   -275  -2505     -3       N  
ATOM    402  CA  ASN A 859     -21.823  23.211  24.755  1.00 89.62           C  
ANISOU  402  CA  ASN A 859    10160  12157  11734    389  -2369    353       C  
ATOM    403  C   ASN A 859     -22.377  22.443  25.947  1.00 83.98           C  
ANISOU  403  C   ASN A 859    10153  11368  10386   1932  -1950    303       C  
ATOM    404  O   ASN A 859     -22.421  22.961  27.070  1.00 83.11           O  
ANISOU  404  O   ASN A 859    10578  11028   9973   2981  -1754    269       O  
ATOM    405  CB  ASN A 859     -22.969  23.629  23.830  1.00 98.65           C  
ANISOU  405  CB  ASN A 859    10685  13804  12994   -378  -2422   1148       C  
ATOM    406  CG  ASN A 859     -22.514  24.536  22.702  1.00103.38           C  
ANISOU  406  CG  ASN A 859    11109  14026  14144   -974  -2237   2388       C  
ATOM    407  OD1 ASN A 859     -21.598  25.341  22.865  1.00104.89           O  
ANISOU  407  OD1 ASN A 859    11210  13385  15257  -1228  -2261   4014       O  
ATOM    408  ND2 ASN A 859     -23.160  24.411  21.548  1.00104.73           N  
ANISOU  408  ND2 ASN A 859    11239  14662  13890  -1137  -2044   1984       N  
ATOM    409  H   ASN A 859     -21.170  22.001  23.332  1.00100.32           H  
ATOM    410  HA  ASN A 859     -21.382  24.015  25.072  1.00107.54           H  
ATOM    411  HB2 ASN A 859     -23.362  22.835  23.435  1.00118.38           H  
ATOM    412  HB3 ASN A 859     -23.635  24.107  24.348  1.00118.38           H  
ATOM    413 HD21 ASN A 859     -22.940  24.902  20.877  1.00125.67           H  
ATOM    414 HD22 ASN A 859     -23.797  23.838  21.472  1.00125.67           H  
ATOM    415  N   PHE A 860     -22.797  21.200  25.717  1.00 79.35           N  
ANISOU  415  N   PHE A 860     9587  10604   9958   2362  -1610    380       N  
ATOM    416  CA  PHE A 860     -23.409  20.385  26.749  1.00 72.18           C  
ANISOU  416  CA  PHE A 860     9036   8540   9850   2806  -1170    145       C  
ATOM    417  C   PHE A 860     -22.559  19.194  27.170  1.00 54.83           C  
ANISOU  417  C   PHE A 860     7877   5708   7248   2498   -805   -311       C  
ATOM    418  O   PHE A 860     -22.941  18.501  28.118  1.00 44.50           O  
ANISOU  418  O   PHE A 860     7423   4164   5320   2685   -772  -1250       O  
ATOM    419  CB  PHE A 860     -24.774  19.857  26.273  1.00 81.12           C  
ANISOU  419  CB  PHE A 860     9715   8988  12119   3628  -1081    199       C  
ATOM    420  CG  PHE A 860     -25.768  20.936  25.951  1.00 88.08           C  
ANISOU  420  CG  PHE A 860    10385   9325  13755   4478   -858     59       C  
ATOM    421  CD1 PHE A 860     -25.968  21.998  26.816  1.00 92.19           C  
ANISOU  421  CD1 PHE A 860    10694   9849  14485   4928   -706    129       C  
ATOM    422  CD2 PHE A 860     -26.503  20.887  24.777  1.00 89.08           C  
ANISOU  422  CD2 PHE A 860    10668   9055  14123   4889   -719      0       C  
ATOM    423  CE1 PHE A 860     -26.883  22.991  26.518  1.00 93.36           C  
ANISOU  423  CE1 PHE A 860    10890   9908  14675   5213   -579    317       C  
ATOM    424  CE2 PHE A 860     -27.417  21.877  24.473  1.00 90.34           C  
ANISOU  424  CE2 PHE A 860    10884   9157  14285   5137   -602    200       C  
ATOM    425  CZ  PHE A 860     -27.608  22.930  25.345  1.00 92.10           C  
ANISOU  425  CZ  PHE A 860    10948   9530  14516   5283   -530    392       C  
ATOM    426  H   PHE A 860     -22.735  20.805  24.955  1.00 95.22           H  
ATOM    427  HA  PHE A 860     -23.551  20.945  27.528  1.00 86.62           H  
ATOM    428  HB2 PHE A 860     -24.640  19.331  25.469  1.00 97.34           H  
ATOM    429  HB3 PHE A 860     -25.154  19.304  26.972  1.00 97.34           H  
ATOM    430  HD1 PHE A 860     -25.481  22.044  27.607  1.00110.63           H  
ATOM    431  HD2 PHE A 860     -26.378  20.180  24.187  1.00106.89           H  
ATOM    432  HE1 PHE A 860     -27.009  23.700  27.107  1.00112.03           H  
ATOM    433  HE2 PHE A 860     -27.904  21.834  23.682  1.00108.41           H  
ATOM    434  HZ  PHE A 860     -28.223  23.597  25.142  1.00110.52           H  
ATOM    435  N   GLY A 861     -21.420  18.940  26.509  1.00 48.76           N  
ANISOU  435  N   GLY A 861     7292   4527   6709   2079   -359     19       N  
ATOM    436  CA  GLY A 861     -20.676  17.717  26.726  1.00 41.82           C  
ANISOU  436  CA  GLY A 861     6809   3436   5645   1801    -73     96       C  
ATOM    437  C   GLY A 861     -19.179  17.940  26.860  1.00 37.09           C  
ANISOU  437  C   GLY A 861     6512   2671   4908   1453    223     30       C  
ATOM    438  O   GLY A 861     -18.651  19.022  26.598  1.00 37.87           O  
ANISOU  438  O   GLY A 861     6704   2597   5087   1307    210   -150       O  
ATOM    439  H   GLY A 861     -21.067  19.469  25.930  1.00 58.52           H  
ATOM    440  HA2 GLY A 861     -20.992  17.293  27.539  1.00 50.19           H  
ATOM    441  HA3 GLY A 861     -20.826  17.117  25.978  1.00 50.19           H  
ATOM    442  N   SER A 862     -18.503  16.869  27.265  1.00 33.16           N  
ANISOU  442  N   SER A 862     5930   2246   4423   1339    350   -517       N  
ATOM    443  CA  SER A 862     -17.064  16.838  27.462  1.00 28.68           C  
ANISOU  443  CA  SER A 862     5227   1905   3765    740    205   -964       C  
ATOM    444  C   SER A 862     -16.596  15.475  26.981  1.00 25.73           C  
ANISOU  444  C   SER A 862     4540   1586   3650    663    584   -627       C  
ATOM    445  O   SER A 862     -17.301  14.483  27.166  1.00 25.35           O  
ANISOU  445  O   SER A 862     4309   1606   3715    583    757   -677       O  
ATOM    446  CB  SER A 862     -16.744  16.998  28.944  1.00 32.93           C  
ANISOU  446  CB  SER A 862     5566   2490   4456    551   -217  -1556       C  
ATOM    447  OG  SER A 862     -15.357  16.892  29.176  1.00 38.10           O  
ANISOU  447  OG  SER A 862     5794   3260   5421    489   -309  -1790       O  
ATOM    448  H   SER A 862     -18.876  16.114  27.441  1.00 39.79           H  
ATOM    449  HA  SER A 862     -16.608  17.538  26.969  1.00 34.42           H  
ATOM    450  HB2 SER A 862     -17.047  17.871  29.240  1.00 39.52           H  
ATOM    451  HB3 SER A 862     -17.201  16.302  29.442  1.00 39.52           H  
ATOM    452  HG  SER A 862     -15.197  16.958  29.998  1.00 45.72           H  
ATOM    453  N   VAL A 863     -15.426  15.416  26.350  1.00 23.69           N  
ANISOU  453  N   VAL A 863     4258   1340   3402    330    709   -462       N  
ATOM    454  CA  VAL A 863     -14.940  14.161  25.783  1.00 22.08           C  
ANISOU  454  CA  VAL A 863     4118   1335   2937    289    824   -436       C  
ATOM    455  C   VAL A 863     -13.555  13.857  26.323  1.00 22.61           C  
ANISOU  455  C   VAL A 863     3785   1561   3246     33    498  -1006       C  
ATOM    456  O   VAL A 863     -12.680  14.731  26.339  1.00 24.42           O  
ANISOU  456  O   VAL A 863     3707   1842   3728     26    380   -898       O  
ATOM    457  CB  VAL A 863     -14.943  14.171  24.243  1.00 23.86           C  
ANISOU  457  CB  VAL A 863     4385   1909   2770    467    721   -237       C  
ATOM    458  CG1 VAL A 863     -14.461  12.822  23.707  1.00 24.86           C  
ANISOU  458  CG1 VAL A 863     4500   2210   2737    458    684   -563       C  
ATOM    459  CG2 VAL A 863     -16.340  14.472  23.731  1.00 25.19           C  
ANISOU  459  CG2 VAL A 863     4531   2105   2935    476    934     36       C  
ATOM    460  H   VAL A 863     -14.899  16.086  26.239  1.00 28.42           H  
ATOM    461  HA  VAL A 863     -15.529  13.450  26.080  1.00 26.50           H  
ATOM    462  HB  VAL A 863     -14.339  14.860  23.924  1.00 28.63           H  
ATOM    463 HG11 VAL A 863     -14.588  12.801  22.745  1.00 29.84           H  
ATOM    464 HG12 VAL A 863     -13.521  12.715  23.918  1.00 29.84           H  
ATOM    465 HG13 VAL A 863     -14.977  12.114  24.124  1.00 29.84           H  
ATOM    466 HG21 VAL A 863     -16.412  14.167  22.813  1.00 30.23           H  
ATOM    467 HG22 VAL A 863     -16.986  14.008  24.286  1.00 30.23           H  
ATOM    468 HG23 VAL A 863     -16.492  15.429  23.775  1.00 30.23           H  
ATOM    469  N   GLU A 864     -13.358  12.608  26.740  1.00 22.14           N  
ANISOU  469  N   GLU A 864     3601   1579   3232     -5    120   -991       N  
ATOM    470  CA  GLU A 864     -12.077  12.114  27.194  1.00 23.79           C  
ANISOU  470  CA  GLU A 864     3590   2301   3150    195    -98  -1358       C  
ATOM    471  C   GLU A 864     -11.590  10.960  26.332  1.00 21.96           C  
ANISOU  471  C   GLU A 864     3490   1879   2973    -65    -56   -854       C  
ATOM    472  O   GLU A 864     -12.370  10.252  25.692  1.00 20.83           O  
ANISOU  472  O   GLU A 864     3341   1761   2811   -245    347   -634       O  
ATOM    473  CB  GLU A 864     -12.176  11.527  28.594  1.00 27.50           C  
ANISOU  473  CB  GLU A 864     3729   3609   3109    859   -179  -1371       C  
ATOM    474  CG  GLU A 864     -12.599  12.471  29.636  1.00 31.89           C  
ANISOU  474  CG  GLU A 864     3899   4998   3221   1290    222  -1593       C  
ATOM    475  CD  GLU A 864     -12.895  11.758  30.934  1.00 37.13           C  
ANISOU  475  CD  GLU A 864     4058   6638   3410   1313    194  -1464       C  
ATOM    476  OE1 GLU A 864     -12.925  10.505  30.964  1.00 34.14           O  
ANISOU  476  OE1 GLU A 864     3950   6215   2806    903    616  -1646       O  
ATOM    477  OE2 GLU A 864     -13.097  12.460  31.934  1.00 41.13           O  
ANISOU  477  OE2 GLU A 864     4274   7948   3406   1576    -30  -1620       O  
ATOM    478  H   GLU A 864     -13.979  12.013  26.766  1.00 26.57           H  
ATOM    479  HA  GLU A 864     -11.461  12.862  27.151  1.00 28.55           H  
ATOM    480  HB2 GLU A 864     -12.822  10.803  28.578  1.00 32.99           H  
ATOM    481  HB3 GLU A 864     -11.304  11.187  28.846  1.00 32.99           H  
ATOM    482  HG2 GLU A 864     -11.891  13.114  29.794  1.00 38.27           H  
ATOM    483  HG3 GLU A 864     -13.405  12.929  29.348  1.00 38.27           H  
ATOM    484  N   MET A 865     -10.278  10.763  26.372  1.00 21.40           N  
ANISOU  484  N   MET A 865     3351   1656   3124    308   -161   -672       N  
ATOM    485  CA  MET A 865      -9.645   9.547  25.892  1.00 19.65           C  
ANISOU  485  CA  MET A 865     3123   1960   2382    382   -223   -436       C  
ATOM    486  C   MET A 865      -9.471   8.616  27.085  1.00 19.09           C  
ANISOU  486  C   MET A 865     2890   2234   2129     87    -99   -726       C  
ATOM    487  O   MET A 865      -8.966   9.029  28.135  1.00 19.47           O  
ANISOU  487  O   MET A 865     2909   2436   2052    246    109   -935       O  
ATOM    488  CB  MET A 865      -8.278   9.883  25.291  1.00 19.76           C  
ANISOU  488  CB  MET A 865     3266   1939   2301    246    475   -200       C  
ATOM    489  CG  MET A 865      -7.612   8.717  24.544  1.00 21.18           C  
ANISOU  489  CG  MET A 865     3460   2171   2415   -241    512   -204       C  
ATOM    490  SD  MET A 865      -5.814   8.858  24.316  1.00 22.91           S  
ANISOU  490  SD  MET A 865     3731   2842   2130   -782    836     -1       S  
ATOM    491  CE  MET A 865      -5.620  10.471  23.594  1.00 25.17           C  
ANISOU  491  CE  MET A 865     3845   2327   3392   -464    167   -246       C  
ATOM    492  H   MET A 865      -9.718  11.337  26.683  1.00 25.68           H  
ATOM    493  HA  MET A 865     -10.183   9.122  25.206  1.00 23.58           H  
ATOM    494  HB2 MET A 865      -8.388  10.612  24.660  1.00 23.71           H  
ATOM    495  HB3 MET A 865      -7.682  10.152  26.008  1.00 23.71           H  
ATOM    496  HG2 MET A 865      -7.776   7.901  25.042  1.00 25.41           H  
ATOM    497  HG3 MET A 865      -8.010   8.652  23.662  1.00 25.41           H  
ATOM    498  HE1 MET A 865      -4.913  10.437  22.930  1.00 30.21           H  
ATOM    499  HE2 MET A 865      -6.455  10.733  23.176  1.00 30.21           H  
ATOM    500  HE3 MET A 865      -5.387  11.104  24.292  1.00 30.21           H  
ATOM    501  N   CYS A 866      -9.875   7.361  26.916  1.00 17.92           N  
ANISOU  501  N   CYS A 866     2674   2349   1787    118    490   -563       N  
ATOM    502  CA  CYS A 866      -9.747   6.363  27.958  1.00 17.81           C  
ANISOU  502  CA  CYS A 866     2669   2440   1657    111    757   -358       C  
ATOM    503  C   CYS A 866      -9.219   5.070  27.361  1.00 17.48           C  
ANISOU  503  C   CYS A 866     2923   1978   1739     95    612   -249       C  
ATOM    504  O   CYS A 866      -9.202   4.869  26.143  1.00 17.29           O  
ANISOU  504  O   CYS A 866     2994   2147   1428    357    423   -112       O  
ATOM    505  CB  CYS A 866     -11.091   6.077  28.629  1.00 19.16           C  
ANISOU  505  CB  CYS A 866     2700   2775   1806    138    511   -625       C  
ATOM    506  SG  CYS A 866     -11.714   7.424  29.644  1.00 22.85           S  
ANISOU  506  SG  CYS A 866     2885   3451   2346    247    790  -1196       S  
ATOM    507  H   CYS A 866     -10.231   7.063  26.192  1.00 21.51           H  
ATOM    508  HA  CYS A 866      -9.116   6.693  28.616  1.00 21.37           H  
ATOM    509  HB2 CYS A 866     -11.749   5.899  27.940  1.00 23.00           H  
ATOM    510  HB3 CYS A 866     -10.991   5.300  29.201  1.00 23.00           H  
ATOM    511  HG  CYS A 866     -12.765   7.098  30.123  1.00 27.42           H  
ATOM    512  N   ARG A 867      -8.781   4.183  28.239  1.00 18.22           N  
ANISOU  512  N   ARG A 867     3241   1934   1748    107    944     18       N  
ATOM    513  CA  ARG A 867      -8.388   2.835  27.865  1.00 19.02           C  
ANISOU  513  CA  ARG A 867     3532   1935   1759    248   1052    303       C  
ATOM    514  C   ARG A 867      -9.322   1.889  28.593  1.00 19.92           C  
ANISOU  514  C   ARG A 867     3388   2187   1994    193   1034    135       C  
ATOM    515  O   ARG A 867      -9.564   2.060  29.790  1.00 20.46           O  
ANISOU  515  O   ARG A 867     3469   2539   1766    -38    991    274       O  
ATOM    516  CB  ARG A 867      -6.949   2.575  28.295  1.00 24.61           C  
ANISOU  516  CB  ARG A 867     3986   2384   2979    125   1284     -8       C  
ATOM    517  CG  ARG A 867      -6.317   1.321  27.726  1.00 28.77           C  
ANISOU  517  CG  ARG A 867     4633   3014   3284    450    967   -569       C  
ATOM    518  CD  ARG A 867      -4.852   1.229  28.186  1.00 37.08           C  
ANISOU  518  CD  ARG A 867     5401   4022   4664   1253    780  -1378       C  
ATOM    519  NE  ARG A 867      -4.597   1.918  29.451  1.00 47.30           N  
ANISOU  519  NE  ARG A 867     6272   5548   6151   1500    156   -810       N  
ATOM    520  CZ  ARG A 867      -4.679   1.360  30.653  1.00 53.78           C  
ANISOU  520  CZ  ARG A 867     7026   6612   6795   1729   -636   -582       C  
ATOM    521  NH1 ARG A 867      -4.976   0.080  30.806  1.00 57.76           N  
ANISOU  521  NH1 ARG A 867     7327   7011   7607   1517   -946    -60       N  
ATOM    522  NH2 ARG A 867      -4.458   2.108  31.732  1.00 56.46           N  
ANISOU  522  NH2 ARG A 867     7239   7188   7026   1883   -642   -949       N  
ATOM    523  H   ARG A 867      -8.701   4.343  29.080  1.00 21.86           H  
ATOM    524  HA  ARG A 867      -8.454   2.693  26.908  1.00 22.82           H  
ATOM    525  HB2 ARG A 867      -6.405   3.327  28.012  1.00 29.53           H  
ATOM    526  HB3 ARG A 867      -6.928   2.496  29.262  1.00 29.53           H  
ATOM    527  HG2 ARG A 867      -6.794   0.539  28.044  1.00 34.52           H  
ATOM    528  HG3 ARG A 867      -6.339   1.353  26.757  1.00 34.52           H  
ATOM    529  HD2 ARG A 867      -4.618   0.295  28.304  1.00 44.49           H  
ATOM    530  HD3 ARG A 867      -4.284   1.630  27.509  1.00 44.49           H  
ATOM    531  HE  ARG A 867      -4.377   2.749  29.413  1.00 56.76           H  
ATOM    532 HH11 ARG A 867      -5.122  -0.412  30.116  1.00 69.31           H  
ATOM    533 HH12 ARG A 867      -5.023  -0.259  31.594  1.00 69.31           H  
ATOM    534 HH21 ARG A 867      -4.266   2.942  31.645  1.00 67.75           H  
ATOM    535 HH22 ARG A 867      -4.509   1.757  32.515  1.00 67.75           H  
ATOM    536  N   TYR A 868      -9.874   0.921  27.877  1.00 18.75           N  
ANISOU  536  N   TYR A 868     3279   1736   2108    126   1148    206       N  
ATOM    537  CA  TYR A 868     -10.760  -0.067  28.481  1.00 20.18           C  
ANISOU  537  CA  TYR A 868     3467   1936   2266    315   1271    455       C  
ATOM    538  C   TYR A 868      -9.946  -1.343  28.693  1.00 23.65           C  
ANISOU  538  C   TYR A 868     3789   2434   2763    426   1289    957       C  
ATOM    539  O   TYR A 868      -9.623  -2.047  27.730  1.00 25.10           O  
ANISOU  539  O   TYR A 868     3748   2292   3498    472   1750    498       O  
ATOM    540  CB  TYR A 868     -12.045  -0.292  27.681  1.00 20.66           C  
ANISOU  540  CB  TYR A 868     3549   2003   2299    197   1215    389       C  
ATOM    541  CG  TYR A 868     -13.008  -1.094  28.518  1.00 20.08           C  
ANISOU  541  CG  TYR A 868     3456   1902   2272    458   1155    573       C  
ATOM    542  CD1 TYR A 868     -13.535  -0.564  29.689  1.00 21.06           C  
ANISOU  542  CD1 TYR A 868     3485   2221   2297    433   1226    373       C  
ATOM    543  CD2 TYR A 868     -13.338  -2.391  28.182  1.00 21.51           C  
ANISOU  543  CD2 TYR A 868     3481   1935   2756    324   1223    286       C  
ATOM    544  CE1 TYR A 868     -14.375  -1.303  30.488  1.00 22.73           C  
ANISOU  544  CE1 TYR A 868     3628   2232   2776    370   1274    800       C  
ATOM    545  CE2 TYR A 868     -14.174  -3.147  28.982  1.00 22.19           C  
ANISOU  545  CE2 TYR A 868     3503   2176   2754    256   1491    412       C  
ATOM    546  CZ  TYR A 868     -14.696  -2.592  30.134  1.00 21.94           C  
ANISOU  546  CZ  TYR A 868     3597   2057   2683    316   1586    645       C  
ATOM    547  OH  TYR A 868     -15.538  -3.319  30.956  1.00 24.37           O  
ANISOU  547  OH  TYR A 868     3651   2120   3490    339   1782    941       O  
ATOM    548  H   TYR A 868      -9.750   0.813  27.033  1.00 22.50           H  
ATOM    549  HA  TYR A 868     -11.059   0.255  29.346  1.00 24.22           H  
ATOM    550  HB2 TYR A 868     -12.451   0.562  27.463  1.00 24.80           H  
ATOM    551  HB3 TYR A 868     -11.847  -0.783  26.869  1.00 24.80           H  
ATOM    552  HD1 TYR A 868     -13.317   0.306  29.936  1.00 25.28           H  
ATOM    553  HD2 TYR A 868     -12.992  -2.764  27.403  1.00 25.81           H  
ATOM    554  HE1 TYR A 868     -14.725  -0.932  31.266  1.00 27.27           H  
ATOM    555  HE2 TYR A 868     -14.384  -4.022  28.746  1.00 26.63           H  
ATOM    556  HH  TYR A 868     -15.668  -4.083  30.631  1.00 29.25           H  
ATOM    557  N   ASP A 869      -9.634  -1.631  29.966  1.00 27.72           N  
ANISOU  557  N   ASP A 869     4167   3094   3271    613    859   1414       N  
ATOM    558  CA  ASP A 869      -8.612  -2.588  30.396  1.00 33.04           C  
ANISOU  558  CA  ASP A 869     4587   3450   4517    622    851   1287       C  
ATOM    559  C   ASP A 869      -9.253  -3.598  31.344  1.00 33.24           C  
ANISOU  559  C   ASP A 869     4782   3372   4475    736   1008   1420       C  
ATOM    560  O   ASP A 869      -8.971  -3.610  32.551  1.00 34.00           O  
ANISOU  560  O   ASP A 869     4904   3879   4137    728   1014   1187       O  
ATOM    561  CB  ASP A 869      -7.500  -1.802  31.094  1.00 36.06           C  
ANISOU  561  CB  ASP A 869     4872   3699   5130    629    734   1343       C  
ATOM    562  CG  ASP A 869      -6.349  -2.670  31.562  1.00 39.29           C  
ANISOU  562  CG  ASP A 869     5175   4123   5629    680    639   1405       C  
ATOM    563  OD1 ASP A 869      -6.394  -3.896  31.340  1.00 39.43           O  
ANISOU  563  OD1 ASP A 869     5417   3788   5775    868    577   1534       O  
ATOM    564  OD2 ASP A 869      -5.392  -2.115  32.153  1.00 40.05           O  
ANISOU  564  OD2 ASP A 869     5148   4458   5612    662    670   1487       O  
ATOM    565  H   ASP A 869     -10.027  -1.261  30.635  1.00 33.26           H  
ATOM    566  HA  ASP A 869      -8.251  -3.089  29.649  1.00 39.65           H  
ATOM    567  HB2 ASP A 869      -7.144  -1.145  30.474  1.00 43.27           H  
ATOM    568  HB3 ASP A 869      -7.872  -1.357  31.872  1.00 43.27           H  
ATOM    569  N   PRO A 870     -10.133  -4.458  30.828  1.00 31.12           N  
ANISOU  569  N   PRO A 870     4818   2446   4562    771   1481   1337       N  
ATOM    570  CA  PRO A 870     -10.831  -5.399  31.721  1.00 34.16           C  
ANISOU  570  CA  PRO A 870     5149   2729   5102   1029   1659   1583       C  
ATOM    571  C   PRO A 870      -9.925  -6.461  32.314  1.00 39.30           C  
ANISOU  571  C   PRO A 870     5882   3477   5573   1277   1771   1878       C  
ATOM    572  O   PRO A 870     -10.199  -6.952  33.416  1.00 39.85           O  
ANISOU  572  O   PRO A 870     6057   3890   5196   1062   1745   2180       O  
ATOM    573  CB  PRO A 870     -11.923  -5.999  30.824  1.00 35.31           C  
ANISOU  573  CB  PRO A 870     4935   2839   5643    662   1632   1445       C  
ATOM    574  CG  PRO A 870     -11.439  -5.764  29.422  1.00 34.35           C  
ANISOU  574  CG  PRO A 870     4838   2682   5531    411   1428   1425       C  
ATOM    575  CD  PRO A 870     -10.660  -4.488  29.453  1.00 32.41           C  
ANISOU  575  CD  PRO A 870     4761   2527   5025    347   1630   1316       C  
ATOM    576  HA  PRO A 870     -11.256  -4.913  32.446  1.00 40.99           H  
ATOM    577  HB2 PRO A 870     -12.016  -6.947  31.005  1.00 42.37           H  
ATOM    578  HB3 PRO A 870     -12.766  -5.547  30.981  1.00 42.37           H  
ATOM    579  HG2 PRO A 870     -10.875  -6.502  29.145  1.00 41.22           H  
ATOM    580  HG3 PRO A 870     -12.200  -5.685  28.825  1.00 41.22           H  
ATOM    581  HD2 PRO A 870      -9.938  -4.507  28.805  1.00 38.89           H  
ATOM    582  HD3 PRO A 870     -11.236  -3.726  29.285  1.00 38.89           H  
ATOM    583  N   LEU A 871      -8.849  -6.828  31.629  1.00 43.07           N  
ANISOU  583  N   LEU A 871     6430   3728   6206   1871   1468   2004       N  
ATOM    584  CA  LEU A 871      -7.870  -7.754  32.194  1.00 49.48           C  
ANISOU  584  CA  LEU A 871     7134   4669   6999   2163   1714   1906       C  
ATOM    585  C   LEU A 871      -6.828  -7.019  33.022  1.00 55.88           C  
ANISOU  585  C   LEU A 871     7307   6141   7782   2136   1852   1297       C  
ATOM    586  O   LEU A 871      -5.656  -7.409  33.034  1.00 59.10           O  
ANISOU  586  O   LEU A 871     7346   6542   8566   2137   1797   1069       O  
ATOM    587  CB  LEU A 871      -7.228  -8.564  31.075  1.00 51.82           C  
ANISOU  587  CB  LEU A 871     7646   4582   7460   2249   2066   1924       C  
ATOM    588  CG  LEU A 871      -8.231  -9.179  30.096  1.00 54.86           C  
ANISOU  588  CG  LEU A 871     8080   4674   8092   2355   2430   1664       C  
ATOM    589  CD1 LEU A 871      -7.520 -10.011  29.039  1.00 56.61           C  
ANISOU  589  CD1 LEU A 871     8253   4956   8299   2427   2664   1533       C  
ATOM    590  CD2 LEU A 871      -9.274 -10.021  30.825  1.00 56.61           C  
ANISOU  590  CD2 LEU A 871     8228   4671   8612   2390   2421   1286       C  
ATOM    591  H   LEU A 871      -8.663  -6.556  30.835  1.00 51.68           H  
ATOM    592  HA  LEU A 871      -8.319  -8.385  32.777  1.00 59.38           H  
ATOM    593  HB2 LEU A 871      -6.639  -7.983  30.569  1.00 62.18           H  
ATOM    594  HB3 LEU A 871      -6.718  -9.289  31.470  1.00 62.18           H  
ATOM    595  HG  LEU A 871      -8.696  -8.456  29.648  1.00 65.84           H  
ATOM    596 HD11 LEU A 871      -8.179 -10.369  28.424  1.00 67.93           H  
ATOM    597 HD12 LEU A 871      -6.894  -9.446  28.561  1.00 67.93           H  
ATOM    598 HD13 LEU A 871      -7.046 -10.737  29.475  1.00 67.93           H  
ATOM    599 HD21 LEU A 871      -9.795 -10.514  30.172  1.00 67.94           H  
ATOM    600 HD22 LEU A 871      -8.822 -10.638  31.421  1.00 67.94           H  
ATOM    601 HD23 LEU A 871      -9.854  -9.434  31.335  1.00 67.94           H  
ATOM    602  N   GLN A 872      -7.271  -5.966  33.727  1.00 57.09           N  
ANISOU  602  N   GLN A 872     7449   7091   7151   1983   2178   1252       N  
ATOM    603  CA  GLN A 872      -6.447  -5.020  34.477  1.00 57.60           C  
ANISOU  603  CA  GLN A 872     7573   7866   6446   1837   2314   1642       C  
ATOM    604  C   GLN A 872      -4.958  -5.308  34.366  1.00 56.22           C  
ANISOU  604  C   GLN A 872     7410   7316   6636   1713   2350   2478       C  
ATOM    605  O   GLN A 872      -4.293  -5.575  35.373  1.00 56.58           O  
ANISOU  605  O   GLN A 872     7456   7321   6719   1583   2342   2599       O  
ATOM    606  CB  GLN A 872      -6.870  -4.983  35.954  1.00 60.77           C  
ANISOU  606  CB  GLN A 872     7830   9125   6135   1876   2005   1049       C  
ATOM    607  CG  GLN A 872      -8.260  -4.382  36.215  1.00 64.25           C  
ANISOU  607  CG  GLN A 872     8075  10186   6151   1960   1407    636       C  
ATOM    608  CD  GLN A 872      -8.296  -2.857  36.110  1.00 67.70           C  
ANISOU  608  CD  GLN A 872     8241  11020   6461   2049    676    391       C  
ATOM    609  OE1 GLN A 872      -7.987  -2.149  37.071  1.00 68.52           O  
ANISOU  609  OE1 GLN A 872     8257  11154   6624   2120    448    281       O  
ATOM    610  NE2 GLN A 872      -8.692  -2.348  34.945  1.00 68.78           N  
ANISOU  610  NE2 GLN A 872     8302  11381   6452   2056    250    447       N  
ATOM    611  H   GLN A 872      -8.106  -5.767  33.788  1.00 68.51           H  
ATOM    612  HA  GLN A 872      -6.590  -4.144  34.087  1.00 69.12           H  
ATOM    613  HB2 GLN A 872      -6.877  -5.891  36.295  1.00 72.92           H  
ATOM    614  HB3 GLN A 872      -6.225  -4.450  36.445  1.00 72.92           H  
ATOM    615  HG2 GLN A 872      -8.882  -4.739  35.562  1.00 77.10           H  
ATOM    616  HG3 GLN A 872      -8.542  -4.624  37.110  1.00 77.10           H  
ATOM    617 HE21 GLN A 872      -8.911  -2.873  34.300  1.00 82.54           H  
ATOM    618 HE22 GLN A 872      -8.729  -1.496  34.838  1.00 82.54           H  
ATOM    619  N   ASP A 873      -4.433  -5.255  33.139  1.00 53.92           N  
ANISOU  619  N   ASP A 873     7133   6785   6571   1788   2434   2990       N  
ATOM    620  CA  ASP A 873      -3.033  -5.564  32.875  1.00 53.24           C  
ANISOU  620  CA  ASP A 873     6896   6405   6926   1708   2464   2697       C  
ATOM    621  C   ASP A 873      -2.333  -4.437  32.122  1.00 50.78           C  
ANISOU  621  C   ASP A 873     6763   6181   6349   1584   2281   1943       C  
ATOM    622  O   ASP A 873      -1.279  -4.664  31.520  1.00 50.17           O  
ANISOU  622  O   ASP A 873     6692   6072   6298   1881   2146   1721       O  
ATOM    623  CB  ASP A 873      -2.896  -6.881  32.104  1.00 55.83           C  
ANISOU  623  CB  ASP A 873     6869   6314   8029   1746   2309   2877       C  
ATOM    624  CG  ASP A 873      -3.568  -6.834  30.747  1.00 58.34           C  
ANISOU  624  CG  ASP A 873     6830   6421   8914   1809   2180   3044       C  
ATOM    625  OD1 ASP A 873      -4.332  -5.879  30.496  1.00 59.50           O  
ANISOU  625  OD1 ASP A 873     6764   6508   9337   1776   2089   3503       O  
ATOM    626  OD2 ASP A 873      -3.324  -7.747  29.931  1.00 59.05           O  
ANISOU  626  OD2 ASP A 873     6869   6496   9073   1866   2201   2759       O  
ATOM    627  H   ASP A 873      -4.877  -5.040  32.434  1.00 64.71           H  
ATOM    628  HA  ASP A 873      -2.580  -5.673  33.726  1.00 63.88           H  
ATOM    629  HB2 ASP A 873      -1.954  -7.071  31.967  1.00 66.99           H  
ATOM    630  HB3 ASP A 873      -3.306  -7.593  32.618  1.00 66.99           H  
ATOM    631  N   ASN A 874      -2.901  -3.232  32.138  1.00 50.26           N  
ANISOU  631  N   ASN A 874     6737   6205   6156   1126   2137   1182       N  
ATOM    632  CA  ASN A 874      -2.345  -2.058  31.472  1.00 51.96           C  
ANISOU  632  CA  ASN A 874     6860   6224   6657    523   1726    857       C  
ATOM    633  C   ASN A 874      -2.458  -2.128  29.952  1.00 49.40           C  
ANISOU  633  C   ASN A 874     6482   6024   6265     24   1198    835       C  
ATOM    634  O   ASN A 874      -1.688  -1.467  29.242  1.00 47.35           O  
ANISOU  634  O   ASN A 874     6165   5776   6051   -645   1391   1076       O  
ATOM    635  CB  ASN A 874      -0.891  -1.797  31.883  1.00 58.80           C  
ANISOU  635  CB  ASN A 874     7471   6571   8300    413   1776    895       C  
ATOM    636  CG  ASN A 874      -0.502  -0.339  31.744  1.00 65.70           C  
ANISOU  636  CG  ASN A 874     8048   6872  10042    366   1885   1102       C  
ATOM    637  OD1 ASN A 874      -1.271   0.552  32.103  1.00 65.38           O  
ANISOU  637  OD1 ASN A 874     8404   6607   9829    357   2056   1565       O  
ATOM    638  ND2 ASN A 874       0.690  -0.086  31.211  1.00 71.32           N  
ANISOU  638  ND2 ASN A 874     8213   7374  11511    315   1788    895       N  
ATOM    639  H   ASN A 874      -3.639  -3.065  32.546  1.00 60.32           H  
ATOM    640  HA  ASN A 874      -2.867  -1.292  31.759  1.00 62.35           H  
ATOM    641  HB2 ASN A 874      -0.773  -2.053  32.811  1.00 70.56           H  
ATOM    642  HB3 ASN A 874      -0.302  -2.321  31.318  1.00 70.56           H  
ATOM    643 HD21 ASN A 874       0.953   0.726  31.112  1.00 85.58           H  
ATOM    644 HD22 ASN A 874       1.197  -0.736  30.966  1.00 85.58           H  
ATOM    645  N   THR A 875      -3.396  -2.927  29.439  1.00 50.16           N  
ANISOU  645  N   THR A 875     6555   6031   6473    251    702    717       N  
ATOM    646  CA  THR A 875      -3.675  -3.004  28.008  1.00 50.41           C  
ANISOU  646  CA  THR A 875     6769   5713   6670    470    488    470       C  
ATOM    647  C   THR A 875      -5.146  -2.683  27.753  1.00 50.37           C  
ANISOU  647  C   THR A 875     7345   6363   5432   1290    963    589       C  
ATOM    648  O   THR A 875      -5.816  -2.094  28.610  1.00 54.33           O  
ANISOU  648  O   THR A 875     8828   7068   4746   1865   1136    310       O  
ATOM    649  CB  THR A 875      -3.307  -4.385  27.453  1.00 49.07           C  
ANISOU  649  CB  THR A 875     6551   4463   7631     34     30    459       C  
ATOM    650  OG1 THR A 875      -4.171  -5.389  28.000  1.00 46.43           O  
ANISOU  650  OG1 THR A 875     6485   4201   6957   -292    369    789       O  
ATOM    651  CG2 THR A 875      -1.860  -4.729  27.791  1.00 49.31           C  
ANISOU  651  CG2 THR A 875     6435   3667   8634     94   -452     97       C  
ATOM    652  H   THR A 875      -3.895  -3.446  29.910  1.00 60.19           H  
ATOM    653  HA  THR A 875      -3.132  -2.355  27.533  1.00 60.49           H  
ATOM    654  HB  THR A 875      -3.407  -4.374  26.488  1.00 58.89           H  
ATOM    655  HG1 THR A 875      -4.233  -5.292  28.832  1.00 55.72           H  
ATOM    656 HG21 THR A 875      -1.609  -5.562  27.363  1.00 59.17           H  
ATOM    657 HG22 THR A 875      -1.271  -4.025  27.479  1.00 59.17           H  
ATOM    658 HG23 THR A 875      -1.758  -4.824  28.751  1.00 59.17           H  
ATOM    659  N   GLY A 876      -5.653  -3.065  26.590  1.00 43.15           N  
ANISOU  659  N   GLY A 876     6304   5765   4325   1303   1388   1059       N  
ATOM    660  CA  GLY A 876      -7.027  -2.817  26.203  1.00 36.90           C  
ANISOU  660  CA  GLY A 876     5334   4695   3991   1279   1699   1083       C  
ATOM    661  C   GLY A 876      -7.123  -1.813  25.066  1.00 30.75           C  
ANISOU  661  C   GLY A 876     4485   4010   3190    667   1832   1216       C  
ATOM    662  O   GLY A 876      -6.145  -1.181  24.661  1.00 34.22           O  
ANISOU  662  O   GLY A 876     4317   5203   3483    426   1938   1384       O  
ATOM    663  H   GLY A 876      -5.202  -3.484  25.989  1.00 51.78           H  
ATOM    664  HA2 GLY A 876      -7.437  -3.648  25.915  1.00 44.28           H  
ATOM    665  HA3 GLY A 876      -7.519  -2.469  26.963  1.00 44.28           H  
ATOM    666  N   GLU A 877      -8.337  -1.670  24.542  1.00 24.67           N  
ANISOU  666  N   GLU A 877     4055   2424   2896    367   1517    372       N  
ATOM    667  CA AGLU A 877      -8.558  -0.731  23.454  0.62 23.64           C  
ANISOU  667  CA AGLU A 877     3884   1989   3108    227   1153   -195       C  
ATOM    668  CA BGLU A 877      -8.560  -0.731  23.454  0.39 23.96           C  
ANISOU  668  CA BGLU A 877     3871   2118   3116    117   1200   -131       C  
ATOM    669  C   GLU A 877      -8.650   0.693  23.989  1.00 19.98           C  
ANISOU  669  C   GLU A 877     3650   1668   2275     96   1326    -90       C  
ATOM    670  O   GLU A 877      -9.145   0.943  25.091  1.00 20.52           O  
ANISOU  670  O   GLU A 877     3623   1849   2325    101   1433    121       O  
ATOM    671  CB AGLU A 877      -9.843  -1.046  22.682  0.62 28.35           C  
ANISOU  671  CB AGLU A 877     4076   2328   4367    247    824  -1293       C  
ATOM    672  CB BGLU A 877      -9.839  -1.077  22.683  0.39 28.63           C  
ANISOU  672  CB BGLU A 877     3989   2569   4319   -113    878   -887       C  
ATOM    673  CG AGLU A 877      -9.734  -2.213  21.705  0.62 32.48           C  
ANISOU  673  CG AGLU A 877     4205   3244   4891    144    795  -1470       C  
ATOM    674  CG BGLU A 877     -11.126  -0.966  23.491  0.39 32.70           C  
ANISOU  674  CG BGLU A 877     4073   3227   5123   -416    749  -1179       C  
ATOM    675  CD AGLU A 877     -10.804  -2.183  20.621  0.62 35.70           C  
ANISOU  675  CD AGLU A 877     4270   4397   4898     -9    944  -1617       C  
ATOM    676  CD BGLU A 877     -12.328  -1.587  22.786  0.39 37.44           C  
ANISOU  676  CD BGLU A 877     4114   4050   6061   -614    766  -1432       C  
ATOM    677  OE1AGLU A 877     -11.814  -1.464  20.792  0.62 37.27           O  
ANISOU  677  OE1AGLU A 877     4297   5084   4781   -221   1142  -1643       O  
ATOM    678  OE1BGLU A 877     -12.291  -1.744  21.546  0.39 40.15           O  
ANISOU  678  OE1BGLU A 877     4191   4433   6632   -786    734  -1595       O  
ATOM    679  OE2AGLU A 877     -10.629  -2.874  19.593  0.62 37.60           O  
ANISOU  679  OE2AGLU A 877     4341   4975   4971    -87   1070  -1349       O  
ATOM    680  OE2BGLU A 877     -13.311  -1.928  23.477  0.39 37.70           O  
ANISOU  680  OE2BGLU A 877     4008   4226   6091   -614    829  -1708       O  
ATOM    681  H  AGLU A 877      -9.037  -2.099  24.797  0.62 29.61           H  
ATOM    682  H  BGLU A 877      -9.037  -2.099  24.797  0.39 29.61           H  
ATOM    683  HA AGLU A 877      -7.812  -0.801  22.837  0.62 28.36           H  
ATOM    684  HA BGLU A 877      -7.817  -0.781  22.832  0.39 28.76           H  
ATOM    685  HB2AGLU A 877     -10.540  -1.265  23.320  0.62 34.02           H  
ATOM    686  HB2BGLU A 877      -9.916  -0.474  21.928  0.39 34.35           H  
ATOM    687  HB3AGLU A 877     -10.095  -0.261  22.171  0.62 34.02           H  
ATOM    688  HB3BGLU A 877      -9.770  -1.993  22.370  0.39 34.35           H  
ATOM    689  HG2AGLU A 877      -8.867  -2.181  21.270  0.62 38.97           H  
ATOM    690  HG2BGLU A 877     -11.007  -1.423  24.338  0.39 39.24           H  
ATOM    691  HG3AGLU A 877      -9.828  -3.045  22.195  0.62 38.97           H  
ATOM    692  HG3BGLU A 877     -11.321  -0.028  23.644  0.39 39.24           H  
ATOM    693  N   VAL A 878      -8.156   1.626  23.206  1.00 18.62           N  
ANISOU  693  N   VAL A 878     3455   1512   2107    126   1188     -6       N  
ATOM    694  CA  VAL A 878      -8.300   3.044  23.495  1.00 18.05           C  
ANISOU  694  CA  VAL A 878     3290   1668   1900    108    918   -261       C  
ATOM    695  C   VAL A 878      -9.609   3.495  22.876  1.00 17.42           C  
ANISOU  695  C   VAL A 878     3268   1712   1640   -202    798   -381       C  
ATOM    696  O   VAL A 878      -9.929   3.135  21.734  1.00 18.85           O  
ANISOU  696  O   VAL A 878     3352   1948   1864    -59    957   -428       O  
ATOM    697  CB  VAL A 878      -7.100   3.829  22.931  1.00 18.37           C  
ANISOU  697  CB  VAL A 878     3200   1802   1976    118    920     92       C  
ATOM    698  CG1 VAL A 878      -7.313   5.319  23.078  1.00 17.46           C  
ANISOU  698  CG1 VAL A 878     3214   1848   1573     67    846      7       C  
ATOM    699  CG2 VAL A 878      -5.807   3.402  23.626  1.00 20.92           C  
ANISOU  699  CG2 VAL A 878     3266   2089   2593     93    872    -20       C  
ATOM    700  H   VAL A 878      -7.722   1.464  22.481  1.00 22.34           H  
ATOM    701  HA  VAL A 878      -8.329   3.201  24.451  1.00 21.66           H  
ATOM    702  HB  VAL A 878      -7.018   3.631  21.985  1.00 22.04           H  
ATOM    703 HG11 VAL A 878      -6.483   5.778  22.875  1.00 20.96           H  
ATOM    704 HG12 VAL A 878      -8.007   5.601  22.461  1.00 20.96           H  
ATOM    705 HG13 VAL A 878      -7.583   5.511  23.990  1.00 20.96           H  
ATOM    706 HG21 VAL A 878      -5.069   3.915  23.263  1.00 25.10           H  
ATOM    707 HG22 VAL A 878      -5.890   3.570  24.578  1.00 25.10           H  
ATOM    708 HG23 VAL A 878      -5.662   2.456  23.469  1.00 25.10           H  
ATOM    709  N   VAL A 879     -10.373   4.280  23.638  1.00 15.62           N  
ANISOU  709  N   VAL A 879     3025   1482   1426   -176    869    -85       N  
ATOM    710  CA  VAL A 879     -11.701   4.722  23.237  1.00 15.30           C  
ANISOU  710  CA  VAL A 879     2806   1491   1517   -220    819   -141       C  
ATOM    711  C   VAL A 879     -11.872   6.198  23.581  1.00 15.37           C  
ANISOU  711  C   VAL A 879     2832   1563   1443   -167    929   -147       C  
ATOM    712  O   VAL A 879     -11.139   6.766  24.394  1.00 16.17           O  
ANISOU  712  O   VAL A 879     2966   1525   1652   -144    478   -148       O  
ATOM    713  CB  VAL A 879     -12.828   3.901  23.920  1.00 15.41           C  
ANISOU  713  CB  VAL A 879     2790   1531   1533   -236    793     15       C  
ATOM    714  CG1 VAL A 879     -12.795   2.453  23.458  1.00 16.72           C  
ANISOU  714  CG1 VAL A 879     2951   1399   2002   -284    533   -162       C  
ATOM    715  CG2 VAL A 879     -12.732   3.968  25.448  1.00 15.53           C  
ANISOU  715  CG2 VAL A 879     2628   1455   1817    -24    569    -60       C  
ATOM    716  H   VAL A 879     -10.134   4.574  24.410  1.00 18.74           H  
ATOM    717  HA  VAL A 879     -11.779   4.623  22.276  1.00 18.36           H  
ATOM    718  HB  VAL A 879     -13.676   4.293  23.660  1.00 18.49           H  
ATOM    719 HG11 VAL A 879     -13.514   1.967  23.890  1.00 20.06           H  
ATOM    720 HG12 VAL A 879     -12.909   2.426  22.495  1.00 20.06           H  
ATOM    721 HG13 VAL A 879     -11.940   2.063  23.700  1.00 20.06           H  
ATOM    722 HG21 VAL A 879     -13.415   3.397  25.833  1.00 18.63           H  
ATOM    723 HG22 VAL A 879     -11.853   3.663  25.723  1.00 18.63           H  
ATOM    724 HG23 VAL A 879     -12.868   4.885  25.733  1.00 18.63           H  
ATOM    725  N   ALA A 880     -12.844   6.821  22.936  1.00 15.09           N  
ANISOU  725  N   ALA A 880     2960   1297   1476   -224    700   -115       N  
ATOM    726  CA  ALA A 880     -13.267   8.162  23.310  1.00 15.55           C  
ANISOU  726  CA  ALA A 880     2847   1255   1808   -246    668     45       C  
ATOM    727  C   ALA A 880     -14.559   8.042  24.099  1.00 15.10           C  
ANISOU  727  C   ALA A 880     2669   1416   1652    -85    417   -131       C  
ATOM    728  O   ALA A 880     -15.403   7.194  23.797  1.00 15.70           O  
ANISOU  728  O   ALA A 880     2777   1658   1529    -94    676   -368       O  
ATOM    729  CB  ALA A 880     -13.498   9.036  22.084  1.00 15.81           C  
ANISOU  729  CB  ALA A 880     2964   1252   1790   -449    753    -63       C  
ATOM    730  H   ALA A 880     -13.278   6.485  22.274  1.00 18.11           H  
ATOM    731  HA  ALA A 880     -12.584   8.592  23.848  1.00 18.67           H  
ATOM    732  HB1 ALA A 880     -13.772   9.921  22.374  1.00 18.97           H  
ATOM    733  HB2 ALA A 880     -12.672   9.095  21.578  1.00 18.97           H  
ATOM    734  HB3 ALA A 880     -14.193   8.637  21.538  1.00 18.97           H  
ATOM    735  N   VAL A 881     -14.711   8.899  25.103  1.00 14.61           N  
ANISOU  735  N   VAL A 881     2771   1198   1583   -198    676   -183       N  
ATOM    736  CA  VAL A 881     -15.796   8.802  26.068  1.00 15.88           C  
ANISOU  736  CA  VAL A 881     2911   1404   1718    100    619   -122       C  
ATOM    737  C   VAL A 881     -16.439  10.179  26.153  1.00 17.38           C  
ANISOU  737  C   VAL A 881     3173   1285   2146    222    605   -389       C  
ATOM    738  O   VAL A 881     -15.797  11.141  26.590  1.00 19.98           O  
ANISOU  738  O   VAL A 881     3380   1430   2781    244    418   -581       O  
ATOM    739  CB  VAL A 881     -15.289   8.364  27.446  1.00 15.79           C  
ANISOU  739  CB  VAL A 881     2921   1563   1514    257    809   -140       C  
ATOM    740  CG1 VAL A 881     -16.442   8.300  28.427  1.00 17.11           C  
ANISOU  740  CG1 VAL A 881     2898   1954   1649    404    792   -448       C  
ATOM    741  CG2 VAL A 881     -14.590   7.022  27.346  1.00 16.49           C  
ANISOU  741  CG2 VAL A 881     3034   1384   1846    318    838    -18       C  
ATOM    742  H   VAL A 881     -14.183   9.562  25.248  1.00 17.53           H  
ATOM    743  HA  VAL A 881     -16.458   8.164  25.758  1.00 19.05           H  
ATOM    744  HB  VAL A 881     -14.648   9.013  27.775  1.00 18.94           H  
ATOM    745 HG11 VAL A 881     -16.143   7.856  29.236  1.00 20.53           H  
ATOM    746 HG12 VAL A 881     -16.732   9.202  28.632  1.00 20.53           H  
ATOM    747 HG13 VAL A 881     -17.170   7.801  28.025  1.00 20.53           H  
ATOM    748 HG21 VAL A 881     -14.320   6.740  28.234  1.00 19.78           H  
ATOM    749 HG22 VAL A 881     -15.204   6.374  26.966  1.00 19.78           H  
ATOM    750 HG23 VAL A 881     -13.811   7.114  26.777  1.00 19.78           H  
ATOM    751  N   LYS A 882     -17.694  10.278  25.733  1.00 16.30           N  
ANISOU  751  N   LYS A 882     3168   1076   1948    229    884   -226       N  
ATOM    752  CA  LYS A 882     -18.432  11.530  25.803  1.00 16.95           C  
ANISOU  752  CA  LYS A 882     3373   1164   1904    337    856     73       C  
ATOM    753  C   LYS A 882     -19.313  11.537  27.044  1.00 18.32           C  
ANISOU  753  C   LYS A 882     3766   1160   2036    332    762    245       C  
ATOM    754  O   LYS A 882     -20.038  10.570  27.307  1.00 17.62           O  
ANISOU  754  O   LYS A 882     3830   1190   1673    398    907     35       O  
ATOM    755  CB  LYS A 882     -19.273  11.751  24.548  1.00 18.03           C  
ANISOU  755  CB  LYS A 882     3358   1359   2134    343    936    119       C  
ATOM    756  CG  LYS A 882     -19.980  13.097  24.550  1.00 17.49           C  
ANISOU  756  CG  LYS A 882     3355   1353   1938    375    839      8       C  
ATOM    757  CD  LYS A 882     -20.600  13.423  23.194  1.00 17.81           C  
ANISOU  757  CD  LYS A 882     3446   1348   1974    409    621    -96       C  
ATOM    758  CE  LYS A 882     -21.413  14.714  23.274  1.00 18.11           C  
ANISOU  758  CE  LYS A 882     3507   1373   2000    398    547    -33       C  
ATOM    759  NZ  LYS A 882     -21.936  15.088  21.940  1.00 17.89           N  
ANISOU  759  NZ  LYS A 882     3494   1268   2034    322    584     32       N  
ATOM    760  H   LYS A 882     -18.143   9.625  25.400  1.00 19.56           H  
ATOM    761  HA  LYS A 882     -17.804  12.266  25.872  1.00 20.34           H  
ATOM    762  HB2 LYS A 882     -18.695  11.716  23.769  1.00 21.64           H  
ATOM    763  HB3 LYS A 882     -19.948  11.056  24.492  1.00 21.64           H  
ATOM    764  HG2 LYS A 882     -20.690  13.084  25.211  1.00 20.99           H  
ATOM    765  HG3 LYS A 882     -19.340  13.794  24.765  1.00 20.99           H  
ATOM    766  HD2 LYS A 882     -19.898  13.540  22.536  1.00 21.38           H  
ATOM    767  HD3 LYS A 882     -21.190  12.702  22.925  1.00 21.38           H  
ATOM    768  HE2 LYS A 882     -22.164  14.587  23.875  1.00 21.73           H  
ATOM    769  HE3 LYS A 882     -20.848  15.433  23.597  1.00 21.73           H  
ATOM    770  HZ1 LYS A 882     -21.261  15.227  21.376  1.00 21.46           H  
ATOM    771  HZ2 LYS A 882     -22.450  14.436  21.620  1.00 21.46           H  
ATOM    772  HZ3 LYS A 882     -22.420  15.833  22.000  1.00 21.46           H  
ATOM    773  N   LYS A 883     -19.221  12.632  27.799  1.00 19.14           N  
ANISOU  773  N   LYS A 883     4065   1429   1779    305    820   -266       N  
ATOM    774  CA  LYS A 883     -19.966  12.857  29.018  1.00 20.51           C  
ANISOU  774  CA  LYS A 883     4257   1811   1724    386    937   -309       C  
ATOM    775  C   LYS A 883     -20.648  14.209  28.907  1.00 23.04           C  
ANISOU  775  C   LYS A 883     4595   2017   2142    470   1223   -349       C  
ATOM    776  O   LYS A 883     -20.231  15.080  28.143  1.00 24.70           O  
ANISOU  776  O   LYS A 883     4817   2124   2445    597   1154   -175       O  
ATOM    777  CB  LYS A 883     -19.041  12.994  30.229  1.00 22.87           C  
ANISOU  777  CB  LYS A 883     4387   2665   1637    350    744   -558       C  
ATOM    778  CG  LYS A 883     -17.932  11.976  30.326  1.00 28.12           C  
ANISOU  778  CG  LYS A 883     4686   3872   2128     -1    559   -523       C  
ATOM    779  CD  LYS A 883     -16.967  12.305  31.475  1.00 31.59           C  
ANISOU  779  CD  LYS A 883     5029   4989   1984   -256    845   -206       C  
ATOM    780  CE  LYS A 883     -16.059  13.487  31.152  1.00 36.56           C  
ANISOU  780  CE  LYS A 883     5274   5953   2665   -379    969   -474       C  
ATOM    781  NZ  LYS A 883     -15.084  13.800  32.240  1.00 40.17           N  
ANISOU  781  NZ  LYS A 883     5454   6693   3116   -361   1220   -568       N  
ATOM    782  H   LYS A 883     -18.702  13.291  27.608  1.00 22.97           H  
ATOM    783  HA  LYS A 883     -20.593  12.126  29.136  1.00 24.61           H  
ATOM    784  HB2 LYS A 883     -18.625  13.870  30.197  1.00 27.44           H  
ATOM    785  HB3 LYS A 883     -19.578  12.911  31.033  1.00 27.44           H  
ATOM    786  HG2 LYS A 883     -18.313  11.099  30.489  1.00 33.75           H  
ATOM    787  HG3 LYS A 883     -17.428  11.970  29.497  1.00 33.75           H  
ATOM    788  HD2 LYS A 883     -17.481  12.527  32.267  1.00 37.91           H  
ATOM    789  HD3 LYS A 883     -16.406  11.533  31.649  1.00 37.91           H  
ATOM    790  HE2 LYS A 883     -15.553  13.284  30.350  1.00 43.87           H  
ATOM    791  HE3 LYS A 883     -16.607  14.274  31.009  1.00 43.87           H  
ATOM    792  HZ1 LYS A 883     -14.464  14.363  31.939  1.00 48.20           H  
ATOM    793  HZ2 LYS A 883     -15.506  14.176  32.927  1.00 48.20           H  
ATOM    794  HZ3 LYS A 883     -14.687  13.054  32.517  1.00 48.20           H  
ATOM    795  N   LEU A 884     -21.636  14.422  29.746  1.00 26.02           N  
ANISOU  795  N   LEU A 884     4904   2540   2443    875   1288    -62       N  
ATOM    796  CA  LEU A 884     -22.266  15.727  29.775  1.00 25.73           C  
ANISOU  796  CA  LEU A 884     5110   2449   2217    470   1420   -136       C  
ATOM    797  C   LEU A 884     -21.475  16.716  30.628  1.00 26.82           C  
ANISOU  797  C   LEU A 884     5474   2530   2188   -251   1260    -32       C  
ATOM    798  O   LEU A 884     -20.759  16.334  31.559  1.00 29.00           O  
ANISOU  798  O   LEU A 884     5513   2814   2691   -778   1279   -140       O  
ATOM    799  CB  LEU A 884     -23.672  15.568  30.339  1.00 26.36           C  
ANISOU  799  CB  LEU A 884     5032   2834   2149    365   1538    399       C  
ATOM    800  CG  LEU A 884     -24.638  14.782  29.459  1.00 27.71           C  
ANISOU  800  CG  LEU A 884     5553   2953   2023    223   1365    -81       C  
ATOM    801  CD1 LEU A 884     -26.033  14.782  30.060  1.00 28.01           C  
ANISOU  801  CD1 LEU A 884     5619   2530   2493    635   1616    585       C  
ATOM    802  CD2 LEU A 884     -24.716  15.354  28.049  1.00 31.45           C  
ANISOU  802  CD2 LEU A 884     5859   3433   2657    -88    999    283       C  
ATOM    803  H   LEU A 884     -21.955  13.844  30.297  1.00 31.23           H  
ATOM    804  HA  LEU A 884     -22.306  16.097  28.880  1.00 30.88           H  
ATOM    805  HB2 LEU A 884     -23.610  15.106  31.189  1.00 31.63           H  
ATOM    806  HB3 LEU A 884     -24.050  16.452  30.468  1.00 31.63           H  
ATOM    807  HG  LEU A 884     -24.304  13.873  29.406  1.00 33.25           H  
ATOM    808 HD11 LEU A 884     -26.619  14.251  29.499  1.00 33.61           H  
ATOM    809 HD12 LEU A 884     -25.993  14.401  30.952  1.00 33.61           H  
ATOM    810 HD13 LEU A 884     -26.357  15.695  30.105  1.00 33.61           H  
ATOM    811 HD21 LEU A 884     -25.474  14.960  27.589  1.00 37.74           H  
ATOM    812 HD22 LEU A 884     -24.826  16.316  28.104  1.00 37.74           H  
ATOM    813 HD23 LEU A 884     -23.896  15.142  27.576  1.00 37.74           H  
ATOM    814  N   GLN A 885     -21.592  18.007  30.265  1.00 29.21           N  
ANISOU  814  N   GLN A 885     5716   2336   3045   -406   1432   -395       N  
ATOM    815  CA  GLN A 885     -21.089  19.103  31.093  1.00 31.17           C  
ANISOU  815  CA  GLN A 885     6068   2409   3365   -412   1681   -349       C  
ATOM    816  C   GLN A 885     -22.073  19.453  32.205  1.00 30.95           C  
ANISOU  816  C   GLN A 885     5875   2627   3256   -402   1533   -253       C  
ATOM    817  O   GLN A 885     -21.668  19.726  33.342  1.00 32.54           O  
ANISOU  817  O   GLN A 885     5703   3265   3396   -353   1437   -586       O  
ATOM    818  CB  GLN A 885     -20.864  20.368  30.252  1.00 34.83           C  
ANISOU  818  CB  GLN A 885     6637   2750   3846   -545   2550   -432       C  
ATOM    819  CG  GLN A 885     -19.673  20.341  29.312  1.00 39.93           C  
ANISOU  819  CG  GLN A 885     7282   3229   4660   -842   2935   -596       C  
ATOM    820  CD  GLN A 885     -19.421  21.677  28.623  1.00 46.35           C  
ANISOU  820  CD  GLN A 885     7874   3867   5869   -908   3202  -1175       C  
ATOM    821  OE1 GLN A 885     -19.473  22.741  29.246  1.00 48.71           O  
ANISOU  821  OE1 GLN A 885     8147   4007   6355  -1193   2975  -1399       O  
ATOM    822  NE2 GLN A 885     -19.139  21.621  27.328  1.00 49.98           N  
ANISOU  822  NE2 GLN A 885     8039   4256   6694   -912   3353  -1258       N  
ATOM    823  H   GLN A 885     -21.963  18.271  29.535  1.00 35.05           H  
ATOM    824  HA  GLN A 885     -20.243  18.817  31.470  1.00 37.40           H  
ATOM    825  HB2 GLN A 885     -21.654  20.515  29.709  1.00 41.79           H  
ATOM    826  HB3 GLN A 885     -20.734  21.114  30.858  1.00 41.79           H  
ATOM    827  HG2 GLN A 885     -18.877  20.112  29.818  1.00 47.91           H  
ATOM    828  HG3 GLN A 885     -19.830  19.676  28.623  1.00 47.91           H  
ATOM    829 HE21 GLN A 885     -19.107  20.860  26.927  1.00 59.97           H  
ATOM    830 HE22 GLN A 885     -18.988  22.345  26.889  1.00 59.97           H  
ATOM    831  N   HIS A 886     -23.367  19.478  31.898  1.00 31.68           N  
ANISOU  831  N   HIS A 886     6013   2526   3498   -425   1310    151       N  
ATOM    832  CA  HIS A 886     -24.400  19.777  32.891  1.00 34.04           C  
ANISOU  832  CA  HIS A 886     6158   3040   3737   -518   1426     12       C  
ATOM    833  C   HIS A 886     -25.486  18.718  32.775  1.00 32.50           C  
ANISOU  833  C   HIS A 886     5932   3301   3117   -595   1606    173       C  
ATOM    834  O   HIS A 886     -26.204  18.672  31.771  1.00 32.73           O  
ANISOU  834  O   HIS A 886     6034   3332   3070  -1114   1741    -32       O  
ATOM    835  CB  HIS A 886     -24.951  21.182  32.680  1.00 40.20           C  
ANISOU  835  CB  HIS A 886     6624   4125   4525   -709   1460   -422       C  
ATOM    836  CG  HIS A 886     -23.910  22.249  32.806  1.00 47.03           C  
ANISOU  836  CG  HIS A 886     7089   5504   5275   -971   1403    -72       C  
ATOM    837  ND1 HIS A 886     -23.321  22.850  31.714  1.00 50.80           N  
ANISOU  837  ND1 HIS A 886     7317   6271   5712  -1040   1298     29       N  
ATOM    838  CD2 HIS A 886     -23.327  22.798  33.897  1.00 51.61           C  
ANISOU  838  CD2 HIS A 886     7297   6360   5952  -1101   1265    107       C  
ATOM    839  CE1 HIS A 886     -22.434  23.737  32.128  1.00 53.89           C  
ANISOU  839  CE1 HIS A 886     7437   6786   6254  -1163   1230    142       C  
ATOM    840  NE2 HIS A 886     -22.420  23.727  33.449  1.00 54.17           N  
ANISOU  840  NE2 HIS A 886     7415   6815   6351  -1194   1178    251       N  
ATOM    841  H   HIS A 886     -23.677  19.324  31.111  1.00 38.02           H  
ATOM    842  HA  HIS A 886     -24.032  19.726  33.787  1.00 40.85           H  
ATOM    843  HB2 HIS A 886     -25.331  21.240  31.789  1.00 48.24           H  
ATOM    844  HB3 HIS A 886     -25.636  21.354  33.344  1.00 48.24           H  
ATOM    845  HD2 HIS A 886     -23.506  22.585  34.785  1.00 61.93           H  
ATOM    846  HE1 HIS A 886     -21.909  24.277  31.583  1.00 64.67           H  
ATOM    847  HE2 HIS A 886     -21.924  24.222  33.947  1.00 65.00           H  
ATOM    848  N   SER A 887     -25.624  17.897  33.819  1.00 30.40           N  
ANISOU  848  N   SER A 887     5607   3100   2842    380   1993    136       N  
ATOM    849  CA ASER A 887     -26.460  16.694  33.773  0.54 35.37           C  
ANISOU  849  CA ASER A 887     5507   3803   4128    800   1949    620       C  
ATOM    850  CA BSER A 887     -26.463  16.699  33.764  0.46 31.72           C  
ANISOU  850  CA BSER A 887     5572   3343   3136    534   1652     15       C  
ATOM    851  C   SER A 887     -27.867  16.998  34.287  1.00 33.11           C  
ANISOU  851  C   SER A 887     5533   3567   3481    689   1800    543       C  
ATOM    852  O   SER A 887     -28.324  16.484  35.312  1.00 33.48           O  
ANISOU  852  O   SER A 887     5565   3614   3543    524   1743    207       O  
ATOM    853  CB ASER A 887     -25.804  15.568  34.567  0.54 40.91           C  
ANISOU  853  CB ASER A 887     5406   4391   5747   1112   2011   1483       C  
ATOM    854  CB BSER A 887     -25.805  15.548  34.521  0.46 30.81           C  
ANISOU  854  CB BSER A 887     5580   3117   3008    368   1136   -371       C  
ATOM    855  OG ASER A 887     -26.439  14.315  34.357  0.54 42.10           O  
ANISOU  855  OG ASER A 887     5306   4501   6188   1457   2170   2660       O  
ATOM    856  OG BSER A 887     -25.752  15.786  35.917  0.46 26.97           O  
ANISOU  856  OG BSER A 887     5521   2656   2070    295    857   -488       O  
ATOM    857  H  ASER A 887     -25.236  18.016  34.577  0.54 36.48           H  
ATOM    858  H  BSER A 887     -25.236  18.014  34.578  0.46 36.48           H  
ATOM    859  HA ASER A 887     -26.538  16.406  32.850  0.54 42.44           H  
ATOM    860  HA BSER A 887     -26.548  16.426  32.837  0.46 38.06           H  
ATOM    861  HB2ASER A 887     -24.876  15.495  34.291  0.54 49.09           H  
ATOM    862  HB2BSER A 887     -26.318  14.740  34.363  0.46 36.97           H  
ATOM    863  HB3ASER A 887     -25.853  15.785  35.511  0.54 49.09           H  
ATOM    864  HB3BSER A 887     -24.900  15.436  34.190  0.46 36.97           H  
ATOM    865  HG ASER A 887     -26.412  14.112  33.542  0.54 50.52           H  
ATOM    866  HG BSER A 887     -26.530  15.849  36.227  0.46 32.36           H  
ATOM    867  N   THR A 888     -28.550  17.868  33.557  1.00 29.99           N  
ANISOU  867  N   THR A 888     5484   3144   2768   1034   1715    244       N  
ATOM    868  CA  THR A 888     -29.950  18.083  33.844  1.00 28.61           C  
ANISOU  868  CA  THR A 888     5470   2548   2852   1092   1717    137       C  
ATOM    869  C   THR A 888     -30.753  16.935  33.246  1.00 24.71           C  
ANISOU  869  C   THR A 888     4909   1804   2676    541   1529   -168       C  
ATOM    870  O   THR A 888     -30.286  16.197  32.378  1.00 25.96           O  
ANISOU  870  O   THR A 888     4533   1935   3396    532   1571    225       O  
ATOM    871  CB  THR A 888     -30.448  19.373  33.205  1.00 31.91           C  
ANISOU  871  CB  THR A 888     6133   2953   3039   1345   1405    325       C  
ATOM    872  OG1 THR A 888     -30.471  19.199  31.780  1.00 32.65           O  
ANISOU  872  OG1 THR A 888     6437   3085   2883   1406   1644    244       O  
ATOM    873  CG2 THR A 888     -29.562  20.546  33.598  1.00 35.11           C  
ANISOU  873  CG2 THR A 888     6335   3482   3523   1537   1443     21       C  
ATOM    874  H   THR A 888     -28.229  18.333  32.908  1.00 35.99           H  
ATOM    875  HA  THR A 888     -30.070  18.139  34.805  1.00 34.33           H  
ATOM    876  HB  THR A 888     -31.344  19.583  33.514  1.00 38.29           H  
ATOM    877  HG1 THR A 888     -30.738  19.903  31.409  1.00 39.18           H  
ATOM    878 HG21 THR A 888     -29.941  21.374  33.263  1.00 42.13           H  
ATOM    879 HG22 THR A 888     -29.493  20.600  34.564  1.00 42.13           H  
ATOM    880 HG23 THR A 888     -28.675  20.432  33.224  1.00 42.13           H  
ATOM    881  N   GLU A 889     -32.010  16.838  33.658  1.00 27.48           N  
ANISOU  881  N   GLU A 889     4998   1949   3495    544   2074    121       N  
ATOM    882  CA  GLU A 889     -32.869  15.797  33.115  1.00 31.72           C  
ANISOU  882  CA  GLU A 889     5441   2829   3784    749   2337   -188       C  
ATOM    883  C   GLU A 889     -33.034  15.926  31.604  1.00 33.28           C  
ANISOU  883  C   GLU A 889     5700   2790   4154    874   2738    488       C  
ATOM    884  O   GLU A 889     -32.922  14.934  30.883  1.00 33.55           O  
ANISOU  884  O   GLU A 889     5887   2425   4437   1035   2952    805       O  
ATOM    885  CB  GLU A 889     -34.229  15.817  33.801  1.00 38.95           C  
ANISOU  885  CB  GLU A 889     5646   4224   4930    962   2221   -178       C  
ATOM    886  CG  GLU A 889     -34.166  15.516  35.276  1.00 46.69           C  
ANISOU  886  CG  GLU A 889     6040   5663   6036    823   2001    725       C  
ATOM    887  CD  GLU A 889     -35.522  15.151  35.848  1.00 51.36           C  
ANISOU  887  CD  GLU A 889     6359   6739   6415    686   2161   1604       C  
ATOM    888  OE1 GLU A 889     -36.484  15.004  35.059  1.00 55.03           O  
ANISOU  888  OE1 GLU A 889     6421   7107   7381    639   2326   2170       O  
ATOM    889  OE2 GLU A 889     -35.619  15.006  37.085  1.00 51.13           O  
ANISOU  889  OE2 GLU A 889     6551   7162   5715    709   1863   1687       O  
ATOM    890  H   GLU A 889     -32.383  17.352  34.238  1.00 32.98           H  
ATOM    891  HA  GLU A 889     -32.449  14.941  33.297  1.00 38.07           H  
ATOM    892  HB2 GLU A 889     -34.620  16.698  33.694  1.00 46.74           H  
ATOM    893  HB3 GLU A 889     -34.798  15.149  33.386  1.00 46.74           H  
ATOM    894  HG2 GLU A 889     -33.565  14.769  35.422  1.00 56.02           H  
ATOM    895  HG3 GLU A 889     -33.841  16.300  35.746  1.00 56.02           H  
ATOM    896  N   GLU A 890     -33.359  17.135  31.115  1.00 33.15           N  
ANISOU  896  N   GLU A 890     5813   2707   4077   1159   2690    651       N  
ATOM    897  CA  GLU A 890     -33.619  17.329  29.687  1.00 34.58           C  
ANISOU  897  CA  GLU A 890     5944   2765   4428   1446   2329    359       C  
ATOM    898  C   GLU A 890     -32.397  16.959  28.867  1.00 30.95           C  
ANISOU  898  C   GLU A 890     5511   2298   3951   1076   2579    695       C  
ATOM    899  O   GLU A 890     -32.510  16.380  27.776  1.00 31.30           O  
ANISOU  899  O   GLU A 890     5051   2241   4601    849   2781    837       O  
ATOM    900  CB  GLU A 890     -33.980  18.794  29.421  1.00 39.82           C  
ANISOU  900  CB  GLU A 890     6598   3324   5206   1936   1673    165       C  
ATOM    901  CG  GLU A 890     -34.231  19.135  27.959  1.00 46.70           C  
ANISOU  901  CG  GLU A 890     7198   4228   6319   2264    751    138       C  
ATOM    902  CD  GLU A 890     -34.276  20.635  27.679  1.00 53.92           C  
ANISOU  902  CD  GLU A 890     7703   5314   7469   2376   -136    509       C  
ATOM    903  OE1 GLU A 890     -33.446  21.398  28.227  1.00 53.14           O  
ANISOU  903  OE1 GLU A 890     7894   5054   7244   2417   -269    752       O  
ATOM    904  OE2 GLU A 890     -35.153  21.046  26.893  1.00 60.18           O  
ANISOU  904  OE2 GLU A 890     7860   6393   8612   2411   -688    546       O  
ATOM    905  H   GLU A 890     -33.434  17.850  31.587  1.00 39.78           H  
ATOM    906  HA  GLU A 890     -34.364  16.766  29.424  1.00 41.49           H  
ATOM    907  HB2 GLU A 890     -34.789  19.006  29.912  1.00 47.78           H  
ATOM    908  HB3 GLU A 890     -33.249  19.352  29.730  1.00 47.78           H  
ATOM    909  HG2 GLU A 890     -33.517  18.755  27.422  1.00 56.04           H  
ATOM    910  HG3 GLU A 890     -35.083  18.757  27.691  1.00 56.04           H  
ATOM    911  N   HIS A 891     -31.216  17.298  29.378  1.00 29.42           N  
ANISOU  911  N   HIS A 891     5595   2108   3474   1046   2189    645       N  
ATOM    912  CA  HIS A 891     -29.995  16.961  28.669  1.00 26.52           C  
ANISOU  912  CA  HIS A 891     5591   1953   2534   1026   1806    455       C  
ATOM    913  C   HIS A 891     -29.788  15.462  28.616  1.00 26.13           C  
ANISOU  913  C   HIS A 891     5253   1893   2781    939   1931    534       C  
ATOM    914  O   HIS A 891     -29.310  14.940  27.608  1.00 26.05           O  
ANISOU  914  O   HIS A 891     5348   1815   2736    777   2004    421       O  
ATOM    915  CB  HIS A 891     -28.791  17.633  29.308  1.00 28.62           C  
ANISOU  915  CB  HIS A 891     6238   2130   2506   1228   1289    204       C  
ATOM    916  CG  HIS A 891     -28.785  19.109  29.117  1.00 32.80           C  
ANISOU  916  CG  HIS A 891     6830   2121   3510   1204    551    212       C  
ATOM    917  ND1 HIS A 891     -27.921  19.949  29.781  1.00 36.01           N  
ANISOU  917  ND1 HIS A 891     7144   2444   4096   1136    234    411       N  
ATOM    918  CD2 HIS A 891     -29.557  19.899  28.335  1.00 35.51           C  
ANISOU  918  CD2 HIS A 891     7116   2226   4149   1038    247    672       C  
ATOM    919  CE1 HIS A 891     -28.161  21.196  29.418  1.00 36.15           C  
ANISOU  919  CE1 HIS A 891     7307   2208   4220   1052    -54    498       C  
ATOM    920  NE2 HIS A 891     -29.150  21.193  28.542  1.00 37.07           N  
ANISOU  920  NE2 HIS A 891     7317   2095   4674    927     75    415       N  
ATOM    921  H   HIS A 891     -31.100  17.717  30.121  1.00 35.30           H  
ATOM    922  HA  HIS A 891     -30.072  17.295  27.761  1.00 31.83           H  
ATOM    923  HB2 HIS A 891     -28.799  17.454  30.261  1.00 34.34           H  
ATOM    924  HB3 HIS A 891     -27.982  17.276  28.910  1.00 34.34           H  
ATOM    925  HD1 HIS A 891     -27.319  19.702  30.344  1.00 43.22           H  
ATOM    926  HD2 HIS A 891     -30.235  19.618  27.764  1.00 42.61           H  
ATOM    927  HE1 HIS A 891     -27.711  21.949  29.727  1.00 43.38           H  
ATOM    928  N   LEU A 892     -30.122  14.749  29.693  1.00 25.36           N  
ANISOU  928  N   LEU A 892     5010   1878   2748    917   1973    543       N  
ATOM    929  CA ALEU A 892     -29.967  13.299  29.676  0.55 25.11           C  
ANISOU  929  CA ALEU A 892     4812   1862   2865    831   2039    526       C  
ATOM    930  CA BLEU A 892     -29.984  13.297  29.681  0.45 25.46           C  
ANISOU  930  CA BLEU A 892     4816   1946   2911    857   2058    572       C  
ATOM    931  C   LEU A 892     -30.871  12.672  28.617  1.00 26.15           C  
ANISOU  931  C   LEU A 892     4756   1953   3227    817   2170    663       C  
ATOM    932  O   LEU A 892     -30.456  11.737  27.920  1.00 26.57           O  
ANISOU  932  O   LEU A 892     4701   1814   3580    617   2392    483       O  
ATOM    933  CB ALEU A 892     -30.193  12.740  31.092  0.55 24.78           C  
ANISOU  933  CB ALEU A 892     4793   2017   2606    750   1834    570       C  
ATOM    934  CB BLEU A 892     -30.362  12.694  31.034  0.45 25.13           C  
ANISOU  934  CB BLEU A 892     4696   2146   2707    761   1824    699       C  
ATOM    935  CG ALEU A 892     -29.043  13.048  32.072  0.55 23.70           C  
ANISOU  935  CG ALEU A 892     4845   2069   2090    681   1484    422       C  
ATOM    936  CG BLEU A 892     -30.481  11.168  30.918  0.45 23.73           C  
ANISOU  936  CG BLEU A 892     4569   2059   2390    564   1421    730       C  
ATOM    937  CD1ALEU A 892     -29.443  13.018  33.569  0.55 26.25           C  
ANISOU  937  CD1ALEU A 892     5040   2735   2197    660   1594    332       C  
ATOM    938  CD1BLEU A 892     -29.135  10.578  30.550  0.45 21.70           C  
ANISOU  938  CD1BLEU A 892     4413   1813   2018    391   1048    616       C  
ATOM    939  CD2ALEU A 892     -27.828  12.104  31.855  0.55 25.06           C  
ANISOU  939  CD2ALEU A 892     4879   2021   2623    726   1136    855       C  
ATOM    940  CD2BLEU A 892     -31.007  10.545  32.192  0.45 23.31           C  
ANISOU  940  CD2BLEU A 892     4553   2293   2011    741   1208    698       C  
ATOM    941  H  ALEU A 892     -30.432  15.074  30.427  0.55 30.43           H  
ATOM    942  H  BLEU A 892     -30.425  15.077  30.429  0.45 30.43           H  
ATOM    943  HA ALEU A 892     -29.060  13.054  29.434  0.55 30.13           H  
ATOM    944  HA BLEU A 892     -29.052  13.098  29.499  0.45 30.55           H  
ATOM    945  HB2ALEU A 892     -31.004  13.130  31.454  0.55 29.74           H  
ATOM    946  HB2BLEU A 892     -29.677  12.905  31.687  0.45 30.16           H  
ATOM    947  HB3ALEU A 892     -30.285  11.776  31.035  0.55 29.74           H  
ATOM    948  HB3BLEU A 892     -31.217  13.052  31.321  0.45 30.16           H  
ATOM    949  HG ALEU A 892     -28.789  13.962  31.868  0.55 28.44           H  
ATOM    950  HG BLEU A 892     -31.121  10.959  30.220  0.45 28.48           H  
ATOM    951 HD11ALEU A 892     -28.658  13.199  34.109  0.55 31.49           H  
ATOM    952 HD11BLEU A 892     -29.184   9.612  30.620  0.45 26.04           H  
ATOM    953 HD12ALEU A 892     -30.118  13.697  33.728  0.55 31.49           H  
ATOM    954 HD12BLEU A 892     -28.917  10.833  29.640  0.45 26.04           H  
ATOM    955 HD13ALEU A 892     -29.798  12.142  33.783  0.55 31.49           H  
ATOM    956 HD13BLEU A 892     -28.463  10.921  31.159  0.45 26.04           H  
ATOM    957 HD21ALEU A 892     -27.137  12.326  32.499  0.55 30.08           H  
ATOM    958 HD21BLEU A 892     -30.673   9.637  32.261  0.45 27.97           H  
ATOM    959 HD22ALEU A 892     -28.115  11.186  31.980  0.55 30.08           H  
ATOM    960 HD22BLEU A 892     -30.701  11.068  32.949  0.45 27.97           H  
ATOM    961 HD23ALEU A 892     -27.491  12.225  30.953  0.55 30.08           H  
ATOM    962 HD23BLEU A 892     -31.976  10.539  32.164  0.45 27.97           H  
ATOM    963  N   ARG A 893     -32.102  13.158  28.478  1.00 28.72           N  
ANISOU  963  N   ARG A 893     4701   2481   3731    907   2396    860       N  
ATOM    964  CA  ARG A 893     -33.011  12.620  27.470  1.00 29.58           C  
ANISOU  964  CA  ARG A 893     4597   2195   4448    867   2605    892       C  
ATOM    965  C   ARG A 893     -32.468  12.859  26.065  1.00 27.88           C  
ANISOU  965  C   ARG A 893     4188   2215   4191   1007   2370    864       C  
ATOM    966  O   ARG A 893     -32.481  11.962  25.209  1.00 28.83           O  
ANISOU  966  O   ARG A 893     3989   2255   4709    887   2488    917       O  
ATOM    967  CB  ARG A 893     -34.376  13.285  27.622  1.00 36.06           C  
ANISOU  967  CB  ARG A 893     5104   2668   5929    541   2405   1017       C  
ATOM    968  CG  ARG A 893     -35.477  12.636  26.816  1.00 43.40           C  
ANISOU  968  CG  ARG A 893     5869   3130   7490    413   1242    858       C  
ATOM    969  CD  ARG A 893     -35.832  11.264  27.376  1.00 49.99           C  
ANISOU  969  CD  ARG A 893     6724   4167   8103    -15    391    842       C  
ATOM    970  NE  ARG A 893     -36.706  10.523  26.475  1.00 53.23           N  
ANISOU  970  NE  ARG A 893     7521   5120   7584   -344   -222    608       N  
ATOM    971  CZ  ARG A 893     -36.647   9.213  26.280  1.00 53.66           C  
ANISOU  971  CZ  ARG A 893     8220   6038   6131   -461   -668    295       C  
ATOM    972  NH1 ARG A 893     -35.728   8.466  26.869  1.00 53.35           N  
ANISOU  972  NH1 ARG A 893     8466   6407   5397   -448   -823    260       N  
ATOM    973  NH2 ARG A 893     -37.527   8.639  25.464  1.00 53.52           N  
ANISOU  973  NH2 ARG A 893     8478   6349   5509   -461   -805    277       N  
ATOM    974  H   ARG A 893     -32.434  13.795  28.951  1.00 34.47           H  
ATOM    975  HA  ARG A 893     -33.107  11.664  27.603  1.00 35.50           H  
ATOM    976  HB2 ARG A 893     -34.635  13.250  28.556  1.00 43.27           H  
ATOM    977  HB3 ARG A 893     -34.304  14.208  27.332  1.00 43.27           H  
ATOM    978  HG2 ARG A 893     -36.270  13.194  26.846  1.00 52.08           H  
ATOM    979  HG3 ARG A 893     -35.183  12.526  25.898  1.00 52.08           H  
ATOM    980  HD2 ARG A 893     -35.019  10.750  27.503  1.00 59.99           H  
ATOM    981  HD3 ARG A 893     -36.290  11.373  28.224  1.00 59.99           H  
ATOM    982  HE  ARG A 893     -37.301  10.967  26.040  1.00 63.88           H  
ATOM    983 HH11 ARG A 893     -35.150   8.828  27.392  1.00 64.02           H  
ATOM    984 HH12 ARG A 893     -35.708   7.618  26.728  1.00 64.02           H  
ATOM    985 HH21 ARG A 893     -38.124   9.117  25.071  1.00 64.23           H  
ATOM    986 HH22 ARG A 893     -37.499   7.790  25.330  1.00 64.23           H  
ATOM    987  N   ASP A 894     -31.997  14.072  25.804  1.00 26.71           N  
ANISOU  987  N   ASP A 894     4099   2205   3844   1012   2279    870       N  
ATOM    988  CA  ASP A 894     -31.402  14.347  24.503  1.00 25.75           C  
ANISOU  988  CA  ASP A 894     4122   2226   3437    939   2153    671       C  
ATOM    989  C   ASP A 894     -30.164  13.495  24.263  1.00 22.28           C  
ANISOU  989  C   ASP A 894     3748   1818   2900    712   1884    550       C  
ATOM    990  O   ASP A 894     -29.917  13.070  23.131  1.00 21.35           O  
ANISOU  990  O   ASP A 894     3555   1971   2586    743   1720    528       O  
ATOM    991  CB  ASP A 894     -31.034  15.820  24.410  1.00 29.59           C  
ANISOU  991  CB  ASP A 894     4829   2636   3778   1456   2374   1130       C  
ATOM    992  CG  ASP A 894     -32.232  16.709  24.254  1.00 39.81           C  
ANISOU  992  CG  ASP A 894     5683   3714   5728   2122   2378   1492       C  
ATOM    993  OD1 ASP A 894     -33.322  16.202  23.905  1.00 43.84           O  
ANISOU  993  OD1 ASP A 894     5820   4288   6548   2475   1934   1257       O  
ATOM    994  OD2 ASP A 894     -32.070  17.924  24.477  1.00 43.88           O  
ANISOU  994  OD2 ASP A 894     6278   4118   6275   2319   2711   1972       O  
ATOM    995  H   ASP A 894     -32.009  14.737  26.348  1.00 32.05           H  
ATOM    996  HA  ASP A 894     -32.054  14.138  23.816  1.00 30.90           H  
ATOM    997  HB2 ASP A 894     -30.570  16.082  25.221  1.00 35.51           H  
ATOM    998  HB3 ASP A 894     -30.459  15.954  23.640  1.00 35.51           H  
ATOM    999  N   PHE A 895     -29.356  13.265  25.306  1.00 20.80           N  
ANISOU  999  N   PHE A 895     3642   1703   2557    692   1705    596       N  
ATOM   1000  CA  PHE A 895     -28.151  12.442  25.171  1.00 19.77           C  
ANISOU 1000  CA  PHE A 895     3723   1507   2281    618   1600    448       C  
ATOM   1001  C   PHE A 895     -28.504  10.999  24.833  1.00 19.87           C  
ANISOU 1001  C   PHE A 895     3645   1653   2253    398   1508    489       C  
ATOM   1002  O   PHE A 895     -27.839  10.373  23.998  1.00 18.23           O  
ANISOU 1002  O   PHE A 895     3414   1769   1743    585   1259    320       O  
ATOM   1003  CB  PHE A 895     -27.331  12.545  26.461  1.00 20.79           C  
ANISOU 1003  CB  PHE A 895     3956   1774   2168    672   1500    537       C  
ATOM   1004  CG  PHE A 895     -25.902  12.028  26.379  1.00 20.37           C  
ANISOU 1004  CG  PHE A 895     4012   1822   1907    800   1360    326       C  
ATOM   1005  CD1 PHE A 895     -25.125  12.154  25.245  1.00 19.52           C  
ANISOU 1005  CD1 PHE A 895     3860   1656   1899    690   1180    167       C  
ATOM   1006  CD2 PHE A 895     -25.322  11.470  27.501  1.00 21.96           C  
ANISOU 1006  CD2 PHE A 895     4262   2049   2033    922   1374    488       C  
ATOM   1007  CE1 PHE A 895     -23.818  11.695  25.238  1.00 19.51           C  
ANISOU 1007  CE1 PHE A 895     3856   1781   1776    525    994     29       C  
ATOM   1008  CE2 PHE A 895     -24.028  11.036  27.499  1.00 21.37           C  
ANISOU 1008  CE2 PHE A 895     4249   1885   1985    980    904     67       C  
ATOM   1009  CZ  PHE A 895     -23.272  11.149  26.366  1.00 21.48           C  
ANISOU 1009  CZ  PHE A 895     3953   2050   2158    842    903   -442       C  
ATOM   1010  H   PHE A 895     -29.483  13.574  26.098  1.00 24.96           H  
ATOM   1011  HA  PHE A 895     -27.603  12.772  24.442  1.00 23.72           H  
ATOM   1012  HB2 PHE A 895     -27.285  13.479  26.719  1.00 24.94           H  
ATOM   1013  HB3 PHE A 895     -27.782  12.033  27.151  1.00 24.94           H  
ATOM   1014  HD1 PHE A 895     -25.481  12.548  24.481  1.00 23.42           H  
ATOM   1015  HD2 PHE A 895     -25.826  11.387  28.278  1.00 26.35           H  
ATOM   1016  HE1 PHE A 895     -23.309  11.759  24.462  1.00 23.41           H  
ATOM   1017  HE2 PHE A 895     -23.660  10.665  28.268  1.00 25.64           H  
ATOM   1018  HZ  PHE A 895     -22.389  10.855  26.363  1.00 25.77           H  
ATOM   1019  N   GLU A 896     -29.560  10.458  25.444  1.00 20.43           N  
ANISOU 1019  N   GLU A 896     3749   1525   2490    323   1704    356       N  
ATOM   1020  CA  GLU A 896     -30.028   9.129  25.062  1.00 21.79           C  
ANISOU 1020  CA  GLU A 896     3613   1839   2828    421   1861    431       C  
ATOM   1021  C   GLU A 896     -30.390   9.061  23.583  1.00 21.08           C  
ANISOU 1021  C   GLU A 896     3308   1858   2843    314   1751    532       C  
ATOM   1022  O   GLU A 896     -30.092   8.065  22.912  1.00 20.88           O  
ANISOU 1022  O   GLU A 896     3311   1892   2731    343   1736    484       O  
ATOM   1023  CB  GLU A 896     -31.257   8.766  25.878  1.00 27.38           C  
ANISOU 1023  CB  GLU A 896     4018   3076   3308    377   2115    584       C  
ATOM   1024  CG  GLU A 896     -30.957   8.360  27.263  1.00 33.84           C  
ANISOU 1024  CG  GLU A 896     4644   4523   3692   -176   2096   1102       C  
ATOM   1025  CD  GLU A 896     -32.180   7.805  27.907  1.00 42.91           C  
ANISOU 1025  CD  GLU A 896     5581   6128   4593   -652   2149   1675       C  
ATOM   1026  OE1 GLU A 896     -32.972   8.609  28.425  1.00 47.91           O  
ANISOU 1026  OE1 GLU A 896     6225   6918   5060   -725   2604   1910       O  
ATOM   1027  OE2 GLU A 896     -32.379   6.580  27.828  1.00 45.70           O  
ANISOU 1027  OE2 GLU A 896     5785   6617   4961   -853   1985   2330       O  
ATOM   1028  H   GLU A 896     -30.015  10.834  26.070  1.00 24.52           H  
ATOM   1029  HA  GLU A 896     -29.315   8.496  25.239  1.00 26.15           H  
ATOM   1030  HB2 GLU A 896     -31.843   9.538  25.918  1.00 32.85           H  
ATOM   1031  HB3 GLU A 896     -31.711   8.026  25.446  1.00 32.85           H  
ATOM   1032  HG2 GLU A 896     -30.268   7.677  27.261  1.00 40.61           H  
ATOM   1033  HG3 GLU A 896     -30.659   9.130  27.772  1.00 40.61           H  
ATOM   1034  N   ARG A 897     -31.067  10.092  23.065  1.00 20.61           N  
ANISOU 1034  N   ARG A 897     3121   1785   2926    337   1655    517       N  
ATOM   1035  CA  ARG A 897     -31.422  10.104  21.648  1.00 20.76           C  
ANISOU 1035  CA  ARG A 897     2962   2089   2837    282   1422    491       C  
ATOM   1036  C   ARG A 897     -30.174  10.144  20.776  1.00 19.18           C  
ANISOU 1036  C   ARG A 897     2883   1697   2706    164   1386    457       C  
ATOM   1037  O   ARG A 897     -30.091   9.437  19.764  1.00 19.74           O  
ANISOU 1037  O   ARG A 897     2871   1876   2752    -26   1308    341       O  
ATOM   1038  CB  ARG A 897     -32.326  11.296  21.320  1.00 23.54           C  
ANISOU 1038  CB  ARG A 897     2629   2720   3597    361   1738    552       C  
ATOM   1039  H   ARG A 897     -31.327  10.783  23.507  1.00 24.74           H  
ATOM   1040  HA  ARG A 897     -31.919   9.293  21.453  1.00 24.91           H  
ATOM   1041  N   GLU A 898     -29.190  10.956  21.168  1.00 17.53           N  
ANISOU 1041  N   GLU A 898     2849   1588   2222    160   1484    157       N  
ATOM   1042  CA  GLU A 898     -27.922  11.033  20.445  1.00 16.86           C  
ANISOU 1042  CA  GLU A 898     2919   1448   2038     47   1222    198       C  
ATOM   1043  C   GLU A 898     -27.236   9.676  20.415  1.00 16.77           C  
ANISOU 1043  C   GLU A 898     2854   1422   2096    109   1329    361       C  
ATOM   1044  O   GLU A 898     -26.714   9.250  19.371  1.00 16.21           O  
ANISOU 1044  O   GLU A 898     2905   1388   1866    -57   1240    228       O  
ATOM   1045  CB  GLU A 898     -27.036  12.072  21.135  1.00 16.81           C  
ANISOU 1045  CB  GLU A 898     3132   1494   1761     76   1113    382       C  
ATOM   1046  CG  GLU A 898     -25.636  12.159  20.584  1.00 16.59           C  
ANISOU 1046  CG  GLU A 898     3267   1322   1716   -209    973    171       C  
ATOM   1047  CD  GLU A 898     -24.753  13.149  21.325  1.00 18.54           C  
ANISOU 1047  CD  GLU A 898     3624   1570   1850      8   1096    268       C  
ATOM   1048  OE1 GLU A 898     -25.262  13.928  22.160  1.00 19.98           O  
ANISOU 1048  OE1 GLU A 898     3867   1860   1864     83   1230    274       O  
ATOM   1049  OE2 GLU A 898     -23.532  13.144  21.051  1.00 19.54           O  
ANISOU 1049  OE2 GLU A 898     3574   1517   2334    -15    854    147       O  
ATOM   1050  H   GLU A 898     -29.231  11.475  21.852  1.00 21.03           H  
ATOM   1051  HA  GLU A 898     -28.075  11.307  19.527  1.00 20.23           H  
ATOM   1052  HB2 GLU A 898     -27.447  12.945  21.033  1.00 20.17           H  
ATOM   1053  HB3 GLU A 898     -26.968  11.845  22.075  1.00 20.17           H  
ATOM   1054  HG2 GLU A 898     -25.220  11.286  20.647  1.00 19.91           H  
ATOM   1055  HG3 GLU A 898     -25.682  12.439  19.656  1.00 19.91           H  
ATOM   1056  N   ILE A 899     -27.220   8.989  21.558  1.00 17.09           N  
ANISOU 1056  N   ILE A 899     2949   1356   2188     98   1250    325       N  
ATOM   1057  CA  ILE A 899     -26.606   7.671  21.640  1.00 17.05           C  
ANISOU 1057  CA  ILE A 899     3022   1457   2001    118   1270    386       C  
ATOM   1058  C   ILE A 899     -27.306   6.701  20.707  1.00 17.44           C  
ANISOU 1058  C   ILE A 899     2887   1719   2020     16   1204    514       C  
ATOM   1059  O   ILE A 899     -26.651   5.941  19.985  1.00 17.22           O  
ANISOU 1059  O   ILE A 899     3058   1502   1982     87   1256    399       O  
ATOM   1060  CB  ILE A 899     -26.636   7.171  23.100  1.00 17.25           C  
ANISOU 1060  CB  ILE A 899     3283   1570   1703    379   1139    408       C  
ATOM   1061  CG1 ILE A 899     -25.670   7.983  23.964  1.00 18.93           C  
ANISOU 1061  CG1 ILE A 899     3525   1908   1761    514   1050    225       C  
ATOM   1062  CG2 ILE A 899     -26.290   5.685  23.150  1.00 18.89           C  
ANISOU 1062  CG2 ILE A 899     3315   1786   2076    425   1196    620       C  
ATOM   1063  CD1 ILE A 899     -25.905   7.857  25.473  1.00 20.85           C  
ANISOU 1063  CD1 ILE A 899     3860   2087   1976    578    817    183       C  
ATOM   1064  H   ILE A 899     -27.558   9.266  22.299  1.00 20.51           H  
ATOM   1065  HA  ILE A 899     -25.680   7.739  21.356  1.00 20.47           H  
ATOM   1066  HB  ILE A 899     -27.531   7.294  23.452  1.00 20.71           H  
ATOM   1067 HG12 ILE A 899     -24.766   7.683  23.783  1.00 22.72           H  
ATOM   1068 HG13 ILE A 899     -25.761   8.921  23.731  1.00 22.72           H  
ATOM   1069 HG21 ILE A 899     -26.043   5.449  24.058  1.00 22.67           H  
ATOM   1070 HG22 ILE A 899     -27.064   5.171  22.874  1.00 22.67           H  
ATOM   1071 HG23 ILE A 899     -25.547   5.513  22.551  1.00 22.67           H  
ATOM   1072 HD11 ILE A 899     -25.280   8.435  25.939  1.00 25.02           H  
ATOM   1073 HD12 ILE A 899     -26.815   8.125  25.675  1.00 25.02           H  
ATOM   1074 HD13 ILE A 899     -25.765   6.935  25.739  1.00 25.02           H  
ATOM   1075  N   GLU A 900     -28.643   6.704  20.708  1.00 17.17           N  
ANISOU 1075  N   GLU A 900     2853   1738   1934   -207   1022    554       N  
ATOM   1076  CA  GLU A 900     -29.381   5.811  19.822  1.00 20.04           C  
ANISOU 1076  CA  GLU A 900     3182   1995   2439   -186   1206    671       C  
ATOM   1077  C   GLU A 900     -29.088   6.136  18.368  1.00 18.36           C  
ANISOU 1077  C   GLU A 900     2973   1714   2290   -265    761    504       C  
ATOM   1078  O   GLU A 900     -28.940   5.232  17.538  1.00 18.41           O  
ANISOU 1078  O   GLU A 900     2986   1663   2346   -366    680    448       O  
ATOM   1079  CB  GLU A 900     -30.879   5.894  20.105  1.00 25.46           C  
ANISOU 1079  CB  GLU A 900     3906   2785   2984   -310   1443   1017       C  
ATOM   1080  CG  GLU A 900     -31.271   5.355  21.487  1.00 33.35           C  
ANISOU 1080  CG  GLU A 900     4890   3556   4225   -463   1730   1403       C  
ATOM   1081  CD  GLU A 900     -31.311   3.817  21.610  1.00 42.41           C  
ANISOU 1081  CD  GLU A 900     5749   4676   5690   -604   2128   1612       C  
ATOM   1082  OE1 GLU A 900     -30.920   3.087  20.674  1.00 45.43           O  
ANISOU 1082  OE1 GLU A 900     6065   4867   6331   -621   2314   1462       O  
ATOM   1083  OE2 GLU A 900     -31.750   3.333  22.677  1.00 46.59           O  
ANISOU 1083  OE2 GLU A 900     6069   5374   6260   -516   1963   1803       O  
ATOM   1084  H   GLU A 900     -29.135   7.207  21.203  1.00 20.61           H  
ATOM   1085  HA  GLU A 900     -29.104   4.897  19.994  1.00 24.05           H  
ATOM   1086  HB2 GLU A 900     -31.156   6.822  20.059  1.00 30.56           H  
ATOM   1087  HB3 GLU A 900     -31.353   5.373  19.438  1.00 30.56           H  
ATOM   1088  HG2 GLU A 900     -30.628   5.680  22.136  1.00 40.02           H  
ATOM   1089  HG3 GLU A 900     -32.157   5.685  21.704  1.00 40.02           H  
ATOM   1090  N   ILE A 901     -28.987   7.423  18.046  1.00 16.85           N  
ANISOU 1090  N   ILE A 901     2886   1407   2109    -55   1120    458       N  
ATOM   1091  CA  ILE A 901     -28.629   7.817  16.684  1.00 16.37           C  
ANISOU 1091  CA  ILE A 901     2887   1267   2066    -91   1194    306       C  
ATOM   1092  C   ILE A 901     -27.273   7.239  16.301  1.00 15.73           C  
ANISOU 1092  C   ILE A 901     2908   1261   1806    -71    868    462       C  
ATOM   1093  O   ILE A 901     -27.137   6.577  15.263  1.00 16.04           O  
ANISOU 1093  O   ILE A 901     2925   1133   2036    -91    927    287       O  
ATOM   1094  CB  ILE A 901     -28.688   9.348  16.532  1.00 17.34           C  
ANISOU 1094  CB  ILE A 901     3193   1191   2205     36   1254    272       C  
ATOM   1095  CG1 ILE A 901     -30.153   9.791  16.478  1.00 20.19           C  
ANISOU 1095  CG1 ILE A 901     3481   1569   2620    147   1179    350       C  
ATOM   1096  CG2 ILE A 901     -27.894   9.812  15.311  1.00 16.52           C  
ANISOU 1096  CG2 ILE A 901     3145    945   2187     12    971     86       C  
ATOM   1097  CD1 ILE A 901     -30.369  11.270  16.742  1.00 21.01           C  
ANISOU 1097  CD1 ILE A 901     3546   1411   3027    266   1017    397       C  
ATOM   1098  H   ILE A 901     -29.119   8.079  18.587  1.00 20.22           H  
ATOM   1099  HA  ILE A 901     -29.279   7.443  16.069  1.00 19.64           H  
ATOM   1100  HB  ILE A 901     -28.272   9.765  17.302  1.00 20.81           H  
ATOM   1101 HG12 ILE A 901     -30.503   9.596  15.594  1.00 24.22           H  
ATOM   1102 HG13 ILE A 901     -30.651   9.297  17.148  1.00 24.22           H  
ATOM   1103 HG21 ILE A 901     -28.129  10.732  15.112  1.00 19.82           H  
ATOM   1104 HG22 ILE A 901     -26.946   9.748  15.508  1.00 19.82           H  
ATOM   1105 HG23 ILE A 901     -28.114   9.244  14.557  1.00 19.82           H  
ATOM   1106 HD11 ILE A 901     -31.320  11.458  16.727  1.00 25.22           H  
ATOM   1107 HD12 ILE A 901     -30.002  11.492  17.612  1.00 25.22           H  
ATOM   1108 HD13 ILE A 901     -29.919  11.782  16.053  1.00 25.22           H  
ATOM   1109  N   LEU A 902     -26.248   7.470  17.126  1.00 15.01           N  
ANISOU 1109  N   LEU A 902     2872   1141   1690   -185    938    197       N  
ATOM   1110  CA  LEU A 902     -24.912   7.006  16.756  1.00 15.13           C  
ANISOU 1110  CA  LEU A 902     2772   1473   1504   -225    822    144       C  
ATOM   1111  C   LEU A 902     -24.865   5.486  16.663  1.00 14.82           C  
ANISOU 1111  C   LEU A 902     2750   1313   1569   -252    877    305       C  
ATOM   1112  O   LEU A 902     -24.239   4.927  15.751  1.00 15.14           O  
ANISOU 1112  O   LEU A 902     2783   1221   1748   -111    898    172       O  
ATOM   1113  CB  LEU A 902     -23.855   7.524  17.731  1.00 15.57           C  
ANISOU 1113  CB  LEU A 902     2786   1551   1577   -182    887    100       C  
ATOM   1114  CG  LEU A 902     -22.413   7.202  17.337  1.00 15.72           C  
ANISOU 1114  CG  LEU A 902     2636   1580   1755   -133    813    294       C  
ATOM   1115  CD1 LEU A 902     -22.066   7.844  15.993  1.00 18.23           C  
ANISOU 1115  CD1 LEU A 902     2767   2193   1967    -59    859    456       C  
ATOM   1116  CD2 LEU A 902     -21.405   7.639  18.385  1.00 17.30           C  
ANISOU 1116  CD2 LEU A 902     2437   2029   2109    -89    546    240       C  
ATOM   1117  H   LEU A 902     -26.299   7.878  17.881  1.00 18.01           H  
ATOM   1118  HA  LEU A 902     -24.697   7.373  15.884  1.00 18.16           H  
ATOM   1119  HB2 LEU A 902     -23.935   8.489  17.789  1.00 18.68           H  
ATOM   1120  HB3 LEU A 902     -24.017   7.125  18.600  1.00 18.68           H  
ATOM   1121  HG  LEU A 902     -22.348   6.238  17.261  1.00 18.86           H  
ATOM   1122 HD11 LEU A 902     -21.109   7.781  15.851  1.00 21.88           H  
ATOM   1123 HD12 LEU A 902     -22.538   7.373  15.288  1.00 21.88           H  
ATOM   1124 HD13 LEU A 902     -22.338   8.775  16.008  1.00 21.88           H  
ATOM   1125 HD21 LEU A 902     -20.512   7.428  18.072  1.00 20.77           H  
ATOM   1126 HD22 LEU A 902     -21.489   8.595  18.526  1.00 20.77           H  
ATOM   1127 HD23 LEU A 902     -21.585   7.166  19.213  1.00 20.77           H  
ATOM   1128  N   LYS A 903     -25.516   4.795  17.599  1.00 15.13           N  
ANISOU 1128  N   LYS A 903     2858   1261   1631   -226    857    332       N  
ATOM   1129  CA  LYS A 903     -25.524   3.336  17.568  1.00 15.98           C  
ANISOU 1129  CA  LYS A 903     2942   1113   2017   -243    898    294       C  
ATOM   1130  C   LYS A 903     -26.150   2.804  16.287  1.00 17.25           C  
ANISOU 1130  C   LYS A 903     3130   1078   2348   -208    941    256       C  
ATOM   1131  O   LYS A 903     -25.751   1.736  15.803  1.00 17.85           O  
ANISOU 1131  O   LYS A 903     3449   1015   2318    -32    626    175       O  
ATOM   1132  CB  LYS A 903     -26.280   2.817  18.790  1.00 17.29           C  
ANISOU 1132  CB  LYS A 903     3199   1271   2099   -317    866    307       C  
ATOM   1133  CG  LYS A 903     -26.433   1.306  18.838  1.00 20.70           C  
ANISOU 1133  CG  LYS A 903     3568   1777   2520   -629    932    585       C  
ATOM   1134  CD  LYS A 903     -27.106   0.841  20.133  1.00 26.40           C  
ANISOU 1134  CD  LYS A 903     4164   2286   3579  -1087    844    770       C  
ATOM   1135  CE  LYS A 903     -27.093  -0.678  20.253  1.00 33.80           C  
ANISOU 1135  CE  LYS A 903     4640   3151   5053  -1503    728    697       C  
ATOM   1136  NZ  LYS A 903     -27.961  -1.331  19.238  1.00 40.11           N  
ANISOU 1136  NZ  LYS A 903     4968   4063   6208  -1421    753    634       N  
ATOM   1137  H   LYS A 903     -25.954   5.143  18.253  1.00 18.16           H  
ATOM   1138  HA  LYS A 903     -24.612   3.007  17.603  1.00 19.18           H  
ATOM   1139  HB2 LYS A 903     -25.800   3.088  19.589  1.00 20.75           H  
ATOM   1140  HB3 LYS A 903     -27.170   3.202  18.790  1.00 20.75           H  
ATOM   1141  HG2 LYS A 903     -26.980   1.016  18.091  1.00 24.84           H  
ATOM   1142  HG3 LYS A 903     -25.557   0.893  18.787  1.00 24.84           H  
ATOM   1143  HD2 LYS A 903     -26.631   1.211  20.893  1.00 31.67           H  
ATOM   1144  HD3 LYS A 903     -28.029   1.139  20.141  1.00 31.67           H  
ATOM   1145  HE2 LYS A 903     -26.187  -1.000  20.127  1.00 40.56           H  
ATOM   1146  HE3 LYS A 903     -27.415  -0.931  21.133  1.00 40.56           H  
ATOM   1147  HZ1 LYS A 903     -27.932  -2.215  19.336  1.00 48.13           H  
ATOM   1148  HZ2 LYS A 903     -28.802  -1.057  19.336  1.00 48.13           H  
ATOM   1149  HZ3 LYS A 903     -27.682  -1.121  18.420  1.00 48.13           H  
ATOM   1150  N   SER A 904     -27.129   3.523  15.724  1.00 16.12           N  
ANISOU 1150  N   SER A 904     2961   1291   1873   -344    701    464       N  
ATOM   1151  CA  SER A 904     -27.799   3.076  14.510  1.00 15.88           C  
ANISOU 1151  CA  SER A 904     2968   1244   1820   -349    608    403       C  
ATOM   1152  C   SER A 904     -26.955   3.266  13.256  1.00 15.60           C  
ANISOU 1152  C   SER A 904     2958   1251   1720   -345    500    -15       C  
ATOM   1153  O   SER A 904     -27.354   2.793  12.188  1.00 17.87           O  
ANISOU 1153  O   SER A 904     3349   1607   1834   -518    659    188       O  
ATOM   1154  CB  SER A 904     -29.134   3.800  14.311  1.00 16.67           C  
ANISOU 1154  CB  SER A 904     3023   1095   2217   -303    405    531       C  
ATOM   1155  OG  SER A 904     -28.941   5.144  13.895  1.00 17.10           O  
ANISOU 1155  OG  SER A 904     3139   1151   2207   -272    608    228       O  
ATOM   1156  H   SER A 904     -27.420   4.272  16.030  1.00 19.34           H  
ATOM   1157  HA  SER A 904     -27.986   2.131  14.621  1.00 19.05           H  
ATOM   1158  HB2 SER A 904     -29.645   3.333  13.631  1.00 20.01           H  
ATOM   1159  HB3 SER A 904     -29.619   3.799  15.150  1.00 20.01           H  
ATOM   1160  HG  SER A 904     -28.486   5.559  14.466  1.00 20.52           H  
ATOM   1161  N   LEU A 905     -25.819   3.946  13.352  1.00 15.41           N  
ANISOU 1161  N   LEU A 905     2757   1123   1976   -240    774    155       N  
ATOM   1162  CA  LEU A 905     -25.009   4.282  12.187  1.00 14.93           C  
ANISOU 1162  CA  LEU A 905     2773   1124   1776   -260   1061    124       C  
ATOM   1163  C   LEU A 905     -23.795   3.368  12.106  1.00 15.43           C  
ANISOU 1163  C   LEU A 905     2897   1190   1774   -176    850    148       C  
ATOM   1164  O   LEU A 905     -23.065   3.214  13.087  1.00 16.10           O  
ANISOU 1164  O   LEU A 905     2928   1436   1753    -96    683     90       O  
ATOM   1165  CB  LEU A 905     -24.537   5.733  12.280  1.00 15.86           C  
ANISOU 1165  CB  LEU A 905     2879   1259   1888   -180   1081    144       C  
ATOM   1166  CG  LEU A 905     -25.633   6.793  12.307  1.00 16.94           C  
ANISOU 1166  CG  LEU A 905     2996   1210   2229    -39   1198    158       C  
ATOM   1167  CD1 LEU A 905     -25.079   8.177  12.646  1.00 15.74           C  
ANISOU 1167  CD1 LEU A 905     2967   1110   1905    -97   1146    193       C  
ATOM   1168  CD2 LEU A 905     -26.395   6.843  10.993  1.00 19.32           C  
ANISOU 1168  CD2 LEU A 905     3026   1469   2845    146    647    266       C  
ATOM   1169  H   LEU A 905     -25.489   4.228  14.095  1.00 18.49           H  
ATOM   1170  HA  LEU A 905     -25.539   4.159  11.384  1.00 17.92           H  
ATOM   1171  HB2 LEU A 905     -24.022   5.832  13.096  1.00 19.03           H  
ATOM   1172  HB3 LEU A 905     -23.977   5.919  11.510  1.00 19.03           H  
ATOM   1173  HG  LEU A 905     -26.256   6.542  13.007  1.00 20.32           H  
ATOM   1174 HD11 LEU A 905     -25.808   8.817  12.650  1.00 18.89           H  
ATOM   1175 HD12 LEU A 905     -24.663   8.144  13.522  1.00 18.89           H  
ATOM   1176 HD13 LEU A 905     -24.423   8.427  11.977  1.00 18.89           H  
ATOM   1177 HD21 LEU A 905     -27.072   7.536  11.047  1.00 23.18           H  
ATOM   1178 HD22 LEU A 905     -25.774   7.043  10.276  1.00 23.18           H  
ATOM   1179 HD23 LEU A 905     -26.814   5.982  10.838  1.00 23.18           H  
ATOM   1180  N   GLN A 906     -23.561   2.786  10.923  1.00 15.33           N  
ANISOU 1180  N   GLN A 906     3111   1066   1648    -94    768    134       N  
ATOM   1181  CA  GLN A 906     -22.348   2.012  10.663  1.00 16.00           C  
ANISOU 1181  CA  GLN A 906     3365   1069   1645   -128    800    215       C  
ATOM   1182  C   GLN A 906     -21.853   2.373   9.266  1.00 15.29           C  
ANISOU 1182  C   GLN A 906     3118    994   1699   -167    795    175       C  
ATOM   1183  O   GLN A 906     -22.422   1.912   8.278  1.00 16.28           O  
ANISOU 1183  O   GLN A 906     3174   1295   1716   -305    662     64       O  
ATOM   1184  CB  GLN A 906     -22.614   0.513  10.765  1.00 20.41           C  
ANISOU 1184  CB  GLN A 906     4213   1436   2107   -356    849    343       C  
ATOM   1185  CG  GLN A 906     -23.052   0.081  12.155  1.00 27.62           C  
ANISOU 1185  CG  GLN A 906     5329   1889   3278   -448   1008    674       C  
ATOM   1186  CD  GLN A 906     -23.031  -1.414  12.388  1.00 36.25           C  
ANISOU 1186  CD  GLN A 906     6379   2505   4889   -213   1437    863       C  
ATOM   1187  OE1 GLN A 906     -22.652  -2.204  11.522  1.00 40.49           O  
ANISOU 1187  OE1 GLN A 906     6788   2557   6040    -43   1389    688       O  
ATOM   1188  NE2 GLN A 906     -23.432  -1.808  13.586  1.00 39.80           N  
ANISOU 1188  NE2 GLN A 906     6681   3245   5196   -250   1718   1056       N  
ATOM   1189  H   GLN A 906     -24.097   2.827  10.251  1.00 18.40           H  
ATOM   1190  HA  GLN A 906     -21.671   2.261  11.313  1.00 19.20           H  
ATOM   1191  HB2 GLN A 906     -23.318   0.276  10.141  1.00 24.50           H  
ATOM   1192  HB3 GLN A 906     -21.800   0.034  10.545  1.00 24.50           H  
ATOM   1193  HG2 GLN A 906     -22.458   0.486  12.806  1.00 33.15           H  
ATOM   1194  HG3 GLN A 906     -23.961   0.386  12.301  1.00 33.15           H  
ATOM   1195 HE21 GLN A 906     -23.682  -1.227  14.168  1.00 47.76           H  
ATOM   1196 HE22 GLN A 906     -23.444  -2.646  13.782  1.00 47.76           H  
ATOM   1197  N   HIS A 907     -20.798   3.179   9.193  1.00 14.20           N  
ANISOU 1197  N   HIS A 907     2922    943   1531   -216    896     60       N  
ATOM   1198  CA  HIS A 907     -20.295   3.650   7.906  1.00 14.02           C  
ANISOU 1198  CA  HIS A 907     2916    959   1452   -217    783     81       C  
ATOM   1199  C   HIS A 907     -18.842   4.052   8.090  1.00 13.11           C  
ANISOU 1199  C   HIS A 907     2760    881   1339   -166    755     99       C  
ATOM   1200  O   HIS A 907     -18.445   4.540   9.153  1.00 13.63           O  
ANISOU 1200  O   HIS A 907     2861    886   1430   -122    602     12       O  
ATOM   1201  CB  HIS A 907     -21.138   4.852   7.420  1.00 14.25           C  
ANISOU 1201  CB  HIS A 907     2911   1096   1408    -16    572    118       C  
ATOM   1202  CG  HIS A 907     -20.822   5.329   6.033  1.00 13.05           C  
ANISOU 1202  CG  HIS A 907     2732   1024   1203     10    731    118       C  
ATOM   1203  ND1 HIS A 907     -19.791   6.206   5.765  1.00 14.02           N  
ANISOU 1203  ND1 HIS A 907     2812    995   1519     71    897     -4       N  
ATOM   1204  CD2 HIS A 907     -21.449   5.116   4.853  1.00 12.93           C  
ANISOU 1204  CD2 HIS A 907     2625    885   1403    -51    625   -183       C  
ATOM   1205  CE1 HIS A 907     -19.762   6.467   4.471  1.00 14.23           C  
ANISOU 1205  CE1 HIS A 907     2795   1113   1497      9    981    119       C  
ATOM   1206  NE2 HIS A 907     -20.757   5.821   3.892  1.00 14.11           N  
ANISOU 1206  NE2 HIS A 907     2763   1145   1454     43    885    149       N  
ATOM   1207  H   HIS A 907     -20.357   3.468   9.873  1.00 17.04           H  
ATOM   1208  HA  HIS A 907     -20.333   2.948   7.238  1.00 16.82           H  
ATOM   1209  HB2 HIS A 907     -22.074   4.596   7.433  1.00 17.10           H  
ATOM   1210  HB3 HIS A 907     -20.989   5.596   8.024  1.00 17.10           H  
ATOM   1211  HD2 HIS A 907     -22.205   4.592   4.715  1.00 15.52           H  
ATOM   1212  HE1 HIS A 907     -19.144   7.013   4.040  1.00 17.07           H  
ATOM   1213  HE2 HIS A 907     -20.943   5.838   3.053  1.00 16.93           H  
ATOM   1214  N   ASP A 908     -18.062   3.881   7.023  1.00 13.69           N  
ANISOU 1214  N   ASP A 908     2892    858   1453     29   1030     19       N  
ATOM   1215  CA  ASP A 908     -16.637   4.180   7.072  1.00 14.67           C  
ANISOU 1215  CA  ASP A 908     2917    909   1749    243    977    156       C  
ATOM   1216  C   ASP A 908     -16.347   5.623   7.468  1.00 14.01           C  
ANISOU 1216  C   ASP A 908     2721    874   1729    209    945    180       C  
ATOM   1217  O   ASP A 908     -15.271   5.902   8.006  1.00 15.13           O  
ANISOU 1217  O   ASP A 908     2747   1203   1799     89    851     62       O  
ATOM   1218  CB  ASP A 908     -16.010   3.925   5.701  1.00 18.12           C  
ANISOU 1218  CB  ASP A 908     3236   1367   2283    108   1407   -199       C  
ATOM   1219  CG  ASP A 908     -15.805   2.458   5.411  1.00 21.89           C  
ANISOU 1219  CG  ASP A 908     3836   1704   2778    194   1229   -255       C  
ATOM   1220  OD1 ASP A 908     -16.039   1.622   6.312  1.00 23.97           O  
ANISOU 1220  OD1 ASP A 908     4009   1376   3721    415   1059   -246       O  
ATOM   1221  OD2 ASP A 908     -15.408   2.153   4.269  1.00 24.62           O  
ANISOU 1221  OD2 ASP A 908     4253   2168   2934    119   1473   -607       O  
ATOM   1222  H   ASP A 908     -18.334   3.592   6.260  1.00 16.43           H  
ATOM   1223  HA  ASP A 908     -16.240   3.594   7.736  1.00 17.61           H  
ATOM   1224  HB2 ASP A 908     -16.594   4.287   5.016  1.00 21.75           H  
ATOM   1225  HB3 ASP A 908     -15.145   4.361   5.664  1.00 21.75           H  
ATOM   1226  N   ASN A 909     -17.252   6.554   7.173  1.00 12.41           N  
ANISOU 1226  N   ASN A 909     2518    763   1436    -23    807     82       N  
ATOM   1227  CA  ASN A 909     -17.024   7.971   7.433  1.00 11.96           C  
ANISOU 1227  CA  ASN A 909     2409    829   1307    -83    841     96       C  
ATOM   1228  C   ASN A 909     -17.903   8.507   8.556  1.00 12.77           C  
ANISOU 1228  C   ASN A 909     2471    921   1459   -142    907     54       C  
ATOM   1229  O   ASN A 909     -18.197   9.700   8.594  1.00 13.07           O  
ANISOU 1229  O   ASN A 909     2587    828   1551    -59    832    -15       O  
ATOM   1230  CB  ASN A 909     -17.162   8.779   6.149  1.00 13.54           C  
ANISOU 1230  CB  ASN A 909     2727    983   1433    -40    967    -10       C  
ATOM   1231  CG  ASN A 909     -16.312   8.215   5.059  1.00 14.16           C  
ANISOU 1231  CG  ASN A 909     2893   1132   1356     15    824    267       C  
ATOM   1232  OD1 ASN A 909     -16.808   7.744   4.045  1.00 15.67           O  
ANISOU 1232  OD1 ASN A 909     2982   1436   1537    -68    947    -64       O  
ATOM   1233  ND2 ASN A 909     -15.013   8.208   5.291  1.00 15.30           N  
ANISOU 1233  ND2 ASN A 909     3045   1316   1452    161   1031     37       N  
ATOM   1234  H   ASN A 909     -18.017   6.385   6.817  1.00 14.90           H  
ATOM   1235  HA  ASN A 909     -16.110   8.088   7.737  1.00 14.35           H  
ATOM   1236  HB2 ASN A 909     -18.087   8.762   5.856  1.00 16.24           H  
ATOM   1237  HB3 ASN A 909     -16.883   9.693   6.313  1.00 16.24           H  
ATOM   1238 HD21 ASN A 909     -14.472   7.895   4.700  1.00 18.36           H  
ATOM   1239 HD22 ASN A 909     -14.707   8.515   6.034  1.00 18.36           H  
ATOM   1240  N   ILE A 910     -18.299   7.628   9.480  1.00 12.91           N  
ANISOU 1240  N   ILE A 910     2449   1082   1376    -69    997     48       N  
ATOM   1241  CA AILE A 910     -19.018   7.989  10.701  0.55 13.26           C  
ANISOU 1241  CA AILE A 910     2571   1070   1398     -4   1022     59       C  
ATOM   1242  CA BILE A 910     -19.005   8.001  10.699  0.45 13.29           C  
ANISOU 1242  CA BILE A 910     2614   1087   1348      4    999     48       C  
ATOM   1243  C   ILE A 910     -18.247   7.384  11.871  1.00 12.85           C  
ANISOU 1243  C   ILE A 910     2639   1036   1207    -85    904    -49       C  
ATOM   1244  O   ILE A 910     -17.935   6.187  11.855  1.00 13.79           O  
ANISOU 1244  O   ILE A 910     2759    845   1636    -29    820    -38       O  
ATOM   1245  CB AILE A 910     -20.448   7.420  10.712  0.55 14.86           C  
ANISOU 1245  CB AILE A 910     2631   1520   1496     45   1081    163       C  
ATOM   1246  CB BILE A 910     -20.480   7.568  10.665  0.45 14.53           C  
ANISOU 1246  CB BILE A 910     2733   1423   1366     57   1020     60       C  
ATOM   1247  CG1AILE A 910     -21.284   7.881   9.523  0.55 16.07           C  
ANISOU 1247  CG1AILE A 910     2877   1631   1598     55   1180     45       C  
ATOM   1248  CG1BILE A 910     -21.184   8.359   9.562  0.45 16.69           C  
ANISOU 1248  CG1BILE A 910     2906   1923   1511     -8   1055   -314       C  
ATOM   1249  CG2AILE A 910     -21.136   7.779  12.043  0.55 15.16           C  
ANISOU 1249  CG2AILE A 910     2641   1439   1681     34   1188    145       C  
ATOM   1250  CG2BILE A 910     -21.122   7.791  12.030  0.45 15.35           C  
ANISOU 1250  CG2BILE A 910     2784   1397   1651     25   1189    124       C  
ATOM   1251  CD1AILE A 910     -21.586   9.330   9.497  0.55 14.69           C  
ANISOU 1251  CD1AILE A 910     3020   1051   1511     20    822    254       C  
ATOM   1252  CD1BILE A 910     -22.616   7.996   9.349  0.45 16.96           C  
ANISOU 1252  CD1BILE A 910     2925   1823   1695   -210   1060    290       C  
ATOM   1253  H   ILE A 910     -18.154   6.783   9.415  1.00 15.50           H  
ATOM   1254  HA  ILE A 910     -19.056   8.956  10.779  1.00 15.95           H  
ATOM   1255  HB AILE A 910     -20.376   6.457  10.628  0.55 17.83           H  
ATOM   1256  HB BILE A 910     -20.555   6.621  10.468  0.45 17.44           H  
ATOM   1257 HG12AILE A 910     -20.802   7.670   8.708  0.55 19.28           H  
ATOM   1258 HG12BILE A 910     -21.153   9.302   9.790  0.45 20.02           H  
ATOM   1259 HG13AILE A 910     -22.130   7.408   9.540  0.55 19.28           H  
ATOM   1260 HG13BILE A 910     -20.717   8.205   8.726  0.45 20.02           H  
ATOM   1261 HG21AILE A 910     -22.093   7.648  11.950  0.55 18.19           H  
ATOM   1262 HG21BILE A 910     -22.082   7.672  11.951  0.45 18.42           H  
ATOM   1263 HG22AILE A 910     -20.790   7.203  12.743  0.55 18.19           H  
ATOM   1264 HG22BILE A 910     -20.759   7.149  12.659  0.45 18.42           H  
ATOM   1265 HG23AILE A 910     -20.948   8.707  12.256  0.55 18.19           H  
ATOM   1266 HG23BILE A 910     -20.925   8.693  12.327  0.45 18.42           H  
ATOM   1267 HD11AILE A 910     -22.056   9.540   8.675  0.55 17.63           H  
ATOM   1268 HD11BILE A 910     -22.905   8.338   8.489  0.45 20.35           H  
ATOM   1269 HD12AILE A 910     -22.141   9.551  10.261  0.55 17.63           H  
ATOM   1270 HD12BILE A 910     -22.703   7.030   9.367  0.45 20.35           H  
ATOM   1271 HD13AILE A 910     -20.754   9.827   9.538  0.55 17.63           H  
ATOM   1272 HD13BILE A 910     -23.150   8.389  10.058  0.45 20.35           H  
ATOM   1273  N   VAL A 911     -17.943   8.198  12.891  1.00 12.98           N  
ANISOU 1273  N   VAL A 911     2663   1014   1254   -132    841    -65       N  
ATOM   1274  CA  VAL A 911     -17.217   7.678  14.048  1.00 13.23           C  
ANISOU 1274  CA  VAL A 911     2677   1188   1160   -209    644     29       C  
ATOM   1275  C   VAL A 911     -17.946   6.455  14.607  1.00 13.21           C  
ANISOU 1275  C   VAL A 911     2669   1102   1248   -156    677    146       C  
ATOM   1276  O   VAL A 911     -19.175   6.446  14.749  1.00 14.73           O  
ANISOU 1276  O   VAL A 911     2596   1458   1541   -132    810    231       O  
ATOM   1277  CB  VAL A 911     -16.997   8.771  15.111  1.00 15.40           C  
ANISOU 1277  CB  VAL A 911     3022   1520   1310   -288    724   -141       C  
ATOM   1278  CG1 VAL A 911     -18.291   9.235  15.709  1.00 18.14           C  
ANISOU 1278  CG1 VAL A 911     3130   1860   1902   -156   1030   -186       C  
ATOM   1279  CG2 VAL A 911     -16.056   8.291  16.234  1.00 16.51           C  
ANISOU 1279  CG2 VAL A 911     3236   1593   1443   -312    535    -99       C  
ATOM   1280  H   VAL A 911     -18.142   9.034  12.933  1.00 15.57           H  
ATOM   1281  HA  VAL A 911     -16.337   7.391  13.756  1.00 15.87           H  
ATOM   1282  HB  VAL A 911     -16.583   9.522  14.657  1.00 18.48           H  
ATOM   1283 HG11 VAL A 911     -18.117   9.993  16.289  1.00 21.77           H  
ATOM   1284 HG12 VAL A 911     -18.893   9.497  14.995  1.00 21.77           H  
ATOM   1285 HG13 VAL A 911     -18.681   8.509  16.220  1.00 21.77           H  
ATOM   1286 HG21 VAL A 911     -15.913   9.019  16.859  1.00 19.81           H  
ATOM   1287 HG22 VAL A 911     -16.466   7.539  16.690  1.00 19.81           H  
ATOM   1288 HG23 VAL A 911     -15.210   8.020  15.843  1.00 19.81           H  
ATOM   1289  N   LYS A 912     -17.184   5.421  14.941  1.00 14.03           N  
ANISOU 1289  N   LYS A 912     2930   1181   1220   -182    721    193       N  
ATOM   1290  CA ALYS A 912     -17.764   4.132  15.299  0.53 15.76           C  
ANISOU 1290  CA ALYS A 912     3107   1419   1462   -178    808    276       C  
ATOM   1291  CA BLYS A 912     -17.777   4.133  15.291  0.47 15.67           C  
ANISOU 1291  CA BLYS A 912     3147   1272   1536   -249    865    242       C  
ATOM   1292  C   LYS A 912     -18.285   4.127  16.731  1.00 15.15           C  
ANISOU 1292  C   LYS A 912     3000   1299   1456   -187    783    251       C  
ATOM   1293  O   LYS A 912     -17.523   4.361  17.678  1.00 16.35           O  
ANISOU 1293  O   LYS A 912     3095   1560   1559   -303    910    162       O  
ATOM   1294  CB ALYS A 912     -16.713   3.035  15.197  0.53 17.68           C  
ANISOU 1294  CB ALYS A 912     3333   1932   1453     -9    605    468       C  
ATOM   1295  CB BLYS A 912     -16.768   3.008  15.075  0.47 17.88           C  
ANISOU 1295  CB BLYS A 912     3472   1484   1837   -267    854    213       C  
ATOM   1296  CG ALYS A 912     -16.303   2.641  13.814  0.53 19.64           C  
ANISOU 1296  CG ALYS A 912     3628   2247   1587    254    691    597       C  
ATOM   1297  CG BLYS A 912     -17.315   1.606  15.342  0.47 20.54           C  
ANISOU 1297  CG BLYS A 912     3898   1641   2265   -111   1197    261       C  
ATOM   1298  CD ALYS A 912     -15.286   1.508  13.891  0.53 23.42           C  
ANISOU 1298  CD ALYS A 912     3953   2834   2112    520    504    486       C  
ATOM   1299  CD BLYS A 912     -16.305   0.521  14.947  0.47 25.95           C  
ANISOU 1299  CD BLYS A 912     4414   2142   3304   -187   1227    317       C  
ATOM   1300  CE ALYS A 912     -14.766   1.178  12.512  0.53 26.04           C  
ANISOU 1300  CE ALYS A 912     4254   3302   2339    860    503    105       C  
ATOM   1301  CE BLYS A 912     -16.857  -0.883  15.184  0.47 30.93           C  
ANISOU 1301  CE BLYS A 912     4807   2517   4428   -257   1119    139       C  
ATOM   1302  NZ ALYS A 912     -15.906   1.033  11.568  0.53 28.81           N  
ANISOU 1302  NZ ALYS A 912     4463   3524   2960    802    334   -399       N  
ATOM   1303  NZ BLYS A 912     -15.994  -1.938  14.570  0.47 34.12           N  
ANISOU 1303  NZ BLYS A 912     5038   2779   5146   -312   1133    367       N  
ATOM   1304  H  ALYS A 912     -16.324   5.439  14.969  0.53 16.84           H  
ATOM   1305  H  BLYS A 912     -16.325   5.437  14.974  0.47 16.84           H  
ATOM   1306  HA ALYS A 912     -18.500   3.974  14.688  0.53 18.91           H  
ATOM   1307  HA BLYS A 912     -18.543   3.986  14.713  0.47 18.81           H  
ATOM   1308  HB2ALYS A 912     -15.914   3.337  15.656  0.53 21.22           H  
ATOM   1309  HB2BLYS A 912     -16.468   3.035  14.153  0.47 21.45           H  
ATOM   1310  HB3ALYS A 912     -17.063   2.240  15.628  0.53 21.22           H  
ATOM   1311  HB3BLYS A 912     -16.017   3.148  15.673  0.47 21.45           H  
ATOM   1312  HG2ALYS A 912     -17.077   2.334  13.316  0.53 23.57           H  
ATOM   1313  HG2BLYS A 912     -17.508   1.512  16.288  0.47 24.65           H  
ATOM   1314  HG3ALYS A 912     -15.897   3.397  13.362  0.53 23.57           H  
ATOM   1315  HG3BLYS A 912     -18.123   1.473  14.823  0.47 24.65           H  
ATOM   1316  HD2ALYS A 912     -14.539   1.779  14.447  0.53 28.11           H  
ATOM   1317  HD2BLYS A 912     -16.094   0.609  14.004  0.47 31.14           H  
ATOM   1318  HD3ALYS A 912     -15.706   0.717  14.261  0.53 28.11           H  
ATOM   1319  HD3BLYS A 912     -15.500   0.624  15.478  0.47 31.14           H  
ATOM   1320  HE2ALYS A 912     -14.190   1.893  12.199  0.53 31.25           H  
ATOM   1321  HE2BLYS A 912     -16.905  -1.050  16.139  0.47 37.12           H  
ATOM   1322  HE3ALYS A 912     -14.274   0.343  12.539  0.53 31.25           H  
ATOM   1323  HE3BLYS A 912     -17.742  -0.949  14.791  0.47 37.12           H  
ATOM   1324  HZ1ALYS A 912     -15.626   0.669  10.806  0.53 34.57           H  
ATOM   1325  HZ1BLYS A 912     -16.338  -2.744  14.730  0.47 40.94           H  
ATOM   1326  HZ2ALYS A 912     -16.532   0.510  11.925  0.53 34.57           H  
ATOM   1327  HZ2BLYS A 912     -15.944  -1.815  13.689  0.47 40.94           H  
ATOM   1328  HZ3ALYS A 912     -16.260   1.831  11.394  0.53 34.57           H  
ATOM   1329  HZ3BLYS A 912     -15.175  -1.900  14.914  0.47 40.94           H  
ATOM   1330  N   TYR A 913     -19.565   3.808  16.890  1.00 14.59           N  
ANISOU 1330  N   TYR A 913     2697   1336   1511   -331    859    253       N  
ATOM   1331  CA  TYR A 913     -20.143   3.576  18.204  1.00 14.23           C  
ANISOU 1331  CA  TYR A 913     2640   1249   1517   -271    836    281       C  
ATOM   1332  C   TYR A 913     -19.566   2.301  18.791  1.00 14.50           C  
ANISOU 1332  C   TYR A 913     2855   1215   1438   -176    891    215       C  
ATOM   1333  O   TYR A 913     -19.421   1.294  18.092  1.00 16.00           O  
ANISOU 1333  O   TYR A 913     3339   1249   1490    -96    886     65       O  
ATOM   1334  CB  TYR A 913     -21.642   3.354  18.049  1.00 14.76           C  
ANISOU 1334  CB  TYR A 913     2638   1289   1680    -86    582    132       C  
ATOM   1335  CG  TYR A 913     -22.367   2.894  19.290  1.00 14.61           C  
ANISOU 1335  CG  TYR A 913     2683   1224   1646    -28    698    -19       C  
ATOM   1336  CD1 TYR A 913     -22.791   3.807  20.237  1.00 16.88           C  
ANISOU 1336  CD1 TYR A 913     2922   1453   2038    -95    986     32       C  
ATOM   1337  CD2 TYR A 913     -22.644   1.555  19.496  1.00 16.08           C  
ANISOU 1337  CD2 TYR A 913     2710   1151   2248    -83    985     -2       C  
ATOM   1338  CE1 TYR A 913     -23.462   3.409  21.354  1.00 18.74           C  
ANISOU 1338  CE1 TYR A 913     2955   2072   2094    113   1050    -30       C  
ATOM   1339  CE2 TYR A 913     -23.320   1.141  20.620  1.00 17.65           C  
ANISOU 1339  CE2 TYR A 913     2862   1766   2077    -83   1019    242       C  
ATOM   1340  CZ  TYR A 913     -23.724   2.078  21.550  1.00 18.29           C  
ANISOU 1340  CZ  TYR A 913     2906   2101   1943    -65   1112    147       C  
ATOM   1341  OH  TYR A 913     -24.407   1.696  22.685  1.00 22.11           O  
ANISOU 1341  OH  TYR A 913     3011   3239   2149   -156   1207    166       O  
ATOM   1342  H   TYR A 913     -20.126   3.718  16.244  1.00 17.51           H  
ATOM   1343  HA  TYR A 913     -19.962   4.331  18.785  1.00 17.07           H  
ATOM   1344  HB2 TYR A 913     -22.046   4.192  17.773  1.00 17.71           H  
ATOM   1345  HB3 TYR A 913     -21.781   2.678  17.367  1.00 17.71           H  
ATOM   1346  HD1 TYR A 913     -22.615   4.711  20.109  1.00 20.25           H  
ATOM   1347  HD2 TYR A 913     -22.370   0.927  18.868  1.00 19.29           H  
ATOM   1348  HE1 TYR A 913     -23.741   4.037  21.981  1.00 22.49           H  
ATOM   1349  HE2 TYR A 913     -23.503   0.239  20.753  1.00 21.18           H  
ATOM   1350  HH  TYR A 913     -24.716   2.372  23.076  1.00 26.53           H  
ATOM   1351  N   LYS A 914     -19.243   2.334  20.082  1.00 14.51           N  
ANISOU 1351  N   LYS A 914     2927   1149   1439     63   1032    157       N  
ATOM   1352  CA ALYS A 914     -18.807   1.121  20.758  0.47 15.08           C  
ANISOU 1352  CA ALYS A 914     2965   1206   1558    156   1047    286       C  
ATOM   1353  CA BLYS A 914     -18.780   1.147  20.792  0.53 15.35           C  
ANISOU 1353  CA BLYS A 914     2985   1301   1547    168   1051    306       C  
ATOM   1354  C   LYS A 914     -19.745   0.673  21.862  1.00 15.51           C  
ANISOU 1354  C   LYS A 914     3090   1230   1572    148   1004    320       C  
ATOM   1355  O   LYS A 914     -19.954  -0.519  22.017  1.00 17.11           O  
ANISOU 1355  O   LYS A 914     3418   1179   1905     78   1123    288       O  
ATOM   1356  CB ALYS A 914     -17.375   1.266  21.288  0.47 16.06           C  
ANISOU 1356  CB ALYS A 914     3031   1376   1695    238    983    369       C  
ATOM   1357  CB BLYS A 914     -17.420   1.413  21.444  0.53 17.68           C  
ANISOU 1357  CB BLYS A 914     3118   1732   1869    250    995    566       C  
ATOM   1358  CG ALYS A 914     -16.339   1.357  20.163  0.47 17.07           C  
ANISOU 1358  CG ALYS A 914     3060   1522   1904    261   1174    446       C  
ATOM   1359  CG BLYS A 914     -16.313   1.713  20.453  0.53 19.09           C  
ANISOU 1359  CG BLYS A 914     3227   1973   2055    187   1222    650       C  
ATOM   1360  CD ALYS A 914     -14.923   1.445  20.704  0.47 20.57           C  
ANISOU 1360  CD ALYS A 914     3198   1933   2685    435    982    565       C  
ATOM   1361  CD BLYS A 914     -15.849   0.451  19.754  0.53 21.75           C  
ANISOU 1361  CD BLYS A 914     3496   2300   2469    174   1489    341       C  
ATOM   1362  CE ALYS A 914     -14.379   0.085  21.122  0.47 23.66           C  
ANISOU 1362  CE ALYS A 914     3285   2130   3574    547    877    -51       C  
ATOM   1363  CE BLYS A 914     -14.752   0.772  18.750  0.53 24.06           C  
ANISOU 1363  CE BLYS A 914     3752   2519   2870    226   1610   -103       C  
ATOM   1364  NZ ALYS A 914     -14.038  -0.802  19.963  0.47 24.12           N  
ANISOU 1364  NZ ALYS A 914     3334   2264   3568    557    824   -539       N  
ATOM   1365  NZ BLYS A 914     -14.310  -0.419  17.970  0.53 27.42           N  
ANISOU 1365  NZ BLYS A 914     3919   2697   3804    127   1425   -475       N  
ATOM   1366  H  ALYS A 914     -19.269   3.037  20.577  0.47 17.42           H  
ATOM   1367  H  BLYS A 914     -19.284   3.040  20.571  0.53 17.42           H  
ATOM   1368  HA ALYS A 914     -18.780   0.404  20.106  0.47 18.09           H  
ATOM   1369  HA BLYS A 914     -18.669   0.430  20.148  0.53 18.42           H  
ATOM   1370  HB2ALYS A 914     -17.315   2.075  21.819  0.47 19.27           H  
ATOM   1371  HB2BLYS A 914     -17.503   2.178  22.035  0.53 21.22           H  
ATOM   1372  HB3ALYS A 914     -17.160   0.493  21.834  0.47 19.27           H  
ATOM   1373  HB3BLYS A 914     -17.158   0.629  21.951  0.53 21.22           H  
ATOM   1374  HG2ALYS A 914     -16.402   0.566  19.606  0.47 20.48           H  
ATOM   1375  HG2BLYS A 914     -16.640   2.333  19.782  0.53 22.91           H  
ATOM   1376  HG3ALYS A 914     -16.511   2.151  19.633  0.47 20.48           H  
ATOM   1377  HG3BLYS A 914     -15.557   2.100  20.921  0.53 22.91           H  
ATOM   1378  HD2ALYS A 914     -14.341   1.803  20.015  0.47 24.69           H  
ATOM   1379  HD2BLYS A 914     -15.497  -0.173  20.408  0.53 26.10           H  
ATOM   1380  HD3ALYS A 914     -14.914   2.026  21.481  0.47 24.69           H  
ATOM   1381  HD3BLYS A 914     -16.594   0.049  19.280  0.53 26.10           H  
ATOM   1382  HE2ALYS A 914     -13.572   0.217  21.643  0.47 28.39           H  
ATOM   1383  HE2BLYS A 914     -15.082   1.434  18.122  0.53 28.87           H  
ATOM   1384  HE3ALYS A 914     -15.049  -0.369  21.657  0.47 28.39           H  
ATOM   1385  HE3BLYS A 914     -13.981   1.121  19.225  0.53 28.87           H  
ATOM   1386  HZ1ALYS A 914     -13.723  -1.580  20.258  0.47 28.95           H  
ATOM   1387  HZ1BLYS A 914     -13.675  -0.186  17.392  0.53 32.91           H  
ATOM   1388  HZ2ALYS A 914     -14.765  -0.952  19.471  0.47 28.95           H  
ATOM   1389  HZ2BLYS A 914     -13.987  -1.040  18.520  0.53 32.91           H  
ATOM   1390  HZ3ALYS A 914     -13.420  -0.413  19.454  0.47 28.95           H  
ATOM   1391  HZ3BLYS A 914     -14.998  -0.761  17.521  0.53 32.91           H  
ATOM   1392  N   GLY A 915     -20.336   1.589  22.621  1.00 15.21           N  
ANISOU 1392  N   GLY A 915     2959   1163   1656    105   1146    219       N  
ATOM   1393  CA  GLY A 915     -21.232   1.172  23.683  1.00 15.52           C  
ANISOU 1393  CA  GLY A 915     2954   1277   1667    -54   1031    199       C  
ATOM   1394  C   GLY A 915     -21.510   2.335  24.605  1.00 14.70           C  
ANISOU 1394  C   GLY A 915     2851   1145   1591   -127    922    260       C  
ATOM   1395  O   GLY A 915     -21.274   3.489  24.255  1.00 14.98           O  
ANISOU 1395  O   GLY A 915     2890   1237   1564     24    990     88       O  
ATOM   1396  H   GLY A 915     -20.235   2.439  22.541  1.00 18.25           H  
ATOM   1397  HA2 GLY A 915     -22.069   0.859  23.307  1.00 18.63           H  
ATOM   1398  HA3 GLY A 915     -20.828   0.453  24.194  1.00 18.63           H  
ATOM   1399  N   VAL A 916     -22.023   2.004  25.783  1.00 15.07           N  
ANISOU 1399  N   VAL A 916     3017   1143   1567     33   1015    240       N  
ATOM   1400  CA AVAL A 916     -22.301   2.985  26.819  0.48 16.06           C  
ANISOU 1400  CA AVAL A 916     3108   1377   1617     46   1071    255       C  
ATOM   1401  CA BVAL A 916     -22.328   2.971  26.826  0.53 15.55           C  
ANISOU 1401  CA BVAL A 916     3099   1239   1570    130   1013    310       C  
ATOM   1402  C   VAL A 916     -21.695   2.471  28.115  1.00 15.89           C  
ANISOU 1402  C   VAL A 916     3249   1304   1484     42    975    215       C  
ATOM   1403  O   VAL A 916     -21.617   1.264  28.354  1.00 18.13           O  
ANISOU 1403  O   VAL A 916     3625   1252   2012   -102    633    357       O  
ATOM   1404  CB AVAL A 916     -23.813   3.240  26.984  0.48 17.50           C  
ANISOU 1404  CB AVAL A 916     3107   1766   1778    -27   1172    247       C  
ATOM   1405  CB BVAL A 916     -23.856   3.102  26.995  0.53 15.99           C  
ANISOU 1405  CB BVAL A 916     3149   1338   1590    240   1017    342       C  
ATOM   1406  CG1AVAL A 916     -24.368   4.058  25.824  0.48 18.26           C  
ANISOU 1406  CG1AVAL A 916     3102   2027   1809    -53   1144   -114       C  
ATOM   1407  CG1BVAL A 916     -24.180   4.005  28.146  0.53 16.67           C  
ANISOU 1407  CG1BVAL A 916     3247   1666   1420    180    860    330       C  
ATOM   1408  CG2AVAL A 916     -24.556   1.916  27.108  0.48 20.74           C  
ANISOU 1408  CG2AVAL A 916     3191   2117   2574    -81    814    306       C  
ATOM   1409  CG2BVAL A 916     -24.513   3.602  25.713  0.53 16.29           C  
ANISOU 1409  CG2BVAL A 916     3120   1217   1851    149    856    353       C  
ATOM   1410  H  AVAL A 916     -22.222   1.199  26.010  0.48 18.09           H  
ATOM   1411  H  BVAL A 916     -22.209   1.196  26.010  0.53 18.09           H  
ATOM   1412  HA AVAL A 916     -21.885   3.832  26.590  0.48 19.27           H  
ATOM   1413  HA BVAL A 916     -21.955   3.841  26.615  0.53 18.66           H  
ATOM   1414  HB AVAL A 916     -23.952   3.754  27.796  0.48 21.01           H  
ATOM   1415  HB BVAL A 916     -24.221   2.223  27.184  0.53 19.19           H  
ATOM   1416 HG11AVAL A 916     -25.319   4.193  25.959  0.48 21.91           H  
ATOM   1417 HG11BVAL A 916     -25.105   3.868  28.404  0.53 20.00           H  
ATOM   1418 HG12AVAL A 916     -23.914   4.915  25.795  0.48 21.91           H  
ATOM   1419 HG12BVAL A 916     -23.594   3.791  28.889  0.53 20.00           H  
ATOM   1420 HG13AVAL A 916     -24.218   3.575  24.996  0.48 21.91           H  
ATOM   1421 HG13BVAL A 916     -24.045   4.926  27.873  0.53 20.00           H  
ATOM   1422 HG21AVAL A 916     -25.494   2.095  27.278  0.48 24.89           H  
ATOM   1423 HG21BVAL A 916     -25.469   3.678  25.857  0.53 19.54           H  
ATOM   1424 HG22AVAL A 916     -24.459   1.421  26.279  0.48 24.89           H  
ATOM   1425 HG22BVAL A 916     -24.142   4.469  25.485  0.53 19.54           H  
ATOM   1426 HG23AVAL A 916     -24.178   1.409  27.843  0.48 24.89           H  
ATOM   1427 HG23BVAL A 916     -24.335   2.969  25.000  0.53 19.54           H  
ATOM   1428  N   CYS A 917     -21.249   3.398  28.949  1.00 15.31           N  
ANISOU 1428  N   CYS A 917     3157   1260   1399    195   1031    149       N  
ATOM   1429  CA  CYS A 917     -20.817   3.075  30.305  1.00 15.20           C  
ANISOU 1429  CA  CYS A 917     3130   1241   1403    264   1000    107       C  
ATOM   1430  C   CYS A 917     -21.821   3.689  31.263  1.00 15.40           C  
ANISOU 1430  C   CYS A 917     3208   1296   1348    366    964    229       C  
ATOM   1431  O   CYS A 917     -22.026   4.898  31.256  1.00 16.97           O  
ANISOU 1431  O   CYS A 917     3398   1247   1802    360   1322    169       O  
ATOM   1432  CB  CYS A 917     -19.423   3.622  30.593  1.00 16.40           C  
ANISOU 1432  CB  CYS A 917     3166   1486   1580     85    811    131       C  
ATOM   1433  SG  CYS A 917     -18.853   3.325  32.280  1.00 18.17           S  
ANISOU 1433  SG  CYS A 917     3384   1799   1721    113    877    183       S  
ATOM   1434  H   CYS A 917     -21.185   4.232  28.752  1.00 18.37           H  
ATOM   1435  HA  CYS A 917     -20.793   2.113  30.421  1.00 18.24           H  
ATOM   1436  HB2 CYS A 917     -18.793   3.198  29.990  1.00 19.68           H  
ATOM   1437  HB3 CYS A 917     -19.429   4.581  30.448  1.00 19.68           H  
ATOM   1438  HG  CYS A 917     -18.827   2.142  32.481  1.00 21.80           H  
ATOM   1439  N   TYR A 918     -22.447   2.856  32.080  1.00 16.10           N  
ANISOU 1439  N   TYR A 918     3128   1485   1503    114   1115    134       N  
ATOM   1440  CA  TYR A 918     -23.401   3.327  33.080  1.00 16.52           C  
ANISOU 1440  CA  TYR A 918     3160   1526   1589     84   1187     37       C  
ATOM   1441  C   TYR A 918     -22.626   3.477  34.385  1.00 16.35           C  
ANISOU 1441  C   TYR A 918     3259   1368   1586    -29   1074   -106       C  
ATOM   1442  O   TYR A 918     -22.609   2.592  35.239  1.00 17.46           O  
ANISOU 1442  O   TYR A 918     3344   1504   1786    -79    986    264       O  
ATOM   1443  CB  TYR A 918     -24.565   2.349  33.204  1.00 19.67           C  
ANISOU 1443  CB  TYR A 918     3438   2153   1881     74   1334    330       C  
ATOM   1444  CG  TYR A 918     -25.321   2.135  31.911  1.00 23.73           C  
ANISOU 1444  CG  TYR A 918     3986   2982   2047    117   1032    347       C  
ATOM   1445  CD1 TYR A 918     -26.363   2.971  31.543  1.00 27.26           C  
ANISOU 1445  CD1 TYR A 918     4185   4161   2010     92    959    284       C  
ATOM   1446  CD2 TYR A 918     -24.986   1.100  31.053  1.00 26.46           C  
ANISOU 1446  CD2 TYR A 918     4548   3001   2505   -100    -73    123       C  
ATOM   1447  CE1 TYR A 918     -27.061   2.767  30.372  1.00 29.95           C  
ANISOU 1447  CE1 TYR A 918     4557   4701   2122     51    625   -232       C  
ATOM   1448  CE2 TYR A 918     -25.680   0.891  29.881  1.00 30.63           C  
ANISOU 1448  CE2 TYR A 918     4882   3687   3070   -221   -312     25       C  
ATOM   1449  CZ  TYR A 918     -26.715   1.725  29.545  1.00 31.59           C  
ANISOU 1449  CZ  TYR A 918     4946   4636   2422   -124   -350     60       C  
ATOM   1450  OH  TYR A 918     -27.398   1.516  28.367  1.00 36.88           O  
ANISOU 1450  OH  TYR A 918     5294   5602   3116   -166   -559    215       O  
ATOM   1451  H   TYR A 918     -22.337   2.003  32.078  1.00 19.32           H  
ATOM   1452  HA  TYR A 918     -23.766   4.189  32.826  1.00 19.82           H  
ATOM   1453  HB2 TYR A 918     -24.220   1.489  33.491  1.00 23.60           H  
ATOM   1454  HB3 TYR A 918     -25.192   2.691  33.860  1.00 23.60           H  
ATOM   1455  HD1 TYR A 918     -26.595   3.682  32.096  1.00 32.71           H  
ATOM   1456  HD2 TYR A 918     -24.279   0.536  31.272  1.00 31.75           H  
ATOM   1457  HE1 TYR A 918     -27.764   3.332  30.144  1.00 35.94           H  
ATOM   1458  HE2 TYR A 918     -25.448   0.186  29.321  1.00 36.76           H  
ATOM   1459  HH  TYR A 918     -28.013   2.083  28.286  1.00 44.25           H  
ATOM   1460  N   SER A 919     -21.964   4.621  34.528  1.00 15.99           N  
ANISOU 1460  N   SER A 919     3278   1262   1535      1   1148    -34       N  
ATOM   1461  CA  SER A 919     -21.059   4.865  35.632  1.00 16.50           C  
ANISOU 1461  CA  SER A 919     3168   1485   1616     78   1188    -77       C  
ATOM   1462  C   SER A 919     -21.835   5.415  36.828  1.00 16.80           C  
ANISOU 1462  C   SER A 919     3093   1359   1931     24   1228   -176       C  
ATOM   1463  O   SER A 919     -23.072   5.474  36.836  1.00 15.53           O  
ANISOU 1463  O   SER A 919     2891   1422   1586     73    970     93       O  
ATOM   1464  CB  SER A 919     -19.916   5.784  35.192  1.00 18.27           C  
ANISOU 1464  CB  SER A 919     3377   1509   2055    157   1352   -215       C  
ATOM   1465  OG  SER A 919     -20.413   6.952  34.569  1.00 20.52           O  
ANISOU 1465  OG  SER A 919     3632   1966   2200   -279   1372    109       O  
ATOM   1466  H   SER A 919     -22.028   5.283  33.983  1.00 19.19           H  
ATOM   1467  HA  SER A 919     -20.654   4.029  35.911  1.00 19.80           H  
ATOM   1468  HB2 SER A 919     -19.398   6.038  35.972  1.00 21.92           H  
ATOM   1469  HB3 SER A 919     -19.354   5.307  34.562  1.00 21.92           H  
ATOM   1470  HG  SER A 919     -19.857   7.238  34.009  1.00 24.63           H  
ATOM   1471  N   ALA A 920     -21.098   5.794  37.869  1.00 17.49           N  
ANISOU 1471  N   ALA A 920     3114   1598   1933     62   1230   -339       N  
ATOM   1472  CA  ALA A 920     -21.705   6.195  39.143  1.00 16.64           C  
ANISOU 1472  CA  ALA A 920     3036   1718   1570     61   1097   -250       C  
ATOM   1473  C   ALA A 920     -22.640   5.105  39.662  1.00 17.06           C  
ANISOU 1473  C   ALA A 920     3040   1767   1674     66   1022    208       C  
ATOM   1474  O   ALA A 920     -23.722   5.379  40.176  1.00 17.36           O  
ANISOU 1474  O   ALA A 920     2906   1955   1735     98   1153    -18       O  
ATOM   1475  CB  ALA A 920     -22.444   7.533  39.038  1.00 17.43           C  
ANISOU 1475  CB  ALA A 920     3078   1684   1861     35   1350     42       C  
ATOM   1476  H   ALA A 920     -20.239   5.828  37.865  1.00 20.99           H  
ATOM   1477  HA  ALA A 920     -20.987   6.314  39.785  1.00 19.97           H  
ATOM   1478  HB1 ALA A 920     -22.795   7.770  39.911  1.00 20.92           H  
ATOM   1479  HB2 ALA A 920     -21.822   8.214  38.736  1.00 20.92           H  
ATOM   1480  HB3 ALA A 920     -23.171   7.444  38.402  1.00 20.92           H  
ATOM   1481  N   GLY A 921     -22.237   3.851  39.503  1.00 18.17           N  
ANISOU 1481  N   GLY A 921     3160   1677   2068    223   1172    193       N  
ATOM   1482  CA  GLY A 921     -23.078   2.762  39.972  1.00 18.56           C  
ANISOU 1482  CA  GLY A 921     3304   1678   2070     67   1137    158       C  
ATOM   1483  C   GLY A 921     -24.364   2.651  39.184  1.00 17.49           C  
ANISOU 1483  C   GLY A 921     3524   1357   1763     80   1088    107       C  
ATOM   1484  O   GLY A 921     -25.425   2.374  39.763  1.00 19.62           O  
ANISOU 1484  O   GLY A 921     3881   1660   1912    -31   1380    168       O  
ATOM   1485  H   GLY A 921     -21.498   3.611  39.135  1.00 21.81           H  
ATOM   1486  HA2 GLY A 921     -22.595   1.925  39.890  1.00 22.27           H  
ATOM   1487  HA3 GLY A 921     -23.302   2.908  40.904  1.00 22.27           H  
ATOM   1488  N   ARG A 922     -24.291   2.894  37.875  1.00 16.62           N  
ANISOU 1488  N   ARG A 922     3418   1168   1727    -98   1204     83       N  
ATOM   1489  CA  ARG A 922     -25.418   2.816  36.956  1.00 16.16           C  
ANISOU 1489  CA  ARG A 922     3292   1031   1818   -278   1151   -182       C  
ATOM   1490  C   ARG A 922     -26.435   3.927  37.175  1.00 15.43           C  
ANISOU 1490  C   ARG A 922     3058   1255   1550   -428   1126   -247       C  
ATOM   1491  O   ARG A 922     -27.609   3.769  36.860  1.00 17.80           O  
ANISOU 1491  O   ARG A 922     3304   1285   2175   -504    828   -319       O  
ATOM   1492  CB  ARG A 922     -26.024   1.415  36.899  1.00 18.67           C  
ANISOU 1492  CB  ARG A 922     3595   1342   2155   -205   1460   -172       C  
ATOM   1493  CG  ARG A 922     -24.947   0.393  36.540  1.00 20.22           C  
ANISOU 1493  CG  ARG A 922     3835   1591   2256   -511   1206    208       C  
ATOM   1494  CD  ARG A 922     -25.513  -0.815  35.896  1.00 22.52           C  
ANISOU 1494  CD  ARG A 922     4162   1620   2773   -233   1270     52       C  
ATOM   1495  NE  ARG A 922     -24.493  -1.836  35.698  1.00 22.70           N  
ANISOU 1495  NE  ARG A 922     4447   1579   2599   -118   1374    111       N  
ATOM   1496  CZ  ARG A 922     -24.772  -3.121  35.578  1.00 23.71           C  
ANISOU 1496  CZ  ARG A 922     4509   1623   2875   -183   1699    243       C  
ATOM   1497  NH1 ARG A 922     -26.018  -3.556  35.630  1.00 24.67           N  
ANISOU 1497  NH1 ARG A 922     4591   1701   3083   -294   2057   -103       N  
ATOM   1498  NH2 ARG A 922     -23.779  -3.989  35.411  1.00 25.25           N  
ANISOU 1498  NH2 ARG A 922     4400   1665   3528   -188   1808    320       N  
ATOM   1499  H   ARG A 922     -23.561   3.118  37.479  1.00 19.94           H  
ATOM   1500  HA  ARG A 922     -25.091   2.974  36.056  1.00 19.40           H  
ATOM   1501  HB2 ARG A 922     -26.395   1.185  37.766  1.00 22.40           H  
ATOM   1502  HB3 ARG A 922     -26.719   1.387  36.223  1.00 22.40           H  
ATOM   1503  HG2 ARG A 922     -24.318   0.798  35.922  1.00 24.26           H  
ATOM   1504  HG3 ARG A 922     -24.488   0.117  37.348  1.00 24.26           H  
ATOM   1505  HD2 ARG A 922     -26.210  -1.184  36.461  1.00 27.02           H  
ATOM   1506  HD3 ARG A 922     -25.880  -0.576  35.030  1.00 27.02           H  
ATOM   1507  HE  ARG A 922     -23.670  -1.590  35.656  1.00 27.24           H  
ATOM   1508 HH11 ARG A 922     -26.664  -2.999  35.744  1.00 29.61           H  
ATOM   1509 HH12 ARG A 922     -26.184  -4.396  35.551  1.00 29.61           H  
ATOM   1510 HH21 ARG A 922     -22.966  -3.711  35.382  1.00 30.30           H  
ATOM   1511 HH22 ARG A 922     -23.950  -4.828  35.333  1.00 30.30           H  
ATOM   1512  N   ARG A 923     -25.949   5.091  37.619  1.00 15.14           N  
ANISOU 1512  N   ARG A 923     2781   1245   1726   -136    882   -242       N  
ATOM   1513  CA  ARG A 923     -26.764   6.284  37.825  1.00 15.30           C  
ANISOU 1513  CA  ARG A 923     2665   1281   1867    -54    832   -185       C  
ATOM   1514  C   ARG A 923     -26.272   7.451  36.974  1.00 15.33           C  
ANISOU 1514  C   ARG A 923     2772   1257   1796    -52    871   -256       C  
ATOM   1515  O   ARG A 923     -26.614   8.605  37.236  1.00 15.97           O  
ANISOU 1515  O   ARG A 923     2943   1194   1931   -159    937   -194       O  
ATOM   1516  CB  ARG A 923     -26.812   6.625  39.316  1.00 15.40           C  
ANISOU 1516  CB  ARG A 923     2641   1210   2000    -19   1052   -330       C  
ATOM   1517  CG  ARG A 923     -27.637   5.607  40.115  1.00 17.96           C  
ANISOU 1517  CG  ARG A 923     2990   1762   2071   -368   1062    -59       C  
ATOM   1518  CD  ARG A 923     -27.518   5.795  41.622  1.00 20.32           C  
ANISOU 1518  CD  ARG A 923     3193   2209   2319   -715   1117      6       C  
ATOM   1519  NE  ARG A 923     -26.124   5.883  42.030  1.00 20.78           N  
ANISOU 1519  NE  ARG A 923     3312   2238   2347   -575    791   -261       N  
ATOM   1520  CZ  ARG A 923     -25.537   6.931  42.598  1.00 19.22           C  
ANISOU 1520  CZ  ARG A 923     3335   2136   1831   -545    801   -333       C  
ATOM   1521  NH1 ARG A 923     -26.233   7.906  43.168  1.00 19.94           N  
ANISOU 1521  NH1 ARG A 923     2984   2342   2249   -691   1096     40       N  
ATOM   1522  NH2 ARG A 923     -24.216   7.012  42.575  1.00 18.97           N  
ANISOU 1522  NH2 ARG A 923     3266   1876   2066   -692    982   -354       N  
ATOM   1523  H   ARG A 923     -25.120   5.215  37.812  1.00 18.17           H  
ATOM   1524  HA  ARG A 923     -27.678   6.115  37.549  1.00 18.36           H  
ATOM   1525  HB2 ARG A 923     -25.909   6.629  39.671  1.00 18.48           H  
ATOM   1526  HB3 ARG A 923     -27.217   7.499  39.429  1.00 18.48           H  
ATOM   1527  HG2 ARG A 923     -28.573   5.701  39.875  1.00 21.55           H  
ATOM   1528  HG3 ARG A 923     -27.329   4.713  39.900  1.00 21.55           H  
ATOM   1529  HD2 ARG A 923     -27.966   6.615  41.881  1.00 24.38           H  
ATOM   1530  HD3 ARG A 923     -27.923   5.039  42.074  1.00 24.38           H  
ATOM   1531  HE  ARG A 923     -25.634   5.190  41.890  1.00 24.94           H  
ATOM   1532 HH11 ARG A 923     -27.092   7.872  43.178  1.00 23.92           H  
ATOM   1533 HH12 ARG A 923     -25.825   8.572  43.528  1.00 23.92           H  
ATOM   1534 HH21 ARG A 923     -23.754   6.393  42.197  1.00 22.76           H  
ATOM   1535 HH22 ARG A 923     -23.819   7.683  42.937  1.00 22.76           H  
ATOM   1536  N   ASN A 924     -25.487   7.163  35.942  1.00 15.97           N  
ANISOU 1536  N   ASN A 924     2940   1216   1913   -107    983   -109       N  
ATOM   1537  CA  ASN A 924     -24.997   8.162  35.004  1.00 15.48           C  
ANISOU 1537  CA  ASN A 924     3049   1233   1601    -36   1074    -39       C  
ATOM   1538  C   ASN A 924     -24.784   7.424  33.688  1.00 16.86           C  
ANISOU 1538  C   ASN A 924     3249   1433   1724     34    908   -451       C  
ATOM   1539  O   ASN A 924     -24.754   6.194  33.650  1.00 19.07           O  
ANISOU 1539  O   ASN A 924     3563   1442   2241     75    963   -368       O  
ATOM   1540  CB  ASN A 924     -23.720   8.812  35.533  1.00 16.64           C  
ANISOU 1540  CB  ASN A 924     3186   1274   1861      7   1128    114       C  
ATOM   1541  CG  ASN A 924     -23.402  10.126  34.854  1.00 17.78           C  
ANISOU 1541  CG  ASN A 924     3317   1667   1773    171   1265   -123       C  
ATOM   1542  OD1 ASN A 924     -24.240  10.728  34.185  1.00 17.98           O  
ANISOU 1542  OD1 ASN A 924     3408   1556   1867    190   1284    186       O  
ATOM   1543  ND2 ASN A 924     -22.182  10.583  35.042  1.00 17.28           N  
ANISOU 1543  ND2 ASN A 924     3465   1479   1621   -185   1089     -8       N  
ATOM   1544  H   ASN A 924     -25.216   6.368  35.758  1.00 19.17           H  
ATOM   1545  HA  ASN A 924     -25.629   8.882  34.854  1.00 18.58           H  
ATOM   1546  HB2 ASN A 924     -23.824   8.984  36.482  1.00 19.96           H  
ATOM   1547  HB3 ASN A 924     -22.975   8.210  35.384  1.00 19.96           H  
ATOM   1548 HD21 ASN A 924     -21.940  11.325  34.682  1.00 20.73           H  
ATOM   1549 HD22 ASN A 924     -21.626  10.139  35.525  1.00 20.73           H  
ATOM   1550  N   LEU A 925     -24.665   8.174  32.612  1.00 17.10           N  
ANISOU 1550  N   LEU A 925     3225   1702   1569    -44   1155   -160       N  
ATOM   1551  CA  LEU A 925     -24.512   7.606  31.276  1.00 19.78           C  
ANISOU 1551  CA  LEU A 925     3611   2296   1607    245   1121    351       C  
ATOM   1552  C   LEU A 925     -23.348   8.284  30.577  1.00 16.75           C  
ANISOU 1552  C   LEU A 925     3534   1437   1394    311   1007    133       C  
ATOM   1553  O   LEU A 925     -23.219   9.509  30.625  1.00 18.10           O  
ANISOU 1553  O   LEU A 925     3695   1354   1827    324   1048     67       O  
ATOM   1554  CB  LEU A 925     -25.823   7.883  30.527  1.00 27.19           C  
ANISOU 1554  CB  LEU A 925     4057   3772   2502    247    787     79       C  
ATOM   1555  CG  LEU A 925     -26.142   7.407  29.125  1.00 30.14           C  
ANISOU 1555  CG  LEU A 925     4270   4096   3086    284    954    449       C  
ATOM   1556  CD1 LEU A 925     -26.028   5.937  29.188  1.00 33.52           C  
ANISOU 1556  CD1 LEU A 925     4514   4389   3833    308    782    328       C  
ATOM   1557  CD2 LEU A 925     -27.526   7.777  28.712  1.00 28.50           C  
ANISOU 1557  CD2 LEU A 925     4031   4119   2677    260    605    165       C  
ATOM   1558  H   LEU A 925     -24.669   9.034  32.623  1.00 20.52           H  
ATOM   1559  HA  LEU A 925     -24.315   6.656  31.289  1.00 23.73           H  
ATOM   1560  HB2 LEU A 925     -26.529   7.513  31.080  1.00 32.63           H  
ATOM   1561  HB3 LEU A 925     -25.906   8.849  30.485  1.00 32.63           H  
ATOM   1562  HG  LEU A 925     -25.548   7.809  28.471  1.00 36.17           H  
ATOM   1563 HD11 LEU A 925     -26.137   5.572  28.296  1.00 40.22           H  
ATOM   1564 HD12 LEU A 925     -25.153   5.703  29.536  1.00 40.22           H  
ATOM   1565 HD13 LEU A 925     -26.720   5.591  29.774  1.00 40.22           H  
ATOM   1566 HD21 LEU A 925     -27.688   7.442  27.816  1.00 34.19           H  
ATOM   1567 HD22 LEU A 925     -28.157   7.381  29.332  1.00 34.19           H  
ATOM   1568 HD23 LEU A 925     -27.611   8.743  28.724  1.00 34.19           H  
ATOM   1569  N   LYS A 926     -22.484   7.477  29.950  1.00 16.62           N  
ANISOU 1569  N   LYS A 926     3390   1518   1405    261   1023     31       N  
ATOM   1570  CA  LYS A 926     -21.391   7.973  29.121  1.00 17.00           C  
ANISOU 1570  CA  LYS A 926     3372   1689   1397     36   1002   -115       C  
ATOM   1571  C   LYS A 926     -21.372   7.192  27.822  1.00 16.75           C  
ANISOU 1571  C   LYS A 926     3448   1395   1521    211   1000    141       C  
ATOM   1572  O   LYS A 926     -21.605   5.987  27.816  1.00 17.41           O  
ANISOU 1572  O   LYS A 926     3896   1277   1442     69    940    153       O  
ATOM   1573  CB  LYS A 926     -20.060   7.812  29.844  1.00 19.03           C  
ANISOU 1573  CB  LYS A 926     3304   2404   1523   -369   1115   -155       C  
ATOM   1574  CG  LYS A 926     -20.040   8.617  31.119  1.00 21.30           C  
ANISOU 1574  CG  LYS A 926     3468   2913   1712   -518   1165   -528       C  
ATOM   1575  CD  LYS A 926     -18.755   8.541  31.882  1.00 23.81           C  
ANISOU 1575  CD  LYS A 926     3682   3215   2149   -611   1172   -966       C  
ATOM   1576  CE  LYS A 926     -18.860   9.371  33.161  1.00 24.67           C  
ANISOU 1576  CE  LYS A 926     3941   3176   2257   -856   1058  -1058       C  
ATOM   1577  NZ  LYS A 926     -17.769   9.021  34.097  1.00 26.84           N  
ANISOU 1577  NZ  LYS A 926     4089   3322   2787   -637    991  -1008       N  
ATOM   1578  H   LYS A 926     -22.516   6.619  29.993  1.00 19.94           H  
ATOM   1579  HA  LYS A 926     -21.517   8.912  28.914  1.00 20.40           H  
ATOM   1580  HB2 LYS A 926     -19.924   6.878  30.068  1.00 22.84           H  
ATOM   1581  HB3 LYS A 926     -19.342   8.124  29.272  1.00 22.84           H  
ATOM   1582  HG2 LYS A 926     -20.194   9.549  30.899  1.00 25.56           H  
ATOM   1583  HG3 LYS A 926     -20.745   8.293  31.701  1.00 25.56           H  
ATOM   1584  HD2 LYS A 926     -18.571   7.620  32.123  1.00 28.57           H  
ATOM   1585  HD3 LYS A 926     -18.031   8.893  31.341  1.00 28.57           H  
ATOM   1586  HE2 LYS A 926     -18.790  10.314  32.943  1.00 29.61           H  
ATOM   1587  HE3 LYS A 926     -19.709   9.194  33.594  1.00 29.61           H  
ATOM   1588  HZ1 LYS A 926     -17.844   9.499  34.844  1.00 32.21           H  
ATOM   1589  HZ2 LYS A 926     -17.811   8.156  34.302  1.00 32.21           H  
ATOM   1590  HZ3 LYS A 926     -16.980   9.191  33.722  1.00 32.21           H  
ATOM   1591  N   LEU A 927     -21.097   7.884  26.729  1.00 14.59           N  
ANISOU 1591  N   LEU A 927     3086   1098   1358    129   1013     64       N  
ATOM   1592  CA  LEU A 927     -21.084   7.292  25.395  1.00 14.81           C  
ANISOU 1592  CA  LEU A 927     3019   1282   1327    142    982    119       C  
ATOM   1593  C   LEU A 927     -19.662   6.885  25.033  1.00 14.36           C  
ANISOU 1593  C   LEU A 927     2836   1089   1530     31    958    -59       C  
ATOM   1594  O   LEU A 927     -18.731   7.689  25.166  1.00 14.99           O  
ANISOU 1594  O   LEU A 927     2863   1066   1768     76    779   -107       O  
ATOM   1595  CB  LEU A 927     -21.626   8.317  24.401  1.00 15.89           C  
ANISOU 1595  CB  LEU A 927     3255   1445   1337    323    972    125       C  
ATOM   1596  CG  LEU A 927     -21.419   8.014  22.920  1.00 15.52           C  
ANISOU 1596  CG  LEU A 927     3493   1198   1207    221    795      1       C  
ATOM   1597  CD1 LEU A 927     -22.100   6.741  22.477  1.00 16.30           C  
ANISOU 1597  CD1 LEU A 927     3563   1175   1455    304    717    -93       C  
ATOM   1598  CD2 LEU A 927     -21.928   9.207  22.129  1.00 17.25           C  
ANISOU 1598  CD2 LEU A 927     3628   1327   1601    -39    940    143       C  
ATOM   1599  H   LEU A 927     -20.908   8.723  26.731  1.00 17.50           H  
ATOM   1600  HA  LEU A 927     -21.631   6.491  25.362  1.00 17.77           H  
ATOM   1601  HB2 LEU A 927     -22.582   8.397  24.544  1.00 19.07           H  
ATOM   1602  HB3 LEU A 927     -21.192   9.166  24.580  1.00 19.07           H  
ATOM   1603  HG  LEU A 927     -20.475   7.867  22.750  1.00 18.63           H  
ATOM   1604 HD11 LEU A 927     -21.911   6.592  21.537  1.00 19.56           H  
ATOM   1605 HD12 LEU A 927     -21.760   6.000  23.003  1.00 19.56           H  
ATOM   1606 HD13 LEU A 927     -23.056   6.831  22.612  1.00 19.56           H  
ATOM   1607 HD21 LEU A 927     -21.823   9.026  21.182  1.00 20.71           H  
ATOM   1608 HD22 LEU A 927     -22.864   9.348  22.337  1.00 20.71           H  
ATOM   1609 HD23 LEU A 927     -21.413   9.992  22.375  1.00 20.71           H  
ATOM   1610  N   ILE A 928     -19.492   5.627  24.607  1.00 14.08           N  
ANISOU 1610  N   ILE A 928     2702   1175   1474     52   1028    139       N  
ATOM   1611  CA  ILE A 928     -18.185   5.086  24.242  1.00 13.55           C  
ANISOU 1611  CA  ILE A 928     2705   1182   1261    -43    943    -54       C  
ATOM   1612  C   ILE A 928     -18.098   4.950  22.722  1.00 13.82           C  
ANISOU 1612  C   ILE A 928     2728   1100   1424   -241    741     42       C  
ATOM   1613  O   ILE A 928     -18.974   4.343  22.096  1.00 13.56           O  
ANISOU 1613  O   ILE A 928     2635   1193   1326   -262    822     47       O  
ATOM   1614  CB  ILE A 928     -17.922   3.723  24.912  1.00 13.76           C  
ANISOU 1614  CB  ILE A 928     2818   1023   1389    145    951    209       C  
ATOM   1615  CG1 ILE A 928     -18.319   3.709  26.399  1.00 14.52           C  
ANISOU 1615  CG1 ILE A 928     3064   1068   1386     49    939    168       C  
ATOM   1616  CG2 ILE A 928     -16.451   3.346  24.742  1.00 14.93           C  
ANISOU 1616  CG2 ILE A 928     2851   1534   1288    146    771    -35       C  
ATOM   1617  CD1 ILE A 928     -17.606   4.713  27.268  1.00 16.69           C  
ANISOU 1617  CD1 ILE A 928     3166   1499   1678   -120    784    -47       C  
ATOM   1618  H   ILE A 928     -20.134   5.061  24.521  1.00 16.90           H  
ATOM   1619  HA  ILE A 928     -17.507   5.717  24.531  1.00 16.26           H  
ATOM   1620  HB  ILE A 928     -18.484   3.067  24.471  1.00 16.52           H  
ATOM   1621 HG12 ILE A 928     -19.269   3.894  26.463  1.00 17.43           H  
ATOM   1622 HG13 ILE A 928     -18.127   2.828  26.758  1.00 17.43           H  
ATOM   1623 HG21 ILE A 928     -16.273   2.534  25.242  1.00 17.92           H  
ATOM   1624 HG22 ILE A 928     -16.269   3.200  23.800  1.00 17.92           H  
ATOM   1625 HG23 ILE A 928     -15.898   4.069  25.077  1.00 17.92           H  
ATOM   1626 HD11 ILE A 928     -17.941   4.641  28.175  1.00 20.03           H  
ATOM   1627 HD12 ILE A 928     -16.654   4.526  27.251  1.00 20.03           H  
ATOM   1628 HD13 ILE A 928     -17.774   5.604  26.923  1.00 20.03           H  
ATOM   1629  N   MET A 929     -17.037   5.511  22.137  1.00 13.61           N  
ANISOU 1629  N   MET A 929     2720   1142   1308    -47    771    149       N  
ATOM   1630  CA AMET A 929     -16.798   5.531  20.701  0.48 14.27           C  
ANISOU 1630  CA AMET A 929     2766   1255   1401    -32   1009     84       C  
ATOM   1631  CA BMET A 929     -16.828   5.415  20.694  0.52 14.07           C  
ANISOU 1631  CA BMET A 929     2755   1242   1348    -25    936    189       C  
ATOM   1632  C   MET A 929     -15.354   5.143  20.427  1.00 13.83           C  
ANISOU 1632  C   MET A 929     2702   1377   1177   -149    873    -25       C  
ATOM   1633  O   MET A 929     -14.510   5.198  21.320  1.00 14.71           O  
ANISOU 1633  O   MET A 929     2757   1594   1238   -169    840   -176       O  
ATOM   1634  CB AMET A 929     -16.921   6.951  20.149  0.48 16.49           C  
ANISOU 1634  CB AMET A 929     2889   1436   1940     17   1075    -55       C  
ATOM   1635  CB BMET A 929     -17.344   6.666  19.963  0.52 15.41           C  
ANISOU 1635  CB BMET A 929     2880   1394   1582    -15    963    377       C  
ATOM   1636  CG AMET A 929     -18.286   7.525  20.232  0.48 18.10           C  
ANISOU 1636  CG AMET A 929     3041   1587   2248    264    885   -174       C  
ATOM   1637  CG BMET A 929     -16.626   7.923  20.348  0.52 15.24           C  
ANISOU 1637  CG BMET A 929     2866   1334   1592     44    704    250       C  
ATOM   1638  SD AMET A 929     -18.259   9.310  20.022  0.48 17.89           S  
ANISOU 1638  SD AMET A 929     3202   1370   2226    379    540    -99       S  
ATOM   1639  SD BMET A 929     -17.415   9.435  19.782  0.52 15.68           S  
ANISOU 1639  SD BMET A 929     2812   1370   1775    170    701    227       S  
ATOM   1640  CE AMET A 929     -17.507   9.846  21.560  0.48 19.05           C  
ANISOU 1640  CE AMET A 929     3195   1587   2456    422    594   -164       C  
ATOM   1641  CE BMET A 929     -18.619   9.708  21.077  0.52 17.71           C  
ANISOU 1641  CE BMET A 929     2985   1683   2060    199    692    166       C  
ATOM   1642  H  AMET A 929     -16.413   5.907  22.577  0.48 16.33           H  
ATOM   1643  H  BMET A 929     -16.428   5.952  22.555  0.52 16.33           H  
ATOM   1644  HA AMET A 929     -17.430   4.923  20.285  0.48 17.12           H  
ATOM   1645  HA BMET A 929     -17.331   4.666  20.340  0.52 16.88           H  
ATOM   1646  HB2AMET A 929     -16.328   7.530  20.652  0.48 19.79           H  
ATOM   1647  HB2BMET A 929     -17.230   6.539  19.008  0.52 18.49           H  
ATOM   1648  HB3AMET A 929     -16.663   6.942  19.214  0.48 19.79           H  
ATOM   1649  HB3BMET A 929     -18.284   6.785  20.171  0.52 18.49           H  
ATOM   1650  HG2AMET A 929     -18.838   7.143  19.532  0.48 21.72           H  
ATOM   1651  HG2BMET A 929     -16.573   7.964  21.316  0.52 18.29           H  
ATOM   1652  HG3AMET A 929     -18.667   7.325  21.101  0.48 21.72           H  
ATOM   1653  HG3BMET A 929     -15.734   7.898  19.968  0.52 18.29           H  
ATOM   1654  HE1AMET A 929     -17.556  10.813  21.616  0.48 22.86           H  
ATOM   1655  HE1BMET A 929     -19.102  10.528  20.892  0.52 21.25           H  
ATOM   1656  HE2AMET A 929     -17.987   9.447  22.302  0.48 22.86           H  
ATOM   1657  HE2BMET A 929     -19.235   8.959  21.099  0.52 21.25           H  
ATOM   1658  HE3AMET A 929     -16.580   9.561  21.574  0.48 22.86           H  
ATOM   1659  HE3BMET A 929     -18.157   9.781  21.927  0.52 21.25           H  
ATOM   1660  N   GLU A 930     -15.047   4.795  19.172  1.00 15.09           N  
ANISOU 1660  N   GLU A 930     2727   1685   1322    -58    767    -75       N  
ATOM   1661  CA  GLU A 930     -13.646   4.616  18.823  1.00 15.17           C  
ANISOU 1661  CA  GLU A 930     2882   1573   1310     20    857   -276       C  
ATOM   1662  C   GLU A 930     -12.913   5.948  18.990  1.00 15.57           C  
ANISOU 1662  C   GLU A 930     2819   1629   1466     -8    796   -164       C  
ATOM   1663  O   GLU A 930     -13.512   7.028  18.955  1.00 16.75           O  
ANISOU 1663  O   GLU A 930     2766   1703   1894   -219   1150   -130       O  
ATOM   1664  CB  GLU A 930     -13.489   4.114  17.386  1.00 16.96           C  
ANISOU 1664  CB  GLU A 930     3067   1762   1615     49    874   -131       C  
ATOM   1665  CG  GLU A 930     -13.860   5.152  16.366  1.00 16.38           C  
ANISOU 1665  CG  GLU A 930     3326   1495   1403    167    645     11       C  
ATOM   1666  CD  GLU A 930     -13.682   4.693  14.943  1.00 17.49           C  
ANISOU 1666  CD  GLU A 930     3496   1570   1578    296    923     46       C  
ATOM   1667  OE1 GLU A 930     -12.882   3.765  14.689  1.00 20.08           O  
ANISOU 1667  OE1 GLU A 930     3694   2207   1727    768    903    -16       O  
ATOM   1668  OE2 GLU A 930     -14.373   5.265  14.084  1.00 16.34           O  
ANISOU 1668  OE2 GLU A 930     3469   1309   1432    -62   1032     73       O  
ATOM   1669  H   GLU A 930     -15.611   4.664  18.536  1.00 18.11           H  
ATOM   1670  HA  GLU A 930     -13.248   3.949  19.405  1.00 18.21           H  
ATOM   1671  HB2 GLU A 930     -12.563   3.865  17.237  1.00 20.35           H  
ATOM   1672  HB3 GLU A 930     -14.065   3.345  17.255  1.00 20.35           H  
ATOM   1673  HG2 GLU A 930     -14.793   5.388  16.486  1.00 19.66           H  
ATOM   1674  HG3 GLU A 930     -13.301   5.934  16.497  1.00 19.66           H  
ATOM   1675  N   TYR A 931     -11.599   5.856  19.165  1.00 15.27           N  
ANISOU 1675  N   TYR A 931     2697   1378   1725    -68    843    224       N  
ATOM   1676  CA  TYR A 931     -10.730   7.014  19.309  1.00 14.94           C  
ANISOU 1676  CA  TYR A 931     2710   1494   1473    -13    969    301       C  
ATOM   1677  C   TYR A 931     -10.017   7.289  17.986  1.00 15.65           C  
ANISOU 1677  C   TYR A 931     2759   1403   1786    -93    965    182       C  
ATOM   1678  O   TYR A 931      -9.363   6.396  17.420  1.00 16.66           O  
ANISOU 1678  O   TYR A 931     2908   1510   1911    -47   1100    262       O  
ATOM   1679  CB  TYR A 931      -9.713   6.794  20.437  1.00 14.55           C  
ANISOU 1679  CB  TYR A 931     2627   1405   1496     53    845    287       C  
ATOM   1680  CG  TYR A 931      -8.733   7.934  20.510  1.00 15.29           C  
ANISOU 1680  CG  TYR A 931     2715   1392   1703      9    705     67       C  
ATOM   1681  CD1 TYR A 931      -9.130   9.182  20.967  1.00 15.70           C  
ANISOU 1681  CD1 TYR A 931     2723   1387   1855    -12    812    171       C  
ATOM   1682  CD2 TYR A 931      -7.431   7.787  20.068  1.00 15.69           C  
ANISOU 1682  CD2 TYR A 931     2729   1628   1605     55    610    269       C  
ATOM   1683  CE1 TYR A 931      -8.253  10.243  21.004  1.00 16.26           C  
ANISOU 1683  CE1 TYR A 931     2724   1489   1964   -118    879    231       C  
ATOM   1684  CE2 TYR A 931      -6.542   8.852  20.099  1.00 15.76           C  
ANISOU 1684  CE2 TYR A 931     2685   1493   1811   -113    747    171       C  
ATOM   1685  CZ  TYR A 931      -6.962  10.079  20.563  1.00 16.14           C  
ANISOU 1685  CZ  TYR A 931     2798   1437   1898   -244    793    142       C  
ATOM   1686  OH  TYR A 931      -6.099  11.151  20.584  1.00 18.24           O  
ANISOU 1686  OH  TYR A 931     3132   1522   2276   -122   1013     64       O  
ATOM   1687  H   TYR A 931     -11.175   5.109  19.204  1.00 18.32           H  
ATOM   1688  HA  TYR A 931     -11.261   7.795  19.531  1.00 17.93           H  
ATOM   1689  HB2 TYR A 931     -10.180   6.736  21.286  1.00 17.46           H  
ATOM   1690  HB3 TYR A 931      -9.221   5.975  20.273  1.00 17.46           H  
ATOM   1691  HD1 TYR A 931     -10.006   9.305  21.254  1.00 18.84           H  
ATOM   1692  HD2 TYR A 931      -7.147   6.963  19.744  1.00 18.83           H  
ATOM   1693  HE1 TYR A 931      -8.534  11.069  21.326  1.00 19.51           H  
ATOM   1694  HE2 TYR A 931      -5.666   8.737  19.808  1.00 18.91           H  
ATOM   1695  HH  TYR A 931      -5.348  10.921  20.286  1.00 21.89           H  
ATOM   1696  N   LEU A 932     -10.135   8.530  17.498  1.00 15.24           N  
ANISOU 1696  N   LEU A 932     2792   1542   1457   -158    936     62       N  
ATOM   1697  CA  LEU A 932      -9.475   8.942  16.258  1.00 15.66           C  
ANISOU 1697  CA  LEU A 932     2879   1427   1643    -34    880    326       C  
ATOM   1698  C   LEU A 932      -8.334   9.891  16.592  1.00 16.06           C  
ANISOU 1698  C   LEU A 932     2877   1622   1603    -19    926    260       C  
ATOM   1699  O   LEU A 932      -8.566  10.946  17.199  1.00 17.88           O  
ANISOU 1699  O   LEU A 932     2968   1762   2064    -67    995   -204       O  
ATOM   1700  CB  LEU A 932     -10.482   9.593  15.318  1.00 15.34           C  
ANISOU 1700  CB  LEU A 932     3062   1392   1374    161    553    114       C  
ATOM   1701  CG  LEU A 932     -11.587   8.617  14.883  1.00 20.53           C  
ANISOU 1701  CG  LEU A 932     3566   1722   2514    510   -195   -416       C  
ATOM   1702  CD1 LEU A 932     -12.483   9.281  13.836  1.00 24.05           C  
ANISOU 1702  CD1 LEU A 932     3777   1809   3552    589   -849   -473       C  
ATOM   1703  CD2 LEU A 932     -11.115   7.285  14.345  1.00 22.03           C  
ANISOU 1703  CD2 LEU A 932     3858   2138   2375    311    347     10       C  
ATOM   1704  H   LEU A 932     -10.595   9.153  17.871  1.00 18.29           H  
ATOM   1705  HA  LEU A 932      -9.101   8.170  15.806  1.00 18.79           H  
ATOM   1706  HB2 LEU A 932     -10.900  10.342  15.771  1.00 18.41           H  
ATOM   1707  HB3 LEU A 932     -10.020   9.902  14.524  1.00 18.41           H  
ATOM   1708  HG  LEU A 932     -12.075   8.407  15.695  1.00 24.64           H  
ATOM   1709 HD11 LEU A 932     -13.192   8.666  13.590  1.00 28.86           H  
ATOM   1710 HD12 LEU A 932     -12.864  10.090  14.214  1.00 28.86           H  
ATOM   1711 HD13 LEU A 932     -11.950   9.500  13.056  1.00 28.86           H  
ATOM   1712 HD21 LEU A 932     -11.872   6.812  13.964  1.00 26.44           H  
ATOM   1713 HD22 LEU A 932     -10.444   7.440  13.662  1.00 26.44           H  
ATOM   1714 HD23 LEU A 932     -10.734   6.768  15.072  1.00 26.44           H  
ATOM   1715  N   PRO A 933      -7.087   9.570  16.244  1.00 15.02           N  
ANISOU 1715  N   PRO A 933     2633   1355   1719     95    799    226       N  
ATOM   1716  CA  PRO A 933      -5.963  10.236  16.916  1.00 16.49           C  
ANISOU 1716  CA  PRO A 933     2615   1696   1953    -54    412    336       C  
ATOM   1717  C   PRO A 933      -5.683  11.669  16.502  1.00 15.91           C  
ANISOU 1717  C   PRO A 933     2644   1627   1774   -127    427    407       C  
ATOM   1718  O   PRO A 933      -5.049  12.388  17.280  1.00 17.45           O  
ANISOU 1718  O   PRO A 933     2977   1557   2095   -333     54    486       O  
ATOM   1719  CB  PRO A 933      -4.751   9.356  16.571  1.00 18.84           C  
ANISOU 1719  CB  PRO A 933     2623   2125   2412     94    422    206       C  
ATOM   1720  CG  PRO A 933      -5.283   8.111  16.116  1.00 23.27           C  
ANISOU 1720  CG  PRO A 933     2649   2525   3667    143    302   -320       C  
ATOM   1721  CD  PRO A 933      -6.676   8.303  15.615  1.00 16.72           C  
ANISOU 1721  CD  PRO A 933     2489   1561   2304    226    692     -2       C  
ATOM   1722  HA  PRO A 933      -6.141  10.215  17.869  1.00 19.78           H  
ATOM   1723  HB2 PRO A 933      -4.227   9.781  15.873  1.00 22.61           H  
ATOM   1724  HB3 PRO A 933      -4.206   9.227  17.363  1.00 22.61           H  
ATOM   1725  HG2 PRO A 933      -4.720   7.777  15.401  1.00 27.92           H  
ATOM   1726  HG3 PRO A 933      -5.284   7.486  16.858  1.00 27.92           H  
ATOM   1727  HD2 PRO A 933      -6.689   8.378  14.648  1.00 20.07           H  
ATOM   1728  HD3 PRO A 933      -7.250   7.574  15.899  1.00 20.07           H  
ATOM   1729  N   TYR A 934      -6.105  12.118  15.336  1.00 14.87           N  
ANISOU 1729  N   TYR A 934     2485   1517   1648    -47    501    555       N  
ATOM   1730  CA  TYR A 934      -5.724  13.452  14.884  1.00 16.30           C  
ANISOU 1730  CA  TYR A 934     2491   1744   1959     55    455    608       C  
ATOM   1731  C   TYR A 934      -6.760  14.520  15.199  1.00 17.24           C  
ANISOU 1731  C   TYR A 934     2558   1540   2454    150    487    448       C  
ATOM   1732  O   TYR A 934      -6.614  15.660  14.760  1.00 20.33           O  
ANISOU 1732  O   TYR A 934     2718   1616   3390    -93    455    707       O  
ATOM   1733  CB  TYR A 934      -5.371  13.427  13.405  1.00 17.92           C  
ANISOU 1733  CB  TYR A 934     2524   2048   2238     62    661    480       C  
ATOM   1734  CG  TYR A 934      -4.046  12.766  13.161  1.00 18.90           C  
ANISOU 1734  CG  TYR A 934     2584   2549   2047   -116    783    529       C  
ATOM   1735  CD1 TYR A 934      -2.859  13.464  13.347  1.00 20.92           C  
ANISOU 1735  CD1 TYR A 934     2606   2955   2388   -168    857    403       C  
ATOM   1736  CD2 TYR A 934      -3.973  11.444  12.746  1.00 20.63           C  
ANISOU 1736  CD2 TYR A 934     2745   2863   2232    120    564    488       C  
ATOM   1737  CE1 TYR A 934      -1.639  12.872  13.117  1.00 23.46           C  
ANISOU 1737  CE1 TYR A 934     2704   3207   3001    -22    825    387       C  
ATOM   1738  CE2 TYR A 934      -2.751  10.837  12.517  1.00 23.93           C  
ANISOU 1738  CE2 TYR A 934     2785   3244   3062    318    563    185       C  
ATOM   1739  CZ  TYR A 934      -1.588  11.562  12.703  1.00 25.41           C  
ANISOU 1739  CZ  TYR A 934     2762   3385   3509    350    691    382       C  
ATOM   1740  OH  TYR A 934      -0.355  11.004  12.482  1.00 30.01           O  
ANISOU 1740  OH  TYR A 934     2921   3953   4527    438    887     24       O  
ATOM   1741  H   TYR A 934      -6.606  11.679  14.792  1.00 17.84           H  
ATOM   1742  HA  TYR A 934      -4.919  13.719  15.355  1.00 19.56           H  
ATOM   1743  HB2 TYR A 934      -6.051  12.933  12.923  1.00 21.51           H  
ATOM   1744  HB3 TYR A 934      -5.323  14.337  13.073  1.00 21.51           H  
ATOM   1745  HD1 TYR A 934      -2.891  14.349  13.633  1.00 25.11           H  
ATOM   1746  HD2 TYR A 934      -4.757  10.960  12.621  1.00 24.76           H  
ATOM   1747  HE1 TYR A 934      -0.854  13.355  13.240  1.00 28.15           H  
ATOM   1748  HE2 TYR A 934      -2.713   9.950  12.240  1.00 28.71           H  
ATOM   1749  HH  TYR A 934      -0.440  10.201  12.252  1.00 36.01           H  
ATOM   1750  N   GLY A 935      -7.793  14.191  15.940  1.00 15.93           N  
ANISOU 1750  N   GLY A 935     2755   1367   1932     44    697     51       N  
ATOM   1751  CA  GLY A 935      -8.663  15.229  16.451  1.00 17.35           C  
ANISOU 1751  CA  GLY A 935     3041   1484   2068     -3    465   -151       C  
ATOM   1752  C   GLY A 935      -9.590  15.804  15.396  1.00 15.41           C  
ANISOU 1752  C   GLY A 935     2842   1119   1893   -112    580     -2       C  
ATOM   1753  O   GLY A 935      -9.905  15.190  14.378  1.00 15.20           O  
ANISOU 1753  O   GLY A 935     2757   1280   1738     29    642   -145       O  
ATOM   1754  H   GLY A 935      -8.010  13.389  16.160  1.00 19.12           H  
ATOM   1755  HA2 GLY A 935      -9.208  14.864  17.165  1.00 20.82           H  
ATOM   1756  HA3 GLY A 935      -8.122  15.953  16.804  1.00 20.82           H  
ATOM   1757  N   SER A 936     -10.048  17.020  15.660  1.00 15.33           N  
ANISOU 1757  N   SER A 936     2775   1156   1893     51    699   -150       N  
ATOM   1758  CA  SER A 936     -11.000  17.603  14.736  1.00 16.26           C  
ANISOU 1758  CA  SER A 936     2792   1380   2006     88    871    -26       C  
ATOM   1759  C   SER A 936     -10.285  18.040  13.468  1.00 15.13           C  
ANISOU 1759  C   SER A 936     2622   1291   1836     50    808    -28       C  
ATOM   1760  O   SER A 936      -9.105  18.412  13.478  1.00 16.40           O  
ANISOU 1760  O   SER A 936     2695   1381   2155     93    890    161       O  
ATOM   1761  CB  SER A 936     -11.700  18.812  15.342  1.00 17.80           C  
ANISOU 1761  CB  SER A 936     3004   1335   2425    -80   1136    -55       C  
ATOM   1762  OG  SER A 936     -10.840  19.923  15.372  1.00 18.38           O  
ANISOU 1762  OG  SER A 936     3337   1342   2304    -52   1012    -54       O  
ATOM   1763  H   SER A 936      -9.832  17.504  16.337  1.00 18.39           H  
ATOM   1764  HA  SER A 936     -11.676  16.940  14.526  1.00 19.51           H  
ATOM   1765  HB2 SER A 936     -12.478  19.028  14.805  1.00 21.36           H  
ATOM   1766  HB3 SER A 936     -11.972  18.598  16.249  1.00 21.36           H  
ATOM   1767  HG  SER A 936     -11.235  20.583  15.711  1.00 22.05           H  
ATOM   1768  N   LEU A 937     -11.025  18.003  12.369  1.00 14.08           N  
ANISOU 1768  N   LEU A 937     2381   1254   1713     59    641     -4       N  
ATOM   1769  CA  LEU A 937     -10.483  18.469  11.103  1.00 14.40           C  
ANISOU 1769  CA  LEU A 937     2524   1227   1722     57    749    114       C  
ATOM   1770  C   LEU A 937     -10.135  19.947  11.168  1.00 15.21           C  
ANISOU 1770  C   LEU A 937     2768   1329   1682      5    790     57       C  
ATOM   1771  O   LEU A 937      -9.145  20.377  10.565  1.00 16.22           O  
ANISOU 1771  O   LEU A 937     2821   1498   1844   -243    827    196       O  
ATOM   1772  CB  LEU A 937     -11.507  18.170  10.029  1.00 15.95           C  
ANISOU 1772  CB  LEU A 937     2631   1347   2082    154    552   -148       C  
ATOM   1773  CG  LEU A 937     -11.134  18.471   8.591  1.00 17.30           C  
ANISOU 1773  CG  LEU A 937     2776   1862   1934     90    648    271       C  
ATOM   1774  CD1 LEU A 937      -9.805  17.884   8.161  1.00 16.67           C  
ANISOU 1774  CD1 LEU A 937     2835   1616   1881    -21    632    126       C  
ATOM   1775  CD2 LEU A 937     -12.272  17.978   7.690  1.00 17.88           C  
ANISOU 1775  CD2 LEU A 937     2803   1858   2134     36    737    106       C  
ATOM   1776  H   LEU A 937     -11.835  17.717  12.329  1.00 16.89           H  
ATOM   1777  HA  LEU A 937      -9.661  18.006  10.878  1.00 17.29           H  
ATOM   1778  HB2 LEU A 937     -11.712  17.223  10.073  1.00 19.14           H  
ATOM   1779  HB3 LEU A 937     -12.301  18.691  10.227  1.00 19.14           H  
ATOM   1780  HG  LEU A 937     -11.015  19.429   8.498  1.00 20.76           H  
ATOM   1781 HD11 LEU A 937      -9.652  18.099   7.227  1.00 20.00           H  
ATOM   1782 HD12 LEU A 937      -9.100  18.266   8.708  1.00 20.00           H  
ATOM   1783 HD13 LEU A 937      -9.831  16.922   8.279  1.00 20.00           H  
ATOM   1784 HD21 LEU A 937     -11.959  17.952   6.772  1.00 21.46           H  
ATOM   1785 HD22 LEU A 937     -12.538  17.090   7.974  1.00 21.46           H  
ATOM   1786 HD23 LEU A 937     -13.022  18.588   7.767  1.00 21.46           H  
ATOM   1787  N   ARG A 938     -10.897  20.729  11.934  1.00 15.40           N  
ANISOU 1787  N   ARG A 938     2911   1016   1926    -87    782    -43       N  
ATOM   1788  CA  ARG A 938     -10.550  22.133  12.113  1.00 16.71           C  
ANISOU 1788  CA  ARG A 938     3105   1144   2101   -128    829   -274       C  
ATOM   1789  C   ARG A 938      -9.150  22.269  12.695  1.00 19.01           C  
ANISOU 1789  C   ARG A 938     3085   1567   2571   -461    914   -241       C  
ATOM   1790  O   ARG A 938      -8.324  23.048  12.198  1.00 20.78           O  
ANISOU 1790  O   ARG A 938     3243   1886   2768   -633   1094   -192       O  
ATOM   1791  CB  ARG A 938     -11.583  22.804  13.016  1.00 18.32           C  
ANISOU 1791  CB  ARG A 938     3477   1250   2232   -121    658   -323       C  
ATOM   1792  CG  ARG A 938     -11.363  24.304  13.181  1.00 23.53           C  
ANISOU 1792  CG  ARG A 938     4255   1692   2993   -390    741   -489       C  
ATOM   1793  CD  ARG A 938     -12.389  24.903  14.154  1.00 29.95           C  
ANISOU 1793  CD  ARG A 938     5285   2813   3280   -202   1031   -705       C  
ATOM   1794  NE  ARG A 938     -12.132  24.456  15.520  1.00 39.12           N  
ANISOU 1794  NE  ARG A 938     6366   4449   4049   -202    944   -834       N  
ATOM   1795  CZ  ARG A 938     -12.881  24.730  16.584  1.00 43.93           C  
ANISOU 1795  CZ  ARG A 938     7175   5469   4048   -386    741   -973       C  
ATOM   1796  NH1 ARG A 938     -14.000  25.432  16.488  1.00 43.65           N  
ANISOU 1796  NH1 ARG A 938     7344   5421   3820   -347    717  -1348       N  
ATOM   1797  NH2 ARG A 938     -12.497  24.283  17.776  1.00 47.52           N  
ANISOU 1797  NH2 ARG A 938     7555   6057   4445   -559    567   -814       N  
ATOM   1798  H   ARG A 938     -11.605  20.474  12.351  1.00 18.49           H  
ATOM   1799  HA  ARG A 938     -10.564  22.583  11.253  1.00 20.06           H  
ATOM   1800  HB2 ARG A 938     -12.465  22.673  12.634  1.00 21.98           H  
ATOM   1801  HB3 ARG A 938     -11.539  22.398  13.896  1.00 21.98           H  
ATOM   1802  HG2 ARG A 938     -10.475  24.464  13.535  1.00 28.24           H  
ATOM   1803  HG3 ARG A 938     -11.463  24.743  12.322  1.00 28.24           H  
ATOM   1804  HD2 ARG A 938     -12.331  25.871  14.130  1.00 35.93           H  
ATOM   1805  HD3 ARG A 938     -13.281  24.617  13.900  1.00 35.93           H  
ATOM   1806  HE  ARG A 938     -11.433  23.972  15.649  1.00 46.94           H  
ATOM   1807 HH11 ARG A 938     -14.260  25.724  15.723  1.00 52.38           H  
ATOM   1808 HH12 ARG A 938     -14.466  25.595  17.192  1.00 52.38           H  
ATOM   1809 HH21 ARG A 938     -11.773  23.825  17.850  1.00 57.03           H  
ATOM   1810 HH22 ARG A 938     -12.971  24.453  18.472  1.00 57.03           H  
ATOM   1811  N   ASP A 939      -8.852  21.497  13.736  1.00 17.87           N  
ANISOU 1811  N   ASP A 939     2898   1826   2067   -325    873   -346       N  
ATOM   1812  CA  ASP A 939      -7.541  21.593  14.361  1.00 20.05           C  
ANISOU 1812  CA  ASP A 939     3020   2344   2254   -486    992   -330       C  
ATOM   1813  C   ASP A 939      -6.459  21.017  13.460  1.00 18.77           C  
ANISOU 1813  C   ASP A 939     2684   2317   2129   -400    678   -442       C  
ATOM   1814  O   ASP A 939      -5.358  21.568  13.372  1.00 20.34           O  
ANISOU 1814  O   ASP A 939     2686   2729   2314   -549    710   -364       O  
ATOM   1815  CB  ASP A 939      -7.556  20.869  15.704  1.00 23.40           C  
ANISOU 1815  CB  ASP A 939     3735   2764   2393   -436   1008   -402       C  
ATOM   1816  CG  ASP A 939      -8.285  21.647  16.779  1.00 28.29           C  
ANISOU 1816  CG  ASP A 939     4612   2918   3219   -542   1072   -247       C  
ATOM   1817  OD1 ASP A 939      -8.526  22.864  16.601  1.00 30.44           O  
ANISOU 1817  OD1 ASP A 939     4961   2924   3679   -393   1207   -307       O  
ATOM   1818  OD2 ASP A 939      -8.607  21.035  17.814  1.00 28.50           O  
ANISOU 1818  OD2 ASP A 939     4924   2563   3341   -771   1264   -125       O  
ATOM   1819  H   ASP A 939      -9.382  20.921  14.093  1.00 21.45           H  
ATOM   1820  HA  ASP A 939      -7.334  22.528  14.521  1.00 24.06           H  
ATOM   1821  HB2 ASP A 939      -8.003  20.014  15.597  1.00 28.08           H  
ATOM   1822  HB3 ASP A 939      -6.643  20.731  15.999  1.00 28.08           H  
ATOM   1823  N   TYR A 940      -6.757  19.891  12.806  1.00 17.69           N  
ANISOU 1823  N   TYR A 940     2625   2239   1857   -125    697    -95       N  
ATOM   1824  CA  TYR A 940      -5.793  19.233  11.928  1.00 18.48           C  
ANISOU 1824  CA  TYR A 940     2711   2190   2119    -44    805    201       C  
ATOM   1825  C   TYR A 940      -5.369  20.138  10.779  1.00 17.82           C  
ANISOU 1825  C   TYR A 940     2781   1903   2088   -171    895     78       C  
ATOM   1826  O   TYR A 940      -4.186  20.178  10.417  1.00 18.75           O  
ANISOU 1826  O   TYR A 940     2703   1994   2426   -168    916    -92       O  
ATOM   1827  CB  TYR A 940      -6.440  17.949  11.402  1.00 17.64           C  
ANISOU 1827  CB  TYR A 940     2767   1853   2082     39    848    -56       C  
ATOM   1828  CG  TYR A 940      -5.567  17.058  10.554  1.00 17.69           C  
ANISOU 1828  CG  TYR A 940     2778   1926   2019     47    802    238       C  
ATOM   1829  CD1 TYR A 940      -4.610  16.250  11.135  1.00 17.59           C  
ANISOU 1829  CD1 TYR A 940     2726   1795   2163    107    724    159       C  
ATOM   1830  CD2 TYR A 940      -5.724  17.002   9.177  1.00 18.45           C  
ANISOU 1830  CD2 TYR A 940     2853   2130   2027    153    956    -17       C  
ATOM   1831  CE1 TYR A 940      -3.821  15.417  10.372  1.00 17.85           C  
ANISOU 1831  CE1 TYR A 940     2806   1855   2122    170    684    252       C  
ATOM   1832  CE2 TYR A 940      -4.925  16.181   8.399  1.00 18.97           C  
ANISOU 1832  CE2 TYR A 940     3002   2284   1920    419   1131    449       C  
ATOM   1833  CZ  TYR A 940      -3.981  15.384   9.005  1.00 19.52           C  
ANISOU 1833  CZ  TYR A 940     3000   2216   2201    323    986    188       C  
ATOM   1834  OH  TYR A 940      -3.194  14.547   8.243  1.00 21.10           O  
ANISOU 1834  OH  TYR A 940     3103   2431   2484    283   1013     89       O  
ATOM   1835  H   TYR A 940      -7.514  19.487  12.854  1.00 21.23           H  
ATOM   1836  HA  TYR A 940      -4.987  19.012  12.422  1.00 22.17           H  
ATOM   1837  HB2 TYR A 940      -6.729  17.423  12.164  1.00 21.17           H  
ATOM   1838  HB3 TYR A 940      -7.205  18.197  10.860  1.00 21.17           H  
ATOM   1839  HD1 TYR A 940      -4.495  16.269  12.058  1.00 21.11           H  
ATOM   1840  HD2 TYR A 940      -6.376  17.525   8.769  1.00 22.14           H  
ATOM   1841  HE1 TYR A 940      -3.182  14.878  10.780  1.00 21.42           H  
ATOM   1842  HE2 TYR A 940      -5.026  16.168   7.474  1.00 22.76           H  
ATOM   1843  HH  TYR A 940      -2.740  14.047   8.742  1.00 25.32           H  
ATOM   1844  N   LEU A 941      -6.320  20.856  10.179  1.00 17.81           N  
ANISOU 1844  N   LEU A 941     2959   1700   2109   -437    951    238       N  
ATOM   1845  CA  LEU A 941      -5.982  21.781   9.101  1.00 18.83           C  
ANISOU 1845  CA  LEU A 941     3254   1990   1909   -695    886    -16       C  
ATOM   1846  C   LEU A 941      -5.028  22.871   9.580  1.00 21.19           C  
ANISOU 1846  C   LEU A 941     3463   2152   2437   -921    973   -345       C  
ATOM   1847  O   LEU A 941      -4.157  23.314   8.823  1.00 24.43           O  
ANISOU 1847  O   LEU A 941     3604   2586   3094   -952   1261    228       O  
ATOM   1848  CB  LEU A 941      -7.253  22.417   8.535  1.00 20.34           C  
ANISOU 1848  CB  LEU A 941     3458   1850   2421   -514    827    122       C  
ATOM   1849  CG  LEU A 941      -8.213  21.507   7.770  1.00 21.16           C  
ANISOU 1849  CG  LEU A 941     3752   1950   2339   -351    741    126       C  
ATOM   1850  CD1 LEU A 941      -9.633  22.073   7.673  1.00 20.89           C  
ANISOU 1850  CD1 LEU A 941     3742   1885   2312   -318    599    334       C  
ATOM   1851  CD2 LEU A 941      -7.673  21.216   6.369  1.00 23.62           C  
ANISOU 1851  CD2 LEU A 941     4071   2240   2665   -198    840   -114       C  
ATOM   1852  H   LEU A 941      -7.157  20.826  10.375  1.00 21.38           H  
ATOM   1853  HA  LEU A 941      -5.546  21.279   8.394  1.00 22.59           H  
ATOM   1854  HB2 LEU A 941      -7.753  22.793   9.276  1.00 24.41           H  
ATOM   1855  HB3 LEU A 941      -6.986  23.122   7.923  1.00 24.41           H  
ATOM   1856  HG  LEU A 941      -8.277  20.679   8.271  1.00 25.40           H  
ATOM   1857 HD11 LEU A 941     -10.247  21.351   7.466  1.00 25.07           H  
ATOM   1858 HD12 LEU A 941      -9.871  22.476   8.523  1.00 25.07           H  
ATOM   1859 HD13 LEU A 941      -9.659  22.742   6.971  1.00 25.07           H  
ATOM   1860 HD21 LEU A 941      -8.173  20.479   5.985  1.00 28.35           H  
ATOM   1861 HD22 LEU A 941      -7.777  22.008   5.820  1.00 28.35           H  
ATOM   1862 HD23 LEU A 941      -6.734  20.980   6.436  1.00 28.35           H  
ATOM   1863  N   GLN A 942      -5.204  23.345  10.821  1.00 22.79           N  
ANISOU 1863  N   GLN A 942     3710   2270   2681  -1027    980   -567       N  
ATOM   1864  CA  GLN A 942      -4.330  24.378  11.372  1.00 27.54           C  
ANISOU 1864  CA  GLN A 942     4085   3055   3323  -1215   1538   -946       C  
ATOM   1865  C   GLN A 942      -2.986  23.814  11.817  1.00 27.55           C  
ANISOU 1865  C   GLN A 942     3808   3360   3298  -1414   1240   -735       C  
ATOM   1866  O   GLN A 942      -1.950  24.475  11.672  1.00 31.80           O  
ANISOU 1866  O   GLN A 942     4076   4041   3966  -1657    793   -822       O  
ATOM   1867  CB  GLN A 942      -4.976  25.020  12.599  1.00 34.74           C  
ANISOU 1867  CB  GLN A 942     4734   3929   4537  -1215   1969  -1510       C  
ATOM   1868  CG  GLN A 942      -6.233  25.780  12.348  1.00 43.39           C  
ANISOU 1868  CG  GLN A 942     5351   4761   6376  -1266   2315  -2106       C  
ATOM   1869  CD  GLN A 942      -6.822  26.345  13.632  1.00 52.82           C  
ANISOU 1869  CD  GLN A 942     5886   5616   8566  -1340   2653  -2652       C  
ATOM   1870  OE1 GLN A 942      -7.595  25.681  14.328  1.00 58.65           O  
ANISOU 1870  OE1 GLN A 942     6095   6350   9839  -1399   2995  -3140       O  
ATOM   1871  NE2 GLN A 942      -6.452  27.579  13.953  1.00 54.82           N  
ANISOU 1871  NE2 GLN A 942     6075   5554   9200  -1444   2457  -2249       N  
ATOM   1872  H   GLN A 942      -5.821  23.083  11.360  1.00 27.35           H  
ATOM   1873  HA  GLN A 942      -4.197  25.040  10.676  1.00 33.05           H  
ATOM   1874  HB2 GLN A 942      -5.187  24.317  13.234  1.00 41.69           H  
ATOM   1875  HB3 GLN A 942      -4.339  25.639  12.989  1.00 41.69           H  
ATOM   1876  HG2 GLN A 942      -6.044  26.519  11.749  1.00 52.07           H  
ATOM   1877  HG3 GLN A 942      -6.889  25.188  11.948  1.00 52.07           H  
ATOM   1878 HE21 GLN A 942      -5.909  28.011  13.445  1.00 65.78           H  
ATOM   1879 HE22 GLN A 942      -6.756  27.947  14.669  1.00 65.78           H  
ATOM   1880  N   LYS A 943      -2.987  22.608  12.389  1.00 24.97           N  
ANISOU 1880  N   LYS A 943     3449   3610   2428  -1096   1104   -663       N  
ATOM   1881  CA  LYS A 943      -1.784  22.057  13.000  1.00 26.84           C  
ANISOU 1881  CA  LYS A 943     3332   4361   2504   -885   1071   -609       C  
ATOM   1882  C   LYS A 943      -0.955  21.199  12.057  1.00 26.71           C  
ANISOU 1882  C   LYS A 943     3145   4273   2731   -646    820   -782       C  
ATOM   1883  O   LYS A 943       0.236  20.990  12.320  1.00 29.64           O  
ANISOU 1883  O   LYS A 943     3382   5070   2808   -722    625   -806       O  
ATOM   1884  CB  LYS A 943      -2.159  21.194  14.208  1.00 30.26           C  
ANISOU 1884  CB  LYS A 943     3767   5306   2426   -591   1383   -513       C  
ATOM   1885  CG  LYS A 943      -2.685  21.990  15.379  1.00 36.76           C  
ANISOU 1885  CG  LYS A 943     4413   6436   3119   -429   1528   -475       C  
ATOM   1886  CD  LYS A 943      -3.098  21.092  16.528  1.00 44.33           C  
ANISOU 1886  CD  LYS A 943     5133   7625   4085   -313   1808   -288       C  
ATOM   1887  CE  LYS A 943      -3.729  21.904  17.656  1.00 50.12           C  
ANISOU 1887  CE  LYS A 943     5706   8443   4896   -449   2170     36       C  
ATOM   1888  NZ  LYS A 943      -4.440  21.039  18.636  1.00 54.31           N  
ANISOU 1888  NZ  LYS A 943     6115   8786   5735   -589   2259    259       N  
ATOM   1889  H   LYS A 943      -3.673  22.092  12.434  1.00 29.96           H  
ATOM   1890  HA  LYS A 943      -1.235  22.801  13.295  1.00 32.20           H  
ATOM   1891  HB2 LYS A 943      -2.849  20.567  13.942  1.00 36.32           H  
ATOM   1892  HB3 LYS A 943      -1.371  20.714  14.506  1.00 36.32           H  
ATOM   1893  HG2 LYS A 943      -1.991  22.589  15.696  1.00 44.11           H  
ATOM   1894  HG3 LYS A 943      -3.460  22.499  15.097  1.00 44.11           H  
ATOM   1895  HD2 LYS A 943      -3.749  20.445  16.215  1.00 53.19           H  
ATOM   1896  HD3 LYS A 943      -2.317  20.635  16.879  1.00 53.19           H  
ATOM   1897  HE2 LYS A 943      -3.034  22.388  18.129  1.00 60.15           H  
ATOM   1898  HE3 LYS A 943      -4.371  22.527  17.281  1.00 60.15           H  
ATOM   1899  HZ1 LYS A 943      -3.875  20.446  18.986  1.00 65.17           H  
ATOM   1900  HZ2 LYS A 943      -4.779  21.536  19.292  1.00 65.17           H  
ATOM   1901  HZ3 LYS A 943      -5.103  20.602  18.233  1.00 65.17           H  
ATOM   1902  N   HIS A 944      -1.544  20.700  10.970  1.00 23.06           N  
ANISOU 1902  N   HIS A 944     2921   3475   2366   -393    904   -472       N  
ATOM   1903  CA  HIS A 944      -0.873  19.726  10.115  1.00 21.40           C  
ANISOU 1903  CA  HIS A 944     2835   2916   2381   -270   1099     -4       C  
ATOM   1904  C   HIS A 944      -0.872  20.129   8.647  1.00 22.24           C  
ANISOU 1904  C   HIS A 944     2764   2991   2694   -122   1243    -47       C  
ATOM   1905  O   HIS A 944      -0.931  19.276   7.763  1.00 23.53           O  
ANISOU 1905  O   HIS A 944     2859   3538   2544    -95   1283    171       O  
ATOM   1906  CB  HIS A 944      -1.433  18.324  10.366  1.00 22.42           C  
ANISOU 1906  CB  HIS A 944     2889   3049   2581   -120    838    545       C  
ATOM   1907  CG  HIS A 944      -0.991  17.772  11.682  1.00 22.43           C  
ANISOU 1907  CG  HIS A 944     2987   3082   2455     87    864    117       C  
ATOM   1908  ND1 HIS A 944       0.334  17.525  11.963  1.00 24.58           N  
ANISOU 1908  ND1 HIS A 944     3157   3271   2913    235    857     44       N  
ATOM   1909  CD2 HIS A 944      -1.676  17.492  12.816  1.00 21.93           C  
ANISOU 1909  CD2 HIS A 944     3127   3030   2177    -59    942    289       C  
ATOM   1910  CE1 HIS A 944       0.445  17.086  13.205  1.00 24.30           C  
ANISOU 1910  CE1 HIS A 944     3296   3505   2430    322    864    326       C  
ATOM   1911  NE2 HIS A 944      -0.760  17.054  13.743  1.00 24.82           N  
ANISOU 1911  NE2 HIS A 944     3302   3306   2822      1    811    101       N  
ATOM   1912  H   HIS A 944      -2.335  20.913  10.707  1.00 27.67           H  
ATOM   1913  HA  HIS A 944       0.068  19.696  10.349  1.00 25.68           H  
ATOM   1914  HB2 HIS A 944      -2.402  18.363  10.364  1.00 26.91           H  
ATOM   1915  HB3 HIS A 944      -1.123  17.727   9.667  1.00 26.91           H  
ATOM   1916  HD1 HIS A 944       0.988  17.639  11.415  1.00 29.50           H  
ATOM   1917  HD2 HIS A 944      -2.593  17.579  12.945  1.00 26.32           H  
ATOM   1918  HE1 HIS A 944       1.237  16.842  13.627  1.00 29.15           H  
ATOM   1919  N   LYS A 945      -0.737  21.427   8.377  1.00 21.96           N  
ANISOU 1919  N   LYS A 945     2805   2886   2651    -60   1059    -12       N  
ATOM   1920  CA  LYS A 945      -0.665  21.875   7.000  1.00 23.85           C  
ANISOU 1920  CA  LYS A 945     3245   2983   2832    -19   1404    197       C  
ATOM   1921  C   LYS A 945       0.478  21.222   6.232  1.00 23.59           C  
ANISOU 1921  C   LYS A 945     3195   3193   2574     23   1483    280       C  
ATOM   1922  O   LYS A 945       0.412  21.145   5.001  1.00 24.43           O  
ANISOU 1922  O   LYS A 945     3527   3111   2644      4   1503    226       O  
ATOM   1923  CB  LYS A 945      -0.457  23.385   6.948  1.00 30.63           C  
ANISOU 1923  CB  LYS A 945     3884   3046   4708      4   1281    263       C  
ATOM   1924  CG  LYS A 945      -1.630  24.209   7.386  1.00 37.57           C  
ANISOU 1924  CG  LYS A 945     4531   3604   6141     25   1030    367       C  
ATOM   1925  CD  LYS A 945      -1.265  25.685   7.348  1.00 43.19           C  
ANISOU 1925  CD  LYS A 945     5044   4325   7043    338    717    444       C  
ATOM   1926  CE  LYS A 945      -2.496  26.551   7.476  1.00 48.22           C  
ANISOU 1926  CE  LYS A 945     5482   5400   7441    546    580    454       C  
ATOM   1927  NZ  LYS A 945      -3.345  26.120   8.612  1.00 50.25           N  
ANISOU 1927  NZ  LYS A 945     5703   5943   7448    648    454    592       N  
ATOM   1928  H   LYS A 945      -0.685  22.052   8.966  1.00 26.35           H  
ATOM   1929  HA  LYS A 945      -1.507  21.648   6.573  1.00 28.61           H  
ATOM   1930  HB2 LYS A 945       0.288  23.611   7.526  1.00 36.76           H  
ATOM   1931  HB3 LYS A 945      -0.253  23.635   6.033  1.00 36.76           H  
ATOM   1932  HG2 LYS A 945      -2.379  24.057   6.788  1.00 45.09           H  
ATOM   1933  HG3 LYS A 945      -1.877  23.971   8.293  1.00 45.09           H  
ATOM   1934  HD2 LYS A 945      -0.669  25.889   8.085  1.00 51.83           H  
ATOM   1935  HD3 LYS A 945      -0.833  25.890   6.505  1.00 51.83           H  
ATOM   1936  HE2 LYS A 945      -2.228  27.471   7.627  1.00 57.87           H  
ATOM   1937  HE3 LYS A 945      -3.020  26.488   6.662  1.00 57.87           H  
ATOM   1938  HZ1 LYS A 945      -3.681  25.312   8.452  1.00 60.30           H  
ATOM   1939  HZ2 LYS A 945      -2.861  26.090   9.359  1.00 60.30           H  
ATOM   1940  HZ3 LYS A 945      -4.016  26.694   8.726  1.00 60.30           H  
ATOM   1941  N   GLU A 946       1.527  20.760   6.926  1.00 22.83           N  
ANISOU 1941  N   GLU A 946     2939   3209   2526    -23   1487    119       N  
ATOM   1942  CA  GLU A 946       2.655  20.147   6.231  1.00 22.78           C  
ANISOU 1942  CA  GLU A 946     2952   3211   2494     71   1281    226       C  
ATOM   1943  C   GLU A 946       2.216  18.954   5.399  1.00 22.01           C  
ANISOU 1943  C   GLU A 946     2955   2896   2513    155   1242    300       C  
ATOM   1944  O   GLU A 946       2.886  18.597   4.422  1.00 22.02           O  
ANISOU 1944  O   GLU A 946     3084   2876   2407    339   1262    -14       O  
ATOM   1945  CB  GLU A 946       3.746  19.720   7.220  1.00 24.58           C  
ANISOU 1945  CB  GLU A 946     2974   3280   3085     68    953    171       C  
ATOM   1946  CG  GLU A 946       3.456  18.470   8.058  1.00 25.18           C  
ANISOU 1946  CG  GLU A 946     3007   3607   2954     98    800    208       C  
ATOM   1947  CD  GLU A 946       2.513  18.721   9.216  1.00 25.49           C  
ANISOU 1947  CD  GLU A 946     3036   3485   3164      8   1164    114       C  
ATOM   1948  OE1 GLU A 946       2.268  19.902   9.544  1.00 24.21           O  
ANISOU 1948  OE1 GLU A 946     2882   3736   2581   -103   1031    -82       O  
ATOM   1949  OE2 GLU A 946       2.032  17.723   9.797  1.00 25.13           O  
ANISOU 1949  OE2 GLU A 946     3305   3339   2904    240   1267    160       O  
ATOM   1950  H   GLU A 946       1.605  20.790   7.782  1.00 27.39           H  
ATOM   1951  HA  GLU A 946       3.039  20.813   5.639  1.00 27.34           H  
ATOM   1952  HB2 GLU A 946       4.556  19.545   6.718  1.00 29.50           H  
ATOM   1953  HB3 GLU A 946       3.892  20.451   7.841  1.00 29.50           H  
ATOM   1954  HG2 GLU A 946       3.051  17.798   7.487  1.00 30.22           H  
ATOM   1955  HG3 GLU A 946       4.291  18.138   8.422  1.00 30.22           H  
ATOM   1956  N   ARG A 947       1.114  18.309   5.772  1.00 22.25           N  
ANISOU 1956  N   ARG A 947     3069   2941   2444    253   1269    307       N  
ATOM   1957  CA  ARG A 947       0.686  17.092   5.092  1.00 24.13           C  
ANISOU 1957  CA  ARG A 947     3175   3048   2946     47   1079    496       C  
ATOM   1958  C   ARG A 947      -0.659  17.261   4.396  1.00 23.07           C  
ANISOU 1958  C   ARG A 947     3039   3039   2689   -179   1042    475       C  
ATOM   1959  O   ARG A 947      -1.331  16.265   4.115  1.00 23.64           O  
ANISOU 1959  O   ARG A 947     3283   2974   2726   -240   1104    682       O  
ATOM   1960  CB  ARG A 947       0.669  15.899   6.053  1.00 24.67           C  
ANISOU 1960  CB  ARG A 947     3224   3065   3084     74   1106    865       C  
ATOM   1961  CG  ARG A 947      -0.286  16.054   7.214  1.00 22.91           C  
ANISOU 1961  CG  ARG A 947     3273   2725   2707     71    989    924       C  
ATOM   1962  CD  ARG A 947      -0.083  14.968   8.271  1.00 23.90           C  
ANISOU 1962  CD  ARG A 947     3219   2769   3094     61    824    900       C  
ATOM   1963  NE  ARG A 947       1.061  15.238   9.136  1.00 24.38           N  
ANISOU 1963  NE  ARG A 947     3217   2946   3100    284    936    928       N  
ATOM   1964  CZ  ARG A 947       1.464  14.447  10.121  1.00 24.96           C  
ANISOU 1964  CZ  ARG A 947     3155   3381   2946    236    978   1081       C  
ATOM   1965  NH1 ARG A 947       0.890  13.276  10.348  1.00 28.42           N  
ANISOU 1965  NH1 ARG A 947     3254   3804   3742   -193    606   1109       N  
ATOM   1966  NH2 ARG A 947       2.456  14.847  10.910  1.00 26.27           N  
ANISOU 1966  NH2 ARG A 947     3095   3616   3270    508   1213    606       N  
ATOM   1967  H   ARG A 947       0.599  18.557   6.415  1.00 26.70           H  
ATOM   1968  HA  ARG A 947       1.336  16.888   4.402  1.00 28.96           H  
ATOM   1969  HB2 ARG A 947       0.407  15.107   5.559  1.00 29.60           H  
ATOM   1970  HB3 ARG A 947       1.560  15.782   6.418  1.00 29.60           H  
ATOM   1971  HG2 ARG A 947      -0.141  16.916   7.634  1.00 27.49           H  
ATOM   1972  HG3 ARG A 947      -1.197  15.992   6.888  1.00 27.49           H  
ATOM   1973  HD2 ARG A 947      -0.875  14.915   8.828  1.00 28.68           H  
ATOM   1974  HD3 ARG A 947       0.069  14.118   7.828  1.00 28.68           H  
ATOM   1975  HE  ARG A 947       1.505  15.961   8.996  1.00 29.26           H  
ATOM   1976 HH11 ARG A 947       0.240  13.012   9.851  1.00 34.11           H  
ATOM   1977 HH12 ARG A 947       1.168  12.779  10.993  1.00 34.11           H  
ATOM   1978 HH21 ARG A 947       2.828  15.611  10.778  1.00 31.52           H  
ATOM   1979 HH22 ARG A 947       2.726  14.343  11.552  1.00 31.52           H  
ATOM   1980  N   ILE A 948      -1.057  18.496   4.085  1.00 20.06           N  
ANISOU 1980  N   ILE A 948     2660   2877   2083    -78    904     33       N  
ATOM   1981  CA  ILE A 948      -2.331  18.771   3.429  1.00 20.81           C  
ANISOU 1981  CA  ILE A 948     2482   3311   2115    160    784   -137       C  
ATOM   1982  C   ILE A 948      -2.092  19.511   2.117  1.00 20.11           C  
ANISOU 1982  C   ILE A 948     2564   2699   2377   -242    727    -55       C  
ATOM   1983  O   ILE A 948      -1.355  20.502   2.070  1.00 21.23           O  
ANISOU 1983  O   ILE A 948     3141   2400   2525   -192    690   -430       O  
ATOM   1984  CB  ILE A 948      -3.306  19.533   4.348  1.00 23.57           C  
ANISOU 1984  CB  ILE A 948     2541   4325   2089    609    902   -263       C  
ATOM   1985  CG1 ILE A 948      -3.500  18.743   5.648  1.00 24.57           C  
ANISOU 1985  CG1 ILE A 948     2831   4416   2089    561   1079   -344       C  
ATOM   1986  CG2 ILE A 948      -4.623  19.756   3.621  1.00 26.78           C  
ANISOU 1986  CG2 ILE A 948     2636   5140   2400    569    808   -606       C  
ATOM   1987  CD1 ILE A 948      -4.180  19.509   6.768  1.00 27.70           C  
ANISOU 1987  CD1 ILE A 948     3014   4616   2895    503   1235    -11       C  
ATOM   1988  H   ILE A 948      -0.595  19.203   4.249  1.00 24.07           H  
ATOM   1989  HA  ILE A 948      -2.741  17.923   3.197  1.00 24.98           H  
ATOM   1990  HB  ILE A 948      -2.940  20.402   4.576  1.00 28.28           H  
ATOM   1991 HG12 ILE A 948      -4.046  17.965   5.455  1.00 29.49           H  
ATOM   1992 HG13 ILE A 948      -2.629  18.466   5.972  1.00 29.49           H  
ATOM   1993 HG21 ILE A 948      -5.255  20.168   4.230  1.00 32.14           H  
ATOM   1994 HG22 ILE A 948      -4.470  20.338   2.860  1.00 32.14           H  
ATOM   1995 HG23 ILE A 948      -4.966  18.900   3.318  1.00 32.14           H  
ATOM   1996 HD11 ILE A 948      -3.983  19.074   7.613  1.00 33.24           H  
ATOM   1997 HD12 ILE A 948      -3.843  20.419   6.778  1.00 33.24           H  
ATOM   1998 HD13 ILE A 948      -5.137  19.513   6.613  1.00 33.24           H  
ATOM   1999  N   ASP A 949      -2.694  19.003   1.052  1.00 18.39           N  
ANISOU 1999  N   ASP A 949     2305   2321   2363   -324    780    145       N  
ATOM   2000  CA  ASP A 949      -2.735  19.645  -0.254  1.00 17.33           C  
ANISOU 2000  CA  ASP A 949     2340   2096   2147   -183    950    232       C  
ATOM   2001  C   ASP A 949      -4.152  19.511  -0.789  1.00 16.16           C  
ANISOU 2001  C   ASP A 949     2472   1856   1811   -220    907   -113       C  
ATOM   2002  O   ASP A 949      -5.037  18.958  -0.128  1.00 15.53           O  
ANISOU 2002  O   ASP A 949     2558   1622   1722   -212   1002     48       O  
ATOM   2003  CB  ASP A 949      -1.684  19.054  -1.200  1.00 18.68           C  
ANISOU 2003  CB  ASP A 949     2434   2509   2156    180    847    222       C  
ATOM   2004  CG  ASP A 949      -1.779  17.548  -1.321  1.00 20.57           C  
ANISOU 2004  CG  ASP A 949     2761   2792   2262    420   1078   -117       C  
ATOM   2005  OD1 ASP A 949      -2.864  16.964  -1.110  1.00 22.03           O  
ANISOU 2005  OD1 ASP A 949     2888   2486   2996    189   1243   -410       O  
ATOM   2006  OD2 ASP A 949      -0.740  16.940  -1.625  1.00 23.98           O  
ANISOU 2006  OD2 ASP A 949     2973   3381   2758    752   1369    315       O  
ATOM   2007  H   ASP A 949      -3.107  18.249   1.061  1.00 22.07           H  
ATOM   2008  HA  ASP A 949      -2.530  20.590  -0.176  1.00 20.79           H  
ATOM   2009  HB2 ASP A 949      -1.807  19.434  -2.084  1.00 22.42           H  
ATOM   2010  HB3 ASP A 949      -0.800  19.272  -0.865  1.00 22.42           H  
ATOM   2011  N   HIS A 950      -4.386  20.017  -1.997  1.00 15.65           N  
ANISOU 2011  N   HIS A 950     2300   1714   1933   -157    848   -148       N  
ATOM   2012  CA  HIS A 950      -5.746  20.011  -2.506  1.00 14.67           C  
ANISOU 2012  CA  HIS A 950     2287   1418   1868     -5   1028    253       C  
ATOM   2013  C   HIS A 950      -6.274  18.604  -2.725  1.00 14.36           C  
ANISOU 2013  C   HIS A 950     2330   1458   1669    -10    771    163       C  
ATOM   2014  O   HIS A 950      -7.483  18.381  -2.584  1.00 15.39           O  
ANISOU 2014  O   HIS A 950     2185   1755   1909   -194    767     87       O  
ATOM   2015  CB  HIS A 950      -5.848  20.788  -3.806  1.00 16.42           C  
ANISOU 2015  CB  HIS A 950     2512   1546   2181    147   1028    425       C  
ATOM   2016  CG  HIS A 950      -5.811  22.262  -3.623  1.00 19.94           C  
ANISOU 2016  CG  HIS A 950     2681   1914   2982    144   1178    696       C  
ATOM   2017  ND1 HIS A 950      -6.050  23.139  -4.655  1.00 23.63           N  
ANISOU 2017  ND1 HIS A 950     3062   2024   3891    126   1005    897       N  
ATOM   2018  CD2 HIS A 950      -5.570  23.020  -2.528  1.00 21.97           C  
ANISOU 2018  CD2 HIS A 950     2863   2012   3471      7   1113    473       C  
ATOM   2019  CE1 HIS A 950      -5.951  24.376  -4.207  1.00 25.04           C  
ANISOU 2019  CE1 HIS A 950     3167   1982   4365     66   1074    461       C  
ATOM   2020  NE2 HIS A 950      -5.656  24.331  -2.920  1.00 24.01           N  
ANISOU 2020  NE2 HIS A 950     3117   1597   4409     44   1207    415       N  
ATOM   2021  H   HIS A 950      -3.794  20.356  -2.520  1.00 18.78           H  
ATOM   2022  HA  HIS A 950      -6.300  20.452  -1.844  1.00 17.60           H  
ATOM   2023  HB2 HIS A 950      -5.103  20.541  -4.377  1.00 19.70           H  
ATOM   2024  HB3 HIS A 950      -6.686  20.563  -4.240  1.00 19.70           H  
ATOM   2025  HD2 HIS A 950      -5.382  22.710  -1.672  1.00 26.36           H  
ATOM   2026  HE1 HIS A 950      -6.069  25.149  -4.711  1.00 30.05           H  
ATOM   2027  HE2 HIS A 950      -5.536  25.014  -2.411  1.00 28.81           H  
ATOM   2028  N   ILE A 951      -5.405  17.657  -3.100  1.00 16.00           N  
ANISOU 2028  N   ILE A 951     2746   1471   1863    -88   1145   -107       N  
ATOM   2029  CA  ILE A 951      -5.847  16.277  -3.273  1.00 17.89           C  
ANISOU 2029  CA  ILE A 951     3264   1407   2127   -265   1420   -373       C  
ATOM   2030  C   ILE A 951      -6.439  15.766  -1.971  1.00 15.84           C  
ANISOU 2030  C   ILE A 951     2915   1283   1821   -204   1233   -315       C  
ATOM   2031  O   ILE A 951      -7.488  15.114  -1.963  1.00 16.45           O  
ANISOU 2031  O   ILE A 951     3004   1262   1984   -262   1346    -23       O  
ATOM   2032  CB  ILE A 951      -4.693  15.367  -3.749  1.00 21.94           C  
ANISOU 2032  CB  ILE A 951     4068   1715   2552   -402   1793   -379       C  
ATOM   2033  CG1 ILE A 951      -4.188  15.772  -5.131  1.00 27.88           C  
ANISOU 2033  CG1 ILE A 951     4599   2721   3273   -317   1728   -191       C  
ATOM   2034  CG2 ILE A 951      -5.117  13.880  -3.769  1.00 27.88           C  
ANISOU 2034  CG2 ILE A 951     4344   2563   3685   -333   2025   -510       C  
ATOM   2035  CD1 ILE A 951      -5.256  16.191  -6.017  1.00 30.35           C  
ANISOU 2035  CD1 ILE A 951     4811   3369   3353   -450   1628   -239       C  
ATOM   2036  H   ILE A 951      -4.570  17.788  -3.258  1.00 19.20           H  
ATOM   2037  HA  ILE A 951      -6.530  16.264  -3.962  1.00 21.47           H  
ATOM   2038  HB  ILE A 951      -3.972  15.482  -3.110  1.00 26.32           H  
ATOM   2039 HG12 ILE A 951      -3.568  16.512  -5.037  1.00 33.46           H  
ATOM   2040 HG13 ILE A 951      -3.740  15.014  -5.538  1.00 33.46           H  
ATOM   2041 HG21 ILE A 951      -4.350  13.336  -4.006  1.00 33.45           H  
ATOM   2042 HG22 ILE A 951      -5.440  13.632  -2.888  1.00 33.45           H  
ATOM   2043 HG23 ILE A 951      -5.822  13.762  -4.424  1.00 33.45           H  
ATOM   2044 HD11 ILE A 951      -4.912  16.250  -6.922  1.00 36.42           H  
ATOM   2045 HD12 ILE A 951      -5.973  15.539  -5.978  1.00 36.42           H  
ATOM   2046 HD13 ILE A 951      -5.583  17.058  -5.731  1.00 36.42           H  
ATOM   2047  N   LYS A 952      -5.744  16.015  -0.857  1.00 15.04           N  
ANISOU 2047  N   LYS A 952     2651   1398   1666    -41   1091   -324       N  
ATOM   2048  CA  LYS A 952      -6.267  15.578   0.435  1.00 14.99           C  
ANISOU 2048  CA  LYS A 952     2651   1424   1622    188   1131    -75       C  
ATOM   2049  C   LYS A 952      -7.583  16.281   0.753  1.00 14.55           C  
ANISOU 2049  C   LYS A 952     2392   1283   1853     60   1020   -279       C  
ATOM   2050  O   LYS A 952      -8.536  15.648   1.229  1.00 13.68           O  
ANISOU 2050  O   LYS A 952     2320   1339   1539     55    901      2       O  
ATOM   2051  CB  LYS A 952      -5.251  15.823   1.554  1.00 18.62           C  
ANISOU 2051  CB  LYS A 952     3098   2100   1876    568   1044   -152       C  
ATOM   2052  CG  LYS A 952      -3.906  15.130   1.436  1.00 26.93           C  
ANISOU 2052  CG  LYS A 952     3796   3557   2881    806    921   -427       C  
ATOM   2053  CD  LYS A 952      -4.018  13.725   0.962  1.00 32.96           C  
ANISOU 2053  CD  LYS A 952     4355   4633   3536    901    672   -352       C  
ATOM   2054  CE  LYS A 952      -4.587  12.812   2.015  1.00 34.08           C  
ANISOU 2054  CE  LYS A 952     4649   5404   2897   1233   1146   -850       C  
ATOM   2055  NZ  LYS A 952      -4.277  11.387   1.662  1.00 36.65           N  
ANISOU 2055  NZ  LYS A 952     4821   5937   3166   1318   1632   -448       N  
ATOM   2056  H   LYS A 952      -4.988  16.423  -0.824  1.00 18.05           H  
ATOM   2057  HA  LYS A 952      -6.425  14.621   0.392  1.00 17.99           H  
ATOM   2058  HB2 LYS A 952      -5.073  16.776   1.591  1.00 22.34           H  
ATOM   2059  HB3 LYS A 952      -5.648  15.527   2.387  1.00 22.34           H  
ATOM   2060  HG2 LYS A 952      -3.354  15.616   0.804  1.00 32.32           H  
ATOM   2061  HG3 LYS A 952      -3.479  15.118   2.308  1.00 32.32           H  
ATOM   2062  HD2 LYS A 952      -4.603  13.696   0.189  1.00 39.55           H  
ATOM   2063  HD3 LYS A 952      -3.137  13.398   0.723  1.00 39.55           H  
ATOM   2064  HE2 LYS A 952      -4.189  13.015   2.876  1.00 40.90           H  
ATOM   2065  HE3 LYS A 952      -5.550  12.922   2.061  1.00 40.90           H  
ATOM   2066  HZ1 LYS A 952      -3.940  11.344   0.839  1.00 43.98           H  
ATOM   2067  HZ2 LYS A 952      -3.684  11.053   2.235  1.00 43.98           H  
ATOM   2068  HZ3 LYS A 952      -5.020  10.897   1.695  1.00 43.98           H  
ATOM   2069  N   LEU A 953      -7.664  17.594   0.497  1.00 13.17           N  
ANISOU 2069  N   LEU A 953     2396    882   1726     35    918   -132       N  
ATOM   2070  CA  LEU A 953      -8.907  18.292   0.802  1.00 13.29           C  
ANISOU 2070  CA  LEU A 953     2374    972   1703     35    853    -24       C  
ATOM   2071  C   LEU A 953     -10.071  17.703   0.023  1.00 12.30           C  
ANISOU 2071  C   LEU A 953     2306    821   1547   -119    704   -219       C  
ATOM   2072  O   LEU A 953     -11.180  17.583   0.553  1.00 12.35           O  
ANISOU 2072  O   LEU A 953     2117    941   1634    -85    874    -33       O  
ATOM   2073  CB  LEU A 953      -8.801  19.782   0.491  1.00 12.75           C  
ANISOU 2073  CB  LEU A 953     2298   1100   1447    115    851    -78       C  
ATOM   2074  CG  LEU A 953      -7.797  20.598   1.286  1.00 14.39           C  
ANISOU 2074  CG  LEU A 953     2312   1229   1927    -78    793      8       C  
ATOM   2075  CD1 LEU A 953      -7.899  22.067   0.850  1.00 16.07           C  
ANISOU 2075  CD1 LEU A 953     2676   1309   2122   -130    876     35       C  
ATOM   2076  CD2 LEU A 953      -8.008  20.432   2.778  1.00 14.83           C  
ANISOU 2076  CD2 LEU A 953     2120   1627   1889    -59    810   -158       C  
ATOM   2077  H   LEU A 953      -7.038  18.079   0.161  1.00 15.80           H  
ATOM   2078  HA  LEU A 953      -9.069  18.194   1.754  1.00 15.95           H  
ATOM   2079  HB2 LEU A 953      -8.558  19.873  -0.444  1.00 15.30           H  
ATOM   2080  HB3 LEU A 953      -9.672  20.180   0.647  1.00 15.30           H  
ATOM   2081  HG  LEU A 953      -6.897  20.285   1.109  1.00 17.27           H  
ATOM   2082 HD11 LEU A 953      -7.260  22.592   1.357  1.00 19.29           H  
ATOM   2083 HD12 LEU A 953      -7.700  22.130  -0.098  1.00 19.29           H  
ATOM   2084 HD13 LEU A 953      -8.799  22.386   1.021  1.00 19.29           H  
ATOM   2085 HD21 LEU A 953      -7.433  21.054   3.250  1.00 17.80           H  
ATOM   2086 HD22 LEU A 953      -8.937  20.616   2.989  1.00 17.80           H  
ATOM   2087 HD23 LEU A 953      -7.787  19.521   3.029  1.00 17.80           H  
ATOM   2088  N   LEU A 954      -9.844  17.325  -1.242  1.00 12.33           N  
ANISOU 2088  N   LEU A 954     2354    938   1393   -124    878   -149       N  
ATOM   2089  CA  LEU A 954     -10.917  16.746  -2.046  1.00 12.93           C  
ANISOU 2089  CA  LEU A 954     2405   1130   1378    -53    763   -199       C  
ATOM   2090  C   LEU A 954     -11.288  15.356  -1.547  1.00 13.09           C  
ANISOU 2090  C   LEU A 954     2312   1143   1520    103    764   -148       C  
ATOM   2091  O   LEU A 954     -12.458  14.974  -1.582  1.00 13.09           O  
ANISOU 2091  O   LEU A 954     2206   1119   1648    -32    819    -87       O  
ATOM   2092  CB  LEU A 954     -10.519  16.697  -3.521  1.00 14.32           C  
ANISOU 2092  CB  LEU A 954     2667   1242   1531   -177    731     24       C  
ATOM   2093  CG  LEU A 954     -10.396  18.074  -4.171  1.00 16.82           C  
ANISOU 2093  CG  LEU A 954     3029   1583   1778   -277    585    305       C  
ATOM   2094  CD1 LEU A 954      -9.959  17.893  -5.608  1.00 19.90           C  
ANISOU 2094  CD1 LEU A 954     3455   2062   2043   -363    546    398       C  
ATOM   2095  CD2 LEU A 954     -11.698  18.840  -4.086  1.00 21.06           C  
ANISOU 2095  CD2 LEU A 954     3059   1682   3261   -176    236    715       C  
ATOM   2096  H   LEU A 954      -9.090  17.394  -1.649  1.00 14.80           H  
ATOM   2097  HA  LEU A 954     -11.698  17.317  -1.971  1.00 15.52           H  
ATOM   2098  HB2 LEU A 954      -9.658  16.256  -3.596  1.00 17.18           H  
ATOM   2099  HB3 LEU A 954     -11.192  16.197  -4.009  1.00 17.18           H  
ATOM   2100  HG  LEU A 954      -9.735  18.606  -3.701  1.00 20.18           H  
ATOM   2101 HD11 LEU A 954      -9.871  18.764  -6.024  1.00 23.88           H  
ATOM   2102 HD12 LEU A 954      -9.106  17.431  -5.622  1.00 23.88           H  
ATOM   2103 HD13 LEU A 954     -10.627  17.368  -6.077  1.00 23.88           H  
ATOM   2104 HD21 LEU A 954     -11.668  19.583  -4.708  1.00 25.27           H  
ATOM   2105 HD22 LEU A 954     -12.429  18.245  -4.316  1.00 25.27           H  
ATOM   2106 HD23 LEU A 954     -11.811  19.169  -3.181  1.00 25.27           H  
ATOM   2107  N   GLN A 955     -10.301  14.592  -1.080  1.00 13.02           N  
ANISOU 2107  N   GLN A 955     2425    992   1530    -76    955   -148       N  
ATOM   2108  CA  GLN A 955     -10.587  13.299  -0.472  1.00 13.28           C  
ANISOU 2108  CA  GLN A 955     2500    797   1748     11    995     -1       C  
ATOM   2109  C   GLN A 955     -11.472  13.473   0.757  1.00 13.31           C  
ANISOU 2109  C   GLN A 955     2532    854   1671    -87   1111    -62       C  
ATOM   2110  O   GLN A 955     -12.456  12.743   0.942  1.00 13.66           O  
ANISOU 2110  O   GLN A 955     2551    966   1673    -23    917     83       O  
ATOM   2111  CB  GLN A 955      -9.274  12.627  -0.089  1.00 15.24           C  
ANISOU 2111  CB  GLN A 955     2907   1105   1779    195    999   -147       C  
ATOM   2112  CG  GLN A 955      -9.433  11.243   0.491  1.00 19.65           C  
ANISOU 2112  CG  GLN A 955     3275   1640   2552    387   1037   -129       C  
ATOM   2113  CD  GLN A 955      -8.108  10.538   0.688  1.00 22.78           C  
ANISOU 2113  CD  GLN A 955     3708   1935   3011    501   1053   -146       C  
ATOM   2114  OE1 GLN A 955      -7.099  11.154   1.034  1.00 28.86           O  
ANISOU 2114  OE1 GLN A 955     3942   2387   4637    731    657   -327       O  
ATOM   2115  NE2 GLN A 955      -8.104   9.233   0.460  1.00 24.38           N  
ANISOU 2115  NE2 GLN A 955     4003   1981   3281    571   1231     33       N  
ATOM   2116  H   GLN A 955      -9.467  14.799  -1.103  1.00 15.62           H  
ATOM   2117  HA  GLN A 955     -11.053  12.734  -1.108  1.00 15.93           H  
ATOM   2118  HB2 GLN A 955      -8.722  12.552  -0.883  1.00 18.29           H  
ATOM   2119  HB3 GLN A 955      -8.828  13.175   0.575  1.00 18.29           H  
ATOM   2120  HG2 GLN A 955      -9.870  11.310   1.355  1.00 23.58           H  
ATOM   2121  HG3 GLN A 955      -9.972  10.707  -0.112  1.00 23.58           H  
ATOM   2122 HE21 GLN A 955      -8.827   8.837   0.214  1.00 29.26           H  
ATOM   2123 HE22 GLN A 955      -7.378   8.782   0.556  1.00 29.26           H  
ATOM   2124  N   TYR A 956     -11.117  14.422   1.633  1.00 13.09           N  
ANISOU 2124  N   TYR A 956     2545    924   1505     20    997    -56       N  
ATOM   2125  CA  TYR A 956     -11.935  14.638   2.822  1.00 12.84           C  
ANISOU 2125  CA  TYR A 956     2475    974   1429    -58    968    -45       C  
ATOM   2126  C   TYR A 956     -13.339  15.091   2.427  1.00 12.51           C  
ANISOU 2126  C   TYR A 956     2339    912   1504    -44    621     40       C  
ATOM   2127  O   TYR A 956     -14.332  14.666   3.031  1.00 12.31           O  
ANISOU 2127  O   TYR A 956     2437    831   1409   -186    818      0       O  
ATOM   2128  CB  TYR A 956     -11.288  15.666   3.755  1.00 14.52           C  
ANISOU 2128  CB  TYR A 956     2451   1542   1525   -170    990   -239       C  
ATOM   2129  CG  TYR A 956      -9.868  15.364   4.150  1.00 15.29           C  
ANISOU 2129  CG  TYR A 956     2335   1763   1713   -141   1118    -52       C  
ATOM   2130  CD1 TYR A 956      -9.380  14.055   4.161  1.00 15.25           C  
ANISOU 2130  CD1 TYR A 956     2274   1829   1691     51   1056    234       C  
ATOM   2131  CD2 TYR A 956      -8.987  16.396   4.474  1.00 16.17           C  
ANISOU 2131  CD2 TYR A 956     2321   2087   1736   -287    833     63       C  
ATOM   2132  CE1 TYR A 956      -8.049  13.788   4.480  1.00 17.11           C  
ANISOU 2132  CE1 TYR A 956     2378   2231   1892     83   1056    520       C  
ATOM   2133  CE2 TYR A 956      -7.658  16.139   4.793  1.00 17.79           C  
ANISOU 2133  CE2 TYR A 956     2350   2423   1987   -255    847    140       C  
ATOM   2134  CZ  TYR A 956      -7.195  14.835   4.800  1.00 19.27           C  
ANISOU 2134  CZ  TYR A 956     2397   2934   1992   -104    617    583       C  
ATOM   2135  OH  TYR A 956      -5.874  14.589   5.106  1.00 22.42           O  
ANISOU 2135  OH  TYR A 956     2488   3708   2321    -62    538    706       O  
ATOM   2136  H   TYR A 956     -10.430  14.934   1.561  1.00 15.71           H  
ATOM   2137  HA  TYR A 956     -11.997  13.803   3.311  1.00 15.41           H  
ATOM   2138  HB2 TYR A 956     -11.289  16.527   3.310  1.00 17.43           H  
ATOM   2139  HB3 TYR A 956     -11.812  15.713   4.570  1.00 17.43           H  
ATOM   2140  HD1 TYR A 956      -9.952  13.351   3.953  1.00 18.30           H  
ATOM   2141  HD2 TYR A 956      -9.296  17.273   4.476  1.00 19.40           H  
ATOM   2142  HE1 TYR A 956      -7.735  12.913   4.479  1.00 20.53           H  
ATOM   2143  HE2 TYR A 956      -7.084  16.841   5.000  1.00 21.35           H  
ATOM   2144  HH  TYR A 956      -5.717  13.765   5.060  1.00 26.90           H  
ATOM   2145  N   THR A 957     -13.434  15.985   1.438  1.00 11.93           N  
ANISOU 2145  N   THR A 957     2363    749   1420     -7    674    178       N  
ATOM   2146  CA  THR A 957     -14.720  16.461   0.940  1.00 11.92           C  
ANISOU 2146  CA  THR A 957     2378    778   1372    -59    800    110       C  
ATOM   2147  C   THR A 957     -15.603  15.290   0.532  1.00 11.75           C  
ANISOU 2147  C   THR A 957     2264    712   1487    -62    777     38       C  
ATOM   2148  O   THR A 957     -16.773  15.195   0.924  1.00 12.16           O  
ANISOU 2148  O   THR A 957     2277   1003   1339   -139    778     12       O  
ATOM   2149  CB  THR A 957     -14.488  17.420  -0.241  1.00 11.94           C  
ANISOU 2149  CB  THR A 957     2286    828   1423   -118    617     35       C  
ATOM   2150  OG1 THR A 957     -13.735  18.556   0.185  1.00 13.04           O  
ANISOU 2150  OG1 THR A 957     2316    866   1772   -178    857   -133       O  
ATOM   2151  CG2 THR A 957     -15.797  17.899  -0.806  1.00 12.54           C  
ANISOU 2151  CG2 THR A 957     2349    895   1520   -284    602    -71       C  
ATOM   2152  H   THR A 957     -12.759  16.333   1.034  1.00 14.31           H  
ATOM   2153  HA  THR A 957     -15.181  16.953   1.638  1.00 14.30           H  
ATOM   2154  HB  THR A 957     -14.000  16.947  -0.933  1.00 14.33           H  
ATOM   2155  HG1 THR A 957     -12.998  18.309   0.504  1.00 15.65           H  
ATOM   2156 HG21 THR A 957     -15.643  18.621  -1.435  1.00 15.05           H  
ATOM   2157 HG22 THR A 957     -16.246  17.172  -1.266  1.00 15.05           H  
ATOM   2158 HG23 THR A 957     -16.369  18.221  -0.092  1.00 15.05           H  
ATOM   2159  N   SER A 958     -15.037  14.383  -0.259  1.00 12.74           N  
ANISOU 2159  N   SER A 958     2307    921   1611    -84    864    -79       N  
ATOM   2160  CA  SER A 958     -15.739  13.206  -0.740  1.00 12.56           C  
ANISOU 2160  CA  SER A 958     2438   1139   1197   -250    719     68       C  
ATOM   2161  C   SER A 958     -16.232  12.350   0.420  1.00 11.87           C  
ANISOU 2161  C   SER A 958     2287    785   1437   -182    860   -140       C  
ATOM   2162  O   SER A 958     -17.395  11.932   0.448  1.00 12.30           O  
ANISOU 2162  O   SER A 958     2376    808   1488    -18    755     16       O  
ATOM   2163  CB  SER A 958     -14.763  12.427  -1.625  1.00 13.34           C  
ANISOU 2163  CB  SER A 958     2693   1102   1273   -380    684   -106       C  
ATOM   2164  OG  SER A 958     -15.290  11.184  -1.986  1.00 15.49           O  
ANISOU 2164  OG  SER A 958     2877   1391   1619   -178    809   -140       O  
ATOM   2165  H   SER A 958     -14.225  14.429  -0.538  1.00 15.28           H  
ATOM   2166  HA  SER A 958     -16.520  13.458  -1.256  1.00 15.08           H  
ATOM   2167  HB2 SER A 958     -14.590  12.940  -2.430  1.00 16.01           H  
ATOM   2168  HB3 SER A 958     -13.937  12.288  -1.137  1.00 16.01           H  
ATOM   2169  HG  SER A 958     -14.752  10.779  -2.488  1.00 18.59           H  
ATOM   2170  N   GLN A 959     -15.354  12.108   1.395  1.00 11.71           N  
ANISOU 2170  N   GLN A 959     2335    690   1425    -68    717    -68       N  
ATOM   2171  CA  GLN A 959     -15.694  11.260   2.534  1.00 11.35           C  
ANISOU 2171  CA  GLN A 959     2234    706   1372   -104    745   -100       C  
ATOM   2172  C   GLN A 959     -16.820  11.864   3.361  1.00 11.90           C  
ANISOU 2172  C   GLN A 959     2286    740   1494    -19    769   -156       C  
ATOM   2173  O   GLN A 959     -17.732  11.154   3.800  1.00 12.32           O  
ANISOU 2173  O   GLN A 959     2445    780   1456    -67    969     11       O  
ATOM   2174  CB  GLN A 959     -14.440  11.039   3.367  1.00 12.28           C  
ANISOU 2174  CB  GLN A 959     2325    875   1464    -48    934      1       C  
ATOM   2175  CG  GLN A 959     -13.455  10.105   2.666  1.00 13.00           C  
ANISOU 2175  CG  GLN A 959     2490    914   1537     53    937   -166       C  
ATOM   2176  CD  GLN A 959     -12.126   9.992   3.362  1.00 15.30           C  
ANISOU 2176  CD  GLN A 959     2640   1631   1542    331    452   -340       C  
ATOM   2177  OE1 GLN A 959     -11.933  10.510   4.439  1.00 21.21           O  
ANISOU 2177  OE1 GLN A 959     2953   3277   1829   1029    446   -816       O  
ATOM   2178  NE2 GLN A 959     -11.187   9.326   2.730  1.00 16.38           N  
ANISOU 2178  NE2 GLN A 959     2440   1948   1835    350    667   -377       N  
ATOM   2179  H   GLN A 959     -14.554  12.423   1.420  1.00 14.05           H  
ATOM   2180  HA  GLN A 959     -16.010  10.397   2.223  1.00 13.62           H  
ATOM   2181  HB2 GLN A 959     -14.001  11.890   3.516  1.00 14.73           H  
ATOM   2182  HB3 GLN A 959     -14.687  10.640   4.217  1.00 14.73           H  
ATOM   2183  HG2 GLN A 959     -13.843   9.217   2.623  1.00 15.61           H  
ATOM   2184  HG3 GLN A 959     -13.292  10.440   1.770  1.00 15.61           H  
ATOM   2185 HE21 GLN A 959     -11.349   8.982   1.959  1.00 19.65           H  
ATOM   2186 HE22 GLN A 959     -10.410   9.234   3.088  1.00 19.65           H  
ATOM   2187  N   ILE A 960     -16.784  13.179   3.564  1.00 11.51           N  
ANISOU 2187  N   ILE A 960     2179    738   1456      1    786   -157       N  
ATOM   2188  CA  ILE A 960     -17.850  13.852   4.293  1.00 11.59           C  
ANISOU 2188  CA  ILE A 960     2186    679   1538     65    759    -13       C  
ATOM   2189  C   ILE A 960     -19.165  13.707   3.554  1.00 11.91           C  
ANISOU 2189  C   ILE A 960     2258    756   1510     38    905    -79       C  
ATOM   2190  O   ILE A 960     -20.213  13.417   4.154  1.00 12.51           O  
ANISOU 2190  O   ILE A 960     2358    778   1616   -105   1023    -73       O  
ATOM   2191  CB  ILE A 960     -17.471  15.325   4.534  1.00 11.35           C  
ANISOU 2191  CB  ILE A 960     2184    670   1459    -20    666   -120       C  
ATOM   2192  CG1 ILE A 960     -16.258  15.411   5.466  1.00 12.33           C  
ANISOU 2192  CG1 ILE A 960     2189    712   1784    -42    671   -190       C  
ATOM   2193  CG2 ILE A 960     -18.679  16.104   5.054  1.00 13.20           C  
ANISOU 2193  CG2 ILE A 960     2180    778   2056    -22    577   -336       C  
ATOM   2194  CD1 ILE A 960     -15.523  16.772   5.402  1.00 13.39           C  
ANISOU 2194  CD1 ILE A 960     2143    851   2093   -163    413   -201       C  
ATOM   2195  H   ILE A 960     -16.157  13.700   3.291  1.00 13.81           H  
ATOM   2196  HA  ILE A 960     -17.958  13.432   5.161  1.00 13.91           H  
ATOM   2197  HB  ILE A 960     -17.211  15.736   3.695  1.00 13.62           H  
ATOM   2198 HG12 ILE A 960     -16.555  15.277   6.379  1.00 14.80           H  
ATOM   2199 HG13 ILE A 960     -15.624  14.720   5.218  1.00 14.80           H  
ATOM   2200 HG21 ILE A 960     -18.382  16.967   5.381  1.00 15.84           H  
ATOM   2201 HG22 ILE A 960     -19.312  16.225   4.329  1.00 15.84           H  
ATOM   2202 HG23 ILE A 960     -19.092  15.602   5.774  1.00 15.84           H  
ATOM   2203 HD11 ILE A 960     -14.796  16.768   6.043  1.00 16.07           H  
ATOM   2204 HD12 ILE A 960     -15.175  16.900   4.506  1.00 16.07           H  
ATOM   2205 HD13 ILE A 960     -16.151  17.480   5.617  1.00 16.07           H  
ATOM   2206  N   CYS A 961     -19.130  13.883   2.235  1.00 12.10           N  
ANISOU 2206  N   CYS A 961     2292    721   1583     38    873     32       N  
ATOM   2207  CA ACYS A 961     -20.348  13.740   1.451  0.87 12.32           C  
ANISOU 2207  CA ACYS A 961     2298    720   1664     66    740    138       C  
ATOM   2208  CA BCYS A 961     -20.330  13.729   1.430  0.13 13.52           C  
ANISOU 2208  CA BCYS A 961     2379   1118   1641    144    822    -82       C  
ATOM   2209  C   CYS A 961     -20.926  12.333   1.565  1.00 11.69           C  
ANISOU 2209  C   CYS A 961     2241    741   1458     82    769   -113       C  
ATOM   2210  O   CYS A 961     -22.149  12.174   1.641  1.00 12.47           O  
ANISOU 2210  O   CYS A 961     2348    846   1545     -5    923     13       O  
ATOM   2211  CB ACYS A 961     -20.110  14.079  -0.018  0.87 13.38           C  
ANISOU 2211  CB ACYS A 961     2569    840   1673     63   1142     44       C  
ATOM   2212  CB BCYS A 961     -19.957  13.995  -0.019  0.13 16.35           C  
ANISOU 2212  CB BCYS A 961     2581   1785   1845    280    823   -219       C  
ATOM   2213  SG ACYS A 961     -19.892  15.794  -0.397  0.87 14.05           S  
ANISOU 2213  SG ACYS A 961     2536    942   1862   -225    678    304       S  
ATOM   2214  SG BCYS A 961     -21.331  14.567  -0.932  0.13 16.68           S  
ANISOU 2214  SG BCYS A 961     2678   1978   1682    355    663   -460       S  
ATOM   2215  H  ACYS A 961     -18.428  14.081   1.781  0.87 14.52           H  
ATOM   2216  H  BCYS A 961     -18.427  14.090   1.787  0.13 14.52           H  
ATOM   2217  HA ACYS A 961     -20.993  14.375   1.800  0.87 14.79           H  
ATOM   2218  HA BCYS A 961     -21.005  14.361   1.723  0.13 16.23           H  
ATOM   2219  HB2ACYS A 961     -19.308  13.618  -0.309  0.87 16.05           H  
ATOM   2220  HB2BCYS A 961     -19.263  14.672  -0.052  0.13 19.62           H  
ATOM   2221  HB3ACYS A 961     -20.874  13.768  -0.528  0.87 16.05           H  
ATOM   2222  HB3BCYS A 961     -19.639  13.173  -0.425  0.13 19.62           H  
ATOM   2223  HG ACYS A 961     -18.896  16.190   0.143  0.87 16.87           H  
ATOM   2224  HG BCYS A 961     -22.307  13.956  -0.594  0.13 20.02           H  
ATOM   2225  N   LYS A 962     -20.069  11.308   1.576  1.00 11.59           N  
ANISOU 2225  N   LYS A 962     2166    725   1512   -152    826      2       N  
ATOM   2226  CA  LYS A 962     -20.534   9.928   1.652  1.00 11.30           C  
ANISOU 2226  CA  LYS A 962     2229    755   1311   -247    695     35       C  
ATOM   2227  C   LYS A 962     -21.141   9.626   3.014  1.00 11.45           C  
ANISOU 2227  C   LYS A 962     2155    700   1496    -81    771     71       C  
ATOM   2228  O   LYS A 962     -22.183   8.973   3.091  1.00 12.14           O  
ANISOU 2228  O   LYS A 962     2315    773   1526   -186    911   -143       O  
ATOM   2229  CB  LYS A 962     -19.389   8.988   1.300  1.00 12.22           C  
ANISOU 2229  CB  LYS A 962     2435    741   1467   -131    774     14       C  
ATOM   2230  CG  LYS A 962     -19.041   9.095  -0.184  1.00 13.33           C  
ANISOU 2230  CG  LYS A 962     2594    899   1573    -90    918    144       C  
ATOM   2231  CD  LYS A 962     -17.755   8.418  -0.551  1.00 13.84           C  
ANISOU 2231  CD  LYS A 962     2760    912   1588      7    845     88       C  
ATOM   2232  CE  LYS A 962     -17.410   8.733  -2.010  1.00 15.89           C  
ANISOU 2232  CE  LYS A 962     2940   1399   1698     -2   1194    116       C  
ATOM   2233  NZ  LYS A 962     -16.158   8.102  -2.491  1.00 19.36           N  
ANISOU 2233  NZ  LYS A 962     3317   2079   1959     90   1317     91       N  
ATOM   2234  H   LYS A 962     -19.214  11.388   1.540  1.00 13.91           H  
ATOM   2235  HA  LYS A 962     -21.236   9.778   1.000  1.00 13.56           H  
ATOM   2236  HB2 LYS A 962     -18.604   9.224   1.820  1.00 14.66           H  
ATOM   2237  HB3 LYS A 962     -19.650   8.073   1.491  1.00 14.66           H  
ATOM   2238  HG2 LYS A 962     -19.751   8.684  -0.702  1.00 16.00           H  
ATOM   2239  HG3 LYS A 962     -18.960  10.033  -0.419  1.00 16.00           H  
ATOM   2240  HD2 LYS A 962     -17.038   8.743   0.017  1.00 16.61           H  
ATOM   2241  HD3 LYS A 962     -17.848   7.458  -0.451  1.00 16.61           H  
ATOM   2242  HE2 LYS A 962     -18.132   8.417  -2.575  1.00 19.07           H  
ATOM   2243  HE3 LYS A 962     -17.309   9.693  -2.105  1.00 19.07           H  
ATOM   2244  HZ1 LYS A 962     -16.012   8.323  -3.340  1.00 23.23           H  
ATOM   2245  HZ2 LYS A 962     -15.470   8.377  -1.998  1.00 23.23           H  
ATOM   2246  HZ3 LYS A 962     -16.220   7.216  -2.429  1.00 23.23           H  
ATOM   2247  N   GLY A 963     -20.509  10.102   4.094  1.00 12.33           N  
ANISOU 2247  N   GLY A 963     2159    870   1655    -78    938     15       N  
ATOM   2248  CA  GLY A 963     -21.125   9.985   5.405  1.00 12.38           C  
ANISOU 2248  CA  GLY A 963     2213    828   1661     -3    879     32       C  
ATOM   2249  C   GLY A 963     -22.490  10.634   5.446  1.00 12.06           C  
ANISOU 2249  C   GLY A 963     2319    764   1499    -29    966     37       C  
ATOM   2250  O   GLY A 963     -23.433  10.112   6.038  1.00 12.15           O  
ANISOU 2250  O   GLY A 963     2391    822   1402    -39   1005     22       O  
ATOM   2251  H   GLY A 963     -19.740  10.487   4.088  1.00 14.79           H  
ATOM   2252  HA2 GLY A 963     -21.223   9.047   5.634  1.00 14.85           H  
ATOM   2253  HA3 GLY A 963     -20.561  10.414   6.067  1.00 14.85           H  
ATOM   2254  N   MET A 964     -22.617  11.802   4.814  1.00 11.52           N  
ANISOU 2254  N   MET A 964     2306    717   1353    -78    725     84       N  
ATOM   2255  CA  MET A 964     -23.896  12.495   4.786  1.00 11.68           C  
ANISOU 2255  CA  MET A 964     2281    680   1478      3    715     51       C  
ATOM   2256  C   MET A 964     -24.920  11.808   3.891  1.00 11.82           C  
ANISOU 2256  C   MET A 964     2324    702   1465     75    787     25       C  
ATOM   2257  O   MET A 964     -26.110  11.802   4.228  1.00 12.68           O  
ANISOU 2257  O   MET A 964     2343    757   1718     62    921     -5       O  
ATOM   2258  CB  MET A 964     -23.692  13.957   4.389  1.00 12.21           C  
ANISOU 2258  CB  MET A 964     2471    789   1379   -108    738   -128       C  
ATOM   2259  CG  MET A 964     -22.985  14.776   5.448  1.00 13.64           C  
ANISOU 2259  CG  MET A 964     2800    939   1443    -48    934   -127       C  
ATOM   2260  SD  MET A 964     -23.772  14.746   7.068  1.00 14.84           S  
ANISOU 2260  SD  MET A 964     3034    974   1629    238    730   -165       S  
ATOM   2261  CE  MET A 964     -25.388  15.353   6.614  1.00 18.13           C  
ANISOU 2261  CE  MET A 964     3366   1624   1898    705    681   -151       C  
ATOM   2262  H   MET A 964     -21.982  12.208   4.400  1.00 13.82           H  
ATOM   2263  HA  MET A 964     -24.261  12.490   5.685  1.00 14.02           H  
ATOM   2264  HB2 MET A 964     -23.157  13.990   3.581  1.00 14.65           H  
ATOM   2265  HB3 MET A 964     -24.559  14.362   4.230  1.00 14.65           H  
ATOM   2266  HG2 MET A 964     -22.084  14.431   5.554  1.00 16.37           H  
ATOM   2267  HG3 MET A 964     -22.954  15.700   5.154  1.00 16.37           H  
ATOM   2268  HE1 MET A 964     -25.888  15.555   7.420  1.00 21.75           H  
ATOM   2269  HE2 MET A 964     -25.285  16.156   6.079  1.00 21.75           H  
ATOM   2270  HE3 MET A 964     -25.849  14.671   6.101  1.00 21.75           H  
ATOM   2271  N   GLU A 965     -24.504  11.206   2.776  1.00 11.98           N  
ANISOU 2271  N   GLU A 965     2349    729   1472    -23    902    -24       N  
ATOM   2272  CA  GLU A 965     -25.430  10.362   2.022  1.00 12.74           C  
ANISOU 2272  CA  GLU A 965     2337    950   1552   -172    885   -162       C  
ATOM   2273  C   GLU A 965     -26.032   9.300   2.936  1.00 12.42           C  
ANISOU 2273  C   GLU A 965     2439    863   1418   -281    821   -251       C  
ATOM   2274  O   GLU A 965     -27.243   9.055   2.923  1.00 13.79           O  
ANISOU 2274  O   GLU A 965     2484   1058   1699   -288    906   -115       O  
ATOM   2275  CB  GLU A 965     -24.709   9.650   0.877  1.00 12.04           C  
ANISOU 2275  CB  GLU A 965     2278    855   1441   -162    775    -43       C  
ATOM   2276  CG  GLU A 965     -24.334  10.530  -0.298  1.00 11.76           C  
ANISOU 2276  CG  GLU A 965     2324    781   1364   -197    573   -122       C  
ATOM   2277  CD  GLU A 965     -23.615   9.694  -1.337  1.00 12.48           C  
ANISOU 2277  CD  GLU A 965     2530    772   1440   -122    725   -166       C  
ATOM   2278  OE1 GLU A 965     -24.253   8.768  -1.888  1.00 13.80           O  
ANISOU 2278  OE1 GLU A 965     2684    977   1583   -170    832   -193       O  
ATOM   2279  OE2 GLU A 965     -22.394   9.919  -1.543  1.00 13.52           O  
ANISOU 2279  OE2 GLU A 965     2465    939   1733    -55    936    -57       O  
ATOM   2280  H   GLU A 965     -23.714  11.268   2.443  1.00 14.37           H  
ATOM   2281  HA  GLU A 965     -26.124  10.928   1.650  1.00 15.28           H  
ATOM   2282  HB2 GLU A 965     -23.889   9.265   1.224  1.00 14.45           H  
ATOM   2283  HB3 GLU A 965     -25.288   8.948   0.540  1.00 14.45           H  
ATOM   2284  HG2 GLU A 965     -25.134  10.908  -0.696  1.00 14.11           H  
ATOM   2285  HG3 GLU A 965     -23.743  11.241  -0.002  1.00 14.11           H  
ATOM   2286  N   TYR A 966     -25.181   8.670   3.740  1.00 12.49           N  
ANISOU 2286  N   TYR A 966     2482    874   1391   -213    611     40       N  
ATOM   2287  CA  TYR A 966     -25.622   7.609   4.641  1.00 12.80           C  
ANISOU 2287  CA  TYR A 966     2635    913   1316   -273    684    115       C  
ATOM   2288  C   TYR A 966     -26.612   8.155   5.665  1.00 13.77           C  
ANISOU 2288  C   TYR A 966     2734   1039   1459   -177    956    -56       C  
ATOM   2289  O   TYR A 966     -27.674   7.562   5.889  1.00 14.32           O  
ANISOU 2289  O   TYR A 966     2634    978   1829   -239   1145    -27       O  
ATOM   2290  CB  TYR A 966     -24.378   6.971   5.274  1.00 13.87           C  
ANISOU 2290  CB  TYR A 966     2882    931   1457   -102    828    144       C  
ATOM   2291  CG  TYR A 966     -24.693   5.859   6.242  1.00 15.10           C  
ANISOU 2291  CG  TYR A 966     3285    932   1521   -149    780     50       C  
ATOM   2292  CD1 TYR A 966     -25.165   4.636   5.808  1.00 18.56           C  
ANISOU 2292  CD1 TYR A 966     4041   1196   1815   -507    219    202       C  
ATOM   2293  CD2 TYR A 966     -24.522   6.029   7.583  1.00 16.95           C  
ANISOU 2293  CD2 TYR A 966     3718   1152   1571    -83    614    -35       C  
ATOM   2294  CE1 TYR A 966     -25.483   3.625   6.709  1.00 18.93           C  
ANISOU 2294  CE1 TYR A 966     4122   1421   1650   -876    142    156       C  
ATOM   2295  CE2 TYR A 966     -24.829   5.021   8.482  1.00 17.25           C  
ANISOU 2295  CE2 TYR A 966     3831   1217   1506   -376    633    137       C  
ATOM   2296  CZ  TYR A 966     -25.308   3.826   8.038  1.00 17.62           C  
ANISOU 2296  CZ  TYR A 966     3769   1391   1533   -496    603    243       C  
ATOM   2297  OH  TYR A 966     -25.616   2.824   8.937  1.00 17.61           O  
ANISOU 2297  OH  TYR A 966     3418   1444   1829   -497    709    391       O  
ATOM   2298  H   TYR A 966     -24.338   8.837   3.784  1.00 14.99           H  
ATOM   2299  HA  TYR A 966     -26.092   6.907   4.164  1.00 15.36           H  
ATOM   2300  HB2 TYR A 966     -23.823   6.603   4.570  1.00 16.64           H  
ATOM   2301  HB3 TYR A 966     -23.889   7.655   5.758  1.00 16.64           H  
ATOM   2302  HD1 TYR A 966     -25.272   4.485   4.897  1.00 22.27           H  
ATOM   2303  HD2 TYR A 966     -24.192   6.839   7.901  1.00 20.34           H  
ATOM   2304  HE1 TYR A 966     -25.814   2.813   6.401  1.00 22.72           H  
ATOM   2305  HE2 TYR A 966     -24.707   5.160   9.393  1.00 20.70           H  
ATOM   2306  HH  TYR A 966     -25.986   2.184   8.537  1.00 21.13           H  
ATOM   2307  N   LEU A 967     -26.321   9.317   6.260  1.00 13.51           N  
ANISOU 2307  N   LEU A 967     2778    845   1509   -191    949    -93       N  
ATOM   2308  CA ALEU A 967     -27.269   9.892   7.213  0.68 13.78           C  
ANISOU 2308  CA ALEU A 967     2948    986   1302   -298    958   -155       C  
ATOM   2309  CA BLEU A 967     -27.264   9.893   7.214  0.32 14.38           C  
ANISOU 2309  CA BLEU A 967     3048   1035   1379   -264    980   -196       C  
ATOM   2310  C   LEU A 967     -28.632  10.091   6.572  1.00 14.51           C  
ANISOU 2310  C   LEU A 967     2864    994   1655   -145   1077   -220       C  
ATOM   2311  O   LEU A 967     -29.669   9.857   7.209  1.00 16.23           O  
ANISOU 2311  O   LEU A 967     2839   1133   2195   -190   1470   -135       O  
ATOM   2312  CB ALEU A 967     -26.778  11.237   7.732  0.68 15.83           C  
ANISOU 2312  CB ALEU A 967     3389   1068   1558   -449    996   -206       C  
ATOM   2313  CB BLEU A 967     -26.752  11.234   7.738  0.32 17.37           C  
ANISOU 2313  CB BLEU A 967     3582   1304   1712   -375    887   -312       C  
ATOM   2314  CG ALEU A 967     -26.375  11.288   9.199  0.68 18.84           C  
ANISOU 2314  CG ALEU A 967     3437   1346   2374   -562    861   -591       C  
ATOM   2315  CG BLEU A 967     -25.971  11.298   9.047  0.32 22.21           C  
ANISOU 2315  CG BLEU A 967     3903   1824   2710   -438    674   -392       C  
ATOM   2316  CD1ALEU A 967     -25.109  10.433   9.264  0.68 20.16           C  
ANISOU 2316  CD1ALEU A 967     3168   1758   2732     66    949   -948       C  
ATOM   2317  CD1BLEU A 967     -25.923  12.757   9.525  0.32 23.50           C  
ANISOU 2317  CD1BLEU A 967     3954   1960   3015   -545    715   -766       C  
ATOM   2318  CD2ALEU A 967     -26.168  12.710   9.621  0.68 18.20           C  
ANISOU 2318  CD2ALEU A 967     3625   1406   1884   -714    795   -403       C  
ATOM   2319  CD2BLEU A 967     -26.544  10.427  10.136  0.32 21.96           C  
ANISOU 2319  CD2BLEU A 967     3962   1988   2394   -342    678     85       C  
ATOM   2320  H   LEU A 967     -25.606   9.779   6.135  1.00 16.21           H  
ATOM   2321  HA  LEU A 967     -27.340   9.279   7.961  1.00 17.25           H  
ATOM   2322  HB2ALEU A 967     -26.000  11.495   7.212  0.68 19.00           H  
ATOM   2323  HB2BLEU A 967     -26.167  11.601   7.057  0.32 20.84           H  
ATOM   2324  HB3ALEU A 967     -27.489  11.885   7.608  0.68 19.00           H  
ATOM   2325  HB3BLEU A 967     -27.525  11.808   7.857  0.32 20.84           H  
ATOM   2326  HG ALEU A 967     -27.041  10.948   9.818  0.68 22.60           H  
ATOM   2327  HG BLEU A 967     -25.079  10.958   8.875  0.32 26.65           H  
ATOM   2328 HD11ALEU A 967     -24.762  10.451  10.170  0.68 24.19           H  
ATOM   2329 HD11BLEU A 967     -25.374  12.810  10.322  0.32 28.20           H  
ATOM   2330 HD12ALEU A 967     -25.329   9.523   9.012  0.68 24.19           H  
ATOM   2331 HD12BLEU A 967     -25.541  13.307   8.823  0.32 28.20           H  
ATOM   2332 HD13ALEU A 967     -24.451  10.797   8.651  0.68 24.19           H  
ATOM   2333 HD13BLEU A 967     -26.825  13.054   9.724  0.32 28.20           H  
ATOM   2334 HD21ALEU A 967     -25.910  12.727  10.556  0.68 21.84           H  
ATOM   2335 HD21BLEU A 967     -26.391  10.853  10.994  0.32 26.35           H  
ATOM   2336 HD22ALEU A 967     -25.468  13.102   9.077  0.68 21.84           H  
ATOM   2337 HD22BLEU A 967     -27.496  10.319   9.986  0.32 26.35           H  
ATOM   2338 HD23ALEU A 967     -26.997  13.199   9.498  0.68 21.84           H  
ATOM   2339 HD23BLEU A 967     -26.105   9.562  10.113  0.32 26.35           H  
ATOM   2340  N   GLY A 968     -28.655  10.568   5.327  1.00 14.50           N  
ANISOU 2340  N   GLY A 968     2638   1083   1789   -113    965   -160       N  
ATOM   2341  CA  GLY A 968     -29.914  10.790   4.646  1.00 16.24           C  
ANISOU 2341  CA  GLY A 968     2524   1560   2087    -48    996    117       C  
ATOM   2342  C   GLY A 968     -30.743   9.532   4.492  1.00 16.65           C  
ANISOU 2342  C   GLY A 968     2550   1442   2333    -23   1001     -9       C  
ATOM   2343  O   GLY A 968     -31.977   9.603   4.501  1.00 18.05           O  
ANISOU 2343  O   GLY A 968     2517   1464   2878     80   1336    -44       O  
ATOM   2344  H   GLY A 968     -27.959  10.768   4.863  1.00 17.40           H  
ATOM   2345  HA2 GLY A 968     -30.436  11.436   5.146  1.00 19.49           H  
ATOM   2346  HA3 GLY A 968     -29.737  11.145   3.760  1.00 19.49           H  
ATOM   2347  N   THR A 969     -30.088   8.365   4.349  1.00 15.98           N  
ANISOU 2347  N   THR A 969     2632   1353   2087    -63    866   -175       N  
ATOM   2348  CA  THR A 969     -30.836   7.115   4.216  1.00 17.22           C  
ANISOU 2348  CA  THR A 969     2841   1244   2459   -145    969   -360       C  
ATOM   2349  C   THR A 969     -31.576   6.785   5.502  1.00 19.20           C  
ANISOU 2349  C   THR A 969     2994   1435   2865   -315   1086   -542       C  
ATOM   2350  O   THR A 969     -32.531   5.998   5.482  1.00 20.55           O  
ANISOU 2350  O   THR A 969     2849   2012   2948   -382   1096   -876       O  
ATOM   2351  CB  THR A 969     -29.954   5.916   3.825  1.00 17.36           C  
ANISOU 2351  CB  THR A 969     2801   1523   2272   -233    729   -644       C  
ATOM   2352  OG1 THR A 969     -29.125   5.502   4.922  1.00 17.40           O  
ANISOU 2352  OG1 THR A 969     2816   1230   2567   -216    832   -280       O  
ATOM   2353  CG2 THR A 969     -29.130   6.245   2.607  1.00 16.91           C  
ANISOU 2353  CG2 THR A 969     2698   1542   2186   -111    708   -611       C  
ATOM   2354  H   THR A 969     -29.233   8.278   4.327  1.00 19.18           H  
ATOM   2355  HA  THR A 969     -31.462   7.246   3.487  1.00 20.67           H  
ATOM   2356  HB  THR A 969     -30.522   5.162   3.600  1.00 20.83           H  
ATOM   2357  HG1 THR A 969     -28.614   6.128   5.148  1.00 20.89           H  
ATOM   2358 HG21 THR A 969     -28.649   5.457   2.309  1.00 20.30           H  
ATOM   2359 HG22 THR A 969     -29.706   6.552   1.890  1.00 20.30           H  
ATOM   2360 HG23 THR A 969     -28.491   6.943   2.818  1.00 20.30           H  
ATOM   2361  N   LYS A 970     -31.106   7.313   6.629  1.00 18.51           N  
ANISOU 2361  N   LYS A 970     3100   1122   2811   -177   1214   -338       N  
ATOM   2362  CA  LYS A 970     -31.752   7.130   7.920  1.00 20.18           C  
ANISOU 2362  CA  LYS A 970     3301   1352   3016   -187   1308   -441       C  
ATOM   2363  C   LYS A 970     -32.723   8.259   8.226  1.00 18.74           C  
ANISOU 2363  C   LYS A 970     3239   1358   2525   -311   1416   -299       C  
ATOM   2364  O   LYS A 970     -33.340   8.258   9.299  1.00 20.10           O  
ANISOU 2364  O   LYS A 970     3280   1830   2528   -369   1568    -65       O  
ATOM   2365  CB  LYS A 970     -30.693   7.094   9.029  1.00 22.21           C  
ANISOU 2365  CB  LYS A 970     3542   1353   3545    266    941    -87       C  
ATOM   2366  CG  LYS A 970     -29.569   6.094   8.831  1.00 25.60           C  
ANISOU 2366  CG  LYS A 970     3704   1886   4137    278    802     66       C  
ATOM   2367  CD  LYS A 970     -29.944   4.787   9.466  1.00 26.13           C  
ANISOU 2367  CD  LYS A 970     3720   1803   4407    103    883      0       C  
ATOM   2368  CE  LYS A 970     -28.867   3.765   9.248  1.00 25.65           C  
ANISOU 2368  CE  LYS A 970     3895   2159   3691    118    530    415       C  
ATOM   2369  NZ  LYS A 970     -29.485   2.438   9.197  1.00 29.85           N  
ANISOU 2369  NZ  LYS A 970     4120   2626   4595     22    349    243       N  
ATOM   2370  H   LYS A 970     -30.395   7.795   6.670  1.00 22.21           H  
ATOM   2371  HA  LYS A 970     -32.230   6.286   7.919  1.00 24.22           H  
ATOM   2372  HB2 LYS A 970     -30.288   7.973   9.091  1.00 26.66           H  
ATOM   2373  HB3 LYS A 970     -31.133   6.871   9.864  1.00 26.66           H  
ATOM   2374  HG2 LYS A 970     -29.420   5.950   7.884  1.00 30.72           H  
ATOM   2375  HG3 LYS A 970     -28.758   6.423   9.249  1.00 30.72           H  
ATOM   2376  HD2 LYS A 970     -30.062   4.912  10.420  1.00 31.36           H  
ATOM   2377  HD3 LYS A 970     -30.766   4.458   9.069  1.00 31.36           H  
ATOM   2378  HE2 LYS A 970     -28.412   3.936   8.409  1.00 30.78           H  
ATOM   2379  HE3 LYS A 970     -28.232   3.791   9.981  1.00 30.78           H  
ATOM   2380  HZ1 LYS A 970     -28.860   1.816   9.073  1.00 35.82           H  
ATOM   2381  HZ2 LYS A 970     -29.911   2.271   9.961  1.00 35.82           H  
ATOM   2382  HZ3 LYS A 970     -30.068   2.399   8.526  1.00 35.82           H  
ATOM   2383  N   ARG A 971     -32.839   9.240   7.326  1.00 17.52           N  
ANISOU 2383  N   ARG A 971     2970   1105   2583   -203   1204     -4       N  
ATOM   2384  CA  ARG A 971     -33.662  10.434   7.537  1.00 17.72           C  
ANISOU 2384  CA  ARG A 971     2687   1380   2664   -131   1017   -164       C  
ATOM   2385  C   ARG A 971     -33.188  11.248   8.742  1.00 16.74           C  
ANISOU 2385  C   ARG A 971     2493   1230   2639   -144   1212   -379       C  
ATOM   2386  O   ARG A 971     -33.985  11.841   9.473  1.00 17.95           O  
ANISOU 2386  O   ARG A 971     2483   1815   2522    -74   1027   -499       O  
ATOM   2387  CB  ARG A 971     -35.152  10.082   7.611  1.00 20.74           C  
ANISOU 2387  CB  ARG A 971     2710   2057   3113   -315    716   -466       C  
ATOM   2388  CG  ARG A 971     -35.671   9.487   6.298  1.00 24.44           C  
ANISOU 2388  CG  ARG A 971     2882   2740   3663   -379    375   -686       C  
ATOM   2389  CD  ARG A 971     -37.149   9.103   6.326  1.00 28.29           C  
ANISOU 2389  CD  ARG A 971     3098   3245   4406   -752     80   -818       C  
ATOM   2390  NE  ARG A 971     -38.018  10.241   6.604  1.00 30.91           N  
ANISOU 2390  NE  ARG A 971     3314   3536   4895   -907    125   -668       N  
ATOM   2391  CZ  ARG A 971     -38.355  11.172   5.721  1.00 32.46           C  
ANISOU 2391  CZ  ARG A 971     3551   3862   4921   -871     88   -846       C  
ATOM   2392  NH1 ARG A 971     -37.890  11.154   4.481  1.00 33.18           N  
ANISOU 2392  NH1 ARG A 971     3681   3956   4970  -1022    -25   -808       N  
ATOM   2393  NH2 ARG A 971     -39.172  12.153   6.093  1.00 32.16           N  
ANISOU 2393  NH2 ARG A 971     3589   3799   4832   -664    -17  -1074       N  
ATOM   2394  H   ARG A 971     -32.439   9.237   6.565  1.00 21.03           H  
ATOM   2395  HA  ARG A 971     -33.555  11.018   6.770  1.00 21.26           H  
ATOM   2396  HB2 ARG A 971     -35.290   9.429   8.315  1.00 24.89           H  
ATOM   2397  HB3 ARG A 971     -35.660  10.887   7.801  1.00 24.89           H  
ATOM   2398  HG2 ARG A 971     -35.550  10.140   5.592  1.00 29.32           H  
ATOM   2399  HG3 ARG A 971     -35.163   8.685   6.098  1.00 29.32           H  
ATOM   2400  HD2 ARG A 971     -37.398   8.739   5.462  1.00 33.95           H  
ATOM   2401  HD3 ARG A 971     -37.291   8.440   7.019  1.00 33.95           H  
ATOM   2402  HE  ARG A 971     -38.336  10.314   7.400  1.00 37.09           H  
ATOM   2403 HH11 ARG A 971     -37.356  10.528   4.232  1.00 39.82           H  
ATOM   2404 HH12 ARG A 971     -38.122  11.768   3.926  1.00 39.82           H  
ATOM   2405 HH21 ARG A 971     -39.476  12.179   6.897  1.00 38.59           H  
ATOM   2406 HH22 ARG A 971     -39.398  12.763   5.529  1.00 38.59           H  
ATOM   2407  N   TYR A 972     -31.876  11.274   8.948  1.00 15.06           N  
ANISOU 2407  N   TYR A 972     2514    929   2281    -83   1158   -109       N  
ATOM   2408  CA  TYR A 972     -31.276  12.068  10.005  1.00 15.32           C  
ANISOU 2408  CA  TYR A 972     2441   1247   2132   -104   1119     79       C  
ATOM   2409  C   TYR A 972     -30.737  13.361   9.421  1.00 13.88           C  
ANISOU 2409  C   TYR A 972     2390    952   1931     97   1091    197       C  
ATOM   2410  O   TYR A 972     -30.093  13.358   8.370  1.00 14.76           O  
ANISOU 2410  O   TYR A 972     2720    930   1960     37   1195    -12       O  
ATOM   2411  CB  TYR A 972     -30.107  11.344  10.674  1.00 15.42           C  
ANISOU 2411  CB  TYR A 972     2508   1159   2191    -20    818    222       C  
ATOM   2412  CG  TYR A 972     -30.419  10.056  11.405  1.00 15.31           C  
ANISOU 2412  CG  TYR A 972     2593    982   2243   -112    767    328       C  
ATOM   2413  CD1 TYR A 972     -31.721   9.682  11.724  1.00 17.49           C  
ANISOU 2413  CD1 TYR A 972     2715   1192   2738    -77    985    518       C  
ATOM   2414  CD2 TYR A 972     -29.391   9.215  11.782  1.00 16.32           C  
ANISOU 2414  CD2 TYR A 972     2522   1008   2669   -126    602    511       C  
ATOM   2415  CE1 TYR A 972     -31.978   8.482  12.397  1.00 18.31           C  
ANISOU 2415  CE1 TYR A 972     2740   1210   3006     42    947    612       C  
ATOM   2416  CE2 TYR A 972     -29.639   8.023  12.452  1.00 17.18           C  
ANISOU 2416  CE2 TYR A 972     2694   1101   2731   -175    645    563       C  
ATOM   2417  CZ  TYR A 972     -30.929   7.681  12.772  1.00 16.98           C  
ANISOU 2417  CZ  TYR A 972     2830   1205   2416    -92    870    556       C  
ATOM   2418  OH  TYR A 972     -31.183   6.497  13.436  1.00 18.94           O  
ANISOU 2418  OH  TYR A 972     2955   1507   2734   -149    964    752       O  
ATOM   2419  H   TYR A 972     -31.307  10.832   8.479  1.00 18.08           H  
ATOM   2420  HA  TYR A 972     -31.956  12.248  10.672  1.00 18.38           H  
ATOM   2421  HB2 TYR A 972     -29.457  11.128   9.987  1.00 18.50           H  
ATOM   2422  HB3 TYR A 972     -29.714  11.949  11.323  1.00 18.50           H  
ATOM   2423  HD1 TYR A 972     -32.429  10.236  11.487  1.00 20.99           H  
ATOM   2424  HD2 TYR A 972     -28.514   9.451  11.584  1.00 19.58           H  
ATOM   2425  HE1 TYR A 972     -32.852   8.230  12.588  1.00 21.97           H  
ATOM   2426  HE2 TYR A 972     -28.935   7.460  12.682  1.00 20.61           H  
ATOM   2427  HH  TYR A 972     -30.460   6.112  13.623  1.00 22.73           H  
ATOM   2428  N   ILE A 973     -30.983  14.453  10.133  1.00 13.64           N  
ANISOU 2428  N   ILE A 973     2456    829   1898    -37   1098    -23       N  
ATOM   2429  CA  ILE A 973     -30.504  15.786   9.784  1.00 13.86           C  
ANISOU 2429  CA  ILE A 973     2546    840   1880     64   1023    116       C  
ATOM   2430  C   ILE A 973     -29.451  16.148  10.821  1.00 13.73           C  
ANISOU 2430  C   ILE A 973     2522    962   1731     27   1200     71       C  
ATOM   2431  O   ILE A 973     -29.748  16.197  12.031  1.00 14.10           O  
ANISOU 2431  O   ILE A 973     2628   1061   1667    -21   1141    125       O  
ATOM   2432  CB  ILE A 973     -31.638  16.820   9.795  1.00 14.96           C  
ANISOU 2432  CB  ILE A 973     2621   1014   2050    218    881    123       C  
ATOM   2433  CG1 ILE A 973     -32.863  16.352   9.012  1.00 15.83           C  
ANISOU 2433  CG1 ILE A 973     2701   1295   2019    180    617     17       C  
ATOM   2434  CG2 ILE A 973     -31.102  18.145   9.292  1.00 15.20           C  
ANISOU 2434  CG2 ILE A 973     2713    933   2128    228    963     34       C  
ATOM   2435  CD1 ILE A 973     -32.591  15.840   7.631  1.00 16.06           C  
ANISOU 2435  CD1 ILE A 973     2651   1308   2143     94    694   -103       C  
ATOM   2436  H   ILE A 973     -31.448  14.448  10.856  1.00 16.37           H  
ATOM   2437  HA  ILE A 973     -30.109  15.775   8.898  1.00 16.63           H  
ATOM   2438  HB  ILE A 973     -31.949  16.931  10.708  1.00 17.95           H  
ATOM   2439 HG12 ILE A 973     -33.285  15.633   9.508  1.00 19.00           H  
ATOM   2440 HG13 ILE A 973     -33.474  17.100   8.927  1.00 19.00           H  
ATOM   2441 HG21 ILE A 973     -31.840  18.764   9.184  1.00 18.24           H  
ATOM   2442 HG22 ILE A 973     -30.469  18.495   9.938  1.00 18.24           H  
ATOM   2443 HG23 ILE A 973     -30.661  18.004   8.440  1.00 18.24           H  
ATOM   2444 HD11 ILE A 973     -33.434  15.726   7.165  1.00 19.27           H  
ATOM   2445 HD12 ILE A 973     -32.037  16.482   7.160  1.00 19.27           H  
ATOM   2446 HD13 ILE A 973     -32.130  14.989   7.695  1.00 19.27           H  
ATOM   2447  N   HIS A 974     -28.222  16.384  10.362  1.00 12.61           N  
ANISOU 2447  N   HIS A 974     2455   1006   1329      1    877    119       N  
ATOM   2448  CA  HIS A 974     -27.115  16.547  11.294  1.00 12.91           C  
ANISOU 2448  CA  HIS A 974     2471    906   1528     -4    847    137       C  
ATOM   2449  C   HIS A 974     -27.208  17.859  12.065  1.00 14.49           C  
ANISOU 2449  C   HIS A 974     2634   1221   1649      0    983    351       C  
ATOM   2450  O   HIS A 974     -26.981  17.886  13.282  1.00 15.57           O  
ANISOU 2450  O   HIS A 974     2734   1442   1739    -26   1141     77       O  
ATOM   2451  CB  HIS A 974     -25.788  16.452  10.545  1.00 13.53           C  
ANISOU 2451  CB  HIS A 974     2453   1074   1614    -13    966    258       C  
ATOM   2452  CG  HIS A 974     -24.606  16.457  11.455  1.00 13.13           C  
ANISOU 2452  CG  HIS A 974     2421    949   1620    -85   1091     60       C  
ATOM   2453  ND1 HIS A 974     -24.082  17.615  11.991  1.00 13.76           N  
ANISOU 2453  ND1 HIS A 974     2522    869   1836     18    779    -81       N  
ATOM   2454  CD2 HIS A 974     -23.900  15.439  11.993  1.00 15.33           C  
ANISOU 2454  CD2 HIS A 974     2589   1050   2185     83   1252    241       C  
ATOM   2455  CE1 HIS A 974     -23.078  17.307  12.791  1.00 13.83           C  
ANISOU 2455  CE1 HIS A 974     2367   1132   1754     71    525    329       C  
ATOM   2456  NE2 HIS A 974     -22.941  15.989  12.800  1.00 14.50           N  
ANISOU 2456  NE2 HIS A 974     2434   1227   1847    161    920    413       N  
ATOM   2457  H   HIS A 974     -28.009  16.452   9.532  1.00 15.13           H  
ATOM   2458  HA  HIS A 974     -27.154  15.827  11.943  1.00 15.49           H  
ATOM   2459  HB2 HIS A 974     -25.771  15.626  10.037  1.00 16.24           H  
ATOM   2460  HB3 HIS A 974     -25.709  17.211   9.947  1.00 16.24           H  
ATOM   2461  HD2 HIS A 974     -24.040  14.532  11.843  1.00 18.39           H  
ATOM   2462  HE1 HIS A 974     -22.556  17.912  13.267  1.00 16.59           H  
ATOM   2463  HE2 HIS A 974     -22.346  15.551  13.240  1.00 17.40           H  
ATOM   2464  N   ARG A 975     -27.463  18.964  11.363  1.00 14.90           N  
ANISOU 2464  N   ARG A 975     2721   1148   1791   -195   1144   -124       N  
ATOM   2465  CA  ARG A 975     -27.677  20.307  11.893  1.00 16.35           C  
ANISOU 2465  CA  ARG A 975     2726   1319   2168    -60   1183   -464       C  
ATOM   2466  C   ARG A 975     -26.431  21.005  12.407  1.00 18.49           C  
ANISOU 2466  C   ARG A 975     2646   1303   3075    -33   1027   -494       C  
ATOM   2467  O   ARG A 975     -26.534  22.153  12.833  1.00 23.10           O  
ANISOU 2467  O   ARG A 975     2679   1578   4519     58    736   -940       O  
ATOM   2468  CB  ARG A 975     -28.739  20.350  13.003  1.00 18.44           C  
ANISOU 2468  CB  ARG A 975     2984   1669   2352     71   1363   -137       C  
ATOM   2469  CG  ARG A 975     -30.105  19.951  12.507  1.00 18.51           C  
ANISOU 2469  CG  ARG A 975     2866   1568   2598    211   1533    -91       C  
ATOM   2470  CD  ARG A 975     -31.205  20.106  13.555  1.00 21.31           C  
ANISOU 2470  CD  ARG A 975     2992   2064   3040    244   1457    180       C  
ATOM   2471  NE  ARG A 975     -31.227  21.462  14.081  1.00 26.58           N  
ANISOU 2471  NE  ARG A 975     3361   3076   3664    181   1311   -216       N  
ATOM   2472  CZ  ARG A 975     -30.975  21.821  15.337  1.00 26.16           C  
ANISOU 2472  CZ  ARG A 975     3540   2816   3582    329   1244     24       C  
ATOM   2473  NH1 ARG A 975     -30.726  20.928  16.282  1.00 29.12           N  
ANISOU 2473  NH1 ARG A 975     3405   2494   5167    406   1356    859       N  
ATOM   2474  NH2 ARG A 975     -30.995  23.111  15.652  1.00 27.69           N  
ANISOU 2474  NH2 ARG A 975     3838   2507   4177    349    910    200       N  
ATOM   2475  H   ARG A 975     -27.520  18.955  10.505  1.00 17.88           H  
ATOM   2476  HA  ARG A 975     -27.992  20.829  11.138  1.00 19.62           H  
ATOM   2477  HB2 ARG A 975     -28.483  19.737  13.710  1.00 22.12           H  
ATOM   2478  HB3 ARG A 975     -28.797  21.253  13.351  1.00 22.12           H  
ATOM   2479  HG2 ARG A 975     -30.338  20.508  11.748  1.00 22.21           H  
ATOM   2480  HG3 ARG A 975     -30.081  19.019  12.239  1.00 22.21           H  
ATOM   2481  HD2 ARG A 975     -32.066  19.918  13.151  1.00 25.57           H  
ATOM   2482  HD3 ARG A 975     -31.041  19.494  14.289  1.00 25.57           H  
ATOM   2483  HE  ARG A 975     -31.422  22.091  13.527  1.00 31.90           H  
ATOM   2484 HH11 ARG A 975     -30.723  20.089  16.092  1.00 34.95           H  
ATOM   2485 HH12 ARG A 975     -30.566  21.187  17.087  1.00 34.95           H  
ATOM   2486 HH21 ARG A 975     -31.169  23.698  15.048  1.00 33.23           H  
ATOM   2487 HH22 ARG A 975     -30.835  23.359  16.460  1.00 33.23           H  
ATOM   2488  N   ASP A 976     -25.274  20.372  12.411  1.00 15.58           N  
ANISOU 2488  N   ASP A 976     2707   1264   1949    -33   1027   -390       N  
ATOM   2489  CA  ASP A 976     -24.075  21.025  12.917  1.00 14.91           C  
ANISOU 2489  CA  ASP A 976     2826   1417   1421    129    873   -112       C  
ATOM   2490  C   ASP A 976     -22.861  20.604  12.107  1.00 13.78           C  
ANISOU 2490  C   ASP A 976     2735   1044   1457     90    796    -54       C  
ATOM   2491  O   ASP A 976     -21.776  20.368  12.639  1.00 14.90           O  
ANISOU 2491  O   ASP A 976     2705   1309   1648    166    879     84       O  
ATOM   2492  CB  ASP A 976     -23.879  20.735  14.405  1.00 17.66           C  
ANISOU 2492  CB  ASP A 976     3101   1914   1695    558    769     45       C  
ATOM   2493  CG  ASP A 976     -22.977  21.736  15.088  1.00 21.67           C  
ANISOU 2493  CG  ASP A 976     3297   2732   2204    740    591   -499       C  
ATOM   2494  OD1 ASP A 976     -22.573  22.740  14.457  1.00 22.82           O  
ANISOU 2494  OD1 ASP A 976     3354   1960   3358    683    373  -1165       O  
ATOM   2495  OD2 ASP A 976     -22.665  21.496  16.274  1.00 24.58           O  
ANISOU 2495  OD2 ASP A 976     3392   3727   2222    881    679   -549       O  
ATOM   2496  H   ASP A 976     -25.155  19.569  12.127  1.00 18.70           H  
ATOM   2497  HA  ASP A 976     -24.173  21.984  12.814  1.00 17.89           H  
ATOM   2498  HB2 ASP A 976     -24.741  20.759  14.847  1.00 21.19           H  
ATOM   2499  HB3 ASP A 976     -23.479  19.856  14.504  1.00 21.19           H  
ATOM   2500  N   LEU A 977     -23.013  20.504  10.805  1.00 13.65           N  
ANISOU 2500  N   LEU A 977     2550   1043   1594    157    840    -90       N  
ATOM   2501  CA ALEU A 977     -21.886  20.103   9.977  0.56 13.84           C  
ANISOU 2501  CA ALEU A 977     2505   1240   1514    289    842    -62       C  
ATOM   2502  CA BLEU A 977     -21.896  20.122   9.956  0.44 14.49           C  
ANISOU 2502  CA BLEU A 977     2593   1151   1762    311    844   -119       C  
ATOM   2503  C   LEU A 977     -20.916  21.279   9.901  1.00 14.93           C  
ANISOU 2503  C   LEU A 977     2506   1321   1847     92    777    330       C  
ATOM   2504  O   LEU A 977     -21.292  22.385   9.502  1.00 19.06           O  
ANISOU 2504  O   LEU A 977     2624   1774   2845     74    778   1077       O  
ATOM   2505  CB ALEU A 977     -22.392  19.652   8.615  0.56 15.17           C  
ANISOU 2505  CB ALEU A 977     2482   1815   1468    419    593     -6       C  
ATOM   2506  CB BLEU A 977     -22.384  19.841   8.547  0.44 16.36           C  
ANISOU 2506  CB BLEU A 977     2711   1506   2000    541    764   -165       C  
ATOM   2507  CG ALEU A 977     -21.438  18.886   7.703  0.56 15.88           C  
ANISOU 2507  CG ALEU A 977     2383   1704   1945     51    880   -216       C  
ATOM   2508  CG BLEU A 977     -22.897  18.441   8.259  0.44 14.69           C  
ANISOU 2508  CG BLEU A 977     2705   1054   1823    498    989    211       C  
ATOM   2509  CD1ALEU A 977     -20.946  17.620   8.359  0.56 17.49           C  
ANISOU 2509  CD1ALEU A 977     2228   2064   2355    109    853   -574       C  
ATOM   2510  CD1BLEU A 977     -23.115  18.365   6.757  0.44 15.08           C  
ANISOU 2510  CD1BLEU A 977     2744   1010   1976    499    945    204       C  
ATOM   2511  CD2ALEU A 977     -22.171  18.587   6.398  0.56 16.10           C  
ANISOU 2511  CD2ALEU A 977     2482   1343   2292    -94    859   -144       C  
ATOM   2512  CD2BLEU A 977     -21.935  17.386   8.769  0.44 14.56           C  
ANISOU 2512  CD2BLEU A 977     2708    881   1945    244    841    -51       C  
ATOM   2513  H  ALEU A 977     -23.744  20.658  10.379  0.56 16.38           H  
ATOM   2514  H  BLEU A 977     -23.749  20.650  10.384  0.44 16.38           H  
ATOM   2515  HA ALEU A 977     -21.405  19.351  10.357  0.56 16.61           H  
ATOM   2516  HA BLEU A 977     -21.472  19.326  10.314  0.44 17.39           H  
ATOM   2517  HB2ALEU A 977     -23.157  19.074   8.763  0.56 18.21           H  
ATOM   2518  HB2BLEU A 977     -23.111  20.453   8.356  0.44 19.63           H  
ATOM   2519  HB3ALEU A 977     -22.665  20.444   8.127  0.56 18.21           H  
ATOM   2520  HB3BLEU A 977     -21.646  20.002   7.939  0.44 19.63           H  
ATOM   2521  HG ALEU A 977     -20.648  19.418   7.519  0.56 19.05           H  
ATOM   2522  HG BLEU A 977     -23.730  18.256   8.719  0.44 17.63           H  
ATOM   2523 HD11ALEU A 977     -20.462  17.093   7.704  0.56 20.99           H  
ATOM   2524 HD11BLEU A 977     -23.488  17.498   6.535  0.44 18.10           H  
ATOM   2525 HD12ALEU A 977     -20.359  17.853   9.095  0.56 20.99           H  
ATOM   2526 HD12BLEU A 977     -23.728  19.068   6.491  0.44 18.10           H  
ATOM   2527 HD13ALEU A 977     -21.707  17.119   8.689  0.56 20.99           H  
ATOM   2528 HD13BLEU A 977     -22.263  18.483   6.308  0.44 18.10           H  
ATOM   2529 HD21ALEU A 977     -21.579  18.092   5.810  0.56 19.32           H  
ATOM   2530 HD21BLEU A 977     -22.089  16.559   8.286  0.44 17.48           H  
ATOM   2531 HD22ALEU A 977     -22.961  18.059   6.593  0.56 19.32           H  
ATOM   2532 HD22BLEU A 977     -21.026  17.691   8.623  0.44 17.48           H  
ATOM   2533 HD23ALEU A 977     -22.428  19.424   5.981  0.56 19.32           H  
ATOM   2534 HD23BLEU A 977     -22.090  17.250   9.717  0.44 17.48           H  
ATOM   2535  N   ALA A 978     -19.685  21.037  10.319  1.00 14.14           N  
ANISOU 2535  N   ALA A 978     2442   1309   1622    192    795    -49       N  
ATOM   2536  CA  ALA A 978     -18.638  22.042  10.448  1.00 13.83           C  
ANISOU 2536  CA  ALA A 978     2524   1101   1630     81    877   -130       C  
ATOM   2537  C   ALA A 978     -17.355  21.263  10.681  1.00 12.70           C  
ANISOU 2537  C   ALA A 978     2549    907   1370    142    729    -17       C  
ATOM   2538  O   ALA A 978     -17.402  20.144  11.198  1.00 12.93           O  
ANISOU 2538  O   ALA A 978     2587    852   1472    147    710     68       O  
ATOM   2539  CB  ALA A 978     -18.931  22.985  11.624  1.00 14.37           C  
ANISOU 2539  CB  ALA A 978     2647    973   1841    119    965   -203       C  
ATOM   2540  H   ALA A 978     -19.412  20.254  10.548  1.00 16.97           H  
ATOM   2541  HA  ALA A 978     -18.554  22.589   9.651  1.00 16.60           H  
ATOM   2542  HB1 ALA A 978     -18.223  23.647  11.681  1.00 17.25           H  
ATOM   2543  HB2 ALA A 978     -19.782  23.424  11.473  1.00 17.25           H  
ATOM   2544  HB3 ALA A 978     -18.966  22.467  12.443  1.00 17.25           H  
ATOM   2545  N   THR A 979     -16.214  21.823  10.264  1.00 13.19           N  
ANISOU 2545  N   THR A 979     2561    927   1523    176    993     11       N  
ATOM   2546  CA  THR A 979     -14.980  21.057  10.435  1.00 13.10           C  
ANISOU 2546  CA  THR A 979     2490   1044   1443    233    660   -198       C  
ATOM   2547  C   THR A 979     -14.666  20.728  11.893  1.00 13.81           C  
ANISOU 2547  C   THR A 979     2508    999   1742    260    697   -120       C  
ATOM   2548  O   THR A 979     -13.969  19.741  12.150  1.00 14.15           O  
ANISOU 2548  O   THR A 979     2587   1065   1725    171    873    160       O  
ATOM   2549  CB  THR A 979     -13.738  21.670   9.763  1.00 14.43           C  
ANISOU 2549  CB  THR A 979     2472   1250   1762    193    883    -80       C  
ATOM   2550  OG1 THR A 979     -13.371  22.906  10.388  1.00 14.55           O  
ANISOU 2550  OG1 THR A 979     2488   1105   1937     57    714    -59       O  
ATOM   2551  CG2 THR A 979     -13.950  21.885   8.275  1.00 14.74           C  
ANISOU 2551  CG2 THR A 979     2563   1237   1801    157    868     33       C  
ATOM   2552  H   THR A 979     -16.134  22.598   9.901  1.00 15.83           H  
ATOM   2553  HA  THR A 979     -15.144  20.232   9.952  1.00 15.72           H  
ATOM   2554  HB  THR A 979     -13.004  21.044   9.868  1.00 17.32           H  
ATOM   2555  HG1 THR A 979     -14.008  23.452  10.341  1.00 17.47           H  
ATOM   2556 HG21 THR A 979     -13.152  22.266   7.877  1.00 17.69           H  
ATOM   2557 HG22 THR A 979     -14.144  21.039   7.842  1.00 17.69           H  
ATOM   2558 HG23 THR A 979     -14.694  22.490   8.130  1.00 17.69           H  
ATOM   2559  N   ARG A 980     -15.182  21.500  12.855  1.00 14.37           N  
ANISOU 2559  N   ARG A 980     2592   1167   1700    283    749    -43       N  
ATOM   2560  CA  ARG A 980     -14.942  21.179  14.255  1.00 14.53           C  
ANISOU 2560  CA  ARG A 980     2797   1082   1643    143    638    -79       C  
ATOM   2561  C   ARG A 980     -15.599  19.861  14.659  1.00 15.03           C  
ANISOU 2561  C   ARG A 980     2845   1203   1664     57    790   -250       C  
ATOM   2562  O   ARG A 980     -15.205  19.273  15.674  1.00 17.08           O  
ANISOU 2562  O   ARG A 980     2797   1830   1862    114    846    -36       O  
ATOM   2563  CB  ARG A 980     -15.451  22.318  15.148  1.00 16.69           C  
ANISOU 2563  CB  ARG A 980     3101   1373   1869    159    634   -392       C  
ATOM   2564  CG  ARG A 980     -16.957  22.532  15.080  1.00 19.38           C  
ANISOU 2564  CG  ARG A 980     3371   1642   2352    345    915   -588       C  
ATOM   2565  CD  ARG A 980     -17.444  23.667  15.975  1.00 21.94           C  
ANISOU 2565  CD  ARG A 980     3642   1927   2769    568    975   -342       C  
ATOM   2566  NE  ARG A 980     -18.807  24.040  15.606  1.00 23.70           N  
ANISOU 2566  NE  ARG A 980     3890   2139   2977    661   1078   -298       N  
ATOM   2567  CZ  ARG A 980     -19.118  24.865  14.612  1.00 24.61           C  
ANISOU 2567  CZ  ARG A 980     4106   2240   3006    637   1040   -373       C  
ATOM   2568  NH1 ARG A 980     -18.195  25.591  13.997  1.00 24.25           N  
ANISOU 2568  NH1 ARG A 980     4459   2268   2487    344   1441     16       N  
ATOM   2569  NH2 ARG A 980     -20.382  24.946  14.210  1.00 25.60           N  
ANISOU 2569  NH2 ARG A 980     3926   2416   3383    796    663  -1340       N  
ATOM   2570  H   ARG A 980     -15.664  22.200  12.721  1.00 17.24           H  
ATOM   2571  HA  ARG A 980     -13.987  21.092  14.401  1.00 17.44           H  
ATOM   2572  HB2 ARG A 980     -15.222  22.118  16.069  1.00 20.03           H  
ATOM   2573  HB3 ARG A 980     -15.023  23.144  14.872  1.00 20.03           H  
ATOM   2574  HG2 ARG A 980     -17.204  22.746  14.167  1.00 23.26           H  
ATOM   2575  HG3 ARG A 980     -17.403  21.718  15.362  1.00 23.26           H  
ATOM   2576  HD2 ARG A 980     -17.440  23.379  16.901  1.00 26.33           H  
ATOM   2577  HD3 ARG A 980     -16.869  24.440  15.866  1.00 26.33           H  
ATOM   2578  HE  ARG A 980     -19.453  23.703  16.063  1.00 28.44           H  
ATOM   2579 HH11 ARG A 980     -17.371  25.535  14.239  1.00 29.10           H  
ATOM   2580 HH12 ARG A 980     -18.419  26.119  13.356  1.00 29.10           H  
ATOM   2581 HH21 ARG A 980     -20.986  24.467  14.592  1.00 30.71           H  
ATOM   2582 HH22 ARG A 980     -20.596  25.476  13.568  1.00 30.71           H  
ATOM   2583  N   ASN A 981     -16.594  19.401  13.899  1.00 14.10           N  
ANISOU 2583  N   ASN A 981     2687   1105   1566     87    790    -60       N  
ATOM   2584  CA  ASN A 981     -17.345  18.187  14.199  1.00 14.92           C  
ANISOU 2584  CA  ASN A 981     2678   1276   1715     70    939     49       C  
ATOM   2585  C   ASN A 981     -16.992  17.023  13.296  1.00 14.80           C  
ANISOU 2585  C   ASN A 981     2735    966   1923     39    991    165       C  
ATOM   2586  O   ASN A 981     -17.655  15.983  13.335  1.00 16.07           O  
ANISOU 2586  O   ASN A 981     2973   1020   2111    -87   1074    100       O  
ATOM   2587  CB  ASN A 981     -18.838  18.476  14.135  1.00 16.34           C  
ANISOU 2587  CB  ASN A 981     2714   1683   1811    137   1017   -312       C  
ATOM   2588  CG  ASN A 981     -19.286  19.333  15.273  1.00 18.55           C  
ANISOU 2588  CG  ASN A 981     2899   2340   1811    254    565   -481       C  
ATOM   2589  OD1 ASN A 981     -18.773  19.210  16.393  1.00 21.80           O  
ANISOU 2589  OD1 ASN A 981     3218   3150   1916    400    828   -477       O  
ATOM   2590  ND2 ASN A 981     -20.217  20.237  15.003  1.00 19.21           N  
ANISOU 2590  ND2 ASN A 981     2801   2526   1972    569    330   -425       N  
ATOM   2591  H   ASN A 981     -16.859  19.791  13.180  1.00 16.92           H  
ATOM   2592  HA  ASN A 981     -17.131  17.911  15.104  1.00 17.90           H  
ATOM   2593  HB2 ASN A 981     -19.039  18.940  13.308  1.00 19.61           H  
ATOM   2594  HB3 ASN A 981     -19.328  17.640  14.174  1.00 19.61           H  
ATOM   2595 HD21 ASN A 981     -20.507  20.754  15.626  1.00 23.05           H  
ATOM   2596 HD22 ASN A 981     -20.531  20.306  14.206  1.00 23.05           H  
ATOM   2597  N   ILE A 982     -15.961  17.171  12.489  1.00 13.13           N  
ANISOU 2597  N   ILE A 982     2496    786   1708      4    964      6       N  
ATOM   2598  CA AILE A 982     -15.394  16.111  11.678  0.52 13.50           C  
ANISOU 2598  CA AILE A 982     2520    908   1702      3    819    -47       C  
ATOM   2599  CA BILE A 982     -15.412  16.087  11.703  0.48 13.42           C  
ANISOU 2599  CA BILE A 982     2518    982   1599    -13    825    -22       C  
ATOM   2600  C   ILE A 982     -14.086  15.717  12.342  1.00 13.84           C  
ANISOU 2600  C   ILE A 982     2469   1019   1770   -124    667     29       C  
ATOM   2601  O   ILE A 982     -13.341  16.587  12.805  1.00 15.30           O  
ANISOU 2601  O   ILE A 982     2557   1031   2224    -54    650    100       O  
ATOM   2602  CB AILE A 982     -15.113  16.604  10.246  0.52 13.68           C  
ANISOU 2602  CB AILE A 982     2610    814   1774     21    655     11       C  
ATOM   2603  CB BILE A 982     -15.300  16.515  10.227  0.48 13.81           C  
ANISOU 2603  CB BILE A 982     2635   1018   1593      6    667   -158       C  
ATOM   2604  CG1AILE A 982     -16.339  17.251   9.612  0.52 14.66           C  
ANISOU 2604  CG1AILE A 982     2637   1122   1810    -38    608     61       C  
ATOM   2605  CG1BILE A 982     -16.714  16.791   9.688  0.48 14.41           C  
ANISOU 2605  CG1BILE A 982     2746   1006   1724   -225    664   -335       C  
ATOM   2606  CG2AILE A 982     -14.643  15.433   9.378  0.52 13.75           C  
ANISOU 2606  CG2AILE A 982     2721    742   1761     40    538     21       C  
ATOM   2607  CG2BILE A 982     -14.612  15.434   9.416  0.48 14.77           C  
ANISOU 2607  CG2BILE A 982     2809   1172   1630     72    689   -130       C  
ATOM   2608  CD1AILE A 982     -17.519  16.340   9.506  0.52 14.30           C  
ANISOU 2608  CD1AILE A 982     2324   1272   1838    -66    696    167       C  
ATOM   2609  CD1BILE A 982     -16.772  17.703   8.485  0.48 14.06           C  
ANISOU 2609  CD1BILE A 982     2738   1190   1416   -486    958   -180       C  
ATOM   2610  H  AILE A 982     -15.548  17.919  12.388  0.52 15.76           H  
ATOM   2611  H  BILE A 982     -15.547  17.917  12.377  0.48 15.76           H  
ATOM   2612  HA AILE A 982     -16.000  15.354  11.636  0.52 16.20           H  
ATOM   2613  HA BILE A 982     -15.968  15.292  11.719  0.48 16.10           H  
ATOM   2614  HB AILE A 982     -14.419  17.279  10.302  0.52 16.42           H  
ATOM   2615  HB BILE A 982     -14.766  17.321  10.157  0.48 16.57           H  
ATOM   2616 HG12AILE A 982     -16.602  18.013  10.150  0.52 17.59           H  
ATOM   2617 HG12BILE A 982     -17.116  15.946   9.432  0.48 17.29           H  
ATOM   2618 HG13AILE A 982     -16.109  17.542   8.715  0.52 17.59           H  
ATOM   2619 HG13BILE A 982     -17.236  17.206  10.393  0.48 17.29           H  
ATOM   2620 HG21AILE A 982     -14.625  15.715   8.451  0.52 16.50           H  
ATOM   2621 HG21BILE A 982     -14.682  15.653   8.474  0.48 17.72           H  
ATOM   2622 HG22AILE A 982     -13.754  15.168   9.661  0.52 16.50           H  
ATOM   2623 HG22BILE A 982     -13.679  15.390   9.677  0.48 17.72           H  
ATOM   2624 HG23AILE A 982     -15.260  14.692   9.487  0.52 16.50           H  
ATOM   2625 HG23BILE A 982     -15.045  14.584   9.591  0.48 17.72           H  
ATOM   2626 HD11AILE A 982     -18.260  16.827   9.113  0.52 17.16           H  
ATOM   2627 HD11BILE A 982     -17.599  17.541   8.005  0.48 16.88           H  
ATOM   2628 HD12AILE A 982     -17.285  15.584   8.945  0.52 17.16           H  
ATOM   2629 HD12BILE A 982     -16.739  18.625   8.786  0.48 16.88           H  
ATOM   2630 HD13AILE A 982     -17.760  16.031  10.393  0.52 17.16           H  
ATOM   2631 HD13BILE A 982     -16.013  17.516   7.910  0.48 16.88           H  
ATOM   2632  N   LEU A 983     -13.815  14.421  12.416  1.00 12.59           N  
ANISOU 2632  N   LEU A 983     2455    995   1333   -145    684     27       N  
ATOM   2633  CA  LEU A 983     -12.632  13.918  13.088  1.00 12.75           C  
ANISOU 2633  CA  LEU A 983     2432   1098   1313     -1    650    142       C  
ATOM   2634  C   LEU A 983     -11.708  13.239  12.091  1.00 13.01           C  
ANISOU 2634  C   LEU A 983     2483   1166   1296    145    697     77       C  
ATOM   2635  O   LEU A 983     -12.159  12.706  11.075  1.00 14.64           O  
ANISOU 2635  O   LEU A 983     2493   1526   1545     83    746    -31       O  
ATOM   2636  CB  LEU A 983     -13.016  12.898  14.158  1.00 14.16           C  
ANISOU 2636  CB  LEU A 983     2725   1282   1374     88    640    189       C  
ATOM   2637  CG  LEU A 983     -13.805  13.419  15.349  1.00 17.47           C  
ANISOU 2637  CG  LEU A 983     3257   1616   1764    -52    825    171       C  
ATOM   2638  CD1 LEU A 983     -14.344  12.232  16.113  1.00 19.99           C  
ANISOU 2638  CD1 LEU A 983     3433   2068   2096    103    744    530       C  
ATOM   2639  CD2 LEU A 983     -12.918  14.254  16.198  1.00 18.69           C  
ANISOU 2639  CD2 LEU A 983     3479   2052   1570   -263   1016   -176       C  
ATOM   2640  H   LEU A 983     -14.311  13.805  12.078  1.00 15.11           H  
ATOM   2641  HA  LEU A 983     -12.159  14.659  13.497  1.00 15.30           H  
ATOM   2642  HB2 LEU A 983     -13.557  12.212  13.737  1.00 16.99           H  
ATOM   2643  HB3 LEU A 983     -12.199  12.508  14.507  1.00 16.99           H  
ATOM   2644  HG  LEU A 983     -14.549  13.975  15.070  1.00 20.96           H  
ATOM   2645 HD11 LEU A 983     -14.869  12.552  16.863  1.00 23.99           H  
ATOM   2646 HD12 LEU A 983     -14.901  11.703  15.521  1.00 23.99           H  
ATOM   2647 HD13 LEU A 983     -13.600  11.698  16.433  1.00 23.99           H  
ATOM   2648 HD21 LEU A 983     -13.408  14.532  16.988  1.00 22.43           H  
ATOM   2649 HD22 LEU A 983     -12.144  13.730  16.457  1.00 22.43           H  
ATOM   2650 HD23 LEU A 983     -12.636  15.032  15.692  1.00 22.43           H  
ATOM   2651  N   VAL A 984     -10.421  13.232  12.411  1.00 13.91           N  
ANISOU 2651  N   VAL A 984     2539   1256   1492    196    743     33       N  
ATOM   2652  CA  VAL A 984      -9.390  12.744  11.498  1.00 14.48           C  
ANISOU 2652  CA  VAL A 984     2586   1377   1537    200    760    148       C  
ATOM   2653  C   VAL A 984      -8.792  11.469  12.077  1.00 14.32           C  
ANISOU 2653  C   VAL A 984     2578   1364   1499    177    782    192       C  
ATOM   2654  O   VAL A 984      -8.150  11.496  13.136  1.00 14.30           O  
ANISOU 2654  O   VAL A 984     2471   1381   1582    191    610    224       O  
ATOM   2655  CB  VAL A 984      -8.306  13.804  11.260  1.00 15.13           C  
ANISOU 2655  CB  VAL A 984     2647   1416   1685    275    725    320       C  
ATOM   2656  CG1 VAL A 984      -7.259  13.279  10.284  1.00 16.00           C  
ANISOU 2656  CG1 VAL A 984     2706   1378   1997    303   1092     98       C  
ATOM   2657  CG2 VAL A 984      -8.929  15.114  10.767  1.00 15.18           C  
ANISOU 2657  CG2 VAL A 984     2805   1320   1642    199    670    118       C  
ATOM   2658  H   VAL A 984     -10.113  13.510  13.164  1.00 16.70           H  
ATOM   2659  HA  VAL A 984      -9.800  12.520  10.648  1.00 17.37           H  
ATOM   2660  HB  VAL A 984      -7.857  13.997  12.098  1.00 18.15           H  
ATOM   2661 HG11 VAL A 984      -6.670  14.007  10.031  1.00 19.21           H  
ATOM   2662 HG12 VAL A 984      -6.749  12.576  10.717  1.00 19.21           H  
ATOM   2663 HG13 VAL A 984      -7.707  12.928   9.499  1.00 19.21           H  
ATOM   2664 HG21 VAL A 984      -8.220  15.745  10.565  1.00 18.21           H  
ATOM   2665 HG22 VAL A 984      -9.450  14.935   9.969  1.00 18.21           H  
ATOM   2666 HG23 VAL A 984      -9.502  15.472  11.463  1.00 18.21           H  
ATOM   2667  N   GLU A 985      -8.975  10.354  11.360  1.00 14.88           N  
ANISOU 2667  N   GLU A 985     2740   1379   1536    199    627     12       N  
ATOM   2668  CA  GLU A 985      -8.361   9.096  11.769  1.00 16.37           C  
ANISOU 2668  CA  GLU A 985     2820   1428   1973    377    663     17       C  
ATOM   2669  C   GLU A 985      -6.892   9.030  11.355  1.00 16.83           C  
ANISOU 2669  C   GLU A 985     2773   1528   2092    544    725    320       C  
ATOM   2670  O   GLU A 985      -6.032   8.600  12.136  1.00 17.54           O  
ANISOU 2670  O   GLU A 985     2746   1773   2147    494    749     92       O  
ATOM   2671  CB  GLU A 985      -9.112   7.911  11.166  1.00 17.05           C  
ANISOU 2671  CB  GLU A 985     2903   1396   2181    310   1053     32       C  
ATOM   2672  CG  GLU A 985      -8.459   6.614  11.613  1.00 20.85           C  
ANISOU 2672  CG  GLU A 985     3109   1631   3182    596    828     28       C  
ATOM   2673  CD  GLU A 985      -9.141   5.359  11.141  1.00 25.59           C  
ANISOU 2673  CD  GLU A 985     3471   1707   4544    681    548    -70       C  
ATOM   2674  OE1 GLU A 985     -10.164   5.454  10.452  1.00 25.81           O  
ANISOU 2674  OE1 GLU A 985     3489   1681   4635    439    570   -551       O  
ATOM   2675  OE2 GLU A 985      -8.634   4.265  11.463  1.00 32.47           O  
ANISOU 2675  OE2 GLU A 985     3939   2089   6311    634   -134    110       O  
ATOM   2676  H   GLU A 985      -9.446  10.303  10.642  1.00 17.86           H  
ATOM   2677  HA  GLU A 985      -8.418   9.034  12.735  1.00 19.65           H  
ATOM   2678  HB2 GLU A 985     -10.034   7.919  11.469  1.00 20.47           H  
ATOM   2679  HB3 GLU A 985      -9.081   7.961  10.198  1.00 20.47           H  
ATOM   2680  HG2 GLU A 985      -7.551   6.596  11.274  1.00 25.02           H  
ATOM   2681  HG3 GLU A 985      -8.452   6.593  12.583  1.00 25.02           H  
ATOM   2682  N   ASN A 986      -6.596   9.454  10.133  1.00 17.35           N  
ANISOU 2682  N   ASN A 986     2773   1677   2143    505    817    341       N  
ATOM   2683  CA  ASN A 986      -5.249   9.487   9.583  1.00 17.94           C  
ANISOU 2683  CA  ASN A 986     2752   1900   2165    413    980     60       C  
ATOM   2684  C   ASN A 986      -5.308  10.406   8.369  1.00 17.83           C  
ANISOU 2684  C   ASN A 986     2535   2069   2170    644    939    147       C  
ATOM   2685  O   ASN A 986      -6.370  10.935   8.020  1.00 16.64           O  
ANISOU 2685  O   ASN A 986     2575   1937   1812    434    944    265       O  
ATOM   2686  CB  ASN A 986      -4.732   8.076   9.269  1.00 19.63           C  
ANISOU 2686  CB  ASN A 986     3016   2023   2418    565    779    137       C  
ATOM   2687  CG  ASN A 986      -5.599   7.336   8.270  1.00 20.83           C  
ANISOU 2687  CG  ASN A 986     3387   1745   2782    663   1020    -28       C  
ATOM   2688  OD1 ASN A 986      -5.917   7.857   7.213  1.00 22.51           O  
ANISOU 2688  OD1 ASN A 986     3413   2323   2816    921   1028   -293       O  
ATOM   2689  ND2 ASN A 986      -5.974   6.103   8.599  1.00 22.52           N  
ANISOU 2689  ND2 ASN A 986     3776   1759   3023    373    820    141       N  
ATOM   2690  H   ASN A 986      -7.186   9.740   9.577  1.00 20.82           H  
ATOM   2691  HA  ASN A 986      -4.622   9.863  10.221  1.00 21.53           H  
ATOM   2692  HB2 ASN A 986      -3.838   8.143   8.897  1.00 23.55           H  
ATOM   2693  HB3 ASN A 986      -4.712   7.558  10.089  1.00 23.55           H  
ATOM   2694 HD21 ASN A 986      -6.467   5.646   8.062  1.00 27.03           H  
ATOM   2695 HD22 ASN A 986      -5.724   5.763   9.348  1.00 27.03           H  
ATOM   2696  N   GLU A 987      -4.158  10.584   7.718  1.00 19.28           N  
ANISOU 2696  N   GLU A 987     2380   2882   2064    630    846    453       N  
ATOM   2697  CA AGLU A 987      -4.046  11.474   6.572  0.48 20.87           C  
ANISOU 2697  CA AGLU A 987     2377   3488   2066    545    849    450       C  
ATOM   2698  CA BGLU A 987      -4.105  11.530   6.611  0.52 21.55           C  
ANISOU 2698  CA BGLU A 987     2503   3567   2118    603    858    610       C  
ATOM   2699  C   GLU A 987      -5.038  11.146   5.470  1.00 20.95           C  
ANISOU 2699  C   GLU A 987     2510   3695   1754    682    937    469       C  
ATOM   2700  O   GLU A 987      -5.317  11.997   4.623  1.00 23.20           O  
ANISOU 2700  O   GLU A 987     2814   4172   1830    916    979    478       O  
ATOM   2701  CB AGLU A 987      -2.624  11.362   6.011  0.48 23.00           C  
ANISOU 2701  CB AGLU A 987     2332   4029   2377    285    882    521       C  
ATOM   2702  CB BGLU A 987      -2.668  11.721   6.110  0.52 25.24           C  
ANISOU 2702  CB BGLU A 987     2693   4225   2671    540    941    962       C  
ATOM   2703  CG AGLU A 987      -1.543  11.902   6.937  0.48 24.42           C  
ANISOU 2703  CG AGLU A 987     2179   4273   2825    334    729    360       C  
ATOM   2704  CG BGLU A 987      -2.070  10.514   5.408  0.52 29.74           C  
ANISOU 2704  CG BGLU A 987     2859   4641   3801    655    976    860       C  
ATOM   2705  CD AGLU A 987      -0.944  10.892   7.923  0.48 25.98           C  
ANISOU 2705  CD AGLU A 987     2016   4330   3526    514    568   -232       C  
ATOM   2706  CD BGLU A 987      -0.596  10.693   5.063  0.52 34.23           C  
ANISOU 2706  CD BGLU A 987     3032   4917   5058    586    767   1091       C  
ATOM   2707  OE1AGLU A 987      -1.579   9.876   8.305  0.48 25.80           O  
ANISOU 2707  OE1AGLU A 987     1742   4143   3916    711      7   -218       O  
ATOM   2708  OE1BGLU A 987      -0.139  11.849   4.957  0.52 34.86           O  
ANISOU 2708  OE1BGLU A 987     3031   4743   5471    338    642   1380       O  
ATOM   2709  OE2AGLU A 987       0.192  11.166   8.352  0.48 28.19           O  
ANISOU 2709  OE2AGLU A 987     2196   4543   3972    378    548   -497       O  
ATOM   2710  OE2BGLU A 987       0.110   9.674   4.905  0.52 36.18           O  
ANISOU 2710  OE2BGLU A 987     3132   5104   5509    658    858   1117       O  
ATOM   2711  H  AGLU A 987      -3.420  10.195   7.925  0.48 23.14           H  
ATOM   2712  H  BGLU A 987      -3.419  10.181   7.894  0.52 23.14           H  
ATOM   2713  HA AGLU A 987      -4.218  12.384   6.861  0.48 25.05           H  
ATOM   2714  HA BGLU A 987      -4.389  12.397   6.939  0.52 25.86           H  
ATOM   2715  HB2AGLU A 987      -2.429  10.426   5.845  0.48 27.60           H  
ATOM   2716  HB2BGLU A 987      -2.658  12.459   5.480  0.52 30.28           H  
ATOM   2717  HB3AGLU A 987      -2.577  11.863   5.181  0.48 27.60           H  
ATOM   2718  HB3BGLU A 987      -2.102  11.927   6.870  0.52 30.28           H  
ATOM   2719  HG2AGLU A 987      -0.814  12.237   6.391  0.48 29.30           H  
ATOM   2720  HG2BGLU A 987      -2.148   9.741   5.989  0.52 35.69           H  
ATOM   2721  HG3AGLU A 987      -1.924  12.624   7.461  0.48 29.30           H  
ATOM   2722  HG3BGLU A 987      -2.553  10.358   4.582  0.52 35.69           H  
ATOM   2723  N   ASN A 988      -5.573   9.927   5.455  1.00 21.58           N  
ANISOU 2723  N   ASN A 988     2601   3736   1862    583    911   -353       N  
ATOM   2724  CA  ASN A 988      -6.434   9.493   4.365  1.00 23.59           C  
ANISOU 2724  CA  ASN A 988     2856   3955   2153    787    995   -599       C  
ATOM   2725  C   ASN A 988      -7.868   9.198   4.775  1.00 19.90           C  
ANISOU 2725  C   ASN A 988     2771   3109   1682    806    786   -357       C  
ATOM   2726  O   ASN A 988      -8.634   8.675   3.950  1.00 20.64           O  
ANISOU 2726  O   ASN A 988     2731   3223   1887    844    702   -647       O  
ATOM   2727  CB  ASN A 988      -5.824   8.273   3.675  1.00 29.54           C  
ANISOU 2727  CB  ASN A 988     3348   5041   2833    710   1001  -1352       C  
ATOM   2728  CG  ASN A 988      -4.649   8.642   2.806  1.00 36.41           C  
ANISOU 2728  CG  ASN A 988     3963   6357   3515    686   1472  -1398       C  
ATOM   2729  OD1 ASN A 988      -4.822   9.143   1.704  1.00 44.19           O  
ANISOU 2729  OD1 ASN A 988     4265   7210   5314    561   1865   -785       O  
ATOM   2730  ND2 ASN A 988      -3.449   8.438   3.313  1.00 37.97           N  
ANISOU 2730  ND2 ASN A 988     4162   6876   3387    573   1579  -1203       N  
ATOM   2731  H   ASN A 988      -5.450   9.335   6.067  1.00 25.89           H  
ATOM   2732  HA  ASN A 988      -6.483  10.222   3.727  1.00 28.31           H  
ATOM   2733  HB2 ASN A 988      -5.518   7.646   4.348  1.00 35.44           H  
ATOM   2734  HB3 ASN A 988      -6.496   7.856   3.114  1.00 35.44           H  
ATOM   2735 HD21 ASN A 988      -2.749   8.634   2.854  1.00 45.56           H  
ATOM   2736 HD22 ASN A 988      -3.367   8.110   4.104  1.00 45.56           H  
ATOM   2737  N   ARG A 989      -8.282   9.546   5.989  1.00 18.35           N  
ANISOU 2737  N   ARG A 989     2858   2483   1633    581    929   -147       N  
ATOM   2738  CA AARG A 989      -9.610   9.158   6.451  0.43 17.90           C  
ANISOU 2738  CA AARG A 989     2992   1991   1819    572   1040   -209       C  
ATOM   2739  CA BARG A 989      -9.620   9.171   6.435  0.57 17.78           C  
ANISOU 2739  CA BARG A 989     2911   2022   1823    599    995   -231       C  
ATOM   2740  C   ARG A 989     -10.133  10.138   7.483  1.00 16.18           C  
ANISOU 2740  C   ARG A 989     2726   1704   1718    235    915     72       C  
ATOM   2741  O   ARG A 989      -9.521  10.297   8.543  1.00 15.71           O  
ANISOU 2741  O   ARG A 989     2661   1628   1681    260    735     34       O  
ATOM   2742  CB AARG A 989      -9.534   7.757   7.062  0.43 20.81           C  
ANISOU 2742  CB AARG A 989     3492   1900   2515    662   1155   -407       C  
ATOM   2743  CB BARG A 989      -9.630   7.744   6.998  0.57 21.72           C  
ANISOU 2743  CB BARG A 989     3360   2146   2746    513    981   -418       C  
ATOM   2744  CG AARG A 989     -10.837   7.208   7.582  0.43 23.97           C  
ANISOU 2744  CG AARG A 989     3934   2233   2942    744   1082   -381       C  
ATOM   2745  CG BARG A 989     -10.936   7.328   7.673  0.57 26.38           C  
ANISOU 2745  CG BARG A 989     3701   2865   3456    468    632   -238       C  
ATOM   2746  CD AARG A 989     -11.659   6.593   6.474  0.43 23.75           C  
ANISOU 2746  CD AARG A 989     4220   2463   2342    912   1045   -317       C  
ATOM   2747  CD BARG A 989     -11.988   6.858   6.676  0.57 26.73           C  
ANISOU 2747  CD BARG A 989     3797   3397   2961    593    550   -324       C  
ATOM   2748  NE AARG A 989     -12.668   5.691   7.013  0.43 23.27           N  
ANISOU 2748  NE AARG A 989     4397   2136   2307   1054   1027   -246       N  
ATOM   2749  NE BARG A 989     -11.640   5.570   6.085  0.57 29.94           N  
ANISOU 2749  NE BARG A 989     3960   3463   3954    825    861     11       N  
ATOM   2750  CZ AARG A 989     -12.419   4.464   7.452  0.43 25.55           C  
ANISOU 2750  CZ AARG A 989     4565   2159   2983   1327    828   -202       C  
ATOM   2751  CZ BARG A 989     -11.989   4.388   6.578  0.57 33.10           C  
ANISOU 2751  CZ BARG A 989     4197   3821   4557   1166    902   -237       C  
ATOM   2752  NH1AARG A 989     -11.204   3.942   7.395  0.43 28.26           N  
ANISOU 2752  NH1AARG A 989     4706   2354   3677   1395    472    -52       N  
ATOM   2753  NH1BARG A 989     -12.746   4.281   7.658  0.57 32.87           N  
ANISOU 2753  NH1BARG A 989     4363   3694   4434   1357    947   -500       N  
ATOM   2754  NH2AARG A 989     -13.413   3.746   7.964  0.43 26.51           N  
ANISOU 2754  NH2AARG A 989     4551   1993   3527   1215    672   -470       N  
ATOM   2755  NH2BARG A 989     -11.565   3.283   5.972  0.57 33.79           N  
ANISOU 2755  NH2BARG A 989     4204   3974   4659   1186   1013   -318       N  
ATOM   2756  H  AARG A 989      -7.819   9.998   6.555  0.43 22.03           H  
ATOM   2757  H  BARG A 989      -7.817   9.988   6.561  0.57 22.03           H  
ATOM   2758  HA AARG A 989     -10.225   9.185   5.702  0.43 21.48           H  
ATOM   2759  HA BARG A 989     -10.213   9.231   5.669  0.57 21.34           H  
ATOM   2760  HB2AARG A 989      -9.214   7.144   6.381  0.43 24.97           H  
ATOM   2761  HB2BARG A 989      -9.468   7.125   6.270  0.57 26.06           H  
ATOM   2762  HB3AARG A 989      -8.913   7.781   7.806  0.43 24.97           H  
ATOM   2763  HB3BARG A 989      -8.924   7.670   7.660  0.57 26.06           H  
ATOM   2764  HG2AARG A 989     -10.655   6.522   8.244  0.43 28.77           H  
ATOM   2765  HG2BARG A 989     -10.757   6.598   8.286  0.57 31.65           H  
ATOM   2766  HG3AARG A 989     -11.352   7.926   7.981  0.43 28.77           H  
ATOM   2767  HG3BARG A 989     -11.299   8.086   8.157  0.57 31.65           H  
ATOM   2768  HD2AARG A 989     -12.108   7.294   5.977  0.43 28.50           H  
ATOM   2769  HD2BARG A 989     -12.840   6.764   7.130  0.57 32.07           H  
ATOM   2770  HD3AARG A 989     -11.079   6.087   5.884  0.43 28.50           H  
ATOM   2771  HD3BARG A 989     -12.064   7.510   5.961  0.57 32.07           H  
ATOM   2772  HE AARG A 989     -13.479   5.973   7.050  0.43 27.92           H  
ATOM   2773  HE BARG A 989     -11.174   5.577   5.362  0.57 35.93           H  
ATOM   2774 HH11AARG A 989     -10.554   4.400   7.067  0.43 33.91           H  
ATOM   2775 HH11BARG A 989     -13.025   4.989   8.060  0.57 39.45           H  
ATOM   2776 HH12AARG A 989     -11.065   3.144   7.685  0.43 33.91           H  
ATOM   2777 HH12BARG A 989     -12.959   3.504   7.959  0.57 39.45           H  
ATOM   2778 HH21AARG A 989     -14.206   4.077   8.007  0.43 31.81           H  
ATOM   2779 HH21BARG A 989     -11.072   3.340   5.270  0.57 40.54           H  
ATOM   2780 HH22AARG A 989     -13.264   2.949   8.251  0.43 31.81           H  
ATOM   2781 HH22BARG A 989     -11.785   2.512   6.282  0.57 40.54           H  
ATOM   2782  N   VAL A 990     -11.288  10.721   7.192  1.00 14.46           N  
ANISOU 2782  N   VAL A 990     2461   1467   1566    181   1004     23       N  
ATOM   2783  CA  VAL A 990     -12.033  11.524   8.147  1.00 13.20           C  
ANISOU 2783  CA  VAL A 990     2382   1192   1440     33    947    186       C  
ATOM   2784  C   VAL A 990     -13.404  10.894   8.361  1.00 12.88           C  
ANISOU 2784  C   VAL A 990     2536   1146   1210    -11    783   -133       C  
ATOM   2785  O   VAL A 990     -13.905  10.123   7.538  1.00 12.75           O  
ANISOU 2785  O   VAL A 990     2542   1044   1259     93    758    -70       O  
ATOM   2786  CB  VAL A 990     -12.172  12.998   7.708  1.00 13.84           C  
ANISOU 2786  CB  VAL A 990     2554   1196   1508    176   1016    297       C  
ATOM   2787  CG1 VAL A 990     -10.824  13.613   7.501  1.00 15.26           C  
ANISOU 2787  CG1 VAL A 990     2758   1493   1547   -100    992    280       C  
ATOM   2788  CG2 VAL A 990     -13.011  13.138   6.452  1.00 15.74           C  
ANISOU 2788  CG2 VAL A 990     2610   1446   1924    104   1104    407       C  
ATOM   2789  H   VAL A 990     -11.671  10.663   6.424  1.00 17.35           H  
ATOM   2790  HA  VAL A 990     -11.561  11.511   8.994  1.00 15.84           H  
ATOM   2791  HB  VAL A 990     -12.630  13.476   8.418  1.00 16.61           H  
ATOM   2792 HG11 VAL A 990     -10.935  14.550   7.275  1.00 18.31           H  
ATOM   2793 HG12 VAL A 990     -10.309  13.528   8.318  1.00 18.31           H  
ATOM   2794 HG13 VAL A 990     -10.374  13.150   6.777  1.00 18.31           H  
ATOM   2795 HG21 VAL A 990     -12.968  14.056   6.144  1.00 18.89           H  
ATOM   2796 HG22 VAL A 990     -12.661  12.543   5.771  1.00 18.89           H  
ATOM   2797 HG23 VAL A 990     -13.929  12.901   6.657  1.00 18.89           H  
ATOM   2798  N   LYS A 991     -14.011  11.244   9.496  1.00 12.15           N  
ANISOU 2798  N   LYS A 991     2452   1017   1146     84    858     38       N  
ATOM   2799  CA  LYS A 991     -15.319  10.728   9.862  1.00 12.15           C  
ANISOU 2799  CA  LYS A 991     2367    884   1364    109    888     60       C  
ATOM   2800  C   LYS A 991     -16.129  11.810  10.553  1.00 13.30           C  
ANISOU 2800  C   LYS A 991     2417    976   1662    -67    834    108       C  
ATOM   2801  O   LYS A 991     -15.593  12.592  11.336  1.00 14.52           O  
ANISOU 2801  O   LYS A 991     2649   1156   1713    -53    884    -73       O  
ATOM   2802  CB  LYS A 991     -15.200   9.544  10.836  1.00 12.84           C  
ANISOU 2802  CB  LYS A 991     2446    897   1534     73    946    135       C  
ATOM   2803  CG  LYS A 991     -14.275   8.426  10.366  1.00 12.93           C  
ANISOU 2803  CG  LYS A 991     2490    962   1459     51    778    -63       C  
ATOM   2804  CD  LYS A 991     -14.475   7.155  11.159  1.00 13.52           C  
ANISOU 2804  CD  LYS A 991     2582   1125   1431    175    767     36       C  
ATOM   2805  CE  LYS A 991     -13.417   6.123  10.818  1.00 14.52           C  
ANISOU 2805  CE  LYS A 991     2849    975   1694    185    855     37       C  
ATOM   2806  NZ  LYS A 991     -13.773   4.796  11.440  1.00 15.51           N  
ANISOU 2806  NZ  LYS A 991     3149   1133   1610     96    816      6       N  
ATOM   2807  H   LYS A 991     -13.677  11.785  10.074  1.00 14.58           H  
ATOM   2808  HA  LYS A 991     -15.775  10.450   9.053  1.00 14.58           H  
ATOM   2809  HB2 LYS A 991     -14.856   9.873  11.682  1.00 15.40           H  
ATOM   2810  HB3 LYS A 991     -16.082   9.160  10.964  1.00 15.40           H  
ATOM   2811  HG2 LYS A 991     -14.456   8.233   9.433  1.00 15.51           H  
ATOM   2812  HG3 LYS A 991     -13.353   8.708  10.473  1.00 15.51           H  
ATOM   2813  HD2 LYS A 991     -14.414   7.353  12.106  1.00 16.23           H  
ATOM   2814  HD3 LYS A 991     -15.345   6.780  10.953  1.00 16.23           H  
ATOM   2815  HE2 LYS A 991     -13.366   6.013   9.856  1.00 17.43           H  
ATOM   2816  HE3 LYS A 991     -12.558   6.409  11.166  1.00 17.43           H  
ATOM   2817  HZ1 LYS A 991     -13.837   4.881  12.323  1.00 18.61           H  
ATOM   2818  HZ2 LYS A 991     -14.553   4.510  11.120  1.00 18.61           H  
ATOM   2819  HZ3 LYS A 991     -13.145   4.194  11.252  1.00 18.61           H  
ATOM   2820  N  AILE A 992     -17.423  11.854  10.262  0.61 12.30           N  
ANISOU 2820  N  AILE A 992     2373    846   1456    -35    834    -95       N  
ATOM   2821  N  BILE A 992     -17.429  11.822  10.259  0.39 12.82           N  
ANISOU 2821  N  BILE A 992     2475    917   1478    -41    848    -57       N  
ATOM   2822  CA AILE A 992     -18.312  12.734  11.016  0.61 13.28           C  
ANISOU 2822  CA AILE A 992     2544    903   1599     14   1088    -85       C  
ATOM   2823  CA BILE A 992     -18.339  12.740  10.928  0.39 14.04           C  
ANISOU 2823  CA BILE A 992     2732    967   1634    -25   1060   -103       C  
ATOM   2824  C  AILE A 992     -18.326  12.235  12.457  0.61 13.91           C  
ANISOU 2824  C  AILE A 992     2936   1000   1348    -83    959    -73       C  
ATOM   2825  C  BILE A 992     -18.532  12.290  12.366  0.39 14.89           C  
ANISOU 2825  C  BILE A 992     3152   1099   1408   -148    963    -39       C  
ATOM   2826  O  AILE A 992     -18.582  11.054  12.709  0.61 14.47           O  
ANISOU 2826  O  AILE A 992     2918   1040   1541    -97   1031    112       O  
ATOM   2827  O  BILE A 992     -18.669  11.093  12.653  0.39 15.95           O  
ANISOU 2827  O  BILE A 992     3266   1108   1687   -127    877    120       O  
ATOM   2828  CB AILE A 992     -19.704  12.761  10.377  0.61 14.64           C  
ANISOU 2828  CB AILE A 992     2628   1006   1928     37   1102   -100       C  
ATOM   2829  CB BILE A 992     -19.686  12.791  10.188  0.39 15.00           C  
ANISOU 2829  CB BILE A 992     2685   1072   1942     11   1073   -103       C  
ATOM   2830  CG1AILE A 992     -19.586  13.109   8.886  0.61 15.79           C  
ANISOU 2830  CG1AILE A 992     2825   1138   2036    209    613    -17       C  
ATOM   2831  CG1BILE A 992     -19.479  13.211   8.736  0.39 16.09           C  
ANISOU 2831  CG1BILE A 992     2785   1315   2013    117    725    -78       C  
ATOM   2832  CG2AILE A 992     -20.603  13.773  11.083  0.61 16.10           C  
ANISOU 2832  CG2AILE A 992     2582   1055   2481   -120   1271   -224       C  
ATOM   2833  CG2BILE A 992     -20.651  13.752  10.893  0.39 16.12           C  
ANISOU 2833  CG2BILE A 992     2610   1053   2460    -85   1207   -220       C  
ATOM   2834  CD1AILE A 992     -20.881  13.021   8.152  0.61 18.37           C  
ANISOU 2834  CD1AILE A 992     2944   1444   2593      4    440   -268       C  
ATOM   2835  CD1BILE A 992     -20.683  12.963   7.876  0.39 18.51           C  
ANISOU 2835  CD1BILE A 992     2885   1593   2556     31    550   -124       C  
ATOM   2836  H  AILE A 992     -17.806  11.393   9.645  0.61 14.76           H  
ATOM   2837  H  BILE A 992     -17.804  11.310   9.679  0.39 15.38           H  
ATOM   2838  HA AILE A 992     -17.985  13.647  11.017  0.61 15.94           H  
ATOM   2839  HA BILE A 992     -17.955  13.631  10.924  0.39 16.84           H  
ATOM   2840  HB AILE A 992     -20.101  11.880  10.469  0.61 17.57           H  
ATOM   2841  HB BILE A 992     -20.073  11.902  10.200  0.39 18.00           H  
ATOM   2842 HG12AILE A 992     -19.258  14.018   8.802  0.61 18.95           H  
ATOM   2843 HG12BILE A 992     -19.282  14.160   8.708  0.39 19.31           H  
ATOM   2844 HG13AILE A 992     -18.965  12.492   8.469  0.61 18.95           H  
ATOM   2845 HG13BILE A 992     -18.738  12.707   8.365  0.39 19.31           H  
ATOM   2846 HG21AILE A 992     -21.500  13.706  10.719  0.61 19.32           H  
ATOM   2847 HG21BILE A 992     -21.442  13.864  10.342  0.39 19.34           H  
ATOM   2848 HG22AILE A 992     -20.615  13.576  12.032  0.61 19.32           H  
ATOM   2849 HG22BILE A 992     -20.897  13.378  11.753  0.39 19.34           H  
ATOM   2850 HG23AILE A 992     -20.252  14.665  10.934  0.61 19.32           H  
ATOM   2851 HG23BILE A 992     -20.211  14.607  11.017  0.39 19.34           H  
ATOM   2852 HD11AILE A 992     -20.709  13.083   7.200  0.61 22.05           H  
ATOM   2853 HD11BILE A 992     -20.442  13.104   6.947  0.39 22.22           H  
ATOM   2854 HD12AILE A 992     -21.303  12.172   8.357  0.61 22.05           H  
ATOM   2855 HD12BILE A 992     -20.980  12.049   8.006  0.39 22.22           H  
ATOM   2856 HD13AILE A 992     -21.454  13.752   8.433  0.61 22.05           H  
ATOM   2857 HD13BILE A 992     -21.386  13.579   8.133  0.39 22.22           H  
ATOM   2858  N  AGLY A 993     -18.003  13.122  13.402  0.61 15.24           N  
ANISOU 2858  N  AGLY A 993     3040   1301   1450   -174   1078   -134       N  
ATOM   2859  N  BGLY A 993     -18.528  13.252  13.276  0.39 16.22           N  
ANISOU 2859  N  BGLY A 993     3326   1361   1476   -239   1097   -113       N  
ATOM   2860  CA AGLY A 993     -17.567  12.695  14.723  0.61 16.69           C  
ANISOU 2860  CA AGLY A 993     3196   1484   1663    -17   1165   -116       C  
ATOM   2861  CA BGLY A 993     -18.816  12.984  14.664  0.39 19.44           C  
ANISOU 2861  CA BGLY A 993     3579   1675   2134   -220   1479    -11       C  
ATOM   2862  C  AGLY A 993     -18.453  13.082  15.886  0.61 17.18           C  
ANISOU 2862  C  AGLY A 993     3126   1332   2071    136   1356    297       C  
ATOM   2863  C  BGLY A 993     -19.840  13.960  15.190  0.39 21.74           C  
ANISOU 2863  C  BGLY A 993     3716   2042   2501    -91   1230    276       C  
ATOM   2864  O  AGLY A 993     -18.181  12.698  17.031  0.61 16.98           O  
ANISOU 2864  O  AGLY A 993     2998   1296   2156    305   1423    361       O  
ATOM   2865  O  BGLY A 993     -20.541  14.620  14.418  0.39 19.29           O  
ANISOU 2865  O  BGLY A 993     3272   1742   2314    168   1603    115       O  
ATOM   2866  H  AGLY A 993     -18.030  13.976  13.299  0.61 18.29           H  
ATOM   2867  H  BGLY A 993     -18.359  14.078  13.108  0.39 19.46           H  
ATOM   2868  HA2AGLY A 993     -17.499  11.727  14.722  0.61 20.03           H  
ATOM   2869  HA2BGLY A 993     -19.163  12.083  14.760  0.39 23.33           H  
ATOM   2870  HA3AGLY A 993     -16.690  13.073  14.891  0.61 20.03           H  
ATOM   2871  HA3BGLY A 993     -18.005  13.067  15.190  0.39 23.33           H  
ATOM   2872  N  AASP A 994     -19.524  13.824  15.619  0.61 19.53           N  
ANISOU 2872  N  AASP A 994     3369   1914   2136      2   1268    567       N  
ATOM   2873  N  BASP A 994     -19.929  14.036  16.515  0.39 24.03           N  
ANISOU 2873  N  BASP A 994     4015   2165   2949      5    586    150       N  
ATOM   2874  CA AASP A 994     -20.435  14.228  16.679  0.61 17.09           C  
ANISOU 2874  CA AASP A 994     3387   1785   1323    359    861    357       C  
ATOM   2875  CA BASP A 994     -20.801  14.955  17.233  0.39 23.78           C  
ANISOU 2875  CA BASP A 994     4102   2545   2390    108    619    431       C  
ATOM   2876  C  AASP A 994     -21.835  14.403  16.110  0.61 18.13           C  
ANISOU 2876  C  AASP A 994     3577   1598   1713    726    683    319       C  
ATOM   2877  C  BASP A 994     -22.214  15.003  16.669  0.39 21.97           C  
ANISOU 2877  C  BASP A 994     4012   2387   1947    -15    327   1004       C  
ATOM   2878  O  AASP A 994     -21.998  14.824  14.962  0.61 19.44           O  
ANISOU 2878  O  AASP A 994     4034   1556   1796   1004    589    259       O  
ATOM   2879  O  BASP A 994     -22.603  15.950  15.978  0.39 25.40           O  
ANISOU 2879  O  BASP A 994     4151   2594   2905   -239   -391   1430       O  
ATOM   2880  CB AASP A 994     -19.949  15.528  17.338  0.61 19.96           C  
ANISOU 2880  CB AASP A 994     3736   2082   1767    159   1214     72       C  
ATOM   2881  CB BASP A 994     -20.223  16.370  17.305  0.39 23.24           C  
ANISOU 2881  CB BASP A 994     4154   2637   2040    347   1201   -140       C  
ATOM   2882  CG AASP A 994     -20.655  15.824  18.645  0.61 21.87           C  
ANISOU 2882  CG AASP A 994     3913   2072   2324    206   1341     92       C  
ATOM   2883  CG BASP A 994     -20.988  17.235  18.286  0.39 25.56           C  
ANISOU 2883  CG BASP A 994     4393   2467   2852    347   1210   -151       C  
ATOM   2884  OD1AASP A 994     -20.201  15.357  19.729  0.61 22.61           O  
ANISOU 2884  OD1AASP A 994     3931   1669   2991    269   1883    -79       O  
ATOM   2885  OD1BASP A 994     -21.886  16.680  18.952  0.39 27.50           O  
ANISOU 2885  OD1BASP A 994     4334   2516   3600    383   1356    123       O  
ATOM   2886  OD2AASP A 994     -21.673  16.540  18.570  0.61 19.45           O  
ANISOU 2886  OD2AASP A 994     3882   2020   1488    293    965    215       O  
ATOM   2887  OD2BASP A 994     -20.723  18.447  18.399  0.39 27.72           O  
ANISOU 2887  OD2BASP A 994     4739   2620   3175    186    822    -89       O  
ATOM   2888  H  AASP A 994     -19.741  14.103  14.835  0.61 23.43           H  
ATOM   2889  H  BASP A 994     -19.470  13.540  17.047  0.39 28.83           H  
ATOM   2890  HA AASP A 994     -20.486  13.534  17.355  0.61 20.51           H  
ATOM   2891  HA BASP A 994     -20.861  14.610  18.137  0.39 28.54           H  
ATOM   2892  HB2AASP A 994     -18.999  15.455  17.520  0.61 23.96           H  
ATOM   2893  HB2BASP A 994     -19.299  16.324  17.596  0.39 27.89           H  
ATOM   2894  HB3AASP A 994     -20.115  16.269  16.734  0.61 23.96           H  
ATOM   2895  HB3BASP A 994     -20.276  16.783  16.429  0.39 27.89           H  
ATOM   2896  N  APHE A 995     -22.855  14.118  16.966  0.61 16.12           N  
ANISOU 2896  N  APHE A 995     3260   1400   1465    381   1075    131       N  
ATOM   2897  N  BPHE A 995     -23.001  13.985  16.971  0.39 18.37           N  
ANISOU 2897  N  BPHE A 995     3712   1605   1662    229    803    259       N  
ATOM   2898  CA APHE A 995     -24.263  14.039  16.577  0.61 16.24           C  
ANISOU 2898  CA APHE A 995     3336   1063   1772    320   1056    146       C  
ATOM   2899  CA BPHE A 995     -24.406  13.987  16.603  0.39 17.02           C  
ANISOU 2899  CA BPHE A 995     3470   1217   1779    289    974    126       C  
ATOM   2900  C  APHE A 995     -25.198  14.665  17.610  0.61 16.54           C  
ANISOU 2900  C  APHE A 995     3363   1373   1550    312    846     94       C  
ATOM   2901  C  BPHE A 995     -25.268  14.652  17.656  0.39 16.84           C  
ANISOU 2901  C  BPHE A 995     3375   1424   1599    336    862     54       C  
ATOM   2902  O  APHE A 995     -26.396  14.378  17.596  0.61 17.22           O  
ANISOU 2902  O  APHE A 995     3289   1588   1666    377    920     84       O  
ATOM   2903  O  BPHE A 995     -26.471  14.386  17.720  0.39 17.36           O  
ANISOU 2903  O  BPHE A 995     3316   1559   1721    410    762     18       O  
ATOM   2904  CB APHE A 995     -24.648  12.566  16.278  0.61 16.58           C  
ANISOU 2904  CB APHE A 995     3406   1140   1755    233   1119    147       C  
ATOM   2905  CB BPHE A 995     -24.839  12.565  16.250  0.39 16.85           C  
ANISOU 2905  CB BPHE A 995     3448   1186   1768    239   1100     74       C  
ATOM   2906  CG APHE A 995     -23.904  12.027  15.112  0.61 16.22           C  
ANISOU 2906  CG APHE A 995     3475   1099   1590    197   1098     -8       C  
ATOM   2907  CG BPHE A 995     -24.061  12.023  15.093  0.39 16.63           C  
ANISOU 2907  CG BPHE A 995     3522   1135   1661    211   1119    -24       C  
ATOM   2908  CD1APHE A 995     -24.364  12.239  13.832  0.61 18.20           C  
ANISOU 2908  CD1APHE A 995     3641   1266   2008    185    948    -24       C  
ATOM   2909  CD1BPHE A 995     -22.833  11.422  15.298  0.39 17.43           C  
ANISOU 2909  CD1BPHE A 995     3570   1167   1886    203   1181    -39       C  
ATOM   2910  CD2APHE A 995     -22.681  11.418  15.289  0.61 17.28           C  
ANISOU 2910  CD2APHE A 995     3547   1132   1886    202   1195    -24       C  
ATOM   2911  CD2BPHE A 995     -24.502  12.207  13.799  0.39 17.92           C  
ANISOU 2911  CD2BPHE A 995     3615   1222   1971    161    950     -1       C  
ATOM   2912  CE1APHE A 995     -23.635  11.806  12.744  0.61 17.63           C  
ANISOU 2912  CE1APHE A 995     3716   1158   1826     66    944    -32       C  
ATOM   2913  CE1BPHE A 995     -22.080  10.971  14.231  0.39 18.28           C  
ANISOU 2913  CE1BPHE A 995     3634   1239   2074    106   1084   -120       C  
ATOM   2914  CE2APHE A 995     -21.944  10.986  14.202  0.61 18.45           C  
ANISOU 2914  CE2APHE A 995     3644   1252   2113     87   1073   -193       C  
ATOM   2915  CE2BPHE A 995     -23.754  11.756  12.730  0.39 17.67           C  
ANISOU 2915  CE2BPHE A 995     3669   1174   1870    107    948     -4       C  
ATOM   2916  CZ APHE A 995     -22.424  11.181  12.933  0.61 17.52           C  
ANISOU 2916  CZ APHE A 995     3642   1074   1939   -117   1166   -107       C  
ATOM   2917  CZ BPHE A 995     -22.540  11.141  12.949  0.39 17.76           C  
ANISOU 2917  CZ BPHE A 995     3650   1156   1943     12   1094   -111       C  
ATOM   2918  H  APHE A 995     -22.739  13.964  17.804  0.61 19.34           H  
ATOM   2919  H  BPHE A 995     -22.744  13.280  17.391  0.39 22.04           H  
ATOM   2920  HA APHE A 995     -24.400  14.547  15.762  0.61 19.49           H  
ATOM   2921  HA BPHE A 995     -24.547  14.506  15.796  0.39 20.42           H  
ATOM   2922  HB2APHE A 995     -24.440  12.018  17.051  0.61 19.90           H  
ATOM   2923  HB2BPHE A 995     -24.692  11.986  17.014  0.39 20.22           H  
ATOM   2924  HB3APHE A 995     -25.597  12.517  16.082  0.61 19.90           H  
ATOM   2925  HB3BPHE A 995     -25.779  12.566  16.011  0.39 20.22           H  
ATOM   2926  HD1APHE A 995     -25.173  12.678  13.700  0.61 21.84           H  
ATOM   2927  HD1BPHE A 995     -22.511  11.320  16.164  0.39 20.92           H  
ATOM   2928  HD2APHE A 995     -22.347  11.297  16.148  0.61 20.73           H  
ATOM   2929  HD2BPHE A 995     -25.311  12.639  13.645  0.39 21.50           H  
ATOM   2930  HE1APHE A 995     -23.962  11.937  11.883  0.61 21.16           H  
ATOM   2931  HE1BPHE A 995     -21.262  10.553  14.382  0.39 21.94           H  
ATOM   2932  HE2APHE A 995     -21.126  10.563  14.331  0.61 22.14           H  
ATOM   2933  HE2BPHE A 995     -24.069  11.868  11.862  0.39 21.20           H  
ATOM   2934  HZ APHE A 995     -21.931  10.890  12.199  0.61 21.02           H  
ATOM   2935  HZ BPHE A 995     -22.033  10.841  12.229  0.39 21.32           H  
ATOM   2936  N   GLY A 996     -24.692  15.566  18.449  1.00 17.19           N  
ANISOU 2936  N   GLY A 996     3381   1581   1570    387    757    -90       N  
ATOM   2937  CA  GLY A 996     -25.457  16.164  19.526  1.00 19.04           C  
ANISOU 2937  CA  GLY A 996     3398   1795   2040    395    922   -231       C  
ATOM   2938  C   GLY A 996     -26.635  17.021  19.104  1.00 17.74           C  
ANISOU 2938  C   GLY A 996     3280   1734   1728     45   1178    204       C  
ATOM   2939  O   GLY A 996     -27.542  17.226  19.920  1.00 18.49           O  
ANISOU 2939  O   GLY A 996     3403   1811   1811    -63   1263    266       O  
ATOM   2940  H   GLY A 996     -23.882  15.853  18.409  1.00 20.63           H  
ATOM   2941  HA2 GLY A 996     -25.801  15.454  20.089  1.00 22.84           H  
ATOM   2942  HA3 GLY A 996     -24.863  16.724  20.050  1.00 22.84           H  
ATOM   2943  N   LEU A 997     -26.642  17.547  17.876  1.00 16.51           N  
ANISOU 2943  N   LEU A 997     3176   1408   1689    298    978    -74       N  
ATOM   2944  CA  LEU A 997     -27.779  18.328  17.397  1.00 16.55           C  
ANISOU 2944  CA  LEU A 997     3183   1433   1673    302    991     54       C  
ATOM   2945  C   LEU A 997     -28.636  17.582  16.387  1.00 16.65           C  
ANISOU 2945  C   LEU A 997     3110   1429   1789    270   1251     93       C  
ATOM   2946  O   LEU A 997     -29.589  18.160  15.855  1.00 17.23           O  
ANISOU 2946  O   LEU A 997     3177   1495   1873    333   1200    140       O  
ATOM   2947  CB  LEU A 997     -27.317  19.660  16.794  1.00 17.60           C  
ANISOU 2947  CB  LEU A 997     3397   1341   1950    369    993    -63       C  
ATOM   2948  CG  LEU A 997     -26.634  20.644  17.748  1.00 20.97           C  
ANISOU 2948  CG  LEU A 997     3882   1633   2452    -35   1115   -218       C  
ATOM   2949  CD1 LEU A 997     -26.427  21.991  17.033  1.00 23.41           C  
ANISOU 2949  CD1 LEU A 997     3957   1827   3109   -490   1318   -371       C  
ATOM   2950  CD2 LEU A 997     -27.384  20.838  19.042  1.00 24.40           C  
ANISOU 2950  CD2 LEU A 997     4244   2138   2888   -383    779   -304       C  
ATOM   2951  H   LEU A 997     -26.003  17.465  17.307  1.00 19.81           H  
ATOM   2952  HA  LEU A 997     -28.335  18.536  18.164  1.00 19.86           H  
ATOM   2953  HB2 LEU A 997     -26.685  19.465  16.085  1.00 21.12           H  
ATOM   2954  HB3 LEU A 997     -28.096  20.110  16.430  1.00 21.12           H  
ATOM   2955  HG  LEU A 997     -25.775  20.270  17.997  1.00 25.16           H  
ATOM   2956 HD11 LEU A 997     -25.623  22.410  17.377  1.00 28.09           H  
ATOM   2957 HD12 LEU A 997     -26.335  21.831  16.080  1.00 28.09           H  
ATOM   2958 HD13 LEU A 997     -27.195  22.559  17.201  1.00 28.09           H  
ATOM   2959 HD21 LEU A 997     -26.976  21.565  19.538  1.00 29.28           H  
ATOM   2960 HD22 LEU A 997     -28.309  21.054  18.841  1.00 29.28           H  
ATOM   2961 HD23 LEU A 997     -27.340  20.019  19.558  1.00 29.28           H  
ATOM   2962  N   THR A 998     -28.316  16.326  16.099  1.00 15.89           N  
ANISOU 2962  N   THR A 998     3091   1066   1881    115   1037    235       N  
ATOM   2963  CA  THR A 998     -28.972  15.592  15.022  1.00 17.10           C  
ANISOU 2963  CA  THR A 998     3115   1213   2168    150   1232    156       C  
ATOM   2964  C   THR A 998     -30.425  15.301  15.384  1.00 17.34           C  
ANISOU 2964  C   THR A 998     3084   1462   2043     45   1283    378       C  
ATOM   2965  O   THR A 998     -30.745  14.955  16.527  1.00 19.68           O  
ANISOU 2965  O   THR A 998     3480   2040   1959     17   1239    529       O  
ATOM   2966  CB  THR A 998     -28.201  14.290  14.771  1.00 16.76           C  
ANISOU 2966  CB  THR A 998     3170   1333   1864    233   1236    340       C  
ATOM   2967  OG1 THR A 998     -26.872  14.605  14.322  1.00 16.43           O  
ANISOU 2967  OG1 THR A 998     3071   1424   1748    287   1085    408       O  
ATOM   2968  CG2 THR A 998     -28.878  13.410  13.734  1.00 17.37           C  
ANISOU 2968  CG2 THR A 998     3418   1268   1912    120   1004    210       C  
ATOM   2969  H   THR A 998     -27.716  15.871  16.514  1.00 19.07           H  
ATOM   2970  HA  THR A 998     -28.977  16.114  14.204  1.00 20.52           H  
ATOM   2971  HB  THR A 998     -28.171  13.788  15.601  1.00 20.11           H  
ATOM   2972  HG1 THR A 998     -26.877  15.326  13.891  1.00 19.72           H  
ATOM   2973 HG21 THR A 998     -28.295  12.673  13.493  1.00 20.84           H  
ATOM   2974 HG22 THR A 998     -29.706  13.052  14.091  1.00 20.84           H  
ATOM   2975 HG23 THR A 998     -29.076  13.927  12.938  1.00 20.84           H  
ATOM   2976  N   LYS A 999     -31.301  15.447  14.391  1.00 16.41           N  
ANISOU 2976  N   LYS A 999     2972   1446   1817     24   1315     31       N  
ATOM   2977  CA  LYS A 999     -32.730  15.216  14.512  1.00 17.96           C  
ANISOU 2977  CA  LYS A 999     2849   1766   2210    -96   1357     40       C  
ATOM   2978  C   LYS A 999     -33.181  14.195  13.477  1.00 17.68           C  
ANISOU 2978  C   LYS A 999     2645   1692   2380   -172   1433    174       C  
ATOM   2979  O   LYS A 999     -32.559  14.035  12.426  1.00 19.41           O  
ANISOU 2979  O   LYS A 999     2850   1885   2639   -316   1618   -122       O  
ATOM   2980  CB  LYS A 999     -33.522  16.514  14.275  1.00 19.94           C  
ANISOU 2980  CB  LYS A 999     3253   2083   2241     39   1510     11       C  
ATOM   2981  CG  LYS A 999     -33.260  17.616  15.275  1.00 22.17           C  
ANISOU 2981  CG  LYS A 999     3722   2450   2250    136   1533   -290       C  
ATOM   2982  CD  LYS A 999     -33.703  17.232  16.669  1.00 25.64           C  
ANISOU 2982  CD  LYS A 999     4274   2879   2590    106   1539   -815       C  
ATOM   2983  CE  LYS A 999     -33.634  18.438  17.596  1.00 30.34           C  
ANISOU 2983  CE  LYS A 999     4807   3626   3095    119   1941   -857       C  
ATOM   2984  NZ  LYS A 999     -33.996  18.109  19.002  1.00 33.16           N  
ANISOU 2984  NZ  LYS A 999     5162   4122   3315     78   2225   -692       N  
ATOM   2985  H   LYS A 999     -31.075  15.692  13.598  1.00 19.69           H  
ATOM   2986  HA  LYS A 999     -32.919  14.878  15.401  1.00 21.56           H  
ATOM   2987  HB2 LYS A 999     -33.292  16.857  13.397  1.00 23.93           H  
ATOM   2988  HB3 LYS A 999     -34.469  16.306  14.313  1.00 23.93           H  
ATOM   2989  HG2 LYS A 999     -32.309  17.805  15.300  1.00 26.60           H  
ATOM   2990  HG3 LYS A 999     -33.749  18.411  15.010  1.00 26.60           H  
ATOM   2991  HD2 LYS A 999     -34.618  16.912  16.644  1.00 30.77           H  
ATOM   2992  HD3 LYS A 999     -33.119  16.540  17.018  1.00 30.77           H  
ATOM   2993  HE2 LYS A 999     -32.730  18.788  17.593  1.00 36.41           H  
ATOM   2994  HE3 LYS A 999     -34.252  19.115  17.279  1.00 36.41           H  
ATOM   2995  HZ1 LYS A 999     -33.435  17.499  19.326  1.00 39.79           H  
ATOM   2996  HZ2 LYS A 999     -33.950  18.840  19.508  1.00 39.79           H  
ATOM   2997  HZ3 LYS A 999     -34.824  17.786  19.036  1.00 39.79           H  
ATOM   2998  N   VAL A1000     -34.274  13.503  13.775  1.00 20.27           N  
ANISOU 2998  N   VAL A1000     2775   2048   2879   -273   1443    -42       N  
ATOM   2999  CA  VAL A1000     -34.866  12.539  12.859  1.00 20.97           C  
ANISOU 2999  CA  VAL A1000     2948   1727   3291   -170   1454     71       C  
ATOM   3000  C   VAL A1000     -36.079  13.183  12.209  1.00 20.61           C  
ANISOU 3000  C   VAL A1000     2970   1638   3221   -184   1494    -37       C  
ATOM   3001  O   VAL A1000     -36.957  13.704  12.901  1.00 21.72           O  
ANISOU 3001  O   VAL A1000     3052   1961   3238    140   1688   -233       O  
ATOM   3002  CB  VAL A1000     -35.264  11.250  13.599  1.00 23.98           C  
ANISOU 3002  CB  VAL A1000     3158   1615   4340   -236   1376    498       C  
ATOM   3003  CG1 VAL A1000     -35.768  10.221  12.604  1.00 26.34           C  
ANISOU 3003  CG1 VAL A1000     3331   1615   5062   -383   1502      9       C  
ATOM   3004  CG2 VAL A1000     -34.091  10.727  14.416  1.00 26.56           C  
ANISOU 3004  CG2 VAL A1000     3300   2020   4773   -125   1341    403       C  
ATOM   3005  H   VAL A1000     -34.699  13.577  14.519  1.00 24.32           H  
ATOM   3006  HA  VAL A1000     -34.226  12.312  12.167  1.00 25.16           H  
ATOM   3007  HB  VAL A1000     -35.985  11.435  14.221  1.00 28.78           H  
ATOM   3008 HG11 VAL A1000     -35.883   9.372  13.060  1.00 31.61           H  
ATOM   3009 HG12 VAL A1000     -36.617  10.520  12.243  1.00 31.61           H  
ATOM   3010 HG13 VAL A1000     -35.119  10.128  11.890  1.00 31.61           H  
ATOM   3011 HG21 VAL A1000     -34.307   9.842  14.748  1.00 31.88           H  
ATOM   3012 HG22 VAL A1000     -33.305  10.685  13.849  1.00 31.88           H  
ATOM   3013 HG23 VAL A1000     -33.930  11.330  15.159  1.00 31.88           H  
ATOM   3014  N   LEU A1001     -36.130  13.162  10.886  1.00 20.22           N
[truncated: 323,110 more chars]
