# Supplementary material for: Investigation of the Mechanism of Cinnamaldehyde in Irritable Bowel Syndrome Based via Network Pharmacology, Molecular Docking, and Animal Experiments
Source: Pediatr Discov. 2025 Oct 5:e70017. Online ahead of print. doi: 10.1002/pdi3.70017 (PMC13398650; doi:10.1002/pdi3.70017)
Supplement: Supplementary file 1 — Supporting Information S1 [file PDI3-9999-0-s001.zip › Supplementary Materials/Molecular Docking/JAK2/8bxhQU.pdb]

CRYST1  107.360   68.926   49.936  90.00  99.51  90.00 C 1 2 1       1
ATOM      1  N   ASN A 833     -42.664  -0.794  30.251  1.00 48.39           N  
ATOM      2  CA  ASN A 833     -42.584  -0.971  31.696  1.00 47.32           C  
ATOM      3  C   ASN A 833     -42.024  -2.340  32.087  1.00 43.00           C  
ATOM      4  O   ASN A 833     -40.914  -2.440  32.630  1.00 44.12           O  
ATOM      5  CB  ASN A 833     -43.974  -0.793  32.336  1.00 40.63           C  
ATOM      6  CG  ASN A 833     -44.189   0.602  32.908  1.00 40.13           C  
ATOM      7  ND2 ASN A 833     -45.450   0.959  33.149  1.00 52.12           N  
ATOM      8  OD1 ASN A 833     -43.235   1.343  33.142  1.00 55.92           O  
ATOM      9  HA  ASN A 833     -41.981  -0.296  32.045  1.00 56.78           H  
ATOM     10  HB2 ASN A 833     -44.653  -0.948  31.661  1.00 48.76           H  
ATOM     11  HB3 ASN A 833     -44.072  -1.432  33.059  1.00 48.76           H  
ATOM     12 HD21 ASN A 833     -45.622   1.737  33.472  1.00 62.54           H  
ATOM     13 HD22 ASN A 833     -46.091   0.411  32.981  1.00 62.54           H  
ATOM     14  N   LEU A 834     -42.805  -3.386  31.791  1.00 47.54           N  
ANISOU   14  N   LEU A 834     5854   6284   5926   -300   -763   2446       N  
ATOM     15  CA  LEU A 834     -42.523  -4.712  32.331  1.00 50.50           C  
ANISOU   15  CA  LEU A 834     6387   6620   6180   -407   -684   1538       C  
ATOM     16  C   LEU A 834     -41.082  -5.126  32.077  1.00 47.93           C  
ANISOU   16  C   LEU A 834     6557   5896   5760   -210   -513   1170       C  
ATOM     17  O   LEU A 834     -40.419  -5.661  32.972  1.00 47.22           O  
ANISOU   17  O   LEU A 834     6732   5576   5633    147   -584   1034       O  
ATOM     18  CB  LEU A 834     -43.471  -5.745  31.721  1.00 52.82           C  
ANISOU   18  CB  LEU A 834     6667   7350   6053   -792   -829    711       C  
ATOM     19  CG  LEU A 834     -44.921  -5.761  32.207  1.00 51.47           C  
ANISOU   19  CG  LEU A 834     6911   7738   4907  -1135   -986   -121       C  
ATOM     20  CD1 LEU A 834     -45.641  -6.977  31.635  1.00 51.08           C  
ANISOU   20  CD1 LEU A 834     6989   8230   4188  -1257  -1088   -974       C  
ATOM     21  CD2 LEU A 834     -44.992  -5.748  33.729  1.00 49.28           C  
ANISOU   21  CD2 LEU A 834     7024   7405   4294  -1281  -1174     58       C  
ATOM     22  H   LEU A 834     -43.499  -3.350  31.284  1.00 57.05           H  
ATOM     23  HA  LEU A 834     -42.671  -4.685  33.290  1.00 60.60           H  
ATOM     24  HB2 LEU A 834     -43.500  -5.590  30.764  1.00 63.39           H  
ATOM     25  HB3 LEU A 834     -43.106  -6.625  31.903  1.00 63.39           H  
ATOM     26  HG  LEU A 834     -45.373  -4.961  31.897  1.00 61.76           H  
ATOM     27 HD11 LEU A 834     -46.572  -6.950  31.906  1.00 61.29           H  
ATOM     28 HD12 LEU A 834     -45.577  -6.955  30.667  1.00 61.29           H  
ATOM     29 HD13 LEU A 834     -45.221  -7.783  31.975  1.00 61.29           H  
ATOM     30 HD21 LEU A 834     -45.897  -5.959  34.005  1.00 59.13           H  
ATOM     31 HD22 LEU A 834     -44.376  -6.410  34.080  1.00 59.13           H  
ATOM     32 HD23 LEU A 834     -44.746  -4.865  34.049  1.00 59.13           H  
ATOM     33  N   TYR A 835     -40.586  -4.898  30.860  1.00 45.25           N  
ANISOU   33  N   TYR A 835     6403   5385   5404   -638   -151   1049       N  
ATOM     34  CA  TYR A 835     -39.224  -5.252  30.470  1.00 41.75           C  
ANISOU   34  CA  TYR A 835     6172   4784   4906  -1067    187   1417       C  
ATOM     35  C   TYR A 835     -38.566  -4.025  29.859  1.00 39.28           C  
ANISOU   35  C   TYR A 835     6342   4459   4125  -1078    288   1527       C  
ATOM     36  O   TYR A 835     -39.022  -3.520  28.827  1.00 40.94           O  
ANISOU   36  O   TYR A 835     6394   5027   4135  -1108    -97   1703       O  
ATOM     37  CB  TYR A 835     -39.213  -6.427  29.482  1.00 41.08           C  
ANISOU   37  CB  TYR A 835     5760   4691   5157  -1300    334   1703       C  
ATOM     38  CG  TYR A 835     -39.666  -7.722  30.125  1.00 38.36           C  
ANISOU   38  CG  TYR A 835     5342   4494   4739  -1463    442   1864       C  
ATOM     39  CD1 TYR A 835     -38.761  -8.554  30.773  1.00 37.18           C  
ANISOU   39  CD1 TYR A 835     5110   4577   4439  -1452    301   1710       C  
ATOM     40  CD2 TYR A 835     -41.002  -8.096  30.110  1.00 37.43           C  
ANISOU   40  CD2 TYR A 835     5203   4538   4480  -1422    476   1563       C  
ATOM     41  CE1 TYR A 835     -39.177  -9.731  31.383  1.00 36.93           C  
ANISOU   41  CE1 TYR A 835     5005   4768   4259  -1353    440   1203       C  
ATOM     42  CE2 TYR A 835     -41.426  -9.269  30.714  1.00 36.17           C  
ANISOU   42  CE2 TYR A 835     5079   4749   3914  -1220    580   1514       C  
ATOM     43  CZ  TYR A 835     -40.508 -10.084  31.349  1.00 35.90           C  
ANISOU   43  CZ  TYR A 835     4974   4808   3858  -1145    539   1164       C  
ATOM     44  OH  TYR A 835     -40.924 -11.250  31.956  1.00 34.24           O  
ANISOU   44  OH  TYR A 835     4849   4615   3546   -963    393   1095       O  
ATOM     45  H   TYR A 835     -41.033  -4.528  30.226  1.00 54.30           H  
ATOM     46  HA  TYR A 835     -38.717  -5.515  31.254  1.00 50.10           H  
ATOM     47  HB2 TYR A 835     -39.814  -6.229  28.746  1.00 49.29           H  
ATOM     48  HB3 TYR A 835     -38.311  -6.554  29.149  1.00 49.29           H  
ATOM     49  HD1 TYR A 835     -37.862  -8.320  30.799  1.00 44.61           H  
ATOM     50  HD2 TYR A 835     -41.625  -7.550  29.686  1.00 44.91           H  
ATOM     51  HE1 TYR A 835     -38.559 -10.278  31.812  1.00 44.32           H  
ATOM     52  HE2 TYR A 835     -42.324  -9.507  30.692  1.00 43.40           H  
ATOM     53  HH  TYR A 835     -41.677 -11.475  31.660  1.00 41.09           H  
ATOM     54  N   PHE A 836     -37.498  -3.555  30.496  1.00 36.32           N  
ANISOU   54  N   PHE A 836     6455   3705   3641  -1057    868   1053       N  
ATOM     55  CA  PHE A 836     -36.824  -2.338  30.066  1.00 39.70           C  
ANISOU   55  CA  PHE A 836     6783   4085   4218   -881   1463    833       C  
ATOM     56  C   PHE A 836     -36.017  -2.591  28.798  1.00 47.27           C  
ANISOU   56  C   PHE A 836     7151   5218   5590   -342   2138   1036       C  
ATOM     57  O   PHE A 836     -35.611  -3.719  28.506  1.00 50.36           O  
ANISOU   57  O   PHE A 836     7132   5210   6791   -133   2506   1316       O  
ATOM     58  CB  PHE A 836     -35.921  -1.830  31.196  1.00 38.34           C  
ANISOU   58  CB  PHE A 836     6862   3693   4012  -1160    936    362       C  
ATOM     59  CG  PHE A 836     -35.458  -0.412  31.013  1.00 39.71           C  
ANISOU   59  CG  PHE A 836     7059   3836   4193  -1131    796    147       C  
ATOM     60  CD1 PHE A 836     -36.291   0.655  31.331  1.00 38.65           C  
ANISOU   60  CD1 PHE A 836     7162   3608   3917  -1201    625    -47       C  
ATOM     61  CD2 PHE A 836     -34.195  -0.145  30.521  1.00 42.32           C  
ANISOU   61  CD2 PHE A 836     7146   4013   4921  -1140    740   -368       C  
ATOM     62  CE1 PHE A 836     -35.869   1.960  31.157  1.00 39.75           C  
ANISOU   62  CE1 PHE A 836     7223   3573   4306  -1271    531   -378       C  
ATOM     63  CE2 PHE A 836     -33.771   1.152  30.345  1.00 42.58           C  
ANISOU   63  CE2 PHE A 836     7176   3898   5104  -1277    828   -514       C  
ATOM     64  CZ  PHE A 836     -34.610   2.208  30.664  1.00 41.24           C  
ANISOU   64  CZ  PHE A 836     7188   3564   4917  -1326    726   -513       C  
ATOM     65  H   PHE A 836     -37.142  -3.926  31.185  1.00 43.59           H  
ATOM     66  HA  PHE A 836     -37.472  -1.646  29.862  1.00 47.65           H  
ATOM     67  HB2 PHE A 836     -36.411  -1.876  32.031  1.00 46.01           H  
ATOM     68  HB3 PHE A 836     -35.133  -2.394  31.242  1.00 46.01           H  
ATOM     69  HD1 PHE A 836     -37.142   0.488  31.666  1.00 46.39           H  
ATOM     70  HD2 PHE A 836     -33.626  -0.849  30.308  1.00 50.79           H  
ATOM     71  HE1 PHE A 836     -36.434   2.666  31.373  1.00 47.70           H  
ATOM     72  HE2 PHE A 836     -32.920   1.321  30.010  1.00 51.09           H  
ATOM     73  HZ  PHE A 836     -34.322   3.084  30.544  1.00 49.49           H  
ATOM     74  N   GLN A 837     -35.799  -1.517  28.037  1.00 50.80           N  
ANISOU   74  N   GLN A 837     7526   6501   5274    -29   2330   1042       N  
ATOM     75  CA  GLN A 837     -35.119  -1.606  26.751  1.00 55.81           C  
ANISOU   75  CA  GLN A 837     7857   7962   5386    302   2219    896       C  
ATOM     76  C   GLN A 837     -33.774  -2.305  26.893  1.00 58.39           C  
ANISOU   76  C   GLN A 837     7997   9051   5137    648   1754    -19       C  
ATOM     77  O   GLN A 837     -33.084  -2.182  27.908  1.00 59.80           O  
ANISOU   77  O   GLN A 837     8082   9584   5056    755   1675   -221       O  
ATOM     78  CB  GLN A 837     -34.905  -0.198  26.186  1.00 57.06           C  
ANISOU   78  CB  GLN A 837     7953   8181   5547    272   2504   1551       C  
ATOM     79  H   GLN A 837     -36.038  -0.718  28.247  1.00 60.96           H  
ATOM     80  HA  GLN A 837     -35.664  -2.120  26.135  1.00 66.97           H  
ATOM     81  N   SER A 838     -33.394  -3.039  25.851  1.00 59.22           N  
ANISOU   81  N   SER A 838     7980   9295   5225    738   1251   -299       N  
ATOM     82  CA  SER A 838     -32.138  -3.772  25.888  1.00 59.50           C  
ANISOU   82  CA  SER A 838     7866   9344   5396    795    978   -361       C  
ATOM     83  C   SER A 838     -30.958  -2.811  25.955  1.00 63.09           C  
ANISOU   83  C   SER A 838     7394   9955   6623    538    934    218       C  
ATOM     84  O   SER A 838     -30.860  -1.865  25.170  1.00 66.07           O  
ANISOU   84  O   SER A 838     7376  10118   7609    361   1282   1307       O  
ATOM     85  CB  SER A 838     -32.019  -4.667  24.654  1.00 58.79           C  
ANISOU   85  CB  SER A 838     8164   8759   5416   1015    627   -833       C  
ATOM     86  OG  SER A 838     -32.866  -5.796  24.775  1.00 60.39           O  
ANISOU   86  OG  SER A 838     8387   8427   6131   1215    479  -1053       O  
ATOM     87  H   SER A 838     -33.841  -3.127  25.121  1.00 71.06           H  
ATOM     88  HA  SER A 838     -32.119  -4.333  26.678  1.00 71.40           H  
ATOM     89  HB2 SER A 838     -32.278  -4.160  23.869  1.00 70.55           H  
ATOM     90  HB3 SER A 838     -31.101  -4.967  24.568  1.00 70.55           H  
ATOM     91  HG  SER A 838     -32.782  -6.291  24.102  1.00 72.47           H  
ATOM     92  N   MET A 839     -30.066  -3.056  26.911  1.00 64.52           N  
ANISOU   92  N   MET A 839     6915  10206   7393    553    422   -581       N  
ATOM     93  CA  MET A 839     -28.797  -2.353  26.998  1.00 67.45           C  
ANISOU   93  CA  MET A 839     6529  10190   8910    553     24  -1160       C  
ATOM     94  C   MET A 839     -27.786  -3.333  27.570  1.00 64.21           C  
ANISOU   94  C   MET A 839     6179  10255   7963    346    101  -1124       C  
ATOM     95  O   MET A 839     -28.149  -4.264  28.292  1.00 64.14           O  
ANISOU   95  O   MET A 839     6138  11505   6729    663    226   -702       O  
ATOM     96  CB  MET A 839     -28.893  -1.108  27.885  1.00 70.62           C  
ANISOU   96  CB  MET A 839     6532   9901  10401    641   -274  -1550       C  
ATOM     97  H   MET A 839     -30.178  -3.639  27.533  1.00 77.42           H  
ATOM     98  HA  MET A 839     -28.516  -2.053  26.120  1.00 80.94           H  
ATOM     99  N   ASP A 840     -26.517  -3.143  27.234  1.00 53.48           N  
ANISOU   99  N   ASP A 840     5842   8463   6015   -383    171  -1606       N  
ATOM    100  CA  ASP A 840     -25.472  -4.026  27.742  1.00 43.13           C  
ANISOU  100  CA  ASP A 840     5605   6419   4364  -1087    790  -1776       C  
ATOM    101  C   ASP A 840     -24.668  -3.259  28.784  1.00 35.38           C  
ANISOU  101  C   ASP A 840     5270   4912   3262  -1228   1414   -959       C  
ATOM    102  O   ASP A 840     -23.645  -2.641  28.462  1.00 34.84           O  
ANISOU  102  O   ASP A 840     5202   4943   3091  -1364   1860   -824       O  
ATOM    103  CB  ASP A 840     -24.567  -4.539  26.622  1.00 44.83           C  
ANISOU  103  CB  ASP A 840     5838   6036   5160  -1403    820  -1979       C  
ATOM    104  CG  ASP A 840     -23.682  -5.676  27.077  1.00 51.71           C  
ANISOU  104  CG  ASP A 840     6185   5835   7626  -1555    935  -1916       C  
ATOM    105  OD1 ASP A 840     -23.742  -6.034  28.275  1.00 55.15           O  
ANISOU  105  OD1 ASP A 840     6315   5961   8677  -1521    713  -1517       O  
ATOM    106  OD2 ASP A 840     -22.925  -6.206  26.241  1.00 55.18           O1-
ANISOU  106  OD2 ASP A 840     6352   5548   9066  -1623   1166  -2223       O1-
ATOM    107  H   ASP A 840     -26.238  -2.515  26.717  1.00 64.18           H  
ATOM    108  HA  ASP A 840     -25.884  -4.799  28.159  1.00 51.76           H  
ATOM    109  HB2 ASP A 840     -25.117  -4.858  25.889  1.00 53.80           H  
ATOM    110  HB3 ASP A 840     -23.997  -3.815  26.317  1.00 53.80           H  
ATOM    111  N   PRO A 841     -25.097  -3.238  30.045  1.00 30.69           N  
ANISOU  111  N   PRO A 841     5158   3515   2988  -1046   1644   -625       N  
ATOM    112  CA  PRO A 841     -24.369  -2.459  31.051  1.00 27.65           C  
ANISOU  112  CA  PRO A 841     5158   2668   2681   -630   1800   -374       C  
ATOM    113  C   PRO A 841     -23.082  -3.097  31.543  1.00 26.77           C  
ANISOU  113  C   PRO A 841     5243   2039   2891   -381   1730   -132       C  
ATOM    114  O   PRO A 841     -22.409  -2.495  32.385  1.00 26.25           O  
ANISOU  114  O   PRO A 841     5434   1946   2593   -375   1650    135       O  
ATOM    115  CB  PRO A 841     -25.384  -2.364  32.196  1.00 28.65           C  
ANISOU  115  CB  PRO A 841     5168   2751   2965   -569   1889   -377       C  
ATOM    116  CG  PRO A 841     -26.171  -3.624  32.067  1.00 30.22           C  
ANISOU  116  CG  PRO A 841     5197   3059   3225   -785   1922   -296       C  
ATOM    117  CD  PRO A 841     -26.346  -3.806  30.588  1.00 30.95           C  
ANISOU  117  CD  PRO A 841     5194   3350   3217  -1029   1704   -455       C  
ATOM    118  HA  PRO A 841     -24.173  -1.574  30.705  1.00 33.18           H  
ATOM    119  HB2 PRO A 841     -24.926  -2.320  33.050  1.00 34.37           H  
ATOM    120  HB3 PRO A 841     -25.948  -1.583  32.082  1.00 34.37           H  
ATOM    121  HG2 PRO A 841     -25.679  -4.364  32.454  1.00 36.26           H  
ATOM    122  HG3 PRO A 841     -27.028  -3.527  32.511  1.00 36.26           H  
ATOM    123  HD2 PRO A 841     -26.430  -4.745  30.360  1.00 37.14           H  
ATOM    124  HD3 PRO A 841     -27.120  -3.317  30.266  1.00 37.14           H  
ATOM    125  N   THR A 842     -22.718  -4.291  31.079  1.00 27.28           N  
ANISOU  125  N   THR A 842     5144   1916   3304     36   1910    -27       N  
ATOM    126  CA  THR A 842     -21.455  -4.896  31.473  1.00 27.37           C  
ANISOU  126  CA  THR A 842     5241   1916   3242    -43   2010     17       C  
ATOM    127  C   THR A 842     -20.394  -4.773  30.396  1.00 26.35           C  
ANISOU  127  C   THR A 842     5076   2042   2892    178   1600    -35       C  
ATOM    128  O   THR A 842     -19.260  -5.213  30.615  1.00 28.26           O  
ANISOU  128  O   THR A 842     5190   2004   3545    484   1187    396       O  
ATOM    129  CB  THR A 842     -21.626  -6.380  31.823  1.00 28.72           C  
ANISOU  129  CB  THR A 842     5564   1813   3535   -345   2295   -149       C  
ATOM    130  CG2 THR A 842     -22.711  -6.558  32.867  1.00 30.07           C  
ANISOU  130  CG2 THR A 842     5652   1905   3867   -162   2679   -121       C  
ATOM    131  OG1 THR A 842     -21.937  -7.125  30.638  1.00 32.40           O  
ANISOU  131  OG1 THR A 842     5781   2051   4478   -731   2287   -325       O  
ATOM    132  H   THR A 842     -23.187  -4.766  30.536  1.00 32.73           H  
ATOM    133  HA  THR A 842     -21.153  -4.442  32.275  1.00 32.84           H  
ATOM    134  HB  THR A 842     -20.801  -6.728  32.197  1.00 34.46           H  
ATOM    135  HG1 THR A 842     -22.652  -6.843  30.300  1.00 38.88           H  
ATOM    136 HG21 THR A 842     -22.753  -7.485  33.147  1.00 36.08           H  
ATOM    137 HG22 THR A 842     -22.522  -6.003  33.640  1.00 36.08           H  
ATOM    138 HG23 THR A 842     -23.571  -6.301  32.498  1.00 36.08           H  
ATOM    139  N   GLN A 843     -20.739  -4.197  29.237  1.00 24.71           N  
ANISOU  139  N   GLN A 843     4895   1841   2654   -118   1324    -91       N  
ATOM    140  CA  GLN A 843     -19.786  -4.121  28.137  1.00 23.17           C  
ANISOU  140  CA  GLN A 843     4754   1694   2355     21   1343   -122       C  
ATOM    141  C   GLN A 843     -18.643  -3.183  28.482  1.00 23.42           C  
ANISOU  141  C   GLN A 843     4430   1982   2487    120   1329    -87       C  
ATOM    142  O   GLN A 843     -17.473  -3.496  28.236  1.00 23.98           O  
ANISOU  142  O   GLN A 843     4451   2017   2645    282   1365    212       O  
ATOM    143  CB  GLN A 843     -20.473  -3.653  26.851  1.00 24.85           C  
ANISOU  143  CB  GLN A 843     5035   2074   2334    -97   1105    -68       C  
ATOM    144  CG  GLN A 843     -19.527  -3.685  25.639  1.00 28.57           C  
ANISOU  144  CG  GLN A 843     5341   2607   2907   -157   1171     91       C  
ATOM    145  CD  GLN A 843     -20.180  -3.264  24.331  1.00 31.07           C  
ANISOU  145  CD  GLN A 843     5592   3282   2930    -57   1130   -214       C  
ATOM    146  NE2 GLN A 843     -19.626  -3.735  23.218  1.00 31.83           N  
ANISOU  146  NE2 GLN A 843     5740   3633   2722    193   1186   -372       N  
ATOM    147  OE1 GLN A 843     -21.161  -2.523  24.320  1.00 33.56           O  
ANISOU  147  OE1 GLN A 843     5627   3402   3722    -44   1165    280       O  
ATOM    148  H   GLN A 843     -21.508  -3.850  29.069  1.00 29.66           H  
ATOM    149  HA  GLN A 843     -19.433  -5.010  27.976  1.00 27.80           H  
ATOM    150  HB2 GLN A 843     -21.225  -4.235  26.663  1.00 29.82           H  
ATOM    151  HB3 GLN A 843     -20.781  -2.741  26.970  1.00 29.82           H  
ATOM    152  HG2 GLN A 843     -18.787  -3.081  25.806  1.00 34.28           H  
ATOM    153  HG3 GLN A 843     -19.198  -4.590  25.525  1.00 34.28           H  
ATOM    154 HE21 GLN A 843     -18.937  -4.247  23.264  1.00 38.20           H  
ATOM    155 HE22 GLN A 843     -19.957  -3.527  22.451  1.00 38.20           H  
ATOM    156  N   PHE A 844     -18.963  -2.030  29.065  1.00 20.56           N  
ANISOU  156  N   PHE A 844     4073   1817   1920     15   1151     57       N  
ATOM    157  CA  PHE A 844     -17.968  -1.058  29.504  1.00 19.08           C  
ANISOU  157  CA  PHE A 844     3585   1670   1995    152    931    270       C  
ATOM    158  C   PHE A 844     -18.266  -0.743  30.963  1.00 19.54           C  
ANISOU  158  C   PHE A 844     3485   2163   1778    308   1066    379       C  
ATOM    159  O   PHE A 844     -19.069   0.141  31.278  1.00 21.13           O  
ANISOU  159  O   PHE A 844     3319   2442   2268    367    909    -60       O  
ATOM    160  CB  PHE A 844     -17.985   0.174  28.617  1.00 17.84           C  
ANISOU  160  CB  PHE A 844     3311   1497   1972    116    824    119       C  
ATOM    161  CG  PHE A 844     -17.511  -0.104  27.223  1.00 16.72           C  
ANISOU  161  CG  PHE A 844     3237   1306   1810    149    817    189       C  
ATOM    162  CD1 PHE A 844     -16.169  -0.283  26.964  1.00 19.38           C  
ANISOU  162  CD1 PHE A 844     3301   1879   2182    179    955    -60       C  
ATOM    163  CD2 PHE A 844     -18.405  -0.215  26.183  1.00 17.08           C  
ANISOU  163  CD2 PHE A 844     3181   1500   1810    228    636    287       C  
ATOM    164  CE1 PHE A 844     -15.731  -0.564  25.686  1.00 18.60           C  
ANISOU  164  CE1 PHE A 844     3230   2158   1679    383    691    315       C  
ATOM    165  CE2 PHE A 844     -17.961  -0.487  24.902  1.00 18.52           C  
ANISOU  165  CE2 PHE A 844     3210   1761   2064    247    720    303       C  
ATOM    166  CZ  PHE A 844     -16.631  -0.670  24.663  1.00 17.98           C  
ANISOU  166  CZ  PHE A 844     3240   2041   1552    375    785    669       C  
ATOM    167  H   PHE A 844     -19.772  -1.783  29.220  1.00 24.67           H  
ATOM    168  HA  PHE A 844     -17.079  -1.443  29.453  1.00 22.90           H  
ATOM    169  HB2 PHE A 844     -18.892   0.512  28.563  1.00 21.41           H  
ATOM    170  HB3 PHE A 844     -17.403   0.848  29.002  1.00 21.41           H  
ATOM    171  HD1 PHE A 844     -15.553  -0.213  27.657  1.00 23.25           H  
ATOM    172  HD2 PHE A 844     -19.314  -0.106  26.343  1.00 20.50           H  
ATOM    173  HE1 PHE A 844     -14.823  -0.682  25.521  1.00 22.32           H  
ATOM    174  HE2 PHE A 844     -18.571  -0.546  24.202  1.00 22.22           H  
ATOM    175  HZ  PHE A 844     -16.336  -0.867  23.803  1.00 21.58           H  
ATOM    176  N   GLU A 845     -17.604  -1.477  31.850  1.00 21.39           N  
ANISOU  176  N   GLU A 845     3635   2586   1908    386   1209    565       N  
ATOM    177  CA  GLU A 845     -17.755  -1.278  33.281  1.00 21.76           C  
ANISOU  177  CA  GLU A 845     3680   2835   1751    298   1002    689       C  
ATOM    178  C   GLU A 845     -16.851  -0.144  33.732  1.00 20.65           C  
ANISOU  178  C   GLU A 845     3376   2756   1714    484   1171    523       C  
ATOM    179  O   GLU A 845     -15.673  -0.097  33.362  1.00 20.23           O  
ANISOU  179  O   GLU A 845     3213   2586   1886    438   1224    229       O  
ATOM    180  CB  GLU A 845     -17.383  -2.563  34.008  1.00 25.89           C  
ANISOU  180  CB  GLU A 845     4018   3244   2576     31    922    768       C  
ATOM    181  CG  GLU A 845     -18.314  -3.692  33.652  1.00 29.37           C  
ANISOU  181  CG  GLU A 845     4361   3456   3343     30   1350    861       C  
ATOM    182  CD  GLU A 845     -18.095  -4.907  34.501  1.00 37.27           C  
ANISOU  182  CD  GLU A 845     4779   4215   5168    416   1634    997       C  
ATOM    183  OE1 GLU A 845     -16.959  -5.426  34.522  1.00 41.20           O  
ANISOU  183  OE1 GLU A 845     5007   4529   6118    805   1603   1082       O  
ATOM    184  OE2 GLU A 845     -19.067  -5.333  35.152  1.00 40.19           O1-
ANISOU  184  OE2 GLU A 845     4873   4396   6002    329   2044   1102       O1-
ATOM    185  H   GLU A 845     -17.054  -2.105  31.643  1.00 25.67           H  
ATOM    186  HA  GLU A 845     -18.672  -1.047  33.498  1.00 26.11           H  
ATOM    187  HB2 GLU A 845     -16.482  -2.821  33.760  1.00 31.07           H  
ATOM    188  HB3 GLU A 845     -17.435  -2.415  34.965  1.00 31.07           H  
ATOM    189  HG2 GLU A 845     -19.230  -3.399  33.777  1.00 35.25           H  
ATOM    190  HG3 GLU A 845     -18.169  -3.942  32.726  1.00 35.25           H  
ATOM    191  N   GLU A 846     -17.399   0.759  34.550  1.00 21.03           N  
ANISOU  191  N   GLU A 846     3320   2835   1835    758   1216    354       N  
ATOM    192  CA  GLU A 846     -16.662   1.970  34.894  1.00 21.80           C  
ANISOU  192  CA  GLU A 846     3270   2916   2097    563   1141    477       C  
ATOM    193  C   GLU A 846     -15.336   1.646  35.567  1.00 21.74           C  
ANISOU  193  C   GLU A 846     3276   3176   1807    512   1145    631       C  
ATOM    194  O   GLU A 846     -14.344   2.352  35.345  1.00 22.01           O  
ANISOU  194  O   GLU A 846     3167   3091   2103    413   1189    550       O  
ATOM    195  CB  GLU A 846     -17.516   2.910  35.752  1.00 22.65           C  
ANISOU  195  CB  GLU A 846     3293   3065   2249    516   1382    152       C  
ATOM    196  CG  GLU A 846     -17.788   2.438  37.157  1.00 24.39           C  
ANISOU  196  CG  GLU A 846     3392   3142   2733    519   1199     64       C  
ATOM    197  CD  GLU A 846     -18.721   3.367  37.925  1.00 23.79           C  
ANISOU  197  CD  GLU A 846     3618   2697   2725    462   1367   -148       C  
ATOM    198  OE1 GLU A 846     -18.439   4.587  38.027  1.00 23.64           O  
ANISOU  198  OE1 GLU A 846     3757   2350   2874     79   1330   -215       O  
ATOM    199  OE2 GLU A 846     -19.745   2.866  38.438  1.00 25.21           O1-
ANISOU  199  OE2 GLU A 846     3657   2913   3009    691   1703    509       O1-
ATOM    200  H   GLU A 846     -18.178   0.694  34.909  1.00 25.23           H  
ATOM    201  HA  GLU A 846     -16.463   2.452  34.077  1.00 26.16           H  
ATOM    202  HB2 GLU A 846     -17.059   3.763  35.817  1.00 27.18           H  
ATOM    203  HB3 GLU A 846     -18.375   3.026  35.315  1.00 27.18           H  
ATOM    204  HG2 GLU A 846     -18.201   1.561  37.121  1.00 29.27           H  
ATOM    205  HG3 GLU A 846     -16.949   2.390  37.642  1.00 29.27           H  
ATOM    206  N   ARG A 847     -15.274   0.566  36.353  1.00 23.35           N  
ANISOU  206  N   ARG A 847     3519   3449   1905    661   1282    515       N  
ATOM    207  CA  ARG A 847     -14.037   0.278  37.070  1.00 26.00           C  
ANISOU  207  CA  ARG A 847     3869   3896   2114   1008   1143    487       C  
ATOM    208  C   ARG A 847     -12.877  -0.061  36.140  1.00 25.69           C  
ANISOU  208  C   ARG A 847     3373   4227   2162   1178    900    752       C  
ATOM    209  O   ARG A 847     -11.720   0.018  36.565  1.00 28.96           O  
ANISOU  209  O   ARG A 847     3381   5119   2504   1223    747    315       O  
ATOM    210  CB  ARG A 847     -14.216  -0.846  38.093  1.00 29.34           C  
ANISOU  210  CB  ARG A 847     4694   3927   2526   1017   1113    774       C  
ATOM    211  CG  ARG A 847     -14.518  -2.209  37.522  1.00 34.43           C  
ANISOU  211  CG  ARG A 847     5522   4208   3352    850   1067   1530       C  
ATOM    212  CD  ARG A 847     -14.685  -3.226  38.638  1.00 43.73           C  
ANISOU  212  CD  ARG A 847     6342   4810   5462    496    958   1418       C  
ATOM    213  NE  ARG A 847     -15.089  -4.523  38.115  1.00 53.11           N  
ANISOU  213  NE  ARG A 847     7114   5305   7759    308    649   1375       N  
ATOM    214  CZ  ARG A 847     -16.310  -4.803  37.680  1.00 60.77           C  
ANISOU  214  CZ  ARG A 847     7782   5579   9727    157    234   1639       C  
ATOM    215  NH1 ARG A 847     -17.263  -3.886  37.659  1.00 60.95           N1+
ANISOU  215  NH1 ARG A 847     7980   5420   9760     79     91   2269       N1+
ATOM    216  NH2 ARG A 847     -16.581  -6.035  37.258  1.00 64.95           N  
ANISOU  216  NH2 ARG A 847     8005   5763  10910    109     72   1511       N  
ATOM    217  H   ARG A 847     -15.914   0.006  36.482  1.00 28.02           H  
ATOM    218  HA  ARG A 847     -13.807   1.080  37.565  1.00 31.20           H  
ATOM    219  HB2 ARG A 847     -13.396  -0.924  38.605  1.00 35.21           H  
ATOM    220  HB3 ARG A 847     -14.952  -0.609  38.678  1.00 35.21           H  
ATOM    221  HG2 ARG A 847     -15.342  -2.172  37.011  1.00 41.32           H  
ATOM    222  HG3 ARG A 847     -13.787  -2.492  36.952  1.00 41.32           H  
ATOM    223  HD2 ARG A 847     -13.842  -3.333  39.105  1.00 52.47           H  
ATOM    224  HD3 ARG A 847     -15.368  -2.918  39.254  1.00 52.47           H  
ATOM    225  HE  ARG A 847     -14.498  -5.148  38.087  1.00 63.73           H  
ATOM    226 HH11 ARG A 847     -17.097  -3.088  37.932  1.00 73.15           H  
ATOM    227 HH12 ARG A 847     -18.048  -4.089  37.373  1.00 73.15           H  
ATOM    228 HH21 ARG A 847     -15.968  -6.638  37.270  1.00 77.94           H  
ATOM    229 HH22 ARG A 847     -17.369  -6.228  36.974  1.00 77.94           H  
ATOM    230  N   HIS A 848     -13.150  -0.438  34.891  1.00 22.91           N  
ANISOU  230  N   HIS A 848     3172   3662   1870    953   1075    794       N  
ATOM    231  CA  HIS A 848     -12.100  -0.784  33.944  1.00 22.55           C  
ANISOU  231  CA  HIS A 848     3235   3484   1849    990   1116    647       C  
ATOM    232  C   HIS A 848     -11.880   0.279  32.884  1.00 21.18           C  
ANISOU  232  C   HIS A 848     2956   3141   1952    742   1036    533       C  
ATOM    233  O   HIS A 848     -11.034   0.090  31.995  1.00 22.17           O  
ANISOU  233  O   HIS A 848     2927   3301   2194    428   1228    724       O  
ATOM    234  CB  HIS A 848     -12.420  -2.112  33.265  1.00 23.66           C  
ANISOU  234  CB  HIS A 848     3572   3164   2255   1271   1387    615       C  
ATOM    235  CG  HIS A 848     -12.547  -3.254  34.215  1.00 28.75           C  
ANISOU  235  CG  HIS A 848     4005   3631   3289   1087   1417    775       C  
ATOM    236  CD2 HIS A 848     -13.520  -4.181  34.370  1.00 31.50           C  
ANISOU  236  CD2 HIS A 848     4204   3763   4000    756   1347   1418       C  
ATOM    237  ND1 HIS A 848     -11.581  -3.550  35.151  1.00 31.72           N  
ANISOU  237  ND1 HIS A 848     4264   3949   3841    862   1477    918       N  
ATOM    238  CE1 HIS A 848     -11.952  -4.614  35.840  1.00 33.04           C  
ANISOU  238  CE1 HIS A 848     4385   3760   4407    627   1507   1520       C  
ATOM    239  NE2 HIS A 848     -13.127  -5.014  35.387  1.00 33.99           N  
ANISOU  239  NE2 HIS A 848     4362   3832   4720    802   1076   1619       N  
ATOM    240  H   HIS A 848     -13.945  -0.500  34.568  1.00 27.49           H  
ATOM    241  HA  HIS A 848     -11.271  -0.889  34.436  1.00 27.06           H  
ATOM    242  HB2 HIS A 848     -13.262  -2.026  32.791  1.00 28.40           H  
ATOM    243  HB3 HIS A 848     -11.708  -2.324  32.640  1.00 28.40           H  
ATOM    244  HD2 HIS A 848     -14.308  -4.242  33.879  1.00 37.80           H  
ATOM    245  HE1 HIS A 848     -11.469  -5.013  36.527  1.00 39.64           H  
ATOM    246  HE2 HIS A 848     -13.573  -5.687  35.682  1.00 40.79           H  
ATOM    247  N   LEU A 849     -12.593   1.392  32.962  1.00 20.36           N  
ANISOU  247  N   LEU A 849     2958   3019   1758    435    983    412       N  
ATOM    248  CA  LEU A 849     -12.464   2.484  32.006  1.00 19.67           C  
ANISOU  248  CA  LEU A 849     3017   2832   1626    190    937     -9       C  
ATOM    249  C   LEU A 849     -11.513   3.509  32.612  1.00 20.53           C  
ANISOU  249  C   LEU A 849     2933   3151   1718    136    876   -359       C  
ATOM    250  O   LEU A 849     -11.868   4.207  33.567  1.00 24.02           O  
ANISOU  250  O   LEU A 849     2993   3738   2396    120    897   -728       O  
ATOM    251  CB  LEU A 849     -13.840   3.078  31.742  1.00 20.02           C  
ANISOU  251  CB  LEU A 849     3053   2760   1793    -11    937    -39       C  
ATOM    252  CG  LEU A 849     -13.931   4.070  30.594  1.00 20.81           C  
ANISOU  252  CG  LEU A 849     3107   2902   1897    -60   1035    406       C  
ATOM    253  CD1 LEU A 849     -13.591   3.435  29.253  1.00 19.96           C  
ANISOU  253  CD1 LEU A 849     3127   3013   1445     45    880    475       C  
ATOM    254  CD2 LEU A 849     -15.346   4.631  30.592  1.00 22.94           C  
ANISOU  254  CD2 LEU A 849     3222   3056   2439     60   1196    649       C  
ATOM    255  H   LEU A 849     -13.175   1.544  33.577  1.00 24.43           H  
ATOM    256  HA  LEU A 849     -12.089   2.180  31.165  1.00 23.61           H  
ATOM    257  HB2 LEU A 849     -14.450   2.351  31.542  1.00 24.02           H  
ATOM    258  HB3 LEU A 849     -14.128   3.541  32.544  1.00 24.02           H  
ATOM    259  HG  LEU A 849     -13.282   4.781  30.713  1.00 24.97           H  
ATOM    260 HD11 LEU A 849     -13.777   4.072  28.546  1.00 23.96           H  
ATOM    261 HD12 LEU A 849     -12.651   3.197  29.246  1.00 23.96           H  
ATOM    262 HD13 LEU A 849     -14.134   2.640  29.133  1.00 23.96           H  
ATOM    263 HD21 LEU A 849     -15.436   5.259  29.858  1.00 27.53           H  
ATOM    264 HD22 LEU A 849     -15.975   3.902  30.483  1.00 27.53           H  
ATOM    265 HD23 LEU A 849     -15.507   5.084  31.435  1.00 27.53           H  
ATOM    266  N   LYS A 850     -10.308   3.599  32.051  1.00 19.58           N  
ANISOU  266  N   LYS A 850     2974   2951   1515    135    646     22       N  
ATOM    267  CA  LYS A 850      -9.203   4.331  32.656  1.00 21.24           C  
ANISOU  267  CA  LYS A 850     3230   3222   1620    220    369    120       C  
ATOM    268  C   LYS A 850      -8.931   5.610  31.882  1.00 21.22           C  
ANISOU  268  C   LYS A 850     3129   2872   2060    101    514   -332       C  
ATOM    269  O   LYS A 850      -8.722   5.570  30.670  1.00 20.04           O  
ANISOU  269  O   LYS A 850     3223   2819   1573    112    581   -329       O  
ATOM    270  CB  LYS A 850      -7.945   3.460  32.660  1.00 26.69           C  
ANISOU  270  CB  LYS A 850     3967   3707   2467    251    370    807       C  
ATOM    271  CG  LYS A 850      -8.106   2.141  33.392  1.00 33.33           C  
ANISOU  271  CG  LYS A 850     4869   4430   3363    227    248   1335       C  
ATOM    272  CD  LYS A 850      -8.354   2.394  34.864  1.00 39.80           C  
ANISOU  272  CD  LYS A 850     5835   5512   3775    241    225   1630       C  
ATOM    273  CE  LYS A 850      -8.636   1.103  35.610  1.00 45.06           C  
ANISOU  273  CE  LYS A 850     6637   6463   4020    322     12   1701       C  
ATOM    274  NZ  LYS A 850      -9.155   1.350  36.985  1.00 47.50           N1+
ANISOU  274  NZ  LYS A 850     7143   7100   3804    317    -23   1313       N1+
ATOM    275  H   LYS A 850     -10.104   3.234  31.299  1.00 23.50           H  
ATOM    276  HA  LYS A 850      -9.438   4.577  33.564  1.00 25.49           H  
ATOM    277  HB2 LYS A 850      -7.703   3.259  31.742  1.00 32.03           H  
ATOM    278  HB3 LYS A 850      -7.228   3.951  33.091  1.00 32.03           H  
ATOM    279  HG2 LYS A 850      -8.863   1.656  33.028  1.00 39.99           H  
ATOM    280  HG3 LYS A 850      -7.297   1.614  33.299  1.00 39.99           H  
ATOM    281  HD2 LYS A 850      -7.568   2.807  35.256  1.00 47.76           H  
ATOM    282  HD3 LYS A 850      -9.121   2.979  34.965  1.00 47.76           H  
ATOM    283  HE2 LYS A 850      -9.301   0.592  35.122  1.00 54.07           H  
ATOM    284  HE3 LYS A 850      -7.815   0.592  35.684  1.00 54.07           H  
ATOM    285  HZ1 LYS A 850      -8.559   1.814  37.456  1.00 57.00           H  
ATOM    286  HZ2 LYS A 850      -9.309   0.576  37.396  1.00 57.00           H  
ATOM    287  HZ3 LYS A 850      -9.914   1.812  36.945  1.00 57.00           H  
ATOM    288  N   PHE A 851      -8.893   6.733  32.596  1.00 20.08           N  
ANISOU  288  N   PHE A 851     3131   2820   1679      6    909   -297       N  
ATOM    289  CA  PHE A 851      -8.651   8.033  31.986  1.00 20.31           C  
ANISOU  289  CA  PHE A 851     3064   2878   1775    -41    952   -490       C  
ATOM    290  C   PHE A 851      -7.256   8.100  31.383  1.00 19.98           C  
ANISOU  290  C   PHE A 851     2962   2914   1717    -19    712   -500       C  
ATOM    291  O   PHE A 851      -6.270   7.717  32.023  1.00 21.47           O  
ANISOU  291  O   PHE A 851     3103   3346   1710     19    710   -497       O  
ATOM    292  CB  PHE A 851      -8.795   9.116  33.069  1.00 20.68           C  
ANISOU  292  CB  PHE A 851     3004   2904   1948    -50   1077   -878       C  
ATOM    293  CG  PHE A 851      -8.442  10.506  32.606  1.00 21.70           C  
ANISOU  293  CG  PHE A 851     3149   2937   2159     41    786  -1241       C  
ATOM    294  CD1 PHE A 851      -9.325  11.244  31.840  1.00 22.00           C  
ANISOU  294  CD1 PHE A 851     3153   2681   2525    257    635  -1102       C  
ATOM    295  CD2 PHE A 851      -7.232  11.087  32.957  1.00 22.35           C  
ANISOU  295  CD2 PHE A 851     3294   2795   2403    -68    527  -1341       C  
ATOM    296  CE1 PHE A 851      -8.997  12.529  31.409  1.00 21.86           C  
ANISOU  296  CE1 PHE A 851     3163   2676   2467    263    316   -924       C  
ATOM    297  CE2 PHE A 851      -6.910  12.370  32.529  1.00 23.33           C  
ANISOU  297  CE2 PHE A 851     3407   2641   2816    150    313   -892       C  
ATOM    298  CZ  PHE A 851      -7.794  13.084  31.755  1.00 21.11           C  
ANISOU  298  CZ  PHE A 851     3370   2434   2215    363    453   -748       C  
ATOM    299  H   PHE A 851      -9.006   6.768  33.448  1.00 24.10           H  
ATOM    300  HA  PHE A 851      -9.293   8.187  31.275  1.00 24.37           H  
ATOM    301  HB2 PHE A 851      -9.716   9.131  33.371  1.00 24.81           H  
ATOM    302  HB3 PHE A 851      -8.207   8.894  33.809  1.00 24.81           H  
ATOM    303  HD1 PHE A 851     -10.149  10.879  31.610  1.00 26.40           H  
ATOM    304  HD2 PHE A 851      -6.630  10.612  33.483  1.00 26.82           H  
ATOM    305  HE1 PHE A 851      -9.597  13.011  30.886  1.00 26.23           H  
ATOM    306  HE2 PHE A 851      -6.094  12.747  32.767  1.00 27.99           H  
ATOM    307  HZ  PHE A 851      -7.576  13.941  31.467  1.00 25.33           H  
ATOM    308  N   LEU A 852      -7.176   8.609  30.150  1.00 19.58           N  
ANISOU  308  N   LEU A 852     2942   2732   1766    224    878   -874       N  
ATOM    309  CA  LEU A 852      -5.900   8.931  29.523  1.00 18.74           C  
ANISOU  309  CA  LEU A 852     3021   2313   1785    185    828   -793       C  
ATOM    310  C   LEU A 852      -5.709  10.414  29.252  1.00 20.65           C  
ANISOU  310  C   LEU A 852     3329   2328   2190      7    712  -1135       C  
ATOM    311  O   LEU A 852      -4.588  10.903  29.371  1.00 21.58           O  
ANISOU  311  O   LEU A 852     3250   2202   2749    -85    269   -881       O  
ATOM    312  CB  LEU A 852      -5.712   8.187  28.193  1.00 17.58           C  
ANISOU  312  CB  LEU A 852     2764   2170   1746    -32    884   -409       C  
ATOM    313  CG  LEU A 852      -5.681   6.672  28.323  1.00 16.48           C  
ANISOU  313  CG  LEU A 852     2573   2052   1636   -207    896   -342       C  
ATOM    314  CD1 LEU A 852      -5.625   6.011  26.951  1.00 18.05           C  
ANISOU  314  CD1 LEU A 852     2748   2330   1780   -163   1125   -111       C  
ATOM    315  CD2 LEU A 852      -4.503   6.203  29.153  1.00 19.05           C  
ANISOU  315  CD2 LEU A 852     2593   2398   2248   -396    641   -472       C  
ATOM    316  H   LEU A 852      -7.858   8.778  29.655  1.00 23.50           H  
ATOM    317  HA  LEU A 852      -5.211   8.629  30.135  1.00 22.48           H  
ATOM    318  HB2 LEU A 852      -6.448   8.416  27.604  1.00 21.10           H  
ATOM    319  HB3 LEU A 852      -4.871   8.466  27.799  1.00 21.10           H  
ATOM    320  HG  LEU A 852      -6.495   6.401  28.775  1.00 19.77           H  
ATOM    321 HD11 LEU A 852      -5.446   5.064  27.063  1.00 21.66           H  
ATOM    322 HD12 LEU A 852      -6.478   6.135  26.506  1.00 21.66           H  
ATOM    323 HD13 LEU A 852      -4.918   6.422  26.430  1.00 21.66           H  
ATOM    324 HD21 LEU A 852      -4.456   5.235  29.116  1.00 22.86           H  
ATOM    325 HD22 LEU A 852      -3.689   6.588  28.792  1.00 22.86           H  
ATOM    326 HD23 LEU A 852      -4.627   6.493  30.070  1.00 22.86           H  
ATOM    327  N   GLN A 853      -6.751  11.139  28.853  1.00 21.40           N  
ANISOU  327  N   GLN A 853     3432   2129   2569    -77    893   -972       N  
ATOM    328  CA  GLN A 853      -6.565  12.527  28.429  1.00 23.11           C  
ANISOU  328  CA  GLN A 853     3824   2082   2876     34    741  -1214       C  
ATOM    329  C   GLN A 853      -7.919  13.197  28.285  1.00 23.53           C  
ANISOU  329  C   GLN A 853     3711   2133   3095    180    320  -1442       C  
ATOM    330  O   GLN A 853      -8.907  12.547  27.948  1.00 24.34           O  
ANISOU  330  O   GLN A 853     3354   2315   3578    235     70  -1629       O  
ATOM    331  CB  GLN A 853      -5.852  12.536  27.066  1.00 25.26           C  
ANISOU  331  CB  GLN A 853     4442   2077   3080    138   1073   -914       C  
ATOM    332  CG  GLN A 853      -5.403  13.875  26.527  1.00 33.06           C  
ANISOU  332  CG  GLN A 853     5218   2956   4387     33    778   -626       C  
ATOM    333  CD  GLN A 853      -4.030  14.224  27.016  1.00 35.41           C  
ANISOU  333  CD  GLN A 853     5968   3415   4072    153    706    241       C  
ATOM    334  NE2 GLN A 853      -3.461  15.303  26.491  1.00 35.51           N  
ANISOU  334  NE2 GLN A 853     6225   3517   3752    -61    499    423       N  
ATOM    335  OE1 GLN A 853      -3.476  13.522  27.861  1.00 36.13           O  
ANISOU  335  OE1 GLN A 853     6283   3332   4112    650    916      1       O  
ATOM    336  H   GLN A 853      -7.563  10.857  28.819  1.00 25.68           H  
ATOM    337  HA  GLN A 853      -6.057  13.018  29.093  1.00 27.74           H  
ATOM    338  HB2 GLN A 853      -5.059  11.983  27.140  1.00 30.32           H  
ATOM    339  HB3 GLN A 853      -6.459  12.159  26.410  1.00 30.32           H  
ATOM    340  HG2 GLN A 853      -5.384  13.842  25.558  1.00 39.67           H  
ATOM    341  HG3 GLN A 853      -6.018  14.564  26.823  1.00 39.67           H  
ATOM    342 HE21 GLN A 853      -3.880  15.766  25.900  1.00 42.62           H  
ATOM    343 HE22 GLN A 853      -2.674  15.540  26.743  1.00 42.62           H  
ATOM    344  N   GLN A 854      -7.958  14.501  28.564  1.00 25.24           N  
ANISOU  344  N   GLN A 854     3983   2455   3151    208    438  -1430       N  
ATOM    345  CA  GLN A 854      -9.102  15.313  28.180  1.00 27.80           C  
ANISOU  345  CA  GLN A 854     4416   2324   3824    368    555  -1355       C  
ATOM    346  C   GLN A 854      -8.947  15.727  26.721  1.00 28.69           C  
ANISOU  346  C   GLN A 854     4378   2465   4057    533    756   -597       C  
ATOM    347  O   GLN A 854      -7.866  16.149  26.298  1.00 31.40           O  
ANISOU  347  O   GLN A 854     4389   3103   4439    531    768    193       O  
ATOM    348  CB  GLN A 854      -9.212  16.542  29.084  1.00 35.14           C  
ANISOU  348  CB  GLN A 854     5081   2961   5310    263    342  -1280       C  
ATOM    349  CG  GLN A 854     -10.195  16.348  30.243  1.00 44.08           C  
ANISOU  349  CG  GLN A 854     5900   4316   6533    238    417  -1254       C  
ATOM    350  CD  GLN A 854     -11.648  16.295  29.779  1.00 51.15           C  
ANISOU  350  CD  GLN A 854     6607   5520   7309    262    564  -1351       C  
ATOM    351  NE2 GLN A 854     -12.487  15.576  30.521  1.00 56.33           N  
ANISOU  351  NE2 GLN A 854     6854   6136   8411     67    367   -650       N  
ATOM    352  OE1 GLN A 854     -12.007  16.892  28.762  1.00 49.79           O  
ANISOU  352  OE1 GLN A 854     6841   5631   6447    490    862  -2566       O  
ATOM    353  H   GLN A 854      -7.336  14.932  28.972  1.00 30.28           H  
ATOM    354  HA  GLN A 854      -9.923  14.806  28.277  1.00 33.36           H  
ATOM    355  HB2 GLN A 854      -8.339  16.735  29.461  1.00 42.17           H  
ATOM    356  HB3 GLN A 854      -9.519  17.295  28.555  1.00 42.17           H  
ATOM    357  HG2 GLN A 854      -9.993  15.513  30.693  1.00 52.90           H  
ATOM    358  HG3 GLN A 854     -10.105  17.089  30.863  1.00 52.90           H  
ATOM    359 HE21 GLN A 854     -12.200  15.170  31.223  1.00 67.59           H  
ATOM    360 HE22 GLN A 854     -13.316  15.516  30.299  1.00 67.59           H  
ATOM    361  N   LEU A 855     -10.026  15.591  25.950  1.00 25.12           N  
ANISOU  361  N   LEU A 855     4506   1842   3197    447    785   -275       N  
ATOM    362  CA  LEU A 855     -10.008  15.892  24.525  1.00 28.87           C  
ANISOU  362  CA  LEU A 855     4807   2295   3868    525    913     14       C  
ATOM    363  C   LEU A 855     -10.776  17.145  24.138  1.00 33.83           C  
ANISOU  363  C   LEU A 855     5417   2251   5186    566   1424    465       C  
ATOM    364  O   LEU A 855     -10.478  17.737  23.104  1.00 37.95           O  
ANISOU  364  O   LEU A 855     5698   2770   5952    585   1186    615       O  
ATOM    365  CB  LEU A 855     -10.588  14.719  23.733  1.00 26.30           C  
ANISOU  365  CB  LEU A 855     4572   2474   2947    376    738    -14       C  
ATOM    366  CG  LEU A 855      -9.799  13.411  23.816  1.00 23.89           C  
ANISOU  366  CG  LEU A 855     4332   2405   2341    322   1060    -47       C  
ATOM    367  CD1 LEU A 855     -10.553  12.330  23.047  1.00 23.31           C  
ANISOU  367  CD1 LEU A 855     4213   2506   2137     92    905     66       C  
ATOM    368  CD2 LEU A 855      -8.373  13.555  23.315  1.00 25.20           C  
ANISOU  368  CD2 LEU A 855     4310   2550   2713    283    697   -402       C  
ATOM    369  H   LEU A 855     -10.791  15.322  26.236  1.00 30.15           H  
ATOM    370  HA  LEU A 855      -9.084  16.020  24.258  1.00 34.65           H  
ATOM    371  HB2 LEU A 855     -11.481  14.539  24.066  1.00 31.56           H  
ATOM    372  HB3 LEU A 855     -10.628  14.973  22.797  1.00 31.56           H  
ATOM    373  HG  LEU A 855      -9.720  13.149  24.746  1.00 28.67           H  
ATOM    374 HD11 LEU A 855     -10.008  11.529  23.011  1.00 27.97           H  
ATOM    375 HD12 LEU A 855     -11.388  12.142  23.503  1.00 27.97           H  
ATOM    376 HD13 LEU A 855     -10.732  12.649  22.148  1.00 27.97           H  
ATOM    377 HD21 LEU A 855      -7.957  12.679  23.289  1.00 30.23           H  
ATOM    378 HD22 LEU A 855      -8.387  13.941  22.426  1.00 30.23           H  
ATOM    379 HD23 LEU A 855      -7.883  14.135  23.920  1.00 30.23           H  
ATOM    380  N   GLY A 856     -11.766  17.557  24.904  1.00 36.99           N  
ANISOU  380  N   GLY A 856     5753   2245   6057    718   1502   1023       N  
ATOM    381  CA  GLY A 856     -12.447  18.791  24.570  1.00 40.53           C  
ANISOU  381  CA  GLY A 856     6182   2307   6911    656   1265   1007       C  
ATOM    382  C   GLY A 856     -13.787  18.874  25.251  1.00 45.90           C  
ANISOU  382  C   GLY A 856     6549   2817   8074    594   1058    737       C  
ATOM    383  O   GLY A 856     -14.302  17.895  25.789  1.00 42.37           O  
ANISOU  383  O   GLY A 856     6460   2173   7467    335   1019    507       O  
ATOM    384  H   GLY A 856     -12.056  17.152  25.605  1.00 44.39           H  
ATOM    385  HA2 GLY A 856     -11.909  19.547  24.850  1.00 48.64           H  
ATOM    386  HA3 GLY A 856     -12.584  18.839  23.611  1.00 48.64           H  
ATOM    387  N   LYS A 857     -14.341  20.088  25.229  1.00 53.07           N  
ANISOU  387  N   LYS A 857     6977   3575   9611    585   1005    661       N  
ATOM    388  CA  LYS A 857     -15.660  20.376  25.773  1.00 57.19           C  
ANISOU  388  CA  LYS A 857     7432   4591   9705    427    850    203       C  
ATOM    389  C   LYS A 857     -16.497  21.080  24.713  1.00 61.69           C  
ANISOU  389  C   LYS A 857     7853   5323  10264    142    -30    459       C  
ATOM    390  O   LYS A 857     -16.000  21.953  23.995  1.00 62.15           O  
ANISOU  390  O   LYS A 857     7867   5526  10220    170    105   1060       O  
ATOM    391  CB  LYS A 857     -15.562  21.275  27.018  1.00 54.83           C  
ANISOU  391  CB  LYS A 857     7445   4655   8734    477   1367   -573       C  
ATOM    392  H   LYS A 857     -13.957  20.779  24.892  1.00 63.68           H  
ATOM    393  HA  LYS A 857     -16.098  19.547  26.019  1.00 68.62           H  
ATOM    394  N   GLY A 858     -17.761  20.693  24.613  1.00 64.58           N  
ANISOU  394  N   GLY A 858     8200   5721  10618   -255  -1114    133       N  
ATOM    395  CA  GLY A 858     -18.713  21.330  23.717  1.00 69.53           C  
ANISOU  395  CA  GLY A 858     8622   6617  11179   -583  -1909    -89       C  
ATOM    396  C   GLY A 858     -19.594  22.317  24.450  1.00 75.72           C  
ANISOU  396  C   GLY A 858     9073   7923  11773   -741  -2327    -93       C  
ATOM    397  O   GLY A 858     -19.153  22.999  25.382  1.00 74.01           O  
ANISOU  397  O   GLY A 858     8931   7188  12002  -1121  -2282    -13       O  
ATOM    398  H   GLY A 858     -18.099  20.046  25.068  1.00 77.50           H  
ATOM    399  HA2 GLY A 858     -18.235  21.802  23.017  1.00 83.44           H  
ATOM    400  HA3 GLY A 858     -19.278  20.653  23.311  1.00 83.44           H  
ATOM    401  N   ASN A 859     -20.856  22.399  24.026  1.00 83.60           N  
ANISOU  401  N   ASN A 859     9618  10241  11905   -275  -2505     -3       N  
ATOM    402  CA  ASN A 859     -21.823  23.211  24.755  1.00 89.62           C  
ANISOU  402  CA  ASN A 859    10160  12157  11734    389  -2369    353       C  
ATOM    403  C   ASN A 859     -22.377  22.443  25.947  1.00 83.98           C  
ANISOU  403  C   ASN A 859    10153  11368  10386   1932  -1950    303       C  
ATOM    404  O   ASN A 859     -22.421  22.961  27.070  1.00 83.11           O  
ANISOU  404  O   ASN A 859    10578  11028   9973   2981  -1754    269       O  
ATOM    405  CB  ASN A 859     -22.969  23.629  23.830  1.00 98.65           C  
ANISOU  405  CB  ASN A 859    10685  13804  12994   -378  -2422   1148       C  
ATOM    406  CG  ASN A 859     -22.514  24.536  22.702  1.00103.38           C  
ANISOU  406  CG  ASN A 859    11109  14026  14144   -974  -2237   2388       C  
ATOM    407  ND2 ASN A 859     -23.160  24.411  21.548  1.00104.73           N  
ANISOU  407  ND2 ASN A 859    11239  14662  13890  -1137  -2044   1984       N  
ATOM    408  OD1 ASN A 859     -21.598  25.341  22.865  1.00104.89           O  
ANISOU  408  OD1 ASN A 859    11210  13385  15257  -1228  -2261   4014       O  
ATOM    409  H   ASN A 859     -21.170  22.001  23.332  1.00100.32           H  
ATOM    410  HA  ASN A 859     -21.382  24.015  25.072  1.00107.54           H  
ATOM    411  HB2 ASN A 859     -23.362  22.835  23.435  1.00118.38           H  
ATOM    412  HB3 ASN A 859     -23.635  24.107  24.348  1.00118.38           H  
ATOM    413 HD21 ASN A 859     -22.940  24.902  20.877  1.00125.67           H  
ATOM    414 HD22 ASN A 859     -23.797  23.838  21.472  1.00125.67           H  
ATOM    415  N   PHE A 860     -22.797  21.200  25.717  1.00 79.35           N  
ANISOU  415  N   PHE A 860     9587  10604   9958   2362  -1610    380       N  
ATOM    416  CA  PHE A 860     -23.409  20.385  26.749  1.00 72.18           C  
ANISOU  416  CA  PHE A 860     9036   8540   9850   2806  -1170    145       C  
ATOM    417  C   PHE A 860     -22.559  19.194  27.170  1.00 54.83           C  
ANISOU  417  C   PHE A 860     7877   5708   7248   2498   -805   -311       C  
ATOM    418  O   PHE A 860     -22.941  18.501  28.118  1.00 44.50           O  
ANISOU  418  O   PHE A 860     7423   4164   5320   2685   -772  -1250       O  
ATOM    419  CB  PHE A 860     -24.774  19.857  26.273  1.00 81.12           C  
ANISOU  419  CB  PHE A 860     9715   8988  12119   3628  -1081    199       C  
ATOM    420  CG  PHE A 860     -25.768  20.936  25.951  1.00 88.08           C  
ANISOU  420  CG  PHE A 860    10385   9325  13755   4478   -858     59       C  
ATOM    421  CD1 PHE A 860     -25.968  21.998  26.816  1.00 92.19           C  
ANISOU  421  CD1 PHE A 860    10694   9849  14485   4928   -706    129       C  
ATOM    422  CD2 PHE A 860     -26.503  20.887  24.777  1.00 89.08           C  
ANISOU  422  CD2 PHE A 860    10668   9055  14123   4889   -719      0       C  
ATOM    423  CE1 PHE A 860     -26.883  22.991  26.518  1.00 93.36           C  
ANISOU  423  CE1 PHE A 860    10890   9908  14675   5213   -579    317       C  
ATOM    424  CE2 PHE A 860     -27.417  21.877  24.473  1.00 90.34           C  
ANISOU  424  CE2 PHE A 860    10884   9157  14285   5137   -602    200       C  
ATOM    425  CZ  PHE A 860     -27.608  22.930  25.345  1.00 92.10           C  
ANISOU  425  CZ  PHE A 860    10948   9530  14516   5283   -530    392       C  
ATOM    426  H   PHE A 860     -22.735  20.805  24.955  1.00 95.22           H  
ATOM    427  HA  PHE A 860     -23.551  20.945  27.528  1.00 86.62           H  
ATOM    428  HB2 PHE A 860     -24.640  19.331  25.469  1.00 97.34           H  
ATOM    429  HB3 PHE A 860     -25.154  19.304  26.972  1.00 97.34           H  
ATOM    430  HD1 PHE A 860     -25.481  22.044  27.607  1.00110.63           H  
ATOM    431  HD2 PHE A 860     -26.378  20.180  24.187  1.00106.89           H  
ATOM    432  HE1 PHE A 860     -27.009  23.700  27.107  1.00112.03           H  
ATOM    433  HE2 PHE A 860     -27.904  21.834  23.682  1.00108.41           H  
ATOM    434  HZ  PHE A 860     -28.223  23.597  25.142  1.00110.52           H  
ATOM    435  N   GLY A 861     -21.420  18.940  26.509  1.00 48.76           N  
ANISOU  435  N   GLY A 861     7292   4527   6709   2079   -359     19       N  
ATOM    436  CA  GLY A 861     -20.676  17.717  26.726  1.00 41.82           C  
ANISOU  436  CA  GLY A 861     6809   3436   5645   1801    -73     96       C  
ATOM    437  C   GLY A 861     -19.179  17.940  26.860  1.00 37.09           C  
ANISOU  437  C   GLY A 861     6512   2671   4908   1453    223     30       C  
ATOM    438  O   GLY A 861     -18.651  19.022  26.598  1.00 37.87           O  
ANISOU  438  O   GLY A 861     6704   2597   5087   1307    210   -150       O  
ATOM    439  H   GLY A 861     -21.067  19.469  25.930  1.00 58.52           H  
ATOM    440  HA2 GLY A 861     -20.992  17.293  27.539  1.00 50.19           H  
ATOM    441  HA3 GLY A 861     -20.826  17.117  25.978  1.00 50.19           H  
ATOM    442  N   SER A 862     -18.503  16.869  27.265  1.00 33.16           N  
ANISOU  442  N   SER A 862     5930   2246   4423   1339    350   -517       N  
ATOM    443  CA  SER A 862     -17.064  16.838  27.462  1.00 28.68           C  
ANISOU  443  CA  SER A 862     5227   1905   3765    740    205   -964       C  
ATOM    444  C   SER A 862     -16.596  15.475  26.981  1.00 25.73           C  
ANISOU  444  C   SER A 862     4540   1586   3650    663    584   -627       C  
ATOM    445  O   SER A 862     -17.301  14.483  27.166  1.00 25.35           O  
ANISOU  445  O   SER A 862     4309   1606   3715    583    757   -677       O  
ATOM    446  CB  SER A 862     -16.744  16.998  28.944  1.00 32.93           C  
ANISOU  446  CB  SER A 862     5566   2490   4456    551   -217  -1556       C  
ATOM    447  OG  SER A 862     -15.357  16.892  29.176  1.00 38.10           O  
ANISOU  447  OG  SER A 862     5794   3260   5421    489   -309  -1790       O  
ATOM    448  H   SER A 862     -18.876  16.114  27.441  1.00 39.79           H  
ATOM    449  HA  SER A 862     -16.608  17.538  26.969  1.00 34.42           H  
ATOM    450  HB2 SER A 862     -17.047  17.871  29.240  1.00 39.52           H  
ATOM    451  HB3 SER A 862     -17.201  16.302  29.442  1.00 39.52           H  
ATOM    452  HG  SER A 862     -15.197  16.958  29.998  1.00 45.72           H  
ATOM    453  N   VAL A 863     -15.426  15.416  26.350  1.00 23.69           N  
ANISOU  453  N   VAL A 863     4258   1340   3402    330    709   -462       N  
ATOM    454  CA  VAL A 863     -14.940  14.161  25.783  1.00 22.08           C  
ANISOU  454  CA  VAL A 863     4118   1335   2937    289    824   -436       C  
ATOM    455  C   VAL A 863     -13.555  13.857  26.323  1.00 22.61           C  
ANISOU  455  C   VAL A 863     3785   1561   3246     33    498  -1006       C  
ATOM    456  O   VAL A 863     -12.680  14.731  26.339  1.00 24.42           O  
ANISOU  456  O   VAL A 863     3707   1842   3728     26    380   -898       O  
ATOM    457  CB  VAL A 863     -14.943  14.171  24.243  1.00 23.86           C  
ANISOU  457  CB  VAL A 863     4385   1909   2770    467    721   -237       C  
ATOM    458  CG1 VAL A 863     -14.461  12.822  23.707  1.00 24.86           C  
ANISOU  458  CG1 VAL A 863     4500   2210   2737    458    684   -563       C  
ATOM    459  CG2 VAL A 863     -16.340  14.472  23.731  1.00 25.19           C  
ANISOU  459  CG2 VAL A 863     4531   2105   2935    476    934     36       C  
ATOM    460  H   VAL A 863     -14.899  16.086  26.239  1.00 28.42           H  
ATOM    461  HA  VAL A 863     -15.529  13.450  26.080  1.00 26.50           H  
ATOM    462  HB  VAL A 863     -14.339  14.860  23.924  1.00 28.63           H  
ATOM    463 HG11 VAL A 863     -14.588  12.801  22.745  1.00 29.84           H  
ATOM    464 HG12 VAL A 863     -13.521  12.715  23.918  1.00 29.84           H  
ATOM    465 HG13 VAL A 863     -14.977  12.114  24.124  1.00 29.84           H  
ATOM    466 HG21 VAL A 863     -16.412  14.167  22.813  1.00 30.23           H  
ATOM    467 HG22 VAL A 863     -16.986  14.008  24.286  1.00 30.23           H  
ATOM    468 HG23 VAL A 863     -16.492  15.429  23.775  1.00 30.23           H  
ATOM    469  N   GLU A 864     -13.358  12.608  26.740  1.00 22.14           N  
ANISOU  469  N   GLU A 864     3601   1579   3232     -5    120   -991       N  
ATOM    470  CA  GLU A 864     -12.077  12.114  27.194  1.00 23.79           C  
ANISOU  470  CA  GLU A 864     3590   2301   3150    195    -98  -1358       C  
ATOM    471  C   GLU A 864     -11.590  10.960  26.332  1.00 21.96           C  
ANISOU  471  C   GLU A 864     3490   1879   2973    -65    -56   -854       C  
ATOM    472  O   GLU A 864     -12.370  10.252  25.692  1.00 20.83           O  
ANISOU  472  O   GLU A 864     3341   1761   2811   -245    347   -634       O  
ATOM    473  CB  GLU A 864     -12.176  11.527  28.594  1.00 27.50           C  
ANISOU  473  CB  GLU A 864     3729   3609   3109    859   -179  -1371       C  
ATOM    474  CG  GLU A 864     -12.599  12.471  29.636  1.00 31.89           C  
ANISOU  474  CG  GLU A 864     3899   4998   3221   1290    222  -1593       C  
ATOM    475  CD  GLU A 864     -12.895  11.758  30.934  1.00 37.13           C  
ANISOU  475  CD  GLU A 864     4058   6638   3410   1313    194  -1464       C  
ATOM    476  OE1 GLU A 864     -12.925  10.505  30.964  1.00 34.14           O  
ANISOU  476  OE1 GLU A 864     3950   6215   2806    903    616  -1646       O  
ATOM    477  OE2 GLU A 864     -13.097  12.460  31.934  1.00 41.13           O1-
ANISOU  477  OE2 GLU A 864     4274   7948   3406   1576    -30  -1620       O1-
ATOM    478  H   GLU A 864     -13.979  12.013  26.766  1.00 26.57           H  
ATOM    479  HA  GLU A 864     -11.461  12.862  27.151  1.00 28.55           H  
ATOM    480  HB2 GLU A 864     -12.822  10.803  28.578  1.00 32.99           H  
ATOM    481  HB3 GLU A 864     -11.304  11.187  28.846  1.00 32.99           H  
ATOM    482  HG2 GLU A 864     -11.891  13.114  29.794  1.00 38.27           H  
ATOM    483  HG3 GLU A 864     -13.405  12.929  29.348  1.00 38.27           H  
ATOM    484  N   MET A 865     -10.278  10.763  26.372  1.00 21.40           N  
ANISOU  484  N   MET A 865     3351   1656   3124    308   -161   -672       N  
ATOM    485  CA  MET A 865      -9.645   9.547  25.892  1.00 19.65           C  
ANISOU  485  CA  MET A 865     3123   1960   2382    382   -223   -436       C  
ATOM    486  C   MET A 865      -9.471   8.616  27.085  1.00 19.09           C  
ANISOU  486  C   MET A 865     2890   2234   2129     87    -99   -726       C  
ATOM    487  O   MET A 865      -8.966   9.029  28.135  1.00 19.47           O  
ANISOU  487  O   MET A 865     2909   2436   2052    246    109   -935       O  
ATOM    488  CB  MET A 865      -8.278   9.883  25.291  1.00 19.76           C  
ANISOU  488  CB  MET A 865     3266   1939   2301    246    475   -200       C  
ATOM    489  CG  MET A 865      -7.612   8.717  24.544  1.00 21.18           C  
ANISOU  489  CG  MET A 865     3460   2171   2415   -241    512   -204       C  
ATOM    490  SD  MET A 865      -5.814   8.858  24.316  1.00 22.91           S  
ANISOU  490  SD  MET A 865     3731   2842   2130   -782    836     -1       S  
ATOM    491  CE  MET A 865      -5.620  10.471  23.594  1.00 25.17           C  
ANISOU  491  CE  MET A 865     3845   2327   3392   -464    167   -246       C  
ATOM    492  H   MET A 865      -9.718  11.337  26.683  1.00 25.68           H  
ATOM    493  HA  MET A 865     -10.183   9.122  25.206  1.00 23.58           H  
ATOM    494  HB2 MET A 865      -8.388  10.612  24.660  1.00 23.71           H  
ATOM    495  HB3 MET A 865      -7.682  10.152  26.008  1.00 23.71           H  
ATOM    496  HG2 MET A 865      -7.776   7.901  25.042  1.00 25.41           H  
ATOM    497  HG3 MET A 865      -8.010   8.652  23.662  1.00 25.41           H  
ATOM    498  HE1 MET A 865      -4.913  10.437  22.930  1.00 30.21           H  
ATOM    499  HE2 MET A 865      -6.455  10.733  23.176  1.00 30.21           H  
ATOM    500  HE3 MET A 865      -5.387  11.104  24.292  1.00 30.21           H  
ATOM    501  N   CYS A 866      -9.875   7.361  26.916  1.00 17.92           N  
ANISOU  501  N   CYS A 866     2674   2349   1787    118    490   -563       N  
ATOM    502  CA  CYS A 866      -9.747   6.363  27.958  1.00 17.81           C  
ANISOU  502  CA  CYS A 866     2669   2440   1657    111    757   -358       C  
ATOM    503  C   CYS A 866      -9.219   5.070  27.361  1.00 17.48           C  
ANISOU  503  C   CYS A 866     2923   1978   1739     95    612   -249       C  
ATOM    504  O   CYS A 866      -9.202   4.869  26.143  1.00 17.29           O  
ANISOU  504  O   CYS A 866     2994   2147   1428    357    423   -112       O  
ATOM    505  CB  CYS A 866     -11.091   6.077  28.629  1.00 19.16           C  
ANISOU  505  CB  CYS A 866     2700   2775   1806    138    511   -625       C  
ATOM    506  SG  CYS A 866     -11.714   7.424  29.644  1.00 22.85           S  
ANISOU  506  SG  CYS A 866     2885   3451   2346    247    790  -1196       S  
ATOM    507  H   CYS A 866     -10.231   7.063  26.192  1.00 21.51           H  
ATOM    508  HA  CYS A 866      -9.116   6.693  28.616  1.00 21.37           H  
ATOM    509  HB2 CYS A 866     -11.749   5.899  27.940  1.00 23.00           H  
ATOM    510  HB3 CYS A 866     -10.991   5.300  29.201  1.00 23.00           H  
ATOM    511  HG  CYS A 866     -12.765   7.098  30.123  1.00 27.42           H  
ATOM    512  N   ARG A 867      -8.781   4.183  28.239  1.00 18.22           N  
ANISOU  512  N   ARG A 867     3241   1934   1748    107    944     18       N  
ATOM    513  CA  ARG A 867      -8.388   2.835  27.865  1.00 19.02           C  
ANISOU  513  CA  ARG A 867     3532   1935   1759    248   1052    303       C  
ATOM    514  C   ARG A 867      -9.322   1.889  28.593  1.00 19.92           C  
ANISOU  514  C   ARG A 867     3388   2187   1994    193   1034    135       C  
ATOM    515  O   ARG A 867      -9.564   2.060  29.790  1.00 20.46           O  
ANISOU  515  O   ARG A 867     3469   2539   1766    -38    991    274       O  
ATOM    516  CB  ARG A 867      -6.949   2.575  28.295  1.00 24.61           C  
ANISOU  516  CB  ARG A 867     3986   2384   2979    125   1284     -8       C  
ATOM    517  CG  ARG A 867      -6.317   1.321  27.726  1.00 28.77           C  
ANISOU  517  CG  ARG A 867     4633   3014   3284    450    967   -569       C  
ATOM    518  CD  ARG A 867      -4.852   1.229  28.186  1.00 37.08           C  
ANISOU  518  CD  ARG A 867     5401   4022   4664   1253    780  -1378       C  
ATOM    519  NE  ARG A 867      -4.597   1.918  29.451  1.00 47.30           N  
ANISOU  519  NE  ARG A 867     6272   5548   6151   1500    156   -810       N  
ATOM    520  CZ  ARG A 867      -4.679   1.360  30.653  1.00 53.78           C  
ANISOU  520  CZ  ARG A 867     7026   6612   6795   1729   -636   -582       C  
ATOM    521  NH1 ARG A 867      -4.976   0.080  30.806  1.00 57.76           N1+
ANISOU  521  NH1 ARG A 867     7327   7011   7607   1517   -946    -60       N1+
ATOM    522  NH2 ARG A 867      -4.458   2.108  31.732  1.00 56.46           N  
ANISOU  522  NH2 ARG A 867     7239   7188   7026   1883   -642   -949       N  
ATOM    523  H   ARG A 867      -8.701   4.343  29.080  1.00 21.86           H  
ATOM    524  HA  ARG A 867      -8.454   2.693  26.908  1.00 22.82           H  
ATOM    525  HB2 ARG A 867      -6.405   3.327  28.012  1.00 29.53           H  
ATOM    526  HB3 ARG A 867      -6.928   2.496  29.262  1.00 29.53           H  
ATOM    527  HG2 ARG A 867      -6.794   0.539  28.044  1.00 34.52           H  
ATOM    528  HG3 ARG A 867      -6.339   1.353  26.757  1.00 34.52           H  
ATOM    529  HD2 ARG A 867      -4.618   0.295  28.304  1.00 44.49           H  
ATOM    530  HD3 ARG A 867      -4.284   1.630  27.509  1.00 44.49           H  
ATOM    531  HE  ARG A 867      -4.377   2.749  29.413  1.00 56.76           H  
ATOM    532 HH11 ARG A 867      -5.122  -0.412  30.116  1.00 69.31           H  
ATOM    533 HH12 ARG A 867      -5.023  -0.259  31.594  1.00 69.31           H  
ATOM    534 HH21 ARG A 867      -4.266   2.942  31.645  1.00 67.75           H  
ATOM    535 HH22 ARG A 867      -4.509   1.757  32.515  1.00 67.75           H  
ATOM    536  N   TYR A 868      -9.874   0.921  27.877  1.00 18.75           N  
ANISOU  536  N   TYR A 868     3279   1736   2108    126   1148    206       N  
ATOM    537  CA  TYR A 868     -10.760  -0.067  28.481  1.00 20.18           C  
ANISOU  537  CA  TYR A 868     3467   1936   2266    315   1271    455       C  
ATOM    538  C   TYR A 868      -9.946  -1.343  28.693  1.00 23.65           C  
ANISOU  538  C   TYR A 868     3789   2434   2763    426   1289    957       C  
ATOM    539  O   TYR A 868      -9.623  -2.047  27.730  1.00 25.10           O  
ANISOU  539  O   TYR A 868     3748   2292   3498    472   1750    498       O  
ATOM    540  CB  TYR A 868     -12.045  -0.292  27.681  1.00 20.66           C  
ANISOU  540  CB  TYR A 868     3549   2003   2299    197   1215    389       C  
ATOM    541  CG  TYR A 868     -13.008  -1.094  28.518  1.00 20.08           C  
ANISOU  541  CG  TYR A 868     3456   1902   2272    458   1155    573       C  
ATOM    542  CD1 TYR A 868     -13.535  -0.564  29.689  1.00 21.06           C  
ANISOU  542  CD1 TYR A 868     3485   2221   2297    433   1226    373       C  
ATOM    543  CD2 TYR A 868     -13.338  -2.391  28.182  1.00 21.51           C  
ANISOU  543  CD2 TYR A 868     3481   1935   2756    324   1223    286       C  
ATOM    544  CE1 TYR A 868     -14.375  -1.303  30.488  1.00 22.73           C  
ANISOU  544  CE1 TYR A 868     3628   2232   2776    370   1274    800       C  
ATOM    545  CE2 TYR A 868     -14.174  -3.147  28.982  1.00 22.19           C  
ANISOU  545  CE2 TYR A 868     3503   2176   2754    256   1491    412       C  
ATOM    546  CZ  TYR A 868     -14.696  -2.592  30.134  1.00 21.94           C  
ANISOU  546  CZ  TYR A 868     3597   2057   2683    316   1586    645       C  
ATOM    547  OH  TYR A 868     -15.538  -3.319  30.956  1.00 24.37           O  
ANISOU  547  OH  TYR A 868     3651   2120   3490    339   1782    941       O  
ATOM    548  H   TYR A 868      -9.750   0.813  27.033  1.00 22.50           H  
ATOM    549  HA  TYR A 868     -11.059   0.255  29.346  1.00 24.22           H  
ATOM    550  HB2 TYR A 868     -12.451   0.562  27.463  1.00 24.80           H  
ATOM    551  HB3 TYR A 868     -11.847  -0.783  26.869  1.00 24.80           H  
ATOM    552  HD1 TYR A 868     -13.317   0.306  29.936  1.00 25.28           H  
ATOM    553  HD2 TYR A 868     -12.992  -2.764  27.403  1.00 25.81           H  
ATOM    554  HE1 TYR A 868     -14.725  -0.932  31.266  1.00 27.27           H  
ATOM    555  HE2 TYR A 868     -14.384  -4.022  28.746  1.00 26.63           H  
ATOM    556  HH  TYR A 868     -15.668  -4.083  30.631  1.00 29.25           H  
ATOM    557  N   ASP A 869      -9.634  -1.631  29.966  1.00 27.72           N  
ANISOU  557  N   ASP A 869     4167   3094   3271    613    859   1414       N  
ATOM    558  CA  ASP A 869      -8.612  -2.588  30.396  1.00 33.04           C  
ANISOU  558  CA  ASP A 869     4587   3450   4517    622    851   1287       C  
ATOM    559  C   ASP A 869      -9.253  -3.598  31.344  1.00 33.24           C  
ANISOU  559  C   ASP A 869     4782   3372   4475    736   1008   1420       C  
ATOM    560  O   ASP A 869      -8.971  -3.610  32.551  1.00 34.00           O  
ANISOU  560  O   ASP A 869     4904   3879   4137    728   1014   1187       O  
ATOM    561  CB  ASP A 869      -7.500  -1.802  31.094  1.00 36.06           C  
ANISOU  561  CB  ASP A 869     4872   3699   5130    629    734   1343       C  
ATOM    562  CG  ASP A 869      -6.349  -2.670  31.562  1.00 39.29           C  
ANISOU  562  CG  ASP A 869     5175   4123   5629    680    639   1405       C  
ATOM    563  OD1 ASP A 869      -6.394  -3.896  31.340  1.00 39.43           O  
ANISOU  563  OD1 ASP A 869     5417   3788   5775    868    577   1534       O  
ATOM    564  OD2 ASP A 869      -5.392  -2.115  32.153  1.00 40.05           O1-
ANISOU  564  OD2 ASP A 869     5148   4458   5612    662    670   1487       O1-
ATOM    565  H   ASP A 869     -10.027  -1.261  30.635  1.00 33.26           H  
ATOM    566  HA  ASP A 869      -8.251  -3.089  29.649  1.00 39.65           H  
ATOM    567  HB2 ASP A 869      -7.144  -1.145  30.474  1.00 43.27           H  
ATOM    568  HB3 ASP A 869      -7.872  -1.357  31.872  1.00 43.27           H  
ATOM    569  N   PRO A 870     -10.133  -4.458  30.828  1.00 31.12           N  
ANISOU  569  N   PRO A 870     4818   2446   4562    771   1481   1337       N  
ATOM    570  CA  PRO A 870     -10.831  -5.399  31.721  1.00 34.16           C  
ANISOU  570  CA  PRO A 870     5149   2729   5102   1029   1659   1583       C  
ATOM    571  C   PRO A 870      -9.925  -6.461  32.314  1.00 39.30           C  
ANISOU  571  C   PRO A 870     5882   3477   5573   1277   1771   1878       C  
ATOM    572  O   PRO A 870     -10.199  -6.952  33.416  1.00 39.85           O  
ANISOU  572  O   PRO A 870     6057   3890   5196   1062   1745   2180       O  
ATOM    573  CB  PRO A 870     -11.923  -5.999  30.824  1.00 35.31           C  
ANISOU  573  CB  PRO A 870     4935   2839   5643    662   1632   1445       C  
ATOM    574  CG  PRO A 870     -11.439  -5.764  29.422  1.00 34.35           C  
ANISOU  574  CG  PRO A 870     4838   2682   5531    411   1428   1425       C  
ATOM    575  CD  PRO A 870     -10.660  -4.488  29.453  1.00 32.41           C  
ANISOU  575  CD  PRO A 870     4761   2527   5025    347   1630   1316       C  
ATOM    576  HA  PRO A 870     -11.256  -4.913  32.446  1.00 40.99           H  
ATOM    577  HB2 PRO A 870     -12.016  -6.947  31.005  1.00 42.37           H  
ATOM    578  HB3 PRO A 870     -12.766  -5.547  30.981  1.00 42.37           H  
ATOM    579  HG2 PRO A 870     -10.875  -6.502  29.145  1.00 41.22           H  
ATOM    580  HG3 PRO A 870     -12.200  -5.685  28.825  1.00 41.22           H  
ATOM    581  HD2 PRO A 870      -9.938  -4.507  28.805  1.00 38.89           H  
ATOM    582  HD3 PRO A 870     -11.236  -3.726  29.285  1.00 38.89           H  
ATOM    583  N   LEU A 871      -8.849  -6.828  31.629  1.00 43.07           N  
ANISOU  583  N   LEU A 871     6430   3728   6206   1871   1468   2004       N  
ATOM    584  CA  LEU A 871      -7.870  -7.754  32.194  1.00 49.48           C  
ANISOU  584  CA  LEU A 871     7134   4669   6999   2163   1714   1906       C  
ATOM    585  C   LEU A 871      -6.828  -7.019  33.022  1.00 55.88           C  
ANISOU  585  C   LEU A 871     7307   6141   7782   2136   1852   1297       C  
ATOM    586  O   LEU A 871      -5.656  -7.409  33.034  1.00 59.10           O  
ANISOU  586  O   LEU A 871     7346   6542   8566   2137   1797   1069       O  
ATOM    587  CB  LEU A 871      -7.228  -8.564  31.075  1.00 51.82           C  
ANISOU  587  CB  LEU A 871     7646   4582   7460   2249   2066   1924       C  
ATOM    588  CG  LEU A 871      -8.231  -9.179  30.096  1.00 54.86           C  
ANISOU  588  CG  LEU A 871     8080   4674   8092   2355   2430   1664       C  
ATOM    589  CD1 LEU A 871      -7.520 -10.011  29.039  1.00 56.61           C  
ANISOU  589  CD1 LEU A 871     8253   4956   8299   2427   2664   1533       C  
ATOM    590  CD2 LEU A 871      -9.274 -10.021  30.825  1.00 56.61           C  
ANISOU  590  CD2 LEU A 871     8228   4671   8612   2390   2421   1286       C  
ATOM    591  H   LEU A 871      -8.663  -6.556  30.835  1.00 51.68           H  
ATOM    592  HA  LEU A 871      -8.319  -8.385  32.777  1.00 59.38           H  
ATOM    593  HB2 LEU A 871      -6.639  -7.983  30.569  1.00 62.18           H  
ATOM    594  HB3 LEU A 871      -6.718  -9.289  31.470  1.00 62.18           H  
ATOM    595  HG  LEU A 871      -8.696  -8.456  29.648  1.00 65.84           H  
ATOM    596 HD11 LEU A 871      -8.179 -10.369  28.424  1.00 67.93           H  
ATOM    597 HD12 LEU A 871      -6.894  -9.446  28.561  1.00 67.93           H  
ATOM    598 HD13 LEU A 871      -7.046 -10.737  29.475  1.00 67.93           H  
ATOM    599 HD21 LEU A 871      -9.795 -10.514  30.172  1.00 67.94           H  
ATOM    600 HD22 LEU A 871      -8.822 -10.638  31.421  1.00 67.94           H  
ATOM    601 HD23 LEU A 871      -9.854  -9.434  31.335  1.00 67.94           H  
ATOM    602  N   GLN A 872      -7.271  -5.966  33.727  1.00 57.09           N  
ANISOU  602  N   GLN A 872     7449   7091   7151   1983   2178   1252       N  
ATOM    603  CA  GLN A 872      -6.447  -5.020  34.477  1.00 57.60           C  
ANISOU  603  CA  GLN A 872     7573   7866   6446   1837   2314   1642       C  
ATOM    604  C   GLN A 872      -4.958  -5.308  34.366  1.00 56.22           C  
ANISOU  604  C   GLN A 872     7410   7316   6636   1713   2350   2478       C  
ATOM    605  O   GLN A 872      -4.293  -5.575  35.373  1.00 56.58           O  
ANISOU  605  O   GLN A 872     7456   7321   6719   1583   2342   2599       O  
ATOM    606  CB  GLN A 872      -6.870  -4.983  35.954  1.00 60.77           C  
ANISOU  606  CB  GLN A 872     7830   9125   6135   1876   2005   1049       C  
ATOM    607  CG  GLN A 872      -8.260  -4.382  36.215  1.00 64.25           C  
ANISOU  607  CG  GLN A 872     8075  10186   6151   1960   1407    636       C  
ATOM    608  CD  GLN A 872      -8.296  -2.857  36.110  1.00 67.70           C  
ANISOU  608  CD  GLN A 872     8241  11020   6461   2049    676    391       C  
ATOM    609  NE2 GLN A 872      -8.692  -2.348  34.945  1.00 68.78           N  
ANISOU  609  NE2 GLN A 872     8302  11381   6452   2056    250    447       N  
ATOM    610  OE1 GLN A 872      -7.987  -2.149  37.071  1.00 68.52           O  
ANISOU  610  OE1 GLN A 872     8257  11154   6624   2120    448    281       O  
ATOM    611  H   GLN A 872      -8.106  -5.767  33.788  1.00 68.51           H  
ATOM    612  HA  GLN A 872      -6.590  -4.144  34.087  1.00 69.12           H  
ATOM    613  HB2 GLN A 872      -6.877  -5.891  36.295  1.00 72.92           H  
ATOM    614  HB3 GLN A 872      -6.225  -4.450  36.445  1.00 72.92           H  
ATOM    615  HG2 GLN A 872      -8.882  -4.739  35.562  1.00 77.10           H  
ATOM    616  HG3 GLN A 872      -8.542  -4.624  37.110  1.00 77.10           H  
ATOM    617 HE21 GLN A 872      -8.911  -2.873  34.300  1.00 82.54           H  
ATOM    618 HE22 GLN A 872      -8.729  -1.496  34.838  1.00 82.54           H  
ATOM    619  N   ASP A 873      -4.433  -5.255  33.139  1.00 53.92           N  
ANISOU  619  N   ASP A 873     7133   6785   6571   1788   2434   2990       N  
ATOM    620  CA  ASP A 873      -3.033  -5.564  32.875  1.00 53.24           C  
ANISOU  620  CA  ASP A 873     6896   6405   6926   1708   2464   2697       C  
ATOM    621  C   ASP A 873      -2.333  -4.437  32.122  1.00 50.78           C  
ANISOU  621  C   ASP A 873     6763   6181   6349   1584   2281   1943       C  
ATOM    622  O   ASP A 873      -1.279  -4.664  31.520  1.00 50.17           O  
ANISOU  622  O   ASP A 873     6692   6072   6298   1881   2146   1721       O  
ATOM    623  CB  ASP A 873      -2.896  -6.881  32.104  1.00 55.83           C  
ANISOU  623  CB  ASP A 873     6869   6314   8029   1746   2309   2877       C  
ATOM    624  CG  ASP A 873      -3.568  -6.834  30.747  1.00 58.34           C  
ANISOU  624  CG  ASP A 873     6830   6421   8914   1809   2180   3044       C  
ATOM    625  OD1 ASP A 873      -4.332  -5.879  30.496  1.00 59.50           O  
ANISOU  625  OD1 ASP A 873     6764   6508   9337   1776   2089   3503       O  
ATOM    626  OD2 ASP A 873      -3.324  -7.747  29.931  1.00 59.05           O1-
ANISOU  626  OD2 ASP A 873     6869   6496   9073   1866   2201   2759       O1-
ATOM    627  H   ASP A 873      -4.877  -5.040  32.434  1.00 64.71           H  
ATOM    628  HA  ASP A 873      -2.580  -5.673  33.726  1.00 63.88           H  
ATOM    629  HB2 ASP A 873      -1.954  -7.071  31.967  1.00 66.99           H  
ATOM    630  HB3 ASP A 873      -3.306  -7.593  32.618  1.00 66.99           H  
ATOM    631  N   ASN A 874      -2.901  -3.232  32.138  1.00 50.26           N  
ANISOU  631  N   ASN A 874     6737   6205   6156   1126   2137   1182       N  
ATOM    632  CA  ASN A 874      -2.345  -2.058  31.472  1.00 51.96           C  
ANISOU  632  CA  ASN A 874     6860   6224   6657    523   1726    857       C  
ATOM    633  C   ASN A 874      -2.458  -2.128  29.952  1.00 49.40           C  
ANISOU  633  C   ASN A 874     6482   6024   6265     24   1198    835       C  
ATOM    634  O   ASN A 874      -1.688  -1.467  29.242  1.00 47.35           O  
ANISOU  634  O   ASN A 874     6165   5776   6051   -645   1391   1076       O  
ATOM    635  CB  ASN A 874      -0.891  -1.797  31.883  1.00 58.80           C  
ANISOU  635  CB  ASN A 874     7471   6571   8300    413   1776    895       C  
ATOM    636  CG  ASN A 874      -0.502  -0.339  31.744  1.00 65.70           C  
ANISOU  636  CG  ASN A 874     8048   6872  10042    366   1885   1102       C  
ATOM    637  ND2 ASN A 874       0.690  -0.086  31.211  1.00 71.32           N  
ANISOU  637  ND2 ASN A 874     8213   7374  11511    315   1788    895       N  
ATOM    638  OD1 ASN A 874      -1.271   0.552  32.103  1.00 65.38           O  
ANISOU  638  OD1 ASN A 874     8404   6607   9829    357   2056   1565       O  
ATOM    639  H   ASN A 874      -3.639  -3.065  32.546  1.00 60.32           H  
ATOM    640  HA  ASN A 874      -2.867  -1.292  31.759  1.00 62.35           H  
ATOM    641  HB2 ASN A 874      -0.773  -2.053  32.811  1.00 70.56           H  
ATOM    642  HB3 ASN A 874      -0.302  -2.321  31.318  1.00 70.56           H  
ATOM    643 HD21 ASN A 874       0.953   0.726  31.112  1.00 85.58           H  
ATOM    644 HD22 ASN A 874       1.197  -0.736  30.966  1.00 85.58           H  
ATOM    645  N   THR A 875      -3.396  -2.927  29.439  1.00 50.16           N  
ANISOU  645  N   THR A 875     6555   6031   6473    251    702    717       N  
ATOM    646  CA  THR A 875      -3.675  -3.004  28.008  1.00 50.41           C  
ANISOU  646  CA  THR A 875     6769   5713   6670    470    488    470       C  
ATOM    647  C   THR A 875      -5.146  -2.683  27.753  1.00 50.37           C  
ANISOU  647  C   THR A 875     7345   6363   5432   1290    963    589       C  
ATOM    648  O   THR A 875      -5.816  -2.094  28.610  1.00 54.33           O  
ANISOU  648  O   THR A 875     8828   7068   4746   1865   1136    310       O  
ATOM    649  CB  THR A 875      -3.307  -4.385  27.453  1.00 49.07           C  
ANISOU  649  CB  THR A 875     6551   4463   7631     34     30    459       C  
ATOM    650  CG2 THR A 875      -1.860  -4.729  27.791  1.00 49.31           C  
ANISOU  650  CG2 THR A 875     6435   3667   8634     94   -452     97       C  
ATOM    651  OG1 THR A 875      -4.171  -5.389  28.000  1.00 46.43           O  
ANISOU  651  OG1 THR A 875     6485   4201   6957   -292    369    789       O  
ATOM    652  H   THR A 875      -3.895  -3.446  29.910  1.00 60.19           H  
ATOM    653  HA  THR A 875      -3.132  -2.355  27.533  1.00 60.49           H  
ATOM    654  HB  THR A 875      -3.407  -4.374  26.488  1.00 58.89           H  
ATOM    655  HG1 THR A 875      -4.233  -5.292  28.832  1.00 55.72           H  
ATOM    656 HG21 THR A 875      -1.609  -5.562  27.363  1.00 59.17           H  
ATOM    657 HG22 THR A 875      -1.271  -4.025  27.479  1.00 59.17           H  
ATOM    658 HG23 THR A 875      -1.758  -4.824  28.751  1.00 59.17           H  
ATOM    659  N   GLY A 876      -5.653  -3.065  26.590  1.00 43.15           N  
ANISOU  659  N   GLY A 876     6304   5765   4325   1303   1388   1059       N  
ATOM    660  CA  GLY A 876      -7.027  -2.817  26.203  1.00 36.90           C  
ANISOU  660  CA  GLY A 876     5334   4695   3991   1279   1699   1083       C  
ATOM    661  C   GLY A 876      -7.123  -1.813  25.066  1.00 30.75           C  
ANISOU  661  C   GLY A 876     4485   4010   3190    667   1832   1216       C  
ATOM    662  O   GLY A 876      -6.145  -1.181  24.661  1.00 34.22           O  
ANISOU  662  O   GLY A 876     4317   5203   3483    426   1938   1384       O  
ATOM    663  H   GLY A 876      -5.202  -3.484  25.989  1.00 51.78           H  
ATOM    664  HA2 GLY A 876      -7.437  -3.648  25.915  1.00 44.28           H  
ATOM    665  HA3 GLY A 876      -7.519  -2.469  26.963  1.00 44.28           H  
ATOM    666  N   GLU A 877      -8.337  -1.670  24.542  1.00 24.67           N  
ANISOU  666  N   GLU A 877     4055   2424   2896    367   1517    372       N  
ATOM    667  CA AGLU A 877      -8.558  -0.731  23.454  0.62 23.64           C  
ANISOU  667  CA AGLU A 877     3884   1989   3108    227   1153   -195       C  
ATOM    668  CA BGLU A 877      -8.560  -0.731  23.454  0.39 23.96           C  
ANISOU  668  CA BGLU A 877     3871   2118   3116    117   1200   -131       C  
ATOM    669  C   GLU A 877      -8.650   0.693  23.989  1.00 19.98           C  
ANISOU  669  C   GLU A 877     3650   1668   2275     96   1326    -90       C  
ATOM    670  O   GLU A 877      -9.145   0.943  25.091  1.00 20.52           O  
ANISOU  670  O   GLU A 877     3623   1849   2325    101   1433    121       O  
ATOM    671  CB AGLU A 877      -9.843  -1.046  22.682  0.62 28.35           C  
ANISOU  671  CB AGLU A 877     4076   2328   4367    247    824  -1293       C  
ATOM    672  CB BGLU A 877      -9.839  -1.077  22.683  0.39 28.63           C  
ANISOU  672  CB BGLU A 877     3989   2569   4319   -113    878   -887       C  
ATOM    673  CG AGLU A 877      -9.734  -2.213  21.705  0.62 32.48           C  
ANISOU  673  CG AGLU A 877     4205   3244   4891    144    795  -1470       C  
ATOM    674  CG BGLU A 877     -11.126  -0.966  23.491  0.39 32.70           C  
ANISOU  674  CG BGLU A 877     4073   3227   5123   -416    749  -1179       C  
ATOM    675  CD AGLU A 877     -10.804  -2.183  20.621  0.62 35.70           C  
ANISOU  675  CD AGLU A 877     4270   4397   4898     -9    944  -1617       C  
ATOM    676  CD BGLU A 877     -12.328  -1.587  22.786  0.39 37.44           C  
ANISOU  676  CD BGLU A 877     4114   4050   6061   -614    766  -1432       C  
ATOM    677  OE1AGLU A 877     -11.814  -1.464  20.792  0.62 37.27           O  
ANISOU  677  OE1AGLU A 877     4297   5084   4781   -221   1142  -1643       O  
ATOM    678  OE1BGLU A 877     -12.291  -1.744  21.546  0.39 40.15           O  
ANISOU  678  OE1BGLU A 877     4191   4433   6632   -786    734  -1595       O  
ATOM    679  OE2AGLU A 877     -10.629  -2.874  19.593  0.62 37.60           O1-
ANISOU  679  OE2AGLU A 877     4341   4975   4971    -87   1070  -1349       O1-
ATOM    680  OE2BGLU A 877     -13.311  -1.928  23.477  0.39 37.70           O1-
ANISOU  680  OE2BGLU A 877     4008   4226   6091   -614    829  -1708       O1-
ATOM    681  H  AGLU A 877      -9.037  -2.099  24.797  0.62 29.61           H  
ATOM    682  H  BGLU A 877      -9.037  -2.099  24.797  0.39 29.61           H  
ATOM    683  HA AGLU A 877      -7.812  -0.801  22.837  0.62 28.36           H  
ATOM    684  HA BGLU A 877      -7.817  -0.781  22.832  0.39 28.76           H  
ATOM    685  HB2AGLU A 877     -10.540  -1.265  23.320  0.62 34.02           H  
ATOM    686  HB2BGLU A 877      -9.916  -0.474  21.928  0.39 34.35           H  
ATOM    687  HB3AGLU A 877     -10.095  -0.261  22.171  0.62 34.02           H  
ATOM    688  HB3BGLU A 877      -9.770  -1.993  22.370  0.39 34.35           H  
ATOM    689  HG2AGLU A 877      -8.867  -2.181  21.270  0.62 38.97           H  
ATOM    690  HG2BGLU A 877     -11.007  -1.423  24.338  0.39 39.24           H  
ATOM    691  HG3AGLU A 877      -9.828  -3.045  22.195  0.62 38.97           H  
ATOM    692  HG3BGLU A 877     -11.321  -0.028  23.644  0.39 39.24           H  
ATOM    693  N   VAL A 878      -8.156   1.626  23.206  1.00 18.62           N  
ANISOU  693  N   VAL A 878     3455   1512   2107    126   1188     -6       N  
ATOM    694  CA  VAL A 878      -8.300   3.044  23.495  1.00 18.05           C  
ANISOU  694  CA  VAL A 878     3290   1668   1900    108    918   -261       C  
ATOM    695  C   VAL A 878      -9.609   3.495  22.876  1.00 17.42           C  
ANISOU  695  C   VAL A 878     3268   1712   1640   -202    798   -381       C  
ATOM    696  O   VAL A 878      -9.929   3.135  21.734  1.00 18.85           O  
ANISOU  696  O   VAL A 878     3352   1948   1864    -59    957   -428       O  
ATOM    697  CB  VAL A 878      -7.100   3.829  22.931  1.00 18.37           C  
ANISOU  697  CB  VAL A 878     3200   1802   1976    118    920     92       C  
ATOM    698  CG1 VAL A 878      -7.313   5.319  23.078  1.00 17.46           C  
ANISOU  698  CG1 VAL A 878     3214   1848   1573     67    846      7       C  
ATOM    699  CG2 VAL A 878      -5.807   3.402  23.626  1.00 20.92           C  
ANISOU  699  CG2 VAL A 878     3266   2089   2593     93    872    -20       C  
ATOM    700  H   VAL A 878      -7.722   1.464  22.481  1.00 22.34           H  
ATOM    701  HA  VAL A 878      -8.329   3.201  24.451  1.00 21.66           H  
ATOM    702  HB  VAL A 878      -7.018   3.631  21.985  1.00 22.04           H  
ATOM    703 HG11 VAL A 878      -6.483   5.778  22.875  1.00 20.96           H  
ATOM    704 HG12 VAL A 878      -8.007   5.601  22.461  1.00 20.96           H  
ATOM    705 HG13 VAL A 878      -7.583   5.511  23.990  1.00 20.96           H  
ATOM    706 HG21 VAL A 878      -5.069   3.915  23.263  1.00 25.10           H  
ATOM    707 HG22 VAL A 878      -5.890   3.570  24.578  1.00 25.10           H  
ATOM    708 HG23 VAL A 878      -5.662   2.456  23.469  1.00 25.10           H  
ATOM    709  N   VAL A 879     -10.373   4.280  23.638  1.00 15.62           N  
ANISOU  709  N   VAL A 879     3025   1482   1426   -176    869    -85       N  
ATOM    710  CA  VAL A 879     -11.701   4.722  23.237  1.00 15.30           C  
ANISOU  710  CA  VAL A 879     2806   1491   1517   -220    819   -141       C  
ATOM    711  C   VAL A 879     -11.872   6.198  23.581  1.00 15.37           C  
ANISOU  711  C   VAL A 879     2832   1563   1443   -167    929   -147       C  
ATOM    712  O   VAL A 879     -11.139   6.766  24.394  1.00 16.17           O  
ANISOU  712  O   VAL A 879     2966   1525   1652   -144    478   -148       O  
ATOM    713  CB  VAL A 879     -12.828   3.901  23.920  1.00 15.41           C  
ANISOU  713  CB  VAL A 879     2790   1531   1533   -236    793     15       C  
ATOM    714  CG1 VAL A 879     -12.795   2.453  23.458  1.00 16.72           C  
ANISOU  714  CG1 VAL A 879     2951   1399   2002   -284    533   -162       C  
ATOM    715  CG2 VAL A 879     -12.732   3.968  25.448  1.00 15.53           C  
ANISOU  715  CG2 VAL A 879     2628   1455   1817    -24    569    -60       C  
ATOM    716  H   VAL A 879     -10.134   4.574  24.410  1.00 18.74           H  
ATOM    717  HA  VAL A 879     -11.779   4.623  22.276  1.00 18.36           H  
ATOM    718  HB  VAL A 879     -13.676   4.293  23.660  1.00 18.49           H  
ATOM    719 HG11 VAL A 879     -13.514   1.967  23.890  1.00 20.06           H  
ATOM    720 HG12 VAL A 879     -12.909   2.426  22.495  1.00 20.06           H  
ATOM    721 HG13 VAL A 879     -11.940   2.063  23.700  1.00 20.06           H  
ATOM    722 HG21 VAL A 879     -13.415   3.397  25.833  1.00 18.63           H  
ATOM    723 HG22 VAL A 879     -11.853   3.663  25.723  1.00 18.63           H  
ATOM    724 HG23 VAL A 879     -12.868   4.885  25.733  1.00 18.63           H  
ATOM    725  N   ALA A 880     -12.844   6.821  22.936  1.00 15.09           N  
ANISOU  725  N   ALA A 880     2960   1297   1476   -224    700   -115       N  
ATOM    726  CA  ALA A 880     -13.267   8.162  23.310  1.00 15.55           C  
ANISOU  726  CA  ALA A 880     2847   1255   1808   -246    668     45       C  
ATOM    727  C   ALA A 880     -14.559   8.042  24.099  1.00 15.10           C  
ANISOU  727  C   ALA A 880     2669   1416   1652    -85    417   -131       C  
ATOM    728  O   ALA A 880     -15.403   7.194  23.797  1.00 15.70           O  
ANISOU  728  O   ALA A 880     2777   1658   1529    -94    676   -368       O  
ATOM    729  CB  ALA A 880     -13.498   9.036  22.084  1.00 15.81           C  
ANISOU  729  CB  ALA A 880     2964   1252   1790   -449    753    -63       C  
ATOM    730  H   ALA A 880     -13.278   6.485  22.274  1.00 18.11           H  
ATOM    731  HA  ALA A 880     -12.584   8.592  23.848  1.00 18.67           H  
ATOM    732  HB1 ALA A 880     -13.772   9.921  22.374  1.00 18.97           H  
ATOM    733  HB2 ALA A 880     -12.672   9.095  21.578  1.00 18.97           H  
ATOM    734  HB3 ALA A 880     -14.193   8.637  21.538  1.00 18.97           H  
ATOM    735  N   VAL A 881     -14.711   8.899  25.103  1.00 14.61           N  
ANISOU  735  N   VAL A 881     2771   1198   1583   -198    676   -183       N  
ATOM    736  CA  VAL A 881     -15.796   8.802  26.068  1.00 15.88           C  
ANISOU  736  CA  VAL A 881     2911   1404   1718    100    619   -122       C  
ATOM    737  C   VAL A 881     -16.439  10.179  26.153  1.00 17.38           C  
ANISOU  737  C   VAL A 881     3173   1285   2146    222    605   -389       C  
ATOM    738  O   VAL A 881     -15.797  11.141  26.590  1.00 19.98           O  
ANISOU  738  O   VAL A 881     3380   1430   2781    244    418   -581       O  
ATOM    739  CB  VAL A 881     -15.289   8.364  27.446  1.00 15.79           C  
ANISOU  739  CB  VAL A 881     2921   1563   1514    257    809   -140       C  
ATOM    740  CG1 VAL A 881     -16.442   8.300  28.427  1.00 17.11           C  
ANISOU  740  CG1 VAL A 881     2898   1954   1649    404    792   -448       C  
ATOM    741  CG2 VAL A 881     -14.590   7.022  27.346  1.00 16.49           C  
ANISOU  741  CG2 VAL A 881     3034   1384   1846    318    838    -18       C  
ATOM    742  H   VAL A 881     -14.183   9.562  25.248  1.00 17.53           H  
ATOM    743  HA  VAL A 881     -16.458   8.164  25.758  1.00 19.05           H  
ATOM    744  HB  VAL A 881     -14.648   9.013  27.775  1.00 18.94           H  
ATOM    745 HG11 VAL A 881     -16.143   7.856  29.236  1.00 20.53           H  
ATOM    746 HG12 VAL A 881     -16.732   9.202  28.632  1.00 20.53           H  
ATOM    747 HG13 VAL A 881     -17.170   7.801  28.025  1.00 20.53           H  
ATOM    748 HG21 VAL A 881     -14.320   6.740  28.234  1.00 19.78           H  
ATOM    749 HG22 VAL A 881     -15.204   6.374  26.966  1.00 19.78           H  
ATOM    750 HG23 VAL A 881     -13.811   7.114  26.777  1.00 19.78           H  
ATOM    751  N   LYS A 882     -17.694  10.278  25.733  1.00 16.30           N  
ANISOU  751  N   LYS A 882     3168   1076   1948    229    884   -226       N  
ATOM    752  CA  LYS A 882     -18.432  11.530  25.803  1.00 16.95           C  
ANISOU  752  CA  LYS A 882     3373   1164   1904    337    856     73       C  
ATOM    753  C   LYS A 882     -19.313  11.537  27.044  1.00 18.32           C  
ANISOU  753  C   LYS A 882     3766   1160   2036    332    762    245       C  
ATOM    754  O   LYS A 882     -20.038  10.570  27.307  1.00 17.62           O  
ANISOU  754  O   LYS A 882     3830   1190   1673    398    907     35       O  
ATOM    755  CB  LYS A 882     -19.273  11.751  24.548  1.00 18.03           C  
ANISOU  755  CB  LYS A 882     3358   1359   2134    343    936    119       C  
ATOM    756  CG  LYS A 882     -19.980  13.097  24.550  1.00 17.49           C  
ANISOU  756  CG  LYS A 882     3355   1353   1938    375    839      8       C  
ATOM    757  CD  LYS A 882     -20.600  13.423  23.194  1.00 17.81           C  
ANISOU  757  CD  LYS A 882     3446   1348   1974    409    621    -96       C  
ATOM    758  CE  LYS A 882     -21.413  14.714  23.274  1.00 18.11           C  
ANISOU  758  CE  LYS A 882     3507   1373   2000    398    547    -33       C  
ATOM    759  NZ  LYS A 882     -21.936  15.088  21.940  1.00 17.89           N1+
ANISOU  759  NZ  LYS A 882     3494   1268   2034    322    584     32       N1+
ATOM    760  H   LYS A 882     -18.143   9.625  25.400  1.00 19.56           H  
ATOM    761  HA  LYS A 882     -17.804  12.266  25.872  1.00 20.34           H  
ATOM    762  HB2 LYS A 882     -18.695  11.716  23.769  1.00 21.64           H  
ATOM    763  HB3 LYS A 882     -19.948  11.056  24.492  1.00 21.64           H  
ATOM    764  HG2 LYS A 882     -20.690  13.084  25.211  1.00 20.99           H  
ATOM    765  HG3 LYS A 882     -19.340  13.794  24.765  1.00 20.99           H  
ATOM    766  HD2 LYS A 882     -19.898  13.540  22.536  1.00 21.38           H  
ATOM    767  HD3 LYS A 882     -21.190  12.702  22.925  1.00 21.38           H  
ATOM    768  HE2 LYS A 882     -22.164  14.587  23.875  1.00 21.73           H  
ATOM    769  HE3 LYS A 882     -20.848  15.433  23.597  1.00 21.73           H  
ATOM    770  HZ1 LYS A 882     -21.261  15.227  21.376  1.00 21.46           H  
ATOM    771  HZ2 LYS A 882     -22.450  14.436  21.620  1.00 21.46           H  
ATOM    772  HZ3 LYS A 882     -22.420  15.833  22.000  1.00 21.46           H  
ATOM    773  N   LYS A 883     -19.221  12.632  27.799  1.00 19.14           N  
ANISOU  773  N   LYS A 883     4065   1429   1779    305    820   -266       N  
ATOM    774  CA  LYS A 883     -19.966  12.857  29.018  1.00 20.51           C  
ANISOU  774  CA  LYS A 883     4257   1811   1724    386    937   -309       C  
ATOM    775  C   LYS A 883     -20.648  14.209  28.907  1.00 23.04           C  
ANISOU  775  C   LYS A 883     4595   2017   2142    470   1223   -349       C  
ATOM    776  O   LYS A 883     -20.231  15.080  28.143  1.00 24.70           O  
ANISOU  776  O   LYS A 883     4817   2124   2445    597   1154   -175       O  
ATOM    777  CB  LYS A 883     -19.041  12.994  30.229  1.00 22.87           C  
ANISOU  777  CB  LYS A 883     4387   2665   1637    350    744   -558       C  
ATOM    778  CG  LYS A 883     -17.932  11.976  30.326  1.00 28.12           C  
ANISOU  778  CG  LYS A 883     4686   3872   2128     -1    559   -523       C  
ATOM    779  CD  LYS A 883     -16.967  12.305  31.475  1.00 31.59           C  
ANISOU  779  CD  LYS A 883     5029   4989   1984   -256    845   -206       C  
ATOM    780  CE  LYS A 883     -16.059  13.487  31.152  1.00 36.56           C  
ANISOU  780  CE  LYS A 883     5274   5953   2665   -379    969   -474       C  
ATOM    781  NZ  LYS A 883     -15.084  13.800  32.240  1.00 40.17           N1+
ANISOU  781  NZ  LYS A 883     5454   6693   3116   -361   1220   -568       N1+
ATOM    782  H   LYS A 883     -18.702  13.291  27.608  1.00 22.97           H  
ATOM    783  HA  LYS A 883     -20.593  12.126  29.136  1.00 24.61           H  
ATOM    784  HB2 LYS A 883     -18.625  13.870  30.197  1.00 27.44           H  
ATOM    785  HB3 LYS A 883     -19.578  12.911  31.033  1.00 27.44           H  
ATOM    786  HG2 LYS A 883     -18.313  11.099  30.489  1.00 33.75           H  
ATOM    787  HG3 LYS A 883     -17.428  11.970  29.497  1.00 33.75           H  
ATOM    788  HD2 LYS A 883     -17.481  12.527  32.267  1.00 37.91           H  
ATOM    789  HD3 LYS A 883     -16.406  11.533  31.649  1.00 37.91           H  
ATOM    790  HE2 LYS A 883     -15.553  13.284  30.350  1.00 43.87           H  
ATOM    791  HE3 LYS A 883     -16.607  14.274  31.009  1.00 43.87           H  
ATOM    792  HZ1 LYS A 883     -14.464  14.363  31.939  1.00 48.20           H  
ATOM    793  HZ2 LYS A 883     -15.506  14.176  32.927  1.00 48.20           H  
ATOM    794  HZ3 LYS A 883     -14.687  13.054  32.517  1.00 48.20           H  
ATOM    795  N   LEU A 884     -21.636  14.422  29.746  1.00 26.02           N  
ANISOU  795  N   LEU A 884     4904   2540   2443    875   1288    -62       N  
ATOM    796  CA  LEU A 884     -22.266  15.727  29.775  1.00 25.73           C  
ANISOU  796  CA  LEU A 884     5110   2449   2217    470   1420   -136       C  
ATOM    797  C   LEU A 884     -21.475  16.716  30.628  1.00 26.82           C  
ANISOU  797  C   LEU A 884     5474   2530   2188   -251   1260    -32       C  
ATOM    798  O   LEU A 884     -20.759  16.334  31.559  1.00 29.00           O  
ANISOU  798  O   LEU A 884     5513   2814   2691   -778   1279   -140       O  
ATOM    799  CB  LEU A 884     -23.672  15.568  30.339  1.00 26.36           C  
ANISOU  799  CB  LEU A 884     5032   2834   2149    365   1538    399       C  
ATOM    800  CG  LEU A 884     -24.638  14.782  29.459  1.00 27.71           C  
ANISOU  800  CG  LEU A 884     5553   2953   2023    223   1365    -81       C  
ATOM    801  CD1 LEU A 884     -26.033  14.782  30.060  1.00 28.01           C  
ANISOU  801  CD1 LEU A 884     5619   2530   2493    635   1616    585       C  
ATOM    802  CD2 LEU A 884     -24.716  15.354  28.049  1.00 31.45           C  
ANISOU  802  CD2 LEU A 884     5859   3433   2657    -88    999    283       C  
ATOM    803  H   LEU A 884     -21.955  13.844  30.297  1.00 31.23           H  
ATOM    804  HA  LEU A 884     -22.306  16.097  28.880  1.00 30.88           H  
ATOM    805  HB2 LEU A 884     -23.610  15.106  31.189  1.00 31.63           H  
ATOM    806  HB3 LEU A 884     -24.050  16.452  30.468  1.00 31.63           H  
ATOM    807  HG  LEU A 884     -24.304  13.873  29.406  1.00 33.25           H  
ATOM    808 HD11 LEU A 884     -26.619  14.251  29.499  1.00 33.61           H  
ATOM    809 HD12 LEU A 884     -25.993  14.401  30.952  1.00 33.61           H  
ATOM    810 HD13 LEU A 884     -26.357  15.695  30.105  1.00 33.61           H  
ATOM    811 HD21 LEU A 884     -25.474  14.960  27.589  1.00 37.74           H  
ATOM    812 HD22 LEU A 884     -24.826  16.316  28.104  1.00 37.74           H  
ATOM    813 HD23 LEU A 884     -23.896  15.142  27.576  1.00 37.74           H  
ATOM    814  N   GLN A 885     -21.592  18.007  30.265  1.00 29.21           N  
ANISOU  814  N   GLN A 885     5716   2336   3045   -406   1432   -395       N  
ATOM    815  CA  GLN A 885     -21.089  19.103  31.093  1.00 31.17           C  
ANISOU  815  CA  GLN A 885     6068   2409   3365   -412   1681   -349       C  
ATOM    816  C   GLN A 885     -22.073  19.453  32.205  1.00 30.95           C  
ANISOU  816  C   GLN A 885     5875   2627   3256   -402   1533   -253       C  
ATOM    817  O   GLN A 885     -21.668  19.726  33.342  1.00 32.54           O  
ANISOU  817  O   GLN A 885     5703   3265   3396   -353   1437   -586       O  
ATOM    818  CB  GLN A 885     -20.864  20.368  30.252  1.00 34.83           C  
ANISOU  818  CB  GLN A 885     6637   2750   3846   -545   2550   -432       C  
ATOM    819  CG  GLN A 885     -19.673  20.341  29.312  1.00 39.93           C  
ANISOU  819  CG  GLN A 885     7282   3229   4660   -842   2935   -596       C  
ATOM    820  CD  GLN A 885     -19.421  21.677  28.623  1.00 46.35           C  
ANISOU  820  CD  GLN A 885     7874   3867   5869   -908   3202  -1175       C  
ATOM    821  NE2 GLN A 885     -19.139  21.621  27.328  1.00 49.98           N  
ANISOU  821  NE2 GLN A 885     8039   4256   6694   -912   3353  -1258       N  
ATOM    822  OE1 GLN A 885     -19.473  22.741  29.246  1.00 48.71           O  
ANISOU  822  OE1 GLN A 885     8147   4007   6355  -1193   2975  -1399       O  
ATOM    823  H   GLN A 885     -21.963  18.271  29.535  1.00 35.05           H  
ATOM    824  HA  GLN A 885     -20.243  18.817  31.470  1.00 37.40           H  
ATOM    825  HB2 GLN A 885     -21.654  20.515  29.709  1.00 41.79           H  
ATOM    826  HB3 GLN A 885     -20.734  21.114  30.858  1.00 41.79           H  
ATOM    827  HG2 GLN A 885     -18.877  20.112  29.818  1.00 47.91           H  
ATOM    828  HG3 GLN A 885     -19.830  19.676  28.623  1.00 47.91           H  
ATOM    829 HE21 GLN A 885     -19.107  20.860  26.927  1.00 59.97           H  
ATOM    830 HE22 GLN A 885     -18.988  22.345  26.889  1.00 59.97           H  
ATOM    831  N   HIS A 886     -23.367  19.478  31.898  1.00 31.68           N  
ANISOU  831  N   HIS A 886     6013   2526   3498   -425   1310    151       N  
ATOM    832  CA  HIS A 886     -24.400  19.777  32.891  1.00 34.04           C  
ANISOU  832  CA  HIS A 886     6158   3040   3737   -518   1426     12       C  
ATOM    833  C   HIS A 886     -25.486  18.718  32.775  1.00 32.50           C  
ANISOU  833  C   HIS A 886     5932   3301   3117   -595   1606    173       C  
ATOM    834  O   HIS A 886     -26.204  18.672  31.771  1.00 32.73           O  
ANISOU  834  O   HIS A 886     6034   3332   3070  -1114   1741    -32       O  
ATOM    835  CB  HIS A 886     -24.951  21.182  32.680  1.00 40.20           C  
ANISOU  835  CB  HIS A 886     6624   4125   4525   -709   1460   -422       C  
ATOM    836  CG  HIS A 886     -23.910  22.249  32.806  1.00 47.03           C  
ANISOU  836  CG  HIS A 886     7089   5504   5275   -971   1403    -72       C  
ATOM    837  CD2 HIS A 886     -23.327  22.798  33.897  1.00 51.61           C  
ANISOU  837  CD2 HIS A 886     7297   6360   5952  -1101   1265    107       C  
ATOM    838  ND1 HIS A 886     -23.321  22.850  31.714  1.00 50.80           N  
ANISOU  838  ND1 HIS A 886     7317   6271   5712  -1040   1298     29       N  
ATOM    839  CE1 HIS A 886     -22.434  23.737  32.128  1.00 53.89           C  
ANISOU  839  CE1 HIS A 886     7437   6786   6254  -1163   1230    142       C  
ATOM    840  NE2 HIS A 886     -22.420  23.727  33.449  1.00 54.17           N  
ANISOU  840  NE2 HIS A 886     7415   6815   6351  -1194   1178    251       N  
ATOM    841  H   HIS A 886     -23.677  19.324  31.111  1.00 38.02           H  
ATOM    842  HA  HIS A 886     -24.032  19.726  33.787  1.00 40.85           H  
ATOM    843  HB2 HIS A 886     -25.331  21.240  31.789  1.00 48.24           H  
ATOM    844  HB3 HIS A 886     -25.636  21.354  33.344  1.00 48.24           H  
ATOM    845  HD2 HIS A 886     -23.506  22.585  34.785  1.00 61.93           H  
ATOM    846  HE1 HIS A 886     -21.909  24.277  31.583  1.00 64.67           H  
ATOM    847  HE2 HIS A 886     -21.924  24.222  33.947  1.00 65.00           H  
ATOM    848  N   SER A 887     -25.624  17.897  33.819  1.00 30.40           N  
ANISOU  848  N   SER A 887     5607   3100   2842    380   1993    136       N  
ATOM    849  CA ASER A 887     -26.460  16.694  33.773  0.54 35.37           C  
ANISOU  849  CA ASER A 887     5507   3803   4128    800   1949    620       C  
ATOM    850  CA BSER A 887     -26.463  16.699  33.764  0.46 31.72           C  
ANISOU  850  CA BSER A 887     5572   3343   3136    534   1652     15       C  
ATOM    851  C   SER A 887     -27.867  16.998  34.287  1.00 33.11           C  
ANISOU  851  C   SER A 887     5533   3567   3481    689   1800    543       C  
ATOM    852  O   SER A 887     -28.324  16.484  35.312  1.00 33.48           O  
ANISOU  852  O   SER A 887     5565   3614   3543    524   1743    207       O  
ATOM    853  CB ASER A 887     -25.804  15.568  34.567  0.54 40.91           C  
ANISOU  853  CB ASER A 887     5406   4391   5747   1112   2011   1483       C  
ATOM    854  CB BSER A 887     -25.805  15.548  34.521  0.46 30.81           C  
ANISOU  854  CB BSER A 887     5580   3117   3008    368   1136   -371       C  
ATOM    855  OG ASER A 887     -26.439  14.315  34.357  0.54 42.10           O  
ANISOU  855  OG ASER A 887     5306   4501   6188   1457   2170   2660       O  
ATOM    856  OG BSER A 887     -25.752  15.786  35.917  0.46 26.97           O  
ANISOU  856  OG BSER A 887     5521   2656   2070    295    857   -488       O  
ATOM    857  H  ASER A 887     -25.236  18.016  34.577  0.54 36.48           H  
ATOM    858  H  BSER A 887     -25.236  18.014  34.578  0.46 36.48           H  
ATOM    859  HA ASER A 887     -26.538  16.406  32.850  0.54 42.44           H  
ATOM    860  HA BSER A 887     -26.548  16.426  32.837  0.46 38.06           H  
ATOM    861  HB2ASER A 887     -24.876  15.495  34.291  0.54 49.09           H  
ATOM    862  HB2BSER A 887     -26.318  14.740  34.363  0.46 36.97           H  
ATOM    863  HB3ASER A 887     -25.853  15.785  35.511  0.54 49.09           H  
ATOM    864  HB3BSER A 887     -24.900  15.436  34.190  0.46 36.97           H  
ATOM    865  HG ASER A 887     -26.412  14.112  33.542  0.54 50.52           H  
ATOM    866  HG BSER A 887     -26.530  15.849  36.227  0.46 32.36           H  
ATOM    867  N   THR A 888     -28.550  17.868  33.557  1.00 29.99           N  
ANISOU  867  N   THR A 888     5484   3144   2768   1034   1715    244       N  
ATOM    868  CA  THR A 888     -29.950  18.083  33.844  1.00 28.61           C  
ANISOU  868  CA  THR A 888     5470   2548   2852   1092   1717    137       C  
ATOM    869  C   THR A 888     -30.753  16.935  33.246  1.00 24.71           C  
ANISOU  869  C   THR A 888     4909   1804   2676    541   1529   -168       C  
ATOM    870  O   THR A 888     -30.286  16.197  32.378  1.00 25.96           O  
ANISOU  870  O   THR A 888     4533   1935   3396    532   1571    225       O  
ATOM    871  CB  THR A 888     -30.448  19.373  33.205  1.00 31.91           C  
ANISOU  871  CB  THR A 888     6133   2953   3039   1345   1405    325       C  
ATOM    872  CG2 THR A 888     -29.562  20.546  33.598  1.00 35.11           C  
ANISOU  872  CG2 THR A 888     6335   3482   3523   1537   1443     21       C  
ATOM    873  OG1 THR A 888     -30.471  19.199  31.780  1.00 32.65           O  
ANISOU  873  OG1 THR A 888     6437   3085   2883   1406   1644    244       O  
ATOM    874  H   THR A 888     -28.229  18.333  32.908  1.00 35.99           H  
ATOM    875  HA  THR A 888     -30.070  18.139  34.805  1.00 34.33           H  
ATOM    876  HB  THR A 888     -31.344  19.583  33.514  1.00 38.29           H  
ATOM    877  HG1 THR A 888     -30.738  19.903  31.409  1.00 39.18           H  
ATOM    878 HG21 THR A 888     -29.941  21.374  33.263  1.00 42.13           H  
ATOM    879 HG22 THR A 888     -29.493  20.600  34.564  1.00 42.13           H  
ATOM    880 HG23 THR A 888     -28.675  20.432  33.224  1.00 42.13           H  
ATOM    881  N   GLU A 889     -32.010  16.838  33.658  1.00 27.48           N  
ANISOU  881  N   GLU A 889     4998   1949   3495    544   2074    121       N  
ATOM    882  CA  GLU A 889     -32.869  15.797  33.115  1.00 31.72           C  
ANISOU  882  CA  GLU A 889     5441   2829   3784    749   2337   -188       C  
ATOM    883  C   GLU A 889     -33.034  15.926  31.604  1.00 33.28           C  
ANISOU  883  C   GLU A 889     5700   2790   4154    874   2738    488       C  
ATOM    884  O   GLU A 889     -32.922  14.934  30.883  1.00 33.55           O  
ANISOU  884  O   GLU A 889     5887   2425   4437   1035   2952    805       O  
ATOM    885  CB  GLU A 889     -34.229  15.817  33.801  1.00 38.95           C  
ANISOU  885  CB  GLU A 889     5646   4224   4930    962   2221   -178       C  
ATOM    886  CG  GLU A 889     -34.166  15.516  35.276  1.00 46.69           C  
ANISOU  886  CG  GLU A 889     6040   5663   6036    823   2001    725       C  
ATOM    887  CD  GLU A 889     -35.522  15.151  35.848  1.00 51.36           C  
ANISOU  887  CD  GLU A 889     6359   6739   6415    686   2161   1604       C  
ATOM    888  OE1 GLU A 889     -36.484  15.004  35.059  1.00 55.03           O  
ANISOU  888  OE1 GLU A 889     6421   7107   7381    639   2326   2170       O  
ATOM    889  OE2 GLU A 889     -35.619  15.006  37.085  1.00 51.13           O1-
ANISOU  889  OE2 GLU A 889     6551   7162   5715    709   1863   1687       O1-
ATOM    890  H   GLU A 889     -32.383  17.352  34.238  1.00 32.98           H  
ATOM    891  HA  GLU A 889     -32.449  14.941  33.297  1.00 38.07           H  
ATOM    892  HB2 GLU A 889     -34.620  16.698  33.694  1.00 46.74           H  
ATOM    893  HB3 GLU A 889     -34.798  15.149  33.386  1.00 46.74           H  
ATOM    894  HG2 GLU A 889     -33.565  14.769  35.422  1.00 56.02           H  
ATOM    895  HG3 GLU A 889     -33.841  16.300  35.746  1.00 56.02           H  
ATOM    896  N   GLU A 890     -33.359  17.135  31.115  1.00 33.15           N  
ANISOU  896  N   GLU A 890     5813   2707   4077   1159   2690    651       N  
ATOM    897  CA  GLU A 890     -33.619  17.329  29.687  1.00 34.58           C  
ANISOU  897  CA  GLU A 890     5944   2765   4428   1446   2329    359       C  
ATOM    898  C   GLU A 890     -32.397  16.959  28.867  1.00 30.95           C  
ANISOU  898  C   GLU A 890     5511   2298   3951   1076   2579    695       C  
ATOM    899  O   GLU A 890     -32.510  16.380  27.776  1.00 31.30           O  
ANISOU  899  O   GLU A 890     5051   2241   4601    849   2781    837       O  
ATOM    900  CB  GLU A 890     -33.980  18.794  29.421  1.00 39.82           C  
ANISOU  900  CB  GLU A 890     6598   3324   5206   1936   1673    165       C  
ATOM    901  CG  GLU A 890     -34.231  19.135  27.959  1.00 46.70           C  
ANISOU  901  CG  GLU A 890     7198   4228   6319   2264    751    138       C  
ATOM    902  CD  GLU A 890     -34.276  20.635  27.679  1.00 53.92           C  
ANISOU  902  CD  GLU A 890     7703   5314   7469   2376   -136    509       C  
ATOM    903  OE1 GLU A 890     -33.446  21.398  28.227  1.00 53.14           O  
ANISOU  903  OE1 GLU A 890     7894   5054   7244   2417   -269    752       O  
ATOM    904  OE2 GLU A 890     -35.153  21.046  26.893  1.00 60.18           O1-
ANISOU  904  OE2 GLU A 890     7860   6393   8612   2411   -688    546       O1-
ATOM    905  H   GLU A 890     -33.434  17.850  31.587  1.00 39.78           H  
ATOM    906  HA  GLU A 890     -34.364  16.766  29.424  1.00 41.49           H  
ATOM    907  HB2 GLU A 890     -34.789  19.006  29.912  1.00 47.78           H  
ATOM    908  HB3 GLU A 890     -33.249  19.352  29.730  1.00 47.78           H  
ATOM    909  HG2 GLU A 890     -33.517  18.755  27.422  1.00 56.04           H  
ATOM    910  HG3 GLU A 890     -35.083  18.757  27.691  1.00 56.04           H  
ATOM    911  N   HIS A 891     -31.216  17.298  29.378  1.00 29.42           N  
ANISOU  911  N   HIS A 891     5595   2108   3474   1046   2189    645       N  
ATOM    912  CA  HIS A 891     -29.995  16.961  28.669  1.00 26.52           C  
ANISOU  912  CA  HIS A 891     5591   1953   2534   1026   1806    455       C  
ATOM    913  C   HIS A 891     -29.788  15.462  28.616  1.00 26.13           C  
ANISOU  913  C   HIS A 891     5253   1893   2781    939   1931    534       C  
ATOM    914  O   HIS A 891     -29.310  14.940  27.608  1.00 26.05           O  
ANISOU  914  O   HIS A 891     5348   1815   2736    777   2004    421       O  
ATOM    915  CB  HIS A 891     -28.791  17.633  29.308  1.00 28.62           C  
ANISOU  915  CB  HIS A 891     6238   2130   2506   1228   1289    204       C  
ATOM    916  CG  HIS A 891     -28.785  19.109  29.117  1.00 32.80           C  
ANISOU  916  CG  HIS A 891     6830   2121   3510   1204    551    212       C  
ATOM    917  CD2 HIS A 891     -29.557  19.899  28.335  1.00 35.51           C  
ANISOU  917  CD2 HIS A 891     7116   2226   4149   1038    247    672       C  
ATOM    918  ND1 HIS A 891     -27.921  19.949  29.781  1.00 36.01           N  
ANISOU  918  ND1 HIS A 891     7144   2444   4096   1136    234    411       N  
ATOM    919  CE1 HIS A 891     -28.161  21.196  29.418  1.00 36.15           C  
ANISOU  919  CE1 HIS A 891     7307   2208   4220   1052    -54    498       C  
ATOM    920  NE2 HIS A 891     -29.150  21.193  28.542  1.00 37.07           N  
ANISOU  920  NE2 HIS A 891     7317   2095   4674    927     75    415       N  
ATOM    921  H   HIS A 891     -31.100  17.717  30.121  1.00 35.30           H  
ATOM    922  HA  HIS A 891     -30.072  17.295  27.761  1.00 31.83           H  
ATOM    923  HB2 HIS A 891     -28.799  17.454  30.261  1.00 34.34           H  
ATOM    924  HB3 HIS A 891     -27.982  17.276  28.910  1.00 34.34           H  
ATOM    925  HD1 HIS A 891     -27.319  19.702  30.344  1.00 43.22           H  
ATOM    926  HD2 HIS A 891     -30.235  19.618  27.764  1.00 42.61           H  
ATOM    927  HE1 HIS A 891     -27.711  21.949  29.727  1.00 43.38           H  
ATOM    928  N   LEU A 892     -30.122  14.749  29.693  1.00 25.36           N  
ANISOU  928  N   LEU A 892     5010   1878   2748    917   1973    543       N  
ATOM    929  CA ALEU A 892     -29.967  13.299  29.676  0.55 25.11           C  
ANISOU  929  CA ALEU A 892     4812   1862   2865    831   2039    526       C  
ATOM    930  CA BLEU A 892     -29.984  13.297  29.681  0.45 25.46           C  
ANISOU  930  CA BLEU A 892     4816   1946   2911    857   2058    572       C  
ATOM    931  C   LEU A 892     -30.871  12.672  28.617  1.00 26.15           C  
ANISOU  931  C   LEU A 892     4756   1953   3227    817   2170    663       C  
ATOM    932  O   LEU A 892     -30.456  11.737  27.920  1.00 26.57           O  
ANISOU  932  O   LEU A 892     4701   1814   3580    617   2392    483       O  
ATOM    933  CB ALEU A 892     -30.193  12.740  31.092  0.55 24.78           C  
ANISOU  933  CB ALEU A 892     4793   2017   2606    750   1834    570       C  
ATOM    934  CB BLEU A 892     -30.362  12.694  31.034  0.45 25.13           C  
ANISOU  934  CB BLEU A 892     4696   2146   2707    761   1824    699       C  
ATOM    935  CG ALEU A 892     -29.043  13.048  32.072  0.55 23.70           C  
ANISOU  935  CG ALEU A 892     4845   2069   2090    681   1484    422       C  
ATOM    936  CG BLEU A 892     -30.481  11.168  30.918  0.45 23.73           C  
ANISOU  936  CG BLEU A 892     4569   2059   2390    564   1421    730       C  
ATOM    937  CD1ALEU A 892     -29.443  13.018  33.569  0.55 26.25           C  
ANISOU  937  CD1ALEU A 892     5040   2735   2197    660   1594    332       C  
ATOM    938  CD1BLEU A 892     -29.135  10.578  30.550  0.45 21.70           C  
ANISOU  938  CD1BLEU A 892     4413   1813   2018    391   1048    616       C  
ATOM    939  CD2ALEU A 892     -27.828  12.104  31.855  0.55 25.06           C  
ANISOU  939  CD2ALEU A 892     4879   2021   2623    726   1136    855       C  
ATOM    940  CD2BLEU A 892     -31.007  10.545  32.192  0.45 23.31           C  
ANISOU  940  CD2BLEU A 892     4553   2293   2011    741   1208    698       C  
ATOM    941  H  ALEU A 892     -30.432  15.074  30.427  0.55 30.43           H  
ATOM    942  H  BLEU A 892     -30.425  15.077  30.429  0.45 30.43           H  
ATOM    943  HA ALEU A 892     -29.060  13.054  29.434  0.55 30.13           H  
ATOM    944  HA BLEU A 892     -29.052  13.098  29.499  0.45 30.55           H  
ATOM    945  HB2ALEU A 892     -31.004  13.130  31.454  0.55 29.74           H  
ATOM    946  HB2BLEU A 892     -29.677  12.905  31.687  0.45 30.16           H  
ATOM    947  HB3ALEU A 892     -30.285  11.776  31.035  0.55 29.74           H  
ATOM    948  HB3BLEU A 892     -31.217  13.052  31.321  0.45 30.16           H  
ATOM    949  HG ALEU A 892     -28.789  13.962  31.868  0.55 28.44           H  
ATOM    950  HG BLEU A 892     -31.121  10.959  30.220  0.45 28.48           H  
ATOM    951 HD11ALEU A 892     -28.658  13.199  34.109  0.55 31.49           H  
ATOM    952 HD11BLEU A 892     -29.184   9.612  30.620  0.45 26.04           H  
ATOM    953 HD12ALEU A 892     -30.118  13.697  33.728  0.55 31.49           H  
ATOM    954 HD12BLEU A 892     -28.917  10.833  29.640  0.45 26.04           H  
ATOM    955 HD13ALEU A 892     -29.798  12.142  33.783  0.55 31.49           H  
ATOM    956 HD13BLEU A 892     -28.463  10.921  31.159  0.45 26.04           H  
ATOM    957 HD21ALEU A 892     -27.137  12.326  32.499  0.55 30.08           H  
ATOM    958 HD21BLEU A 892     -30.673   9.637  32.261  0.45 27.97           H  
ATOM    959 HD22ALEU A 892     -28.115  11.186  31.980  0.55 30.08           H  
ATOM    960 HD22BLEU A 892     -30.701  11.068  32.949  0.45 27.97           H  
ATOM    961 HD23ALEU A 892     -27.491  12.225  30.953  0.55 30.08           H  
ATOM    962 HD23BLEU A 892     -31.976  10.539  32.164  0.45 27.97           H  
ATOM    963  N   ARG A 893     -32.102  13.158  28.478  1.00 28.72           N  
ANISOU  963  N   ARG A 893     4701   2481   3731    907   2396    860       N  
ATOM    964  CA  ARG A 893     -33.011  12.620  27.470  1.00 29.58           C  
ANISOU  964  CA  ARG A 893     4597   2195   4448    867   2605    892       C  
ATOM    965  C   ARG A 893     -32.468  12.859  26.065  1.00 27.88           C  
ANISOU  965  C   ARG A 893     4188   2215   4191   1007   2370    864       C  
ATOM    966  O   ARG A 893     -32.481  11.962  25.209  1.00 28.83           O  
ANISOU  966  O   ARG A 893     3989   2255   4709    887   2488    917       O  
ATOM    967  CB  ARG A 893     -34.376  13.285  27.622  1.00 36.06           C  
ANISOU  967  CB  ARG A 893     5104   2668   5929    541   2405   1017       C  
ATOM    968  CG  ARG A 893     -35.477  12.636  26.816  1.00 43.40           C  
ANISOU  968  CG  ARG A 893     5869   3130   7490    413   1242    858       C  
ATOM    969  CD  ARG A 893     -35.832  11.264  27.376  1.00 49.99           C  
ANISOU  969  CD  ARG A 893     6724   4167   8103    -15    391    842       C  
ATOM    970  NE  ARG A 893     -36.706  10.523  26.475  1.00 53.23           N  
ANISOU  970  NE  ARG A 893     7521   5120   7584   -344   -222    608       N  
ATOM    971  CZ  ARG A 893     -36.647   9.213  26.280  1.00 53.66           C  
ANISOU  971  CZ  ARG A 893     8220   6038   6131   -461   -668    295       C  
ATOM    972  NH1 ARG A 893     -35.728   8.466  26.869  1.00 53.35           N1+
ANISOU  972  NH1 ARG A 893     8466   6407   5397   -448   -823    260       N1+
ATOM    973  NH2 ARG A 893     -37.527   8.639  25.464  1.00 53.52           N  
ANISOU  973  NH2 ARG A 893     8478   6349   5509   -461   -805    277       N  
ATOM    974  H   ARG A 893     -32.434  13.795  28.951  1.00 34.47           H  
ATOM    975  HA  ARG A 893     -33.107  11.664  27.603  1.00 35.50           H  
ATOM    976  HB2 ARG A 893     -34.635  13.250  28.556  1.00 43.27           H  
ATOM    977  HB3 ARG A 893     -34.304  14.208  27.332  1.00 43.27           H  
ATOM    978  HG2 ARG A 893     -36.270  13.194  26.846  1.00 52.08           H  
ATOM    979  HG3 ARG A 893     -35.183  12.526  25.898  1.00 52.08           H  
ATOM    980  HD2 ARG A 893     -35.019  10.750  27.503  1.00 59.99           H  
ATOM    981  HD3 ARG A 893     -36.290  11.373  28.224  1.00 59.99           H  
ATOM    982  HE  ARG A 893     -37.301  10.967  26.040  1.00 63.88           H  
ATOM    983 HH11 ARG A 893     -35.150   8.828  27.392  1.00 64.02           H  
ATOM    984 HH12 ARG A 893     -35.708   7.618  26.728  1.00 64.02           H  
ATOM    985 HH21 ARG A 893     -38.124   9.117  25.071  1.00 64.23           H  
ATOM    986 HH22 ARG A 893     -37.499   7.790  25.330  1.00 64.23           H  
ATOM    987  N   ASP A 894     -31.997  14.072  25.804  1.00 26.71           N  
ANISOU  987  N   ASP A 894     4099   2205   3844   1012   2279    870       N  
ATOM    988  CA  ASP A 894     -31.402  14.347  24.503  1.00 25.75           C  
ANISOU  988  CA  ASP A 894     4122   2226   3437    939   2153    671       C  
ATOM    989  C   ASP A 894     -30.164  13.495  24.263  1.00 22.28           C  
ANISOU  989  C   ASP A 894     3748   1818   2900    712   1884    550       C  
ATOM    990  O   ASP A 894     -29.917  13.070  23.131  1.00 21.35           O  
ANISOU  990  O   ASP A 894     3555   1971   2586    743   1720    528       O  
ATOM    991  CB  ASP A 894     -31.034  15.820  24.410  1.00 29.59           C  
ANISOU  991  CB  ASP A 894     4829   2636   3778   1456   2374   1130       C  
ATOM    992  CG  ASP A 894     -32.232  16.709  24.254  1.00 39.81           C  
ANISOU  992  CG  ASP A 894     5683   3714   5728   2122   2378   1492       C  
ATOM    993  OD1 ASP A 894     -33.322  16.202  23.905  1.00 43.84           O  
ANISOU  993  OD1 ASP A 894     5820   4288   6548   2475   1934   1257       O  
ATOM    994  OD2 ASP A 894     -32.070  17.924  24.477  1.00 43.88           O1-
ANISOU  994  OD2 ASP A 894     6278   4118   6275   2319   2711   1972       O1-
ATOM    995  H   ASP A 894     -32.009  14.737  26.348  1.00 32.05           H  
ATOM    996  HA  ASP A 894     -32.054  14.138  23.816  1.00 30.90           H  
ATOM    997  HB2 ASP A 894     -30.570  16.082  25.221  1.00 35.51           H  
ATOM    998  HB3 ASP A 894     -30.459  15.954  23.640  1.00 35.51           H  
ATOM    999  N   PHE A 895     -29.356  13.265  25.306  1.00 20.80           N  
ANISOU  999  N   PHE A 895     3642   1703   2557    692   1705    596       N  
ATOM   1000  CA  PHE A 895     -28.151  12.442  25.171  1.00 19.77           C  
ANISOU 1000  CA  PHE A 895     3723   1507   2281    618   1600    448       C  
ATOM   1001  C   PHE A 895     -28.504  10.999  24.833  1.00 19.87           C  
ANISOU 1001  C   PHE A 895     3645   1653   2253    398   1508    489       C  
ATOM   1002  O   PHE A 895     -27.839  10.373  23.998  1.00 18.23           O  
ANISOU 1002  O   PHE A 895     3414   1769   1743    585   1259    320       O  
ATOM   1003  CB  PHE A 895     -27.331  12.545  26.461  1.00 20.79           C  
ANISOU 1003  CB  PHE A 895     3956   1774   2168    672   1500    537       C  
ATOM   1004  CG  PHE A 895     -25.902  12.028  26.379  1.00 20.37           C  
ANISOU 1004  CG  PHE A 895     4012   1822   1907    800   1360    326       C  
ATOM   1005  CD1 PHE A 895     -25.125  12.154  25.245  1.00 19.52           C  
ANISOU 1005  CD1 PHE A 895     3860   1656   1899    690   1180    167       C  
ATOM   1006  CD2 PHE A 895     -25.322  11.470  27.501  1.00 21.96           C  
ANISOU 1006  CD2 PHE A 895     4262   2049   2033    922   1374    488       C  
ATOM   1007  CE1 PHE A 895     -23.818  11.695  25.238  1.00 19.51           C  
ANISOU 1007  CE1 PHE A 895     3856   1781   1776    525    994     29       C  
ATOM   1008  CE2 PHE A 895     -24.028  11.036  27.499  1.00 21.37           C  
ANISOU 1008  CE2 PHE A 895     4249   1885   1985    980    904     67       C  
ATOM   1009  CZ  PHE A 895     -23.272  11.149  26.366  1.00 21.48           C  
ANISOU 1009  CZ  PHE A 895     3953   2050   2158    842    903   -442       C  
ATOM   1010  H   PHE A 895     -29.483  13.574  26.098  1.00 24.96           H  
ATOM   1011  HA  PHE A 895     -27.603  12.772  24.442  1.00 23.72           H  
ATOM   1012  HB2 PHE A 895     -27.285  13.479  26.719  1.00 24.94           H  
ATOM   1013  HB3 PHE A 895     -27.782  12.033  27.151  1.00 24.94           H  
ATOM   1014  HD1 PHE A 895     -25.481  12.548  24.481  1.00 23.42           H  
ATOM   1015  HD2 PHE A 895     -25.826  11.387  28.278  1.00 26.35           H  
ATOM   1016  HE1 PHE A 895     -23.309  11.759  24.462  1.00 23.41           H  
ATOM   1017  HE2 PHE A 895     -23.660  10.665  28.268  1.00 25.64           H  
ATOM   1018  HZ  PHE A 895     -22.389  10.855  26.363  1.00 25.77           H  
ATOM   1019  N   GLU A 896     -29.560  10.458  25.444  1.00 20.43           N  
ANISOU 1019  N   GLU A 896     3749   1525   2490    323   1704    356       N  
ATOM   1020  CA  GLU A 896     -30.028   9.129  25.062  1.00 21.79           C  
ANISOU 1020  CA  GLU A 896     3613   1839   2828    421   1861    431       C  
ATOM   1021  C   GLU A 896     -30.390   9.061  23.583  1.00 21.08           C  
ANISOU 1021  C   GLU A 896     3308   1858   2843    314   1751    532       C  
ATOM   1022  O   GLU A 896     -30.092   8.065  22.912  1.00 20.88           O  
ANISOU 1022  O   GLU A 896     3311   1892   2731    343   1736    484       O  
ATOM   1023  CB  GLU A 896     -31.257   8.766  25.878  1.00 27.38           C  
ANISOU 1023  CB  GLU A 896     4018   3076   3308    377   2115    584       C  
ATOM   1024  CG  GLU A 896     -30.957   8.360  27.263  1.00 33.84           C  
ANISOU 1024  CG  GLU A 896     4644   4523   3692   -176   2096   1102       C  
ATOM   1025  CD  GLU A 896     -32.180   7.805  27.907  1.00 42.91           C  
ANISOU 1025  CD  GLU A 896     5581   6128   4593   -652   2149   1675       C  
ATOM   1026  OE1 GLU A 896     -32.972   8.609  28.425  1.00 47.91           O  
ANISOU 1026  OE1 GLU A 896     6225   6918   5060   -725   2604   1910       O  
ATOM   1027  OE2 GLU A 896     -32.379   6.580  27.828  1.00 45.70           O1-
ANISOU 1027  OE2 GLU A 896     5785   6617   4961   -853   1985   2330       O1-
ATOM   1028  H   GLU A 896     -30.015  10.834  26.070  1.00 24.52           H  
ATOM   1029  HA  GLU A 896     -29.315   8.496  25.239  1.00 26.15           H  
ATOM   1030  HB2 GLU A 896     -31.843   9.538  25.918  1.00 32.85           H  
ATOM   1031  HB3 GLU A 896     -31.711   8.026  25.446  1.00 32.85           H  
ATOM   1032  HG2 GLU A 896     -30.268   7.677  27.261  1.00 40.61           H  
ATOM   1033  HG3 GLU A 896     -30.659   9.130  27.772  1.00 40.61           H  
ATOM   1034  N   ARG A 897     -31.067  10.092  23.065  1.00 20.61           N  
ANISOU 1034  N   ARG A 897     3121   1785   2926    337   1655    517       N  
ATOM   1035  CA  ARG A 897     -31.422  10.104  21.648  1.00 20.76           C  
ANISOU 1035  CA  ARG A 897     2962   2089   2837    282   1422    491       C  
ATOM   1036  C   ARG A 897     -30.174  10.144  20.776  1.00 19.18           C  
ANISOU 1036  C   ARG A 897     2883   1697   2706    164   1386    457       C  
ATOM   1037  O   ARG A 897     -30.091   9.437  19.764  1.00 19.74           O  
ANISOU 1037  O   ARG A 897     2871   1876   2752    -26   1308    341       O  
ATOM   1038  CB  ARG A 897     -32.326  11.296  21.320  1.00 23.54           C  
ANISOU 1038  CB  ARG A 897     2629   2720   3597    361   1738    552       C  
ATOM   1039  H   ARG A 897     -31.327  10.783  23.507  1.00 24.74           H  
ATOM   1040  HA  ARG A 897     -31.919   9.293  21.453  1.00 24.91           H  
ATOM   1041  N   GLU A 898     -29.190  10.956  21.168  1.00 17.53           N  
ANISOU 1041  N   GLU A 898     2849   1588   2222    160   1484    157       N  
ATOM   1042  CA  GLU A 898     -27.922  11.033  20.445  1.00 16.86           C  
ANISOU 1042  CA  GLU A 898     2919   1448   2038     47   1222    198       C  
ATOM   1043  C   GLU A 898     -27.236   9.676  20.415  1.00 16.77           C  
ANISOU 1043  C   GLU A 898     2854   1422   2096    109   1329    361       C  
ATOM   1044  O   GLU A 898     -26.714   9.250  19.371  1.00 16.21           O  
ANISOU 1044  O   GLU A 898     2905   1388   1866    -57   1240    228       O  
ATOM   1045  CB  GLU A 898     -27.036  12.072  21.135  1.00 16.81           C  
ANISOU 1045  CB  GLU A 898     3132   1494   1761     76   1113    382       C  
ATOM   1046  CG  GLU A 898     -25.636  12.159  20.584  1.00 16.59           C  
ANISOU 1046  CG  GLU A 898     3267   1322   1716   -209    973    171       C  
ATOM   1047  CD  GLU A 898     -24.753  13.149  21.325  1.00 18.54           C  
ANISOU 1047  CD  GLU A 898     3624   1570   1850      8   1096    268       C  
ATOM   1048  OE1 GLU A 898     -25.262  13.928  22.160  1.00 19.98           O  
ANISOU 1048  OE1 GLU A 898     3867   1860   1864     83   1230    274       O  
ATOM   1049  OE2 GLU A 898     -23.532  13.144  21.051  1.00 19.54           O1-
ANISOU 1049  OE2 GLU A 898     3574   1517   2334    -15    854    147       O1-
ATOM   1050  H   GLU A 898     -29.231  11.475  21.852  1.00 21.03           H  
ATOM   1051  HA  GLU A 898     -28.075  11.307  19.527  1.00 20.23           H  
ATOM   1052  HB2 GLU A 898     -27.447  12.945  21.033  1.00 20.17           H  
ATOM   1053  HB3 GLU A 898     -26.968  11.845  22.075  1.00 20.17           H  
ATOM   1054  HG2 GLU A 898     -25.220  11.286  20.647  1.00 19.91           H  
ATOM   1055  HG3 GLU A 898     -25.682  12.439  19.656  1.00 19.91           H  
ATOM   1056  N   ILE A 899     -27.220   8.989  21.558  1.00 17.09           N  
ANISOU 1056  N   ILE A 899     2949   1356   2188     98   1250    325       N  
ATOM   1057  CA  ILE A 899     -26.606   7.671  21.640  1.00 17.05           C  
ANISOU 1057  CA  ILE A 899     3022   1457   2001    118   1270    386       C  
ATOM   1058  C   ILE A 899     -27.306   6.701  20.707  1.00 17.44           C  
ANISOU 1058  C   ILE A 899     2887   1719   2020     16   1204    514       C  
ATOM   1059  O   ILE A 899     -26.651   5.941  19.985  1.00 17.22           O  
ANISOU 1059  O   ILE A 899     3058   1502   1982     87   1256    399       O  
ATOM   1060  CB  ILE A 899     -26.636   7.171  23.100  1.00 17.25           C  
ANISOU 1060  CB  ILE A 899     3283   1570   1703    379   1139    408       C  
ATOM   1061  CG1 ILE A 899     -25.670   7.983  23.964  1.00 18.93           C  
ANISOU 1061  CG1 ILE A 899     3525   1908   1761    514   1050    225       C  
ATOM   1062  CG2 ILE A 899     -26.290   5.685  23.150  1.00 18.89           C  
ANISOU 1062  CG2 ILE A 899     3315   1786   2076    425   1196    620       C  
ATOM   1063  CD1 ILE A 899     -25.905   7.857  25.473  1.00 20.85           C  
ANISOU 1063  CD1 ILE A 899     3860   2087   1976    578    817    183       C  
ATOM   1064  H   ILE A 899     -27.558   9.266  22.299  1.00 20.51           H  
ATOM   1065  HA  ILE A 899     -25.680   7.739  21.356  1.00 20.47           H  
ATOM   1066  HB  ILE A 899     -27.531   7.294  23.452  1.00 20.71           H  
ATOM   1067 HG12 ILE A 899     -24.766   7.683  23.783  1.00 22.72           H  
ATOM   1068 HG13 ILE A 899     -25.761   8.921  23.731  1.00 22.72           H  
ATOM   1069 HG21 ILE A 899     -26.043   5.449  24.058  1.00 22.67           H  
ATOM   1070 HG22 ILE A 899     -27.064   5.171  22.874  1.00 22.67           H  
ATOM   1071 HG23 ILE A 899     -25.547   5.513  22.551  1.00 22.67           H  
ATOM   1072 HD11 ILE A 899     -25.280   8.435  25.939  1.00 25.02           H  
ATOM   1073 HD12 ILE A 899     -26.815   8.125  25.675  1.00 25.02           H  
ATOM   1074 HD13 ILE A 899     -25.765   6.935  25.739  1.00 25.02           H  
ATOM   1075  N   GLU A 900     -28.643   6.704  20.708  1.00 17.17           N  
ANISOU 1075  N   GLU A 900     2853   1738   1934   -207   1022    554       N  
ATOM   1076  CA  GLU A 900     -29.381   5.811  19.822  1.00 20.04           C  
ANISOU 1076  CA  GLU A 900     3182   1995   2439   -186   1206    671       C  
ATOM   1077  C   GLU A 900     -29.088   6.136  18.368  1.00 18.36           C  
ANISOU 1077  C   GLU A 900     2973   1714   2290   -265    761    504       C  
ATOM   1078  O   GLU A 900     -28.940   5.232  17.538  1.00 18.41           O  
ANISOU 1078  O   GLU A 900     2986   1663   2346   -366    680    448       O  
ATOM   1079  CB  GLU A 900     -30.879   5.894  20.105  1.00 25.46           C  
ANISOU 1079  CB  GLU A 900     3906   2785   2984   -310   1443   1017       C  
ATOM   1080  CG  GLU A 900     -31.271   5.355  21.487  1.00 33.35           C  
ANISOU 1080  CG  GLU A 900     4890   3556   4225   -463   1730   1403       C  
ATOM   1081  CD  GLU A 900     -31.311   3.817  21.610  1.00 42.41           C  
ANISOU 1081  CD  GLU A 900     5749   4676   5690   -604   2128   1612       C  
ATOM   1082  OE1 GLU A 900     -30.920   3.087  20.674  1.00 45.43           O  
ANISOU 1082  OE1 GLU A 900     6065   4867   6331   -621   2314   1462       O  
ATOM   1083  OE2 GLU A 900     -31.750   3.333  22.677  1.00 46.59           O1-
ANISOU 1083  OE2 GLU A 900     6069   5374   6260   -516   1963   1803       O1-
ATOM   1084  H   GLU A 900     -29.135   7.207  21.203  1.00 20.61           H  
ATOM   1085  HA  GLU A 900     -29.104   4.897  19.994  1.00 24.05           H  
ATOM   1086  HB2 GLU A 900     -31.156   6.822  20.059  1.00 30.56           H  
ATOM   1087  HB3 GLU A 900     -31.353   5.373  19.438  1.00 30.56           H  
ATOM   1088  HG2 GLU A 900     -30.628   5.680  22.136  1.00 40.02           H  
ATOM   1089  HG3 GLU A 900     -32.157   5.685  21.704  1.00 40.02           H  
ATOM   1090  N   ILE A 901     -28.987   7.423  18.046  1.00 16.85           N  
ANISOU 1090  N   ILE A 901     2886   1407   2109    -55   1120    458       N  
ATOM   1091  CA  ILE A 901     -28.629   7.817  16.684  1.00 16.37           C  
ANISOU 1091  CA  ILE A 901     2887   1267   2066    -91   1194    306       C  
ATOM   1092  C   ILE A 901     -27.273   7.239  16.301  1.00 15.73           C  
ANISOU 1092  C   ILE A 901     2908   1261   1806    -71    868    462       C  
ATOM   1093  O   ILE A 901     -27.137   6.577  15.263  1.00 16.04           O  
ANISOU 1093  O   ILE A 901     2925   1133   2036    -91    927    287       O  
ATOM   1094  CB  ILE A 901     -28.688   9.348  16.532  1.00 17.34           C  
ANISOU 1094  CB  ILE A 901     3193   1191   2205     36   1254    272       C  
ATOM   1095  CG1 ILE A 901     -30.153   9.791  16.478  1.00 20.19           C  
ANISOU 1095  CG1 ILE A 901     3481   1569   2620    147   1179    350       C  
ATOM   1096  CG2 ILE A 901     -27.894   9.812  15.311  1.00 16.52           C  
ANISOU 1096  CG2 ILE A 901     3145    945   2187     12    971     86       C  
ATOM   1097  CD1 ILE A 901     -30.369  11.270  16.742  1.00 21.01           C  
ANISOU 1097  CD1 ILE A 901     3546   1411   3027    266   1017    397       C  
ATOM   1098  H   ILE A 901     -29.119   8.079  18.587  1.00 20.22           H  
ATOM   1099  HA  ILE A 901     -29.279   7.443  16.069  1.00 19.64           H  
ATOM   1100  HB  ILE A 901     -28.272   9.765  17.302  1.00 20.81           H  
ATOM   1101 HG12 ILE A 901     -30.503   9.596  15.594  1.00 24.22           H  
ATOM   1102 HG13 ILE A 901     -30.651   9.297  17.148  1.00 24.22           H  
ATOM   1103 HG21 ILE A 901     -28.129  10.732  15.112  1.00 19.82           H  
ATOM   1104 HG22 ILE A 901     -26.946   9.748  15.508  1.00 19.82           H  
ATOM   1105 HG23 ILE A 901     -28.114   9.244  14.557  1.00 19.82           H  
ATOM   1106 HD11 ILE A 901     -31.320  11.458  16.727  1.00 25.22           H  
ATOM   1107 HD12 ILE A 901     -30.002  11.492  17.612  1.00 25.22           H  
ATOM   1108 HD13 ILE A 901     -29.919  11.782  16.053  1.00 25.22           H  
ATOM   1109  N   LEU A 902     -26.248   7.470  17.126  1.00 15.01           N  
ANISOU 1109  N   LEU A 902     2872   1141   1690   -185    938    197       N  
ATOM   1110  CA  LEU A 902     -24.912   7.006  16.756  1.00 15.13           C  
ANISOU 1110  CA  LEU A 902     2772   1473   1504   -225    822    144       C  
ATOM   1111  C   LEU A 902     -24.865   5.486  16.663  1.00 14.82           C  
ANISOU 1111  C   LEU A 902     2750   1313   1569   -252    877    305       C  
ATOM   1112  O   LEU A 902     -24.239   4.927  15.751  1.00 15.14           O  
ANISOU 1112  O   LEU A 902     2783   1221   1748   -111    898    172       O  
ATOM   1113  CB  LEU A 902     -23.855   7.524  17.731  1.00 15.57           C  
ANISOU 1113  CB  LEU A 902     2786   1551   1577   -182    887    100       C  
ATOM   1114  CG  LEU A 902     -22.413   7.202  17.337  1.00 15.72           C  
ANISOU 1114  CG  LEU A 902     2636   1580   1755   -133    813    294       C  
ATOM   1115  CD1 LEU A 902     -22.066   7.844  15.993  1.00 18.23           C  
ANISOU 1115  CD1 LEU A 902     2767   2193   1967    -59    859    456       C  
ATOM   1116  CD2 LEU A 902     -21.405   7.639  18.385  1.00 17.30           C  
ANISOU 1116  CD2 LEU A 902     2437   2029   2109    -89    546    240       C  
ATOM   1117  H   LEU A 902     -26.299   7.878  17.881  1.00 18.01           H  
ATOM   1118  HA  LEU A 902     -24.697   7.373  15.884  1.00 18.16           H  
ATOM   1119  HB2 LEU A 902     -23.935   8.489  17.789  1.00 18.68           H  
ATOM   1120  HB3 LEU A 902     -24.017   7.125  18.600  1.00 18.68           H  
ATOM   1121  HG  LEU A 902     -22.348   6.238  17.261  1.00 18.86           H  
ATOM   1122 HD11 LEU A 902     -21.109   7.781  15.851  1.00 21.88           H  
ATOM   1123 HD12 LEU A 902     -22.538   7.373  15.288  1.00 21.88           H  
ATOM   1124 HD13 LEU A 902     -22.338   8.775  16.008  1.00 21.88           H  
ATOM   1125 HD21 LEU A 902     -20.512   7.428  18.072  1.00 20.77           H  
ATOM   1126 HD22 LEU A 902     -21.489   8.595  18.526  1.00 20.77           H  
ATOM   1127 HD23 LEU A 902     -21.585   7.166  19.213  1.00 20.77           H  
ATOM   1128  N   LYS A 903     -25.516   4.795  17.599  1.00 15.13           N  
ANISOU 1128  N   LYS A 903     2858   1261   1631   -226    857    332       N  
ATOM   1129  CA  LYS A 903     -25.524   3.336  17.568  1.00 15.98           C  
ANISOU 1129  CA  LYS A 903     2942   1113   2017   -243    898    294       C  
ATOM   1130  C   LYS A 903     -26.150   2.804  16.287  1.00 17.25           C  
ANISOU 1130  C   LYS A 903     3130   1078   2348   -208    941    256       C  
ATOM   1131  O   LYS A 903     -25.751   1.736  15.803  1.00 17.85           O  
ANISOU 1131  O   LYS A 903     3449   1015   2318    -32    626    175       O  
ATOM   1132  CB  LYS A 903     -26.280   2.817  18.790  1.00 17.29           C  
ANISOU 1132  CB  LYS A 903     3199   1271   2099   -317    866    307       C  
ATOM   1133  CG  LYS A 903     -26.433   1.306  18.838  1.00 20.70           C  
ANISOU 1133  CG  LYS A 903     3568   1777   2520   -629    932    585       C  
ATOM   1134  CD  LYS A 903     -27.106   0.841  20.133  1.00 26.40           C  
ANISOU 1134  CD  LYS A 903     4164   2286   3579  -1087    844    770       C  
ATOM   1135  CE  LYS A 903     -27.093  -0.678  20.253  1.00 33.80           C  
ANISOU 1135  CE  LYS A 903     4640   3151   5053  -1503    728    697       C  
ATOM   1136  NZ  LYS A 903     -27.961  -1.331  19.238  1.00 40.11           N1+
ANISOU 1136  NZ  LYS A 903     4968   4063   6208  -1421    753    634       N1+
ATOM   1137  H   LYS A 903     -25.954   5.143  18.253  1.00 18.16           H  
ATOM   1138  HA  LYS A 903     -24.612   3.007  17.603  1.00 19.18           H  
ATOM   1139  HB2 LYS A 903     -25.800   3.088  19.589  1.00 20.75           H  
ATOM   1140  HB3 LYS A 903     -27.170   3.202  18.790  1.00 20.75           H  
ATOM   1141  HG2 LYS A 903     -26.980   1.016  18.091  1.00 24.84           H  
ATOM   1142  HG3 LYS A 903     -25.557   0.893  18.787  1.00 24.84           H  
ATOM   1143  HD2 LYS A 903     -26.631   1.211  20.893  1.00 31.67           H  
ATOM   1144  HD3 LYS A 903     -28.029   1.139  20.141  1.00 31.67           H  
ATOM   1145  HE2 LYS A 903     -26.187  -1.000  20.127  1.00 40.56           H  
ATOM   1146  HE3 LYS A 903     -27.415  -0.931  21.133  1.00 40.56           H  
ATOM   1147  HZ1 LYS A 903     -27.932  -2.215  19.336  1.00 48.13           H  
ATOM   1148  HZ2 LYS A 903     -28.802  -1.057  19.336  1.00 48.13           H  
ATOM   1149  HZ3 LYS A 903     -27.682  -1.121  18.420  1.00 48.13           H  
ATOM   1150  N   SER A 904     -27.129   3.523  15.724  1.00 16.12           N  
ANISOU 1150  N   SER A 904     2961   1291   1873   -344    701    464       N  
ATOM   1151  CA  SER A 904     -27.799   3.076  14.510  1.00 15.88           C  
ANISOU 1151  CA  SER A 904     2968   1244   1820   -349    608    403       C  
ATOM   1152  C   SER A 904     -26.955   3.266  13.256  1.00 15.60           C  
ANISOU 1152  C   SER A 904     2958   1251   1720   -345    500    -15       C  
ATOM   1153  O   SER A 904     -27.354   2.793  12.188  1.00 17.87           O  
ANISOU 1153  O   SER A 904     3349   1607   1834   -518    659    188       O  
ATOM   1154  CB  SER A 904     -29.134   3.800  14.311  1.00 16.67           C  
ANISOU 1154  CB  SER A 904     3023   1095   2217   -303    405    531       C  
ATOM   1155  OG  SER A 904     -28.941   5.144  13.895  1.00 17.10           O  
ANISOU 1155  OG  SER A 904     3139   1151   2207   -272    608    228       O  
ATOM   1156  H   SER A 904     -27.420   4.272  16.030  1.00 19.34           H  
ATOM   1157  HA  SER A 904     -27.986   2.131  14.621  1.00 19.05           H  
ATOM   1158  HB2 SER A 904     -29.645   3.333  13.631  1.00 20.01           H  
ATOM   1159  HB3 SER A 904     -29.619   3.799  15.150  1.00 20.01           H  
ATOM   1160  HG  SER A 904     -28.486   5.559  14.466  1.00 20.52           H  
ATOM   1161  N   LEU A 905     -25.819   3.946  13.352  1.00 15.41           N  
ANISOU 1161  N   LEU A 905     2757   1123   1976   -240    774    155       N  
ATOM   1162  CA  LEU A 905     -25.009   4.282  12.187  1.00 14.93           C  
ANISOU 1162  CA  LEU A 905     2773   1124   1776   -260   1061    124       C  
ATOM   1163  C   LEU A 905     -23.795   3.368  12.106  1.00 15.43           C  
ANISOU 1163  C   LEU A 905     2897   1190   1774   -176    850    148       C  
ATOM   1164  O   LEU A 905     -23.065   3.214  13.087  1.00 16.10           O  
ANISOU 1164  O   LEU A 905     2928   1436   1753    -96    683     90       O  
ATOM   1165  CB  LEU A 905     -24.537   5.733  12.280  1.00 15.86           C  
ANISOU 1165  CB  LEU A 905     2879   1259   1888   -180   1081    144       C  
ATOM   1166  CG  LEU A 905     -25.633   6.793  12.307  1.00 16.94           C  
ANISOU 1166  CG  LEU A 905     2996   1210   2229    -39   1198    158       C  
ATOM   1167  CD1 LEU A 905     -25.079   8.177  12.646  1.00 15.74           C  
ANISOU 1167  CD1 LEU A 905     2967   1110   1905    -97   1146    193       C  
ATOM   1168  CD2 LEU A 905     -26.395   6.843  10.993  1.00 19.32           C  
ANISOU 1168  CD2 LEU A 905     3026   1469   2845    146    647    266       C  
ATOM   1169  H   LEU A 905     -25.489   4.228  14.095  1.00 18.49           H  
ATOM   1170  HA  LEU A 905     -25.539   4.159  11.384  1.00 17.92           H  
ATOM   1171  HB2 LEU A 905     -24.022   5.832  13.096  1.00 19.03           H  
ATOM   1172  HB3 LEU A 905     -23.977   5.919  11.510  1.00 19.03           H  
ATOM   1173  HG  LEU A 905     -26.256   6.542  13.007  1.00 20.32           H  
ATOM   1174 HD11 LEU A 905     -25.808   8.817  12.650  1.00 18.89           H  
ATOM   1175 HD12 LEU A 905     -24.663   8.144  13.522  1.00 18.89           H  
ATOM   1176 HD13 LEU A 905     -24.423   8.427  11.977  1.00 18.89           H  
ATOM   1177 HD21 LEU A 905     -27.072   7.536  11.047  1.00 23.18           H  
ATOM   1178 HD22 LEU A 905     -25.774   7.043  10.276  1.00 23.18           H  
ATOM   1179 HD23 LEU A 905     -26.814   5.982  10.838  1.00 23.18           H  
ATOM   1180  N   GLN A 906     -23.561   2.786  10.923  1.00 15.33           N  
ANISOU 1180  N   GLN A 906     3111   1066   1648    -94    768    134       N  
ATOM   1181  CA  GLN A 906     -22.348   2.012  10.663  1.00 16.00           C  
ANISOU 1181  CA  GLN A 906     3365   1069   1645   -128    800    215       C  
ATOM   1182  C   GLN A 906     -21.853   2.373   9.266  1.00 15.29           C  
ANISOU 1182  C   GLN A 906     3118    994   1699   -167    795    175       C  
ATOM   1183  O   GLN A 906     -22.422   1.912   8.278  1.00 16.28           O  
ANISOU 1183  O   GLN A 906     3174   1295   1716   -305    662     64       O  
ATOM   1184  CB  GLN A 906     -22.614   0.513  10.765  1.00 20.41           C  
ANISOU 1184  CB  GLN A 906     4213   1436   2107   -356    849    343       C  
ATOM   1185  CG  GLN A 906     -23.052   0.081  12.155  1.00 27.62           C  
ANISOU 1185  CG  GLN A 906     5329   1889   3278   -448   1008    674       C  
ATOM   1186  CD  GLN A 906     -23.031  -1.414  12.388  1.00 36.25           C  
ANISOU 1186  CD  GLN A 906     6379   2505   4889   -213   1437    863       C  
ATOM   1187  NE2 GLN A 906     -23.432  -1.808  13.586  1.00 39.80           N  
ANISOU 1187  NE2 GLN A 906     6681   3245   5196   -250   1718   1056       N  
ATOM   1188  OE1 GLN A 906     -22.652  -2.204  11.522  1.00 40.49           O  
ANISOU 1188  OE1 GLN A 906     6788   2557   6040    -43   1389    688       O  
ATOM   1189  H   GLN A 906     -24.097   2.827  10.251  1.00 18.40           H  
ATOM   1190  HA  GLN A 906     -21.671   2.261  11.313  1.00 19.20           H  
ATOM   1191  HB2 GLN A 906     -23.318   0.276  10.141  1.00 24.50           H  
ATOM   1192  HB3 GLN A 906     -21.800   0.034  10.545  1.00 24.50           H  
ATOM   1193  HG2 GLN A 906     -22.458   0.486  12.806  1.00 33.15           H  
ATOM   1194  HG3 GLN A 906     -23.961   0.386  12.301  1.00 33.15           H  
ATOM   1195 HE21 GLN A 906     -23.682  -1.227  14.168  1.00 47.76           H  
ATOM   1196 HE22 GLN A 906     -23.444  -2.646  13.782  1.00 47.76           H  
ATOM   1197  N   HIS A 907     -20.798   3.179   9.193  1.00 14.20           N  
ANISOU 1197  N   HIS A 907     2922    943   1531   -216    896     60       N  
ATOM   1198  CA  HIS A 907     -20.295   3.650   7.906  1.00 14.02           C  
ANISOU 1198  CA  HIS A 907     2916    959   1452   -217    783     81       C  
ATOM   1199  C   HIS A 907     -18.842   4.052   8.090  1.00 13.11           C  
ANISOU 1199  C   HIS A 907     2760    881   1339   -166    755     99       C  
ATOM   1200  O   HIS A 907     -18.445   4.540   9.153  1.00 13.63           O  
ANISOU 1200  O   HIS A 907     2861    886   1430   -122    602     12       O  
ATOM   1201  CB  HIS A 907     -21.138   4.852   7.420  1.00 14.25           C  
ANISOU 1201  CB  HIS A 907     2911   1096   1408    -16    572    118       C  
ATOM   1202  CG  HIS A 907     -20.822   5.329   6.033  1.00 13.05           C  
ANISOU 1202  CG  HIS A 907     2732   1024   1203     10    731    118       C  
ATOM   1203  CD2 HIS A 907     -21.449   5.116   4.853  1.00 12.93           C  
ANISOU 1203  CD2 HIS A 907     2625    885   1403    -51    625   -183       C  
ATOM   1204  ND1 HIS A 907     -19.791   6.206   5.765  1.00 14.02           N  
ANISOU 1204  ND1 HIS A 907     2812    995   1519     71    897     -4       N  
ATOM   1205  CE1 HIS A 907     -19.762   6.467   4.471  1.00 14.23           C  
ANISOU 1205  CE1 HIS A 907     2795   1113   1497      9    981    119       C  
ATOM   1206  NE2 HIS A 907     -20.757   5.821   3.892  1.00 14.11           N  
ANISOU 1206  NE2 HIS A 907     2763   1145   1454     43    885    149       N  
ATOM   1207  H   HIS A 907     -20.357   3.468   9.873  1.00 17.04           H  
ATOM   1208  HA  HIS A 907     -20.333   2.948   7.238  1.00 16.82           H  
ATOM   1209  HB2 HIS A 907     -22.074   4.596   7.433  1.00 17.10           H  
ATOM   1210  HB3 HIS A 907     -20.989   5.596   8.024  1.00 17.10           H  
ATOM   1211  HD2 HIS A 907     -22.205   4.592   4.715  1.00 15.52           H  
ATOM   1212  HE1 HIS A 907     -19.144   7.013   4.040  1.00 17.07           H  
ATOM   1213  HE2 HIS A 907     -20.943   5.838   3.053  1.00 16.93           H  
ATOM   1214  N   ASP A 908     -18.062   3.881   7.023  1.00 13.69           N  
ANISOU 1214  N   ASP A 908     2892    858   1453     29   1030     19       N  
ATOM   1215  CA  ASP A 908     -16.637   4.180   7.072  1.00 14.67           C  
ANISOU 1215  CA  ASP A 908     2917    909   1749    243    977    156       C  
ATOM   1216  C   ASP A 908     -16.347   5.623   7.468  1.00 14.01           C  
ANISOU 1216  C   ASP A 908     2721    874   1729    209    945    180       C  
ATOM   1217  O   ASP A 908     -15.271   5.902   8.006  1.00 15.13           O  
ANISOU 1217  O   ASP A 908     2747   1203   1799     89    851     62       O  
ATOM   1218  CB  ASP A 908     -16.010   3.925   5.701  1.00 18.12           C  
ANISOU 1218  CB  ASP A 908     3236   1367   2283    108   1407   -199       C  
ATOM   1219  CG  ASP A 908     -15.805   2.458   5.411  1.00 21.89           C  
ANISOU 1219  CG  ASP A 908     3836   1704   2778    194   1229   -255       C  
ATOM   1220  OD1 ASP A 908     -16.039   1.622   6.312  1.00 23.97           O  
ANISOU 1220  OD1 ASP A 908     4009   1376   3721    415   1059   -246       O  
ATOM   1221  OD2 ASP A 908     -15.408   2.153   4.269  1.00 24.62           O1-
ANISOU 1221  OD2 ASP A 908     4253   2168   2934    119   1473   -607       O1-
ATOM   1222  H   ASP A 908     -18.334   3.592   6.260  1.00 16.43           H  
ATOM   1223  HA  ASP A 908     -16.240   3.594   7.736  1.00 17.61           H  
ATOM   1224  HB2 ASP A 908     -16.594   4.287   5.016  1.00 21.75           H  
ATOM   1225  HB3 ASP A 908     -15.145   4.361   5.664  1.00 21.75           H  
ATOM   1226  N   ASN A 909     -17.252   6.554   7.173  1.00 12.41           N  
ANISOU 1226  N   ASN A 909     2518    763   1436    -23    807     82       N  
ATOM   1227  CA  ASN A 909     -17.024   7.971   7.433  1.00 11.96           C  
ANISOU 1227  CA  ASN A 909     2409    829   1307    -83    841     96       C  
ATOM   1228  C   ASN A 909     -17.903   8.507   8.556  1.00 12.77           C  
ANISOU 1228  C   ASN A 909     2471    921   1459   -142    907     54       C  
ATOM   1229  O   ASN A 909     -18.197   9.700   8.594  1.00 13.07           O  
ANISOU 1229  O   ASN A 909     2587    828   1551    -59    832    -15       O  
ATOM   1230  CB  ASN A 909     -17.162   8.779   6.149  1.00 13.54           C  
ANISOU 1230  CB  ASN A 909     2727    983   1433    -40    967    -10       C  
ATOM   1231  CG  ASN A 909     -16.312   8.215   5.059  1.00 14.16           C  
ANISOU 1231  CG  ASN A 909     2893   1132   1356     15    824    267       C  
ATOM   1232  ND2 ASN A 909     -15.013   8.208   5.291  1.00 15.30           N  
ANISOU 1232  ND2 ASN A 909     3045   1316   1452    161   1031     37       N  
ATOM   1233  OD1 ASN A 909     -16.808   7.744   4.045  1.00 15.67           O  
ANISOU 1233  OD1 ASN A 909     2982   1436   1537    -68    947    -64       O  
ATOM   1234  H   ASN A 909     -18.017   6.385   6.817  1.00 14.90           H  
ATOM   1235  HA  ASN A 909     -16.110   8.088   7.737  1.00 14.35           H  
ATOM   1236  HB2 ASN A 909     -18.087   8.762   5.856  1.00 16.24           H  
ATOM   1237  HB3 ASN A 909     -16.883   9.693   6.313  1.00 16.24           H  
ATOM   1238 HD21 ASN A 909     -14.472   7.895   4.700  1.00 18.36           H  
ATOM   1239 HD22 ASN A 909     -14.707   8.515   6.034  1.00 18.36           H  
ATOM   1240  N   ILE A 910     -18.299   7.628   9.480  1.00 12.91           N  
ANISOU 1240  N   ILE A 910     2449   1082   1376    -69    997     48       N  
ATOM   1241  CA AILE A 910     -19.018   7.989  10.701  0.55 13.26           C  
ANISOU 1241  CA AILE A 910     2571   1070   1398     -4   1022     59       C  
ATOM   1242  CA BILE A 910     -19.005   8.001  10.699  0.45 13.29           C  
ANISOU 1242  CA BILE A 910     2614   1087   1348      4    999     48       C  
ATOM   1243  C   ILE A 910     -18.247   7.384  11.871  1.00 12.85           C  
ANISOU 1243  C   ILE A 910     2639   1036   1207    -85    904    -49       C  
ATOM   1244  O   ILE A 910     -17.935   6.187  11.855  1.00 13.79           O  
ANISOU 1244  O   ILE A 910     2759    845   1636    -29    820    -38       O  
ATOM   1245  CB AILE A 910     -20.448   7.420  10.712  0.55 14.86           C  
ANISOU 1245  CB AILE A 910     2631   1520   1496     45   1081    163       C  
ATOM   1246  CB BILE A 910     -20.480   7.568  10.665  0.45 14.53           C  
ANISOU 1246  CB BILE A 910     2733   1423   1366     57   1020     60       C  
ATOM   1247  CG1AILE A 910     -21.284   7.881   9.523  0.55 16.07           C  
ANISOU 1247  CG1AILE A 910     2877   1631   1598     55   1180     45       C  
ATOM   1248  CG1BILE A 910     -21.184   8.359   9.562  0.45 16.69           C  
ANISOU 1248  CG1BILE A 910     2906   1923   1511     -8   1055   -314       C  
ATOM   1249  CG2AILE A 910     -21.136   7.779  12.043  0.55 15.16           C  
ANISOU 1249  CG2AILE A 910     2641   1439   1681     34   1188    145       C  
ATOM   1250  CG2BILE A 910     -21.122   7.791  12.030  0.45 15.35           C  
ANISOU 1250  CG2BILE A 910     2784   1397   1651     25   1189    124       C  
ATOM   1251  CD1AILE A 910     -21.586   9.330   9.497  0.55 14.69           C  
ANISOU 1251  CD1AILE A 910     3020   1051   1511     20    822    254       C  
ATOM   1252  CD1BILE A 910     -22.616   7.996   9.349  0.45 16.96           C  
ANISOU 1252  CD1BILE A 910     2925   1823   1695   -210   1060    290       C  
ATOM   1253  H   ILE A 910     -18.154   6.783   9.415  1.00 15.50           H  
ATOM   1254  HA  ILE A 910     -19.056   8.956  10.779  1.00 15.95           H  
ATOM   1255  HB AILE A 910     -20.376   6.457  10.628  0.55 17.83           H  
ATOM   1256  HB BILE A 910     -20.555   6.621  10.468  0.45 17.44           H  
ATOM   1257 HG12AILE A 910     -20.802   7.670   8.708  0.55 19.28           H  
ATOM   1258 HG12BILE A 910     -21.153   9.302   9.790  0.45 20.02           H  
ATOM   1259 HG13AILE A 910     -22.130   7.408   9.540  0.55 19.28           H  
ATOM   1260 HG13BILE A 910     -20.717   8.205   8.726  0.45 20.02           H  
ATOM   1261 HG21AILE A 910     -22.093   7.648  11.950  0.55 18.19           H  
ATOM   1262 HG21BILE A 910     -22.082   7.672  11.951  0.45 18.42           H  
ATOM   1263 HG22AILE A 910     -20.790   7.203  12.743  0.55 18.19           H  
ATOM   1264 HG22BILE A 910     -20.759   7.149  12.659  0.45 18.42           H  
ATOM   1265 HG23AILE A 910     -20.948   8.707  12.256  0.55 18.19           H  
ATOM   1266 HG23BILE A 910     -20.925   8.693  12.327  0.45 18.42           H  
ATOM   1267 HD11AILE A 910     -22.056   9.540   8.675  0.55 17.63           H  
ATOM   1268 HD11BILE A 910     -22.905   8.338   8.489  0.45 20.35           H  
ATOM   1269 HD12AILE A 910     -22.141   9.551  10.261  0.55 17.63           H  
ATOM   1270 HD12BILE A 910     -22.703   7.030   9.367  0.45 20.35           H  
ATOM   1271 HD13AILE A 910     -20.754   9.827   9.538  0.55 17.63           H  
ATOM   1272 HD13BILE A 910     -23.150   8.389  10.058  0.45 20.35           H  
ATOM   1273  N   VAL A 911     -17.943   8.198  12.891  1.00 12.98           N  
ANISOU 1273  N   VAL A 911     2663   1014   1254   -132    841    -65       N  
ATOM   1274  CA  VAL A 911     -17.217   7.678  14.048  1.00 13.23           C  
ANISOU 1274  CA  VAL A 911     2677   1188   1160   -209    644     29       C  
ATOM   1275  C   VAL A 911     -17.946   6.455  14.607  1.00 13.21           C  
ANISOU 1275  C   VAL A 911     2669   1102   1248   -156    677    146       C  
ATOM   1276  O   VAL A 911     -19.175   6.446  14.749  1.00 14.73           O  
ANISOU 1276  O   VAL A 911     2596   1458   1541   -132    810    231       O  
ATOM   1277  CB  VAL A 911     -16.997   8.771  15.111  1.00 15.40           C  
ANISOU 1277  CB  VAL A 911     3022   1520   1310   -288    724   -141       C  
ATOM   1278  CG1 VAL A 911     -18.291   9.235  15.709  1.00 18.14           C  
ANISOU 1278  CG1 VAL A 911     3130   1860   1902   -156   1030   -186       C  
ATOM   1279  CG2 VAL A 911     -16.056   8.291  16.234  1.00 16.51           C  
ANISOU 1279  CG2 VAL A 911     3236   1593   1443   -312    535    -99       C  
ATOM   1280  H   VAL A 911     -18.142   9.034  12.933  1.00 15.57           H  
ATOM   1281  HA  VAL A 911     -16.337   7.391  13.756  1.00 15.87           H  
ATOM   1282  HB  VAL A 911     -16.583   9.522  14.657  1.00 18.48           H  
ATOM   1283 HG11 VAL A 911     -18.117   9.993  16.289  1.00 21.77           H  
ATOM   1284 HG12 VAL A 911     -18.893   9.497  14.995  1.00 21.77           H  
ATOM   1285 HG13 VAL A 911     -18.681   8.509  16.220  1.00 21.77           H  
ATOM   1286 HG21 VAL A 911     -15.913   9.019  16.859  1.00 19.81           H  
ATOM   1287 HG22 VAL A 911     -16.466   7.539  16.690  1.00 19.81           H  
ATOM   1288 HG23 VAL A 911     -15.210   8.020  15.843  1.00 19.81           H  
ATOM   1289  N   LYS A 912     -17.184   5.421  14.941  1.00 14.03           N  
ANISOU 1289  N   LYS A 912     2930   1181   1220   -182    721    193       N  
ATOM   1290  CA ALYS A 912     -17.764   4.132  15.299  0.53 15.76           C  
ANISOU 1290  CA ALYS A 912     3107   1419   1462   -178    808    276       C  
ATOM   1291  CA BLYS A 912     -17.777   4.133  15.291  0.47 15.67           C  
ANISOU 1291  CA BLYS A 912     3147   1272   1536   -249    865    242       C  
ATOM   1292  C   LYS A 912     -18.285   4.127  16.731  1.00 15.15           C  
ANISOU 1292  C   LYS A 912     3000   1299   1456   -187    783    251       C  
ATOM   1293  O   LYS A 912     -17.523   4.361  17.678  1.00 16.35           O  
ANISOU 1293  O   LYS A 912     3095   1560   1559   -303    910    162       O  
ATOM   1294  CB ALYS A 912     -16.713   3.035  15.197  0.53 17.68           C  
ANISOU 1294  CB ALYS A 912     3333   1932   1453     -9    605    468       C  
ATOM   1295  CB BLYS A 912     -16.768   3.008  15.075  0.47 17.88           C  
ANISOU 1295  CB BLYS A 912     3472   1484   1837   -267    854    213       C  
ATOM   1296  CG ALYS A 912     -16.303   2.641  13.814  0.53 19.64           C  
ANISOU 1296  CG ALYS A 912     3628   2247   1587    254    691    597       C  
ATOM   1297  CG BLYS A 912     -17.315   1.606  15.342  0.47 20.54           C  
ANISOU 1297  CG BLYS A 912     3898   1641   2265   -111   1197    261       C  
ATOM   1298  CD ALYS A 912     -15.286   1.508  13.891  0.53 23.42           C  
ANISOU 1298  CD ALYS A 912     3953   2834   2112    520    504    486       C  
ATOM   1299  CD BLYS A 912     -16.305   0.521  14.947  0.47 25.95           C  
ANISOU 1299  CD BLYS A 912     4414   2142   3304   -187   1227    317       C  
ATOM   1300  CE ALYS A 912     -14.766   1.178  12.512  0.53 26.04           C  
ANISOU 1300  CE ALYS A 912     4254   3302   2339    860    503    105       C  
ATOM   1301  CE BLYS A 912     -16.857  -0.883  15.184  0.47 30.93           C  
ANISOU 1301  CE BLYS A 912     4807   2517   4428   -257   1119    139       C  
ATOM   1302  NZ ALYS A 912     -15.906   1.033  11.568  0.53 28.81           N1+
ANISOU 1302  NZ ALYS A 912     4463   3524   2960    802    334   -399       N1+
ATOM   1303  NZ BLYS A 912     -15.994  -1.938  14.570  0.47 34.12           N1+
ANISOU 1303  NZ BLYS A 912     5038   2779   5146   -312   1133    367       N1+
ATOM   1304  H  ALYS A 912     -16.324   5.439  14.969  0.53 16.84           H  
ATOM   1305  H  BLYS A 912     -16.325   5.437  14.974  0.47 16.84           H  
ATOM   1306  HA ALYS A 912     -18.500   3.974  14.688  0.53 18.91           H  
ATOM   1307  HA BLYS A 912     -18.543   3.986  14.713  0.47 18.81           H  
ATOM   1308  HB2ALYS A 912     -15.914   3.337  15.656  0.53 21.22           H  
ATOM   1309  HB2BLYS A 912     -16.468   3.035  14.153  0.47 21.45           H  
ATOM   1310  HB3ALYS A 912     -17.063   2.240  15.628  0.53 21.22           H  
ATOM   1311  HB3BLYS A 912     -16.017   3.148  15.673  0.47 21.45           H  
ATOM   1312  HG2ALYS A 912     -17.077   2.334  13.316  0.53 23.57           H  
ATOM   1313  HG2BLYS A 912     -17.508   1.512  16.288  0.47 24.65           H  
ATOM   1314  HG3ALYS A 912     -15.897   3.397  13.362  0.53 23.57           H  
ATOM   1315  HG3BLYS A 912     -18.123   1.473  14.823  0.47 24.65           H  
ATOM   1316  HD2ALYS A 912     -14.539   1.779  14.447  0.53 28.11           H  
ATOM   1317  HD2BLYS A 912     -16.094   0.609  14.004  0.47 31.14           H  
ATOM   1318  HD3ALYS A 912     -15.706   0.717  14.261  0.53 28.11           H  
ATOM   1319  HD3BLYS A 912     -15.500   0.624  15.478  0.47 31.14           H  
ATOM   1320  HE2ALYS A 912     -14.190   1.893  12.199  0.53 31.25           H  
ATOM   1321  HE2BLYS A 912     -16.905  -1.050  16.139  0.47 37.12           H  
ATOM   1322  HE3ALYS A 912     -14.274   0.343  12.539  0.53 31.25           H  
ATOM   1323  HE3BLYS A 912     -17.742  -0.949  14.791  0.47 37.12           H  
ATOM   1324  HZ1ALYS A 912     -15.626   0.669  10.806  0.53 34.57           H  
ATOM   1325  HZ1BLYS A 912     -16.338  -2.744  14.730  0.47 40.94           H  
ATOM   1326  HZ2ALYS A 912     -16.532   0.510  11.925  0.53 34.57           H  
ATOM   1327  HZ2BLYS A 912     -15.944  -1.815  13.689  0.47 40.94           H  
ATOM   1328  HZ3ALYS A 912     -16.260   1.831  11.394  0.53 34.57           H  
ATOM   1329  HZ3BLYS A 912     -15.175  -1.900  14.914  0.47 40.94           H  
ATOM   1330  N   TYR A 913     -19.565   3.808  16.890  1.00 14.59           N  
ANISOU 1330  N   TYR A 913     2697   1336   1511   -331    859    253       N  
ATOM   1331  CA  TYR A 913     -20.143   3.576  18.204  1.00 14.23           C  
ANISOU 1331  CA  TYR A 913     2640   1249   1517   -271    836    281       C  
ATOM   1332  C   TYR A 913     -19.566   2.301  18.791  1.00 14.50           C  
ANISOU 1332  C   TYR A 913     2855   1215   1438   -176    891    215       C  
ATOM   1333  O   TYR A 913     -19.421   1.294  18.092  1.00 16.00           O  
ANISOU 1333  O   TYR A 913     3339   1249   1490    -96    886     65       O  
ATOM   1334  CB  TYR A 913     -21.642   3.354  18.049  1.00 14.76           C  
ANISOU 1334  CB  TYR A 913     2638   1289   1680    -86    582    132       C  
ATOM   1335  CG  TYR A 913     -22.367   2.894  19.290  1.00 14.61           C  
ANISOU 1335  CG  TYR A 913     2683   1224   1646    -28    698    -19       C  
ATOM   1336  CD1 TYR A 913     -22.791   3.807  20.237  1.00 16.88           C  
ANISOU 1336  CD1 TYR A 913     2922   1453   2038    -95    986     32       C  
ATOM   1337  CD2 TYR A 913     -22.644   1.555  19.496  1.00 16.08           C  
ANISOU 1337  CD2 TYR A 913     2710   1151   2248    -83    985     -2       C  
ATOM   1338  CE1 TYR A 913     -23.462   3.409  21.354  1.00 18.74           C  
ANISOU 1338  CE1 TYR A 913     2955   2072   2094    113   1050    -30       C  
ATOM   1339  CE2 TYR A 913     -23.320   1.141  20.620  1.00 17.65           C  
ANISOU 1339  CE2 TYR A 913     2862   1766   2077    -83   1019    242       C  
ATOM   1340  CZ  TYR A 913     -23.724   2.078  21.550  1.00 18.29           C  
ANISOU 1340  CZ  TYR A 913     2906   2101   1943    -65   1112    147       C  
ATOM   1341  OH  TYR A 913     -24.407   1.696  22.685  1.00 22.11           O  
ANISOU 1341  OH  TYR A 913     3011   3239   2149   -156   1207    166       O  
ATOM   1342  H   TYR A 913     -20.126   3.718  16.244  1.00 17.51           H  
ATOM   1343  HA  TYR A 913     -19.962   4.331  18.785  1.00 17.07           H  
ATOM   1344  HB2 TYR A 913     -22.046   4.192  17.773  1.00 17.71           H  
ATOM   1345  HB3 TYR A 913     -21.781   2.678  17.367  1.00 17.71           H  
ATOM   1346  HD1 TYR A 913     -22.615   4.711  20.109  1.00 20.25           H  
ATOM   1347  HD2 TYR A 913     -22.370   0.927  18.868  1.00 19.29           H  
ATOM   1348  HE1 TYR A 913     -23.741   4.037  21.981  1.00 22.49           H  
ATOM   1349  HE2 TYR A 913     -23.503   0.239  20.753  1.00 21.18           H  
ATOM   1350  HH  TYR A 913     -24.716   2.372  23.076  1.00 26.53           H  
ATOM   1351  N   LYS A 914     -19.243   2.334  20.082  1.00 14.51           N  
ANISOU 1351  N   LYS A 914     2927   1149   1439     63   1032    157       N  
ATOM   1352  CA ALYS A 914     -18.807   1.121  20.758  0.47 15.08           C  
ANISOU 1352  CA ALYS A 914     2965   1206   1558    156   1047    286       C  
ATOM   1353  CA BLYS A 914     -18.780   1.147  20.792  0.53 15.35           C  
ANISOU 1353  CA BLYS A 914     2985   1301   1547    168   1051    306       C  
ATOM   1354  C   LYS A 914     -19.745   0.673  21.862  1.00 15.51           C  
ANISOU 1354  C   LYS A 914     3090   1230   1572    148   1004    320       C  
ATOM   1355  O   LYS A 914     -19.954  -0.519  22.017  1.00 17.11           O  
ANISOU 1355  O   LYS A 914     3418   1179   1905     78   1123    288       O  
ATOM   1356  CB ALYS A 914     -17.375   1.266  21.288  0.47 16.06           C  
ANISOU 1356  CB ALYS A 914     3031   1376   1695    238    983    369       C  
ATOM   1357  CB BLYS A 914     -17.420   1.413  21.444  0.53 17.68           C  
ANISOU 1357  CB BLYS A 914     3118   1732   1869    250    995    566       C  
ATOM   1358  CG ALYS A 914     -16.339   1.357  20.163  0.47 17.07           C  
ANISOU 1358  CG ALYS A 914     3060   1522   1904    261   1174    446       C  
ATOM   1359  CG BLYS A 914     -16.313   1.713  20.453  0.53 19.09           C  
ANISOU 1359  CG BLYS A 914     3227   1973   2055    187   1222    650       C  
ATOM   1360  CD ALYS A 914     -14.923   1.445  20.704  0.47 20.57           C  
ANISOU 1360  CD ALYS A 914     3198   1933   2685    435    982    565       C  
ATOM   1361  CD BLYS A 914     -15.849   0.451  19.754  0.53 21.75           C  
ANISOU 1361  CD BLYS A 914     3496   2300   2469    174   1489    341       C  
ATOM   1362  CE ALYS A 914     -14.379   0.085  21.122  0.47 23.66           C  
ANISOU 1362  CE ALYS A 914     3285   2130   3574    547    877    -51       C  
ATOM   1363  CE BLYS A 914     -14.752   0.772  18.750  0.53 24.06           C  
ANISOU 1363  CE BLYS A 914     3752   2519   2870    226   1610   -103       C  
ATOM   1364  NZ ALYS A 914     -14.038  -0.802  19.963  0.47 24.12           N1+
ANISOU 1364  NZ ALYS A 914     3334   2264   3568    557    824   -539       N1+
ATOM   1365  NZ BLYS A 914     -14.310  -0.419  17.970  0.53 27.42           N1+
ANISOU 1365  NZ BLYS A 914     3919   2697   3804    127   1425   -475       N1+
ATOM   1366  H  ALYS A 914     -19.269   3.037  20.577  0.47 17.42           H  
ATOM   1367  H  BLYS A 914     -19.284   3.040  20.571  0.53 17.42           H  
ATOM   1368  HA ALYS A 914     -18.780   0.404  20.106  0.47 18.09           H  
ATOM   1369  HA BLYS A 914     -18.669   0.430  20.148  0.53 18.42           H  
ATOM   1370  HB2ALYS A 914     -17.315   2.075  21.819  0.47 19.27           H  
ATOM   1371  HB2BLYS A 914     -17.503   2.178  22.035  0.53 21.22           H  
ATOM   1372  HB3ALYS A 914     -17.160   0.493  21.834  0.47 19.27           H  
ATOM   1373  HB3BLYS A 914     -17.158   0.629  21.951  0.53 21.22           H  
ATOM   1374  HG2ALYS A 914     -16.402   0.566  19.606  0.47 20.48           H  
ATOM   1375  HG2BLYS A 914     -16.640   2.333  19.782  0.53 22.91           H  
ATOM   1376  HG3ALYS A 914     -16.511   2.151  19.633  0.47 20.48           H  
ATOM   1377  HG3BLYS A 914     -15.557   2.100  20.921  0.53 22.91           H  
ATOM   1378  HD2ALYS A 914     -14.341   1.803  20.015  0.47 24.69           H  
ATOM   1379  HD2BLYS A 914     -15.497  -0.173  20.408  0.53 26.10           H  
ATOM   1380  HD3ALYS A 914     -14.914   2.026  21.481  0.47 24.69           H  
ATOM   1381  HD3BLYS A 914     -16.594   0.049  19.280  0.53 26.10           H  
ATOM   1382  HE2ALYS A 914     -13.572   0.217  21.643  0.47 28.39           H  
ATOM   1383  HE2BLYS A 914     -15.082   1.434  18.122  0.53 28.87           H  
ATOM   1384  HE3ALYS A 914     -15.049  -0.369  21.657  0.47 28.39           H  
ATOM   1385  HE3BLYS A 914     -13.981   1.121  19.225  0.53 28.87           H  
ATOM   1386  HZ1ALYS A 914     -13.723  -1.580  20.258  0.47 28.95           H  
ATOM   1387  HZ1BLYS A 914     -13.675  -0.186  17.392  0.53 32.91           H  
ATOM   1388  HZ2ALYS A 914     -14.765  -0.952  19.471  0.47 28.95           H  
ATOM   1389  HZ2BLYS A 914     -13.987  -1.040  18.520  0.53 32.91           H  
ATOM   1390  HZ3ALYS A 914     -13.420  -0.413  19.454  0.47 28.95           H  
ATOM   1391  HZ3BLYS A 914     -14.998  -0.761  17.521  0.53 32.91           H  
ATOM   1392  N   GLY A 915     -20.336   1.589  22.621  1.00 15.21           N  
ANISOU 1392  N   GLY A 915     2959   1163   1656    105   1146    219       N  
ATOM   1393  CA  GLY A 915     -21.232   1.172  23.683  1.00 15.52           C  
ANISOU 1393  CA  GLY A 915     2954   1277   1667    -54   1031    199       C  
ATOM   1394  C   GLY A 915     -21.510   2.335  24.605  1.00 14.70           C  
ANISOU 1394  C   GLY A 915     2851   1145   1591   -127    922    260       C  
ATOM   1395  O   GLY A 915     -21.274   3.489  24.255  1.00 14.98           O  
ANISOU 1395  O   GLY A 915     2890   1237   1564     24    990     88       O  
ATOM   1396  H   GLY A 915     -20.235   2.439  22.541  1.00 18.25           H  
ATOM   1397  HA2 GLY A 915     -22.069   0.859  23.307  1.00 18.63           H  
ATOM   1398  HA3 GLY A 915     -20.828   0.453  24.194  1.00 18.63           H  
ATOM   1399  N   VAL A 916     -22.023   2.004  25.783  1.00 15.07           N  
ANISOU 1399  N   VAL A 916     3017   1143   1567     33   1015    240       N  
ATOM   1400  CA AVAL A 916     -22.301   2.985  26.819  0.48 16.06           C  
ANISOU 1400  CA AVAL A 916     3108   1377   1617     46   1071    255       C  
ATOM   1401  CA BVAL A 916     -22.328   2.971  26.826  0.53 15.55           C  
ANISOU 1401  CA BVAL A 916     3099   1239   1570    130   1013    310       C  
ATOM   1402  C   VAL A 916     -21.695   2.471  28.115  1.00 15.89           C  
ANISOU 1402  C   VAL A 916     3249   1304   1484     42    975    215       C  
ATOM   1403  O   VAL A 916     -21.617   1.264  28.354  1.00 18.13           O  
ANISOU 1403  O   VAL A 916     3625   1252   2012   -102    633    357       O  
ATOM   1404  CB AVAL A 916     -23.813   3.240  26.984  0.48 17.50           C  
ANISOU 1404  CB AVAL A 916     3107   1766   1778    -27   1172    247       C  
ATOM   1405  CB BVAL A 916     -23.856   3.102  26.995  0.53 15.99           C  
ANISOU 1405  CB BVAL A 916     3149   1338   1590    240   1017    342       C  
ATOM   1406  CG1AVAL A 916     -24.368   4.058  25.824  0.48 18.26           C  
ANISOU 1406  CG1AVAL A 916     3102   2027   1809    -53   1144   -114       C  
ATOM   1407  CG1BVAL A 916     -24.180   4.005  28.146  0.53 16.67           C  
ANISOU 1407  CG1BVAL A 916     3247   1666   1420    180    860    330       C  
ATOM   1408  CG2AVAL A 916     -24.556   1.916  27.108  0.48 20.74           C  
ANISOU 1408  CG2AVAL A 916     3191   2117   2574    -81    814    306       C  
ATOM   1409  CG2BVAL A 916     -24.513   3.602  25.713  0.53 16.29           C  
ANISOU 1409  CG2BVAL A 916     3120   1217   1851    149    856    353       C  
ATOM   1410  H  AVAL A 916     -22.222   1.199  26.010  0.48 18.09           H  
ATOM   1411  H  BVAL A 916     -22.209   1.196  26.010  0.53 18.09           H  
ATOM   1412  HA AVAL A 916     -21.885   3.832  26.590  0.48 19.27           H  
ATOM   1413  HA BVAL A 916     -21.955   3.841  26.615  0.53 18.66           H  
ATOM   1414  HB AVAL A 916     -23.952   3.754  27.796  0.48 21.01           H  
ATOM   1415  HB BVAL A 916     -24.221   2.223  27.184  0.53 19.19           H  
ATOM   1416 HG11AVAL A 916     -25.319   4.193  25.959  0.48 21.91           H  
ATOM   1417 HG11BVAL A 916     -25.105   3.868  28.404  0.53 20.00           H  
ATOM   1418 HG12AVAL A 916     -23.914   4.915  25.795  0.48 21.91           H  
ATOM   1419 HG12BVAL A 916     -23.594   3.791  28.889  0.53 20.00           H  
ATOM   1420 HG13AVAL A 916     -24.218   3.575  24.996  0.48 21.91           H  
ATOM   1421 HG13BVAL A 916     -24.045   4.926  27.873  0.53 20.00           H  
ATOM   1422 HG21AVAL A 916     -25.494   2.095  27.278  0.48 24.89           H  
ATOM   1423 HG21BVAL A 916     -25.469   3.678  25.857  0.53 19.54           H  
ATOM   1424 HG22AVAL A 916     -24.459   1.421  26.279  0.48 24.89           H  
ATOM   1425 HG22BVAL A 916     -24.142   4.469  25.485  0.53 19.54           H  
ATOM   1426 HG23AVAL A 916     -24.178   1.409  27.843  0.48 24.89           H  
ATOM   1427 HG23BVAL A 916     -24.335   2.969  25.000  0.53 19.54           H  
ATOM   1428  N   CYS A 917     -21.249   3.398  28.949  1.00 15.31           N  
ANISOU 1428  N   CYS A 917     3157   1260   1399    195   1031    149       N  
ATOM   1429  CA  CYS A 917     -20.817   3.075  30.305  1.00 15.20           C  
ANISOU 1429  CA  CYS A 917     3130   1241   1403    264   1000    107       C  
ATOM   1430  C   CYS A 917     -21.821   3.689  31.263  1.00 15.40           C  
ANISOU 1430  C   CYS A 917     3208   1296   1348    366    964    229       C  
ATOM   1431  O   CYS A 917     -22.026   4.898  31.256  1.00 16.97           O  
ANISOU 1431  O   CYS A 917     3398   1247   1802    360   1322    169       O  
ATOM   1432  CB  CYS A 917     -19.423   3.622  30.593  1.00 16.40           C  
ANISOU 1432  CB  CYS A 917     3166   1486   1580     85    811    131       C  
ATOM   1433  SG  CYS A 917     -18.853   3.325  32.280  1.00 18.17           S  
ANISOU 1433  SG  CYS A 917     3384   1799   1721    113    877    183       S  
ATOM   1434  H   CYS A 917     -21.185   4.232  28.752  1.00 18.37           H  
ATOM   1435  HA  CYS A 917     -20.793   2.113  30.421  1.00 18.24           H  
ATOM   1436  HB2 CYS A 917     -18.793   3.198  29.990  1.00 19.68           H  
ATOM   1437  HB3 CYS A 917     -19.429   4.581  30.448  1.00 19.68           H  
ATOM   1438  HG  CYS A 917     -18.827   2.142  32.481  1.00 21.80           H  
ATOM   1439  N   TYR A 918     -22.447   2.856  32.080  1.00 16.10           N  
ANISOU 1439  N   TYR A 918     3128   1485   1503    114   1115    134       N  
ATOM   1440  CA  TYR A 918     -23.401   3.327  33.080  1.00 16.52           C  
ANISOU 1440  CA  TYR A 918     3160   1526   1589     84   1187     37       C  
ATOM   1441  C   TYR A 918     -22.626   3.477  34.385  1.00 16.35           C  
ANISOU 1441  C   TYR A 918     3259   1368   1586    -29   1074   -106       C  
ATOM   1442  O   TYR A 918     -22.609   2.592  35.239  1.00 17.46           O  
ANISOU 1442  O   TYR A 918     3344   1504   1786    -79    986    264       O  
ATOM   1443  CB  TYR A 918     -24.565   2.349  33.204  1.00 19.67           C  
ANISOU 1443  CB  TYR A 918     3438   2153   1881     74   1334    330       C  
ATOM   1444  CG  TYR A 918     -25.321   2.135  31.911  1.00 23.73           C  
ANISOU 1444  CG  TYR A 918     3986   2982   2047    117   1032    347       C  
ATOM   1445  CD1 TYR A 918     -26.363   2.971  31.543  1.00 27.26           C  
ANISOU 1445  CD1 TYR A 918     4185   4161   2010     92    959    284       C  
ATOM   1446  CD2 TYR A 918     -24.986   1.100  31.053  1.00 26.46           C  
ANISOU 1446  CD2 TYR A 918     4548   3001   2505   -100    -73    123       C  
ATOM   1447  CE1 TYR A 918     -27.061   2.767  30.372  1.00 29.95           C  
ANISOU 1447  CE1 TYR A 918     4557   4701   2122     51    625   -232       C  
ATOM   1448  CE2 TYR A 918     -25.680   0.891  29.881  1.00 30.63           C  
ANISOU 1448  CE2 TYR A 918     4882   3687   3070   -221   -312     25       C  
ATOM   1449  CZ  TYR A 918     -26.715   1.725  29.545  1.00 31.59           C  
ANISOU 1449  CZ  TYR A 918     4946   4636   2422   -124   -350     60       C  
ATOM   1450  OH  TYR A 918     -27.398   1.516  28.367  1.00 36.88           O  
ANISOU 1450  OH  TYR A 918     5294   5602   3116   -166   -559    215       O  
ATOM   1451  H   TYR A 918     -22.337   2.003  32.078  1.00 19.32           H  
ATOM   1452  HA  TYR A 918     -23.766   4.189  32.826  1.00 19.82           H  
ATOM   1453  HB2 TYR A 918     -24.220   1.489  33.491  1.00 23.60           H  
ATOM   1454  HB3 TYR A 918     -25.192   2.691  33.860  1.00 23.60           H  
ATOM   1455  HD1 TYR A 918     -26.595   3.682  32.096  1.00 32.71           H  
ATOM   1456  HD2 TYR A 918     -24.279   0.536  31.272  1.00 31.75           H  
ATOM   1457  HE1 TYR A 918     -27.764   3.332  30.144  1.00 35.94           H  
ATOM   1458  HE2 TYR A 918     -25.448   0.186  29.321  1.00 36.76           H  
ATOM   1459  HH  TYR A 918     -28.013   2.083  28.286  1.00 44.25           H  
ATOM   1460  N   SER A 919     -21.964   4.621  34.528  1.00 15.99           N  
ANISOU 1460  N   SER A 919     3278   1262   1535      1   1148    -34       N  
ATOM   1461  CA  SER A 919     -21.059   4.865  35.632  1.00 16.50           C  
ANISOU 1461  CA  SER A 919     3168   1485   1616     78   1188    -77       C  
ATOM   1462  C   SER A 919     -21.835   5.415  36.828  1.00 16.80           C  
ANISOU 1462  C   SER A 919     3093   1359   1931     24   1228   -176       C  
ATOM   1463  O   SER A 919     -23.072   5.474  36.836  1.00 15.53           O  
ANISOU 1463  O   SER A 919     2891   1422   1586     73    970     93       O  
ATOM   1464  CB  SER A 919     -19.916   5.784  35.192  1.00 18.27           C  
ANISOU 1464  CB  SER A 919     3377   1509   2055    157   1352   -215       C  
ATOM   1465  OG  SER A 919     -20.413   6.952  34.569  1.00 20.52           O  
ANISOU 1465  OG  SER A 919     3632   1966   2200   -279   1372    109       O  
ATOM   1466  H   SER A 919     -22.028   5.283  33.983  1.00 19.19           H  
ATOM   1467  HA  SER A 919     -20.654   4.029  35.911  1.00 19.80           H  
ATOM   1468  HB2 SER A 919     -19.398   6.038  35.972  1.00 21.92           H  
ATOM   1469  HB3 SER A 919     -19.354   5.307  34.562  1.00 21.92           H  
ATOM   1470  HG  SER A 919     -19.857   7.238  34.009  1.00 24.63           H  
ATOM   1471  N   ALA A 920     -21.098   5.794  37.869  1.00 17.49           N  
ANISOU 1471  N   ALA A 920     3114   1598   1933     62   1230   -339       N  
ATOM   1472  CA  ALA A 920     -21.705   6.195  39.143  1.00 16.64           C  
ANISOU 1472  CA  ALA A 920     3036   1718   1570     61   1097   -250       C  
ATOM   1473  C   ALA A 920     -22.640   5.105  39.662  1.00 17.06           C  
ANISOU 1473  C   ALA A 920     3040   1767   1674     66   1022    208       C  
ATOM   1474  O   ALA A 920     -23.722   5.379  40.176  1.00 17.36           O  
ANISOU 1474  O   ALA A 920     2906   1955   1735     98   1153    -18       O  
ATOM   1475  CB  ALA A 920     -22.444   7.533  39.038  1.00 17.43           C  
ANISOU 1475  CB  ALA A 920     3078   1684   1861     35   1350     42       C  
ATOM   1476  H   ALA A 920     -20.239   5.828  37.865  1.00 20.99           H  
ATOM   1477  HA  ALA A 920     -20.987   6.314  39.785  1.00 19.97           H  
ATOM   1478  HB1 ALA A 920     -22.795   7.770  39.911  1.00 20.92           H  
ATOM   1479  HB2 ALA A 920     -21.822   8.214  38.736  1.00 20.92           H  
ATOM   1480  HB3 ALA A 920     -23.171   7.444  38.402  1.00 20.92           H  
ATOM   1481  N   GLY A 921     -22.237   3.851  39.503  1.00 18.17           N  
ANISOU 1481  N   GLY A 921     3160   1677   2068    223   1172    193       N  
ATOM   1482  CA  GLY A 921     -23.078   2.762  39.972  1.00 18.56           C  
ANISOU 1482  CA  GLY A 921     3304   1678   2070     67   1137    158       C  
ATOM   1483  C   GLY A 921     -24.364   2.651  39.184  1.00 17.49           C  
ANISOU 1483  C   GLY A 921     3524   1357   1763     80   1088    107       C  
ATOM   1484  O   GLY A 921     -25.425   2.374  39.763  1.00 19.62           O  
ANISOU 1484  O   GLY A 921     3881   1660   1912    -31   1380    168       O  
ATOM   1485  H   GLY A 921     -21.498   3.611  39.135  1.00 21.81           H  
ATOM   1486  HA2 GLY A 921     -22.595   1.925  39.890  1.00 22.27           H  
ATOM   1487  HA3 GLY A 921     -23.302   2.908  40.904  1.00 22.27           H  
ATOM   1488  N   ARG A 922     -24.291   2.894  37.875  1.00 16.62           N  
ANISOU 1488  N   ARG A 922     3418   1168   1727    -98   1204     83       N  
ATOM   1489  CA  ARG A 922     -25.418   2.816  36.956  1.00 16.16           C  
ANISOU 1489  CA  ARG A 922     3292   1031   1818   -278   1151   -182       C  
ATOM   1490  C   ARG A 922     -26.435   3.927  37.175  1.00 15.43           C  
ANISOU 1490  C   ARG A 922     3058   1255   1550   -428   1126   -247       C  
ATOM   1491  O   ARG A 922     -27.609   3.769  36.860  1.00 17.80           O  
ANISOU 1491  O   ARG A 922     3304   1285   2175   -504    828   -319       O  
ATOM   1492  CB  ARG A 922     -26.024   1.415  36.899  1.00 18.67           C  
ANISOU 1492  CB  ARG A 922     3595   1342   2155   -205   1460   -172       C  
ATOM   1493  CG  ARG A 922     -24.947   0.393  36.540  1.00 20.22           C  
ANISOU 1493  CG  ARG A 922     3835   1591   2256   -511   1206    208       C  
ATOM   1494  CD  ARG A 922     -25.513  -0.815  35.896  1.00 22.52           C  
ANISOU 1494  CD  ARG A 922     4162   1620   2773   -233   1270     52       C  
ATOM   1495  NE  ARG A 922     -24.493  -1.836  35.698  1.00 22.70           N  
ANISOU 1495  NE  ARG A 922     4447   1579   2599   -118   1374    111       N  
ATOM   1496  CZ  ARG A 922     -24.772  -3.121  35.578  1.00 23.71           C  
ANISOU 1496  CZ  ARG A 922     4509   1623   2875   -183   1699    243       C  
ATOM   1497  NH1 ARG A 922     -26.018  -3.556  35.630  1.00 24.67           N1+
ANISOU 1497  NH1 ARG A 922     4591   1701   3083   -294   2057   -103       N1+
ATOM   1498  NH2 ARG A 922     -23.779  -3.989  35.411  1.00 25.25           N  
ANISOU 1498  NH2 ARG A 922     4400   1665   3528   -188   1808    320       N  
ATOM   1499  H   ARG A 922     -23.561   3.118  37.479  1.00 19.94           H  
ATOM   1500  HA  ARG A 922     -25.091   2.974  36.056  1.00 19.40           H  
ATOM   1501  HB2 ARG A 922     -26.395   1.185  37.766  1.00 22.40           H  
ATOM   1502  HB3 ARG A 922     -26.719   1.387  36.223  1.00 22.40           H  
ATOM   1503  HG2 ARG A 922     -24.318   0.798  35.922  1.00 24.26           H  
ATOM   1504  HG3 ARG A 922     -24.488   0.117  37.348  1.00 24.26           H  
ATOM   1505  HD2 ARG A 922     -26.210  -1.184  36.461  1.00 27.02           H  
ATOM   1506  HD3 ARG A 922     -25.880  -0.576  35.030  1.00 27.02           H  
ATOM   1507  HE  ARG A 922     -23.670  -1.590  35.656  1.00 27.24           H  
ATOM   1508 HH11 ARG A 922     -26.664  -2.999  35.744  1.00 29.61           H  
ATOM   1509 HH12 ARG A 922     -26.184  -4.396  35.551  1.00 29.61           H  
ATOM   1510 HH21 ARG A 922     -22.966  -3.711  35.382  1.00 30.30           H  
ATOM   1511 HH22 ARG A 922     -23.950  -4.828  35.333  1.00 30.30           H  
ATOM   1512  N   ARG A 923     -25.949   5.091  37.619  1.00 15.14           N  
ANISOU 1512  N   ARG A 923     2781   1245   1726   -136    882   -242       N  
ATOM   1513  CA  ARG A 923     -26.764   6.284  37.825  1.00 15.30           C  
ANISOU 1513  CA  ARG A 923     2665   1281   1867    -54    832   -185       C  
ATOM   1514  C   ARG A 923     -26.272   7.451  36.974  1.00 15.33           C  
ANISOU 1514  C   ARG A 923     2772   1257   1796    -52    871   -256       C  
ATOM   1515  O   ARG A 923     -26.614   8.605  37.236  1.00 15.97           O  
ANISOU 1515  O   ARG A 923     2943   1194   1931   -159    937   -194       O  
ATOM   1516  CB  ARG A 923     -26.812   6.625  39.316  1.00 15.40           C  
ANISOU 1516  CB  ARG A 923     2641   1210   2000    -19   1052   -330       C  
ATOM   1517  CG  ARG A 923     -27.637   5.607  40.115  1.00 17.96           C  
ANISOU 1517  CG  ARG A 923     2990   1762   2071   -368   1062    -59       C  
ATOM   1518  CD  ARG A 923     -27.518   5.795  41.622  1.00 20.32           C  
ANISOU 1518  CD  ARG A 923     3193   2209   2319   -715   1117      6       C  
ATOM   1519  NE  ARG A 923     -26.124   5.883  42.030  1.00 20.78           N  
ANISOU 1519  NE  ARG A 923     3312   2238   2347   -575    791   -261       N  
ATOM   1520  CZ  ARG A 923     -25.537   6.931  42.598  1.00 19.22           C  
ANISOU 1520  CZ  ARG A 923     3335   2136   1831   -545    801   -333       C  
ATOM   1521  NH1 ARG A 923     -26.233   7.906  43.168  1.00 19.94           N1+
ANISOU 1521  NH1 ARG A 923     2984   2342   2249   -691   1096     40       N1+
ATOM   1522  NH2 ARG A 923     -24.216   7.012  42.575  1.00 18.97           N  
ANISOU 1522  NH2 ARG A 923     3266   1876   2066   -692    982   -354       N  
ATOM   1523  H   ARG A 923     -25.120   5.215  37.812  1.00 18.17           H  
ATOM   1524  HA  ARG A 923     -27.678   6.115  37.549  1.00 18.36           H  
ATOM   1525  HB2 ARG A 923     -25.909   6.629  39.671  1.00 18.48           H  
ATOM   1526  HB3 ARG A 923     -27.217   7.499  39.429  1.00 18.48           H  
ATOM   1527  HG2 ARG A 923     -28.573   5.701  39.875  1.00 21.55           H  
ATOM   1528  HG3 ARG A 923     -27.329   4.713  39.900  1.00 21.55           H  
ATOM   1529  HD2 ARG A 923     -27.966   6.615  41.881  1.00 24.38           H  
ATOM   1530  HD3 ARG A 923     -27.923   5.039  42.074  1.00 24.38           H  
ATOM   1531  HE  ARG A 923     -25.634   5.190  41.890  1.00 24.94           H  
ATOM   1532 HH11 ARG A 923     -27.092   7.872  43.178  1.00 23.92           H  
ATOM   1533 HH12 ARG A 923     -25.825   8.572  43.528  1.00 23.92           H  
ATOM   1534 HH21 ARG A 923     -23.754   6.393  42.197  1.00 22.76           H  
ATOM   1535 HH22 ARG A 923     -23.819   7.683  42.937  1.00 22.76           H  
ATOM   1536  N   ASN A 924     -25.487   7.163  35.942  1.00 15.97           N  
ANISOU 1536  N   ASN A 924     2940   1216   1913   -107    983   -109       N  
ATOM   1537  CA  ASN A 924     -24.997   8.162  35.004  1.00 15.48           C  
ANISOU 1537  CA  ASN A 924     3049   1233   1601    -36   1074    -39       C  
ATOM   1538  C   ASN A 924     -24.784   7.424  33.688  1.00 16.86           C  
ANISOU 1538  C   ASN A 924     3249   1433   1724     34    908   -451       C  
ATOM   1539  O   ASN A 924     -24.754   6.194  33.650  1.00 19.07           O  
ANISOU 1539  O   ASN A 924     3563   1442   2241     75    963   -368       O  
ATOM   1540  CB  ASN A 924     -23.720   8.812  35.533  1.00 16.64           C  
ANISOU 1540  CB  ASN A 924     3186   1274   1861      7   1128    114       C  
ATOM   1541  CG  ASN A 924     -23.402  10.126  34.854  1.00 17.78           C  
ANISOU 1541  CG  ASN A 924     3317   1667   1773    171   1265   -123       C  
ATOM   1542  ND2 ASN A 924     -22.182  10.583  35.042  1.00 17.28           N  
ANISOU 1542  ND2 ASN A 924     3465   1479   1621   -185   1089     -8       N  
ATOM   1543  OD1 ASN A 924     -24.240  10.728  34.185  1.00 17.98           O  
ANISOU 1543  OD1 ASN A 924     3408   1556   1867    190   1284    186       O  
ATOM   1544  H   ASN A 924     -25.216   6.368  35.758  1.00 19.17           H  
ATOM   1545  HA  ASN A 924     -25.629   8.882  34.854  1.00 18.58           H  
ATOM   1546  HB2 ASN A 924     -23.824   8.984  36.482  1.00 19.96           H  
ATOM   1547  HB3 ASN A 924     -22.975   8.210  35.384  1.00 19.96           H  
ATOM   1548 HD21 ASN A 924     -21.940  11.325  34.682  1.00 20.73           H  
ATOM   1549 HD22 ASN A 924     -21.626  10.139  35.525  1.00 20.73           H  
ATOM   1550  N   LEU A 925     -24.665   8.174  32.612  1.00 17.10           N  
ANISOU 1550  N   LEU A 925     3225   1702   1569    -44   1155   -160       N  
ATOM   1551  CA  LEU A 925     -24.512   7.606  31.276  1.00 19.78           C  
ANISOU 1551  CA  LEU A 925     3611   2296   1607    245   1121    351       C  
ATOM   1552  C   LEU A 925     -23.348   8.284  30.577  1.00 16.75           C  
ANISOU 1552  C   LEU A 925     3534   1437   1394    311   1007    133       C  
ATOM   1553  O   LEU A 925     -23.219   9.509  30.625  1.00 18.10           O  
ANISOU 1553  O   LEU A 925     3695   1354   1827    324   1048     67       O  
ATOM   1554  CB  LEU A 925     -25.823   7.883  30.527  1.00 27.19           C  
ANISOU 1554  CB  LEU A 925     4057   3772   2502    247    787     79       C  
ATOM   1555  CG  LEU A 925     -26.142   7.407  29.125  1.00 30.14           C  
ANISOU 1555  CG  LEU A 925     4270   4096   3086    284    954    449       C  
ATOM   1556  CD1 LEU A 925     -26.028   5.937  29.188  1.00 33.52           C  
ANISOU 1556  CD1 LEU A 925     4514   4389   3833    308    782    328       C  
ATOM   1557  CD2 LEU A 925     -27.526   7.777  28.712  1.00 28.50           C  
ANISOU 1557  CD2 LEU A 925     4031   4119   2677    260    605    165       C  
ATOM   1558  H   LEU A 925     -24.669   9.034  32.623  1.00 20.52           H  
ATOM   1559  HA  LEU A 925     -24.315   6.656  31.289  1.00 23.73           H  
ATOM   1560  HB2 LEU A 925     -26.529   7.513  31.080  1.00 32.63           H  
ATOM   1561  HB3 LEU A 925     -25.906   8.849  30.485  1.00 32.63           H  
ATOM   1562  HG  LEU A 925     -25.548   7.809  28.471  1.00 36.17           H  
ATOM   1563 HD11 LEU A 925     -26.137   5.572  28.296  1.00 40.22           H  
ATOM   1564 HD12 LEU A 925     -25.153   5.703  29.536  1.00 40.22           H  
ATOM   1565 HD13 LEU A 925     -26.720   5.591  29.774  1.00 40.22           H  
ATOM   1566 HD21 LEU A 925     -27.688   7.442  27.816  1.00 34.19           H  
ATOM   1567 HD22 LEU A 925     -28.157   7.381  29.332  1.00 34.19           H  
ATOM   1568 HD23 LEU A 925     -27.611   8.743  28.724  1.00 34.19           H  
ATOM   1569  N   LYS A 926     -22.484   7.477  29.950  1.00 16.62           N  
ANISOU 1569  N   LYS A 926     3390   1518   1405    261   1023     31       N  
ATOM   1570  CA  LYS A 926     -21.391   7.973  29.121  1.00 17.00           C  
ANISOU 1570  CA  LYS A 926     3372   1689   1397     36   1002   -115       C  
ATOM   1571  C   LYS A 926     -21.372   7.192  27.822  1.00 16.75           C  
ANISOU 1571  C   LYS A 926     3448   1395   1521    211   1000    141       C  
ATOM   1572  O   LYS A 926     -21.605   5.987  27.816  1.00 17.41           O  
ANISOU 1572  O   LYS A 926     3896   1277   1442     69    940    153       O  
ATOM   1573  CB  LYS A 926     -20.060   7.812  29.844  1.00 19.03           C  
ANISOU 1573  CB  LYS A 926     3304   2404   1523   -369   1115   -155       C  
ATOM   1574  CG  LYS A 926     -20.040   8.617  31.119  1.00 21.30           C  
ANISOU 1574  CG  LYS A 926     3468   2913   1712   -518   1165   -528       C  
ATOM   1575  CD  LYS A 926     -18.755   8.541  31.882  1.00 23.81           C  
ANISOU 1575  CD  LYS A 926     3682   3215   2149   -611   1172   -966       C  
ATOM   1576  CE  LYS A 926     -18.860   9.371  33.161  1.00 24.67           C  
ANISOU 1576  CE  LYS A 926     3941   3176   2257   -856   1058  -1058       C  
ATOM   1577  NZ  LYS A 926     -17.769   9.021  34.097  1.00 26.84           N1+
ANISOU 1577  NZ  LYS A 926     4089   3322   2787   -637    991  -1008       N1+
ATOM   1578  H   LYS A 926     -22.516   6.619  29.993  1.00 19.94           H  
ATOM   1579  HA  LYS A 926     -21.517   8.912  28.914  1.00 20.40           H  
ATOM   1580  HB2 LYS A 926     -19.924   6.878  30.068  1.00 22.84           H  
ATOM   1581  HB3 LYS A 926     -19.342   8.124  29.272  1.00 22.84           H  
ATOM   1582  HG2 LYS A 926     -20.194   9.549  30.899  1.00 25.56           H  
ATOM   1583  HG3 LYS A 926     -20.745   8.293  31.701  1.00 25.56           H  
ATOM   1584  HD2 LYS A 926     -18.571   7.620  32.123  1.00 28.57           H  
ATOM   1585  HD3 LYS A 926     -18.031   8.893  31.341  1.00 28.57           H  
ATOM   1586  HE2 LYS A 926     -18.790  10.314  32.943  1.00 29.61           H  
ATOM   1587  HE3 LYS A 926     -19.709   9.194  33.594  1.00 29.61           H  
ATOM   1588  HZ1 LYS A 926     -17.844   9.499  34.844  1.00 32.21           H  
ATOM   1589  HZ2 LYS A 926     -17.811   8.156  34.302  1.00 32.21           H  
ATOM   1590  HZ3 LYS A 926     -16.980   9.191  33.722  1.00 32.21           H  
ATOM   1591  N   LEU A 927     -21.097   7.884  26.729  1.00 14.59           N  
ANISOU 1591  N   LEU A 927     3086   1098   1358    129   1013     64       N  
ATOM   1592  CA  LEU A 927     -21.084   7.292  25.395  1.00 14.81           C  
ANISOU 1592  CA  LEU A 927     3019   1282   1327    142    982    119       C  
ATOM   1593  C   LEU A 927     -19.662   6.885  25.033  1.00 14.36           C  
ANISOU 1593  C   LEU A 927     2836   1089   1530     31    958    -59       C  
ATOM   1594  O   LEU A 927     -18.731   7.689  25.166  1.00 14.99           O  
ANISOU 1594  O   LEU A 927     2863   1066   1768     76    779   -107       O  
ATOM   1595  CB  LEU A 927     -21.626   8.317  24.401  1.00 15.89           C  
ANISOU 1595  CB  LEU A 927     3255   1445   1337    323    972    125       C  
ATOM   1596  CG  LEU A 927     -21.419   8.014  22.920  1.00 15.52           C  
ANISOU 1596  CG  LEU A 927     3493   1198   1207    221    795      1       C  
ATOM   1597  CD1 LEU A 927     -22.100   6.741  22.477  1.00 16.30           C  
ANISOU 1597  CD1 LEU A 927     3563   1175   1455    304    717    -93       C  
ATOM   1598  CD2 LEU A 927     -21.928   9.207  22.129  1.00 17.25           C  
ANISOU 1598  CD2 LEU A 927     3628   1327   1601    -39    940    143       C  
ATOM   1599  H   LEU A 927     -20.908   8.723  26.731  1.00 17.50           H  
ATOM   1600  HA  LEU A 927     -21.631   6.491  25.362  1.00 17.77           H  
ATOM   1601  HB2 LEU A 927     -22.582   8.397  24.544  1.00 19.07           H  
ATOM   1602  HB3 LEU A 927     -21.192   9.166  24.580  1.00 19.07           H  
ATOM   1603  HG  LEU A 927     -20.475   7.867  22.750  1.00 18.63           H  
ATOM   1604 HD11 LEU A 927     -21.911   6.592  21.537  1.00 19.56           H  
ATOM   1605 HD12 LEU A 927     -21.760   6.000  23.003  1.00 19.56           H  
ATOM   1606 HD13 LEU A 927     -23.056   6.831  22.612  1.00 19.56           H  
ATOM   1607 HD21 LEU A 927     -21.823   9.026  21.182  1.00 20.71           H  
ATOM   1608 HD22 LEU A 927     -22.864   9.348  22.337  1.00 20.71           H  
ATOM   1609 HD23 LEU A 927     -21.413   9.992  22.375  1.00 20.71           H  
ATOM   1610  N   ILE A 928     -19.492   5.627  24.607  1.00 14.08           N  
ANISOU 1610  N   ILE A 928     2702   1175   1474     52   1028    139       N  
ATOM   1611  CA  ILE A 928     -18.185   5.086  24.242  1.00 13.55           C  
ANISOU 1611  CA  ILE A 928     2705   1182   1261    -43    943    -54       C  
ATOM   1612  C   ILE A 928     -18.098   4.950  22.722  1.00 13.82           C  
ANISOU 1612  C   ILE A 928     2728   1100   1424   -241    741     42       C  
ATOM   1613  O   ILE A 928     -18.974   4.343  22.096  1.00 13.56           O  
ANISOU 1613  O   ILE A 928     2635   1193   1326   -262    822     47       O  
ATOM   1614  CB  ILE A 928     -17.922   3.723  24.912  1.00 13.76           C  
ANISOU 1614  CB  ILE A 928     2818   1023   1389    145    951    209       C  
ATOM   1615  CG1 ILE A 928     -18.319   3.709  26.399  1.00 14.52           C  
ANISOU 1615  CG1 ILE A 928     3064   1068   1386     49    939    168       C  
ATOM   1616  CG2 ILE A 928     -16.451   3.346  24.742  1.00 14.93           C  
ANISOU 1616  CG2 ILE A 928     2851   1534   1288    146    771    -35       C  
ATOM   1617  CD1 ILE A 928     -17.606   4.713  27.268  1.00 16.69           C  
ANISOU 1617  CD1 ILE A 928     3166   1499   1678   -120    784    -47       C  
ATOM   1618  H   ILE A 928     -20.134   5.061  24.521  1.00 16.90           H  
ATOM   1619  HA  ILE A 928     -17.507   5.717  24.531  1.00 16.26           H  
ATOM   1620  HB  ILE A 928     -18.484   3.067  24.471  1.00 16.52           H  
ATOM   1621 HG12 ILE A 928     -19.269   3.894  26.463  1.00 17.43           H  
ATOM   1622 HG13 ILE A 928     -18.127   2.828  26.758  1.00 17.43           H  
ATOM   1623 HG21 ILE A 928     -16.273   2.534  25.242  1.00 17.92           H  
ATOM   1624 HG22 ILE A 928     -16.269   3.200  23.800  1.00 17.92           H  
ATOM   1625 HG23 ILE A 928     -15.898   4.069  25.077  1.00 17.92           H  
ATOM   1626 HD11 ILE A 928     -17.941   4.641  28.175  1.00 20.03           H  
ATOM   1627 HD12 ILE A 928     -16.654   4.526  27.251  1.00 20.03           H  
ATOM   1628 HD13 ILE A 928     -17.774   5.604  26.923  1.00 20.03           H  
ATOM   1629  N   MET A 929     -17.037   5.511  22.137  1.00 13.61           N  
ANISOU 1629  N   MET A 929     2720   1142   1308    -47    771    149       N  
ATOM   1630  CA AMET A 929     -16.798   5.531  20.701  0.48 14.27           C  
ANISOU 1630  CA AMET A 929     2766   1255   1401    -32   1009     84       C  
ATOM   1631  CA BMET A 929     -16.828   5.415  20.694  0.52 14.07           C  
ANISOU 1631  CA BMET A 929     2755   1242   1348    -25    936    189       C  
ATOM   1632  C   MET A 929     -15.354   5.143  20.427  1.00 13.83           C  
ANISOU 1632  C   MET A 929     2702   1377   1177   -149    873    -25       C  
ATOM   1633  O   MET A 929     -14.510   5.198  21.320  1.00 14.71           O  
ANISOU 1633  O   MET A 929     2757   1594   1238   -169    840   -176       O  
ATOM   1634  CB AMET A 929     -16.921   6.951  20.149  0.48 16.49           C  
ANISOU 1634  CB AMET A 929     2889   1436   1940     17   1075    -55       C  
ATOM   1635  CB BMET A 929     -17.344   6.666  19.963  0.52 15.41           C  
ANISOU 1635  CB BMET A 929     2880   1394   1582    -15    963    377       C  
ATOM   1636  CG AMET A 929     -18.286   7.525  20.232  0.48 18.10           C  
ANISOU 1636  CG AMET A 929     3041   1587   2248    264    885   -174       C  
ATOM   1637  CG BMET A 929     -16.626   7.923  20.348  0.52 15.24           C  
ANISOU 1637  CG BMET A 929     2866   1334   1592     44    704    250       C  
ATOM   1638  SD AMET A 929     -18.259   9.310  20.022  0.48 17.89           S  
ANISOU 1638  SD AMET A 929     3202   1370   2226    379    540    -99       S  
ATOM   1639  SD BMET A 929     -17.415   9.435  19.782  0.52 15.68           S  
ANISOU 1639  SD BMET A 929     2812   1370   1775    170    701    227       S  
ATOM   1640  CE AMET A 929     -17.507   9.846  21.560  0.48 19.05           C  
ANISOU 1640  CE AMET A 929     3195   1587   2456    422    594   -164       C  
ATOM   1641  CE BMET A 929     -18.619   9.708  21.077  0.52 17.71           C  
ANISOU 1641  CE BMET A 929     2985   1683   2060    199    692    166       C  
ATOM   1642  H  AMET A 929     -16.413   5.907  22.577  0.48 16.33           H  
ATOM   1643  H  BMET A 929     -16.428   5.952  22.555  0.52 16.33           H  
ATOM   1644  HA AMET A 929     -17.430   4.923  20.285  0.48 17.12           H  
ATOM   1645  HA BMET A 929     -17.331   4.666  20.340  0.52 16.88           H  
ATOM   1646  HB2AMET A 929     -16.328   7.530  20.652  0.48 19.79           H  
ATOM   1647  HB2BMET A 929     -17.230   6.539  19.008  0.52 18.49           H  
ATOM   1648  HB3AMET A 929     -16.663   6.942  19.214  0.48 19.79           H  
ATOM   1649  HB3BMET A 929     -18.284   6.785  20.171  0.52 18.49           H  
ATOM   1650  HG2AMET A 929     -18.838   7.143  19.532  0.48 21.72           H  
ATOM   1651  HG2BMET A 929     -16.573   7.964  21.316  0.52 18.29           H  
ATOM   1652  HG3AMET A 929     -18.667   7.325  21.101  0.48 21.72           H  
ATOM   1653  HG3BMET A 929     -15.734   7.898  19.968  0.52 18.29           H  
ATOM   1654  HE1AMET A 929     -17.556  10.813  21.616  0.48 22.86           H  
ATOM   1655  HE1BMET A 929     -19.102  10.528  20.892  0.52 21.25           H  
ATOM   1656  HE2AMET A 929     -17.987   9.447  22.302  0.48 22.86           H  
ATOM   1657  HE2BMET A 929     -19.235   8.959  21.099  0.52 21.25           H  
ATOM   1658  HE3AMET A 929     -16.580   9.561  21.574  0.48 22.86           H  
ATOM   1659  HE3BMET A 929     -18.157   9.781  21.927  0.52 21.25           H  
ATOM   1660  N   GLU A 930     -15.047   4.795  19.172  1.00 15.09           N  
ANISOU 1660  N   GLU A 930     2727   1685   1322    -58    767    -75       N  
ATOM   1661  CA  GLU A 930     -13.646   4.616  18.823  1.00 15.17           C  
ANISOU 1661  CA  GLU A 930     2882   1573   1310     20    857   -276       C  
ATOM   1662  C   GLU A 930     -12.913   5.948  18.990  1.00 15.57           C  
ANISOU 1662  C   GLU A 930     2819   1629   1466     -8    796   -164       C  
ATOM   1663  O   GLU A 930     -13.512   7.028  18.955  1.00 16.75           O  
ANISOU 1663  O   GLU A 930     2766   1703   1894   -219   1150   -130       O  
ATOM   1664  CB  GLU A 930     -13.489   4.114  17.386  1.00 16.96           C  
ANISOU 1664  CB  GLU A 930     3067   1762   1615     49    874   -131       C  
ATOM   1665  CG  GLU A 930     -13.860   5.152  16.366  1.00 16.38           C  
ANISOU 1665  CG  GLU A 930     3326   1495   1403    167    645     11       C  
ATOM   1666  CD  GLU A 930     -13.682   4.693  14.943  1.00 17.49           C  
ANISOU 1666  CD  GLU A 930     3496   1570   1578    296    923     46       C  
ATOM   1667  OE1 GLU A 930     -12.882   3.765  14.689  1.00 20.08           O  
ANISOU 1667  OE1 GLU A 930     3694   2207   1727    768    903    -16       O  
ATOM   1668  OE2 GLU A 930     -14.373   5.265  14.084  1.00 16.34           O1-
ANISOU 1668  OE2 GLU A 930     3469   1309   1432    -62   1032     73       O1-
ATOM   1669  H   GLU A 930     -15.611   4.664  18.536  1.00 18.11           H  
ATOM   1670  HA  GLU A 930     -13.248   3.949  19.405  1.00 18.21           H  
ATOM   1671  HB2 GLU A 930     -12.563   3.865  17.237  1.00 20.35           H  
ATOM   1672  HB3 GLU A 930     -14.065   3.345  17.255  1.00 20.35           H  
ATOM   1673  HG2 GLU A 930     -14.793   5.388  16.486  1.00 19.66           H  
ATOM   1674  HG3 GLU A 930     -13.301   5.934  16.497  1.00 19.66           H  
ATOM   1675  N   TYR A 931     -11.599   5.856  19.165  1.00 15.27           N  
ANISOU 1675  N   TYR A 931     2697   1378   1725    -68    843    224       N  
ATOM   1676  CA  TYR A 931     -10.730   7.014  19.309  1.00 14.94           C  
ANISOU 1676  CA  TYR A 931     2710   1494   1473    -13    969    301       C  
ATOM   1677  C   TYR A 931     -10.017   7.289  17.986  1.00 15.65           C  
ANISOU 1677  C   TYR A 931     2759   1403   1786    -93    965    182       C  
ATOM   1678  O   TYR A 931      -9.363   6.396  17.420  1.00 16.66           O  
ANISOU 1678  O   TYR A 931     2908   1510   1911    -47   1100    262       O  
ATOM   1679  CB  TYR A 931      -9.713   6.794  20.437  1.00 14.55           C  
ANISOU 1679  CB  TYR A 931     2627   1405   1496     53    845    287       C  
ATOM   1680  CG  TYR A 931      -8.733   7.934  20.510  1.00 15.29           C  
ANISOU 1680  CG  TYR A 931     2715   1392   1703      9    705     67       C  
ATOM   1681  CD1 TYR A 931      -9.130   9.182  20.967  1.00 15.70           C  
ANISOU 1681  CD1 TYR A 931     2723   1387   1855    -12    812    171       C  
ATOM   1682  CD2 TYR A 931      -7.431   7.787  20.068  1.00 15.69           C  
ANISOU 1682  CD2 TYR A 931     2729   1628   1605     55    610    269       C  
ATOM   1683  CE1 TYR A 931      -8.253  10.243  21.004  1.00 16.26           C  
ANISOU 1683  CE1 TYR A 931     2724   1489   1964   -118    879    231       C  
ATOM   1684  CE2 TYR A 931      -6.542   8.852  20.099  1.00 15.76           C  
ANISOU 1684  CE2 TYR A 931     2685   1493   1811   -113    747    171       C  
ATOM   1685  CZ  TYR A 931      -6.962  10.079  20.563  1.00 16.14           C  
ANISOU 1685  CZ  TYR A 931     2798   1437   1898   -244    793    142       C  
ATOM   1686  OH  TYR A 931      -6.099  11.151  20.584  1.00 18.24           O  
ANISOU 1686  OH  TYR A 931     3132   1522   2276   -122   1013     64       O  
ATOM   1687  H   TYR A 931     -11.175   5.109  19.204  1.00 18.32           H  
ATOM   1688  HA  TYR A 931     -11.261   7.795  19.531  1.00 17.93           H  
ATOM   1689  HB2 TYR A 931     -10.180   6.736  21.286  1.00 17.46           H  
ATOM   1690  HB3 TYR A 931      -9.221   5.975  20.273  1.00 17.46           H  
ATOM   1691  HD1 TYR A 931     -10.006   9.305  21.254  1.00 18.84           H  
ATOM   1692  HD2 TYR A 931      -7.147   6.963  19.744  1.00 18.83           H  
ATOM   1693  HE1 TYR A 931      -8.534  11.069  21.326  1.00 19.51           H  
ATOM   1694  HE2 TYR A 931      -5.666   8.737  19.808  1.00 18.91           H  
ATOM   1695  HH  TYR A 931      -5.348  10.921  20.286  1.00 21.89           H  
ATOM   1696  N   LEU A 932     -10.135   8.530  17.498  1.00 15.24           N  
ANISOU 1696  N   LEU A 932     2792   1542   1457   -158    936     62       N  
ATOM   1697  CA  LEU A 932      -9.475   8.942  16.258  1.00 15.66           C  
ANISOU 1697  CA  LEU A 932     2879   1427   1643    -34    880    326       C  
ATOM   1698  C   LEU A 932      -8.334   9.891  16.592  1.00 16.06           C  
ANISOU 1698  C   LEU A 932     2877   1622   1603    -19    926    260       C  
ATOM   1699  O   LEU A 932      -8.566  10.946  17.199  1.00 17.88           O  
ANISOU 1699  O   LEU A 932     2968   1762   2064    -67    995   -204       O  
ATOM   1700  CB  LEU A 932     -10.482   9.593  15.318  1.00 15.34           C  
ANISOU 1700  CB  LEU A 932     3062   1392   1374    161    553    114       C  
ATOM   1701  CG  LEU A 932     -11.587   8.617  14.883  1.00 20.53           C  
ANISOU 1701  CG  LEU A 932     3566   1722   2514    510   -195   -416       C  
ATOM   1702  CD1 LEU A 932     -12.483   9.281  13.836  1.00 24.05           C  
ANISOU 1702  CD1 LEU A 932     3777   1809   3552    589   -849   -473       C  
ATOM   1703  CD2 LEU A 932     -11.115   7.285  14.345  1.00 22.03           C  
ANISOU 1703  CD2 LEU A 932     3858   2138   2375    311    347     10       C  
ATOM   1704  H   LEU A 932     -10.595   9.153  17.871  1.00 18.29           H  
ATOM   1705  HA  LEU A 932      -9.101   8.170  15.806  1.00 18.79           H  
ATOM   1706  HB2 LEU A 932     -10.900  10.342  15.771  1.00 18.41           H  
ATOM   1707  HB3 LEU A 932     -10.020   9.902  14.524  1.00 18.41           H  
ATOM   1708  HG  LEU A 932     -12.075   8.407  15.695  1.00 24.64           H  
ATOM   1709 HD11 LEU A 932     -13.192   8.666  13.590  1.00 28.86           H  
ATOM   1710 HD12 LEU A 932     -12.864  10.090  14.214  1.00 28.86           H  
ATOM   1711 HD13 LEU A 932     -11.950   9.500  13.056  1.00 28.86           H  
ATOM   1712 HD21 LEU A 932     -11.872   6.812  13.964  1.00 26.44           H  
ATOM   1713 HD22 LEU A 932     -10.444   7.440  13.662  1.00 26.44           H  
ATOM   1714 HD23 LEU A 932     -10.734   6.768  15.072  1.00 26.44           H  
ATOM   1715  N   PRO A 933      -7.087   9.570  16.244  1.00 15.02           N  
ANISOU 1715  N   PRO A 933     2633   1355   1719     95    799    226       N  
ATOM   1716  CA  PRO A 933      -5.963  10.236  16.916  1.00 16.49           C  
ANISOU 1716  CA  PRO A 933     2615   1696   1953    -54    412    336       C  
ATOM   1717  C   PRO A 933      -5.683  11.669  16.502  1.00 15.91           C  
ANISOU 1717  C   PRO A 933     2644   1627   1774   -127    427    407       C  
ATOM   1718  O   PRO A 933      -5.049  12.388  17.280  1.00 17.45           O  
ANISOU 1718  O   PRO A 933     2977   1557   2095   -333     54    486       O  
ATOM   1719  CB  PRO A 933      -4.751   9.356  16.571  1.00 18.84           C  
ANISOU 1719  CB  PRO A 933     2623   2125   2412     94    422    206       C  
ATOM   1720  CG  PRO A 933      -5.283   8.111  16.116  1.00 23.27           C  
ANISOU 1720  CG  PRO A 933     2649   2525   3667    143    302   -320       C  
ATOM   1721  CD  PRO A 933      -6.676   8.303  15.615  1.00 16.72           C  
ANISOU 1721  CD  PRO A 933     2489   1561   2304    226    692     -2       C  
ATOM   1722  HA  PRO A 933      -6.141  10.215  17.869  1.00 19.78           H  
ATOM   1723  HB2 PRO A 933      -4.227   9.781  15.873  1.00 22.61           H  
ATOM   1724  HB3 PRO A 933      -4.206   9.227  17.363  1.00 22.61           H  
ATOM   1725  HG2 PRO A 933      -4.720   7.777  15.401  1.00 27.92           H  
ATOM   1726  HG3 PRO A 933      -5.284   7.486  16.858  1.00 27.92           H  
ATOM   1727  HD2 PRO A 933      -6.689   8.378  14.648  1.00 20.07           H  
ATOM   1728  HD3 PRO A 933      -7.250   7.574  15.899  1.00 20.07           H  
ATOM   1729  N   TYR A 934      -6.105  12.118  15.336  1.00 14.87           N  
ANISOU 1729  N   TYR A 934     2485   1517   1648    -47    501    555       N  
ATOM   1730  CA  TYR A 934      -5.724  13.452  14.884  1.00 16.30           C  
ANISOU 1730  CA  TYR A 934     2491   1744   1959     55    455    608       C  
ATOM   1731  C   TYR A 934      -6.760  14.520  15.199  1.00 17.24           C  
ANISOU 1731  C   TYR A 934     2558   1540   2454    150    487    448       C  
ATOM   1732  O   TYR A 934      -6.614  15.660  14.760  1.00 20.33           O  
ANISOU 1732  O   TYR A 934     2718   1616   3390    -93    455    707       O  
ATOM   1733  CB  TYR A 934      -5.371  13.427  13.405  1.00 17.92           C  
ANISOU 1733  CB  TYR A 934     2524   2048   2238     62    661    480       C  
ATOM   1734  CG  TYR A 934      -4.046  12.766  13.161  1.00 18.90           C  
ANISOU 1734  CG  TYR A 934     2584   2549   2047   -116    783    529       C  
ATOM   1735  CD1 TYR A 934      -2.859  13.464  13.347  1.00 20.92           C  
ANISOU 1735  CD1 TYR A 934     2606   2955   2388   -168    857    403       C  
ATOM   1736  CD2 TYR A 934      -3.973  11.444  12.746  1.00 20.63           C  
ANISOU 1736  CD2 TYR A 934     2745   2863   2232    120    564    488       C  
ATOM   1737  CE1 TYR A 934      -1.639  12.872  13.117  1.00 23.46           C  
ANISOU 1737  CE1 TYR A 934     2704   3207   3001    -22    825    387       C  
ATOM   1738  CE2 TYR A 934      -2.751  10.837  12.517  1.00 23.93           C  
ANISOU 1738  CE2 TYR A 934     2785   3244   3062    318    563    185       C  
ATOM   1739  CZ  TYR A 934      -1.588  11.562  12.703  1.00 25.41           C  
ANISOU 1739  CZ  TYR A 934     2762   3385   3509    350    691    382       C  
ATOM   1740  OH  TYR A 934      -0.355  11.004  12.482  1.00 30.01           O  
ANISOU 1740  OH  TYR A 934     2921   3953   4527    438    887     24       O  
ATOM   1741  H   TYR A 934      -6.606  11.679  14.792  1.00 17.84           H  
ATOM   1742  HA  TYR A 934      -4.919  13.719  15.355  1.00 19.56           H  
ATOM   1743  HB2 TYR A 934      -6.051  12.933  12.923  1.00 21.51           H  
ATOM   1744  HB3 TYR A 934      -5.323  14.337  13.073  1.00 21.51           H  
ATOM   1745  HD1 TYR A 934      -2.891  14.349  13.633  1.00 25.11           H  
ATOM   1746  HD2 TYR A 934      -4.757  10.960  12.621  1.00 24.76           H  
ATOM   1747  HE1 TYR A 934      -0.854  13.355  13.240  1.00 28.15           H  
ATOM   1748  HE2 TYR A 934      -2.713   9.950  12.240  1.00 28.71           H  
ATOM   1749  HH  TYR A 934      -0.440  10.201  12.252  1.00 36.01           H  
ATOM   1750  N   GLY A 935      -7.793  14.191  15.940  1.00 15.93           N  
ANISOU 1750  N   GLY A 935     2755   1367   1932     44    697     51       N  
ATOM   1751  CA  GLY A 935      -8.663  15.229  16.451  1.00 17.35           C  
ANISOU 1751  CA  GLY A 935     3041   1484   2068     -3    465   -151       C  
ATOM   1752  C   GLY A 935      -9.590  15.804  15.396  1.00 15.41           C  
ANISOU 1752  C   GLY A 935     2842   1119   1893   -112    580     -2       C  
ATOM   1753  O   GLY A 935      -9.905  15.190  14.378  1.00 15.20           O  
ANISOU 1753  O   GLY A 935     2757   1280   1738     29    642   -145       O  
ATOM   1754  H   GLY A 935      -8.010  13.389  16.160  1.00 19.12           H  
ATOM   1755  HA2 GLY A 935      -9.208  14.864  17.165  1.00 20.82           H  
ATOM   1756  HA3 GLY A 935      -8.122  15.953  16.804  1.00 20.82           H  
ATOM   1757  N   SER A 936     -10.048  17.020  15.660  1.00 15.33           N  
ANISOU 1757  N   SER A 936     2775   1156   1893     51    699   -150       N  
ATOM   1758  CA  SER A 936     -11.000  17.603  14.736  1.00 16.26           C  
ANISOU 1758  CA  SER A 936     2792   1380   2006     88    871    -26       C  
ATOM   1759  C   SER A 936     -10.285  18.040  13.468  1.00 15.13           C  
ANISOU 1759  C   SER A 936     2622   1291   1836     50    808    -28       C  
ATOM   1760  O   SER A 936      -9.105  18.412  13.478  1.00 16.40           O  
ANISOU 1760  O   SER A 936     2695   1381   2155     93    890    161       O  
ATOM   1761  CB  SER A 936     -11.700  18.812  15.342  1.00 17.80           C  
ANISOU 1761  CB  SER A 936     3004   1335   2425    -80   1136    -55       C  
ATOM   1762  OG  SER A 936     -10.840  19.923  15.372  1.00 18.38           O  
ANISOU 1762  OG  SER A 936     3337   1342   2304    -52   1012    -54       O  
ATOM   1763  H   SER A 936      -9.832  17.504  16.337  1.00 18.39           H  
ATOM   1764  HA  SER A 936     -11.676  16.940  14.526  1.00 19.51           H  
ATOM   1765  HB2 SER A 936     -12.478  19.028  14.805  1.00 21.36           H  
ATOM   1766  HB3 SER A 936     -11.972  18.598  16.249  1.00 21.36           H  
ATOM   1767  HG  SER A 936     -11.235  20.583  15.711  1.00 22.05           H  
ATOM   1768  N   LEU A 937     -11.025  18.003  12.369  1.00 14.08           N  
ANISOU 1768  N   LEU A 937     2381   1254   1713     59    641     -4       N  
ATOM   1769  CA  LEU A 937     -10.483  18.469  11.103  1.00 14.40           C  
ANISOU 1769  CA  LEU A 937     2524   1227   1722     57    749    114       C  
ATOM   1770  C   LEU A 937     -10.135  19.947  11.168  1.00 15.21           C  
ANISOU 1770  C   LEU A 937     2768   1329   1682      5    790     57       C  
ATOM   1771  O   LEU A 937      -9.145  20.377  10.565  1.00 16.22           O  
ANISOU 1771  O   LEU A 937     2821   1498   1844   -243    827    196       O  
ATOM   1772  CB  LEU A 937     -11.507  18.170  10.029  1.00 15.95           C  
ANISOU 1772  CB  LEU A 937     2631   1347   2082    154    552   -148       C  
ATOM   1773  CG  LEU A 937     -11.134  18.471   8.591  1.00 17.30           C  
ANISOU 1773  CG  LEU A 937     2776   1862   1934     90    648    271       C  
ATOM   1774  CD1 LEU A 937      -9.805  17.884   8.161  1.00 16.67           C  
ANISOU 1774  CD1 LEU A 937     2835   1616   1881    -21    632    126       C  
ATOM   1775  CD2 LEU A 937     -12.272  17.978   7.690  1.00 17.88           C  
ANISOU 1775  CD2 LEU A 937     2803   1858   2134     36    737    106       C  
ATOM   1776  H   LEU A 937     -11.835  17.717  12.329  1.00 16.89           H  
ATOM   1777  HA  LEU A 937      -9.661  18.006  10.878  1.00 17.29           H  
ATOM   1778  HB2 LEU A 937     -11.712  17.223  10.073  1.00 19.14           H  
ATOM   1779  HB3 LEU A 937     -12.301  18.691  10.227  1.00 19.14           H  
ATOM   1780  HG  LEU A 937     -11.015  19.429   8.498  1.00 20.76           H  
ATOM   1781 HD11 LEU A 937      -9.652  18.099   7.227  1.00 20.00           H  
ATOM   1782 HD12 LEU A 937      -9.100  18.266   8.708  1.00 20.00           H  
ATOM   1783 HD13 LEU A 937      -9.831  16.922   8.279  1.00 20.00           H  
ATOM   1784 HD21 LEU A 937     -11.959  17.952   6.772  1.00 21.46           H  
ATOM   1785 HD22 LEU A 937     -12.538  17.090   7.974  1.00 21.46           H  
ATOM   1786 HD23 LEU A 937     -13.022  18.588   7.767  1.00 21.46           H  
ATOM   1787  N   ARG A 938     -10.897  20.729  11.934  1.00 15.40           N  
ANISOU 1787  N   ARG A 938     2911   1016   1926    -87    782    -43       N  
ATOM   1788  CA  ARG A 938     -10.550  22.133  12.113  1.00 16.71           C  
ANISOU 1788  CA  ARG A 938     3105   1144   2101   -128    829   -274       C  
ATOM   1789  C   ARG A 938      -9.150  22.269  12.695  1.00 19.01           C  
ANISOU 1789  C   ARG A 938     3085   1567   2571   -461    914   -241       C  
ATOM   1790  O   ARG A 938      -8.324  23.048  12.198  1.00 20.78           O  
ANISOU 1790  O   ARG A 938     3243   1886   2768   -633   1094   -192       O  
ATOM   1791  CB  ARG A 938     -11.583  22.804  13.016  1.00 18.32           C  
ANISOU 1791  CB  ARG A 938     3477   1250   2232   -121    658   -323       C  
ATOM   1792  CG  ARG A 938     -11.363  24.304  13.181  1.00 23.53           C  
ANISOU 1792  CG  ARG A 938     4255   1692   2993   -390    741   -489       C  
ATOM   1793  CD  ARG A 938     -12.389  24.903  14.154  1.00 29.95           C  
ANISOU 1793  CD  ARG A 938     5285   2813   3280   -202   1031   -705       C  
ATOM   1794  NE  ARG A 938     -12.132  24.456  15.520  1.00 39.12           N  
ANISOU 1794  NE  ARG A 938     6366   4449   4049   -202    944   -834       N  
ATOM   1795  CZ  ARG A 938     -12.881  24.730  16.584  1.00 43.93           C  
ANISOU 1795  CZ  ARG A 938     7175   5469   4048   -386    741   -973       C  
ATOM   1796  NH1 ARG A 938     -14.000  25.432  16.488  1.00 43.65           N1+
ANISOU 1796  NH1 ARG A 938     7344   5421   3820   -347    717  -1348       N1+
ATOM   1797  NH2 ARG A 938     -12.497  24.283  17.776  1.00 47.52           N  
ANISOU 1797  NH2 ARG A 938     7555   6057   4445   -559    567   -814       N  
ATOM   1798  H   ARG A 938     -11.605  20.474  12.351  1.00 18.49           H  
ATOM   1799  HA  ARG A 938     -10.564  22.583  11.253  1.00 20.06           H  
ATOM   1800  HB2 ARG A 938     -12.465  22.673  12.634  1.00 21.98           H  
ATOM   1801  HB3 ARG A 938     -11.539  22.398  13.896  1.00 21.98           H  
ATOM   1802  HG2 ARG A 938     -10.475  24.464  13.535  1.00 28.24           H  
ATOM   1803  HG3 ARG A 938     -11.463  24.743  12.322  1.00 28.24           H  
ATOM   1804  HD2 ARG A 938     -12.331  25.871  14.130  1.00 35.93           H  
ATOM   1805  HD3 ARG A 938     -13.281  24.617  13.900  1.00 35.93           H  
ATOM   1806  HE  ARG A 938     -11.433  23.972  15.649  1.00 46.94           H  
ATOM   1807 HH11 ARG A 938     -14.260  25.724  15.723  1.00 52.38           H  
ATOM   1808 HH12 ARG A 938     -14.466  25.595  17.192  1.00 52.38           H  
ATOM   1809 HH21 ARG A 938     -11.773  23.825  17.850  1.00 57.03           H  
ATOM   1810 HH22 ARG A 938     -12.971  24.453  18.472  1.00 57.03           H  
ATOM   1811  N   ASP A 939      -8.852  21.497  13.736  1.00 17.87           N  
ANISOU 1811  N   ASP A 939     2898   1826   2067   -325    873   -346       N  
ATOM   1812  CA  ASP A 939      -7.541  21.593  14.361  1.00 20.05           C  
ANISOU 1812  CA  ASP A 939     3020   2344   2254   -486    992   -330       C  
ATOM   1813  C   ASP A 939      -6.459  21.017  13.460  1.00 18.77           C  
ANISOU 1813  C   ASP A 939     2684   2317   2129   -400    678   -442       C  
ATOM   1814  O   ASP A 939      -5.358  21.568  13.372  1.00 20.34           O  
ANISOU 1814  O   ASP A 939     2686   2729   2314   -549    710   -364       O  
ATOM   1815  CB  ASP A 939      -7.556  20.869  15.704  1.00 23.40           C  
ANISOU 1815  CB  ASP A 939     3735   2764   2393   -436   1008   -402       C  
ATOM   1816  CG  ASP A 939      -8.285  21.647  16.779  1.00 28.29           C  
ANISOU 1816  CG  ASP A 939     4612   2918   3219   -542   1072   -247       C  
ATOM   1817  OD1 ASP A 939      -8.526  22.864  16.601  1.00 30.44           O  
ANISOU 1817  OD1 ASP A 939     4961   2924   3679   -393   1207   -307       O  
ATOM   1818  OD2 ASP A 939      -8.607  21.035  17.814  1.00 28.50           O1-
ANISOU 1818  OD2 ASP A 939     4924   2563   3341   -771   1264   -125       O1-
ATOM   1819  H   ASP A 939      -9.382  20.921  14.093  1.00 21.45           H  
ATOM   1820  HA  ASP A 939      -7.334  22.528  14.521  1.00 24.06           H  
ATOM   1821  HB2 ASP A 939      -8.003  20.014  15.597  1.00 28.08           H  
ATOM   1822  HB3 ASP A 939      -6.643  20.731  15.999  1.00 28.08           H  
ATOM   1823  N   TYR A 940      -6.757  19.891  12.806  1.00 17.69           N  
ANISOU 1823  N   TYR A 940     2625   2239   1857   -125    697    -95       N  
ATOM   1824  CA  TYR A 940      -5.793  19.233  11.928  1.00 18.48           C  
ANISOU 1824  CA  TYR A 940     2711   2190   2119    -44    805    201       C  
ATOM   1825  C   TYR A 940      -5.369  20.138  10.779  1.00 17.82           C  
ANISOU 1825  C   TYR A 940     2781   1903   2088   -171    895     78       C  
ATOM   1826  O   TYR A 940      -4.186  20.178  10.417  1.00 18.75           O  
ANISOU 1826  O   TYR A 940     2703   1994   2426   -168    916    -92       O  
ATOM   1827  CB  TYR A 940      -6.440  17.949  11.402  1.00 17.64           C  
ANISOU 1827  CB  TYR A 940     2767   1853   2082     39    848    -56       C  
ATOM   1828  CG  TYR A 940      -5.567  17.058  10.554  1.00 17.69           C  
ANISOU 1828  CG  TYR A 940     2778   1926   2019     47    802    238       C  
ATOM   1829  CD1 TYR A 940      -4.610  16.250  11.135  1.00 17.59           C  
ANISOU 1829  CD1 TYR A 940     2726   1795   2163    107    724    159       C  
ATOM   1830  CD2 TYR A 940      -5.724  17.002   9.177  1.00 18.45           C  
ANISOU 1830  CD2 TYR A 940     2853   2130   2027    153    956    -17       C  
ATOM   1831  CE1 TYR A 940      -3.821  15.417  10.372  1.00 17.85           C  
ANISOU 1831  CE1 TYR A 940     2806   1855   2122    170    684    252       C  
ATOM   1832  CE2 TYR A 940      -4.925  16.181   8.399  1.00 18.97           C  
ANISOU 1832  CE2 TYR A 940     3002   2284   1920    419   1131    449       C  
ATOM   1833  CZ  TYR A 940      -3.981  15.384   9.005  1.00 19.52           C  
ANISOU 1833  CZ  TYR A 940     3000   2216   2201    323    986    188       C  
ATOM   1834  OH  TYR A 940      -3.194  14.547   8.243  1.00 21.10           O  
ANISOU 1834  OH  TYR A 940     3103   2431   2484    283   1013     89       O  
ATOM   1835  H   TYR A 940      -7.514  19.487  12.854  1.00 21.23           H  
ATOM   1836  HA  TYR A 940      -4.987  19.012  12.422  1.00 22.17           H  
ATOM   1837  HB2 TYR A 940      -6.729  17.423  12.164  1.00 21.17           H  
ATOM   1838  HB3 TYR A 940      -7.205  18.197  10.860  1.00 21.17           H  
ATOM   1839  HD1 TYR A 940      -4.495  16.269  12.058  1.00 21.11           H  
ATOM   1840  HD2 TYR A 940      -6.376  17.525   8.769  1.00 22.14           H  
ATOM   1841  HE1 TYR A 940      -3.182  14.878  10.780  1.00 21.42           H  
ATOM   1842  HE2 TYR A 940      -5.026  16.168   7.474  1.00 22.76           H  
ATOM   1843  HH  TYR A 940      -2.740  14.047   8.742  1.00 25.32           H  
ATOM   1844  N   LEU A 941      -6.320  20.856  10.179  1.00 17.81           N  
ANISOU 1844  N   LEU A 941     2959   1700   2109   -437    951    238       N  
ATOM   1845  CA  LEU A 941      -5.982  21.781   9.101  1.00 18.83           C  
ANISOU 1845  CA  LEU A 941     3254   1990   1909   -695    886    -16       C  
ATOM   1846  C   LEU A 941      -5.028  22.871   9.580  1.00 21.19           C  
ANISOU 1846  C   LEU A 941     3463   2152   2437   -921    973   -345       C  
ATOM   1847  O   LEU A 941      -4.157  23.314   8.823  1.00 24.43           O  
ANISOU 1847  O   LEU A 941     3604   2586   3094   -952   1261    228       O  
ATOM   1848  CB  LEU A 941      -7.253  22.417   8.535  1.00 20.34           C  
ANISOU 1848  CB  LEU A 941     3458   1850   2421   -514    827    122       C  
ATOM   1849  CG  LEU A 941      -8.213  21.507   7.770  1.00 21.16           C  
ANISOU 1849  CG  LEU A 941     3752   1950   2339   -351    741    126       C  
ATOM   1850  CD1 LEU A 941      -9.633  22.073   7.673  1.00 20.89           C  
ANISOU 1850  CD1 LEU A 941     3742   1885   2312   -318    599    334       C  
ATOM   1851  CD2 LEU A 941      -7.673  21.216   6.369  1.00 23.62           C  
ANISOU 1851  CD2 LEU A 941     4071   2240   2665   -198    840   -114       C  
ATOM   1852  H   LEU A 941      -7.157  20.826  10.375  1.00 21.38           H  
ATOM   1853  HA  LEU A 941      -5.546  21.279   8.394  1.00 22.59           H  
ATOM   1854  HB2 LEU A 941      -7.753  22.793   9.276  1.00 24.41           H  
ATOM   1855  HB3 LEU A 941      -6.986  23.122   7.923  1.00 24.41           H  
ATOM   1856  HG  LEU A 941      -8.277  20.679   8.271  1.00 25.40           H  
ATOM   1857 HD11 LEU A 941     -10.247  21.351   7.466  1.00 25.07           H  
ATOM   1858 HD12 LEU A 941      -9.871  22.476   8.523  1.00 25.07           H  
ATOM   1859 HD13 LEU A 941      -9.659  22.742   6.971  1.00 25.07           H  
ATOM   1860 HD21 LEU A 941      -8.173  20.479   5.985  1.00 28.35           H  
ATOM   1861 HD22 LEU A 941      -7.777  22.008   5.820  1.00 28.35           H  
ATOM   1862 HD23 LEU A 941      -6.734  20.980   6.436  1.00 28.35           H  
ATOM   1863  N   GLN A 942      -5.204  23.345  10.821  1.00 22.79           N  
ANISOU 1863  N   GLN A 942     3710   2270   2681  -1027    980   -567       N  
ATOM   1864  CA  GLN A 942      -4.330  24.378  11.372  1.00 27.54           C  
ANISOU 1864  CA  GLN A 942     4085   3055   3323  -1215   1538   -946       C  
ATOM   1865  C   GLN A 942      -2.986  23.814  11.817  1.00 27.55           C  
ANISOU 1865  C   GLN A 942     3808   3360   3298  -1414   1240   -735       C  
ATOM   1866  O   GLN A 942      -1.950  24.475  11.672  1.00 31.80           O  
ANISOU 1866  O   GLN A 942     4076   4041   3966  -1657    793   -822       O  
ATOM   1867  CB  GLN A 942      -4.976  25.020  12.599  1.00 34.74           C  
ANISOU 1867  CB  GLN A 942     4734   3929   4537  -1215   1969  -1510       C  
ATOM   1868  CG  GLN A 942      -6.233  25.780  12.348  1.00 43.39           C  
ANISOU 1868  CG  GLN A 942     5351   4761   6376  -1266   2315  -2106       C  
ATOM   1869  CD  GLN A 942      -6.822  26.345  13.632  1.00 52.82           C  
ANISOU 1869  CD  GLN A 942     5886   5616   8566  -1340   2653  -2652       C  
ATOM   1870  NE2 GLN A 942      -6.452  27.579  13.953  1.00 54.82           N  
ANISOU 1870  NE2 GLN A 942     6075   5554   9200  -1444   2457  -2249       N  
ATOM   1871  OE1 GLN A 942      -7.595  25.681  14.328  1.00 58.65           O  
ANISOU 1871  OE1 GLN A 942     6095   6350   9839  -1399   2995  -3140       O  
ATOM   1872  H   GLN A 942      -5.821  23.083  11.360  1.00 27.35           H  
ATOM   1873  HA  GLN A 942      -4.197  25.040  10.676  1.00 33.05           H  
ATOM   1874  HB2 GLN A 942      -5.187  24.317  13.234  1.00 41.69           H  
ATOM   1875  HB3 GLN A 942      -4.339  25.639  12.989  1.00 41.69           H  
ATOM   1876  HG2 GLN A 942      -6.044  26.519  11.749  1.00 52.07           H  
ATOM   1877  HG3 GLN A 942      -6.889  25.188  11.948  1.00 52.07           H  
ATOM   1878 HE21 GLN A 942      -5.909  28.011  13.445  1.00 65.78           H  
ATOM   1879 HE22 GLN A 942      -6.756  27.947  14.669  1.00 65.78           H  
ATOM   1880  N   LYS A 943      -2.987  22.608  12.389  1.00 24.97           N  
ANISOU 1880  N   LYS A 943     3449   3610   2428  -1096   1104   -663       N  
ATOM   1881  CA  LYS A 943      -1.784  22.057  13.000  1.00 26.84           C  
ANISOU 1881  CA  LYS A 943     3332   4361   2504   -885   1071   -609       C  
ATOM   1882  C   LYS A 943      -0.955  21.199  12.057  1.00 26.71           C  
ANISOU 1882  C   LYS A 943     3145   4273   2731   -646    820   -782       C  
ATOM   1883  O   LYS A 943       0.236  20.990  12.320  1.00 29.64           O  
ANISOU 1883  O   LYS A 943     3382   5070   2808   -722    625   -806       O  
ATOM   1884  CB  LYS A 943      -2.159  21.194  14.208  1.00 30.26           C  
ANISOU 1884  CB  LYS A 943     3767   5306   2426   -591   1383   -513       C  
ATOM   1885  CG  LYS A 943      -2.685  21.990  15.379  1.00 36.76           C  
ANISOU 1885  CG  LYS A 943     4413   6436   3119   -429   1528   -475       C  
ATOM   1886  CD  LYS A 943      -3.098  21.092  16.528  1.00 44.33           C  
ANISOU 1886  CD  LYS A 943     5133   7625   4085   -313   1808   -288       C  
ATOM   1887  CE  LYS A 943      -3.729  21.904  17.656  1.00 50.12           C  
ANISOU 1887  CE  LYS A 943     5706   8443   4896   -449   2170     36       C  
ATOM   1888  NZ  LYS A 943      -4.440  21.039  18.636  1.00 54.31           N1+
ANISOU 1888  NZ  LYS A 943     6115   8786   5735   -589   2259    259       N1+
ATOM   1889  H   LYS A 943      -3.673  22.092  12.434  1.00 29.96           H  
ATOM   1890  HA  LYS A 943      -1.235  22.801  13.295  1.00 32.20           H  
ATOM   1891  HB2 LYS A 943      -2.849  20.567  13.942  1.00 36.32           H  
ATOM   1892  HB3 LYS A 943      -1.371  20.714  14.506  1.00 36.32           H  
ATOM   1893  HG2 LYS A 943      -1.991  22.589  15.696  1.00 44.11           H  
ATOM   1894  HG3 LYS A 943      -3.460  22.499  15.097  1.00 44.11           H  
ATOM   1895  HD2 LYS A 943      -3.749  20.445  16.215  1.00 53.19           H  
ATOM   1896  HD3 LYS A 943      -2.317  20.635  16.879  1.00 53.19           H  
ATOM   1897  HE2 LYS A 943      -3.034  22.388  18.129  1.00 60.15           H  
ATOM   1898  HE3 LYS A 943      -4.371  22.527  17.281  1.00 60.15           H  
ATOM   1899  HZ1 LYS A 943      -3.875  20.446  18.986  1.00 65.17           H  
ATOM   1900  HZ2 LYS A 943      -4.779  21.536  19.292  1.00 65.17           H  
ATOM   1901  HZ3 LYS A 943      -5.103  20.602  18.233  1.00 65.17           H  
ATOM   1902  N   HIS A 944      -1.544  20.700  10.970  1.00 23.06           N  
ANISOU 1902  N   HIS A 944     2921   3475   2366   -393    904   -472       N  
ATOM   1903  CA  HIS A 944      -0.873  19.726  10.115  1.00 21.40           C  
ANISOU 1903  CA  HIS A 944     2835   2916   2381   -270   1099     -4       C  
ATOM   1904  C   HIS A 944      -0.872  20.129   8.647  1.00 22.24           C  
ANISOU 1904  C   HIS A 944     2764   2991   2694   -122   1243    -47       C  
ATOM   1905  O   HIS A 944      -0.931  19.276   7.763  1.00 23.53           O  
ANISOU 1905  O   HIS A 944     2859   3538   2544    -95   1283    171       O  
ATOM   1906  CB  HIS A 944      -1.433  18.324  10.366  1.00 22.42           C  
ANISOU 1906  CB  HIS A 944     2889   3049   2581   -120    838    545       C  
ATOM   1907  CG  HIS A 944      -0.991  17.772  11.682  1.00 22.43           C  
ANISOU 1907  CG  HIS A 944     2987   3082   2455     87    864    117       C  
ATOM   1908  CD2 HIS A 944      -1.676  17.492  12.816  1.00 21.93           C  
ANISOU 1908  CD2 HIS A 944     3127   3030   2177    -59    942    289       C  
ATOM   1909  ND1 HIS A 944       0.334  17.525  11.963  1.00 24.58           N  
ANISOU 1909  ND1 HIS A 944     3157   3271   2913    235    857     44       N  
ATOM   1910  CE1 HIS A 944       0.445  17.086  13.205  1.00 24.30           C  
ANISOU 1910  CE1 HIS A 944     3296   3505   2430    322    864    326       C  
ATOM   1911  NE2 HIS A 944      -0.760  17.054  13.743  1.00 24.82           N  
ANISOU 1911  NE2 HIS A 944     3302   3306   2822      1    811    101       N  
ATOM   1912  H   HIS A 944      -2.335  20.913  10.707  1.00 27.67           H  
ATOM   1913  HA  HIS A 944       0.068  19.696  10.349  1.00 25.68           H  
ATOM   1914  HB2 HIS A 944      -2.402  18.363  10.364  1.00 26.91           H  
ATOM   1915  HB3 HIS A 944      -1.123  17.727   9.667  1.00 26.91           H  
ATOM   1916  HD1 HIS A 944       0.988  17.639  11.415  1.00 29.50           H  
ATOM   1917  HD2 HIS A 944      -2.593  17.579  12.945  1.00 26.32           H  
ATOM   1918  HE1 HIS A 944       1.237  16.842  13.627  1.00 29.15           H  
ATOM   1919  N   LYS A 945      -0.737  21.427   8.377  1.00 21.96           N  
ANISOU 1919  N   LYS A 945     2805   2886   2651    -60   1059    -12       N  
ATOM   1920  CA  LYS A 945      -0.665  21.875   7.000  1.00 23.85           C  
ANISOU 1920  CA  LYS A 945     3245   2983   2832    -19   1404    197       C  
ATOM   1921  C   LYS A 945       0.478  21.222   6.232  1.00 23.59           C  
ANISOU 1921  C   LYS A 945     3195   3193   2574     23   1483    280       C  
ATOM   1922  O   LYS A 945       0.412  21.145   5.001  1.00 24.43           O  
ANISOU 1922  O   LYS A 945     3527   3111   2644      4   1503    226       O  
ATOM   1923  CB  LYS A 945      -0.457  23.385   6.948  1.00 30.63           C  
ANISOU 1923  CB  LYS A 945     3884   3046   4708      4   1281    263       C  
ATOM   1924  CG  LYS A 945      -1.630  24.209   7.386  1.00 37.57           C  
ANISOU 1924  CG  LYS A 945     4531   3604   6141     25   1030    367       C  
ATOM   1925  CD  LYS A 945      -1.265  25.685   7.348  1.00 43.19           C  
ANISOU 1925  CD  LYS A 945     5044   4325   7043    338    717    444       C  
ATOM   1926  CE  LYS A 945      -2.496  26.551   7.476  1.00 48.22           C  
ANISOU 1926  CE  LYS A 945     5482   5400   7441    546    580    454       C  
ATOM   1927  NZ  LYS A 945      -3.345  26.120   8.612  1.00 50.25           N1+
ANISOU 1927  NZ  LYS A 945     5703   5943   7448    648    454    592       N1+
ATOM   1928  H   LYS A 945      -0.685  22.052   8.966  1.00 26.35           H  
ATOM   1929  HA  LYS A 945      -1.507  21.648   6.573  1.00 28.61           H  
ATOM   1930  HB2 LYS A 945       0.288  23.611   7.526  1.00 36.76           H  
ATOM   1931  HB3 LYS A 945      -0.253  23.635   6.033  1.00 36.76           H  
ATOM   1932  HG2 LYS A 945      -2.379  24.057   6.788  1.00 45.09           H  
ATOM   1933  HG3 LYS A 945      -1.877  23.971   8.293  1.00 45.09           H  
ATOM   1934  HD2 LYS A 945      -0.669  25.889   8.085  1.00 51.83           H  
ATOM   1935  HD3 LYS A 945      -0.833  25.890   6.505  1.00 51.83           H  
ATOM   1936  HE2 LYS A 945      -2.228  27.471   7.627  1.00 57.87           H  
ATOM   1937  HE3 LYS A 945      -3.020  26.488   6.662  1.00 57.87           H  
ATOM   1938  HZ1 LYS A 945      -3.681  25.312   8.452  1.00 60.30           H  
ATOM   1939  HZ2 LYS A 945      -2.861  26.090   9.359  1.00 60.30           H  
ATOM   1940  HZ3 LYS A 945      -4.016  26.694   8.726  1.00 60.30           H  
ATOM   1941  N   GLU A 946       1.527  20.760   6.926  1.00 22.83           N  
ANISOU 1941  N   GLU A 946     2939   3209   2526    -23   1487    119       N  
ATOM   1942  CA  GLU A 946       2.655  20.147   6.231  1.00 22.78           C  
ANISOU 1942  CA  GLU A 946     2952   3211   2494     71   1281    226       C  
ATOM   1943  C   GLU A 946       2.216  18.954   5.399  1.00 22.01           C  
ANISOU 1943  C   GLU A 946     2955   2896   2513    155   1242    300       C  
ATOM   1944  O   GLU A 946       2.886  18.597   4.422  1.00 22.02           O  
ANISOU 1944  O   GLU A 946     3084   2876   2407    339   1262    -14       O  
ATOM   1945  CB  GLU A 946       3.746  19.720   7.220  1.00 24.58           C  
ANISOU 1945  CB  GLU A 946     2974   3280   3085     68    953    171       C  
ATOM   1946  CG  GLU A 946       3.456  18.470   8.058  1.00 25.18           C  
ANISOU 1946  CG  GLU A 946     3007   3607   2954     98    800    208       C  
ATOM   1947  CD  GLU A 946       2.513  18.721   9.216  1.00 25.49           C  
ANISOU 1947  CD  GLU A 946     3036   3485   3164      8   1164    114       C  
ATOM   1948  OE1 GLU A 946       2.268  19.902   9.544  1.00 24.21           O  
ANISOU 1948  OE1 GLU A 946     2882   3736   2581   -103   1031    -82       O  
ATOM   1949  OE2 GLU A 946       2.032  17.723   9.797  1.00 25.13           O1-
ANISOU 1949  OE2 GLU A 946     3305   3339   2904    240   1267    160       O1-
ATOM   1950  H   GLU A 946       1.605  20.790   7.782  1.00 27.39           H  
ATOM   1951  HA  GLU A 946       3.039  20.813   5.639  1.00 27.34           H  
ATOM   1952  HB2 GLU A 946       4.556  19.545   6.718  1.00 29.50           H  
ATOM   1953  HB3 GLU A 946       3.892  20.451   7.841  1.00 29.50           H  
ATOM   1954  HG2 GLU A 946       3.051  17.798   7.487  1.00 30.22           H  
ATOM   1955  HG3 GLU A 946       4.291  18.138   8.422  1.00 30.22           H  
ATOM   1956  N   ARG A 947       1.114  18.309   5.772  1.00 22.25           N  
ANISOU 1956  N   ARG A 947     3069   2941   2444    253   1269    307       N  
ATOM   1957  CA  ARG A 947       0.686  17.092   5.092  1.00 24.13           C  
ANISOU 1957  CA  ARG A 947     3175   3048   2946     47   1079    496       C  
ATOM   1958  C   ARG A 947      -0.659  17.261   4.396  1.00 23.07           C  
ANISOU 1958  C   ARG A 947     3039   3039   2689   -179   1042    475       C  
ATOM   1959  O   ARG A 947      -1.331  16.265   4.115  1.00 23.64           O  
ANISOU 1959  O   ARG A 947     3283   2974   2726   -240   1104    682       O  
ATOM   1960  CB  ARG A 947       0.669  15.899   6.053  1.00 24.67           C  
ANISOU 1960  CB  ARG A 947     3224   3065   3084     74   1106    865       C  
ATOM   1961  CG  ARG A 947      -0.286  16.054   7.214  1.00 22.91           C  
ANISOU 1961  CG  ARG A 947     3273   2725   2707     71    989    924       C  
ATOM   1962  CD  ARG A 947      -0.083  14.968   8.271  1.00 23.90           C  
ANISOU 1962  CD  ARG A 947     3219   2769   3094     61    824    900       C  
ATOM   1963  NE  ARG A 947       1.061  15.238   9.136  1.00 24.38           N  
ANISOU 1963  NE  ARG A 947     3217   2946   3100    284    936    928       N  
ATOM   1964  CZ  ARG A 947       1.464  14.447  10.121  1.00 24.96           C  
ANISOU 1964  CZ  ARG A 947     3155   3381   2946    236    978   1081       C  
ATOM   1965  NH1 ARG A 947       0.890  13.276  10.348  1.00 28.42           N1+
ANISOU 1965  NH1 ARG A 947     3254   3804   3742   -193    606   1109       N1+
ATOM   1966  NH2 ARG A 947       2.456  14.847  10.910  1.00 26.27           N  
ANISOU 1966  NH2 ARG A 947     3095   3616   3270    508   1213    606       N  
ATOM   1967  H   ARG A 947       0.599  18.557   6.415  1.00 26.70           H  
ATOM   1968  HA  ARG A 947       1.336  16.888   4.402  1.00 28.96           H  
ATOM   1969  HB2 ARG A 947       0.407  15.107   5.559  1.00 29.60           H  
ATOM   1970  HB3 ARG A 947       1.560  15.782   6.418  1.00 29.60           H  
ATOM   1971  HG2 ARG A 947      -0.141  16.916   7.634  1.00 27.49           H  
ATOM   1972  HG3 ARG A 947      -1.197  15.992   6.888  1.00 27.49           H  
ATOM   1973  HD2 ARG A 947      -0.875  14.915   8.828  1.00 28.68           H  
ATOM   1974  HD3 ARG A 947       0.069  14.118   7.828  1.00 28.68           H  
ATOM   1975  HE  ARG A 947       1.505  15.961   8.996  1.00 29.26           H  
ATOM   1976 HH11 ARG A 947       0.240  13.012   9.851  1.00 34.11           H  
ATOM   1977 HH12 ARG A 947       1.168  12.779  10.993  1.00 34.11           H  
ATOM   1978 HH21 ARG A 947       2.828  15.611  10.778  1.00 31.52           H  
ATOM   1979 HH22 ARG A 947       2.726  14.343  11.552  1.00 31.52           H  
ATOM   1980  N   ILE A 948      -1.057  18.496   4.085  1.00 20.06           N  
ANISOU 1980  N   ILE A 948     2660   2877   2083    -78    904     33       N  
ATOM   1981  CA  ILE A 948      -2.331  18.771   3.429  1.00 20.81           C  
ANISOU 1981  CA  ILE A 948     2482   3311   2115    160    784   -137       C  
ATOM   1982  C   ILE A 948      -2.092  19.511   2.117  1.00 20.11           C  
ANISOU 1982  C   ILE A 948     2564   2699   2377   -242    727    -55       C  
ATOM   1983  O   ILE A 948      -1.355  20.502   2.070  1.00 21.23           O  
ANISOU 1983  O   ILE A 948     3141   2400   2525   -192    690   -430       O  
ATOM   1984  CB  ILE A 948      -3.306  19.533   4.348  1.00 23.57           C  
ANISOU 1984  CB  ILE A 948     2541   4325   2089    609    902   -263       C  
ATOM   1985  CG1 ILE A 948      -3.500  18.743   5.648  1.00 24.57           C  
ANISOU 1985  CG1 ILE A 948     2831   4416   2089    561   1079   -344       C  
ATOM   1986  CG2 ILE A 948      -4.623  19.756   3.621  1.00 26.78           C  
ANISOU 1986  CG2 ILE A 948     2636   5140   2400    569    808   -606       C  
ATOM   1987  CD1 ILE A 948      -4.180  19.509   6.768  1.00 27.70           C  
ANISOU 1987  CD1 ILE A 948     3014   4616   2895    503   1235    -11       C  
ATOM   1988  H   ILE A 948      -0.595  19.203   4.249  1.00 24.07           H  
ATOM   1989  HA  ILE A 948      -2.741  17.923   3.197  1.00 24.98           H  
ATOM   1990  HB  ILE A 948      -2.940  20.402   4.576  1.00 28.28           H  
ATOM   1991 HG12 ILE A 948      -4.046  17.965   5.455  1.00 29.49           H  
ATOM   1992 HG13 ILE A 948      -2.629  18.466   5.972  1.00 29.49           H  
ATOM   1993 HG21 ILE A 948      -5.255  20.168   4.230  1.00 32.14           H  
ATOM   1994 HG22 ILE A 948      -4.470  20.338   2.860  1.00 32.14           H  
ATOM   1995 HG23 ILE A 948      -4.966  18.900   3.318  1.00 32.14           H  
ATOM   1996 HD11 ILE A 948      -3.983  19.074   7.613  1.00 33.24           H  
ATOM   1997 HD12 ILE A 948      -3.843  20.419   6.778  1.00 33.24           H  
ATOM   1998 HD13 ILE A 948      -5.137  19.513   6.613  1.00 33.24           H  
ATOM   1999  N   ASP A 949      -2.694  19.003   1.052  1.00 18.39           N  
ANISOU 1999  N   ASP A 949     2305   2321   2363   -324    780    145       N  
ATOM   2000  CA  ASP A 949      -2.735  19.645  -0.254  1.00 17.33           C  
ANISOU 2000  CA  ASP A 949     2340   2096   2147   -183    950    232       C  
ATOM   2001  C   ASP A 949      -4.152  19.511  -0.789  1.00 16.16           C  
ANISOU 2001  C   ASP A 949     2472   1856   1811   -220    907   -113       C  
ATOM   2002  O   ASP A 949      -5.037  18.958  -0.128  1.00 15.53           O  
ANISOU 2002  O   ASP A 949     2558   1622   1722   -212   1002     48       O  
ATOM   2003  CB  ASP A 949      -1.684  19.054  -1.200  1.00 18.68           C  
ANISOU 2003  CB  ASP A 949     2434   2509   2156    180    847    222       C  
ATOM   2004  CG  ASP A 949      -1.779  17.548  -1.321  1.00 20.57           C  
ANISOU 2004  CG  ASP A 949     2761   2792   2262    420   1078   -117       C  
ATOM   2005  OD1 ASP A 949      -2.864  16.964  -1.110  1.00 22.03           O  
ANISOU 2005  OD1 ASP A 949     2888   2486   2996    189   1243   -410       O  
ATOM   2006  OD2 ASP A 949      -0.740  16.940  -1.625  1.00 23.98           O1-
ANISOU 2006  OD2 ASP A 949     2973   3381   2758    752   1369    315       O1-
ATOM   2007  H   ASP A 949      -3.107  18.249   1.061  1.00 22.07           H  
ATOM   2008  HA  ASP A 949      -2.530  20.590  -0.176  1.00 20.79           H  
ATOM   2009  HB2 ASP A 949      -1.807  19.434  -2.084  1.00 22.42           H  
ATOM   2010  HB3 ASP A 949      -0.800  19.272  -0.865  1.00 22.42           H  
ATOM   2011  N   HIS A 950      -4.386  20.017  -1.997  1.00 15.65           N  
ANISOU 2011  N   HIS A 950     2300   1714   1933   -157    848   -148       N  
ATOM   2012  CA  HIS A 950      -5.746  20.011  -2.506  1.00 14.67           C  
ANISOU 2012  CA  HIS A 950     2287   1418   1868     -5   1028    253       C  
ATOM   2013  C   HIS A 950      -6.274  18.604  -2.725  1.00 14.36           C  
ANISOU 2013  C   HIS A 950     2330   1458   1669    -10    771    163       C  
ATOM   2014  O   HIS A 950      -7.483  18.381  -2.584  1.00 15.39           O  
ANISOU 2014  O   HIS A 950     2185   1755   1909   -194    767     87       O  
ATOM   2015  CB  HIS A 950      -5.848  20.788  -3.806  1.00 16.42           C  
ANISOU 2015  CB  HIS A 950     2512   1546   2181    147   1028    425       C  
ATOM   2016  CG  HIS A 950      -5.811  22.262  -3.623  1.00 19.94           C  
ANISOU 2016  CG  HIS A 950     2681   1914   2982    144   1178    696       C  
ATOM   2017  CD2 HIS A 950      -5.570  23.020  -2.528  1.00 21.97           C  
ANISOU 2017  CD2 HIS A 950     2863   2012   3471      7   1113    473       C  
ATOM   2018  ND1 HIS A 950      -6.050  23.139  -4.655  1.00 23.63           N  
ANISOU 2018  ND1 HIS A 950     3062   2024   3891    126   1005    897       N  
ATOM   2019  CE1 HIS A 950      -5.951  24.376  -4.207  1.00 25.04           C  
ANISOU 2019  CE1 HIS A 950     3167   1982   4365     66   1074    461       C  
ATOM   2020  NE2 HIS A 950      -5.656  24.331  -2.920  1.00 24.01           N  
ANISOU 2020  NE2 HIS A 950     3117   1597   4409     44   1207    415       N  
ATOM   2021  H   HIS A 950      -3.794  20.356  -2.520  1.00 18.78           H  
ATOM   2022  HA  HIS A 950      -6.300  20.452  -1.844  1.00 17.60           H  
ATOM   2023  HB2 HIS A 950      -5.103  20.541  -4.377  1.00 19.70           H  
ATOM   2024  HB3 HIS A 950      -6.686  20.563  -4.240  1.00 19.70           H  
ATOM   2025  HD2 HIS A 950      -5.382  22.710  -1.672  1.00 26.36           H  
ATOM   2026  HE1 HIS A 950      -6.069  25.149  -4.711  1.00 30.05           H  
ATOM   2027  HE2 HIS A 950      -5.536  25.014  -2.411  1.00 28.81           H  
ATOM   2028  N   ILE A 951      -5.405  17.657  -3.100  1.00 16.00           N  
ANISOU 2028  N   ILE A 951     2746   1471   1863    -88   1145   -107       N  
ATOM   2029  CA  ILE A 951      -5.847  16.277  -3.273  1.00 17.89           C  
ANISOU 2029  CA  ILE A 951     3264   1407   2127   -265   1420   -373       C  
ATOM   2030  C   ILE A 951      -6.439  15.766  -1.971  1.00 15.84           C  
ANISOU 2030  C   ILE A 951     2915   1283   1821   -204   1233   -315       C  
ATOM   2031  O   ILE A 951      -7.488  15.114  -1.963  1.00 16.45           O  
ANISOU 2031  O   ILE A 951     3004   1262   1984   -262   1346    -23       O  
ATOM   2032  CB  ILE A 951      -4.693  15.367  -3.749  1.00 21.94           C  
ANISOU 2032  CB  ILE A 951     4068   1715   2552   -402   1793   -379       C  
ATOM   2033  CG1 ILE A 951      -4.188  15.772  -5.131  1.00 27.88           C  
ANISOU 2033  CG1 ILE A 951     4599   2721   3273   -317   1728   -191       C  
ATOM   2034  CG2 ILE A 951      -5.117  13.880  -3.769  1.00 27.88           C  
ANISOU 2034  CG2 ILE A 951     4344   2563   3685   -333   2025   -510       C  
ATOM   2035  CD1 ILE A 951      -5.256  16.191  -6.017  1.00 30.35           C  
ANISOU 2035  CD1 ILE A 951     4811   3369   3353   -450   1628   -239       C  
ATOM   2036  H   ILE A 951      -4.570  17.788  -3.258  1.00 19.20           H  
ATOM   2037  HA  ILE A 951      -6.530  16.264  -3.962  1.00 21.47           H  
ATOM   2038  HB  ILE A 951      -3.972  15.482  -3.110  1.00 26.32           H  
ATOM   2039 HG12 ILE A 951      -3.568  16.512  -5.037  1.00 33.46           H  
ATOM   2040 HG13 ILE A 951      -3.740  15.014  -5.538  1.00 33.46           H  
ATOM   2041 HG21 ILE A 951      -4.350  13.336  -4.006  1.00 33.45           H  
ATOM   2042 HG22 ILE A 951      -5.440  13.632  -2.888  1.00 33.45           H  
ATOM   2043 HG23 ILE A 951      -5.822  13.762  -4.424  1.00 33.45           H  
ATOM   2044 HD11 ILE A 951      -4.912  16.250  -6.922  1.00 36.42           H  
ATOM   2045 HD12 ILE A 951      -5.973  15.539  -5.978  1.00 36.42           H  
ATOM   2046 HD13 ILE A 951      -5.583  17.058  -5.731  1.00 36.42           H  
ATOM   2047  N   LYS A 952      -5.744  16.015  -0.857  1.00 15.04           N  
ANISOU 2047  N   LYS A 952     2651   1398   1666    -41   1091   -324       N  
ATOM   2048  CA  LYS A 952      -6.267  15.578   0.435  1.00 14.99           C  
ANISOU 2048  CA  LYS A 952     2651   1424   1622    188   1131    -75       C  
ATOM   2049  C   LYS A 952      -7.583  16.281   0.753  1.00 14.55           C  
ANISOU 2049  C   LYS A 952     2392   1283   1853     60   1020   -279       C  
ATOM   2050  O   LYS A 952      -8.536  15.648   1.229  1.00 13.68           O  
ANISOU 2050  O   LYS A 952     2320   1339   1539     55    901      2       O  
ATOM   2051  CB  LYS A 952      -5.251  15.823   1.554  1.00 18.62           C  
ANISOU 2051  CB  LYS A 952     3098   2100   1876    568   1044   -152       C  
ATOM   2052  CG  LYS A 952      -3.906  15.130   1.436  1.00 26.93           C  
ANISOU 2052  CG  LYS A 952     3796   3557   2881    806    921   -427       C  
ATOM   2053  CD  LYS A 952      -4.018  13.725   0.962  1.00 32.96           C  
ANISOU 2053  CD  LYS A 952     4355   4633   3536    901    672   -352       C  
ATOM   2054  CE  LYS A 952      -4.587  12.812   2.015  1.00 34.08           C  
ANISOU 2054  CE  LYS A 952     4649   5404   2897   1233   1146   -850       C  
ATOM   2055  NZ  LYS A 952      -4.277  11.387   1.662  1.00 36.65           N1+
ANISOU 2055  NZ  LYS A 952     4821   5937   3166   1318   1632   -448       N1+
ATOM   2056  H   LYS A 952      -4.988  16.423  -0.824  1.00 18.05           H  
ATOM   2057  HA  LYS A 952      -6.425  14.621   0.392  1.00 17.99           H  
ATOM   2058  HB2 LYS A 952      -5.073  16.776   1.591  1.00 22.34           H  
ATOM   2059  HB3 LYS A 952      -5.648  15.527   2.387  1.00 22.34           H  
ATOM   2060  HG2 LYS A 952      -3.354  15.616   0.804  1.00 32.32           H  
ATOM   2061  HG3 LYS A 952      -3.479  15.118   2.308  1.00 32.32           H  
ATOM   2062  HD2 LYS A 952      -4.603  13.696   0.189  1.00 39.55           H  
ATOM   2063  HD3 LYS A 952      -3.137  13.398   0.723  1.00 39.55           H  
ATOM   2064  HE2 LYS A 952      -4.189  13.015   2.876  1.00 40.90           H  
ATOM   2065  HE3 LYS A 952      -5.550  12.922   2.061  1.00 40.90           H  
ATOM   2066  HZ1 LYS A 952      -3.940  11.344   0.839  1.00 43.98           H  
ATOM   2067  HZ2 LYS A 952      -3.684  11.053   2.235  1.00 43.98           H  
ATOM   2068  HZ3 LYS A 952      -5.020  10.897   1.695  1.00 43.98           H  
ATOM   2069  N   LEU A 953      -7.664  17.594   0.497  1.00 13.17           N  
ANISOU 2069  N   LEU A 953     2396    882   1726     35    918   -132       N  
ATOM   2070  CA  LEU A 953      -8.907  18.292   0.802  1.00 13.29           C  
ANISOU 2070  CA  LEU A 953     2374    972   1703     35    853    -24       C  
ATOM   2071  C   LEU A 953     -10.071  17.703   0.023  1.00 12.30           C  
ANISOU 2071  C   LEU A 953     2306    821   1547   -119    704   -219       C  
ATOM   2072  O   LEU A 953     -11.180  17.583   0.553  1.00 12.35           O  
ANISOU 2072  O   LEU A 953     2117    941   1634    -85    874    -33       O  
ATOM   2073  CB  LEU A 953      -8.801  19.782   0.491  1.00 12.75           C  
ANISOU 2073  CB  LEU A 953     2298   1100   1447    115    851    -78       C  
ATOM   2074  CG  LEU A 953      -7.797  20.598   1.286  1.00 14.39           C  
ANISOU 2074  CG  LEU A 953     2312   1229   1927    -78    793      8       C  
ATOM   2075  CD1 LEU A 953      -7.899  22.067   0.850  1.00 16.07           C  
ANISOU 2075  CD1 LEU A 953     2676   1309   2122   -130    876     35       C  
ATOM   2076  CD2 LEU A 953      -8.008  20.432   2.778  1.00 14.83           C  
ANISOU 2076  CD2 LEU A 953     2120   1627   1889    -59    810   -158       C  
ATOM   2077  H   LEU A 953      -7.038  18.079   0.161  1.00 15.80           H  
ATOM   2078  HA  LEU A 953      -9.069  18.194   1.754  1.00 15.95           H  
ATOM   2079  HB2 LEU A 953      -8.558  19.873  -0.444  1.00 15.30           H  
ATOM   2080  HB3 LEU A 953      -9.672  20.180   0.647  1.00 15.30           H  
ATOM   2081  HG  LEU A 953      -6.897  20.285   1.109  1.00 17.27           H  
ATOM   2082 HD11 LEU A 953      -7.260  22.592   1.357  1.00 19.29           H  
ATOM   2083 HD12 LEU A 953      -7.700  22.130  -0.098  1.00 19.29           H  
ATOM   2084 HD13 LEU A 953      -8.799  22.386   1.021  1.00 19.29           H  
ATOM   2085 HD21 LEU A 953      -7.433  21.054   3.250  1.00 17.80           H  
ATOM   2086 HD22 LEU A 953      -8.937  20.616   2.989  1.00 17.80           H  
ATOM   2087 HD23 LEU A 953      -7.787  19.521   3.029  1.00 17.80           H  
ATOM   2088  N   LEU A 954      -9.844  17.325  -1.242  1.00 12.33           N  
ANISOU 2088  N   LEU A 954     2354    938   1393   -124    878   -149       N  
ATOM   2089  CA  LEU A 954     -10.917  16.746  -2.046  1.00 12.93           C  
ANISOU 2089  CA  LEU A 954     2405   1130   1378    -53    763   -199       C  
ATOM   2090  C   LEU A 954     -11.288  15.356  -1.547  1.00 13.09           C  
ANISOU 2090  C   LEU A 954     2312   1143   1520    103    764   -148       C  
ATOM   2091  O   LEU A 954     -12.458  14.974  -1.582  1.00 13.09           O  
ANISOU 2091  O   LEU A 954     2206   1119   1648    -32    819    -87       O  
ATOM   2092  CB  LEU A 954     -10.519  16.697  -3.521  1.00 14.32           C  
ANISOU 2092  CB  LEU A 954     2667   1242   1531   -177    731     24       C  
ATOM   2093  CG  LEU A 954     -10.396  18.074  -4.171  1.00 16.82           C  
ANISOU 2093  CG  LEU A 954     3029   1583   1778   -277    585    305       C  
ATOM   2094  CD1 LEU A 954      -9.959  17.893  -5.608  1.00 19.90           C  
ANISOU 2094  CD1 LEU A 954     3455   2062   2043   -363    546    398       C  
ATOM   2095  CD2 LEU A 954     -11.698  18.840  -4.086  1.00 21.06           C  
ANISOU 2095  CD2 LEU A 954     3059   1682   3261   -176    236    715       C  
ATOM   2096  H   LEU A 954      -9.090  17.394  -1.649  1.00 14.80           H  
ATOM   2097  HA  LEU A 954     -11.698  17.317  -1.971  1.00 15.52           H  
ATOM   2098  HB2 LEU A 954      -9.658  16.256  -3.596  1.00 17.18           H  
ATOM   2099  HB3 LEU A 954     -11.192  16.197  -4.009  1.00 17.18           H  
ATOM   2100  HG  LEU A 954      -9.735  18.606  -3.701  1.00 20.18           H  
ATOM   2101 HD11 LEU A 954      -9.871  18.764  -6.024  1.00 23.88           H  
ATOM   2102 HD12 LEU A 954      -9.106  17.431  -5.622  1.00 23.88           H  
ATOM   2103 HD13 LEU A 954     -10.627  17.368  -6.077  1.00 23.88           H  
ATOM   2104 HD21 LEU A 954     -11.668  19.583  -4.708  1.00 25.27           H  
ATOM   2105 HD22 LEU A 954     -12.429  18.245  -4.316  1.00 25.27           H  
ATOM   2106 HD23 LEU A 954     -11.811  19.169  -3.181  1.00 25.27           H  
ATOM   2107  N   GLN A 955     -10.301  14.592  -1.080  1.00 13.02           N  
ANISOU 2107  N   GLN A 955     2425    992   1530    -76    955   -148       N  
ATOM   2108  CA  GLN A 955     -10.587  13.299  -0.472  1.00 13.28           C  
ANISOU 2108  CA  GLN A 955     2500    797   1748     11    995     -1       C  
ATOM   2109  C   GLN A 955     -11.472  13.473   0.757  1.00 13.31           C  
ANISOU 2109  C   GLN A 955     2532    854   1671    -87   1111    -62       C  
ATOM   2110  O   GLN A 955     -12.456  12.743   0.942  1.00 13.66           O  
ANISOU 2110  O   GLN A 955     2551    966   1673    -23    917     83       O  
ATOM   2111  CB  GLN A 955      -9.274  12.627  -0.089  1.00 15.24           C  
ANISOU 2111  CB  GLN A 955     2907   1105   1779    195    999   -147       C  
ATOM   2112  CG  GLN A 955      -9.433  11.243   0.491  1.00 19.65           C  
ANISOU 2112  CG  GLN A 955     3275   1640   2552    387   1037   -129       C  
ATOM   2113  CD  GLN A 955      -8.108  10.538   0.688  1.00 22.78           C  
ANISOU 2113  CD  GLN A 955     3708   1935   3011    501   1053   -146       C  
ATOM   2114  NE2 GLN A 955      -8.104   9.233   0.460  1.00 24.38           N  
ANISOU 2114  NE2 GLN A 955     4003   1981   3281    571   1231     33       N  
ATOM   2115  OE1 GLN A 955      -7.099  11.154   1.034  1.00 28.86           O  
ANISOU 2115  OE1 GLN A 955     3942   2387   4637    731    657   -327       O  
ATOM   2116  H   GLN A 955      -9.467  14.799  -1.103  1.00 15.62           H  
ATOM   2117  HA  GLN A 955     -11.053  12.734  -1.108  1.00 15.93           H  
ATOM   2118  HB2 GLN A 955      -8.722  12.552  -0.883  1.00 18.29           H  
ATOM   2119  HB3 GLN A 955      -8.828  13.175   0.575  1.00 18.29           H  
ATOM   2120  HG2 GLN A 955      -9.870  11.310   1.355  1.00 23.58           H  
ATOM   2121  HG3 GLN A 955      -9.972  10.707  -0.112  1.00 23.58           H  
ATOM   2122 HE21 GLN A 955      -8.827   8.837   0.214  1.00 29.26           H  
ATOM   2123 HE22 GLN A 955      -7.378   8.782   0.556  1.00 29.26           H  
ATOM   2124  N   TYR A 956     -11.117  14.422   1.633  1.00 13.09           N  
ANISOU 2124  N   TYR A 956     2545    924   1505     20    997    -56       N  
ATOM   2125  CA  TYR A 956     -11.935  14.638   2.822  1.00 12.84           C  
ANISOU 2125  CA  TYR A 956     2475    974   1429    -58    968    -45       C  
ATOM   2126  C   TYR A 956     -13.339  15.091   2.427  1.00 12.51           C  
ANISOU 2126  C   TYR A 956     2339    912   1504    -44    621     40       C  
ATOM   2127  O   TYR A 956     -14.332  14.666   3.031  1.00 12.31           O  
ANISOU 2127  O   TYR A 956     2437    831   1409   -186    818      0       O  
ATOM   2128  CB  TYR A 956     -11.288  15.666   3.755  1.00 14.52           C  
ANISOU 2128  CB  TYR A 956     2451   1542   1525   -170    990   -239       C  
ATOM   2129  CG  TYR A 956      -9.868  15.364   4.150  1.00 15.29           C  
ANISOU 2129  CG  TYR A 956     2335   1763   1713   -141   1118    -52       C  
ATOM   2130  CD1 TYR A 956      -9.380  14.055   4.161  1.00 15.25           C  
ANISOU 2130  CD1 TYR A 956     2274   1829   1691     51   1056    234       C  
ATOM   2131  CD2 TYR A 956      -8.987  16.396   4.474  1.00 16.17           C  
ANISOU 2131  CD2 TYR A 956     2321   2087   1736   -287    833     63       C  
ATOM   2132  CE1 TYR A 956      -8.049  13.788   4.480  1.00 17.11           C  
ANISOU 2132  CE1 TYR A 956     2378   2231   1892     83   1056    520       C  
ATOM   2133  CE2 TYR A 956      -7.658  16.139   4.793  1.00 17.79           C  
ANISOU 2133  CE2 TYR A 956     2350   2423   1987   -255    847    140       C  
ATOM   2134  CZ  TYR A 956      -7.195  14.835   4.800  1.00 19.27           C  
ANISOU 2134  CZ  TYR A 956     2397   2934   1992   -104    617    583       C  
ATOM   2135  OH  TYR A 956      -5.874  14.589   5.106  1.00 22.42           O  
ANISOU 2135  OH  TYR A 956     2488   3708   2321    -62    538    706       O  
ATOM   2136  H   TYR A 956     -10.430  14.934   1.561  1.00 15.71           H  
ATOM   2137  HA  TYR A 956     -11.997  13.803   3.311  1.00 15.41           H  
ATOM   2138  HB2 TYR A 956     -11.289  16.527   3.310  1.00 17.43           H  
ATOM   2139  HB3 TYR A 956     -11.812  15.713   4.570  1.00 17.43           H  
ATOM   2140  HD1 TYR A 956      -9.952  13.351   3.953  1.00 18.30           H  
ATOM   2141  HD2 TYR A 956      -9.296  17.273   4.476  1.00 19.40           H  
ATOM   2142  HE1 TYR A 956      -7.735  12.913   4.479  1.00 20.53           H  
ATOM   2143  HE2 TYR A 956      -7.084  16.841   5.000  1.00 21.35           H  
ATOM   2144  HH  TYR A 956      -5.717  13.765   5.060  1.00 26.90           H  
ATOM   2145  N   THR A 957     -13.434  15.985   1.438  1.00 11.93           N  
ANISOU 2145  N   THR A 957     2363    749   1420     -7    674    178       N  
ATOM   2146  CA  THR A 957     -14.720  16.461   0.940  1.00 11.92           C  
ANISOU 2146  CA  THR A 957     2378    778   1372    -59    800    110       C  
ATOM   2147  C   THR A 957     -15.603  15.290   0.532  1.00 11.75           C  
ANISOU 2147  C   THR A 957     2264    712   1487    -62    777     38       C  
ATOM   2148  O   THR A 957     -16.773  15.195   0.924  1.00 12.16           O  
ANISOU 2148  O   THR A 957     2277   1003   1339   -139    778     12       O  
ATOM   2149  CB  THR A 957     -14.488  17.420  -0.241  1.00 11.94           C  
ANISOU 2149  CB  THR A 957     2286    828   1423   -118    617     35       C  
ATOM   2150  CG2 THR A 957     -15.797  17.899  -0.806  1.00 12.54           C  
ANISOU 2150  CG2 THR A 957     2349    895   1520   -284    602    -71       C  
ATOM   2151  OG1 THR A 957     -13.735  18.556   0.185  1.00 13.04           O  
ANISOU 2151  OG1 THR A 957     2316    866   1772   -178    857   -133       O  
ATOM   2152  H   THR A 957     -12.759  16.333   1.034  1.00 14.31           H  
ATOM   2153  HA  THR A 957     -15.181  16.953   1.638  1.00 14.30           H  
ATOM   2154  HB  THR A 957     -14.000  16.947  -0.933  1.00 14.33           H  
ATOM   2155  HG1 THR A 957     -12.998  18.309   0.504  1.00 15.65           H  
ATOM   2156 HG21 THR A 957     -15.643  18.621  -1.435  1.00 15.05           H  
ATOM   2157 HG22 THR A 957     -16.246  17.172  -1.266  1.00 15.05           H  
ATOM   2158 HG23 THR A 957     -16.369  18.221  -0.092  1.00 15.05           H  
ATOM   2159  N   SER A 958     -15.037  14.383  -0.259  1.00 12.74           N  
ANISOU 2159  N   SER A 958     2307    921   1611    -84    864    -79       N  
ATOM   2160  CA  SER A 958     -15.739  13.206  -0.740  1.00 12.56           C  
ANISOU 2160  CA  SER A 958     2438   1139   1197   -250    719     68       C  
ATOM   2161  C   SER A 958     -16.232  12.350   0.420  1.00 11.87           C  
ANISOU 2161  C   SER A 958     2287    785   1437   -182    860   -140       C  
ATOM   2162  O   SER A 958     -17.395  11.932   0.448  1.00 12.30           O  
ANISOU 2162  O   SER A 958     2376    808   1488    -18    755     16       O  
ATOM   2163  CB  SER A 958     -14.763  12.427  -1.625  1.00 13.34           C  
ANISOU 2163  CB  SER A 958     2693   1102   1273   -380    684   -106       C  
ATOM   2164  OG  SER A 958     -15.290  11.184  -1.986  1.00 15.49           O  
ANISOU 2164  OG  SER A 958     2877   1391   1619   -178    809   -140       O  
ATOM   2165  H   SER A 958     -14.225  14.429  -0.538  1.00 15.28           H  
ATOM   2166  HA  SER A 958     -16.520  13.458  -1.256  1.00 15.08           H  
ATOM   2167  HB2 SER A 958     -14.590  12.940  -2.430  1.00 16.01           H  
ATOM   2168  HB3 SER A 958     -13.937  12.288  -1.137  1.00 16.01           H  
ATOM   2169  HG  SER A 958     -14.752  10.779  -2.488  1.00 18.59           H  
ATOM   2170  N   GLN A 959     -15.354  12.108   1.395  1.00 11.71           N  
ANISOU 2170  N   GLN A 959     2335    690   1425    -68    717    -68       N  
ATOM   2171  CA  GLN A 959     -15.694  11.260   2.534  1.00 11.35           C  
ANISOU 2171  CA  GLN A 959     2234    706   1372   -104    745   -100       C  
ATOM   2172  C   GLN A 959     -16.820  11.864   3.361  1.00 11.90           C  
ANISOU 2172  C   GLN A 959     2286    740   1494    -19    769   -156       C  
ATOM   2173  O   GLN A 959     -17.732  11.154   3.800  1.00 12.32           O  
ANISOU 2173  O   GLN A 959     2445    780   1456    -67    969     11       O  
ATOM   2174  CB  GLN A 959     -14.440  11.039   3.367  1.00 12.28           C  
ANISOU 2174  CB  GLN A 959     2325    875   1464    -48    934      1       C  
ATOM   2175  CG  GLN A 959     -13.455  10.105   2.666  1.00 13.00           C  
ANISOU 2175  CG  GLN A 959     2490    914   1537     53    937   -166       C  
ATOM   2176  CD  GLN A 959     -12.126   9.992   3.362  1.00 15.30           C  
ANISOU 2176  CD  GLN A 959     2640   1631   1542    331    452   -340       C  
ATOM   2177  NE2 GLN A 959     -11.187   9.326   2.730  1.00 16.38           N  
ANISOU 2177  NE2 GLN A 959     2440   1948   1835    350    667   -377       N  
ATOM   2178  OE1 GLN A 959     -11.933  10.510   4.439  1.00 21.21           O  
ANISOU 2178  OE1 GLN A 959     2953   3277   1829   1029    446   -816       O  
ATOM   2179  H   GLN A 959     -14.554  12.423   1.420  1.00 14.05           H  
ATOM   2180  HA  GLN A 959     -16.010  10.397   2.223  1.00 13.62           H  
ATOM   2181  HB2 GLN A 959     -14.001  11.890   3.516  1.00 14.73           H  
ATOM   2182  HB3 GLN A 959     -14.687  10.640   4.217  1.00 14.73           H  
ATOM   2183  HG2 GLN A 959     -13.843   9.217   2.623  1.00 15.61           H  
ATOM   2184  HG3 GLN A 959     -13.292  10.440   1.770  1.00 15.61           H  
ATOM   2185 HE21 GLN A 959     -11.349   8.982   1.959  1.00 19.65           H  
ATOM   2186 HE22 GLN A 959     -10.410   9.234   3.088  1.00 19.65           H  
ATOM   2187  N   ILE A 960     -16.784  13.179   3.564  1.00 11.51           N  
ANISOU 2187  N   ILE A 960     2179    738   1456      1    786   -157       N  
ATOM   2188  CA  ILE A 960     -17.850  13.852   4.293  1.00 11.59           C  
ANISOU 2188  CA  ILE A 960     2186    679   1538     65    759    -13       C  
ATOM   2189  C   ILE A 960     -19.165  13.707   3.554  1.00 11.91           C  
ANISOU 2189  C   ILE A 960     2258    756   1510     38    905    -79       C  
ATOM   2190  O   ILE A 960     -20.213  13.417   4.154  1.00 12.51           O  
ANISOU 2190  O   ILE A 960     2358    778   1616   -105   1023    -73       O  
ATOM   2191  CB  ILE A 960     -17.471  15.325   4.534  1.00 11.35           C  
ANISOU 2191  CB  ILE A 960     2184    670   1459    -20    666   -120       C  
ATOM   2192  CG1 ILE A 960     -16.258  15.411   5.466  1.00 12.33           C  
ANISOU 2192  CG1 ILE A 960     2189    712   1784    -42    671   -190       C  
ATOM   2193  CG2 ILE A 960     -18.679  16.104   5.054  1.00 13.20           C  
ANISOU 2193  CG2 ILE A 960     2180    778   2056    -22    577   -336       C  
ATOM   2194  CD1 ILE A 960     -15.523  16.772   5.402  1.00 13.39           C  
ANISOU 2194  CD1 ILE A 960     2143    851   2093   -163    413   -201       C  
ATOM   2195  H   ILE A 960     -16.157  13.700   3.291  1.00 13.81           H  
ATOM   2196  HA  ILE A 960     -17.958  13.432   5.161  1.00 13.91           H  
ATOM   2197  HB  ILE A 960     -17.211  15.736   3.695  1.00 13.62           H  
ATOM   2198 HG12 ILE A 960     -16.555  15.277   6.379  1.00 14.80           H  
ATOM   2199 HG13 ILE A 960     -15.624  14.720   5.218  1.00 14.80           H  
ATOM   2200 HG21 ILE A 960     -18.382  16.967   5.381  1.00 15.84           H  
ATOM   2201 HG22 ILE A 960     -19.312  16.225   4.329  1.00 15.84           H  
ATOM   2202 HG23 ILE A 960     -19.092  15.602   5.774  1.00 15.84           H  
ATOM   2203 HD11 ILE A 960     -14.796  16.768   6.043  1.00 16.07           H  
ATOM   2204 HD12 ILE A 960     -15.175  16.900   4.506  1.00 16.07           H  
ATOM   2205 HD13 ILE A 960     -16.151  17.480   5.617  1.00 16.07           H  
ATOM   2206  N   CYS A 961     -19.130  13.883   2.235  1.00 12.10           N  
ANISOU 2206  N   CYS A 961     2292    721   1583     38    873     32       N  
ATOM   2207  CA ACYS A 961     -20.348  13.740   1.451  0.87 12.32           C  
ANISOU 2207  CA ACYS A 961     2298    720   1664     66    740    138       C  
ATOM   2208  CA BCYS A 961     -20.330  13.729   1.430  0.13 13.52           C  
ANISOU 2208  CA BCYS A 961     2379   1118   1641    144    822    -82       C  
ATOM   2209  C   CYS A 961     -20.926  12.333   1.565  1.00 11.69           C  
ANISOU 2209  C   CYS A 961     2241    741   1458     82    769   -113       C  
ATOM   2210  O   CYS A 961     -22.149  12.174   1.641  1.00 12.47           O  
ANISOU 2210  O   CYS A 961     2348    846   1545     -5    923     13       O  
ATOM   2211  CB ACYS A 961     -20.110  14.079  -0.018  0.87 13.38           C  
ANISOU 2211  CB ACYS A 961     2569    840   1673     63   1142     44       C  
ATOM   2212  CB BCYS A 961     -19.957  13.995  -0.019  0.13 16.35           C  
ANISOU 2212  CB BCYS A 961     2581   1785   1845    280    823   -219       C  
ATOM   2213  SG ACYS A 961     -19.892  15.794  -0.397  0.87 14.05           S  
ANISOU 2213  SG ACYS A 961     2536    942   1862   -225    678    304       S  
ATOM   2214  SG BCYS A 961     -21.331  14.567  -0.932  0.13 16.68           S  
ANISOU 2214  SG BCYS A 961     2678   1978   1682    355    663   -460       S  
ATOM   2215  H  ACYS A 961     -18.428  14.081   1.781  0.87 14.52           H  
ATOM   2216  H  BCYS A 961     -18.427  14.090   1.787  0.13 14.52           H  
ATOM   2217  HA ACYS A 961     -20.993  14.375   1.800  0.87 14.79           H  
ATOM   2218  HA BCYS A 961     -21.005  14.361   1.723  0.13 16.23           H  
ATOM   2219  HB2ACYS A 961     -19.308  13.618  -0.309  0.87 16.05           H  
ATOM   2220  HB2BCYS A 961     -19.263  14.672  -0.052  0.13 19.62           H  
ATOM   2221  HB3ACYS A 961     -20.874  13.768  -0.528  0.87 16.05           H  
ATOM   2222  HB3BCYS A 961     -19.639  13.173  -0.425  0.13 19.62           H  
ATOM   2223  HG ACYS A 961     -18.896  16.190   0.143  0.87 16.87           H  
ATOM   2224  HG BCYS A 961     -22.307  13.956  -0.594  0.13 20.02           H  
ATOM   2225  N   LYS A 962     -20.069  11.308   1.576  1.00 11.59           N  
ANISOU 2225  N   LYS A 962     2166    725   1512   -152    826      2       N  
ATOM   2226  CA  LYS A 962     -20.534   9.928   1.652  1.00 11.30           C  
ANISOU 2226  CA  LYS A 962     2229    755   1311   -247    695     35       C  
ATOM   2227  C   LYS A 962     -21.141   9.626   3.014  1.00 11.45           C  
ANISOU 2227  C   LYS A 962     2155    700   1496    -81    771     71       C  
ATOM   2228  O   LYS A 962     -22.183   8.973   3.091  1.00 12.14           O  
ANISOU 2228  O   LYS A 962     2315    773   1526   -186    911   -143       O  
ATOM   2229  CB  LYS A 962     -19.389   8.988   1.300  1.00 12.22           C  
ANISOU 2229  CB  LYS A 962     2435    741   1467   -131    774     14       C  
ATOM   2230  CG  LYS A 962     -19.041   9.095  -0.184  1.00 13.33           C  
ANISOU 2230  CG  LYS A 962     2594    899   1573    -90    918    144       C  
ATOM   2231  CD  LYS A 962     -17.755   8.418  -0.551  1.00 13.84           C  
ANISOU 2231  CD  LYS A 962     2760    912   1588      7    845     88       C  
ATOM   2232  CE  LYS A 962     -17.410   8.733  -2.010  1.00 15.89           C  
ANISOU 2232  CE  LYS A 962     2940   1399   1698     -2   1194    116       C  
ATOM   2233  NZ  LYS A 962     -16.158   8.102  -2.491  1.00 19.36           N1+
ANISOU 2233  NZ  LYS A 962     3317   2079   1959     90   1317     91       N1+
ATOM   2234  H   LYS A 962     -19.214  11.388   1.540  1.00 13.91           H  
ATOM   2235  HA  LYS A 962     -21.236   9.778   1.000  1.00 13.56           H  
ATOM   2236  HB2 LYS A 962     -18.604   9.224   1.820  1.00 14.66           H  
ATOM   2237  HB3 LYS A 962     -19.650   8.073   1.491  1.00 14.66           H  
ATOM   2238  HG2 LYS A 962     -19.751   8.684  -0.702  1.00 16.00           H  
ATOM   2239  HG3 LYS A 962     -18.960  10.033  -0.419  1.00 16.00           H  
ATOM   2240  HD2 LYS A 962     -17.038   8.743   0.017  1.00 16.61           H  
ATOM   2241  HD3 LYS A 962     -17.848   7.458  -0.451  1.00 16.61           H  
ATOM   2242  HE2 LYS A 962     -18.132   8.417  -2.575  1.00 19.07           H  
ATOM   2243  HE3 LYS A 962     -17.309   9.693  -2.105  1.00 19.07           H  
ATOM   2244  HZ1 LYS A 962     -16.012   8.323  -3.340  1.00 23.23           H  
ATOM   2245  HZ2 LYS A 962     -15.470   8.377  -1.998  1.00 23.23           H  
ATOM   2246  HZ3 LYS A 962     -16.220   7.216  -2.429  1.00 23.23           H  
ATOM   2247  N   GLY A 963     -20.509  10.102   4.094  1.00 12.33           N  
ANISOU 2247  N   GLY A 963     2159    870   1655    -78    938     15       N  
ATOM   2248  CA  GLY A 963     -21.125   9.985   5.405  1.00 12.38           C  
ANISOU 2248  CA  GLY A 963     2213    828   1661     -3    879     32       C  
ATOM   2249  C   GLY A 963     -22.490  10.634   5.446  1.00 12.06           C  
ANISOU 2249  C   GLY A 963     2319    764   1499    -29    966     37       C  
ATOM   2250  O   GLY A 963     -23.433  10.112   6.038  1.00 12.15           O  
ANISOU 2250  O   GLY A 963     2391    822   1402    -39   1005     22       O  
ATOM   2251  H   GLY A 963     -19.740  10.487   4.088  1.00 14.79           H  
ATOM   2252  HA2 GLY A 963     -21.223   9.047   5.634  1.00 14.85           H  
ATOM   2253  HA3 GLY A 963     -20.561  10.414   6.067  1.00 14.85           H  
ATOM   2254  N   MET A 964     -22.617  11.802   4.814  1.00 11.52           N  
ANISOU 2254  N   MET A 964     2306    717   1353    -78    725     84       N  
ATOM   2255  CA  MET A 964     -23.896  12.495   4.786  1.00 11.68           C  
ANISOU 2255  CA  MET A 964     2281    680   1478      3    715     51       C  
ATOM   2256  C   MET A 964     -24.920  11.808   3.891  1.00 11.82           C  
ANISOU 2256  C   MET A 964     2324    702   1465     75    787     25       C  
ATOM   2257  O   MET A 964     -26.110  11.802   4.228  1.00 12.68           O  
ANISOU 2257  O   MET A 964     2343    757   1718     62    921     -5       O  
ATOM   2258  CB  MET A 964     -23.692  13.957   4.389  1.00 12.21           C  
ANISOU 2258  CB  MET A 964     2471    789   1379   -108    738   -128       C  
ATOM   2259  CG  MET A 964     -22.985  14.776   5.448  1.00 13.64           C  
ANISOU 2259  CG  MET A 964     2800    939   1443    -48    934   -127       C  
ATOM   2260  SD  MET A 964     -23.772  14.746   7.068  1.00 14.84           S  
ANISOU 2260  SD  MET A 964     3034    974   1629    238    730   -165       S  
ATOM   2261  CE  MET A 964     -25.388  15.353   6.614  1.00 18.13           C  
ANISOU 2261  CE  MET A 964     3366   1624   1898    705    681   -151       C  
ATOM   2262  H   MET A 964     -21.982  12.208   4.400  1.00 13.82           H  
ATOM   2263  HA  MET A 964     -24.261  12.490   5.685  1.00 14.02           H  
ATOM   2264  HB2 MET A 964     -23.157  13.990   3.581  1.00 14.65           H  
ATOM   2265  HB3 MET A 964     -24.559  14.362   4.230  1.00 14.65           H  
ATOM   2266  HG2 MET A 964     -22.084  14.431   5.554  1.00 16.37           H  
ATOM   2267  HG3 MET A 964     -22.954  15.700   5.154  1.00 16.37           H  
ATOM   2268  HE1 MET A 964     -25.888  15.555   7.420  1.00 21.75           H  
ATOM   2269  HE2 MET A 964     -25.285  16.156   6.079  1.00 21.75           H  
ATOM   2270  HE3 MET A 964     -25.849  14.671   6.101  1.00 21.75           H  
ATOM   2271  N   GLU A 965     -24.504  11.206   2.776  1.00 11.98           N  
ANISOU 2271  N   GLU A 965     2349    729   1472    -23    902    -24       N  
ATOM   2272  CA  GLU A 965     -25.430  10.362   2.022  1.00 12.74           C  
ANISOU 2272  CA  GLU A 965     2337    950   1552   -172    885   -162       C  
ATOM   2273  C   GLU A 965     -26.032   9.300   2.936  1.00 12.42           C  
ANISOU 2273  C   GLU A 965     2439    863   1418   -281    821   -251       C  
ATOM   2274  O   GLU A 965     -27.243   9.055   2.923  1.00 13.79           O  
ANISOU 2274  O   GLU A 965     2484   1058   1699   -288    906   -115       O  
ATOM   2275  CB  GLU A 965     -24.709   9.650   0.877  1.00 12.04           C  
ANISOU 2275  CB  GLU A 965     2278    855   1441   -162    775    -43       C  
ATOM   2276  CG  GLU A 965     -24.334  10.530  -0.298  1.00 11.76           C  
ANISOU 2276  CG  GLU A 965     2324    781   1364   -197    573   -122       C  
ATOM   2277  CD  GLU A 965     -23.615   9.694  -1.337  1.00 12.48           C  
ANISOU 2277  CD  GLU A 965     2530    772   1440   -122    725   -166       C  
ATOM   2278  OE1 GLU A 965     -24.253   8.768  -1.888  1.00 13.80           O  
ANISOU 2278  OE1 GLU A 965     2684    977   1583   -170    832   -193       O  
ATOM   2279  OE2 GLU A 965     -22.394   9.919  -1.543  1.00 13.52           O1-
ANISOU 2279  OE2 GLU A 965     2465    939   1733    -55    936    -57       O1-
ATOM   2280  H   GLU A 965     -23.714  11.268   2.443  1.00 14.37           H  
ATOM   2281  HA  GLU A 965     -26.124  10.928   1.650  1.00 15.28           H  
ATOM   2282  HB2 GLU A 965     -23.889   9.265   1.224  1.00 14.45           H  
ATOM   2283  HB3 GLU A 965     -25.288   8.948   0.540  1.00 14.45           H  
ATOM   2284  HG2 GLU A 965     -25.134  10.908  -0.696  1.00 14.11           H  
ATOM   2285  HG3 GLU A 965     -23.743  11.241  -0.002  1.00 14.11           H  
ATOM   2286  N   TYR A 966     -25.181   8.670   3.740  1.00 12.49           N  
ANISOU 2286  N   TYR A 966     2482    874   1391   -213    611     40       N  
ATOM   2287  CA  TYR A 966     -25.622   7.609   4.641  1.00 12.80           C  
ANISOU 2287  CA  TYR A 966     2635    913   1316   -273    684    115       C  
ATOM   2288  C   TYR A 966     -26.612   8.155   5.665  1.00 13.77           C  
ANISOU 2288  C   TYR A 966     2734   1039   1459   -177    956    -56       C  
ATOM   2289  O   TYR A 966     -27.674   7.562   5.889  1.00 14.32           O  
ANISOU 2289  O   TYR A 966     2634    978   1829   -239   1145    -27       O  
ATOM   2290  CB  TYR A 966     -24.378   6.971   5.274  1.00 13.87           C  
ANISOU 2290  CB  TYR A 966     2882    931   1457   -102    828    144       C  
ATOM   2291  CG  TYR A 966     -24.693   5.859   6.242  1.00 15.10           C  
ANISOU 2291  CG  TYR A 966     3285    932   1521   -149    780     50       C  
ATOM   2292  CD1 TYR A 966     -25.165   4.636   5.808  1.00 18.56           C  
ANISOU 2292  CD1 TYR A 966     4041   1196   1815   -507    219    202       C  
ATOM   2293  CD2 TYR A 966     -24.522   6.029   7.583  1.00 16.95           C  
ANISOU 2293  CD2 TYR A 966     3718   1152   1571    -83    614    -35       C  
ATOM   2294  CE1 TYR A 966     -25.483   3.625   6.709  1.00 18.93           C  
ANISOU 2294  CE1 TYR A 966     4122   1421   1650   -876    142    156       C  
ATOM   2295  CE2 TYR A 966     -24.829   5.021   8.482  1.00 17.25           C  
ANISOU 2295  CE2 TYR A 966     3831   1217   1506   -376    633    137       C  
ATOM   2296  CZ  TYR A 966     -25.308   3.826   8.038  1.00 17.62           C  
ANISOU 2296  CZ  TYR A 966     3769   1391   1533   -496    603    243       C  
ATOM   2297  OH  TYR A 966     -25.616   2.824   8.937  1.00 17.61           O  
ANISOU 2297  OH  TYR A 966     3418   1444   1829   -497    709    391       O  
ATOM   2298  H   TYR A 966     -24.338   8.837   3.784  1.00 14.99           H  
ATOM   2299  HA  TYR A 966     -26.092   6.907   4.164  1.00 15.36           H  
ATOM   2300  HB2 TYR A 966     -23.823   6.603   4.570  1.00 16.64           H  
ATOM   2301  HB3 TYR A 966     -23.889   7.655   5.758  1.00 16.64           H  
ATOM   2302  HD1 TYR A 966     -25.272   4.485   4.897  1.00 22.27           H  
ATOM   2303  HD2 TYR A 966     -24.192   6.839   7.901  1.00 20.34           H  
ATOM   2304  HE1 TYR A 966     -25.814   2.813   6.401  1.00 22.72           H  
ATOM   2305  HE2 TYR A 966     -24.707   5.160   9.393  1.00 20.70           H  
ATOM   2306  HH  TYR A 966     -25.986   2.184   8.537  1.00 21.13           H  
ATOM   2307  N   LEU A 967     -26.321   9.317   6.260  1.00 13.51           N  
ANISOU 2307  N   LEU A 967     2778    845   1509   -191    949    -93       N  
ATOM   2308  CA ALEU A 967     -27.269   9.892   7.213  0.68 13.78           C  
ANISOU 2308  CA ALEU A 967     2948    986   1302   -298    958   -155       C  
ATOM   2309  CA BLEU A 967     -27.264   9.893   7.214  0.32 14.38           C  
ANISOU 2309  CA BLEU A 967     3048   1035   1379   -264    980   -196       C  
ATOM   2310  C   LEU A 967     -28.632  10.091   6.572  1.00 14.51           C  
ANISOU 2310  C   LEU A 967     2864    994   1655   -145   1077   -220       C  
ATOM   2311  O   LEU A 967     -29.669   9.857   7.209  1.00 16.23           O  
ANISOU 2311  O   LEU A 967     2839   1133   2195   -190   1470   -135       O  
ATOM   2312  CB ALEU A 967     -26.778  11.237   7.732  0.68 15.83           C  
ANISOU 2312  CB ALEU A 967     3389   1068   1558   -449    996   -206       C  
ATOM   2313  CB BLEU A 967     -26.752  11.234   7.738  0.32 17.37           C  
ANISOU 2313  CB BLEU A 967     3582   1304   1712   -375    887   -312       C  
ATOM   2314  CG ALEU A 967     -26.375  11.288   9.199  0.68 18.84           C  
ANISOU 2314  CG ALEU A 967     3437   1346   2374   -562    861   -591       C  
ATOM   2315  CG BLEU A 967     -25.971  11.298   9.047  0.32 22.21           C  
ANISOU 2315  CG BLEU A 967     3903   1824   2710   -438    674   -392       C  
ATOM   2316  CD1ALEU A 967     -25.109  10.433   9.264  0.68 20.16           C  
ANISOU 2316  CD1ALEU A 967     3168   1758   2732     66    949   -948       C  
ATOM   2317  CD1BLEU A 967     -25.923  12.757   9.525  0.32 23.50           C  
ANISOU 2317  CD1BLEU A 967     3954   1960   3015   -545    715   -766       C  
ATOM   2318  CD2ALEU A 967     -26.168  12.710   9.621  0.68 18.20           C  
ANISOU 2318  CD2ALEU A 967     3625   1406   1884   -714    795   -403       C  
ATOM   2319  CD2BLEU A 967     -26.544  10.427  10.136  0.32 21.96           C  
ANISOU 2319  CD2BLEU A 967     3962   1988   2394   -342    678     85       C  
ATOM   2320  H   LEU A 967     -25.606   9.779   6.135  1.00 16.21           H  
ATOM   2321  HA  LEU A 967     -27.340   9.279   7.961  1.00 17.25           H  
ATOM   2322  HB2ALEU A 967     -26.000  11.495   7.212  0.68 19.00           H  
ATOM   2323  HB2BLEU A 967     -26.167  11.601   7.057  0.32 20.84           H  
ATOM   2324  HB3ALEU A 967     -27.489  11.885   7.608  0.68 19.00           H  
ATOM   2325  HB3BLEU A 967     -27.525  11.808   7.857  0.32 20.84           H  
ATOM   2326  HG ALEU A 967     -27.041  10.948   9.818  0.68 22.60           H  
ATOM   2327  HG BLEU A 967     -25.079  10.958   8.875  0.32 26.65           H  
ATOM   2328 HD11ALEU A 967     -24.762  10.451  10.170  0.68 24.19           H  
ATOM   2329 HD11BLEU A 967     -25.374  12.810  10.322  0.32 28.20           H  
ATOM   2330 HD12ALEU A 967     -25.329   9.523   9.012  0.68 24.19           H  
ATOM   2331 HD12BLEU A 967     -25.541  13.307   8.823  0.32 28.20           H  
ATOM   2332 HD13ALEU A 967     -24.451  10.797   8.651  0.68 24.19           H  
ATOM   2333 HD13BLEU A 967     -26.825  13.054   9.724  0.32 28.20           H  
ATOM   2334 HD21ALEU A 967     -25.910  12.727  10.556  0.68 21.84           H  
ATOM   2335 HD21BLEU A 967     -26.391  10.853  10.994  0.32 26.35           H  
ATOM   2336 HD22ALEU A 967     -25.468  13.102   9.077  0.68 21.84           H  
ATOM   2337 HD22BLEU A 967     -27.496  10.319   9.986  0.32 26.35           H  
ATOM   2338 HD23ALEU A 967     -26.997  13.199   9.498  0.68 21.84           H  
ATOM   2339 HD23BLEU A 967     -26.105   9.562  10.113  0.32 26.35           H  
ATOM   2340  N   GLY A 968     -28.655  10.568   5.327  1.00 14.50           N  
ANISOU 2340  N   GLY A 968     2638   1083   1789   -113    965   -160       N  
ATOM   2341  CA  GLY A 968     -29.914  10.790   4.646  1.00 16.24           C  
ANISOU 2341  CA  GLY A 968     2524   1560   2087    -48    996    117       C  
ATOM   2342  C   GLY A 968     -30.743   9.532   4.492  1.00 16.65           C  
ANISOU 2342  C   GLY A 968     2550   1442   2333    -23   1001     -9       C  
ATOM   2343  O   GLY A 968     -31.977   9.603   4.501  1.00 18.05           O  
ANISOU 2343  O   GLY A 968     2517   1464   2878     80   1336    -44       O  
ATOM   2344  H   GLY A 968     -27.959  10.768   4.863  1.00 17.40           H  
ATOM   2345  HA2 GLY A 968     -30.436  11.436   5.146  1.00 19.49           H  
ATOM   2346  HA3 GLY A 968     -29.737  11.145   3.760  1.00 19.49           H  
ATOM   2347  N   THR A 969     -30.088   8.365   4.349  1.00 15.98           N  
ANISOU 2347  N   THR A 969     2632   1353   2087    -63    866   -175       N  
ATOM   2348  CA  THR A 969     -30.836   7.115   4.216  1.00 17.22           C  
ANISOU 2348  CA  THR A 969     2841   1244   2459   -145    969   -360       C  
ATOM   2349  C   THR A 969     -31.576   6.785   5.502  1.00 19.20           C  
ANISOU 2349  C   THR A 969     2994   1435   2865   -315   1086   -542       C  
ATOM   2350  O   THR A 969     -32.531   5.998   5.482  1.00 20.55           O  
ANISOU 2350  O   THR A 969     2849   2012   2948   -382   1096   -876       O  
ATOM   2351  CB  THR A 969     -29.954   5.916   3.825  1.00 17.36           C  
ANISOU 2351  CB  THR A 969     2801   1523   2272   -233    729   -644       C  
ATOM   2352  CG2 THR A 969     -29.130   6.245   2.607  1.00 16.91           C  
ANISOU 2352  CG2 THR A 969     2698   1542   2186   -111    708   -611       C  
ATOM   2353  OG1 THR A 969     -29.125   5.502   4.922  1.00 17.40           O  
ANISOU 2353  OG1 THR A 969     2816   1230   2567   -216    832   -280       O  
ATOM   2354  H   THR A 969     -29.233   8.278   4.327  1.00 19.18           H  
ATOM   2355  HA  THR A 969     -31.462   7.246   3.487  1.00 20.67           H  
ATOM   2356  HB  THR A 969     -30.522   5.162   3.600  1.00 20.83           H  
ATOM   2357  HG1 THR A 969     -28.614   6.128   5.148  1.00 20.89           H  
ATOM   2358 HG21 THR A 969     -28.649   5.457   2.309  1.00 20.30           H  
ATOM   2359 HG22 THR A 969     -29.706   6.552   1.890  1.00 20.30           H  
ATOM   2360 HG23 THR A 969     -28.491   6.943   2.818  1.00 20.30           H  
ATOM   2361  N   LYS A 970     -31.106   7.313   6.629  1.00 18.51           N  
ANISOU 2361  N   LYS A 970     3100   1122   2811   -177   1214   -338       N  
ATOM   2362  CA  LYS A 970     -31.752   7.130   7.920  1.00 20.18           C  
ANISOU 2362  CA  LYS A 970     3301   1352   3016   -187   1308   -441       C  
ATOM   2363  C   LYS A 970     -32.723   8.259   8.226  1.00 18.74           C  
ANISOU 2363  C   LYS A 970     3239   1358   2525   -311   1416   -299       C  
ATOM   2364  O   LYS A 970     -33.340   8.258   9.299  1.00 20.10           O  
ANISOU 2364  O   LYS A 970     3280   1830   2528   -369   1568    -65       O  
ATOM   2365  CB  LYS A 970     -30.693   7.094   9.029  1.00 22.21           C  
ANISOU 2365  CB  LYS A 970     3542   1353   3545    266    941    -87       C  
ATOM   2366  CG  LYS A 970     -29.569   6.094   8.831  1.00 25.60           C  
ANISOU 2366  CG  LYS A 970     3704   1886   4137    278    802     66       C  
ATOM   2367  CD  LYS A 970     -29.944   4.787   9.466  1.00 26.13           C  
ANISOU 2367  CD  LYS A 970     3720   1803   4407    103    883      0       C  
ATOM   2368  CE  LYS A 970     -28.867   3.765   9.248  1.00 25.65           C  
ANISOU 2368  CE  LYS A 970     3895   2159   3691    118    530    415       C  
ATOM   2369  NZ  LYS A 970     -29.485   2.438   9.197  1.00 29.85           N1+
ANISOU 2369  NZ  LYS A 970     4120   2626   4595     22    349    243       N1+
ATOM   2370  H   LYS A 970     -30.395   7.795   6.670  1.00 22.21           H  
ATOM   2371  HA  LYS A 970     -32.230   6.286   7.919  1.00 24.22           H  
ATOM   2372  HB2 LYS A 970     -30.288   7.973   9.091  1.00 26.66           H  
ATOM   2373  HB3 LYS A 970     -31.133   6.871   9.864  1.00 26.66           H  
ATOM   2374  HG2 LYS A 970     -29.420   5.950   7.884  1.00 30.72           H  
ATOM   2375  HG3 LYS A 970     -28.758   6.423   9.249  1.00 30.72           H  
ATOM   2376  HD2 LYS A 970     -30.062   4.912  10.420  1.00 31.36           H  
ATOM   2377  HD3 LYS A 970     -30.766   4.458   9.069  1.00 31.36           H  
ATOM   2378  HE2 LYS A 970     -28.412   3.936   8.409  1.00 30.78           H  
ATOM   2379  HE3 LYS A 970     -28.232   3.791   9.981  1.00 30.78           H  
ATOM   2380  HZ1 LYS A 970     -28.860   1.816   9.073  1.00 35.82           H  
ATOM   2381  HZ2 LYS A 970     -29.911   2.271   9.961  1.00 35.82           H  
ATOM   2382  HZ3 LYS A 970     -30.068   2.399   8.526  1.00 35.82           H  
ATOM   2383  N   ARG A 971     -32.839   9.240   7.326  1.00 17.52           N  
ANISOU 2383  N   ARG A 971     2970   1105   2583   -203   1204     -4       N  
ATOM   2384  CA  ARG A 971     -33.662  10.434   7.537  1.00 17.72           C  
ANISOU 2384  CA  ARG A 971     2687   1380   2664   -131   1017   -164       C  
ATOM   2385  C   ARG A 971     -33.188  11.248   8.742  1.00 16.74           C  
ANISOU 2385  C   ARG A 971     2493   1230   2639   -144   1212   -379       C  
ATOM   2386  O   ARG A 971     -33.985  11.841   9.473  1.00 17.95           O  
ANISOU 2386  O   ARG A 971     2483   1815   2522    -74   1027   -499       O  
ATOM   2387  CB  ARG A 971     -35.152  10.082   7.611  1.00 20.74           C  
ANISOU 2387  CB  ARG A 971     2710   2057   3113   -315    716   -466       C  
ATOM   2388  CG  ARG A 971     -35.671   9.487   6.298  1.00 24.44           C  
ANISOU 2388  CG  ARG A 971     2882   2740   3663   -379    375   -686       C  
ATOM   2389  CD  ARG A 971     -37.149   9.103   6.326  1.00 28.29           C  
ANISOU 2389  CD  ARG A 971     3098   3245   4406   -752     80   -818       C  
ATOM   2390  NE  ARG A 971     -38.018  10.241   6.604  1.00 30.91           N  
ANISOU 2390  NE  ARG A 971     3314   3536   4895   -907    125   -668       N  
ATOM   2391  CZ  ARG A 971     -38.355  11.172   5.721  1.00 32.46           C  
ANISOU 2391  CZ  ARG A 971     3551   3862   4921   -871     88   -846       C  
ATOM   2392  NH1 ARG A 971     -37.890  11.154   4.481  1.00 33.18           N1+
ANISOU 2392  NH1 ARG A 971     3681   3956   4970  -1022    -25   -808       N1+
ATOM   2393  NH2 ARG A 971     -39.172  12.153   6.093  1.00 32.16           N  
ANISOU 2393  NH2 ARG A 971     3589   3799   4832   -664    -17  -1074       N  
ATOM   2394  H   ARG A 971     -32.439   9.237   6.565  1.00 21.03           H  
ATOM   2395  HA  ARG A 971     -33.555  11.018   6.770  1.00 21.26           H  
ATOM   2396  HB2 ARG A 971     -35.290   9.429   8.315  1.00 24.89           H  
ATOM   2397  HB3 ARG A 971     -35.660  10.887   7.801  1.00 24.89           H  
ATOM   2398  HG2 ARG A 971     -35.550  10.140   5.592  1.00 29.32           H  
ATOM   2399  HG3 ARG A 971     -35.163   8.685   6.098  1.00 29.32           H  
ATOM   2400  HD2 ARG A 971     -37.398   8.739   5.462  1.00 33.95           H  
ATOM   2401  HD3 ARG A 971     -37.291   8.440   7.019  1.00 33.95           H  
ATOM   2402  HE  ARG A 971     -38.336  10.314   7.400  1.00 37.09           H  
ATOM   2403 HH11 ARG A 971     -37.356  10.528   4.232  1.00 39.82           H  
ATOM   2404 HH12 ARG A 971     -38.122  11.768   3.926  1.00 39.82           H  
ATOM   2405 HH21 ARG A 971     -39.476  12.179   6.897  1.00 38.59           H  
ATOM   2406 HH22 ARG A 971     -39.398  12.763   5.529  1.00 38.59           H  
ATOM   2407  N   TYR A 972     -31.876  11.274   8.948  1.00 15.06           N  
ANISOU 2407  N   TYR A 972     2514    929   2281    -83   1158   -109       N  
ATOM   2408  CA  TYR A 972     -31.276  12.068  10.005  1.00 15.32           C  
ANISOU 2408  CA  TYR A 972     2441   1247   2132   -104   1119     79       C  
ATOM   2409  C   TYR A 972     -30.737  13.361   9.421  1.00 13.88           C  
ANISOU 2409  C   TYR A 972     2390    952   1931     97   1091    197       C  
ATOM   2410  O   TYR A 972     -30.093  13.358   8.370  1.00 14.76           O  
ANISOU 2410  O   TYR A 972     2720    930   1960     37   1195    -12       O  
ATOM   2411  CB  TYR A 972     -30.107  11.344  10.674  1.00 15.42           C  
ANISOU 2411  CB  TYR A 972     2508   1159   2191    -20    818    222       C  
ATOM   2412  CG  TYR A 972     -30.419  10.056  11.405  1.00 15.31           C  
ANISOU 2412  CG  TYR A 972     2593    982   2243   -112    767    328       C  
ATOM   2413  CD1 TYR A 972     -31.721   9.682  11.724  1.00 17.49           C  
ANISOU 2413  CD1 TYR A 972     2715   1192   2738    -77    985    518       C  
ATOM   2414  CD2 TYR A 972     -29.391   9.215  11.782  1.00 16.32           C  
ANISOU 2414  CD2 TYR A 972     2522   1008   2669   -126    602    511       C  
ATOM   2415  CE1 TYR A 972     -31.978   8.482  12.397  1.00 18.31           C  
ANISOU 2415  CE1 TYR A 972     2740   1210   3006     42    947    612       C  
ATOM   2416  CE2 TYR A 972     -29.639   8.023  12.452  1.00 17.18           C  
ANISOU 2416  CE2 TYR A 972     2694   1101   2731   -175    645    563       C  
ATOM   2417  CZ  TYR A 972     -30.929   7.681  12.772  1.00 16.98           C  
ANISOU 2417  CZ  TYR A 972     2830   1205   2416    -92    870    556       C  
ATOM   2418  OH  TYR A 972     -31.183   6.497  13.436  1.00 18.94           O  
ANISOU 2418  OH  TYR A 972     2955   1507   2734   -149    964    752       O  
ATOM   2419  H   TYR A 972     -31.307  10.832   8.479  1.00 18.08           H  
ATOM   2420  HA  TYR A 972     -31.956  12.248  10.672  1.00 18.38           H  
ATOM   2421  HB2 TYR A 972     -29.457  11.128   9.987  1.00 18.50           H  
ATOM   2422  HB3 TYR A 972     -29.714  11.949  11.323  1.00 18.50           H  
ATOM   2423  HD1 TYR A 972     -32.429  10.236  11.487  1.00 20.99           H  
ATOM   2424  HD2 TYR A 972     -28.514   9.451  11.584  1.00 19.58           H  
ATOM   2425  HE1 TYR A 972     -32.852   8.230  12.588  1.00 21.97           H  
ATOM   2426  HE2 TYR A 972     -28.935   7.460  12.682  1.00 20.61           H  
ATOM   2427  HH  TYR A 972     -30.460   6.112  13.623  1.00 22.73           H  
ATOM   2428  N   ILE A 973     -30.983  14.453  10.133  1.00 13.64           N  
ANISOU 2428  N   ILE A 973     2456    829   1898    -37   1098    -23       N  
ATOM   2429  CA  ILE A 973     -30.504  15.786   9.784  1.00 13.86           C  
ANISOU 2429  CA  ILE A 973     2546    840   1880     64   1023    116       C  
ATOM   2430  C   ILE A 973     -29.451  16.148  10.821  1.00 13.73           C  
ANISOU 2430  C   ILE A 973     2522    962   1731     27   1200     71       C  
ATOM   2431  O   ILE A 973     -29.748  16.197  12.031  1.00 14.10           O  
ANISOU 2431  O   ILE A 973     2628   1061   1667    -21   1141    125       O  
ATOM   2432  CB  ILE A 973     -31.638  16.820   9.795  1.00 14.96           C  
ANISOU 2432  CB  ILE A 973     2621   1014   2050    218    881    123       C  
ATOM   2433  CG1 ILE A 973     -32.863  16.352   9.012  1.00 15.83           C  
ANISOU 2433  CG1 ILE A 973     2701   1295   2019    180    617     17       C  
ATOM   2434  CG2 ILE A 973     -31.102  18.145   9.292  1.00 15.20           C  
ANISOU 2434  CG2 ILE A 973     2713    933   2128    228    963     34       C  
ATOM   2435  CD1 ILE A 973     -32.591  15.840   7.631  1.00 16.06           C  
ANISOU 2435  CD1 ILE A 973     2651   1308   2143     94    694   -103       C  
ATOM   2436  H   ILE A 973     -31.448  14.448  10.856  1.00 16.37           H  
ATOM   2437  HA  ILE A 973     -30.109  15.775   8.898  1.00 16.63           H  
ATOM   2438  HB  ILE A 973     -31.949  16.931  10.708  1.00 17.95           H  
ATOM   2439 HG12 ILE A 973     -33.285  15.633   9.508  1.00 19.00           H  
ATOM   2440 HG13 ILE A 973     -33.474  17.100   8.927  1.00 19.00           H  
ATOM   2441 HG21 ILE A 973     -31.840  18.764   9.184  1.00 18.24           H  
ATOM   2442 HG22 ILE A 973     -30.469  18.495   9.938  1.00 18.24           H  
ATOM   2443 HG23 ILE A 973     -30.661  18.004   8.440  1.00 18.24           H  
ATOM   2444 HD11 ILE A 973     -33.434  15.726   7.165  1.00 19.27           H  
ATOM   2445 HD12 ILE A 973     -32.037  16.482   7.160  1.00 19.27           H  
ATOM   2446 HD13 ILE A 973     -32.130  14.989   7.695  1.00 19.27           H  
ATOM   2447  N   HIS A 974     -28.222  16.384  10.362  1.00 12.61           N  
ANISOU 2447  N   HIS A 974     2455   1006   1329      1    877    119       N  
ATOM   2448  CA  HIS A 974     -27.115  16.547  11.294  1.00 12.91           C  
ANISOU 2448  CA  HIS A 974     2471    906   1528     -4    847    137       C  
ATOM   2449  C   HIS A 974     -27.208  17.859  12.065  1.00 14.49           C  
ANISOU 2449  C   HIS A 974     2634   1221   1649      0    983    351       C  
ATOM   2450  O   HIS A 974     -26.981  17.886  13.282  1.00 15.57           O  
ANISOU 2450  O   HIS A 974     2734   1442   1739    -26   1141     77       O  
ATOM   2451  CB  HIS A 974     -25.788  16.452  10.545  1.00 13.53           C  
ANISOU 2451  CB  HIS A 974     2453   1074   1614    -13    966    258       C  
ATOM   2452  CG  HIS A 974     -24.606  16.457  11.455  1.00 13.13           C  
ANISOU 2452  CG  HIS A 974     2421    949   1620    -85   1091     60       C  
ATOM   2453  CD2 HIS A 974     -23.900  15.439  11.993  1.00 15.33           C  
ANISOU 2453  CD2 HIS A 974     2589   1050   2185     83   1252    241       C  
ATOM   2454  ND1 HIS A 974     -24.082  17.615  11.991  1.00 13.76           N  
ANISOU 2454  ND1 HIS A 974     2522    869   1836     18    779    -81       N  
ATOM   2455  CE1 HIS A 974     -23.078  17.307  12.791  1.00 13.83           C  
ANISOU 2455  CE1 HIS A 974     2367   1132   1754     71    525    329       C  
ATOM   2456  NE2 HIS A 974     -22.941  15.989  12.800  1.00 14.50           N  
ANISOU 2456  NE2 HIS A 974     2434   1227   1847    161    920    413       N  
ATOM   2457  H   HIS A 974     -28.009  16.452   9.532  1.00 15.13           H  
ATOM   2458  HA  HIS A 974     -27.154  15.827  11.943  1.00 15.49           H  
ATOM   2459  HB2 HIS A 974     -25.771  15.626  10.037  1.00 16.24           H  
ATOM   2460  HB3 HIS A 974     -25.709  17.211   9.947  1.00 16.24           H  
ATOM   2461  HD2 HIS A 974     -24.040  14.532  11.843  1.00 18.39           H  
ATOM   2462  HE1 HIS A 974     -22.556  17.912  13.267  1.00 16.59           H  
ATOM   2463  HE2 HIS A 974     -22.346  15.551  13.240  1.00 17.40           H  
ATOM   2464  N   ARG A 975     -27.463  18.964  11.363  1.00 14.90           N  
ANISOU 2464  N   ARG A 975     2721   1148   1791   -195   1144   -124       N  
ATOM   2465  CA  ARG A 975     -27.677  20.307  11.893  1.00 16.35           C  
ANISOU 2465  CA  ARG A 975     2726   1319   2168    -60   1183   -464       C  
ATOM   2466  C   ARG A 975     -26.431  21.005  12.407  1.00 18.49           C  
ANISOU 2466  C   ARG A 975     2646   1303   3075    -33   1027   -494       C  
ATOM   2467  O   ARG A 975     -26.534  22.153  12.833  1.00 23.10           O  
ANISOU 2467  O   ARG A 975     2679   1578   4519     58    736   -940       O  
ATOM   2468  CB  ARG A 975     -28.739  20.350  13.003  1.00 18.44           C  
ANISOU 2468  CB  ARG A 975     2984   1669   2352     71   1363   -137       C  
ATOM   2469  CG  ARG A 975     -30.105  19.951  12.507  1.00 18.51           C  
ANISOU 2469  CG  ARG A 975     2866   1568   2598    211   1533    -91       C  
ATOM   2470  CD  ARG A 975     -31.205  20.106  13.555  1.00 21.31           C  
ANISOU 2470  CD  ARG A 975     2992   2064   3040    244   1457    180       C  
ATOM   2471  NE  ARG A 975     -31.227  21.462  14.081  1.00 26.58           N  
ANISOU 2471  NE  ARG A 975     3361   3076   3664    181   1311   -216       N  
ATOM   2472  CZ  ARG A 975     -30.975  21.821  15.337  1.00 26.16           C  
ANISOU 2472  CZ  ARG A 975     3540   2816   3582    329   1244     24       C  
ATOM   2473  NH1 ARG A 975     -30.726  20.928  16.282  1.00 29.12           N1+
ANISOU 2473  NH1 ARG A 975     3405   2494   5167    406   1356    859       N1+
ATOM   2474  NH2 ARG A 975     -30.995  23.111  15.652  1.00 27.69           N  
ANISOU 2474  NH2 ARG A 975     3838   2507   4177    349    910    200       N  
ATOM   2475  H   ARG A 975     -27.520  18.955  10.505  1.00 17.88           H  
ATOM   2476  HA  ARG A 975     -27.992  20.829  11.138  1.00 19.62           H  
ATOM   2477  HB2 ARG A 975     -28.483  19.737  13.710  1.00 22.12           H  
ATOM   2478  HB3 ARG A 975     -28.797  21.253  13.351  1.00 22.12           H  
ATOM   2479  HG2 ARG A 975     -30.338  20.508  11.748  1.00 22.21           H  
ATOM   2480  HG3 ARG A 975     -30.081  19.019  12.239  1.00 22.21           H  
ATOM   2481  HD2 ARG A 975     -32.066  19.918  13.151  1.00 25.57           H  
ATOM   2482  HD3 ARG A 975     -31.041  19.494  14.289  1.00 25.57           H  
ATOM   2483  HE  ARG A 975     -31.422  22.091  13.527  1.00 31.90           H  
ATOM   2484 HH11 ARG A 975     -30.723  20.089  16.092  1.00 34.95           H  
ATOM   2485 HH12 ARG A 975     -30.566  21.187  17.087  1.00 34.95           H  
ATOM   2486 HH21 ARG A 975     -31.169  23.698  15.048  1.00 33.23           H  
ATOM   2487 HH22 ARG A 975     -30.835  23.359  16.460  1.00 33.23           H  
ATOM   2488  N   ASP A 976     -25.274  20.372  12.411  1.00 15.58           N  
ANISOU 2488  N   ASP A 976     2707   1264   1949    -33   1027   -390       N  
ATOM   2489  CA  ASP A 976     -24.075  21.025  12.917  1.00 14.91           C  
ANISOU 2489  CA  ASP A 976     2826   1417   1421    129    873   -112       C  
ATOM   2490  C   ASP A 976     -22.861  20.604  12.107  1.00 13.78           C  
ANISOU 2490  C   ASP A 976     2735   1044   1457     90    796    -54       C  
ATOM   2491  O   ASP A 976     -21.776  20.368  12.639  1.00 14.90           O  
ANISOU 2491  O   ASP A 976     2705   1309   1648    166    879     84       O  
ATOM   2492  CB  ASP A 976     -23.879  20.735  14.405  1.00 17.66           C  
ANISOU 2492  CB  ASP A 976     3101   1914   1695    558    769     45       C  
ATOM   2493  CG  ASP A 976     -22.977  21.736  15.088  1.00 21.67           C  
ANISOU 2493  CG  ASP A 976     3297   2732   2204    740    591   -499       C  
ATOM   2494  OD1 ASP A 976     -22.573  22.740  14.457  1.00 22.82           O  
ANISOU 2494  OD1 ASP A 976     3354   1960   3358    683    373  -1165       O  
ATOM   2495  OD2 ASP A 976     -22.665  21.496  16.274  1.00 24.58           O1-
ANISOU 2495  OD2 ASP A 976     3392   3727   2222    881    679   -549       O1-
ATOM   2496  H   ASP A 976     -25.155  19.569  12.127  1.00 18.70           H  
ATOM   2497  HA  ASP A 976     -24.173  21.984  12.814  1.00 17.89           H  
ATOM   2498  HB2 ASP A 976     -24.741  20.759  14.847  1.00 21.19           H  
ATOM   2499  HB3 ASP A 976     -23.479  19.856  14.504  1.00 21.19           H  
ATOM   2500  N   LEU A 977     -23.013  20.504  10.805  1.00 13.65           N  
ANISOU 2500  N   LEU A 977     2550   1043   1594    157    840    -90       N  
ATOM   2501  CA ALEU A 977     -21.886  20.103   9.977  0.56 13.84           C  
ANISOU 2501  CA ALEU A 977     2505   1240   1514    289    842    -62       C  
ATOM   2502  CA BLEU A 977     -21.896  20.122   9.956  0.44 14.49           C  
ANISOU 2502  CA BLEU A 977     2593   1151   1762    311    844   -119       C  
ATOM   2503  C   LEU A 977     -20.916  21.279   9.901  1.00 14.93           C  
ANISOU 2503  C   LEU A 977     2506   1321   1847     92    777    330       C  
ATOM   2504  O   LEU A 977     -21.292  22.385   9.502  1.00 19.06           O  
ANISOU 2504  O   LEU A 977     2624   1774   2845     74    778   1077       O  
ATOM   2505  CB ALEU A 977     -22.392  19.652   8.615  0.56 15.17           C  
ANISOU 2505  CB ALEU A 977     2482   1815   1468    419    593     -6       C  
ATOM   2506  CB BLEU A 977     -22.384  19.841   8.547  0.44 16.36           C  
ANISOU 2506  CB BLEU A 977     2711   1506   2000    541    764   -165       C  
ATOM   2507  CG ALEU A 977     -21.438  18.886   7.703  0.56 15.88           C  
ANISOU 2507  CG ALEU A 977     2383   1704   1945     51    880   -216       C  
ATOM   2508  CG BLEU A 977     -22.897  18.441   8.259  0.44 14.69           C  
ANISOU 2508  CG BLEU A 977     2705   1054   1823    498    989    211       C  
ATOM   2509  CD1ALEU A 977     -20.946  17.620   8.359  0.56 17.49           C  
ANISOU 2509  CD1ALEU A 977     2228   2064   2355    109    853   -574       C  
ATOM   2510  CD1BLEU A 977     -23.115  18.365   6.757  0.44 15.08           C  
ANISOU 2510  CD1BLEU A 977     2744   1010   1976    499    945    204       C  
ATOM   2511  CD2ALEU A 977     -22.171  18.587   6.398  0.56 16.10           C  
ANISOU 2511  CD2ALEU A 977     2482   1343   2292    -94    859   -144       C  
ATOM   2512  CD2BLEU A 977     -21.935  17.386   8.769  0.44 14.56           C  
ANISOU 2512  CD2BLEU A 977     2708    881   1945    244    841    -51       C  
ATOM   2513  H  ALEU A 977     -23.744  20.658  10.379  0.56 16.38           H  
ATOM   2514  H  BLEU A 977     -23.749  20.650  10.384  0.44 16.38           H  
ATOM   2515  HA ALEU A 977     -21.405  19.351  10.357  0.56 16.61           H  
ATOM   2516  HA BLEU A 977     -21.472  19.326  10.314  0.44 17.39           H  
ATOM   2517  HB2ALEU A 977     -23.157  19.074   8.763  0.56 18.21           H  
ATOM   2518  HB2BLEU A 977     -23.111  20.453   8.356  0.44 19.63           H  
ATOM   2519  HB3ALEU A 977     -22.665  20.444   8.127  0.56 18.21           H  
ATOM   2520  HB3BLEU A 977     -21.646  20.002   7.939  0.44 19.63           H  
ATOM   2521  HG ALEU A 977     -20.648  19.418   7.519  0.56 19.05           H  
ATOM   2522  HG BLEU A 977     -23.730  18.256   8.719  0.44 17.63           H  
ATOM   2523 HD11ALEU A 977     -20.462  17.093   7.704  0.56 20.99           H  
ATOM   2524 HD11BLEU A 977     -23.488  17.498   6.535  0.44 18.10           H  
ATOM   2525 HD12ALEU A 977     -20.359  17.853   9.095  0.56 20.99           H  
ATOM   2526 HD12BLEU A 977     -23.728  19.068   6.491  0.44 18.10           H  
ATOM   2527 HD13ALEU A 977     -21.707  17.119   8.689  0.56 20.99           H  
ATOM   2528 HD13BLEU A 977     -22.263  18.483   6.308  0.44 18.10           H  
ATOM   2529 HD21ALEU A 977     -21.579  18.092   5.810  0.56 19.32           H  
ATOM   2530 HD21BLEU A 977     -22.089  16.559   8.286  0.44 17.48           H  
ATOM   2531 HD22ALEU A 977     -22.961  18.059   6.593  0.56 19.32           H  
ATOM   2532 HD22BLEU A 977     -21.026  17.691   8.623  0.44 17.48           H  
ATOM   2533 HD23ALEU A 977     -22.428  19.424   5.981  0.56 19.32           H  
ATOM   2534 HD23BLEU A 977     -22.090  17.250   9.717  0.44 17.48           H  
ATOM   2535  N   ALA A 978     -19.685  21.037  10.319  1.00 14.14           N  
ANISOU 2535  N   ALA A 978     2442   1309   1622    192    795    -49       N  
ATOM   2536  CA  ALA A 978     -18.638  22.042  10.448  1.00 13.83           C  
ANISOU 2536  CA  ALA A 978     2524   1101   1630     81    877   -130       C  
ATOM   2537  C   ALA A 978     -17.355  21.263  10.681  1.00 12.70           C  
ANISOU 2537  C   ALA A 978     2549    907   1370    142    729    -17       C  
ATOM   2538  O   ALA A 978     -17.402  20.144  11.198  1.00 12.93           O  
ANISOU 2538  O   ALA A 978     2587    852   1472    147    710     68       O  
ATOM   2539  CB  ALA A 978     -18.931  22.985  11.624  1.00 14.37           C  
ANISOU 2539  CB  ALA A 978     2647    973   1841    119    965   -203       C  
ATOM   2540  H   ALA A 978     -19.412  20.254  10.548  1.00 16.97           H  
ATOM   2541  HA  ALA A 978     -18.554  22.589   9.651  1.00 16.60           H  
ATOM   2542  HB1 ALA A 978     -18.223  23.647  11.681  1.00 17.25           H  
ATOM   2543  HB2 ALA A 978     -19.782  23.424  11.473  1.00 17.25           H  
ATOM   2544  HB3 ALA A 978     -18.966  22.467  12.443  1.00 17.25           H  
ATOM   2545  N   THR A 979     -16.214  21.823  10.264  1.00 13.19           N  
ANISOU 2545  N   THR A 979     2561    927   1523    176    993     11       N  
ATOM   2546  CA  THR A 979     -14.980  21.057  10.435  1.00 13.10           C  
ANISOU 2546  CA  THR A 979     2490   1044   1443    233    660   -198       C  
ATOM   2547  C   THR A 979     -14.666  20.728  11.893  1.00 13.81           C  
ANISOU 2547  C   THR A 979     2508    999   1742    260    697   -120       C  
ATOM   2548  O   THR A 979     -13.969  19.741  12.150  1.00 14.15           O  
ANISOU 2548  O   THR A 979     2587   1065   1725    171    873    160       O  
ATOM   2549  CB  THR A 979     -13.738  21.670   9.763  1.00 14.43           C  
ANISOU 2549  CB  THR A 979     2472   1250   1762    193    883    -80       C  
ATOM   2550  CG2 THR A 979     -13.950  21.885   8.275  1.00 14.74           C  
ANISOU 2550  CG2 THR A 979     2563   1237   1801    157    868     33       C  
ATOM   2551  OG1 THR A 979     -13.371  22.906  10.388  1.00 14.55           O  
ANISOU 2551  OG1 THR A 979     2488   1105   1937     57    714    -59       O  
ATOM   2552  H   THR A 979     -16.134  22.598   9.901  1.00 15.83           H  
ATOM   2553  HA  THR A 979     -15.144  20.232   9.952  1.00 15.72           H  
ATOM   2554  HB  THR A 979     -13.004  21.044   9.868  1.00 17.32           H  
ATOM   2555  HG1 THR A 979     -14.008  23.452  10.341  1.00 17.47           H  
ATOM   2556 HG21 THR A 979     -13.152  22.266   7.877  1.00 17.69           H  
ATOM   2557 HG22 THR A 979     -14.144  21.039   7.842  1.00 17.69           H  
ATOM   2558 HG23 THR A 979     -14.694  22.490   8.130  1.00 17.69           H  
ATOM   2559  N   ARG A 980     -15.182  21.500  12.855  1.00 14.37           N  
ANISOU 2559  N   ARG A 980     2592   1167   1700    283    749    -43       N  
ATOM   2560  CA  ARG A 980     -14.942  21.179  14.255  1.00 14.53           C  
ANISOU 2560  CA  ARG A 980     2797   1082   1643    143    638    -79       C  
ATOM   2561  C   ARG A 980     -15.599  19.861  14.659  1.00 15.03           C  
ANISOU 2561  C   ARG A 980     2845   1203   1664     57    790   -250       C  
ATOM   2562  O   ARG A 980     -15.205  19.273  15.674  1.00 17.08           O  
ANISOU 2562  O   ARG A 980     2797   1830   1862    114    846    -36       O  
ATOM   2563  CB  ARG A 980     -15.451  22.318  15.148  1.00 16.69           C  
ANISOU 2563  CB  ARG A 980     3101   1373   1869    159    634   -392       C  
ATOM   2564  CG  ARG A 980     -16.957  22.532  15.080  1.00 19.38           C  
ANISOU 2564  CG  ARG A 980     3371   1642   2352    345    915   -588       C  
ATOM   2565  CD  ARG A 980     -17.444  23.667  15.975  1.00 21.94           C  
ANISOU 2565  CD  ARG A 980     3642   1927   2769    568    975   -342       C  
ATOM   2566  NE  ARG A 980     -18.807  24.040  15.606  1.00 23.70           N  
ANISOU 2566  NE  ARG A 980     3890   2139   2977    661   1078   -298       N  
ATOM   2567  CZ  ARG A 980     -19.118  24.865  14.612  1.00 24.61           C  
ANISOU 2567  CZ  ARG A 980     4106   2240   3006    637   1040   -373       C  
ATOM   2568  NH1 ARG A 980     -18.195  25.591  13.997  1.00 24.25           N1+
ANISOU 2568  NH1 ARG A 980     4459   2268   2487    344   1441     16       N1+
ATOM   2569  NH2 ARG A 980     -20.382  24.946  14.210  1.00 25.60           N  
ANISOU 2569  NH2 ARG A 980     3926   2416   3383    796    663  -1340       N  
ATOM   2570  H   ARG A 980     -15.664  22.200  12.721  1.00 17.24           H  
ATOM   2571  HA  ARG A 980     -13.987  21.092  14.401  1.00 17.44           H  
ATOM   2572  HB2 ARG A 980     -15.222  22.118  16.069  1.00 20.03           H  
ATOM   2573  HB3 ARG A 980     -15.023  23.144  14.872  1.00 20.03           H  
ATOM   2574  HG2 ARG A 980     -17.204  22.746  14.167  1.00 23.26           H  
ATOM   2575  HG3 ARG A 980     -17.403  21.718  15.362  1.00 23.26           H  
ATOM   2576  HD2 ARG A 980     -17.440  23.379  16.901  1.00 26.33           H  
ATOM   2577  HD3 ARG A 980     -16.869  24.440  15.866  1.00 26.33           H  
ATOM   2578  HE  ARG A 980     -19.453  23.703  16.063  1.00 28.44           H  
ATOM   2579 HH11 ARG A 980     -17.371  25.535  14.239  1.00 29.10           H  
ATOM   2580 HH12 ARG A 980     -18.419  26.119  13.356  1.00 29.10           H  
ATOM   2581 HH21 ARG A 980     -20.986  24.467  14.592  1.00 30.71           H  
ATOM   2582 HH22 ARG A 980     -20.596  25.476  13.568  1.00 30.71           H  
ATOM   2583  N   ASN A 981     -16.594  19.401  13.899  1.00 14.10           N  
ANISOU 2583  N   ASN A 981     2687   1105   1566     87    790    -60       N  
ATOM   2584  CA  ASN A 981     -17.345  18.187  14.199  1.00 14.92           C  
ANISOU 2584  CA  ASN A 981     2678   1276   1715     70    939     49       C  
ATOM   2585  C   ASN A 981     -16.992  17.023  13.296  1.00 14.80           C  
ANISOU 2585  C   ASN A 981     2735    966   1923     39    991    165       C  
ATOM   2586  O   ASN A 981     -17.655  15.983  13.335  1.00 16.07           O  
ANISOU 2586  O   ASN A 981     2973   1020   2111    -87   1074    100       O  
ATOM   2587  CB  ASN A 981     -18.838  18.476  14.135  1.00 16.34           C  
ANISOU 2587  CB  ASN A 981     2714   1683   1811    137   1017   -312       C  
ATOM   2588  CG  ASN A 981     -19.286  19.333  15.273  1.00 18.55           C  
ANISOU 2588  CG  ASN A 981     2899   2340   1811    254    565   -481       C  
ATOM   2589  ND2 ASN A 981     -20.217  20.237  15.003  1.00 19.21           N  
ANISOU 2589  ND2 ASN A 981     2801   2526   1972    569    330   -425       N  
ATOM   2590  OD1 ASN A 981     -18.773  19.210  16.393  1.00 21.80           O  
ANISOU 2590  OD1 ASN A 981     3218   3150   1916    400    828   -477       O  
ATOM   2591  H   ASN A 981     -16.859  19.791  13.180  1.00 16.92           H  
ATOM   2592  HA  ASN A 981     -17.131  17.911  15.104  1.00 17.90           H  
ATOM   2593  HB2 ASN A 981     -19.039  18.940  13.308  1.00 19.61           H  
ATOM   2594  HB3 ASN A 981     -19.328  17.640  14.174  1.00 19.61           H  
ATOM   2595 HD21 ASN A 981     -20.507  20.754  15.626  1.00 23.05           H  
ATOM   2596 HD22 ASN A 981     -20.531  20.306  14.206  1.00 23.05           H  
ATOM   2597  N   ILE A 982     -15.961  17.171  12.489  1.00 13.13           N  
ANISOU 2597  N   ILE A 982     2496    786   1708      4    964      6       N  
ATOM   2598  CA AILE A 982     -15.394  16.111  11.678  0.52 13.50           C  
ANISOU 2598  CA AILE A 982     2520    908   1702      3    819    -47       C  
ATOM   2599  CA BILE A 982     -15.412  16.087  11.703  0.48 13.42           C  
ANISOU 2599  CA BILE A 982     2518    982   1599    -13    825    -22       C  
ATOM   2600  C   ILE A 982     -14.086  15.717  12.342  1.00 13.84           C  
ANISOU 2600  C   ILE A 982     2469   1019   1770   -124    667     29       C  
ATOM   2601  O   ILE A 982     -13.341  16.587  12.805  1.00 15.30           O  
ANISOU 2601  O   ILE A 982     2557   1031   2224    -54    650    100       O  
ATOM   2602  CB AILE A 982     -15.113  16.604  10.246  0.52 13.68           C  
ANISOU 2602  CB AILE A 982     2610    814   1774     21    655     11       C  
ATOM   2603  CB BILE A 982     -15.300  16.515  10.227  0.48 13.81           C  
ANISOU 2603  CB BILE A 982     2635   1018   1593      6    667   -158       C  
ATOM   2604  CG1AILE A 982     -16.339  17.251   9.612  0.52 14.66           C  
ANISOU 2604  CG1AILE A 982     2637   1122   1810    -38    608     61       C  
ATOM   2605  CG1BILE A 982     -16.714  16.791   9.688  0.48 14.41           C  
ANISOU 2605  CG1BILE A 982     2746   1006   1724   -225    664   -335       C  
ATOM   2606  CG2AILE A 982     -14.643  15.433   9.378  0.52 13.75           C  
ANISOU 2606  CG2AILE A 982     2721    742   1761     40    538     21       C  
ATOM   2607  CG2BILE A 982     -14.612  15.434   9.416  0.48 14.77           C  
ANISOU 2607  CG2BILE A 982     2809   1172   1630     72    689   -130       C  
ATOM   2608  CD1AILE A 982     -17.519  16.340   9.506  0.52 14.30           C  
ANISOU 2608  CD1AILE A 982     2324   1272   1838    -66    696    167       C  
ATOM   2609  CD1BILE A 982     -16.772  17.703   8.485  0.48 14.06           C  
ANISOU 2609  CD1BILE A 982     2738   1190   1416   -486    958   -180       C  
ATOM   2610  H  AILE A 982     -15.548  17.919  12.388  0.52 15.76           H  
ATOM   2611  H  BILE A 982     -15.547  17.917  12.377  0.48 15.76           H  
ATOM   2612  HA AILE A 982     -16.000  15.354  11.636  0.52 16.20           H  
ATOM   2613  HA BILE A 982     -15.968  15.292  11.719  0.48 16.10           H  
ATOM   2614  HB AILE A 982     -14.419  17.279  10.302  0.52 16.42           H  
ATOM   2615  HB BILE A 982     -14.766  17.321  10.157  0.48 16.57           H  
ATOM   2616 HG12AILE A 982     -16.602  18.013  10.150  0.52 17.59           H  
ATOM   2617 HG12BILE A 982     -17.116  15.946   9.432  0.48 17.29           H  
ATOM   2618 HG13AILE A 982     -16.109  17.542   8.715  0.52 17.59           H  
ATOM   2619 HG13BILE A 982     -17.236  17.206  10.393  0.48 17.29           H  
ATOM   2620 HG21AILE A 982     -14.625  15.715   8.451  0.52 16.50           H  
ATOM   2621 HG21BILE A 982     -14.682  15.653   8.474  0.48 17.72           H  
ATOM   2622 HG22AILE A 982     -13.754  15.168   9.661  0.52 16.50           H  
ATOM   2623 HG22BILE A 982     -13.679  15.390   9.677  0.48 17.72           H  
ATOM   2624 HG23AILE A 982     -15.260  14.692   9.487  0.52 16.50           H  
ATOM   2625 HG23BILE A 982     -15.045  14.584   9.591  0.48 17.72           H  
ATOM   2626 HD11AILE A 982     -18.260  16.827   9.113  0.52 17.16           H  
ATOM   2627 HD11BILE A 982     -17.599  17.541   8.005  0.48 16.88           H  
ATOM   2628 HD12AILE A 982     -17.285  15.584   8.945  0.52 17.16           H  
ATOM   2629 HD12BILE A 982     -16.739  18.625   8.786  0.48 16.88           H  
ATOM   2630 HD13AILE A 982     -17.760  16.031  10.393  0.52 17.16           H  
ATOM   2631 HD13BILE A 982     -16.013  17.516   7.910  0.48 16.88           H  
ATOM   2632  N   LEU A 983     -13.815  14.421  12.416  1.00 12.59           N  
ANISOU 2632  N   LEU A 983     2455    995   1333   -145    684     27       N  
ATOM   2633  CA  LEU A 983     -12.632  13.918  13.088  1.00 12.75           C  
ANISOU 2633  CA  LEU A 983     2432   1098   1313     -1    650    142       C  
ATOM   2634  C   LEU A 983     -11.708  13.239  12.091  1.00 13.01           C  
ANISOU 2634  C   LEU A 983     2483   1166   1296    145    697     77       C  
ATOM   2635  O   LEU A 983     -12.159  12.706  11.075  1.00 14.64           O  
ANISOU 2635  O   LEU A 983     2493   1526   1545     83    746    -31       O  
ATOM   2636  CB  LEU A 983     -13.016  12.898  14.158  1.00 14.16           C  
ANISOU 2636  CB  LEU A 983     2725   1282   1374     88    640    189       C  
ATOM   2637  CG  LEU A 983     -13.805  13.419  15.349  1.00 17.47           C  
ANISOU 2637  CG  LEU A 983     3257   1616   1764    -52    825    171       C  
ATOM   2638  CD1 LEU A 983     -14.344  12.232  16.113  1.00 19.99           C  
ANISOU 2638  CD1 LEU A 983     3433   2068   2096    103    744    530       C  
ATOM   2639  CD2 LEU A 983     -12.918  14.254  16.198  1.00 18.69           C  
ANISOU 2639  CD2 LEU A 983     3479   2052   1570   -263   1016   -176       C  
ATOM   2640  H   LEU A 983     -14.311  13.805  12.078  1.00 15.11           H  
ATOM   2641  HA  LEU A 983     -12.159  14.659  13.497  1.00 15.30           H  
ATOM   2642  HB2 LEU A 983     -13.557  12.212  13.737  1.00 16.99           H  
ATOM   2643  HB3 LEU A 983     -12.199  12.508  14.507  1.00 16.99           H  
ATOM   2644  HG  LEU A 983     -14.549  13.975  15.070  1.00 20.96           H  
ATOM   2645 HD11 LEU A 983     -14.869  12.552  16.863  1.00 23.99           H  
ATOM   2646 HD12 LEU A 983     -14.901  11.703  15.521  1.00 23.99           H  
ATOM   2647 HD13 LEU A 983     -13.600  11.698  16.433  1.00 23.99           H  
ATOM   2648 HD21 LEU A 983     -13.408  14.532  16.988  1.00 22.43           H  
ATOM   2649 HD22 LEU A 983     -12.144  13.730  16.457  1.00 22.43           H  
ATOM   2650 HD23 LEU A 983     -12.636  15.032  15.692  1.00 22.43           H  
ATOM   2651  N   VAL A 984     -10.421  13.232  12.411  1.00 13.91           N  
ANISOU 2651  N   VAL A 984     2539   1256   1492    196    743     33       N  
ATOM   2652  CA  VAL A 984      -9.390  12.744  11.498  1.00 14.48           C  
ANISOU 2652  CA  VAL A 984     2586   1377   1537    200    760    148       C  
ATOM   2653  C   VAL A 984      -8.792  11.469  12.077  1.00 14.32           C  
ANISOU 2653  C   VAL A 984     2578   1364   1499    177    782    192       C  
ATOM   2654  O   VAL A 984      -8.150  11.496  13.136  1.00 14.30           O  
ANISOU 2654  O   VAL A 984     2471   1381   1582    191    610    224       O  
ATOM   2655  CB  VAL A 984      -8.306  13.804  11.260  1.00 15.13           C  
ANISOU 2655  CB  VAL A 984     2647   1416   1685    275    725    320       C  
ATOM   2656  CG1 VAL A 984      -7.259  13.279  10.284  1.00 16.00           C  
ANISOU 2656  CG1 VAL A 984     2706   1378   1997    303   1092     98       C  
ATOM   2657  CG2 VAL A 984      -8.929  15.114  10.767  1.00 15.18           C  
ANISOU 2657  CG2 VAL A 984     2805   1320   1642    199    670    118       C  
ATOM   2658  H   VAL A 984     -10.113  13.510  13.164  1.00 16.70           H  
ATOM   2659  HA  VAL A 984      -9.800  12.520  10.648  1.00 17.37           H  
ATOM   2660  HB  VAL A 984      -7.857  13.997  12.098  1.00 18.15           H  
ATOM   2661 HG11 VAL A 984      -6.670  14.007  10.031  1.00 19.21           H  
ATOM   2662 HG12 VAL A 984      -6.749  12.576  10.717  1.00 19.21           H  
ATOM   2663 HG13 VAL A 984      -7.707  12.928   9.499  1.00 19.21           H  
ATOM   2664 HG21 VAL A 984      -8.220  15.745  10.565  1.00 18.21           H  
ATOM   2665 HG22 VAL A 984      -9.450  14.935   9.969  1.00 18.21           H  
ATOM   2666 HG23 VAL A 984      -9.502  15.472  11.463  1.00 18.21           H  
ATOM   2667  N   GLU A 985      -8.975  10.354  11.360  1.00 14.88           N  
ANISOU 2667  N   GLU A 985     2740   1379   1536    199    627     12       N  
ATOM   2668  CA  GLU A 985      -8.361   9.096  11.769  1.00 16.37           C  
ANISOU 2668  CA  GLU A 985     2820   1428   1973    377    663     17       C  
ATOM   2669  C   GLU A 985      -6.892   9.030  11.355  1.00 16.83           C  
ANISOU 2669  C   GLU A 985     2773   1528   2092    544    725    320       C  
ATOM   2670  O   GLU A 985      -6.032   8.600  12.136  1.00 17.54           O  
ANISOU 2670  O   GLU A 985     2746   1773   2147    494    749     92       O  
ATOM   2671  CB  GLU A 985      -9.112   7.911  11.166  1.00 17.05           C  
ANISOU 2671  CB  GLU A 985     2903   1396   2181    310   1053     32       C  
ATOM   2672  CG  GLU A 985      -8.459   6.614  11.613  1.00 20.85           C  
ANISOU 2672  CG  GLU A 985     3109   1631   3182    596    828     28       C  
ATOM   2673  CD  GLU A 985      -9.141   5.359  11.141  1.00 25.59           C  
ANISOU 2673  CD  GLU A 985     3471   1707   4544    681    548    -70       C  
ATOM   2674  OE1 GLU A 985     -10.164   5.454  10.452  1.00 25.81           O  
ANISOU 2674  OE1 GLU A 985     3489   1681   4635    439    570   -551       O  
ATOM   2675  OE2 GLU A 985      -8.634   4.265  11.463  1.00 32.47           O1-
ANISOU 2675  OE2 GLU A 985     3939   2089   6311    634   -134    110       O1-
ATOM   2676  H   GLU A 985      -9.446  10.303  10.642  1.00 17.86           H  
ATOM   2677  HA  GLU A 985      -8.418   9.034  12.735  1.00 19.65           H  
ATOM   2678  HB2 GLU A 985     -10.034   7.919  11.469  1.00 20.47           H  
ATOM   2679  HB3 GLU A 985      -9.081   7.961  10.198  1.00 20.47           H  
ATOM   2680  HG2 GLU A 985      -7.551   6.596  11.274  1.00 25.02           H  
ATOM   2681  HG3 GLU A 985      -8.452   6.593  12.583  1.00 25.02           H  
ATOM   2682  N   ASN A 986      -6.596   9.454  10.133  1.00 17.35           N  
ANISOU 2682  N   ASN A 986     2773   1677   2143    505    817    341       N  
ATOM   2683  CA  ASN A 986      -5.249   9.487   9.583  1.00 17.94           C  
ANISOU 2683  CA  ASN A 986     2752   1900   2165    413    980     60       C  
ATOM   2684  C   ASN A 986      -5.308  10.406   8.369  1.00 17.83           C  
ANISOU 2684  C   ASN A 986     2535   2069   2170    644    939    147       C  
ATOM   2685  O   ASN A 986      -6.370  10.935   8.020  1.00 16.64           O  
ANISOU 2685  O   ASN A 986     2575   1937   1812    434    944    265       O  
ATOM   2686  CB  ASN A 986      -4.732   8.076   9.269  1.00 19.63           C  
ANISOU 2686  CB  ASN A 986     3016   2023   2418    565    779    137       C  
ATOM   2687  CG  ASN A 986      -5.599   7.336   8.270  1.00 20.83           C  
ANISOU 2687  CG  ASN A 986     3387   1745   2782    663   1020    -28       C  
ATOM   2688  ND2 ASN A 986      -5.974   6.103   8.599  1.00 22.52           N  
ANISOU 2688  ND2 ASN A 986     3776   1759   3023    373    820    141       N  
ATOM   2689  OD1 ASN A 986      -5.917   7.857   7.213  1.00 22.51           O  
ANISOU 2689  OD1 ASN A 986     3413   2323   2816    921   1028   -293       O  
ATOM   2690  H   ASN A 986      -7.186   9.740   9.577  1.00 20.82           H  
ATOM   2691  HA  ASN A 986      -4.622   9.863  10.221  1.00 21.53           H  
ATOM   2692  HB2 ASN A 986      -3.838   8.143   8.897  1.00 23.55           H  
ATOM   2693  HB3 ASN A 986      -4.712   7.558  10.089  1.00 23.55           H  
ATOM   2694 HD21 ASN A 986      -6.467   5.646   8.062  1.00 27.03           H  
ATOM   2695 HD22 ASN A 986      -5.724   5.763   9.348  1.00 27.03           H  
ATOM   2696  N   GLU A 987      -4.158  10.584   7.718  1.00 19.28           N  
ANISOU 2696  N   GLU A 987     2380   2882   2064    630    846    453       N  
ATOM   2697  CA AGLU A 987      -4.046  11.474   6.572  0.48 20.87           C  
ANISOU 2697  CA AGLU A 987     2377   3488   2066    545    849    450       C  
ATOM   2698  CA BGLU A 987      -4.105  11.530   6.611  0.52 21.55           C  
ANISOU 2698  CA BGLU A 987     2503   3567   2118    603    858    610       C  
ATOM   2699  C   GLU A 987      -5.038  11.146   5.470  1.00 20.95           C  
ANISOU 2699  C   GLU A 987     2510   3695   1754    682    937    469       C  
ATOM   2700  O   GLU A 987      -5.317  11.997   4.623  1.00 23.20           O  
ANISOU 2700  O   GLU A 987     2814   4172   1830    916    979    478       O  
ATOM   2701  CB AGLU A 987      -2.624  11.362   6.011  0.48 23.00           C  
ANISOU 2701  CB AGLU A 987     2332   4029   2377    285    882    521       C  
ATOM   2702  CB BGLU A 987      -2.668  11.721   6.110  0.52 25.24           C  
ANISOU 2702  CB BGLU A 987     2693   4225   2671    540    941    962       C  
ATOM   2703  CG AGLU A 987      -1.543  11.902   6.937  0.48 24.42           C  
ANISOU 2703  CG AGLU A 987     2179   4273   2825    334    729    360       C  
ATOM   2704  CG BGLU A 987      -2.070  10.514   5.408  0.52 29.74           C  
ANISOU 2704  CG BGLU A 987     2859   4641   3801    655    976    860       C  
ATOM   2705  CD AGLU A 987      -0.944  10.892   7.923  0.48 25.98           C  
ANISOU 2705  CD AGLU A 987     2016   4330   3526    514    568   -232       C  
ATOM   2706  CD BGLU A 987      -0.596  10.693   5.063  0.52 34.23           C  
ANISOU 2706  CD BGLU A 987     3032   4917   5058    586    767   1091       C  
ATOM   2707  OE1AGLU A 987      -1.579   9.876   8.305  0.48 25.80           O  
ANISOU 2707  OE1AGLU A 987     1742   4143   3916    711      7   -218       O  
ATOM   2708  OE1BGLU A 987      -0.139  11.849   4.957  0.52 34.86           O  
ANISOU 2708  OE1BGLU A 987     3031   4743   5471    338    642   1380       O  
ATOM   2709  OE2AGLU A 987       0.192  11.166   8.352  0.48 28.19           O1-
ANISOU 2709  OE2AGLU A 987     2196   4543   3972    378    548   -497       O1-
ATOM   2710  OE2BGLU A 987       0.110   9.674   4.905  0.52 36.18           O1-
ANISOU 2710  OE2BGLU A 987     3132   5104   5509    658    858   1117       O1-
ATOM   2711  H  AGLU A 987      -3.420  10.195   7.925  0.48 23.14           H  
ATOM   2712  H  BGLU A 987      -3.419  10.181   7.894  0.52 23.14           H  
ATOM   2713  HA AGLU A 987      -4.218  12.384   6.861  0.48 25.05           H  
ATOM   2714  HA BGLU A 987      -4.389  12.397   6.939  0.52 25.86           H  
ATOM   2715  HB2AGLU A 987      -2.429  10.426   5.845  0.48 27.60           H  
ATOM   2716  HB2BGLU A 987      -2.658  12.459   5.480  0.52 30.28           H  
ATOM   2717  HB3AGLU A 987      -2.577  11.863   5.181  0.48 27.60           H  
ATOM   2718  HB3BGLU A 987      -2.102  11.927   6.870  0.52 30.28           H  
ATOM   2719  HG2AGLU A 987      -0.814  12.237   6.391  0.48 29.30           H  
ATOM   2720  HG2BGLU A 987      -2.148   9.741   5.989  0.52 35.69           H  
ATOM   2721  HG3AGLU A 987      -1.924  12.624   7.461  0.48 29.30           H  
ATOM   2722  HG3BGLU A 987      -2.553  10.358   4.582  0.52 35.69           H  
ATOM   2723  N   ASN A 988      -5.573   9.927   5.455  1.00 21.58           N  
ANISOU 2723  N   ASN A 988     2601   3736   1862    583    911   -353       N  
ATOM   2724  CA  ASN A 988      -6.434   9.493   4.365  1.00 23.59           C  
ANISOU 2724  CA  ASN A 988     2856   3955   2153    787    995   -599       C  
ATOM   2725  C   ASN A 988      -7.868   9.198   4.775  1.00 19.90           C  
ANISOU 2725  C   ASN A 988     2771   3109   1682    806    786   -357       C  
ATOM   2726  O   ASN A 988      -8.634   8.675   3.950  1.00 20.64           O  
ANISOU 2726  O   ASN A 988     2731   3223   1887    844    702   -647       O  
ATOM   2727  CB  ASN A 988      -5.824   8.273   3.675  1.00 29.54           C  
ANISOU 2727  CB  ASN A 988     3348   5041   2833    710   1001  -1352       C  
ATOM   2728  CG  ASN A 988      -4.649   8.642   2.806  1.00 36.41           C  
ANISOU 2728  CG  ASN A 988     3963   6357   3515    686   1472  -1398       C  
ATOM   2729  ND2 ASN A 988      -3.449   8.438   3.313  1.00 37.97           N  
ANISOU 2729  ND2 ASN A 988     4162   6876   3387    573   1579  -1203       N  
ATOM   2730  OD1 ASN A 988      -4.822   9.143   1.704  1.00 44.19           O  
ANISOU 2730  OD1 ASN A 988     4265   7210   5314    561   1865   -785       O  
ATOM   2731  H   ASN A 988      -5.450   9.335   6.067  1.00 25.89           H  
ATOM   2732  HA  ASN A 988      -6.483  10.222   3.727  1.00 28.31           H  
ATOM   2733  HB2 ASN A 988      -5.518   7.646   4.348  1.00 35.44           H  
ATOM   2734  HB3 ASN A 988      -6.496   7.856   3.114  1.00 35.44           H  
ATOM   2735 HD21 ASN A 988      -2.749   8.634   2.854  1.00 45.56           H  
ATOM   2736 HD22 ASN A 988      -3.367   8.110   4.104  1.00 45.56           H  
ATOM   2737  N   ARG A 989      -8.282   9.546   5.989  1.00 18.35           N  
ANISOU 2737  N   ARG A 989     2858   2483   1633    581    929   -147       N  
ATOM   2738  CA AARG A 989      -9.610   9.158   6.451  0.43 17.90           C  
ANISOU 2738  CA AARG A 989     2992   1991   1819    572   1040   -209       C  
ATOM   2739  CA BARG A 989      -9.620   9.171   6.435  0.57 17.78           C  
ANISOU 2739  CA BARG A 989     2911   2022   1823    599    995   -231       C  
ATOM   2740  C   ARG A 989     -10.133  10.138   7.483  1.00 16.18           C  
ANISOU 2740  C   ARG A 989     2726   1704   1718    235    915     72       C  
ATOM   2741  O   ARG A 989      -9.521  10.297   8.543  1.00 15.71           O  
ANISOU 2741  O   ARG A 989     2661   1628   1681    260    735     34       O  
ATOM   2742  CB AARG A 989      -9.534   7.757   7.062  0.43 20.81           C  
ANISOU 2742  CB AARG A 989     3492   1900   2515    662   1155   -407       C  
ATOM   2743  CB BARG A 989      -9.630   7.744   6.998  0.57 21.72           C  
ANISOU 2743  CB BARG A 989     3360   2146   2746    513    981   -418       C  
ATOM   2744  CG AARG A 989     -10.837   7.208   7.582  0.43 23.97           C  
ANISOU 2744  CG AARG A 989     3934   2233   2942    744   1082   -381       C  
ATOM   2745  CG BARG A 989     -10.936   7.328   7.673  0.57 26.38           C  
ANISOU 2745  CG BARG A 989     3701   2865   3456    468    632   -238       C  
ATOM   2746  CD AARG A 989     -11.659   6.593   6.474  0.43 23.75           C  
ANISOU 2746  CD AARG A 989     4220   2463   2342    912   1045   -317       C  
ATOM   2747  CD BARG A 989     -11.988   6.858   6.676  0.57 26.73           C  
ANISOU 2747  CD BARG A 989     3797   3397   2961    593    550   -324       C  
ATOM   2748  NE AARG A 989     -12.668   5.691   7.013  0.43 23.27           N  
ANISOU 2748  NE AARG A 989     4397   2136   2307   1054   1027   -246       N  
ATOM   2749  NE BARG A 989     -11.640   5.570   6.085  0.57 29.94           N  
ANISOU 2749  NE BARG A 989     3960   3463   3954    825    861     11       N  
ATOM   2750  CZ AARG A 989     -12.419   4.464   7.452  0.43 25.55           C  
ANISOU 2750  CZ AARG A 989     4565   2159   2983   1327    828   -202       C  
ATOM   2751  CZ BARG A 989     -11.989   4.388   6.578  0.57 33.10           C  
ANISOU 2751  CZ BARG A 989     4197   3821   4557   1166    902   -237       C  
ATOM   2752  NH1AARG A 989     -11.204   3.942   7.395  0.43 28.26           N1+
ANISOU 2752  NH1AARG A 989     4706   2354   3677   1395    472    -52       N1+
ATOM   2753  NH1BARG A 989     -12.746   4.281   7.658  0.57 32.87           N1+
ANISOU 2753  NH1BARG A 989     4363   3694   4434   1357    947   -500       N1+
ATOM   2754  NH2AARG A 989     -13.413   3.746   7.964  0.43 26.51           N  
ANISOU 2754  NH2AARG A 989     4551   1993   3527   1215    672   -470       N  
ATOM   2755  NH2BARG A 989     -11.565   3.283   5.972  0.57 33.79           N  
ANISOU 2755  NH2BARG A 989     4204   3974   4659   1186   1013   -318       N  
ATOM   2756  H  AARG A 989      -7.819   9.998   6.555  0.43 22.03           H  
ATOM   2757  H  BARG A 989      -7.817   9.988   6.561  0.57 22.03           H  
ATOM   2758  HA AARG A 989     -10.225   9.185   5.702  0.43 21.48           H  
ATOM   2759  HA BARG A 989     -10.213   9.231   5.669  0.57 21.34           H  
ATOM   2760  HB2AARG A 989      -9.214   7.144   6.381  0.43 24.97           H  
ATOM   2761  HB2BARG A 989      -9.468   7.125   6.270  0.57 26.06           H  
ATOM   2762  HB3AARG A 989      -8.913   7.781   7.806  0.43 24.97           H  
ATOM   2763  HB3BARG A 989      -8.924   7.670   7.660  0.57 26.06           H  
ATOM   2764  HG2AARG A 989     -10.655   6.522   8.244  0.43 28.77           H  
ATOM   2765  HG2BARG A 989     -10.757   6.598   8.286  0.57 31.65           H  
ATOM   2766  HG3AARG A 989     -11.352   7.926   7.981  0.43 28.77           H  
ATOM   2767  HG3BARG A 989     -11.299   8.086   8.157  0.57 31.65           H  
ATOM   2768  HD2AARG A 989     -12.108   7.294   5.977  0.43 28.50           H  
ATOM   2769  HD2BARG A 989     -12.840   6.764   7.130  0.57 32.07           H  
ATOM   2770  HD3AARG A 989     -11.079   6.087   5.884  0.43 28.50           H  
ATOM   2771  HD3BARG A 989     -12.064   7.510   5.961  0.57 32.07           H  
ATOM   2772  HE AARG A 989     -13.479   5.973   7.050  0.43 27.92           H  
ATOM   2773  HE BARG A 989     -11.174   5.577   5.362  0.57 35.93           H  
ATOM   2774 HH11AARG A 989     -10.554   4.400   7.067  0.43 33.91           H  
ATOM   2775 HH11BARG A 989     -13.025   4.989   8.060  0.57 39.45           H  
ATOM   2776 HH12AARG A 989     -11.065   3.144   7.685  0.43 33.91           H  
ATOM   2777 HH12BARG A 989     -12.959   3.504   7.959  0.57 39.45           H  
ATOM   2778 HH21AARG A 989     -14.206   4.077   8.007  0.43 31.81           H  
ATOM   2779 HH21BARG A 989     -11.072   3.340   5.270  0.57 40.54           H  
ATOM   2780 HH22AARG A 989     -13.264   2.949   8.251  0.43 31.81           H  
ATOM   2781 HH22BARG A 989     -11.785   2.512   6.282  0.57 40.54           H  
ATOM   2782  N   VAL A 990     -11.288  10.721   7.192  1.00 14.46           N  
ANISOU 2782  N   VAL A 990     2461   1467   1566    181   1004     23       N  
ATOM   2783  CA  VAL A 990     -12.033  11.524   8.147  1.00 13.20           C  
ANISOU 2783  CA  VAL A 990     2382   1192   1440     33    947    186       C  
ATOM   2784  C   VAL A 990     -13.404  10.894   8.361  1.00 12.88           C  
ANISOU 2784  C   VAL A 990     2536   1146   1210    -11    783   -133       C  
ATOM   2785  O   VAL A 990     -13.905  10.123   7.538  1.00 12.75           O  
ANISOU 2785  O   VAL A 990     2542   1044   1259     93    758    -70       O  
ATOM   2786  CB  VAL A 990     -12.172  12.998   7.708  1.00 13.84           C  
ANISOU 2786  CB  VAL A 990     2554   1196   1508    176   1016    297       C  
ATOM   2787  CG1 VAL A 990     -10.824  13.613   7.501  1.00 15.26           C  
ANISOU 2787  CG1 VAL A 990     2758   1493   1547   -100    992    280       C  
ATOM   2788  CG2 VAL A 990     -13.011  13.138   6.452  1.00 15.74           C  
ANISOU 2788  CG2 VAL A 990     2610   1446   1924    104   1104    407       C  
ATOM   2789  H   VAL A 990     -11.671  10.663   6.424  1.00 17.35           H  
ATOM   2790  HA  VAL A 990     -11.561  11.511   8.994  1.00 15.84           H  
ATOM   2791  HB  VAL A 990     -12.630  13.476   8.418  1.00 16.61           H  
ATOM   2792 HG11 VAL A 990     -10.935  14.550   7.275  1.00 18.31           H  
ATOM   2793 HG12 VAL A 990     -10.309  13.528   8.318  1.00 18.31           H  
ATOM   2794 HG13 VAL A 990     -10.374  13.150   6.777  1.00 18.31           H  
ATOM   2795 HG21 VAL A 990     -12.968  14.056   6.144  1.00 18.89           H  
ATOM   2796 HG22 VAL A 990     -12.661  12.543   5.771  1.00 18.89           H  
ATOM   2797 HG23 VAL A 990     -13.929  12.901   6.657  1.00 18.89           H  
ATOM   2798  N   LYS A 991     -14.011  11.244   9.496  1.00 12.15           N  
ANISOU 2798  N   LYS A 991     2452   1017   1146     84    858     38       N  
ATOM   2799  CA  LYS A 991     -15.319  10.728   9.862  1.00 12.15           C  
ANISOU 2799  CA  LYS A 991     2367    884   1364    109    888     60       C  
ATOM   2800  C   LYS A 991     -16.129  11.810  10.553  1.00 13.30           C  
ANISOU 2800  C   LYS A 991     2417    976   1662    -67    834    108       C  
ATOM   2801  O   LYS A 991     -15.593  12.592  11.336  1.00 14.52           O  
ANISOU 2801  O   LYS A 991     2649   1156   1713    -53    884    -73       O  
ATOM   2802  CB  LYS A 991     -15.200   9.544  10.836  1.00 12.84           C  
ANISOU 2802  CB  LYS A 991     2446    897   1534     73    946    135       C  
ATOM   2803  CG  LYS A 991     -14.275   8.426  10.366  1.00 12.93           C  
ANISOU 2803  CG  LYS A 991     2490    962   1459     51    778    -63       C  
ATOM   2804  CD  LYS A 991     -14.475   7.155  11.159  1.00 13.52           C  
ANISOU 2804  CD  LYS A 991     2582   1125   1431    175    767     36       C  
ATOM   2805  CE  LYS A 991     -13.417   6.123  10.818  1.00 14.52           C  
ANISOU 2805  CE  LYS A 991     2849    975   1694    185    855     37       C  
ATOM   2806  NZ  LYS A 991     -13.773   4.796  11.440  1.00 15.51           N1+
ANISOU 2806  NZ  LYS A 991     3149   1133   1610     96    816      6       N1+
ATOM   2807  H   LYS A 991     -13.677  11.785  10.074  1.00 14.58           H  
ATOM   2808  HA  LYS A 991     -15.775  10.450   9.053  1.00 14.58           H  
ATOM   2809  HB2 LYS A 991     -14.856   9.873  11.682  1.00 15.40           H  
ATOM   2810  HB3 LYS A 991     -16.082   9.160  10.964  1.00 15.40           H  
ATOM   2811  HG2 LYS A 991     -14.456   8.233   9.433  1.00 15.51           H  
ATOM   2812  HG3 LYS A 991     -13.353   8.708  10.473  1.00 15.51           H  
ATOM   2813  HD2 LYS A 991     -14.414   7.353  12.106  1.00 16.23           H  
ATOM   2814  HD3 LYS A 991     -15.345   6.780  10.953  1.00 16.23           H  
ATOM   2815  HE2 LYS A 991     -13.366   6.013   9.856  1.00 17.43           H  
ATOM   2816  HE3 LYS A 991     -12.558   6.409  11.166  1.00 17.43           H  
ATOM   2817  HZ1 LYS A 991     -13.837   4.881  12.323  1.00 18.61           H  
ATOM   2818  HZ2 LYS A 991     -14.553   4.510  11.120  1.00 18.61           H  
ATOM   2819  HZ3 LYS A 991     -13.145   4.194  11.252  1.00 18.61           H  
ATOM   2820  N  AILE A 992     -17.423  11.854  10.262  0.61 12.30           N  
ANISOU 2820  N  AILE A 992     2373    846   1456    -35    834    -95       N  
ATOM   2821  N  BILE A 992     -17.429  11.822  10.259  0.39 12.82           N  
ANISOU 2821  N  BILE A 992     2475    917   1478    -41    848    -57       N  
ATOM   2822  CA AILE A 992     -18.312  12.734  11.016  0.61 13.28           C  
ANISOU 2822  CA AILE A 992     2544    903   1599     14   1088    -85       C  
ATOM   2823  CA BILE A 992     -18.339  12.740  10.928  0.39 14.04           C  
ANISOU 2823  CA BILE A 992     2732    967   1634    -25   1060   -103       C  
ATOM   2824  C  AILE A 992     -18.326  12.235  12.457  0.61 13.91           C  
ANISOU 2824  C  AILE A 992     2936   1000   1348    -83    959    -73       C  
ATOM   2825  C  BILE A 992     -18.532  12.290  12.366  0.39 14.89           C  
ANISOU 2825  C  BILE A 992     3152   1099   1408   -148    963    -39       C  
ATOM   2826  O  AILE A 992     -18.582  11.054  12.709  0.61 14.47           O  
ANISOU 2826  O  AILE A 992     2918   1040   1541    -97   1031    112       O  
ATOM   2827  O  BILE A 992     -18.669  11.093  12.653  0.39 15.95           O  
ANISOU 2827  O  BILE A 992     3266   1108   1687   -127    877    120       O  
ATOM   2828  CB AILE A 992     -19.704  12.761  10.377  0.61 14.64           C  
ANISOU 2828  CB AILE A 992     2628   1006   1928     37   1102   -100       C  
ATOM   2829  CB BILE A 992     -19.686  12.791  10.188  0.39 15.00           C  
ANISOU 2829  CB BILE A 992     2685   1072   1942     11   1073   -103       C  
ATOM   2830  CG1AILE A 992     -19.586  13.109   8.886  0.61 15.79           C  
ANISOU 2830  CG1AILE A 992     2825   1138   2036    209    613    -17       C  
ATOM   2831  CG1BILE A 992     -19.479  13.211   8.736  0.39 16.09           C  
ANISOU 2831  CG1BILE A 992     2785   1315   2013    117    725    -78       C  
ATOM   2832  CG2AILE A 992     -20.603  13.773  11.083  0.61 16.10           C  
ANISOU 2832  CG2AILE A 992     2582   1055   2481   -120   1271   -224       C  
ATOM   2833  CG2BILE A 992     -20.651  13.752  10.893  0.39 16.12           C  
ANISOU 2833  CG2BILE A 992     2610   1053   2460    -85   1207   -220       C  
ATOM   2834  CD1AILE A 992     -20.881  13.021   8.152  0.61 18.37           C  
ANISOU 2834  CD1AILE A 992     2944   1444   2593      4    440   -268       C  
ATOM   2835  CD1BILE A 992     -20.683  12.963   7.876  0.39 18.51           C  
ANISOU 2835  CD1BILE A 992     2885   1593   2556     31    550   -124       C  
ATOM   2836  H  AILE A 992     -17.806  11.393   9.645  0.61 14.76           H  
ATOM   2837  H  BILE A 992     -17.804  11.310   9.679  0.39 15.38           H  
ATOM   2838  HA AILE A 992     -17.985  13.647  11.017  0.61 15.94           H  
ATOM   2839  HA BILE A 992     -17.955  13.631  10.924  0.39 16.84           H  
ATOM   2840  HB AILE A 992     -20.101  11.880  10.469  0.61 17.57           H  
ATOM   2841  HB BILE A 992     -20.073  11.902  10.200  0.39 18.00           H  
ATOM   2842 HG12AILE A 992     -19.258  14.018   8.802  0.61 18.95           H  
ATOM   2843 HG12BILE A 992     -19.282  14.160   8.708  0.39 19.31           H  
ATOM   2844 HG13AILE A 992     -18.965  12.492   8.469  0.61 18.95           H  
ATOM   2845 HG13BILE A 992     -18.738  12.707   8.365  0.39 19.31           H  
ATOM   2846 HG21AILE A 992     -21.500  13.706  10.719  0.61 19.32           H  
ATOM   2847 HG21BILE A 992     -21.442  13.864  10.342  0.39 19.34           H  
ATOM   2848 HG22AILE A 992     -20.615  13.576  12.032  0.61 19.32           H  
ATOM   2849 HG22BILE A 992     -20.897  13.378  11.753  0.39 19.34           H  
ATOM   2850 HG23AILE A 992     -20.252  14.665  10.934  0.61 19.32           H  
ATOM   2851 HG23BILE A 992     -20.211  14.607  11.017  0.39 19.34           H  
ATOM   2852 HD11AILE A 992     -20.709  13.083   7.200  0.61 22.05           H  
ATOM   2853 HD11BILE A 992     -20.442  13.104   6.947  0.39 22.22           H  
ATOM   2854 HD12AILE A 992     -21.303  12.172   8.357  0.61 22.05           H  
ATOM   2855 HD12BILE A 992     -20.980  12.049   8.006  0.39 22.22           H  
ATOM   2856 HD13AILE A 992     -21.454  13.752   8.433  0.61 22.05           H  
ATOM   2857 HD13BILE A 992     -21.386  13.579   8.133  0.39 22.22           H  
ATOM   2858  N  AGLY A 993     -18.003  13.122  13.402  0.61 15.24           N  
ANISOU 2858  N  AGLY A 993     3040   1301   1450   -174   1078   -134       N  
ATOM   2859  N  BGLY A 993     -18.528  13.252  13.276  0.39 16.22           N  
ANISOU 2859  N  BGLY A 993     3326   1361   1476   -239   1097   -113       N  
ATOM   2860  CA AGLY A 993     -17.567  12.695  14.723  0.61 16.69           C  
ANISOU 2860  CA AGLY A 993     3196   1484   1663    -17   1165   -116       C  
ATOM   2861  CA BGLY A 993     -18.816  12.984  14.664  0.39 19.44           C  
ANISOU 2861  CA BGLY A 993     3579   1675   2134   -220   1479    -11       C  
ATOM   2862  C  AGLY A 993     -18.453  13.082  15.886  0.61 17.18           C  
ANISOU 2862  C  AGLY A 993     3126   1332   2071    136   1356    297       C  
ATOM   2863  C  BGLY A 993     -19.840  13.960  15.190  0.39 21.74           C  
ANISOU 2863  C  BGLY A 993     3716   2042   2501    -91   1230    276       C  
ATOM   2864  O  AGLY A 993     -18.181  12.698  17.031  0.61 16.98           O  
ANISOU 2864  O  AGLY A 993     2998   1296   2156    305   1423    361       O  
ATOM   2865  O  BGLY A 993     -20.541  14.620  14.418  0.39 19.29           O  
ANISOU 2865  O  BGLY A 993     3272   1742   2314    168   1603    115       O  
ATOM   2866  H  AGLY A 993     -18.030  13.976  13.299  0.61 18.29           H  
ATOM   2867  H  BGLY A 993     -18.359  14.078  13.108  0.39 19.46           H  
ATOM   2868  HA2AGLY A 993     -17.499  11.727  14.722  0.61 20.03           H  
ATOM   2869  HA2BGLY A 993     -19.163  12.083  14.760  0.39 23.33           H  
ATOM   2870  HA3AGLY A 993     -16.690  13.073  14.891  0.61 20.03           H  
ATOM   2871  HA3BGLY A 993     -18.005  13.067  15.190  0.39 23.33           H  
ATOM   2872  N  AASP A 994     -19.524  13.824  15.619  0.61 19.53           N  
ANISOU 2872  N  AASP A 994     3369   1914   2136      2   1268    567       N  
ATOM   2873  N  BASP A 994     -19.929  14.036  16.515  0.39 24.03           N  
ANISOU 2873  N  BASP A 994     4015   2165   2949      5    586    150       N  
ATOM   2874  CA AASP A 994     -20.435  14.228  16.679  0.61 17.09           C  
ANISOU 2874  CA AASP A 994     3387   1785   1323    359    861    357       C  
ATOM   2875  CA BASP A 994     -20.801  14.955  17.233  0.39 23.78           C  
ANISOU 2875  CA BASP A 994     4102   2545   2390    108    619    431       C  
ATOM   2876  C  AASP A 994     -21.835  14.403  16.110  0.61 18.13           C  
ANISOU 2876  C  AASP A 994     3577   1598   1713    726    683    319       C  
ATOM   2877  C  BASP A 994     -22.214  15.003  16.669  0.39 21.97           C  
ANISOU 2877  C  BASP A 994     4012   2387   1947    -15    327   1004       C  
ATOM   2878  O  AASP A 994     -21.998  14.824  14.962  0.61 19.44           O  
ANISOU 2878  O  AASP A 994     4034   1556   1796   1004    589    259       O  
ATOM   2879  O  BASP A 994     -22.603  15.950  15.978  0.39 25.40           O  
ANISOU 2879  O  BASP A 994     4151   2594   2905   -239   -391   1430       O  
ATOM   2880  CB AASP A 994     -19.949  15.528  17.338  0.61 19.96           C  
ANISOU 2880  CB AASP A 994     3736   2082   1767    159   1214     72       C  
ATOM   2881  CB BASP A 994     -20.223  16.370  17.305  0.39 23.24           C  
ANISOU 2881  CB BASP A 994     4154   2637   2040    347   1201   -140       C  
ATOM   2882  CG AASP A 994     -20.655  15.824  18.645  0.61 21.87           C  
ANISOU 2882  CG AASP A 994     3913   2072   2324    206   1341     92       C  
ATOM   2883  CG BASP A 994     -20.988  17.235  18.286  0.39 25.56           C  
ANISOU 2883  CG BASP A 994     4393   2467   2852    347   1210   -151       C  
ATOM   2884  OD1AASP A 994     -20.201  15.357  19.729  0.61 22.61           O  
ANISOU 2884  OD1AASP A 994     3931   1669   2991    269   1883    -79       O  
ATOM   2885  OD1BASP A 994     -21.886  16.680  18.952  0.39 27.50           O  
ANISOU 2885  OD1BASP A 994     4334   2516   3600    383   1356    123       O  
ATOM   2886  OD2AASP A 994     -21.673  16.540  18.570  0.61 19.45           O1-
ANISOU 2886  OD2AASP A 994     3882   2020   1488    293    965    215       O1-
ATOM   2887  OD2BASP A 994     -20.723  18.447  18.399  0.39 27.72           O1-
ANISOU 2887  OD2BASP A 994     4739   2620   3175    186    822    -89       O1-
ATOM   2888  H  AASP A 994     -19.741  14.103  14.835  0.61 23.43           H  
ATOM   2889  H  BASP A 994     -19.470  13.540  17.047  0.39 28.83           H  
ATOM   2890  HA AASP A 994     -20.486  13.534  17.355  0.61 20.51           H  
ATOM   2891  HA BASP A 994     -20.861  14.610  18.137  0.39 28.54           H  
ATOM   2892  HB2AASP A 994     -18.999  15.455  17.520  0.61 23.96           H  
ATOM   2893  HB2BASP A 994     -19.299  16.324  17.596  0.39 27.89           H  
ATOM   2894  HB3AASP A 994     -20.115  16.269  16.734  0.61 23.96           H  
ATOM   2895  HB3BASP A 994     -20.276  16.783  16.429  0.39 27.89           H  
ATOM   2896  N  APHE A 995     -22.855  14.118  16.966  0.61 16.12           N  
ANISOU 2896  N  APHE A 995     3260   1400   1465    381   1075    131       N  
ATOM   2897  N  BPHE A 995     -23.001  13.985  16.971  0.39 18.37           N  
ANISOU 2897  N  BPHE A 995     3712   1605   1662    229    803    259       N  
ATOM   2898  CA APHE A 995     -24.263  14.039  16.577  0.61 16.24           C  
ANISOU 2898  CA APHE A 995     3336   1063   1772    320   1056    146       C  
ATOM   2899  CA BPHE A 995     -24.406  13.987  16.603  0.39 17.02           C  
ANISOU 2899  CA BPHE A 995     3470   1217   1779    289    974    126       C  
ATOM   2900  C  APHE A 995     -25.198  14.665  17.610  0.61 16.54           C  
ANISOU 2900  C  APHE A 995     3363   1373   1550    312    846     94       C  
ATOM   2901  C  BPHE A 995     -25.268  14.652  17.656  0.39 16.84           C  
ANISOU 2901  C  BPHE A 995     3375   1424   1599    336    862     54       C  
ATOM   2902  O  APHE A 995     -26.396  14.378  17.596  0.61 17.22           O  
ANISOU 2902  O  APHE A 995     3289   1588   1666    377    920     84       O  
ATOM   2903  O  BPHE A 995     -26.471  14.386  17.720  0.39 17.36           O  
ANISOU 2903  O  BPHE A 995     3316   1559   1721    410    762     18       O  
ATOM   2904  CB APHE A 995     -24.648  12.566  16.278  0.61 16.58           C  
ANISOU 2904  CB APHE A 995     3406   1140   1755    233   1119    147       C  
ATOM   2905  CB BPHE A 995     -24.839  12.565  16.250  0.39 16.85           C  
ANISOU 2905  CB BPHE A 995     3448   1186   1768    239   1100     74       C  
ATOM   2906  CG APHE A 995     -23.904  12.027  15.112  0.61 16.22           C  
ANISOU 2906  CG APHE A 995     3475   1099   1590    197   1098     -8       C  
ATOM   2907  CG BPHE A 995     -24.061  12.023  15.093  0.39 16.63           C  
ANISOU 2907  CG BPHE A 995     3522   1135   1661    211   1119    -24       C  
ATOM   2908  CD1APHE A 995     -24.364  12.239  13.832  0.61 18.20           C  
ANISOU 2908  CD1APHE A 995     3641   1266   2008    185    948    -24       C  
ATOM   2909  CD1BPHE A 995     -22.833  11.422  15.298  0.39 17.43           C  
ANISOU 2909  CD1BPHE A 995     3570   1167   1886    203   1181    -39       C  
ATOM   2910  CD2APHE A 995     -22.681  11.418  15.289  0.61 17.28           C  
ANISOU 2910  CD2APHE A 995     3547   1132   1886    202   1195    -24       C  
ATOM   2911  CD2BPHE A 995     -24.502  12.207  13.799  0.39 17.92           C  
ANISOU 2911  CD2BPHE A 995     3615   1222   1971    161    950     -1       C  
ATOM   2912  CE1APHE A 995     -23.635  11.806  12.744  0.61 17.63           C  
ANISOU 2912  CE1APHE A 995     3716   1158   1826     66    944    -32       C  
ATOM   2913  CE1BPHE A 995     -22.080  10.971  14.231  0.39 18.28           C  
ANISOU 2913  CE1BPHE A 995     3634   1239   2074    106   1084   -120       C  
ATOM   2914  CE2APHE A 995     -21.944  10.986  14.202  0.61 18.45           C  
ANISOU 2914  CE2APHE A 995     3644   1252   2113     87   1073   -193       C  
ATOM   2915  CE2BPHE A 995     -23.754  11.756  12.730  0.39 17.67           C  
ANISOU 2915  CE2BPHE A 995     3669   1174   1870    107    948     -4       C  
ATOM   2916  CZ APHE A 995     -22.424  11.181  12.933  0.61 17.52           C  
ANISOU 2916  CZ APHE A 995     3642   1074   1939   -117   1166   -107       C  
ATOM   2917  CZ BPHE A 995     -22.540  11.141  12.949  0.39 17.76           C  
ANISOU 2917  CZ BPHE A 995     3650   1156   1943     12   1094   -111       C  
ATOM   2918  H  APHE A 995     -22.739  13.964  17.804  0.61 19.34           H  
ATOM   2919  H  BPHE A 995     -22.744  13.280  17.391  0.39 22.04           H  
ATOM   2920  HA APHE A 995     -24.400  14.547  15.762  0.61 19.49           H  
ATOM   2921  HA BPHE A 995     -24.547  14.506  15.796  0.39 20.42           H  
ATOM   2922  HB2APHE A 995     -24.440  12.018  17.051  0.61 19.90           H  
ATOM   2923  HB2BPHE A 995     -24.692  11.986  17.014  0.39 20.22           H  
ATOM   2924  HB3APHE A 995     -25.597  12.517  16.082  0.61 19.90           H  
ATOM   2925  HB3BPHE A 995     -25.779  12.566  16.011  0.39 20.22           H  
ATOM   2926  HD1APHE A 995     -25.173  12.678  13.700  0.61 21.84           H  
ATOM   2927  HD1BPHE A 995     -22.511  11.320  16.164  0.39 20.92           H  
ATOM   2928  HD2APHE A 995     -22.347  11.297  16.148  0.61 20.73           H  
ATOM   2929  HD2BPHE A 995     -25.311  12.639  13.645  0.39 21.50           H  
ATOM   2930  HE1APHE A 995     -23.962  11.937  11.883  0.61 21.16           H  
ATOM   2931  HE1BPHE A 995     -21.262  10.553  14.382  0.39 21.94           H  
ATOM   2932  HE2APHE A 995     -21.126  10.563  14.331  0.61 22.14           H  
ATOM   2933  HE2BPHE A 995     -24.069  11.868  11.862  0.39 21.20           H  
ATOM   2934  HZ APHE A 995     -21.931  10.890  12.199  0.61 21.02           H  
ATOM   2935  HZ BPHE A 995     -22.033  10.841  12.229  0.39 21.32           H  
ATOM   2936  N   GLY A 996     -24.692  15.566  18.449  1.00 17.19           N  
ANISOU 2936  N   GLY A 996     3381   1581   1570    387    757    -90       N  
ATOM   2937  CA  GLY A 996     -25.457  16.164  19.526  1.00 19.04           C  
ANISOU 2937  CA  GLY A 996     3398   1795   2040    395    922   -231       C  
ATOM   2938  C   GLY A 996     -26.635  17.021  19.104  1.00 17.74           C  
ANISOU 2938  C   GLY A 996     3280   1734   1728     45   1178    204       C  
ATOM   2939  O   GLY A 996     -27.542  17.226  19.920  1.00 18.49           O  
ANISOU 2939  O   GLY A 996     3403   1811   1811    -63   1263    266       O  
ATOM   2940  H   GLY A 996     -23.882  15.853  18.409  1.00 20.63           H  
ATOM   2941  HA2 GLY A 996     -25.801  15.454  20.089  1.00 22.84           H  
ATOM   2942  HA3 GLY A 996     -24.863  16.724  20.050  1.00 22.84           H  
ATOM   2943  N   LEU A 997     -26.642  17.547  17.876  1.00 16.51           N  
ANISOU 2943  N   LEU A 997     3176   1408   1689    298    978    -74       N  
ATOM   2944  CA  LEU A 997     -27.779  18.328  17.397  1.00 16.55           C  
ANISOU 2944  CA  LEU A 997     3183   1433   1673    302    991     54       C  
ATOM   2945  C   LEU A 997     -28.636  17.582  16.387  1.00 16.65           C  
ANISOU 2945  C   LEU A 997     3110   1429   1789    270   1251     93       C  
ATOM   2946  O   LEU A 997     -29.589  18.160  15.855  1.00 17.23           O  
ANISOU 2946  O   LEU A 997     3177   1495   1873    333   1200    140       O  
ATOM   2947  CB  LEU A 997     -27.317  19.660  16.794  1.00 17.60           C  
ANISOU 2947  CB  LEU A 997     3397   1341   1950    369    993    -63       C  
ATOM   2948  CG  LEU A 997     -26.634  20.644  17.748  1.00 20.97           C  
ANISOU 2948  CG  LEU A 997     3882   1633   2452    -35   1115   -218       C  
ATOM   2949  CD1 LEU A 997     -26.427  21.991  17.033  1.00 23.41           C  
ANISOU 2949  CD1 LEU A 997     3957   1827   3109   -490   1318   -371       C  
ATOM   2950  CD2 LEU A 997     -27.384  20.838  19.042  1.00 24.40           C  
ANISOU 2950  CD2 LEU A 997     4244   2138   2888   -383    779   -304       C  
ATOM   2951  H   LEU A 997     -26.003  17.465  17.307  1.00 19.81           H  
ATOM   2952  HA  LEU A 997     -28.335  18.536  18.164  1.00 19.86           H  
ATOM   2953  HB2 LEU A 997     -26.685  19.465  16.085  1.00 21.12           H  
ATOM   2954  HB3 LEU A 997     -28.096  20.110  16.430  1.00 21.12           H  
ATOM   2955  HG  LEU A 997     -25.775  20.270  17.997  1.00 25.16           H  
ATOM   2956 HD11 LEU A 997     -25.623  22.410  17.377  1.00 28.09           H  
ATOM   2957 HD12 LEU A 997     -26.335  21.831  16.080  1.00 28.09           H  
ATOM   2958 HD13 LEU A 997     -27.195  22.559  17.201  1.00 28.09           H  
ATOM   2959 HD21 LEU A 997     -26.976  21.565  19.538  1.00 29.28           H  
ATOM   2960 HD22 LEU A 997     -28.309  21.054  18.841  1.00 29.28           H  
ATOM   2961 HD23 LEU A 997     -27.340  20.019  19.558  1.00 29.28           H  
ATOM   2962  N   THR A 998     -28.316  16.326  16.099  1.00 15.89           N  
ANISOU 2962  N   THR A 998     3091   1066   1881    115   1037    235       N  
ATOM   2963  CA  THR A 998     -28.972  15.592  15.022  1.00 17.10           C  
ANISOU 2963  CA  THR A 998     3115   1213   2168    150   1232    156       C  
ATOM   2964  C   THR A 998     -30.425  15.301  15.384  1.00 17.34           C  
ANISOU 2964  C   THR A 998     3084   1462   2043     45   1283    378       C  
ATOM   2965  O   THR A 998     -30.745  14.955  16.527  1.00 19.68           O  
ANISOU 2965  O   THR A 998     3480   2040   1959     17   1239    529       O  
ATOM   2966  CB  THR A 998     -28.201  14.290  14.771  1.00 16.76           C  
ANISOU 2966  CB  THR A 998     3170   1333   1864    233   1236    340       C  
ATOM   2967  CG2 THR A 998     -28.878  13.410  13.734  1.00 17.37           C  
ANISOU 2967  CG2 THR A 998     3418   1268   1912    120   1004    210       C  
ATOM   2968  OG1 THR A 998     -26.872  14.605  14.322  1.00 16.43           O  
ANISOU 2968  OG1 THR A 998     3071   1424   1748    287   1085    408       O  
ATOM   2969  H   THR A 998     -27.716  15.871  16.514  1.00 19.07           H  
ATOM   2970  HA  THR A 998     -28.977  16.114  14.204  1.00 20.52           H  
ATOM   2971  HB  THR A 998     -28.171  13.788  15.601  1.00 20.11           H  
ATOM   2972  HG1 THR A 998     -26.877  15.326  13.891  1.00 19.72           H  
ATOM   2973 HG21 THR A 998     -28.295  12.673  13.493  1.00 20.84           H  
ATOM   2974 HG22 THR A 998     -29.706  13.052  14.091  1.00 20.84           H  
ATOM   2975 HG23 THR A 998     -29.076  13.927  12.938  1.00 20.84           H  
ATOM   2976  N   LYS A 999     -31.301  15.447  14.391  1.00 16.41           N  
ANISOU 2976  N   LYS A 999     2972   1446   1817     24   1315     31       N  
ATOM   2977  CA  LYS A 999     -32.730  15.216  14.512  1.00 17.96           C  
ANISOU 2977  CA  LYS A 999     2849   1766   2210    -96   1357     40       C  
ATOM   2978  C   LYS A 999     -33.181  14.195  13.477  1.00 17.68           C  
ANISOU 2978  C   LYS A 999     2645   1692   2380   -172   1433    174       C  
ATOM   2979  O   LYS A 999     -32.559  14.035  12.426  1.00 19.41           O  
ANISOU 2979  O   LYS A 999     2850   1885   2639   -316   1618   -122       O  
ATOM   2980  CB  LYS A 999     -33.522  16.514  14.275  1.00 19.94           C  
ANISOU 2980  CB  LYS A 999     3253   2083   2241     39   1510     11       C  
ATOM   2981  CG  LYS A 999     -33.260  17.616  15.275  1.00 22.17           C  
ANISOU 2981  CG  LYS A 999     3722   2450   2250    136   1533   -290       C  
ATOM   2982  CD  LYS A 999     -33.703  17.232  16.669  1.00 25.64           C  
ANISOU 2982  CD  LYS A 999     4274   2879   2590    106   1539   -815       C  
ATOM   2983  CE  LYS A 999     -33.634  18.438  17.596  1.00 30.34           C  
ANISOU 2983  CE  LYS A 999     4807   3626   3095    119   1941   -857       C  
ATOM   2984  NZ  LYS A 999     -33.996  18.109  19.002  1.00 33.16           N1+
ANISOU 2984  NZ  LYS A 999     5162   4122   3315     78   2225   -692       N1+
ATOM   2985  H   LYS A 999     -31.075  15.692  13.598  1.00 19.69           H  
ATOM   2986  HA  LYS A 999     -32.919  14.878  15.401  1.00 21.56           H  
ATOM   2987  HB2 LYS A 999     -33.292  16.857  13.397  1.00 23.93           H  
ATOM   2988  HB3 LYS A 999     -34.469  16.306  14.313  1.00 23.93           H  
ATOM   2989  HG2 LYS A 999     -32.309  17.805  15.300  1.00 26.60           H  
ATOM   2990  HG3 LYS A 999     -33.749  18.411  15.010  1.00 26.60           H  
ATOM   2991  HD2 LYS A 999     -34.618  16.912  16.644  1.00 30.77           H  
ATOM   2992  HD3 LYS A 999     -33.119  16.540  17.018  1.00 30.77           H  
ATOM   2993  HE2 LYS A 999     -32.730  18.788  17.593  1.00 36.41           H  
ATOM   2994  HE3 LYS A 999     -34.252  19.115  17.279  1.00 36.41           H  
ATOM   2995  HZ1 LYS A 999     -33.435  17.499  19.326  1.00 39.79           H  
ATOM   2996  HZ2 LYS A 999     -33.950  18.840  19.508  1.00 39.79           H  
ATOM   2997  HZ3 LYS A 999     -34.824  17.786  19.036  1.00 39.79           H  
ATOM   2998  N   VAL A1000     -34.274  13.503  13.775  1.00 20.27           N  
ANISOU 2998  N   VAL A1000     2775   2048   2879   -273   1443    -42       N  
ATOM   2999  CA  VAL A1000     -34.866  12.539  12.859  1.00 20.97           C  
ANISOU 2999  CA  VAL A1000     2948   1727   3291   -170   1454     71       C  
ATOM   3000  C   VAL A1000     -36.079  13.183  12.209  1.00 20.61           C  
ANISOU 3000  C   VAL A1000     2970   1638   3221   -184   1494    -37       C  
ATOM   3001  O   VAL A1000     -36.957  13.704  12.901  1.00 21.72           O  
ANISOU 3001  O   VAL A1000     3052   1961   3238    140   1688   -233       O  
ATOM   3002  CB  VAL A1000     -35.264  11.250  13.599  1.00 23.98           C  
ANISOU 3002  CB  VAL A1000     3158   1615   4340   -236   1376    498       C  
ATOM   3003  CG1 VAL A1000     -35.768  10.221  12.604  1.00 26.34           C  
ANISOU 3003  CG1 VAL A1000     3331   1615   5062   -383   1502      9       C  
ATOM   3004  CG2 VAL A1000     -34.091  10.727  14.416  1.00 26.56           C  
ANISOU 3004  CG2 VAL A1000     3300   2020   4773   -125   1341    403       C  
ATOM   3005  H   VAL A1000     -34.699  13.577  14.519  1.00 24.32           H  
ATOM   3006  HA  VAL A1000     -34.226  12.312  12.167  1.00 25.16           H  
ATOM   3007  HB  VAL A1000     -35.985  11.435  14.221  1.00 28.78           H  
ATOM   3008 HG11 VAL A1000     -35.883   9.372  13.060  1.00 31.61           H  
ATOM   3009 HG12 VAL A1000     -36.617  10.520  12.243  1.00 31.61           H  
ATOM   3010 HG13 VAL A1000     -35.119  10.128  11.890  1.00 31.61           H  
ATOM   3011 HG21 VAL A1000     -34.307   9.842  14.748  1.00 31.88           H  
ATOM   3012 HG22 VAL A1000     -33.305  10.685  13.849  1.00 31.88           H  
ATOM   3013 HG23 VAL A1000     -33.930  11.330  15.159  1.00 31.88           H  
ATOM   3014  N   LEU A1001     -36.130  13.162  10.886  1.00 20.22           N  
ANISOU 3014  N   LEU A1001     2830   1511   3341   -256   1520   -194       N  
ATOM   3015  CA  LEU A1001     -37.266  13.756  10.206  1.00 23.07           C  
ANISOU 3015  CA  LEU A1001     2899   2158   3707   -312   1424     32       C  
ATOM   3016  C   LEU A1001     -38.559  13.089  10.667  1.00 24.98           C  
ANISOU 3016  C   LEU A1001     2962   2507   4023   -340   1592   -180       C  
ATOM   3017  O   LEU A1001     -38.585  11.876  10.896  1.00 24.94           O  
ANISOU 3017  O   LEU A1001     3086   2308   4083   -577   1545   -219       O  
ATOM   3018  CB  LEU A1001     -37.138  13.569   8.701  1.00 21.84           C  
ANISOU 3018  CB  LEU A1001     2953   2010   3335   -290   1025   -317       C  
ATOM   3019  CG  LEU A1001     -36.061  14.401   8.019  1.00 21.35           C  
ANISOU 3019  CG  LEU A1001     2951   1968   3193    -96   1057    -96       C  
ATOM   3020  CD1 LEU A1001     -35.978  14.033   6.555  1.00 22.28           C  
ANISOU 3020  CD1 LEU A1001     3130   2202   3134    -39    928     -1       C  
ATOM   3021  CD2 LEU A1001     -36.371  15.878   8.201  1.00 20.56           C  
ANISOU 3021  CD2 LEU A1001     3037   1956   2818   -100   1091   -109       C  
ATOM   3022  H   LEU A1001     -35.534  12.817  10.370  1.00 24.26           H  
ATOM   3023  HA  LEU A1001     -37.298  14.703  10.413  1.00 27.68           H  
ATOM   3024  HB2 LEU A1001     -36.934  12.636   8.528  1.00 26.21           H  
ATOM   3025  HB3 LEU A1001     -37.986  13.804   8.293  1.00 26.21           H  
ATOM   3026  HG  LEU A1001     -35.194  14.223   8.417  1.00 25.62           H  
ATOM   3027 HD11 LEU A1001     -35.288  14.569   6.133  1.00 26.74           H  
ATOM   3028 HD12 LEU A1001     -35.760  13.091   6.477  1.00 26.74           H  
ATOM   3029 HD13 LEU A1001     -36.835  14.210   6.136  1.00 26.74           H  
ATOM   3030 HD21 LEU A1001     -35.820  16.394   7.591  1.00 24.67           H  
ATOM   3031 HD22 LEU A1001     -37.309  16.030   8.009  1.00 24.67           H  
ATOM   3032 HD23 LEU A1001     -36.175  16.132   9.117  1.00 24.67           H  
ATOM   3033  N   PRO A1002     -39.649  13.840  10.799  1.00 27.39           N  
ANISOU 3033  N   PRO A1002     2810   2747   4851   -191   1575    -94       N  
ATOM   3034  CA  PRO A1002     -40.958  13.197  10.947  1.00 28.74           C  
ANISOU 3034  CA  PRO A1002     2868   3110   4943   -330   1590    101       C  
ATOM   3035  C   PRO A1002     -41.240  12.313   9.739  1.00 31.46           C  
ANISOU 3035  C   PRO A1002     3305   3542   5105   -831   1310    359       C  
ATOM   3036  O   PRO A1002     -40.686  12.505   8.653  1.00 29.70           O  
ANISOU 3036  O   PRO A1002     3084   3277   4924   -659   1480     28       O  
ATOM   3037  CB  PRO A1002     -41.937  14.376  11.006  1.00 30.02           C  
ANISOU 3037  CB  PRO A1002     2800   3289   5319    -87   1778    -10       C  
ATOM   3038  CG  PRO A1002     -41.105  15.591  11.222  1.00 30.94           C  
ANISOU 3038  CG  PRO A1002     2836   3287   5632    188   1571   -223       C  
ATOM   3039  CD  PRO A1002     -39.751  15.303  10.672  1.00 28.46           C  
ANISOU 3039  CD  PRO A1002     2813   2964   5036    -88   1543     -5       C  
ATOM   3040  HA  PRO A1002     -41.018  12.690  11.771  1.00 34.49           H  
ATOM   3041  HB2 PRO A1002     -42.424  14.438  10.169  1.00 36.03           H  
ATOM   3042  HB3 PRO A1002     -42.557  14.249  11.741  1.00 36.03           H  
ATOM   3043  HG2 PRO A1002     -41.506  16.343  10.758  1.00 37.13           H  
ATOM   3044  HG3 PRO A1002     -41.051  15.779  12.172  1.00 37.13           H  
ATOM   3045  HD2 PRO A1002     -39.690  15.576   9.743  1.00 34.15           H  
ATOM   3046  HD3 PRO A1002     -39.064  15.746  11.193  1.00 34.15           H  
ATOM   3047  N   GLN A1003     -42.125  11.335   9.937  1.00 36.04           N  
ANISOU 3047  N   GLN A1003     4127   4106   5462  -1439   1046   1178       N  
ATOM   3048  CA  GLN A1003     -42.421  10.384   8.869  1.00 42.84           C  
ANISOU 3048  CA  GLN A1003     5073   4580   6624  -1893    566   1095       C  
ATOM   3049  C   GLN A1003     -42.944  11.080   7.617  1.00 43.90           C  
ANISOU 3049  C   GLN A1003     4862   5074   6744  -2022    368    372       C  
ATOM   3050  O   GLN A1003     -42.621  10.674   6.493  1.00 43.32           O  
ANISOU 3050  O   GLN A1003     5116   5096   6247  -2096    363   -412       O  
ATOM   3051  CB  GLN A1003     -43.443   9.355   9.356  1.00 50.99           C  
ANISOU 3051  CB  GLN A1003     6216   5093   8063  -1981    270   1716       C  
ATOM   3052  CG  GLN A1003     -42.891   8.323  10.319  1.00 60.14           C  
ANISOU 3052  CG  GLN A1003     7294   5868   9690  -1954    158   2102       C  
ATOM   3053  CD  GLN A1003     -43.914   7.264  10.686  1.00 68.25           C  
ANISOU 3053  CD  GLN A1003     8176   6759  10997  -1824    131   2450       C  
ATOM   3054  NE2 GLN A1003     -43.452   6.193  11.319  1.00 70.50           N  
ANISOU 3054  NE2 GLN A1003     8473   7344  10971  -1635    179   2917       N  
ATOM   3055  OE1 GLN A1003     -45.104   7.406  10.401  1.00 72.01           O  
ANISOU 3055  OE1 GLN A1003     8485   6916  11960  -1925     31   2188       O  
ATOM   3056  H   GLN A1003     -42.559  11.203  10.668  1.00 43.25           H  
ATOM   3057  HA  GLN A1003     -41.599   9.924   8.637  1.00 51.41           H  
ATOM   3058  HB2 GLN A1003     -44.161   9.824   9.810  1.00 61.18           H  
ATOM   3059  HB3 GLN A1003     -43.793   8.879   8.587  1.00 61.18           H  
ATOM   3060  HG2 GLN A1003     -42.133   7.880   9.907  1.00 72.17           H  
ATOM   3061  HG3 GLN A1003     -42.612   8.768  11.134  1.00 72.17           H  
ATOM   3062 HE21 GLN A1003     -42.613   6.128  11.498  1.00 84.60           H  
ATOM   3063 HE22 GLN A1003     -43.991   5.563  11.549  1.00 84.60           H  
ATOM   3064  N   ASP A1004     -43.741  12.135   7.784  1.00 45.82           N  
ANISOU 3064  N   ASP A1004     4325   5660   7423  -1829    143    748       N  
ATOM   3065  CA  ASP A1004     -44.507  12.711   6.687  1.00 48.88           C  
ANISOU 3065  CA  ASP A1004     4009   6561   8002  -1446    162   1245       C  
ATOM   3066  C   ASP A1004     -44.014  14.087   6.256  1.00 44.79           C  
ANISOU 3066  C   ASP A1004     3575   6302   7141  -1268    208   1270       C  
ATOM   3067  O   ASP A1004     -44.746  14.814   5.576  1.00 43.66           O  
ANISOU 3067  O   ASP A1004     3394   6461   6732  -1306     52   1214       O  
ATOM   3068  CB  ASP A1004     -45.974  12.809   7.100  1.00 55.76           C  
ANISOU 3068  CB  ASP A1004     4203   7953   9031   -997    153   1656       C  
ATOM   3069  CG  ASP A1004     -46.151  13.536   8.431  1.00 61.18           C  
ANISOU 3069  CG  ASP A1004     4437   9287   9522   -512    190   1963       C  
ATOM   3070  OD1 ASP A1004     -45.278  13.391   9.318  1.00 61.42           O  
ANISOU 3070  OD1 ASP A1004     4352   9652   9333   -487    208   1679       O  
ATOM   3071  OD2 ASP A1004     -47.164  14.249   8.587  1.00 64.65           O1-
ANISOU 3071  OD2 ASP A1004     4699   9883   9983   -204    138   2489       O1-
ATOM   3072  H   ASP A1004     -43.854  12.539   8.535  1.00 54.98           H  
ATOM   3073  HA  ASP A1004     -44.418  12.125   5.919  1.00 58.66           H  
ATOM   3074  HB2 ASP A1004     -46.464  13.299   6.421  1.00 66.91           H  
ATOM   3075  HB3 ASP A1004     -46.338  11.915   7.193  1.00 66.91           H  
ATOM   3076  N   LYS A1005     -42.797  14.464   6.636  1.00 41.01           N  
ANISOU 3076  N   LYS A1005     3302   5683   6597  -1141    406   1021       N  
ATOM   3077  CA  LYS A1005     -42.265  15.777   6.304  1.00 38.96           C  
ANISOU 3077  CA  LYS A1005     3242   5391   6170   -784    989    715       C  
ATOM   3078  C   LYS A1005     -40.808  15.634   5.889  1.00 32.81           C  
ANISOU 3078  C   LYS A1005     3094   4261   5112   -753   1097    214       C  
ATOM   3079  O   LYS A1005     -40.111  14.719   6.334  1.00 31.82           O  
ANISOU 3079  O   LYS A1005     3139   3769   5184   -564   1159   -173       O  
ATOM   3080  CB  LYS A1005     -42.326  16.738   7.502  1.00 44.07           C  
ANISOU 3080  CB  LYS A1005     3653   6291   6801   -292   1134    828       C  
ATOM   3081  CG  LYS A1005     -43.722  16.986   8.079  1.00 50.85           C  
ANISOU 3081  CG  LYS A1005     4383   7225   7713    350   1001   1002       C  
ATOM   3082  CD  LYS A1005     -44.270  18.339   7.636  1.00 58.45           C  
ANISOU 3082  CD  LYS A1005     5239   8000   8970    940    655   1068       C  
ATOM   3083  CE  LYS A1005     -44.800  18.287   6.207  1.00 64.89           C  
ANISOU 3083  CE  LYS A1005     5989   8612  10053   1329    303   1033       C  
ATOM   3084  NZ  LYS A1005     -45.143  19.637   5.659  1.00 68.37           N1+
ANISOU 3084  NZ  LYS A1005     6432   8919  10628   1523     88   1097       N1+
ATOM   3085  H   LYS A1005     -42.257  13.972   7.090  1.00 49.21           H  
ATOM   3086  HA  LYS A1005     -42.780  16.148   5.571  1.00 46.75           H  
ATOM   3087  HB2 LYS A1005     -41.781  16.371   8.215  1.00 52.89           H  
ATOM   3088  HB3 LYS A1005     -41.973  17.597   7.223  1.00 52.89           H  
ATOM   3089  HG2 LYS A1005     -44.326  16.295   7.768  1.00 61.02           H  
ATOM   3090  HG3 LYS A1005     -43.676  16.977   9.047  1.00 61.02           H  
ATOM   3091  HD2 LYS A1005     -44.999  18.597   8.222  1.00 70.14           H  
ATOM   3092  HD3 LYS A1005     -43.563  19.001   7.675  1.00 70.14           H  
ATOM   3093  HE2 LYS A1005     -44.122  17.896   5.634  1.00 77.86           H  
ATOM   3094  HE3 LYS A1005     -45.603  17.745   6.188  1.00 77.86           H  
ATOM   3095  HZ1 LYS A1005     -45.755  20.028   6.174  1.00 82.05           H  
ATOM   3096  HZ2 LYS A1005     -44.416  20.150   5.636  1.00 82.05           H  
ATOM   3097  HZ3 LYS A1005     -45.466  19.558   4.834  1.00 82.05           H  
ATOM   3098  N   GLU A1006     -40.347  16.563   5.053  1.00 28.92           N  
ANISOU 3098  N   GLU A1006     3014   3863   4110   -855    919     64       N  
ATOM   3099  CA  GLU A1006     -38.960  16.562   4.587  1.00 26.88           C  
ANISOU 3099  CA  GLU A1006     3196   3669   3350   -622    972   -341       C  
ATOM   3100  C   GLU A1006     -38.133  17.593   5.345  1.00 24.70           C  
ANISOU 3100  C   GLU A1006     3079   3201   3106   -212    983   -394       C  
ATOM   3101  O   GLU A1006     -36.976  17.844   5.019  1.00 23.83           O  
ANISOU 3101  O   GLU A1006     3120   2792   3141   -238   1187   -526       O  
ATOM   3102  CB  GLU A1006     -38.902  16.789   3.075  1.00 30.45           C  
ANISOU 3102  CB  GLU A1006     3590   4354   3626   -789    803   -474       C  
ATOM   3103  CG  GLU A1006     -39.573  15.659   2.281  1.00 36.18           C  
ANISOU 3103  CG  GLU A1006     3967   4983   4798   -729    584   -949       C  
ATOM   3104  CD  GLU A1006     -38.996  14.272   2.584  1.00 41.43           C  
ANISOU 3104  CD  GLU A1006     4364   5446   5933   -545    601  -1595       C  
ATOM   3105  OE1 GLU A1006     -37.766  14.085   2.480  1.00 45.47           O  
ANISOU 3105  OE1 GLU A1006     4594   5735   6948   -361    430  -2163       O  
ATOM   3106  OE2 GLU A1006     -39.777  13.361   2.930  1.00 42.98           O1-
ANISOU 3106  OE2 GLU A1006     4547   5652   6130   -389    876  -1103       O1-
ATOM   3107  H   GLU A1006     -40.820  17.209   4.739  1.00 34.70           H  
ATOM   3108  HA  GLU A1006     -38.559  15.696   4.756  1.00 32.26           H  
ATOM   3109  HB2 GLU A1006     -39.358  17.618   2.862  1.00 36.54           H  
ATOM   3110  HB3 GLU A1006     -37.974  16.841   2.799  1.00 36.54           H  
ATOM   3111  HG2 GLU A1006     -40.518  15.641   2.499  1.00 43.42           H  
ATOM   3112  HG3 GLU A1006     -39.455  15.829   1.333  1.00 43.42           H  
ATOM   3113  N   LYS A1009     -38.810  21.025  12.143  1.00 23.17           N  
ANISOU 3113  N   LYS A1009     3414   1905   3486     14   2035   -200       N  
ATOM   3114  CA  LYS A1009     -38.860  22.367  12.699  1.00 25.42           C  
ANISOU 3114  CA  LYS A1009     3808   2165   3684    275   2051      6       C  
ATOM   3115  C   LYS A1009     -38.448  22.294  14.162  1.00 25.92           C  
ANISOU 3115  C   LYS A1009     4063   2087   3698    332   2127    133       C  
ATOM   3116  O   LYS A1009     -39.121  21.675  14.981  1.00 27.41           O  
ANISOU 3116  O   LYS A1009     4186   2217   4011    193   2449    258       O  
ATOM   3117  CB  LYS A1009     -40.254  22.951  12.543  1.00 29.45           C  
ANISOU 3117  CB  LYS A1009     4131   2605   4452    705   1858   -646       C  
ATOM   3118  CG  LYS A1009     -40.356  24.408  12.949  1.00 32.47           C  
ANISOU 3118  CG  LYS A1009     4633   2922   4783    745   1613  -1239       C  
ATOM   3119  CD  LYS A1009     -41.690  24.988  12.520  1.00 37.34           C  
ANISOU 3119  CD  LYS A1009     5266   3264   5657    558   1592  -1604       C  
ATOM   3120  CE  LYS A1009     -41.920  26.365  13.132  1.00 42.11           C  
ANISOU 3120  CE  LYS A1009     5704   3495   6800    178   1828  -1743       C  
ATOM   3121  NZ  LYS A1009     -40.899  27.371  12.706  1.00 47.35           N1+
ANISOU 3121  NZ  LYS A1009     5837   4181   7974    198   2151  -2099       N1+
ATOM   3122  H   LYS A1009     -39.520  20.556  12.272  1.00 27.81           H  
ATOM   3123  HA  LYS A1009     -38.258  22.967  12.231  1.00 30.50           H  
ATOM   3124  HB2 LYS A1009     -40.517  22.883  11.612  1.00 35.33           H  
ATOM   3125  HB3 LYS A1009     -40.867  22.445  13.099  1.00 35.33           H  
ATOM   3126  HG2 LYS A1009     -40.283  24.483  13.913  1.00 38.97           H  
ATOM   3127  HG3 LYS A1009     -39.647  24.915  12.522  1.00 38.97           H  
ATOM   3128  HD2 LYS A1009     -41.707  25.076  11.554  1.00 44.81           H  
ATOM   3129  HD3 LYS A1009     -42.405  24.401  12.811  1.00 44.81           H  
ATOM   3130  HE2 LYS A1009     -42.792  26.690  12.859  1.00 50.53           H  
ATOM   3131  HE3 LYS A1009     -41.881  26.291  14.099  1.00 50.53           H  
ATOM   3132  HZ1 LYS A1009     -40.916  27.467  11.822  1.00 56.82           H  
ATOM   3133  HZ2 LYS A1009     -41.070  28.158  13.086  1.00 56.82           H  
ATOM   3134  HZ3 LYS A1009     -40.086  27.103  12.951  1.00 56.82           H  
ATOM   3135  N   VAL A1010     -37.312  22.895  14.484  1.00 23.98           N  
ANISOU 3135  N   VAL A1010     4266   1918   2929    433   1999    169       N  
ATOM   3136  CA  VAL A1010     -36.777  22.826  15.836  1.00 27.06           C  
ANISOU 3136  CA  VAL A1010     4750   2443   3090    579   2023    227       C  
ATOM   3137  C   VAL A1010     -37.524  23.848  16.677  1.00 29.54           C  
ANISOU 3137  C   VAL A1010     5578   2262   3382    706   2086    -33       C  
ATOM   3138  O   VAL A1010     -37.529  25.042  16.359  1.00 29.28           O  
ANISOU 3138  O   VAL A1010     5619   2045   3462    806   1965     66       O  
ATOM   3139  CB  VAL A1010     -35.264  23.073  15.836  1.00 28.45           C  
ANISOU 3139  CB  VAL A1010     4533   3156   3121    488   1771    418       C  
ATOM   3140  CG1 VAL A1010     -34.745  23.234  17.242  1.00 30.52           C  
ANISOU 3140  CG1 VAL A1010     4629   3919   3047    480   1718    291       C  
ATOM   3141  CG2 VAL A1010     -34.572  21.908  15.146  1.00 28.84           C  
ANISOU 3141  CG2 VAL A1010     4280   2995   3681    362   1868    899       C  
ATOM   3142  H   VAL A1010     -36.830  23.350  13.936  1.00 28.78           H  
ATOM   3143  HA  VAL A1010     -36.929  21.947  16.218  1.00 32.48           H  
ATOM   3144  HB  VAL A1010     -35.070  23.894  15.358  1.00 34.14           H  
ATOM   3145 HG11 VAL A1010     -33.779  23.147  17.234  1.00 36.62           H  
ATOM   3146 HG12 VAL A1010     -34.996  24.110  17.574  1.00 36.62           H  
ATOM   3147 HG13 VAL A1010     -35.134  22.544  17.803  1.00 36.62           H  
ATOM   3148 HG21 VAL A1010     -33.622  22.096  15.087  1.00 34.60           H  
ATOM   3149 HG22 VAL A1010     -34.719  21.102  15.664  1.00 34.60           H  
ATOM   3150 HG23 VAL A1010     -34.944  21.803  14.256  1.00 34.60           H  
ATOM   3151  N   LYS A1011     -38.195  23.380  17.725  1.00 33.25           N  
ANISOU 3151  N   LYS A1011     6208   2704   3722    661   2497    -57       N  
ATOM   3152  CA  LYS A1011     -39.064  24.226  18.534  1.00 39.91           C  
ANISOU 3152  CA  LYS A1011     7055   3492   4617    782   2642   -264       C  
ATOM   3153  C   LYS A1011     -38.592  24.288  19.979  1.00 46.68           C  
ANISOU 3153  C   LYS A1011     7788   5309   4638    516   2919   -372       C  
ATOM   3154  O   LYS A1011     -39.394  24.373  20.914  1.00 50.04           O  
ANISOU 3154  O   LYS A1011     7973   5719   5321    558   2938    130       O  
ATOM   3155  CB  LYS A1011     -40.518  23.764  18.474  1.00 42.02           C  
ANISOU 3155  CB  LYS A1011     7181   3622   5162    636   2352    279       C  
ATOM   3156  CG  LYS A1011     -41.203  23.955  17.129  1.00 47.63           C  
ANISOU 3156  CG  LYS A1011     7378   4511   6209    325   1860    710       C  
ATOM   3157  CD  LYS A1011     -42.218  22.841  16.863  1.00 54.32           C  
ANISOU 3157  CD  LYS A1011     7544   5391   7703    169   1404    915       C  
ATOM   3158  CE  LYS A1011     -43.012  23.090  15.584  1.00 59.93           C  
ANISOU 3158  CE  LYS A1011     7719   6017   9033     41   1128    804       C  
ATOM   3159  NZ  LYS A1011     -43.430  21.823  14.911  1.00 62.49           N1+
ANISOU 3159  NZ  LYS A1011     7792   6269   9681    -67   1022    677       N1+
ATOM   3160  H   LYS A1011     -38.161  22.562  17.990  1.00 39.90           H  
ATOM   3161  HA  LYS A1011     -39.020  25.121  18.163  1.00 47.89           H  
ATOM   3162  HB2 LYS A1011     -40.547  22.817  18.683  1.00 50.42           H  
ATOM   3163  HB3 LYS A1011     -41.026  24.264  19.132  1.00 50.42           H  
ATOM   3164  HG2 LYS A1011     -41.672  24.804  17.124  1.00 57.16           H  
ATOM   3165  HG3 LYS A1011     -40.538  23.938  16.423  1.00 57.16           H  
ATOM   3166  HD2 LYS A1011     -41.750  21.996  16.771  1.00 65.18           H  
ATOM   3167  HD3 LYS A1011     -42.843  22.794  17.604  1.00 65.18           H  
ATOM   3168  HE2 LYS A1011     -43.813  23.593  15.800  1.00 71.91           H  
ATOM   3169  HE3 LYS A1011     -42.462  23.593  14.962  1.00 71.91           H  
ATOM   3170  HZ1 LYS A1011     -43.930  21.336  15.463  1.00 74.98           H  
ATOM   3171  HZ2 LYS A1011     -43.903  22.008  14.180  1.00 74.98           H  
ATOM   3172  HZ3 LYS A1011     -42.712  21.351  14.679  1.00 74.98           H  
ATOM   3173  N   GLU A1012     -37.280  24.247  20.183  1.00 53.07           N  
ANISOU 3173  N   GLU A1012     8342   6979   4844   -273   2992   -619       N  
ATOM   3174  CA  GLU A1012     -36.703  24.482  21.499  1.00 62.94           C  
ANISOU 3174  CA  GLU A1012     9059   8495   6359   -930   2422   -512       C  
ATOM   3175  C   GLU A1012     -35.275  25.003  21.390  1.00 67.68           C  
ANISOU 3175  C   GLU A1012     9811   8668   7238  -1062   1676   -487       C  
ATOM   3176  O   GLU A1012     -34.441  24.674  22.244  1.00 64.41           O  
ANISOU 3176  O   GLU A1012     9887   8851   5733  -1259   1937   -289       O  
ATOM   3177  CB  GLU A1012     -36.711  23.175  22.294  1.00 66.51           C  
ANISOU 3177  CB  GLU A1012     9018   9393   6859  -1114   2330   -657       C  
ATOM   3178  H   GLU A1012     -36.699  24.084  19.570  1.00 63.69           H  
ATOM   3179  HA  GLU A1012     -37.228  25.156  21.958  1.00 75.52           H  
ATOM   3180  N   PRO A1013     -34.963  25.844  20.401  1.00 73.66           N  
ANISOU 3180  N   PRO A1013    10449   8288   9249   -920    672   -642       N  
ATOM   3181  CA  PRO A1013     -33.555  26.092  20.069  1.00 73.64           C  
ANISOU 3181  CA  PRO A1013    10803   7958   9220   -791    283   -794       C  
ATOM   3182  C   PRO A1013     -32.703  26.410  21.287  1.00 69.00           C  
ANISOU 3182  C   PRO A1013    10977   7742   7498   -882    495   -794       C  
ATOM   3183  O   PRO A1013     -33.156  27.036  22.248  1.00 66.15           O  
ANISOU 3183  O   PRO A1013    11635   7299   6200   -656    480  -1020       O  
ATOM   3184  CB  PRO A1013     -33.621  27.279  19.099  1.00 77.06           C  
ANISOU 3184  CB  PRO A1013    10862   7869  10547   -728    -44   -608       C  
ATOM   3185  CG  PRO A1013     -34.955  27.135  18.447  1.00 79.25           C  
ANISOU 3185  CG  PRO A1013    10854   8002  11257   -682    -19   -458       C  
ATOM   3186  CD  PRO A1013     -35.859  26.687  19.587  1.00 77.96           C  
ANISOU 3186  CD  PRO A1013    10714   8203  10706   -771    234   -563       C  
ATOM   3187  HA  PRO A1013     -33.184  25.314  19.624  1.00 88.37           H  
ATOM   3188  HB2 PRO A1013     -33.558  28.115  19.589  1.00 92.47           H  
ATOM   3189  HB3 PRO A1013     -32.904  27.221  18.449  1.00 92.47           H  
ATOM   3190  HG2 PRO A1013     -35.245  27.985  18.081  1.00 95.11           H  
ATOM   3191  HG3 PRO A1013     -34.916  26.467  17.745  1.00 95.11           H  
ATOM   3192  HD2 PRO A1013     -36.179  27.448  20.096  1.00 93.56           H  
ATOM   3193  HD3 PRO A1013     -36.611  26.173  19.252  1.00 93.56           H  
ATOM   3194  N   GLY A1014     -31.467  25.928  21.248  1.00 66.68           N  
ANISOU 3194  N   GLY A1014    10302   8156   6878  -1241    900   -485       N  
ATOM   3195  CA  GLY A1014     -30.455  26.343  22.191  1.00 63.86           C  
ANISOU 3195  CA  GLY A1014     9595   8719   5949  -1594   1289   -150       C  
ATOM   3196  C   GLY A1014     -29.447  27.231  21.495  1.00 61.84           C  
ANISOU 3196  C   GLY A1014     8931   9299   5265  -1794   1504     53       C  
ATOM   3197  O   GLY A1014     -29.822  28.154  20.767  1.00 60.70           O  
ANISOU 3197  O   GLY A1014     8791   9131   5141  -2166   1588     62       O  
ATOM   3198  H   GLY A1014     -31.190  25.352  20.673  1.00 80.02           H  
ATOM   3199  HA2 GLY A1014     -30.863  26.836  22.920  1.00 76.63           H  
ATOM   3200  HA3 GLY A1014     -30.000  25.566  22.552  1.00 76.63           H  
ATOM   3201  N   GLU A1015     -28.164  26.959  21.703  1.00 60.85           N  
ANISOU 3201  N   GLU A1015     8460   9958   4701  -1415   1566    173       N  
ATOM   3202  CA  GLU A1015     -27.113  27.719  21.044  1.00 58.70           C  
ANISOU 3202  CA  GLU A1015     8090  10207   4006   -804   1363    -81       C  
ATOM   3203  C   GLU A1015     -27.010  27.245  19.599  1.00 50.43           C  
ANISOU 3203  C   GLU A1015     7015   8607   3541    -88   1566    148       C  
ATOM   3204  O   GLU A1015     -26.930  26.041  19.339  1.00 52.90           O  
ANISOU 3204  O   GLU A1015     7098   8742   4260    320   1568    310       O  
ATOM   3205  CB  GLU A1015     -25.794  27.515  21.783  1.00 64.88           C  
ANISOU 3205  CB  GLU A1015     8837  11568   4247   -880    727   -867       C  
ATOM   3206  CG  GLU A1015     -25.907  27.705  23.290  1.00 71.70           C  
ANISOU 3206  CG  GLU A1015     9559  12434   5251   -838    147  -1426       C  
ATOM   3207  CD  GLU A1015     -24.562  27.916  23.950  1.00 77.99           C  
ANISOU 3207  CD  GLU A1015    10168  12912   6551   -729   -213  -1854       C  
ATOM   3208  OE1 GLU A1015     -23.556  27.373  23.443  1.00 80.77           O  
ANISOU 3208  OE1 GLU A1015    10370  12956   7364   -768   -559  -2157       O  
ATOM   3209  OE2 GLU A1015     -24.512  28.639  24.968  1.00 80.02           O1-
ANISOU 3209  OE2 GLU A1015    10385  13136   6883   -553    -36  -1857       O1-
ATOM   3210  H   GLU A1015     -27.876  26.337  22.224  1.00 73.02           H  
ATOM   3211  HA  GLU A1015     -27.311  28.668  21.046  1.00 70.44           H  
ATOM   3212  HB2 GLU A1015     -25.480  26.611  21.620  1.00 77.86           H  
ATOM   3213  HB3 GLU A1015     -25.146  28.156  21.450  1.00 77.86           H  
ATOM   3214  HG2 GLU A1015     -26.456  28.484  23.470  1.00 86.04           H  
ATOM   3215  HG3 GLU A1015     -26.313  26.916  23.680  1.00 86.04           H  
ATOM   3216  N   SER A1016     -27.043  28.192  18.660  1.00 39.51           N  
ANISOU 3216  N   SER A1016     5874   6542   2597     -9   1738     81       N  
ATOM   3217  CA  SER A1016     -27.148  27.879  17.239  1.00 30.03           C  
ANISOU 3217  CA  SER A1016     4861   4483   2066    223   1427   -401       C  
ATOM   3218  C   SER A1016     -25.891  28.290  16.499  1.00 23.51           C  
ANISOU 3218  C   SER A1016     4291   2866   1775    579   1058   -163       C  
ATOM   3219  O   SER A1016     -25.437  29.431  16.657  1.00 23.42           O  
ANISOU 3219  O   SER A1016     4297   2650   1953    632   1097   -131       O  
ATOM   3220  CB  SER A1016     -28.343  28.629  16.652  1.00 33.76           C  
ANISOU 3220  CB  SER A1016     4759   4832   3235    145   1350   -261       C  
ATOM   3221  OG  SER A1016     -29.538  28.196  17.263  1.00 37.38           O  
ANISOU 3221  OG  SER A1016     4676   5067   4459    309   1620   -461       O  
ATOM   3222  H   SER A1016     -27.005  29.035  18.826  1.00 47.42           H  
ATOM   3223  HA  SER A1016     -27.262  26.923  17.125  1.00 36.04           H  
ATOM   3224  HB2 SER A1016     -28.231  29.580  16.810  1.00 40.51           H  
ATOM   3225  HB3 SER A1016     -28.392  28.455  15.699  1.00 40.51           H  
ATOM   3226  HG  SER A1016     -29.642  27.372  17.138  1.00 44.85           H  
ATOM   3227  N   PRO A1017     -25.303  27.402  15.681  1.00 19.53           N  
ANISOU 3227  N   PRO A1017     3739   2017   1666    788    945    178       N  
ATOM   3228  CA  PRO A1017     -24.110  27.798  14.898  1.00 18.57           C  
ANISOU 3228  CA  PRO A1017     3486   1740   1829    624    817      3       C  
ATOM   3229  C   PRO A1017     -24.503  28.616  13.672  1.00 16.28           C  
ANISOU 3229  C   PRO A1017     3151   1542   1493    499    795    161       C  
ATOM   3230  O   PRO A1017     -24.459  28.147  12.528  1.00 16.30           O  
ANISOU 3230  O   PRO A1017     3009   1617   1569    314    867    133       O  
ATOM   3231  CB  PRO A1017     -23.484  26.443  14.555  1.00 19.09           C  
ANISOU 3231  CB  PRO A1017     3476   1749   2028    550    804    128       C  
ATOM   3232  CG  PRO A1017     -24.658  25.521  14.436  1.00 20.27           C  
ANISOU 3232  CG  PRO A1017     3503   1895   2304    713    824     91       C  
ATOM   3233  CD  PRO A1017     -25.595  25.957  15.543  1.00 19.85           C  
ANISOU 3233  CD  PRO A1017     3721   2099   1722    595    812     79       C  
ATOM   3234  HA  PRO A1017     -23.481  28.301  15.440  1.00 22.28           H  
ATOM   3235  HB2 PRO A1017     -22.998  26.502  13.718  1.00 22.91           H  
ATOM   3236  HB3 PRO A1017     -22.887  26.161  15.266  1.00 22.91           H  
ATOM   3237  HG2 PRO A1017     -25.075  25.623  13.566  1.00 24.33           H  
ATOM   3238  HG3 PRO A1017     -24.373  24.602  14.562  1.00 24.33           H  
ATOM   3239  HD2 PRO A1017     -26.521  25.814  15.290  1.00 23.82           H  
ATOM   3240  HD3 PRO A1017     -25.400  25.485  16.368  1.00 23.82           H  
ATOM   3241  N   ILE A1018     -24.887  29.878  13.916  1.00 17.12           N  
ANISOU 3241  N   ILE A1018     2978   1474   2052    706    873     -3       N  
ATOM   3242  CA  ILE A1018     -25.590  30.668  12.903  1.00 16.28           C  
ANISOU 3242  CA  ILE A1018     2819   1360   2006    594    902     -8       C  
ATOM   3243  C   ILE A1018     -24.789  30.844  11.620  1.00 14.73           C  
ANISOU 3243  C   ILE A1018     2686   1057   1853    445    805    -57       C  
ATOM   3244  O   ILE A1018     -25.376  30.964  10.542  1.00 14.77           O  
ANISOU 3244  O   ILE A1018     2728   1102   1782    445    766    -21       O  
ATOM   3245  CB  ILE A1018     -26.046  32.041  13.455  1.00 17.31           C  
ANISOU 3245  CB  ILE A1018     2974   1557   2047    749    659   -400       C  
ATOM   3246  CG1 ILE A1018     -24.849  32.861  13.959  1.00 18.43           C  
ANISOU 3246  CG1 ILE A1018     3389   1657   1955    591    626   -535       C  
ATOM   3247  CG2 ILE A1018     -27.133  31.846  14.511  1.00 17.74           C  
ANISOU 3247  CG2 ILE A1018     2881   1843   2015    804    867   -290       C  
ATOM   3248  CD1 ILE A1018     -25.194  34.333  14.314  1.00 20.60           C  
ANISOU 3248  CD1 ILE A1018     3535   1703   2588    451    432   -747       C  
ATOM   3249  H   ILE A1018     -24.751  30.296  14.655  1.00 20.54           H  
ATOM   3250  HA  ILE A1018     -26.382  30.152  12.683  1.00 19.53           H  
ATOM   3251  HB  ILE A1018     -26.436  32.561  12.735  1.00 20.78           H  
ATOM   3252 HG12 ILE A1018     -24.498  32.440  14.760  1.00 22.11           H  
ATOM   3253 HG13 ILE A1018     -24.169  32.876  13.268  1.00 22.11           H  
ATOM   3254 HG21 ILE A1018     -27.452  32.714  14.800  1.00 21.28           H  
ATOM   3255 HG22 ILE A1018     -27.862  31.337  14.122  1.00 21.28           H  
ATOM   3256 HG23 ILE A1018     -26.758  31.363  15.264  1.00 21.28           H  
ATOM   3257 HD11 ILE A1018     -24.383  34.791  14.585  1.00 24.72           H  
ATOM   3258 HD12 ILE A1018     -25.573  34.765  13.532  1.00 24.72           H  
ATOM   3259 HD13 ILE A1018     -25.837  34.341  15.040  1.00 24.72           H  
ATOM   3260  N   PHE A1019     -23.458  30.879  11.699  1.00 14.30           N  
ANISOU 3260  N   PHE A1019     2667   1171   1595    396    690   -172       N  
ATOM   3261  CA  PHE A1019     -22.662  31.146  10.503  1.00 14.78           C  
ANISOU 3261  CA  PHE A1019     2765   1027   1822    267    784   -257       C  
ATOM   3262  C   PHE A1019     -22.530  29.935   9.591  1.00 14.26           C  
ANISOU 3262  C   PHE A1019     2756    966   1696    289    780     -3       C  
ATOM   3263  O   PHE A1019     -21.940  30.059   8.515  1.00 15.38           O  
ANISOU 3263  O   PHE A1019     2892   1219   1734    175    938   -164       O  
ATOM   3264  CB  PHE A1019     -21.302  31.725  10.890  1.00 15.25           C  
ANISOU 3264  CB  PHE A1019     2929   1174   1690    350    621    -60       C  
ATOM   3265  CG  PHE A1019     -21.406  33.071  11.580  1.00 15.73           C  
ANISOU 3265  CG  PHE A1019     2972   1110   1895    306    539   -234       C  
ATOM   3266  CD1 PHE A1019     -21.991  34.147  10.932  1.00 16.50           C  
ANISOU 3266  CD1 PHE A1019     3066   1193   2012    310    926   -286       C  
ATOM   3267  CD2 PHE A1019     -20.940  33.252  12.871  1.00 17.56           C  
ANISOU 3267  CD2 PHE A1019     3088   1481   2104    181    226   -336       C  
ATOM   3268  CE1 PHE A1019     -22.097  35.387  11.551  1.00 18.46           C  
ANISOU 3268  CE1 PHE A1019     3096   1600   2317    429    885   -613       C  
ATOM   3269  CE2 PHE A1019     -21.051  34.495  13.502  1.00 20.05           C  
ANISOU 3269  CE2 PHE A1019     3152   1920   2545    278    253   -653       C  
ATOM   3270  CZ  PHE A1019     -21.624  35.558  12.835  1.00 19.41           C  
ANISOU 3270  CZ  PHE A1019     3204   1720   2452    355    662   -799       C  
ATOM   3271  H   PHE A1019     -23.004  30.753  12.418  1.00 17.16           H  
ATOM   3272  HA  PHE A1019     -23.101  31.831   9.975  1.00 17.73           H  
ATOM   3273  HB2 PHE A1019     -20.860  31.111  11.497  1.00 18.30           H  
ATOM   3274  HB3 PHE A1019     -20.770  31.841  10.088  1.00 18.30           H  
ATOM   3275  HD1 PHE A1019     -22.318  34.038  10.069  1.00 19.81           H  
ATOM   3276  HD2 PHE A1019     -20.548  32.540  13.323  1.00 21.08           H  
ATOM   3277  HE1 PHE A1019     -22.487  36.101  11.100  1.00 22.15           H  
ATOM   3278  HE2 PHE A1019     -20.738  34.604  14.371  1.00 24.06           H  
ATOM   3279  HZ  PHE A1019     -21.690  36.388  13.250  1.00 23.30           H  
ATOM   3280  N   TRP A1020     -23.089  28.793   9.984  1.00 13.38           N  
ANISOU 3280  N   TRP A1020     2527    924   1632    258    810     26       N  
ATOM   3281  CA  TRP A1020     -23.208  27.611   9.141  1.00 14.08           C  
ANISOU 3281  CA  TRP A1020     2519    922   1908    385    712   -112       C  
ATOM   3282  C   TRP A1020     -24.644  27.367   8.691  1.00 13.54           C  
ANISOU 3282  C   TRP A1020     2622   1015   1506    381    861    -25       C  
ATOM   3283  O   TRP A1020     -24.889  26.435   7.917  1.00 14.74           O  
ANISOU 3283  O   TRP A1020     2732   1048   1822    347    846    -28       O  
ATOM   3284  CB  TRP A1020     -22.664  26.358   9.870  1.00 14.00           C  
ANISOU 3284  CB  TRP A1020     2637    851   1833    240    718    -66       C  
ATOM   3285  CG  TRP A1020     -21.158  26.258   9.889  1.00 13.48           C  
ANISOU 3285  CG  TRP A1020     2550    969   1602    391    746    123       C  
ATOM   3286  CD1 TRP A1020     -20.392  25.404   9.135  1.00 12.64           C  
ANISOU 3286  CD1 TRP A1020     2338    952   1513    224    663     93       C  
ATOM   3287  CD2 TRP A1020     -20.231  27.025  10.677  1.00 14.26           C  
ANISOU 3287  CD2 TRP A1020     2617   1072   1728    467    588   -111       C  
ATOM   3288  CE2 TRP A1020     -18.930  26.591  10.330  1.00 13.87           C  
ANISOU 3288  CE2 TRP A1020     2423   1021   1827    329    529     14       C  
ATOM   3289  CE3 TRP A1020     -20.365  28.029  11.638  1.00 15.74           C  
ANISOU 3289  CE3 TRP A1020     2808   1282   1890    486    354   -180       C  
ATOM   3290  NE1 TRP A1020     -19.064  25.597   9.396  1.00 13.45           N  
ANISOU 3290  NE1 TRP A1020     2313   1007   1791    271    660     56       N  
ATOM   3291  CZ2 TRP A1020     -17.778  27.124  10.912  1.00 15.31           C  
ANISOU 3291  CZ2 TRP A1020     2724   1094   2001    313    387   -166       C  
ATOM   3292  CZ3 TRP A1020     -19.212  28.561  12.209  1.00 17.31           C  
ANISOU 3292  CZ3 TRP A1020     3012   1257   2309    644    226   -173       C  
ATOM   3293  CH2 TRP A1020     -17.940  28.121  11.835  1.00 17.05           C  
ANISOU 3293  CH2 TRP A1020     3026   1144   2310    433    355   -175       C  
ATOM   3294  H   TRP A1020     -23.420  28.675  10.769  1.00 16.05           H  
ATOM   3295  HA  TRP A1020     -22.660  27.737   8.351  1.00 16.89           H  
ATOM   3296  HB2 TRP A1020     -22.969  26.378  10.791  1.00 16.81           H  
ATOM   3297  HB3 TRP A1020     -23.006  25.567   9.425  1.00 16.81           H  
ATOM   3298  HD1 TRP A1020     -20.729  24.783   8.531  1.00 15.17           H  
ATOM   3299  HE1 TRP A1020     -18.416  25.163   9.033  1.00 16.14           H  
ATOM   3300  HE3 TRP A1020     -21.206  28.336  11.891  1.00 18.89           H  
ATOM   3301  HZ2 TRP A1020     -16.932  26.813  10.680  1.00 18.38           H  
ATOM   3302  HZ3 TRP A1020     -19.290  29.225  12.855  1.00 20.78           H  
ATOM   3303  HH2 TRP A1020     -17.190  28.512  12.220  1.00 20.47           H  
ATOM   3304  N   TYR A1021     -25.601  28.175   9.154  1.00 13.62           N  
ANISOU 3304  N   TYR A1021     2574    868   1733    236    916    -19       N  
ATOM   3305  CA  TYR A1021     -27.010  27.904   8.922  1.00 14.57           C  
ANISOU 3305  CA  TYR A1021     2633    902   2001    132   1080     -3       C  
ATOM   3306  C   TYR A1021     -27.503  28.391   7.562  1.00 13.02           C  
ANISOU 3306  C   TYR A1021     2534    823   1589    158    903    -33       C  
ATOM   3307  O   TYR A1021     -27.201  29.504   7.128  1.00 13.93           O  
ANISOU 3307  O   TYR A1021     2662    875   1756    142    639    -43       O  
ATOM   3308  CB  TYR A1021     -27.851  28.589  10.004  1.00 14.88           C  
ANISOU 3308  CB  TYR A1021     2585   1278   1792    166   1019   -209       C  
ATOM   3309  CG  TYR A1021     -28.163  27.778  11.246  1.00 15.90           C
[truncated: 224,544 more chars]
