# Supplementary material for: Investigation of the Mechanism of Cinnamaldehyde in Irritable Bowel Syndrome Based via Network Pharmacology, Molecular Docking, and Animal Experiments
Source: Pediatr Discov. 2025 Oct 5:e70017. Online ahead of print. doi: 10.1002/pdi3.70017 (PMC13398650; doi:10.1002/pdi3.70017)
Supplement: Supplementary file 1 — Supporting Information S1 [file PDI3-9999-0-s001.zip › Supplementary Materials/Molecular Docking/JAK2/8bxhQU.pdbqt]

REMARK   4 XXXX COMPLIES WITH FORMAT V. 2.0
ATOM      1  N   ASN A 833     -42.664  -0.794  30.251  1.00 48.39    -0.066 N 
ATOM      2  HN1 ASN A 833     -43.037   0.119  29.990  1.00  0.00     0.275 HD
ATOM      3  HN2 ASN A 833     -43.199  -1.547  29.818  1.00  0.00     0.275 HD
ATOM      4  HN3 ASN A 833     -41.760  -0.961  29.810  1.00  0.00     0.275 HD
ATOM      5  CA  ASN A 833     -42.584  -0.971  31.696  1.00 47.32     0.184 C 
ATOM      6  C   ASN A 833     -42.024  -2.340  32.087  1.00 43.00     0.249 C 
ATOM      7  O   ASN A 833     -40.914  -2.440  32.630  1.00 44.12    -0.271 OA
ATOM      8  CB  ASN A 833     -43.974  -0.793  32.336  1.00 40.63     0.044 C 
ATOM      9  CG  ASN A 833     -44.189   0.602  32.908  1.00 40.13     0.217 C 
ATOM     10  ND2 ASN A 833     -45.450   0.959  33.149  1.00 52.12    -0.370 N 
ATOM     11  OD1 ASN A 833     -43.235   1.343  33.142  1.00 55.92    -0.274 OA
ATOM     12  HA  ASN A 833     -41.981  -0.296  32.045  1.00 56.78     0.099 H 
ATOM     13  HB2 ASN A 833     -44.653  -0.948  31.661  1.00 48.76     0.051 H 
ATOM     14  HB3 ASN A 833     -44.072  -1.432  33.059  1.00 48.76     0.051 H 
ATOM     15 1HD2 ASN A 833     -45.622   1.737  33.472  1.00 62.54     0.159 HD
ATOM     16 2HD2 ASN A 833     -46.091   0.411  32.981  1.00 62.54     0.159 HD
ATOM     17  N   LEU A 834     -42.805  -3.386  31.791  1.00 47.54    -0.346 N 
ATOM     18  CA  LEU A 834     -42.523  -4.712  32.331  1.00 50.50     0.089 C 
ATOM     19  C   LEU A 834     -41.082  -5.126  32.077  1.00 47.93     0.241 C 
ATOM     20  O   LEU A 834     -40.419  -5.661  32.972  1.00 47.22    -0.271 OA
ATOM     21  CB  LEU A 834     -43.471  -5.745  31.721  1.00 52.82    -0.035 C 
ATOM     22  CG  LEU A 834     -44.921  -5.761  32.207  1.00 51.47    -0.059 C 
ATOM     23  CD1 LEU A 834     -45.641  -6.977  31.635  1.00 51.08    -0.073 C 
ATOM     24  CD2 LEU A 834     -44.992  -5.748  33.729  1.00 49.28    -0.073 C 
ATOM     25  H   LEU A 834     -43.499  -3.350  31.284  1.00 57.05     0.163 HD
ATOM     26  HA  LEU A 834     -42.671  -4.685  33.290  1.00 60.60     0.087 H 
ATOM     27  HB2 LEU A 834     -43.500  -5.590  30.764  1.00 63.39     0.037 H 
ATOM     28  HB3 LEU A 834     -43.106  -6.625  31.903  1.00 63.39     0.037 H 
ATOM     29  HG  LEU A 834     -45.373  -4.961  31.897  1.00 61.76     0.039 H 
ATOM     30 1HD1 LEU A 834     -46.572  -6.950  31.906  1.00 61.29     0.028 H 
ATOM     31 2HD1 LEU A 834     -45.577  -6.955  30.667  1.00 61.29     0.028 H 
ATOM     32 3HD1 LEU A 834     -45.221  -7.783  31.975  1.00 61.29     0.028 H 
ATOM     33 1HD2 LEU A 834     -45.897  -5.959  34.005  1.00 59.13     0.028 H 
ATOM     34 2HD2 LEU A 834     -44.376  -6.410  34.080  1.00 59.13     0.028 H 
ATOM     35 3HD2 LEU A 834     -44.746  -4.865  34.049  1.00 59.13     0.028 H 
ATOM     36  N   TYR A 835     -40.586  -4.898  30.860  1.00 45.25    -0.346 N 
ATOM     37  CA  TYR A 835     -39.224  -5.252  30.470  1.00 41.75     0.093 C 
ATOM     38  C   TYR A 835     -38.566  -4.025  29.859  1.00 39.28     0.241 C 
ATOM     39  O   TYR A 835     -39.022  -3.520  28.827  1.00 40.94    -0.271 OA
ATOM     40  CB  TYR A 835     -39.213  -6.427  29.482  1.00 41.08    -0.014 C 
ATOM     41  CG  TYR A 835     -39.666  -7.722  30.125  1.00 38.36    -0.056 A 
ATOM     42  CD1 TYR A 835     -38.761  -8.554  30.773  1.00 37.18    -0.074 A 
ATOM     43  CD2 TYR A 835     -41.002  -8.096  30.110  1.00 37.43    -0.074 A 
ATOM     44  CE1 TYR A 835     -39.177  -9.731  31.383  1.00 36.93    -0.051 A 
ATOM     45  CE2 TYR A 835     -41.426  -9.269  30.714  1.00 36.17    -0.051 A 
ATOM     46  CZ  TYR A 835     -40.508 -10.084  31.349  1.00 35.90     0.065 A 
ATOM     47  OH  TYR A 835     -40.924 -11.250  31.956  1.00 34.24    -0.361 OA
ATOM     48  H   TYR A 835     -41.033  -4.528  30.226  1.00 54.30     0.163 HD
ATOM     49  HA  TYR A 835     -38.717  -5.515  31.254  1.00 50.10     0.088 H 
ATOM     50  HB2 TYR A 835     -39.814  -6.229  28.746  1.00 49.29     0.043 H 
ATOM     51  HB3 TYR A 835     -38.311  -6.554  29.149  1.00 49.29     0.043 H 
ATOM     52  HD1 TYR A 835     -37.862  -8.320  30.799  1.00 44.61     0.084 H 
ATOM     53  HD2 TYR A 835     -41.625  -7.550  29.686  1.00 44.91     0.084 H 
ATOM     54  HE1 TYR A 835     -38.559 -10.278  31.812  1.00 44.32     0.087 H 
ATOM     55  HE2 TYR A 835     -42.324  -9.507  30.692  1.00 43.40     0.087 H 
ATOM     56  HH  TYR A 835     -41.677 -11.475  31.660  1.00 41.09     0.217 HD
ATOM     57  N   PHE A 836     -37.498  -3.555  30.496  1.00 36.32    -0.346 N 
ATOM     58  CA  PHE A 836     -36.824  -2.338  30.066  1.00 39.70     0.093 C 
ATOM     59  C   PHE A 836     -36.017  -2.591  28.798  1.00 47.27     0.241 C 
ATOM     60  O   PHE A 836     -35.611  -3.719  28.506  1.00 50.36    -0.271 OA
ATOM     61  CB  PHE A 836     -35.921  -1.830  31.196  1.00 38.34    -0.014 C 
ATOM     62  CG  PHE A 836     -35.458  -0.412  31.013  1.00 39.71    -0.056 A 
ATOM     63  CD1 PHE A 836     -36.291   0.655  31.331  1.00 38.65    -0.077 A 
ATOM     64  CD2 PHE A 836     -34.195  -0.145  30.521  1.00 42.32    -0.077 A 
ATOM     65  CE1 PHE A 836     -35.869   1.960  31.157  1.00 39.75    -0.082 A 
ATOM     66  CE2 PHE A 836     -33.771   1.152  30.345  1.00 42.58    -0.082 A 
ATOM     67  CZ  PHE A 836     -34.610   2.208  30.664  1.00 41.24    -0.083 A 
ATOM     68  H   PHE A 836     -37.142  -3.926  31.185  1.00 43.59     0.163 HD
ATOM     69  HA  PHE A 836     -37.472  -1.646  29.862  1.00 47.65     0.088 H 
ATOM     70  HB2 PHE A 836     -36.411  -1.876  32.031  1.00 46.01     0.043 H 
ATOM     71  HB3 PHE A 836     -35.133  -2.394  31.242  1.00 46.01     0.043 H 
ATOM     72  HD1 PHE A 836     -37.142   0.488  31.666  1.00 46.39     0.084 H 
ATOM     73  HD2 PHE A 836     -33.626  -0.849  30.308  1.00 50.79     0.084 H 
ATOM     74  HE1 PHE A 836     -36.434   2.666  31.373  1.00 47.70     0.083 H 
ATOM     75  HE2 PHE A 836     -32.920   1.321  30.010  1.00 51.09     0.083 H 
ATOM     76  HZ  PHE A 836     -34.322   3.084  30.544  1.00 49.49     0.083 H 
ATOM     77  N   GLN A 837     -35.799  -1.517  28.037  1.00 50.80    -0.346 N 
ATOM     78  CA  GLN A 837     -35.119  -1.606  26.751  1.00 55.81     0.086 C 
ATOM     79  C   GLN A 837     -33.774  -2.305  26.893  1.00 58.39     0.240 C 
ATOM     80  O   GLN A 837     -33.084  -2.182  27.908  1.00 59.80    -0.271 OA
ATOM     81  CB  GLN A 837     -34.905  -0.198  26.186  1.00 57.06    -0.049 C 
ATOM     82  HB1 GLN A 837     -34.385  -0.266  25.202  1.00  0.00     0.030 H 
ATOM     83  HB2 GLN A 837     -34.366   0.466  26.902  1.00  0.00     0.030 H 
ATOM     84  HB3 GLN A 837     -35.857   0.378  26.120  1.00  0.00     0.030 H 
ATOM     85  H   GLN A 837     -36.038  -0.718  28.247  1.00 60.96     0.163 HD
ATOM     86  HA  GLN A 837     -35.664  -2.120  26.135  1.00 66.97     0.086 H 
ATOM     87  N   SER A 838     -33.394  -3.039  25.851  1.00 59.22    -0.344 N 
ATOM     88  CA  SER A 838     -32.138  -3.772  25.888  1.00 59.50     0.109 C 
ATOM     89  C   SER A 838     -30.958  -2.811  25.955  1.00 63.09     0.243 C 
ATOM     90  O   SER A 838     -30.860  -1.865  25.170  1.00 66.07    -0.271 OA
ATOM     91  CB  SER A 838     -32.019  -4.667  24.654  1.00 58.79     0.044 C 
ATOM     92  OG  SER A 838     -32.866  -5.796  24.775  1.00 60.39    -0.398 OA
ATOM     93  H   SER A 838     -33.841  -3.127  25.121  1.00 71.06     0.163 HD
ATOM     94  HA  SER A 838     -32.119  -4.333  26.678  1.00 71.40     0.090 H 
ATOM     95  HB2 SER A 838     -32.278  -4.160  23.869  1.00 70.55     0.077 H 
ATOM     96  HB3 SER A 838     -31.101  -4.967  24.568  1.00 70.55     0.077 H 
ATOM     97  HG  SER A 838     -32.782  -6.291  24.102  1.00 72.47     0.209 HD
ATOM     98  N   MET A 839     -30.066  -3.056  26.911  1.00 64.52    -0.346 N 
ATOM     99  CA  MET A 839     -28.797  -2.353  26.998  1.00 67.45     0.086 C 
ATOM    100  C   MET A 839     -27.786  -3.333  27.570  1.00 64.21     0.240 C 
ATOM    101  O   MET A 839     -28.149  -4.264  28.292  1.00 64.14    -0.271 OA
ATOM    102  CB  MET A 839     -28.893  -1.108  27.885  1.00 70.62    -0.049 C 
ATOM    103  HB1 MET A 839     -27.919  -0.569  27.952  1.00  0.00     0.030 H 
ATOM    104  HB2 MET A 839     -29.286  -1.361  28.897  1.00  0.00     0.030 H 
ATOM    105  HB3 MET A 839     -29.710  -0.430  27.544  1.00  0.00     0.030 H 
ATOM    106  H   MET A 839     -30.178  -3.639  27.533  1.00 77.42     0.163 HD
ATOM    107  HA  MET A 839     -28.516  -2.053  26.120  1.00 80.94     0.086 H 
ATOM    108  N   ASP A 840     -26.517  -3.143  27.234  1.00 53.48    -0.346 N 
ATOM    109  CA  ASP A 840     -25.472  -4.026  27.742  1.00 43.13     0.099 C 
ATOM    110  C   ASP A 840     -24.668  -3.259  28.784  1.00 35.38     0.243 C 
ATOM    111  O   ASP A 840     -23.645  -2.641  28.462  1.00 34.84    -0.271 OA
ATOM    112  CB  ASP A 840     -24.567  -4.539  26.622  1.00 44.83     0.043 C 
ATOM    113  CG  ASP A 840     -23.682  -5.676  27.077  1.00 51.71     0.175 C 
ATOM    114  OD1 ASP A 840     -23.742  -6.034  28.275  1.00 55.15    -0.648 OA
ATOM    115  OD2 ASP A 840     -22.925  -6.206  26.241  1.00 55.18    -0.648 OA
ATOM    116  H   ASP A 840     -26.238  -2.515  26.717  1.00 64.18     0.163 HD
ATOM    117  HA  ASP A 840     -25.884  -4.799  28.159  1.00 51.76     0.088 H 
ATOM    118  HB2 ASP A 840     -25.117  -4.858  25.889  1.00 53.80     0.052 H 
ATOM    119  HB3 ASP A 840     -23.997  -3.815  26.317  1.00 53.80     0.052 H 
ATOM    120  N   PRO A 841     -25.097  -3.238  30.045  1.00 30.69    -0.337 N 
ATOM    121  CA  PRO A 841     -24.369  -2.459  31.051  1.00 27.65     0.091 C 
ATOM    122  C   PRO A 841     -23.082  -3.097  31.543  1.00 26.77     0.241 C 
ATOM    123  O   PRO A 841     -22.409  -2.495  32.385  1.00 26.25    -0.271 OA
ATOM    124  CB  PRO A 841     -25.384  -2.364  32.196  1.00 28.65    -0.036 C 
ATOM    125  CG  PRO A 841     -26.171  -3.624  32.067  1.00 30.22    -0.048 C 
ATOM    126  CD  PRO A 841     -26.346  -3.806  30.588  1.00 30.95    -0.001 C 
ATOM    127  HA  PRO A 841     -24.173  -1.574  30.705  1.00 33.18     0.087 H 
ATOM    128  HB2 PRO A 841     -24.926  -2.320  33.050  1.00 34.37     0.036 H 
ATOM    129  HB3 PRO A 841     -25.948  -1.583  32.082  1.00 34.37     0.036 H 
ATOM    130  HG2 PRO A 841     -25.679  -4.364  32.454  1.00 36.26     0.035 H 
ATOM    131  HG3 PRO A 841     -27.028  -3.527  32.511  1.00 36.26     0.035 H 
ATOM    132  HD2 PRO A 841     -26.430  -4.745  30.360  1.00 37.14     0.064 H 
ATOM    133  HD3 PRO A 841     -27.120  -3.317  30.266  1.00 37.14     0.064 H 
ATOM    134  N   THR A 842     -22.718  -4.291  31.079  1.00 27.28    -0.344 N 
ATOM    135  CA  THR A 842     -21.455  -4.896  31.473  1.00 27.37     0.113 C 
ATOM    136  C   THR A 842     -20.394  -4.773  30.396  1.00 26.35     0.243 C 
ATOM    137  O   THR A 842     -19.260  -5.213  30.615  1.00 28.26    -0.271 OA
ATOM    138  CB  THR A 842     -21.626  -6.380  31.823  1.00 28.72     0.060 C 
ATOM    139  CG2 THR A 842     -22.711  -6.558  32.867  1.00 30.07    -0.050 C 
ATOM    140  OG1 THR A 842     -21.937  -7.125  30.638  1.00 32.40    -0.393 OA
ATOM    141  H   THR A 842     -23.187  -4.766  30.536  1.00 32.73     0.163 HD
ATOM    142  HA  THR A 842     -21.153  -4.442  32.275  1.00 32.84     0.091 H 
ATOM    143  HB  THR A 842     -20.801  -6.728  32.197  1.00 34.46     0.086 H 
ATOM    144  HG1 THR A 842     -22.652  -6.843  30.300  1.00 38.88     0.210 HD
ATOM    145 1HG2 THR A 842     -22.753  -7.485  33.147  1.00 36.08     0.031 H 
ATOM    146 2HG2 THR A 842     -22.522  -6.003  33.640  1.00 36.08     0.031 H 
ATOM    147 3HG2 THR A 842     -23.571  -6.301  32.498  1.00 36.08     0.031 H 
ATOM    148  N   GLN A 843     -20.739  -4.197  29.237  1.00 24.71    -0.346 N 
ATOM    149  CA  GLN A 843     -19.786  -4.121  28.137  1.00 23.17     0.090 C 
ATOM    150  C   GLN A 843     -18.643  -3.183  28.482  1.00 23.42     0.241 C 
ATOM    151  O   GLN A 843     -17.473  -3.496  28.236  1.00 23.98    -0.271 OA
ATOM    152  CB  GLN A 843     -20.473  -3.653  26.851  1.00 24.85    -0.030 C 
ATOM    153  CG  GLN A 843     -19.527  -3.685  25.639  1.00 28.57     0.011 C 
ATOM    154  CD  GLN A 843     -20.180  -3.264  24.331  1.00 31.07     0.215 C 
ATOM    155  NE2 GLN A 843     -19.626  -3.735  23.218  1.00 31.83    -0.370 N 
ATOM    156  OE1 GLN A 843     -21.161  -2.523  24.320  1.00 33.56    -0.274 OA
ATOM    157  H   GLN A 843     -21.508  -3.850  29.069  1.00 29.66     0.163 HD
ATOM    158  HA  GLN A 843     -19.433  -5.010  27.976  1.00 27.80     0.087 H 
ATOM    159  HB2 GLN A 843     -21.225  -4.235  26.663  1.00 29.82     0.037 H 
ATOM    160  HB3 GLN A 843     -20.781  -2.741  26.970  1.00 29.82     0.037 H 
ATOM    161  HG2 GLN A 843     -18.787  -3.081  25.806  1.00 34.28     0.047 H 
ATOM    162  HG3 GLN A 843     -19.198  -4.590  25.525  1.00 34.28     0.047 H 
ATOM    163 1HE2 GLN A 843     -18.937  -4.247  23.264  1.00 38.20     0.159 HD
ATOM    164 2HE2 GLN A 843     -19.957  -3.527  22.451  1.00 38.20     0.159 HD
ATOM    165  N   PHE A 844     -18.963  -2.030  29.065  1.00 20.56    -0.346 N 
ATOM    166  CA  PHE A 844     -17.968  -1.058  29.504  1.00 19.08     0.093 C 
ATOM    167  C   PHE A 844     -18.266  -0.743  30.963  1.00 19.54     0.241 C 
ATOM    168  O   PHE A 844     -19.069   0.141  31.278  1.00 21.13    -0.271 OA
ATOM    169  CB  PHE A 844     -17.985   0.174  28.617  1.00 17.84    -0.014 C 
ATOM    170  CG  PHE A 844     -17.511  -0.104  27.223  1.00 16.72    -0.056 A 
ATOM    171  CD1 PHE A 844     -16.169  -0.283  26.964  1.00 19.38    -0.077 A 
ATOM    172  CD2 PHE A 844     -18.405  -0.215  26.183  1.00 17.08    -0.077 A 
ATOM    173  CE1 PHE A 844     -15.731  -0.564  25.686  1.00 18.60    -0.082 A 
ATOM    174  CE2 PHE A 844     -17.961  -0.487  24.902  1.00 18.52    -0.082 A 
ATOM    175  CZ  PHE A 844     -16.631  -0.670  24.663  1.00 17.98    -0.083 A 
ATOM    176  H   PHE A 844     -19.772  -1.783  29.220  1.00 24.67     0.163 HD
ATOM    177  HA  PHE A 844     -17.079  -1.443  29.453  1.00 22.90     0.088 H 
ATOM    178  HB2 PHE A 844     -18.892   0.512  28.563  1.00 21.41     0.043 H 
ATOM    179  HB3 PHE A 844     -17.403   0.848  29.002  1.00 21.41     0.043 H 
ATOM    180  HD1 PHE A 844     -15.553  -0.213  27.657  1.00 23.25     0.084 H 
ATOM    181  HD2 PHE A 844     -19.314  -0.106  26.343  1.00 20.50     0.084 H 
ATOM    182  HE1 PHE A 844     -14.823  -0.682  25.521  1.00 22.32     0.083 H 
ATOM    183  HE2 PHE A 844     -18.571  -0.546  24.202  1.00 22.22     0.083 H 
ATOM    184  HZ  PHE A 844     -16.336  -0.867  23.803  1.00 21.58     0.083 H 
ATOM    185  N   GLU A 845     -17.604  -1.477  31.850  1.00 21.39    -0.346 N 
ATOM    186  CA  GLU A 845     -17.755  -1.278  33.281  1.00 21.76     0.090 C 
ATOM    187  C   GLU A 845     -16.851  -0.144  33.732  1.00 20.65     0.241 C 
ATOM    188  O   GLU A 845     -15.673  -0.097  33.362  1.00 20.23    -0.271 OA
ATOM    189  CB  GLU A 845     -17.383  -2.563  34.008  1.00 25.89    -0.029 C 
ATOM    190  CG  GLU A 845     -18.314  -3.692  33.652  1.00 29.37     0.018 C 
ATOM    191  CD  GLU A 845     -18.095  -4.907  34.501  1.00 37.27     0.172 C 
ATOM    192  OE1 GLU A 845     -16.959  -5.426  34.522  1.00 41.20    -0.648 OA
ATOM    193  OE2 GLU A 845     -19.067  -5.333  35.152  1.00 40.19    -0.648 OA
ATOM    194  H   GLU A 845     -17.054  -2.105  31.643  1.00 25.67     0.163 HD
ATOM    195  HA  GLU A 845     -18.672  -1.047  33.498  1.00 26.11     0.087 H 
ATOM    196  HB2 GLU A 845     -16.482  -2.821  33.760  1.00 31.07     0.037 H 
ATOM    197  HB3 GLU A 845     -17.435  -2.415  34.965  1.00 31.07     0.037 H 
ATOM    198  HG2 GLU A 845     -19.230  -3.399  33.777  1.00 35.25     0.049 H 
ATOM    199  HG3 GLU A 845     -18.169  -3.942  32.726  1.00 35.25     0.049 H 
ATOM    200  N   GLU A 846     -17.399   0.759  34.550  1.00 21.03    -0.346 N 
ATOM    201  CA  GLU A 846     -16.662   1.970  34.894  1.00 21.80     0.090 C 
ATOM    202  C   GLU A 846     -15.336   1.646  35.567  1.00 21.74     0.241 C 
ATOM    203  O   GLU A 846     -14.344   2.352  35.345  1.00 22.01    -0.271 OA
ATOM    204  CB  GLU A 846     -17.516   2.910  35.752  1.00 22.65    -0.029 C 
ATOM    205  CG  GLU A 846     -17.788   2.438  37.157  1.00 24.39     0.018 C 
ATOM    206  CD  GLU A 846     -18.721   3.367  37.925  1.00 23.79     0.172 C 
ATOM    207  OE1 GLU A 846     -18.439   4.587  38.027  1.00 23.64    -0.648 OA
ATOM    208  OE2 GLU A 846     -19.745   2.866  38.438  1.00 25.21    -0.648 OA
ATOM    209  H   GLU A 846     -18.178   0.694  34.909  1.00 25.23     0.163 HD
ATOM    210  HA  GLU A 846     -16.463   2.452  34.077  1.00 26.16     0.087 H 
ATOM    211  HB2 GLU A 846     -17.059   3.763  35.817  1.00 27.18     0.037 H 
ATOM    212  HB3 GLU A 846     -18.375   3.026  35.315  1.00 27.18     0.037 H 
ATOM    213  HG2 GLU A 846     -18.201   1.561  37.121  1.00 29.27     0.049 H 
ATOM    214  HG3 GLU A 846     -16.949   2.390  37.642  1.00 29.27     0.049 H 
ATOM    215  N   ARG A 847     -15.274   0.566  36.353  1.00 23.35    -0.346 N 
ATOM    216  CA  ARG A 847     -14.037   0.278  37.070  1.00 26.00     0.089 C 
ATOM    217  C   ARG A 847     -12.877  -0.061  36.140  1.00 25.69     0.241 C 
ATOM    218  O   ARG A 847     -11.720   0.018  36.565  1.00 28.96    -0.271 OA
ATOM    219  CB  ARG A 847     -14.216  -0.846  38.093  1.00 29.34    -0.036 C 
ATOM    220  CG  ARG A 847     -14.518  -2.209  37.522  1.00 34.43    -0.048 C 
ATOM    221  CD  ARG A 847     -14.685  -3.226  38.638  1.00 43.73     0.009 C 
ATOM    222  NE  ARG A 847     -15.089  -4.523  38.115  1.00 53.11    -0.227 N 
ATOM    223  CZ  ARG A 847     -16.310  -4.803  37.680  1.00 60.77     0.665 C 
ATOM    224  NH1 ARG A 847     -17.263  -3.886  37.659  1.00 60.95    -0.235 N 
ATOM    225  NH2 ARG A 847     -16.581  -6.035  37.258  1.00 64.95    -0.235 N 
ATOM    226  H   ARG A 847     -15.914   0.006  36.482  1.00 28.02     0.163 HD
ATOM    227  HA  ARG A 847     -13.807   1.080  37.565  1.00 31.20     0.087 H 
ATOM    228  HB2 ARG A 847     -13.396  -0.924  38.605  1.00 35.21     0.036 H 
ATOM    229  HB3 ARG A 847     -14.952  -0.609  38.678  1.00 35.21     0.036 H 
ATOM    230  HG2 ARG A 847     -15.342  -2.172  37.011  1.00 41.32     0.035 H 
ATOM    231  HG3 ARG A 847     -13.787  -2.492  36.952  1.00 41.32     0.035 H 
ATOM    232  HD2 ARG A 847     -13.842  -3.333  39.105  1.00 52.47     0.064 H 
ATOM    233  HD3 ARG A 847     -15.368  -2.918  39.254  1.00 52.47     0.064 H 
ATOM    234  HE  ARG A 847     -14.498  -5.148  38.087  1.00 63.73     0.177 HD
ATOM    235 1HH1 ARG A 847     -17.097  -3.088  37.932  1.00 73.15     0.174 HD
ATOM    236 2HH1 ARG A 847     -18.048  -4.089  37.373  1.00 73.15     0.174 HD
ATOM    237 1HH2 ARG A 847     -15.968  -6.638  37.270  1.00 77.94     0.174 HD
ATOM    238 2HH2 ARG A 847     -17.369  -6.228  36.974  1.00 77.94     0.174 HD
ATOM    239  N   HIS A 848     -13.150  -0.438  34.891  1.00 22.91    -0.346 N 
ATOM    240  CA  HIS A 848     -12.100  -0.784  33.944  1.00 22.55     0.094 C 
ATOM    241  C   HIS A 848     -11.880   0.279  32.884  1.00 21.18     0.241 C 
ATOM    242  O   HIS A 848     -11.034   0.090  31.995  1.00 22.17    -0.271 OA
ATOM    243  CB  HIS A 848     -12.420  -2.112  33.265  1.00 23.66     0.002 C 
ATOM    244  CG  HIS A 848     -12.547  -3.254  34.215  1.00 28.75     0.028 A 
ATOM    245  CD2 HIS A 848     -13.520  -4.181  34.370  1.00 31.50    -0.000 A 
ATOM    246  ND1 HIS A 848     -11.581  -3.550  35.151  1.00 31.72    -0.354 N 
ATOM    247  HD1 HIS A 848     -10.715  -3.029  35.290  1.00  0.00     0.166 HD
ATOM    248  CE1 HIS A 848     -11.952  -4.614  35.840  1.00 33.04     0.040 A 
ATOM    249  NE2 HIS A 848     -13.127  -5.014  35.387  1.00 33.99    -0.360 N 
ATOM    250  H   HIS A 848     -13.945  -0.500  34.568  1.00 27.49     0.163 HD
ATOM    251  HA  HIS A 848     -11.271  -0.889  34.436  1.00 27.06     0.088 H 
ATOM    252  HB2 HIS A 848     -13.262  -2.026  32.791  1.00 28.40     0.046 H 
ATOM    253  HB3 HIS A 848     -11.708  -2.324  32.640  1.00 28.40     0.046 H 
ATOM    254  HD2 HIS A 848     -14.308  -4.242  33.879  1.00 37.80     0.114 H 
ATOM    255  HE1 HIS A 848     -11.469  -5.013  36.527  1.00 39.64     0.140 H 
ATOM    256  HE2 HIS A 848     -13.573  -5.687  35.682  1.00 40.79     0.166 HD
ATOM    257  N   LEU A 849     -12.593   1.392  32.962  1.00 20.36    -0.346 N 
ATOM    258  CA  LEU A 849     -12.464   2.484  32.006  1.00 19.67     0.089 C 
ATOM    259  C   LEU A 849     -11.513   3.509  32.612  1.00 20.53     0.241 C 
ATOM    260  O   LEU A 849     -11.868   4.207  33.567  1.00 24.02    -0.271 OA
ATOM    261  CB  LEU A 849     -13.840   3.078  31.742  1.00 20.02    -0.035 C 
ATOM    262  CG  LEU A 849     -13.931   4.070  30.594  1.00 20.81    -0.059 C 
ATOM    263  CD1 LEU A 849     -13.591   3.435  29.253  1.00 19.96    -0.073 C 
ATOM    264  CD2 LEU A 849     -15.346   4.631  30.592  1.00 22.94    -0.073 C 
ATOM    265  H   LEU A 849     -13.175   1.544  33.577  1.00 24.43     0.163 HD
ATOM    266  HA  LEU A 849     -12.089   2.180  31.165  1.00 23.61     0.087 H 
ATOM    267  HB2 LEU A 849     -14.450   2.351  31.542  1.00 24.02     0.037 H 
ATOM    268  HB3 LEU A 849     -14.128   3.541  32.544  1.00 24.02     0.037 H 
ATOM    269  HG  LEU A 849     -13.282   4.781  30.713  1.00 24.97     0.039 H 
ATOM    270 1HD1 LEU A 849     -13.777   4.072  28.546  1.00 23.96     0.028 H 
ATOM    271 2HD1 LEU A 849     -12.651   3.197  29.246  1.00 23.96     0.028 H 
ATOM    272 3HD1 LEU A 849     -14.134   2.640  29.133  1.00 23.96     0.028 H 
ATOM    273 1HD2 LEU A 849     -15.436   5.259  29.858  1.00 27.53     0.028 H 
ATOM    274 2HD2 LEU A 849     -15.975   3.902  30.483  1.00 27.53     0.028 H 
ATOM    275 3HD2 LEU A 849     -15.507   5.084  31.435  1.00 27.53     0.028 H 
ATOM    276  N   LYS A 850     -10.308   3.599  32.051  1.00 19.58    -0.346 N 
ATOM    277  CA  LYS A 850      -9.203   4.331  32.656  1.00 21.24     0.089 C 
ATOM    278  C   LYS A 850      -8.931   5.610  31.882  1.00 21.22     0.241 C 
ATOM    279  O   LYS A 850      -8.722   5.570  30.670  1.00 20.04    -0.271 OA
ATOM    280  CB  LYS A 850      -7.945   3.460  32.660  1.00 26.69    -0.038 C 
ATOM    281  CG  LYS A 850      -8.106   2.141  33.392  1.00 33.33    -0.061 C 
ATOM    282  CD  LYS A 850      -8.354   2.394  34.864  1.00 39.80    -0.043 C 
ATOM    283  CE  LYS A 850      -8.636   1.103  35.610  1.00 45.06     0.080 C 
ATOM    284  NZ  LYS A 850      -9.155   1.350  36.985  1.00 47.50    -0.079 N 
ATOM    285  H   LYS A 850     -10.104   3.234  31.299  1.00 23.50     0.163 HD
ATOM    286  HA  LYS A 850      -9.438   4.577  33.564  1.00 25.49     0.087 H 
ATOM    287  HB2 LYS A 850      -7.703   3.259  31.742  1.00 32.03     0.036 H 
ATOM    288  HB3 LYS A 850      -7.228   3.951  33.091  1.00 32.03     0.036 H 
ATOM    289  HG2 LYS A 850      -8.863   1.656  33.028  1.00 39.99     0.033 H 
ATOM    290  HG3 LYS A 850      -7.297   1.614  33.299  1.00 39.99     0.033 H 
ATOM    291  HD2 LYS A 850      -7.568   2.807  35.256  1.00 47.76     0.035 H 
ATOM    292  HD3 LYS A 850      -9.121   2.979  34.965  1.00 47.76     0.035 H 
ATOM    293  HE2 LYS A 850      -9.301   0.592  35.122  1.00 54.07     0.075 H 
ATOM    294  HE3 LYS A 850      -7.815   0.592  35.684  1.00 54.07     0.075 H 
ATOM    295  HZ1 LYS A 850      -8.559   1.814  37.456  1.00 57.00     0.274 HD
ATOM    296  HZ2 LYS A 850      -9.309   0.576  37.396  1.00 57.00     0.274 HD
ATOM    297  HZ3 LYS A 850      -9.914   1.812  36.945  1.00 57.00     0.274 HD
ATOM    298  N   PHE A 851      -8.893   6.733  32.596  1.00 20.08    -0.346 N 
ATOM    299  CA  PHE A 851      -8.651   8.033  31.986  1.00 20.31     0.093 C 
ATOM    300  C   PHE A 851      -7.256   8.100  31.383  1.00 19.98     0.241 C 
ATOM    301  O   PHE A 851      -6.270   7.717  32.023  1.00 21.47    -0.271 OA
ATOM    302  CB  PHE A 851      -8.795   9.116  33.069  1.00 20.68    -0.014 C 
ATOM    303  CG  PHE A 851      -8.442  10.506  32.606  1.00 21.70    -0.056 A 
ATOM    304  CD1 PHE A 851      -9.325  11.244  31.840  1.00 22.00    -0.077 A 
ATOM    305  CD2 PHE A 851      -7.232  11.087  32.957  1.00 22.35    -0.077 A 
ATOM    306  CE1 PHE A 851      -8.997  12.529  31.409  1.00 21.86    -0.082 A 
ATOM    307  CE2 PHE A 851      -6.910  12.370  32.529  1.00 23.33    -0.082 A 
ATOM    308  CZ  PHE A 851      -7.794  13.084  31.755  1.00 21.11    -0.083 A 
ATOM    309  H   PHE A 851      -9.006   6.768  33.448  1.00 24.10     0.163 HD
ATOM    310  HA  PHE A 851      -9.293   8.187  31.275  1.00 24.37     0.088 H 
ATOM    311  HB2 PHE A 851      -9.716   9.131  33.371  1.00 24.81     0.043 H 
ATOM    312  HB3 PHE A 851      -8.207   8.894  33.809  1.00 24.81     0.043 H 
ATOM    313  HD1 PHE A 851     -10.149  10.879  31.610  1.00 26.40     0.084 H 
ATOM    314  HD2 PHE A 851      -6.630  10.612  33.483  1.00 26.82     0.084 H 
ATOM    315  HE1 PHE A 851      -9.597  13.011  30.886  1.00 26.23     0.083 H 
ATOM    316  HE2 PHE A 851      -6.094  12.747  32.767  1.00 27.99     0.083 H 
ATOM    317  HZ  PHE A 851      -7.576  13.941  31.467  1.00 25.33     0.083 H 
ATOM    318  N   LEU A 852      -7.176   8.609  30.150  1.00 19.58    -0.346 N 
ATOM    319  CA  LEU A 852      -5.900   8.931  29.523  1.00 18.74     0.089 C 
ATOM    320  C   LEU A 852      -5.709  10.414  29.252  1.00 20.65     0.241 C 
ATOM    321  O   LEU A 852      -4.588  10.903  29.371  1.00 21.58    -0.271 OA
ATOM    322  CB  LEU A 852      -5.712   8.187  28.193  1.00 17.58    -0.035 C 
ATOM    323  CG  LEU A 852      -5.681   6.672  28.323  1.00 16.48    -0.059 C 
ATOM    324  CD1 LEU A 852      -5.625   6.011  26.951  1.00 18.05    -0.073 C 
ATOM    325  CD2 LEU A 852      -4.503   6.203  29.153  1.00 19.05    -0.073 C 
ATOM    326  H   LEU A 852      -7.858   8.778  29.655  1.00 23.50     0.163 HD
ATOM    327  HA  LEU A 852      -5.211   8.629  30.135  1.00 22.48     0.087 H 
ATOM    328  HB2 LEU A 852      -6.448   8.416  27.604  1.00 21.10     0.037 H 
ATOM    329  HB3 LEU A 852      -4.871   8.466  27.799  1.00 21.10     0.037 H 
ATOM    330  HG  LEU A 852      -6.495   6.401  28.775  1.00 19.77     0.039 H 
ATOM    331 1HD1 LEU A 852      -5.446   5.064  27.063  1.00 21.66     0.028 H 
ATOM    332 2HD1 LEU A 852      -6.478   6.135  26.506  1.00 21.66     0.028 H 
ATOM    333 3HD1 LEU A 852      -4.918   6.422  26.430  1.00 21.66     0.028 H 
ATOM    334 1HD2 LEU A 852      -4.456   5.235  29.116  1.00 22.86     0.028 H 
ATOM    335 2HD2 LEU A 852      -3.689   6.588  28.792  1.00 22.86     0.028 H 
ATOM    336 3HD2 LEU A 852      -4.627   6.493  30.070  1.00 22.86     0.028 H 
ATOM    337  N   GLN A 853      -6.751  11.139  28.853  1.00 21.40    -0.346 N 
ATOM    338  CA  GLN A 853      -6.565  12.527  28.429  1.00 23.11     0.090 C 
ATOM    339  C   GLN A 853      -7.919  13.197  28.285  1.00 23.53     0.241 C 
ATOM    340  O   GLN A 853      -8.907  12.547  27.948  1.00 24.34    -0.271 OA
ATOM    341  CB  GLN A 853      -5.852  12.536  27.066  1.00 25.26    -0.030 C 
ATOM    342  CG  GLN A 853      -5.403  13.875  26.527  1.00 33.06     0.011 C 
ATOM    343  CD  GLN A 853      -4.030  14.224  27.016  1.00 35.41     0.215 C 
ATOM    344  NE2 GLN A 853      -3.461  15.303  26.491  1.00 35.51    -0.370 N 
ATOM    345  OE1 GLN A 853      -3.476  13.522  27.861  1.00 36.13    -0.274 OA
ATOM    346  H   GLN A 853      -7.563  10.857  28.819  1.00 25.68     0.163 HD
ATOM    347  HA  GLN A 853      -6.057  13.018  29.093  1.00 27.74     0.087 H 
ATOM    348  HB2 GLN A 853      -5.059  11.983  27.140  1.00 30.32     0.037 H 
ATOM    349  HB3 GLN A 853      -6.459  12.159  26.410  1.00 30.32     0.037 H 
ATOM    350  HG2 GLN A 853      -5.384  13.842  25.558  1.00 39.67     0.047 H 
ATOM    351  HG3 GLN A 853      -6.018  14.564  26.823  1.00 39.67     0.047 H 
ATOM    352 1HE2 GLN A 853      -3.880  15.766  25.900  1.00 42.62     0.159 HD
ATOM    353 2HE2 GLN A 853      -2.674  15.540  26.743  1.00 42.62     0.159 HD
ATOM    354  N   GLN A 854      -7.958  14.501  28.564  1.00 25.24    -0.346 N 
ATOM    355  CA  GLN A 854      -9.102  15.313  28.180  1.00 27.80     0.090 C 
ATOM    356  C   GLN A 854      -8.947  15.727  26.721  1.00 28.69     0.241 C 
ATOM    357  O   GLN A 854      -7.866  16.149  26.298  1.00 31.40    -0.271 OA
ATOM    358  CB  GLN A 854      -9.212  16.542  29.084  1.00 35.14    -0.030 C 
ATOM    359  CG  GLN A 854     -10.195  16.348  30.243  1.00 44.08     0.011 C 
ATOM    360  CD  GLN A 854     -11.648  16.295  29.779  1.00 51.15     0.215 C 
ATOM    361  NE2 GLN A 854     -12.487  15.576  30.521  1.00 56.33    -0.370 N 
ATOM    362  OE1 GLN A 854     -12.007  16.892  28.762  1.00 49.79    -0.274 OA
ATOM    363  H   GLN A 854      -7.336  14.932  28.972  1.00 30.28     0.163 HD
ATOM    364  HA  GLN A 854      -9.923  14.806  28.277  1.00 33.36     0.087 H 
ATOM    365  HB2 GLN A 854      -8.339  16.735  29.461  1.00 42.17     0.037 H 
ATOM    366  HB3 GLN A 854      -9.519  17.295  28.555  1.00 42.17     0.037 H 
ATOM    367  HG2 GLN A 854      -9.993  15.513  30.693  1.00 52.90     0.047 H 
ATOM    368  HG3 GLN A 854     -10.105  17.089  30.863  1.00 52.90     0.047 H 
ATOM    369 1HE2 GLN A 854     -12.200  15.170  31.223  1.00 67.59     0.159 HD
ATOM    370 2HE2 GLN A 854     -13.316  15.516  30.299  1.00 67.59     0.159 HD
ATOM    371  N   LEU A 855     -10.026  15.591  25.950  1.00 25.12    -0.346 N 
ATOM    372  CA  LEU A 855     -10.008  15.892  24.525  1.00 28.87     0.089 C 
ATOM    373  C   LEU A 855     -10.776  17.145  24.138  1.00 33.83     0.240 C 
ATOM    374  O   LEU A 855     -10.478  17.737  23.104  1.00 37.95    -0.271 OA
ATOM    375  CB  LEU A 855     -10.588  14.719  23.733  1.00 26.30    -0.035 C 
ATOM    376  CG  LEU A 855      -9.799  13.411  23.816  1.00 23.89    -0.059 C 
ATOM    377  CD1 LEU A 855     -10.553  12.330  23.047  1.00 23.31    -0.073 C 
ATOM    378  CD2 LEU A 855      -8.373  13.555  23.315  1.00 25.20    -0.073 C 
ATOM    379  H   LEU A 855     -10.791  15.322  26.236  1.00 30.15     0.163 HD
ATOM    380  HA  LEU A 855      -9.084  16.020  24.258  1.00 34.65     0.087 H 
ATOM    381  HB2 LEU A 855     -11.481  14.539  24.066  1.00 31.56     0.037 H 
ATOM    382  HB3 LEU A 855     -10.628  14.973  22.797  1.00 31.56     0.037 H 
ATOM    383  HG  LEU A 855      -9.720  13.149  24.746  1.00 28.67     0.039 H 
ATOM    384 1HD1 LEU A 855     -10.008  11.529  23.011  1.00 27.97     0.028 H 
ATOM    385 2HD1 LEU A 855     -11.388  12.142  23.503  1.00 27.97     0.028 H 
ATOM    386 3HD1 LEU A 855     -10.732  12.649  22.148  1.00 27.97     0.028 H 
ATOM    387 1HD2 LEU A 855      -7.957  12.679  23.289  1.00 30.23     0.028 H 
ATOM    388 2HD2 LEU A 855      -8.387  13.941  22.426  1.00 30.23     0.028 H 
ATOM    389 3HD2 LEU A 855      -7.883  14.135  23.920  1.00 30.23     0.028 H 
ATOM    390  N   GLY A 856     -11.766  17.557  24.904  1.00 36.99    -0.351 N 
ATOM    391  CA  GLY A 856     -12.447  18.791  24.570  1.00 40.53     0.069 C 
ATOM    392  C   GLY A 856     -13.787  18.874  25.251  1.00 45.90     0.236 C 
ATOM    393  O   GLY A 856     -14.302  17.895  25.789  1.00 42.37    -0.272 OA
ATOM    394  H   GLY A 856     -12.056  17.152  25.605  1.00 44.39     0.163 HD
ATOM    395  HA2 GLY A 856     -11.909  19.547  24.850  1.00 48.64     0.078 H 
ATOM    396  HA3 GLY A 856     -12.584  18.839  23.611  1.00 48.64     0.078 H 
ATOM    397  N   LYS A 857     -14.341  20.088  25.229  1.00 53.07    -0.347 N 
ATOM    398  CA  LYS A 857     -15.660  20.376  25.773  1.00 57.19     0.086 C 
ATOM    399  C   LYS A 857     -16.497  21.080  24.713  1.00 61.69     0.240 C 
ATOM    400  O   LYS A 857     -16.000  21.953  23.995  1.00 62.15    -0.271 OA
ATOM    401  CB  LYS A 857     -15.562  21.275  27.018  1.00 54.83    -0.049 C 
ATOM    402  HB1 LYS A 857     -16.572  21.496  27.435  1.00  0.00     0.030 H 
ATOM    403  HB2 LYS A 857     -14.993  22.210  26.806  1.00  0.00     0.030 H 
ATOM    404  HB3 LYS A 857     -14.887  20.836  27.789  1.00  0.00     0.030 H 
ATOM    405  H   LYS A 857     -13.957  20.779  24.892  1.00 63.68     0.163 HD
ATOM    406  HA  LYS A 857     -16.098  19.547  26.019  1.00 68.62     0.086 H 
ATOM    407  N   GLY A 858     -17.761  20.693  24.613  1.00 64.58    -0.351 N 
ATOM    408  CA  GLY A 858     -18.713  21.330  23.717  1.00 69.53     0.069 C 
ATOM    409  C   GLY A 858     -19.594  22.317  24.450  1.00 75.72     0.236 C 
ATOM    410  O   GLY A 858     -19.153  22.999  25.382  1.00 74.01    -0.272 OA
ATOM    411  H   GLY A 858     -18.099  20.046  25.068  1.00 77.50     0.163 HD
ATOM    412  HA2 GLY A 858     -18.235  21.802  23.017  1.00 83.44     0.078 H 
ATOM    413  HA3 GLY A 858     -19.278  20.653  23.311  1.00 83.44     0.078 H 
ATOM    414  N   ASN A 859     -20.856  22.399  24.026  1.00 83.60    -0.346 N 
ATOM    415  CA  ASN A 859     -21.823  23.211  24.755  1.00 89.62     0.097 C 
ATOM    416  C   ASN A 859     -22.377  22.443  25.947  1.00 83.98     0.241 C 
ATOM    417  O   ASN A 859     -22.421  22.961  27.070  1.00 83.11    -0.271 OA
ATOM    418  CB  ASN A 859     -22.969  23.629  23.830  1.00 98.65     0.036 C 
ATOM    419  CG  ASN A 859     -22.514  24.536  22.702  1.00103.38     0.217 C 
ATOM    420  ND2 ASN A 859     -23.160  24.411  21.548  1.00104.73    -0.370 N 
ATOM    421  OD1 ASN A 859     -21.598  25.341  22.865  1.00104.89    -0.274 OA
ATOM    422  H   ASN A 859     -21.170  22.001  23.332  1.00100.32     0.163 HD
ATOM    423  HA  ASN A 859     -21.382  24.015  25.072  1.00107.54     0.088 H 
ATOM    424  HB2 ASN A 859     -23.362  22.835  23.435  1.00118.38     0.051 H 
ATOM    425  HB3 ASN A 859     -23.635  24.107  24.348  1.00118.38     0.051 H 
ATOM    426 1HD2 ASN A 859     -22.940  24.902  20.877  1.00125.67     0.159 HD
ATOM    427 2HD2 ASN A 859     -23.797  23.838  21.472  1.00125.67     0.159 HD
ATOM    428  N   PHE A 860     -22.797  21.200  25.717  1.00 79.35    -0.346 N 
ATOM    429  CA  PHE A 860     -23.409  20.385  26.749  1.00 72.18     0.093 C 
ATOM    430  C   PHE A 860     -22.559  19.194  27.170  1.00 54.83     0.241 C 
ATOM    431  O   PHE A 860     -22.941  18.501  28.118  1.00 44.50    -0.271 OA
ATOM    432  CB  PHE A 860     -24.774  19.857  26.273  1.00 81.12    -0.014 C 
ATOM    433  CG  PHE A 860     -25.768  20.936  25.951  1.00 88.08    -0.056 A 
ATOM    434  CD1 PHE A 860     -25.968  21.998  26.816  1.00 92.19    -0.077 A 
ATOM    435  CD2 PHE A 860     -26.503  20.887  24.777  1.00 89.08    -0.077 A 
ATOM    436  CE1 PHE A 860     -26.883  22.991  26.518  1.00 93.36    -0.082 A 
ATOM    437  CE2 PHE A 860     -27.417  21.877  24.473  1.00 90.34    -0.082 A 
ATOM    438  CZ  PHE A 860     -27.608  22.930  25.345  1.00 92.10    -0.083 A 
ATOM    439  H   PHE A 860     -22.735  20.805  24.955  1.00 95.22     0.163 HD
ATOM    440  HA  PHE A 860     -23.551  20.945  27.528  1.00 86.62     0.088 H 
ATOM    441  HB2 PHE A 860     -24.640  19.331  25.469  1.00 97.34     0.043 H 
ATOM    442  HB3 PHE A 860     -25.154  19.304  26.972  1.00 97.34     0.043 H 
ATOM    443  HD1 PHE A 860     -25.481  22.044  27.607  1.00110.63     0.084 H 
ATOM    444  HD2 PHE A 860     -26.378  20.180  24.187  1.00106.89     0.084 H 
ATOM    445  HE1 PHE A 860     -27.009  23.700  27.107  1.00112.03     0.083 H 
ATOM    446  HE2 PHE A 860     -27.904  21.834  23.682  1.00108.41     0.083 H 
ATOM    447  HZ  PHE A 860     -28.223  23.597  25.142  1.00110.52     0.083 H 
ATOM    448  N   GLY A 861     -21.420  18.940  26.509  1.00 48.76    -0.351 N 
ATOM    449  CA  GLY A 861     -20.676  17.717  26.726  1.00 41.82     0.069 C 
ATOM    450  C   GLY A 861     -19.179  17.940  26.860  1.00 37.09     0.236 C 
ATOM    451  O   GLY A 861     -18.651  19.022  26.598  1.00 37.87    -0.272 OA
ATOM    452  H   GLY A 861     -21.067  19.469  25.930  1.00 58.52     0.163 HD
ATOM    453  HA2 GLY A 861     -20.992  17.293  27.539  1.00 50.19     0.078 H 
ATOM    454  HA3 GLY A 861     -20.826  17.117  25.978  1.00 50.19     0.078 H 
ATOM    455  N   SER A 862     -18.503  16.869  27.265  1.00 33.16    -0.344 N 
ATOM    456  CA  SER A 862     -17.064  16.838  27.462  1.00 28.68     0.109 C 
ATOM    457  C   SER A 862     -16.596  15.475  26.981  1.00 25.73     0.243 C 
ATOM    458  O   SER A 862     -17.301  14.483  27.166  1.00 25.35    -0.271 OA
ATOM    459  CB  SER A 862     -16.744  16.998  28.944  1.00 32.93     0.044 C 
ATOM    460  OG  SER A 862     -15.357  16.892  29.176  1.00 38.10    -0.398 OA
ATOM    461  H   SER A 862     -18.876  16.114  27.441  1.00 39.79     0.163 HD
ATOM    462  HA  SER A 862     -16.608  17.538  26.969  1.00 34.42     0.090 H 
ATOM    463  HB2 SER A 862     -17.047  17.871  29.240  1.00 39.52     0.077 H 
ATOM    464  HB3 SER A 862     -17.201  16.302  29.442  1.00 39.52     0.077 H 
ATOM    465  HG  SER A 862     -15.197  16.958  29.998  1.00 45.72     0.209 HD
ATOM    466  N   VAL A 863     -15.426  15.416  26.350  1.00 23.69    -0.346 N 
ATOM    467  CA  VAL A 863     -14.940  14.161  25.783  1.00 22.08     0.092 C 
ATOM    468  C   VAL A 863     -13.555  13.857  26.323  1.00 22.61     0.241 C 
ATOM    469  O   VAL A 863     -12.680  14.731  26.339  1.00 24.42    -0.271 OA
ATOM    470  CB  VAL A 863     -14.943  14.171  24.243  1.00 23.86    -0.033 C 
ATOM    471  CG1 VAL A 863     -14.461  12.822  23.707  1.00 24.86    -0.071 C 
ATOM    472  CG2 VAL A 863     -16.340  14.472  23.731  1.00 25.19    -0.071 C 
ATOM    473  H   VAL A 863     -14.899  16.086  26.239  1.00 28.42     0.163 HD
ATOM    474  HA  VAL A 863     -15.529  13.450  26.080  1.00 26.50     0.088 H 
ATOM    475  HB  VAL A 863     -14.339  14.860  23.924  1.00 28.63     0.042 H 
ATOM    476 1HG1 VAL A 863     -14.588  12.801  22.745  1.00 29.84     0.028 H 
ATOM    477 2HG1 VAL A 863     -13.521  12.715  23.918  1.00 29.84     0.028 H 
ATOM    478 3HG1 VAL A 863     -14.977  12.114  24.124  1.00 29.84     0.028 H 
ATOM    479 1HG2 VAL A 863     -16.412  14.167  22.813  1.00 30.23     0.028 H 
ATOM    480 2HG2 VAL A 863     -16.986  14.008  24.286  1.00 30.23     0.028 H 
ATOM    481 3HG2 VAL A 863     -16.492  15.429  23.775  1.00 30.23     0.028 H 
ATOM    482  N   GLU A 864     -13.358  12.608  26.740  1.00 22.14    -0.346 N 
ATOM    483  CA  GLU A 864     -12.077  12.114  27.194  1.00 23.79     0.090 C 
ATOM    484  C   GLU A 864     -11.590  10.960  26.332  1.00 21.96     0.241 C 
ATOM    485  O   GLU A 864     -12.370  10.252  25.692  1.00 20.83    -0.271 OA
ATOM    486  CB  GLU A 864     -12.176  11.527  28.594  1.00 27.50    -0.029 C 
ATOM    487  CG  GLU A 864     -12.599  12.471  29.636  1.00 31.89     0.018 C 
ATOM    488  CD  GLU A 864     -12.895  11.758  30.934  1.00 37.13     0.172 C 
ATOM    489  OE1 GLU A 864     -12.925  10.505  30.964  1.00 34.14    -0.648 OA
ATOM    490  OE2 GLU A 864     -13.097  12.460  31.934  1.00 41.13    -0.648 OA
ATOM    491  H   GLU A 864     -13.979  12.013  26.766  1.00 26.57     0.163 HD
ATOM    492  HA  GLU A 864     -11.461  12.862  27.151  1.00 28.55     0.087 H 
ATOM    493  HB2 GLU A 864     -12.822  10.803  28.578  1.00 32.99     0.037 H 
ATOM    494  HB3 GLU A 864     -11.304  11.187  28.846  1.00 32.99     0.037 H 
ATOM    495  HG2 GLU A 864     -11.891  13.114  29.794  1.00 38.27     0.049 H 
ATOM    496  HG3 GLU A 864     -13.405  12.929  29.348  1.00 38.27     0.049 H 
ATOM    497  N   MET A 865     -10.278  10.763  26.372  1.00 21.40    -0.346 N 
ATOM    498  CA  MET A 865      -9.645   9.547  25.892  1.00 19.65     0.090 C 
ATOM    499  C   MET A 865      -9.471   8.616  27.085  1.00 19.09     0.241 C 
ATOM    500  O   MET A 865      -8.966   9.029  28.135  1.00 19.47    -0.271 OA
ATOM    501  CB  MET A 865      -8.278   9.883  25.291  1.00 19.76    -0.030 C 
ATOM    502  CG  MET A 865      -7.612   8.717  24.544  1.00 21.18    -0.021 C 
ATOM    503  SD  MET A 865      -5.814   8.858  24.316  1.00 22.91    -0.173 SA
ATOM    504  CE  MET A 865      -5.620  10.471  23.594  1.00 25.17    -0.035 C 
ATOM    505  H   MET A 865      -9.718  11.337  26.683  1.00 25.68     0.163 HD
ATOM    506  HA  MET A 865     -10.183   9.122  25.206  1.00 23.58     0.087 H 
ATOM    507  HB2 MET A 865      -8.388  10.612  24.660  1.00 23.71     0.037 H 
ATOM    508  HB3 MET A 865      -7.682  10.152  26.008  1.00 23.71     0.037 H 
ATOM    509  HG2 MET A 865      -7.776   7.901  25.042  1.00 25.41     0.049 H 
ATOM    510  HG3 MET A 865      -8.010   8.652  23.662  1.00 25.41     0.049 H 
ATOM    511  HE1 MET A 865      -4.913  10.437  22.930  1.00 30.21     0.041 H 
ATOM    512  HE2 MET A 865      -6.455  10.733  23.176  1.00 30.21     0.041 H 
ATOM    513  HE3 MET A 865      -5.387  11.104  24.292  1.00 30.21     0.041 H 
ATOM    514  N   CYS A 866      -9.875   7.361  26.916  1.00 17.92    -0.345 N 
ATOM    515  CA  CYS A 866      -9.747   6.363  27.958  1.00 17.81     0.097 C 
ATOM    516  C   CYS A 866      -9.219   5.070  27.361  1.00 17.48     0.241 C 
ATOM    517  O   CYS A 866      -9.202   4.869  26.143  1.00 17.29    -0.271 OA
ATOM    518  CB  CYS A 866     -11.091   6.077  28.629  1.00 19.16     0.001 C 
ATOM    519  SG  CYS A 866     -11.714   7.424  29.644  1.00 22.85    -0.180 SA
ATOM    520  H   CYS A 866     -10.231   7.063  26.192  1.00 21.51     0.163 HD
ATOM    521  HA  CYS A 866      -9.116   6.693  28.616  1.00 21.37     0.088 H 
ATOM    522  HB2 CYS A 866     -11.749   5.899  27.940  1.00 23.00     0.052 H 
ATOM    523  HB3 CYS A 866     -10.991   5.300  29.201  1.00 23.00     0.052 H 
ATOM    524  HG  CYS A 866     -12.765   7.098  30.123  1.00 27.42     0.101 HD
ATOM    525  N   ARG A 867      -8.781   4.183  28.239  1.00 18.22    -0.346 N 
ATOM    526  CA  ARG A 867      -8.388   2.835  27.865  1.00 19.02     0.089 C 
ATOM    527  C   ARG A 867      -9.322   1.889  28.593  1.00 19.92     0.241 C 
ATOM    528  O   ARG A 867      -9.564   2.060  29.790  1.00 20.46    -0.271 OA
ATOM    529  CB  ARG A 867      -6.949   2.575  28.295  1.00 24.61    -0.036 C 
ATOM    530  CG  ARG A 867      -6.317   1.321  27.726  1.00 28.77    -0.048 C 
ATOM    531  CD  ARG A 867      -4.852   1.229  28.186  1.00 37.08     0.009 C 
ATOM    532  NE  ARG A 867      -4.597   1.918  29.451  1.00 47.30    -0.227 N 
ATOM    533  CZ  ARG A 867      -4.679   1.360  30.653  1.00 53.78     0.665 C 
ATOM    534  NH1 ARG A 867      -4.976   0.080  30.806  1.00 57.76    -0.235 N 
ATOM    535  NH2 ARG A 867      -4.458   2.108  31.732  1.00 56.46    -0.235 N 
ATOM    536  H   ARG A 867      -8.701   4.343  29.080  1.00 21.86     0.163 HD
ATOM    537  HA  ARG A 867      -8.454   2.693  26.908  1.00 22.82     0.087 H 
ATOM    538  HB2 ARG A 867      -6.405   3.327  28.012  1.00 29.53     0.036 H 
ATOM    539  HB3 ARG A 867      -6.928   2.496  29.262  1.00 29.53     0.036 H 
ATOM    540  HG2 ARG A 867      -6.794   0.539  28.044  1.00 34.52     0.035 H 
ATOM    541  HG3 ARG A 867      -6.339   1.353  26.757  1.00 34.52     0.035 H 
ATOM    542  HD2 ARG A 867      -4.618   0.295  28.304  1.00 44.49     0.064 H 
ATOM    543  HD3 ARG A 867      -4.284   1.630  27.509  1.00 44.49     0.064 H 
ATOM    544  HE  ARG A 867      -4.377   2.749  29.413  1.00 56.76     0.177 HD
ATOM    545 1HH1 ARG A 867      -5.122  -0.412  30.116  1.00 69.31     0.174 HD
ATOM    546 2HH1 ARG A 867      -5.023  -0.259  31.594  1.00 69.31     0.174 HD
ATOM    547 1HH2 ARG A 867      -4.266   2.942  31.645  1.00 67.75     0.174 HD
ATOM    548 2HH2 ARG A 867      -4.509   1.757  32.515  1.00 67.75     0.174 HD
ATOM    549  N   TYR A 868      -9.874   0.921  27.877  1.00 18.75    -0.346 N 
ATOM    550  CA  TYR A 868     -10.760  -0.067  28.481  1.00 20.18     0.093 C 
ATOM    551  C   TYR A 868      -9.946  -1.343  28.693  1.00 23.65     0.241 C 
ATOM    552  O   TYR A 868      -9.623  -2.047  27.730  1.00 25.10    -0.271 OA
ATOM    553  CB  TYR A 868     -12.045  -0.292  27.681  1.00 20.66    -0.014 C 
ATOM    554  CG  TYR A 868     -13.008  -1.094  28.518  1.00 20.08    -0.056 A 
ATOM    555  CD1 TYR A 868     -13.535  -0.564  29.689  1.00 21.06    -0.074 A 
ATOM    556  CD2 TYR A 868     -13.338  -2.391  28.182  1.00 21.51    -0.074 A 
ATOM    557  CE1 TYR A 868     -14.375  -1.303  30.488  1.00 22.73    -0.051 A 
ATOM    558  CE2 TYR A 868     -14.174  -3.147  28.982  1.00 22.19    -0.051 A 
ATOM    559  CZ  TYR A 868     -14.696  -2.592  30.134  1.00 21.94     0.065 A 
ATOM    560  OH  TYR A 868     -15.538  -3.319  30.956  1.00 24.37    -0.361 OA
ATOM    561  H   TYR A 868      -9.750   0.813  27.033  1.00 22.50     0.163 HD
ATOM    562  HA  TYR A 868     -11.059   0.255  29.346  1.00 24.22     0.088 H 
ATOM    563  HB2 TYR A 868     -12.451   0.562  27.463  1.00 24.80     0.043 H 
ATOM    564  HB3 TYR A 868     -11.847  -0.783  26.869  1.00 24.80     0.043 H 
ATOM    565  HD1 TYR A 868     -13.317   0.306  29.936  1.00 25.28     0.084 H 
ATOM    566  HD2 TYR A 868     -12.992  -2.764  27.403  1.00 25.81     0.084 H 
ATOM    567  HE1 TYR A 868     -14.725  -0.932  31.266  1.00 27.27     0.087 H 
ATOM    568  HE2 TYR A 868     -14.384  -4.022  28.746  1.00 26.63     0.087 H 
ATOM    569  HH  TYR A 868     -15.668  -4.083  30.631  1.00 29.25     0.217 HD
ATOM    570  N   ASP A 869      -9.634  -1.631  29.966  1.00 27.72    -0.345 N 
ATOM    571  CA  ASP A 869      -8.612  -2.588  30.396  1.00 33.04     0.099 C 
ATOM    572  C   ASP A 869      -9.253  -3.598  31.344  1.00 33.24     0.243 C 
ATOM    573  O   ASP A 869      -8.971  -3.610  32.551  1.00 34.00    -0.271 OA
ATOM    574  CB  ASP A 869      -7.500  -1.802  31.094  1.00 36.06     0.043 C 
ATOM    575  CG  ASP A 869      -6.349  -2.670  31.562  1.00 39.29     0.175 C 
ATOM    576  OD1 ASP A 869      -6.394  -3.896  31.340  1.00 39.43    -0.648 OA
ATOM    577  OD2 ASP A 869      -5.392  -2.115  32.153  1.00 40.05    -0.648 OA
ATOM    578  H   ASP A 869     -10.027  -1.261  30.635  1.00 33.26     0.163 HD
ATOM    579  HA  ASP A 869      -8.251  -3.089  29.649  1.00 39.65     0.088 H 
ATOM    580  HB2 ASP A 869      -7.144  -1.145  30.474  1.00 43.27     0.052 H 
ATOM    581  HB3 ASP A 869      -7.872  -1.357  31.872  1.00 43.27     0.052 H 
ATOM    582  N   PRO A 870     -10.133  -4.458  30.828  1.00 31.12    -0.337 N 
ATOM    583  CA  PRO A 870     -10.831  -5.399  31.721  1.00 34.16     0.091 C 
ATOM    584  C   PRO A 870      -9.925  -6.461  32.314  1.00 39.30     0.241 C 
ATOM    585  O   PRO A 870     -10.199  -6.952  33.416  1.00 39.85    -0.271 OA
ATOM    586  CB  PRO A 870     -11.923  -5.999  30.824  1.00 35.31    -0.036 C 
ATOM    587  CG  PRO A 870     -11.439  -5.764  29.422  1.00 34.35    -0.048 C 
ATOM    588  CD  PRO A 870     -10.660  -4.488  29.453  1.00 32.41    -0.001 C 
ATOM    589  HA  PRO A 870     -11.256  -4.913  32.446  1.00 40.99     0.087 H 
ATOM    590  HB2 PRO A 870     -12.016  -6.947  31.005  1.00 42.37     0.036 H 
ATOM    591  HB3 PRO A 870     -12.766  -5.547  30.981  1.00 42.37     0.036 H 
ATOM    592  HG2 PRO A 870     -10.875  -6.502  29.145  1.00 41.22     0.035 H 
ATOM    593  HG3 PRO A 870     -12.200  -5.685  28.825  1.00 41.22     0.035 H 
ATOM    594  HD2 PRO A 870      -9.938  -4.507  28.805  1.00 38.89     0.064 H 
ATOM    595  HD3 PRO A 870     -11.236  -3.726  29.285  1.00 38.89     0.064 H 
ATOM    596  N   LEU A 871      -8.849  -6.828  31.629  1.00 43.07    -0.346 N 
ATOM    597  CA  LEU A 871      -7.870  -7.754  32.194  1.00 49.48     0.089 C 
ATOM    598  C   LEU A 871      -6.828  -7.019  33.022  1.00 55.88     0.241 C 
ATOM    599  O   LEU A 871      -5.656  -7.409  33.034  1.00 59.10    -0.271 OA
ATOM    600  CB  LEU A 871      -7.228  -8.564  31.075  1.00 51.82    -0.035 C 
ATOM    601  CG  LEU A 871      -8.231  -9.179  30.096  1.00 54.86    -0.059 C 
ATOM    602  CD1 LEU A 871      -7.520 -10.011  29.039  1.00 56.61    -0.073 C 
ATOM    603  CD2 LEU A 871      -9.274 -10.021  30.825  1.00 56.61    -0.073 C 
ATOM    604  H   LEU A 871      -8.663  -6.556  30.835  1.00 51.68     0.163 HD
ATOM    605  HA  LEU A 871      -8.319  -8.385  32.777  1.00 59.38     0.087 H 
ATOM    606  HB2 LEU A 871      -6.639  -7.983  30.569  1.00 62.18     0.037 H 
ATOM    607  HB3 LEU A 871      -6.718  -9.289  31.470  1.00 62.18     0.037 H 
ATOM    608  HG  LEU A 871      -8.696  -8.456  29.648  1.00 65.84     0.039 H 
ATOM    609 1HD1 LEU A 871      -8.179 -10.369  28.424  1.00 67.93     0.028 H 
ATOM    610 2HD1 LEU A 871      -6.894  -9.446  28.561  1.00 67.93     0.028 H 
ATOM    611 3HD1 LEU A 871      -7.046 -10.737  29.475  1.00 67.93     0.028 H 
ATOM    612 1HD2 LEU A 871      -9.795 -10.514  30.172  1.00 67.94     0.028 H 
ATOM    613 2HD2 LEU A 871      -8.822 -10.638  31.421  1.00 67.94     0.028 H 
ATOM    614 3HD2 LEU A 871      -9.854  -9.434  31.335  1.00 67.94     0.028 H 
ATOM    615  N   GLN A 872      -7.271  -5.966  33.727  1.00 57.09    -0.346 N 
ATOM    616  CA  GLN A 872      -6.447  -5.020  34.477  1.00 57.60     0.090 C 
ATOM    617  C   GLN A 872      -4.958  -5.308  34.366  1.00 56.22     0.241 C 
ATOM    618  O   GLN A 872      -4.293  -5.575  35.373  1.00 56.58    -0.271 OA
ATOM    619  CB  GLN A 872      -6.870  -4.983  35.954  1.00 60.77    -0.030 C 
ATOM    620  CG  GLN A 872      -8.260  -4.382  36.215  1.00 64.25     0.011 C 
ATOM    621  CD  GLN A 872      -8.296  -2.857  36.110  1.00 67.70     0.215 C 
ATOM    622  NE2 GLN A 872      -8.692  -2.348  34.945  1.00 68.78    -0.370 N 
ATOM    623  OE1 GLN A 872      -7.987  -2.149  37.071  1.00 68.52    -0.274 OA
ATOM    624  H   GLN A 872      -8.106  -5.767  33.788  1.00 68.51     0.163 HD
ATOM    625  HA  GLN A 872      -6.590  -4.144  34.087  1.00 69.12     0.087 H 
ATOM    626  HB2 GLN A 872      -6.877  -5.891  36.295  1.00 72.92     0.037 H 
ATOM    627  HB3 GLN A 872      -6.225  -4.450  36.445  1.00 72.92     0.037 H 
ATOM    628  HG2 GLN A 872      -8.882  -4.739  35.562  1.00 77.10     0.047 H 
ATOM    629  HG3 GLN A 872      -8.542  -4.624  37.110  1.00 77.10     0.047 H 
ATOM    630 1HE2 GLN A 872      -8.911  -2.873  34.300  1.00 82.54     0.159 HD
ATOM    631 2HE2 GLN A 872      -8.729  -1.496  34.838  1.00 82.54     0.159 HD
ATOM    632  N   ASP A 873      -4.433  -5.255  33.139  1.00 53.92    -0.346 N 
ATOM    633  CA  ASP A 873      -3.033  -5.564  32.875  1.00 53.24     0.098 C 
ATOM    634  C   ASP A 873      -2.333  -4.437  32.122  1.00 50.78     0.241 C 
ATOM    635  O   ASP A 873      -1.279  -4.664  31.520  1.00 50.17    -0.271 OA
ATOM    636  CB  ASP A 873      -2.896  -6.881  32.104  1.00 55.83     0.043 C 
ATOM    637  CG  ASP A 873      -3.568  -6.834  30.747  1.00 58.34     0.175 C 
ATOM    638  OD1 ASP A 873      -4.332  -5.879  30.496  1.00 59.50    -0.648 OA
ATOM    639  OD2 ASP A 873      -3.324  -7.747  29.931  1.00 59.05    -0.648 OA
ATOM    640  H   ASP A 873      -4.877  -5.040  32.434  1.00 64.71     0.163 HD
ATOM    641  HA  ASP A 873      -2.580  -5.673  33.726  1.00 63.88     0.088 H 
ATOM    642  HB2 ASP A 873      -1.954  -7.071  31.967  1.00 66.99     0.052 H 
ATOM    643  HB3 ASP A 873      -3.306  -7.593  32.618  1.00 66.99     0.052 H 
ATOM    644  N   ASN A 874      -2.901  -3.232  32.138  1.00 50.26    -0.346 N 
ATOM    645  CA  ASN A 874      -2.345  -2.058  31.472  1.00 51.96     0.097 C 
ATOM    646  C   ASN A 874      -2.458  -2.128  29.952  1.00 49.40     0.241 C 
ATOM    647  O   ASN A 874      -1.688  -1.467  29.242  1.00 47.35    -0.271 OA
ATOM    648  CB  ASN A 874      -0.891  -1.797  31.883  1.00 58.80     0.036 C 
ATOM    649  CG  ASN A 874      -0.502  -0.339  31.744  1.00 65.70     0.217 C 
ATOM    650  ND2 ASN A 874       0.690  -0.086  31.211  1.00 71.32    -0.370 N 
ATOM    651  OD1 ASN A 874      -1.271   0.552  32.103  1.00 65.38    -0.274 OA
ATOM    652  H   ASN A 874      -3.639  -3.065  32.546  1.00 60.32     0.163 HD
ATOM    653  HA  ASN A 874      -2.867  -1.292  31.759  1.00 62.35     0.088 H 
ATOM    654  HB2 ASN A 874      -0.773  -2.053  32.811  1.00 70.56     0.051 H 
ATOM    655  HB3 ASN A 874      -0.302  -2.321  31.318  1.00 70.56     0.051 H 
ATOM    656 1HD2 ASN A 874       0.953   0.726  31.112  1.00 85.58     0.159 HD
ATOM    657 2HD2 ASN A 874       1.197  -0.736  30.966  1.00 85.58     0.159 HD
ATOM    658  N   THR A 875      -3.396  -2.927  29.439  1.00 50.16    -0.344 N 
ATOM    659  CA  THR A 875      -3.675  -3.004  28.008  1.00 50.41     0.113 C 
ATOM    660  C   THR A 875      -5.146  -2.683  27.753  1.00 50.37     0.243 C 
ATOM    661  O   THR A 875      -5.816  -2.094  28.610  1.00 54.33    -0.271 OA
ATOM    662  CB  THR A 875      -3.307  -4.385  27.453  1.00 49.07     0.060 C 
ATOM    663  CG2 THR A 875      -1.860  -4.729  27.791  1.00 49.31    -0.050 C 
ATOM    664  OG1 THR A 875      -4.171  -5.389  28.000  1.00 46.43    -0.393 OA
ATOM    665  H   THR A 875      -3.895  -3.446  29.910  1.00 60.19     0.163 HD
ATOM    666  HA  THR A 875      -3.132  -2.355  27.533  1.00 60.49     0.091 H 
ATOM    667  HB  THR A 875      -3.407  -4.374  26.488  1.00 58.89     0.086 H 
ATOM    668  HG1 THR A 875      -4.233  -5.292  28.832  1.00 55.72     0.210 HD
ATOM    669 1HG2 THR A 875      -1.609  -5.562  27.363  1.00 59.17     0.031 H 
ATOM    670 2HG2 THR A 875      -1.271  -4.025  27.479  1.00 59.17     0.031 H 
ATOM    671 3HG2 THR A 875      -1.758  -4.824  28.751  1.00 59.17     0.031 H 
ATOM    672  N   GLY A 876      -5.653  -3.065  26.590  1.00 43.15    -0.352 N 
ATOM    673  CA  GLY A 876      -7.027  -2.817  26.203  1.00 36.90     0.057 C 
ATOM    674  C   GLY A 876      -7.123  -1.813  25.066  1.00 30.75     0.214 C 
ATOM    675  O   GLY A 876      -6.145  -1.181  24.661  1.00 34.22    -0.287 OA
ATOM    676  H   GLY A 876      -5.202  -3.484  25.989  1.00 51.78     0.162 HD
ATOM    677  HA2 GLY A 876      -7.437  -3.648  25.915  1.00 44.28     0.076 H 
ATOM    678  HA3 GLY A 876      -7.519  -2.469  26.963  1.00 44.28     0.076 H 
ATOM    679  N   GLU A 877      -8.337  -1.670  24.542  1.00 24.67     0.000 N 
ATOM    680  CA AGLU A 877      -8.558  -0.731  23.454  0.62 23.64     0.027 C 
ATOM    681  CA BGLU A 877      -8.560  -0.731  23.454  0.39 23.96     0.027 C 
ATOM    682  C   GLU A 877      -8.650   0.693  23.989  1.00 19.98     0.154 C 
ATOM    683  O   GLU A 877      -9.145   0.943  25.091  1.00 20.52    -0.283 OA
ATOM    684  CB AGLU A 877      -9.843  -1.046  22.682  0.62 28.35    -0.044 C 
ATOM    685  CB BGLU A 877      -9.839  -1.077  22.683  0.39 28.63    -0.044 C 
ATOM    686  CG AGLU A 877      -9.734  -2.213  21.705  0.62 32.48     0.017 C 
ATOM    687  CG BGLU A 877     -11.126  -0.966  23.491  0.39 32.70     0.017 C 
ATOM    688  CD AGLU A 877     -10.804  -2.183  20.621  0.62 35.70     0.172 C 
ATOM    689  CD BGLU A 877     -12.328  -1.587  22.786  0.39 37.44     0.172 C 
ATOM    690  OE1AGLU A 877     -11.814  -1.464  20.792  0.62 37.27    -0.648 OA
ATOM    691  OE1BGLU A 877     -12.291  -1.744  21.546  0.39 40.15    -0.648 OA
ATOM    692  OE2AGLU A 877     -10.629  -2.874  19.593  0.62 37.60    -0.648 OA
ATOM    693  OE2BGLU A 877     -13.311  -1.928  23.477  0.39 37.70    -0.648 OA
ATOM    694  H  AGLU A 877      -9.037  -2.099  24.797  0.62 29.61     0.000 HD
ATOM    695  H  BGLU A 877      -9.037  -2.099  24.797  0.39 29.61     0.000 HD
ATOM    696  HA AGLU A 877      -7.812  -0.801  22.837  0.62 28.36     0.055 H 
ATOM    697  HA BGLU A 877      -7.817  -0.781  22.832  0.39 28.76     0.055 H 
ATOM    698  HB2AGLU A 877     -10.540  -1.265  23.320  0.62 34.02     0.035 H 
ATOM    699  HB2BGLU A 877      -9.916  -0.474  21.928  0.39 34.35     0.035 H 
ATOM    700  HB3AGLU A 877     -10.095  -0.261  22.171  0.62 34.02     0.035 H 
ATOM    701  HB3BGLU A 877      -9.770  -1.993  22.370  0.39 34.35     0.035 H 
ATOM    702  HG2AGLU A 877      -8.867  -2.181  21.270  0.62 38.97     0.049 H 
ATOM    703  HG2BGLU A 877     -11.007  -1.423  24.338  0.39 39.24     0.049 H 
ATOM    704  HG3AGLU A 877      -9.828  -3.045  22.195  0.62 38.97     0.049 H 
ATOM    705  HG3BGLU A 877     -11.321  -0.028  23.644  0.39 39.24     0.049 H 
ATOM    706  N   VAL A 878      -8.156   1.626  23.206  1.00 18.62    -0.354 N 
ATOM    707  CA  VAL A 878      -8.300   3.044  23.495  1.00 18.05     0.091 C 
ATOM    708  C   VAL A 878      -9.609   3.495  22.876  1.00 17.42     0.241 C 
ATOM    709  O   VAL A 878      -9.929   3.135  21.734  1.00 18.85    -0.271 OA
ATOM    710  CB  VAL A 878      -7.100   3.829  22.931  1.00 18.37    -0.033 C 
ATOM    711  CG1 VAL A 878      -7.313   5.319  23.078  1.00 17.46    -0.071 C 
ATOM    712  CG2 VAL A 878      -5.807   3.402  23.626  1.00 20.92    -0.071 C 
ATOM    713  H   VAL A 878      -7.722   1.464  22.481  1.00 22.34     0.162 HD
ATOM    714  HA  VAL A 878      -8.329   3.201  24.451  1.00 21.66     0.088 H 
ATOM    715  HB  VAL A 878      -7.018   3.631  21.985  1.00 22.04     0.042 H 
ATOM    716 1HG1 VAL A 878      -6.483   5.778  22.875  1.00 20.96     0.028 H 
ATOM    717 2HG1 VAL A 878      -8.007   5.601  22.461  1.00 20.96     0.028 H 
ATOM    718 3HG1 VAL A 878      -7.583   5.511  23.990  1.00 20.96     0.028 H 
ATOM    719 1HG2 VAL A 878      -5.069   3.915  23.263  1.00 25.10     0.028 H 
ATOM    720 2HG2 VAL A 878      -5.890   3.570  24.578  1.00 25.10     0.028 H 
ATOM    721 3HG2 VAL A 878      -5.662   2.456  23.469  1.00 25.10     0.028 H 
ATOM    722  N   VAL A 879     -10.373   4.280  23.638  1.00 15.62    -0.346 N 
ATOM    723  CA  VAL A 879     -11.701   4.722  23.237  1.00 15.30     0.092 C 
ATOM    724  C   VAL A 879     -11.872   6.198  23.581  1.00 15.37     0.241 C 
ATOM    725  O   VAL A 879     -11.139   6.766  24.394  1.00 16.17    -0.271 OA
ATOM    726  CB  VAL A 879     -12.828   3.901  23.920  1.00 15.41    -0.033 C 
ATOM    727  CG1 VAL A 879     -12.795   2.453  23.458  1.00 16.72    -0.071 C 
ATOM    728  CG2 VAL A 879     -12.732   3.968  25.448  1.00 15.53    -0.071 C 
ATOM    729  H   VAL A 879     -10.134   4.574  24.410  1.00 18.74     0.163 HD
ATOM    730  HA  VAL A 879     -11.779   4.623  22.276  1.00 18.36     0.088 H 
ATOM    731  HB  VAL A 879     -13.676   4.293  23.660  1.00 18.49     0.042 H 
ATOM    732 1HG1 VAL A 879     -13.514   1.967  23.890  1.00 20.06     0.028 H 
ATOM    733 2HG1 VAL A 879     -12.909   2.426  22.495  1.00 20.06     0.028 H 
ATOM    734 3HG1 VAL A 879     -11.940   2.063  23.700  1.00 20.06     0.028 H 
ATOM    735 1HG2 VAL A 879     -13.415   3.397  25.833  1.00 18.63     0.028 H 
ATOM    736 2HG2 VAL A 879     -11.853   3.663  25.723  1.00 18.63     0.028 H 
ATOM    737 3HG2 VAL A 879     -12.868   4.885  25.733  1.00 18.63     0.028 H 
ATOM    738  N   ALA A 880     -12.844   6.821  22.936  1.00 15.09    -0.346 N 
ATOM    739  CA  ALA A 880     -13.267   8.162  23.310  1.00 15.55     0.086 C 
ATOM    740  C   ALA A 880     -14.559   8.042  24.099  1.00 15.10     0.240 C 
ATOM    741  O   ALA A 880     -15.403   7.194  23.797  1.00 15.70    -0.271 OA
ATOM    742  CB  ALA A 880     -13.498   9.036  22.084  1.00 15.81    -0.049 C 
ATOM    743  H   ALA A 880     -13.278   6.485  22.274  1.00 18.11     0.163 HD
ATOM    744  HA  ALA A 880     -12.584   8.592  23.848  1.00 18.67     0.086 H 
ATOM    745  HB1 ALA A 880     -13.772   9.921  22.374  1.00 18.97     0.030 H 
ATOM    746  HB2 ALA A 880     -12.672   9.095  21.578  1.00 18.97     0.030 H 
ATOM    747  HB3 ALA A 880     -14.193   8.637  21.538  1.00 18.97     0.030 H 
ATOM    748  N   VAL A 881     -14.711   8.899  25.103  1.00 14.61    -0.346 N 
ATOM    749  CA  VAL A 881     -15.796   8.802  26.068  1.00 15.88     0.092 C 
ATOM    750  C   VAL A 881     -16.439  10.179  26.153  1.00 17.38     0.241 C 
ATOM    751  O   VAL A 881     -15.797  11.141  26.590  1.00 19.98    -0.271 OA
ATOM    752  CB  VAL A 881     -15.289   8.364  27.446  1.00 15.79    -0.033 C 
ATOM    753  CG1 VAL A 881     -16.442   8.300  28.427  1.00 17.11    -0.071 C 
ATOM    754  CG2 VAL A 881     -14.590   7.022  27.346  1.00 16.49    -0.071 C 
ATOM    755  H   VAL A 881     -14.183   9.562  25.248  1.00 17.53     0.163 HD
ATOM    756  HA  VAL A 881     -16.458   8.164  25.758  1.00 19.05     0.088 H 
ATOM    757  HB  VAL A 881     -14.648   9.013  27.775  1.00 18.94     0.042 H 
ATOM    758 1HG1 VAL A 881     -16.143   7.856  29.236  1.00 20.53     0.028 H 
ATOM    759 2HG1 VAL A 881     -16.732   9.202  28.632  1.00 20.53     0.028 H 
ATOM    760 3HG1 VAL A 881     -17.170   7.801  28.025  1.00 20.53     0.028 H 
ATOM    761 1HG2 VAL A 881     -14.320   6.740  28.234  1.00 19.78     0.028 H 
ATOM    762 2HG2 VAL A 881     -15.204   6.374  26.966  1.00 19.78     0.028 H 
ATOM    763 3HG2 VAL A 881     -13.811   7.114  26.777  1.00 19.78     0.028 H 
ATOM    764  N   LYS A 882     -17.694  10.278  25.733  1.00 16.30    -0.346 N 
ATOM    765  CA  LYS A 882     -18.432  11.530  25.803  1.00 16.95     0.089 C 
ATOM    766  C   LYS A 882     -19.313  11.537  27.044  1.00 18.32     0.241 C 
ATOM    767  O   LYS A 882     -20.038  10.570  27.307  1.00 17.62    -0.271 OA
ATOM    768  CB  LYS A 882     -19.273  11.751  24.548  1.00 18.03    -0.038 C 
ATOM    769  CG  LYS A 882     -19.980  13.097  24.550  1.00 17.49    -0.061 C 
ATOM    770  CD  LYS A 882     -20.600  13.423  23.194  1.00 17.81    -0.043 C 
ATOM    771  CE  LYS A 882     -21.413  14.714  23.274  1.00 18.11     0.080 C 
ATOM    772  NZ  LYS A 882     -21.936  15.088  21.940  1.00 17.89    -0.079 N 
ATOM    773  H   LYS A 882     -18.143   9.625  25.400  1.00 19.56     0.163 HD
ATOM    774  HA  LYS A 882     -17.804  12.266  25.872  1.00 20.34     0.087 H 
ATOM    775  HB2 LYS A 882     -18.695  11.716  23.769  1.00 21.64     0.036 H 
ATOM    776  HB3 LYS A 882     -19.948  11.056  24.492  1.00 21.64     0.036 H 
ATOM    777  HG2 LYS A 882     -20.690  13.084  25.211  1.00 20.99     0.033 H 
ATOM    778  HG3 LYS A 882     -19.340  13.794  24.765  1.00 20.99     0.033 H 
ATOM    779  HD2 LYS A 882     -19.898  13.540  22.536  1.00 21.38     0.035 H 
ATOM    780  HD3 LYS A 882     -21.190  12.702  22.925  1.00 21.38     0.035 H 
ATOM    781  HE2 LYS A 882     -22.164  14.587  23.875  1.00 21.73     0.075 H 
ATOM    782  HE3 LYS A 882     -20.848  15.433  23.597  1.00 21.73     0.075 H 
ATOM    783  HZ1 LYS A 882     -21.261  15.227  21.376  1.00 21.46     0.274 HD
ATOM    784  HZ2 LYS A 882     -22.450  14.436  21.620  1.00 21.46     0.274 HD
ATOM    785  HZ3 LYS A 882     -22.420  15.833  22.000  1.00 21.46     0.274 HD
ATOM    786  N   LYS A 883     -19.221  12.632  27.799  1.00 19.14    -0.346 N 
ATOM    787  CA  LYS A 883     -19.966  12.857  29.018  1.00 20.51     0.089 C 
ATOM    788  C   LYS A 883     -20.648  14.209  28.907  1.00 23.04     0.241 C 
ATOM    789  O   LYS A 883     -20.231  15.080  28.143  1.00 24.70    -0.271 OA
ATOM    790  CB  LYS A 883     -19.041  12.994  30.229  1.00 22.87    -0.038 C 
ATOM    791  CG  LYS A 883     -17.932  11.976  30.326  1.00 28.12    -0.061 C 
ATOM    792  CD  LYS A 883     -16.967  12.305  31.475  1.00 31.59    -0.043 C 
ATOM    793  CE  LYS A 883     -16.059  13.487  31.152  1.00 36.56     0.080 C 
ATOM    794  NZ  LYS A 883     -15.084  13.800  32.240  1.00 40.17    -0.079 N 
ATOM    795  H   LYS A 883     -18.702  13.291  27.608  1.00 22.97     0.163 HD
ATOM    796  HA  LYS A 883     -20.593  12.126  29.136  1.00 24.61     0.087 H 
ATOM    797  HB2 LYS A 883     -18.625  13.870  30.197  1.00 27.44     0.036 H 
ATOM    798  HB3 LYS A 883     -19.578  12.911  31.033  1.00 27.44     0.036 H 
ATOM    799  HG2 LYS A 883     -18.313  11.099  30.489  1.00 33.75     0.033 H 
ATOM    800  HG3 LYS A 883     -17.428  11.970  29.497  1.00 33.75     0.033 H 
ATOM    801  HD2 LYS A 883     -17.481  12.527  32.267  1.00 37.91     0.035 H 
ATOM    802  HD3 LYS A 883     -16.406  11.533  31.649  1.00 37.91     0.035 H 
ATOM    803  HE2 LYS A 883     -15.553  13.284  30.350  1.00 43.87     0.075 H 
ATOM    804  HE3 LYS A 883     -16.607  14.274  31.009  1.00 43.87     0.075 H 
ATOM    805  HZ1 LYS A 883     -14.464  14.363  31.939  1.00 48.20     0.274 HD
ATOM    806  HZ2 LYS A 883     -15.506  14.176  32.927  1.00 48.20     0.274 HD
ATOM    807  HZ3 LYS A 883     -14.687  13.054  32.517  1.00 48.20     0.274 HD
ATOM    808  N   LEU A 884     -21.636  14.422  29.746  1.00 26.02    -0.346 N 
ATOM    809  CA  LEU A 884     -22.266  15.727  29.775  1.00 25.73     0.089 C 
ATOM    810  C   LEU A 884     -21.475  16.716  30.628  1.00 26.82     0.241 C 
ATOM    811  O   LEU A 884     -20.759  16.334  31.559  1.00 29.00    -0.271 OA
ATOM    812  CB  LEU A 884     -23.672  15.568  30.339  1.00 26.36    -0.035 C 
ATOM    813  CG  LEU A 884     -24.638  14.782  29.459  1.00 27.71    -0.059 C 
ATOM    814  CD1 LEU A 884     -26.033  14.782  30.060  1.00 28.01    -0.073 C 
ATOM    815  CD2 LEU A 884     -24.716  15.354  28.049  1.00 31.45    -0.073 C 
ATOM    816  H   LEU A 884     -21.955  13.844  30.297  1.00 31.23     0.163 HD
ATOM    817  HA  LEU A 884     -22.306  16.097  28.880  1.00 30.88     0.087 H 
ATOM    818  HB2 LEU A 884     -23.610  15.106  31.189  1.00 31.63     0.037 H 
ATOM    819  HB3 LEU A 884     -24.050  16.452  30.468  1.00 31.63     0.037 H 
ATOM    820  HG  LEU A 884     -24.304  13.873  29.406  1.00 33.25     0.039 H 
ATOM    821 1HD1 LEU A 884     -26.619  14.251  29.499  1.00 33.61     0.028 H 
ATOM    822 2HD1 LEU A 884     -25.993  14.401  30.952  1.00 33.61     0.028 H 
ATOM    823 3HD1 LEU A 884     -26.357  15.695  30.105  1.00 33.61     0.028 H 
ATOM    824 1HD2 LEU A 884     -25.474  14.960  27.589  1.00 37.74     0.028 H 
ATOM    825 2HD2 LEU A 884     -24.826  16.316  28.104  1.00 37.74     0.028 H 
ATOM    826 3HD2 LEU A 884     -23.896  15.142  27.576  1.00 37.74     0.028 H 
ATOM    827  N   GLN A 885     -21.592  18.007  30.265  1.00 29.21    -0.346 N 
ATOM    828  CA  GLN A 885     -21.089  19.103  31.093  1.00 31.17     0.090 C 
ATOM    829  C   GLN A 885     -22.073  19.453  32.205  1.00 30.95     0.241 C 
ATOM    830  O   GLN A 885     -21.668  19.726  33.342  1.00 32.54    -0.271 OA
ATOM    831  CB  GLN A 885     -20.864  20.368  30.252  1.00 34.83    -0.030 C 
ATOM    832  CG  GLN A 885     -19.673  20.341  29.312  1.00 39.93     0.011 C 
ATOM    833  CD  GLN A 885     -19.421  21.677  28.623  1.00 46.35     0.215 C 
ATOM    834  NE2 GLN A 885     -19.139  21.621  27.328  1.00 49.98    -0.370 N 
ATOM    835  OE1 GLN A 885     -19.473  22.741  29.246  1.00 48.71    -0.274 OA
ATOM    836  H   GLN A 885     -21.963  18.271  29.535  1.00 35.05     0.163 HD
ATOM    837  HA  GLN A 885     -20.243  18.817  31.470  1.00 37.40     0.087 H 
ATOM    838  HB2 GLN A 885     -21.654  20.515  29.709  1.00 41.79     0.037 H 
ATOM    839  HB3 GLN A 885     -20.734  21.114  30.858  1.00 41.79     0.037 H 
ATOM    840  HG2 GLN A 885     -18.877  20.112  29.818  1.00 47.91     0.047 H 
ATOM    841  HG3 GLN A 885     -19.830  19.676  28.623  1.00 47.91     0.047 H 
ATOM    842 1HE2 GLN A 885     -19.107  20.860  26.927  1.00 59.97     0.159 HD
ATOM    843 2HE2 GLN A 885     -18.988  22.345  26.889  1.00 59.97     0.159 HD
ATOM    844  N   HIS A 886     -23.367  19.478  31.898  1.00 31.68    -0.347 N 
ATOM    845  CA  HIS A 886     -24.400  19.777  32.891  1.00 34.04     0.082 C 
ATOM    846  C   HIS A 886     -25.486  18.718  32.775  1.00 32.50     0.219 C 
ATOM    847  O   HIS A 886     -26.204  18.672  31.771  1.00 32.73    -0.287 OA
ATOM    848  CB  HIS A 886     -24.951  21.182  32.680  1.00 40.20     0.000 C 
ATOM    849  CG  HIS A 886     -23.910  22.249  32.806  1.00 47.03     0.028 A 
ATOM    850  CD2 HIS A 886     -23.327  22.798  33.897  1.00 51.61    -0.000 A 
ATOM    851  ND1 HIS A 886     -23.321  22.850  31.714  1.00 50.80    -0.354 N 
ATOM    852  HD1 HIS A 886     -23.536  22.642  30.739  1.00  0.00     0.166 HD
ATOM    853  CE1 HIS A 886     -22.434  23.737  32.128  1.00 53.89     0.040 A 
ATOM    854  NE2 HIS A 886     -22.420  23.727  33.449  1.00 54.17    -0.360 N 
ATOM    855  H   HIS A 886     -23.677  19.324  31.111  1.00 38.02     0.163 HD
ATOM    856  HA  HIS A 886     -24.032  19.726  33.787  1.00 40.85     0.086 H 
ATOM    857  HB2 HIS A 886     -25.331  21.240  31.789  1.00 48.24     0.046 H 
ATOM    858  HB3 HIS A 886     -25.636  21.354  33.344  1.00 48.24     0.046 H 
ATOM    859  HD2 HIS A 886     -23.506  22.585  34.785  1.00 61.93     0.114 H 
ATOM    860  HE1 HIS A 886     -21.909  24.277  31.583  1.00 64.67     0.140 H 
ATOM    861  HE2 HIS A 886     -21.924  24.222  33.947  1.00 65.00     0.166 HD
ATOM    862  N   SER A 887     -25.624  17.897  33.819  1.00 30.40     0.000 N 
ATOM    863  CA ASER A 887     -26.460  16.694  33.773  0.54 35.37     0.049 C 
ATOM    864  CA BSER A 887     -26.463  16.699  33.764  0.46 31.72     0.049 C 
ATOM    865  C   SER A 887     -27.867  16.998  34.287  1.00 33.11     0.158 C 
ATOM    866  O   SER A 887     -28.324  16.484  35.312  1.00 33.48    -0.282 OA
ATOM    867  CB ASER A 887     -25.804  15.568  34.567  0.54 40.91     0.029 C 
ATOM    868  CB BSER A 887     -25.805  15.548  34.521  0.46 30.81     0.029 C 
ATOM    869  OG ASER A 887     -26.439  14.315  34.357  0.54 42.10    -0.400 OA
ATOM    870  OG BSER A 887     -25.752  15.786  35.917  0.46 26.97    -0.400 OA
ATOM    871  H  ASER A 887     -25.236  18.016  34.577  0.54 36.48     0.000 HD
ATOM    872  H  BSER A 887     -25.236  18.014  34.578  0.46 36.48     0.000 HD
ATOM    873  HA ASER A 887     -26.538  16.406  32.850  0.54 42.44     0.058 H 
ATOM    874  HA BSER A 887     -26.548  16.426  32.837  0.46 38.06     0.058 H 
ATOM    875  HB2ASER A 887     -24.876  15.495  34.291  0.54 49.09     0.075 H 
ATOM    876  HB2BSER A 887     -26.318  14.740  34.363  0.46 36.97     0.075 H 
ATOM    877  HB3ASER A 887     -25.853  15.785  35.511  0.54 49.09     0.075 H 
ATOM    878  HB3BSER A 887     -24.900  15.436  34.190  0.46 36.97     0.075 H 
ATOM    879  HG ASER A 887     -26.412  14.112  33.542  0.54 50.52     0.209 HD
ATOM    880  HG BSER A 887     -26.530  15.849  36.227  0.46 32.36     0.209 HD
ATOM    881  N   THR A 888     -28.550  17.868  33.557  1.00 29.99    -0.352 N 
ATOM    882  CA  THR A 888     -29.950  18.083  33.844  1.00 28.61     0.113 C 
ATOM    883  C   THR A 888     -30.753  16.935  33.246  1.00 24.71     0.243 C 
ATOM    884  O   THR A 888     -30.286  16.197  32.378  1.00 25.96    -0.271 OA
ATOM    885  CB  THR A 888     -30.448  19.373  33.205  1.00 31.91     0.060 C 
ATOM    886  CG2 THR A 888     -29.562  20.546  33.598  1.00 35.11    -0.050 C 
ATOM    887  OG1 THR A 888     -30.471  19.199  31.780  1.00 32.65    -0.393 OA
ATOM    888  H   THR A 888     -28.229  18.333  32.908  1.00 35.99     0.163 HD
ATOM    889  HA  THR A 888     -30.070  18.139  34.805  1.00 34.33     0.091 H 
ATOM    890  HB  THR A 888     -31.344  19.583  33.514  1.00 38.29     0.086 H 
ATOM    891  HG1 THR A 888     -30.738  19.903  31.409  1.00 39.18     0.210 HD
ATOM    892 1HG2 THR A 888     -29.941  21.374  33.263  1.00 42.13     0.031 H 
ATOM    893 2HG2 THR A 888     -29.493  20.600  34.564  1.00 42.13     0.031 H 
ATOM    894 3HG2 THR A 888     -28.675  20.432  33.224  1.00 42.13     0.031 H 
ATOM    895  N   GLU A 889     -32.010  16.838  33.658  1.00 27.48    -0.346 N 
ATOM    896  CA  GLU A 889     -32.869  15.797  33.115  1.00 31.72     0.090 C 
ATOM    897  C   GLU A 889     -33.034  15.926  31.604  1.00 33.28     0.241 C 
ATOM    898  O   GLU A 889     -32.922  14.934  30.883  1.00 33.55    -0.271 OA
ATOM    899  CB  GLU A 889     -34.229  15.817  33.801  1.00 38.95    -0.029 C 
ATOM    900  CG  GLU A 889     -34.166  15.516  35.276  1.00 46.69     0.018 C 
ATOM    901  CD  GLU A 889     -35.522  15.151  35.848  1.00 51.36     0.172 C 
ATOM    902  OE1 GLU A 889     -36.484  15.004  35.059  1.00 55.03    -0.648 OA
ATOM    903  OE2 GLU A 889     -35.619  15.006  37.085  1.00 51.13    -0.648 OA
ATOM    904  H   GLU A 889     -32.383  17.352  34.238  1.00 32.98     0.163 HD
ATOM    905  HA  GLU A 889     -32.449  14.941  33.297  1.00 38.07     0.087 H 
ATOM    906  HB2 GLU A 889     -34.620  16.698  33.694  1.00 46.74     0.037 H 
ATOM    907  HB3 GLU A 889     -34.798  15.149  33.386  1.00 46.74     0.037 H 
ATOM    908  HG2 GLU A 889     -33.565  14.769  35.422  1.00 56.02     0.049 H 
ATOM    909  HG3 GLU A 889     -33.841  16.300  35.746  1.00 56.02     0.049 H 
ATOM    910  N   GLU A 890     -33.359  17.135  31.115  1.00 33.15    -0.346 N 
ATOM    911  CA  GLU A 890     -33.619  17.329  29.687  1.00 34.58     0.090 C 
ATOM    912  C   GLU A 890     -32.397  16.959  28.867  1.00 30.95     0.241 C 
ATOM    913  O   GLU A 890     -32.510  16.380  27.776  1.00 31.30    -0.271 OA
ATOM    914  CB  GLU A 890     -33.980  18.794  29.421  1.00 39.82    -0.029 C 
ATOM    915  CG  GLU A 890     -34.231  19.135  27.959  1.00 46.70     0.018 C 
ATOM    916  CD  GLU A 890     -34.276  20.635  27.679  1.00 53.92     0.172 C 
ATOM    917  OE1 GLU A 890     -33.446  21.398  28.227  1.00 53.14    -0.648 OA
ATOM    918  OE2 GLU A 890     -35.153  21.046  26.893  1.00 60.18    -0.648 OA
ATOM    919  H   GLU A 890     -33.434  17.850  31.587  1.00 39.78     0.163 HD
ATOM    920  HA  GLU A 890     -34.364  16.766  29.424  1.00 41.49     0.087 H 
ATOM    921  HB2 GLU A 890     -34.789  19.006  29.912  1.00 47.78     0.037 H 
ATOM    922  HB3 GLU A 890     -33.249  19.352  29.730  1.00 47.78     0.037 H 
ATOM    923  HG2 GLU A 890     -33.517  18.755  27.422  1.00 56.04     0.049 H 
ATOM    924  HG3 GLU A 890     -35.083  18.757  27.691  1.00 56.04     0.049 H 
ATOM    925  N   HIS A 891     -31.216  17.298  29.378  1.00 29.42    -0.347 N 
ATOM    926  CA  HIS A 891     -29.995  16.961  28.669  1.00 26.52     0.082 C 
ATOM    927  C   HIS A 891     -29.788  15.462  28.616  1.00 26.13     0.219 C 
ATOM    928  O   HIS A 891     -29.310  14.940  27.608  1.00 26.05    -0.287 OA
ATOM    929  CB  HIS A 891     -28.791  17.633  29.308  1.00 28.62     0.000 C 
ATOM    930  CG  HIS A 891     -28.785  19.109  29.117  1.00 32.80     0.028 A 
ATOM    931  CD2 HIS A 891     -29.557  19.899  28.335  1.00 35.51    -0.000 A 
ATOM    932  ND1 HIS A 891     -27.921  19.949  29.781  1.00 36.01    -0.354 N 
ATOM    933  CE1 HIS A 891     -28.161  21.196  29.418  1.00 36.15     0.040 A 
ATOM    934  NE2 HIS A 891     -29.150  21.193  28.542  1.00 37.07    -0.360 N 
ATOM    935  HE2 HIS A 891     -29.547  22.018  28.093  1.00  0.00     0.166 HD
ATOM    936  H   HIS A 891     -31.100  17.717  30.121  1.00 35.30     0.163 HD
ATOM    937  HA  HIS A 891     -30.072  17.295  27.761  1.00 31.83     0.086 H 
ATOM    938  HB2 HIS A 891     -28.799  17.454  30.261  1.00 34.34     0.046 H 
ATOM    939  HB3 HIS A 891     -27.982  17.276  28.910  1.00 34.34     0.046 H 
ATOM    940  HD1 HIS A 891     -27.319  19.702  30.344  1.00 43.22     0.166 HD
ATOM    941  HD2 HIS A 891     -30.235  19.618  27.764  1.00 42.61     0.114 H 
ATOM    942  HE1 HIS A 891     -27.711  21.949  29.727  1.00 43.38     0.140 H 
ATOM    943  N   LEU A 892     -30.122  14.749  29.693  1.00 25.36     0.000 N 
ATOM    944  CA ALEU A 892     -29.967  13.299  29.676  0.55 25.11     0.027 C 
ATOM    945  CA BLEU A 892     -29.984  13.297  29.681  0.45 25.46     0.027 C 
ATOM    946  C   LEU A 892     -30.871  12.672  28.617  1.00 26.15     0.154 C 
ATOM    947  O   LEU A 892     -30.456  11.737  27.920  1.00 26.57    -0.283 OA
ATOM    948  CB ALEU A 892     -30.193  12.740  31.092  0.55 24.78    -0.051 C 
ATOM    949  CB BLEU A 892     -30.362  12.694  31.034  0.45 25.13    -0.051 C 
ATOM    950  CG ALEU A 892     -29.043  13.048  32.072  0.55 23.70    -0.060 C 
ATOM    951  CG BLEU A 892     -30.481  11.168  30.918  0.45 23.73    -0.060 C 
ATOM    952  CD1ALEU A 892     -29.443  13.018  33.569  0.55 26.25    -0.073 C 
ATOM    953  CD1BLEU A 892     -29.135  10.578  30.550  0.45 21.70    -0.073 C 
ATOM    954  CD2ALEU A 892     -27.828  12.104  31.855  0.55 25.06    -0.073 C 
ATOM    955  CD2BLEU A 892     -31.007  10.545  32.192  0.45 23.31    -0.073 C 
ATOM    956  H  ALEU A 892     -30.432  15.074  30.427  0.55 30.43     0.000 HD
ATOM    957  H  BLEU A 892     -30.425  15.077  30.429  0.45 30.43     0.000 HD
ATOM    958  HA ALEU A 892     -29.060  13.054  29.434  0.55 30.13     0.055 H 
ATOM    959  HA BLEU A 892     -29.052  13.098  29.499  0.45 30.55     0.055 H 
ATOM    960  HB2ALEU A 892     -31.004  13.130  31.454  0.55 29.74     0.034 H 
ATOM    961  HB2BLEU A 892     -29.677  12.905  31.687  0.45 30.16     0.034 H 
ATOM    962  HB3ALEU A 892     -30.285  11.776  31.035  0.55 29.74     0.034 H 
ATOM    963  HB3BLEU A 892     -31.217  13.052  31.321  0.45 30.16     0.034 H 
ATOM    964  HG ALEU A 892     -28.789  13.962  31.868  0.55 28.44     0.039 H 
ATOM    965  HG BLEU A 892     -31.121  10.959  30.220  0.45 28.48     0.039 H 
ATOM    966 1HD1ALEU A 892     -28.658  13.199  34.109  0.55 31.49     0.028 H 
ATOM    967 1HD1BLEU A 892     -29.184   9.612  30.620  0.45 26.04     0.028 H 
ATOM    968 2HD1ALEU A 892     -30.118  13.697  33.728  0.55 31.49     0.028 H 
ATOM    969 2HD1BLEU A 892     -28.917  10.833  29.640  0.45 26.04     0.028 H 
ATOM    970 3HD1ALEU A 892     -29.798  12.142  33.783  0.55 31.49     0.028 H 
ATOM    971 3HD1BLEU A 892     -28.463  10.921  31.159  0.45 26.04     0.028 H 
ATOM    972 1HD2ALEU A 892     -27.137  12.326  32.499  0.55 30.08     0.028 H 
ATOM    973 1HD2BLEU A 892     -30.673   9.637  32.261  0.45 27.97     0.028 H 
ATOM    974 2HD2ALEU A 892     -28.115  11.186  31.980  0.55 30.08     0.028 H 
ATOM    975 2HD2BLEU A 892     -30.701  11.068  32.949  0.45 27.97     0.028 H 
ATOM    976 3HD2ALEU A 892     -27.491  12.225  30.953  0.55 30.08     0.028 H 
ATOM    977 3HD2BLEU A 892     -31.976  10.539  32.164  0.45 27.97     0.028 H 
ATOM    978  N   ARG A 893     -32.102  13.158  28.478  1.00 28.72    -0.354 N 
ATOM    979  CA  ARG A 893     -33.011  12.620  27.470  1.00 29.58     0.089 C 
ATOM    980  C   ARG A 893     -32.468  12.859  26.065  1.00 27.88     0.241 C 
ATOM    981  O   ARG A 893     -32.481  11.962  25.209  1.00 28.83    -0.271 OA
ATOM    982  CB  ARG A 893     -34.376  13.285  27.622  1.00 36.06    -0.036 C 
ATOM    983  CG  ARG A 893     -35.477  12.636  26.816  1.00 43.40    -0.048 C 
ATOM    984  CD  ARG A 893     -35.832  11.264  27.376  1.00 49.99     0.009 C 
ATOM    985  NE  ARG A 893     -36.706  10.523  26.475  1.00 53.23    -0.227 N 
ATOM    986  CZ  ARG A 893     -36.647   9.213  26.280  1.00 53.66     0.665 C 
ATOM    987  NH1 ARG A 893     -35.728   8.466  26.869  1.00 53.35    -0.235 N 
ATOM    988  NH2 ARG A 893     -37.527   8.639  25.464  1.00 53.52    -0.235 N 
ATOM    989  H   ARG A 893     -32.434  13.795  28.951  1.00 34.47     0.162 HD
ATOM    990  HA  ARG A 893     -33.107  11.664  27.603  1.00 35.50     0.087 H 
ATOM    991  HB2 ARG A 893     -34.635  13.250  28.556  1.00 43.27     0.036 H 
ATOM    992  HB3 ARG A 893     -34.304  14.208  27.332  1.00 43.27     0.036 H 
ATOM    993  HG2 ARG A 893     -36.270  13.194  26.846  1.00 52.08     0.035 H 
ATOM    994  HG3 ARG A 893     -35.183  12.526  25.898  1.00 52.08     0.035 H 
ATOM    995  HD2 ARG A 893     -35.019  10.750  27.503  1.00 59.99     0.064 H 
ATOM    996  HD3 ARG A 893     -36.290  11.373  28.224  1.00 59.99     0.064 H 
ATOM    997  HE  ARG A 893     -37.301  10.967  26.040  1.00 63.88     0.177 HD
ATOM    998 1HH1 ARG A 893     -35.150   8.828  27.392  1.00 64.02     0.174 HD
ATOM    999 2HH1 ARG A 893     -35.708   7.618  26.728  1.00 64.02     0.174 HD
ATOM   1000 1HH2 ARG A 893     -38.124   9.117  25.071  1.00 64.23     0.174 HD
ATOM   1001 2HH2 ARG A 893     -37.499   7.790  25.330  1.00 64.23     0.174 HD
ATOM   1002  N   ASP A 894     -31.997  14.072  25.804  1.00 26.71    -0.346 N 
ATOM   1003  CA  ASP A 894     -31.402  14.347  24.503  1.00 25.75     0.098 C 
ATOM   1004  C   ASP A 894     -30.164  13.495  24.263  1.00 22.28     0.241 C 
ATOM   1005  O   ASP A 894     -29.917  13.070  23.131  1.00 21.35    -0.271 OA
ATOM   1006  CB  ASP A 894     -31.034  15.820  24.410  1.00 29.59     0.043 C 
ATOM   1007  CG  ASP A 894     -32.232  16.709  24.254  1.00 39.81     0.175 C 
ATOM   1008  OD1 ASP A 894     -33.322  16.202  23.905  1.00 43.84    -0.648 OA
ATOM   1009  OD2 ASP A 894     -32.070  17.924  24.477  1.00 43.88    -0.648 OA
ATOM   1010  H   ASP A 894     -32.009  14.737  26.348  1.00 32.05     0.163 HD
ATOM   1011  HA  ASP A 894     -32.054  14.138  23.816  1.00 30.90     0.088 H 
ATOM   1012  HB2 ASP A 894     -30.570  16.082  25.221  1.00 35.51     0.052 H 
ATOM   1013  HB3 ASP A 894     -30.459  15.954  23.640  1.00 35.51     0.052 H 
ATOM   1014  N   PHE A 895     -29.356  13.265  25.306  1.00 20.80    -0.346 N 
ATOM   1015  CA  PHE A 895     -28.151  12.442  25.171  1.00 19.77     0.093 C 
ATOM   1016  C   PHE A 895     -28.504  10.999  24.833  1.00 19.87     0.241 C 
ATOM   1017  O   PHE A 895     -27.839  10.373  23.998  1.00 18.23    -0.271 OA
ATOM   1018  CB  PHE A 895     -27.331  12.545  26.461  1.00 20.79    -0.014 C 
ATOM   1019  CG  PHE A 895     -25.902  12.028  26.379  1.00 20.37    -0.056 A 
ATOM   1020  CD1 PHE A 895     -25.125  12.154  25.245  1.00 19.52    -0.077 A 
ATOM   1021  CD2 PHE A 895     -25.322  11.470  27.501  1.00 21.96    -0.077 A 
ATOM   1022  CE1 PHE A 895     -23.818  11.695  25.238  1.00 19.51    -0.082 A 
ATOM   1023  CE2 PHE A 895     -24.028  11.036  27.499  1.00 21.37    -0.082 A 
ATOM   1024  CZ  PHE A 895     -23.272  11.149  26.366  1.00 21.48    -0.083 A 
ATOM   1025  H   PHE A 895     -29.483  13.574  26.098  1.00 24.96     0.163 HD
ATOM   1026  HA  PHE A 895     -27.603  12.772  24.442  1.00 23.72     0.088 H 
ATOM   1027  HB2 PHE A 895     -27.285  13.479  26.719  1.00 24.94     0.043 H 
ATOM   1028  HB3 PHE A 895     -27.782  12.033  27.151  1.00 24.94     0.043 H 
ATOM   1029  HD1 PHE A 895     -25.481  12.548  24.481  1.00 23.42     0.084 H 
ATOM   1030  HD2 PHE A 895     -25.826  11.387  28.278  1.00 26.35     0.084 H 
ATOM   1031  HE1 PHE A 895     -23.309  11.759  24.462  1.00 23.41     0.083 H 
ATOM   1032  HE2 PHE A 895     -23.660  10.665  28.268  1.00 25.64     0.083 H 
ATOM   1033  HZ  PHE A 895     -22.389  10.855  26.363  1.00 25.77     0.083 H 
ATOM   1034  N   GLU A 896     -29.560  10.458  25.444  1.00 20.43    -0.346 N 
ATOM   1035  CA  GLU A 896     -30.028   9.129  25.062  1.00 21.79     0.090 C 
ATOM   1036  C   GLU A 896     -30.390   9.061  23.583  1.00 21.08     0.241 C 
ATOM   1037  O   GLU A 896     -30.092   8.065  22.912  1.00 20.88    -0.271 OA
ATOM   1038  CB  GLU A 896     -31.257   8.766  25.878  1.00 27.38    -0.029 C 
ATOM   1039  CG  GLU A 896     -30.957   8.360  27.263  1.00 33.84     0.018 C 
ATOM   1040  CD  GLU A 896     -32.180   7.805  27.907  1.00 42.91     0.172 C 
ATOM   1041  OE1 GLU A 896     -32.972   8.609  28.425  1.00 47.91    -0.648 OA
ATOM   1042  OE2 GLU A 896     -32.379   6.580  27.828  1.00 45.70    -0.648 OA
ATOM   1043  H   GLU A 896     -30.015  10.834  26.070  1.00 24.52     0.163 HD
ATOM   1044  HA  GLU A 896     -29.315   8.496  25.239  1.00 26.15     0.087 H 
ATOM   1045  HB2 GLU A 896     -31.843   9.538  25.918  1.00 32.85     0.037 H 
ATOM   1046  HB3 GLU A 896     -31.711   8.026  25.446  1.00 32.85     0.037 H 
ATOM   1047  HG2 GLU A 896     -30.268   7.677  27.261  1.00 40.61     0.049 H 
ATOM   1048  HG3 GLU A 896     -30.659   9.130  27.772  1.00 40.61     0.049 H 
ATOM   1049  N   ARG A 897     -31.067  10.092  23.065  1.00 20.61    -0.346 N 
ATOM   1050  CA  ARG A 897     -31.422  10.104  21.648  1.00 20.76     0.086 C 
ATOM   1051  C   ARG A 897     -30.174  10.144  20.776  1.00 19.18     0.240 C 
ATOM   1052  O   ARG A 897     -30.091   9.437  19.764  1.00 19.74    -0.271 OA
ATOM   1053  CB  ARG A 897     -32.326  11.296  21.320  1.00 23.54    -0.049 C 
ATOM   1054  HB1 ARG A 897     -32.597  11.305  20.238  1.00  0.00     0.030 H 
ATOM   1055  HB2 ARG A 897     -31.866  12.261  21.637  1.00  0.00     0.030 H 
ATOM   1056  HB3 ARG A 897     -33.231  11.318  21.971  1.00  0.00     0.030 H 
ATOM   1057  H   ARG A 897     -31.327  10.783  23.507  1.00 24.74     0.163 HD
ATOM   1058  HA  ARG A 897     -31.919   9.293  21.453  1.00 24.91     0.086 H 
ATOM   1059  N   GLU A 898     -29.190  10.956  21.168  1.00 17.53    -0.346 N 
ATOM   1060  CA  GLU A 898     -27.922  11.033  20.445  1.00 16.86     0.090 C 
ATOM   1061  C   GLU A 898     -27.236   9.676  20.415  1.00 16.77     0.241 C 
ATOM   1062  O   GLU A 898     -26.714   9.250  19.371  1.00 16.21    -0.271 OA
ATOM   1063  CB  GLU A 898     -27.036  12.072  21.135  1.00 16.81    -0.029 C 
ATOM   1064  CG  GLU A 898     -25.636  12.159  20.584  1.00 16.59     0.018 C 
ATOM   1065  CD  GLU A 898     -24.753  13.149  21.325  1.00 18.54     0.172 C 
ATOM   1066  OE1 GLU A 898     -25.262  13.928  22.160  1.00 19.98    -0.648 OA
ATOM   1067  OE2 GLU A 898     -23.532  13.144  21.051  1.00 19.54    -0.648 OA
ATOM   1068  H   GLU A 898     -29.231  11.475  21.852  1.00 21.03     0.163 HD
ATOM   1069  HA  GLU A 898     -28.075  11.307  19.527  1.00 20.23     0.087 H 
ATOM   1070  HB2 GLU A 898     -27.447  12.945  21.033  1.00 20.17     0.037 H 
ATOM   1071  HB3 GLU A 898     -26.968  11.845  22.075  1.00 20.17     0.037 H 
ATOM   1072  HG2 GLU A 898     -25.220  11.286  20.647  1.00 19.91     0.049 H 
ATOM   1073  HG3 GLU A 898     -25.682  12.439  19.656  1.00 19.91     0.049 H 
ATOM   1074  N   ILE A 899     -27.220   8.989  21.558  1.00 17.09    -0.346 N 
ATOM   1075  CA  ILE A 899     -26.606   7.671  21.640  1.00 17.05     0.092 C 
ATOM   1076  C   ILE A 899     -27.306   6.701  20.707  1.00 17.44     0.241 C 
ATOM   1077  O   ILE A 899     -26.651   5.941  19.985  1.00 17.22    -0.271 OA
ATOM   1078  CB  ILE A 899     -26.636   7.171  23.100  1.00 17.25    -0.030 C 
ATOM   1079  CG1 ILE A 899     -25.670   7.983  23.964  1.00 18.93    -0.063 C 
ATOM   1080  CG2 ILE A 899     -26.290   5.685  23.150  1.00 18.89    -0.071 C 
ATOM   1081  CD1 ILE A 899     -25.905   7.857  25.473  1.00 20.85    -0.076 C 
ATOM   1082  H   ILE A 899     -27.558   9.266  22.299  1.00 20.51     0.163 HD
ATOM   1083  HA  ILE A 899     -25.680   7.739  21.356  1.00 20.47     0.088 H 
ATOM   1084  HB  ILE A 899     -27.531   7.294  23.452  1.00 20.71     0.043 H 
ATOM   1085 2HG1 ILE A 899     -24.766   7.683  23.783  1.00 22.72     0.033 H 
ATOM   1086 3HG1 ILE A 899     -25.761   8.921  23.731  1.00 22.72     0.033 H 
ATOM   1087 1HG2 ILE A 899     -26.043   5.449  24.058  1.00 22.67     0.028 H 
ATOM   1088 2HG2 ILE A 899     -27.064   5.171  22.874  1.00 22.67     0.028 H 
ATOM   1089 3HG2 ILE A 899     -25.547   5.513  22.551  1.00 22.67     0.028 H 
ATOM   1090 1HD1 ILE A 899     -25.280   8.435  25.939  1.00 25.02     0.027 H 
ATOM   1091 2HD1 ILE A 899     -26.815   8.125  25.675  1.00 25.02     0.027 H 
ATOM   1092 3HD1 ILE A 899     -25.765   6.935  25.739  1.00 25.02     0.027 H 
ATOM   1093  N   GLU A 900     -28.643   6.704  20.708  1.00 17.17    -0.346 N 
ATOM   1094  CA  GLU A 900     -29.381   5.811  19.822  1.00 20.04     0.090 C 
ATOM   1095  C   GLU A 900     -29.088   6.136  18.368  1.00 18.36     0.241 C 
ATOM   1096  O   GLU A 900     -28.940   5.232  17.538  1.00 18.41    -0.271 OA
ATOM   1097  CB  GLU A 900     -30.879   5.894  20.105  1.00 25.46    -0.029 C 
ATOM   1098  CG  GLU A 900     -31.271   5.355  21.487  1.00 33.35     0.018 C 
ATOM   1099  CD  GLU A 900     -31.311   3.817  21.610  1.00 42.41     0.172 C 
ATOM   1100  OE1 GLU A 900     -30.920   3.087  20.674  1.00 45.43    -0.648 OA
ATOM   1101  OE2 GLU A 900     -31.750   3.333  22.677  1.00 46.59    -0.648 OA
ATOM   1102  H   GLU A 900     -29.135   7.207  21.203  1.00 20.61     0.163 HD
ATOM   1103  HA  GLU A 900     -29.104   4.897  19.994  1.00 24.05     0.087 H 
ATOM   1104  HB2 GLU A 900     -31.156   6.822  20.059  1.00 30.56     0.037 H 
ATOM   1105  HB3 GLU A 900     -31.353   5.373  19.438  1.00 30.56     0.037 H 
ATOM   1106  HG2 GLU A 900     -30.628   5.680  22.136  1.00 40.02     0.049 H 
ATOM   1107  HG3 GLU A 900     -32.157   5.685  21.704  1.00 40.02     0.049 H 
ATOM   1108  N   ILE A 901     -28.987   7.423  18.046  1.00 16.85    -0.346 N 
ATOM   1109  CA  ILE A 901     -28.629   7.817  16.684  1.00 16.37     0.092 C 
ATOM   1110  C   ILE A 901     -27.273   7.239  16.301  1.00 15.73     0.241 C 
ATOM   1111  O   ILE A 901     -27.137   6.577  15.263  1.00 16.04    -0.271 OA
ATOM   1112  CB  ILE A 901     -28.688   9.348  16.532  1.00 17.34    -0.030 C 
ATOM   1113  CG1 ILE A 901     -30.153   9.791  16.478  1.00 20.19    -0.063 C 
ATOM   1114  CG2 ILE A 901     -27.894   9.812  15.311  1.00 16.52    -0.071 C 
ATOM   1115  CD1 ILE A 901     -30.369  11.270  16.742  1.00 21.01    -0.076 C 
ATOM   1116  H   ILE A 901     -29.119   8.079  18.587  1.00 20.22     0.163 HD
ATOM   1117  HA  ILE A 901     -29.279   7.443  16.069  1.00 19.64     0.088 H 
ATOM   1118  HB  ILE A 901     -28.272   9.765  17.302  1.00 20.81     0.043 H 
ATOM   1119 2HG1 ILE A 901     -30.503   9.596  15.594  1.00 24.22     0.033 H 
ATOM   1120 3HG1 ILE A 901     -30.651   9.297  17.148  1.00 24.22     0.033 H 
ATOM   1121 1HG2 ILE A 901     -28.129  10.732  15.112  1.00 19.82     0.028 H 
ATOM   1122 2HG2 ILE A 901     -26.946   9.748  15.508  1.00 19.82     0.028 H 
ATOM   1123 3HG2 ILE A 901     -28.114   9.244  14.557  1.00 19.82     0.028 H 
ATOM   1124 1HD1 ILE A 901     -31.320  11.458  16.727  1.00 25.22     0.027 H 
ATOM   1125 2HD1 ILE A 901     -30.002  11.492  17.612  1.00 25.22     0.027 H 
ATOM   1126 3HD1 ILE A 901     -29.919  11.782  16.053  1.00 25.22     0.027 H 
ATOM   1127  N   LEU A 902     -26.248   7.470  17.126  1.00 15.01    -0.346 N 
ATOM   1128  CA  LEU A 902     -24.912   7.006  16.756  1.00 15.13     0.089 C 
ATOM   1129  C   LEU A 902     -24.865   5.486  16.663  1.00 14.82     0.241 C 
ATOM   1130  O   LEU A 902     -24.239   4.927  15.751  1.00 15.14    -0.271 OA
ATOM   1131  CB  LEU A 902     -23.855   7.524  17.731  1.00 15.57    -0.035 C 
ATOM   1132  CG  LEU A 902     -22.413   7.202  17.337  1.00 15.72    -0.059 C 
ATOM   1133  CD1 LEU A 902     -22.066   7.844  15.993  1.00 18.23    -0.073 C 
ATOM   1134  CD2 LEU A 902     -21.405   7.639  18.385  1.00 17.30    -0.073 C 
ATOM   1135  H   LEU A 902     -26.299   7.878  17.881  1.00 18.01     0.163 HD
ATOM   1136  HA  LEU A 902     -24.697   7.373  15.884  1.00 18.16     0.087 H 
ATOM   1137  HB2 LEU A 902     -23.935   8.489  17.789  1.00 18.68     0.037 H 
ATOM   1138  HB3 LEU A 902     -24.017   7.125  18.600  1.00 18.68     0.037 H 
ATOM   1139  HG  LEU A 902     -22.348   6.238  17.261  1.00 18.86     0.039 H 
ATOM   1140 1HD1 LEU A 902     -21.109   7.781  15.851  1.00 21.88     0.028 H 
ATOM   1141 2HD1 LEU A 902     -22.538   7.373  15.288  1.00 21.88     0.028 H 
ATOM   1142 3HD1 LEU A 902     -22.338   8.775  16.008  1.00 21.88     0.028 H 
ATOM   1143 1HD2 LEU A 902     -20.512   7.428  18.072  1.00 20.77     0.028 H 
ATOM   1144 2HD2 LEU A 902     -21.489   8.595  18.526  1.00 20.77     0.028 H 
ATOM   1145 3HD2 LEU A 902     -21.585   7.166  19.213  1.00 20.77     0.028 H 
ATOM   1146  N   LYS A 903     -25.516   4.795  17.599  1.00 15.13    -0.346 N 
ATOM   1147  CA  LYS A 903     -25.524   3.336  17.568  1.00 15.98     0.089 C 
ATOM   1148  C   LYS A 903     -26.150   2.804  16.287  1.00 17.25     0.241 C 
ATOM   1149  O   LYS A 903     -25.751   1.736  15.803  1.00 17.85    -0.271 OA
ATOM   1150  CB  LYS A 903     -26.280   2.817  18.790  1.00 17.29    -0.038 C 
ATOM   1151  CG  LYS A 903     -26.433   1.306  18.838  1.00 20.70    -0.061 C 
ATOM   1152  CD  LYS A 903     -27.106   0.841  20.133  1.00 26.40    -0.043 C 
ATOM   1153  CE  LYS A 903     -27.093  -0.678  20.253  1.00 33.80     0.080 C 
ATOM   1154  NZ  LYS A 903     -27.961  -1.331  19.238  1.00 40.11    -0.079 N 
ATOM   1155  H   LYS A 903     -25.954   5.143  18.253  1.00 18.16     0.163 HD
ATOM   1156  HA  LYS A 903     -24.612   3.007  17.603  1.00 19.18     0.087 H 
ATOM   1157  HB2 LYS A 903     -25.800   3.088  19.589  1.00 20.75     0.036 H 
ATOM   1158  HB3 LYS A 903     -27.170   3.202  18.790  1.00 20.75     0.036 H 
ATOM   1159  HG2 LYS A 903     -26.980   1.016  18.091  1.00 24.84     0.033 H 
ATOM   1160  HG3 LYS A 903     -25.557   0.893  18.787  1.00 24.84     0.033 H 
ATOM   1161  HD2 LYS A 903     -26.631   1.211  20.893  1.00 31.67     0.035 H 
ATOM   1162  HD3 LYS A 903     -28.029   1.139  20.141  1.00 31.67     0.035 H 
ATOM   1163  HE2 LYS A 903     -26.187  -1.000  20.127  1.00 40.56     0.075 H 
ATOM   1164  HE3 LYS A 903     -27.415  -0.931  21.133  1.00 40.56     0.075 H 
ATOM   1165  HZ1 LYS A 903     -27.932  -2.215  19.336  1.00 48.13     0.274 HD
ATOM   1166  HZ2 LYS A 903     -28.802  -1.057  19.336  1.00 48.13     0.274 HD
ATOM   1167  HZ3 LYS A 903     -27.682  -1.121  18.420  1.00 48.13     0.274 HD
ATOM   1168  N   SER A 904     -27.129   3.523  15.724  1.00 16.12    -0.344 N 
ATOM   1169  CA  SER A 904     -27.799   3.076  14.510  1.00 15.88     0.109 C 
ATOM   1170  C   SER A 904     -26.955   3.266  13.256  1.00 15.60     0.243 C 
ATOM   1171  O   SER A 904     -27.354   2.793  12.188  1.00 17.87    -0.271 OA
ATOM   1172  CB  SER A 904     -29.134   3.800  14.311  1.00 16.67     0.044 C 
ATOM   1173  OG  SER A 904     -28.941   5.144  13.895  1.00 17.10    -0.398 OA
ATOM   1174  H   SER A 904     -27.420   4.272  16.030  1.00 19.34     0.163 HD
ATOM   1175  HA  SER A 904     -27.986   2.131  14.621  1.00 19.05     0.090 H 
ATOM   1176  HB2 SER A 904     -29.645   3.333  13.631  1.00 20.01     0.077 H 
ATOM   1177  HB3 SER A 904     -29.619   3.799  15.150  1.00 20.01     0.077 H 
ATOM   1178  HG  SER A 904     -28.486   5.559  14.466  1.00 20.52     0.209 HD
ATOM   1179  N   LEU A 905     -25.819   3.946  13.352  1.00 15.41    -0.346 N 
ATOM   1180  CA  LEU A 905     -25.009   4.282  12.187  1.00 14.93     0.089 C 
ATOM   1181  C   LEU A 905     -23.795   3.368  12.106  1.00 15.43     0.241 C 
ATOM   1182  O   LEU A 905     -23.065   3.214  13.087  1.00 16.10    -0.271 OA
ATOM   1183  CB  LEU A 905     -24.537   5.733  12.280  1.00 15.86    -0.035 C 
ATOM   1184  CG  LEU A 905     -25.633   6.793  12.307  1.00 16.94    -0.059 C 
ATOM   1185  CD1 LEU A 905     -25.079   8.177  12.646  1.00 15.74    -0.073 C 
ATOM   1186  CD2 LEU A 905     -26.395   6.843  10.993  1.00 19.32    -0.073 C 
ATOM   1187  H   LEU A 905     -25.489   4.228  14.095  1.00 18.49     0.163 HD
ATOM   1188  HA  LEU A 905     -25.539   4.159  11.384  1.00 17.92     0.087 H 
ATOM   1189  HB2 LEU A 905     -24.022   5.832  13.096  1.00 19.03     0.037 H 
ATOM   1190  HB3 LEU A 905     -23.977   5.919  11.510  1.00 19.03     0.037 H 
ATOM   1191  HG  LEU A 905     -26.256   6.542  13.007  1.00 20.32     0.039 H 
ATOM   1192 1HD1 LEU A 905     -25.808   8.817  12.650  1.00 18.89     0.028 H 
ATOM   1193 2HD1 LEU A 905     -24.663   8.144  13.522  1.00 18.89     0.028 H 
ATOM   1194 3HD1 LEU A 905     -24.423   8.427  11.977  1.00 18.89     0.028 H 
ATOM   1195 1HD2 LEU A 905     -27.072   7.536  11.047  1.00 23.18     0.028 H 
ATOM   1196 2HD2 LEU A 905     -25.774   7.043  10.276  1.00 23.18     0.028 H 
ATOM   1197 3HD2 LEU A 905     -26.814   5.982  10.838  1.00 23.18     0.028 H 
ATOM   1198  N   GLN A 906     -23.561   2.786  10.923  1.00 15.33    -0.346 N 
ATOM   1199  CA  GLN A 906     -22.348   2.012  10.663  1.00 16.00     0.090 C 
ATOM   1200  C   GLN A 906     -21.853   2.373   9.266  1.00 15.29     0.241 C 
ATOM   1201  O   GLN A 906     -22.422   1.912   8.278  1.00 16.28    -0.271 OA
ATOM   1202  CB  GLN A 906     -22.614   0.513  10.765  1.00 20.41    -0.030 C 
ATOM   1203  CG  GLN A 906     -23.052   0.081  12.155  1.00 27.62     0.011 C 
ATOM   1204  CD  GLN A 906     -23.031  -1.414  12.388  1.00 36.25     0.215 C 
ATOM   1205  NE2 GLN A 906     -23.432  -1.808  13.586  1.00 39.80    -0.370 N 
ATOM   1206  OE1 GLN A 906     -22.652  -2.204  11.522  1.00 40.49    -0.274 OA
ATOM   1207  H   GLN A 906     -24.097   2.827  10.251  1.00 18.40     0.163 HD
ATOM   1208  HA  GLN A 906     -21.671   2.261  11.313  1.00 19.20     0.087 H 
ATOM   1209  HB2 GLN A 906     -23.318   0.276  10.141  1.00 24.50     0.037 H 
ATOM   1210  HB3 GLN A 906     -21.800   0.034  10.545  1.00 24.50     0.037 H 
ATOM   1211  HG2 GLN A 906     -22.458   0.486  12.806  1.00 33.15     0.047 H 
ATOM   1212  HG3 GLN A 906     -23.961   0.386  12.301  1.00 33.15     0.047 H 
ATOM   1213 1HE2 GLN A 906     -23.682  -1.227  14.168  1.00 47.76     0.159 HD
ATOM   1214 2HE2 GLN A 906     -23.444  -2.646  13.782  1.00 47.76     0.159 HD
ATOM   1215  N   HIS A 907     -20.798   3.179   9.193  1.00 14.20    -0.346 N 
ATOM   1216  CA  HIS A 907     -20.295   3.650   7.906  1.00 14.02     0.094 C 
ATOM   1217  C   HIS A 907     -18.842   4.052   8.090  1.00 13.11     0.241 C 
ATOM   1218  O   HIS A 907     -18.445   4.540   9.153  1.00 13.63    -0.271 OA
ATOM   1219  CB  HIS A 907     -21.138   4.852   7.420  1.00 14.25     0.002 C 
ATOM   1220  CG  HIS A 907     -20.822   5.329   6.033  1.00 13.05     0.028 A 
ATOM   1221  CD2 HIS A 907     -21.449   5.116   4.853  1.00 12.93    -0.000 A 
ATOM   1222  ND1 HIS A 907     -19.791   6.206   5.765  1.00 14.02    -0.354 N 
ATOM   1223  HD1 HIS A 907     -19.151   6.593   6.459  1.00  0.00     0.166 HD
ATOM   1224  CE1 HIS A 907     -19.762   6.467   4.471  1.00 14.23     0.040 A 
ATOM   1225  NE2 HIS A 907     -20.757   5.821   3.892  1.00 14.11    -0.360 N 
ATOM   1226  H   HIS A 907     -20.357   3.468   9.873  1.00 17.04     0.163 HD
ATOM   1227  HA  HIS A 907     -20.333   2.948   7.238  1.00 16.82     0.088 H 
ATOM   1228  HB2 HIS A 907     -22.074   4.596   7.433  1.00 17.10     0.046 H 
ATOM   1229  HB3 HIS A 907     -20.989   5.596   8.024  1.00 17.10     0.046 H 
ATOM   1230  HD2 HIS A 907     -22.205   4.592   4.715  1.00 15.52     0.114 H 
ATOM   1231  HE1 HIS A 907     -19.144   7.013   4.040  1.00 17.07     0.140 H 
ATOM   1232  HE2 HIS A 907     -20.943   5.838   3.053  1.00 16.93     0.166 HD
ATOM   1233  N   ASP A 908     -18.062   3.881   7.023  1.00 13.69    -0.345 N 
ATOM   1234  CA  ASP A 908     -16.637   4.180   7.072  1.00 14.67     0.098 C 
ATOM   1235  C   ASP A 908     -16.347   5.623   7.468  1.00 14.01     0.241 C 
ATOM   1236  O   ASP A 908     -15.271   5.902   8.006  1.00 15.13    -0.271 OA
ATOM   1237  CB  ASP A 908     -16.010   3.925   5.701  1.00 18.12     0.043 C 
ATOM   1238  CG  ASP A 908     -15.805   2.458   5.411  1.00 21.89     0.175 C 
ATOM   1239  OD1 ASP A 908     -16.039   1.622   6.312  1.00 23.97    -0.648 OA
ATOM   1240  OD2 ASP A 908     -15.408   2.153   4.269  1.00 24.62    -0.648 OA
ATOM   1241  H   ASP A 908     -18.334   3.592   6.260  1.00 16.43     0.163 HD
ATOM   1242  HA  ASP A 908     -16.240   3.594   7.736  1.00 17.61     0.088 H 
ATOM   1243  HB2 ASP A 908     -16.594   4.287   5.016  1.00 21.75     0.052 H 
ATOM   1244  HB3 ASP A 908     -15.145   4.361   5.664  1.00 21.75     0.052 H 
ATOM   1245  N   ASN A 909     -17.252   6.554   7.173  1.00 12.41    -0.346 N 
ATOM   1246  CA  ASN A 909     -17.024   7.971   7.433  1.00 11.96     0.105 C 
ATOM   1247  C   ASN A 909     -17.903   8.507   8.556  1.00 12.77     0.341 C 
ATOM   1248  O   ASN A 909     -18.197   9.700   8.594  1.00 13.07    -0.263 OA
ATOM   1249  CB  ASN A 909     -17.162   8.779   6.149  1.00 13.54     0.036 C 
ATOM   1250  CG  ASN A 909     -16.312   8.215   5.059  1.00 14.16     0.217 C 
ATOM   1251  ND2 ASN A 909     -15.013   8.208   5.291  1.00 15.30    -0.370 N 
ATOM   1252  OD1 ASN A 909     -16.808   7.744   4.045  1.00 15.67    -0.274 OA
ATOM   1253  H   ASN A 909     -18.017   6.385   6.817  1.00 14.90     0.163 HD
ATOM   1254  HA  ASN A 909     -16.110   8.088   7.737  1.00 14.35     0.088 H 
ATOM   1255  HB2 ASN A 909     -18.087   8.762   5.856  1.00 16.24     0.051 H 
ATOM   1256  HB3 ASN A 909     -16.883   9.693   6.313  1.00 16.24     0.051 H 
ATOM   1257 1HD2 ASN A 909     -14.472   7.895   4.700  1.00 18.36     0.159 HD
ATOM   1258 2HD2 ASN A 909     -14.707   8.515   6.034  1.00 18.36     0.159 HD
ATOM   1259  N   ILE A 910     -18.299   7.628   9.480  1.00 12.91     0.020 N 
ATOM   1260  CA AILE A 910     -19.018   7.989  10.701  0.55 13.26     0.193 A 
ATOM   1261  CA BILE A 910     -19.005   8.001  10.699  0.45 13.29     0.193 A 
ATOM   1262  C   ILE A 910     -18.247   7.384  11.871  1.00 12.85     0.206 A 
ATOM   1263  O   ILE A 910     -17.935   6.187  11.855  1.00 13.79    -0.279 OA
ATOM   1264  CB AILE A 910     -20.448   7.420  10.712  0.55 14.86    -0.021 C 
ATOM   1265  CB BILE A 910     -20.480   7.568  10.665  0.45 14.53    -0.021 C 
ATOM   1266  CG1AILE A 910     -21.284   7.881   9.523  0.55 16.07    -0.063 C 
ATOM   1267  CG1BILE A 910     -21.184   8.359   9.562  0.45 16.69    -0.063 C 
ATOM   1268  CG2AILE A 910     -21.136   7.779  12.043  0.55 15.16    -0.070 C 
ATOM   1269  CG2BILE A 910     -21.122   7.791  12.030  0.45 15.35    -0.070 C 
ATOM   1270  CD1AILE A 910     -21.586   9.330   9.497  0.55 14.69    -0.076 C 
ATOM   1271  CD1BILE A 910     -22.616   7.996   9.349  0.45 16.96    -0.076 C 
ATOM   1272  H   ILE A 910     -18.154   6.783   9.415  1.00 15.50     0.292 HD
ATOM   1273  HA  ILE A 910     -19.056   8.956  10.779  1.00 15.95     0.181 H 
ATOM   1274  HB AILE A 910     -20.376   6.457  10.628  0.55 17.83     0.043 H 
ATOM   1275  HB BILE A 910     -20.555   6.621  10.468  0.45 17.44     0.043 H 
ATOM   1276 2HG1AILE A 910     -20.802   7.670   8.708  0.55 19.28     0.033 H 
ATOM   1277 2HG1BILE A 910     -21.153   9.302   9.790  0.45 20.02     0.033 H 
ATOM   1278 3HG1AILE A 910     -22.130   7.408   9.540  0.55 19.28     0.033 H 
ATOM   1279 3HG1BILE A 910     -20.717   8.205   8.726  0.45 20.02     0.033 H 
ATOM   1280 1HG2AILE A 910     -22.093   7.648  11.950  0.55 18.19     0.028 H 
ATOM   1281 1HG2BILE A 910     -22.082   7.672  11.951  0.45 18.42     0.028 H 
ATOM   1282 2HG2AILE A 910     -20.790   7.203  12.743  0.55 18.19     0.028 H 
ATOM   1283 2HG2BILE A 910     -20.759   7.149  12.659  0.45 18.42     0.028 H 
ATOM   1284 3HG2AILE A 910     -20.948   8.707  12.256  0.55 18.19     0.028 H 
ATOM   1285 3HG2BILE A 910     -20.925   8.693  12.327  0.45 18.42     0.028 H 
ATOM   1286 1HD1AILE A 910     -22.056   9.540   8.675  0.55 17.63     0.027 H 
ATOM   1287 1HD1BILE A 910     -22.905   8.338   8.489  0.45 20.35     0.027 H 
ATOM   1288 2HD1AILE A 910     -22.141   9.551  10.261  0.55 17.63     0.027 H 
ATOM   1289 2HD1BILE A 910     -22.703   7.030   9.367  0.45 20.35     0.027 H 
ATOM   1290 3HD1AILE A 910     -20.754   9.827   9.538  0.55 17.63     0.027 H 
ATOM   1291 3HD1BILE A 910     -23.150   8.389  10.058  0.45 20.35     0.027 H 
ATOM   1292  N   VAL A 911     -17.943   8.198  12.891  1.00 12.98    -0.352 N 
ATOM   1293  CA  VAL A 911     -17.217   7.678  14.048  1.00 13.23     0.080 C 
ATOM   1294  C   VAL A 911     -17.946   6.455  14.607  1.00 13.21     0.219 C 
ATOM   1295  O   VAL A 911     -19.175   6.446  14.749  1.00 14.73    -0.287 OA
ATOM   1296  CB  VAL A 911     -16.997   8.771  15.111  1.00 15.40    -0.034 C 
ATOM   1297  CG1 VAL A 911     -18.291   9.235  15.709  1.00 18.14    -0.071 C 
ATOM   1298  CG2 VAL A 911     -16.056   8.291  16.234  1.00 16.51    -0.071 C 
ATOM   1299  H   VAL A 911     -18.142   9.034  12.933  1.00 15.57     0.163 HD
ATOM   1300  HA  VAL A 911     -16.337   7.391  13.756  1.00 15.87     0.086 H 
ATOM   1301  HB  VAL A 911     -16.583   9.522  14.657  1.00 18.48     0.042 H 
ATOM   1302 1HG1 VAL A 911     -18.117   9.993  16.289  1.00 21.77     0.028 H 
ATOM   1303 2HG1 VAL A 911     -18.893   9.497  14.995  1.00 21.77     0.028 H 
ATOM   1304 3HG1 VAL A 911     -18.681   8.509  16.220  1.00 21.77     0.028 H 
ATOM   1305 1HG2 VAL A 911     -15.913   9.019  16.859  1.00 19.81     0.028 H 
ATOM   1306 2HG2 VAL A 911     -16.466   7.539  16.690  1.00 19.81     0.028 H 
ATOM   1307 3HG2 VAL A 911     -15.210   8.020  15.843  1.00 19.81     0.028 H 
ATOM   1308  N   LYS A 912     -17.184   5.421  14.941  1.00 14.03     0.000 N 
ATOM   1309  CA ALYS A 912     -17.764   4.132  15.299  0.53 15.76     0.026 C 
ATOM   1310  CA BLYS A 912     -17.777   4.133  15.291  0.47 15.67     0.026 C 
ATOM   1311  C   LYS A 912     -18.285   4.127  16.731  1.00 15.15     0.154 C 
ATOM   1312  O   LYS A 912     -17.523   4.361  17.678  1.00 16.35    -0.283 OA
ATOM   1313  CB ALYS A 912     -16.713   3.035  15.197  0.53 17.68    -0.053 C 
ATOM   1314  CB BLYS A 912     -16.768   3.008  15.075  0.47 17.88    -0.053 C 
ATOM   1315  CG ALYS A 912     -16.303   2.641  13.814  0.53 19.64    -0.063 C 
ATOM   1316  CG BLYS A 912     -17.315   1.606  15.342  0.47 20.54    -0.063 C 
ATOM   1317  CD ALYS A 912     -15.286   1.508  13.891  0.53 23.42    -0.043 C 
ATOM   1318  CD BLYS A 912     -16.305   0.521  14.947  0.47 25.95    -0.043 C 
ATOM   1319  CE ALYS A 912     -14.766   1.178  12.512  0.53 26.04     0.080 C 
ATOM   1320  CE BLYS A 912     -16.857  -0.883  15.184  0.47 30.93     0.080 C 
ATOM   1321  NZ ALYS A 912     -15.906   1.033  11.568  0.53 28.81    -0.079 N 
ATOM   1322  NZ BLYS A 912     -15.994  -1.938  14.570  0.47 34.12    -0.079 N 
ATOM   1323  H  ALYS A 912     -16.324   5.439  14.969  0.53 16.84     0.000 HD
ATOM   1324  H  BLYS A 912     -16.325   5.437  14.974  0.47 16.84     0.000 HD
ATOM   1325  HA ALYS A 912     -18.500   3.974  14.688  0.53 18.91     0.055 H 
ATOM   1326  HA BLYS A 912     -18.543   3.986  14.713  0.47 18.81     0.055 H 
ATOM   1327  HB2ALYS A 912     -15.914   3.337  15.656  0.53 21.22     0.034 H 
ATOM   1328  HB2BLYS A 912     -16.468   3.035  14.153  0.47 21.45     0.034 H 
ATOM   1329  HB3ALYS A 912     -17.063   2.240  15.628  0.53 21.22     0.034 H 
ATOM   1330  HB3BLYS A 912     -16.017   3.148  15.673  0.47 21.45     0.034 H 
ATOM   1331  HG2ALYS A 912     -17.077   2.334  13.316  0.53 23.57     0.033 H 
ATOM   1332  HG2BLYS A 912     -17.508   1.512  16.288  0.47 24.65     0.033 H 
ATOM   1333  HG3ALYS A 912     -15.897   3.397  13.362  0.53 23.57     0.033 H 
ATOM   1334  HG3BLYS A 912     -18.123   1.473  14.823  0.47 24.65     0.033 H 
ATOM   1335  HD2ALYS A 912     -14.539   1.779  14.447  0.53 28.11     0.035 H 
ATOM   1336  HD2BLYS A 912     -16.094   0.609  14.004  0.47 31.14     0.035 H 
ATOM   1337  HD3ALYS A 912     -15.706   0.717  14.261  0.53 28.11     0.035 H 
ATOM   1338  HD3BLYS A 912     -15.500   0.624  15.478  0.47 31.14     0.035 H 
ATOM   1339  HE2ALYS A 912     -14.190   1.893  12.199  0.53 31.25     0.075 H 
ATOM   1340  HE2BLYS A 912     -16.905  -1.050  16.139  0.47 37.12     0.075 H 
ATOM   1341  HE3ALYS A 912     -14.274   0.343  12.539  0.53 31.25     0.075 H 
ATOM   1342  HE3BLYS A 912     -17.742  -0.949  14.791  0.47 37.12     0.075 H 
ATOM   1343  HZ1ALYS A 912     -15.626   0.669  10.806  0.53 34.57     0.274 HD
ATOM   1344  HZ1BLYS A 912     -16.338  -2.744  14.730  0.47 40.94     0.274 HD
ATOM   1345  HZ2ALYS A 912     -16.532   0.510  11.925  0.53 34.57     0.274 HD
ATOM   1346  HZ2BLYS A 912     -15.944  -1.815  13.689  0.47 40.94     0.274 HD
ATOM   1347  HZ3ALYS A 912     -16.260   1.831  11.394  0.53 34.57     0.274 HD
ATOM   1348  HZ3BLYS A 912     -15.175  -1.900  14.914  0.47 40.94     0.274 HD
ATOM   1349  N   TYR A 913     -19.565   3.808  16.890  1.00 14.59    -0.355 N 
ATOM   1350  CA  TYR A 913     -20.143   3.576  18.204  1.00 14.23     0.081 C 
ATOM   1351  C   TYR A 913     -19.566   2.301  18.791  1.00 14.50     0.219 C 
ATOM   1352  O   TYR A 913     -19.421   1.294  18.092  1.00 16.00    -0.287 OA
ATOM   1353  CB  TYR A 913     -21.642   3.354  18.049  1.00 14.76    -0.015 C 
ATOM   1354  CG  TYR A 913     -22.367   2.894  19.290  1.00 14.61    -0.056 A 
ATOM   1355  CD1 TYR A 913     -22.791   3.807  20.237  1.00 16.88    -0.074 A 
ATOM   1356  CD2 TYR A 913     -22.644   1.555  19.496  1.00 16.08    -0.074 A 
ATOM   1357  CE1 TYR A 913     -23.462   3.409  21.354  1.00 18.74    -0.051 A 
ATOM   1358  CE2 TYR A 913     -23.320   1.141  20.620  1.00 17.65    -0.051 A 
ATOM   1359  CZ  TYR A 913     -23.724   2.078  21.550  1.00 18.29     0.065 A 
ATOM   1360  OH  TYR A 913     -24.407   1.696  22.685  1.00 22.11    -0.361 OA
ATOM   1361  H   TYR A 913     -20.126   3.718  16.244  1.00 17.51     0.162 HD
ATOM   1362  HA  TYR A 913     -19.962   4.331  18.785  1.00 17.07     0.085 H 
ATOM   1363  HB2 TYR A 913     -22.046   4.192  17.773  1.00 17.71     0.043 H 
ATOM   1364  HB3 TYR A 913     -21.781   2.678  17.367  1.00 17.71     0.043 H 
ATOM   1365  HD1 TYR A 913     -22.615   4.711  20.109  1.00 20.25     0.084 H 
ATOM   1366  HD2 TYR A 913     -22.370   0.927  18.868  1.00 19.29     0.084 H 
ATOM   1367  HE1 TYR A 913     -23.741   4.037  21.981  1.00 22.49     0.087 H 
ATOM   1368  HE2 TYR A 913     -23.503   0.239  20.753  1.00 21.18     0.087 H 
ATOM   1369  HH  TYR A 913     -24.716   2.372  23.076  1.00 26.53     0.217 HD
ATOM   1370  N   LYS A 914     -19.243   2.334  20.082  1.00 14.51     0.000 N 
ATOM   1371  CA ALYS A 914     -18.807   1.121  20.758  0.47 15.08     0.026 C 
ATOM   1372  CA BLYS A 914     -18.780   1.147  20.792  0.53 15.35     0.026 C 
ATOM   1373  C   LYS A 914     -19.745   0.673  21.862  1.00 15.51     0.154 C 
ATOM   1374  O   LYS A 914     -19.954  -0.519  22.017  1.00 17.11    -0.283 OA
ATOM   1375  CB ALYS A 914     -17.375   1.266  21.288  0.47 16.06    -0.053 C 
ATOM   1376  CB BLYS A 914     -17.420   1.413  21.444  0.53 17.68    -0.053 C 
ATOM   1377  CG ALYS A 914     -16.339   1.357  20.163  0.47 17.07    -0.063 C 
ATOM   1378  CG BLYS A 914     -16.313   1.713  20.453  0.53 19.09    -0.063 C 
ATOM   1379  CD ALYS A 914     -14.923   1.445  20.704  0.47 20.57    -0.043 C 
ATOM   1380  CD BLYS A 914     -15.849   0.451  19.754  0.53 21.75    -0.043 C 
ATOM   1381  CE ALYS A 914     -14.379   0.085  21.122  0.47 23.66     0.080 C 
ATOM   1382  CE BLYS A 914     -14.752   0.772  18.750  0.53 24.06     0.080 C 
ATOM   1383  NZ ALYS A 914     -14.038  -0.802  19.963  0.47 24.12    -0.079 N 
ATOM   1384  NZ BLYS A 914     -14.310  -0.419  17.970  0.53 27.42    -0.079 N 
ATOM   1385  H  ALYS A 914     -19.269   3.037  20.577  0.47 17.42     0.000 HD
ATOM   1386  H  BLYS A 914     -19.284   3.040  20.571  0.53 17.42     0.000 HD
ATOM   1387  HA ALYS A 914     -18.780   0.404  20.106  0.47 18.09     0.055 H 
ATOM   1388  HA BLYS A 914     -18.669   0.430  20.148  0.53 18.42     0.055 H 
ATOM   1389  HB2ALYS A 914     -17.315   2.075  21.819  0.47 19.27     0.034 H 
ATOM   1390  HB2BLYS A 914     -17.503   2.178  22.035  0.53 21.22     0.034 H 
ATOM   1391  HB3ALYS A 914     -17.160   0.493  21.834  0.47 19.27     0.034 H 
ATOM   1392  HB3BLYS A 914     -17.158   0.629  21.951  0.53 21.22     0.034 H 
ATOM   1393  HG2ALYS A 914     -16.402   0.566  19.606  0.47 20.48     0.033 H 
ATOM   1394  HG2BLYS A 914     -16.640   2.333  19.782  0.53 22.91     0.033 H 
ATOM   1395  HG3ALYS A 914     -16.511   2.151  19.633  0.47 20.48     0.033 H 
ATOM   1396  HG3BLYS A 914     -15.557   2.100  20.921  0.53 22.91     0.033 H 
ATOM   1397  HD2ALYS A 914     -14.341   1.803  20.015  0.47 24.69     0.035 H 
ATOM   1398  HD2BLYS A 914     -15.497  -0.173  20.408  0.53 26.10     0.035 H 
ATOM   1399  HD3ALYS A 914     -14.914   2.026  21.481  0.47 24.69     0.035 H 
ATOM   1400  HD3BLYS A 914     -16.594   0.049  19.280  0.53 26.10     0.035 H 
ATOM   1401  HE2ALYS A 914     -13.572   0.217  21.643  0.47 28.39     0.075 H 
ATOM   1402  HE2BLYS A 914     -15.082   1.434  18.122  0.53 28.87     0.075 H 
ATOM   1403  HE3ALYS A 914     -15.049  -0.369  21.657  0.47 28.39     0.075 H 
ATOM   1404  HE3BLYS A 914     -13.981   1.121  19.225  0.53 28.87     0.075 H 
ATOM   1405  HZ1ALYS A 914     -13.723  -1.580  20.258  0.47 28.95     0.274 HD
ATOM   1406  HZ1BLYS A 914     -13.675  -0.186  17.392  0.53 32.91     0.274 HD
ATOM   1407  HZ2ALYS A 914     -14.765  -0.952  19.471  0.47 28.95     0.274 HD
ATOM   1408  HZ2BLYS A 914     -13.987  -1.040  18.520  0.53 32.91     0.274 HD
ATOM   1409  HZ3ALYS A 914     -13.420  -0.413  19.454  0.47 28.95     0.274 HD
ATOM   1410  HZ3BLYS A 914     -14.998  -0.761  17.521  0.53 32.91     0.274 HD
ATOM   1411  N   GLY A 915     -20.336   1.589  22.621  1.00 15.21    -0.360 N 
ATOM   1412  CA  GLY A 915     -21.232   1.172  23.683  1.00 15.52     0.057 C 
ATOM   1413  C   GLY A 915     -21.510   2.335  24.605  1.00 14.70     0.214 C 
ATOM   1414  O   GLY A 915     -21.274   3.489  24.255  1.00 14.98    -0.287 OA
ATOM   1415  H   GLY A 915     -20.235   2.439  22.541  1.00 18.25     0.162 HD
ATOM   1416  HA2 GLY A 915     -22.069   0.859  23.307  1.00 18.63     0.076 H 
ATOM   1417  HA3 GLY A 915     -20.828   0.453  24.194  1.00 18.63     0.076 H 
ATOM   1418  N   VAL A 916     -22.023   2.004  25.783  1.00 15.07     0.000 N 
ATOM   1419  CA AVAL A 916     -22.301   2.985  26.819  0.48 16.06     0.029 C 
ATOM   1420  CA BVAL A 916     -22.328   2.971  26.826  0.53 15.55     0.029 C 
ATOM   1421  C   VAL A 916     -21.695   2.471  28.115  1.00 15.89     0.155 C 
ATOM   1422  O   VAL A 916     -21.617   1.264  28.354  1.00 18.13    -0.282 OA
ATOM   1423  CB AVAL A 916     -23.813   3.240  26.984  0.48 17.50    -0.049 C 
ATOM   1424  CB BVAL A 916     -23.856   3.102  26.995  0.53 15.99    -0.049 C 
ATOM   1425  CG1AVAL A 916     -24.368   4.058  25.824  0.48 18.26    -0.072 C 
ATOM   1426  CG1BVAL A 916     -24.180   4.005  28.146  0.53 16.67    -0.072 C 
ATOM   1427  CG2AVAL A 916     -24.556   1.916  27.108  0.48 20.74    -0.072 C 
ATOM   1428  CG2BVAL A 916     -24.513   3.602  25.713  0.53 16.29    -0.072 C 
ATOM   1429  H  AVAL A 916     -22.222   1.199  26.010  0.48 18.09     0.000 HD
ATOM   1430  H  BVAL A 916     -22.209   1.196  26.010  0.53 18.09     0.000 HD
ATOM   1431  HA AVAL A 916     -21.885   3.832  26.590  0.48 19.27     0.055 H 
ATOM   1432  HA BVAL A 916     -21.955   3.841  26.615  0.53 18.66     0.055 H 
ATOM   1433  HB AVAL A 916     -23.952   3.754  27.796  0.48 21.01     0.040 H 
ATOM   1434  HB BVAL A 916     -24.221   2.223  27.184  0.53 19.19     0.040 H 
ATOM   1435 1HG1AVAL A 916     -25.319   4.193  25.959  0.48 21.91     0.028 H 
ATOM   1436 1HG1BVAL A 916     -25.105   3.868  28.404  0.53 20.00     0.028 H 
ATOM   1437 2HG1AVAL A 916     -23.914   4.915  25.795  0.48 21.91     0.028 H 
ATOM   1438 2HG1BVAL A 916     -23.594   3.791  28.889  0.53 20.00     0.028 H 
ATOM   1439 3HG1AVAL A 916     -24.218   3.575  24.996  0.48 21.91     0.028 H 
ATOM   1440 3HG1BVAL A 916     -24.045   4.926  27.873  0.53 20.00     0.028 H 
ATOM   1441 1HG2AVAL A 916     -25.494   2.095  27.278  0.48 24.89     0.028 H 
ATOM   1442 1HG2BVAL A 916     -25.469   3.678  25.857  0.53 19.54     0.028 H 
ATOM   1443 2HG2AVAL A 916     -24.459   1.421  26.279  0.48 24.89     0.028 H 
ATOM   1444 2HG2BVAL A 916     -24.142   4.469  25.485  0.53 19.54     0.028 H 
ATOM   1445 3HG2AVAL A 916     -24.178   1.409  27.843  0.48 24.89     0.028 H 
ATOM   1446 3HG2BVAL A 916     -24.335   2.969  25.000  0.53 19.54     0.028 H 
ATOM   1447  N   CYS A 917     -21.249   3.398  28.949  1.00 15.31    -0.354 N 
ATOM   1448  CA  CYS A 917     -20.817   3.075  30.305  1.00 15.20     0.097 C 
ATOM   1449  C   CYS A 917     -21.821   3.689  31.263  1.00 15.40     0.241 C 
ATOM   1450  O   CYS A 917     -22.026   4.898  31.256  1.00 16.97    -0.271 OA
ATOM   1451  CB  CYS A 917     -19.423   3.622  30.593  1.00 16.40     0.001 C 
ATOM   1452  SG  CYS A 917     -18.853   3.325  32.280  1.00 18.17    -0.180 SA
ATOM   1453  H   CYS A 917     -21.185   4.232  28.752  1.00 18.37     0.162 HD
ATOM   1454  HA  CYS A 917     -20.793   2.113  30.421  1.00 18.24     0.088 H 
ATOM   1455  HB2 CYS A 917     -18.793   3.198  29.990  1.00 19.68     0.052 H 
ATOM   1456  HB3 CYS A 917     -19.429   4.581  30.448  1.00 19.68     0.052 H 
ATOM   1457  HG  CYS A 917     -18.827   2.142  32.481  1.00 21.80     0.101 HD
ATOM   1458  N   TYR A 918     -22.447   2.856  32.080  1.00 16.10    -0.346 N 
ATOM   1459  CA  TYR A 918     -23.401   3.327  33.080  1.00 16.52     0.093 C 
ATOM   1460  C   TYR A 918     -22.626   3.477  34.385  1.00 16.35     0.241 C 
ATOM   1461  O   TYR A 918     -22.609   2.592  35.239  1.00 17.46    -0.271 OA
ATOM   1462  CB  TYR A 918     -24.565   2.349  33.204  1.00 19.67    -0.014 C 
ATOM   1463  CG  TYR A 918     -25.321   2.135  31.911  1.00 23.73    -0.056 A 
ATOM   1464  CD1 TYR A 918     -26.363   2.971  31.543  1.00 27.26    -0.074 A 
ATOM   1465  CD2 TYR A 918     -24.986   1.100  31.053  1.00 26.46    -0.074 A 
ATOM   1466  CE1 TYR A 918     -27.061   2.767  30.372  1.00 29.95    -0.051 A 
ATOM   1467  CE2 TYR A 918     -25.680   0.891  29.881  1.00 30.63    -0.051 A 
ATOM   1468  CZ  TYR A 918     -26.715   1.725  29.545  1.00 31.59     0.065 A 
ATOM   1469  OH  TYR A 918     -27.398   1.516  28.367  1.00 36.88    -0.361 OA
ATOM   1470  H   TYR A 918     -22.337   2.003  32.078  1.00 19.32     0.163 HD
ATOM   1471  HA  TYR A 918     -23.766   4.189  32.826  1.00 19.82     0.088 H 
ATOM   1472  HB2 TYR A 918     -24.220   1.489  33.491  1.00 23.60     0.043 H 
ATOM   1473  HB3 TYR A 918     -25.192   2.691  33.860  1.00 23.60     0.043 H 
ATOM   1474  HD1 TYR A 918     -26.595   3.682  32.096  1.00 32.71     0.084 H 
ATOM   1475  HD2 TYR A 918     -24.279   0.536  31.272  1.00 31.75     0.084 H 
ATOM   1476  HE1 TYR A 918     -27.764   3.332  30.144  1.00 35.94     0.087 H 
ATOM   1477  HE2 TYR A 918     -25.448   0.186  29.321  1.00 36.76     0.087 H 
ATOM   1478  HH  TYR A 918     -28.013   2.083  28.286  1.00 44.25     0.217 HD
ATOM   1479  N   SER A 919     -21.964   4.621  34.528  1.00 15.99    -0.344 N 
ATOM   1480  CA  SER A 919     -21.059   4.865  35.632  1.00 16.50     0.109 C 
ATOM   1481  C   SER A 919     -21.835   5.415  36.828  1.00 16.80     0.243 C 
ATOM   1482  O   SER A 919     -23.072   5.474  36.836  1.00 15.53    -0.271 OA
ATOM   1483  CB  SER A 919     -19.916   5.784  35.192  1.00 18.27     0.044 C 
ATOM   1484  OG  SER A 919     -20.413   6.952  34.569  1.00 20.52    -0.398 OA
ATOM   1485  H   SER A 919     -22.028   5.283  33.983  1.00 19.19     0.163 HD
ATOM   1486  HA  SER A 919     -20.654   4.029  35.911  1.00 19.80     0.090 H 
ATOM   1487  HB2 SER A 919     -19.398   6.038  35.972  1.00 21.92     0.077 H 
ATOM   1488  HB3 SER A 919     -19.354   5.307  34.562  1.00 21.92     0.077 H 
ATOM   1489  HG  SER A 919     -19.857   7.238  34.009  1.00 24.63     0.209 HD
ATOM   1490  N   ALA A 920     -21.098   5.794  37.869  1.00 17.49    -0.346 N 
ATOM   1491  CA  ALA A 920     -21.705   6.195  39.143  1.00 16.64     0.086 C 
ATOM   1492  C   ALA A 920     -22.640   5.105  39.662  1.00 17.06     0.240 C 
ATOM   1493  O   ALA A 920     -23.722   5.379  40.176  1.00 17.36    -0.271 OA
ATOM   1494  CB  ALA A 920     -22.444   7.533  39.038  1.00 17.43    -0.049 C 
ATOM   1495  H   ALA A 920     -20.239   5.828  37.865  1.00 20.99     0.163 HD
ATOM   1496  HA  ALA A 920     -20.987   6.314  39.785  1.00 19.97     0.086 H 
ATOM   1497  HB1 ALA A 920     -22.795   7.770  39.911  1.00 20.92     0.030 H 
ATOM   1498  HB2 ALA A 920     -21.822   8.214  38.736  1.00 20.92     0.030 H 
ATOM   1499  HB3 ALA A 920     -23.171   7.444  38.402  1.00 20.92     0.030 H 
ATOM   1500  N   GLY A 921     -22.237   3.851  39.503  1.00 18.17    -0.351 N 
ATOM   1501  CA  GLY A 921     -23.078   2.762  39.972  1.00 18.56     0.069 C 
ATOM   1502  C   GLY A 921     -24.364   2.651  39.184  1.00 17.49     0.236 C 
ATOM   1503  O   GLY A 921     -25.425   2.374  39.763  1.00 19.62    -0.272 OA
ATOM   1504  H   GLY A 921     -21.498   3.611  39.135  1.00 21.81     0.163 HD
ATOM   1505  HA2 GLY A 921     -22.595   1.925  39.890  1.00 22.27     0.078 H 
ATOM   1506  HA3 GLY A 921     -23.302   2.908  40.904  1.00 22.27     0.078 H 
ATOM   1507  N   ARG A 922     -24.291   2.894  37.875  1.00 16.62    -0.346 N 
ATOM   1508  CA  ARG A 922     -25.418   2.816  36.956  1.00 16.16     0.089 C 
ATOM   1509  C   ARG A 922     -26.435   3.927  37.175  1.00 15.43     0.241 C 
ATOM   1510  O   ARG A 922     -27.609   3.769  36.860  1.00 17.80    -0.271 OA
ATOM   1511  CB  ARG A 922     -26.024   1.415  36.899  1.00 18.67    -0.036 C 
ATOM   1512  CG  ARG A 922     -24.947   0.393  36.540  1.00 20.22    -0.048 C 
ATOM   1513  CD  ARG A 922     -25.513  -0.815  35.896  1.00 22.52     0.009 C 
ATOM   1514  NE  ARG A 922     -24.493  -1.836  35.698  1.00 22.70    -0.227 N 
ATOM   1515  CZ  ARG A 922     -24.772  -3.121  35.578  1.00 23.71     0.665 C 
ATOM   1516  NH1 ARG A 922     -26.018  -3.556  35.630  1.00 24.67    -0.235 N 
ATOM   1517  NH2 ARG A 922     -23.779  -3.989  35.411  1.00 25.25    -0.235 N 
ATOM   1518  H   ARG A 922     -23.561   3.118  37.479  1.00 19.94     0.163 HD
ATOM   1519  HA  ARG A 922     -25.091   2.974  36.056  1.00 19.40     0.087 H 
ATOM   1520  HB2 ARG A 922     -26.395   1.185  37.766  1.00 22.40     0.036 H 
ATOM   1521  HB3 ARG A 922     -26.719   1.387  36.223  1.00 22.40     0.036 H 
ATOM   1522  HG2 ARG A 922     -24.318   0.798  35.922  1.00 24.26     0.035 H 
ATOM   1523  HG3 ARG A 922     -24.488   0.117  37.348  1.00 24.26     0.035 H 
ATOM   1524  HD2 ARG A 922     -26.210  -1.184  36.461  1.00 27.02     0.064 H 
ATOM   1525  HD3 ARG A 922     -25.880  -0.576  35.030  1.00 27.02     0.064 H 
ATOM   1526  HE  ARG A 922     -23.670  -1.590  35.656  1.00 27.24     0.177 HD
ATOM   1527 1HH1 ARG A 922     -26.664  -2.999  35.744  1.00 29.61     0.174 HD
ATOM   1528 2HH1 ARG A 922     -26.184  -4.396  35.551  1.00 29.61     0.174 HD
ATOM   1529 1HH2 ARG A 922     -22.966  -3.711  35.382  1.00 30.30     0.174 HD
ATOM   1530 2HH2 ARG A 922     -23.950  -4.828  35.333  1.00 30.30     0.174 HD
ATOM   1531  N   ARG A 923     -25.949   5.091  37.619  1.00 15.14    -0.346 N 
ATOM   1532  CA  ARG A 923     -26.764   6.284  37.825  1.00 15.30     0.089 C 
ATOM   1533  C   ARG A 923     -26.272   7.451  36.974  1.00 15.33     0.241 C 
ATOM   1534  O   ARG A 923     -26.614   8.605  37.236  1.00 15.97    -0.271 OA
ATOM   1535  CB  ARG A 923     -26.812   6.625  39.316  1.00 15.40    -0.036 C 
ATOM   1536  CG  ARG A 923     -27.637   5.607  40.115  1.00 17.96    -0.048 C 
ATOM   1537  CD  ARG A 923     -27.518   5.795  41.622  1.00 20.32     0.009 C 
ATOM   1538  NE  ARG A 923     -26.124   5.883  42.030  1.00 20.78    -0.227 N 
ATOM   1539  CZ  ARG A 923     -25.537   6.931  42.598  1.00 19.22     0.665 C 
ATOM   1540  NH1 ARG A 923     -26.233   7.906  43.168  1.00 19.94    -0.235 N 
ATOM   1541  NH2 ARG A 923     -24.216   7.012  42.575  1.00 18.97    -0.235 N 
ATOM   1542  H   ARG A 923     -25.120   5.215  37.812  1.00 18.17     0.163 HD
ATOM   1543  HA  ARG A 923     -27.678   6.115  37.549  1.00 18.36     0.087 H 
ATOM   1544  HB2 ARG A 923     -25.909   6.629  39.671  1.00 18.48     0.036 H 
ATOM   1545  HB3 ARG A 923     -27.217   7.499  39.429  1.00 18.48     0.036 H 
ATOM   1546  HG2 ARG A 923     -28.573   5.701  39.875  1.00 21.55     0.035 H 
ATOM   1547  HG3 ARG A 923     -27.329   4.713  39.900  1.00 21.55     0.035 H 
ATOM   1548  HD2 ARG A 923     -27.966   6.615  41.881  1.00 24.38     0.064 H 
ATOM   1549  HD3 ARG A 923     -27.923   5.039  42.074  1.00 24.38     0.064 H 
ATOM   1550  HE  ARG A 923     -25.634   5.190  41.890  1.00 24.94     0.177 HD
ATOM   1551 1HH1 ARG A 923     -27.092   7.872  43.178  1.00 23.92     0.174 HD
ATOM   1552 2HH1 ARG A 923     -25.825   8.572  43.528  1.00 23.92     0.174 HD
ATOM   1553 1HH2 ARG A 923     -23.754   6.393  42.197  1.00 22.76     0.174 HD
ATOM   1554 2HH2 ARG A 923     -23.819   7.683  42.937  1.00 22.76     0.174 HD
ATOM   1555  N   ASN A 924     -25.487   7.163  35.942  1.00 15.97    -0.346 N 
ATOM   1556  CA  ASN A 924     -24.997   8.162  35.004  1.00 15.48     0.097 C 
ATOM   1557  C   ASN A 924     -24.784   7.424  33.688  1.00 16.86     0.241 C 
ATOM   1558  O   ASN A 924     -24.754   6.194  33.650  1.00 19.07    -0.271 OA
ATOM   1559  CB  ASN A 924     -23.720   8.812  35.533  1.00 16.64     0.036 C 
ATOM   1560  CG  ASN A 924     -23.402  10.126  34.854  1.00 17.78     0.217 C 
ATOM   1561  ND2 ASN A 924     -22.182  10.583  35.042  1.00 17.28    -0.370 N 
ATOM   1562  OD1 ASN A 924     -24.240  10.728  34.185  1.00 17.98    -0.274 OA
ATOM   1563  H   ASN A 924     -25.216   6.368  35.758  1.00 19.17     0.163 HD
ATOM   1564  HA  ASN A 924     -25.629   8.882  34.854  1.00 18.58     0.088 H 
ATOM   1565  HB2 ASN A 924     -23.824   8.984  36.482  1.00 19.96     0.051 H 
ATOM   1566  HB3 ASN A 924     -22.975   8.210  35.384  1.00 19.96     0.051 H 
ATOM   1567 1HD2 ASN A 924     -21.940  11.325  34.682  1.00 20.73     0.159 HD
ATOM   1568 2HD2 ASN A 924     -21.626  10.139  35.525  1.00 20.73     0.159 HD
ATOM   1569  N   LEU A 925     -24.665   8.174  32.612  1.00 17.10    -0.346 N 
ATOM   1570  CA  LEU A 925     -24.512   7.606  31.276  1.00 19.78     0.089 C 
ATOM   1571  C   LEU A 925     -23.348   8.284  30.577  1.00 16.75     0.241 C 
ATOM   1572  O   LEU A 925     -23.219   9.509  30.625  1.00 18.10    -0.271 OA
ATOM   1573  CB  LEU A 925     -25.823   7.883  30.527  1.00 27.19    -0.035 C 
ATOM   1574  CG  LEU A 925     -26.142   7.407  29.125  1.00 30.14    -0.059 C 
ATOM   1575  CD1 LEU A 925     -26.028   5.937  29.188  1.00 33.52    -0.073 C 
ATOM   1576  CD2 LEU A 925     -27.526   7.777  28.712  1.00 28.50    -0.073 C 
ATOM   1577  H   LEU A 925     -24.669   9.034  32.623  1.00 20.52     0.163 HD
ATOM   1578  HA  LEU A 925     -24.315   6.656  31.289  1.00 23.73     0.087 H 
ATOM   1579  HB2 LEU A 925     -26.529   7.513  31.080  1.00 32.63     0.037 H 
ATOM   1580  HB3 LEU A 925     -25.906   8.849  30.485  1.00 32.63     0.037 H 
ATOM   1581  HG  LEU A 925     -25.548   7.809  28.471  1.00 36.17     0.039 H 
ATOM   1582 1HD1 LEU A 925     -26.137   5.572  28.296  1.00 40.22     0.028 H 
ATOM   1583 2HD1 LEU A 925     -25.153   5.703  29.536  1.00 40.22     0.028 H 
ATOM   1584 3HD1 LEU A 925     -26.720   5.591  29.774  1.00 40.22     0.028 H 
ATOM   1585 1HD2 LEU A 925     -27.688   7.442  27.816  1.00 34.19     0.028 H 
ATOM   1586 2HD2 LEU A 925     -28.157   7.381  29.332  1.00 34.19     0.028 H 
ATOM   1587 3HD2 LEU A 925     -27.611   8.743  28.724  1.00 34.19     0.028 H 
ATOM   1588  N   LYS A 926     -22.484   7.477  29.950  1.00 16.62    -0.346 N 
ATOM   1589  CA  LYS A 926     -21.391   7.973  29.121  1.00 17.00     0.089 C 
ATOM   1590  C   LYS A 926     -21.372   7.192  27.822  1.00 16.75     0.241 C 
ATOM   1591  O   LYS A 926     -21.605   5.987  27.816  1.00 17.41    -0.271 OA
ATOM   1592  CB  LYS A 926     -20.060   7.812  29.844  1.00 19.03    -0.038 C 
ATOM   1593  CG  LYS A 926     -20.040   8.617  31.119  1.00 21.30    -0.061 C 
ATOM   1594  CD  LYS A 926     -18.755   8.541  31.882  1.00 23.81    -0.043 C 
ATOM   1595  CE  LYS A 926     -18.860   9.371  33.161  1.00 24.67     0.080 C 
ATOM   1596  NZ  LYS A 926     -17.769   9.021  34.097  1.00 26.84    -0.079 N 
ATOM   1597  H   LYS A 926     -22.516   6.619  29.993  1.00 19.94     0.163 HD
ATOM   1598  HA  LYS A 926     -21.517   8.912  28.914  1.00 20.40     0.087 H 
ATOM   1599  HB2 LYS A 926     -19.924   6.878  30.068  1.00 22.84     0.036 H 
ATOM   1600  HB3 LYS A 926     -19.342   8.124  29.272  1.00 22.84     0.036 H 
ATOM   1601  HG2 LYS A 926     -20.194   9.549  30.899  1.00 25.56     0.033 H 
ATOM   1602  HG3 LYS A 926     -20.745   8.293  31.701  1.00 25.56     0.033 H 
ATOM   1603  HD2 LYS A 926     -18.571   7.620  32.123  1.00 28.57     0.035 H 
ATOM   1604  HD3 LYS A 926     -18.031   8.893  31.341  1.00 28.57     0.035 H 
ATOM   1605  HE2 LYS A 926     -18.790  10.314  32.943  1.00 29.61     0.075 H 
ATOM   1606  HE3 LYS A 926     -19.709   9.194  33.594  1.00 29.61     0.075 H 
ATOM   1607  HZ1 LYS A 926     -17.844   9.499  34.844  1.00 32.21     0.274 HD
ATOM   1608  HZ2 LYS A 926     -17.811   8.156  34.302  1.00 32.21     0.274 HD
ATOM   1609  HZ3 LYS A 926     -16.980   9.191  33.722  1.00 32.21     0.274 HD
ATOM   1610  N   LEU A 927     -21.097   7.884  26.729  1.00 14.59    -0.346 N 
ATOM   1611  CA  LEU A 927     -21.084   7.292  25.395  1.00 14.81     0.089 C 
ATOM   1612  C   LEU A 927     -19.662   6.885  25.033  1.00 14.36     0.241 C 
ATOM   1613  O   LEU A 927     -18.731   7.689  25.166  1.00 14.99    -0.271 OA
ATOM   1614  CB  LEU A 927     -21.626   8.317  24.401  1.00 15.89    -0.035 C 
ATOM   1615  CG  LEU A 927     -21.419   8.014  22.920  1.00 15.52    -0.059 C 
ATOM   1616  CD1 LEU A 927     -22.100   6.741  22.477  1.00 16.30    -0.073 C 
ATOM   1617  CD2 LEU A 927     -21.928   9.207  22.129  1.00 17.25    -0.073 C 
ATOM   1618  H   LEU A 927     -20.908   8.723  26.731  1.00 17.50     0.163 HD
ATOM   1619  HA  LEU A 927     -21.631   6.491  25.362  1.00 17.77     0.087 H 
ATOM   1620  HB2 LEU A 927     -22.582   8.397  24.544  1.00 19.07     0.037 H 
ATOM   1621  HB3 LEU A 927     -21.192   9.166  24.580  1.00 19.07     0.037 H 
ATOM   1622  HG  LEU A 927     -20.475   7.867  22.750  1.00 18.63     0.039 H 
ATOM   1623 1HD1 LEU A 927     -21.911   6.592  21.537  1.00 19.56     0.028 H 
ATOM   1624 2HD1 LEU A 927     -21.760   6.000  23.003  1.00 19.56     0.028 H 
ATOM   1625 3HD1 LEU A 927     -23.056   6.831  22.612  1.00 19.56     0.028 H 
ATOM   1626 1HD2 LEU A 927     -21.823   9.026  21.182  1.00 20.71     0.028 H 
ATOM   1627 2HD2 LEU A 927     -22.864   9.348  22.337  1.00 20.71     0.028 H 
ATOM   1628 3HD2 LEU A 927     -21.413   9.992  22.375  1.00 20.71     0.028 H 
ATOM   1629  N   ILE A 928     -19.492   5.627  24.607  1.00 14.08    -0.347 N 
ATOM   1630  CA  ILE A 928     -18.185   5.086  24.242  1.00 13.55     0.080 C 
ATOM   1631  C   ILE A 928     -18.098   4.950  22.722  1.00 13.82     0.219 C 
ATOM   1632  O   ILE A 928     -18.974   4.343  22.096  1.00 13.56    -0.287 OA
ATOM   1633  CB  ILE A 928     -17.922   3.723  24.912  1.00 13.76    -0.031 C 
ATOM   1634  CG1 ILE A 928     -18.319   3.709  26.399  1.00 14.52    -0.063 C 
ATOM   1635  CG2 ILE A 928     -16.451   3.346  24.742  1.00 14.93    -0.071 C 
ATOM   1636  CD1 ILE A 928     -17.606   4.713  27.268  1.00 16.69    -0.076 C 
ATOM   1637  H   ILE A 928     -20.134   5.061  24.521  1.00 16.90     0.163 HD
ATOM   1638  HA  ILE A 928     -17.507   5.717  24.531  1.00 16.26     0.086 H 
ATOM   1639  HB  ILE A 928     -18.484   3.067  24.471  1.00 16.52     0.043 H 
ATOM   1640 2HG1 ILE A 928     -19.269   3.894  26.463  1.00 17.43     0.033 H 
ATOM   1641 3HG1 ILE A 928     -18.127   2.828  26.758  1.00 17.43     0.033 H 
ATOM   1642 1HG2 ILE A 928     -16.273   2.534  25.242  1.00 17.92     0.028 H 
ATOM   1643 2HG2 ILE A 928     -16.269   3.200  23.800  1.00 17.92     0.028 H 
ATOM   1644 3HG2 ILE A 928     -15.898   4.069  25.077  1.00 17.92     0.028 H 
ATOM   1645 1HD1 ILE A 928     -17.941   4.641  28.175  1.00 20.03     0.027 H 
ATOM   1646 2HD1 ILE A 928     -16.654   4.526  27.251  1.00 20.03     0.027 H 
ATOM   1647 3HD1 ILE A 928     -17.774   5.604  26.923  1.00 20.03     0.027 H 
ATOM   1648  N   MET A 929     -17.037   5.511  22.137  1.00 13.61     0.000 N 
ATOM   1649  CA AMET A 929     -16.798   5.531  20.701  0.48 14.27     0.027 C 
ATOM   1650  CA BMET A 929     -16.828   5.415  20.694  0.52 14.07     0.027 C 
ATOM   1651  C   MET A 929     -15.354   5.143  20.427  1.00 13.83     0.154 C 
ATOM   1652  O   MET A 929     -14.510   5.198  21.320  1.00 14.71    -0.283 OA
ATOM   1653  CB AMET A 929     -16.921   6.951  20.149  0.48 16.49    -0.045 C 
ATOM   1654  CB BMET A 929     -17.344   6.666  19.963  0.52 15.41    -0.045 C 
ATOM   1655  CG AMET A 929     -18.286   7.525  20.232  0.48 18.10    -0.023 C 
ATOM   1656  CG BMET A 929     -16.626   7.923  20.348  0.52 15.24    -0.023 C 
ATOM   1657  SD AMET A 929     -18.259   9.310  20.022  0.48 17.89    -0.173 SA
ATOM   1658  SD BMET A 929     -17.415   9.435  19.782  0.52 15.68    -0.173 SA
ATOM   1659  CE AMET A 929     -17.507   9.846  21.560  0.48 19.05    -0.035 C 
ATOM   1660  CE BMET A 929     -18.619   9.708  21.077  0.52 17.71    -0.035 C 
ATOM   1661  H  AMET A 929     -16.413   5.907  22.577  0.48 16.33     0.000 HD
ATOM   1662  H  BMET A 929     -16.428   5.952  22.555  0.52 16.33     0.000 HD
ATOM   1663  HA AMET A 929     -17.430   4.923  20.285  0.48 17.12     0.055 H 
ATOM   1664  HA BMET A 929     -17.331   4.666  20.340  0.52 16.88     0.055 H 
ATOM   1665  HB2AMET A 929     -16.328   7.530  20.652  0.48 19.79     0.035 H 
ATOM   1666  HB2BMET A 929     -17.230   6.539  19.008  0.52 18.49     0.035 H 
ATOM   1667  HB3AMET A 929     -16.663   6.942  19.214  0.48 19.79     0.035 H 
ATOM   1668  HB3BMET A 929     -18.284   6.785  20.171  0.52 18.49     0.035 H 
ATOM   1669  HG2AMET A 929     -18.838   7.143  19.532  0.48 21.72     0.049 H 
ATOM   1670  HG2BMET A 929     -16.573   7.964  21.316  0.52 18.29     0.049 H 
ATOM   1671  HG3AMET A 929     -18.667   7.325  21.101  0.48 21.72     0.049 H 
ATOM   1672  HG3BMET A 929     -15.734   7.898  19.968  0.52 18.29     0.049 H 
ATOM   1673  HE1AMET A 929     -17.556  10.813  21.616  0.48 22.86     0.041 H 
ATOM   1674  HE1BMET A 929     -19.102  10.528  20.892  0.52 21.25     0.041 H 
ATOM   1675  HE2AMET A 929     -17.987   9.447  22.302  0.48 22.86     0.041 H 
ATOM   1676  HE2BMET A 929     -19.235   8.959  21.099  0.52 21.25     0.041 H 
ATOM   1677  HE3AMET A 929     -16.580   9.561  21.574  0.48 22.86     0.041 H 
ATOM   1678  HE3BMET A 929     -18.157   9.781  21.927  0.52 21.25     0.041 H 
ATOM   1679  N   GLU A 930     -15.047   4.795  19.172  1.00 15.09    -0.354 N 
ATOM   1680  CA  GLU A 930     -13.646   4.616  18.823  1.00 15.17     0.089 C 
ATOM   1681  C   GLU A 930     -12.913   5.948  18.990  1.00 15.57     0.241 C 
ATOM   1682  O   GLU A 930     -13.512   7.028  18.955  1.00 16.75    -0.271 OA
ATOM   1683  CB  GLU A 930     -13.489   4.114  17.386  1.00 16.96    -0.029 C 
ATOM   1684  CG  GLU A 930     -13.860   5.152  16.366  1.00 16.38     0.018 C 
ATOM   1685  CD  GLU A 930     -13.682   4.693  14.943  1.00 17.49     0.172 C 
ATOM   1686  OE1 GLU A 930     -12.882   3.765  14.689  1.00 20.08    -0.648 OA
ATOM   1687  OE2 GLU A 930     -14.373   5.265  14.084  1.00 16.34    -0.648 OA
ATOM   1688  H   GLU A 930     -15.611   4.664  18.536  1.00 18.11     0.162 HD
ATOM   1689  HA  GLU A 930     -13.248   3.949  19.405  1.00 18.21     0.087 H 
ATOM   1690  HB2 GLU A 930     -12.563   3.865  17.237  1.00 20.35     0.037 H 
ATOM   1691  HB3 GLU A 930     -14.065   3.345  17.255  1.00 20.35     0.037 H 
ATOM   1692  HG2 GLU A 930     -14.793   5.388  16.486  1.00 19.66     0.049 H 
ATOM   1693  HG3 GLU A 930     -13.301   5.934  16.497  1.00 19.66     0.049 H 
ATOM   1694  N   TYR A 931     -11.599   5.856  19.165  1.00 15.27    -0.346 N 
ATOM   1695  CA  TYR A 931     -10.730   7.014  19.309  1.00 14.94     0.093 C 
ATOM   1696  C   TYR A 931     -10.017   7.289  17.986  1.00 15.65     0.241 C 
ATOM   1697  O   TYR A 931      -9.363   6.396  17.420  1.00 16.66    -0.271 OA
ATOM   1698  CB  TYR A 931      -9.713   6.794  20.437  1.00 14.55    -0.014 C 
ATOM   1699  CG  TYR A 931      -8.733   7.934  20.510  1.00 15.29    -0.056 A 
ATOM   1700  CD1 TYR A 931      -9.130   9.182  20.967  1.00 15.70    -0.074 A 
ATOM   1701  CD2 TYR A 931      -7.431   7.787  20.068  1.00 15.69    -0.074 A 
ATOM   1702  CE1 TYR A 931      -8.253  10.243  21.004  1.00 16.26    -0.051 A 
ATOM   1703  CE2 TYR A 931      -6.542   8.852  20.099  1.00 15.76    -0.051 A 
ATOM   1704  CZ  TYR A 931      -6.962  10.079  20.563  1.00 16.14     0.065 A 
ATOM   1705  OH  TYR A 931      -6.099  11.151  20.584  1.00 18.24    -0.361 OA
ATOM   1706  H   TYR A 931     -11.175   5.109  19.204  1.00 18.32     0.163 HD
ATOM   1707  HA  TYR A 931     -11.261   7.795  19.531  1.00 17.93     0.088 H 
ATOM   1708  HB2 TYR A 931     -10.180   6.736  21.286  1.00 17.46     0.043 H 
ATOM   1709  HB3 TYR A 931      -9.221   5.975  20.273  1.00 17.46     0.043 H 
ATOM   1710  HD1 TYR A 931     -10.006   9.305  21.254  1.00 18.84     0.084 H 
ATOM   1711  HD2 TYR A 931      -7.147   6.963  19.744  1.00 18.83     0.084 H 
ATOM   1712  HE1 TYR A 931      -8.534  11.069  21.326  1.00 19.51     0.087 H 
ATOM   1713  HE2 TYR A 931      -5.666   8.737  19.808  1.00 18.91     0.087 H 
ATOM   1714  HH  TYR A 931      -5.348  10.921  20.286  1.00 21.89     0.217 HD
ATOM   1715  N   LEU A 932     -10.135   8.530  17.498  1.00 15.24    -0.346 N 
ATOM   1716  CA  LEU A 932      -9.475   8.942  16.258  1.00 15.66     0.090 C 
ATOM   1717  C   LEU A 932      -8.334   9.891  16.592  1.00 16.06     0.243 C 
ATOM   1718  O   LEU A 932      -8.566  10.946  17.199  1.00 17.88    -0.271 OA
ATOM   1719  CB  LEU A 932     -10.482   9.593  15.318  1.00 15.34    -0.035 C 
ATOM   1720  CG  LEU A 932     -11.587   8.617  14.883  1.00 20.53    -0.059 C 
ATOM   1721  CD1 LEU A 932     -12.483   9.281  13.836  1.00 24.05    -0.073 C 
ATOM   1722  CD2 LEU A 932     -11.115   7.285  14.345  1.00 22.03    -0.073 C 
ATOM   1723  H   LEU A 932     -10.595   9.153  17.871  1.00 18.29     0.163 HD
ATOM   1724  HA  LEU A 932      -9.101   8.170  15.806  1.00 18.79     0.087 H 
ATOM   1725  HB2 LEU A 932     -10.900  10.342  15.771  1.00 18.41     0.037 H 
ATOM   1726  HB3 LEU A 932     -10.020   9.902  14.524  1.00 18.41     0.037 H 
ATOM   1727  HG  LEU A 932     -12.075   8.407  15.695  1.00 24.64     0.039 H 
ATOM   1728 1HD1 LEU A 932     -13.192   8.666  13.590  1.00 28.86     0.028 H 
ATOM   1729 2HD1 LEU A 932     -12.864  10.090  14.214  1.00 28.86     0.028 H 
ATOM   1730 3HD1 LEU A 932     -11.950   9.500  13.056  1.00 28.86     0.028 H 
ATOM   1731 1HD2 LEU A 932     -11.872   6.812  13.964  1.00 26.44     0.028 H 
ATOM   1732 2HD2 LEU A 932     -10.444   7.440  13.662  1.00 26.44     0.028 H 
ATOM   1733 3HD2 LEU A 932     -10.734   6.768  15.072  1.00 26.44     0.028 H 
ATOM   1734  N   PRO A 933      -7.087   9.570  16.244  1.00 15.02    -0.337 N 
ATOM   1735  CA  PRO A 933      -5.963  10.236  16.916  1.00 16.49     0.091 C 
ATOM   1736  C   PRO A 933      -5.683  11.669  16.502  1.00 15.91     0.241 C 
ATOM   1737  O   PRO A 933      -5.049  12.388  17.280  1.00 17.45    -0.271 OA
ATOM   1738  CB  PRO A 933      -4.751   9.356  16.571  1.00 18.84    -0.036 C 
ATOM   1739  CG  PRO A 933      -5.283   8.111  16.116  1.00 23.27    -0.048 C 
ATOM   1740  CD  PRO A 933      -6.676   8.303  15.615  1.00 16.72    -0.001 C 
ATOM   1741  HA  PRO A 933      -6.141  10.215  17.869  1.00 19.78     0.087 H 
ATOM   1742  HB2 PRO A 933      -4.227   9.781  15.873  1.00 22.61     0.036 H 
ATOM   1743  HB3 PRO A 933      -4.206   9.227  17.363  1.00 22.61     0.036 H 
ATOM   1744  HG2 PRO A 933      -4.720   7.777  15.401  1.00 27.92     0.035 H 
ATOM   1745  HG3 PRO A 933      -5.284   7.486  16.858  1.00 27.92     0.035 H 
ATOM   1746  HD2 PRO A 933      -6.689   8.378  14.648  1.00 20.07     0.064 H 
ATOM   1747  HD3 PRO A 933      -7.250   7.574  15.899  1.00 20.07     0.064 H 
ATOM   1748  N   TYR A 934      -6.105  12.118  15.336  1.00 14.87    -0.346 N 
ATOM   1749  CA  TYR A 934      -5.724  13.452  14.884  1.00 16.30     0.093 C 
ATOM   1750  C   TYR A 934      -6.760  14.520  15.199  1.00 17.24     0.241 C 
ATOM   1751  O   TYR A 934      -6.614  15.660  14.760  1.00 20.33    -0.271 OA
ATOM   1752  CB  TYR A 934      -5.371  13.427  13.405  1.00 17.92    -0.014 C 
ATOM   1753  CG  TYR A 934      -4.046  12.766  13.161  1.00 18.90    -0.056 A 
ATOM   1754  CD1 TYR A 934      -2.859  13.464  13.347  1.00 20.92    -0.074 A 
ATOM   1755  CD2 TYR A 934      -3.973  11.444  12.746  1.00 20.63    -0.074 A 
ATOM   1756  CE1 TYR A 934      -1.639  12.872  13.117  1.00 23.46    -0.051 A 
ATOM   1757  CE2 TYR A 934      -2.751  10.837  12.517  1.00 23.93    -0.051 A 
ATOM   1758  CZ  TYR A 934      -1.588  11.562  12.703  1.00 25.41     0.065 A 
ATOM   1759  OH  TYR A 934      -0.355  11.004  12.482  1.00 30.01    -0.361 OA
ATOM   1760  H   TYR A 934      -6.606  11.679  14.792  1.00 17.84     0.163 HD
ATOM   1761  HA  TYR A 934      -4.919  13.719  15.355  1.00 19.56     0.088 H 
ATOM   1762  HB2 TYR A 934      -6.051  12.933  12.923  1.00 21.51     0.043 H 
ATOM   1763  HB3 TYR A 934      -5.323  14.337  13.073  1.00 21.51     0.043 H 
ATOM   1764  HD1 TYR A 934      -2.891  14.349  13.633  1.00 25.11     0.084 H 
ATOM   1765  HD2 TYR A 934      -4.757  10.960  12.621  1.00 24.76     0.084 H 
ATOM   1766  HE1 TYR A 934      -0.854  13.355  13.240  1.00 28.15     0.087 H 
ATOM   1767  HE2 TYR A 934      -2.713   9.950  12.240  1.00 28.71     0.087 H 
ATOM   1768  HH  TYR A 934      -0.440  10.201  12.252  1.00 36.01     0.217 HD
ATOM   1769  N   GLY A 935      -7.793  14.191  15.940  1.00 15.93    -0.351 N 
ATOM   1770  CA  GLY A 935      -8.663  15.229  16.451  1.00 17.35     0.069 C 
ATOM   1771  C   GLY A 935      -9.590  15.804  15.396  1.00 15.41     0.236 C 
ATOM   1772  O   GLY A 935      -9.905  15.190  14.378  1.00 15.20    -0.272 OA
ATOM   1773  H   GLY A 935      -8.010  13.389  16.160  1.00 19.12     0.163 HD
ATOM   1774  HA2 GLY A 935      -9.208  14.864  17.165  1.00 20.82     0.078 H 
ATOM   1775  HA3 GLY A 935      -8.122  15.953  16.804  1.00 20.82     0.078 H 
ATOM   1776  N   SER A 936     -10.048  17.020  15.660  1.00 15.33    -0.344 N 
ATOM   1777  CA  SER A 936     -11.000  17.603  14.736  1.00 16.26     0.109 C 
ATOM   1778  C   SER A 936     -10.285  18.040  13.468  1.00 15.13     0.243 C 
ATOM   1779  O   SER A 936      -9.105  18.412  13.478  1.00 16.40    -0.271 OA
ATOM   1780  CB  SER A 936     -11.700  18.812  15.342  1.00 17.80     0.044 C 
ATOM   1781  OG  SER A 936     -10.840  19.923  15.372  1.00 18.38    -0.398 OA
ATOM   1782  H   SER A 936      -9.832  17.504  16.337  1.00 18.39     0.163 HD
ATOM   1783  HA  SER A 936     -11.676  16.940  14.526  1.00 19.51     0.090 H 
ATOM   1784  HB2 SER A 936     -12.478  19.028  14.805  1.00 21.36     0.077 H 
ATOM   1785  HB3 SER A 936     -11.972  18.598  16.249  1.00 21.36     0.077 H 
ATOM   1786  HG  SER A 936     -11.235  20.583  15.711  1.00 22.05     0.209 HD
ATOM   1787  N   LEU A 937     -11.025  18.003  12.369  1.00 14.08    -0.346 N 
ATOM   1788  CA  LEU A 937     -10.483  18.469  11.103  1.00 14.40     0.089 C 
ATOM   1789  C   LEU A 937     -10.135  19.947  11.168  1.00 15.21     0.241 C 
ATOM   1790  O   LEU A 937      -9.145  20.377  10.565  1.00 16.22    -0.271 OA
ATOM   1791  CB  LEU A 937     -11.507  18.170  10.029  1.00 15.95    -0.035 C 
ATOM   1792  CG  LEU A 937     -11.134  18.471   8.591  1.00 17.30    -0.059 C 
ATOM   1793  CD1 LEU A 937      -9.805  17.884   8.161  1.00 16.67    -0.073 C 
ATOM   1794  CD2 LEU A 937     -12.272  17.978   7.690  1.00 17.88    -0.073 C 
ATOM   1795  H   LEU A 937     -11.835  17.717  12.329  1.00 16.89     0.163 HD
ATOM   1796  HA  LEU A 937      -9.661  18.006  10.878  1.00 17.29     0.087 H 
ATOM   1797  HB2 LEU A 937     -11.712  17.223  10.073  1.00 19.14     0.037 H 
ATOM   1798  HB3 LEU A 937     -12.301  18.691  10.227  1.00 19.14     0.037 H 
ATOM   1799  HG  LEU A 937     -11.015  19.429   8.498  1.00 20.76     0.039 H 
ATOM   1800 1HD1 LEU A 937      -9.652  18.099   7.227  1.00 20.00     0.028 H 
ATOM   1801 2HD1 LEU A 937      -9.100  18.266   8.708  1.00 20.00     0.028 H 
ATOM   1802 3HD1 LEU A 937      -9.831  16.922   8.279  1.00 20.00     0.028 H 
ATOM   1803 1HD2 LEU A 937     -11.959  17.952   6.772  1.00 21.46     0.028 H 
ATOM   1804 2HD2 LEU A 937     -12.538  17.090   7.974  1.00 21.46     0.028 H 
ATOM   1805 3HD2 LEU A 937     -13.022  18.588   7.767  1.00 21.46     0.028 H 
ATOM   1806  N   ARG A 938     -10.897  20.729  11.934  1.00 15.40    -0.346 N 
ATOM   1807  CA  ARG A 938     -10.550  22.133  12.113  1.00 16.71     0.089 C 
ATOM   1808  C   ARG A 938      -9.150  22.269  12.695  1.00 19.01     0.241 C 
ATOM   1809  O   ARG A 938      -8.324  23.048  12.198  1.00 20.78    -0.271 OA
ATOM   1810  CB  ARG A 938     -11.583  22.804  13.016  1.00 18.32    -0.036 C 
ATOM   1811  CG  ARG A 938     -11.363  24.304  13.181  1.00 23.53    -0.048 C 
ATOM   1812  CD  ARG A 938     -12.389  24.903  14.154  1.00 29.95     0.009 C 
ATOM   1813  NE  ARG A 938     -12.132  24.456  15.520  1.00 39.12    -0.227 N 
ATOM   1814  CZ  ARG A 938     -12.881  24.730  16.584  1.00 43.93     0.665 C 
ATOM   1815  NH1 ARG A 938     -14.000  25.432  16.488  1.00 43.65    -0.235 N 
ATOM   1816  NH2 ARG A 938     -12.497  24.283  17.776  1.00 47.52    -0.235 N 
ATOM   1817  H   ARG A 938     -11.605  20.474  12.351  1.00 18.49     0.163 HD
ATOM   1818  HA  ARG A 938     -10.564  22.583  11.253  1.00 20.06     0.087 H 
ATOM   1819  HB2 ARG A 938     -12.465  22.673  12.634  1.00 21.98     0.036 H 
ATOM   1820  HB3 ARG A 938     -11.539  22.398  13.896  1.00 21.98     0.036 H 
ATOM   1821  HG2 ARG A 938     -10.475  24.464  13.535  1.00 28.24     0.035 H 
ATOM   1822  HG3 ARG A 938     -11.463  24.743  12.322  1.00 28.24     0.035 H 
ATOM   1823  HD2 ARG A 938     -12.331  25.871  14.130  1.00 35.93     0.064 H 
ATOM   1824  HD3 ARG A 938     -13.281  24.617  13.900  1.00 35.93     0.064 H 
ATOM   1825  HE  ARG A 938     -11.433  23.972  15.649  1.00 46.94     0.177 HD
ATOM   1826 1HH1 ARG A 938     -14.260  25.724  15.723  1.00 52.38     0.174 HD
ATOM   1827 2HH1 ARG A 938     -14.466  25.595  17.192  1.00 52.38     0.174 HD
ATOM   1828 1HH2 ARG A 938     -11.773  23.825  17.850  1.00 57.03     0.174 HD
ATOM   1829 2HH2 ARG A 938     -12.971  24.453  18.472  1.00 57.03     0.174 HD
ATOM   1830  N   ASP A 939      -8.852  21.497  13.736  1.00 17.87    -0.346 N 
ATOM   1831  CA  ASP A 939      -7.541  21.593  14.361  1.00 20.05     0.098 C 
ATOM   1832  C   ASP A 939      -6.459  21.017  13.460  1.00 18.77     0.241 C 
ATOM   1833  O   ASP A 939      -5.358  21.568  13.372  1.00 20.34    -0.271 OA
ATOM   1834  CB  ASP A 939      -7.556  20.869  15.704  1.00 23.40     0.043 C 
ATOM   1835  CG  ASP A 939      -8.285  21.647  16.779  1.00 28.29     0.175 C 
ATOM   1836  OD1 ASP A 939      -8.526  22.864  16.601  1.00 30.44    -0.648 OA
ATOM   1837  OD2 ASP A 939      -8.607  21.035  17.814  1.00 28.50    -0.648 OA
ATOM   1838  H   ASP A 939      -9.382  20.921  14.093  1.00 21.45     0.163 HD
ATOM   1839  HA  ASP A 939      -7.334  22.528  14.521  1.00 24.06     0.088 H 
ATOM   1840  HB2 ASP A 939      -8.003  20.014  15.597  1.00 28.08     0.052 H 
ATOM   1841  HB3 ASP A 939      -6.643  20.731  15.999  1.00 28.08     0.052 H 
ATOM   1842  N   TYR A 940      -6.757  19.891  12.806  1.00 17.69    -0.346 N 
ATOM   1843  CA  TYR A 940      -5.793  19.233  11.928  1.00 18.48     0.093 C 
ATOM   1844  C   TYR A 940      -5.369  20.138  10.779  1.00 17.82     0.241 C 
ATOM   1845  O   TYR A 940      -4.186  20.178  10.417  1.00 18.75    -0.271 OA
ATOM   1846  CB  TYR A 940      -6.440  17.949  11.402  1.00 17.64    -0.014 C 
ATOM   1847  CG  TYR A 940      -5.567  17.058  10.554  1.00 17.69    -0.056 A 
ATOM   1848  CD1 TYR A 940      -4.610  16.250  11.135  1.00 17.59    -0.074 A 
ATOM   1849  CD2 TYR A 940      -5.724  17.002   9.177  1.00 18.45    -0.074 A 
ATOM   1850  CE1 TYR A 940      -3.821  15.417  10.372  1.00 17.85    -0.051 A 
ATOM   1851  CE2 TYR A 940      -4.925  16.181   8.399  1.00 18.97    -0.051 A 
ATOM   1852  CZ  TYR A 940      -3.981  15.384   9.005  1.00 19.52     0.065 A 
ATOM   1853  OH  TYR A 940      -3.194  14.547   8.243  1.00 21.10    -0.361 OA
ATOM   1854  H   TYR A 940      -7.514  19.487  12.854  1.00 21.23     0.163 HD
ATOM   1855  HA  TYR A 940      -4.987  19.012  12.422  1.00 22.17     0.088 H 
ATOM   1856  HB2 TYR A 940      -6.729  17.423  12.164  1.00 21.17     0.043 H 
ATOM   1857  HB3 TYR A 940      -7.205  18.197  10.860  1.00 21.17     0.043 H 
ATOM   1858  HD1 TYR A 940      -4.495  16.269  12.058  1.00 21.11     0.084 H 
ATOM   1859  HD2 TYR A 940      -6.376  17.525   8.769  1.00 22.14     0.084 H 
ATOM   1860  HE1 TYR A 940      -3.182  14.878  10.780  1.00 21.42     0.087 H 
ATOM   1861  HE2 TYR A 940      -5.026  16.168   7.474  1.00 22.76     0.087 H 
ATOM   1862  HH  TYR A 940      -2.740  14.047   8.742  1.00 25.32     0.217 HD
ATOM   1863  N   LEU A 941      -6.320  20.856  10.179  1.00 17.81    -0.346 N 
ATOM   1864  CA  LEU A 941      -5.982  21.781   9.101  1.00 18.83     0.089 C 
ATOM   1865  C   LEU A 941      -5.028  22.871   9.580  1.00 21.19     0.241 C 
ATOM   1866  O   LEU A 941      -4.157  23.314   8.823  1.00 24.43    -0.271 OA
ATOM   1867  CB  LEU A 941      -7.253  22.417   8.535  1.00 20.34    -0.035 C 
ATOM   1868  CG  LEU A 941      -8.213  21.507   7.770  1.00 21.16    -0.059 C 
ATOM   1869  CD1 LEU A 941      -9.633  22.073   7.673  1.00 20.89    -0.073 C 
ATOM   1870  CD2 LEU A 941      -7.673  21.216   6.369  1.00 23.62    -0.073 C 
ATOM   1871  H   LEU A 941      -7.157  20.826  10.375  1.00 21.38     0.163 HD
ATOM   1872  HA  LEU A 941      -5.546  21.279   8.394  1.00 22.59     0.087 H 
ATOM   1873  HB2 LEU A 941      -7.753  22.793   9.276  1.00 24.41     0.037 H 
ATOM   1874  HB3 LEU A 941      -6.986  23.122   7.923  1.00 24.41     0.037 H 
ATOM   1875  HG  LEU A 941      -8.277  20.679   8.271  1.00 25.40     0.039 H 
ATOM   1876 1HD1 LEU A 941     -10.247  21.351   7.466  1.00 25.07     0.028 H 
ATOM   1877 2HD1 LEU A 941      -9.871  22.476   8.523  1.00 25.07     0.028 H 
ATOM   1878 3HD1 LEU A 941      -9.659  22.742   6.971  1.00 25.07     0.028 H 
ATOM   1879 1HD2 LEU A 941      -8.173  20.479   5.985  1.00 28.35     0.028 H 
ATOM   1880 2HD2 LEU A 941      -7.777  22.008   5.820  1.00 28.35     0.028 H 
ATOM   1881 3HD2 LEU A 941      -6.734  20.980   6.436  1.00 28.35     0.028 H 
ATOM   1882  N   GLN A 942      -5.204  23.345  10.821  1.00 22.79    -0.346 N 
ATOM   1883  CA  GLN A 942      -4.330  24.378  11.372  1.00 27.54     0.090 C 
ATOM   1884  C   GLN A 942      -2.986  23.814  11.817  1.00 27.55     0.241 C 
ATOM   1885  O   GLN A 942      -1.950  24.475  11.672  1.00 31.80    -0.271 OA
ATOM   1886  CB  GLN A 942      -4.976  25.020  12.599  1.00 34.74    -0.030 C 
ATOM   1887  CG  GLN A 942      -6.233  25.780  12.348  1.00 43.39     0.011 C 
ATOM   1888  CD  GLN A 942      -6.822  26.345  13.632  1.00 52.82     0.215 C 
ATOM   1889  NE2 GLN A 942      -6.452  27.579  13.953  1.00 54.82    -0.370 N 
ATOM   1890  OE1 GLN A 942      -7.595  25.681  14.328  1.00 58.65    -0.274 OA
ATOM   1891  H   GLN A 942      -5.821  23.083  11.360  1.00 27.35     0.163 HD
ATOM   1892  HA  GLN A 942      -4.197  25.040  10.676  1.00 33.05     0.087 H 
ATOM   1893  HB2 GLN A 942      -5.187  24.317  13.234  1.00 41.69     0.037 H 
ATOM   1894  HB3 GLN A 942      -4.339  25.639  12.989  1.00 41.69     0.037 H 
ATOM   1895  HG2 GLN A 942      -6.044  26.519  11.749  1.00 52.07     0.047 H 
ATOM   1896  HG3 GLN A 942      -6.889  25.188  11.948  1.00 52.07     0.047 H 
ATOM   1897 1HE2 GLN A 942      -5.909  28.011  13.445  1.00 65.78     0.159 HD
ATOM   1898 2HE2 GLN A 942      -6.756  27.947  14.669  1.00 65.78     0.159 HD
ATOM   1899  N   LYS A 943      -2.987  22.608  12.389  1.00 24.97    -0.346 N 
ATOM   1900  CA  LYS A 943      -1.784  22.057  13.000  1.00 26.84     0.089 C 
ATOM   1901  C   LYS A 943      -0.955  21.199  12.057  1.00 26.71     0.241 C 
ATOM   1902  O   LYS A 943       0.236  20.990  12.320  1.00 29.64    -0.271 OA
ATOM   1903  CB  LYS A 943      -2.159  21.194  14.208  1.00 30.26    -0.038 C 
ATOM   1904  CG  LYS A 943      -2.685  21.990  15.379  1.00 36.76    -0.061 C 
ATOM   1905  CD  LYS A 943      -3.098  21.092  16.528  1.00 44.33    -0.043 C 
ATOM   1906  CE  LYS A 943      -3.729  21.904  17.656  1.00 50.12     0.080 C 
ATOM   1907  NZ  LYS A 943      -4.440  21.039  18.636  1.00 54.31    -0.079 N 
ATOM   1908  H   LYS A 943      -3.673  22.092  12.434  1.00 29.96     0.163 HD
ATOM   1909  HA  LYS A 943      -1.235  22.801  13.295  1.00 32.20     0.087 H 
ATOM   1910  HB2 LYS A 943      -2.849  20.567  13.942  1.00 36.32     0.036 H 
ATOM   1911  HB3 LYS A 943      -1.371  20.714  14.506  1.00 36.32     0.036 H 
ATOM   1912  HG2 LYS A 943      -1.991  22.589  15.696  1.00 44.11     0.033 H 
ATOM   1913  HG3 LYS A 943      -3.460  22.499  15.097  1.00 44.11     0.033 H 
ATOM   1914  HD2 LYS A 943      -3.749  20.445  16.215  1.00 53.19     0.035 H 
ATOM   1915  HD3 LYS A 943      -2.317  20.635  16.879  1.00 53.19     0.035 H 
ATOM   1916  HE2 LYS A 943      -3.034  22.388  18.129  1.00 60.15     0.075 H 
ATOM   1917  HE3 LYS A 943      -4.371  22.527  17.281  1.00 60.15     0.075 H 
ATOM   1918  HZ1 LYS A 943      -3.875  20.446  18.986  1.00 65.17     0.274 HD
ATOM   1919  HZ2 LYS A 943      -4.779  21.536  19.292  1.00 65.17     0.274 HD
ATOM   1920  HZ3 LYS A 943      -5.103  20.602  18.233  1.00 65.17     0.274 HD
ATOM   1921  N   HIS A 944      -1.544  20.700  10.970  1.00 23.06    -0.346 N 
ATOM   1922  CA  HIS A 944      -0.873  19.726  10.115  1.00 21.40     0.094 C 
ATOM   1923  C   HIS A 944      -0.872  20.129   8.647  1.00 22.24     0.241 C 
ATOM   1924  O   HIS A 944      -0.931  19.276   7.763  1.00 23.53    -0.271 OA
ATOM   1925  CB  HIS A 944      -1.433  18.324  10.366  1.00 22.42     0.002 C 
ATOM   1926  CG  HIS A 944      -0.991  17.772  11.682  1.00 22.43     0.028 A 
ATOM   1927  CD2 HIS A 944      -1.676  17.492  12.816  1.00 21.93    -0.000 A 
ATOM   1928  ND1 HIS A 944       0.334  17.525  11.963  1.00 24.58    -0.354 N 
ATOM   1929  CE1 HIS A 944       0.445  17.086  13.205  1.00 24.30     0.040 A 
ATOM   1930  NE2 HIS A 944      -0.760  17.054  13.743  1.00 24.82    -0.360 N 
ATOM   1931  HE2 HIS A 944      -0.977  16.753  14.693  1.00  0.00     0.166 HD
ATOM   1932  H   HIS A 944      -2.335  20.913  10.707  1.00 27.67     0.163 HD
ATOM   1933  HA  HIS A 944       0.068  19.696  10.349  1.00 25.68     0.088 H 
ATOM   1934  HB2 HIS A 944      -2.402  18.363  10.364  1.00 26.91     0.046 H 
ATOM   1935  HB3 HIS A 944      -1.123  17.727   9.667  1.00 26.91     0.046 H 
ATOM   1936  HD1 HIS A 944       0.988  17.639  11.415  1.00 29.50     0.166 HD
ATOM   1937  HD2 HIS A 944      -2.593  17.579  12.945  1.00 26.32     0.114 H 
ATOM   1938  HE1 HIS A 944       1.237  16.842  13.627  1.00 29.15     0.140 H 
ATOM   1939  N   LYS A 945      -0.737  21.427   8.377  1.00 21.96    -0.346 N 
ATOM   1940  CA  LYS A 945      -0.665  21.875   7.000  1.00 23.85     0.089 C 
ATOM   1941  C   LYS A 945       0.478  21.222   6.232  1.00 23.59     0.241 C 
ATOM   1942  O   LYS A 945       0.412  21.145   5.001  1.00 24.43    -0.271 OA
ATOM   1943  CB  LYS A 945      -0.457  23.385   6.948  1.00 30.63    -0.038 C 
ATOM   1944  CG  LYS A 945      -1.630  24.209   7.386  1.00 37.57    -0.061 C 
ATOM   1945  CD  LYS A 945      -1.265  25.685   7.348  1.00 43.19    -0.043 C 
ATOM   1946  CE  LYS A 945      -2.496  26.551   7.476  1.00 48.22     0.080 C 
ATOM   1947  NZ  LYS A 945      -3.345  26.120   8.612  1.00 50.25    -0.079 N 
ATOM   1948  H   LYS A 945      -0.685  22.052   8.966  1.00 26.35     0.163 HD
ATOM   1949  HA  LYS A 945      -1.507  21.648   6.573  1.00 28.61     0.087 H 
ATOM   1950  HB2 LYS A 945       0.288  23.611   7.526  1.00 36.76     0.036 H 
ATOM   1951  HB3 LYS A 945      -0.253  23.635   6.033  1.00 36.76     0.036 H 
ATOM   1952  HG2 LYS A 945      -2.379  24.057   6.788  1.00 45.09     0.033 H 
ATOM   1953  HG3 LYS A 945      -1.877  23.971   8.293  1.00 45.09     0.033 H 
ATOM   1954  HD2 LYS A 945      -0.669  25.889   8.085  1.00 51.83     0.035 H 
ATOM   1955  HD3 LYS A 945      -0.833  25.890   6.505  1.00 51.83     0.035 H 
ATOM   1956  HE2 LYS A 945      -2.228  27.471   7.627  1.00 57.87     0.075 H 
ATOM   1957  HE3 LYS A 945      -3.020  26.488   6.662  1.00 57.87     0.075 H 
ATOM   1958  HZ1 LYS A 945      -3.681  25.312   8.452  1.00 60.30     0.274 HD
ATOM   1959  HZ2 LYS A 945      -2.861  26.090   9.359  1.00 60.30     0.274 HD
ATOM   1960  HZ3 LYS A 945      -4.016  26.694   8.726  1.00 60.30     0.274 HD
ATOM   1961  N   GLU A 946       1.527  20.760   6.926  1.00 22.83    -0.346 N 
ATOM   1962  CA  GLU A 946       2.655  20.147   6.231  1.00 22.78     0.090 C 
ATOM   1963  C   GLU A 946       2.216  18.954   5.399  1.00 22.01     0.241 C 
ATOM   1964  O   GLU A 946       2.886  18.597   4.422  1.00 22.02    -0.271 OA
ATOM   1965  CB  GLU A 946       3.746  19.720   7.220  1.00 24.58    -0.029 C 
ATOM   1966  CG  GLU A 946       3.456  18.470   8.058  1.00 25.18     0.018 C 
ATOM   1967  CD  GLU A 946       2.513  18.721   9.216  1.00 25.49     0.172 C 
ATOM   1968  OE1 GLU A 946       2.268  19.902   9.544  1.00 24.21    -0.648 OA
ATOM   1969  OE2 GLU A 946       2.032  17.723   9.797  1.00 25.13    -0.648 OA
ATOM   1970  H   GLU A 946       1.605  20.790   7.782  1.00 27.39     0.163 HD
ATOM   1971  HA  GLU A 946       3.039  20.813   5.639  1.00 27.34     0.087 H 
ATOM   1972  HB2 GLU A 946       4.556  19.545   6.718  1.00 29.50     0.037 H 
ATOM   1973  HB3 GLU A 946       3.892  20.451   7.841  1.00 29.50     0.037 H 
ATOM   1974  HG2 GLU A 946       3.051  17.798   7.487  1.00 30.22     0.049 H 
ATOM   1975  HG3 GLU A 946       4.291  18.138   8.422  1.00 30.22     0.049 H 
ATOM   1976  N   ARG A 947       1.114  18.309   5.772  1.00 22.25    -0.346 N 
ATOM   1977  CA  ARG A 947       0.686  17.092   5.092  1.00 24.13     0.089 C 
ATOM   1978  C   ARG A 947      -0.659  17.261   4.396  1.00 23.07     0.241 C 
ATOM   1979  O   ARG A 947      -1.331  16.265   4.115  1.00 23.64    -0.271 OA
ATOM   1980  CB  ARG A 947       0.669  15.899   6.053  1.00 24.67    -0.036 C 
ATOM   1981  CG  ARG A 947      -0.286  16.054   7.214  1.00 22.91    -0.048 C 
ATOM   1982  CD  ARG A 947      -0.083  14.968   8.271  1.00 23.90     0.009 C 
ATOM   1983  NE  ARG A 947       1.061  15.238   9.136  1.00 24.38    -0.227 N 
ATOM   1984  CZ  ARG A 947       1.464  14.447  10.121  1.00 24.96     0.665 C 
ATOM   1985  NH1 ARG A 947       0.890  13.276  10.348  1.00 28.42    -0.235 N 
ATOM   1986  NH2 ARG A 947       2.456  14.847  10.910  1.00 26.27    -0.235 N 
ATOM   1987  H   ARG A 947       0.599  18.557   6.415  1.00 26.70     0.163 HD
ATOM   1988  HA  ARG A 947       1.336  16.888   4.402  1.00 28.96     0.087 H 
ATOM   1989  HB2 ARG A 947       0.407  15.107   5.559  1.00 29.60     0.036 H 
ATOM   1990  HB3 ARG A 947       1.560  15.782   6.418  1.00 29.60     0.036 H 
ATOM   1991  HG2 ARG A 947      -0.141  16.916   7.634  1.00 27.49     0.035 H 
ATOM   1992  HG3 ARG A 947      -1.197  15.992   6.888  1.00 27.49     0.035 H 
ATOM   1993  HD2 ARG A 947      -0.875  14.915   8.828  1.00 28.68     0.064 H 
ATOM   1994  HD3 ARG A 947       0.069  14.118   7.828  1.00 28.68     0.064 H 
ATOM   1995  HE  ARG A 947       1.505  15.961   8.996  1.00 29.26     0.177 HD
ATOM   1996 1HH1 ARG A 947       0.240  13.012   9.851  1.00 34.11     0.174 HD
ATOM   1997 2HH1 ARG A 947       1.168  12.779  10.993  1.00 34.11     0.174 HD
ATOM   1998 1HH2 ARG A 947       2.828  15.611  10.778  1.00 31.52     0.174 HD
ATOM   1999 2HH2 ARG A 947       2.726  14.343  11.552  1.00 31.52     0.174 HD
ATOM   2000  N   ILE A 948      -1.057  18.496   4.085  1.00 20.06    -0.346 N 
ATOM   2001  CA  ILE A 948      -2.331  18.771   3.429  1.00 20.81     0.092 C 
ATOM   2002  C   ILE A 948      -2.092  19.511   2.117  1.00 20.11     0.241 C 
ATOM   2003  O   ILE A 948      -1.355  20.502   2.070  1.00 21.23    -0.271 OA
ATOM   2004  CB  ILE A 948      -3.306  19.533   4.348  1.00 23.57    -0.030 C 
ATOM   2005  CG1 ILE A 948      -3.500  18.743   5.648  1.00 24.57    -0.063 C 
ATOM   2006  CG2 ILE A 948      -4.623  19.756   3.621  1.00 26.78    -0.071 C 
ATOM   2007  CD1 ILE A 948      -4.180  19.509   6.768  1.00 27.70    -0.076 C 
ATOM   2008  H   ILE A 948      -0.595  19.203   4.249  1.00 24.07     0.163 HD
ATOM   2009  HA  ILE A 948      -2.741  17.923   3.197  1.00 24.98     0.088 H 
ATOM   2010  HB  ILE A 948      -2.940  20.402   4.576  1.00 28.28     0.043 H 
ATOM   2011 2HG1 ILE A 948      -4.046  17.965   5.455  1.00 29.49     0.033 H 
ATOM   2012 3HG1 ILE A 948      -2.629  18.466   5.972  1.00 29.49     0.033 H 
ATOM   2013 1HG2 ILE A 948      -5.255  20.168   4.230  1.00 32.14     0.028 H 
ATOM   2014 2HG2 ILE A 948      -4.470  20.338   2.860  1.00 32.14     0.028 H 
ATOM   2015 3HG2 ILE A 948      -4.966  18.900   3.318  1.00 32.14     0.028 H 
ATOM   2016 1HD1 ILE A 948      -3.983  19.074   7.613  1.00 33.24     0.027 H 
ATOM   2017 2HD1 ILE A 948      -3.843  20.419   6.778  1.00 33.24     0.027 H 
ATOM   2018 3HD1 ILE A 948      -5.137  19.513   6.613  1.00 33.24     0.027 H 
ATOM   2019  N   ASP A 949      -2.694  19.003   1.052  1.00 18.39    -0.345 N 
ATOM   2020  CA  ASP A 949      -2.735  19.645  -0.254  1.00 17.33     0.098 C 
ATOM   2021  C   ASP A 949      -4.152  19.511  -0.789  1.00 16.16     0.241 C 
ATOM   2022  O   ASP A 949      -5.037  18.958  -0.128  1.00 15.53    -0.271 OA
ATOM   2023  CB  ASP A 949      -1.684  19.054  -1.200  1.00 18.68     0.043 C 
ATOM   2024  CG  ASP A 949      -1.779  17.548  -1.321  1.00 20.57     0.175 C 
ATOM   2025  OD1 ASP A 949      -2.864  16.964  -1.110  1.00 22.03    -0.648 OA
ATOM   2026  OD2 ASP A 949      -0.740  16.940  -1.625  1.00 23.98    -0.648 OA
ATOM   2027  H   ASP A 949      -3.107  18.249   1.061  1.00 22.07     0.163 HD
ATOM   2028  HA  ASP A 949      -2.530  20.590  -0.176  1.00 20.79     0.088 H 
ATOM   2029  HB2 ASP A 949      -1.807  19.434  -2.084  1.00 22.42     0.052 H 
ATOM   2030  HB3 ASP A 949      -0.800  19.272  -0.865  1.00 22.42     0.052 H 
ATOM   2031  N   HIS A 950      -4.386  20.017  -1.997  1.00 15.65    -0.346 N 
ATOM   2032  CA  HIS A 950      -5.746  20.011  -2.506  1.00 14.67     0.094 C 
ATOM   2033  C   HIS A 950      -6.274  18.604  -2.725  1.00 14.36     0.241 C 
ATOM   2034  O   HIS A 950      -7.483  18.381  -2.584  1.00 15.39    -0.271 OA
ATOM   2035  CB  HIS A 950      -5.848  20.788  -3.806  1.00 16.42     0.002 C 
ATOM   2036  CG  HIS A 950      -5.811  22.262  -3.623  1.00 19.94     0.028 A 
ATOM   2037  CD2 HIS A 950      -5.570  23.020  -2.528  1.00 21.97    -0.000 A 
ATOM   2038  ND1 HIS A 950      -6.050  23.139  -4.655  1.00 23.63    -0.354 N 
ATOM   2039  HD1 HIS A 950      -6.269  22.875  -5.615  1.00  0.00     0.166 HD
ATOM   2040  CE1 HIS A 950      -5.951  24.376  -4.207  1.00 25.04     0.040 A 
ATOM   2041  NE2 HIS A 950      -5.656  24.331  -2.920  1.00 24.01    -0.360 N 
ATOM   2042  H   HIS A 950      -3.794  20.356  -2.520  1.00 18.78     0.163 HD
ATOM   2043  HA  HIS A 950      -6.300  20.452  -1.844  1.00 17.60     0.088 H 
ATOM   2044  HB2 HIS A 950      -5.103  20.541  -4.377  1.00 19.70     0.046 H 
ATOM   2045  HB3 HIS A 950      -6.686  20.563  -4.240  1.00 19.70     0.046 H 
ATOM   2046  HD2 HIS A 950      -5.382  22.710  -1.672  1.00 26.36     0.114 H 
ATOM   2047  HE1 HIS A 950      -6.069  25.149  -4.711  1.00 30.05     0.140 H 
ATOM   2048  HE2 HIS A 950      -5.536  25.014  -2.411  1.00 28.81     0.166 HD
ATOM   2049  N   ILE A 951      -5.405  17.657  -3.100  1.00 16.00    -0.346 N 
ATOM   2050  CA  ILE A 951      -5.847  16.277  -3.273  1.00 17.89     0.092 C 
ATOM   2051  C   ILE A 951      -6.439  15.766  -1.971  1.00 15.84     0.241 C 
ATOM   2052  O   ILE A 951      -7.488  15.114  -1.963  1.00 16.45    -0.271 OA
ATOM   2053  CB  ILE A 951      -4.693  15.367  -3.749  1.00 21.94    -0.030 C 
ATOM   2054  CG1 ILE A 951      -4.188  15.772  -5.131  1.00 27.88    -0.063 C 
ATOM   2055  CG2 ILE A 951      -5.117  13.880  -3.769  1.00 27.88    -0.071 C 
ATOM   2056  CD1 ILE A 951      -5.256  16.191  -6.017  1.00 30.35    -0.076 C 
ATOM   2057  H   ILE A 951      -4.570  17.788  -3.258  1.00 19.20     0.163 HD
ATOM   2058  HA  ILE A 951      -6.530  16.264  -3.962  1.00 21.47     0.088 H 
ATOM   2059  HB  ILE A 951      -3.972  15.482  -3.110  1.00 26.32     0.043 H 
ATOM   2060 2HG1 ILE A 951      -3.568  16.512  -5.037  1.00 33.46     0.033 H 
ATOM   2061 3HG1 ILE A 951      -3.740  15.014  -5.538  1.00 33.46     0.033 H 
ATOM   2062 1HG2 ILE A 951      -4.350  13.336  -4.006  1.00 33.45     0.028 H 
ATOM   2063 2HG2 ILE A 951      -5.440  13.632  -2.888  1.00 33.45     0.028 H 
ATOM   2064 3HG2 ILE A 951      -5.822  13.762  -4.424  1.00 33.45     0.028 H 
ATOM   2065 1HD1 ILE A 951      -4.912  16.250  -6.922  1.00 36.42     0.027 H 
ATOM   2066 2HD1 ILE A 951      -5.973  15.539  -5.978  1.00 36.42     0.027 H 
ATOM   2067 3HD1 ILE A 951      -5.583  17.058  -5.731  1.00 36.42     0.027 H 
ATOM   2068  N   LYS A 952      -5.744  16.015  -0.857  1.00 15.04    -0.346 N 
ATOM   2069  CA  LYS A 952      -6.267  15.578   0.435  1.00 14.99     0.089 C 
ATOM   2070  C   LYS A 952      -7.583  16.281   0.753  1.00 14.55     0.241 C 
ATOM   2071  O   LYS A 952      -8.536  15.648   1.229  1.00 13.68    -0.271 OA
ATOM   2072  CB  LYS A 952      -5.251  15.823   1.554  1.00 18.62    -0.038 C 
ATOM   2073  CG  LYS A 952      -3.906  15.130   1.436  1.00 26.93    -0.061 C 
ATOM   2074  CD  LYS A 952      -4.018  13.725   0.962  1.00 32.96    -0.043 C 
ATOM   2075  CE  LYS A 952      -4.587  12.812   2.015  1.00 34.08     0.080 C 
ATOM   2076  NZ  LYS A 952      -4.277  11.387   1.662  1.00 36.65    -0.079 N 
ATOM   2077  H   LYS A 952      -4.988  16.423  -0.824  1.00 18.05     0.163 HD
ATOM   2078  HA  LYS A 952      -6.425  14.621   0.392  1.00 17.99     0.087 H 
ATOM   2079  HB2 LYS A 952      -5.073  16.776   1.591  1.00 22.34     0.036 H 
ATOM   2080  HB3 LYS A 952      -5.648  15.527   2.387  1.00 22.34     0.036 H 
ATOM   2081  HG2 LYS A 952      -3.354  15.616   0.804  1.00 32.32     0.033 H 
ATOM   2082  HG3 LYS A 952      -3.479  15.118   2.308  1.00 32.32     0.033 H 
ATOM   2083  HD2 LYS A 952      -4.603  13.696   0.189  1.00 39.55     0.035 H 
ATOM   2084  HD3 LYS A 952      -3.137  13.398   0.723  1.00 39.55     0.035 H 
ATOM   2085  HE2 LYS A 952      -4.189  13.015   2.876  1.00 40.90     0.075 H 
ATOM   2086  HE3 LYS A 952      -5.550  12.922   2.061  1.00 40.90     0.075 H 
ATOM   2087  HZ1 LYS A 952      -3.940  11.344   0.839  1.00 43.98     0.274 HD
ATOM   2088  HZ2 LYS A 952      -3.684  11.053   2.235  1.00 43.98     0.274 HD
ATOM   2089  HZ3 LYS A 952      -5.020  10.897   1.695  1.00 43.98     0.274 HD
ATOM   2090  N   LEU A 953      -7.664  17.594   0.497  1.00 13.17    -0.346 N 
ATOM   2091  CA  LEU A 953      -8.907  18.292   0.802  1.00 13.29     0.089 C 
ATOM   2092  C   LEU A 953     -10.071  17.703   0.023  1.00 12.30     0.241 C 
ATOM   2093  O   LEU A 953     -11.180  17.583   0.553  1.00 12.35    -0.271 OA
ATOM   2094  CB  LEU A 953      -8.801  19.782   0.491  1.00 12.75    -0.035 C 
ATOM   2095  CG  LEU A 953      -7.797  20.598   1.286  1.00 14.39    -0.059 C 
ATOM   2096  CD1 LEU A 953      -7.899  22.067   0.850  1.00 16.07    -0.073 C 
ATOM   2097  CD2 LEU A 953      -8.008  20.432   2.778  1.00 14.83    -0.073 C 
ATOM   2098  H   LEU A 953      -7.038  18.079   0.161  1.00 15.80     0.163 HD
ATOM   2099  HA  LEU A 953      -9.069  18.194   1.754  1.00 15.95     0.087 H 
ATOM   2100  HB2 LEU A 953      -8.558  19.873  -0.444  1.00 15.30     0.037 H 
ATOM   2101  HB3 LEU A 953      -9.672  20.180   0.647  1.00 15.30     0.037 H 
ATOM   2102  HG  LEU A 953      -6.897  20.285   1.109  1.00 17.27     0.039 H 
ATOM   2103 1HD1 LEU A 953      -7.260  22.592   1.357  1.00 19.29     0.028 H 
ATOM   2104 2HD1 LEU A 953      -7.700  22.130  -0.098  1.00 19.29     0.028 H 
ATOM   2105 3HD1 LEU A 953      -8.799  22.386   1.021  1.00 19.29     0.028 H 
ATOM   2106 1HD2 LEU A 953      -7.433  21.054   3.250  1.00 17.80     0.028 H 
ATOM   2107 2HD2 LEU A 953      -8.937  20.616   2.989  1.00 17.80     0.028 H 
ATOM   2108 3HD2 LEU A 953      -7.787  19.521   3.029  1.00 17.80     0.028 H 
ATOM   2109  N   LEU A 954      -9.844  17.325  -1.242  1.00 12.33    -0.346 N 
ATOM   2110  CA  LEU A 954     -10.917  16.746  -2.046  1.00 12.93     0.089 C 
ATOM   2111  C   LEU A 954     -11.288  15.356  -1.547  1.00 13.09     0.241 C 
ATOM   2112  O   LEU A 954     -12.458  14.974  -1.582  1.00 13.09    -0.271 OA
ATOM   2113  CB  LEU A 954     -10.519  16.697  -3.521  1.00 14.32    -0.035 C 
ATOM   2114  CG  LEU A 954     -10.396  18.074  -4.171  1.00 16.82    -0.059 C 
ATOM   2115  CD1 LEU A 954      -9.959  17.893  -5.608  1.00 19.90    -0.073 C 
ATOM   2116  CD2 LEU A 954     -11.698  18.840  -4.086  1.00 21.06    -0.073 C 
ATOM   2117  H   LEU A 954      -9.090  17.394  -1.649  1.00 14.80     0.163 HD
ATOM   2118  HA  LEU A 954     -11.698  17.317  -1.971  1.00 15.52     0.087 H 
ATOM   2119  HB2 LEU A 954      -9.658  16.256  -3.596  1.00 17.18     0.037 H 
ATOM   2120  HB3 LEU A 954     -11.192  16.197  -4.009  1.00 17.18     0.037 H 
ATOM   2121  HG  LEU A 954      -9.735  18.606  -3.701  1.00 20.18     0.039 H 
ATOM   2122 1HD1 LEU A 954      -9.871  18.764  -6.024  1.00 23.88     0.028 H 
ATOM   2123 2HD1 LEU A 954      -9.106  17.431  -5.622  1.00 23.88     0.028 H 
ATOM   2124 3HD1 LEU A 954     -10.627  17.368  -6.077  1.00 23.88     0.028 H 
ATOM   2125 1HD2 LEU A 954     -11.668  19.583  -4.708  1.00 25.27     0.028 H 
ATOM   2126 2HD2 LEU A 954     -12.429  18.245  -4.316  1.00 25.27     0.028 H 
ATOM   2127 3HD2 LEU A 954     -11.811  19.169  -3.181  1.00 25.27     0.028 H 
ATOM   2128  N   GLN A 955     -10.301  14.592  -1.080  1.00 13.02    -0.346 N 
ATOM   2129  CA  GLN A 955     -10.587  13.299  -0.472  1.00 13.28     0.090 C 
ATOM   2130  C   GLN A 955     -11.472  13.473   0.757  1.00 13.31     0.241 C 
ATOM   2131  O   GLN A 955     -12.456  12.743   0.942  1.00 13.66    -0.271 OA
ATOM   2132  CB  GLN A 955      -9.274  12.627  -0.089  1.00 15.24    -0.030 C 
ATOM   2133  CG  GLN A 955      -9.433  11.243   0.491  1.00 19.65     0.011 C 
ATOM   2134  CD  GLN A 955      -8.108  10.538   0.688  1.00 22.78     0.215 C 
ATOM   2135  NE2 GLN A 955      -8.104   9.233   0.460  1.00 24.38    -0.370 N 
ATOM   2136  OE1 GLN A 955      -7.099  11.154   1.034  1.00 28.86    -0.274 OA
ATOM   2137  H   GLN A 955      -9.467  14.799  -1.103  1.00 15.62     0.163 HD
ATOM   2138  HA  GLN A 955     -11.053  12.734  -1.108  1.00 15.93     0.087 H 
ATOM   2139  HB2 GLN A 955      -8.722  12.552  -0.883  1.00 18.29     0.037 H 
ATOM   2140  HB3 GLN A 955      -8.828  13.175   0.575  1.00 18.29     0.037 H 
ATOM   2141  HG2 GLN A 955      -9.870  11.310   1.355  1.00 23.58     0.047 H 
ATOM   2142  HG3 GLN A 955      -9.972  10.707  -0.112  1.00 23.58     0.047 H 
ATOM   2143 1HE2 GLN A 955      -8.827   8.837   0.214  1.00 29.26     0.159 HD
ATOM   2144 2HE2 GLN A 955      -7.378   8.782   0.556  1.00 29.26     0.159 HD
ATOM   2145  N   TYR A 956     -11.117  14.422   1.633  1.00 13.09    -0.346 N 
ATOM   2146  CA  TYR A 956     -11.935  14.638   2.822  1.00 12.84     0.093 C 
ATOM   2147  C   TYR A 956     -13.339  15.091   2.427  1.00 12.51     0.241 C 
ATOM   2148  O   TYR A 956     -14.332  14.666   3.031  1.00 12.31    -0.271 OA
ATOM   2149  CB  TYR A 956     -11.288  15.666   3.755  1.00 14.52    -0.014 C 
ATOM   2150  CG  TYR A 956      -9.868  15.364   4.150  1.00 15.29    -0.056 A 
ATOM   2151  CD1 TYR A 956      -9.380  14.055   4.161  1.00 15.25    -0.074 A 
ATOM   2152  CD2 TYR A 956      -8.987  16.396   4.474  1.00 16.17    -0.074 A 
ATOM   2153  CE1 TYR A 956      -8.049  13.788   4.480  1.00 17.11    -0.051 A 
ATOM   2154  CE2 TYR A 956      -7.658  16.139   4.793  1.00 17.79    -0.051 A 
ATOM   2155  CZ  TYR A 956      -7.195  14.835   4.800  1.00 19.27     0.065 A 
ATOM   2156  OH  TYR A 956      -5.874  14.589   5.106  1.00 22.42    -0.361 OA
ATOM   2157  H   TYR A 956     -10.430  14.934   1.561  1.00 15.71     0.163 HD
ATOM   2158  HA  TYR A 956     -11.997  13.803   3.311  1.00 15.41     0.088 H 
ATOM   2159  HB2 TYR A 956     -11.289  16.527   3.310  1.00 17.43     0.043 H 
ATOM   2160  HB3 TYR A 956     -11.812  15.713   4.570  1.00 17.43     0.043 H 
ATOM   2161  HD1 TYR A 956      -9.952  13.351   3.953  1.00 18.30     0.084 H 
ATOM   2162  HD2 TYR A 956      -9.296  17.273   4.476  1.00 19.40     0.084 H 
ATOM   2163  HE1 TYR A 956      -7.735  12.913   4.479  1.00 20.53     0.087 H 
ATOM   2164  HE2 TYR A 956      -7.084  16.841   5.000  1.00 21.35     0.087 H 
ATOM   2165  HH  TYR A 956      -5.717  13.765   5.060  1.00 26.90     0.217 HD
ATOM   2166  N   THR A 957     -13.434  15.985   1.438  1.00 11.93    -0.344 N 
ATOM   2167  CA  THR A 957     -14.720  16.461   0.940  1.00 11.92     0.113 C 
ATOM   2168  C   THR A 957     -15.603  15.290   0.532  1.00 11.75     0.243 C 
ATOM   2169  O   THR A 957     -16.773  15.195   0.924  1.00 12.16    -0.271 OA
ATOM   2170  CB  THR A 957     -14.488  17.420  -0.241  1.00 11.94     0.060 C 
ATOM   2171  CG2 THR A 957     -15.797  17.899  -0.806  1.00 12.54    -0.050 C 
ATOM   2172  OG1 THR A 957     -13.735  18.556   0.185  1.00 13.04    -0.393 OA
ATOM   2173  H   THR A 957     -12.759  16.333   1.034  1.00 14.31     0.163 HD
ATOM   2174  HA  THR A 957     -15.181  16.953   1.638  1.00 14.30     0.091 H 
ATOM   2175  HB  THR A 957     -14.000  16.947  -0.933  1.00 14.33     0.086 H 
ATOM   2176  HG1 THR A 957     -12.998  18.309   0.504  1.00 15.65     0.210 HD
ATOM   2177 1HG2 THR A 957     -15.643  18.621  -1.435  1.00 15.05     0.031 H 
ATOM   2178 2HG2 THR A 957     -16.246  17.172  -1.266  1.00 15.05     0.031 H 
ATOM   2179 3HG2 THR A 957     -16.369  18.221  -0.092  1.00 15.05     0.031 H 
ATOM   2180  N   SER A 958     -15.037  14.383  -0.259  1.00 12.74    -0.344 N 
ATOM   2181  CA  SER A 958     -15.739  13.206  -0.740  1.00 12.56     0.109 C 
ATOM   2182  C   SER A 958     -16.232  12.350   0.420  1.00 11.87     0.243 C 
ATOM   2183  O   SER A 958     -17.395  11.932   0.448  1.00 12.30    -0.271 OA
ATOM   2184  CB  SER A 958     -14.763  12.427  -1.625  1.00 13.34     0.044 C 
ATOM   2185  OG  SER A 958     -15.290  11.184  -1.986  1.00 15.49    -0.398 OA
ATOM   2186  H   SER A 958     -14.225  14.429  -0.538  1.00 15.28     0.163 HD
ATOM   2187  HA  SER A 958     -16.520  13.458  -1.256  1.00 15.08     0.090 H 
ATOM   2188  HB2 SER A 958     -14.590  12.940  -2.430  1.00 16.01     0.077 H 
ATOM   2189  HB3 SER A 958     -13.937  12.288  -1.137  1.00 16.01     0.077 H 
ATOM   2190  HG  SER A 958     -14.752  10.779  -2.488  1.00 18.59     0.209 HD
ATOM   2191  N   GLN A 959     -15.354  12.108   1.395  1.00 11.71    -0.346 N 
ATOM   2192  CA  GLN A 959     -15.694  11.260   2.534  1.00 11.35     0.090 C 
ATOM   2193  C   GLN A 959     -16.820  11.864   3.361  1.00 11.90     0.241 C 
ATOM   2194  O   GLN A 959     -17.732  11.154   3.800  1.00 12.32    -0.271 OA
ATOM   2195  CB  GLN A 959     -14.440  11.039   3.367  1.00 12.28    -0.030 C 
ATOM   2196  CG  GLN A 959     -13.455  10.105   2.666  1.00 13.00     0.011 C 
ATOM   2197  CD  GLN A 959     -12.126   9.992   3.362  1.00 15.30     0.215 C 
ATOM   2198  NE2 GLN A 959     -11.187   9.326   2.730  1.00 16.38    -0.370 N 
ATOM   2199  OE1 GLN A 959     -11.933  10.510   4.439  1.00 21.21    -0.274 OA
ATOM   2200  H   GLN A 959     -14.554  12.423   1.420  1.00 14.05     0.163 HD
ATOM   2201  HA  GLN A 959     -16.010  10.397   2.223  1.00 13.62     0.087 H 
ATOM   2202  HB2 GLN A 959     -14.001  11.890   3.516  1.00 14.73     0.037 H 
ATOM   2203  HB3 GLN A 959     -14.687  10.640   4.217  1.00 14.73     0.037 H 
ATOM   2204  HG2 GLN A 959     -13.843   9.217   2.623  1.00 15.61     0.047 H 
ATOM   2205  HG3 GLN A 959     -13.292  10.440   1.770  1.00 15.61     0.047 H 
ATOM   2206 1HE2 GLN A 959     -11.349   8.982   1.959  1.00 19.65     0.159 HD
ATOM   2207 2HE2 GLN A 959     -10.410   9.234   3.088  1.00 19.65     0.159 HD
ATOM   2208  N   ILE A 960     -16.784  13.179   3.564  1.00 11.51    -0.347 N 
ATOM   2209  CA  ILE A 960     -17.850  13.852   4.293  1.00 11.59     0.080 C 
ATOM   2210  C   ILE A 960     -19.165  13.707   3.554  1.00 11.91     0.219 C 
ATOM   2211  O   ILE A 960     -20.213  13.417   4.154  1.00 12.51    -0.287 OA
ATOM   2212  CB  ILE A 960     -17.471  15.325   4.534  1.00 11.35    -0.031 C 
ATOM   2213  CG1 ILE A 960     -16.258  15.411   5.466  1.00 12.33    -0.063 C 
ATOM   2214  CG2 ILE A 960     -18.679  16.104   5.054  1.00 13.20    -0.071 C 
ATOM   2215  CD1 ILE A 960     -15.523  16.772   5.402  1.00 13.39    -0.076 C 
ATOM   2216  H   ILE A 960     -16.157  13.700   3.291  1.00 13.81     0.163 HD
ATOM   2217  HA  ILE A 960     -17.958  13.432   5.161  1.00 13.91     0.086 H 
ATOM   2218  HB  ILE A 960     -17.211  15.736   3.695  1.00 13.62     0.043 H 
ATOM   2219 2HG1 ILE A 960     -16.555  15.277   6.379  1.00 14.80     0.033 H 
ATOM   2220 3HG1 ILE A 960     -15.624  14.720   5.218  1.00 14.80     0.033 H 
ATOM   2221 1HG2 ILE A 960     -18.382  16.967   5.381  1.00 15.84     0.028 H 
ATOM   2222 2HG2 ILE A 960     -19.312  16.225   4.329  1.00 15.84     0.028 H 
ATOM   2223 3HG2 ILE A 960     -19.092  15.602   5.774  1.00 15.84     0.028 H 
ATOM   2224 1HD1 ILE A 960     -14.796  16.768   6.043  1.00 16.07     0.027 H 
ATOM   2225 2HD1 ILE A 960     -15.175  16.900   4.506  1.00 16.07     0.027 H 
ATOM   2226 3HD1 ILE A 960     -16.151  17.480   5.617  1.00 16.07     0.027 H 
ATOM   2227  N   CYS A 961     -19.130  13.883   2.235  1.00 12.10     0.000 N 
ATOM   2228  CA ACYS A 961     -20.348  13.740   1.451  0.87 12.32     0.035 C 
ATOM   2229  CA BCYS A 961     -20.330  13.729   1.430  0.13 13.52     0.035 C 
ATOM   2230  C   CYS A 961     -20.926  12.333   1.565  1.00 11.69     0.156 C 
ATOM   2231  O   CYS A 961     -22.149  12.174   1.641  1.00 12.47    -0.282 OA
ATOM   2232  CB ACYS A 961     -20.110  14.079  -0.018  0.87 13.38    -0.014 C 
ATOM   2233  CB BCYS A 961     -19.957  13.995  -0.019  0.13 16.35    -0.014 C 
ATOM   2234  SG ACYS A 961     -19.892  15.794  -0.397  0.87 14.05    -0.181 SA
ATOM   2235  SG BCYS A 961     -21.331  14.567  -0.932  0.13 16.68    -0.181 SA
ATOM   2236  H  ACYS A 961     -18.428  14.081   1.781  0.87 14.52     0.000 HD
ATOM   2237  H  BCYS A 961     -18.427  14.090   1.787  0.13 14.52     0.000 HD
ATOM   2238  HA ACYS A 961     -20.993  14.375   1.800  0.87 14.79     0.056 H 
ATOM   2239  HA BCYS A 961     -21.005  14.361   1.723  0.13 16.23     0.056 H 
ATOM   2240  HB2ACYS A 961     -19.308  13.618  -0.309  0.87 16.05     0.049 H 
ATOM   2241  HB2BCYS A 961     -19.263  14.672  -0.052  0.13 19.62     0.049 H 
ATOM   2242  HB3ACYS A 961     -20.874  13.768  -0.528  0.87 16.05     0.049 H 
ATOM   2243  HB3BCYS A 961     -19.639  13.173  -0.425  0.13 19.62     0.049 H 
ATOM   2244  HG ACYS A 961     -18.896  16.190   0.143  0.87 16.87     0.101 HD
ATOM   2245  HG BCYS A 961     -22.307  13.956  -0.594  0.13 20.02     0.101 HD
ATOM   2246  N   LYS A 962     -20.069  11.308   1.576  1.00 11.59    -0.354 N 
ATOM   2247  CA  LYS A 962     -20.534   9.928   1.652  1.00 11.30     0.089 C 
ATOM   2248  C   LYS A 962     -21.141   9.626   3.014  1.00 11.45     0.240 C 
ATOM   2249  O   LYS A 962     -22.183   8.973   3.091  1.00 12.14    -0.271 OA
ATOM   2250  CB  LYS A 962     -19.389   8.988   1.300  1.00 12.22    -0.038 C 
ATOM   2251  CG  LYS A 962     -19.041   9.095  -0.184  1.00 13.33    -0.061 C 
ATOM   2252  CD  LYS A 962     -17.755   8.418  -0.551  1.00 13.84    -0.043 C 
ATOM   2253  CE  LYS A 962     -17.410   8.733  -2.010  1.00 15.89     0.080 C 
ATOM   2254  NZ  LYS A 962     -16.158   8.102  -2.491  1.00 19.36    -0.079 N 
ATOM   2255  H   LYS A 962     -19.214  11.388   1.540  1.00 13.91     0.162 HD
ATOM   2256  HA  LYS A 962     -21.236   9.778   1.000  1.00 13.56     0.087 H 
ATOM   2257  HB2 LYS A 962     -18.604   9.224   1.820  1.00 14.66     0.036 H 
ATOM   2258  HB3 LYS A 962     -19.650   8.073   1.491  1.00 14.66     0.036 H 
ATOM   2259  HG2 LYS A 962     -19.751   8.684  -0.702  1.00 16.00     0.033 H 
ATOM   2260  HG3 LYS A 962     -18.960  10.033  -0.419  1.00 16.00     0.033 H 
ATOM   2261  HD2 LYS A 962     -17.038   8.743   0.017  1.00 16.61     0.035 H 
ATOM   2262  HD3 LYS A 962     -17.848   7.458  -0.451  1.00 16.61     0.035 H 
ATOM   2263  HE2 LYS A 962     -18.132   8.417  -2.575  1.00 19.07     0.075 H 
ATOM   2264  HE3 LYS A 962     -17.309   9.693  -2.105  1.00 19.07     0.075 H 
ATOM   2265  HZ1 LYS A 962     -16.012   8.323  -3.340  1.00 23.23     0.274 HD
ATOM   2266  HZ2 LYS A 962     -15.470   8.377  -1.998  1.00 23.23     0.274 HD
ATOM   2267  HZ3 LYS A 962     -16.220   7.216  -2.429  1.00 23.23     0.274 HD
ATOM   2268  N   GLY A 963     -20.509  10.102   4.094  1.00 12.33    -0.351 N 
ATOM   2269  CA  GLY A 963     -21.125   9.985   5.405  1.00 12.38     0.069 C 
ATOM   2270  C   GLY A 963     -22.490  10.634   5.446  1.00 12.06     0.236 C 
ATOM   2271  O   GLY A 963     -23.433  10.112   6.038  1.00 12.15    -0.272 OA
ATOM   2272  H   GLY A 963     -19.740  10.487   4.088  1.00 14.79     0.163 HD
ATOM   2273  HA2 GLY A 963     -21.223   9.047   5.634  1.00 14.85     0.078 H 
ATOM   2274  HA3 GLY A 963     -20.561  10.414   6.067  1.00 14.85     0.078 H 
ATOM   2275  N   MET A 964     -22.617  11.802   4.814  1.00 11.52    -0.346 N 
ATOM   2276  CA  MET A 964     -23.896  12.495   4.786  1.00 11.68     0.090 C 
ATOM   2277  C   MET A 964     -24.920  11.808   3.891  1.00 11.82     0.241 C 
ATOM   2278  O   MET A 964     -26.110  11.802   4.228  1.00 12.68    -0.271 OA
ATOM   2279  CB  MET A 964     -23.692  13.957   4.389  1.00 12.21    -0.030 C 
ATOM   2280  CG  MET A 964     -22.985  14.776   5.448  1.00 13.64    -0.021 C 
ATOM   2281  SD  MET A 964     -23.772  14.746   7.068  1.00 14.84    -0.173 SA
ATOM   2282  CE  MET A 964     -25.388  15.353   6.614  1.00 18.13    -0.035 C 
ATOM   2283  H   MET A 964     -21.982  12.208   4.400  1.00 13.82     0.163 HD
ATOM   2284  HA  MET A 964     -24.261  12.490   5.685  1.00 14.02     0.087 H 
ATOM   2285  HB2 MET A 964     -23.157  13.990   3.581  1.00 14.65     0.037 H 
ATOM   2286  HB3 MET A 964     -24.559  14.362   4.230  1.00 14.65     0.037 H 
ATOM   2287  HG2 MET A 964     -22.084  14.431   5.554  1.00 16.37     0.049 H 
ATOM   2288  HG3 MET A 964     -22.954  15.700   5.154  1.00 16.37     0.049 H 
ATOM   2289  HE1 MET A 964     -25.888  15.555   7.420  1.00 21.75     0.041 H 
ATOM   2290  HE2 MET A 964     -25.285  16.156   6.079  1.00 21.75     0.041 H 
ATOM   2291  HE3 MET A 964     -25.849  14.671   6.101  1.00 21.75     0.041 H 
ATOM   2292  N   GLU A 965     -24.504  11.206   2.776  1.00 11.98    -0.346 N 
ATOM   2293  CA  GLU A 965     -25.430  10.362   2.022  1.00 12.74     0.090 C 
ATOM   2294  C   GLU A 965     -26.032   9.300   2.936  1.00 12.42     0.241 C 
ATOM   2295  O   GLU A 965     -27.243   9.055   2.923  1.00 13.79    -0.271 OA
ATOM   2296  CB  GLU A 965     -24.709   9.650   0.877  1.00 12.04    -0.029 C 
ATOM   2297  CG  GLU A 965     -24.334  10.530  -0.298  1.00 11.76     0.018 C 
ATOM   2298  CD  GLU A 965     -23.615   9.694  -1.337  1.00 12.48     0.172 C 
ATOM   2299  OE1 GLU A 965     -24.253   8.768  -1.888  1.00 13.80    -0.648 OA
ATOM   2300  OE2 GLU A 965     -22.394   9.919  -1.543  1.00 13.52    -0.648 OA
ATOM   2301  H   GLU A 965     -23.714  11.268   2.443  1.00 14.37     0.163 HD
ATOM   2302  HA  GLU A 965     -26.124  10.928   1.650  1.00 15.28     0.087 H 
ATOM   2303  HB2 GLU A 965     -23.889   9.265   1.224  1.00 14.45     0.037 H 
ATOM   2304  HB3 GLU A 965     -25.288   8.948   0.540  1.00 14.45     0.037 H 
ATOM   2305  HG2 GLU A 965     -25.134  10.908  -0.696  1.00 14.11     0.049 H 
ATOM   2306  HG3 GLU A 965     -23.743  11.241  -0.002  1.00 14.11     0.049 H 
ATOM   2307  N   TYR A 966     -25.181   8.670   3.740  1.00 12.49    -0.346 N 
ATOM   2308  CA  TYR A 966     -25.622   7.609   4.641  1.00 12.80     0.101 C 
ATOM   2309  C   TYR A 966     -26.612   8.155   5.665  1.00 13.77     0.340 C 
ATOM   2310  O   TYR A 966     -27.674   7.562   5.889  1.00 14.32    -0.263 OA
ATOM   2311  CB  TYR A 966     -24.378   6.971   5.274  1.00 13.87    -0.014 C 
ATOM   2312  CG  TYR A 966     -24.693   5.859   6.242  1.00 15.10    -0.056 A 
ATOM   2313  CD1 TYR A 966     -25.165   4.636   5.808  1.00 18.56    -0.074 A 
ATOM   2314  CD2 TYR A 966     -24.522   6.029   7.583  1.00 16.95    -0.074 A 
ATOM   2315  CE1 TYR A 966     -25.483   3.625   6.709  1.00 18.93    -0.051 A 
ATOM   2316  CE2 TYR A 966     -24.829   5.021   8.482  1.00 17.25    -0.051 A 
ATOM   2317  CZ  TYR A 966     -25.308   3.826   8.038  1.00 17.62     0.065 A 
ATOM   2318  OH  TYR A 966     -25.616   2.824   8.937  1.00 17.61    -0.361 OA
ATOM   2319  H   TYR A 966     -24.338   8.837   3.784  1.00 14.99     0.163 HD
ATOM   2320  HA  TYR A 966     -26.092   6.907   4.164  1.00 15.36     0.088 H 
ATOM   2321  HB2 TYR A 966     -23.823   6.603   4.570  1.00 16.64     0.043 H 
ATOM   2322  HB3 TYR A 966     -23.889   7.655   5.758  1.00 16.64     0.043 H 
ATOM   2323  HD1 TYR A 966     -25.272   4.485   4.897  1.00 22.27     0.084 H 
ATOM   2324  HD2 TYR A 966     -24.192   6.839   7.901  1.00 20.34     0.084 H 
ATOM   2325  HE1 TYR A 966     -25.814   2.813   6.401  1.00 22.72     0.087 H 
ATOM   2326  HE2 TYR A 966     -24.707   5.160   9.393  1.00 20.70     0.087 H 
ATOM   2327  HH  TYR A 966     -25.986   2.184   8.537  1.00 21.13     0.217 HD
ATOM   2328  N   LEU A 967     -26.321   9.317   6.260  1.00 13.51     0.019 N 
ATOM   2329  CA ALEU A 967     -27.269   9.892   7.213  0.68 13.78     0.191 C 
ATOM   2330  CA BLEU A 967     -27.264   9.893   7.214  0.32 14.38     0.191 C 
ATOM   2331  C   LEU A 967     -28.632  10.091   6.572  1.00 14.51     0.205 C 
ATOM   2332  O   LEU A 967     -29.669   9.857   7.209  1.00 16.23    -0.279 OA
ATOM   2333  CB ALEU A 967     -26.778  11.237   7.732  0.68 15.83    -0.026 C 
ATOM   2334  CB BLEU A 967     -26.752  11.234   7.738  0.32 17.37    -0.026 C 
ATOM   2335  CG ALEU A 967     -26.375  11.288   9.199  0.68 18.84    -0.059 C 
ATOM   2336  CG BLEU A 967     -25.971  11.298   9.047  0.32 22.21    -0.059 C 
ATOM   2337  CD1ALEU A 967     -25.109  10.433   9.264  0.68 20.16    -0.073 C 
ATOM   2338  CD1BLEU A 967     -25.923  12.757   9.525  0.32 23.50    -0.073 C 
ATOM   2339  CD2ALEU A 967     -26.168  12.710   9.621  0.68 18.20    -0.073 C 
ATOM   2340  CD2BLEU A 967     -26.544  10.427  10.136  0.32 21.96    -0.073 C 
ATOM   2341  H   LEU A 967     -25.606   9.779   6.135  1.00 16.21     0.292 HD
ATOM   2342  HA  LEU A 967     -27.340   9.279   7.961  1.00 17.25     0.180 H 
ATOM   2343  HB2ALEU A 967     -26.000  11.495   7.212  0.68 19.00     0.037 H 
ATOM   2344  HB2BLEU A 967     -26.167  11.601   7.057  0.32 20.84     0.037 H 
ATOM   2345  HB3ALEU A 967     -27.489  11.885   7.608  0.68 19.00     0.037 H 
ATOM   2346  HB3BLEU A 967     -27.525  11.808   7.857  0.32 20.84     0.037 H 
ATOM   2347  HG ALEU A 967     -27.041  10.948   9.818  0.68 22.60     0.039 H 
ATOM   2348  HG BLEU A 967     -25.079  10.958   8.875  0.32 26.65     0.039 H 
ATOM   2349 1HD1ALEU A 967     -24.762  10.451  10.170  0.68 24.19     0.028 H 
ATOM   2350 1HD1BLEU A 967     -25.374  12.810  10.322  0.32 28.20     0.028 H 
ATOM   2351 2HD1ALEU A 967     -25.329   9.523   9.012  0.68 24.19     0.028 H 
ATOM   2352 2HD1BLEU A 967     -25.541  13.307   8.823  0.32 28.20     0.028 H 
ATOM   2353 3HD1ALEU A 967     -24.451  10.797   8.651  0.68 24.19     0.028 H 
ATOM   2354 3HD1BLEU A 967     -26.825  13.054   9.724  0.32 28.20     0.028 H 
ATOM   2355 1HD2ALEU A 967     -25.910  12.727  10.556  0.68 21.84     0.028 H 
ATOM   2356 1HD2BLEU A 967     -26.391  10.853  10.994  0.32 26.35     0.028 H 
ATOM   2357 2HD2ALEU A 967     -25.468  13.102   9.077  0.68 21.84     0.028 H 
ATOM   2358 2HD2BLEU A 967     -27.496  10.319   9.986  0.32 26.35     0.028 H 
ATOM   2359 3HD2ALEU A 967     -26.997  13.199   9.498  0.68 21.84     0.028 H 
ATOM   2360 3HD2BLEU A 967     -26.105   9.562  10.113  0.32 26.35     0.028 H 
ATOM   2361  N   GLY A 968     -28.655  10.568   5.327  1.00 14.50    -0.356 N 
ATOM   2362  CA  GLY A 968     -29.914  10.790   4.646  1.00 16.24     0.068 C 
ATOM   2363  C   GLY A 968     -30.743   9.532   4.492  1.00 16.65     0.236 C 
ATOM   2364  O   GLY A 968     -31.977   9.603   4.501  1.00 18.05    -0.272 OA
ATOM   2365  H   GLY A 968     -27.959  10.768   4.863  1.00 17.40     0.162 HD
ATOM   2366  HA2 GLY A 968     -30.436  11.436   5.146  1.00 19.49     0.078 H 
ATOM   2367  HA3 GLY A 968     -29.737  11.145   3.760  1.00 19.49     0.078 H 
ATOM   2368  N   THR A 969     -30.088   8.365   4.349  1.00 15.98    -0.344 N 
ATOM   2369  CA  THR A 969     -30.836   7.115   4.216  1.00 17.22     0.113 C 
ATOM   2370  C   THR A 969     -31.576   6.785   5.502  1.00 19.20     0.243 C 
ATOM   2371  O   THR A 969     -32.531   5.998   5.482  1.00 20.55    -0.271 OA
ATOM   2372  CB  THR A 969     -29.954   5.916   3.825  1.00 17.36     0.060 C 
ATOM   2373  CG2 THR A 969     -29.130   6.245   2.607  1.00 16.91    -0.050 C 
ATOM   2374  OG1 THR A 969     -29.125   5.502   4.922  1.00 17.40    -0.393 OA
ATOM   2375  H   THR A 969     -29.233   8.278   4.327  1.00 19.18     0.163 HD
ATOM   2376  HA  THR A 969     -31.462   7.246   3.487  1.00 20.67     0.091 H 
ATOM   2377  HB  THR A 969     -30.522   5.162   3.600  1.00 20.83     0.086 H 
ATOM   2378  HG1 THR A 969     -28.614   6.128   5.148  1.00 20.89     0.210 HD
ATOM   2379 1HG2 THR A 969     -28.649   5.457   2.309  1.00 20.30     0.031 H 
ATOM   2380 2HG2 THR A 969     -29.706   6.552   1.890  1.00 20.30     0.031 H 
ATOM   2381 3HG2 THR A 969     -28.491   6.943   2.818  1.00 20.30     0.031 H 
ATOM   2382  N   LYS A 970     -31.106   7.313   6.629  1.00 18.51    -0.346 N 
ATOM   2383  CA  LYS A 970     -31.752   7.130   7.920  1.00 20.18     0.089 C 
ATOM   2384  C   LYS A 970     -32.723   8.259   8.226  1.00 18.74     0.241 C 
ATOM   2385  O   LYS A 970     -33.340   8.258   9.299  1.00 20.10    -0.271 OA
ATOM   2386  CB  LYS A 970     -30.693   7.094   9.029  1.00 22.21    -0.038 C 
ATOM   2387  CG  LYS A 970     -29.569   6.094   8.831  1.00 25.60    -0.061 C 
ATOM   2388  CD  LYS A 970     -29.944   4.787   9.466  1.00 26.13    -0.043 C 
ATOM   2389  CE  LYS A 970     -28.867   3.765   9.248  1.00 25.65     0.080 C 
ATOM   2390  NZ  LYS A 970     -29.485   2.438   9.197  1.00 29.85    -0.079 N 
ATOM   2391  H   LYS A 970     -30.395   7.795   6.670  1.00 22.21     0.163 HD
ATOM   2392  HA  LYS A 970     -32.230   6.286   7.919  1.00 24.22     0.087 H 
ATOM   2393  HB2 LYS A 970     -30.288   7.973   9.091  1.00 26.66     0.036 H 
ATOM   2394  HB3 LYS A 970     -31.133   6.871   9.864  1.00 26.66     0.036 H 
ATOM   2395  HG2 LYS A 970     -29.420   5.950   7.884  1.00 30.72     0.033 H 
ATOM   2396  HG3 LYS A 970     -28.758   6.423   9.249  1.00 30.72     0.033 H 
ATOM   2397  HD2 LYS A 970     -30.062   4.912  10.420  1.00 31.36     0.035 H 
ATOM   2398  HD3 LYS A 970     -30.766   4.458   9.069  1.00 31.36     0.035 H 
ATOM   2399  HE2 LYS A 970     -28.412   3.936   8.409  1.00 30.78     0.075 H 
ATOM   2400  HE3 LYS A 970     -28.232   3.791   9.981  1.00 30.78     0.075 H 
ATOM   2401  HZ1 LYS A 970     -28.860   1.816   9.073  1.00 35.82     0.274 HD
ATOM   2402  HZ2 LYS A 970     -29.911   2.271   9.961  1.00 35.82     0.274 HD
ATOM   2403  HZ3 LYS A 970     -30.068   2.399   8.526  1.00 35.82     0.274 HD
ATOM   2404  N   ARG A 971     -32.839   9.240   7.326  1.00 17.52    -0.346 N 
ATOM   2405  CA  ARG A 971     -33.662  10.434   7.537  1.00 17.72     0.089 C 
ATOM   2406  C   ARG A 971     -33.188  11.248   8.742  1.00 16.74     0.241 C 
ATOM   2407  O   ARG A 971     -33.985  11.841   9.473  1.00 17.95    -0.271 OA
ATOM   2408  CB  ARG A 971     -35.152  10.082   7.611  1.00 20.74    -0.036 C 
ATOM   2409  CG  ARG A 971     -35.671   9.487   6.298  1.00 24.44    -0.048 C 
ATOM   2410  CD  ARG A 971     -37.149   9.103   6.326  1.00 28.29     0.009 C 
ATOM   2411  NE  ARG A 971     -38.018  10.241   6.604  1.00 30.91    -0.227 N 
ATOM   2412  CZ  ARG A 971     -38.355  11.172   5.721  1.00 32.46     0.665 C 
ATOM   2413  NH1 ARG A 971     -37.890  11.154   4.481  1.00 33.18    -0.235 N 
ATOM   2414  NH2 ARG A 971     -39.172  12.153   6.093  1.00 32.16    -0.235 N 
ATOM   2415  H   ARG A 971     -32.439   9.237   6.565  1.00 21.03     0.163 HD
ATOM   2416  HA  ARG A 971     -33.555  11.018   6.770  1.00 21.26     0.087 H 
ATOM   2417  HB2 ARG A 971     -35.290   9.429   8.315  1.00 24.89     0.036 H 
ATOM   2418  HB3 ARG A 971     -35.660  10.887   7.801  1.00 24.89     0.036 H 
ATOM   2419  HG2 ARG A 971     -35.550  10.140   5.592  1.00 29.32     0.035 H 
ATOM   2420  HG3 ARG A 971     -35.163   8.685   6.098  1.00 29.32     0.035 H 
ATOM   2421  HD2 ARG A 971     -37.398   8.739   5.462  1.00 33.95     0.064 H 
ATOM   2422  HD3 ARG A 971     -37.291   8.440   7.019  1.00 33.95     0.064 H 
ATOM   2423  HE  ARG A 971     -38.336  10.314   7.400  1.00 37.09     0.177 HD
ATOM   2424 1HH1 ARG A 971     -37.356  10.528   4.232  1.00 39.82     0.174 HD
ATOM   2425 2HH1 ARG A 971     -38.122  11.768   3.926  1.00 39.82     0.174 HD
ATOM   2426 1HH2 ARG A 971     -39.476  12.179   6.897  1.00 38.59     0.174 HD
ATOM   2427 2HH2 ARG A 971     -39.398  12.763   5.529  1.00 38.59     0.174 HD
ATOM   2428  N   TYR A 972     -31.876  11.274   8.948  1.00 15.06    -0.346 N 
ATOM   2429  CA  TYR A 972     -31.276  12.068  10.005  1.00 15.32     0.093 C 
ATOM   2430  C   TYR A 972     -30.737  13.361   9.421  1.00 13.88     0.241 C 
ATOM   2431  O   TYR A 972     -30.093  13.358   8.370  1.00 14.76    -0.271 OA
ATOM   2432  CB  TYR A 972     -30.107  11.344  10.674  1.00 15.42    -0.014 C 
ATOM   2433  CG  TYR A 972     -30.419  10.056  11.405  1.00 15.31    -0.056 A 
ATOM   2434  CD1 TYR A 972     -31.721   9.682  11.724  1.00 17.49    -0.074 A 
ATOM   2435  CD2 TYR A 972     -29.391   9.215  11.782  1.00 16.32    -0.074 A 
ATOM   2436  CE1 TYR A 972     -31.978   8.482  12.397  1.00 18.31    -0.051 A 
ATOM   2437  CE2 TYR A 972     -29.639   8.023  12.452  1.00 17.18    -0.051 A 
ATOM   2438  CZ  TYR A 972     -30.929   7.681  12.772  1.00 16.98     0.065 A 
ATOM   2439  OH  TYR A 972     -31.183   6.497  13.436  1.00 18.94    -0.361 OA
ATOM   2440  H   TYR A 972     -31.307  10.832   8.479  1.00 18.08     0.163 HD
ATOM   2441  HA  TYR A 972     -31.956  12.248  10.672  1.00 18.38     0.088 H 
ATOM   2442  HB2 TYR A 972     -29.457  11.128   9.987  1.00 18.50     0.043 H 
ATOM   2443  HB3 TYR A 972     -29.714  11.949  11.323  1.00 18.50     0.043 H 
ATOM   2444  HD1 TYR A 972     -32.429  10.236  11.487  1.00 20.99     0.084 H 
ATOM   2445  HD2 TYR A 972     -28.514   9.451  11.584  1.00 19.58     0.084 H 
ATOM   2446  HE1 TYR A 972     -32.852   8.230  12.588  1.00 21.97     0.087 H 
ATOM   2447  HE2 TYR A 972     -28.935   7.460  12.682  1.00 20.61     0.087 H 
ATOM   2448  HH  TYR A 972     -30.460   6.112  13.623  1.00 22.73     0.217 HD
ATOM   2449  N   ILE A 973     -30.983  14.453  10.133  1.00 13.64    -0.346 N 
ATOM   2450  CA  ILE A 973     -30.504  15.786   9.784  1.00 13.86     0.092 C 
ATOM   2451  C   ILE A 973     -29.451  16.148  10.821  1.00 13.73     0.241 C 
ATOM   2452  O   ILE A 973     -29.748  16.197  12.031  1.00 14.10    -0.271 OA
ATOM   2453  CB  ILE A 973     -31.638  16.820   9.795  1.00 14.96    -0.030 C 
ATOM   2454  CG1 ILE A 973     -32.863  16.352   9.012  1.00 15.83    -0.063 C 
ATOM   2455  CG2 ILE A 973     -31.102  18.145   9.292  1.00 15.20    -0.071 C 
ATOM   2456  CD1 ILE A 973     -32.591  15.840   7.631  1.00 16.06    -0.076 C 
ATOM   2457  H   ILE A 973     -31.448  14.448  10.856  1.00 16.37     0.163 HD
ATOM   2458  HA  ILE A 973     -30.109  15.775   8.898  1.00 16.63     0.088 H 
ATOM   2459  HB  ILE A 973     -31.949  16.931  10.708  1.00 17.95     0.043 H 
ATOM   2460 2HG1 ILE A 973     -33.285  15.633   9.508  1.00 19.00     0.033 H 
ATOM   2461 3HG1 ILE A 973     -33.474  17.100   8.927  1.00 19.00     0.033 H 
ATOM   2462 1HG2 ILE A 973     -31.840  18.764   9.184  1.00 18.24     0.028 H 
ATOM   2463 2HG2 ILE A 973     -30.469  18.495   9.938  1.00 18.24     0.028 H 
ATOM   2464 3HG2 ILE A 973     -30.661  18.004   8.440  1.00 18.24     0.028 H 
ATOM   2465 1HD1 ILE A 973     -33.434  15.726   7.165  1.00 19.27     0.027 H 
ATOM   2466 2HD1 ILE A 973     -32.037  16.482   7.160  1.00 19.27     0.027 H 
ATOM   2467 3HD1 ILE A 973     -32.130  14.989   7.695  1.00 19.27     0.027 H 
ATOM   2468  N   HIS A 974     -28.222  16.384  10.362  1.00 12.61    -0.346 N 
ATOM   2469  CA  HIS A 974     -27.115  16.547  11.294  1.00 12.91     0.094 C 
ATOM   2470  C   HIS A 974     -27.208  17.859  12.065  1.00 14.49     0.241 C 
ATOM   2471  O   HIS A 974     -26.981  17.886  13.282  1.00 15.57    -0.271 OA
ATOM   2472  CB  HIS A 974     -25.788  16.452  10.545  1.00 13.53     0.002 C 
ATOM   2473  CG  HIS A 974     -24.606  16.457  11.455  1.00 13.13     0.028 A 
ATOM   2474  CD2 HIS A 974     -23.900  15.439  11.993  1.00 15.33    -0.000 A 
ATOM   2475  ND1 HIS A 974     -24.082  17.615  11.991  1.00 13.76    -0.354 N 
ATOM   2476  HD1 HIS A 974     -24.417  18.559  11.800  1.00  0.00     0.166 HD
ATOM   2477  CE1 HIS A 974     -23.078  17.307  12.791  1.00 13.83     0.040 A 
ATOM   2478  NE2 HIS A 974     -22.941  15.989  12.800  1.00 14.50    -0.360 N 
ATOM   2479  H   HIS A 974     -28.009  16.452   9.532  1.00 15.13     0.163 HD
ATOM   2480  HA  HIS A 974     -27.154  15.827  11.943  1.00 15.49     0.088 H 
ATOM   2481  HB2 HIS A 974     -25.771  15.626  10.037  1.00 16.24     0.046 H 
ATOM   2482  HB3 HIS A 974     -25.709  17.211   9.947  1.00 16.24     0.046 H 
ATOM   2483  HD2 HIS A 974     -24.040  14.532  11.843  1.00 18.39     0.114 H 
ATOM   2484  HE1 HIS A 974     -22.556  17.912  13.267  1.00 16.59     0.140 H 
ATOM   2485  HE2 HIS A 974     -22.346  15.551  13.240  1.00 17.40     0.166 HD
ATOM   2486  N   ARG A 975     -27.463  18.964  11.363  1.00 14.90    -0.346 N 
ATOM   2487  CA  ARG A 975     -27.677  20.307  11.893  1.00 16.35     0.089 C 
ATOM   2488  C   ARG A 975     -26.431  21.005  12.407  1.00 18.49     0.241 C 
ATOM   2489  O   ARG A 975     -26.534  22.153  12.833  1.00 23.10    -0.271 OA
ATOM   2490  CB  ARG A 975     -28.739  20.350  13.003  1.00 18.44    -0.036 C 
ATOM   2491  CG  ARG A 975     -30.105  19.951  12.507  1.00 18.51    -0.048 C 
ATOM   2492  CD  ARG A 975     -31.205  20.106  13.555  1.00 21.31     0.009 C 
ATOM   2493  NE  ARG A 975     -31.227  21.462  14.081  1.00 26.58    -0.227 N 
ATOM   2494  CZ  ARG A 975     -30.975  21.821  15.337  1.00 26.16     0.665 C 
ATOM   2495  NH1 ARG A 975     -30.726  20.928  16.282  1.00 29.12    -0.235 N 
ATOM   2496  NH2 ARG A 975     -30.995  23.111  15.652  1.00 27.69    -0.235 N 
ATOM   2497  H   ARG A 975     -27.520  18.955  10.505  1.00 17.88     0.163 HD
ATOM   2498  HA  ARG A 975     -27.992  20.829  11.138  1.00 19.62     0.087 H 
ATOM   2499  HB2 ARG A 975     -28.483  19.737  13.710  1.00 22.12     0.036 H 
ATOM   2500  HB3 ARG A 975     -28.797  21.253  13.351  1.00 22.12     0.036 H 
ATOM   2501  HG2 ARG A 975     -30.338  20.508  11.748  1.00 22.21     0.035 H 
ATOM   2502  HG3 ARG A 975     -30.081  19.019  12.239  1.00 22.21     0.035 H 
ATOM   2503  HD2 ARG A 975     -32.066  19.918  13.151  1.00 25.57     0.064 H 
ATOM   2504  HD3 ARG A 975     -31.041  19.494  14.289  1.00 25.57     0.064 H 
ATOM   2505  HE  ARG A 975     -31.422  22.091  13.527  1.00 31.90     0.177 HD
ATOM   2506 1HH1 ARG A 975     -30.723  20.089  16.092  1.00 34.95     0.174 HD
ATOM   2507 2HH1 ARG A 975     -30.566  21.187  17.087  1.00 34.95     0.174 HD
ATOM   2508 1HH2 ARG A 975     -31.169  23.698  15.048  1.00 33.23     0.174 HD
ATOM   2509 2HH2 ARG A 975     -30.835  23.359  16.460  1.00 33.23     0.174 HD
ATOM   2510  N   ASP A 976     -25.274  20.372  12.411  1.00 15.58    -0.347 N 
ATOM   2511  CA  ASP A 976     -24.075  21.025  12.917  1.00 14.91     0.086 C 
ATOM   2512  C   ASP A 976     -22.861  20.604  12.107  1.00 13.78     0.220 C 
ATOM   2513  O   ASP A 976     -21.776  20.368  12.639  1.00 14.90    -0.287 OA
ATOM   2514  CB  ASP A 976     -23.879  20.735  14.405  1.00 17.66     0.041 C 
ATOM   2515  CG  ASP A 976     -22.977  21.736  15.088  1.00 21.67     0.174 C 
ATOM   2516  OD1 ASP A 976     -22.573  22.740  14.457  1.00 22.82    -0.648 OA
ATOM   2517  OD2 ASP A 976     -22.665  21.496  16.274  1.00 24.58    -0.648 OA
ATOM   2518  H   ASP A 976     -25.155  19.569  12.127  1.00 18.70     0.163 HD
ATOM   2519  HA  ASP A 976     -24.173  21.984  12.814  1.00 17.89     0.086 H 
ATOM   2520  HB2 ASP A 976     -24.741  20.759  14.847  1.00 21.19     0.052 H 
ATOM   2521  HB3 ASP A 976     -23.479  19.856  14.504  1.00 21.19     0.052 H 
ATOM   2522  N   LEU A 977     -23.013  20.504  10.805  1.00 13.65     0.000 N 
ATOM   2523  CA ALEU A 977     -21.886  20.103   9.977  0.56 13.84     0.027 C 
ATOM   2524  CA BLEU A 977     -21.896  20.122   9.956  0.44 14.49     0.027 C 
ATOM   2525  C   LEU A 977     -20.916  21.279   9.901  1.00 14.93     0.154 C 
ATOM   2526  O   LEU A 977     -21.292  22.385   9.502  1.00 19.06    -0.283 OA
ATOM   2527  CB ALEU A 977     -22.392  19.652   8.615  0.56 15.17    -0.051 C 
ATOM   2528  CB BLEU A 977     -22.384  19.841   8.547  0.44 16.36    -0.051 C 
ATOM   2529  CG ALEU A 977     -21.438  18.886   7.703  0.56 15.88    -0.060 C 
ATOM   2530  CG BLEU A 977     -22.897  18.441   8.259  0.44 14.69    -0.060 C 
ATOM   2531  CD1ALEU A 977     -20.946  17.620   8.359  0.56 17.49    -0.073 C 
ATOM   2532  CD1BLEU A 977     -23.115  18.365   6.757  0.44 15.08    -0.073 C 
ATOM   2533  CD2ALEU A 977     -22.171  18.587   6.398  0.56 16.10    -0.073 C 
ATOM   2534  CD2BLEU A 977     -21.935  17.386   8.769  0.44 14.56    -0.073 C 
ATOM   2535  H  ALEU A 977     -23.744  20.658  10.379  0.56 16.38     0.000 HD
ATOM   2536  H  BLEU A 977     -23.749  20.650  10.384  0.44 16.38     0.000 HD
ATOM   2537  HA ALEU A 977     -21.405  19.351  10.357  0.56 16.61     0.055 H 
ATOM   2538  HA BLEU A 977     -21.472  19.326  10.314  0.44 17.39     0.055 H 
ATOM   2539  HB2ALEU A 977     -23.157  19.074   8.763  0.56 18.21     0.034 H 
ATOM   2540  HB2BLEU A 977     -23.111  20.453   8.356  0.44 19.63     0.034 H 
ATOM   2541  HB3ALEU A 977     -22.665  20.444   8.127  0.56 18.21     0.034 H 
ATOM   2542  HB3BLEU A 977     -21.646  20.002   7.939  0.44 19.63     0.034 H 
ATOM   2543  HG ALEU A 977     -20.648  19.418   7.519  0.56 19.05     0.039 H 
ATOM   2544  HG BLEU A 977     -23.730  18.256   8.719  0.44 17.63     0.039 H 
ATOM   2545 1HD1ALEU A 977     -20.462  17.093   7.704  0.56 20.99     0.028 H 
ATOM   2546 1HD1BLEU A 977     -23.488  17.498   6.535  0.44 18.10     0.028 H 
ATOM   2547 2HD1ALEU A 977     -20.359  17.853   9.095  0.56 20.99     0.028 H 
ATOM   2548 2HD1BLEU A 977     -23.728  19.068   6.491  0.44 18.10     0.028 H 
ATOM   2549 3HD1ALEU A 977     -21.707  17.119   8.689  0.56 20.99     0.028 H 
ATOM   2550 3HD1BLEU A 977     -22.263  18.483   6.308  0.44 18.10     0.028 H 
ATOM   2551 1HD2ALEU A 977     -21.579  18.092   5.810  0.56 19.32     0.028 H 
ATOM   2552 1HD2BLEU A 977     -22.089  16.559   8.286  0.44 17.48     0.028 H 
ATOM   2553 2HD2ALEU A 977     -22.961  18.059   6.593  0.56 19.32     0.028 H 
ATOM   2554 2HD2BLEU A 977     -21.026  17.691   8.623  0.44 17.48     0.028 H 
ATOM   2555 3HD2ALEU A 977     -22.428  19.424   5.981  0.56 19.32     0.028 H 
ATOM   2556 3HD2BLEU A 977     -22.090  17.250   9.717  0.44 17.48     0.028 H 
ATOM   2557  N   ALA A 978     -19.685  21.037  10.319  1.00 14.14    -0.355 N 
ATOM   2558  CA  ALA A 978     -18.638  22.042  10.448  1.00 13.83     0.085 C 
ATOM   2559  C   ALA A 978     -17.355  21.263  10.681  1.00 12.70     0.240 C 
ATOM   2560  O   ALA A 978     -17.402  20.144  11.198  1.00 12.93    -0.271 OA
ATOM   2561  CB  ALA A 978     -18.931  22.985  11.624  1.00 14.37    -0.049 C 
ATOM   2562  H   ALA A 978     -19.412  20.254  10.548  1.00 16.97     0.162 HD
ATOM   2563  HA  ALA A 978     -18.554  22.589   9.651  1.00 16.60     0.086 H 
ATOM   2564  HB1 ALA A 978     -18.223  23.647  11.681  1.00 17.25     0.030 H 
ATOM   2565  HB2 ALA A 978     -19.782  23.424  11.473  1.00 17.25     0.030 H 
ATOM   2566  HB3 ALA A 978     -18.966  22.467  12.443  1.00 17.25     0.030 H 
ATOM   2567  N   THR A 979     -16.214  21.823  10.264  1.00 13.19    -0.344 N 
ATOM   2568  CA  THR A 979     -14.980  21.057  10.435  1.00 13.10     0.113 C 
ATOM   2569  C   THR A 979     -14.666  20.728  11.893  1.00 13.81     0.243 C 
ATOM   2570  O   THR A 979     -13.969  19.741  12.150  1.00 14.15    -0.271 OA
ATOM   2571  CB  THR A 979     -13.738  21.670   9.763  1.00 14.43     0.060 C 
ATOM   2572  CG2 THR A 979     -13.950  21.885   8.275  1.00 14.74    -0.050 C 
ATOM   2573  OG1 THR A 979     -13.371  22.906  10.388  1.00 14.55    -0.393 OA
ATOM   2574  H   THR A 979     -16.134  22.598   9.901  1.00 15.83     0.163 HD
ATOM   2575  HA  THR A 979     -15.144  20.232   9.952  1.00 15.72     0.091 H 
ATOM   2576  HB  THR A 979     -13.004  21.044   9.868  1.00 17.32     0.086 H 
ATOM   2577  HG1 THR A 979     -14.008  23.452  10.341  1.00 17.47     0.210 HD
ATOM   2578 1HG2 THR A 979     -13.152  22.266   7.877  1.00 17.69     0.031 H 
ATOM   2579 2HG2 THR A 979     -14.144  21.039   7.842  1.00 17.69     0.031 H 
ATOM   2580 3HG2 THR A 979     -14.694  22.490   8.130  1.00 17.69     0.031 H 
ATOM   2581  N   ARG A 980     -15.182  21.500  12.855  1.00 14.37    -0.346 N 
ATOM   2582  CA  ARG A 980     -14.942  21.179  14.255  1.00 14.53     0.089 C 
ATOM   2583  C   ARG A 980     -15.599  19.861  14.659  1.00 15.03     0.241 C 
ATOM   2584  O   ARG A 980     -15.205  19.273  15.674  1.00 17.08    -0.271 OA
ATOM   2585  CB  ARG A 980     -15.451  22.318  15.148  1.00 16.69    -0.036 C 
ATOM   2586  CG  ARG A 980     -16.957  22.532  15.080  1.00 19.38    -0.048 C 
ATOM   2587  CD  ARG A 980     -17.444  23.667  15.975  1.00 21.94     0.009 C 
ATOM   2588  NE  ARG A 980     -18.807  24.040  15.606  1.00 23.70    -0.227 N 
ATOM   2589  CZ  ARG A 980     -19.118  24.865  14.612  1.00 24.61     0.665 C 
ATOM   2590  NH1 ARG A 980     -18.195  25.591  13.997  1.00 24.25    -0.235 N 
ATOM   2591  NH2 ARG A 980     -20.382  24.946  14.210  1.00 25.60    -0.235 N 
ATOM   2592  H   ARG A 980     -15.664  22.200  12.721  1.00 17.24     0.163 HD
ATOM   2593  HA  ARG A 980     -13.987  21.092  14.401  1.00 17.44     0.087 H 
ATOM   2594  HB2 ARG A 980     -15.222  22.118  16.069  1.00 20.03     0.036 H 
ATOM   2595  HB3 ARG A 980     -15.023  23.144  14.872  1.00 20.03     0.036 H 
ATOM   2596  HG2 ARG A 980     -17.204  22.746  14.167  1.00 23.26     0.035 H 
ATOM   2597  HG3 ARG A 980     -17.403  21.718  15.362  1.00 23.26     0.035 H 
ATOM   2598  HD2 ARG A 980     -17.440  23.379  16.901  1.00 26.33     0.064 H 
ATOM   2599  HD3 ARG A 980     -16.869  24.440  15.866  1.00 26.33     0.064 H 
ATOM   2600  HE  ARG A 980     -19.453  23.703  16.063  1.00 28.44     0.177 HD
ATOM   2601 1HH1 ARG A 980     -17.371  25.535  14.239  1.00 29.10     0.174 HD
ATOM   2602 2HH1 ARG A 980     -18.419  26.119  13.356  1.00 29.10     0.174 HD
ATOM   2603 1HH2 ARG A 980     -20.986  24.467  14.592  1.00 30.71     0.174 HD
ATOM   2604 2HH2 ARG A 980     -20.596  25.476  13.568  1.00 30.71     0.174 HD
ATOM   2605  N   ASN A 981     -16.594  19.401  13.899  1.00 14.10    -0.347 N 
ATOM   2606  CA  ASN A 981     -17.345  18.187  14.199  1.00 14.92     0.085 C 
ATOM   2607  C   ASN A 981     -16.992  17.023  13.296  1.00 14.80     0.220 C 
ATOM   2608  O   ASN A 981     -17.655  15.983  13.335  1.00 16.07    -0.287 OA
ATOM   2609  CB  ASN A 981     -18.838  18.476  14.135  1.00 16.34     0.035 C 
ATOM   2610  CG  ASN A 981     -19.286  19.333  15.273  1.00 18.55     0.217 C 
ATOM   2611  ND2 ASN A 981     -20.217  20.237  15.003  1.00 19.21    -0.370 N 
ATOM   2612  OD1 ASN A 981     -18.773  19.210  16.393  1.00 21.80    -0.274 OA
ATOM   2613  H   ASN A 981     -16.859  19.791  13.180  1.00 16.92     0.163 HD
ATOM   2614  HA  ASN A 981     -17.131  17.911  15.104  1.00 17.90     0.086 H 
ATOM   2615  HB2 ASN A 981     -19.039  18.940  13.308  1.00 19.61     0.051 H 
ATOM   2616  HB3 ASN A 981     -19.328  17.640  14.174  1.00 19.61     0.051 H 
ATOM   2617 1HD2 ASN A 981     -20.507  20.754  15.626  1.00 23.05     0.159 HD
ATOM   2618 2HD2 ASN A 981     -20.531  20.306  14.206  1.00 23.05     0.159 HD
ATOM   2619  N   ILE A 982     -15.961  17.171  12.489  1.00 13.13     0.000 N 
ATOM   2620  CA AILE A 982     -15.394  16.111  11.678  0.52 13.50     0.030 C 
ATOM   2621  CA BILE A 982     -15.412  16.087  11.703  0.48 13.42     0.030 C 
ATOM   2622  C   ILE A 982     -14.086  15.717  12.342  1.00 13.84     0.155 C 
ATOM   2623  O   ILE A 982     -13.341  16.587  12.805  1.00 15.30    -0.282 OA
ATOM   2624  CB AILE A 982     -15.113  16.604  10.246  0.52 13.68    -0.046 C 
ATOM   2625  CB BILE A 982     -15.300  16.515  10.227  0.48 13.81    -0.046 C 
ATOM   2626  CG1AILE A 982     -16.339  17.251   9.612  0.52 14.66    -0.065 C 
ATOM   2627  CG1BILE A 982     -16.714  16.791   9.688  0.48 14.41    -0.065 C 
ATOM   2628  CG2AILE A 982     -14.643  15.433   9.378  0.52 13.75    -0.072 C 
ATOM   2629  CG2BILE A 982     -14.612  15.434   9.416  0.48 14.77    -0.072 C 
ATOM   2630  CD1AILE A 982     -17.519  16.340   9.506  0.52 14.30    -0.076 C 
ATOM   2631  CD1BILE A 982     -16.772  17.703   8.485  0.48 14.06    -0.076 C 
ATOM   2632  H  AILE A 982     -15.548  17.919  12.388  0.52 15.76     0.000 HD
ATOM   2633  H  BILE A 982     -15.547  17.917  12.377  0.48 15.76     0.000 HD
ATOM   2634  HA AILE A 982     -16.000  15.354  11.636  0.52 16.20     0.055 H 
ATOM   2635  HA BILE A 982     -15.968  15.292  11.719  0.48 16.10     0.055 H 
ATOM   2636  HB AILE A 982     -14.419  17.279  10.302  0.52 16.42     0.040 H 
ATOM   2637  HB BILE A 982     -14.766  17.321  10.157  0.48 16.57     0.040 H 
ATOM   2638 2HG1AILE A 982     -16.602  18.013  10.150  0.52 17.59     0.033 H 
ATOM   2639 2HG1BILE A 982     -17.116  15.946   9.432  0.48 17.29     0.033 H 
ATOM   2640 3HG1AILE A 982     -16.109  17.542   8.715  0.52 17.59     0.033 H 
ATOM   2641 3HG1BILE A 982     -17.236  17.206  10.393  0.48 17.29     0.033 H 
ATOM   2642 1HG2AILE A 982     -14.625  15.715   8.451  0.52 16.50     0.028 H 
ATOM   2643 1HG2BILE A 982     -14.682  15.653   8.474  0.48 17.72     0.028 H 
ATOM   2644 2HG2AILE A 982     -13.754  15.168   9.661  0.52 16.50     0.028 H 
ATOM   2645 2HG2BILE A 982     -13.679  15.390   9.677  0.48 17.72     0.028 H 
ATOM   2646 3HG2AILE A 982     -15.260  14.692   9.487  0.52 16.50     0.028 H 
ATOM   2647 3HG2BILE A 982     -15.045  14.584   9.591  0.48 17.72     0.028 H 
ATOM   2648 1HD1AILE A 982     -18.260  16.827   9.113  0.52 17.16     0.027 H 
ATOM   2649 1HD1BILE A 982     -17.599  17.541   8.005  0.48 16.88     0.027 H 
ATOM   2650 2HD1AILE A 982     -17.285  15.584   8.945  0.52 17.16     0.027 H 
ATOM   2651 2HD1BILE A 982     -16.739  18.625   8.786  0.48 16.88     0.027 H 
ATOM   2652 3HD1AILE A 982     -17.760  16.031  10.393  0.52 17.16     0.027 H 
ATOM   2653 3HD1BILE A 982     -16.013  17.516   7.910  0.48 16.88     0.027 H 
ATOM   2654  N   LEU A 983     -13.815  14.421  12.416  1.00 12.59    -0.354 N 
ATOM   2655  CA  LEU A 983     -12.632  13.918  13.088  1.00 12.75     0.089 C 
ATOM   2656  C   LEU A 983     -11.708  13.239  12.091  1.00 13.01     0.241 C 
ATOM   2657  O   LEU A 983     -12.159  12.706  11.075  1.00 14.64    -0.271 OA
ATOM   2658  CB  LEU A 983     -13.016  12.898  14.158  1.00 14.16    -0.035 C 
ATOM   2659  CG  LEU A 983     -13.805  13.419  15.349  1.00 17.47    -0.059 C 
ATOM   2660  CD1 LEU A 983     -14.344  12.232  16.113  1.00 19.99    -0.073 C 
ATOM   2661  CD2 LEU A 983     -12.918  14.254  16.198  1.00 18.69    -0.073 C 
ATOM   2662  H   LEU A 983     -14.311  13.805  12.078  1.00 15.11     0.162 HD
ATOM   2663  HA  LEU A 983     -12.159  14.659  13.497  1.00 15.30     0.087 H 
ATOM   2664  HB2 LEU A 983     -13.557  12.212  13.737  1.00 16.99     0.037 H 
ATOM   2665  HB3 LEU A 983     -12.199  12.508  14.507  1.00 16.99     0.037 H 
ATOM   2666  HG  LEU A 983     -14.549  13.975  15.070  1.00 20.96     0.039 H 
ATOM   2667 1HD1 LEU A 983     -14.869  12.552  16.863  1.00 23.99     0.028 H 
ATOM   2668 2HD1 LEU A 983     -14.901  11.703  15.521  1.00 23.99     0.028 H 
ATOM   2669 3HD1 LEU A 983     -13.600  11.698  16.433  1.00 23.99     0.028 H 
ATOM   2670 1HD2 LEU A 983     -13.408  14.532  16.988  1.00 22.43     0.028 H 
ATOM   2671 2HD2 LEU A 983     -12.144  13.730  16.457  1.00 22.43     0.028 H 
ATOM   2672 3HD2 LEU A 983     -12.636  15.032  15.692  1.00 22.43     0.028 H 
ATOM   2673  N   VAL A 984     -10.421  13.232  12.411  1.00 13.91    -0.346 N 
ATOM   2674  CA  VAL A 984      -9.390  12.744  11.498  1.00 14.48     0.092 C 
ATOM   2675  C   VAL A 984      -8.792  11.469  12.077  1.00 14.32     0.241 C 
ATOM   2676  O   VAL A 984      -8.150  11.496  13.136  1.00 14.30    -0.271 OA
ATOM   2677  CB  VAL A 984      -8.306  13.804  11.260  1.00 15.13    -0.033 C 
ATOM   2678  CG1 VAL A 984      -7.259  13.279  10.284  1.00 16.00    -0.071 C 
ATOM   2679  CG2 VAL A 984      -8.929  15.114  10.767  1.00 15.18    -0.071 C 
ATOM   2680  H   VAL A 984     -10.113  13.510  13.164  1.00 16.70     0.163 HD
ATOM   2681  HA  VAL A 984      -9.800  12.520  10.648  1.00 17.37     0.088 H 
ATOM   2682  HB  VAL A 984      -7.857  13.997  12.098  1.00 18.15     0.042 H 
ATOM   2683 1HG1 VAL A 984      -6.670  14.007  10.031  1.00 19.21     0.028 H 
ATOM   2684 2HG1 VAL A 984      -6.749  12.576  10.717  1.00 19.21     0.028 H 
ATOM   2685 3HG1 VAL A 984      -7.707  12.928   9.499  1.00 19.21     0.028 H 
ATOM   2686 1HG2 VAL A 984      -8.220  15.745  10.565  1.00 18.21     0.028 H 
ATOM   2687 2HG2 VAL A 984      -9.450  14.935   9.969  1.00 18.21     0.028 H 
ATOM   2688 3HG2 VAL A 984      -9.502  15.472  11.463  1.00 18.21     0.028 H 
ATOM   2689  N   GLU A 985      -8.975  10.354  11.360  1.00 14.88    -0.346 N 
ATOM   2690  CA  GLU A 985      -8.361   9.096  11.769  1.00 16.37     0.090 C 
ATOM   2691  C   GLU A 985      -6.892   9.030  11.355  1.00 16.83     0.241 C 
ATOM   2692  O   GLU A 985      -6.032   8.600  12.136  1.00 17.54    -0.271 OA
ATOM   2693  CB  GLU A 985      -9.112   7.911  11.166  1.00 17.05    -0.029 C 
ATOM   2694  CG  GLU A 985      -8.459   6.614  11.613  1.00 20.85     0.018 C 
ATOM   2695  CD  GLU A 985      -9.141   5.359  11.141  1.00 25.59     0.172 C 
ATOM   2696  OE1 GLU A 985     -10.164   5.454  10.452  1.00 25.81    -0.648 OA
ATOM   2697  OE2 GLU A 985      -8.634   4.265  11.463  1.00 32.47    -0.648 OA
ATOM   2698  H   GLU A 985      -9.446  10.303  10.642  1.00 17.86     0.163 HD
ATOM   2699  HA  GLU A 985      -8.418   9.034  12.735  1.00 19.65     0.087 H 
ATOM   2700  HB2 GLU A 985     -10.034   7.919  11.469  1.00 20.47     0.037 H 
ATOM   2701  HB3 GLU A 985      -9.081   7.961  10.198  1.00 20.47     0.037 H 
ATOM   2702  HG2 GLU A 985      -7.551   6.596  11.274  1.00 25.02     0.049 H 
ATOM   2703  HG3 GLU A 985      -8.452   6.593  12.583  1.00 25.02     0.049 H 
ATOM   2704  N   ASN A 986      -6.596   9.454  10.133  1.00 17.35    -0.347 N 
ATOM   2705  CA  ASN A 986      -5.249   9.487   9.583  1.00 17.94     0.085 C 
ATOM   2706  C   ASN A 986      -5.308  10.406   8.369  1.00 17.83     0.220 C 
ATOM   2707  O   ASN A 986      -6.370  10.935   8.020  1.00 16.64    -0.287 OA
ATOM   2708  CB  ASN A 986      -4.732   8.076   9.269  1.00 19.63     0.035 C 
ATOM   2709  CG  ASN A 986      -5.599   7.336   8.270  1.00 20.83     0.217 C 
ATOM   2710  ND2 ASN A 986      -5.974   6.103   8.599  1.00 22.52    -0.370 N 
ATOM   2711  OD1 ASN A 986      -5.917   7.857   7.213  1.00 22.51    -0.274 OA
ATOM   2712  H   ASN A 986      -7.186   9.740   9.577  1.00 20.82     0.163 HD
ATOM   2713  HA  ASN A 986      -4.622   9.863  10.221  1.00 21.53     0.086 H 
ATOM   2714  HB2 ASN A 986      -3.838   8.143   8.897  1.00 23.55     0.051 H 
ATOM   2715  HB3 ASN A 986      -4.712   7.558  10.089  1.00 23.55     0.051 H 
ATOM   2716 1HD2 ASN A 986      -6.467   5.646   8.062  1.00 27.03     0.159 HD
ATOM   2717 2HD2 ASN A 986      -5.724   5.763   9.348  1.00 27.03     0.159 HD
ATOM   2718  N   GLU A 987      -4.158  10.584   7.718  1.00 19.28     0.000 N 
ATOM   2719  CA AGLU A 987      -4.046  11.474   6.572  0.48 20.87     0.027 C 
ATOM   2720  CA BGLU A 987      -4.105  11.530   6.611  0.52 21.55     0.027 C 
ATOM   2721  C   GLU A 987      -5.038  11.146   5.470  1.00 20.95     0.154 C 
ATOM   2722  O   GLU A 987      -5.317  11.997   4.623  1.00 23.20    -0.283 OA
ATOM   2723  CB AGLU A 987      -2.624  11.362   6.011  0.48 23.00    -0.044 C 
ATOM   2724  CB BGLU A 987      -2.668  11.721   6.110  0.52 25.24    -0.044 C 
ATOM   2725  CG AGLU A 987      -1.543  11.902   6.937  0.48 24.42     0.017 C 
ATOM   2726  CG BGLU A 987      -2.070  10.514   5.408  0.52 29.74     0.017 C 
ATOM   2727  CD AGLU A 987      -0.944  10.892   7.923  0.48 25.98     0.172 C 
ATOM   2728  CD BGLU A 987      -0.596  10.693   5.063  0.52 34.23     0.172 C 
ATOM   2729  OE1AGLU A 987      -1.579   9.876   8.305  0.48 25.80    -0.648 OA
ATOM   2730  OE1BGLU A 987      -0.139  11.849   4.957  0.52 34.86    -0.648 OA
ATOM   2731  OE2AGLU A 987       0.192  11.166   8.352  0.48 28.19    -0.648 OA
ATOM   2732  OE2BGLU A 987       0.110   9.674   4.905  0.52 36.18    -0.648 OA
ATOM   2733  H  AGLU A 987      -3.420  10.195   7.925  0.48 23.14     0.000 HD
ATOM   2734  H  BGLU A 987      -3.419  10.181   7.894  0.52 23.14     0.000 HD
ATOM   2735  HA AGLU A 987      -4.218  12.384   6.861  0.48 25.05     0.055 H 
ATOM   2736  HA BGLU A 987      -4.389  12.397   6.939  0.52 25.86     0.055 H 
ATOM   2737  HB2AGLU A 987      -2.429  10.426   5.845  0.48 27.60     0.035 H 
ATOM   2738  HB2BGLU A 987      -2.658  12.459   5.480  0.52 30.28     0.035 H 
ATOM   2739  HB3AGLU A 987      -2.577  11.863   5.181  0.48 27.60     0.035 H 
ATOM   2740  HB3BGLU A 987      -2.102  11.927   6.870  0.52 30.28     0.035 H 
ATOM   2741  HG2AGLU A 987      -0.814  12.237   6.391  0.48 29.30     0.049 H 
ATOM   2742  HG2BGLU A 987      -2.148   9.741   5.989  0.52 35.69     0.049 H 
ATOM   2743  HG3AGLU A 987      -1.924  12.624   7.461  0.48 29.30     0.049 H 
ATOM   2744  HG3BGLU A 987      -2.553  10.358   4.582  0.52 35.69     0.049 H 
ATOM   2745  N   ASN A 988      -5.573   9.927   5.455  1.00 21.58    -0.355 N 
ATOM   2746  CA  ASN A 988      -6.434   9.493   4.365  1.00 23.59     0.085 C 
ATOM   2747  C   ASN A 988      -7.868   9.198   4.775  1.00 19.90     0.220 C 
ATOM   2748  O   ASN A 988      -8.634   8.675   3.950  1.00 20.64    -0.287 OA
ATOM   2749  CB  ASN A 988      -5.824   8.273   3.675  1.00 29.54     0.035 C 
ATOM   2750  CG  ASN A 988      -4.649   8.642   2.806  1.00 36.41     0.217 C 
ATOM   2751  ND2 ASN A 988      -3.449   8.438   3.313  1.00 37.97    -0.370 N 
ATOM   2752  OD1 ASN A 988      -4.822   9.143   1.704  1.00 44.19    -0.274 OA
ATOM   2753  H   ASN A 988      -5.450   9.335   6.067  1.00 25.89     0.162 HD
ATOM   2754  HA  ASN A 988      -6.483  10.222   3.727  1.00 28.31     0.086 H 
ATOM   2755  HB2 ASN A 988      -5.518   7.646   4.348  1.00 35.44     0.051 H 
ATOM   2756  HB3 ASN A 988      -6.496   7.856   3.114  1.00 35.44     0.051 H 
ATOM   2757 1HD2 ASN A 988      -2.749   8.634   2.854  1.00 45.56     0.159 HD
ATOM   2758 2HD2 ASN A 988      -3.367   8.110   4.104  1.00 45.56     0.159 HD
ATOM   2759  N   ARG A 989      -8.282   9.546   5.989  1.00 18.35     0.000 N 
ATOM   2760  CA AARG A 989      -9.610   9.158   6.451  0.43 17.90     0.026 C 
ATOM   2761  CA BARG A 989      -9.620   9.171   6.435  0.57 17.78     0.026 C 
ATOM   2762  C   ARG A 989     -10.133  10.138   7.483  1.00 16.18     0.154 C 
ATOM   2763  O   ARG A 989      -9.521  10.297   8.543  1.00 15.71    -0.283 OA
ATOM   2764  CB AARG A 989      -9.534   7.757   7.062  0.43 20.81    -0.052 C 
ATOM   2765  CB BARG A 989      -9.630   7.744   6.998  0.57 21.72    -0.052 C 
ATOM   2766  CG AARG A 989     -10.837   7.208   7.582  0.43 23.97    -0.049 C 
ATOM   2767  CG BARG A 989     -10.936   7.328   7.673  0.57 26.38    -0.049 C 
ATOM   2768  CD AARG A 989     -11.659   6.593   6.474  0.43 23.75     0.009 C 
ATOM   2769  CD BARG A 989     -11.988   6.858   6.676  0.57 26.73     0.009 C 
ATOM   2770  NE AARG A 989     -12.668   5.691   7.013  0.43 23.27    -0.227 N 
ATOM   2771  NE BARG A 989     -11.640   5.570   6.085  0.57 29.94    -0.227 N 
ATOM   2772  CZ AARG A 989     -12.419   4.464   7.452  0.43 25.55     0.665 C 
ATOM   2773  CZ BARG A 989     -11.989   4.388   6.578  0.57 33.10     0.665 C 
ATOM   2774  NH1AARG A 989     -11.204   3.942   7.395  0.43 28.26    -0.235 N 
ATOM   2775  NH1BARG A 989     -12.746   4.281   7.658  0.57 32.87    -0.235 N 
ATOM   2776  NH2AARG A 989     -13.413   3.746   7.964  0.43 26.51    -0.235 N 
ATOM   2777  NH2BARG A 989     -11.565   3.283   5.972  0.57 33.79    -0.235 N 
ATOM   2778  H  AARG A 989      -7.819   9.998   6.555  0.43 22.03     0.000 HD
ATOM   2779  H  BARG A 989      -7.817   9.988   6.561  0.57 22.03     0.000 HD
ATOM   2780  HA AARG A 989     -10.225   9.185   5.702  0.43 21.48     0.055 H 
ATOM   2781  HA BARG A 989     -10.213   9.231   5.669  0.57 21.34     0.055 H 
ATOM   2782  HB2AARG A 989      -9.214   7.144   6.381  0.43 24.97     0.034 H 
ATOM   2783  HB2BARG A 989      -9.468   7.125   6.270  0.57 26.06     0.034 H 
ATOM   2784  HB3AARG A 989      -8.913   7.781   7.806  0.43 24.97     0.034 H 
ATOM   2785  HB3BARG A 989      -8.924   7.670   7.660  0.57 26.06     0.034 H 
ATOM   2786  HG2AARG A 989     -10.655   6.522   8.244  0.43 28.77     0.035 H 
ATOM   2787  HG2BARG A 989     -10.757   6.598   8.286  0.57 31.65     0.035 H 
ATOM   2788  HG3AARG A 989     -11.352   7.926   7.981  0.43 28.77     0.035 H 
ATOM   2789  HG3BARG A 989     -11.299   8.086   8.157  0.57 31.65     0.035 H 
ATOM   2790  HD2AARG A 989     -12.108   7.294   5.977  0.43 28.50     0.064 H 
ATOM   2791  HD2BARG A 989     -12.840   6.764   7.130  0.57 32.07     0.064 H 
ATOM   2792  HD3AARG A 989     -11.079   6.087   5.884  0.43 28.50     0.064 H 
ATOM   2793  HD3BARG A 989     -12.064   7.510   5.961  0.57 32.07     0.064 H 
ATOM   2794  HE AARG A 989     -13.479   5.973   7.050  0.43 27.92     0.177 HD
ATOM   2795  HE BARG A 989     -11.174   5.577   5.362  0.57 35.93     0.177 HD
ATOM   2796 1HH1AARG A 989     -10.554   4.400   7.067  0.43 33.91     0.174 HD
ATOM   2797 1HH1BARG A 989     -13.025   4.989   8.060  0.57 39.45     0.174 HD
ATOM   2798 2HH1AARG A 989     -11.065   3.144   7.685  0.43 33.91     0.174 HD
ATOM   2799 2HH1BARG A 989     -12.959   3.504   7.959  0.57 39.45     0.174 HD
ATOM   2800 1HH2AARG A 989     -14.206   4.077   8.007  0.43 31.81     0.174 HD
ATOM   2801 1HH2BARG A 989     -11.072   3.340   5.270  0.57 40.54     0.174 HD
ATOM   2802 2HH2AARG A 989     -13.264   2.949   8.251  0.43 31.81     0.174 HD
ATOM   2803 2HH2BARG A 989     -11.785   2.512   6.282  0.57 40.54     0.174 HD
ATOM   2804  N   VAL A 990     -11.288  10.721   7.192  1.00 14.46    -0.354 N 
ATOM   2805  CA  VAL A 990     -12.033  11.524   8.147  1.00 13.20     0.091 C 
ATOM   2806  C   VAL A 990     -13.404  10.894   8.361  1.00 12.88     0.241 C 
ATOM   2807  O   VAL A 990     -13.905  10.123   7.538  1.00 12.75    -0.271 OA
ATOM   2808  CB  VAL A 990     -12.172  12.998   7.708  1.00 13.84    -0.033 C 
ATOM   2809  CG1 VAL A 990     -10.824  13.613   7.501  1.00 15.26    -0.071 C 
ATOM   2810  CG2 VAL A 990     -13.011  13.138   6.452  1.00 15.74    -0.071 C 
ATOM   2811  H   VAL A 990     -11.671  10.663   6.424  1.00 17.35     0.162 HD
ATOM   2812  HA  VAL A 990     -11.561  11.511   8.994  1.00 15.84     0.088 H 
ATOM   2813  HB  VAL A 990     -12.630  13.476   8.418  1.00 16.61     0.042 H 
ATOM   2814 1HG1 VAL A 990     -10.935  14.550   7.275  1.00 18.31     0.028 H 
ATOM   2815 2HG1 VAL A 990     -10.309  13.528   8.318  1.00 18.31     0.028 H 
ATOM   2816 3HG1 VAL A 990     -10.374  13.150   6.777  1.00 18.31     0.028 H 
ATOM   2817 1HG2 VAL A 990     -12.968  14.056   6.144  1.00 18.89     0.028 H 
ATOM   2818 2HG2 VAL A 990     -12.661  12.543   5.771  1.00 18.89     0.028 H 
ATOM   2819 3HG2 VAL A 990     -13.929  12.901   6.657  1.00 18.89     0.028 H 
ATOM   2820  N   LYS A 991     -14.011  11.244   9.496  1.00 12.15    -0.345 N 
ATOM   2821  CA  LYS A 991     -15.319  10.728   9.862  1.00 12.15     0.099 C 
ATOM   2822  C   LYS A 991     -16.129  11.810  10.553  1.00 13.30     0.244 C 
ATOM   2823  O   LYS A 991     -15.593  12.592  11.336  1.00 14.52    -0.258 OA
ATOM   2824  CB  LYS A 991     -15.200   9.544  10.836  1.00 12.84    -0.036 C 
ATOM   2825  CG  LYS A 991     -14.275   8.426  10.366  1.00 12.93    -0.061 C 
ATOM   2826  CD  LYS A 991     -14.475   7.155  11.159  1.00 13.52    -0.043 C 
ATOM   2827  CE  LYS A 991     -13.417   6.123  10.818  1.00 14.52     0.080 C 
ATOM   2828  NZ  LYS A 991     -13.773   4.796  11.440  1.00 15.51    -0.079 N 
ATOM   2829  H   LYS A 991     -13.677  11.785  10.074  1.00 14.58     0.163 HD
ATOM   2830  HA  LYS A 991     -15.775  10.450   9.053  1.00 14.58     0.089 H 
ATOM   2831  HB2 LYS A 991     -14.856   9.873  11.682  1.00 15.40     0.036 H 
ATOM   2832  HB3 LYS A 991     -16.082   9.160  10.964  1.00 15.40     0.036 H 
ATOM   2833  HG2 LYS A 991     -14.456   8.233   9.433  1.00 15.51     0.033 H 
ATOM   2834  HG3 LYS A 991     -13.353   8.708  10.473  1.00 15.51     0.033 H 
ATOM   2835  HD2 LYS A 991     -14.414   7.353  12.106  1.00 16.23     0.035 H 
ATOM   2836  HD3 LYS A 991     -15.345   6.780  10.953  1.00 16.23     0.035 H 
ATOM   2837  HE2 LYS A 991     -13.366   6.013   9.856  1.00 17.43     0.075 H 
ATOM   2838  HE3 LYS A 991     -12.558   6.409  11.166  1.00 17.43     0.075 H 
ATOM   2839  HZ1 LYS A 991     -13.837   4.881  12.323  1.00 18.61     0.274 HD
ATOM   2840  HZ2 LYS A 991     -14.553   4.510  11.120  1.00 18.61     0.274 HD
ATOM   2841  HZ3 LYS A 991     -13.145   4.194  11.252  1.00 18.61     0.274 HD
ATOM   2842  N  AILE A 992     -17.423  11.854  10.262  0.61 12.30    -0.337 N 
ATOM   2843  N  BILE A 992     -17.429  11.822  10.259  0.39 12.82    -0.337 N 
ATOM   2844  CA AILE A 992     -18.312  12.734  11.016  0.61 13.28     0.093 C 
ATOM   2845  CA BILE A 992     -18.339  12.740  10.928  0.39 14.04     0.093 C 
ATOM   2846  C  AILE A 992     -18.326  12.235  12.457  0.61 13.91     0.241 C 
ATOM   2847  C  BILE A 992     -18.532  12.290  12.366  0.39 14.89     0.241 C 
ATOM   2848  O  AILE A 992     -18.582  11.054  12.709  0.61 14.47    -0.271 OA
ATOM   2849  O  BILE A 992     -18.669  11.093  12.653  0.39 15.95    -0.271 OA
ATOM   2850  CB AILE A 992     -19.704  12.761  10.377  0.61 14.64    -0.030 C 
ATOM   2851  CB BILE A 992     -19.686  12.791  10.188  0.39 15.00    -0.030 C 
ATOM   2852  CG1AILE A 992     -19.586  13.109   8.886  0.61 15.79    -0.063 C 
ATOM   2853  CG1BILE A 992     -19.479  13.211   8.736  0.39 16.09    -0.063 C 
ATOM   2854  CG2AILE A 992     -20.603  13.773  11.083  0.61 16.10    -0.071 C 
ATOM   2855  CG2BILE A 992     -20.651  13.752  10.893  0.39 16.12    -0.071 C 
ATOM   2856  CD1AILE A 992     -20.881  13.021   8.152  0.61 18.37    -0.076 C 
ATOM   2857  CD1BILE A 992     -20.683  12.963   7.876  0.39 18.51    -0.076 C 
ATOM   2858  H  AILE A 992     -17.806  11.393   9.645  0.61 14.76     0.164 HD
ATOM   2859  H  BILE A 992     -17.804  11.310   9.679  0.39 15.38     0.164 HD
ATOM   2860  HA AILE A 992     -17.985  13.647  11.017  0.61 15.94     0.088 H 
ATOM   2861  HA BILE A 992     -17.955  13.631  10.924  0.39 16.84     0.088 H 
ATOM   2862  HB AILE A 992     -20.101  11.880  10.469  0.61 17.57     0.043 H 
ATOM   2863  HB BILE A 992     -20.073  11.902  10.200  0.39 18.00     0.043 H 
ATOM   2864 2HG1AILE A 992     -19.258  14.018   8.802  0.61 18.95     0.033 H 
ATOM   2865 2HG1BILE A 992     -19.282  14.160   8.708  0.39 19.31     0.033 H 
ATOM   2866 3HG1AILE A 992     -18.965  12.492   8.469  0.61 18.95     0.033 H 
ATOM   2867 3HG1BILE A 992     -18.738  12.707   8.365  0.39 19.31     0.033 H 
ATOM   2868 1HG2AILE A 992     -21.500  13.706  10.719  0.61 19.32     0.028 H 
ATOM   2869 1HG2BILE A 992     -21.442  13.864  10.342  0.39 19.34     0.028 H 
ATOM   2870 2HG2AILE A 992     -20.615  13.576  12.032  0.61 19.32     0.028 H 
ATOM   2871 2HG2BILE A 992     -20.897  13.378  11.753  0.39 19.34     0.028 H 
ATOM   2872 3HG2AILE A 992     -20.252  14.665  10.934  0.61 19.32     0.028 H 
ATOM   2873 3HG2BILE A 992     -20.211  14.607  11.017  0.39 19.34     0.028 H 
ATOM   2874 1HD1AILE A 992     -20.709  13.083   7.200  0.61 22.05     0.027 H 
ATOM   2875 1HD1BILE A 992     -20.442  13.104   6.947  0.39 22.22     0.027 H 
ATOM   2876 2HD1AILE A 992     -21.303  12.172   8.357  0.61 22.05     0.027 H 
ATOM   2877 2HD1BILE A 992     -20.980  12.049   8.006  0.39 22.22     0.027 H 
ATOM   2878 3HD1AILE A 992     -21.454  13.752   8.433  0.61 22.05     0.027 H 
ATOM   2879 3HD1BILE A 992     -21.386  13.579   8.133  0.39 22.22     0.027 H 
ATOM   2880  N  AGLY A 993     -18.003  13.122  13.402  0.61 15.24    -0.351 N 
ATOM   2881  N  BGLY A 993     -18.528  13.252  13.276  0.39 16.22    -0.351 N 
ATOM   2882  CA AGLY A 993     -17.567  12.695  14.723  0.61 16.69     0.069 C 
ATOM   2883  CA BGLY A 993     -18.816  12.984  14.664  0.39 19.44     0.069 C 
ATOM   2884  C  AGLY A 993     -18.453  13.082  15.886  0.61 17.18     0.236 C 
ATOM   2885  C  BGLY A 993     -19.840  13.960  15.190  0.39 21.74     0.236 C 
ATOM   2886  O  AGLY A 993     -18.181  12.698  17.031  0.61 16.98    -0.272 OA
ATOM   2887  O  BGLY A 993     -20.541  14.620  14.418  0.39 19.29    -0.272 OA
ATOM   2888  H  AGLY A 993     -18.030  13.976  13.299  0.61 18.29     0.163 HD
ATOM   2889  H  BGLY A 993     -18.359  14.078  13.108  0.39 19.46     0.163 HD
ATOM   2890  HA2AGLY A 993     -17.499  11.727  14.722  0.61 20.03     0.078 H 
ATOM   2891  HA2BGLY A 993     -19.163  12.083  14.760  0.39 23.33     0.078 H 
ATOM   2892  HA3AGLY A 993     -16.690  13.073  14.891  0.61 20.03     0.078 H 
ATOM   2893  HA3BGLY A 993     -18.005  13.067  15.190  0.39 23.33     0.078 H 
ATOM   2894  N  AASP A 994     -19.524  13.824  15.619  0.61 19.53    -0.346 N 
ATOM   2895  N  BASP A 994     -19.929  14.036  16.515  0.39 24.03    -0.346 N 
ATOM   2896  CA AASP A 994     -20.435  14.228  16.679  0.61 17.09     0.098 C 
ATOM   2897  CA BASP A 994     -20.801  14.955  17.233  0.39 23.78     0.098 C 
ATOM   2898  C  AASP A 994     -21.835  14.403  16.110  0.61 18.13     0.241 C 
ATOM   2899  C  BASP A 994     -22.214  15.003  16.669  0.39 21.97     0.241 C 
ATOM   2900  O  AASP A 994     -21.998  14.824  14.962  0.61 19.44    -0.271 OA
ATOM   2901  O  BASP A 994     -22.603  15.950  15.978  0.39 25.40    -0.271 OA
ATOM   2902  CB AASP A 994     -19.949  15.528  17.338  0.61 19.96     0.043 C 
ATOM   2903  CB BASP A 994     -20.223  16.370  17.305  0.39 23.24     0.043 C 
ATOM   2904  CG AASP A 994     -20.655  15.824  18.645  0.61 21.87     0.175 C 
ATOM   2905  CG BASP A 994     -20.988  17.235  18.286  0.39 25.56     0.175 C 
ATOM   2906  OD1AASP A 994     -20.201  15.357  19.729  0.61 22.61    -0.648 OA
ATOM   2907  OD1BASP A 994     -21.886  16.680  18.952  0.39 27.50    -0.648 OA
ATOM   2908  OD2AASP A 994     -21.673  16.540  18.570  0.61 19.45    -0.648 OA
ATOM   2909  OD2BASP A 994     -20.723  18.447  18.399  0.39 27.72    -0.648 OA
ATOM   2910  H  AASP A 994     -19.741  14.103  14.835  0.61 23.43     0.163 HD
ATOM   2911  H  BASP A 994     -19.470  13.540  17.047  0.39 28.83     0.163 HD
ATOM   2912  HA AASP A 994     -20.486  13.534  17.355  0.61 20.51     0.088 H 
ATOM   2913  HA BASP A 994     -20.861  14.610  18.137  0.39 28.54     0.088 H 
ATOM   2914  HB2AASP A 994     -18.999  15.455  17.520  0.61 23.96     0.052 H 
ATOM   2915  HB2BASP A 994     -19.299  16.324  17.596  0.39 27.89     0.052 H 
ATOM   2916  HB3AASP A 994     -20.115  16.269  16.734  0.61 23.96     0.052 H 
ATOM   2917  HB3BASP A 994     -20.276  16.783  16.429  0.39 27.89     0.052 H 
ATOM   2918  N  APHE A 995     -22.855  14.118  16.966  0.61 16.12    -0.346 N 
ATOM   2919  N  BPHE A 995     -23.001  13.985  16.971  0.39 18.37    -0.346 N 
ATOM   2920  CA APHE A 995     -24.263  14.039  16.577  0.61 16.24     0.102 C 
ATOM   2921  CA BPHE A 995     -24.406  13.987  16.603  0.39 17.02     0.102 C 
ATOM   2922  C  APHE A 995     -25.198  14.665  17.610  0.61 16.54     0.348 C 
ATOM   2923  C  BPHE A 995     -25.268  14.652  17.656  0.39 16.84     0.348 C 
ATOM   2924  O  APHE A 995     -26.396  14.378  17.596  0.61 17.22    -0.263 OA
ATOM   2925  O  BPHE A 995     -26.471  14.386  17.720  0.39 17.36    -0.263 OA
ATOM   2926  CB APHE A 995     -24.648  12.566  16.278  0.61 16.58    -0.014 C 
ATOM   2927  CB BPHE A 995     -24.839  12.565  16.250  0.39 16.85    -0.014 C 
ATOM   2928  CG APHE A 995     -23.904  12.027  15.112  0.61 16.22    -0.056 A 
ATOM   2929  CG BPHE A 995     -24.061  12.023  15.093  0.39 16.63    -0.056 A 
ATOM   2930  CD1APHE A 995     -24.364  12.239  13.832  0.61 18.20    -0.077 A 
ATOM   2931  CD1BPHE A 995     -22.833  11.422  15.298  0.39 17.43    -0.077 A 
ATOM   2932  CD2APHE A 995     -22.681  11.418  15.289  0.61 17.28    -0.077 A 
ATOM   2933  CD2BPHE A 995     -24.502  12.207  13.799  0.39 17.92    -0.077 A 
ATOM   2934  CE1APHE A 995     -23.635  11.806  12.744  0.61 17.63    -0.082 A 
ATOM   2935  CE1BPHE A 995     -22.080  10.971  14.231  0.39 18.28    -0.082 A 
ATOM   2936  CE2APHE A 995     -21.944  10.986  14.202  0.61 18.45    -0.082 A 
ATOM   2937  CE2BPHE A 995     -23.754  11.756  12.730  0.39 17.67    -0.082 A 
ATOM   2938  CZ APHE A 995     -22.424  11.181  12.933  0.61 17.52    -0.083 A 
ATOM   2939  CZ BPHE A 995     -22.540  11.141  12.949  0.39 17.76    -0.083 A 
ATOM   2940  H  APHE A 995     -22.739  13.964  17.804  0.61 19.34     0.163 HD
ATOM   2941  H  BPHE A 995     -22.744  13.280  17.391  0.39 22.04     0.163 HD
ATOM   2942  HA APHE A 995     -24.400  14.547  15.762  0.61 19.49     0.088 H 
ATOM   2943  HA BPHE A 995     -24.547  14.506  15.796  0.39 20.42     0.088 H 
ATOM   2944  HB2APHE A 995     -24.440  12.018  17.051  0.61 19.90     0.043 H 
ATOM   2945  HB2BPHE A 995     -24.692  11.986  17.014  0.39 20.22     0.043 H 
ATOM   2946  HB3APHE A 995     -25.597  12.517  16.082  0.61 19.90     0.043 H 
ATOM   2947  HB3BPHE A 995     -25.779  12.566  16.011  0.39 20.22     0.043 H 
ATOM   2948  HD1APHE A 995     -25.173  12.678  13.700  0.61 21.84     0.084 H 
ATOM   2949  HD1BPHE A 995     -22.511  11.320  16.164  0.39 20.92     0.084 H 
ATOM   2950  HD2APHE A 995     -22.347  11.297  16.148  0.61 20.73     0.084 H 
ATOM   2951  HD2BPHE A 995     -25.311  12.639  13.645  0.39 21.50     0.084 H 
ATOM   2952  HE1APHE A 995     -23.962  11.937  11.883  0.61 21.16     0.083 H 
ATOM   2953  HE1BPHE A 995     -21.262  10.553  14.382  0.39 21.94     0.083 H 
ATOM   2954  HE2APHE A 995     -21.126  10.563  14.331  0.61 22.14     0.083 H 
ATOM   2955  HE2BPHE A 995     -24.069  11.868  11.862  0.39 21.20     0.083 H 
ATOM   2956  HZ APHE A 995     -21.931  10.890  12.199  0.61 21.02     0.083 H 
ATOM   2957  HZ BPHE A 995     -22.033  10.841  12.229  0.39 21.32     0.083 H 
ATOM   2958  N   GLY A 996     -24.692  15.566  18.449  1.00 17.19     0.066 N 
ATOM   2959  CA  GLY A 996     -25.457  16.164  19.526  1.00 19.04     0.172 C 
ATOM   2960  C   GLY A 996     -26.635  17.021  19.104  1.00 17.74     0.245 C 
ATOM   2961  O   GLY A 996     -27.542  17.226  19.920  1.00 18.49    -0.272 OA
ATOM   2962  H   GLY A 996     -23.882  15.853  18.409  1.00 20.63     0.301 HD
ATOM   2963  HA2 GLY A 996     -25.801  15.454  20.089  1.00 22.84     0.092 H 
ATOM   2964  HA3 GLY A 996     -24.863  16.724  20.050  1.00 22.84     0.092 H 
ATOM   2965  N   LEU A 997     -26.642  17.547  17.876  1.00 16.51    -0.346 N 
ATOM   2966  CA  LEU A 997     -27.779  18.328  17.397  1.00 16.55     0.089 C 
ATOM   2967  C   LEU A 997     -28.636  17.582  16.387  1.00 16.65     0.241 C 
ATOM   2968  O   LEU A 997     -29.589  18.160  15.855  1.00 17.23    -0.271 OA
ATOM   2969  CB  LEU A 997     -27.317  19.660  16.794  1.00 17.60    -0.035 C 
ATOM   2970  CG  LEU A 997     -26.634  20.644  17.748  1.00 20.97    -0.059 C 
ATOM   2971  CD1 LEU A 997     -26.427  21.991  17.033  1.00 23.41    -0.073 C 
ATOM   2972  CD2 LEU A 997     -27.384  20.838  19.042  1.00 24.40    -0.073 C 
ATOM   2973  H   LEU A 997     -26.003  17.465  17.307  1.00 19.81     0.163 HD
ATOM   2974  HA  LEU A 997     -28.335  18.536  18.164  1.00 19.86     0.087 H 
ATOM   2975  HB2 LEU A 997     -26.685  19.465  16.085  1.00 21.12     0.037 H 
ATOM   2976  HB3 LEU A 997     -28.096  20.110  16.430  1.00 21.12     0.037 H 
ATOM   2977  HG  LEU A 997     -25.775  20.270  17.997  1.00 25.16     0.039 H 
ATOM   2978 1HD1 LEU A 997     -25.623  22.410  17.377  1.00 28.09     0.028 H 
ATOM   2979 2HD1 LEU A 997     -26.335  21.831  16.080  1.00 28.09     0.028 H 
ATOM   2980 3HD1 LEU A 997     -27.195  22.559  17.201  1.00 28.09     0.028 H 
ATOM   2981 1HD2 LEU A 997     -26.976  21.565  19.538  1.00 29.28     0.028 H 
ATOM   2982 2HD2 LEU A 997     -28.309  21.054  18.841  1.00 29.28     0.028 H 
ATOM   2983 3HD2 LEU A 997     -27.340  20.019  19.558  1.00 29.28     0.028 H 
ATOM   2984  N   THR A 998     -28.316  16.326  16.099  1.00 15.89    -0.344 N 
ATOM   2985  CA  THR A 998     -28.972  15.592  15.022  1.00 17.10     0.113 C 
ATOM   2986  C   THR A 998     -30.425  15.301  15.384  1.00 17.34     0.243 C 
ATOM   2987  O   THR A 998     -30.745  14.955  16.527  1.00 19.68    -0.271 OA
ATOM   2988  CB  THR A 998     -28.201  14.290  14.771  1.00 16.76     0.060 C 
ATOM   2989  CG2 THR A 998     -28.878  13.410  13.734  1.00 17.37    -0.050 C 
ATOM   2990  OG1 THR A 998     -26.872  14.605  14.322  1.00 16.43    -0.393 OA
ATOM   2991  H   THR A 998     -27.716  15.871  16.514  1.00 19.07     0.163 HD
ATOM   2992  HA  THR A 998     -28.977  16.114  14.204  1.00 20.52     0.091 H 
ATOM   2993  HB  THR A 998     -28.171  13.788  15.601  1.00 20.11     0.086 H 
ATOM   2994  HG1 THR A 998     -26.877  15.326  13.891  1.00 19.72     0.210 HD
ATOM   2995 1HG2 THR A 998     -28.295  12.673  13.493  1.00 20.84     0.031 H 
ATOM   2996 2HG2 THR A 998     -29.706  13.052  14.091  1.00 20.84     0.031 H 
ATOM   2997 3HG2 THR A 998     -29.076  13.927  12.938  1.00 20.84     0.031 H 
ATOM   2998  N   LYS A 999     -31.301  15.447  14.391  1.00 16.41    -0.346 N 
ATOM   2999  CA  LYS A 999     -32.730  15.216  14.512  1.00 17.96     0.089 C 
ATOM   3000  C   LYS A 999     -33.181  14.195  13.477  1.00 17.68     0.241 C 
ATOM   3001  O   LYS A 999     -32.559  14.035  12.426  1.00 19.41    -0.271 OA
ATOM   3002  CB  LYS A 999     -33.522  16.514  14.275  1.00 19.94    -0.038 C 
ATOM   3003  CG  LYS A 999     -33.260  17.616  15.275  1.00 22.17    -0.061 C 
ATOM   3004  CD  LYS A 999     -33.703  17.232  16.669  1.00 25.64    -0.043 C 
ATOM   3005  CE  LYS A 999     -33.634  18.438  17.596  1.00 30.34     0.080 C 
ATOM   3006  NZ  LYS A 999     -33.996  18.109  19.002  1.00 33.16    -0.079 N 
ATOM   3007  H   LYS A 999     -31.075  15.692  13.598  1.00 19.69     0.163 HD
ATOM   3008  HA  LYS A 999     -32.919  14.878  15.401  1.00 21.56     0.087 H 
ATOM   3009  HB2 LYS A 999     -33.292  16.857  13.397  1.00 23.93     0.036 H 
ATOM   3010  HB3 LYS A 999     -34.469  16.306  14.313  1.00 23.93     0.036 H 
ATOM   3011  HG2 LYS A 999     -32.309  17.805  15.300  1.00 26.60     0.033 H 
ATOM   3012  HG3 LYS A 999     -33.749  18.411  15.010  1.00 26.60     0.033 H 
ATOM   3013  HD2 LYS A 999     -34.618  16.912  16.644  1.00 30.77     0.035 H 
ATOM   3014  HD3 LYS A 999     -33.119  16.540  17.018  1.00 30.77     0.035 H 
ATOM   3015  HE2 LYS A 999     -32.730  18.788  17.593  1.00 36.41     0.075 H 
ATOM   3016  HE3 LYS A 999     -34.252  19.115  17.279  1.00 36.41     0.075 H 
ATOM   3017  HZ1 LYS A 999     -33.435  17.499  19.326  1.00 39.79     0.274 HD
ATOM   3018  HZ2 LYS A 999     -33.950  18.840  19.508  1.00 39.79     0.274 HD
ATOM   3019  HZ3 LYS A 999     -34.824  17.786  19.036  1.00 39.79     0.274 HD
ATOM   3020  N   VAL A1000     -34.274  13.503  13.775  1.00 20.27    -0.346 N 
ATOM   3021  CA  VAL A1000     -34.866  12.539  12.859  1.00 20.97     0.092 C 
ATOM   3022  C   VAL A1000     -36.079  13.183  12.209  1.00 20.61     0.241 C 
ATOM   3023  O   VAL A1000     -36.957  13.704  12.901  1.00 21.72    -0.271 OA
ATOM   3024  CB  VAL A1000     -35.264  11.250  13.599  1.00 23.98    -0.033 C 
ATOM   3025  CG1 VAL A1000     -35.768  10.221  12.604  1.00 26.34    -0.071 C 
ATOM   3026  CG2 VAL A1000     -34.091  10.727  14.416  1.00 26.56    -0.071 C 
ATOM   3027  H   VAL A1000     -34.699  13.577  14.519  1.00 24.32     0.163 HD
ATOM   3028  HA  VAL A1000     -34.226  12.312  12.167  1.00 25.16     0.088 H 
ATOM   3029  HB  VAL A1000     -35.985  11.435  14.221  1.00 28.78     0.042 H 
ATOM   3030 1HG1 VAL A1000     -35.883   9.372  13.060  1.00 31.61     0.028 H 
ATOM   3031 2HG1 VAL A1000     -36.617  10.520  12.243  1.00 31.61     0.028 H 
ATOM   3032 3HG1 VAL A1000     -35.119  10.128  11.890  1.00 31.61     0.028 H 
ATOM   3033 1HG2 VAL A1000     -34.307   9.842  14.748  1.00 31.88     0.028 H 
ATOM   3034 2HG2 VAL A1000     -33.305  10.685  13.849  1.00 31.88     0.028 H 
ATOM   3035 3HG2 VAL A1000     -33.930  11.330  15.159  1.00 31.88     0.028 H 
ATOM   3036  N   LEU A1001     -36.130  13.162  10.886  1.00 20.22    -0.346 N 
ATOM   3037  CA  LEU A1001     -37.266  13.756  10.206  1.00 23.07     0.090 C 
ATOM   3038  C   LEU A1001     -38.559  13.089  10.667  1.00 24.98     0.243 C 
ATOM   3039  O   LEU A1001     -38.585  11.876  10.896  1.00 24.94    -0.271 OA
ATOM   3040  CB  LEU A1001     -37.138  13.569   8.701  1.00 21.84    -0.035 C 
ATOM   3041  CG  LEU A1001     -36.061  14.401   8.019  1.00 21.35    -0.059 C 
ATOM   3042  CD1 LEU A1001     -35.978  14.033   6.555  1.00 22.28    -0.073 C 
ATOM   3043  CD2 LEU A1001     -36.371  15.878   8.201  1.00 20.56    -0.073 C 
ATOM   3044  H   LEU A1001     -35.534  12.817  10.370  1.00 24.26     0.163 HD
ATOM   3045  HA  LEU A1001     -37.298  14.703  10.413  1.00 27.68     0.087 H 
ATOM   3046  HB2 LEU A1001     -36.934  12.636   8.528  1.00 26.21     0.037 H 
ATOM   3047  HB3 LEU A1001     -37.986  13.804   8.293  1.00 26.21     0.037 H 
ATOM   3048  HG  LEU A1001     -35.194  14.223   8.417  1.00 25.62     0.039 H 
ATOM   3049 1HD1 LEU A1001     -35.288  14.569   6.133  1.00 26.74     0.028 H 
ATOM   3050 2HD1 LEU A1001     -35.760  13.091   6.477  1.00 26.74     0.028 H 
ATOM   3051 3HD1 LEU A1001     -36.835  14.210   6.136  1.00 26.74     0.028 H 
ATOM   3052 1HD2 LEU A1001     -35.820  16.394   7.591  1.00 24.67     0.028 H 
ATOM   3053 2HD2 LEU A1001     -37.309  16.030   8.009  1.00 24.67     0.028 H 
ATOM   3054 3HD2 LEU A1001     -36.175  16.132   9.117  1.00 24.67     0.028 H 
ATOM   3055  N   PRO A1002     -39.649  13.840  10.799  1.00 27.39    -0.337 N 
ATOM   3056  CA  PRO A1002     -40.958  13.197  10.947  1.00 28.74     0.091 C 
ATOM   3057  C   PRO A1002     -41.240  12.313   9.739  1.00 31.46     0.241 C 
ATOM   3058  O   PRO A1002     -40.686  12.505   8.653  1.00 29.70    -0.271 OA
ATOM   3059  CB  PRO A1002     -41.937  14.376  11.006  1.00 30.02    -0.036 C 
ATOM   3060  CG  PRO A1002     -41.105  15.591  11.222  1.00 30.94    -0.048 C 
ATOM   3061  CD  PRO A1002     -39.751  15.303  10.672  1.00 28.46    -0.001 C 
ATOM   3062  HA  PRO A1002     -41.018  12.690  11.771  1.00 34.49     0.087 H 
ATOM   3063  HB2 PRO A1002     -42.424  14.438  10.169  1.00 36.03     0.036 H 
ATOM   3064  HB3 PRO A1002     -42.557  14.249  11.741  1.00 36.03     0.036 H 
ATOM   3065  HG2 PRO A1002     -41.506  16.343  10.758  1.00 37.13     0.035 H 
ATOM   3066  HG3 PRO A1002     -41.051  15.779  12.172  1.00 37.13     0.035 H 
ATOM   3067  HD2 PRO A1002     -39.690  15.576   9.743  1.00 34.15     0.064 H 
ATOM   3068  HD3 PRO A1002     -39.064  15.746  11.193  1.00 34.15     0.064 H 
ATOM   3069  N   GLN A1003     -42.125  11.335   9.937  1.00 36.04    -0.346 N 
ATOM   3070  CA  GLN A1003     -42.421  10.384   8.869  1.00 42.84     0.090 C 
ATOM   3071  C   GLN A1003     -42.944  11.080   7.617  1.00 43.90     0.241 C 
ATOM   3072  O   GLN A1003     -42.621  10.674   6.493  1.00 43.32    -0.271 OA
ATOM   3073  CB  GLN A1003     -43.443   9.355   9.356  1.00 50.99    -0.030 C 
ATOM   3074  CG  GLN A1003     -42.891   8.323  10.319  1.00 60.14     0.011 C 
ATOM   3075  CD  GLN A1003     -43.914   7.264  10.686  1.00 68.25     0.215 C 
ATOM   3076  NE2 GLN A1003     -43.452   6.193  11.319  1.00 70.50    -0.370 N 
ATOM   3077  OE1 GLN A1003     -45.104   7.406  10.401  1.00 72.01    -0.274 OA
ATOM   3078  H   GLN A1003     -42.559  11.203  10.668  1.00 43.25     0.163 HD
ATOM   3079  HA  GLN A1003     -41.599   9.924   8.637  1.00 51.41     0.087 H 
ATOM   3080  HB2 GLN A1003     -44.161   9.824   9.810  1.00 61.18     0.037 H 
ATOM   3081  HB3 GLN A1003     -43.793   8.879   8.587  1.00 61.18     0.037 H 
ATOM   3082  HG2 GLN A1003     -42.133   7.880   9.907  1.00 72.17     0.047 H 
ATOM   3083  HG3 GLN A1003     -42.612   8.768  11.134  1.00 72.17     0.047 H 
ATOM   3084 1HE2 GLN A1003     -42.613   6.128  11.498  1.00 84.60     0.159 HD
ATOM   3085 2HE2 GLN A1003     -43.991   5.563  11.549  1.00 84.60     0.159 HD
ATOM   3086  N   ASP A1004     -43.741  12.135   7.784  1.00 45.82    -0.346 N 
ATOM   3087  CA  ASP A1004     -44.507  12.711   6.687  1.00 48.88     0.098 C 
ATOM   3088  C   ASP A1004     -44.014  14.087   6.256  1.00 44.79     0.241 C 
ATOM   3089  O   ASP A1004     -44.746  14.814   5.576  1.00 43.66    -0.271 OA
ATOM   3090  CB  ASP A1004     -45.974  12.809   7.100  1.00 55.76     0.043 C 
ATOM   3091  CG  ASP A1004     -46.151  13.536   8.431  1.00 61.18     0.175 C 
ATOM   3092  OD1 ASP A1004     -45.278  13.391   9.318  1.00 61.42    -0.648 OA
ATOM   3093  OD2 ASP A1004     -47.164  14.249   8.587  1.00 64.65    -0.648 OA
ATOM   3094  H   ASP A1004     -43.854  12.539   8.535  1.00 54.98     0.163 HD
ATOM   3095  HA  ASP A1004     -44.418  12.125   5.919  1.00 58.66     0.088 H 
ATOM   3096  HB2 ASP A1004     -46.464  13.299   6.421  1.00 66.91     0.052 H 
ATOM   3097  HB3 ASP A1004     -46.338  11.915   7.193  1.00 66.91     0.052 H 
ATOM   3098  N   LYS A1005     -42.797  14.464   6.636  1.00 41.01    -0.346 N 
ATOM   3099  CA  LYS A1005     -42.265  15.777   6.304  1.00 38.96     0.089 C 
ATOM   3100  C   LYS A1005     -40.808  15.634   5.889  1.00 32.81     0.241 C 
ATOM   3101  O   LYS A1005     -40.111  14.719   6.334  1.00 31.82    -0.271 OA
ATOM   3102  CB  LYS A1005     -42.326  16.738   7.502  1.00 44.07    -0.038 C 
ATOM   3103  CG  LYS A1005     -43.722  16.986   8.079  1.00 50.85    -0.061 C 
ATOM   3104  CD  LYS A1005     -44.270  18.339   7.636  1.00 58.45    -0.043 C 
ATOM   3105  CE  LYS A1005     -44.800  18.287   6.207  1.00 64.89     0.080 C 
ATOM   3106  NZ  LYS A1005     -45.143  19.637   5.659  1.00 68.37    -0.079 N 
ATOM   3107  H   LYS A1005     -42.257  13.972   7.090  1.00 49.21     0.163 HD
ATOM   3108  HA  LYS A1005     -42.780  16.148   5.571  1.00 46.75     0.087 H 
ATOM   3109  HB2 LYS A1005     -41.781  16.371   8.215  1.00 52.89     0.036 H 
ATOM   3110  HB3 LYS A1005     -41.973  17.597   7.223  1.00 52.89     0.036 H 
ATOM   3111  HG2 LYS A1005     -44.326  16.295   7.768  1.00 61.02     0.033 H 
ATOM   3112  HG3 LYS A1005     -43.676  16.977   9.047  1.00 61.02     0.033 H 
ATOM   3113  HD2 LYS A1005     -44.999  18.597   8.222  1.00 70.14     0.035 H 
ATOM   3114  HD3 LYS A1005     -43.563  19.001   7.675  1.00 70.14     0.035 H 
ATOM   3115  HE2 LYS A1005     -44.122  17.896   5.634  1.00 77.86     0.075 H 
ATOM   3116  HE3 LYS A1005     -45.603  17.745   6.188  1.00 77.86     0.075 H 
ATOM   3117  HZ1 LYS A1005     -45.755  20.028   6.174  1.00 82.05     0.274 HD
ATOM   3118  HZ2 LYS A1005     -44.416  20.150   5.636  1.00 82.05     0.274 HD
ATOM   3119  HZ3 LYS A1005     -45.466  19.558   4.834  1.00 82.05     0.274 HD
ATOM   3120  N   GLU A1006     -40.347  16.563   5.053  1.00 28.92    -0.348 N 
ATOM   3121  CA  GLU A1006     -38.960  16.562   4.587  1.00 26.88     0.063 C 
ATOM   3122  C   GLU A1006     -38.133  17.593   5.345  1.00 24.70     0.109 C 
ATOM   3123  HC  GLU A1006     -38.582  18.123   6.202  1.00  0.00     0.146 H 
ATOM   3124  O   GLU A1006     -36.976  17.844   5.019  1.00 23.83    -0.305 OA
ATOM   3125  CB  GLU A1006     -38.902  16.789   3.075  1.00 30.45    -0.031 C 
ATOM   3126  CG  GLU A1006     -39.573  15.659   2.281  1.00 36.18     0.018 C 
ATOM   3127  CD  GLU A1006     -38.996  14.272   2.584  1.00 41.43     0.172 C 
ATOM   3128  OE1 GLU A1006     -37.766  14.085   2.480  1.00 45.47    -0.648 OA
ATOM   3129  OE2 GLU A1006     -39.777  13.361   2.930  1.00 42.98    -0.648 OA
ATOM   3130  H   GLU A1006     -40.820  17.209   4.739  1.00 34.70     0.163 HD
ATOM   3131  HA  GLU A1006     -38.559  15.696   4.756  1.00 32.26     0.083 H 
ATOM   3132  HB2 GLU A1006     -39.358  17.618   2.862  1.00 36.54     0.037 H 
ATOM   3133  HB3 GLU A1006     -37.974  16.841   2.799  1.00 36.54     0.037 H 
ATOM   3134  HG2 GLU A1006     -40.518  15.641   2.499  1.00 43.42     0.049 H 
ATOM   3135  HG3 GLU A1006     -39.455  15.829   1.333  1.00 43.42     0.049 H 
ATOM   3136  N   LYS A1009     -38.810  21.025  12.143  1.00 23.17    -0.067 N 
ATOM   3137  HN1 LYS A1009     -38.586  21.062  11.149  1.00  0.00     0.275 HD
ATOM   3138  HN2 LYS A1009     -37.990  20.528  12.490  1.00  0.00     0.275 HD
ATOM   3139  CA  LYS A1009     -38.860  22.367  12.699  1.00 25.42     0.176 C 
ATOM   3140  C   LYS A1009     -38.448  22.294  14.162  1.00 25.92     0.249 C 
ATOM   3141  O   LYS A1009     -39.121  21.675  14.981  1.00 27.41    -0.271 OA
ATOM   3142  CB  LYS A1009     -40.254  22.951  12.543  1.00 29.45    -0.030 C 
ATOM   3143  CG  LYS A1009     -40.356  24.408  12.949  1.00 32.47    -0.061 C 
ATOM   3144  CD  LYS A1009     -41.690  24.988  12.520  1.00 37.34    -0.043 C 
ATOM   3145  CE  LYS A1009     -41.920  26.365  13.132  1.00 42.11     0.080 C 
ATOM   3146  NZ  LYS A1009     -40.899  27.371  12.706  1.00 47.35    -0.079 N 
ATOM   3147  H   LYS A1009     -39.520  20.556  12.272  1.00 27.81     0.275 HD
ATOM   3148  HA  LYS A1009     -38.258  22.967  12.231  1.00 30.50     0.099 H 
ATOM   3149  HB2 LYS A1009     -40.517  22.883  11.612  1.00 35.33     0.036 H 
ATOM   3150  HB3 LYS A1009     -40.867  22.445  13.099  1.00 35.33     0.036 H 
ATOM   3151  HG2 LYS A1009     -40.283  24.483  13.913  1.00 38.97     0.033 H 
ATOM   3152  HG3 LYS A1009     -39.647  24.915  12.522  1.00 38.97     0.033 H 
ATOM   3153  HD2 LYS A1009     -41.707  25.076  11.554  1.00 44.81     0.035 H 
ATOM   3154  HD3 LYS A1009     -42.405  24.401  12.811  1.00 44.81     0.035 H 
ATOM   3155  HE2 LYS A1009     -42.792  26.690  12.859  1.00 50.53     0.075 H 
ATOM   3156  HE3 LYS A1009     -41.881  26.291  14.099  1.00 50.53     0.075 H 
ATOM   3157  HZ1 LYS A1009     -40.916  27.467  11.822  1.00 56.82     0.274 HD
ATOM   3158  HZ2 LYS A1009     -41.070  28.158  13.086  1.00 56.82     0.274 HD
ATOM   3159  HZ3 LYS A1009     -40.086  27.103  12.951  1.00 56.82     0.274 HD
ATOM   3160  N   VAL A1010     -37.312  22.895  14.484  1.00 23.98    -0.346 N 
ATOM   3161  CA  VAL A1010     -36.777  22.826  15.836  1.00 27.06     0.092 C 
ATOM   3162  C   VAL A1010     -37.524  23.848  16.677  1.00 29.54     0.241 C 
ATOM   3163  O   VAL A1010     -37.529  25.042  16.359  1.00 29.28    -0.271 OA
ATOM   3164  CB  VAL A1010     -35.264  23.073  15.836  1.00 28.45    -0.033 C 
ATOM   3165  CG1 VAL A1010     -34.745  23.234  17.242  1.00 30.52    -0.071 C 
ATOM   3166  CG2 VAL A1010     -34.572  21.908  15.146  1.00 28.84    -0.071 C 
ATOM   3167  H   VAL A1010     -36.830  23.350  13.936  1.00 28.78     0.163 HD
ATOM   3168  HA  VAL A1010     -36.929  21.947  16.218  1.00 32.48     0.088 H 
ATOM   3169  HB  VAL A1010     -35.070  23.894  15.358  1.00 34.14     0.042 H 
ATOM   3170 1HG1 VAL A1010     -33.779  23.147  17.234  1.00 36.62     0.028 H 
ATOM   3171 2HG1 VAL A1010     -34.996  24.110  17.574  1.00 36.62     0.028 H 
ATOM   3172 3HG1 VAL A1010     -35.134  22.544  17.803  1.00 36.62     0.028 H 
ATOM   3173 1HG2 VAL A1010     -33.622  22.096  15.087  1.00 34.60     0.028 H 
ATOM   3174 2HG2 VAL A1010     -34.719  21.102  15.664  1.00 34.60     0.028 H 
ATOM   3175 3HG2 VAL A1010     -34.944  21.803  14.256  1.00 34.60     0.028 H 
ATOM   3176  N   LYS A1011     -38.195  23.380  17.725  1.00 33.25    -0.346 N 
ATOM   3177  CA  LYS A1011     -39.064  24.226  18.534  1.00 39.91     0.089 C 
ATOM   3178  C   LYS A1011     -38.592  24.288  19.979  1.00 46.68     0.241 C 
ATOM   3179  O   LYS A1011     -39.394  24.373  20.914  1.00 50.04    -0.271 OA
ATOM   3180  CB  LYS A1011     -40.518  23.764  18.474  1.00 42.02    -0.038 C 
ATOM   3181  CG  LYS A1011     -41.203  23.955  17.129  1.00 47.63    -0.061 C 
ATOM   3182  CD  LYS A1011     -42.218  22.841  16.863  1.00 54.32    -0.043 C 
ATOM   3183  CE  LYS A1011     -43.012  23.090  15.584  1.00 59.93     0.080 C 
ATOM   3184  NZ  LYS A1011     -43.430  21.823  14.911  1.00 62.49    -0.079 N 
ATOM   3185  H   LYS A1011     -38.161  22.562  17.990  1.00 39.90     0.163 HD
ATOM   3186  HA  LYS A1011     -39.020  25.121  18.163  1.00 47.89     0.087 H 
ATOM   3187  HB2 LYS A1011     -40.547  22.817  18.683  1.00 50.42     0.036 H 
ATOM   3188  HB3 LYS A1011     -41.026  24.264  19.132  1.00 50.42     0.036 H 
ATOM   3189  HG2 LYS A1011     -41.672  24.804  17.124  1.00 57.16     0.033 H 
ATOM   3190  HG3 LYS A1011     -40.538  23.938  16.423  1.00 57.16     0.033 H 
ATOM   3191  HD2 LYS A1011     -41.750  21.996  16.771  1.00 65.18     0.035 H 
ATOM   3192  HD3 LYS A1011     -42.843  22.794  17.604  1.00 65.18     0.035 H 
ATOM   3193  HE2 LYS A1011     -43.813  23.593  15.800  1.00 71.91     0.075 H 
ATOM   3194  HE3 LYS A1011     -42.462  23.593  14.962  1.00 71.91     0.075 H 
ATOM   3195  HZ1 LYS A1011     -43.930  21.336  15.463  1.00 74.98     0.274 HD
ATOM   3196  HZ2 LYS A1011     -43.903  22.008  14.180  1.00 74.98     0.274 HD
ATOM   3197  HZ3 LYS A1011     -42.712  21.351  14.679  1.00 74.98     0.274 HD
ATOM   3198  N   GLU A1012     -37.280  24.247  20.183  1.00 53.07    -0.346 N 
ATOM   3199  CA  GLU A1012     -36.703  24.482  21.499  1.00 62.94     0.086 C 
ATOM   3200  C   GLU A1012     -35.275  25.003  21.390  1.00 67.68     0.243 C 
ATOM   3201  O   GLU A1012     -34.441  24.674  22.244  1.00 64.41    -0.271 OA
ATOM   3202  CB  GLU A1012     -36.711  23.175  22.294  1.00 66.51    -0.049 C 
ATOM   3203  HB1 GLU A1012     -36.269  23.355  23.302  1.00  0.00     0.030 H 
ATOM   3204  HB2 GLU A1012     -36.200  22.346  21.750  1.00  0.00     0.030 H 
ATOM   3205  HB3 GLU A1012     -37.728  22.722  22.353  1.00  0.00     0.030 H 
ATOM   3206  H   GLU A1012     -36.699  24.084  19.570  1.00 63.69     0.163 HD
ATOM   3207  HA  GLU A1012     -37.228  25.156  21.958  1.00 75.52     0.086 H 
ATOM   3208  N   PRO A1013     -34.963  25.844  20.401  1.00 73.66    -0.337 N 
ATOM   3209  CA  PRO A1013     -33.555  26.092  20.069  1.00 73.64     0.091 C 
ATOM   3210  C   PRO A1013     -32.703  26.410  21.287  1.00 69.00     0.241 C 
ATOM   3211  O   PRO A1013     -33.156  27.036  22.248  1.00 66.15    -0.271 OA
ATOM   3212  CB  PRO A1013     -33.621  27.279  19.099  1.00 77.06    -0.036 C 
ATOM   3213  CG  PRO A1013     -34.955  27.135  18.447  1.00 79.25    -0.048 C 
ATOM   3214  CD  PRO A1013     -35.859  26.687  19.587  1.00 77.96    -0.001 C 
ATOM   3215  HA  PRO A1013     -33.184  25.314  19.624  1.00 88.37     0.087 H 
ATOM   3216  HB2 PRO A1013     -33.558  28.115  19.589  1.00 92.47     0.036 H 
ATOM   3217  HB3 PRO A1013     -32.904  27.221  18.449  1.00 92.47     0.036 H 
ATOM   3218  HG2 PRO A1013     -35.245  27.985  18.081  1.00 95.11     0.035 H 
ATOM   3219  HG3 PRO A1013     -34.916  26.467  17.745  1.00 95.11     0.035 H 
ATOM   3220  HD2 PRO A1013     -36.179  27.448  20.096  1.00 93.56     0.064 H 
ATOM   3221  HD3 PRO A1013     -36.611  26.173  19.252  1.00 93.56     0.064 H 
ATOM   3222  N   GLY A1014     -31.467  25.928  21.248  1.00 66.68    -0.351 N 
ATOM   3223  CA  GLY A1014     -30.455  26.343  22.191  1.00 63.86     0.069 C 
ATOM   3224  C   GLY A1014     -29.447  27.231  21.495  1.00 61.84     0.236 C 
ATOM   3225  O   GLY A1014     -29.822  28.154  20.767  1.00 60.70    -0.272 OA
ATOM   3226  H   GLY A1014     -31.190  25.352  20.673  1.00 80.02     0.163 HD
ATOM   3227  HA2 GLY A1014     -30.863  26.836  22.920  1.00 76.63     0.078 H 
ATOM   3228  HA3 GLY A1014     -30.000  25.566  22.552  1.00 76.63     0.078 H 
ATOM   3229  N   GLU A1015     -28.164  26.959  21.703  1.00 60.85    -0.346 N 
ATOM   3230  CA  GLU A1015     -27.113  27.719  21.044  1.00 58.70     0.090 C 
ATOM   3231  C   GLU A1015     -27.010  27.245  19.599  1.00 50.43     0.241 C 
ATOM   3232  O   GLU A1015     -26.930  26.041  19.339  1.00 52.90    -0.271 OA
ATOM   3233  CB  GLU A1015     -25.794  27.515  21.783  1.00 64.88    -0.029 C 
ATOM   3234  CG  GLU A1015     -25.907  27.705  23.290  1.00 71.70     0.018 C 
ATOM   3235  CD  GLU A1015     -24.562  27.916  23.950  1.00 77.99     0.172 C 
ATOM   3236  OE1 GLU A1015     -23.556  27.373  23.443  1.00 80.77    -0.648 OA
ATOM   3237  OE2 GLU A1015     -24.512  28.639  24.968  1.00 80.02    -0.648 OA
ATOM   3238  H   GLU A1015     -27.876  26.337  22.224  1.00 73.02     0.163 HD
ATOM   3239  HA  GLU A1015     -27.311  28.668  21.046  1.00 70.44     0.087 H 
ATOM   3240  HB2 GLU A1015     -25.480  26.611  21.620  1.00 77.86     0.037 H 
ATOM   3241  HB3 GLU A1015     -25.146  28.156  21.450  1.00 77.86     0.037 H 
ATOM   3242  HG2 GLU A1015     -26.456  28.484  23.470  1.00 86.04     0.049 H 
ATOM   3243  HG3 GLU A1015     -26.313  26.916  23.680  1.00 86.04     0.049 H 
ATOM   3244  N   SER A1016     -27.043  28.192  18.660  1.00 39.51    -0.344 N 
ATOM   3245  CA  SER A1016     -27.148  27.879  17.239  1.00 30.03     0.109 C 
ATOM   3246  C   SER A1016     -25.891  28.290  16.499  1.00 23.51     0.245 C 
ATOM   3247  O   SER A1016     -25.437  29.431  16.657  1.00 23.42    -0.271 OA
ATOM   3248  CB  SER A1016     -28.343  28.629  16.652  1.00 33.76     0.044 C 
ATOM   3249  OG  SER A1016     -29.538  28.196  17.263  1.00 37.38    -0.398 OA
ATOM   3250  H   SER A1016     -27.005  29.035  18.826  1.00 47.42     0.163 HD
ATOM   3251  HA  SER A1016     -27.262  26.923  17.125  1.00 36.04     0.090 H 
ATOM   3252  HB2 SER A1016     -28.231  29.580  16.810  1.00 40.51     0.077 H 
ATOM   3253  HB3 SER A1016     -28.392  28.455  15.699  1.00 40.51     0.077 H 
ATOM   3254  HG  SER A1016     -29.642  27.372  17.138  1.00 44.85     0.209 HD
ATOM   3255  N   PRO A1017     -25.303  27.402  15.681  1.00 19.53    -0.337 N 
ATOM   3256  CA  PRO A1017     -24.110  27.798  14.898  1.00 18.57     0.091 C 
ATOM   3257  C   PRO A1017     -24.503  28.616  13.672  1.00 16.28     0.241 C 
ATOM   3258  O   PRO A1017     -24.459  28.147  12.528  1.00 16.30    -0.271 OA
ATOM   3259  CB  PRO A1017     -23.484  26.443  14.555  1.00 19.09    -0.036 C 
ATOM   3260  CG  PRO A1017     -24.658  25.521  14.436  1.00 20.27    -0.048 C 
ATOM   3261  CD  PRO A1017     -25.595  25.957  15.543  1.00 19.85    -0.001 C 
ATOM   3262  HA  PRO A1017     -23.481  28.301  15.440  1.00 22.28     0.087 H 
ATOM   3263  HB2 PRO A1017     -22.998  26.502  13.718  1.00 22.91     0.036 H 
ATOM   3264  HB3 PRO A1017     -22.887  26.161  15.266  1.00 22.91     0.036 H 
ATOM   3265  HG2 PRO A1017     -25.075  25.623  13.566  1.00 24.33     0.035 H 
ATOM   3266  HG3 PRO A1017     -24.373  24.602  14.562  1.00 24.33     0.035 H 
ATOM   3267  HD2 PRO A1017     -26.521  25.814  15.290  1.00 23.82     0.064 H 
ATOM   3268  HD3 PRO A1017     -25.400  25.485  16.368  1.00 23.82     0.064 H 
ATOM   3269  N   ILE A1018     -24.887  29.878  13.916  1.00 17.12    -0.346 N 
ATOM   3270  CA  ILE A1018     -25.590  30.668  12.903  1.00 16.28     0.092 C 
ATOM   3271  C   ILE A1018     -24.789  30.844  11.620  1.00 14.73     0.241 C 
ATOM   3272  O   ILE A1018     -25.376  30.964  10.542  1.00 14.77    -0.271 OA
ATOM   3273  CB  ILE A1018     -26.046  32.041  13.455  1.00 17.31    -0.030 C 
ATOM   3274  CG1 ILE A1018     -24.849  32.861  13.959  1.00 18.43    -0.063 C 
ATOM   3275  CG2 ILE A1018     -27.133  31.846  14.511  1.00 17.74    -0.071 C 
ATOM   3276  CD1 ILE A1018     -25.194  34.333  14.314  1.00 20.60    -0.076 C 
ATOM   3277  H   ILE A1018     -24.751  30.296  14.655  1.00 20.54     0.163 HD
ATOM   3278  HA  ILE A1018     -26.382  30.152  12.683  1.00 19.53     0.088 H 
ATOM   3279  HB  ILE A1018     -26.436  32.561  12.735  1.00 20.78     0.043 H 
ATOM   3280 2HG1 ILE A1018     -24.498  32.440  14.760  1.00 22.11     0.033 H 
ATOM   3281 3HG1 ILE A1018     -24.169  32.876  13.268  1.00 22.11     0.033 H 
ATOM   3282 1HG2 ILE A1018     -27.452  32.714  14.800  1.00 21.28     0.028 H 
ATOM   3283 2HG2 ILE A1018     -27.862  31.337  14.122  1.00 21.28     0.028 H 
ATOM   3284 3HG2 ILE A1018     -26.758  31.363  15.264  1.00 21.28     0.028 H 
ATOM   3285 1HD1 ILE A1018     -24.383  34.791  14.585  1.00 24.72     0.027 H 
ATOM   3286 2HD1 ILE A1018     -25.573  34.765  13.532  1.00 24.72     0.027 H 
ATOM   3287 3HD1 ILE A1018     -25.837  34.341  15.040  1.00 24.72     0.027 H 
ATOM   3288  N   PHE A1019     -23.458  30.879  11.699  1.00 14.30    -0.346 N 
ATOM   3289  CA  PHE A1019     -22.662  31.146  10.503  1.00 14.78     0.093 C 
ATOM   3290  C   PHE A1019     -22.530  29.935   9.591  1.00 14.26     0.241 C 
ATOM   3291  O   PHE A1019     -21.940  30.059   8.515  1.00 15.38    -0.271 OA
ATOM   3292  CB  PHE A1019     -21.302  31.725  10.890  1.00 15.25    -0.014 C 
ATOM   3293  CG  PHE A1019     -21.406  33.071  11.580  1.00 15.73    -0.056 A 
ATOM   3294  CD1 PHE A1019     -21.991  34.147  10.932  1.00 16.50    -0.077 A 
ATOM   3295  CD2 PHE A1019     -20.940  33.252  12.871  1.00 17.56    -0.077 A 
ATOM   3296  CE1 PHE A1019     -22.097  35.387  11.551  1.00 18.46    -0.082 A 
ATOM   3297  CE2 PHE A1019     -21.051  34.495  13.502  1.00 20.05    -0.082 A 
ATOM   3298  CZ  PHE A1019     -21.624  35.558  12.835  1.00 19.41    -0.083 A 
ATOM   3299  H   PHE A1019     -23.004  30.753  12.418  1.00 17.16     0.163 HD
ATOM   3300  HA  PHE A1019     -23.101  31.831   9.975  1.00 17.73     0.088 H 
ATOM   3301  HB2 PHE A1019     -20.860  31.111  11.497  1.00 18.30     0.043 H 
ATOM   3302  HB3 PHE A1019     -20.770  31.841  10.088  1.00 18.30     0.043 H 
ATOM   3303  HD1 PHE A1019     -22.318  34.038  10.069  1.00 19.81     0.084 H 
ATOM   3304  HD2 PHE A1019     -20.548  32.540  13.323  1.00 21.08     0.084 H 
ATOM   3305  HE1 PHE A1019     -22.487  36.101  11.100  1.00 22.15     0.083 H 
ATOM   3306  HE2 PHE A1019     -20.738  34.604  14.371  1.00 24.06     0.083 H 
ATOM   3307  HZ  PHE A1019     -21.690  36.388  13.250  1.00 23.30     0.083 H 
ATOM   3308  N   TRP A1020     -23.089  28.793   9.984  1.00 13.38    -0.346 N 
ATOM   3309  CA  TRP A1020     -23.208  27.611   9.141  1.00 14.08     0.093 C 
ATOM   3310  C   TRP A1020     -24.644  27.367   8.691  1.00 13.54     0.241 C 
ATOM   3311  O   TRP A1020     -24.889  26.435   7.917  1.00 14.74    -0.271 OA
ATOM   3312  CB  TRP A1020     -22.664  26.358   9.870  1.00 14.00    -0.012 C 
ATOM   3313  CG  TRP A1020     -21.158  26.258   9.889  1.00 13.48    -0.028 A 
ATOM   3314  CD1 TRP A1020     -20.392  25.404   9.135  1.00 12.64    -0.016 A 
ATOM   3315  CD2 TRP A1020     -20.231  27.025  10.677  1.00 14.26    -0.002 A 
ATOM   3316  CE2 TRP A1020     -18.930  26.591  10.330  1.00 13.87     0.042 A 
ATOM   3317  CE3 TRP A1020     -20.365  28.029  11.638  1.00 15.74    -0.070 A 
ATOM   3318  NE1 TRP A1020     -19.064  25.597   9.396  1.00 13.45    -0.365 N 
ATOM   3319  CZ2 TRP A1020     -17.778  27.124  10.912  1.00 15.31    -0.056 A 
ATOM   3320  CZ3 TRP A1020     -19.212  28.561  12.209  1.00 17.31    -0.082 A 
ATOM   3321  CH2 TRP A1020     -17.940  28.121  11.835  1.00 17.05    -0.081 A 
ATOM   3322  H   TRP A1020     -23.420  28.675  10.769  1.00 16.05     0.163 HD
ATOM   3323  HA  TRP A1020     -22.660  27.737   8.351  1.00 16.89     0.088 H 
ATOM   3324  HB2 TRP A1020     -22.969  26.378  10.791  1.00 16.81     0.044 H 
ATOM   3325  HB3 TRP A1020     -23.006  25.567   9.425  1.00 16.81     0.044 H 
ATOM   3326  HD1 TRP A1020     -20.729  24.783   8.531  1.00 15.17     0.112 H 
ATOM   3327  HE1 TRP A1020     -18.416  25.163   9.033  1.00 16.14     0.165 HD
ATOM   3328  HE3 TRP A1020     -21.206  28.336  11.891  1.00 18.89     0.084 H 
ATOM   3329  HZ2 TRP A1020     -16.932  26.813  10.680  1.00 18.38     0.086 H 
ATOM   3330  HZ3 TRP A1020     -19.290  29.225  12.855  1.00 20.78     0.083 H 
ATOM   3331  HH2 TRP A1020     -17.190  28.512  12.220  1.00 20.47     0.083 H 
ATOM   3332  N   TYR A1021     -25.601  28.175   9.154  1.00 13.62    -0.346 N 
ATOM   3333  CA  TYR A1021     -27.010  27.904   8.922  1.00 14.57     0.093 C 
ATOM   3334  C   TYR A1021     -27.503  28.391   7.562  1.00 13.02     0.241 C 
ATOM   3335  O   TYR A1021     -27.201  29.504   7.128  1.00 13.93    -0.271 OA
ATOM   3336  CB  TYR A1021     -27.851  28.589  10.004  1.00 14.88    -0.014 C 
ATOM   3337  CG  TYR A1021     -28.163  27.778  11.246  1.00 15.90    -0.056 A 
ATOM   3338  CD1 TYR A1021     -27.516  26.583  11.529  1.00 16.36    -0.074 A 
ATOM   3339  CD2 TYR A1021     -29.146  28.213  12.128  1.00 17.62    -0.074 A 
ATOM   3340  CE1 TYR A1021     -27.830  25.846  12.673  1.00 18.09    -0.051 A 
ATOM   3341  CE2 TYR A1021     -29.474  27.483  13.261  1.00 19.09    -0.051 A 
ATOM   3342  CZ  TYR A1021     -28.809  26.310  13.533  1.00 19.18     0.065 A 
ATOM   3343  OH  TYR A1021     -29.130  25.587  14.656  1.00 21.64    -0.361 OA
ATOM   3344  H   TYR A1021     -25.454  28.890   9.608  1.00 16.34     0.163 HD
ATOM   3345  HA  TYR A1021     -27.127  26.941   8.946  1.00 17.48     0.088 H 
ATOM   3346  HB2 TYR A1021     -27.375  29.382  10.297  1.00 17.86     0.043 H 
ATOM   3347  HB3 TYR A1021     -28.701  28.839   9.610  1.00 17.86     0.043 H 
ATOM   3348  HD1 TYR A1021     -26.863  26.268  10.948  1.00 19.63     0.084 H 
ATOM   3349  HD2 TYR A1021     -29.593  29.010  11.955  1.00 21.14     0.084 H 
ATOM   3350  HE1 TYR A1021     -27.385  25.051  12.856  1.00 21.70     0.087 H 
ATOM   3351  HE2 TYR A1021     -30.141  27.785  13.834  1.00 22.91     0.087 H 
ATOM   3352  HH  TYR A1021     -28.631  24.914  14.718  1.00 25.97     0.217 HD
ATOM   3353  N   ALA A1022     -28.359  27.587   6.946  1.00 13.45    -0.346 N 
ATOM   3354  CA  ALA A1022     -29.088  27.999   5.768  1.00 13.47     0.086 C 
ATOM   3355  C   ALA A1022     -30.085  29.095   6.129  1.00 13.50     0.243 C 
ATOM   3356  O   ALA A1022     -30.532  29.191   7.274  1.00 13.30    -0.271 OA
ATOM   3357  CB  ALA A1022     -29.847  26.810   5.187  1.00 13.73    -0.049 C 
ATOM   3358  H   ALA A1022     -28.537  26.785   7.199  1.00 16.14     0.163 HD
ATOM   3359  HA  ALA A1022     -28.469  28.337   5.102  1.00 16.17     0.086 H 
ATOM   3360  HB1 ALA A1022     -30.343  27.103   4.407  1.00 16.47     0.030 H 
ATOM   3361  HB2 ALA A1022     -29.212  26.121   4.937  1.00 16.47     0.030 H 
ATOM   3362  HB3 ALA A1022     -30.459  26.468   5.858  1.00 16.47     0.030 H 
ATOM   3363  N   PRO A1023     -30.465  29.921   5.157  1.00 13.39    -0.337 N 
ATOM   3364  CA  PRO A1023     -31.379  31.030   5.475  1.00 13.59     0.091 C 
ATOM   3365  C   PRO A1023     -32.695  30.574   6.073  1.00 14.14     0.241 C 
ATOM   3366  O   PRO A1023     -33.202  31.220   7.004  1.00 15.54    -0.271 OA
ATOM   3367  CB  PRO A1023     -31.559  31.739   4.124  1.00 15.52    -0.036 C 
ATOM   3368  CG  PRO A1023     -30.404  31.326   3.299  1.00 16.39    -0.048 C 
ATOM   3369  CD  PRO A1023     -29.954  29.981   3.773  1.00 14.51    -0.001 C 
ATOM   3370  HA  PRO A1023     -30.950  31.643   6.093  1.00 16.31     0.087 H 
ATOM   3371  HB2 PRO A1023     -32.392  31.457   3.715  1.00 18.62     0.036 H 
ATOM   3372  HB3 PRO A1023     -31.562  32.700   4.256  1.00 18.62     0.036 H 
ATOM   3373  HG2 PRO A1023     -30.677  31.279   2.370  1.00 19.67     0.035 H 
ATOM   3374  HG3 PRO A1023     -29.690  31.974   3.404  1.00 19.67     0.035 H 
ATOM   3375  HD2 PRO A1023     -30.342  29.276   3.231  1.00 17.41     0.064 H 
ATOM   3376  HD3 PRO A1023     -28.986  29.916   3.760  1.00 17.41     0.064 H 
ATOM   3377  N   GLU A1024     -33.278  29.482   5.567  1.00 14.33    -0.346 N 
ATOM   3378  CA  GLU A1024     -34.562  29.028   6.101  1.00 15.01     0.090 C 
ATOM   3379  C   GLU A1024     -34.416  28.443   7.500  1.00 14.61     0.241 C 
ATOM   3380  O   GLU A1024     -35.393  28.408   8.256  1.00 15.30    -0.271 OA
ATOM   3381  CB  GLU A1024     -35.227  28.039   5.145  1.00 17.03    -0.029 C 
ATOM   3382  CG  GLU A1024     -34.598  26.640   5.077  1.00 16.09     0.018 C 
ATOM   3383  CD  GLU A1024     -33.337  26.512   4.210  1.00 14.69     0.172 C 
ATOM   3384  OE1 GLU A1024     -32.854  27.503   3.628  1.00 14.57    -0.648 OA
ATOM   3385  OE2 GLU A1024     -32.834  25.371   4.108  1.00 15.38    -0.648 OA
ATOM   3386  H   GLU A1024     -32.958  29.000   4.932  1.00 17.19     0.163 HD
ATOM   3387  HA  GLU A1024     -35.165  29.785   6.165  1.00 18.02     0.087 H 
ATOM   3388  HB2 GLU A1024     -36.150  27.925   5.422  1.00 20.44     0.037 H 
ATOM   3389  HB3 GLU A1024     -35.192  28.413   4.251  1.00 20.44     0.037 H 
ATOM   3390  HG2 GLU A1024     -34.354  26.372   5.977  1.00 19.31     0.049 H 
ATOM   3391  HG3 GLU A1024     -35.258  26.028   4.716  1.00 19.31     0.049 H 
ATOM   3392  N   SER A1025     -33.213  28.017   7.874  1.00 14.43    -0.344 N 
ATOM   3393  CA  SER A1025     -32.980  27.626   9.261  1.00 15.24     0.109 C 
ATOM   3394  C   SER A1025     -32.933  28.853  10.160  1.00 14.88     0.243 C 
ATOM   3395  O   SER A1025     -33.483  28.842  11.263  1.00 16.41    -0.271 OA
ATOM   3396  CB  SER A1025     -31.685  26.829   9.356  1.00 15.58     0.044 C 
ATOM   3397  OG  SER A1025     -31.730  25.699   8.506  1.00 15.47    -0.398 OA
ATOM   3398  H   SER A1025     -32.529  27.946   7.358  1.00 17.31     0.163 HD
ATOM   3399  HA  SER A1025     -33.703  27.057   9.568  1.00 18.28     0.090 H 
ATOM   3400  HB2 SER A1025     -30.945  27.396   9.090  1.00 18.69     0.077 H 
ATOM   3401  HB3 SER A1025     -31.563  26.531  10.271  1.00 18.69     0.077 H 
ATOM   3402  HG  SER A1025     -32.380  25.209   8.713  1.00 18.56     0.209 HD
ATOM   3403  N   LEU A1026     -32.294  29.923   9.692  1.00 14.32    -0.346 N 
ATOM   3404  CA  LEU A1026     -32.238  31.168  10.448  1.00 15.31     0.089 C 
ATOM   3405  C   LEU A1026     -33.608  31.808  10.591  1.00 16.16     0.241 C 
ATOM   3406  O   LEU A1026     -33.910  32.386  11.642  1.00 18.19    -0.271 OA
ATOM   3407  CB  LEU A1026     -31.297  32.155   9.754  1.00 14.38    -0.035 C 
ATOM   3408  CG  LEU A1026     -29.817  31.796   9.819  1.00 15.47    -0.059 C 
ATOM   3409  CD1 LEU A1026     -29.039  32.614   8.815  1.00 16.65    -0.073 C 
ATOM   3410  CD2 LEU A1026     -29.251  32.005  11.204  1.00 17.71    -0.073 C 
ATOM   3411  H   LEU A1026     -31.885  29.954   8.936  1.00 17.19     0.163 HD
ATOM   3412  HA  LEU A1026     -31.898  30.964  11.334  1.00 18.38     0.087 H 
ATOM   3413  HB2 LEU A1026     -31.543  32.204   8.817  1.00 17.25     0.037 H 
ATOM   3414  HB3 LEU A1026     -31.404  33.025  10.171  1.00 17.25     0.037 H 
ATOM   3415  HG  LEU A1026     -29.725  30.855   9.605  1.00 18.56     0.039 H 
ATOM   3416 1HD1 LEU A1026     -28.100  32.379   8.877  1.00 19.99     0.028 H 
ATOM   3417 2HD1 LEU A1026     -29.370  32.419   7.924  1.00 19.99     0.028 H 
ATOM   3418 3HD1 LEU A1026     -29.158  33.556   9.014  1.00 19.99     0.028 H 
ATOM   3419 1HD2 LEU A1026     -28.305  31.791  11.193  1.00 21.26     0.028 H 
ATOM   3420 2HD2 LEU A1026     -29.377  32.932  11.460  1.00 21.26     0.028 H 
ATOM   3421 3HD2 LEU A1026     -29.715  31.424  11.826  1.00 21.26     0.028 H 
ATOM   3422  N   THR A1027     -34.438  31.761   9.545  1.00 15.54    -0.344 N 
ATOM   3423  CA  THR A1027     -35.692  32.504   9.569  1.00 16.79     0.113 C 
ATOM   3424  C   THR A1027     -36.900  31.676   9.993  1.00 16.99     0.243 C 
ATOM   3425  O   THR A1027     -37.891  32.260  10.455  1.00 19.35    -0.271 OA
ATOM   3426  CB  THR A1027     -36.015  33.119   8.195  1.00 16.73     0.060 C 
ATOM   3427  CG2 THR A1027     -34.946  34.094   7.738  1.00 16.54    -0.050 C 
ATOM   3428  OG1 THR A1027     -36.189  32.076   7.228  1.00 17.88    -0.393 OA
ATOM   3429  H   THR A1027     -34.296  31.313   8.825  1.00 18.65     0.163 HD
ATOM   3430  HA  THR A1027     -35.572  33.227  10.205  1.00 20.15     0.091 H 
ATOM   3431  HB  THR A1027     -36.838  33.628   8.267  1.00 20.08     0.086 H 
ATOM   3432  HG1 THR A1027     -35.480  31.632   7.155  1.00 21.45     0.210 HD
ATOM   3433 1HG2 THR A1027     -35.176  34.454   6.867  1.00 19.84     0.031 H 
ATOM   3434 2HG2 THR A1027     -34.872  34.826   8.371  1.00 19.84     0.031 H 
ATOM   3435 3HG2 THR A1027     -34.090  33.643   7.677  1.00 19.84     0.031 H 
ATOM   3436  N   GLU A1028     -36.857  30.352   9.840  1.00 17.53    -0.346 N 
ATOM   3437  CA  GLU A1028     -38.006  29.514  10.121  1.00 19.10     0.090 C 
ATOM   3438  C   GLU A1028     -37.686  28.319  11.000  1.00 18.67     0.241 C 
ATOM   3439  O   GLU A1028     -38.599  27.546  11.304  1.00 19.93    -0.271 OA
ATOM   3440  CB  GLU A1028     -38.640  28.991   8.826  1.00 22.77    -0.029 C 
ATOM   3441  CG  GLU A1028     -39.084  30.056   7.864  1.00 29.77     0.018 C 
ATOM   3442  CD  GLU A1028     -39.826  29.454   6.688  1.00 37.97     0.172 C 
ATOM   3443  OE1 GLU A1028     -41.025  29.137   6.825  1.00 41.93    -0.648 OA
ATOM   3444  OE2 GLU A1028     -39.197  29.259   5.632  1.00 41.40    -0.648 OA
ATOM   3445  H   GLU A1028     -36.165  29.918   9.573  1.00 21.03     0.163 HD
ATOM   3446  HA  GLU A1028     -38.661  30.066  10.575  1.00 22.92     0.087 H 
ATOM   3447  HB2 GLU A1028     -37.989  28.437   8.368  1.00 27.32     0.037 H 
ATOM   3448  HB3 GLU A1028     -39.420  28.464   9.058  1.00 27.32     0.037 H 
ATOM   3449  HG2 GLU A1028     -39.678  30.673   8.318  1.00 35.73     0.049 H 
ATOM   3450  HG3 GLU A1028     -38.307  30.530   7.527  1.00 35.73     0.049 H 
ATOM   3451  N   SER A1029     -36.435  28.158  11.434  1.00 18.39    -0.344 N 
ATOM   3452  CA  SER A1029     -36.018  27.016  12.247  1.00 18.49     0.109 C 
ATOM   3453  C   SER A1029     -36.282  25.691  11.548  1.00 17.77     0.243 C 
ATOM   3454  O   SER A1029     -36.547  24.676  12.206  1.00 18.43    -0.271 OA
ATOM   3455  CB  SER A1029     -36.690  27.016  13.622  1.00 21.21     0.044 C 
ATOM   3456  OG  SER A1029     -36.352  28.180  14.338  1.00 23.04    -0.398 OA
ATOM   3457  H   SER A1029     -35.797  28.709  11.267  1.00 22.07     0.163 HD
ATOM   3458  HA  SER A1029     -35.061  27.096  12.381  1.00 22.18     0.090 H 
ATOM   3459  HB2 SER A1029     -37.653  26.985  13.504  1.00 25.46     0.077 H 
ATOM   3460  HB3 SER A1029     -36.392  26.239  14.121  1.00 25.46     0.077 H 
ATOM   3461  HG  SER A1029     -36.717  28.168  15.094  1.00 27.65     0.209 HD
ATOM   3462  N   LYS A1030     -36.211  25.694  10.217  1.00 17.04    -0.346 N 
ATOM   3463  CA  LYS A1030     -36.455  24.503   9.414  1.00 16.70     0.089 C 
ATOM   3464  C   LYS A1030     -35.127  23.884   9.005  1.00 15.97     0.241 C 
ATOM   3465  O   LYS A1030     -34.271  24.551   8.409  1.00 17.26    -0.271 OA
ATOM   3466  CB  LYS A1030     -37.295  24.834   8.175  1.00 20.50    -0.038 C 
ATOM   3467  CG  LYS A1030     -38.770  25.157   8.477  1.00 24.23    -0.061 C 
ATOM   3468  CD  LYS A1030     -39.541  25.575   7.216  1.00 29.33    -0.043 C 
ATOM   3469  CE  LYS A1030     -39.697  24.421   6.215  1.00 34.71     0.080 C 
ATOM   3470  NZ  LYS A1030     -40.661  24.734   5.100  1.00 39.25    -0.079 N 
ATOM   3471  H   LYS A1030     -36.020  26.389   9.750  1.00 20.44     0.163 HD
ATOM   3472  HA  LYS A1030     -36.944  23.854   9.942  1.00 20.04     0.087 H 
ATOM   3473  HB2 LYS A1030     -36.908  25.608   7.737  1.00 24.60     0.036 H 
ATOM   3474  HB3 LYS A1030     -37.278  24.070   7.577  1.00 24.60     0.036 H 
ATOM   3475  HG2 LYS A1030     -39.200  24.370   8.847  1.00 29.08     0.033 H 
ATOM   3476  HG3 LYS A1030     -38.813  25.888   9.113  1.00 29.08     0.033 H 
ATOM   3477  HD2 LYS A1030     -40.428  25.874   7.471  1.00 35.20     0.035 H 
ATOM   3478  HD3 LYS A1030     -39.062  26.293   6.775  1.00 35.20     0.035 H 
ATOM   3479  HE2 LYS A1030     -38.834  24.230   5.817  1.00 41.65     0.075 H 
ATOM   3480  HE3 LYS A1030     -40.028  23.639   6.684  1.00 41.65     0.075 H 
ATOM   3481  HZ1 LYS A1030     -41.414  25.070   5.435  1.00 47.10     0.274 HD
ATOM   3482  HZ2 LYS A1030     -40.301  25.329   4.545  1.00 47.10     0.274 HD
ATOM   3483  HZ3 LYS A1030     -40.852  23.993   4.646  1.00 47.10     0.274 HD
ATOM   3484  N   PHE A1031     -34.972  22.604   9.313  1.00 15.52    -0.346 N 
ATOM   3485  CA  PHE A1031     -33.765  21.848   9.014  1.00 15.02     0.093 C 
ATOM   3486  C   PHE A1031     -34.113  20.639   8.170  1.00 15.58     0.241 C 
ATOM   3487  O   PHE A1031     -35.117  19.967   8.403  1.00 18.10    -0.271 OA
ATOM   3488  CB  PHE A1031     -33.069  21.440  10.309  1.00 15.21    -0.014 C 
ATOM   3489  CG  PHE A1031     -32.628  22.627  11.128  1.00 14.96    -0.056 A 
ATOM   3490  CD1 PHE A1031     -33.511  23.264  11.997  1.00 17.21    -0.077 A 
ATOM   3491  CD2 PHE A1031     -31.339  23.121  10.994  1.00 15.58    -0.077 A 
ATOM   3492  CE1 PHE A1031     -33.102  24.352  12.724  1.00 17.38    -0.082 A 
ATOM   3493  CE2 PHE A1031     -30.936  24.222  11.716  1.00 15.78    -0.082 A 
ATOM   3494  CZ  PHE A1031     -31.819  24.828  12.592  1.00 16.88    -0.083 A 
ATOM   3495  H   PHE A1031     -35.574  22.135   9.709  1.00 18.62     0.163 HD
ATOM   3496  HA  PHE A1031     -33.145  22.384   8.495  1.00 18.02     0.088 H 
ATOM   3497  HB2 PHE A1031     -33.683  20.915  10.846  1.00 18.25     0.043 H 
ATOM   3498  HB3 PHE A1031     -32.283  20.913  10.094  1.00 18.25     0.043 H 
ATOM   3499  HD1 PHE A1031     -34.382  22.949  12.085  1.00 20.66     0.084 H 
ATOM   3500  HD2 PHE A1031     -30.743  22.707  10.413  1.00 18.70     0.084 H 
ATOM   3501  HE1 PHE A1031     -33.694  24.770  13.307  1.00 20.85     0.083 H 
ATOM   3502  HE2 PHE A1031     -30.075  24.557  11.616  1.00 18.93     0.083 H 
ATOM   3503  HZ  PHE A1031     -31.543  25.560  13.094  1.00 20.26     0.083 H 
ATOM   3504  N   SER A1032     -33.259  20.356   7.200  1.00 14.45    -0.344 N 
ATOM   3505  CA  SER A1032     -33.542  19.334   6.209  1.00 14.46     0.109 C 
ATOM   3506  C   SER A1032     -32.228  18.823   5.654  1.00 13.78     0.243 C 
ATOM   3507  O   SER A1032     -31.157  19.346   5.952  1.00 13.22    -0.271 OA
ATOM   3508  CB  SER A1032     -34.359  19.930   5.068  1.00 15.75     0.044 C 
ATOM   3509  OG  SER A1032     -33.604  20.951   4.417  1.00 16.05    -0.398 OA
ATOM   3510  H   SER A1032     -32.500  20.747   7.093  1.00 17.34     0.163 HD
ATOM   3511  HA  SER A1032     -34.020  18.601   6.628  1.00 17.36     0.090 H 
ATOM   3512  HB2 SER A1032     -34.573  19.233   4.429  1.00 18.91     0.077 H 
ATOM   3513  HB3 SER A1032     -35.175  20.314   5.426  1.00 18.91     0.077 H 
ATOM   3514  HG  SER A1032     -33.457  21.584   4.950  1.00 19.27     0.209 HD
ATOM   3515  N   VAL A1033     -32.316  17.792   4.817  1.00 13.42    -0.346 N 
ATOM   3516  CA  VAL A1033     -31.111  17.374   4.109  1.00 13.62     0.092 C 
ATOM   3517  C   VAL A1033     -30.507  18.567   3.372  1.00 12.88     0.241 C 
ATOM   3518  O   VAL A1033     -29.287  18.776   3.380  1.00 13.36    -0.271 OA
ATOM   3519  CB  VAL A1033     -31.414  16.199   3.164  1.00 15.25    -0.033 C 
ATOM   3520  CG1 VAL A1033     -30.227  15.934   2.257  1.00 16.03    -0.071 C 
ATOM   3521  CG2 VAL A1033     -31.757  14.958   3.963  1.00 15.54    -0.071 C 
ATOM   3522  H   VAL A1033     -33.028  17.339   4.649  1.00 16.11     0.163 HD
ATOM   3523  HA  VAL A1033     -30.460  17.057   4.755  1.00 16.34     0.088 H 
ATOM   3524  HB  VAL A1033     -32.176  16.427   2.609  1.00 18.31     0.042 H 
ATOM   3525 1HG1 VAL A1033     -30.350  15.079   1.818  1.00 19.23     0.028 H 
ATOM   3526 2HG1 VAL A1033     -30.171  16.641   1.595  1.00 19.23     0.028 H 
ATOM   3527 3HG1 VAL A1033     -29.418  15.918   2.793  1.00 19.23     0.028 H 
ATOM   3528 1HG2 VAL A1033     -31.948  14.230   3.350  1.00 18.65     0.028 H 
ATOM   3529 2HG2 VAL A1033     -31.003  14.726   4.527  1.00 18.65     0.028 H 
ATOM   3530 3HG2 VAL A1033     -32.537  15.141   4.511  1.00 18.65     0.028 H 
ATOM   3531  N   ALA A1034     -31.362  19.381   2.753  1.00 12.60    -0.346 N 
ATOM   3532  CA  ALA A1034     -30.888  20.524   1.980  1.00 13.05     0.086 C 
ATOM   3533  C   ALA A1034     -30.211  21.580   2.843  1.00 11.93     0.240 C 
ATOM   3534  O   ALA A1034     -29.294  22.261   2.362  1.00 12.72    -0.271 OA
ATOM   3535  CB  ALA A1034     -32.051  21.122   1.200  1.00 14.34    -0.049 C 
ATOM   3536  H   ALA A1034     -32.217  19.294   2.765  1.00 15.12     0.163 HD
ATOM   3537  HA  ALA A1034     -30.220  20.214   1.349  1.00 15.67     0.086 H 
ATOM   3538  HB1 ALA A1034     -31.736  21.898   0.710  1.00 17.20     0.030 H 
ATOM   3539  HB2 ALA A1034     -32.392  20.457   0.582  1.00 17.20     0.030 H 
ATOM   3540  HB3 ALA A1034     -32.747  21.384   1.822  1.00 17.20     0.030 H 
ATOM   3541  N   SER A1035     -30.643  21.763   4.098  1.00 12.48    -0.344 N 
ATOM   3542  CA  SER A1035     -29.893  22.672   4.959  1.00 12.11     0.109 C 
ATOM   3543  C   SER A1035     -28.564  22.071   5.397  1.00 11.90     0.243 C 
ATOM   3544  O   SER A1035     -27.588  22.799   5.574  1.00 13.11    -0.271 OA
ATOM   3545  CB  SER A1035     -30.720  23.200   6.138  1.00 12.86     0.044 C 
ATOM   3546  OG  SER A1035     -31.122  22.181   7.043  1.00 13.32    -0.398 OA
ATOM   3547  H   SER A1035     -31.332  21.391   4.453  1.00 14.98     0.163 HD
ATOM   3548  HA  SER A1035     -29.691  23.465   4.438  1.00 14.53     0.090 H 
ATOM   3549  HB2 SER A1035     -30.184  23.846   6.624  1.00 15.43     0.077 H 
ATOM   3550  HB3 SER A1035     -31.516  23.627   5.786  1.00 15.43     0.077 H 
ATOM   3551  HG  SER A1035     -30.448  21.835   7.404  1.00 15.99     0.209 HD
ATOM   3552  N   ASP A1036     -28.486  20.736   5.534  1.00 12.04    -0.345 N 
ATOM   3553  CA  ASP A1036     -27.178  20.123   5.728  1.00 12.09     0.098 C 
ATOM   3554  C   ASP A1036     -26.277  20.358   4.512  1.00 10.90     0.241 C 
ATOM   3555  O   ASP A1036     -25.075  20.551   4.669  1.00 11.90    -0.271 OA
ATOM   3556  CB  ASP A1036     -27.310  18.618   5.996  1.00 11.35     0.043 C 
ATOM   3557  CG  ASP A1036     -27.652  18.273   7.449  1.00 12.90     0.175 C 
ATOM   3558  OD1 ASP A1036     -27.561  19.122   8.358  1.00 13.35    -0.648 OA
ATOM   3559  OD2 ASP A1036     -27.999  17.091   7.673  1.00 12.92    -0.648 OA
ATOM   3560  H   ASP A1036     -29.152  20.192   5.517  1.00 14.45     0.163 HD
ATOM   3561  HA  ASP A1036     -26.768  20.528   6.509  1.00 14.51     0.088 H 
ATOM   3562  HB2 ASP A1036     -28.017  18.263   5.434  1.00 13.62     0.052 H 
ATOM   3563  HB3 ASP A1036     -26.468  18.188   5.781  1.00 13.62     0.052 H 
ATOM   3564  N   VAL A1037     -26.847  20.344   3.303  1.00 11.07    -0.346 N 
ATOM   3565  CA  VAL A1037     -26.051  20.638   2.107  1.00 11.30     0.092 C 
ATOM   3566  C   VAL A1037     -25.506  22.066   2.150  1.00 11.03     0.241 C 
ATOM   3567  O   VAL A1037     -24.343  22.305   1.826  1.00 11.75    -0.271 OA
ATOM   3568  CB  VAL A1037     -26.848  20.366   0.814  1.00 11.69    -0.033 C 
ATOM   3569  CG1 VAL A1037     -26.124  20.977  -0.403  1.00 11.70    -0.071 C 
ATOM   3570  CG2 VAL A1037     -27.075  18.870   0.626  1.00 12.45    -0.071 C 
ATOM   3571  H   VAL A1037     -27.675  20.172   3.151  1.00 13.29     0.163 HD
ATOM   3572  HA  VAL A1037     -25.294  20.031   2.108  1.00 13.56     0.088 H 
ATOM   3573  HB  VAL A1037     -27.718  20.789   0.886  1.00 14.03     0.042 H 
ATOM   3574 1HG1 VAL A1037     -26.511  20.614  -1.215  1.00 14.04     0.028 H 
ATOM   3575 2HG1 VAL A1037     -26.235  21.940  -0.386  1.00 14.04     0.028 H 
ATOM   3576 3HG1 VAL A1037     -25.182  20.751  -0.357  1.00 14.04     0.028 H 
ATOM   3577 1HG2 VAL A1037     -27.581  18.727  -0.189  1.00 14.94     0.028 H 
ATOM   3578 2HG2 VAL A1037     -26.215  18.425   0.564  1.00 14.94     0.028 H 
ATOM   3579 3HG2 VAL A1037     -27.571  18.528   1.387  1.00 14.94     0.028 H 
ATOM   3580  N   TRP A1038     -26.343  23.039   2.534  1.00 10.70    -0.346 N 
ATOM   3581  CA  TRP A1038     -25.866  24.406   2.740  1.00 11.25     0.093 C 
ATOM   3582  C   TRP A1038     -24.667  24.427   3.685  1.00 12.11     0.241 C 
ATOM   3583  O   TRP A1038     -23.620  25.011   3.380  1.00 11.92    -0.271 OA
ATOM   3584  CB  TRP A1038     -27.008  25.282   3.296  1.00 12.18    -0.012 C 
ATOM   3585  CG  TRP A1038     -26.556  26.693   3.592  1.00 11.52    -0.028 A 
ATOM   3586  CD1 TRP A1038     -25.728  27.079   4.606  1.00 12.39    -0.016 A 
ATOM   3587  CD2 TRP A1038     -26.849  27.884   2.838  1.00 11.38    -0.002 A 
ATOM   3588  CE2 TRP A1038     -26.180  28.947   3.471  1.00 12.66     0.042 A 
ATOM   3589  CE3 TRP A1038     -27.647  28.156   1.731  1.00 11.84    -0.070 A 
ATOM   3590  NE1 TRP A1038     -25.511  28.434   4.547  1.00 12.86    -0.365 N 
ATOM   3591  CZ2 TRP A1038     -26.257  30.260   3.009  1.00 13.13    -0.056 A 
ATOM   3592  CZ3 TRP A1038     -27.724  29.469   1.275  1.00 12.95    -0.082 A 
ATOM   3593  CH2 TRP A1038     -27.025  30.494   1.910  1.00 13.43    -0.081 A 
ATOM   3594  H   TRP A1038     -27.184  22.932   2.680  1.00 12.84     0.163 HD
ATOM   3595  HA  TRP A1038     -25.588  24.775   1.887  1.00 13.50     0.088 H 
ATOM   3596  HB2 TRP A1038     -27.723  25.325   2.642  1.00 14.62     0.044 H 
ATOM   3597  HB3 TRP A1038     -27.336  24.891   4.121  1.00 14.62     0.044 H 
ATOM   3598  HD1 TRP A1038     -25.365  26.508   5.243  1.00 14.87     0.112 H 
ATOM   3599  HE1 TRP A1038     -25.032  28.887   5.099  1.00 15.44     0.165 HD
ATOM   3600  HE3 TRP A1038     -28.117  27.476   1.305  1.00 14.20     0.084 H 
ATOM   3601  HZ2 TRP A1038     -25.801  30.950   3.436  1.00 15.75     0.086 H 
ATOM   3602  HZ3 TRP A1038     -28.251  29.665   0.534  1.00 15.55     0.083 H 
ATOM   3603  HH2 TRP A1038     -27.085  31.360   1.574  1.00 16.11     0.083 H 
ATOM   3604  N   SER A1039     -24.798  23.777   4.850  1.00 11.03    -0.344 N 
ATOM   3605  CA  SER A1039     -23.702  23.768   5.802  1.00 11.58     0.109 C 
ATOM   3606  C   SER A1039     -22.473  23.077   5.226  1.00 11.66     0.243 C 
ATOM   3607  O   SER A1039     -21.338  23.479   5.511  1.00 12.14    -0.271 OA
ATOM   3608  CB  SER A1039     -24.135  23.095   7.102  1.00 13.35     0.044 C 
ATOM   3609  OG  SER A1039     -25.240  23.778   7.680  1.00 15.51    -0.398 OA
ATOM   3610  H   SER A1039     -25.498  23.346   5.101  1.00 13.24     0.163 HD
ATOM   3611  HA  SER A1039     -23.463  24.686   6.006  1.00 13.90     0.090 H 
ATOM   3612  HB2 SER A1039     -24.394  22.179   6.913  1.00 16.02     0.077 H 
ATOM   3613  HB3 SER A1039     -23.394  23.107   7.727  1.00 16.02     0.077 H 
ATOM   3614  HG  SER A1039     -25.030  24.574   7.846  1.00 18.61     0.209 HD
ATOM   3615  N   PHE A1040     -22.682  21.996   4.456  1.00 12.37    -0.346 N 
ATOM   3616  CA  PHE A1040     -21.564  21.351   3.776  1.00 12.11     0.093 C 
ATOM   3617  C   PHE A1040     -20.817  22.343   2.888  1.00 11.88     0.241 C 
ATOM   3618  O   PHE A1040     -19.581  22.305   2.807  1.00 11.97    -0.271 OA
ATOM   3619  CB  PHE A1040     -22.025  20.125   2.975  1.00 13.18    -0.014 C 
ATOM   3620  CG  PHE A1040     -21.002  19.696   1.974  1.00 14.07    -0.056 A 
ATOM   3621  CD1 PHE A1040     -19.893  18.944   2.339  1.00 15.87    -0.077 A 
ATOM   3622  CD2 PHE A1040     -21.085  20.165   0.680  1.00 14.09    -0.077 A 
ATOM   3623  CE1 PHE A1040     -18.910  18.636   1.393  1.00 16.07    -0.082 A 
ATOM   3624  CE2 PHE A1040     -20.119  19.876  -0.252  1.00 16.86    -0.082 A 
ATOM   3625  CZ  PHE A1040     -19.036  19.116   0.097  1.00 17.27    -0.083 A 
ATOM   3626  H   PHE A1040     -23.448  21.630   4.317  1.00 14.84     0.163 HD
ATOM   3627  HA  PHE A1040     -20.948  21.023   4.449  1.00 14.53     0.088 H 
ATOM   3628  HB2 PHE A1040     -22.182  19.386   3.584  1.00 15.81     0.043 H 
ATOM   3629  HB3 PHE A1040     -22.843  20.342   2.500  1.00 15.81     0.043 H 
ATOM   3630  HD1 PHE A1040     -19.803  18.645   3.215  1.00 19.04     0.084 H 
ATOM   3631  HD2 PHE A1040     -21.812  20.690   0.432  1.00 16.90     0.084 H 
ATOM   3632  HE1 PHE A1040     -18.177  18.115   1.631  1.00 19.29     0.083 H 
ATOM   3633  HE2 PHE A1040     -20.200  20.198  -1.121  1.00 20.23     0.083 H 
ATOM   3634  HZ  PHE A1040     -18.384  18.919  -0.536  1.00 20.73     0.083 H 
ATOM   3635  N   GLY A1041     -21.540  23.251   2.234  1.00 11.61    -0.351 N 
ATOM   3636  CA  GLY A1041     -20.858  24.267   1.451  1.00 12.57     0.069 C 
ATOM   3637  C   GLY A1041     -19.916  25.098   2.304  1.00 11.96     0.236 C 
ATOM   3638  O   GLY A1041     -18.822  25.470   1.863  1.00 12.14    -0.272 OA
ATOM   3639  H   GLY A1041     -22.398  23.298   2.230  1.00 13.93     0.163 HD
ATOM   3640  HA2 GLY A1041     -20.343  23.841   0.748  1.00 15.08     0.078 H 
ATOM   3641  HA3 GLY A1041     -21.513  24.859   1.049  1.00 15.08     0.078 H 
ATOM   3642  N   VAL A1042     -20.345  25.421   3.526  1.00 11.97    -0.346 N 
ATOM   3643  CA  VAL A1042     -19.485  26.132   4.464  1.00 11.94     0.092 C 
ATOM   3644  C   VAL A1042     -18.296  25.268   4.878  1.00 11.40     0.241 C 
ATOM   3645  O   VAL A1042     -17.175  25.765   4.993  1.00 12.29    -0.271 OA
ATOM   3646  CB  VAL A1042     -20.289  26.650   5.672  1.00 12.52    -0.033 C 
ATOM   3647  CG1 VAL A1042     -19.392  27.517   6.542  1.00 13.54    -0.071 C 
ATOM   3648  CG2 VAL A1042     -21.524  27.426   5.233  1.00 13.04    -0.071 C 
ATOM   3649  H   VAL A1042     -21.127  25.240   3.833  1.00 14.36     0.163 HD
ATOM   3650  HA  VAL A1042     -19.127  26.910   4.008  1.00 14.33     0.088 H 
ATOM   3651  HB  VAL A1042     -20.600  25.891   6.190  1.00 15.03     0.042 H 
ATOM   3652 1HG1 VAL A1042     -19.925  27.916   7.247  1.00 16.25     0.028 H 
ATOM   3653 2HG1 VAL A1042     -18.695  26.963   6.928  1.00 16.25     0.028 H 
ATOM   3654 3HG1 VAL A1042     -18.996  28.212   5.993  1.00 16.25     0.028 H 
ATOM   3655 1HG2 VAL A1042     -21.950  27.810   6.015  1.00 15.65     0.028 H 
ATOM   3656 2HG2 VAL A1042     -21.254  28.131   4.624  1.00 15.65     0.028 H 
ATOM   3657 3HG2 VAL A1042     -22.135  26.819   4.787  1.00 15.65     0.028 H 
ATOM   3658  N   VAL A1043     -18.515  23.965   5.122  1.00 11.58    -0.346 N 
ATOM   3659  CA  VAL A1043     -17.393  23.060   5.394  1.00 11.52     0.092 C 
ATOM   3660  C   VAL A1043     -16.363  23.116   4.266  1.00 12.41     0.241 C 
ATOM   3661  O   VAL A1043     -15.155  23.146   4.508  1.00 13.21    -0.271 OA
ATOM   3662  CB  VAL A1043     -17.901  21.625   5.609  1.00 12.30    -0.033 C 
ATOM   3663  CG1 VAL A1043     -16.762  20.609   5.568  1.00 13.29    -0.071 C 
ATOM   3664  CG2 VAL A1043     -18.660  21.537   6.930  1.00 13.56    -0.071 C 
ATOM   3665  H   VAL A1043     -19.289  23.590   5.134  1.00 13.90     0.163 HD
ATOM   3666  HA  VAL A1043     -16.959  23.358   6.209  1.00 13.82     0.088 H 
ATOM   3667  HB  VAL A1043     -18.504  21.399   4.883  1.00 14.76     0.042 H 
ATOM   3668 1HG1 VAL A1043     -17.072  19.771   5.946  1.00 15.95     0.028 H 
ATOM   3669 2HG1 VAL A1043     -16.490  20.475   4.647  1.00 15.95     0.028 H 
ATOM   3670 3HG1 VAL A1043     -16.016  20.950   6.087  1.00 15.95     0.028 H 
ATOM   3671 1HG2 VAL A1043     -18.881  20.609   7.106  1.00 16.27     0.028 H 
ATOM   3672 2HG2 VAL A1043     -18.098  21.883   7.641  1.00 16.27     0.028 H 
ATOM   3673 3HG2 VAL A1043     -19.472  22.063   6.864  1.00 16.27     0.028 H 
ATOM   3674  N   LEU A1044     -16.837  23.074   3.025  1.00 11.78    -0.346 N 
ATOM   3675  CA  LEU A1044     -15.921  23.083   1.883  1.00 12.65     0.089 C 
ATOM   3676  C   LEU A1044     -15.125  24.379   1.848  1.00 12.49     0.241 C 
ATOM   3677  O   LEU A1044     -13.906  24.363   1.597  1.00 13.21    -0.271 OA
ATOM   3678  CB  LEU A1044     -16.734  22.863   0.613  1.00 13.95    -0.035 C 
ATOM   3679  CG  LEU A1044     -15.966  22.762  -0.702  1.00 14.08    -0.059 C 
ATOM   3680  CD1 LEU A1044     -14.848  21.730  -0.625  1.00 14.23    -0.073 C 
ATOM   3681  CD2 LEU A1044     -16.954  22.452  -1.832  1.00 15.01    -0.073 C 
ATOM   3682  H   LEU A1044     -17.670  23.039   2.816  1.00 14.13     0.163 HD
ATOM   3683  HA  LEU A1044     -15.275  22.363   1.947  1.00 15.18     0.087 H 
ATOM   3684  HB2 LEU A1044     -17.227  22.034   0.716  1.00 16.74     0.037 H 
ATOM   3685  HB3 LEU A1044     -17.351  23.606   0.523  1.00 16.74     0.037 H 
ATOM   3686  HG  LEU A1044     -15.530  23.607  -0.894  1.00 16.89     0.039 H 
ATOM   3687 1HD1 LEU A1044     -14.466  21.612  -1.509  1.00 17.07     0.028 H 
ATOM   3688 2HD1 LEU A1044     -14.168  22.047  -0.011  1.00 17.07     0.028 H 
ATOM   3689 3HD1 LEU A1044     -15.215  20.890  -0.308  1.00 17.07     0.028 H 
ATOM   3690 1HD2 LEU A1044     -16.467  22.382  -2.667  1.00 18.01     0.028 H 
ATOM   3691 2HD2 LEU A1044     -17.402  21.613  -1.639  1.00 18.01     0.028 H 
ATOM   3692 3HD2 LEU A1044     -17.605  23.169  -1.887  1.00 18.01     0.028 H 
ATOM   3693  N   TYR A1045     -15.791  25.502   2.140  1.00 12.78    -0.346 N 
ATOM   3694  CA  TYR A1045     -15.111  26.776   2.322  1.00 12.48     0.093 C 
ATOM   3695  C   TYR A1045     -14.048  26.673   3.410  1.00 12.90     0.241 C 
ATOM   3696  O   TYR A1045     -12.896  27.085   3.210  1.00 14.10    -0.271 OA
ATOM   3697  CB  TYR A1045     -16.140  27.858   2.657  1.00 13.01    -0.014 C 
ATOM   3698  CG  TYR A1045     -15.490  29.150   3.087  1.00 13.76    -0.056 A 
ATOM   3699  CD1 TYR A1045     -15.132  30.112   2.160  1.00 14.70    -0.074 A 
ATOM   3700  CD2 TYR A1045     -15.200  29.388   4.416  1.00 14.81    -0.074 A 
ATOM   3701  CE1 TYR A1045     -14.515  31.283   2.552  1.00 16.25    -0.051 A 
ATOM   3702  CE2 TYR A1045     -14.586  30.556   4.819  1.00 15.08    -0.051 A 
ATOM   3703  CZ  TYR A1045     -14.226  31.497   3.870  1.00 16.60     0.065 A 
ATOM   3704  OH  TYR A1045     -13.582  32.665   4.218  1.00 19.18    -0.361 OA
ATOM   3705  H   TYR A1045     -16.645  25.548   2.238  1.00 15.34     0.163 HD
ATOM   3706  HA  TYR A1045     -14.665  27.027   1.498  1.00 14.97     0.088 H 
ATOM   3707  HB2 TYR A1045     -16.680  28.037   1.871  1.00 15.61     0.043 H 
ATOM   3708  HB3 TYR A1045     -16.704  27.546   3.382  1.00 15.61     0.043 H 
ATOM   3709  HD1 TYR A1045     -15.310  29.967   1.259  1.00 17.64     0.084 H 
ATOM   3710  HD2 TYR A1045     -15.424  28.748   5.053  1.00 17.77     0.084 H 
ATOM   3711  HE1 TYR A1045     -14.295  31.927   1.918  1.00 19.50     0.087 H 
ATOM   3712  HE2 TYR A1045     -14.415  30.709   5.720  1.00 18.09     0.087 H 
ATOM   3713  HH  TYR A1045     -13.501  32.710   5.053  1.00 23.01     0.217 HD
ATOM   3714  N   GLU A1046     -14.412  26.101   4.571  1.00 11.93    -0.346 N 
ATOM   3715  CA  GLU A1046     -13.449  25.977   5.657  1.00 12.59     0.090 C 
ATOM   3716  C   GLU A1046     -12.208  25.222   5.200  1.00 12.03     0.241 C 
ATOM   3717  O   GLU A1046     -11.082  25.604   5.519  1.00 14.00    -0.271 OA
ATOM   3718  CB  GLU A1046     -14.059  25.240   6.853  1.00 12.88    -0.029 C 
ATOM   3719  CG  GLU A1046     -15.162  25.942   7.620  1.00 13.04     0.018 C 
ATOM   3720  CD  GLU A1046     -15.557  25.102   8.810  1.00 14.07     0.172 C 
ATOM   3721  OE1 GLU A1046     -14.831  25.170   9.830  1.00 14.95    -0.648 OA
ATOM   3722  OE2 GLU A1046     -16.525  24.312   8.680  1.00 13.53    -0.648 OA
ATOM   3723  H   GLU A1046     -15.194  25.786   4.743  1.00 14.31     0.163 HD
ATOM   3724  HA  GLU A1046     -13.207  26.874   5.935  1.00 15.11     0.087 H 
ATOM   3725  HB2 GLU A1046     -14.431  24.404   6.529  1.00 15.46     0.037 H 
ATOM   3726  HB3 GLU A1046     -13.346  25.062   7.487  1.00 15.46     0.037 H 
ATOM   3727  HG2 GLU A1046     -14.846  26.804   7.935  1.00 15.65     0.049 H 
ATOM   3728  HG3 GLU A1046     -15.936  26.061   7.048  1.00 15.65     0.049 H 
ATOM   3729  N   LEU A1047     -12.412  24.092   4.521  1.00 12.15    -0.346 N 
ATOM   3730  CA  LEU A1047     -11.288  23.292   4.066  1.00 12.86     0.089 C 
ATOM   3731  C   LEU A1047     -10.313  24.131   3.249  1.00 14.84     0.241 C 
ATOM   3732  O   LEU A1047      -9.098  24.078   3.461  1.00 16.08    -0.271 OA
ATOM   3733  CB  LEU A1047     -11.784  22.111   3.232  1.00 13.89    -0.035 C 
ATOM   3734  CG  LEU A1047     -12.506  21.007   3.991  1.00 16.04    -0.059 C 
ATOM   3735  CD1 LEU A1047     -13.092  19.994   3.021  1.00 18.18    -0.073 C 
ATOM   3736  CD2 LEU A1047     -11.566  20.340   4.943  1.00 22.83    -0.073 C 
ATOM   3737  H   LEU A1047     -13.185  23.775   4.315  1.00 14.58     0.163 HD
ATOM   3738  HA  LEU A1047     -10.823  22.944   4.843  1.00 15.43     0.087 H 
ATOM   3739  HB2 LEU A1047     -12.401  22.450   2.566  1.00 16.67     0.037 H 
ATOM   3740  HB3 LEU A1047     -11.017  21.705   2.798  1.00 16.67     0.037 H 
ATOM   3741  HG  LEU A1047     -13.236  21.391   4.502  1.00 19.25     0.039 H 
ATOM   3742 1HD1 LEU A1047     -13.583  19.324   3.522  1.00 21.82     0.028 H 
ATOM   3743 2HD1 LEU A1047     -13.688  20.452   2.408  1.00 21.82     0.028 H 
ATOM   3744 3HD1 LEU A1047     -12.369  19.574   2.528  1.00 21.82     0.028 H 
ATOM   3745 1HD2 LEU A1047     -11.967  19.515   5.257  1.00 27.40     0.028 H 
ATOM   3746 2HD2 LEU A1047     -10.734  20.149   4.482  1.00 27.40     0.028 H 
ATOM   3747 3HD2 LEU A1047     -11.400  20.934   5.691  1.00 27.40     0.028 H 
ATOM   3748  N   PHE A1048     -10.828  24.895   2.291  1.00 15.32    -0.347 N 
ATOM   3749  CA  PHE A1048      -9.965  25.637   1.373  1.00 17.07     0.081 C 
ATOM   3750  C   PHE A1048      -9.413  26.925   1.965  1.00 19.00     0.219 C 
ATOM   3751  O   PHE A1048      -8.431  27.446   1.433  1.00 23.06    -0.287 OA
ATOM   3752  CB  PHE A1048     -10.677  25.792   0.028  1.00 16.44    -0.015 C 
ATOM   3753  CG  PHE A1048     -10.541  24.569  -0.815  1.00 15.54    -0.056 A 
ATOM   3754  CD1 PHE A1048     -11.366  23.476  -0.623  1.00 16.14    -0.077 A 
ATOM   3755  CD2 PHE A1048      -9.514  24.464  -1.731  1.00 17.97    -0.077 A 
ATOM   3756  CE1 PHE A1048     -11.198  22.323  -1.354  1.00 16.36    -0.082 A 
ATOM   3757  CE2 PHE A1048      -9.345  23.312  -2.465  1.00 17.76    -0.082 A 
ATOM   3758  CZ  PHE A1048     -10.186  22.247  -2.285  1.00 16.99    -0.083 A 
ATOM   3759  H   PHE A1048     -11.669  25.002   2.151  1.00 18.39     0.163 HD
ATOM   3760  HA  PHE A1048      -9.162  25.134   1.165  1.00 20.48     0.085 H 
ATOM   3761  HB2 PHE A1048     -11.621  25.951   0.183  1.00 19.73     0.043 H 
ATOM   3762  HB3 PHE A1048     -10.289  26.538  -0.455  1.00 19.73     0.043 H 
ATOM   3763  HD1 PHE A1048     -12.046  23.522   0.010  1.00 19.37     0.084 H 
ATOM   3764  HD2 PHE A1048      -8.931  25.178  -1.853  1.00 21.56     0.084 H 
ATOM   3765  HE1 PHE A1048     -11.764  21.598  -1.221  1.00 19.63     0.083 H 
ATOM   3766  HE2 PHE A1048      -8.656  23.256  -3.086  1.00 21.31     0.083 H 
ATOM   3767  HZ  PHE A1048     -10.074  21.475  -2.790  1.00 20.39     0.083 H 
ATOM   3768  N   THR A1049      -9.957  27.434   3.069  1.00 19.45     0.000 N 
ATOM   3769  CA ATHR A1049      -9.290  28.524   3.767  0.51 21.83     0.053 C 
ATOM   3770  CA BTHR A1049      -9.277  28.540   3.746  0.49 21.81     0.053 C 
ATOM   3771  C   THR A1049      -8.153  28.033   4.649  1.00 23.37     0.159 C 
ATOM   3772  O   THR A1049      -7.371  28.851   5.145  1.00 25.25    -0.282 OA
ATOM   3773  CB ATHR A1049     -10.258  29.254   4.680  0.51 23.52     0.044 C 
ATOM   3774  CB BTHR A1049     -10.307  29.512   4.360  0.49 23.83     0.044 C 
ATOM   3775  CG2ATHR A1049     -11.442  29.727   3.902  0.51 24.11    -0.052 C 
ATOM   3776  CG2BTHR A1049     -10.937  28.994   5.618  0.49 26.17    -0.052 C 
ATOM   3777  OG1ATHR A1049     -10.655  28.352   5.718  0.51 25.30    -0.395 OA
ATOM   3778  OG1BTHR A1049      -9.692  30.778   4.629  0.49 25.59    -0.395 OA
ATOM   3779  H  ATHR A1049     -10.694  27.170   3.424  0.51 23.34     0.000 HD
ATOM   3780  H  BTHR A1049     -10.689  27.168   3.432  0.49 23.34     0.000 HD
ATOM   3781  HA ATHR A1049      -8.957  29.140   3.095  0.51 26.19     0.059 H 
ATOM   3782  HA BTHR A1049      -8.815  29.134   3.133  0.49 26.17     0.059 H 
ATOM   3783  HB ATHR A1049      -9.846  30.038   5.075  0.51 28.22     0.083 H 
ATOM   3784  HB BTHR A1049     -11.022  29.618   3.713  0.49 28.59     0.083 H 
ATOM   3785  HG1ATHR A1049     -11.027  27.677   5.386  0.51 30.36     0.210 HD
ATOM   3786  HG1BTHR A1049      -8.950  30.663   5.006  0.49 30.71     0.210 HD
ATOM   3787 1HG2ATHR A1049     -11.640  30.649   4.126  0.51 28.93     0.030 H 
ATOM   3788 1HG2BTHR A1049     -11.603  29.621   5.938  0.49 31.41     0.030 H 
ATOM   3789 2HG2ATHR A1049     -11.260  29.667   2.951  0.51 28.93     0.030 H 
ATOM   3790 2HG2BTHR A1049     -11.365  28.140   5.447  0.49 31.41     0.030 H 
ATOM   3791 3HG2ATHR A1049     -12.215  29.179   4.109  0.51 28.93     0.030 H 
ATOM   3792 3HG2BTHR A1049     -10.261  28.875   6.303  0.49 31.41     0.030 H 
ATOM   3793  N   TYR A1050      -8.041  26.708   4.819  1.00 29.56    -0.354 N 
ATOM   3794  CA  TYR A1050      -6.972  26.040   5.568  1.00 32.84     0.092 C 
ATOM   3795  C   TYR A1050      -6.948  26.472   7.022  1.00 36.55     0.241 C 
ATOM   3796  O   TYR A1050      -5.901  26.408   7.680  1.00 39.75    -0.271 OA
ATOM   3797  CB  TYR A1050      -5.594  26.215   4.938  1.00 33.33    -0.014 C 
ATOM   3798  CG  TYR A1050      -5.227  25.161   3.930  1.00 37.28    -0.056 A 
ATOM   3799  CD1 TYR A1050      -4.632  23.973   4.320  1.00 38.60    -0.074 A 
ATOM   3800  CD2 TYR A1050      -5.452  25.371   2.580  1.00 38.24    -0.074 A 
ATOM   3801  CE1 TYR A1050      -4.279  23.028   3.390  1.00 41.61    -0.051 A 
ATOM   3802  CE2 TYR A1050      -5.105  24.434   1.648  1.00 40.21    -0.051 A 
ATOM   3803  CZ  TYR A1050      -4.523  23.263   2.053  1.00 43.44     0.065 A 
ATOM   3804  OH  TYR A1050      -4.182  22.328   1.105  1.00 47.18    -0.361 OA
ATOM   3805  H   TYR A1050      -8.604  26.147   4.492  1.00 35.47     0.162 HD
ATOM   3806  HA  TYR A1050      -7.167  25.090   5.539  1.00 39.41     0.088 H 
ATOM   3807  HB2 TYR A1050      -5.568  27.073   4.486  1.00 39.99     0.043 H 
ATOM   3808  HB3 TYR A1050      -4.928  26.190   5.642  1.00 39.99     0.043 H 
ATOM   3809  HD1 TYR A1050      -4.470  23.815   5.222  1.00 46.32     0.084 H 
ATOM   3810  HD2 TYR A1050      -5.848  26.165   2.302  1.00 45.89     0.084 H 
ATOM   3811  HE1 TYR A1050      -3.878  22.234   3.659  1.00 49.94     0.087 H 
ATOM   3812  HE2 TYR A1050      -5.263  24.591   0.745  1.00 48.25     0.087 H 
ATOM   3813  HH  TYR A1050      -4.374  22.613   0.338  1.00 56.62     0.217 HD
ATOM   3814  N   ILE A1051      -8.124  26.904   7.493  1.00 39.14    -0.346 N 
ATOM   3815  CA  ILE A1051      -8.377  27.500   8.806  1.00 41.20     0.092 C 
ATOM   3816  C   ILE A1051      -7.454  28.685   9.043  1.00 43.55     0.241 C 
ATOM   3817  O   ILE A1051      -6.954  28.894  10.153  1.00 43.86    -0.271 OA
ATOM   3818  CB  ILE A1051      -8.314  26.461   9.939  1.00 42.12    -0.030 C 
ATOM   3819  CG1 ILE A1051      -9.090  25.204   9.533  1.00 41.03    -0.063 C 
ATOM   3820  CG2 ILE A1051      -8.901  27.025  11.240  1.00 43.64    -0.071 C 
ATOM   3821  CD1 ILE A1051     -10.536  25.464   9.107  1.00 38.67    -0.076 C 
ATOM   3822  H   ILE A1051      -8.849  26.859   7.032  1.00 46.96     0.163 HD
ATOM   3823  HA  ILE A1051      -9.281  27.854   8.803  1.00 49.44     0.088 H 
ATOM   3824  HB  ILE A1051      -7.382  26.239  10.090  1.00 50.55     0.043 H 
ATOM   3825 2HG1 ILE A1051      -8.634  24.787   8.784  1.00 49.24     0.033 H 
ATOM   3826 3HG1 ILE A1051      -9.111  24.596  10.288  1.00 49.24     0.033 H 
ATOM   3827 1HG2 ILE A1051      -9.045  26.296  11.863  1.00 52.37     0.028 H 
ATOM   3828 2HG2 ILE A1051      -8.276  27.664  11.617  1.00 52.37     0.028 H 
ATOM   3829 3HG2 ILE A1051      -9.744  27.463  11.043  1.00 52.37     0.028 H 
ATOM   3830 1HD1 ILE A1051     -10.980  24.614   8.960  1.00 46.41     0.027 H 
ATOM   3831 2HD1 ILE A1051     -10.989  25.956   9.810  1.00 46.41     0.027 H 
ATOM   3832 3HD1 ILE A1051     -10.536  25.983   8.287  1.00 46.41     0.027 H 
ATOM   3833  N   GLU A1052      -7.251  29.477   7.998  1.00 44.37    -0.346 N 
ATOM   3834  CA  GLU A1052      -6.392  30.646   8.074  1.00 45.37     0.090 C 
ATOM   3835  C   GLU A1052      -6.994  31.693   8.994  1.00 46.53     0.241 C 
ATOM   3836  O   GLU A1052      -8.187  32.007   8.905  1.00 44.19    -0.271 OA
ATOM   3837  CB  GLU A1052      -6.245  31.225   6.671  1.00 45.46    -0.029 C 
ATOM   3838  CG  GLU A1052      -5.476  32.521   6.569  1.00 51.08     0.018 C 
ATOM   3839  CD  GLU A1052      -5.211  32.889   5.122  1.00 56.61     0.172 C 
ATOM   3840  OE1 GLU A1052      -5.120  31.958   4.292  1.00 60.32    -0.648 OA
ATOM   3841  OE2 GLU A1052      -5.106  34.095   4.814  1.00 58.84    -0.648 OA
ATOM   3842  H   GLU A1052      -7.604  29.356   7.223  1.00 53.24     0.163 HD
ATOM   3843  HA  GLU A1052      -5.523  30.400   8.427  1.00 54.44     0.087 H 
ATOM   3844  HB2 GLU A1052      -5.782  30.573   6.121  1.00 54.55     0.037 H 
ATOM   3845  HB3 GLU A1052      -7.132  31.389   6.316  1.00 54.55     0.037 H 
ATOM   3846  HG2 GLU A1052      -5.992  33.234   6.976  1.00 61.30     0.049 H 
ATOM   3847  HG3 GLU A1052      -4.624  32.427   7.022  1.00 61.30     0.049 H 
ATOM   3848  N   LYS A1053      -6.156  32.244   9.870  1.00 50.96    -0.346 N 
ATOM   3849  CA  LYS A1053      -6.586  33.324  10.743  1.00 53.59     0.086 C 
ATOM   3850  C   LYS A1053      -7.243  34.418   9.918  1.00 51.06     0.240 C 
ATOM   3851  O   LYS A1053      -6.700  34.864   8.902  1.00 51.57    -0.271 OA
ATOM   3852  CB  LYS A1053      -5.386  33.898  11.496  1.00 57.00    -0.049 C 
ATOM   3853  HB1 LYS A1053      -5.716  34.726  12.166  1.00  0.00     0.030 H 
ATOM   3854  HB2 LYS A1053      -4.573  34.219  10.804  1.00  0.00     0.030 H 
ATOM   3855  HB3 LYS A1053      -4.826  33.110  12.051  1.00  0.00     0.030 H 
ATOM   3856  H   LYS A1053      -5.336  32.009   9.975  1.00 61.15     0.163 HD
ATOM   3857  HA  LYS A1053      -7.221  32.985  11.393  1.00 64.31     0.086 H 
ATOM   3858  N   SER A1054      -8.416  34.845  10.359  1.00 46.97    -0.344 N 
ATOM   3859  CA  SER A1054      -9.193  35.930   9.785  1.00 44.82     0.109 C 
ATOM   3860  C   SER A1054     -10.053  35.419   8.641  1.00 40.26     0.243 C 
ATOM   3861  O   SER A1054     -10.813  36.200   8.080  1.00 42.66    -0.271 OA
ATOM   3862  CB  SER A1054      -8.345  37.126   9.310  1.00 48.38     0.044 C 
ATOM   3863  OG  SER A1054      -7.832  36.945   8.001  1.00 50.81    -0.398 OA
ATOM   3864  H   SER A1054      -8.806  34.493  11.040  1.00 56.37     0.163 HD
ATOM   3865  HA  SER A1054      -9.783  36.288  10.467  1.00 53.78     0.090 H 
ATOM   3866  HB2 SER A1054      -8.902  37.920   9.317  1.00 58.06     0.077 H 
ATOM   3867  HB3 SER A1054      -7.600  37.237   9.921  1.00 58.06     0.077 H 
ATOM   3868  HG  SER A1054      -7.535  36.164   7.915  1.00 60.98     0.209 HD
ATOM   3869  N   LYS A1055      -9.969  34.139   8.283  1.00 35.10    -0.346 N 
ATOM   3870  CA  LYS A1055     -10.732  33.613   7.166  1.00 29.86     0.089 C 
ATOM   3871  C   LYS A1055     -11.886  32.712   7.582  1.00 23.14     0.241 C 
ATOM   3872  O   LYS A1055     -12.631  32.253   6.710  1.00 22.51    -0.271 OA
ATOM   3873  CB  LYS A1055      -9.809  32.831   6.227  1.00 37.09    -0.038 C 
ATOM   3874  CG  LYS A1055      -8.607  33.616   5.759  1.00 42.78    -0.061 C 
ATOM   3875  CD  LYS A1055      -8.995  34.952   5.133  1.00 46.58    -0.043 C 
ATOM   3876  CE  LYS A1055      -7.809  35.562   4.392  1.00 50.25     0.080 C 
ATOM   3877  NZ  LYS A1055      -8.207  36.733   3.558  1.00 50.95    -0.079 N 
ATOM   3878  H   LYS A1055      -9.472  33.557   8.676  1.00 42.12     0.163 HD
ATOM   3879  HA  LYS A1055     -11.108  34.365   6.683  1.00 35.83     0.087 H 
ATOM   3880  HB2 LYS A1055      -9.486  32.044   6.692  1.00 44.51     0.036 H 
ATOM   3881  HB3 LYS A1055     -10.315  32.569   5.442  1.00 44.51     0.036 H 
ATOM   3882  HG2 LYS A1055      -8.029  33.795   6.517  1.00 51.34     0.033 H 
ATOM   3883  HG3 LYS A1055      -8.129  33.098   5.092  1.00 51.34     0.033 H 
ATOM   3884  HD2 LYS A1055      -9.718  34.817   4.500  1.00 55.90     0.035 H 
ATOM   3885  HD3 LYS A1055      -9.274  35.568   5.828  1.00 55.90     0.035 H 
ATOM   3886  HE2 LYS A1055      -7.150  35.860   5.038  1.00 60.30     0.075 H 
ATOM   3887  HE3 LYS A1055      -7.421  34.892   3.807  1.00 60.30     0.075 H 
ATOM   3888  HZ1 LYS A1055      -7.492  37.073   3.151  1.00 61.14     0.274 HD
ATOM   3889  HZ2 LYS A1055      -8.798  36.482   2.942  1.00 61.14     0.274 HD
ATOM   3890  HZ3 LYS A1055      -8.573  37.361   4.071  1.00 61.14     0.274 HD
ATOM   3891  N   SER A1056     -12.068  32.452   8.880  1.00 21.56    -0.344 N 
ATOM   3892  CA  SER A1056     -13.134  31.553   9.302  1.00 20.70     0.109 C 
ATOM   3893  C   SER A1056     -14.491  32.134   8.918  1.00 18.72     0.245 C 
ATOM   3894  O   SER A1056     -14.625  33.345   8.733  1.00 18.91    -0.271 OA
ATOM   3895  CB  SER A1056     -13.113  31.364  10.817  1.00 23.21     0.044 C 
ATOM   3896  OG  SER A1056     -13.520  32.550  11.491  1.00 24.28    -0.398 OA
ATOM   3897  H   SER A1056     -11.596  32.779   9.519  1.00 25.87     0.163 HD
ATOM   3898  HA  SER A1056     -13.006  30.694   8.869  1.00 24.84     0.090 H 
ATOM   3899  HB2 SER A1056     -13.720  30.645  11.053  1.00 27.86     0.077 H 
ATOM   3900  HB3 SER A1056     -12.211  31.140  11.093  1.00 27.86     0.077 H 
ATOM   3901  HG  SER A1056     -13.029  33.192  11.263  1.00 29.14     0.209 HD
ATOM   3902  N   PRO A1057     -15.527  31.303   8.830  1.00 17.81    -0.337 N 
ATOM   3903  CA  PRO A1057     -16.859  31.838   8.481  1.00 16.76     0.092 C 
ATOM   3904  C   PRO A1057     -17.309  32.923   9.446  1.00 16.75     0.243 C 
ATOM   3905  O   PRO A1057     -17.775  33.971   8.990  1.00 17.17    -0.271 OA
ATOM   3906  CB  PRO A1057     -17.765  30.596   8.496  1.00 15.94    -0.036 C 
ATOM   3907  CG  PRO A1057     -16.802  29.491   8.052  1.00 16.71    -0.048 C 
ATOM   3908  CD  PRO A1057     -15.501  29.823   8.767  1.00 16.89    -0.001 C 
ATOM   3909  HA  PRO A1057     -16.858  32.211   7.586  1.00 20.11     0.087 H 
ATOM   3910  HB2 PRO A1057     -18.108  30.434   9.388  1.00 19.12     0.036 H 
ATOM   3911  HB3 PRO A1057     -18.500  30.702   7.872  1.00 19.12     0.036 H 
ATOM   3912  HG2 PRO A1057     -17.140  28.624   8.325  1.00 20.06     0.035 H 
ATOM   3913  HG3 PRO A1057     -16.688  29.515   7.089  1.00 20.06     0.035 H 
ATOM   3914  HD2 PRO A1057     -15.487  29.438   9.657  1.00 20.26     0.064 H 
ATOM   3915  HD3 PRO A1057     -14.736  29.511   8.258  1.00 20.26     0.064 H 
ATOM   3916  N   PRO A1058     -17.166  32.753  10.768  1.00 17.47    -0.337 N 
ATOM   3917  CA  PRO A1058     -17.568  33.865  11.655  1.00 18.60     0.091 C 
ATOM   3918  C   PRO A1058     -16.780  35.145  11.409  1.00 18.80     0.241 C 
ATOM   3919  O   PRO A1058     -17.358  36.240  11.384  1.00 19.43    -0.271 OA
ATOM   3920  CB  PRO A1058     -17.353  33.300  13.067  1.00 18.92    -0.036 C 
ATOM   3921  CG  PRO A1058     -17.401  31.792  12.883  1.00 18.87    -0.048 C 
ATOM   3922  CD  PRO A1058     -16.762  31.560  11.540  1.00 18.55    -0.001 C 
ATOM   3923  HA  PRO A1058     -18.513  34.050  11.540  1.00 22.32     0.087 H 
ATOM   3924  HB2 PRO A1058     -16.492  33.583  13.411  1.00 22.70     0.036 H 
ATOM   3925  HB3 PRO A1058     -18.061  33.602  13.657  1.00 22.70     0.036 H 
ATOM   3926  HG2 PRO A1058     -16.899  31.354  13.589  1.00 22.64     0.035 H 
ATOM   3927  HG3 PRO A1058     -18.320  31.484  12.890  1.00 22.64     0.035 H 
ATOM   3928  HD2 PRO A1058     -15.796  31.510  11.620  1.00 22.27     0.064 H 
ATOM   3929  HD3 PRO A1058     -17.103  30.750  11.130  1.00 22.27     0.064 H 
ATOM   3930  N   ALA A1059     -15.464  35.047  11.219  1.00 19.48    -0.348 N 
ATOM   3931  CA  ALA A1059     -14.685  36.265  11.013  1.00 18.92     0.074 C 
ATOM   3932  C   ALA A1059     -15.063  36.944   9.705  1.00 19.50     0.219 C 
ATOM   3933  O   ALA A1059     -15.171  38.175   9.643  1.00 20.05    -0.287 OA
ATOM   3934  CB  ALA A1059     -13.191  35.953  11.026  1.00 22.12    -0.051 C 
ATOM   3935  H   ALA A1059     -15.015  34.314  11.205  1.00 23.37     0.163 HD
ATOM   3936  HA  ALA A1059     -14.872  36.874  11.745  1.00 22.71     0.084 H 
ATOM   3937  HB1 ALA A1059     -12.696  36.774  10.879  1.00 26.54     0.030 H 
ATOM   3938  HB2 ALA A1059     -12.955  35.574  11.886  1.00 26.54     0.030 H 
ATOM   3939  HB3 ALA A1059     -12.995  35.318  10.319  1.00 26.54     0.030 H 
ATOM   3940  N   GLU A1060     -15.267  36.159   8.650  1.00 19.70     0.000 N 
ATOM   3941  CA AGLU A1060     -15.573  36.721   7.343  0.34 19.11     0.027 C 
ATOM   3942  CA BGLU A1060     -15.574  36.725   7.343  0.66 18.74     0.027 C 
ATOM   3943  C   GLU A1060     -16.970  37.329   7.318  1.00 17.92     0.154 C 
ATOM   3944  O   GLU A1060     -17.166  38.443   6.817  1.00 19.34    -0.283 OA
ATOM   3945  CB AGLU A1060     -15.422  35.620   6.296  0.34 20.71    -0.044 C 
ATOM   3946  CB BGLU A1060     -15.418  35.665   6.248  0.66 20.38    -0.044 C 
ATOM   3947  CG AGLU A1060     -15.228  36.112   4.896  0.34 22.77     0.017 C 
ATOM   3948  CG BGLU A1060     -14.038  35.625   5.648  0.66 23.83     0.017 C 
ATOM   3949  CD AGLU A1060     -13.972  36.956   4.738  0.34 27.27     0.172 C 
ATOM   3950  CD BGLU A1060     -13.649  36.977   5.094  0.66 29.61     0.172 C 
ATOM   3951  OE1AGLU A1060     -13.046  36.853   5.571  0.34 28.79    -0.648 OA
ATOM   3952  OE1BGLU A1060     -14.329  37.451   4.169  0.66 27.87    -0.648 OA
ATOM   3953  OE2AGLU A1060     -13.918  37.743   3.776  0.34 30.70    -0.648 OA
ATOM   3954  OE2BGLU A1060     -12.711  37.597   5.632  0.66 35.06    -0.648 OA
ATOM   3955  H  AGLU A1060     -15.234  35.299   8.666  0.34 23.64     0.000 HD
ATOM   3956  H  BGLU A1060     -15.234  35.299   8.665  0.66 23.64     0.000 HD
ATOM   3957  HA AGLU A1060     -14.952  37.435   7.133  0.34 22.93     0.055 H 
ATOM   3958  HA BGLU A1060     -14.937  37.433   7.158  0.66 22.49     0.055 H 
ATOM   3959  HB2AGLU A1060     -14.649  35.080   6.526  0.34 24.85     0.035 H 
ATOM   3960  HB2BGLU A1060     -15.604  34.793   6.628  0.66 24.46     0.035 H 
ATOM   3961  HB3AGLU A1060     -16.223  35.073   6.306  0.34 24.85     0.035 H 
ATOM   3962  HB3BGLU A1060     -16.048  35.857   5.535  0.66 24.46     0.035 H 
ATOM   3963  HG2AGLU A1060     -15.155  35.351   4.300  0.34 27.32     0.049 H 
ATOM   3964  HG2BGLU A1060     -13.396  35.376   6.331  0.66 28.60     0.049 H 
ATOM   3965  HG3AGLU A1060     -15.990  36.658   4.645  0.34 27.32     0.049 H 
ATOM   3966  HG3BGLU A1060     -14.020  34.979   4.924  0.66 28.60     0.049 H 
ATOM   3967  N   PHE A1061     -17.958  36.619   7.859  1.00 16.47    -0.354 N 
ATOM   3968  CA  PHE A1061     -19.289  37.206   7.915  1.00 16.75     0.092 C 
ATOM   3969  C   PHE A1061     -19.291  38.472   8.768  1.00 16.37     0.241 C 
ATOM   3970  O   PHE A1061     -19.934  39.467   8.407  1.00 17.09    -0.271 OA
ATOM   3971  CB  PHE A1061     -20.305  36.199   8.443  1.00 15.95    -0.014 C 
ATOM   3972  CG  PHE A1061     -20.838  35.242   7.396  1.00 15.05    -0.056 A 
ATOM   3973  CD1 PHE A1061     -21.479  35.706   6.255  1.00 15.15    -0.077 A 
ATOM   3974  CD2 PHE A1061     -20.742  33.874   7.590  1.00 14.53    -0.077 A 
ATOM   3975  CE1 PHE A1061     -21.990  34.815   5.321  1.00 15.13    -0.082 A 
ATOM   3976  CE2 PHE A1061     -21.258  32.991   6.669  1.00 14.33    -0.082 A 
ATOM   3977  CZ  PHE A1061     -21.874  33.456   5.534  1.00 14.06    -0.083 A 
ATOM   3978  H   PHE A1061     -17.885  35.828   8.188  1.00 19.76     0.162 HD
ATOM   3979  HA  PHE A1061     -19.560  37.442   7.014  1.00 20.10     0.088 H 
ATOM   3980  HB2 PHE A1061     -19.884  35.669   9.138  1.00 19.14     0.043 H 
ATOM   3981  HB3 PHE A1061     -21.061  36.685   8.809  1.00 19.14     0.043 H 
ATOM   3982  HD1 PHE A1061     -21.566  36.621   6.115  1.00 18.18     0.084 H 
ATOM   3983  HD2 PHE A1061     -20.323  33.548   8.354  1.00 17.43     0.084 H 
ATOM   3984  HE1 PHE A1061     -22.409  35.132   4.553  1.00 18.15     0.083 H 
ATOM   3985  HE2 PHE A1061     -21.188  32.075   6.817  1.00 17.20     0.083 H 
ATOM   3986  HZ  PHE A1061     -22.214  32.856   4.910  1.00 16.87     0.083 H 
ATOM   3987  N   MET A1062     -18.572  38.466   9.896  1.00 16.99    -0.346 N 
ATOM   3988  CA  MET A1062     -18.534  39.669  10.734  1.00 18.37     0.090 C 
ATOM   3989  C   MET A1062     -17.869  40.834  10.002  1.00 17.95     0.241 C 
ATOM   3990  O   MET A1062     -18.284  41.993  10.154  1.00 18.86    -0.271 OA
ATOM   3991  CB  MET A1062     -17.815  39.393  12.054  1.00 20.37    -0.030 C 
ATOM   3992  CG  MET A1062     -18.610  38.591  13.069  1.00 20.56    -0.021 C 
ATOM   3993  SD  MET A1062     -20.244  39.247  13.440  1.00 21.81    -0.173 SA
ATOM   3994  CE  MET A1062     -19.834  40.862  14.108  1.00 23.18    -0.035 C 
ATOM   3995  H   MET A1062     -18.113  37.801  10.190  1.00 20.39     0.163 HD
ATOM   3996  HA  MET A1062     -19.449  39.910  10.948  1.00 22.04     0.087 H 
ATOM   3997  HB2 MET A1062     -17.005  38.895  11.863  1.00 24.45     0.037 H 
ATOM   3998  HB3 MET A1062     -17.593  40.243  12.466  1.00 24.45     0.037 H 
ATOM   3999  HG2 MET A1062     -18.729  37.692  12.727  1.00 24.68     0.049 H 
ATOM   4000  HG3 MET A1062     -18.111  38.567  13.901  1.00 24.68     0.049 H 
ATOM   4001  HE1 MET A1062     -20.650  41.301  14.397  1.00 27.82     0.041 H 
ATOM   4002  HE2 MET A1062     -19.234  40.749  14.862  1.00 27.82     0.041 H 
ATOM   4003  HE3 MET A1062     -19.402  41.389  13.418  1.00 27.82     0.041 H 
ATOM   4004  N   ARG A1063     -16.828  40.562   9.215  1.00 19.35    -0.346 N 
ATOM   4005  CA  ARG A1063     -16.221  41.627   8.418  1.00 21.36     0.089 C 
ATOM   4006  C   ARG A1063     -17.224  42.197   7.425  1.00 20.13     0.241 C 
ATOM   4007  O   ARG A1063     -17.286  43.416   7.222  1.00 21.86    -0.271 OA
ATOM   4008  CB  ARG A1063     -14.990  41.081   7.687  1.00 25.01    -0.036 C 
ATOM   4009  CG  ARG A1063     -14.311  42.063   6.731  1.00 29.86    -0.048 C 
ATOM   4010  CD  ARG A1063     -13.261  41.388   5.811  1.00 34.31     0.009 C 
ATOM   4011  NE  ARG A1063     -13.846  40.465   4.840  1.00 38.22    -0.227 N 
ATOM   4012  CZ  ARG A1063     -14.595  40.822   3.803  1.00 41.97     0.665 C 
ATOM   4013  NH1 ARG A1063     -14.868  42.091   3.548  1.00 41.85    -0.235 N 
ATOM   4014  NH2 ARG A1063     -15.104  39.878   3.017  1.00 43.98    -0.235 N 
ATOM   4015  H   ARG A1063     -16.463  39.788   9.125  1.00 23.23     0.163 HD
ATOM   4016  HA  ARG A1063     -15.933  42.344   9.003  1.00 25.63     0.087 H 
ATOM   4017  HB2 ARG A1063     -14.332  40.819   8.349  1.00 30.01     0.036 H 
ATOM   4018  HB3 ARG A1063     -15.261  40.310   7.165  1.00 30.01     0.036 H 
ATOM   4019  HG2 ARG A1063     -14.985  42.470   6.165  1.00 35.83     0.035 H 
ATOM   4020  HG3 ARG A1063     -13.857  42.746   7.251  1.00 35.83     0.035 H 
ATOM   4021  HD2 ARG A1063     -12.787  42.076   5.318  1.00 41.17     0.064 H 
ATOM   4022  HD3 ARG A1063     -12.639  40.886   6.360  1.00 41.17     0.064 H 
ATOM   4023  HE  ARG A1063     -13.694  39.626   4.949  1.00 45.87     0.177 HD
ATOM   4024 1HH1 ARG A1063     -14.559  42.708   4.060  1.00 50.22     0.174 HD
ATOM   4025 2HH1 ARG A1063     -15.355  42.298   2.871  1.00 50.22     0.174 HD
ATOM   4026 1HH2 ARG A1063     -14.947  39.049   3.184  1.00 52.78     0.174 HD
ATOM   4027 2HH2 ARG A1063     -15.590  40.096   2.342  1.00 52.78     0.174 HD
ATOM   4028  N   MET A1064     -18.023  41.330   6.802  1.00 20.33    -0.347 N 
ATOM   4029  CA  MET A1064     -18.992  41.781   5.813  1.00 20.24     0.078 C 
ATOM   4030  C   MET A1064     -20.126  42.560   6.462  1.00 21.28     0.219 C 
ATOM   4031  O   MET A1064     -20.594  43.562   5.907  1.00 24.56    -0.287 OA
ATOM   4032  CB  MET A1064     -19.536  40.567   5.061  1.00 21.36    -0.031 C 
ATOM   4033  CG  MET A1064     -18.488  39.875   4.205  1.00 25.38    -0.021 C 
ATOM   4034  SD  MET A1064     -19.075  38.342   3.467  1.00 34.46    -0.173 SA
ATOM   4035  CE  MET A1064     -20.237  38.967   2.265  1.00 33.00    -0.035 C 
ATOM   4036  H   MET A1064     -18.023  40.480   6.935  1.00 24.39     0.163 HD
ATOM   4037  HA  MET A1064     -18.549  42.365   5.178  1.00 24.28     0.085 H 
ATOM   4038  HB2 MET A1064     -19.869  39.922   5.705  1.00 25.64     0.037 H 
ATOM   4039  HB3 MET A1064     -20.256  40.855   4.477  1.00 25.64     0.037 H 
ATOM   4040  HG2 MET A1064     -18.226  40.471   3.486  1.00 30.45     0.049 H 
ATOM   4041  HG3 MET A1064     -17.719  39.665   4.759  1.00 30.45     0.049 H 
ATOM   4042  HE1 MET A1064     -20.660  38.219   1.816  1.00 39.60     0.041 H 
ATOM   4043  HE2 MET A1064     -20.906  39.501   2.721  1.00 39.60     0.041 H 
ATOM   4044  HE3 MET A1064     -19.761  39.513   1.620  1.00 39.60     0.041 H 
ATOM   4045  N   ILE A1065     -20.571  42.125   7.641  1.00 19.45     0.000 N 
ATOM   4046  CA AILE A1065     -21.707  42.816   8.224  0.45 19.88     0.030 C 
ATOM   4047  CA BILE A1065     -21.692  42.725   8.370  0.55 20.61     0.030 C 
ATOM   4048  C   ILE A1065     -21.278  44.029   9.035  1.00 20.77     0.154 C 
ATOM   4049  O   ILE A1065     -22.081  44.959   9.186  1.00 21.36    -0.283 OA
ATOM   4050  CB AILE A1065     -22.657  41.927   9.038  0.45 18.60    -0.046 C 
ATOM   4051  CB BILE A1065     -22.154  41.695   9.426  0.55 21.18    -0.046 C 
ATOM   4052  CG1AILE A1065     -21.927  41.304  10.214  0.45 17.61    -0.065 C 
ATOM   4053  CG1BILE A1065     -22.840  40.486   8.781  0.55 21.48    -0.065 C 
ATOM   4054  CG2AILE A1065     -23.291  40.886   8.136  0.45 19.04    -0.072 C 
ATOM   4055  CG2BILE A1065     -23.071  42.318  10.471  0.55 21.19    -0.072 C 
ATOM   4056  CD1AILE A1065     -22.879  40.889  11.317  0.45 16.76    -0.076 C 
ATOM   4057  CD1BILE A1065     -23.102  39.314   9.743  0.55 21.58    -0.076 C 
ATOM   4058  H  AILE A1065     -20.248  41.469   8.094  0.45 23.34     0.000 HD
ATOM   4059  H  BILE A1065     -20.229  41.457   8.060  0.55 23.34     0.000 HD
ATOM   4060  HA AILE A1065     -22.251  43.112   7.477  0.45 23.86     0.055 H 
ATOM   4061  HA BILE A1065     -22.413  42.932   7.756  0.55 24.73     0.055 H 
ATOM   4062  HB AILE A1065     -23.369  42.473   9.406  0.45 22.33     0.040 H 
ATOM   4063  HB BILE A1065     -21.348  41.390   9.872  0.55 25.41     0.040 H 
ATOM   4064 2HG1AILE A1065     -21.451  40.516   9.911  0.45 21.13     0.033 H 
ATOM   4065 2HG1BILE A1065     -23.696  40.770   8.425  0.55 25.78     0.033 H 
ATOM   4066 3HG1AILE A1065     -21.302  41.950  10.579  0.45 21.13     0.033 H 
ATOM   4067 3HG1BILE A1065     -22.275  40.157   8.065  0.55 25.78     0.033 H 
ATOM   4068 1HG2AILE A1065     -23.901  40.343   8.660  0.45 22.84     0.028 H 
ATOM   4069 1HG2BILE A1065     -23.673  41.637  10.809  0.55 25.43     0.028 H 
ATOM   4070 2HG2AILE A1065     -23.775  41.336   7.427  0.45 22.84     0.028 H 
ATOM   4071 2HG2BILE A1065     -22.531  42.671  11.195  0.55 25.43     0.028 H 
ATOM   4072 3HG2AILE A1065     -22.593  40.328   7.758  0.45 22.84     0.028 H 
ATOM   4073 3HG2BILE A1065     -23.579  43.034  10.058  0.55 25.43     0.028 H 
ATOM   4074 1HD1AILE A1065     -22.366  40.536  12.061  0.45 20.12     0.027 H 
ATOM   4075 1HD1BILE A1065     -23.251  38.507   9.224  0.55 25.90     0.027 H 
ATOM   4076 2HD1AILE A1065     -23.388  41.664  11.604  0.45 20.12     0.027 H 
ATOM   4077 2HD1BILE A1065     -22.330  39.199  10.319  0.55 25.90     0.027 H 
ATOM   4078 3HD1AILE A1065     -23.479  40.207  10.976  0.45 20.12     0.027 H 
ATOM   4079 3HD1BILE A1065     -23.887  39.513  10.277  0.55 25.90     0.027 H 
ATOM   4080  N   GLY A1066     -20.038  44.072   9.511  1.00 22.40    -0.359 N 
ATOM   4081  CA  GLY A1066     -19.545  45.151  10.335  1.00 23.47     0.068 C 
ATOM   4082  C   GLY A1066     -19.081  44.603  11.666  1.00 24.24     0.236 C 
ATOM   4083  O   GLY A1066     -19.886  44.111  12.468  1.00 23.72    -0.272 OA
ATOM   4084  H   GLY A1066     -19.447  43.465   9.362  1.00 26.88     0.162 HD
ATOM   4085  HA2 GLY A1066     -18.800  45.591   9.896  1.00 28.17     0.078 H 
ATOM   4086  HA3 GLY A1066     -20.250  45.800  10.487  1.00 28.17     0.078 H 
ATOM   4087  N   ASN A1067     -17.773  44.679  11.904  1.00 26.64    -0.346 N 
ATOM   4088  CA  ASN A1067     -17.168  44.003  13.040  1.00 33.25     0.097 C 
ATOM   4089  C   ASN A1067     -17.669  44.510  14.379  1.00 35.40     0.241 C 
ATOM   4090  O   ASN A1067     -17.561  43.787  15.376  1.00 37.89    -0.271 OA
ATOM   4091  CB  ASN A1067     -15.658  44.225  13.017  1.00 37.54     0.036 C 
ATOM   4092  CG  ASN A1067     -14.958  43.322  12.043  1.00 40.95     0.217 C 
ATOM   4093  ND2 ASN A1067     -15.232  42.032  12.148  1.00 40.72    -0.370 N 
ATOM   4094  OD1 ASN A1067     -14.180  43.770  11.201  1.00 44.73    -0.274 OA
ATOM   4095  H   ASN A1067     -17.215  45.118  11.419  1.00 31.96     0.163 HD
ATOM   4096  HA  ASN A1067     -17.382  43.060  12.962  1.00 39.90     0.088 H 
ATOM   4097  HB2 ASN A1067     -15.476  45.142  12.760  1.00 45.05     0.051 H 
ATOM   4098  HB3 ASN A1067     -15.298  44.050  13.901  1.00 45.05     0.051 H 
ATOM   4099 1HD2 ASN A1067     -14.860  41.468  11.616  1.00 48.87     0.159 HD
ATOM   4100 2HD2 ASN A1067     -15.782  41.757  12.749  1.00 48.87     0.159 HD
ATOM   4101  N   ASP A1068     -18.171  45.741  14.433  1.00 34.91    -0.345 N 
ATOM   4102  CA  ASP A1068     -18.636  46.317  15.684  1.00 38.90     0.098 C 
ATOM   4103  C   ASP A1068     -20.030  45.850  16.075  1.00 35.72     0.241 C 
ATOM   4104  O   ASP A1068     -20.478  46.158  17.184  1.00 37.16    -0.271 OA
ATOM   4105  CB  ASP A1068     -18.652  47.846  15.587  1.00 47.32     0.043 C 
ATOM   4106  CG  ASP A1068     -17.263  48.446  15.458  1.00 55.73     0.175 C 
ATOM   4107  OD1 ASP A1068     -16.292  47.811  15.924  1.00 59.22    -0.648 OA
ATOM   4108  OD2 ASP A1068     -17.147  49.558  14.896  1.00 57.54    -0.648 OA
ATOM   4109  H   ASP A1068     -18.252  46.263  13.754  1.00 41.89     0.163 HD
ATOM   4110  HA  ASP A1068     -18.015  46.053  16.382  1.00 46.68     0.088 H 
ATOM   4111  HB2 ASP A1068     -19.164  48.107  14.805  1.00 56.79     0.052 H 
ATOM   4112  HB3 ASP A1068     -19.062  48.208  16.388  1.00 56.79     0.052 H 
ATOM   4113  N   LYS A1069     -20.737  45.138  15.208  1.00 31.27    -0.346 N 
ATOM   4114  CA  LYS A1069     -22.097  44.745  15.542  1.00 28.87     0.089 C 
ATOM   4115  C   LYS A1069     -22.105  43.680  16.627  1.00 28.91     0.241 C 
ATOM   4116  O   LYS A1069     -21.199  42.846  16.723  1.00 30.64    -0.271 OA
ATOM   4117  CB  LYS A1069     -22.833  44.276  14.295  1.00 27.69    -0.038 C 
ATOM   4118  CG  LYS A1069     -23.096  45.448  13.373  1.00 27.72    -0.061 C 
ATOM   4119  CD  LYS A1069     -23.827  45.040  12.140  1.00 27.00    -0.043 C 
ATOM   4120  CE  LYS A1069     -24.354  46.258  11.405  1.00 25.71     0.080 C 
ATOM   4121  NZ  LYS A1069     -23.272  47.089  10.798  1.00 26.41    -0.079 N 
ATOM   4122  H   LYS A1069     -20.458  44.877  14.438  1.00 37.52     0.163 HD
ATOM   4123  HA  LYS A1069     -22.583  45.508  15.891  1.00 34.64     0.087 H 
ATOM   4124  HB2 LYS A1069     -22.292  43.624  13.824  1.00 33.23     0.036 H 
ATOM   4125  HB3 LYS A1069     -23.682  43.882  14.548  1.00 33.23     0.036 H 
ATOM   4126  HG2 LYS A1069     -23.634  46.106  13.840  1.00 33.27     0.033 H 
ATOM   4127  HG3 LYS A1069     -22.250  45.841  13.107  1.00 33.27     0.033 H 
ATOM   4128  HD2 LYS A1069     -23.225  44.559  11.549  1.00 32.40     0.035 H 
ATOM   4129  HD3 LYS A1069     -24.578  44.475  12.379  1.00 32.40     0.035 H 
ATOM   4130  HE2 LYS A1069     -24.941  45.965  10.691  1.00 30.85     0.075 H 
ATOM   4131  HE3 LYS A1069     -24.843  46.815  12.030  1.00 30.85     0.075 H 
ATOM   4132  HZ1 LYS A1069     -22.715  47.374  11.431  1.00 31.69     0.274 HD
ATOM   4133  HZ2 LYS A1069     -22.813  46.607  10.206  1.00 31.69     0.274 HD
ATOM   4134  HZ3 LYS A1069     -23.625  47.794  10.385  1.00 31.69     0.274 HD
ATOM   4135  N   GLN A1070     -23.146  43.737  17.457  1.00 29.22    -0.346 N 
ATOM   4136  CA  GLN A1070     -23.283  42.884  18.622  1.00 31.46     0.090 C 
ATOM   4137  C   GLN A1070     -24.717  42.385  18.715  1.00 28.49     0.240 C 
ATOM   4138  O   GLN A1070     -25.649  43.032  18.232  1.00 27.57    -0.271 OA
ATOM   4139  CB  GLN A1070     -23.010  43.649  19.924  1.00 37.69    -0.030 C 
ATOM   4140  CG  GLN A1070     -21.624  44.215  20.057  1.00 45.17     0.011 C 
ATOM   4141  CD  GLN A1070     -21.397  44.862  21.407  1.00 52.59     0.215 C 
ATOM   4142  NE2 GLN A1070     -20.223  44.628  21.979  1.00 54.24    -0.370 N 
ATOM   4143  OE1 GLN A1070     -22.268  45.556  21.936  1.00 56.56    -0.274 OA
ATOM   4144  H   GLN A1070     -23.805  44.281  17.358  1.00 35.06     0.163 HD
ATOM   4145  HA  GLN A1070     -22.665  42.143  18.526  1.00 37.75     0.087 H 
ATOM   4146  HB2 GLN A1070     -23.633  44.391  19.979  1.00 45.23     0.037 H 
ATOM   4147  HB3 GLN A1070     -23.148  43.043  20.669  1.00 45.23     0.037 H 
ATOM   4148  HG2 GLN A1070     -20.977  43.500  19.952  1.00 54.20     0.047 H 
ATOM   4149  HG3 GLN A1070     -21.488  44.889  19.372  1.00 54.20     0.047 H 
ATOM   4150 1HE2 GLN A1070     -19.642  44.133  21.582  1.00 65.08     0.159 HD
ATOM   4151 2HE2 GLN A1070     -20.042  44.972  22.746  1.00 65.08     0.159 HD
ATOM   4152  N   GLY A1071     -24.885  41.233  19.359  1.00 26.80    -0.351 N 
ATOM   4153  CA  GLY A1071     -26.205  40.723  19.668  1.00 25.42     0.069 C 
ATOM   4154  C   GLY A1071     -27.054  40.446  18.443  1.00 22.10     0.236 C 
ATOM   4155  O   GLY A1071     -26.570  40.018  17.394  1.00 21.85    -0.272 OA
ATOM   4156  H   GLY A1071     -24.244  40.728  19.627  1.00 32.16     0.163 HD
ATOM   4157  HA2 GLY A1071     -26.115  39.895  20.164  1.00 30.50     0.078 H 
ATOM   4158  HA3 GLY A1071     -26.674  41.371  20.217  1.00 30.50     0.078 H 
ATOM   4159  N   GLN A1072     -28.360  40.683  18.589  1.00 20.42    -0.346 N 
ATOM   4160  CA  GLN A1072     -29.300  40.308  17.541  1.00 20.40     0.090 C 
ATOM   4161  C   GLN A1072     -29.044  41.057  16.249  1.00 19.64     0.241 C 
ATOM   4162  O   GLN A1072     -29.403  40.568  15.175  1.00 19.29    -0.271 OA
ATOM   4163  CB  GLN A1072     -30.738  40.561  17.981  1.00 24.30    -0.030 C 
ATOM   4164  CG  GLN A1072     -31.266  39.518  18.918  1.00 28.94     0.011 C 
ATOM   4165  CD  GLN A1072     -31.284  38.129  18.307  1.00 33.39     0.215 C 
ATOM   4166  NE2 GLN A1072     -30.789  37.166  19.057  1.00 35.89    -0.370 N 
ATOM   4167  OE1 GLN A1072     -31.738  37.924  17.181  1.00 36.61    -0.274 OA
ATOM   4168  H   GLN A1072     -28.719  41.055  19.276  1.00 24.50     0.163 HD
ATOM   4169  HA  GLN A1072     -29.189  39.358  17.381  1.00 24.48     0.087 H 
ATOM   4170  HB2 GLN A1072     -30.780  41.417  18.435  1.00 29.15     0.037 H 
ATOM   4171  HB3 GLN A1072     -31.308  40.572  17.196  1.00 29.15     0.037 H 
ATOM   4172  HG2 GLN A1072     -30.704  39.491  19.708  1.00 34.73     0.047 H 
ATOM   4173  HG3 GLN A1072     -32.175  39.748  19.165  1.00 34.73     0.047 H 
ATOM   4174 1HE2 GLN A1072     -30.483  37.346  19.841  1.00 43.06     0.159 HD
ATOM   4175 2HE2 GLN A1072     -30.772  36.358  18.764  1.00 43.06     0.159 HD
ATOM   4176  N   MET A1073     -28.441  42.243  16.327  1.00 19.20    -0.346 N 
ATOM   4177  CA  MET A1073     -28.108  42.965  15.107  1.00 20.62     0.090 C 
ATOM   4178  C   MET A1073     -27.275  42.100  14.176  1.00 18.35     0.241 C 
ATOM   4179  O   MET A1073     -27.385  42.217  12.955  1.00 18.01    -0.271 OA
ATOM   4180  CB  MET A1073     -27.335  44.238  15.442  1.00 23.28    -0.030 C 
ATOM   4181  CG  MET A1073     -27.089  45.153  14.252  1.00 26.08    -0.021 C 
ATOM   4182  SD  MET A1073     -28.592  45.891  13.597  1.00 29.65    -0.173 SA
ATOM   4183  CE  MET A1073     -28.982  47.017  14.921  1.00 34.56    -0.035 C 
ATOM   4184  H   MET A1073     -28.219  42.640  17.057  1.00 23.04     0.163 HD
ATOM   4185  HA  MET A1073     -28.935  43.217  14.668  1.00 24.74     0.087 H 
ATOM   4186  HB2 MET A1073     -27.838  44.742  16.101  1.00 27.94     0.037 H 
ATOM   4187  HB3 MET A1073     -26.470  43.989  15.805  1.00 27.94     0.037 H 
ATOM   4188  HG2 MET A1073     -26.500  45.873  14.526  1.00 31.30     0.049 H 
ATOM   4189  HG3 MET A1073     -26.677  44.638  13.541  1.00 31.30     0.049 H 
ATOM   4190  HE1 MET A1073     -29.709  47.595  14.641  1.00 41.47     0.041 H 
ATOM   4191  HE2 MET A1073     -29.247  46.506  15.702  1.00 41.47     0.041 H 
ATOM   4192  HE3 MET A1073     -28.197  47.549  15.125  1.00 41.47     0.041 H 
ATOM   4193  N   ILE A1074     -26.403  41.264  14.739  1.00 17.88    -0.346 N 
ATOM   4194  CA  ILE A1074     -25.613  40.355  13.909  1.00 17.62     0.092 C 
ATOM   4195  C   ILE A1074     -26.532  39.443  13.111  1.00 16.62     0.241 C 
ATOM   4196  O   ILE A1074     -26.355  39.251  11.904  1.00 15.87    -0.271 OA
ATOM   4197  CB  ILE A1074     -24.642  39.534  14.779  1.00 20.85    -0.030 C 
ATOM   4198  CG1 ILE A1074     -23.595  40.440  15.423  1.00 21.58    -0.063 C 
ATOM   4199  CG2 ILE A1074     -23.985  38.419  13.946  1.00 21.02    -0.071 C 
ATOM   4200  CD1 ILE A1074     -22.759  39.728  16.466  1.00 23.78    -0.076 C 
ATOM   4201  H   ILE A1074     -26.252  41.204  15.584  1.00 21.45     0.163 HD
ATOM   4202  HA  ILE A1074     -25.090  40.886  13.288  1.00 21.15     0.088 H 
ATOM   4203  HB  ILE A1074     -25.148  39.117  15.493  1.00 25.02     0.043 H 
ATOM   4204 2HG1 ILE A1074     -22.997  40.770  14.734  1.00 25.89     0.033 H 
ATOM   4205 3HG1 ILE A1074     -24.044  41.183  15.856  1.00 25.89     0.033 H 
ATOM   4206 1HG2 ILE A1074     -23.237  38.053  14.442  1.00 25.22     0.028 H 
ATOM   4207 2HG2 ILE A1074     -24.641  37.725  13.775  1.00 25.22     0.028 H 
ATOM   4208 3HG2 ILE A1074     -23.674  38.793  13.107  1.00 25.22     0.028 H 
ATOM   4209 1HD1 ILE A1074     -22.287  40.388  16.997  1.00 28.53     0.027 H 
ATOM   4210 2HD1 ILE A1074     -23.344  39.203  17.035  1.00 28.53     0.027 H 
ATOM   4211 3HD1 ILE A1074     -22.124  39.147  16.019  1.00 28.53     0.027 H 
ATOM   4212  N   VAL A1075     -27.512  38.842  13.790  1.00 15.97    -0.346 N 
ATOM   4213  CA  VAL A1075     -28.422  37.912  13.126  1.00 16.55     0.092 C 
ATOM   4214  C   VAL A1075     -29.247  38.632  12.066  1.00 14.85     0.241 C 
ATOM   4215  O   VAL A1075     -29.454  38.117  10.958  1.00 14.85    -0.271 OA
ATOM   4216  CB  VAL A1075     -29.308  37.196  14.162  1.00 18.10    -0.033 C 
ATOM   4217  CG1 VAL A1075     -30.253  36.221  13.467  1.00 20.47    -0.071 C 
ATOM   4218  CG2 VAL A1075     -28.444  36.485  15.185  1.00 20.92    -0.071 C 
ATOM   4219  H   VAL A1075     -27.669  38.955  14.628  1.00 19.16     0.163 HD
ATOM   4220  HA  VAL A1075     -27.895  37.237  12.671  1.00 19.86     0.088 H 
ATOM   4221  HB  VAL A1075     -29.849  37.850  14.630  1.00 21.72     0.042 H 
ATOM   4222 1HG1 VAL A1075     -30.693  35.676  14.138  1.00 24.56     0.028 H 
ATOM   4223 2HG1 VAL A1075     -30.912  36.724  12.965  1.00 24.56     0.028 H 
ATOM   4224 3HG1 VAL A1075     -29.740  35.657  12.867  1.00 24.56     0.028 H 
ATOM   4225 1HG2 VAL A1075     -29.013  35.957  15.767  1.00 25.10     0.028 H 
ATOM   4226 2HG2 VAL A1075     -27.817  35.907  14.723  1.00 25.10     0.028 H 
ATOM   4227 3HG2 VAL A1075     -27.962  37.146  15.706  1.00 25.10     0.028 H 
ATOM   4228  N   PHE A1076     -29.767  39.819  12.404  1.00 14.50    -0.346 N 
ATOM   4229  CA  PHE A1076     -30.571  40.565  11.448  1.00 14.29     0.093 C 
ATOM   4230  C   PHE A1076     -29.786  40.811  10.164  1.00 14.48     0.241 C 
ATOM   4231  O   PHE A1076     -30.300  40.626   9.053  1.00 13.79    -0.271 OA
ATOM   4232  CB  PHE A1076     -30.936  41.935  12.027  1.00 16.64    -0.014 C 
ATOM   4233  CG  PHE A1076     -31.852  41.913  13.220  1.00 18.40    -0.056 A 
ATOM   4234  CD1 PHE A1076     -32.460  40.759  13.679  1.00 19.56    -0.077 A 
ATOM   4235  CD2 PHE A1076     -32.133  43.109  13.869  1.00 19.33    -0.077 A 
ATOM   4236  CE1 PHE A1076     -33.321  40.807  14.764  1.00 21.92    -0.082 A 
ATOM   4237  CE2 PHE A1076     -32.985  43.153  14.943  1.00 22.35    -0.082 A 
ATOM   4238  CZ  PHE A1076     -33.573  42.007  15.393  1.00 22.28    -0.083 A 
ATOM   4239  H   PHE A1076     -29.668  40.202  13.168  1.00 17.40     0.163 HD
ATOM   4240  HA  PHE A1076     -31.374  40.052  11.265  1.00 17.15     0.088 H 
ATOM   4241  HB2 PHE A1076     -30.117  42.377  12.301  1.00 19.96     0.043 H 
ATOM   4242  HB3 PHE A1076     -31.376  42.451  11.335  1.00 19.96     0.043 H 
ATOM   4243  HD1 PHE A1076     -32.289  39.947  13.258  1.00 23.47     0.084 H 
ATOM   4244  HD2 PHE A1076     -31.737  43.895  13.568  1.00 23.19     0.084 H 
ATOM   4245  HE1 PHE A1076     -33.730  40.028  15.068  1.00 26.31     0.083 H 
ATOM   4246  HE2 PHE A1076     -33.161  43.963  15.364  1.00 26.82     0.083 H 
ATOM   4247  HZ  PHE A1076     -34.145  42.036  16.126  1.00 26.74     0.083 H 
ATOM   4248  N   HIS A1077     -28.536  41.258  10.311  1.00 14.25    -0.346 N 
ATOM   4249  CA  HIS A1077     -27.720  41.580   9.146  1.00 13.87     0.094 C 
ATOM   4250  C   HIS A1077     -27.293  40.326   8.403  1.00 13.41     0.241 C 
ATOM   4251  O   HIS A1077     -27.240  40.331   7.170  1.00 13.81    -0.271 OA
ATOM   4252  CB  HIS A1077     -26.522  42.434   9.544  1.00 14.49     0.002 C 
ATOM   4253  CG  HIS A1077     -26.863  43.877   9.669  1.00 15.09     0.028 A 
ATOM   4254  CD2 HIS A1077     -27.557  44.532  10.624  1.00 15.64    -0.000 A 
ATOM   4255  ND1 HIS A1077     -26.563  44.806   8.697  1.00 17.56    -0.354 N 
ATOM   4256  CE1 HIS A1077     -27.026  45.984   9.069  1.00 17.27     0.040 A 
ATOM   4257  NE2 HIS A1077     -27.629  45.846  10.239  1.00 15.91    -0.360 N 
ATOM   4258  HE2 HIS A1077     -28.075  46.595  10.768  1.00  0.00     0.166 HD
ATOM   4259  H   HIS A1077     -28.144  41.381  11.067  1.00 17.10     0.163 HD
ATOM   4260  HA  HIS A1077     -28.253  42.112   8.535  1.00 16.64     0.088 H 
ATOM   4261  HB2 HIS A1077     -26.187  42.128  10.401  1.00 17.39     0.046 H 
ATOM   4262  HB3 HIS A1077     -25.832  42.345   8.867  1.00 17.39     0.046 H 
ATOM   4263  HD1 HIS A1077     -26.141  44.644   7.965  1.00 21.07     0.166 HD
ATOM   4264  HD2 HIS A1077     -27.918  44.162  11.397  1.00 18.77     0.114 H 
ATOM   4265  HE1 HIS A1077     -26.943  46.777   8.591  1.00 20.73     0.140 H 
ATOM   4266  N   LEU A1078     -26.983  39.247   9.129  1.00 13.21    -0.346 N 
ATOM   4267  CA  LEU A1078     -26.646  37.985   8.471  1.00 13.07     0.089 C 
ATOM   4268  C   LEU A1078     -27.801  37.504   7.604  1.00 13.14     0.241 C 
ATOM   4269  O   LEU A1078     -27.600  37.109   6.448  1.00 13.15    -0.271 OA
ATOM   4270  CB  LEU A1078     -26.284  36.922   9.509  1.00 12.95    -0.035 C 
ATOM   4271  CG  LEU A1078     -25.979  35.531   8.949  1.00 14.00    -0.059 C 
ATOM   4272  CD1 LEU A1078     -24.720  35.501   8.102  1.00 15.08    -0.073 C 
ATOM   4273  CD2 LEU A1078     -25.881  34.531  10.096  1.00 14.10    -0.073 C 
ATOM   4274  H   LEU A1078     -26.962  39.220   9.989  1.00 15.86     0.163 HD
ATOM   4275  HA  LEU A1078     -25.871  38.127   7.906  1.00 15.68     0.087 H 
ATOM   4276  HB2 LEU A1078     -25.495  37.221   9.988  1.00 15.54     0.037 H 
ATOM   4277  HB3 LEU A1078     -27.030  36.830  10.123  1.00 15.54     0.037 H 
ATOM   4278  HG  LEU A1078     -26.704  35.276   8.357  1.00 16.81     0.039 H 
ATOM   4279 1HD1 LEU A1078     -24.572  34.596   7.786  1.00 18.10     0.028 H 
ATOM   4280 2HD1 LEU A1078     -24.833  36.101   7.347  1.00 18.10     0.028 H 
ATOM   4281 3HD1 LEU A1078     -23.968  35.789   8.643  1.00 18.10     0.028 H 
ATOM   4282 1HD2 LEU A1078     -25.686  33.652   9.733  1.00 16.92     0.028 H 
ATOM   4283 2HD2 LEU A1078     -25.170  34.806  10.695  1.00 16.92     0.028 H 
ATOM   4284 3HD2 LEU A1078     -26.726  34.512  10.571  1.00 16.92     0.028 H 
ATOM   4285  N   ILE A1079     -29.014  37.495   8.156  1.00 13.49    -0.346 N 
ATOM   4286  CA  ILE A1079     -30.173  37.076   7.377  1.00 13.79     0.092 C 
ATOM   4287  C   ILE A1079     -30.329  37.938   6.136  1.00 13.79     0.241 C 
ATOM   4288  O   ILE A1079     -30.516  37.429   5.024  1.00 13.31    -0.271 OA
ATOM   4289  CB  ILE A1079     -31.443  37.084   8.238  1.00 14.46    -0.030 C 
ATOM   4290  CG1 ILE A1079     -31.371  35.978   9.286  1.00 14.74    -0.063 C 
ATOM   4291  CG2 ILE A1079     -32.666  36.898   7.369  1.00 16.05    -0.071 C 
ATOM   4292  CD1 ILE A1079     -32.499  36.067  10.308  1.00 16.53    -0.076 C 
ATOM   4293  H   ILE A1079     -29.189  37.724   8.966  1.00 16.19     0.163 HD
ATOM   4294  HA  ILE A1079     -30.022  36.163   7.084  1.00 16.55     0.088 H 
ATOM   4295  HB  ILE A1079     -31.506  37.941   8.688  1.00 17.35     0.043 H 
ATOM   4296 2HG1 ILE A1079     -31.433  35.118   8.843  1.00 17.69     0.033 H 
ATOM   4297 3HG1 ILE A1079     -30.528  36.047   9.761  1.00 17.69     0.033 H 
ATOM   4298 1HG2 ILE A1079     -33.444  36.790   7.938  1.00 19.27     0.028 H 
ATOM   4299 2HG2 ILE A1079     -32.775  37.681   6.806  1.00 19.27     0.028 H 
ATOM   4300 3HG2 ILE A1079     -32.546  36.109   6.819  1.00 19.27     0.028 H 
ATOM   4301 1HD1 ILE A1079     -32.273  35.520  11.077  1.00 19.83     0.027 H 
ATOM   4302 2HD1 ILE A1079     -32.608  36.992  10.580  1.00 19.83     0.027 H 
ATOM   4303 3HD1 ILE A1079     -33.319  35.743   9.903  1.00 19.83     0.027 H 
ATOM   4304  N   GLU A1080     -30.301  39.268   6.312  1.00 13.21    -0.347 N 
ATOM   4305  CA  GLU A1080     -30.529  40.171   5.191  1.00 12.86     0.078 C 
ATOM   4306  C   GLU A1080     -29.447  39.982   4.128  1.00 12.10     0.219 C 
ATOM   4307  O   GLU A1080     -29.742  39.985   2.923  1.00 12.70    -0.287 OA
ATOM   4308  CB  GLU A1080     -30.599  41.608   5.711  1.00 13.03    -0.030 C 
ATOM   4309  CG  GLU A1080     -31.019  42.637   4.678  1.00 13.57     0.018 C 
ATOM   4310  CD  GLU A1080     -32.398  42.401   4.109  1.00 13.76     0.172 C 
ATOM   4311  OE1 GLU A1080     -33.235  41.739   4.777  1.00 16.24    -0.648 OA
ATOM   4312  OE2 GLU A1080     -32.663  42.903   2.991  1.00 13.61    -0.648 OA
ATOM   4313  H   GLU A1080     -30.155  39.661   7.063  1.00 15.86     0.163 HD
ATOM   4314  HA  GLU A1080     -31.379  39.983   4.763  1.00 15.43     0.085 H 
ATOM   4315  HB2 GLU A1080     -31.243  41.642   6.436  1.00 15.63     0.037 H 
ATOM   4316  HB3 GLU A1080     -29.721  41.861   6.036  1.00 15.63     0.037 H 
ATOM   4317  HG2 GLU A1080     -31.016  43.514   5.093  1.00 16.29     0.049 H 
ATOM   4318  HG3 GLU A1080     -30.388  42.616   3.942  1.00 16.29     0.049 H 
ATOM   4319  N   LEU A1081     -28.195  39.844   4.564  1.00 12.79     0.000 N 
ATOM   4320  CA ALEU A1081     -27.092  39.586   3.640  0.60 13.17     0.027 C 
ATOM   4321  CA BLEU A1081     -27.088  39.580   3.645  0.41 13.40     0.027 C 
ATOM   4322  C   LEU A1081     -27.329  38.310   2.840  1.00 12.65     0.154 C 
ATOM   4323  O   LEU A1081     -27.229  38.311   1.608  1.00 13.50    -0.283 OA
ATOM   4324  CB ALEU A1081     -25.801  39.524   4.458  0.60 16.20    -0.051 C 
ATOM   4325  CB BLEU A1081     -25.782  39.442   4.434  0.41 16.06    -0.051 C 
ATOM   4326  CG ALEU A1081     -24.438  39.165   3.882  0.60 17.99    -0.060 C 
ATOM   4327  CG BLEU A1081     -24.536  39.013   3.653  0.41 17.94    -0.060 C 
ATOM   4328  CD1ALEU A1081     -23.343  39.630   4.834  0.60 20.68    -0.073 C 
ATOM   4329  CD1BLEU A1081     -24.027  40.197   2.849  0.41 16.21    -0.073 C 
ATOM   4330  CD2ALEU A1081     -24.379  37.672   3.679  0.60 16.13    -0.073 C 
ATOM   4331  CD2BLEU A1081     -23.454  38.467   4.570  0.41 19.35    -0.073 C 
ATOM   4332  H  ALEU A1081     -27.957  39.895   5.388  0.60 15.35     0.000 HD
ATOM   4333  H  BLEU A1081     -27.958  39.898   5.388  0.41 15.35     0.000 HD
ATOM   4334  HA ALEU A1081     -27.013  40.303   2.991  0.60 15.81     0.055 H 
ATOM   4335  HA BLEU A1081     -27.013  40.328   3.032  0.41 16.09     0.055 H 
ATOM   4336  HB2ALEU A1081     -25.685  40.406   4.845  0.60 19.45     0.034 H 
ATOM   4337  HB2BLEU A1081     -25.583  40.303   4.833  0.41 19.27     0.034 H 
ATOM   4338  HB3ALEU A1081     -25.957  38.871   5.158  0.60 19.45     0.034 H 
ATOM   4339  HB3BLEU A1081     -25.922  38.779   5.128  0.41 19.27     0.034 H 
ATOM   4340  HG ALEU A1081     -24.295  39.603   3.028  0.60 21.59     0.039 H 
ATOM   4341  HG BLEU A1081     -24.766  38.291   3.048  0.41 21.53     0.039 H 
ATOM   4342 1HD1ALEU A1081     -22.480  39.370   4.474  0.60 24.82     0.028 H 
ATOM   4343 1HD1BLEU A1081     -23.344  39.891   2.233  0.41 19.45     0.028 H 
ATOM   4344 2HD1ALEU A1081     -23.388  40.595   4.920  0.60 24.82     0.028 H 
ATOM   4345 2HD1BLEU A1081     -24.767  40.585   2.355  0.41 19.45     0.028 H 
ATOM   4346 3HD1ALEU A1081     -23.479  39.214   5.700  0.60 24.82     0.028 H 
ATOM   4347 3HD1BLEU A1081     -23.655  40.855   3.457  0.41 19.45     0.028 H 
ATOM   4348 1HD2ALEU A1081     -23.450  37.397   3.629  0.60 19.36     0.028 H 
ATOM   4349 1HD2BLEU A1081     -22.685  38.213   4.036  0.41 23.22     0.028 H 
ATOM   4350 2HD2ALEU A1081     -24.813  37.234   4.428  0.60 19.36     0.028 H 
ATOM   4351 2HD2BLEU A1081     -23.202  39.155   5.206  0.41 23.22     0.028 H 
ATOM   4352 3HD2ALEU A1081     -24.836  37.447   2.854  0.60 19.36     0.028 H 
ATOM   4353 3HD2BLEU A1081     -23.800  37.693   5.041  0.41 23.22     0.028 H 
ATOM   4354  N   LEU A1082     -27.634  37.207   3.524  1.00 12.67    -0.354 N 
ATOM   4355  CA  LEU A1082     -27.781  35.930   2.824  1.00 12.83     0.089 C 
ATOM   4356  C   LEU A1082     -28.966  35.946   1.869  1.00 13.07     0.241 C 
ATOM   4357  O   LEU A1082     -28.896  35.393   0.763  1.00 13.50    -0.271 OA
ATOM   4358  CB  LEU A1082     -27.921  34.783   3.826  1.00 12.24    -0.035 C 
ATOM   4359  CG  LEU A1082     -26.698  34.457   4.678  1.00 13.44    -0.059 C 
ATOM   4360  CD1 LEU A1082     -27.035  33.373   5.686  1.00 14.83    -0.073 C 
ATOM   4361  CD2 LEU A1082     -25.533  34.012   3.798  1.00 14.69    -0.073 C 
ATOM   4362  H   LEU A1082     -27.760  37.171   4.374  1.00 15.21     0.162 HD
ATOM   4363  HA  LEU A1082     -26.976  35.777   2.304  1.00 15.39     0.087 H 
ATOM   4364  HB2 LEU A1082     -28.641  35.006   4.437  1.00 14.69     0.037 H 
ATOM   4365  HB3 LEU A1082     -28.144  33.979   3.331  1.00 14.69     0.037 H 
ATOM   4366  HG  LEU A1082     -26.427  35.254   5.160  1.00 16.13     0.039 H 
ATOM   4367 1HD1 LEU A1082     -26.247  33.181   6.219  1.00 17.79     0.028 H 
ATOM   4368 2HD1 LEU A1082     -27.753  33.685   6.258  1.00 17.79     0.028 H 
ATOM   4369 3HD1 LEU A1082     -27.314  32.575   5.211  1.00 17.79     0.028 H 
ATOM   4370 1HD2 LEU A1082     -24.825  33.665   4.363  1.00 17.63     0.028 H 
ATOM   4371 2HD2 LEU A1082     -25.841  33.321   3.192  1.00 17.63     0.028 H 
ATOM   4372 3HD2 LEU A1082     -25.209  34.775   3.293  1.00 17.63     0.028 H 
ATOM   4373  N   LYS A1083     -30.073  36.564   2.284  1.00 12.75    -0.346 N 
ATOM   4374  CA  LYS A1083     -31.278  36.561   1.470  1.00 13.42     0.089 C 
ATOM   4375  C   LYS A1083     -31.049  37.263   0.146  1.00 13.59     0.241 C 
ATOM   4376  O   LYS A1083     -31.716  36.947  -0.843  1.00 14.67    -0.271 OA
ATOM   4377  CB  LYS A1083     -32.427  37.215   2.243  1.00 17.14    -0.038 C 
ATOM   4378  CG  LYS A1083     -33.011  36.330   3.338  1.00 21.59    -0.061 C 
ATOM   4379  CD  LYS A1083     -34.091  37.039   4.161  1.00 30.84    -0.043 C 
ATOM   4380  CE  LYS A1083     -35.376  37.286   3.384  1.00 37.30     0.080 C 
ATOM   4381  NZ  LYS A1083     -36.374  38.048   4.205  1.00 39.97    -0.079 N 
ATOM   4382  H   LYS A1083     -30.148  36.988   3.028  1.00 15.31     0.163 HD
ATOM   4383  HA  LYS A1083     -31.534  35.645   1.279  1.00 16.11     0.087 H 
ATOM   4384  HB2 LYS A1083     -32.100  38.027   2.661  1.00 20.57     0.036 H 
ATOM   4385  HB3 LYS A1083     -33.141  37.427   1.621  1.00 20.57     0.036 H 
ATOM   4386  HG2 LYS A1083     -33.412  35.546   2.931  1.00 25.91     0.033 H 
ATOM   4387  HG3 LYS A1083     -32.301  36.064   3.942  1.00 25.91     0.033 H 
ATOM   4388  HD2 LYS A1083     -34.310  36.490   4.931  1.00 37.01     0.035 H 
ATOM   4389  HD3 LYS A1083     -33.750  37.899   4.453  1.00 37.01     0.035 H 
ATOM   4390  HE2 LYS A1083     -35.176  37.803   2.588  1.00 44.76     0.075 H 
ATOM   4391  HE3 LYS A1083     -35.771  36.435   3.136  1.00 44.76     0.075 H 
ATOM   4392  HZ1 LYS A1083     -37.118  38.179   3.734  1.00 47.96     0.274 HD
ATOM   4393  HZ2 LYS A1083     -36.575  37.591   4.942  1.00 47.96     0.274 HD
ATOM   4394  HZ3 LYS A1083     -36.037  38.838   4.437  1.00 47.96     0.274 HD
ATOM   4395  N   ASN A1084     -30.116  38.208   0.109  1.00 13.23    -0.346 N 
ATOM   4396  CA  ASN A1084     -29.819  38.980  -1.095  1.00 12.68     0.097 C 
ATOM   4397  C   ASN A1084     -28.456  38.646  -1.683  1.00 14.99     0.241 C 
ATOM   4398  O   ASN A1084     -27.825  39.473  -2.340  1.00 16.88    -0.271 OA
ATOM   4399  CB  ASN A1084     -30.016  40.459  -0.805  1.00 13.69     0.036 C 
ATOM   4400  CG  ASN A1084     -31.422  40.735  -0.373  1.00 12.39     0.217 C 
ATOM   4401  ND2 ASN A1084     -31.598  41.169   0.865  1.00 14.65    -0.370 N 
ATOM   4402  OD1 ASN A1084     -32.361  40.519  -1.146  1.00 14.02    -0.274 OA
ATOM   4403  H   ASN A1084     -29.629  38.426   0.784  1.00 15.87     0.163 HD
ATOM   4404  HA  ASN A1084     -30.444  38.751  -1.800  1.00 15.22     0.088 H 
ATOM   4405  HB2 ASN A1084     -29.416  40.732  -0.093  1.00 16.42     0.051 H 
ATOM   4406  HB3 ASN A1084     -29.833  40.973  -1.607  1.00 16.42     0.051 H 
ATOM   4407 1HD2 ASN A1084     -32.390  41.339   1.153  1.00 17.59     0.159 HD
ATOM   4408 2HD2 ASN A1084     -30.919  41.280   1.382  1.00 17.59     0.159 HD
ATOM   4409  N   ASN A1085     -28.021  37.404  -1.494  1.00 15.32    -0.346 N 
ATOM   4410  CA  ASN A1085     -26.923  36.804  -2.223  1.00 16.31     0.097 C 
ATOM   4411  C   ASN A1085     -25.538  37.160  -1.707  1.00 16.77     0.241 C 
ATOM   4412  O   ASN A1085     -24.545  36.912  -2.420  1.00 18.06    -0.271 OA
ATOM   4413  CB  ASN A1085     -26.949  37.187  -3.709  1.00 20.42     0.036 C 
ATOM   4414  CG  ASN A1085     -26.066  36.322  -4.533  1.00 22.77     0.217 C 
ATOM   4415  ND2 ASN A1085     -25.182  36.921  -5.337  1.00 24.14    -0.370 N 
ATOM   4416  OD1 ASN A1085     -26.155  35.114  -4.429  1.00 23.67    -0.274 OA
ATOM   4417  H   ASN A1085     -28.369  36.869  -0.918  1.00 18.38     0.163 HD
ATOM   4418  HA  ASN A1085     -27.030  35.847  -2.109  1.00 19.58     0.088 H 
ATOM   4419  HB2 ASN A1085     -27.855  37.098  -4.043  1.00 24.51     0.051 H 
ATOM   4420  HB3 ASN A1085     -26.648  38.104  -3.805  1.00 24.51     0.051 H 
ATOM   4421 1HD2 ASN A1085     -24.657  36.448  -5.827  1.00 28.97     0.159 HD
ATOM   4422 2HD2 ASN A1085     -25.139  37.780  -5.365  1.00 28.97     0.159 HD
ATOM   4423  N   GLY A1086     -25.415  37.741  -0.523  1.00 15.30    -0.351 N 
ATOM   4424  CA  GLY A1086     -24.106  37.885   0.069  1.00 16.74     0.069 C 
ATOM   4425  C   GLY A1086     -23.578  36.520   0.456  1.00 15.01     0.236 C 
ATOM   4426  O   GLY A1086     -24.314  35.669   0.962  1.00 14.65    -0.272 OA
ATOM   4427  H   GLY A1086     -26.064  38.053  -0.053  1.00 18.36     0.163 HD
ATOM   4428  HA2 GLY A1086     -23.497  38.294  -0.565  1.00 20.08     0.078 H 
ATOM   4429  HA3 GLY A1086     -24.159  38.442   0.862  1.00 20.08     0.078 H 
ATOM   4430  N   ARG A1087     -22.291  36.314   0.203  1.00 15.15    -0.346 N 
ATOM   4431  CA  ARG A1087     -21.690  35.004   0.400  1.00 14.71     0.089 C 
ATOM   4432  C   ARG A1087     -20.241  35.161   0.824  1.00 15.30     0.241 C 
ATOM   4433  O   ARG A1087     -19.587  36.167   0.535  1.00 17.23    -0.271 OA
ATOM   4434  CB  ARG A1087     -21.706  34.169  -0.888  1.00 15.39    -0.036 C 
ATOM   4435  CG  ARG A1087     -23.056  33.876  -1.469  1.00 14.74    -0.048 C 
ATOM   4436  CD  ARG A1087     -23.816  32.909  -0.593  1.00 14.29     0.009 C 
ATOM   4437  NE  ARG A1087     -25.091  32.504  -1.169  1.00 14.36    -0.227 N 
ATOM   4438  CZ  ARG A1087     -26.281  32.971  -0.813  1.00 14.42     0.665 C 
ATOM   4439  NH1 ARG A1087     -26.407  33.972   0.050  1.00 14.16    -0.235 N 
ATOM   4440  NH2 ARG A1087     -27.374  32.444  -1.345  1.00 14.95    -0.235 N 
ATOM   4441  H   ARG A1087     -21.747  36.916  -0.082  1.00 18.19     0.163 HD
ATOM   4442  HA  ARG A1087     -22.190  34.554   1.099  1.00 17.65     0.087 H 
ATOM   4443  HB2 ARG A1087     -21.202  34.647  -1.565  1.00 18.47     0.036 H 
ATOM   4444  HB3 ARG A1087     -21.285  33.316  -0.701  1.00 18.47     0.036 H 
ATOM   4445  HG2 ARG A1087     -23.566  34.698  -1.536  1.00 17.69     0.035 H 
ATOM   4446  HG3 ARG A1087     -22.951  33.478  -2.348  1.00 17.69     0.035 H 
ATOM   4447  HD2 ARG A1087     -23.280  32.112  -0.463  1.00 17.15     0.064 H 
ATOM   4448  HD3 ARG A1087     -23.995  33.332   0.262  1.00 17.15     0.064 H 
ATOM   4449  HE  ARG A1087     -25.071  31.912  -1.793  1.00 17.23     0.177 HD
ATOM   4450 1HH1 ARG A1087     -25.707  34.334   0.394  1.00 17.00     0.174 HD
ATOM   4451 2HH1 ARG A1087     -27.189  34.257   0.266  1.00 17.00     0.174 HD
ATOM   4452 1HH2 ARG A1087     -27.308  31.805  -1.917  1.00 17.94     0.174 HD
ATOM   4453 2HH2 ARG A1087     -28.149  32.742  -1.119  1.00 17.94     0.174 HD
ATOM   4454  N   LEU A1088     -19.744  34.138   1.506  1.00 15.10    -0.346 N 
ATOM   4455  CA  LEU A1088     -18.331  34.030   1.787  1.00 15.07     0.090 C 
ATOM   4456  C   LEU A1088     -17.544  34.091   0.479  1.00 17.37     0.243 C 
ATOM   4457  O   LEU A1088     -18.012  33.605  -0.556  1.00 16.95    -0.271 OA
ATOM   4458  CB  LEU A1088     -18.077  32.703   2.491  1.00 15.52    -0.035 C 
ATOM   4459  CG  LEU A1088     -18.709  32.565   3.877  1.00 15.13    -0.059 C 
ATOM   4460  CD1 LEU A1088     -18.683  31.121   4.342  1.00 15.34    -0.073 C 
ATOM   4461  CD2 LEU A1088     -17.951  33.456   4.852  1.00 17.30    -0.073 C 
ATOM   4462  H   LEU A1088     -20.213  33.488   1.818  1.00 18.12     0.163 HD
ATOM   4463  HA  LEU A1088     -18.028  34.756   2.354  1.00 18.08     0.087 H 
ATOM   4464  HB2 LEU A1088     -18.435  31.991   1.937  1.00 18.62     0.037 H 
ATOM   4465  HB3 LEU A1088     -17.119  32.592   2.597  1.00 18.62     0.037 H 
ATOM   4466  HG  LEU A1088     -19.639  32.841   3.845  1.00 18.15     0.039 H 
ATOM   4467 1HD1 LEU A1088     -19.075  31.068   5.227  1.00 18.41     0.028 H 
ATOM   4468 2HD1 LEU A1088     -19.195  30.580   3.720  1.00 18.41     0.028 H 
ATOM   4469 3HD1 LEU A1088     -17.763  30.814   4.368  1.00 18.41     0.028 H 
ATOM   4470 1HD2 LEU A1088     -18.286  33.300   5.749  1.00 20.76     0.028 H 
ATOM   4471 2HD2 LEU A1088     -17.006  33.239   4.810  1.00 20.76     0.028 H 
ATOM   4472 3HD2 LEU A1088     -18.088  34.384   4.605  1.00 20.76     0.028 H 
ATOM   4473  N   PRO A1089     -16.350  34.674   0.504  1.00 18.11    -0.337 N 
ATOM   4474  CA  PRO A1089     -15.563  34.847  -0.723  1.00 19.60     0.091 C 
ATOM   4475  C   PRO A1089     -14.866  33.549  -1.105  1.00 19.13     0.241 C 
ATOM   4476  O   PRO A1089     -14.775  32.605  -0.322  1.00 20.11    -0.271 OA
ATOM   4477  CB  PRO A1089     -14.537  35.900  -0.299  1.00 22.11    -0.036 C 
ATOM   4478  CG  PRO A1089     -14.266  35.549   1.148  1.00 23.69    -0.048 C 
ATOM   4479  CD  PRO A1089     -15.635  35.183   1.693  1.00 21.20    -0.001 C 
ATOM   4480  HA  PRO A1089     -16.106  35.167  -1.461  1.00 23.52     0.087 H 
ATOM   4481  HB2 PRO A1089     -13.734  35.825  -0.838  1.00 26.53     0.036 H 
ATOM   4482  HB3 PRO A1089     -14.911  36.791  -0.384  1.00 26.53     0.036 H 
ATOM   4483  HG2 PRO A1089     -13.655  34.799   1.202  1.00 28.43     0.035 H 
ATOM   4484  HG3 PRO A1089     -13.895  36.314   1.615  1.00 28.43     0.035 H 
ATOM   4485  HD2 PRO A1089     -15.563  34.496   2.373  1.00 25.44     0.064 H 
ATOM   4486  HD3 PRO A1089     -16.082  35.964   2.056  1.00 25.44     0.064 H 
ATOM   4487  N   ARG A1090     -14.369  33.516  -2.333  1.00 19.57    -0.346 N 
ATOM   4488  CA  ARG A1090     -13.568  32.382  -2.771  1.00 19.45     0.089 C 
ATOM   4489  C   ARG A1090     -12.253  32.409  -2.004  1.00 19.87     0.243 C 
ATOM   4490  O   ARG A1090     -11.562  33.439  -2.019  1.00 20.24    -0.271 OA
ATOM   4491  CB  ARG A1090     -13.295  32.468  -4.268  1.00 20.08    -0.036 C 
ATOM   4492  CG  ARG A1090     -12.461  31.314  -4.803  1.00 21.43    -0.048 C 
ATOM   4493  CD  ARG A1090     -12.305  31.344  -6.314  1.00 24.26     0.009 C 
ATOM   4494  NE  ARG A1090     -11.590  32.535  -6.744  1.00 26.28    -0.227 N 
ATOM   4495  CZ  ARG A1090     -10.277  32.703  -6.649  1.00 28.65     0.665 C 
ATOM   4496  NH1 ARG A1090      -9.485  31.739  -6.206  1.00 29.52    -0.235 N 
ATOM   4497  NH2 ARG A1090      -9.748  33.873  -6.998  1.00 30.99    -0.235 N 
ATOM   4498  H   ARG A1090     -14.479  34.130  -2.925  1.00 23.49     0.163 HD
ATOM   4499  HA  ARG A1090     -14.040  31.552  -2.603  1.00 23.35     0.087 H 
ATOM   4500  HB2 ARG A1090     -14.142  32.467  -4.740  1.00 24.10     0.036 H 
ATOM   4501  HB3 ARG A1090     -12.814  33.291  -4.451  1.00 24.10     0.036 H 
ATOM   4502  HG2 ARG A1090     -11.575  31.356  -4.411  1.00 25.72     0.035 H 
ATOM   4503  HG3 ARG A1090     -12.890  30.477  -4.564  1.00 25.72     0.035 H 
ATOM   4504  HD2 ARG A1090     -11.804  30.565  -6.602  1.00 29.11     0.064 H 
ATOM   4505  HD3 ARG A1090     -13.182  31.347  -6.728  1.00 29.11     0.064 H 
ATOM   4506  HE  ARG A1090     -12.050  33.177  -7.084  1.00 31.53     0.177 HD
ATOM   4507 1HH1 ARG A1090      -9.818  30.982  -5.972  1.00 35.42     0.174 HD
ATOM   4508 2HH1 ARG A1090      -8.637  31.870  -6.153  1.00 35.42     0.174 HD
ATOM   4509 1HH2 ARG A1090     -10.256  34.507  -7.281  1.00 37.19     0.174 HD
ATOM   4510 2HH2 ARG A1090      -8.899  33.994  -6.942  1.00 37.19     0.174 HD
ATOM   4511  N   PRO A1091     -11.880  31.339  -1.304  1.00 19.13    -0.337 N 
ATOM   4512  CA  PRO A1091     -10.593  31.360  -0.601  1.00 20.77     0.100 C 
ATOM   4513  C   PRO A1091      -9.438  31.526  -1.572  1.00 21.66     0.340 C 
ATOM   4514  O   PRO A1091      -9.503  31.119  -2.736  1.00 21.44    -0.263 OA
ATOM   4515  CB  PRO A1091     -10.546  29.992   0.094  1.00 20.58    -0.036 C 
ATOM   4516  CG  PRO A1091     -11.986  29.632   0.295  1.00 19.90    -0.048 C 
ATOM   4517  CD  PRO A1091     -12.666  30.135  -0.966  1.00 19.49    -0.001 C 
ATOM   4518  HA  PRO A1091     -10.571  32.068   0.061  1.00 24.93     0.087 H 
ATOM   4519  HB2 PRO A1091     -10.099  29.345  -0.473  1.00 24.70     0.036 H 
ATOM   4520  HB3 PRO A1091     -10.082  30.065   0.943  1.00 24.70     0.036 H 
ATOM   4521  HG2 PRO A1091     -12.081  28.670   0.385  1.00 23.88     0.035 H 
ATOM   4522  HG3 PRO A1091     -12.335  30.075   1.083  1.00 23.88     0.035 H 
ATOM   4523  HD2 PRO A1091     -12.613  29.476  -1.675  1.00 23.39     0.064 H 
ATOM   4524  HD3 PRO A1091     -13.592  30.363  -0.793  1.00 23.39     0.064 H 
ATOM   4525  N   ASP A1092      -8.374  32.146  -1.073  1.00 24.53     0.020 N 
ATOM   4526  CA AASP A1092      -7.146  32.262  -1.841  0.53 27.64     0.199 A 
ATOM   4527  CA BASP A1092      -7.146  32.263  -1.841  0.47 27.84     0.199 A 
ATOM   4528  C   ASP A1092      -6.686  30.878  -2.281  1.00 25.26     0.206 A 
ATOM   4529  O   ASP A1092      -6.606  29.953  -1.470  1.00 25.68    -0.279 OA
ATOM   4530  CB AASP A1092      -6.061  32.902  -0.976  0.53 35.74     0.051 C 
ATOM   4531  CB BASP A1092      -6.073  32.911  -0.965  0.47 36.00     0.051 C 
ATOM   4532  CG AASP A1092      -6.236  34.403  -0.819  0.53 44.94     0.175 C 
ATOM   4533  CG BASP A1092      -4.855  33.361  -1.752  0.47 45.10     0.175 C 
ATOM   4534  OD1AASP A1092      -7.224  34.963  -1.337  0.53 46.32    -0.648 OA
ATOM   4535  OD1BASP A1092      -4.969  33.574  -2.977  0.47 46.67    -0.648 OA
ATOM   4536  OD2AASP A1092      -5.369  35.028  -0.176  0.53 50.66    -0.648 OA
ATOM   4537  OD2BASP A1092      -3.777  33.502  -1.138  0.47 50.71    -0.648 OA
ATOM   4538  H   ASP A1092      -8.338  32.507  -0.294  1.00 29.44     0.292 HD
ATOM   4539  HA  ASP A1092      -7.297  32.816  -2.623  1.00 33.41     0.182 H 
ATOM   4540  HB2AASP A1092      -6.088  32.503  -0.091  0.53 42.89     0.053 H 
ATOM   4541  HB2BASP A1092      -6.451  33.690  -0.528  0.47 43.20     0.053 H 
ATOM   4542  HB3AASP A1092      -5.197  32.742  -1.385  0.53 42.89     0.053 H 
ATOM   4543  HB3BASP A1092      -5.779  32.268  -0.300  0.47 43.20     0.053 H 
ATOM   4544  N   GLY A1093      -6.380  30.737  -3.569  1.00 23.93    -0.356 N 
ATOM   4545  CA  GLY A1093      -5.911  29.473  -4.098  1.00 23.71     0.068 C 
ATOM   4546  C   GLY A1093      -6.986  28.464  -4.420  1.00 22.49     0.236 C 
ATOM   4547  O   GLY A1093      -6.670  27.397  -4.968  1.00 22.86    -0.272 OA
ATOM   4548  H   GLY A1093      -6.438  31.365  -4.154  1.00 28.72     0.162 HD
ATOM   4549  HA2 GLY A1093      -5.417  29.645  -4.914  1.00 28.45     0.078 H 
ATOM   4550  HA3 GLY A1093      -5.315  29.069  -3.447  1.00 28.45     0.078 H 
ATOM   4551  N   CYS A1094      -8.232  28.758  -4.112  1.00 21.56    -0.346 N 
ATOM   4552  CA  CYS A1094      -9.300  27.797  -4.338  1.00 20.08     0.097 C 
ATOM   4553  C   CYS A1094      -9.650  27.767  -5.819  1.00 20.33     0.244 C 
ATOM   4554  O   CYS A1094      -9.936  28.817  -6.398  1.00 21.13    -0.271 OA
ATOM   4555  CB  CYS A1094     -10.534  28.205  -3.548  1.00 20.32     0.001 C 
ATOM   4556  SG  CYS A1094     -11.922  27.079  -3.758  1.00 19.22    -0.180 SA
ATOM   4557  H   CYS A1094      -8.490  29.504  -3.770  1.00 25.87     0.163 HD
ATOM   4558  HA  CYS A1094      -9.015  26.913  -4.058  1.00 24.10     0.088 H 
ATOM   4559  HB2 CYS A1094     -10.308  28.227  -2.605  1.00 24.38     0.052 H 
ATOM   4560  HB3 CYS A1094     -10.817  29.084  -3.843  1.00 24.38     0.052 H 
ATOM   4561  HG  CYS A1094     -12.284  27.113  -4.902  1.00 23.06     0.101 HD
ATOM   4562  N   PRO A1095      -9.670  26.600  -6.454  1.00 20.53    -0.337 N 
ATOM   4563  CA  PRO A1095     -10.080  26.558  -7.863  1.00 22.66     0.091 C 
ATOM   4564  C   PRO A1095     -11.505  27.057  -8.056  1.00 23.50     0.241 C 
ATOM   4565  O   PRO A1095     -12.390  26.843  -7.219  1.00 20.46    -0.271 OA
ATOM   4566  CB  PRO A1095      -9.964  25.073  -8.235  1.00 23.58    -0.036 C 
ATOM   4567  CG  PRO A1095      -9.070  24.468  -7.197  1.00 24.82    -0.048 C 
ATOM   4568  CD  PRO A1095      -9.303  25.266  -5.940  1.00 22.07    -0.001 C 
ATOM   4569  HA  PRO A1095      -9.471  27.085  -8.403  1.00 27.19     0.087 H 
ATOM   4570  HB2 PRO A1095     -10.842  24.661  -8.217  1.00 28.30     0.036 H 
ATOM   4571  HB3 PRO A1095      -9.574  24.986  -9.119  1.00 28.30     0.036 H 
ATOM   4572  HG2 PRO A1095      -9.308  23.537  -7.062  1.00 29.78     0.035 H 
ATOM   4573  HG3 PRO A1095      -8.145  24.536  -7.481  1.00 29.78     0.035 H 
ATOM   4574  HD2 PRO A1095     -10.026  24.885  -5.417  1.00 26.48     0.064 H 
ATOM   4575  HD3 PRO A1095      -8.495  25.311  -5.404  1.00 26.48     0.064 H 
ATOM   4576  N   ASP A1096     -11.725  27.708  -9.202  1.00 25.79    -0.346 N 
ATOM   4577  CA  ASP A1096     -13.054  28.202  -9.537  1.00 26.46     0.098 C 
ATOM   4578  C   ASP A1096     -14.093  27.091  -9.466  1.00 24.10     0.241 C 
ATOM   4579  O   ASP A1096     -15.223  27.318  -9.025  1.00 22.95    -0.271 OA
ATOM   4580  CB  ASP A1096     -13.057  28.829 -10.935  1.00 31.40     0.043 C 
ATOM   4581  CG  ASP A1096     -12.319  30.150 -10.989  1.00 35.89     0.175 C 
ATOM   4582  OD1 ASP A1096     -12.266  30.855  -9.963  1.00 37.14    -0.648 OA
ATOM   4583  OD2 ASP A1096     -11.810  30.494 -12.075  1.00 39.31    -0.648 OA
ATOM   4584  H   ASP A1096     -11.124  27.873  -9.795  1.00 30.94     0.163 HD
ATOM   4585  HA  ASP A1096     -13.293  28.891  -8.897  1.00 31.75     0.088 H 
ATOM   4586  HB2 ASP A1096     -12.626  28.220 -11.555  1.00 37.68     0.052 H 
ATOM   4587  HB3 ASP A1096     -13.974  28.988 -11.209  1.00 37.68     0.052 H 
ATOM   4588  N   GLU A1097     -13.726  25.879  -9.884  1.00 22.62    -0.346 N 
ATOM   4589  CA  GLU A1097     -14.698  24.795  -9.932  1.00 23.37     0.090 C 
ATOM   4590  C   GLU A1097     -15.126  24.353  -8.538  1.00 21.01     0.241 C 
ATOM   4591  O   GLU A1097     -16.278  23.954  -8.343  1.00 22.88    -0.271 OA
ATOM   4592  CB  GLU A1097     -14.119  23.611 -10.686  1.00 27.98    -0.029 C 
ATOM   4593  CG  GLU A1097     -15.094  22.474 -10.800  1.00 32.15     0.018 C 
ATOM   4594  CD  GLU A1097     -14.613  21.425 -11.759  1.00 36.28     0.172 C 
ATOM   4595  OE1 GLU A1097     -13.380  21.261 -11.847  1.00 38.44    -0.648 OA
ATOM   4596  OE2 GLU A1097     -15.458  20.780 -12.419  1.00 39.29    -0.648 OA
ATOM   4597  H   GLU A1097     -12.934  25.664 -10.141  1.00 27.14     0.163 HD
ATOM   4598  HA  GLU A1097     -15.483  25.111 -10.405  1.00 28.05     0.087 H 
ATOM   4599  HB2 GLU A1097     -13.878  23.893 -11.583  1.00 33.58     0.037 H 
ATOM   4600  HB3 GLU A1097     -13.333  23.290 -10.217  1.00 33.58     0.037 H 
ATOM   4601  HG2 GLU A1097     -15.207  22.062  -9.929  1.00 38.58     0.049 H 
ATOM   4602  HG3 GLU A1097     -15.944  22.812 -11.120  1.00 38.58     0.049 H 
ATOM   4603  N   ILE A1098     -14.215  24.408  -7.568  1.00 18.23    -0.346 N 
ATOM   4604  CA  ILE A1098     -14.563  24.085  -6.189  1.00 16.87     0.092 C 
ATOM   4605  C   ILE A1098     -15.399  25.205  -5.574  1.00 15.19     0.241 C 
ATOM   4606  O   ILE A1098     -16.369  24.946  -4.844  1.00 15.09    -0.271 OA
ATOM   4607  CB  ILE A1098     -13.275  23.810  -5.395  1.00 17.45    -0.030 C 
ATOM   4608  CG1 ILE A1098     -12.457  22.691  -6.052  1.00 20.61    -0.063 C 
ATOM   4609  CG2 ILE A1098     -13.589  23.481  -3.955  1.00 17.99    -0.071 C 
ATOM   4610  CD1 ILE A1098     -13.241  21.483  -6.424  1.00 21.37    -0.076 C 
ATOM   4611  H   ILE A1098     -13.391  24.629  -7.683  1.00 21.87     0.163 HD
ATOM   4612  HA  ILE A1098     -15.107  23.282  -6.170  1.00 20.24     0.088 H 
ATOM   4613  HB  ILE A1098     -12.739  24.619  -5.407  1.00 20.94     0.043 H 
ATOM   4614 2HG1 ILE A1098     -12.054  23.039  -6.863  1.00 24.73     0.033 H 
ATOM   4615 3HG1 ILE A1098     -11.765  22.410  -5.432  1.00 24.73     0.033 H 
ATOM   4616 1HG2 ILE A1098     -12.780  23.174  -3.517  1.00 21.59     0.028 H 
ATOM   4617 2HG2 ILE A1098     -13.921  24.279  -3.514  1.00 21.59     0.028 H 
ATOM   4618 3HG2 ILE A1098     -14.264  22.785  -3.930  1.00 21.59     0.028 H 
ATOM   4619 1HD1 ILE A1098     -12.628  20.758  -6.625  1.00 25.65     0.027 H 
ATOM   4620 2HD1 ILE A1098     -13.812  21.236  -5.680  1.00 25.65     0.027 H 
ATOM   4621 3HD1 ILE A1098     -13.781  21.685  -7.204  1.00 25.65     0.027 H 
ATOM   4622  N   TYR A1099     -15.057  26.468  -5.865  1.00 16.30    -0.346 N 
ATOM   4623  CA  TYR A1099     -15.910  27.566  -5.413  1.00 17.66     0.093 C 
ATOM   4624  C   TYR A1099     -17.304  27.455  -6.020  1.00 16.87     0.241 C 
ATOM   4625  O   TYR A1099     -18.297  27.769  -5.357  1.00 17.77    -0.271 OA
ATOM   4626  CB  TYR A1099     -15.296  28.948  -5.703  1.00 18.75    -0.014 C 
ATOM   4627  CG  TYR A1099     -16.052  30.109  -5.024  1.00 19.25    -0.056 A 
ATOM   4628  CD1 TYR A1099     -16.129  30.205  -3.637  1.00 19.24    -0.074 A 
ATOM   4629  CD2 TYR A1099     -16.685  31.098  -5.769  1.00 21.97    -0.074 A 
ATOM   4630  CE1 TYR A1099     -16.827  31.262  -3.008  1.00 20.61    -0.051 A 
ATOM   4631  CE2 TYR A1099     -17.369  32.154  -5.154  1.00 21.21    -0.051 A 
ATOM   4632  CZ  TYR A1099     -17.454  32.229  -3.778  1.00 20.93     0.065 A 
ATOM   4633  OH  TYR A1099     -18.147  33.292  -3.204  1.00 22.78    -0.361 OA
ATOM   4634  H   TYR A1099     -14.360  26.705  -6.309  1.00 19.56     0.163 HD
ATOM   4635  HA  TYR A1099     -15.979  27.509  -4.447  1.00 21.19     0.088 H 
ATOM   4636  HB2 TYR A1099     -14.382  28.959  -5.380  1.00 22.50     0.043 H 
ATOM   4637  HB3 TYR A1099     -15.312  29.103  -6.661  1.00 22.50     0.043 H 
ATOM   4638  HD1 TYR A1099     -15.713  29.559  -3.113  1.00 23.09     0.084 H 
ATOM   4639  HD2 TYR A1099     -16.654  31.057  -6.698  1.00 26.36     0.084 H 
ATOM   4640  HE1 TYR A1099     -16.864  31.308  -2.080  1.00 24.74     0.087 H 
ATOM   4641  HE2 TYR A1099     -17.769  32.811  -5.678  1.00 25.45     0.087 H 
ATOM   4642  HH  TYR A1099     -18.131  33.227  -2.367  1.00 27.34     0.217 HD
ATOM   4643  N   MET A1100     -17.406  26.971  -7.261  1.00 17.22    -0.346 N 
ATOM   4644  CA  MET A1100     -18.725  26.788  -7.854  1.00 19.26     0.090 C 
ATOM   4645  C   MET A1100     -19.546  25.784  -7.058  1.00 16.45     0.241 C 
ATOM   4646  O   MET A1100     -20.752  25.971  -6.880  1.00 16.19    -0.271 OA
ATOM   4647  CB  MET A1100     -18.627  26.316  -9.305  1.00 25.38    -0.030 C 
ATOM   4648  CG  MET A1100     -19.995  26.137  -9.973  1.00 34.01    -0.021 C 
ATOM   4649  SD  MET A1100     -19.898  25.590 -11.695  1.00 48.01    -0.173 SA
ATOM   4650  CE  MET A1100     -18.744  26.777 -12.383  1.00 51.54    -0.035 C 
ATOM   4651  H   MET A1100     -16.745  26.748  -7.763  1.00 20.66     0.163 HD
ATOM   4652  HA  MET A1100     -19.161  27.654  -7.855  1.00 23.12     0.087 H 
ATOM   4653  HB2 MET A1100     -18.128  26.973  -9.816  1.00 30.46     0.037 H 
ATOM   4654  HB3 MET A1100     -18.169  25.461  -9.328  1.00 30.46     0.037 H 
ATOM   4655  HG2 MET A1100     -20.500  25.472  -9.479  1.00 40.81     0.049 H 
ATOM   4656  HG3 MET A1100     -20.464  26.987  -9.959  1.00 40.81     0.049 H 
ATOM   4657  HE1 MET A1100     -18.735  26.685 -13.349  1.00 61.85     0.041 H 
ATOM   4658  HE2 MET A1100     -19.028  27.672 -12.138  1.00 61.85     0.041 H 
ATOM   4659  HE3 MET A1100     -17.860  26.602 -12.026  1.00 61.85     0.041 H 
ATOM   4660  N   ILE A1101     -18.921  24.702  -6.588  1.00 15.95    -0.346 N 
ATOM   4661  CA  ILE A1101     -19.644  23.747  -5.750  1.00 14.71     0.092 C 
ATOM   4662  C   ILE A1101     -20.163  24.449  -4.505  1.00 13.85     0.241 C 
ATOM   4663  O   ILE A1101     -21.329  24.288  -4.121  1.00 14.34    -0.271 OA
ATOM   4664  CB  ILE A1101     -18.760  22.531  -5.410  1.00 15.27    -0.030 C 
ATOM   4665  CG1 ILE A1101     -18.416  21.745  -6.679  1.00 18.85    -0.063 C 
ATOM   4666  CG2 ILE A1101     -19.474  21.624  -4.409  1.00 14.78    -0.071 C 
ATOM   4667  CD1 ILE A1101     -17.348  20.661  -6.476  1.00 21.21    -0.076 C 
ATOM   4668  H   ILE A1101     -18.098  24.503  -6.736  1.00 19.14     0.163 HD
ATOM   4669  HA  ILE A1101     -20.407  23.409  -6.246  1.00 17.66     0.088 H 
ATOM   4670  HB  ILE A1101     -17.937  22.856  -5.014  1.00 18.33     0.043 H 
ATOM   4671 2HG1 ILE A1101     -19.220  21.309  -7.001  1.00 22.62     0.033 H 
ATOM   4672 3HG1 ILE A1101     -18.083  22.364  -7.347  1.00 22.62     0.033 H 
ATOM   4673 1HG2 ILE A1101     -18.984  20.791  -4.332  1.00 17.73     0.028 H 
ATOM   4674 2HG2 ILE A1101     -19.506  22.069  -3.547  1.00 17.73     0.028 H 
ATOM   4675 3HG2 ILE A1101     -20.374  21.451  -4.725  1.00 17.73     0.028 H 
ATOM   4676 1HD1 ILE A1101     -17.062  20.334  -7.343  1.00 25.45     0.027 H 
ATOM   4677 2HD1 ILE A1101     -16.594  21.044  -6.002  1.00 25.45     0.027 H 
ATOM   4678 3HD1 ILE A1101     -17.730  19.934  -5.959  1.00 25.45     0.027 H 
ATOM   4679  N   MET A1102     -19.308  25.244  -3.857  1.00 14.57    -0.346 N 
ATOM   4680  CA  MET A1102     -19.756  25.980  -2.680  1.00 14.24     0.090 C 
ATOM   4681  C   MET A1102     -20.976  26.828  -3.006  1.00 14.03     0.241 C 
ATOM   4682  O   MET A1102     -21.974  26.805  -2.284  1.00 13.74    -0.271 OA
ATOM   4683  CB  MET A1102     -18.656  26.896  -2.141  1.00 14.58    -0.030 C 
ATOM   4684  CG  MET A1102     -17.407  26.198  -1.627  1.00 15.30    -0.021 C 
ATOM   4685  SD  MET A1102     -16.209  27.472  -1.144  1.00 16.08    -0.173 SA
ATOM   4686  CE  MET A1102     -14.676  26.562  -1.338  1.00 16.62    -0.035 C 
ATOM   4687  H   MET A1102     -18.485  25.370  -4.074  1.00 17.48     0.163 HD
ATOM   4688  HA  MET A1102     -19.965  25.324  -1.997  1.00 17.09     0.087 H 
ATOM   4689  HB2 MET A1102     -18.378  27.491  -2.856  1.00 17.50     0.037 H 
ATOM   4690  HB3 MET A1102     -19.022  27.410  -1.405  1.00 17.50     0.037 H 
ATOM   4691  HG2 MET A1102     -17.624  25.654  -0.854  1.00 18.36     0.049 H 
ATOM   4692  HG3 MET A1102     -17.022  25.646  -2.325  1.00 18.36     0.049 H 
ATOM   4693  HE1 MET A1102     -13.932  27.148  -1.127  1.00 19.94     0.041 H 
ATOM   4694  HE2 MET A1102     -14.681  25.803  -0.734  1.00 19.94     0.041 H 
ATOM   4695  HE3 MET A1102     -14.606  26.254  -2.255  1.00 19.94     0.041 H 
ATOM   4696  N   THR A1103     -20.910  27.597  -4.095  1.00 15.11    -0.344 N 
ATOM   4697  CA  THR A1103     -21.998  28.529  -4.355  1.00 16.37     0.113 C 
ATOM   4698  C   THR A1103     -23.279  27.805  -4.754  1.00 14.41     0.243 C 
ATOM   4699  O   THR A1103     -24.369  28.304  -4.482  1.00 15.66    -0.271 OA
ATOM   4700  CB  THR A1103     -21.600  29.591  -5.373  1.00 20.44     0.060 C 
ATOM   4701  CG2 THR A1103     -20.388  30.366  -4.901  1.00 22.69    -0.050 C 
ATOM   4702  OG1 THR A1103     -21.290  28.956  -6.606  1.00 20.99    -0.393 OA
ATOM   4703  H   THR A1103     -20.273  27.597  -4.672  1.00 18.13     0.163 HD
ATOM   4704  HA  THR A1103     -22.184  29.013  -3.535  1.00 19.64     0.091 H 
ATOM   4705  HB  THR A1103     -22.333  30.215  -5.491  1.00 24.53     0.086 H 
ATOM   4706  HG1 THR A1103     -20.660  28.411  -6.498  1.00 25.19     0.210 HD
ATOM   4707 1HG2 THR A1103     -20.160  31.051  -5.549  1.00 27.22     0.031 H 
ATOM   4708 2HG2 THR A1103     -20.576  30.788  -4.049  1.00 27.22     0.031 H 
ATOM   4709 3HG2 THR A1103     -19.632  29.768  -4.797  1.00 27.22     0.031 H 
ATOM   4710  N   GLU A1104     -23.182  26.613  -5.359  1.00 14.68    -0.346 N 
ATOM   4711  CA  GLU A1104     -24.382  25.844  -5.662  1.00 15.04     0.090 C 
ATOM   4712  C   GLU A1104     -25.013  25.272  -4.396  1.00 13.14     0.241 C 
ATOM   4713  O   GLU A1104     -26.239  25.149  -4.312  1.00 13.92    -0.271 OA
ATOM   4714  CB  GLU A1104     -24.046  24.689  -6.605  1.00 19.18    -0.029 C 
ATOM   4715  CG  GLU A1104     -23.666  25.122  -8.011  1.00 25.49     0.018 C 
ATOM   4716  CD  GLU A1104     -23.137  23.984  -8.848  1.00 36.53     0.172 C 
ATOM   4717  OE1 GLU A1104     -23.227  22.823  -8.398  1.00 41.40    -0.648 OA
ATOM   4718  OE2 GLU A1104     -22.628  24.257  -9.954  1.00 42.94    -0.648 OA
ATOM   4719  H   GLU A1104     -22.446  26.239  -5.599  1.00 17.61     0.163 HD
ATOM   4720  HA  GLU A1104     -25.017  26.434  -6.097  1.00 18.05     0.087 H 
ATOM   4721  HB2 GLU A1104     -23.296  24.196  -6.237  1.00 23.01     0.037 H 
ATOM   4722  HB3 GLU A1104     -24.821  24.110  -6.675  1.00 23.01     0.037 H 
ATOM   4723  HG2 GLU A1104     -24.451  25.481  -8.454  1.00 30.59     0.049 H 
ATOM   4724  HG3 GLU A1104     -22.976  25.801  -7.957  1.00 30.59     0.049 H 
ATOM   4725  N   CYS A1105     -24.196  24.926  -3.404  1.00 12.53    -0.345 N 
ATOM   4726  CA  CYS A1105     -24.735  24.508  -2.115  1.00 12.73     0.097 C 
ATOM   4727  C   CYS A1105     -25.449  25.672  -1.434  1.00 12.44     0.241 C 
ATOM   4728  O   CYS A1105     -26.460  25.484  -0.742  1.00 13.51    -0.271 OA
ATOM   4729  CB  CYS A1105     -23.597  24.006  -1.234  1.00 12.76     0.001 C 
ATOM   4730  SG  CYS A1105     -22.905  22.417  -1.759  1.00 13.66    -0.180 SA
ATOM   4731  H   CYS A1105     -23.337  24.924  -3.451  1.00 15.03     0.163 HD
ATOM   4732  HA  CYS A1105     -25.371  23.786  -2.244  1.00 15.27     0.088 H 
ATOM   4733  HB2 CYS A1105     -22.881  24.659  -1.249  1.00 15.31     0.052 H 
ATOM   4734  HB3 CYS A1105     -23.929  23.898  -0.329  1.00 15.31     0.052 H 
ATOM   4735  HG  CYS A1105     -22.455  22.534  -2.866  1.00 16.39     0.101 HD
ATOM   4736  N   TRP A1106     -24.928  26.883  -1.613  1.00 12.67    -0.346 N 
ATOM   4737  CA  TRP A1106     -25.478  28.082  -0.980  1.00 13.04     0.093 C 
ATOM   4738  C   TRP A1106     -26.559  28.711  -1.847  1.00 14.14     0.241 C 
ATOM   4739  O   TRP A1106     -26.497  29.886  -2.185  1.00 16.10    -0.271 OA
ATOM   4740  CB  TRP A1106     -24.373  29.083  -0.703  1.00 13.21    -0.012 C 
ATOM   4741  CG  TRP A1106     -23.265  28.634   0.170  1.00 12.86    -0.028 A 
ATOM   4742  CD1 TRP A1106     -23.324  27.744   1.210  1.00 12.86    -0.016 A 
ATOM   4743  CD2 TRP A1106     -21.912  29.073   0.093  1.00 12.52    -0.002 A 
ATOM   4744  CE2 TRP A1106     -21.196  28.421   1.104  1.00 12.95     0.042 A 
ATOM   4745  CE3 TRP A1106     -21.232  29.963  -0.747  1.00 13.15    -0.070 A 
ATOM   4746  NE1 TRP A1106     -22.082  27.612   1.774  1.00 13.01    -0.365 N 
ATOM   4747  CZ2 TRP A1106     -19.834  28.636   1.311  1.00 14.28    -0.056 A 
ATOM   4748  CZ3 TRP A1106     -19.894  30.165  -0.552  1.00 13.83    -0.082 A 
ATOM   4749  CH2 TRP A1106     -19.200  29.518   0.471  1.00 14.58    -0.081 A 
ATOM   4750  H   TRP A1106     -24.242  27.041  -2.106  1.00 15.20     0.163 HD
ATOM   4751  HA  TRP A1106     -25.871  27.829  -0.130  1.00 15.65     0.088 H 
ATOM   4752  HB2 TRP A1106     -23.978  29.336  -1.552  1.00 15.85     0.044 H 
ATOM   4753  HB3 TRP A1106     -24.771  29.858  -0.278  1.00 15.85     0.044 H 
ATOM   4754  HD1 TRP A1106     -24.090  27.298   1.491  1.00 15.44     0.112 H 
ATOM   4755  HE1 TRP A1106     -21.888  27.105   2.441  1.00 15.61     0.165 HD
ATOM   4756  HE3 TRP A1106     -21.683  30.409  -1.427  1.00 15.79     0.084 H 
ATOM   4757  HZ2 TRP A1106     -19.373  28.200   1.991  1.00 17.14     0.086 H 
ATOM   4758  HZ3 TRP A1106     -19.435  30.747  -1.114  1.00 16.59     0.083 H 
ATOM   4759  HH2 TRP A1106     -18.293  29.687   0.586  1.00 17.50     0.083 H 
ATOM   4760  N   ASN A1107     -27.555  27.932  -2.227  1.00 13.71    -0.346 N 
ATOM   4761  CA  ASN A1107     -28.690  28.415  -2.999  1.00 13.86     0.097 C 
ATOM   4762  C   ASN A1107     -29.826  28.708  -2.031  1.00 14.47     0.241 C 
ATOM   4763  O   ASN A1107     -30.163  27.864  -1.199  1.00 14.88    -0.271 OA
ATOM   4764  CB  ASN A1107     -29.099  27.341  -4.008  1.00 15.15     0.036 C 
ATOM   4765  CG  ASN A1107     -29.962  27.876  -5.116  1.00 16.70     0.217 C 
ATOM   4766  ND2 ASN A1107     -29.759  27.350  -6.309  1.00 18.93    -0.370 N 
ATOM   4767  OD1 ASN A1107     -30.802  28.756  -4.910  1.00 17.43    -0.274 OA
ATOM   4768  H   ASN A1107     -27.600  27.092  -2.045  1.00 16.46     0.163 HD
ATOM   4769  HA  ASN A1107     -28.480  29.231  -3.480  1.00 16.63     0.088 H 
ATOM   4770  HB2 ASN A1107     -28.300  26.963  -4.407  1.00 18.18     0.051 H 
ATOM   4771  HB3 ASN A1107     -29.598  26.649  -3.547  1.00 18.18     0.051 H 
ATOM   4772 1HD2 ASN A1107     -30.224  27.617  -6.981  1.00 22.72     0.159 HD
ATOM   4773 2HD2 ASN A1107     -29.162  26.740  -6.414  1.00 22.72     0.159 HD
ATOM   4774  N   ASN A1108     -30.387  29.920  -2.098  1.00 15.06    -0.347 N 
ATOM   4775  CA  ASN A1108     -31.531  30.201  -1.235  1.00 16.18     0.085 C 
ATOM   4776  C   ASN A1108     -32.732  29.338  -1.592  1.00 16.79     0.220 C 
ATOM   4777  O   ASN A1108     -33.588  29.099  -0.732  1.00 17.64    -0.287 OA
ATOM   4778  CB  ASN A1108     -31.916  31.674  -1.308  1.00 16.33     0.035 C 
ATOM   4779  CG  ASN A1108     -30.859  32.587  -0.724  1.00 15.34     0.217 C 
ATOM   4780  ND2 ASN A1108     -31.027  33.881  -0.942  1.00 17.07    -0.370 N 
ATOM   4781  OD1 ASN A1108     -29.911  32.149  -0.083  1.00 16.35    -0.274 OA
ATOM   4782  H   ASN A1108     -30.135  30.564  -2.610  1.00 18.07     0.163 HD
ATOM   4783  HA  ASN A1108     -31.278  30.014  -0.318  1.00 19.41     0.086 H 
ATOM   4784  HB2 ASN A1108     -32.044  31.921  -2.237  1.00 19.60     0.051 H 
ATOM   4785  HB3 ASN A1108     -32.738  31.811  -0.812  1.00 19.60     0.051 H 
ATOM   4786 1HD2 ASN A1108     -30.458  34.447  -0.634  1.00 20.49     0.159 HD
ATOM   4787 2HD2 ASN A1108     -31.706  34.156  -1.393  1.00 20.49     0.159 HD
ATOM   4788  N   ASN A1109     -32.802  28.853  -2.833  1.00 16.80     0.000 N 
ATOM   4789  CA AASN A1109     -33.865  27.946  -3.249  0.50 16.83     0.035 C 
ATOM   4790  CA BASN A1109     -33.862  27.946  -3.255  0.50 17.90     0.035 C 
ATOM   4791  C   ASN A1109     -33.494  26.546  -2.779  1.00 17.04     0.155 C 
ATOM   4792  O   ASN A1109     -32.595  25.909  -3.338  1.00 17.40    -0.282 OA
ATOM   4793  CB AASN A1109     -34.051  27.997  -4.763  0.50 17.99     0.021 C 
ATOM   4794  CB BASN A1109     -34.018  27.984  -4.772  0.50 21.15     0.021 C 
ATOM   4795  CG AASN A1109     -35.197  27.112  -5.246  0.50 21.08     0.216 C 
ATOM   4796  CG BASN A1109     -34.367  29.369  -5.290  0.50 26.43     0.216 C 
ATOM   4797  ND2AASN A1109     -35.958  27.612  -6.207  0.50 23.68    -0.370 N 
ATOM   4798  ND2BASN A1109     -35.329  30.015  -4.647  0.50 28.68    -0.370 N 
ATOM   4799  OD1AASN A1109     -35.383  25.992  -4.770  0.50 20.83    -0.274 OA
ATOM   4800  OD1BASN A1109     -33.780  29.848  -6.260  0.50 30.66    -0.274 OA
ATOM   4801  H  AASN A1109     -32.238  29.038  -3.456  0.50 20.16     0.000 HD
ATOM   4802  H  BASN A1109     -32.238  29.039  -3.455  0.50 20.16     0.000 HD
ATOM   4803  HA AASN A1109     -34.706  28.206  -2.842  0.50 20.20     0.055 H 
ATOM   4804  HA BASN A1109     -34.706  28.209  -2.857  0.50 21.48     0.055 H 
ATOM   4805  HB2AASN A1109     -34.245  28.909  -5.027  0.50 21.59     0.048 H 
ATOM   4806  HB2BASN A1109     -33.183  27.711  -5.183  0.50 25.38     0.048 H 
ATOM   4807  HB3AASN A1109     -33.236  27.693  -5.192  0.50 21.59     0.048 H 
ATOM   4808  HB3BASN A1109     -34.729  27.378  -5.032  0.50 25.38     0.048 H 
ATOM   4809 1HD2AASN A1109     -36.618  27.154  -6.515  0.50 28.42     0.159 HD
ATOM   4810 1HD2BASN A1109     -35.564  30.803  -4.902  0.50 34.42     0.159 HD
ATOM   4811 2HD2AASN A1109     -35.793  28.395  -6.523  0.50 28.42     0.159 HD
ATOM   4812 2HD2BASN A1109     -35.719  29.648  -3.974  0.50 34.42     0.159 HD
ATOM   4813  N   VAL A1110     -34.193  26.075  -1.748  1.00 17.45    -0.354 N 
ATOM   4814  CA  VAL A1110     -33.854  24.825  -1.082  1.00 16.82     0.091 C 
ATOM   4815  C   VAL A1110     -33.811  23.664  -2.066  1.00 16.08     0.241 C 
ATOM   4816  O   VAL A1110     -32.874  22.858  -2.046  1.00 17.19    -0.271 OA
ATOM   4817  CB  VAL A1110     -34.852  24.591   0.065  1.00 19.22    -0.033 C 
ATOM   4818  CG1 VAL A1110     -34.658  23.237   0.660  1.00 22.71    -0.071 C 
ATOM   4819  CG2 VAL A1110     -34.689  25.678   1.116  1.00 21.14    -0.071 C 
ATOM   4820  H   VAL A1110     -34.880  26.468  -1.410  1.00 20.94     0.162 HD
ATOM   4821  HA  VAL A1110     -32.961  24.892  -0.710  1.00 20.18     0.088 H 
ATOM   4822  HB  VAL A1110     -35.757  24.632  -0.280  1.00 23.06     0.042 H 
ATOM   4823 1HG1 VAL A1110     -35.121  23.197   1.511  1.00 27.25     0.028 H 
ATOM   4824 2HG1 VAL A1110     -35.021  22.572   0.054  1.00 27.25     0.028 H 
ATOM   4825 3HG1 VAL A1110     -33.710  23.083   0.791  1.00 27.25     0.028 H 
ATOM   4826 1HG2 VAL A1110     -35.285  25.492   1.858  1.00 25.36     0.028 H 
ATOM   4827 2HG2 VAL A1110     -33.769  25.685   1.424  1.00 25.36     0.028 H 
ATOM   4828 3HG2 VAL A1110     -34.911  26.536   0.721  1.00 25.36     0.028 H 
ATOM   4829  N   ASN A1111     -34.804  23.569  -2.953  1.00 17.82    -0.346 N 
ATOM   4830  CA  ASN A1111     -34.901  22.419  -3.847  1.00 19.90     0.097 C 
ATOM   4831  C   ASN A1111     -33.839  22.417  -4.941  1.00 18.97     0.241 C 
ATOM   4832  O   ASN A1111     -33.590  21.363  -5.539  1.00 21.06    -0.271 OA
ATOM   4833  CB  ASN A1111     -36.291  22.366  -4.478  1.00 28.34     0.036 C 
ATOM   4834  CG  ASN A1111     -37.377  22.073  -3.467  1.00 37.38     0.217 C 
ATOM   4835  ND2 ASN A1111     -38.570  22.597  -3.713  1.00 42.31    -0.370 N 
ATOM   4836  OD1 ASN A1111     -37.145  21.383  -2.472  1.00 39.64    -0.274 OA
ATOM   4837  H   ASN A1111     -35.427  24.152  -3.055  1.00 21.38     0.163 HD
ATOM   4838  HA  ASN A1111     -34.773  21.616  -3.318  1.00 23.88     0.088 H 
ATOM   4839  HB2 ASN A1111     -36.486  23.223  -4.889  1.00 34.01     0.051 H 
ATOM   4840  HB3 ASN A1111     -36.308  21.665  -5.149  1.00 34.01     0.051 H 
ATOM   4841 1HD2 ASN A1111     -39.221  22.460  -3.168  1.00 50.77     0.159 HD
ATOM   4842 2HD2 ASN A1111     -38.693  23.075  -4.417  1.00 50.77     0.159 HD
ATOM   4843  N   GLN A1112     -33.208  23.560  -5.211  1.00 18.76    -0.346 N 
ATOM   4844  CA  GLN A1112     -32.159  23.643  -6.222  1.00 18.90     0.090 C 
ATOM   4845  C   GLN A1112     -30.777  23.264  -5.702  1.00 17.44     0.241 C 
ATOM   4846  O   GLN A1112     -29.855  23.099  -6.514  1.00 18.78    -0.271 OA
ATOM   4847  CB  GLN A1112     -32.111  25.053  -6.811  1.00 21.02    -0.030 C 
ATOM   4848  CG  GLN A1112     -33.320  25.392  -7.661  1.00 25.98     0.011 C 
ATOM   4849  CD  GLN A1112     -33.233  26.768  -8.312  1.00 33.55     0.215 C 
ATOM   4850  NE2 GLN A1112     -34.289  27.148  -9.018  1.00 39.07    -0.370 N 
ATOM   4851  OE1 GLN A1112     -32.235  27.477  -8.177  1.00 33.78    -0.274 OA
ATOM   4852  H   GLN A1112     -33.371  24.307  -4.817  1.00 22.51     0.163 HD
ATOM   4853  HA  GLN A1112     -32.379  23.023  -6.935  1.00 22.68     0.087 H 
ATOM   4854  HB2 GLN A1112     -32.069  25.695  -6.085  1.00 25.22     0.037 H 
ATOM   4855  HB3 GLN A1112     -31.322  25.133  -7.370  1.00 25.22     0.037 H 
ATOM   4856  HG2 GLN A1112     -33.401  24.733  -8.368  1.00 31.18     0.047 H 
ATOM   4857  HG3 GLN A1112     -34.112  25.377  -7.101  1.00 31.18     0.047 H 
ATOM   4858 1HE2 GLN A1112     -34.970  26.628  -9.088  1.00 46.88     0.159 HD
ATOM   4859 2HE2 GLN A1112     -34.293  27.915  -9.407  1.00 46.88     0.159 HD
ATOM   4860  N   ARG A1113     -30.598  23.122  -4.395  1.00 15.37    -0.346 N 
ATOM   4861  CA  ARG A1113     -29.316  22.662  -3.884  1.00 14.78     0.089 C 
ATOM   4862  C   ARG A1113     -29.047  21.244  -4.381  1.00 14.66     0.243 C 
ATOM   4863  O   ARG A1113     -29.985  20.444  -4.512  1.00 15.24    -0.271 OA
ATOM   4864  CB  ARG A1113     -29.296  22.703  -2.355  1.00 14.13    -0.036 C 
ATOM   4865  CG  ARG A1113     -29.430  24.119  -1.814  1.00 12.99    -0.048 C 
ATOM   4866  CD  ARG A1113     -29.491  24.147  -0.295  1.00 13.05     0.009 C 
ATOM   4867  NE  ARG A1113     -29.928  25.468   0.131  1.00 12.83    -0.227 N 
ATOM   4868  CZ  ARG A1113     -30.640  25.726   1.218  1.00 12.79     0.665 C 
ATOM   4869  NH1 ARG A1113     -30.853  24.808   2.144  1.00 13.95    -0.235 N 
ATOM   4870  NH2 ARG A1113     -31.163  26.940   1.373  1.00 13.47    -0.235 N 
ATOM   4871  H   ARG A1113     -31.192  23.283  -3.794  1.00 18.44     0.163 HD
ATOM   4872  HA  ARG A1113     -28.608  23.242  -4.206  1.00 17.73     0.087 H 
ATOM   4873  HB2 ARG A1113     -30.037  22.178  -2.014  1.00 16.96     0.036 H 
ATOM   4874  HB3 ARG A1113     -28.456  22.336  -2.038  1.00 16.96     0.036 H 
ATOM   4875  HG2 ARG A1113     -28.663  24.642  -2.096  1.00 15.59     0.035 H 
ATOM   4876  HG3 ARG A1113     -30.246  24.516  -2.157  1.00 15.59     0.035 H 
ATOM   4877  HD2 ARG A1113     -30.125  23.486   0.023  1.00 15.67     0.064 H 
ATOM   4878  HD3 ARG A1113     -28.613  23.969   0.076  1.00 15.67     0.064 H 
ATOM   4879  HE  ARG A1113     -29.706  26.136  -0.363  1.00 15.39     0.177 HD
ATOM   4880 1HH1 ARG A1113     -30.525  24.018   2.050  1.00 16.75     0.174 HD
ATOM   4881 2HH1 ARG A1113     -31.319  25.000   2.841  1.00 16.75     0.174 HD
ATOM   4882 1HH2 ARG A1113     -31.037  27.543   0.772  1.00 16.16     0.174 HD
ATOM   4883 2HH2 ARG A1113     -31.628  27.122   2.073  1.00 16.16     0.174 HD
ATOM   4884  N   PRO A1114     -27.796  20.915  -4.702  1.00 13.24    -0.337 N 
ATOM   4885  CA  PRO A1114     -27.470  19.536  -5.093  1.00 12.59     0.091 C 
ATOM   4886  C   PRO A1114     -27.701  18.584  -3.929  1.00 13.39     0.241 C 
ATOM   4887  O   PRO A1114     -27.772  18.979  -2.763  1.00 14.36    -0.271 OA
ATOM   4888  CB  PRO A1114     -25.982  19.615  -5.444  1.00 14.77    -0.036 C 
ATOM   4889  CG  PRO A1114     -25.483  20.794  -4.711  1.00 18.22    -0.048 C 
ATOM   4890  CD  PRO A1114     -26.602  21.765  -4.615  1.00 14.99    -0.001 C 
ATOM   4891  HA  PRO A1114     -27.980  19.256  -5.869  1.00 15.10     0.087 H 
ATOM   4892  HB2 PRO A1114     -25.531  18.808  -5.152  1.00 17.72     0.036 H 
ATOM   4893  HB3 PRO A1114     -25.874  19.729  -6.401  1.00 17.72     0.036 H 
ATOM   4894  HG2 PRO A1114     -25.194  20.523  -3.826  1.00 21.86     0.035 H 
ATOM   4895  HG3 PRO A1114     -24.740  21.183  -5.199  1.00 21.86     0.035 H 
ATOM   4896  HD2 PRO A1114     -26.576  22.238  -3.769  1.00 17.98     0.064 H 
ATOM   4897  HD3 PRO A1114     -26.574  22.397  -5.350  1.00 17.98     0.064 H 
ATOM   4898  N   SER A1115     -27.798  17.300  -4.256  1.00 12.82    -0.344 N 
ATOM   4899  CA  SER A1115     -27.837  16.267  -3.234  1.00 13.15     0.109 C 
ATOM   4900  C   SER A1115     -26.422  15.882  -2.826  1.00 12.54     0.243 C 
ATOM   4901  O   SER A1115     -25.447  16.132  -3.541  1.00 12.40    -0.271 OA
ATOM   4902  CB  SER A1115     -28.563  15.027  -3.742  1.00 14.47     0.044 C 
ATOM   4903  OG  SER A1115     -27.812  14.410  -4.776  1.00 14.78    -0.398 OA
ATOM   4904  H   SER A1115     -27.843  17.003  -5.062  1.00 15.38     0.163 HD
ATOM   4905  HA  SER A1115     -28.314  16.606  -2.460  1.00 15.79     0.090 H 
ATOM   4906  HB2 SER A1115     -28.672  14.400  -3.010  1.00 17.36     0.077 H 
ATOM   4907  HB3 SER A1115     -29.431  15.286  -4.089  1.00 17.36     0.077 H 
ATOM   4908  HG  SER A1115     -28.223  13.738  -5.068  1.00 17.73     0.209 HD
ATOM   4909  N   PHE A1116     -26.314  15.196  -1.688  1.00 12.63    -0.346 N 
ATOM   4910  CA  PHE A1116     -25.006  14.679  -1.305  1.00 11.93     0.093 C 
ATOM   4911  C   PHE A1116     -24.498  13.634  -2.289  1.00 11.88     0.241 C 
ATOM   4912  O   PHE A1116     -23.293  13.545  -2.500  1.00 12.16    -0.271 OA
ATOM   4913  CB  PHE A1116     -25.035  14.135   0.115  1.00 12.06    -0.014 C 
ATOM   4914  CG  PHE A1116     -24.981  15.224   1.163  1.00 11.63    -0.056 A 
ATOM   4915  CD1 PHE A1116     -23.850  15.999   1.301  1.00 12.57    -0.077 A 
ATOM   4916  CD2 PHE A1116     -26.056  15.458   2.001  1.00 12.12    -0.077 A 
ATOM   4917  CE1 PHE A1116     -23.792  16.985   2.263  1.00 12.70    -0.082 A 
ATOM   4918  CE2 PHE A1116     -26.005  16.465   2.957  1.00 12.20    -0.082 A 
ATOM   4919  CZ  PHE A1116     -24.877  17.203   3.094  1.00 13.09    -0.083 A 
ATOM   4920  H   PHE A1116     -26.957  15.023  -1.143  1.00 15.15     0.163 HD
ATOM   4921  HA  PHE A1116     -24.373  15.414  -1.312  1.00 14.32     0.088 H 
ATOM   4922  HB2 PHE A1116     -25.855  13.634   0.245  1.00 14.47     0.043 H 
ATOM   4923  HB3 PHE A1116     -24.268  13.555   0.246  1.00 14.47     0.043 H 
ATOM   4924  HD1 PHE A1116     -23.121  15.857   0.741  1.00 15.08     0.084 H 
ATOM   4925  HD2 PHE A1116     -26.822  14.936   1.924  1.00 14.55     0.084 H 
ATOM   4926  HE1 PHE A1116     -23.025  17.503   2.353  1.00 15.24     0.083 H 
ATOM   4927  HE2 PHE A1116     -26.741  16.631   3.500  1.00 14.64     0.083 H 
ATOM   4928  HZ  PHE A1116     -24.831  17.861   3.751  1.00 15.70     0.083 H 
ATOM   4929  N   ARG A1117     -25.394  12.876  -2.923  1.00 12.41    -0.346 N 
ATOM   4930  CA  ARG A1117     -24.972  11.928  -3.955  1.00 12.33     0.089 C 
ATOM   4931  C   ARG A1117     -24.412  12.664  -5.171  1.00 12.33     0.241 C 
ATOM   4932  O   ARG A1117     -23.360  12.284  -5.710  1.00 13.60    -0.271 OA
ATOM   4933  CB  ARG A1117     -26.174  11.066  -4.333  1.00 13.75    -0.036 C 
ATOM   4934  CG  ARG A1117     -25.885   9.868  -5.204  1.00 16.62    -0.048 C 
ATOM   4935  CD  ARG A1117     -27.188   9.048  -5.505  1.00 19.12     0.009 C 
ATOM   4936  NE  ARG A1117     -27.974   8.771  -4.301  1.00 26.04    -0.227 N 
ATOM   4937  CZ  ARG A1117     -29.276   8.994  -4.148  1.00 27.61     0.665 C 
ATOM   4938  NH1 ARG A1117     -30.030   9.444  -5.139  1.00 31.32    -0.235 N 
ATOM   4939  NH2 ARG A1117     -29.843   8.735  -2.972  1.00 32.37    -0.235 N 
ATOM   4940  H   ARG A1117     -26.241  12.890  -2.777  1.00 14.89     0.163 HD
ATOM   4941  HA  ARG A1117     -24.269  11.349  -3.621  1.00 14.80     0.087 H 
ATOM   4942  HB2 ARG A1117     -26.578  10.735  -3.515  1.00 16.50     0.036 H 
ATOM   4943  HB3 ARG A1117     -26.807  11.623  -4.813  1.00 16.50     0.036 H 
ATOM   4944  HG2 ARG A1117     -25.511  10.167  -6.048  1.00 19.94     0.035 H 
ATOM   4945  HG3 ARG A1117     -25.256   9.285  -4.751  1.00 19.94     0.035 H 
ATOM   4946  HD2 ARG A1117     -27.745   9.554  -6.117  1.00 22.94     0.064 H 
ATOM   4947  HD3 ARG A1117     -26.942   8.199  -5.904  1.00 22.94     0.064 H 
ATOM   4948  HE  ARG A1117     -27.555   8.433  -3.631  1.00 31.24     0.177 HD
ATOM   4949 1HH1 ARG A1117     -29.681   9.600  -5.909  1.00 37.59     0.174 HD
ATOM   4950 2HH1 ARG A1117     -30.870   9.579  -5.012  1.00 37.59     0.174 HD
ATOM   4951 1HH2 ARG A1117     -29.369   8.428  -2.324  1.00 38.84     0.174 HD
ATOM   4952 2HH2 ARG A1117     -30.684   8.875  -2.860  1.00 38.84     0.174 HD
ATOM   4953  N   ASP A1118     -25.083  13.747  -5.592  1.00 12.10    -0.346 N 
ATOM   4954  CA  ASP A1118     -24.561  14.565  -6.685  1.00 12.63     0.098 C 
ATOM   4955  C   ASP A1118     -23.158  15.048  -6.343  1.00 11.91     0.241 C 
ATOM   4956  O   ASP A1118     -22.258  15.077  -7.189  1.00 12.91    -0.271 OA
ATOM   4957  CB  ASP A1118     -25.411  15.838  -6.874  1.00 13.11     0.043 C 
ATOM   4958  CG  ASP A1118     -26.813  15.606  -7.402  1.00 14.35     0.175 C 
ATOM   4959  OD1 ASP A1118     -27.082  14.582  -8.066  1.00 15.26    -0.648 OA
ATOM   4960  OD2 ASP A1118     -27.659  16.512  -7.137  1.00 15.95    -0.648 OA
ATOM   4961  H   ASP A1118     -25.830  14.022  -5.265  1.00 14.52     0.163 HD
ATOM   4962  HA  ASP A1118     -24.579  14.025  -7.491  1.00 15.15     0.088 H 
ATOM   4963  HB2 ASP A1118     -25.495  16.281  -6.015  1.00 15.73     0.052 H 
ATOM   4964  HB3 ASP A1118     -24.957  16.420  -7.504  1.00 15.73     0.052 H 
ATOM   4965  N   LEU A1119     -22.988  15.532  -5.108  1.00 12.60    -0.346 N 
ATOM   4966  CA  LEU A1119     -21.733  16.146  -4.694  1.00 13.16     0.089 C 
ATOM   4967  C   LEU A1119     -20.604  15.134  -4.625  1.00 12.70     0.241 C 
ATOM   4968  O   LEU A1119     -19.497  15.406  -5.104  1.00 12.59    -0.271 OA
ATOM   4969  CB  LEU A1119     -21.928  16.843  -3.352  1.00 12.51    -0.035 C 
ATOM   4970  CG  LEU A1119     -22.788  18.103  -3.388  1.00 12.77    -0.059 C 
ATOM   4971  CD1 LEU A1119     -23.265  18.423  -1.974  1.00 14.26    -0.073 C 
ATOM   4972  CD2 LEU A1119     -22.038  19.269  -3.982  1.00 15.19    -0.073 C 
ATOM   4973  H   LEU A1119     -23.588  15.516  -4.492  1.00 15.12     0.163 HD
ATOM   4974  HA  LEU A1119     -21.478  16.810  -5.353  1.00 15.80     0.087 H 
ATOM   4975  HB2 LEU A1119     -22.353  16.220  -2.743  1.00 15.01     0.037 H 
ATOM   4976  HB3 LEU A1119     -21.056  17.098  -3.011  1.00 15.01     0.037 H 
ATOM   4977  HG  LEU A1119     -23.558  17.950  -3.957  1.00 15.32     0.039 H 
ATOM   4978 1HD1 LEU A1119     -23.796  19.234  -1.995  1.00 17.11     0.028 H 
ATOM   4979 2HD1 LEU A1119     -23.803  17.684  -1.647  1.00 17.11     0.028 H 
ATOM   4980 3HD1 LEU A1119     -22.493  18.548  -1.400  1.00 17.11     0.028 H 
ATOM   4981 1HD2 LEU A1119     -22.606  20.055  -3.958  1.00 18.23     0.028 H 
ATOM   4982 2HD2 LEU A1119     -21.234  19.426  -3.461  1.00 18.23     0.028 H 
ATOM   4983 3HD2 LEU A1119     -21.801  19.059  -4.899  1.00 18.23     0.028 H 
ATOM   4984  N   ALA A1120     -20.855  13.961  -4.032  1.00 12.47    -0.346 N 
ATOM   4985  CA  ALA A1120     -19.821  12.933  -3.967  1.00 12.53     0.086 C 
ATOM   4986  C   ALA A1120     -19.363  12.526  -5.363  1.00 11.71     0.240 C 
ATOM   4987  O   ALA A1120     -18.164  12.394  -5.615  1.00 12.56    -0.271 OA
ATOM   4988  CB  ALA A1120     -20.334  11.706  -3.220  1.00 12.71    -0.049 C 
ATOM   4989  H   ALA A1120     -21.603  13.743  -3.668  1.00 14.96     0.163 HD
ATOM   4990  HA  ALA A1120     -19.064  13.294  -3.478  1.00 15.03     0.086 H 
ATOM   4991  HB1 ALA A1120     -19.627  11.043  -3.179  1.00 15.25     0.030 H 
ATOM   4992  HB2 ALA A1120     -20.594  11.968  -2.323  1.00 15.25     0.030 H 
ATOM   4993  HB3 ALA A1120     -21.099  11.345  -3.694  1.00 15.25     0.030 H 
ATOM   4994  N   LEU A1121     -20.307  12.342  -6.279  1.00 11.88    -0.346 N 
ATOM   4995  CA  LEU A1121     -19.942  11.968  -7.640  1.00 12.63     0.089 C 
ATOM   4996  C   LEU A1121     -19.133  13.070  -8.314  1.00 12.45     0.241 C 
ATOM   4997  O   LEU A1121     -18.109  12.799  -8.955  1.00 13.53    -0.271 OA
ATOM   4998  CB  LEU A1121     -21.200  11.676  -8.449  1.00 13.60    -0.035 C 
ATOM   4999  CG  LEU A1121     -21.835  10.314  -8.160  1.00 13.78    -0.059 C
[truncated: 14,909 more chars]
