# Supplementary material for: Investigation of the Mechanism of Cinnamaldehyde in Irritable Bowel Syndrome Based via Network Pharmacology, Molecular Docking, and Animal Experiments
Source: Pediatr Discov. 2025 Oct 5:e70017. Online ahead of print. doi: 10.1002/pdi3.70017 (PMC13398650; doi:10.1002/pdi3.70017)
Supplement: Supplementary file 1 — Supporting Information S1 [file PDI3-9999-0-s001.zip › Supplementary Materials/Molecular Docking/JAK2/GPQ_out.pdb]

REMARK   4 XXXX COMPLIES WITH FORMAT V. 2.0
HETATM    1  C   UNL     1     -14.744  13.359  19.929  1.00  0.00      GPQ_ C  
HETATM    2  C   UNL     1     -16.084  12.979  20.000  1.00  0.00      GPQ_ C  
HETATM    3  C   UNL     1     -14.399  14.709  19.995  1.00  0.00      GPQ_ C  
HETATM    4  C   UNL     1     -17.079  13.947  20.136  1.00  0.00      GPQ_ C  
HETATM    5  C   UNL     1     -15.392  15.678  20.132  1.00  0.00      GPQ_ C  
HETATM    6  C   UNL     1     -16.732  15.297  20.203  1.00  0.00      GPQ_ C  
HETATM    7  C   UNL     1     -13.707  12.349  19.787  1.00  0.00      GPQ_ C  
HETATM    8  C   UNL     1     -12.400  12.597  19.558  1.00  0.00      GPQ_ C  
HETATM    9  C   UNL     1     -11.460  11.465  19.427  1.00  0.00      GPQ_ C  
HETATM   10  O   UNL     1     -11.796  10.401  18.921  1.00  0.00      GPQ_ O  
