# Supplementary material for: Investigation of the Mechanism of Cinnamaldehyde in Irritable Bowel Syndrome Based via Network Pharmacology, Molecular Docking, and Animal Experiments
Source: Pediatr Discov. 2025 Oct 5:e70017. Online ahead of print. doi: 10.1002/pdi3.70017 (PMC13398650; doi:10.1002/pdi3.70017)
Supplement: Supplementary file 1 — Supporting Information S1 [file PDI3-9999-0-s001.zip › Supplementary Materials/Molecular Docking/JAK2/GPQ_out.pdbqt]

MODEL 1
REMARK VINA RESULT:      -6.2      0.000      0.000
REMARK  2 active torsions:
REMARK  status: ('A' for Active; 'I' for Inactive)
REMARK    1  A    between atoms: C_2  and  C_7 
REMARK    2  A    between atoms: C_9  and  C_10 
ROOT
HETATM    1  C   UNL     1     -14.744  13.359  19.929  1.00  0.00    -0.036 A 
HETATM    2  C   UNL     1     -16.084  12.979  20.000  1.00  0.00     0.011 A 
HETATM    3  C   UNL     1     -14.399  14.709  19.995  1.00  0.00     0.011 A 
HETATM    4  C   UNL     1     -17.079  13.947  20.136  1.00  0.00     0.001 A 
HETATM    5  C   UNL     1     -15.392  15.678  20.132  1.00  0.00     0.001 A 
HETATM    6  C   UNL     1     -16.732  15.297  20.203  1.00  0.00     0.000 A 
ENDROOT
BRANCH   1   7
HETATM    7  C   UNL     1     -13.707  12.349  19.787  1.00  0.00     0.014 C 
HETATM    8  C   UNL     1     -12.400  12.597  19.558  1.00  0.00     0.042 C 
BRANCH   8   9
HETATM    9  C   UNL     1     -11.460  11.465  19.427  1.00  0.00     0.258 C 
HETATM   10  O   UNL     1     -11.796  10.401  18.921  1.00  0.00    -0.302 OA
ENDBRANCH   8   9
ENDBRANCH   1   7
TORSDOF 2
ENDMDL
MODEL 2
REMARK VINA RESULT:      -6.1      2.291      3.133
REMARK  2 active torsions:
REMARK  status: ('A' for Active; 'I' for Inactive)
REMARK    1  A    between atoms: C_2  and  C_7 
REMARK    2  A    between atoms: C_9  and  C_10 
ROOT
HETATM    1  C   UNL     1     -12.427  13.621  19.993  1.00  0.00    -0.036 A 
HETATM    2  C   UNL     1     -12.756  12.275  19.830  1.00  0.00     0.011 A 
HETATM    3  C   UNL     1     -13.436  14.573  20.136  1.00  0.00     0.011 A 
HETATM    4  C   UNL     1     -14.094  11.882  19.809  1.00  0.00     0.001 A 
HETATM    5  C   UNL     1     -14.775  14.180  20.115  1.00  0.00     0.001 A 
HETATM    6  C   UNL     1     -15.103  12.834  19.952  1.00  0.00     0.000 A 
ENDROOT
BRANCH   1   7
HETATM    7  C   UNL     1     -11.031  14.031  20.016  1.00  0.00     0.014 C 
HETATM    8  C   UNL     1      -9.988  13.277  19.608  1.00  0.00     0.042 C 
BRANCH   8   9
HETATM    9  C   UNL     1      -8.620  13.825  19.699  1.00  0.00     0.258 C 
HETATM   10  O   UNL     1      -7.668  13.287  19.145  1.00  0.00    -0.302 OA
ENDBRANCH   8   9
ENDBRANCH   1   7
TORSDOF 2
ENDMDL
MODEL 3
REMARK VINA RESULT:      -6.1      2.319      4.875
REMARK  2 active torsions:
REMARK  status: ('A' for Active; 'I' for Inactive)
REMARK    1  A    between atoms: C_2  and  C_7 
REMARK    2  A    between atoms: C_9  and  C_10 
ROOT
HETATM    1  C   UNL     1     -13.311  12.970  19.852  1.00  0.00    -0.036 A 
HETATM    2  C   UNL     1     -12.434  14.045  19.997  1.00  0.00     0.011 A 
HETATM    3  C   UNL     1     -12.827  11.727  19.446  1.00  0.00     0.011 A 
HETATM    4  C   UNL     1     -11.074  13.877  19.736  1.00  0.00     0.001 A 
HETATM    5  C   UNL     1     -11.467  11.557  19.185  1.00  0.00     0.001 A 
HETATM    6  C   UNL     1     -10.591  12.633  19.330  1.00  0.00     0.000 A 
ENDROOT
BRANCH   1   7
HETATM    7  C   UNL     1     -14.729  13.145  20.125  1.00  0.00     0.014 C 
HETATM    8  C   UNL     1     -15.522  14.085  19.566  1.00  0.00     0.042 C 
BRANCH   8   9
HETATM    9  C   UNL     1     -16.947  14.149  19.949  1.00  0.00     0.258 C 
HETATM   10  O   UNL     1     -17.537  13.181  20.414  1.00  0.00    -0.302 OA
ENDBRANCH   8   9
ENDBRANCH   1   7
TORSDOF 2
ENDMDL
MODEL 4
REMARK VINA RESULT:      -5.9      2.658      4.870
REMARK  2 active torsions:
REMARK  status: ('A' for Active; 'I' for Inactive)
REMARK    1  A    between atoms: C_2  and  C_7 
REMARK    2  A    between atoms: C_9  and  C_10 
ROOT
HETATM    1  C   UNL     1     -13.295  13.433  19.913  1.00  0.00    -0.036 A 
HETATM    2  C   UNL     1     -13.416  12.064  19.673  1.00  0.00     0.011 A 
HETATM    3  C   UNL     1     -12.045  14.047  19.832  1.00  0.00     0.011 A 
HETATM    4  C   UNL     1     -12.287  11.309  19.352  1.00  0.00     0.001 A 
HETATM    5  C   UNL     1     -10.916  13.293  19.510  1.00  0.00     0.001 A 
HETATM    6  C   UNL     1     -11.037  11.925  19.270  1.00  0.00     0.000 A 
ENDROOT
BRANCH   1   7
HETATM    7  C   UNL     1     -14.472  14.220  20.248  1.00  0.00     0.014 C 
HETATM    8  C   UNL     1     -15.605  14.281  19.516  1.00  0.00     0.042 C 
BRANCH   8   9
HETATM    9  C   UNL     1     -16.719  15.134  19.977  1.00  0.00     0.258 C 
HETATM   10  O   UNL     1     -16.984  16.201  19.436  1.00  0.00    -0.302 OA
ENDBRANCH   8   9
ENDBRANCH   1   7
TORSDOF 2
ENDMDL
MODEL 5
REMARK VINA RESULT:      -5.9     10.383     12.260
REMARK  2 active torsions:
REMARK  status: ('A' for Active; 'I' for Inactive)
REMARK    1  A    between atoms: C_2  and  C_7 
REMARK    2  A    between atoms: C_9  and  C_10 
ROOT
HETATM    1  C   UNL     1     -25.028  17.219  23.784  1.00  0.00    -0.036 A 
HETATM    2  C   UNL     1     -25.234  16.227  24.742  1.00  0.00     0.011 A 
HETATM    3  C   UNL     1     -26.107  17.725  23.061  1.00  0.00     0.011 A 
HETATM    4  C   UNL     1     -26.520  15.740  24.976  1.00  0.00     0.001 A 
HETATM    5  C   UNL     1     -27.394  17.239  23.295  1.00  0.00     0.001 A 
HETATM    6  C   UNL     1     -27.600  16.247  24.253  1.00  0.00     0.000 A 
ENDROOT
BRANCH   1   7
HETATM    7  C   UNL     1     -23.686  17.727  23.540  1.00  0.00     0.014 C 
HETATM    8  C   UNL     1     -23.391  18.881  22.904  1.00  0.00     0.042 C 
BRANCH   8   9
HETATM    9  C   UNL     1     -21.977  19.264  22.720  1.00  0.00     0.258 C 
HETATM   10  O   UNL     1     -21.203  19.356  23.665  1.00  0.00    -0.302 OA
ENDBRANCH   8   9
ENDBRANCH   1   7
TORSDOF 2
ENDMDL
MODEL 6
REMARK VINA RESULT:      -5.8      3.101      4.532
REMARK  2 active torsions:
REMARK  status: ('A' for Active; 'I' for Inactive)
REMARK    1  A    between atoms: C_2  and  C_7 
REMARK    2  A    between atoms: C_9  and  C_10 
ROOT
HETATM    1  C   UNL     1     -10.993  13.119  19.650  1.00  0.00    -0.036 A 
HETATM    2  C   UNL     1     -11.923  14.066  20.077  1.00  0.00     0.011 A 
HETATM    3  C   UNL     1     -11.417  11.842  19.284  1.00  0.00     0.011 A 
HETATM    4  C   UNL     1     -13.277  13.736  20.140  1.00  0.00     0.001 A 
HETATM    5  C   UNL     1     -12.771  11.511  19.345  1.00  0.00     0.001 A 
HETATM    6  C   UNL     1     -13.701  12.459  19.772  1.00  0.00     0.000 A 
ENDROOT
BRANCH   1   7
HETATM    7  C   UNL     1      -9.581  13.463  19.585  1.00  0.00     0.014 C 
HETATM    8  C   UNL     1      -9.036  14.615  20.032  1.00  0.00     0.042 C 
BRANCH   8   9
HETATM    9  C   UNL     1      -7.581  14.830  19.890  1.00  0.00     0.258 C 
HETATM   10  O   UNL     1      -6.807  13.903  19.682  1.00  0.00    -0.302 OA
ENDBRANCH   8   9
ENDBRANCH   1   7
TORSDOF 2
ENDMDL
MODEL 7
REMARK VINA RESULT:      -5.8      3.140      4.926
REMARK  2 active torsions:
REMARK  status: ('A' for Active; 'I' for Inactive)
REMARK    1  A    between atoms: C_2  and  C_7 
REMARK    2  A    between atoms: C_9  and  C_10 
ROOT
HETATM    1  C   UNL     1     -14.770  14.375  19.966  1.00  0.00    -0.036 A 
HETATM    2  C   UNL     1     -15.332  13.102  19.871  1.00  0.00     0.011 A 
HETATM    3  C   UNL     1     -13.388  14.519  20.083  1.00  0.00     0.011 A 
HETATM    4  C   UNL     1     -14.513  11.973  19.895  1.00  0.00     0.001 A 
HETATM    5  C   UNL     1     -12.568  13.391  20.105  1.00  0.00     0.001 A 
HETATM    6  C   UNL     1     -13.130  12.118  20.011  1.00  0.00     0.000 A 
ENDROOT
BRANCH   1   7
HETATM    7  C   UNL     1     -15.625  15.551  19.942  1.00  0.00     0.014 C 
HETATM    8  C   UNL     1     -16.251  16.040  18.850  1.00  0.00     0.042 C 
BRANCH   8   9
HETATM    9  C   UNL     1     -17.083  17.254  18.975  1.00  0.00     0.258 C 
HETATM   10  O   UNL     1     -17.703  17.511  20.001  1.00  0.00    -0.302 OA
ENDBRANCH   8   9
ENDBRANCH   1   7
TORSDOF 2
ENDMDL
MODEL 8
REMARK VINA RESULT:      -5.6     12.007     12.904
REMARK  2 active torsions:
REMARK  status: ('A' for Active; 'I' for Inactive)
REMARK    1  A    between atoms: C_2  and  C_7 
REMARK    2  A    between atoms: C_9  and  C_10 
ROOT
HETATM    1  C   UNL     1     -25.400  17.873  23.046  1.00  0.00    -0.036 A 
HETATM    2  C   UNL     1     -24.456  17.137  23.762  1.00  0.00     0.011 A 
HETATM    3  C   UNL     1     -26.759  17.609  23.210  1.00  0.00     0.011 A 
HETATM    4  C   UNL     1     -24.871  16.136  24.640  1.00  0.00     0.001 A 
HETATM    5  C   UNL     1     -27.175  16.608  24.088  1.00  0.00     0.001 A 
HETATM    6  C   UNL     1     -26.231  15.872  24.804  1.00  0.00     0.000 A 
ENDROOT
BRANCH   1   7
HETATM    7  C   UNL     1     -24.967  18.918  22.131  1.00  0.00     0.014 C 
HETATM    8  C   UNL     1     -23.931  19.759  22.339  1.00  0.00     0.042 C 
BRANCH   8   9
HETATM    9  C   UNL     1     -23.613  20.781  21.320  1.00  0.00     0.258 C 
HETATM   10  O   UNL     1     -24.426  21.634  20.984  1.00  0.00    -0.302 OA
ENDBRANCH   8   9
ENDBRANCH   1   7
TORSDOF 2
ENDMDL
MODEL 9
REMARK VINA RESULT:      -5.5     35.039     36.498
REMARK  2 active torsions:
REMARK  status: ('A' for Active; 'I' for Inactive)
REMARK    1  A    between atoms: C_2  and  C_7 
REMARK    2  A    between atoms: C_9  and  C_10 
ROOT
HETATM    1  C   UNL     1     -26.296  43.313   3.821  1.00  0.00    -0.036 A 
HETATM    2  C   UNL     1     -25.027  43.561   3.296  1.00  0.00     0.011 A 
HETATM    3  C   UNL     1     -26.443  43.006   5.173  1.00  0.00     0.011 A 
HETATM    4  C   UNL     1     -23.906  43.500   4.123  1.00  0.00     0.001 A 
HETATM    5  C   UNL     1     -25.322  42.946   6.001  1.00  0.00     0.001 A 
HETATM    6  C   UNL     1     -24.054  43.193   5.477  1.00  0.00     0.000 A 
ENDROOT
BRANCH   1   7
HETATM    7  C   UNL     1     -27.465  43.377   2.957  1.00  0.00     0.014 C 
HETATM    8  C   UNL     1     -27.452  43.247   1.613  1.00  0.00     0.042 C 
BRANCH   8   9
HETATM    9  C   UNL     1     -28.722  43.344   0.865  1.00  0.00     0.258 C 
HETATM   10  O   UNL     1     -29.802  43.454   1.434  1.00  0.00    -0.302 OA
ENDBRANCH   8   9
ENDBRANCH   1   7
TORSDOF 2
ENDMDL
