# Supplementary material for: Investigation of the Mechanism of Cinnamaldehyde in Irritable Bowel Syndrome Based via Network Pharmacology, Molecular Docking, and Animal Experiments
Source: Pediatr Discov. 2025 Oct 5:e70017. Online ahead of print. doi: 10.1002/pdi3.70017 (PMC13398650; doi:10.1002/pdi3.70017)
Supplement: Supplementary file 1 — Supporting Information S1 [file PDI3-9999-0-s001.zip › Supplementary Materials/Molecular Docking/MAOB/2xfn.pdb]

HEADER    OXIDOREDUCTASE                          26-MAY-10   2XFN              
TITLE     HUMAN MONOAMINE OXIDASE B IN COMPLEX WITH 2-(2-BENZOFURANYL)-2-       
TITLE    2 IMIDAZOLINE                                                          
COMPND    MOL_ID: 1;                                                            
COMPND   2 MOLECULE: AMINE OXIDASE [FLAVIN-CONTAINING] B;                       
COMPND   3 CHAIN: A, B;                                                         
COMPND   4 SYNONYM: MONOAMINE OXIDASE TYPE B,MAO-B;                             
COMPND   5 EC: 1.4.3.4;                                                         
COMPND   6 ENGINEERED: YES                                                      
SOURCE    MOL_ID: 1;                                                            
SOURCE   2 ORGANISM_SCIENTIFIC: HOMO SAPIENS;                                   
SOURCE   3 ORGANISM_COMMON: HUMAN;                                              
SOURCE   4 ORGANISM_TAXID: 9606;                                                
SOURCE   5 GENE: MAOB;                                                          
SOURCE   6 EXPRESSION_SYSTEM: KOMAGATAELLA PASTORIS;                            
SOURCE   7 EXPRESSION_SYSTEM_TAXID: 4922                                        
KEYWDS    FLAVOPROTEIN, OXIDOREDUCTASE                                          
EXPDTA    X-RAY DIFFRACTION                                                     
AUTHOR    D.BONIVENTO,E.M.MILCZEK,G.R.MCDONALD,C.BINDA,A.HOLT,D.E.EDMONDSON,    
AUTHOR   2 A.MATTEVI                                                            
REVDAT   8   13-NOV-24 2XFN    1       REMARK                                   
REVDAT   7   20-DEC-23 2XFN    1       COMPND REMARK LINK                       
REVDAT   6   17-OCT-18 2XFN    1       TITLE  COMPND SOURCE REMARK              
REVDAT   6 2                   1       DBREF                                    
REVDAT   5   16-MAY-18 2XFN    1       REMARK                                   
REVDAT   4   25-APR-18 2XFN    1       REMARK                                   
REVDAT   3   20-DEC-17 2XFN    1       JRNL                                     
REVDAT   2   15-JUN-11 2XFN    1       JRNL   REMARK                            
REVDAT   1   06-OCT-10 2XFN    0                                                
JRNL        AUTH   D.BONIVENTO,E.M.MILCZEK,G.R.MCDONALD,C.BINDA,A.HOLT,         
JRNL        AUTH 2 D.E.EDMONDSON,A.MATTEVI                                      
JRNL        TITL   POTENTIATION OF LIGAND BINDING THROUGH COOPERATIVE EFFECTS   
JRNL        TITL 2 IN MONOAMINE OXIDASE B.                                      
JRNL        REF    J. BIOL. CHEM.                V. 285 36849 2010              
JRNL        REFN                   ESSN 1083-351X                               
JRNL        PMID   20855894                                                     
JRNL        DOI    10.1074/JBC.M110.169482                                      
REMARK   2                                                                      
REMARK   2 RESOLUTION.    1.60 ANGSTROMS.                                       
REMARK   3                                                                      
REMARK   3 REFINEMENT.                                                          
REMARK   3   PROGRAM     : REFMAC 5.5.0109                                      
REMARK   3   AUTHORS     : MURSHUDOV,SKUBAK,LEBEDEV,PANNU,STEINER,              
REMARK   3               : NICHOLLS,WINN,LONG,VAGIN                             
REMARK   3                                                                      
REMARK   3    REFINEMENT TARGET : MAXIMUM LIKELIHOOD                            
REMARK   3                                                                      
REMARK   3  DATA USED IN REFINEMENT.                                            
REMARK   3   RESOLUTION RANGE HIGH (ANGSTROMS) : 1.60                           
REMARK   3   RESOLUTION RANGE LOW  (ANGSTROMS) : 68.21                          
REMARK   3   DATA CUTOFF            (SIGMA(F)) : NULL                           
REMARK   3   COMPLETENESS FOR RANGE        (%) : 98.8                           
REMARK   3   NUMBER OF REFLECTIONS             : 159801                         
REMARK   3                                                                      
REMARK   3  FIT TO DATA USED IN REFINEMENT.                                     
REMARK   3   CROSS-VALIDATION METHOD          : THROUGHOUT                      
REMARK   3   FREE R VALUE TEST SET SELECTION  : RANDOM                          
REMARK   3   R VALUE     (WORKING + TEST SET) : 0.166                           
REMARK   3   R VALUE            (WORKING SET) : 0.166                           
REMARK   3   FREE R VALUE                     : 0.190                           
REMARK   3   FREE R VALUE TEST SET SIZE   (%) : 2.600                           
REMARK   3   FREE R VALUE TEST SET COUNT      : 4257                            
REMARK   3                                                                      
REMARK   3  FIT IN THE HIGHEST RESOLUTION BIN.                                  
REMARK   3   TOTAL NUMBER OF BINS USED           : 20                           
REMARK   3   BIN RESOLUTION RANGE HIGH       (A) : 1.60                         
REMARK   3   BIN RESOLUTION RANGE LOW        (A) : 1.64                         
REMARK   3   REFLECTION IN BIN     (WORKING SET) : 11822                        
REMARK   3   BIN COMPLETENESS (WORKING+TEST) (%) : 99.95                        
REMARK   3   BIN R VALUE           (WORKING SET) : 0.2460                       
REMARK   3   BIN FREE R VALUE SET COUNT          : 297                          
REMARK   3   BIN FREE R VALUE                    : 0.2790                       
REMARK   3                                                                      
REMARK   3  NUMBER OF NON-HYDROGEN ATOMS USED IN REFINEMENT.                    
REMARK   3   PROTEIN ATOMS            : 7914                                    
REMARK   3   NUCLEIC ACID ATOMS       : 0                                       
REMARK   3   HETEROGEN ATOMS          : 178                                     
REMARK   3   SOLVENT ATOMS            : 795                                     
REMARK   3                                                                      
REMARK   3  B VALUES.                                                           
REMARK   3   FROM WILSON PLOT           (A**2) : NULL                           
REMARK   3   MEAN B VALUE      (OVERALL, A**2) : 15.48                          
REMARK   3   OVERALL ANISOTROPIC B VALUE.                                       
REMARK   3    B11 (A**2) : 0.31000                                              
REMARK   3    B22 (A**2) : -0.36000                                             
REMARK   3    B33 (A**2) : 0.05000                                              
REMARK   3    B12 (A**2) : 0.00000                                              
REMARK   3    B13 (A**2) : 0.00000                                              
REMARK   3    B23 (A**2) : 0.00000                                              
REMARK   3                                                                      
REMARK   3  ESTIMATED OVERALL COORDINATE ERROR.                                 
REMARK   3   ESU BASED ON R VALUE                            (A): 0.072         
REMARK   3   ESU BASED ON FREE R VALUE                       (A): 0.073         
REMARK   3   ESU BASED ON MAXIMUM LIKELIHOOD                 (A): 0.042         
REMARK   3   ESU FOR B VALUES BASED ON MAXIMUM LIKELIHOOD (A**2): 1.180         
REMARK   3                                                                      
REMARK   3 CORRELATION COEFFICIENTS.                                            
REMARK   3   CORRELATION COEFFICIENT FO-FC      : 0.961                         
REMARK   3   CORRELATION COEFFICIENT FO-FC FREE : 0.950                         
REMARK   3                                                                      
REMARK   3  RMS DEVIATIONS FROM IDEAL VALUES        COUNT    RMS    WEIGHT      
REMARK   3   BOND LENGTHS REFINED ATOMS        (A):  8376 ; 0.018 ; 0.022       
REMARK   3   BOND LENGTHS OTHERS               (A):  NULL ;  NULL ;  NULL       
REMARK   3   BOND ANGLES REFINED ATOMS   (DEGREES): 11402 ; 1.650 ; 1.992       
REMARK   3   BOND ANGLES OTHERS          (DEGREES):  NULL ;  NULL ;  NULL       
REMARK   3   TORSION ANGLES, PERIOD 1    (DEGREES):  1019 ; 5.890 ; 5.000       
REMARK   3   TORSION ANGLES, PERIOD 2    (DEGREES):   360 ;33.306 ;23.528       
REMARK   3   TORSION ANGLES, PERIOD 3    (DEGREES):  1434 ;13.062 ;15.000       
REMARK   3   TORSION ANGLES, PERIOD 4    (DEGREES):    58 ;13.506 ;15.000       
REMARK   3   CHIRAL-CENTER RESTRAINTS       (A**3):  1246 ; 0.131 ; 0.200       
REMARK   3   GENERAL PLANES REFINED ATOMS      (A):  6281 ; 0.012 ; 0.021       
REMARK   3   GENERAL PLANES OTHERS             (A):  NULL ;  NULL ;  NULL       
REMARK   3   NON-BONDED CONTACTS REFINED ATOMS (A):  NULL ;  NULL ;  NULL       
REMARK   3   NON-BONDED CONTACTS OTHERS        (A):  NULL ;  NULL ;  NULL       
REMARK   3   NON-BONDED TORSION REFINED ATOMS  (A):  NULL ;  NULL ;  NULL       
REMARK   3   NON-BONDED TORSION OTHERS         (A):  NULL ;  NULL ;  NULL       
REMARK   3   H-BOND (X...Y) REFINED ATOMS      (A):  NULL ;  NULL ;  NULL       
REMARK   3   H-BOND (X...Y) OTHERS             (A):  NULL ;  NULL ;  NULL       
REMARK   3   POTENTIAL METAL-ION REFINED ATOMS (A):  NULL ;  NULL ;  NULL       
REMARK   3   POTENTIAL METAL-ION OTHERS        (A):  NULL ;  NULL ;  NULL       
REMARK   3   SYMMETRY VDW REFINED ATOMS        (A):  NULL ;  NULL ;  NULL       
REMARK   3   SYMMETRY VDW OTHERS               (A):  NULL ;  NULL ;  NULL       
REMARK   3   SYMMETRY H-BOND REFINED ATOMS     (A):  NULL ;  NULL ;  NULL       
REMARK   3   SYMMETRY H-BOND OTHERS            (A):  NULL ;  NULL ;  NULL       
REMARK   3   SYMMETRY METAL-ION REFINED ATOMS  (A):  NULL ;  NULL ;  NULL       
REMARK   3   SYMMETRY METAL-ION OTHERS         (A):  NULL ;  NULL ;  NULL       
REMARK   3                                                                      
REMARK   3  ISOTROPIC THERMAL FACTOR RESTRAINTS.     COUNT   RMS    WEIGHT      
REMARK   3   MAIN-CHAIN BOND REFINED ATOMS  (A**2):  4984 ; 0.948 ; 1.500       
REMARK   3   MAIN-CHAIN BOND OTHER ATOMS    (A**2):  NULL ;  NULL ;  NULL       
REMARK   3   MAIN-CHAIN ANGLE REFINED ATOMS (A**2):  8095 ; 1.662 ; 2.000       
REMARK   3   MAIN-CHAIN ANGLE OTHER ATOMS   (A**2):  NULL ;  NULL ;  NULL       
REMARK   3   SIDE-CHAIN BOND REFINED ATOMS  (A**2):  3392 ; 2.689 ; 3.000       
REMARK   3   SIDE-CHAIN BOND OTHER ATOMS    (A**2):  NULL ;  NULL ;  NULL       
REMARK   3   SIDE-CHAIN ANGLE REFINED ATOMS (A**2):  3293 ; 4.380 ; 4.500       
REMARK   3   SIDE-CHAIN ANGLE OTHER ATOMS   (A**2):  NULL ;  NULL ;  NULL       
REMARK   3   LONG RANGE B REFINED ATOMS     (A**2):  NULL ;  NULL ;  NULL       
REMARK   3   LONG RANGE B OTHER ATOMS       (A**2):  NULL ;  NULL ;  NULL       
REMARK   3                                                                      
REMARK   3 ANISOTROPIC THERMAL FACTOR RESTRAINTS.    COUNT   RMS   WEIGHT       
REMARK   3   RIGID-BOND RESTRAINTS          (A**2):  NULL ;  NULL ;  NULL       
REMARK   3   SPHERICITY; FREE ATOMS         (A**2):  NULL ;  NULL ;  NULL       
REMARK   3   SPHERICITY; BONDED ATOMS       (A**2):  NULL ;  NULL ;  NULL       
REMARK   3                                                                      
REMARK   3  NCS RESTRAINTS STATISTICS                                           
REMARK   3   NUMBER OF DIFFERENT NCS GROUPS : NULL                              
REMARK   3                                                                      
REMARK   3  TLS DETAILS                                                         
REMARK   3   NUMBER OF TLS GROUPS  : NULL                                       
REMARK   3                                                                      
REMARK   3  BULK SOLVENT MODELLING.                                             
REMARK   3   METHOD USED : MASK                                                 
REMARK   3   PARAMETERS FOR MASK CALCULATION                                    
REMARK   3   VDW PROBE RADIUS   : 1.40                                          
REMARK   3   ION PROBE RADIUS   : 0.80                                          
REMARK   3   SHRINKAGE RADIUS   : 0.80                                          
REMARK   3                                                                      
REMARK   3  OTHER REFINEMENT REMARKS: HYDROGENS HAVE BEEN ADDED IN THE RIDING   
REMARK   3  POSITIONS.                                                          
REMARK   4                                                                      
REMARK   4 2XFN COMPLIES WITH FORMAT V. 3.30, 13-JUL-11                         
REMARK 100                                                                      
REMARK 100 THIS ENTRY HAS BEEN PROCESSED BY PDBE ON 26-MAY-10.                  
REMARK 100 THE DEPOSITION ID IS D_1290043795.                                   
REMARK 200                                                                      
REMARK 200 EXPERIMENTAL DETAILS                                                 
REMARK 200  EXPERIMENT TYPE                : X-RAY DIFFRACTION                  
REMARK 200  DATE OF DATA COLLECTION        : NULL                               
REMARK 200  TEMPERATURE           (KELVIN) : 100                                
REMARK 200  PH                             : 6.5                                
REMARK 200  NUMBER OF CRYSTALS USED        : 1                                  
REMARK 200                                                                      
REMARK 200  SYNCHROTRON              (Y/N) : Y                                  
REMARK 200  RADIATION SOURCE               : ESRF                               
REMARK 200  BEAMLINE                       : ID14-4                             
REMARK 200  X-RAY GENERATOR MODEL          : NULL                               
REMARK 200  MONOCHROMATIC OR LAUE    (M/L) : M                                  
REMARK 200  WAVELENGTH OR RANGE        (A) : 1.0                                
REMARK 200  MONOCHROMATOR                  : NULL                               
REMARK 200  OPTICS                         : NULL                               
REMARK 200                                                                      
REMARK 200  DETECTOR TYPE                  : NULL                               
REMARK 200  DETECTOR MANUFACTURER          : NULL                               
REMARK 200  INTENSITY-INTEGRATION SOFTWARE : NULL                               
REMARK 200  DATA SCALING SOFTWARE          : NULL                               
REMARK 200                                                                      
REMARK 200  NUMBER OF UNIQUE REFLECTIONS   : 164059                             
REMARK 200  RESOLUTION RANGE HIGH      (A) : 1.600                              
REMARK 200  RESOLUTION RANGE LOW       (A) : 50.000                             
REMARK 200  REJECTION CRITERIA  (SIGMA(I)) : 1.000                              
REMARK 200                                                                      
REMARK 200 OVERALL.                                                             
REMARK 200  COMPLETENESS FOR RANGE     (%) : 99.0                               
REMARK 200  DATA REDUNDANCY                : 3.000                              
REMARK 200  R MERGE                    (I) : 0.08000                            
REMARK 200  R SYM                      (I) : 0.07500                            
REMARK 200  <I/SIGMA(I)> FOR THE DATA SET  : 9.8000                             
REMARK 200                                                                      
REMARK 200 IN THE HIGHEST RESOLUTION SHELL.                                     
REMARK 200  HIGHEST RESOLUTION SHELL, RANGE HIGH (A) : 1.60                     
REMARK 200  HIGHEST RESOLUTION SHELL, RANGE LOW  (A) : 1.69                     
REMARK 200  COMPLETENESS FOR SHELL     (%) : 100.0                              
REMARK 200  DATA REDUNDANCY IN SHELL       : 3.00                               
REMARK 200  R MERGE FOR SHELL          (I) : NULL                               
REMARK 200  R SYM FOR SHELL            (I) : 0.22200                            
REMARK 200  <I/SIGMA(I)> FOR SHELL         : 4.100                              
REMARK 200                                                                      
REMARK 200 DIFFRACTION PROTOCOL: SINGLE WAVELENGTH                              
REMARK 200 METHOD USED TO DETERMINE THE STRUCTURE: MOLECULAR REPLACEMENT        
REMARK 200 SOFTWARE USED: REFMAC                                                
REMARK 200 STARTING MODEL: PDB ENTRY 1OJA                                       
REMARK 200                                                                      
REMARK 200 REMARK: NONE                                                         
REMARK 280                                                                      
REMARK 280 CRYSTAL                                                              
REMARK 280 SOLVENT CONTENT, VS   (%): 54.18                                     
REMARK 280 MATTHEWS COEFFICIENT, VM (ANGSTROMS**3/DA): 2.68                     
REMARK 280                                                                      
REMARK 280 CRYSTALLIZATION CONDITIONS: PH 6.5                                   
REMARK 290                                                                      
REMARK 290 CRYSTALLOGRAPHIC SYMMETRY                                            
REMARK 290 SYMMETRY OPERATORS FOR SPACE GROUP: C 2 2 2                          
REMARK 290                                                                      
REMARK 290      SYMOP   SYMMETRY                                                
REMARK 290     NNNMMM   OPERATOR                                                
REMARK 290       1555   X,Y,Z                                                   
REMARK 290       2555   -X,-Y,Z                                                 
REMARK 290       3555   -X,Y,-Z                                                 
REMARK 290       4555   X,-Y,-Z                                                 
REMARK 290       5555   X+1/2,Y+1/2,Z                                           
REMARK 290       6555   -X+1/2,-Y+1/2,Z                                         
REMARK 290       7555   -X+1/2,Y+1/2,-Z                                         
REMARK 290       8555   X+1/2,-Y+1/2,-Z                                         
REMARK 290                                                                      
REMARK 290     WHERE NNN -> OPERATOR NUMBER                                     
REMARK 290           MMM -> TRANSLATION VECTOR                                  
REMARK 290                                                                      
REMARK 290 CRYSTALLOGRAPHIC SYMMETRY TRANSFORMATIONS                            
REMARK 290 THE FOLLOWING TRANSFORMATIONS OPERATE ON THE ATOM/HETATM             
REMARK 290 RECORDS IN THIS ENTRY TO PRODUCE CRYSTALLOGRAPHICALLY                
REMARK 290 RELATED MOLECULES.                                                   
REMARK 290   SMTRY1   1  1.000000  0.000000  0.000000        0.00000            
REMARK 290   SMTRY2   1  0.000000  1.000000  0.000000        0.00000            
REMARK 290   SMTRY3   1  0.000000  0.000000  1.000000        0.00000            
REMARK 290   SMTRY1   2 -1.000000  0.000000  0.000000        0.00000            
REMARK 290   SMTRY2   2  0.000000 -1.000000  0.000000        0.00000            
REMARK 290   SMTRY3   2  0.000000  0.000000  1.000000        0.00000            
REMARK 290   SMTRY1   3 -1.000000  0.000000  0.000000        0.00000            
REMARK 290   SMTRY2   3  0.000000  1.000000  0.000000        0.00000            
REMARK 290   SMTRY3   3  0.000000  0.000000 -1.000000        0.00000            
REMARK 290   SMTRY1   4  1.000000  0.000000  0.000000        0.00000            
REMARK 290   SMTRY2   4  0.000000 -1.000000  0.000000        0.00000            
REMARK 290   SMTRY3   4  0.000000  0.000000 -1.000000        0.00000            
REMARK 290   SMTRY1   5  1.000000  0.000000  0.000000       65.77200            
REMARK 290   SMTRY2   5  0.000000  1.000000  0.000000      111.22250            
REMARK 290   SMTRY3   5  0.000000  0.000000  1.000000        0.00000            
REMARK 290   SMTRY1   6 -1.000000  0.000000  0.000000       65.77200            
REMARK 290   SMTRY2   6  0.000000 -1.000000  0.000000      111.22250            
REMARK 290   SMTRY3   6  0.000000  0.000000  1.000000        0.00000            
REMARK 290   SMTRY1   7 -1.000000  0.000000  0.000000       65.77200            
REMARK 290   SMTRY2   7  0.000000  1.000000  0.000000      111.22250            
REMARK 290   SMTRY3   7  0.000000  0.000000 -1.000000        0.00000            
REMARK 290   SMTRY1   8  1.000000  0.000000  0.000000       65.77200            
REMARK 290   SMTRY2   8  0.000000 -1.000000  0.000000      111.22250            
REMARK 290   SMTRY3   8  0.000000  0.000000 -1.000000        0.00000            
REMARK 290                                                                      
REMARK 290 REMARK: NULL                                                         
REMARK 300                                                                      
REMARK 300 BIOMOLECULE: 1                                                       
REMARK 300 SEE REMARK 350 FOR THE AUTHOR PROVIDED AND/OR PROGRAM                
REMARK 300 GENERATED ASSEMBLY INFORMATION FOR THE STRUCTURE IN                  
REMARK 300 THIS ENTRY. THE REMARK MAY ALSO PROVIDE INFORMATION ON               
REMARK 300 BURIED SURFACE AREA.                                                 
REMARK 350                                                                      
REMARK 350 COORDINATES FOR A COMPLETE MULTIMER REPRESENTING THE KNOWN           
REMARK 350 BIOLOGICALLY SIGNIFICANT OLIGOMERIZATION STATE OF THE                
REMARK 350 MOLECULE CAN BE GENERATED BY APPLYING BIOMT TRANSFORMATIONS          
REMARK 350 GIVEN BELOW.  BOTH NON-CRYSTALLOGRAPHIC AND                          
REMARK 350 CRYSTALLOGRAPHIC OPERATIONS ARE GIVEN.                               
REMARK 350                                                                      
REMARK 350 BIOMOLECULE: 1                                                       
REMARK 350 AUTHOR DETERMINED BIOLOGICAL UNIT: DIMERIC                           
REMARK 350 SOFTWARE DETERMINED QUATERNARY STRUCTURE: DIMERIC                    
REMARK 350 SOFTWARE USED: PISA                                                  
REMARK 350 TOTAL BURIED SURFACE AREA: 7580 ANGSTROM**2                          
REMARK 350 SURFACE AREA OF THE COMPLEX: 36890 ANGSTROM**2                       
REMARK 350 CHANGE IN SOLVENT FREE ENERGY: -34.6 KCAL/MOL                        
REMARK 350 APPLY THE FOLLOWING TO CHAINS: A, B                                  
REMARK 350   BIOMT1   1  1.000000  0.000000  0.000000        0.00000            
REMARK 350   BIOMT2   1  0.000000  1.000000  0.000000        0.00000            
REMARK 350   BIOMT3   1  0.000000  0.000000  1.000000        0.00000            
REMARK 465                                                                      
REMARK 465 MISSING RESIDUES                                                     
REMARK 465 THE FOLLOWING RESIDUES WERE NOT LOCATED IN THE                       
REMARK 465 EXPERIMENT. (M=MODEL NUMBER; RES=RESIDUE NAME; C=CHAIN               
REMARK 465 IDENTIFIER; SSSEQ=SEQUENCE NUMBER; I=INSERTION CODE.)                
REMARK 465                                                                      
REMARK 465   M RES C SSSEQI                                                     
REMARK 465     MET A     1                                                      
REMARK 465     SER A     2                                                      
REMARK 465     PHE A   502                                                      
REMARK 465     SER A   503                                                      
REMARK 465     ALA A   504                                                      
REMARK 465     THR A   505                                                      
REMARK 465     ALA A   506                                                      
REMARK 465     LEU A   507                                                      
REMARK 465     GLY A   508                                                      
REMARK 465     PHE A   509                                                      
REMARK 465     LEU A   510                                                      
REMARK 465     ALA A   511                                                      
REMARK 465     HIS A   512                                                      
REMARK 465     LYS A   513                                                      
REMARK 465     ARG A   514                                                      
REMARK 465     GLY A   515                                                      
REMARK 465     LEU A   516                                                      
REMARK 465     LEU A   517                                                      
REMARK 465     VAL A   518                                                      
REMARK 465     ARG A   519                                                      
REMARK 465     VAL A   520                                                      
REMARK 465     MET B     1                                                      
REMARK 465     SER B     2                                                      
REMARK 465     GLY B   497                                                      
REMARK 465     LEU B   498                                                      
REMARK 465     THR B   499                                                      
REMARK 465     THR B   500                                                      
REMARK 465     ILE B   501                                                      
REMARK 465     PHE B   502                                                      
REMARK 465     SER B   503                                                      
REMARK 465     ALA B   504                                                      
REMARK 465     THR B   505                                                      
REMARK 465     ALA B   506                                                      
REMARK 465     LEU B   507                                                      
REMARK 465     GLY B   508                                                      
REMARK 465     PHE B   509                                                      
REMARK 465     LEU B   510                                                      
REMARK 465     ALA B   511                                                      
REMARK 465     HIS B   512                                                      
REMARK 465     LYS B   513                                                      
REMARK 465     ARG B   514                                                      
REMARK 465     GLY B   515                                                      
REMARK 465     LEU B   516                                                      
REMARK 465     LEU B   517                                                      
REMARK 465     VAL B   518                                                      
REMARK 465     ARG B   519                                                      
REMARK 465     VAL B   520                                                      
REMARK 500                                                                      
REMARK 500 GEOMETRY AND STEREOCHEMISTRY                                         
REMARK 500 SUBTOPIC: CLOSE CONTACTS IN SAME ASYMMETRIC UNIT                     
REMARK 500                                                                      
REMARK 500 THE FOLLOWING ATOMS ARE IN CLOSE CONTACT.                            
REMARK 500                                                                      
REMARK 500  ATM1  RES C  SSEQI   ATM2  RES C  SSEQI           DISTANCE          
REMARK 500   CD2  LEU A   167     O    HOH A  2245              1.82            
REMARK 500                                                                      
REMARK 500 REMARK: NULL                                                         
REMARK 500                                                                      
REMARK 500 GEOMETRY AND STEREOCHEMISTRY                                         
REMARK 500 SUBTOPIC: COVALENT BOND LENGTHS                                      
REMARK 500                                                                      
REMARK 500 THE STEREOCHEMICAL PARAMETERS OF THE FOLLOWING RESIDUES              
REMARK 500 HAVE VALUES WHICH DEVIATE FROM EXPECTED VALUES BY MORE               
REMARK 500 THAN 6*RMSD (M=MODEL NUMBER; RES=RESIDUE NAME; C=CHAIN               
REMARK 500 IDENTIFIER; SSEQ=SEQUENCE NUMBER; I=INSERTION CODE).                 
REMARK 500                                                                      
REMARK 500 STANDARD TABLE:                                                      
REMARK 500 FORMAT: (10X,I3,1X,2(A3,1X,A1,I4,A1,1X,A4,3X),1X,F6.3)               
REMARK 500                                                                      
REMARK 500 EXPECTED VALUES PROTEIN: ENGH AND HUBER, 1999                        
REMARK 500 EXPECTED VALUES NUCLEIC ACID: CLOWNEY ET AL 1996                     
REMARK 500                                                                      
REMARK 500  M RES CSSEQI ATM1   RES CSSEQI ATM2   DEVIATION                     
REMARK 500    MET B 280   CB    MET B 280   CG      0.210                       
REMARK 500                                                                      
REMARK 500 REMARK: NULL                                                         
REMARK 500                                                                      
REMARK 500 GEOMETRY AND STEREOCHEMISTRY                                         
REMARK 500 SUBTOPIC: COVALENT BOND ANGLES                                       
REMARK 500                                                                      
REMARK 500 THE STEREOCHEMICAL PARAMETERS OF THE FOLLOWING RESIDUES              
REMARK 500 HAVE VALUES WHICH DEVIATE FROM EXPECTED VALUES BY MORE               
REMARK 500 THAN 6*RMSD (M=MODEL NUMBER; RES=RESIDUE NAME; C=CHAIN               
REMARK 500 IDENTIFIER; SSEQ=SEQUENCE NUMBER; I=INSERTION CODE).                 
REMARK 500                                                                      
REMARK 500 STANDARD TABLE:                                                      
REMARK 500 FORMAT: (10X,I3,1X,A3,1X,A1,I4,A1,3(1X,A4,2X),12X,F5.1)              
REMARK 500                                                                      
REMARK 500 EXPECTED VALUES PROTEIN: ENGH AND HUBER, 1999                        
REMARK 500 EXPECTED VALUES NUCLEIC ACID: CLOWNEY ET AL 1996                     
REMARK 500                                                                      
REMARK 500  M RES CSSEQI ATM1   ATM2   ATM3                                     
REMARK 500    ARG B  70   NE  -  CZ  -  NH2 ANGL. DEV. =  -3.6 DEGREES          
REMARK 500    MET B 222   CG  -  SD  -  CE  ANGL. DEV. =   9.7 DEGREES          
REMARK 500    ARG B 350   NE  -  CZ  -  NH1 ANGL. DEV. =   3.2 DEGREES          
REMARK 500                                                                      
REMARK 500 REMARK: NULL                                                         
REMARK 500                                                                      
REMARK 500 GEOMETRY AND STEREOCHEMISTRY                                         
REMARK 500 SUBTOPIC: TORSION ANGLES                                             
REMARK 500                                                                      
REMARK 500 TORSION ANGLES OUTSIDE THE EXPECTED RAMACHANDRAN REGIONS:            
REMARK 500 (M=MODEL NUMBER; RES=RESIDUE NAME; C=CHAIN IDENTIFIER;               
REMARK 500 SSEQ=SEQUENCE NUMBER; I=INSERTION CODE).                             
REMARK 500                                                                      
REMARK 500 STANDARD TABLE:                                                      
REMARK 500 FORMAT:(10X,I3,1X,A3,1X,A1,I4,A1,4X,F7.2,3X,F7.2)                    
REMARK 500                                                                      
REMARK 500 EXPECTED VALUES: GJ KLEYWEGT AND TA JONES (1996). PHI/PSI-           
REMARK 500 CHOLOGY: RAMACHANDRAN REVISITED. STRUCTURE 4, 1395 - 1400            
REMARK 500                                                                      
REMARK 500  M RES CSSEQI        PSI       PHI                                   
REMARK 500    LYS A  52      -72.85     67.69                                   
REMARK 500    SER A  59      -44.06   -139.96                                   
REMARK 500    SER A  59      -38.56   -142.78                                   
REMARK 500    THR A  64       -6.44     78.72                                   
REMARK 500    ALA A 133       70.01   -164.05                                   
REMARK 500    THR A 201      -77.92    -88.40                                   
REMARK 500    HIS A 252       45.77     71.93                                   
REMARK 500    ALA A 346     -125.99     55.67                                   
REMARK 500    GLU A 379       55.62   -119.14                                   
REMARK 500    ASP A 419     -103.60     58.17                                   
REMARK 500    ALA A 424     -153.40   -106.16                                   
REMARK 500    LYS B  52      -74.06     67.33                                   
REMARK 500    SER B  59      -40.54   -138.40                                   
REMARK 500    SER B  59      -37.01   -140.18                                   
REMARK 500    THR B  64       -5.39     84.19                                   
REMARK 500    GLU B  84       32.37   -140.15                                   
REMARK 500    ALA B 133       69.48   -167.18                                   
REMARK 500    THR B 201      -76.91    -88.30                                   
REMARK 500    ALA B 346     -122.97     56.56                                   
REMARK 500    ASP B 419     -103.26     56.11                                   
REMARK 500    ALA B 424     -148.63   -110.69                                   
REMARK 500                                                                      
REMARK 500 REMARK: NULL                                                         
REMARK 800                                                                      
REMARK 800 SITE                                                                 
REMARK 800 SITE_IDENTIFIER: AC1                                                 
REMARK 800 EVIDENCE_CODE: SOFTWARE                                              
REMARK 800 SITE_DESCRIPTION: BINDING SITE FOR RESIDUE FAD A 1500                
REMARK 800                                                                      
REMARK 800 SITE_IDENTIFIER: AC2                                                 
REMARK 800 EVIDENCE_CODE: SOFTWARE                                              
REMARK 800 SITE_DESCRIPTION: BINDING SITE FOR RESIDUE XCG A 1501                
REMARK 800                                                                      
REMARK 800 SITE_IDENTIFIER: AC3                                                 
REMARK 800 EVIDENCE_CODE: SOFTWARE                                              
REMARK 800 SITE_DESCRIPTION: BINDING SITE FOR RESIDUE C15 A 1502                
REMARK 800                                                                      
REMARK 800 SITE_IDENTIFIER: AC4                                                 
REMARK 800 EVIDENCE_CODE: SOFTWARE                                              
REMARK 800 SITE_DESCRIPTION: BINDING SITE FOR RESIDUE FAD B 1500                
REMARK 800                                                                      
REMARK 800 SITE_IDENTIFIER: AC5                                                 
REMARK 800 EVIDENCE_CODE: SOFTWARE                                              
REMARK 800 SITE_DESCRIPTION: BINDING SITE FOR RESIDUE XCG B 1501                
REMARK 800                                                                      
REMARK 800 SITE_IDENTIFIER: AC6                                                 
REMARK 800 EVIDENCE_CODE: SOFTWARE                                              
REMARK 800 SITE_DESCRIPTION: BINDING SITE FOR RESIDUE C15 B 1502                
REMARK 900                                                                      
REMARK 900 RELATED ENTRIES                                                      
REMARK 900 RELATED ID: 2C67   RELATED DB: PDB                                   
REMARK 900 MAO INHIBITION BY RASAGILINE ANALOGUES                               
REMARK 900 RELATED ID: 1OJA   RELATED DB: PDB                                   
REMARK 900 HUMAN MONOAMINE OXIDASE B IN COMPLEX WITH ISATIN                     
REMARK 900 RELATED ID: 2V5Z   RELATED DB: PDB                                   
REMARK 900 STRUCTURE OF HUMAN MAO B IN COMPLEX WITH THE SELECTIVE INHIBITOR     
REMARK 900 SAFINAMIDE                                                           
REMARK 900 RELATED ID: 1S3E   RELATED DB: PDB                                   
REMARK 900 CRYSTAL STRUCTURE OF MAOB IN COMPLEX WITH 6-HYDROXY-N-PROPARGYL-1(R) 
REMARK 900 -AMINOINDAN                                                          
REMARK 900 RELATED ID: 2C73   RELATED DB: PDB                                   
REMARK 900 FUNCTIONAL ROLE OF THE AROMATIC CAGE IN HUMAN MONOAMINE OXIDASE B:   
REMARK 900 STRUCTURES AND CATALYTIC PROPERTIES OF TYR435 MUTANT PROTEINS        
REMARK 900 RELATED ID: 1OJB   RELATED DB: PDB                                   
REMARK 900 HUMAN MONOAMINE OXIDASE B IN COMPLEX WITH TRANYLCYPROMINE            
REMARK 900 RELATED ID: 2BYB   RELATED DB: PDB                                   
REMARK 900 HUMAN MONOAMINE OXIDASE B IN COMPLEX WITH DEPRENYL                   
REMARK 900 RELATED ID: 2V60   RELATED DB: PDB                                   
REMARK 900 STRUCTURE OF HUMAN MAO B IN COMPLEX WITH THE SELECTIVE INHIBITOR 7-  
REMARK 900 (3-CHLOROBENZYLOXY )-4-CARBOXALDEHYDE-COUMARIN                       
REMARK 900 RELATED ID: 2VRM   RELATED DB: PDB                                   
REMARK 900 STRUCTURE OF HUMAN MAO B IN COMPLEX WITH PHENYETHYLHYDRAZINE         
REMARK 900 RELATED ID: 2C65   RELATED DB: PDB                                   
REMARK 900 MAO INHIBITION BY RASAGILINE ANALOGUES                               
REMARK 900 RELATED ID: 2XCG   RELATED DB: PDB                                   
REMARK 900 TRANYLCYPROMINE-INHIBITED HUMAN MONOAMINE OXIDASE B IN COMPLEX WITH  
REMARK 900 2-(2- BENZOFURANYL)-2-IMIDAZOLINE                                    
REMARK 900 RELATED ID: 2C64   RELATED DB: PDB                                   
REMARK 900 MAO INHIBITION BY RASAGILINE ANALOGUES                               
REMARK 900 RELATED ID: 1OJ9   RELATED DB: PDB                                   
REMARK 900 HUMAN MONOAMINE OXIDASE B IN COMPLEX WITH 1,4-DIPHENYL-2-BUTENE      
REMARK 900 RELATED ID: 2VZ2   RELATED DB: PDB                                   
REMARK 900 HUMAN MAO B IN COMPLEX WITH MOFEGILINE                               
REMARK 900 RELATED ID: 1OJD   RELATED DB: PDB                                   
REMARK 900 HUMAN MONOAMINE OXIDASE B IN COMPLEX WITH LAURYLDIMETHYLAMINE-N-     
REMARK 900 OXIDE (LDAO)                                                         
REMARK 900 RELATED ID: 1S3B   RELATED DB: PDB                                   
REMARK 900 CRYSTAL STRUCTURE OF MAOB IN COMPLEX WITH N-METHYL-N-PROPARGYL-1(R)- 
REMARK 900 AMINOINDAN                                                           
REMARK 900 RELATED ID: 2C66   RELATED DB: PDB                                   
REMARK 900 MAO INHIBITION BY RASAGILINE ANALOGUES                               
REMARK 900 RELATED ID: 2BK4   RELATED DB: PDB                                   
REMARK 900 HUMAN MONOAMINE OXIDASE B: I199F MUTANT IN COMPLEX WITH RASAGILINE   
REMARK 900 RELATED ID: 2BK5   RELATED DB: PDB                                   
REMARK 900 HUMAN MONOAMINE OXIDASE B: I199F MUTANT IN COMPLEX WITH ISATIN       
REMARK 900 RELATED ID: 1H8R   RELATED DB: PDB                                   
REMARK 900 HUMAN MONOAMINE OXIDASE TYPE B (TRUNCATED)                           
REMARK 900 RELATED ID: 2C70   RELATED DB: PDB                                   
REMARK 900 FUNCTIONAL ROLE OF THE AROMATIC CAGE IN HUMAN MONOAMINE OXIDASE B:   
REMARK 900 STRUCTURES AND CATALYTIC PROPERTIES OF TYR435 MUTANT PROTEINS        
REMARK 900 RELATED ID: 2C75   RELATED DB: PDB                                   
REMARK 900 FUNCTIONAL ROLE OF THE AROMATIC CAGE IN HUMAN MONOAMINE OXIDASE B:   
REMARK 900 STRUCTURES AND CATALYTIC PROPERTIES OF TYR435 MUTANT PROTEINS        
REMARK 900 RELATED ID: 2BK3   RELATED DB: PDB                                   
REMARK 900 HUMAN MONOAMINE OXIDASE B IN COMPLEX WITH FARNESOL                   
REMARK 900 RELATED ID: 2V61   RELATED DB: PDB                                   
REMARK 900 STRUCTURE OF HUMAN MAO B IN COMPLEX WITH THE SELECTIVE INHIBITOR 7-  
REMARK 900 (3-CHLOROBENZYLOXY )-4-(METHYLAMINO)METHYL-COUMARIN                  
REMARK 900 RELATED ID: 1S2Y   RELATED DB: PDB                                   
REMARK 900 CRYSTAL STRUCTURE OF MAOB IN COMPLEX WITH N-PROPARGYL-1(S)-          
REMARK 900 AMINOINDAN                                                           
REMARK 900 RELATED ID: 2C72   RELATED DB: PDB                                   
REMARK 900 FUNCTIONAL ROLE OF THE AROMATIC CAGE IN HUMAN MONOAMINE OXIDASE B:   
REMARK 900 STRUCTURES AND CATALYTIC PROPERTIES OF TYR435 MUTANT PROTEINS        
REMARK 900 RELATED ID: 1GOS   RELATED DB: PDB                                   
REMARK 900 HUMAN MONOAMINE OXIDASE B                                            
REMARK 900 RELATED ID: 1S2Q   RELATED DB: PDB                                   
REMARK 900 CRYSTAL STRUCTURE OF MAOB IN COMPLEX WITH N-PROPARGYL-1(R)-          
REMARK 900 AMINOINDAN (RASAGILINE)                                              
REMARK 900 RELATED ID: 2C76   RELATED DB: PDB                                   
REMARK 900 FUNCTIONAL ROLE OF THE AROMATIC CAGE IN HUMAN MONOAMINE OXIDASE B:   
REMARK 900 STRUCTURES AND CATALYTIC PROPERTIES OF TYR435 MUTANT PROTEINS        
REMARK 900 RELATED ID: 2VRL   RELATED DB: PDB                                   
REMARK 900 STRUCTURE OF HUMAN MAO B IN COMPLEX WITH BENZYLHYDRAZINE             
REMARK 900 RELATED ID: 1OJC   RELATED DB: PDB                                   
REMARK 900 HUMAN MONOAMINE OXIDASE B IN COMPLEX WITH N-(2-AMINOETHYL)-P-        
REMARK 900 CHLOROBENZAMIDE                                                      
REMARK 900 RELATED ID: 2XFO   RELATED DB: PDB                                   
REMARK 900 TRANYLCYPROMINE-INHIBITED HUMAN MONOAMINE OXIDASE B ILE199ALA        
REMARK 900 MUTANT IN COMPLEX WITH 2-(2-BENZOFURANYL)-2-IMIDAZOLINE              
REMARK 900 RELATED ID: 2XFQ   RELATED DB: PDB                                   
REMARK 900 RASAGILINE-INHIBITED HUMAN MONOAMINE OXIDASE B IN COMPLEX WITH 2-(2- 
REMARK 900 BENZOFURANYL)-2- IMIDAZOLINE                                         
REMARK 900 RELATED ID: 2XFP   RELATED DB: PDB                                   
REMARK 900 ISATIN-INHIBITED HUMAN MONOAMINE OXIDASE B IN COMPLEX WITH 2-(2-     
REMARK 900 BENZOFURANYL)-2-IMIDAZOLINE                                          
REMARK 900 RELATED ID: 2XFU   RELATED DB: PDB                                   
REMARK 900 HUMAN MONOAMINE OXIDASE B WITH TRANYLCYPROMINE                       
DBREF  2XFN A    1   520  UNP    P27338   AOFB_HUMAN       1    520             
DBREF  2XFN B    1   520  UNP    P27338   AOFB_HUMAN       1    520             
SEQRES   1 A  520  MET SER ASN LYS CYS ASP VAL VAL VAL VAL GLY GLY GLY          
SEQRES   2 A  520  ILE SER GLY MET ALA ALA ALA LYS LEU LEU HIS ASP SER          
SEQRES   3 A  520  GLY LEU ASN VAL VAL VAL LEU GLU ALA ARG ASP ARG VAL          
SEQRES   4 A  520  GLY GLY ARG THR TYR THR LEU ARG ASN GLN LYS VAL LYS          
SEQRES   5 A  520  TYR VAL ASP LEU GLY GLY SER TYR VAL GLY PRO THR GLN          
SEQRES   6 A  520  ASN ARG ILE LEU ARG LEU ALA LYS GLU LEU GLY LEU GLU          
SEQRES   7 A  520  THR TYR LYS VAL ASN GLU VAL GLU ARG LEU ILE HIS HIS          
SEQRES   8 A  520  VAL LYS GLY LYS SER TYR PRO PHE ARG GLY PRO PHE PRO          
SEQRES   9 A  520  PRO VAL TRP ASN PRO ILE THR TYR LEU ASP HIS ASN ASN          
SEQRES  10 A  520  PHE TRP ARG THR MET ASP ASP MET GLY ARG GLU ILE PRO          
SEQRES  11 A  520  SER ASP ALA PRO TRP LYS ALA PRO LEU ALA GLU GLU TRP          
SEQRES  12 A  520  ASP ASN MET THR MET LYS GLU LEU LEU ASP LYS LEU CYS          
SEQRES  13 A  520  TRP THR GLU SER ALA LYS GLN LEU ALA THR LEU PHE VAL          
SEQRES  14 A  520  ASN LEU CYS VAL THR ALA GLU THR HIS GLU VAL SER ALA          
SEQRES  15 A  520  LEU TRP PHE LEU TRP TYR VAL LYS GLN CYS GLY GLY THR          
SEQRES  16 A  520  THR ARG ILE ILE SER THR THR ASN GLY GLY GLN GLU ARG          
SEQRES  17 A  520  LYS PHE VAL GLY GLY SER GLY GLN VAL SER GLU ARG ILE          
SEQRES  18 A  520  MET ASP LEU LEU GLY ASP ARG VAL LYS LEU GLU ARG PRO          
SEQRES  19 A  520  VAL ILE TYR ILE ASP GLN THR ARG GLU ASN VAL LEU VAL          
SEQRES  20 A  520  GLU THR LEU ASN HIS GLU MET TYR GLU ALA LYS TYR VAL          
SEQRES  21 A  520  ILE SER ALA ILE PRO PRO THR LEU GLY MET LYS ILE HIS          
SEQRES  22 A  520  PHE ASN PRO PRO LEU PRO MET MET ARG ASN GLN MET ILE          
SEQRES  23 A  520  THR ARG VAL PRO LEU GLY SER VAL ILE LYS CYS ILE VAL          
SEQRES  24 A  520  TYR TYR LYS GLU PRO PHE TRP ARG LYS LYS ASP TYR CYS          
SEQRES  25 A  520  GLY THR MET ILE ILE ASP GLY GLU GLU ALA PRO VAL ALA          
SEQRES  26 A  520  TYR THR LEU ASP ASP THR LYS PRO GLU GLY ASN TYR ALA          
SEQRES  27 A  520  ALA ILE MET GLY PHE ILE LEU ALA HIS LYS ALA ARG LYS          
SEQRES  28 A  520  LEU ALA ARG LEU THR LYS GLU GLU ARG LEU LYS LYS LEU          
SEQRES  29 A  520  CYS GLU LEU TYR ALA LYS VAL LEU GLY SER LEU GLU ALA          
SEQRES  30 A  520  LEU GLU PRO VAL HIS TYR GLU GLU LYS ASN TRP CYS GLU          
SEQRES  31 A  520  GLU GLN TYR SER GLY GLY CYS TYR THR THR TYR PHE PRO          
SEQRES  32 A  520  PRO GLY ILE LEU THR GLN TYR GLY ARG VAL LEU ARG GLN          
SEQRES  33 A  520  PRO VAL ASP ARG ILE TYR PHE ALA GLY THR GLU THR ALA          
SEQRES  34 A  520  THR HIS TRP SER GLY TYR MET GLU GLY ALA VAL GLU ALA          
SEQRES  35 A  520  GLY GLU ARG ALA ALA ARG GLU ILE LEU HIS ALA MET GLY          
SEQRES  36 A  520  LYS ILE PRO GLU ASP GLU ILE TRP GLN SER GLU PRO GLU          
SEQRES  37 A  520  SER VAL ASP VAL PRO ALA GLN PRO ILE THR THR THR PHE          
SEQRES  38 A  520  LEU GLU ARG HIS LEU PRO SER VAL PRO GLY LEU LEU ARG          
SEQRES  39 A  520  LEU ILE GLY LEU THR THR ILE PHE SER ALA THR ALA LEU          
SEQRES  40 A  520  GLY PHE LEU ALA HIS LYS ARG GLY LEU LEU VAL ARG VAL          
SEQRES   1 B  520  MET SER ASN LYS CYS ASP VAL VAL VAL VAL GLY GLY GLY          
SEQRES   2 B  520  ILE SER GLY MET ALA ALA ALA LYS LEU LEU HIS ASP SER          
SEQRES   3 B  520  GLY LEU ASN VAL VAL VAL LEU GLU ALA ARG ASP ARG VAL          
SEQRES   4 B  520  GLY GLY ARG THR TYR THR LEU ARG ASN GLN LYS VAL LYS          
SEQRES   5 B  520  TYR VAL ASP LEU GLY GLY SER TYR VAL GLY PRO THR GLN          
SEQRES   6 B  520  ASN ARG ILE LEU ARG LEU ALA LYS GLU LEU GLY LEU GLU          
SEQRES   7 B  520  THR TYR LYS VAL ASN GLU VAL GLU ARG LEU ILE HIS HIS          
SEQRES   8 B  520  VAL LYS GLY LYS SER TYR PRO PHE ARG GLY PRO PHE PRO          
SEQRES   9 B  520  PRO VAL TRP ASN PRO ILE THR TYR LEU ASP HIS ASN ASN          
SEQRES  10 B  520  PHE TRP ARG THR MET ASP ASP MET GLY ARG GLU ILE PRO          
SEQRES  11 B  520  SER ASP ALA PRO TRP LYS ALA PRO LEU ALA GLU GLU TRP          
SEQRES  12 B  520  ASP ASN MET THR MET LYS GLU LEU LEU ASP LYS LEU CYS          
SEQRES  13 B  520  TRP THR GLU SER ALA LYS GLN LEU ALA THR LEU PHE VAL          
SEQRES  14 B  520  ASN LEU CYS VAL THR ALA GLU THR HIS GLU VAL SER ALA          
SEQRES  15 B  520  LEU TRP PHE LEU TRP TYR VAL LYS GLN CYS GLY GLY THR          
SEQRES  16 B  520  THR ARG ILE ILE SER THR THR ASN GLY GLY GLN GLU ARG          
SEQRES  17 B  520  LYS PHE VAL GLY GLY SER GLY GLN VAL SER GLU ARG ILE          
SEQRES  18 B  520  MET ASP LEU LEU GLY ASP ARG VAL LYS LEU GLU ARG PRO          
SEQRES  19 B  520  VAL ILE TYR ILE ASP GLN THR ARG GLU ASN VAL LEU VAL          
SEQRES  20 B  520  GLU THR LEU ASN HIS GLU MET TYR GLU ALA LYS TYR VAL          
SEQRES  21 B  520  ILE SER ALA ILE PRO PRO THR LEU GLY MET LYS ILE HIS          
SEQRES  22 B  520  PHE ASN PRO PRO LEU PRO MET MET ARG ASN GLN MET ILE          
SEQRES  23 B  520  THR ARG VAL PRO LEU GLY SER VAL ILE LYS CYS ILE VAL          
SEQRES  24 B  520  TYR TYR LYS GLU PRO PHE TRP ARG LYS LYS ASP TYR CYS          
SEQRES  25 B  520  GLY THR MET ILE ILE ASP GLY GLU GLU ALA PRO VAL ALA          
SEQRES  26 B  520  TYR THR LEU ASP ASP THR LYS PRO GLU GLY ASN TYR ALA          
SEQRES  27 B  520  ALA ILE MET GLY PHE ILE LEU ALA HIS LYS ALA ARG LYS          
SEQRES  28 B  520  LEU ALA ARG LEU THR LYS GLU GLU ARG LEU LYS LYS LEU          
SEQRES  29 B  520  CYS GLU LEU TYR ALA LYS VAL LEU GLY SER LEU GLU ALA          
SEQRES  30 B  520  LEU GLU PRO VAL HIS TYR GLU GLU LYS ASN TRP CYS GLU          
SEQRES  31 B  520  GLU GLN TYR SER GLY GLY CYS TYR THR THR TYR PHE PRO          
SEQRES  32 B  520  PRO GLY ILE LEU THR GLN TYR GLY ARG VAL LEU ARG GLN          
SEQRES  33 B  520  PRO VAL ASP ARG ILE TYR PHE ALA GLY THR GLU THR ALA          
SEQRES  34 B  520  THR HIS TRP SER GLY TYR MET GLU GLY ALA VAL GLU ALA          
SEQRES  35 B  520  GLY GLU ARG ALA ALA ARG GLU ILE LEU HIS ALA MET GLY          
SEQRES  36 B  520  LYS ILE PRO GLU ASP GLU ILE TRP GLN SER GLU PRO GLU          
SEQRES  37 B  520  SER VAL ASP VAL PRO ALA GLN PRO ILE THR THR THR PHE          
SEQRES  38 B  520  LEU GLU ARG HIS LEU PRO SER VAL PRO GLY LEU LEU ARG          
SEQRES  39 B  520  LEU ILE GLY LEU THR THR ILE PHE SER ALA THR ALA LEU          
SEQRES  40 B  520  GLY PHE LEU ALA HIS LYS ARG GLY LEU LEU VAL ARG VAL          
HET    FAD  A1500      53                                                       
HET    XCG  A1501      14                                                       
HET    C15  A1502      22                                                       
HET    FAD  B1500      53                                                       
HET    XCG  B1501      14                                                       
HET    C15  B1502      22                                                       
HETNAM     FAD FLAVIN-ADENINE DINUCLEOTIDE                                      
HETNAM     XCG 2-(2-BENZOFURANYL)-2-IMIDAZOLINE                                 
HETNAM     C15 N-DODECYL-N,N-DIMETHYL-3-AMMONIO-1-PROPANESULFONATE              
FORMUL   3  FAD    2(C27 H33 N9 O15 P2)                                         
FORMUL   4  XCG    2(C11 H8 N2 O)                                               
FORMUL   5  C15    2(C17 H38 N O3 S 1+)                                         
FORMUL   9  HOH   *795(H2 O)                                                    
HELIX    1   1 GLY A   13  SER A   26  1                                  14    
HELIX    2   2 GLN A   65  LEU A   75  1                                  11    
HELIX    3   3 ASN A  108  GLU A  128  1                                  21    
HELIX    4   4 ALA A  133  ALA A  137  5                                   5    
HELIX    5   5 LEU A  139  ASN A  145  1                                   7    
HELIX    6   6 THR A  147  CYS A  156  1                                  10    
HELIX    7   7 THR A  158  THR A  174  1                                  17    
HELIX    8   8 SER A  181  GLN A  191  1                                  11    
HELIX    9   9 GLY A  194  SER A  200  1                                   7    
HELIX   10  10 SER A  214  GLY A  226  1                                  13    
HELIX   11  11 PRO A  265  ILE A  272  5                                   8    
HELIX   12  12 PRO A  279  ILE A  286  1                                   8    
HELIX   13  13 PRO A  304  LYS A  309  5                                   6    
HELIX   14  14 ALA A  346  ALA A  353  1                                   8    
HELIX   15  15 THR A  356  GLY A  373  1                                  18    
HELIX   16  16 SER A  374  GLU A  379  5                                   6    
HELIX   17  17 CYS A  389  GLU A  391  5                                   3    
HELIX   18  18 GLY A  405  GLY A  411  1                                   7    
HELIX   19  19 ARG A  412  LEU A  414  5                                   3    
HELIX   20  20 GLY A  425  ALA A  429  5                                   5    
HELIX   21  21 TYR A  435  MET A  454  1                                  20    
HELIX   22  22 PRO A  458  ILE A  462  5                                   5    
HELIX   23  23 THR A  480  LEU A  486  1                                   7    
HELIX   24  24 SER A  488  ILE A  501  1                                  14    
HELIX   25  25 GLY B   13  SER B   26  1                                  14    
HELIX   26  26 GLN B   65  LEU B   75  1                                  11    
HELIX   27  27 ASN B  108  ARG B  127  1                                  20    
HELIX   28  28 ALA B  133  ALA B  137  5                                   5    
HELIX   29  29 LEU B  139  ASN B  145  1                                   7    
HELIX   30  30 THR B  147  CYS B  156  1                                  10    
HELIX   31  31 THR B  158  THR B  174  1                                  17    
HELIX   32  32 SER B  181  GLN B  191  1                                  11    
HELIX   33  33 GLY B  194  SER B  200  1                                   7    
HELIX   34  34 SER B  214  GLY B  226  1                                  13    
HELIX   35  35 PRO B  265  ILE B  272  5                                   8    
HELIX   36  36 PRO B  279  ILE B  286  1                                   8    
HELIX   37  37 PRO B  304  LYS B  309  5                                   6    
HELIX   38  38 ALA B  346  ALA B  353  1                                   8    
HELIX   39  39 THR B  356  GLY B  373  1                                  18    
HELIX   40  40 SER B  374  GLU B  379  5                                   6    
HELIX   41  41 CYS B  389  GLU B  391  5                                   3    
HELIX   42  42 GLY B  405  GLY B  411  1                                   7    
HELIX   43  43 ARG B  412  LEU B  414  5                                   3    
HELIX   44  44 GLY B  425  ALA B  429  5                                   5    
HELIX   45  45 TYR B  435  MET B  454  1                                  20    
HELIX   46  46 PRO B  458  ILE B  462  5                                   5    
HELIX   47  47 THR B  480  LEU B  486  1                                   7    
HELIX   48  48 SER B  488  LEU B  495  1                                   8    
SHEET    1  AA 5 VAL A 229  LEU A 231  0                                        
SHEET    2  AA 5 VAL A  30  GLU A  34  1  O  VAL A  32   N  LYS A 230           
SHEET    3  AA 5 VAL A   7  VAL A  10  1  O  VAL A   7   N  VAL A  31           
SHEET    4  AA 5 TYR A 259  SER A 262  1  O  TYR A 259   N  VAL A   8           
SHEET    5  AA 5 ILE A 421  PHE A 423  1  O  TYR A 422   N  SER A 262           
SHEET    1  AB 2 THR A  45  ASN A  48  0                                        
SHEET    2  AB 2 LYS A  52  ASP A  55 -1  O  LYS A  52   N  ASN A  48           
SHEET    1  AC 3 TYR A  60  VAL A  61  0                                        
SHEET    2  AC 3 ARG A 208  PHE A 210 -1  O  ARG A 208   N  VAL A  61           
SHEET    3  AC 3 THR A  79  LYS A  81 -1  O  TYR A  80   N  LYS A 209           
SHEET    1  AD 7 LYS A  95  PHE A  99  0                                        
SHEET    2  AD 7 ARG A  87  VAL A  92 -1  O  LEU A  88   N  PHE A  99           
SHEET    3  AD 7 TYR A 311  ILE A 317  1  N  CYS A 312   O  ARG A  87           
SHEET    4  AD 7 TYR A 326  ASP A 329 -1  O  THR A 327   N  MET A 315           
SHEET    5  AD 7 ALA A 339  LEU A 345 -1  O  MET A 341   N  LEU A 328           
SHEET    6  AD 7 VAL A 294  TYR A 300 -1  O  ILE A 295   N  ILE A 344           
SHEET    7  AD 7 HIS A 382  ASN A 387 -1  O  HIS A 382   N  TYR A 300           
SHEET    1  AE 4 MET A 254  ALA A 257  0                                        
SHEET    2  AE 4 VAL A 245  THR A 249 -1  O  VAL A 245   N  ALA A 257           
SHEET    3  AE 4 VAL A 235  ASP A 239 -1  N  ILE A 236   O  GLU A 248           
SHEET    4  AE 4 HIS A 273  ASN A 275  1  O  HIS A 273   N  ILE A 238           
SHEET    1  BA 5 VAL B 229  LEU B 231  0                                        
SHEET    2  BA 5 VAL B  30  GLU B  34  1  O  VAL B  32   N  LYS B 230           
SHEET    3  BA 5 VAL B   7  VAL B  10  1  O  VAL B   7   N  VAL B  31           
SHEET    4  BA 5 TYR B 259  SER B 262  1  O  TYR B 259   N  VAL B   8           
SHEET    5  BA 5 ILE B 421  PHE B 423  1  O  TYR B 422   N  SER B 262           
SHEET    1  BB 2 THR B  45  ASN B  48  0                                        
SHEET    2  BB 2 LYS B  52  ASP B  55 -1  O  LYS B  52   N  ASN B  48           
SHEET    1  BC 3 TYR B  60  VAL B  61  0                                        
SHEET    2  BC 3 ARG B 208  PHE B 210 -1  O  ARG B 208   N  VAL B  61           
SHEET    3  BC 3 THR B  79  LYS B  81 -1  O  TYR B  80   N  LYS B 209           
SHEET    1  BD 7 LYS B  95  PHE B  99  0                                        
SHEET    2  BD 7 ARG B  87  VAL B  92 -1  O  LEU B  88   N  PHE B  99           
SHEET    3  BD 7 TYR B 311  ILE B 317  1  N  CYS B 312   O  ARG B  87           
SHEET    4  BD 7 TYR B 326  ASP B 329 -1  O  THR B 327   N  MET B 315           
SHEET    5  BD 7 ALA B 339  LEU B 345 -1  O  MET B 341   N  LEU B 328           
SHEET    6  BD 7 VAL B 294  TYR B 300 -1  O  ILE B 295   N  ILE B 344           
SHEET    7  BD 7 HIS B 382  ASN B 387 -1  O  HIS B 382   N  TYR B 300           
SHEET    1  BE 4 MET B 254  ALA B 257  0                                        
SHEET    2  BE 4 VAL B 245  THR B 249 -1  O  VAL B 245   N  ALA B 257           
SHEET    3  BE 4 VAL B 235  ASP B 239 -1  N  ILE B 236   O  GLU B 248           
SHEET    4  BE 4 HIS B 273  ASN B 275  1  O  HIS B 273   N  ILE B 238           
LINK         SG  CYS A 397                 C8M FAD A1500     1555   1555  1.68  
LINK         SG  CYS B 397                 C8M FAD B1500     1555   1555  1.69  
CISPEP   1 ASN A  275    PRO A  276          0        -4.95                     
CISPEP   2 CYS A  397    TYR A  398          0        -3.12                     
CISPEP   3 ASN B  275    PRO B  276          0        -6.41                     
CISPEP   4 CYS B  397    TYR B  398          0        -0.80                     
SITE     1 AC1 38 VAL A  10  GLY A  11  GLY A  13  ILE A  14                    
SITE     2 AC1 38 SER A  15  LEU A  33  GLU A  34  ALA A  35                    
SITE     3 AC1 38 ARG A  36  GLY A  40  GLY A  41  ARG A  42                    
SITE     4 AC1 38 THR A  43  GLY A  58  SER A  59  TYR A  60                    
SITE     5 AC1 38 PRO A 234  VAL A 235  ALA A 263  ILE A 264                    
SITE     6 AC1 38 TRP A 388  TYR A 393  CYS A 397  TYR A 398                    
SITE     7 AC1 38 GLY A 425  THR A 426  GLY A 434  TYR A 435                    
SITE     8 AC1 38 MET A 436  ALA A 439  HOH A2024  HOH A2223                    
SITE     9 AC1 38 HOH A2301  HOH A2369  HOH A2370  HOH A2371                    
SITE    10 AC1 38 HOH A2373  HOH A2374                                          
SITE     1 AC2  9 LEU A  88  PRO A 102  LEU A 164  LEU A 167                    
SITE     2 AC2  9 LEU A 171  ILE A 199  ILE A 316  TYR A 326                    
SITE     3 AC2  9 HOH A2079                                                     
SITE     1 AC3  6 TRP A 107  ASP A 153  LYS A 154  CYS A 156                    
SITE     2 AC3  6 TRP A 157  HOH A2143                                          
SITE     1 AC4 39 VAL B  10  GLY B  11  GLY B  13  ILE B  14                    
SITE     2 AC4 39 SER B  15  LEU B  33  GLU B  34  ALA B  35                    
SITE     3 AC4 39 ARG B  36  GLY B  40  GLY B  41  ARG B  42                    
SITE     4 AC4 39 THR B  43  GLY B  58  SER B  59  TYR B  60                    
SITE     5 AC4 39 PRO B 234  VAL B 235  ALA B 263  ILE B 264                    
SITE     6 AC4 39 TRP B 388  TYR B 393  CYS B 397  TYR B 398                    
SITE     7 AC4 39 GLY B 425  THR B 426  GLY B 434  TYR B 435                    
SITE     8 AC4 39 MET B 436  ALA B 439  HOH B2257  HOH B2414                    
SITE     9 AC4 39 HOH B2415  HOH B2416  HOH B2417  HOH B2418                    
SITE    10 AC4 39 HOH B2419  HOH B2420  HOH B2421                               
SITE     1 AC5  9 LEU B  88  PRO B 102  LEU B 164  LEU B 167                    
SITE     2 AC5  9 LEU B 171  ILE B 199  ILE B 316  TYR B 326                    
SITE     3 AC5  9 HOH B2097                                                     
SITE     1 AC6  3 ASP B 153  LYS B 154  CYS B 156                               
CRYST1  131.544  222.445   86.365  90.00  90.00  90.00 C 2 2 2      16          
ORIGX1      1.000000  0.000000  0.000000        0.00000                         
ORIGX2      0.000000  1.000000  0.000000        0.00000                         
ORIGX3      0.000000  0.000000  1.000000        0.00000                         
SCALE1      0.007602  0.000000  0.000000        0.00000                         
SCALE2      0.000000  0.004495  0.000000        0.00000                         
SCALE3      0.000000  0.000000  0.011579        0.00000                         
ATOM      1  N   ASN A   3      65.474 121.698   6.390  1.00 34.16           N  
ATOM      2  CA  ASN A   3      64.754 120.413   6.540  1.00 33.50           C  
ATOM      3  C   ASN A   3      64.834 119.802   7.962  1.00 31.71           C  
ATOM      4  O   ASN A   3      63.890 119.991   8.722  1.00 30.58           O  
ATOM      5  CB  ASN A   3      65.154 119.446   5.421  1.00 35.44           C  
ATOM      6  CG  ASN A   3      64.364 118.159   5.442  1.00 37.90           C  
ATOM      7  OD1 ASN A   3      64.951 117.095   5.617  1.00 40.22           O  
ATOM      8  ND2 ASN A   3      63.031 118.238   5.270  1.00 40.21           N  
ATOM      9  N   LYS A   4      65.926 119.121   8.351  1.00 28.51           N  
ATOM     10  CA  LYS A   4      65.990 118.505   9.704  1.00 26.86           C  
ATOM     11  C   LYS A   4      66.738 119.351  10.725  1.00 25.29           C  
ATOM     12  O   LYS A   4      67.857 119.833  10.451  1.00 24.74           O  
ATOM     13  CB  LYS A   4      66.607 117.091   9.682  1.00 27.67           C  
ATOM     14  CG  LYS A   4      65.734 116.043   8.996  1.00 30.66           C  
ATOM     15  CD  LYS A   4      66.514 114.763   8.680  1.00 36.42           C  
ATOM     16  CE  LYS A   4      65.710 113.849   7.739  1.00 39.07           C  
ATOM     17  NZ  LYS A   4      64.581 113.165   8.440  1.00 40.82           N  
ATOM     18  N   CYS A   5      66.143 119.507  11.911  1.00 21.25           N  
ATOM     19  CA  CYS A   5      66.790 120.262  13.001  1.00 20.44           C  
ATOM     20  C   CYS A   5      66.305 119.815  14.373  1.00 18.43           C  
ATOM     21  O   CYS A   5      65.469 118.896  14.478  1.00 19.04           O  
ATOM     22  CB  CYS A   5      66.622 121.778  12.784  1.00 20.25           C  
ATOM     23  SG  CYS A   5      64.893 122.287  12.876  1.00 21.62           S  
ATOM     24  N   ASP A   6      66.846 120.418  15.436  1.00 16.63           N  
ATOM     25  CA  ASP A   6      66.357 120.146  16.775  1.00 15.73           C  
ATOM     26  C   ASP A   6      65.059 120.902  17.088  1.00 14.29           C  
ATOM     27  O   ASP A   6      64.121 120.332  17.656  1.00 14.27           O  
ATOM     28  CB  ASP A   6      67.409 120.500  17.813  1.00 16.76           C  
ATOM     29  CG  ASP A   6      68.653 119.626  17.678  1.00 19.43           C  
ATOM     30  OD1 ASP A   6      68.454 118.385  17.586  1.00 22.83           O  
ATOM     31  OD2 ASP A   6      69.774 120.181  17.635  1.00 18.35           O  
ATOM     32  N   VAL A   7      65.053 122.205  16.768  1.00 14.19           N  
ATOM     33  CA  VAL A   7      63.895 123.064  17.125  1.00 13.51           C  
ATOM     34  C   VAL A   7      63.552 123.986  15.953  1.00 12.66           C  
ATOM     35  O   VAL A   7      64.422 124.639  15.379  1.00 12.79           O  
ATOM     36  CB  VAL A   7      64.133 123.905  18.410  1.00 13.66           C  
ATOM     37  CG1 VAL A   7      62.804 124.655  18.787  1.00 12.47           C  
ATOM     38  CG2 VAL A   7      64.582 123.018  19.572  1.00 15.39           C  
ATOM     39  N   VAL A   8      62.270 123.966  15.555  1.00 12.24           N  
ATOM     40  CA  VAL A   8      61.727 124.988  14.671  1.00 11.94           C  
ATOM     41  C   VAL A   8      61.063 126.070  15.535  1.00 11.69           C  
ATOM     42  O   VAL A   8      60.246 125.765  16.405  1.00 12.23           O  
ATOM     43  CB  VAL A   8      60.678 124.396  13.708  1.00 11.61           C  
ATOM     44  CG1 VAL A   8      59.858 125.490  13.035  1.00 12.80           C  
ATOM     45  CG2 VAL A   8      61.330 123.511  12.603  1.00 13.26           C  
ATOM     46  N   VAL A   9      61.468 127.313  15.282  1.00 11.51           N  
ATOM     47  CA  VAL A   9      60.849 128.501  15.905  1.00 11.36           C  
ATOM     48  C   VAL A   9      59.981 129.127  14.840  1.00 10.75           C  
ATOM     49  O   VAL A   9      60.464 129.510  13.790  1.00 10.63           O  
ATOM     50  CB  VAL A   9      61.919 129.482  16.383  1.00 10.90           C  
ATOM     51  CG1 VAL A   9      61.229 130.742  16.959  1.00 11.86           C  
ATOM     52  CG2 VAL A   9      62.798 128.838  17.462  1.00 13.28           C  
ATOM     53  N   VAL A  10      58.686 129.230  15.116  1.00  9.61           N  
ATOM     54  CA  VAL A  10      57.734 129.885  14.212  1.00 10.02           C  
ATOM     55  C   VAL A  10      57.615 131.362  14.606  1.00 10.19           C  
ATOM     56  O   VAL A  10      57.104 131.678  15.712  1.00 10.51           O  
ATOM     57  CB  VAL A  10      56.359 129.254  14.289  1.00  8.83           C  
ATOM     58  CG1 VAL A  10      55.386 129.969  13.304  1.00 10.74           C  
ATOM     59  CG2 VAL A  10      56.434 127.679  14.031  1.00 10.27           C  
ATOM     60  N   GLY A  11      58.144 132.218  13.745  1.00  9.92           N  
ATOM     61  CA  GLY A  11      58.112 133.675  13.993  1.00 10.04           C  
ATOM     62  C   GLY A  11      59.483 134.205  14.328  1.00 11.05           C  
ATOM     63  O   GLY A  11      60.105 133.732  15.295  1.00 11.09           O  
ATOM     64  N   GLY A  12      59.898 135.242  13.597  1.00  9.61           N  
ATOM     65  CA  GLY A  12      61.175 135.890  13.818  1.00 10.55           C  
ATOM     66  C   GLY A  12      61.002 137.320  14.303  1.00 10.63           C  
ATOM     67  O   GLY A  12      61.748 138.201  13.870  1.00 11.86           O  
ATOM     68  N   GLY A  13      60.059 137.515  15.245  1.00  9.36           N  
ATOM     69  CA  GLY A  13      60.053 138.781  16.046  1.00  8.83           C  
ATOM     70  C   GLY A  13      61.105 138.661  17.156  1.00 10.41           C  
ATOM     71  O   GLY A  13      61.845 137.668  17.229  1.00 10.61           O  
ATOM     72  N   ILE A  14      61.158 139.634  18.065  1.00  8.32           N  
ATOM     73  CA  ILE A  14      62.125 139.570  19.153  1.00 10.22           C  
ATOM     74  C   ILE A  14      61.999 138.276  19.957  1.00  9.60           C  
ATOM     75  O   ILE A  14      63.013 137.681  20.369  1.00 10.50           O  
ATOM     76  CB  ILE A  14      61.999 140.814  20.047  1.00 10.31           C  
ATOM     77  CG1 ILE A  14      62.608 141.973  19.267  1.00 10.57           C  
ATOM     78  CG2 ILE A  14      62.742 140.601  21.420  1.00  9.93           C  
ATOM     79  CD1 ILE A  14      62.330 143.359  19.917  1.00 10.28           C  
ATOM     80  N   SER A  15      60.762 137.841  20.234  1.00  9.10           N  
ATOM     81  CA  SER A  15      60.604 136.616  21.022  1.00  8.16           C  
ATOM     82  C   SER A  15      61.193 135.377  20.349  1.00  8.76           C  
ATOM     83  O   SER A  15      61.956 134.611  20.992  1.00  9.24           O  
ATOM     84  CB  SER A  15      59.113 136.350  21.357  1.00  8.76           C  
ATOM     85  OG  SER A  15      59.017 135.547  22.527  1.00  9.02           O  
ATOM     86  N   GLY A  16      60.831 135.156  19.082  1.00  8.68           N  
ATOM     87  CA  GLY A  16      61.387 133.976  18.365  1.00  9.32           C  
ATOM     88  C   GLY A  16      62.896 134.078  18.211  1.00 10.64           C  
ATOM     89  O   GLY A  16      63.607 133.060  18.300  1.00  9.78           O  
ATOM     90  N   MET A  17      63.372 135.280  17.912  1.00  9.13           N  
ATOM     91  CA  MET A  17      64.828 135.514  17.754  1.00 11.06           C  
ATOM     92  C   MET A  17      65.545 135.281  19.080  1.00 11.34           C  
ATOM     93  O   MET A  17      66.650 134.703  19.078  1.00 12.46           O  
ATOM     94  CB  MET A  17      65.143 136.900  17.164  1.00 10.44           C  
ATOM     95  CG  MET A  17      64.602 137.108  15.730  1.00 12.10           C  
ATOM     96  SD  MET A  17      65.090 135.790  14.522  1.00 16.82           S  
ATOM     97  CE  MET A  17      66.676 136.364  14.069  1.00 21.97           C  
ATOM     98  N   ALA A  18      64.991 135.748  20.202  1.00 11.39           N  
ATOM     99  CA  ALA A  18      65.634 135.500  21.514  1.00 11.37           C  
ATOM    100  C   ALA A  18      65.645 134.014  21.852  1.00 12.51           C  
ATOM    101  O   ALA A  18      66.642 133.500  22.395  1.00 12.50           O  
ATOM    102  CB  ALA A  18      64.971 136.330  22.657  1.00 12.35           C  
ATOM    103  N   ALA A  19      64.551 133.331  21.554  1.00 10.23           N  
ATOM    104  CA  ALA A  19      64.505 131.870  21.751  1.00 10.96           C  
ATOM    105  C   ALA A  19      65.565 131.160  20.894  1.00 12.20           C  
ATOM    106  O   ALA A  19      66.307 130.291  21.402  1.00 12.41           O  
ATOM    107  CB  ALA A  19      63.117 131.334  21.430  1.00 11.05           C  
ATOM    108  N   ALA A  20      65.583 131.486  19.605  1.00 11.57           N  
ATOM    109  CA  ALA A  20      66.500 130.827  18.677  1.00 11.70           C  
ATOM    110  C   ALA A  20      67.945 131.077  19.107  1.00 12.71           C  
ATOM    111  O   ALA A  20      68.785 130.150  19.053  1.00 12.82           O  
ATOM    112  CB  ALA A  20      66.267 131.274  17.262  1.00 12.36           C  
ATOM    113  N   LYS A  21      68.255 132.306  19.509  1.00 12.15           N  
ATOM    114  CA  LYS A  21      69.616 132.608  19.924  1.00 12.65           C  
ATOM    115  C   LYS A  21      70.040 131.758  21.126  1.00 13.09           C  
ATOM    116  O   LYS A  21      71.167 131.204  21.136  1.00 14.05           O  
ATOM    117  CB  LYS A  21      69.772 134.102  20.225  1.00 12.43           C  
ATOM    118  CG  LYS A  21      71.179 134.456  20.777  1.00 12.39           C  
ATOM    119  CD  LYS A  21      71.324 135.982  20.964  1.00 16.11           C  
ATOM    120  CE  LYS A  21      72.723 136.345  21.543  1.00 17.46           C  
ATOM    121  NZ  LYS A  21      73.023 135.605  22.816  1.00 16.20           N  
ATOM    122  N   LEU A  22      69.179 131.671  22.148  1.00 13.08           N  
ATOM    123  CA  LEU A  22      69.476 130.895  23.354  1.00 13.55           C  
ATOM    124  C   LEU A  22      69.723 129.440  22.952  1.00 14.38           C  
ATOM    125  O   LEU A  22      70.732 128.821  23.391  1.00 14.84           O  
ATOM    126  CB  LEU A  22      68.325 130.989  24.381  1.00 14.19           C  
ATOM    127  CG  LEU A  22      68.591 130.462  25.815  1.00 14.27           C  
ATOM    128  CD1 LEU A  22      67.671 131.140  26.841  1.00 16.54           C  
ATOM    129  CD2 LEU A  22      68.380 128.925  25.915  1.00 15.48           C  
ATOM    130  N   LEU A  23      68.812 128.887  22.150  1.00 13.31           N  
ATOM    131  CA  LEU A  23      68.970 127.476  21.724  1.00 13.76           C  
ATOM    132  C   LEU A  23      70.271 127.272  20.929  1.00 14.50           C  
ATOM    133  O   LEU A  23      70.994 126.256  21.153  1.00 14.37           O  
ATOM    134  CB  LEU A  23      67.771 127.036  20.892  1.00 12.64           C  
ATOM    135  CG  LEU A  23      66.508 126.937  21.754  1.00 13.08           C  
ATOM    136  CD1 LEU A  23      65.356 126.786  20.730  1.00 15.61           C  
ATOM    137  CD2 LEU A  23      66.510 125.808  22.859  1.00 14.80           C  
ATOM    138  N   HIS A  24      70.548 128.192  20.014  1.00 14.27           N  
ATOM    139  CA  HIS A  24      71.772 128.153  19.198  1.00 16.21           C  
ATOM    140  C   HIS A  24      73.002 128.203  20.101  1.00 17.28           C  
ATOM    141  O   HIS A  24      73.945 127.385  19.962  1.00 17.49           O  
ATOM    142  CB  HIS A  24      71.741 129.299  18.180  1.00 17.08           C  
ATOM    143  CG  HIS A  24      73.003 129.441  17.396  1.00 18.54           C  
ATOM    144  ND1 HIS A  24      73.281 128.658  16.296  1.00 21.42           N  
ATOM    145  CD2 HIS A  24      74.058 130.275  17.554  1.00 21.17           C  
ATOM    146  CE1 HIS A  24      74.468 128.998  15.810  1.00 22.15           C  
ATOM    147  NE2 HIS A  24      74.963 129.973  16.562  1.00 21.27           N  
ATOM    148  N   ASP A  25      73.010 129.133  21.046  1.00 16.73           N  
ATOM    149  CA  ASP A  25      74.152 129.262  21.999  1.00 18.17           C  
ATOM    150  C   ASP A  25      74.342 128.019  22.871  1.00 19.39           C  
ATOM    151  O   ASP A  25      75.469 127.737  23.320  1.00 20.55           O  
ATOM    152  CB  ASP A  25      73.976 130.498  22.904  1.00 17.71           C  
ATOM    153  CG  ASP A  25      74.097 131.807  22.154  1.00 17.43           C  
ATOM    154  OD1 ASP A  25      74.506 131.849  20.963  1.00 18.59           O  
ATOM    155  OD2 ASP A  25      73.702 132.842  22.756  1.00 18.17           O  
ATOM    156  N   SER A  26      73.262 127.277  23.104  1.00 19.98           N  
ATOM    157  CA ASER A  26      73.307 126.052  23.911  0.50 20.17           C  
ATOM    158  CA BSER A  26      73.310 126.060  23.918  0.50 20.26           C  
ATOM    159  C   SER A  26      73.774 124.846  23.089  1.00 20.55           C  
ATOM    160  O   SER A  26      73.847 123.730  23.605  1.00 21.98           O  
ATOM    161  CB ASER A  26      71.923 125.738  24.486  0.50 20.36           C  
ATOM    162  CB BSER A  26      71.936 125.782  24.560  0.50 20.50           C  
ATOM    163  OG ASER A  26      71.175 124.960  23.568  0.50 19.03           O  
ATOM    164  OG BSER A  26      71.514 126.849  25.405  0.50 19.65           O  
ATOM    165  N   GLY A  27      74.059 125.056  21.804  1.00 19.99           N  
ATOM    166  CA  GLY A  27      74.550 123.975  20.951  1.00 20.14           C  
ATOM    167  C   GLY A  27      73.510 123.213  20.146  1.00 20.64           C  
ATOM    168  O   GLY A  27      73.820 122.188  19.547  1.00 21.68           O  
ATOM    169  N   LEU A  28      72.258 123.676  20.133  1.00 18.80           N  
ATOM    170  CA  LEU A  28      71.232 123.015  19.331  1.00 18.77           C  
ATOM    171  C   LEU A  28      71.136 123.607  17.929  1.00 18.05           C  
ATOM    172  O   LEU A  28      71.542 124.737  17.690  1.00 19.26           O  
ATOM    173  CB  LEU A  28      69.851 123.095  20.004  1.00 18.40           C  
ATOM    174  CG  LEU A  28      69.671 122.395  21.367  1.00 19.86           C  
ATOM    175  CD1 LEU A  28      68.227 122.554  21.878  1.00 22.01           C  
ATOM    176  CD2 LEU A  28      70.018 120.903  21.355  1.00 23.66           C  
ATOM    177  N   ASN A  29      70.604 122.813  17.016  1.00 17.56           N  
ATOM    178  CA  ASN A  29      70.377 123.187  15.631  1.00 17.06           C  
ATOM    179  C   ASN A  29      68.967 123.756  15.504  1.00 16.02           C  
ATOM    180  O   ASN A  29      67.978 123.036  15.661  1.00 15.63           O  
ATOM    181  CB  ASN A  29      70.519 121.944  14.751  1.00 18.80           C  
ATOM    182  CG  ASN A  29      71.961 121.514  14.636  1.00 23.48           C  
ATOM    183  OD1 ASN A  29      72.849 122.350  14.466  1.00 28.17           O  
ATOM    184  ND2 ASN A  29      72.206 120.217  14.732  1.00 28.34           N  
ATOM    185  N   VAL A  30      68.895 125.056  15.266  1.00 14.20           N  
ATOM    186  CA AVAL A  30      67.576 125.712  15.182  0.50 14.27           C  
ATOM    187  CA BVAL A  30      67.589 125.771  15.215  0.50 14.55           C  
ATOM    188  C   VAL A  30      67.315 126.290  13.818  1.00 13.80           C  
ATOM    189  O   VAL A  30      68.251 126.638  13.084  1.00 15.40           O  
ATOM    190  CB AVAL A  30      67.410 126.795  16.261  0.50 13.21           C  
ATOM    191  CB BVAL A  30      67.555 127.016  16.150  0.50 13.72           C  
ATOM    192  CG1AVAL A  30      67.526 126.147  17.603  0.50 15.11           C  
ATOM    193  CG1BVAL A  30      66.118 127.484  16.381  0.50 13.86           C  
ATOM    194  CG2AVAL A  30      68.407 127.985  16.057  0.50 12.39           C  
ATOM    195  CG2BVAL A  30      68.232 126.765  17.457  0.50 15.72           C  
ATOM    196  N   VAL A  31      66.025 126.387  13.461  1.00 13.83           N  
ATOM    197  CA  VAL A  31      65.615 127.063  12.246  1.00 14.23           C  
ATOM    198  C   VAL A  31      64.520 128.026  12.674  1.00 14.03           C  
ATOM    199  O   VAL A  31      63.726 127.671  13.536  1.00 13.70           O  
ATOM    200  CB  VAL A  31      65.098 126.059  11.176  1.00 15.91           C  
ATOM    201  CG1 VAL A  31      64.444 126.762  10.027  1.00 18.08           C  
ATOM    202  CG2 VAL A  31      66.303 125.246  10.620  1.00 17.25           C  
ATOM    203  N   VAL A  32      64.539 129.245  12.130  1.00 12.37           N  
ATOM    204  CA  VAL A  32      63.450 130.207  12.376  1.00 12.67           C  
ATOM    205  C   VAL A  32      62.657 130.339  11.099  1.00 11.89           C  
ATOM    206  O   VAL A  32      63.226 130.645  10.042  1.00 12.36           O  
ATOM    207  CB  VAL A  32      64.025 131.591  12.745  1.00 11.70           C  
ATOM    208  CG1 VAL A  32      62.885 132.635  12.932  1.00 13.00           C  
ATOM    209  CG2 VAL A  32      64.840 131.514  14.070  1.00 12.40           C  
ATOM    210  N   LEU A  33      61.346 130.097  11.162  1.00 10.60           N  
ATOM    211  CA  LEU A  33      60.499 130.249   9.970  1.00 10.56           C  
ATOM    212  C   LEU A  33      59.688 131.539  10.124  1.00 10.75           C  
ATOM    213  O   LEU A  33      58.873 131.639  11.044  1.00 11.65           O  
ATOM    214  CB  LEU A  33      59.580 129.039   9.783  1.00 10.38           C  
ATOM    215  CG  LEU A  33      60.326 127.695   9.701  1.00 11.93           C  
ATOM    216  CD1 LEU A  33      59.271 126.559   9.575  1.00 11.78           C  
ATOM    217  CD2 LEU A  33      61.306 127.696   8.554  1.00 12.56           C  
ATOM    218  N   GLU A  34      59.967 132.516   9.265  1.00 10.95           N  
ATOM    219  CA  GLU A  34      59.379 133.845   9.395  1.00 10.38           C  
ATOM    220  C   GLU A  34      58.511 134.119   8.183  1.00 10.47           C  
ATOM    221  O   GLU A  34      58.987 134.036   7.025  1.00 10.51           O  
ATOM    222  CB  GLU A  34      60.500 134.893   9.510  1.00 10.63           C  
ATOM    223  CG  GLU A  34      60.052 136.329   9.243  1.00  9.99           C  
ATOM    224  CD  GLU A  34      58.914 136.760  10.176  1.00 10.94           C  
ATOM    225  OE1 GLU A  34      58.982 136.487  11.404  1.00 10.41           O  
ATOM    226  OE2 GLU A  34      58.004 137.410   9.646  1.00 11.56           O  
ATOM    227  N   ALA A  35      57.250 134.507   8.426  1.00  9.67           N  
ATOM    228  CA  ALA A  35      56.324 134.744   7.330  1.00 10.13           C  
ATOM    229  C   ALA A  35      56.703 135.896   6.376  1.00 10.02           C  
ATOM    230  O   ALA A  35      56.412 135.806   5.179  1.00 11.11           O  
ATOM    231  CB  ALA A  35      54.913 135.035   7.903  1.00 10.68           C  
ATOM    232  N   ARG A  36      57.242 136.991   6.940  1.00 10.29           N  
ATOM    233  CA  ARG A  36      57.520 138.216   6.184  1.00 10.64           C  
ATOM    234  C   ARG A  36      58.859 138.138   5.467  1.00 11.25           C  
ATOM    235  O   ARG A  36      59.675 137.251   5.740  1.00 11.41           O  
ATOM    236  CB  ARG A  36      57.539 139.435   7.118  1.00  9.82           C  
ATOM    237  CG  ARG A  36      56.135 139.741   7.661  1.00 11.88           C  
ATOM    238  CD  ARG A  36      56.273 140.979   8.489  1.00 12.20           C  
ATOM    239  NE  ARG A  36      55.019 141.650   8.868  1.00  9.80           N  
ATOM    240  CZ  ARG A  36      54.513 141.634  10.098  1.00 10.35           C  
ATOM    241  NH1 ARG A  36      55.012 140.851  11.052  1.00 10.79           N  
ATOM    242  NH2 ARG A  36      53.481 142.463  10.402  1.00  9.94           N  
ATOM    243  N   ASP A  37      59.091 139.118   4.615  1.00 11.96           N  
ATOM    244  CA  ASP A  37      60.411 139.306   4.015  1.00 13.32           C  
ATOM    245  C   ASP A  37      61.444 140.015   4.918  1.00 13.05           C  
ATOM    246  O   ASP A  37      62.508 140.478   4.432  1.00 14.55           O  
ATOM    247  CB  ASP A  37      60.255 140.015   2.676  1.00 14.35           C  
ATOM    248  CG  ASP A  37      59.825 141.470   2.826  1.00 17.61           C  
ATOM    249  OD1 ASP A  37      59.690 141.968   3.958  1.00 18.01           O  
ATOM    250  OD2 ASP A  37      59.600 142.120   1.785  1.00 23.86           O  
ATOM    251  N   ARG A  38      61.174 140.077   6.229  1.00 12.16           N  
ATOM    252  CA  ARG A  38      62.061 140.713   7.190  1.00 10.74           C  
ATOM    253  C   ARG A  38      61.800 140.075   8.535  1.00 10.82           C  
ATOM    254  O   ARG A  38      60.710 139.468   8.734  1.00 11.20           O  
ATOM    255  CB  ARG A  38      61.722 142.212   7.276  1.00 11.14           C  
ATOM    256  CG  ARG A  38      60.294 142.510   7.849  1.00 12.70           C  
ATOM    257  CD  ARG A  38      59.980 144.021   7.958  1.00 11.59           C  
ATOM    258  NE  ARG A  38      58.617 144.215   8.521  1.00 11.00           N  
ATOM    259  CZ  ARG A  38      58.369 144.235   9.830  1.00 10.35           C  
ATOM    260  NH1 ARG A  38      59.372 144.080  10.706  1.00 11.97           N  
ATOM    261  NH2 ARG A  38      57.109 144.411  10.254  1.00 11.43           N  
ATOM    262  N   VAL A  39      62.763 140.231   9.438  1.00 10.23           N  
ATOM    263  CA  VAL A  39      62.577 139.897  10.845  1.00 11.21           C  
ATOM    264  C   VAL A  39      62.119 141.139  11.614  1.00 10.83           C  
ATOM    265  O   VAL A  39      62.168 142.273  11.096  1.00 12.65           O  
ATOM    266  CB  VAL A  39      63.863 139.321  11.510  1.00 11.78           C  
ATOM    267  CG1 VAL A  39      64.179 137.906  10.935  1.00 12.65           C  
ATOM    268  CG2 VAL A  39      65.075 140.267  11.408  1.00 13.83           C  
ATOM    269  N   GLY A  40      61.723 140.935  12.871  1.00 10.27           N  
ATOM    270  CA  GLY A  40      61.373 142.089  13.747  1.00 10.70           C  
ATOM    271  C   GLY A  40      59.881 142.142  14.137  1.00  9.25           C  
ATOM    272  O   GLY A  40      59.542 142.627  15.226  1.00 10.19           O  
ATOM    273  N   GLY A  41      58.997 141.684  13.266  1.00  8.93           N  
ATOM    274  CA  GLY A  41      57.552 141.579  13.607  1.00  8.07           C  
ATOM    275  C   GLY A  41      56.915 142.932  13.913  1.00  9.32           C  
ATOM    276  O   GLY A  41      56.811 143.795  13.060  1.00 10.37           O  
ATOM    277  N   ARG A  42      56.449 143.034  15.160  1.00  7.79           N  
ATOM    278  CA  ARG A  42      55.839 144.296  15.639  1.00  7.52           C  
ATOM    279  C   ARG A  42      56.865 145.395  15.933  1.00  7.90           C  
ATOM    280  O   ARG A  42      56.449 146.525  16.247  1.00  8.30           O  
ATOM    281  CB  ARG A  42      54.922 143.991  16.860  1.00  7.15           C  
ATOM    282  CG  ARG A  42      53.596 143.321  16.430  1.00  6.92           C  
ATOM    283  CD  ARG A  42      52.828 142.989  17.728  1.00  8.75           C  
ATOM    284  NE  ARG A  42      53.188 141.636  18.204  1.00  8.96           N  
ATOM    285  CZ  ARG A  42      52.745 141.081  19.325  1.00  8.17           C  
ATOM    286  NH1 ARG A  42      51.966 141.744  20.206  1.00  9.37           N  
ATOM    287  NH2 ARG A  42      53.050 139.802  19.577  1.00  8.49           N  
ATOM    288  N   THR A  43      58.160 145.103  15.770  1.00  9.11           N  
ATOM    289  CA  THR A  43      59.180 146.156  15.620  1.00  9.09           C  
ATOM    290  C   THR A  43      59.553 146.283  14.158  1.00 10.20           C  
ATOM    291  O   THR A  43      59.621 145.303  13.434  1.00 10.56           O  
ATOM    292  CB  THR A  43      60.440 145.938  16.475  1.00  8.85           C  
ATOM    293  OG1 THR A  43      61.178 144.752  16.048  1.00 10.80           O  
ATOM    294  CG2 THR A  43      60.053 145.769  17.918  1.00  8.59           C  
ATOM    295  N   TYR A  44      59.746 147.527  13.717  1.00  9.83           N  
ATOM    296  CA  TYR A  44      60.086 147.789  12.324  1.00 10.04           C  
ATOM    297  C   TYR A  44      60.751 149.135  12.289  1.00 10.28           C  
ATOM    298  O   TYR A  44      60.112 150.161  12.584  1.00 10.42           O  
ATOM    299  CB  TYR A  44      58.832 147.799  11.435  1.00  9.71           C  
ATOM    300  CG  TYR A  44      59.110 148.166   9.997  1.00 13.06           C  
ATOM    301  CD1 TYR A  44      60.094 147.484   9.274  1.00 15.71           C  
ATOM    302  CD2 TYR A  44      58.429 149.210   9.387  1.00 20.62           C  
ATOM    303  CE1 TYR A  44      60.389 147.834   7.939  1.00 18.30           C  
ATOM    304  CE2 TYR A  44      58.710 149.554   8.060  1.00 21.31           C  
ATOM    305  CZ  TYR A  44      59.680 148.851   7.363  1.00 22.45           C  
ATOM    306  OH  TYR A  44      59.961 149.155   6.052  1.00 27.49           O  
ATOM    307  N   THR A  45      62.029 149.132  11.894  1.00  9.39           N  
ATOM    308  CA  THR A  45      62.781 150.376  11.781  1.00  9.97           C  
ATOM    309  C   THR A  45      62.928 150.696  10.303  1.00 10.38           C  
ATOM    310  O   THR A  45      63.585 149.974   9.564  1.00 12.49           O  
ATOM    311  CB  THR A  45      64.187 150.285  12.437  1.00 10.03           C  
ATOM    312  OG1 THR A  45      64.051 149.954  13.826  1.00 11.61           O  
ATOM    313  CG2 THR A  45      64.968 151.664  12.324  1.00 10.71           C  
ATOM    314  N   LEU A  46      62.276 151.773   9.872  1.00 10.69           N  
ATOM    315  CA  LEU A  46      62.376 152.251   8.491  1.00 11.29           C  
ATOM    316  C   LEU A  46      63.612 153.126   8.335  1.00 11.66           C  
ATOM    317  O   LEU A  46      63.897 153.963   9.195  1.00 11.42           O  
ATOM    318  CB  LEU A  46      61.109 153.072   8.149  1.00 12.70           C  
ATOM    319  CG  LEU A  46      61.150 153.856   6.831  1.00 15.15           C  
ATOM    320  CD1 LEU A  46      61.036 152.901   5.638  1.00 19.50           C  
ATOM    321  CD2 LEU A  46      60.040 154.913   6.819  1.00 14.48           C  
ATOM    322  N   ARG A  47      64.370 152.904   7.257  1.00 12.50           N  
ATOM    323  CA  ARG A  47      65.531 153.761   6.974  1.00 13.36           C  
ATOM    324  C   ARG A  47      65.354 154.439   5.618  1.00 12.86           C  
ATOM    325  O   ARG A  47      65.043 153.780   4.614  1.00 13.38           O  
ATOM    326  CB  ARG A  47      66.881 152.997   6.996  1.00 13.58           C  
ATOM    327  CG  ARG A  47      67.288 152.515   8.364  1.00 15.99           C  
ATOM    328  CD  ARG A  47      67.121 151.051   8.485  1.00 21.41           C  
ATOM    329  NE  ARG A  47      67.718 150.546   9.729  1.00 19.55           N  
ATOM    330  CZ  ARG A  47      67.496 149.310  10.166  1.00 19.31           C  
ATOM    331  NH1 ARG A  47      66.696 148.514   9.446  1.00 18.82           N  
ATOM    332  NH2 ARG A  47      68.047 148.893  11.311  1.00 19.52           N  
ATOM    333  N   ASN A  48      65.502 155.769   5.610  1.00 12.93           N  
ATOM    334  CA  ASN A  48      65.543 156.524   4.345  1.00 12.98           C  
ATOM    335  C   ASN A  48      66.290 157.837   4.627  1.00 13.26           C  
ATOM    336  O   ASN A  48      66.657 158.133   5.786  1.00 13.14           O  
ATOM    337  CB  ASN A  48      64.139 156.757   3.723  1.00 12.05           C  
ATOM    338  CG  ASN A  48      63.240 157.637   4.585  1.00 12.49           C  
ATOM    339  OD1 ASN A  48      63.657 158.696   5.063  1.00 11.85           O  
ATOM    340  ND2 ASN A  48      61.968 157.218   4.749  1.00 13.21           N  
ATOM    341  N   GLN A  49      66.584 158.604   3.579  1.00 13.58           N  
ATOM    342  CA  GLN A  49      67.416 159.793   3.757  1.00 15.86           C  
ATOM    343  C   GLN A  49      66.729 160.914   4.508  1.00 15.55           C  
ATOM    344  O   GLN A  49      67.409 161.698   5.175  1.00 15.14           O  
ATOM    345  CB  GLN A  49      67.927 160.259   2.394  1.00 17.44           C  
ATOM    346  CG  GLN A  49      68.936 159.295   1.840  1.00 23.19           C  
ATOM    347  CD  GLN A  49      70.191 159.227   2.675  1.00 28.07           C  
ATOM    348  OE1 GLN A  49      70.836 160.250   2.919  1.00 34.60           O  
ATOM    349  NE2 GLN A  49      70.549 158.026   3.123  1.00 31.37           N  
ATOM    350  N   LYS A  50      65.394 160.960   4.452  1.00 13.66           N  
ATOM    351  CA  LYS A  50      64.662 162.061   5.107  1.00 14.63           C  
ATOM    352  C   LYS A  50      64.587 161.870   6.609  1.00 14.38           C  
ATOM    353  O   LYS A  50      64.531 162.844   7.349  1.00 15.74           O  
ATOM    354  CB  LYS A  50      63.232 162.201   4.543  1.00 14.17           C  
ATOM    355  CG  LYS A  50      63.162 162.729   3.099  1.00 16.87           C  
ATOM    356  CD  LYS A  50      63.594 164.165   3.006  1.00 22.72           C  
ATOM    357  CE  LYS A  50      63.240 164.726   1.635  1.00 26.34           C  
ATOM    358  NZ  LYS A  50      63.626 166.168   1.564  1.00 30.93           N  
ATOM    359  N   VAL A  51      64.557 160.624   7.080  1.00 12.26           N  
ATOM    360  CA  VAL A  51      64.428 160.410   8.525  1.00 11.78           C  
ATOM    361  C   VAL A  51      65.696 159.841   9.182  1.00 11.34           C  
ATOM    362  O   VAL A  51      65.769 159.775  10.421  1.00 12.11           O  
ATOM    363  CB  VAL A  51      63.252 159.437   8.824  1.00 11.75           C  
ATOM    364  CG1 VAL A  51      62.000 159.877   8.108  1.00 13.46           C  
ATOM    365  CG2 VAL A  51      63.589 158.024   8.393  1.00 12.70           C  
ATOM    366  N   LYS A  52      66.636 159.368   8.342  1.00 12.10           N  
ATOM    367  CA  LYS A  52      67.773 158.496   8.749  1.00 12.40           C  
ATOM    368  C   LYS A  52      67.260 157.116   9.185  1.00 12.88           C  
ATOM    369  O   LYS A  52      67.427 156.139   8.454  1.00 13.81           O  
ATOM    370  CB  LYS A  52      68.671 159.125   9.832  1.00 14.05           C  
ATOM    371  CG  LYS A  52      69.984 158.354  10.007  1.00 17.02           C  
ATOM    372  CD  LYS A  52      71.139 159.290  10.298  1.00 27.99           C  
ATOM    373  CE  LYS A  52      71.378 159.453  11.754  1.00 30.44           C  
ATOM    374  NZ  LYS A  52      72.316 160.628  11.999  1.00 29.93           N  
ATOM    375  N   TYR A  53      66.632 157.059  10.366  1.00 12.25           N  
ATOM    376  CA  TYR A  53      65.934 155.833  10.784  1.00 11.49           C  
ATOM    377  C   TYR A  53      64.747 156.260  11.633  1.00 11.47           C  
ATOM    378  O   TYR A  53      64.779 157.322  12.257  1.00 10.94           O  
ATOM    379  CB  TYR A  53      66.838 154.908  11.635  1.00 12.22           C  
ATOM    380  CG  TYR A  53      67.339 155.500  12.938  1.00 12.27           C  
ATOM    381  CD1 TYR A  53      66.590 155.418  14.124  1.00 12.55           C  
ATOM    382  CD2 TYR A  53      68.559 156.203  12.975  1.00 10.76           C  
ATOM    383  CE1 TYR A  53      67.056 155.961  15.314  1.00 13.35           C  
ATOM    384  CE2 TYR A  53      69.057 156.752  14.186  1.00 12.13           C  
ATOM    385  CZ  TYR A  53      68.285 156.646  15.337  1.00 15.54           C  
ATOM    386  OH  TYR A  53      68.745 157.189  16.500  1.00 16.22           O  
ATOM    387  N   VAL A  54      63.710 155.431  11.644  1.00  9.61           N  
ATOM    388  CA  VAL A  54      62.558 155.707  12.546  1.00  9.96           C  
ATOM    389  C   VAL A  54      61.865 154.397  12.886  1.00  9.74           C  
ATOM    390  O   VAL A  54      61.591 153.546  12.021  1.00 10.54           O  
ATOM    391  CB  VAL A  54      61.542 156.734  11.946  1.00  9.56           C  
ATOM    392  CG1 VAL A  54      60.927 156.239  10.607  1.00 11.16           C  
ATOM    393  CG2 VAL A  54      60.417 157.053  12.961  1.00 11.27           C  
ATOM    394  N   ASP A  55      61.573 154.231  14.174  1.00  9.83           N  
ATOM    395  CA  ASP A  55      60.778 153.088  14.607  1.00  8.98           C  
ATOM    396  C   ASP A  55      59.298 153.313  14.301  1.00  9.75           C  
ATOM    397  O   ASP A  55      58.684 154.283  14.850  1.00 11.25           O  
ATOM    398  CB  ASP A  55      60.944 152.881  16.117  1.00  8.84           C  
ATOM    399  CG  ASP A  55      62.278 152.198  16.484  1.00 10.97           C  
ATOM    400  OD1 ASP A  55      62.685 151.302  15.733  1.00 12.74           O  
ATOM    401  OD2 ASP A  55      62.836 152.550  17.552  1.00 12.68           O  
ATOM    402  N   LEU A  56      58.742 152.454  13.433  1.00  9.11           N  
ATOM    403  CA  LEU A  56      57.305 152.525  13.126  1.00  8.89           C  
ATOM    404  C   LEU A  56      56.489 151.548  13.985  1.00  8.78           C  
ATOM    405  O   LEU A  56      55.243 151.629  14.025  1.00  9.12           O  
ATOM    406  CB  LEU A  56      57.053 152.270  11.649  1.00  9.68           C  
ATOM    407  CG  LEU A  56      57.610 153.332  10.728  1.00 10.80           C  
ATOM    408  CD1 LEU A  56      57.237 152.953   9.292  1.00 14.46           C  
ATOM    409  CD2 LEU A  56      57.082 154.676  11.067  1.00 15.81           C  
ATOM    410  N   GLY A  57      57.184 150.582  14.607  1.00  8.31           N  
ATOM    411  CA  GLY A  57      56.549 149.735  15.628  1.00  8.85           C  
ATOM    412  C   GLY A  57      57.075 149.993  17.017  1.00  7.90           C  
ATOM    413  O   GLY A  57      57.366 151.160  17.391  1.00  9.37           O  
ATOM    414  N   GLY A  58      57.267 148.914  17.777  1.00  7.87           N  
ATOM    415  CA  GLY A  58      57.752 149.048  19.176  1.00  7.86           C  
ATOM    416  C   GLY A  58      59.082 149.785  19.211  1.00  8.71           C  
ATOM    417  O   GLY A  58      59.949 149.532  18.360  1.00  9.09           O  
ATOM    418  N   SER A  59      59.257 150.685  20.197  1.00  8.72           N  
ATOM    419  CA ASER A  59      60.434 151.592  20.228  0.50  8.42           C  
ATOM    420  CA BSER A  59      60.463 151.524  20.225  0.50  9.67           C  
ATOM    421  C   SER A  59      61.019 151.794  21.628  1.00  8.96           C  
ATOM    422  O   SER A  59      62.260 151.820  21.806  1.00  9.24           O  
ATOM    423  CB ASER A  59      60.060 152.973  19.672  0.50  8.25           C  
ATOM    424  CB BSER A  59      60.183 152.848  19.524  0.50 10.05           C  
ATOM    425  OG ASER A  59      61.215 153.797  19.481  0.50  5.91           O  
ATOM    426  OG BSER A  59      59.238 153.592  20.237  0.50 14.51           O  
ATOM    427  N   TYR A  60      60.146 151.999  22.608  1.00  8.32           N  
ATOM    428  CA  TYR A  60      60.614 152.454  23.924  1.00  9.76           C  
ATOM    429  C   TYR A  60      61.037 151.345  24.828  1.00 10.03           C  
ATOM    430  O   TYR A  60      60.445 150.274  24.855  1.00 10.01           O  
ATOM    431  CB  TYR A  60      59.504 153.281  24.636  1.00 11.23           C  
ATOM    432  CG  TYR A  60      59.094 154.451  23.789  1.00  8.47           C  
ATOM    433  CD1 TYR A  60      57.868 154.453  23.108  1.00  9.91           C  
ATOM    434  CD2 TYR A  60      59.967 155.551  23.603  1.00 10.51           C  
ATOM    435  CE1 TYR A  60      57.536 155.499  22.254  1.00  8.72           C  
ATOM    436  CE2 TYR A  60      59.639 156.598  22.731  1.00 10.44           C  
ATOM    437  CZ  TYR A  60      58.424 156.557  22.080  1.00  9.80           C  
ATOM    438  OH  TYR A  60      58.104 157.578  21.220  1.00 11.40           O  
ATOM    439  N   VAL A  61      62.093 151.618  25.592  1.00  9.17           N  
ATOM    440  CA  VAL A  61      62.469 150.741  26.690  1.00  9.28           C  
ATOM    441  C   VAL A  61      62.732 151.586  27.932  1.00  8.74           C  
ATOM    442  O   VAL A  61      62.935 152.810  27.836  1.00  9.56           O  
ATOM    443  CB  VAL A  61      63.726 149.870  26.339  1.00  9.20           C  
ATOM    444  CG1 VAL A  61      63.410 148.890  25.199  1.00  9.78           C  
ATOM    445  CG2 VAL A  61      64.956 150.787  26.014  1.00 10.11           C  
ATOM    446  N   GLY A  62      62.751 150.950  29.098  1.00  8.93           N  
ATOM    447  CA  GLY A  62      62.992 151.733  30.297  1.00  9.79           C  
ATOM    448  C   GLY A  62      63.376 150.910  31.490  1.00 10.22           C  
ATOM    449  O   GLY A  62      63.494 149.704  31.403  1.00 11.28           O  
ATOM    450  N   PRO A  63      63.567 151.584  32.620  1.00 10.73           N  
ATOM    451  CA  PRO A  63      63.967 150.868  33.852  1.00 11.39           C  
ATOM    452  C   PRO A  63      63.020 149.742  34.218  1.00 11.35           C  
ATOM    453  O   PRO A  63      61.795 149.832  34.000  1.00 11.34           O  
ATOM    454  CB  PRO A  63      63.967 151.960  34.930  1.00 11.88           C  
ATOM    455  CG  PRO A  63      63.220 153.125  34.312  1.00 12.62           C  
ATOM    456  CD  PRO A  63      63.420 153.035  32.823  1.00 11.92           C  
ATOM    457  N   THR A  64      63.631 148.702  34.779  1.00 11.50           N  
ATOM    458  CA  THR A  64      62.993 147.396  35.076  1.00 11.36           C  
ATOM    459  C   THR A  64      62.832 146.454  33.879  1.00 11.42           C  
ATOM    460  O   THR A  64      62.439 145.301  34.059  1.00 12.59           O  
ATOM    461  CB  THR A  64      61.680 147.439  35.894  1.00 11.33           C  
ATOM    462  OG1 THR A  64      60.543 147.765  35.051  1.00 10.56           O  
ATOM    463  CG2 THR A  64      61.752 148.413  37.054  1.00 11.91           C  
ATOM    464  N   GLN A  65      63.145 146.917  32.673  1.00 11.12           N  
ATOM    465  CA  GLN A  65      63.089 146.058  31.489  1.00 10.55           C  
ATOM    466  C   GLN A  65      64.467 145.470  31.222  1.00 10.29           C  
ATOM    467  O   GLN A  65      65.099 145.741  30.194  1.00 10.37           O  
ATOM    468  CB  GLN A  65      62.562 146.830  30.282  1.00 11.18           C  
ATOM    469  CG  GLN A  65      61.115 147.367  30.503  1.00  8.84           C  
ATOM    470  CD  GLN A  65      60.624 148.109  29.286  1.00  9.83           C  
ATOM    471  OE1 GLN A  65      61.376 148.290  28.316  1.00  9.21           O  
ATOM    472  NE2 GLN A  65      59.332 148.510  29.290  1.00 10.10           N  
ATOM    473  N   ASN A  66      64.913 144.636  32.171  1.00 10.23           N  
ATOM    474  CA  ASN A  66      66.333 144.291  32.170  1.00 11.87           C  
ATOM    475  C   ASN A  66      66.743 143.290  31.117  1.00 11.86           C  
ATOM    476  O   ASN A  66      67.926 143.269  30.692  1.00 11.69           O  
ATOM    477  CB  ASN A  66      66.712 143.819  33.566  1.00 11.86           C  
ATOM    478  CG  ASN A  66      66.623 144.943  34.573  1.00 13.05           C  
ATOM    479  OD1 ASN A  66      67.146 146.052  34.346  1.00 13.88           O  
ATOM    480  ND2 ASN A  66      65.900 144.688  35.649  1.00 14.33           N  
ATOM    481  N   ARG A  67      65.790 142.474  30.650  1.00 11.76           N  
ATOM    482  CA  ARG A  67      66.115 141.438  29.655  1.00 11.67           C  
ATOM    483  C   ARG A  67      66.366 142.036  28.276  1.00 10.70           C  
ATOM    484  O   ARG A  67      67.339 141.695  27.615  1.00 11.35           O  
ATOM    485  CB  ARG A  67      65.054 140.307  29.593  1.00 11.37           C  
ATOM    486  CG  ARG A  67      64.826 139.632  30.968  1.00 13.58           C  
ATOM    487  CD  ARG A  67      63.731 138.526  30.874  1.00 16.11           C  
ATOM    488  NE  ARG A  67      63.754 137.780  32.151  1.00 16.87           N  
ATOM    489  CZ  ARG A  67      63.114 138.123  33.252  1.00 20.51           C  
ATOM    490  NH1 ARG A  67      62.316 139.192  33.279  1.00 23.11           N  
ATOM    491  NH2 ARG A  67      63.294 137.385  34.342  1.00 18.40           N  
ATOM    492  N   ILE A  68      65.489 142.932  27.825  1.00 11.49           N  
ATOM    493  CA  ILE A  68      65.695 143.552  26.516  1.00 11.02           C  
ATOM    494  C   ILE A  68      66.943 144.448  26.568  1.00 11.62           C  
ATOM    495  O   ILE A  68      67.648 144.513  25.587  1.00 11.38           O  
ATOM    496  CB  ILE A  68      64.426 144.366  26.005  1.00 12.14           C  
ATOM    497  CG1 ILE A  68      64.626 144.894  24.580  1.00 11.04           C  
ATOM    498  CG2 ILE A  68      64.046 145.486  26.987  1.00 12.08           C  
ATOM    499  CD1 ILE A  68      64.760 143.852  23.500  1.00 12.86           C  
ATOM    500  N   LEU A  69      67.210 145.105  27.707  1.00 11.11           N  
ATOM    501  CA  LEU A  69      68.389 145.930  27.818  1.00 11.31           C  
ATOM    502  C   LEU A  69      69.653 145.062  27.713  1.00 11.58           C  
ATOM    503  O   LEU A  69      70.631 145.455  27.034  1.00 12.30           O  
ATOM    504  CB  LEU A  69      68.363 146.712  29.134  1.00 10.98           C  
ATOM    505  CG  LEU A  69      67.311 147.827  29.138  1.00 10.49           C  
ATOM    506  CD1 LEU A  69      67.217 148.360  30.564  1.00 13.01           C  
ATOM    507  CD2 LEU A  69      67.624 148.981  28.168  1.00 12.43           C  
ATOM    508  N   ARG A  70      69.606 143.891  28.358  1.00 12.06           N  
ATOM    509  CA  ARG A  70      70.781 143.004  28.370  1.00 10.91           C  
ATOM    510  C   ARG A  70      71.002 142.424  26.974  1.00 11.70           C  
ATOM    511  O   ARG A  70      72.122 142.373  26.466  1.00 12.11           O  
ATOM    512  CB  ARG A  70      70.657 141.919  29.463  1.00 12.17           C  
ATOM    513  CG  ARG A  70      71.722 140.761  29.361  1.00 11.37           C  
ATOM    514  CD  ARG A  70      71.205 139.569  28.552  1.00 14.07           C  
ATOM    515  NE  ARG A  70      70.022 138.999  29.211  1.00 13.51           N  
ATOM    516  CZ  ARG A  70      69.123 138.247  28.589  1.00 14.30           C  
ATOM    517  NH1 ARG A  70      69.303 137.923  27.324  1.00 11.76           N  
ATOM    518  NH2 ARG A  70      68.065 137.780  29.244  1.00 14.67           N  
ATOM    519  N   LEU A  71      69.937 141.937  26.357  1.00 11.44           N  
ATOM    520  CA  LEU A  71      70.047 141.402  25.003  1.00 11.27           C  
ATOM    521  C   LEU A  71      70.556 142.445  24.028  1.00 11.70           C  
ATOM    522  O   LEU A  71      71.504 142.192  23.237  1.00 12.27           O  
ATOM    523  CB  LEU A  71      68.685 140.827  24.556  1.00 10.38           C  
ATOM    524  CG  LEU A  71      68.636 140.326  23.105  1.00 12.68           C  
ATOM    525  CD1 LEU A  71      69.618 139.133  22.869  1.00 13.58           C  
ATOM    526  CD2 LEU A  71      67.181 139.867  22.802  1.00 11.01           C  
ATOM    527  N   ALA A  72      69.992 143.659  24.084  1.00 11.47           N  
ATOM    528  CA  ALA A  72      70.409 144.672  23.166  1.00 12.76           C  
ATOM    529  C   ALA A  72      71.885 145.083  23.398  1.00 12.90           C  
ATOM    530  O   ALA A  72      72.607 145.323  22.432  1.00 12.56           O  
ATOM    531  CB  ALA A  72      69.467 145.895  23.281  1.00 12.75           C  
ATOM    532  N   LYS A  73      72.288 145.149  24.664  1.00 13.13           N  
ATOM    533  CA  LYS A  73      73.687 145.528  24.993  1.00 12.75           C  
ATOM    534  C   LYS A  73      74.649 144.480  24.404  1.00 13.44           C  
ATOM    535  O   LYS A  73      75.692 144.846  23.785  1.00 14.35           O  
ATOM    536  CB  LYS A  73      73.886 145.635  26.492  1.00 13.17           C  
ATOM    537  CG  LYS A  73      75.253 146.235  26.889  1.00 15.21           C  
ATOM    538  CD  LYS A  73      75.285 146.369  28.382  1.00 17.45           C  
ATOM    539  CE  LYS A  73      76.601 147.018  28.823  1.00 23.01           C  
ATOM    540  NZ  LYS A  73      76.511 147.347  30.259  1.00 26.79           N  
ATOM    541  N   GLU A  74      74.297 143.219  24.580  1.00 15.07           N  
ATOM    542  CA  GLU A  74      75.156 142.110  24.142  1.00 15.60           C  
ATOM    543  C   GLU A  74      75.296 142.171  22.619  1.00 15.79           C  
ATOM    544  O   GLU A  74      76.367 141.844  22.083  1.00 16.37           O  
ATOM    545  CB  GLU A  74      74.592 140.749  24.565  1.00 16.12           C  
ATOM    546  CG  GLU A  74      75.496 139.605  24.166  1.00 19.53           C  
ATOM    547  CD  GLU A  74      74.894 138.265  24.475  1.00 20.32           C  
ATOM    548  OE1 GLU A  74      75.002 137.375  23.591  1.00 21.93           O  
ATOM    549  OE2 GLU A  74      74.345 138.116  25.596  1.00 22.23           O  
ATOM    550  N   LEU A  75      74.238 142.619  21.916  1.00 14.20           N  
ATOM    551  CA  LEU A  75      74.280 142.775  20.459  1.00 13.84           C  
ATOM    552  C   LEU A  75      74.989 144.043  19.970  1.00 13.87           C  
ATOM    553  O   LEU A  75      75.090 144.276  18.764  1.00 15.77           O  
ATOM    554  CB  LEU A  75      72.852 142.720  19.861  1.00 13.54           C  
ATOM    555  CG  LEU A  75      72.083 141.424  20.158  1.00 13.01           C  
ATOM    556  CD1 LEU A  75      70.600 141.619  19.797  1.00 12.55           C  
ATOM    557  CD2 LEU A  75      72.695 140.215  19.356  1.00 13.20           C  
ATOM    558  N   GLY A  76      75.458 144.859  20.907  1.00 13.92           N  
ATOM    559  CA  GLY A  76      76.234 146.066  20.592  1.00 14.62           C  
ATOM    560  C   GLY A  76      75.417 147.336  20.431  1.00 15.32           C  
ATOM    561  O   GLY A  76      75.890 148.333  19.875  1.00 16.85           O  
ATOM    562  N   LEU A  77      74.176 147.301  20.902  1.00 14.96           N  
ATOM    563  CA  LEU A  77      73.284 148.456  20.798  1.00 15.15           C  
ATOM    564  C   LEU A  77      73.393 149.382  21.998  1.00 15.42           C  
ATOM    565  O   LEU A  77      73.805 148.967  23.091  1.00 16.90           O  
ATOM    566  CB  LEU A  77      71.834 147.962  20.638  1.00 15.09           C  
ATOM    567  CG  LEU A  77      71.667 147.085  19.397  1.00 13.61           C  
ATOM    568  CD1 LEU A  77      70.208 146.595  19.342  1.00 15.34           C  
ATOM    569  CD2 LEU A  77      72.027 147.741  18.074  1.00 14.70           C  
ATOM    570  N   GLU A  78      73.031 150.651  21.796  1.00 16.02           N  
ATOM    571  CA  GLU A  78      73.054 151.661  22.837  1.00 16.90           C  
ATOM    572  C   GLU A  78      71.666 152.329  22.905  1.00 15.61           C  
ATOM    573  O   GLU A  78      70.930 152.288  21.923  1.00 14.06           O  
ATOM    574  CB  GLU A  78      74.078 152.760  22.512  1.00 18.80           C  
ATOM    575  CG  GLU A  78      75.530 152.300  22.378  1.00 24.80           C  
ATOM    576  CD  GLU A  78      76.455 153.498  22.270  1.00 33.53           C  
ATOM    577  OE1 GLU A  78      76.078 154.509  21.616  1.00 37.27           O  
ATOM    578  OE2 GLU A  78      77.555 153.434  22.853  1.00 38.54           O  
ATOM    579  N   THR A  79      71.329 152.877  24.076  1.00 15.35           N  
ATOM    580  CA  THR A  79      70.082 153.658  24.228  1.00 14.37           C  
ATOM    581  C   THR A  79      70.379 155.146  24.364  1.00 14.06           C  
ATOM    582  O   THR A  79      71.513 155.558  24.616  1.00 14.36           O  
ATOM    583  CB  THR A  79      69.245 153.226  25.438  1.00 14.27           C  
ATOM    584  OG1 THR A  79      69.923 153.550  26.675  1.00 16.17           O  
ATOM    585  CG2 THR A  79      68.963 151.667  25.368  1.00 14.45           C  
ATOM    586  N   TYR A  80      69.334 155.954  24.183  1.00 13.19           N  
ATOM    587  CA  TYR A  80      69.375 157.360  24.553  1.00 13.83           C  
ATOM    588  C   TYR A  80      68.033 157.717  25.184  1.00 13.58           C  
ATOM    589  O   TYR A  80      67.037 156.995  24.999  1.00 12.69           O  
ATOM    590  CB  TYR A  80      69.637 158.248  23.344  1.00 13.66           C  
ATOM    591  CG  TYR A  80      68.517 158.329  22.348  1.00 15.09           C  
ATOM    592  CD1 TYR A  80      67.593 159.388  22.407  1.00 15.87           C  
ATOM    593  CD2 TYR A  80      68.361 157.368  21.349  1.00 14.23           C  
ATOM    594  CE1 TYR A  80      66.563 159.481  21.528  1.00 18.88           C  
ATOM    595  CE2 TYR A  80      67.313 157.466  20.440  1.00 18.02           C  
ATOM    596  CZ  TYR A  80      66.432 158.541  20.550  1.00 17.87           C  
ATOM    597  OH  TYR A  80      65.407 158.646  19.673  1.00 20.73           O  
ATOM    598  N   LYS A  81      68.002 158.839  25.900  1.00 12.83           N  
ATOM    599  CA  LYS A  81      66.790 159.201  26.654  1.00 13.10           C  
ATOM    600  C   LYS A  81      65.880 160.051  25.780  1.00 13.04           C  
ATOM    601  O   LYS A  81      66.303 161.036  25.148  1.00 14.11           O  
ATOM    602  CB  LYS A  81      67.140 159.983  27.926  1.00 14.27           C  
ATOM    603  CG  LYS A  81      67.766 159.145  28.999  1.00 16.78           C  
ATOM    604  CD  LYS A  81      68.150 160.055  30.147  1.00 23.13           C  
ATOM    605  CE  LYS A  81      68.460 159.282  31.386  1.00 28.05           C  
ATOM    606  NZ  LYS A  81      69.028 160.252  32.394  1.00 32.49           N  
ATOM    607  N   VAL A  82      64.590 159.709  25.819  1.00 11.27           N  
ATOM    608  CA  VAL A  82      63.534 160.475  25.146  1.00 11.31           C  
ATOM    609  C   VAL A  82      63.510 161.854  25.829  1.00 11.22           C  
ATOM    610  O   VAL A  82      63.656 161.948  27.051  1.00 11.18           O  
ATOM    611  CB  VAL A  82      62.181 159.706  25.372  1.00 10.80           C  
ATOM    612  CG1 VAL A  82      60.972 160.562  24.956  1.00 11.12           C  
ATOM    613  CG2 VAL A  82      62.223 158.375  24.590  1.00 11.82           C  
ATOM    614  N   ASN A  83      63.291 162.909  25.049  1.00 10.93           N  
ATOM    615  CA  ASN A  83      63.323 164.258  25.605  1.00 11.07           C  
ATOM    616  C   ASN A  83      62.215 164.550  26.619  1.00 10.90           C  
ATOM    617  O   ASN A  83      61.048 164.506  26.273  1.00 10.95           O  
ATOM    618  CB  ASN A  83      63.277 165.310  24.510  1.00 10.55           C  
ATOM    619  CG  ASN A  83      63.420 166.701  25.076  1.00 13.46           C  
ATOM    620  OD1 ASN A  83      64.374 166.963  25.826  1.00 13.65           O  
ATOM    621  ND2 ASN A  83      62.463 167.574  24.787  1.00 11.85           N  
ATOM    622  N   GLU A  84      62.585 164.855  27.854  1.00 11.07           N  
ATOM    623  CA  GLU A  84      61.604 165.256  28.864  1.00 12.66           C  
ATOM    624  C   GLU A  84      62.149 166.414  29.713  1.00 13.29           C  
ATOM    625  O   GLU A  84      61.828 166.512  30.908  1.00 14.17           O  
ATOM    626  CB  GLU A  84      61.156 164.060  29.755  1.00 12.50           C  
ATOM    627  CG  GLU A  84      59.706 164.330  30.340  1.00 13.47           C  
ATOM    628  CD  GLU A  84      59.149 163.208  31.175  1.00 16.82           C  
ATOM    629  OE1 GLU A  84      59.934 162.496  31.843  1.00 19.58           O  
ATOM    630  OE2 GLU A  84      57.921 163.026  31.210  1.00 15.27           O  
ATOM    631  N   VAL A  85      63.003 167.233  29.097  1.00 13.32           N  
ATOM    632  CA  VAL A  85      63.662 168.360  29.788  1.00 14.10           C  
ATOM    633  C   VAL A  85      62.630 169.436  30.126  1.00 14.41           C  
ATOM    634  O   VAL A  85      62.553 169.874  31.290  1.00 15.50           O  
ATOM    635  CB  VAL A  85      64.797 168.956  28.939  1.00 13.85           C  
ATOM    636  CG1 VAL A  85      65.350 170.243  29.584  1.00 16.21           C  
ATOM    637  CG2 VAL A  85      65.915 167.935  28.744  1.00 16.19           C  
ATOM    638  N   GLU A  86      61.796 169.779  29.138  1.00 13.77           N  
ATOM    639  CA  GLU A  86      60.828 170.891  29.271  1.00 12.50           C  
ATOM    640  C   GLU A  86      59.461 170.369  29.772  1.00 11.94           C  
ATOM    641  O   GLU A  86      59.345 169.189  30.171  1.00 12.45           O  
ATOM    642  CB  GLU A  86      60.707 171.653  27.961  1.00 12.38           C  
ATOM    643  CG  GLU A  86      62.066 172.132  27.371  1.00 13.36           C  
ATOM    644  CD  GLU A  86      62.814 171.111  26.517  1.00 17.27           C  
ATOM    645  OE1 GLU A  86      62.344 169.957  26.387  1.00 14.44           O  
ATOM    646  OE2 GLU A  86      63.905 171.460  26.003  1.00 15.93           O  
ATOM    647  N   ARG A  87      58.444 171.223  29.765  1.00 10.86           N  
ATOM    648  CA  ARG A  87      57.171 170.853  30.397  1.00 11.06           C  
ATOM    649  C   ARG A  87      56.323 169.928  29.510  1.00 10.22           C  
ATOM    650  O   ARG A  87      56.349 170.034  28.257  1.00 10.80           O  
ATOM    651  CB  ARG A  87      56.333 172.108  30.715  1.00 12.44           C  
ATOM    652  CG  ARG A  87      57.104 173.145  31.585  1.00 14.45           C  
ATOM    653  CD  ARG A  87      56.317 174.467  31.618  1.00 13.86           C  
ATOM    654  NE  ARG A  87      56.255 175.089  30.293  1.00 15.20           N  
ATOM    655  CZ  ARG A  87      55.537 176.172  29.993  1.00 17.16           C  
ATOM    656  NH1 ARG A  87      54.788 176.743  30.939  1.00 18.29           N  
ATOM    657  NH2 ARG A  87      55.560 176.676  28.765  1.00 15.20           N  
ATOM    658  N   LEU A  88      55.531 169.096  30.179  1.00 11.04           N  
ATOM    659  CA  LEU A  88      54.535 168.255  29.490  1.00 10.61           C  
ATOM    660  C   LEU A  88      53.292 169.083  29.315  1.00 10.04           C  
ATOM    661  O   LEU A  88      53.134 170.126  29.978  1.00 10.48           O  
ATOM    662  CB  LEU A  88      54.206 167.021  30.349  1.00 10.94           C  
ATOM    663  CG  LEU A  88      55.325 165.958  30.491  1.00 12.51           C  
ATOM    664  CD1 LEU A  88      56.587 166.465  31.258  1.00 13.65           C  
ATOM    665  CD2 LEU A  88      54.713 164.742  31.168  1.00 13.17           C  
ATOM    666  N   ILE A  89      52.397 168.659  28.428  1.00  8.52           N  
ATOM    667  CA  ILE A  89      51.107 169.364  28.270  1.00  9.68           C  
ATOM    668  C   ILE A  89      49.949 168.394  28.442  1.00  9.27           C  
ATOM    669  O   ILE A  89      49.964 167.307  27.877  1.00 10.45           O  
ATOM    670  CB  ILE A  89      50.978 169.981  26.844  1.00  8.93           C  
ATOM    671  CG1 ILE A  89      51.944 171.158  26.669  1.00 10.10           C  
ATOM    672  CG2 ILE A  89      49.505 170.460  26.551  1.00 10.54           C  
ATOM    673  CD1 ILE A  89      52.139 171.548  25.165  1.00  9.79           C  
ATOM    674  N   HIS A  90      48.958 168.800  29.241  1.00  9.50           N  
ATOM    675  CA  HIS A  90      47.635 168.143  29.254  1.00  9.80           C  
ATOM    676  C   HIS A  90      46.665 169.075  28.540  1.00 10.06           C  
ATOM    677  O   HIS A  90      46.490 170.247  28.967  1.00 10.24           O  
ATOM    678  CB  HIS A  90      47.173 167.906  30.713  1.00 10.00           C  
ATOM    679  CG  HIS A  90      45.901 167.115  30.846  1.00 11.67           C  
ATOM    680  ND1 HIS A  90      45.040 167.288  31.911  1.00 14.79           N  
ATOM    681  CD2 HIS A  90      45.325 166.168  30.052  1.00 12.12           C  
ATOM    682  CE1 HIS A  90      43.996 166.483  31.778  1.00 16.16           C  
ATOM    683  NE2 HIS A  90      44.149 165.780  30.669  1.00 13.20           N  
ATOM    684  N   HIS A  91      46.051 168.596  27.446  1.00  9.29           N  
ATOM    685  CA  HIS A  91      45.067 169.388  26.700  1.00 10.53           C  
ATOM    686  C   HIS A  91      43.701 168.799  26.954  1.00 11.61           C  
ATOM    687  O   HIS A  91      43.457 167.626  26.683  1.00 10.95           O  
ATOM    688  CB  HIS A  91      45.422 169.338  25.224  1.00  9.77           C  
ATOM    689  CG  HIS A  91      44.556 170.196  24.355  1.00  9.56           C  
ATOM    690  ND1 HIS A  91      44.841 171.523  24.109  1.00  9.87           N  
ATOM    691  CD2 HIS A  91      43.444 169.904  23.629  1.00 10.14           C  
ATOM    692  CE1 HIS A  91      43.927 172.014  23.285  1.00 10.98           C  
ATOM    693  NE2 HIS A  91      43.056 171.061  22.995  1.00 11.43           N  
ATOM    694  N   VAL A  92      42.835 169.608  27.546  1.00 11.89           N  
ATOM    695  CA  VAL A  92      41.521 169.105  27.957  1.00 14.39           C  
ATOM    696  C   VAL A  92      40.501 170.225  27.775  1.00 14.65           C  
ATOM    697  O   VAL A  92      40.800 171.396  28.062  1.00 14.37           O  
ATOM    698  CB  VAL A  92      41.568 168.485  29.385  1.00 15.12           C  
ATOM    699  CG1 VAL A  92      41.999 169.505  30.431  1.00 17.84           C  
ATOM    700  CG2 VAL A  92      40.210 167.822  29.741  1.00 19.81           C  
ATOM    701  N   LYS A  93      39.349 169.840  27.209  1.00 15.80           N  
ATOM    702  CA  LYS A  93      38.270 170.792  26.833  1.00 17.43           C  
ATOM    703  C   LYS A  93      38.824 172.000  26.043  1.00 16.28           C  
ATOM    704  O   LYS A  93      38.457 173.170  26.272  1.00 17.49           O  
ATOM    705  CB  LYS A  93      37.497 171.204  28.096  1.00 18.67           C  
ATOM    706  CG  LYS A  93      36.669 170.006  28.679  1.00 24.82           C  
ATOM    707  CD  LYS A  93      35.440 170.466  29.528  1.00 30.38           C  
ATOM    708  CE  LYS A  93      34.302 169.387  29.563  1.00 34.81           C  
ATOM    709  NZ  LYS A  93      32.884 169.958  29.715  1.00 36.07           N  
ATOM    710  N   GLY A  94      39.716 171.692  25.119  1.00 14.55           N  
ATOM    711  CA  GLY A  94      40.141 172.638  24.110  1.00 14.21           C  
ATOM    712  C   GLY A  94      41.224 173.593  24.557  1.00 13.64           C  
ATOM    713  O   GLY A  94      41.561 174.500  23.789  1.00 14.24           O  
ATOM    714  N   LYS A  95      41.769 173.392  25.764  1.00 12.19           N  
ATOM    715  CA  LYS A  95      42.853 174.225  26.299  1.00 11.60           C  
ATOM    716  C   LYS A  95      44.037 173.391  26.786  1.00 11.06           C  
ATOM    717  O   LYS A  95      43.858 172.280  27.293  1.00 10.61           O  
ATOM    718  CB  LYS A  95      42.344 175.100  27.465  1.00 12.85           C  
ATOM    719  CG  LYS A  95      41.236 176.067  27.007  1.00 16.95           C  
ATOM    720  CD  LYS A  95      40.588 176.766  28.216  1.00 23.08           C  
ATOM    721  CE  LYS A  95      41.471 177.852  28.783  1.00 30.54           C  
ATOM    722  NZ  LYS A  95      42.267 177.394  29.942  1.00 35.28           N  
ATOM    723  N   SER A  96      45.225 173.986  26.691  1.00 10.62           N  
ATOM    724  CA  SER A  96      46.466 173.353  27.183  1.00  9.94           C  
ATOM    725  C   SER A  96      46.934 173.849  28.549  1.00 11.44           C  
ATOM    726  O   SER A  96      46.990 175.078  28.810  1.00 11.87           O  
ATOM    727  CB  SER A  96      47.606 173.513  26.153  1.00  9.61           C  
ATOM    728  OG  SER A  96      47.267 172.809  24.967  1.00  9.91           O  
ATOM    729  N   TYR A  97      47.344 172.890  29.367  1.00 11.69           N  
ATOM    730  CA  TYR A  97      47.836 173.117  30.723  1.00 12.92           C  
ATOM    731  C   TYR A  97      49.198 172.446  30.904  1.00 13.00           C  
ATOM    732  O   TYR A  97      49.296 171.211  31.010  1.00 13.68           O  
ATOM    733  CB  TYR A  97      46.835 172.568  31.762  1.00 13.96           C  
ATOM    734  CG  TYR A  97      45.452 173.138  31.618  1.00 16.02           C  
ATOM    735  CD1 TYR A  97      44.519 172.534  30.789  1.00 12.97           C  
ATOM    736  CD2 TYR A  97      45.100 174.316  32.274  1.00 18.83           C  
ATOM    737  CE1 TYR A  97      43.234 173.065  30.626  1.00 17.58           C  
ATOM    738  CE2 TYR A  97      43.803 174.868  32.105  1.00 19.21           C  
ATOM    739  CZ  TYR A  97      42.910 174.242  31.303  1.00 18.53           C  
ATOM    740  OH  TYR A  97      41.645 174.769  31.144  1.00 19.55           O  
ATOM    741  N   PRO A  98      50.269 173.242  30.953  1.00 13.80           N  
ATOM    742  CA  PRO A  98      51.607 172.673  31.122  1.00 13.64           C  
ATOM    743  C   PRO A  98      51.820 172.134  32.532  1.00 13.81           C  
ATOM    744  O   PRO A  98      51.217 172.627  33.503  1.00 15.07           O  
ATOM    745  CB  PRO A  98      52.563 173.848  30.839  1.00 14.95           C  
ATOM    746  CG  PRO A  98      51.752 174.845  30.104  1.00 18.65           C  
ATOM    747  CD  PRO A  98      50.327 174.689  30.636  1.00 15.13           C  
ATOM    748  N   PHE A  99      52.634 171.092  32.636  1.00 13.39           N  
ATOM    749  CA  PHE A  99      52.894 170.496  33.953  1.00 14.00           C  
ATOM    750  C   PHE A  99      54.182 169.683  33.942  1.00 15.15           C  
ATOM    751  O   PHE A  99      54.795 169.468  32.897  1.00 14.53           O  
ATOM    752  CB  PHE A  99      51.708 169.612  34.412  1.00 14.20           C  
ATOM    753  CG  PHE A  99      51.595 168.305  33.676  1.00 14.39           C  
ATOM    754  CD1 PHE A  99      52.070 167.137  34.247  1.00 12.86           C  
ATOM    755  CD2 PHE A  99      50.987 168.236  32.425  1.00 12.67           C  
ATOM    756  CE1 PHE A  99      51.994 165.909  33.585  1.00 12.97           C  
ATOM    757  CE2 PHE A  99      50.889 166.999  31.745  1.00 13.14           C  
ATOM    758  CZ  PHE A  99      51.383 165.826  32.323  1.00 11.65           C  
ATOM    759  N   ARG A 100      54.586 169.261  35.145  1.00 16.01           N  
ATOM    760  CA  ARG A 100      55.695 168.315  35.309  1.00 19.65           C  
ATOM    761  C   ARG A 100      55.254 167.219  36.256  1.00 20.73           C  
ATOM    762  O   ARG A 100      54.345 167.421  37.085  1.00 20.84           O  
ATOM    763  CB  ARG A 100      56.931 169.039  35.855  1.00 20.46           C  
ATOM    764  CG  ARG A 100      57.589 169.938  34.807  1.00 25.08           C  
ATOM    765  CD  ARG A 100      58.515 170.995  35.428  1.00 31.15           C  
ATOM    766  NE  ARG A 100      59.221 171.774  34.404  1.00 32.19           N  
ATOM    767  CZ  ARG A 100      60.154 171.264  33.590  1.00 32.85           C  
ATOM    768  NH1 ARG A 100      60.496 169.983  33.668  1.00 35.22           N  
ATOM    769  NH2 ARG A 100      60.735 172.032  32.694  1.00 33.02           N  
ATOM    770  N   GLY A 101      55.904 166.062  36.131  1.00 22.96           N  
ATOM    771  CA  GLY A 101      55.604 164.922  37.004  1.00 25.23           C  
ATOM    772  C   GLY A 101      54.799 163.934  36.202  1.00 26.88           C  
ATOM    773  O   GLY A 101      54.426 164.240  35.058  1.00 27.58           O  
ATOM    774  N   PRO A 102      54.542 162.742  36.774  1.00 27.52           N  
ATOM    775  CA  PRO A 102      53.814 161.659  36.091  1.00 28.02           C  
ATOM    776  C   PRO A 102      52.357 161.996  35.729  1.00 27.34           C  
ATOM    777  O   PRO A 102      51.904 161.598  34.653  1.00 26.83           O  
ATOM    778  CB  PRO A 102      53.864 160.495  37.107  1.00 28.52           C  
ATOM    779  CG  PRO A 102      54.184 161.158  38.454  1.00 28.93           C  
ATOM    780  CD  PRO A 102      55.079 162.303  38.087  1.00 28.01           C  
ATOM    781  N   PHE A 103      51.640 162.741  36.573  1.00 26.62           N  
ATOM    782  CA  PHE A 103      50.227 163.065  36.305  1.00 26.06           C  
ATOM    783  C   PHE A 103      49.943 164.570  36.322  1.00 25.63           C  
ATOM    784  O   PHE A 103      50.503 165.274  37.142  1.00 24.53           O  
ATOM    785  CB  PHE A 103      49.334 162.402  37.357  1.00 27.77           C  
ATOM    786  CG  PHE A 103      49.525 160.922  37.469  1.00 28.72           C  
ATOM    787  CD1 PHE A 103      50.481 160.399  38.333  1.00 31.00           C  
ATOM    788  CD2 PHE A 103      48.745 160.063  36.715  1.00 29.57           C  
ATOM    789  CE1 PHE A 103      50.666 159.015  38.437  1.00 34.30           C  
ATOM    790  CE2 PHE A 103      48.929 158.664  36.813  1.00 32.60           C  
ATOM    791  CZ  PHE A 103      49.878 158.159  37.682  1.00 31.16           C  
ATOM    792  N   PRO A 104      49.024 165.075  35.452  1.00 24.80           N  
ATOM    793  CA  PRO A 104      48.717 166.524  35.540  1.00 26.10           C  
ATOM    794  C   PRO A 104      48.199 166.933  36.939  1.00 25.92           C  
ATOM    795  O   PRO A 104      47.478 166.164  37.559  1.00 27.23           O  
ATOM    796  CB  PRO A 104      47.657 166.735  34.454  1.00 25.63           C  
ATOM    797  CG  PRO A 104      47.707 165.495  33.584  1.00 25.25           C  
ATOM    798  CD  PRO A 104      48.260 164.389  34.392  1.00 25.31           C  
ATOM    799  N   PRO A 105      48.584 168.119  37.458  1.00 27.27           N  
ATOM    800  CA  PRO A 105      48.111 168.428  38.805  1.00 27.28           C  
ATOM    801  C   PRO A 105      46.593 168.695  38.782  1.00 26.62           C  
ATOM    802  O   PRO A 105      46.049 169.158  37.780  1.00 27.10           O  
ATOM    803  CB  PRO A 105      48.894 169.696  39.179  1.00 27.88           C  
ATOM    804  CG  PRO A 105      49.285 170.300  37.841  1.00 29.06           C  
ATOM    805  CD  PRO A 105      49.514 169.144  36.944  1.00 27.45           C  
ATOM    806  N   VAL A 106      45.925 168.348  39.864  1.00 26.11           N  
ATOM    807  CA  VAL A 106      44.498 168.579  39.981  1.00 26.55           C  
ATOM    808  C   VAL A 106      44.320 169.517  41.140  1.00 26.50           C  
ATOM    809  O   VAL A 106      44.729 169.190  42.251  1.00 26.55           O  
ATOM    810  CB  VAL A 106      43.777 167.242  40.267  1.00 26.23           C  
ATOM    811  CG1 VAL A 106      42.301 167.456  40.533  1.00 25.46           C  
ATOM    812  CG2 VAL A 106      43.950 166.308  39.060  1.00 26.85           C  
ATOM    813  N   TRP A 107      43.687 170.669  40.888  1.00 26.88           N  
ATOM    814  CA  TRP A 107      43.555 171.690  41.935  1.00 27.17           C  
ATOM    815  C   TRP A 107      42.277 171.598  42.772  1.00 25.59           C  
ATOM    816  O   TRP A 107      42.310 171.813  43.973  1.00 26.35           O  
ATOM    817  CB  TRP A 107      43.741 173.097  41.363  1.00 27.95           C  
ATOM    818  CG  TRP A 107      45.184 173.356  41.104  1.00 32.34           C  
ATOM    819  CD1 TRP A 107      45.860 173.106  39.944  1.00 34.75           C  
ATOM    820  CD2 TRP A 107      46.157 173.836  42.047  1.00 36.18           C  
ATOM    821  NE1 TRP A 107      47.197 173.423  40.096  1.00 37.56           N  
ATOM    822  CE2 TRP A 107      47.403 173.881  41.374  1.00 38.56           C  
ATOM    823  CE3 TRP A 107      46.093 174.262  43.390  1.00 39.44           C  
ATOM    824  CZ2 TRP A 107      48.580 174.336  41.995  1.00 39.72           C  
ATOM    825  CZ3 TRP A 107      47.265 174.713  44.009  1.00 41.05           C  
ATOM    826  CH2 TRP A 107      48.493 174.742  43.308  1.00 41.62           C  
ATOM    827  N   ASN A 108      41.153 171.287  42.141  1.00 24.71           N  
ATOM    828  CA  ASN A 108      39.914 171.111  42.915  1.00 23.72           C  
ATOM    829  C   ASN A 108      40.067 170.003  43.993  1.00 23.92           C  
ATOM    830  O   ASN A 108      40.420 168.875  43.661  1.00 22.42           O  
ATOM    831  CB  ASN A 108      38.777 170.836  41.943  1.00 24.69           C  
ATOM    832  CG  ASN A 108      37.454 170.648  42.636  1.00 25.07           C  
ATOM    833  OD1 ASN A 108      37.364 169.988  43.678  1.00 27.73           O  
ATOM    834  ND2 ASN A 108      36.421 171.239  42.074  1.00 26.42           N  
ATOM    835  N   PRO A 109      39.851 170.314  45.290  1.00 22.39           N  
ATOM    836  CA  PRO A 109      40.127 169.309  46.313  1.00 22.71           C  
ATOM    837  C   PRO A 109      39.282 168.024  46.174  1.00 21.83           C  
ATOM    838  O   PRO A 109      39.804 166.946  46.471  1.00 22.13           O  
ATOM    839  CB  PRO A 109      39.823 170.009  47.657  1.00 23.94           C  
ATOM    840  CG  PRO A 109      39.569 171.427  47.317  1.00 23.17           C  
ATOM    841  CD  PRO A 109      39.580 171.657  45.858  1.00 23.71           C  
ATOM    842  N   ILE A 110      38.009 168.137  45.775  1.00 21.08           N  
ATOM    843  CA  ILE A 110      37.154 166.927  45.574  1.00 21.09           C  
ATOM    844  C   ILE A 110      37.684 166.098  44.417  1.00 20.46           C  
ATOM    845  O   ILE A 110      37.801 164.854  44.508  1.00 19.32           O  
ATOM    846  CB  ILE A 110      35.657 167.272  45.277  1.00 22.16           C  
ATOM    847  CG1 ILE A 110      34.987 167.954  46.484  1.00 24.04           C  
ATOM    848  CG2 ILE A 110      34.853 166.000  44.764  1.00 22.60           C  
ATOM    849  CD1 ILE A 110      35.027 167.180  47.812  1.00 26.72           C  
ATOM    850  N   THR A 111      38.033 166.794  43.347  1.00 18.89           N  
ATOM    851  CA  THR A 111      38.536 166.154  42.141  1.00 19.01           C  
ATOM    852  C   THR A 111      39.901 165.544  42.457  1.00 19.01           C  
ATOM    853  O   THR A 111      40.235 164.447  41.963  1.00 18.75           O  
ATOM    854  CB  THR A 111      38.638 167.162  41.006  1.00 20.34           C  
ATOM    855  OG1 THR A 111      37.348 167.763  40.824  1.00 23.82           O  
ATOM    856  CG2 THR A 111      39.020 166.472  39.716  1.00 19.08           C  
ATOM    857  N   TYR A 112      40.689 166.250  43.268  1.00 18.20           N  
ATOM    858  CA  TYR A 112      41.973 165.715  43.706  1.00 18.69           C  
ATOM    859  C   TYR A 112      41.803 164.383  44.455  1.00 18.12           C  
ATOM    860  O   TYR A 112      42.540 163.423  44.183  1.00 18.95           O  
ATOM    861  CB  TYR A 112      42.809 166.739  44.542  1.00 19.32           C  
ATOM    862  CG  TYR A 112      44.073 166.068  45.061  1.00 21.61           C  
ATOM    863  CD1 TYR A 112      44.095 165.442  46.314  1.00 23.03           C  
ATOM    864  CD2 TYR A 112      45.219 165.970  44.258  1.00 26.54           C  
ATOM    865  CE1 TYR A 112      45.226 164.765  46.786  1.00 28.00           C  
ATOM    866  CE2 TYR A 112      46.383 165.288  44.737  1.00 30.15           C  
ATOM    867  CZ  TYR A 112      46.367 164.694  46.004  1.00 30.23           C  
ATOM    868  OH  TYR A 112      47.476 164.008  46.501  1.00 31.34           O  
ATOM    869  N   LEU A 113      40.860 164.302  45.405  1.00 16.65           N  
ATOM    870  CA  LEU A 113      40.613 163.047  46.104  1.00 15.35           C  
ATOM    871  C   LEU A 113      40.242 161.936  45.104  1.00 15.20           C  
ATOM    872  O   LEU A 113      40.660 160.781  45.264  1.00 15.56           O  
ATOM    873  CB  LEU A 113      39.454 163.167  47.115  1.00 15.93           C  
ATOM    874  CG  LEU A 113      39.734 164.124  48.299  1.00 17.09           C  
ATOM    875  CD1 LEU A 113      38.527 164.191  49.196  1.00 19.51           C  
ATOM    876  CD2 LEU A 113      40.980 163.658  49.074  1.00 16.70           C  
ATOM    877  N   ASP A 114      39.425 162.297  44.123  1.00 14.76           N  
ATOM    878  CA  ASP A 114      38.912 161.281  43.191  1.00 14.86           C  
ATOM    879  C   ASP A 114      40.062 160.747  42.313  1.00 14.23           C  
ATOM    880  O   ASP A 114      40.199 159.525  42.124  1.00 14.06           O  
ATOM    881  CB  ASP A 114      37.782 161.863  42.343  1.00 14.63           C  
ATOM    882  CG  ASP A 114      36.985 160.766  41.602  1.00 12.75           C  
ATOM    883  OD1 ASP A 114      36.611 159.756  42.252  1.00 13.74           O  
ATOM    884  OD2 ASP A 114      36.748 160.981  40.401  1.00 13.98           O  
ATOM    885  N   HIS A 115      40.876 161.659  41.784  1.00 14.73           N  
ATOM    886  CA  HIS A 115      42.062 161.242  40.978  1.00 13.99           C  
ATOM    887  C   HIS A 115      43.034 160.424  41.803  1.00 14.15           C  
ATOM    888  O   HIS A 115      43.503 159.363  41.361  1.00 13.55           O  
ATOM    889  CB  HIS A 115      42.809 162.457  40.406  1.00 14.54           C  
ATOM    890  CG  HIS A 115      42.145 163.065  39.215  1.00 15.01           C  
ATOM    891  ND1 HIS A 115      42.750 163.112  37.978  1.00 16.85           N  
ATOM    892  CD2 HIS A 115      40.934 163.661  39.073  1.00 14.59           C  
ATOM    893  CE1 HIS A 115      41.929 163.700  37.121  1.00 16.88           C  
ATOM    894  NE2 HIS A 115      40.830 164.047  37.763  1.00 14.72           N  
ATOM    895  N   ASN A 116      43.371 160.921  42.991  1.00 13.41           N  
ATOM    896  CA  ASN A 116      44.304 160.189  43.836  1.00 13.99           C  
ATOM    897  C   ASN A 116      43.793 158.789  44.107  1.00 13.83           C  
ATOM    898  O   ASN A 116      44.538 157.819  43.987  1.00 14.74           O  
ATOM    899  CB  ASN A 116      44.574 160.946  45.142  1.00 14.69           C  
ATOM    900  CG  ASN A 116      45.496 160.175  46.089  1.00 14.21           C  
ATOM    901  OD1 ASN A 116      45.050 159.653  47.130  1.00 20.23           O  
ATOM    902  ND2 ASN A 116      46.756 160.069  45.727  1.00 14.77           N  
ATOM    903  N   ASN A 117      42.498 158.677  44.430  1.00 12.97           N  
ATOM    904  CA  ASN A 117      41.907 157.381  44.732  1.00 12.51           C  
ATOM    905  C   ASN A 117      41.873 156.503  43.488  1.00 12.76           C  
ATOM    906  O   ASN A 117      42.051 155.288  43.624  1.00 13.59           O  
ATOM    907  CB  ASN A 117      40.495 157.529  45.306  1.00 13.37           C  
ATOM    908  CG  ASN A 117      39.853 156.183  45.605  1.00 11.24           C  
ATOM    909  OD1 ASN A 117      38.914 155.744  44.883  1.00 15.92           O  
ATOM    910  ND2 ASN A 117      40.307 155.537  46.648  1.00 11.63           N  
ATOM    911  N   PHE A 118      41.645 157.070  42.301  1.00 12.62           N  
ATOM    912  CA  PHE A 118      41.564 156.202  41.114  1.00 13.75           C  
ATOM    913  C   PHE A 118      42.902 155.437  40.893  1.00 12.61           C  
ATOM    914  O   PHE A 118      42.892 154.209  40.825  1.00 12.52           O  
ATOM    915  CB  PHE A 118      41.166 156.961  39.841  1.00 14.17           C  
ATOM    916  CG  PHE A 118      41.400 156.158  38.607  1.00 17.61           C  
ATOM    917  CD1 PHE A 118      40.554 155.119  38.283  1.00 22.55           C  
ATOM    918  CD2 PHE A 118      42.523 156.384  37.853  1.00 19.11           C  
ATOM    919  CE1 PHE A 118      40.841 154.333  37.138  1.00 19.16           C  
ATOM    920  CE2 PHE A 118      42.802 155.609  36.722  1.00 23.55           C  
ATOM    921  CZ  PHE A 118      41.961 154.597  36.394  1.00 19.28           C  
ATOM    922  N   TRP A 119      44.020 156.165  40.820  1.00 13.00           N  
ATOM    923  CA  TRP A 119      45.328 155.535  40.597  1.00 11.85           C  
ATOM    924  C   TRP A 119      45.694 154.559  41.724  1.00 12.82           C  
ATOM    925  O   TRP A 119      46.130 153.420  41.489  1.00 11.88           O  
ATOM    926  CB  TRP A 119      46.431 156.606  40.402  1.00 13.62           C  
ATOM    927  CG  TRP A 119      46.135 157.550  39.273  1.00 12.10           C  
ATOM    928  CD1 TRP A 119      45.799 158.868  39.379  1.00 11.83           C  
ATOM    929  CD2 TRP A 119      46.094 157.239  37.868  1.00 17.44           C  
ATOM    930  NE1 TRP A 119      45.582 159.410  38.136  1.00 15.05           N  
ATOM    931  CE2 TRP A 119      45.744 158.431  37.188  1.00 17.80           C  
ATOM    932  CE3 TRP A 119      46.359 156.084  37.125  1.00 19.27           C  
ATOM    933  CZ2 TRP A 119      45.646 158.501  35.799  1.00 22.90           C  
ATOM    934  CZ3 TRP A 119      46.255 156.146  35.749  1.00 26.55           C  
ATOM    935  CH2 TRP A 119      45.910 157.346  35.090  1.00 27.12           C  
ATOM    936  N   ARG A 120      45.479 155.020  42.961  1.00 11.78           N  
ATOM    937  CA  ARG A 120      45.715 154.210  44.139  1.00 11.72           C  
ATOM    938  C   ARG A 120      44.954 152.903  44.071  1.00 13.04           C  
ATOM    939  O   ARG A 120      45.510 151.836  44.337  1.00 13.22           O  
ATOM    940  CB  ARG A 120      45.324 155.000  45.414  1.00 12.17           C  
ATOM    941  CG  ARG A 120      45.708 154.271  46.681  1.00 13.90           C  
ATOM    942  CD  ARG A 120      45.365 155.190  47.884  1.00 15.18           C  
ATOM    943  NE  ARG A 120      43.908 155.433  47.962  1.00 15.27           N  
ATOM    944  CZ  ARG A 120      43.386 156.440  48.672  1.00 18.39           C  
ATOM    945  NH1 ARG A 120      44.196 157.245  49.351  1.00 15.62           N  
ATOM    946  NH2 ARG A 120      42.090 156.642  48.728  1.00 15.53           N  
ATOM    947  N   THR A 121      43.682 152.985  43.668  1.00 12.73           N  
ATOM    948  CA  THR A 121      42.824 151.799  43.650  1.00 12.75           C  
ATOM    949  C   THR A 121      43.240 150.854  42.519  1.00 12.23           C  
ATOM    950  O   THR A 121      43.215 149.637  42.717  1.00 12.41           O  
ATOM    951  CB  THR A 121      41.325 152.187  43.540  1.00 14.59           C  
ATOM    952  OG1 THR A 121      41.005 153.013  44.662  1.00 13.97           O  
ATOM    953  CG2 THR A 121      40.465 150.950  43.590  1.00 14.67           C  
ATOM    954  N   MET A 122      43.647 151.394  41.376  1.00 11.89           N  
ATOM    955  CA  MET A 122      44.202 150.547  40.301  1.00 11.70           C  
ATOM    956  C   MET A 122      45.364 149.711  40.809  1.00 10.83           C  
ATOM    957  O   MET A 122      45.408 148.497  40.571  1.00 10.28           O  
ATOM    958  CB  MET A 122      44.680 151.379  39.094  1.00 11.96           C  
ATOM    959  CG  MET A 122      43.551 152.131  38.390  1.00 15.73           C  
ATOM    960  SD  MET A 122      42.431 151.021  37.469  1.00 21.54           S  
ATOM    961  CE  MET A 122      43.412 150.711  36.074  1.00 24.82           C  
ATOM    962  N   ASP A 123      46.243 150.341  41.588  1.00 10.21           N  
ATOM    963  CA  ASP A 123      47.422 149.637  42.081  1.00 11.21           C  
ATOM    964  C   ASP A 123      47.068 148.711  43.250  1.00 11.00           C  
ATOM    965  O   ASP A 123      47.570 147.584  43.349  1.00 11.49           O  
ATOM    966  CB  ASP A 123      48.537 150.642  42.444  1.00 10.93           C  
ATOM    967  CG  ASP A 123      49.167 151.300  41.241  1.00 12.18           C  
ATOM    968  OD1 ASP A 123      49.313 150.651  40.172  1.00 10.23           O  
ATOM    969  OD2 ASP A 123      49.539 152.496  41.353  1.00 12.50           O  
ATOM    970  N   ASP A 124      46.107 149.136  44.083  1.00 11.69           N  
ATOM    971  CA  ASP A 124      45.658 148.272  45.179  1.00 12.20           C  
ATOM    972  C   ASP A 124      45.067 146.947  44.627  1.00 11.71           C  
ATOM    973  O   ASP A 124      45.358 145.839  45.101  1.00 12.38           O  
ATOM    974  CB  ASP A 124      44.576 148.939  46.036  1.00 13.09           C  
ATOM    975  CG  ASP A 124      45.071 150.103  46.893  1.00 17.04           C  
ATOM    976  OD1 ASP A 124      46.297 150.286  47.087  1.00 17.88           O  
ATOM    977  OD2 ASP A 124      44.155 150.841  47.364  1.00 19.31           O  
ATOM    978  N   MET A 125      44.185 147.095  43.636  1.00 11.50           N  
ATOM    979  CA  MET A 125      43.578 145.920  43.011  1.00 10.18           C  
ATOM    980  C   MET A 125      44.629 145.052  42.388  1.00 10.13           C  
ATOM    981  O   MET A 125      44.560 143.823  42.506  1.00  9.94           O  
ATOM    982  CB  MET A 125      42.502 146.350  41.983  1.00 10.12           C  
ATOM    983  CG  MET A 125      41.268 147.023  42.661  1.00  9.53           C  
ATOM    984  SD  MET A 125      40.102 147.660  41.468  1.00 13.08           S  
ATOM    985  CE  MET A 125      39.149 146.201  41.111  1.00 13.41           C  
ATOM    986  N   GLY A 126      45.598 145.689  41.729  1.00 10.80           N  
ATOM    987  CA  GLY A 126      46.711 144.956  41.054  1.00 12.30           C  
ATOM    988  C   GLY A 126      47.484 144.065  42.014  1.00 12.81           C  
ATOM    989  O   GLY A 126      47.868 142.963  41.651  1.00 12.56           O  
ATOM    990  N   ARG A 127      47.633 144.517  43.270  1.00 14.17           N  
ATOM    991  CA  ARG A 127      48.391 143.731  44.251  1.00 15.04           C  
ATOM    992  C   ARG A 127      47.699 142.433  44.637  1.00 14.50           C  
ATOM    993  O   ARG A 127      48.362 141.518  45.149  1.00 15.74           O  
ATOM    994  CB  ARG A 127      48.717 144.553  45.504  1.00 15.94           C  
ATOM    995  CG  ARG A 127      49.858 145.493  45.265  1.00 19.14           C  
ATOM    996  CD  ARG A 127      50.347 146.138  46.543  1.00 24.09           C  
ATOM    997  NE  ARG A 127      50.334 147.535  46.208  1.00 29.12           N  
ATOM    998  CZ  ARG A 127      49.388 148.374  46.599  1.00 24.45           C  
ATOM    999  NH1 ARG A 127      48.442 147.998  47.451  1.00 29.64           N  
ATOM   1000  NH2 ARG A 127      49.433 149.596  46.166  1.00 25.91           N  
ATOM   1001  N   GLU A 128      46.401 142.322  44.349  1.00 12.71           N  
ATOM   1002  CA  GLU A 128      45.635 141.093  44.562  1.00 12.81           C  
ATOM   1003  C   GLU A 128      45.830 140.048  43.458  1.00 11.55           C  
ATOM   1004  O   GLU A 128      45.419 138.883  43.600  1.00 12.23           O  
ATOM   1005  CB  GLU A 128      44.120 141.443  44.647  1.00 13.12           C  
ATOM   1006  CG  GLU A 128      43.751 142.360  45.801  1.00 15.33           C  
ATOM   1007  CD  GLU A 128      44.040 141.728  47.129  1.00 21.89           C  
ATOM   1008  OE1 GLU A 128      43.409 140.681  47.456  1.00 22.90           O  
ATOM   1009  OE2 GLU A 128      44.933 142.266  47.827  1.00 25.60           O  
ATOM   1010  N   ILE A 129      46.467 140.446  42.347  1.00 11.38           N  
ATOM   1011  CA  ILE A 129      46.480 139.623  41.129  1.00 12.43           C  
ATOM   1012  C   ILE A 129      47.876 139.064  40.868  1.00 10.97           C  
ATOM   1013  O   ILE A 129      48.814 139.794  40.562  1.00 11.89           O  
ATOM   1014  CB  ILE A 129      46.097 140.513  39.930  1.00 11.41           C  
ATOM   1015  CG1 ILE A 129      44.717 141.160  40.161  1.00 11.92           C  
ATOM   1016  CG2 ILE A 129      46.153 139.681  38.599  1.00 12.25           C  
ATOM   1017  CD1 ILE A 129      44.410 142.205  39.026  1.00 12.11           C  
ATOM   1018  N   PRO A 130      48.047 137.741  40.987  1.00 10.66           N  
ATOM   1019  CA  PRO A 130      49.389 137.177  40.716  1.00 11.14           C  
ATOM   1020  C   PRO A 130      49.812 137.368  39.256  1.00 10.43           C  
ATOM   1021  O   PRO A 130      49.014 137.142  38.316  1.00 11.37           O  
ATOM   1022  CB  PRO A 130      49.214 135.677  41.041  1.00 11.80           C  
ATOM   1023  CG  PRO A 130      48.007 135.631  41.970  1.00 12.85           C  
ATOM   1024  CD  PRO A 130      47.067 136.721  41.389  1.00 10.41           C  
ATOM   1025  N   SER A 131      51.033 137.839  39.066  1.00 11.43           N  
ATOM   1026  CA  SER A 131      51.563 138.091  37.703  1.00 11.81           C  
ATOM   1027  C   SER A 131      51.563 136.851  36.845  1.00 11.89           C  
ATOM   1028  O   SER A 131      51.294 136.937  35.616  1.00 11.66           O  
ATOM   1029  CB  SER A 131      52.982 138.640  37.796  1.00 13.06           C  
ATOM   1030  OG  SER A 131      52.913 139.926  38.350  1.00 17.61           O  
ATOM   1031  N   ASP A 132      51.810 135.697  37.459  1.00 12.45           N  
ATOM   1032  CA  ASP A 132      51.886 134.485  36.651  1.00 12.95           C  
ATOM   1033  C   ASP A 132      50.596 133.681  36.590  1.00 12.94           C  
ATOM   1034  O   ASP A 132      50.552 132.610  35.967  1.00 13.43           O  
ATOM   1035  CB  ASP A 132      53.041 133.579  37.139  1.00 13.33           C  
ATOM   1036  CG  ASP A 132      52.884 133.136  38.580  1.00 18.76           C  
ATOM   1037  OD1 ASP A 132      51.938 133.565  39.295  1.00 21.73           O  
ATOM   1038  OD2 ASP A 132      53.733 132.293  38.993  1.00 22.90           O  
ATOM   1039  N   ALA A 133      49.537 134.195  37.216  1.00 12.12           N  
ATOM   1040  CA  ALA A 133      48.272 133.477  37.290  1.00 12.82           C  
ATOM   1041  C   ALA A 133      47.162 134.446  37.699  1.00 11.85           C  
ATOM   1042  O   ALA A 133      46.589 134.353  38.791  1.00 11.97           O  
ATOM   1043  CB  ALA A 133      48.360 132.293  38.325  1.00 13.24           C  
ATOM   1044  N   PRO A 134      46.795 135.369  36.800  1.00 11.61           N  
ATOM   1045  CA  PRO A 134      45.805 136.384  37.218  1.00 11.71           C  
ATOM   1046  C   PRO A 134      44.420 135.802  37.568  1.00 11.94           C  
ATOM   1047  O   PRO A 134      43.708 136.400  38.374  1.00 11.67           O  
ATOM   1048  CB  PRO A 134      45.736 137.370  36.005  1.00 10.86           C  
ATOM   1049  CG  PRO A 134      46.402 136.590  34.827  1.00 11.31           C  
ATOM   1050  CD  PRO A 134      47.429 135.688  35.513  1.00 10.67           C  
ATOM   1051  N   TRP A 135      44.067 134.665  36.957  1.00 12.36           N  
ATOM   1052  CA  TRP A 135      42.808 133.977  37.240  1.00 12.98           C  
ATOM   1053  C   TRP A 135      42.766 133.477  38.708  1.00 14.09           C  
ATOM   1054  O   TRP A 135      41.722 133.044  39.152  1.00 14.91           O  
ATOM   1055  CB  TRP A 135      42.605 132.788  36.262  1.00 14.33           C  
ATOM   1056  CG  TRP A 135      43.818 131.917  36.212  1.00 14.63           C  
ATOM   1057  CD1 TRP A 135      44.119 130.871  37.058  1.00 17.86           C  
ATOM   1058  CD2 TRP A 135      44.917 132.040  35.322  1.00 15.06           C  
ATOM   1059  NE1 TRP A 135      45.344 130.320  36.726  1.00 16.18           N  
ATOM   1060  CE2 TRP A 135      45.864 131.032  35.673  1.00 16.06           C  
ATOM   1061  CE3 TRP A 135      45.212 132.910  34.259  1.00 15.08           C  
ATOM   1062  CZ2 TRP A 135      47.081 130.867  34.990  1.00 18.14           C  
ATOM   1063  CZ3 TRP A 135      46.405 132.744  33.582  1.00 14.92           C  
ATOM   1064  CH2 TRP A 135      47.344 131.725  33.962  1.00 15.90           C  
ATOM   1065  N   LYS A 136      43.893 133.531  39.422  1.00 14.32           N  
ATOM   1066  CA  LYS A 136      43.930 133.145  40.858  1.00 14.91           C  
ATOM   1067  C   LYS A 136      43.655 134.304  41.814  1.00 14.61           C  
ATOM   1068  O   LYS A 136      43.615 134.124  43.049  1.00 14.27           O  
ATOM   1069  CB  LYS A 136      45.259 132.447  41.208  1.00 14.93           C  
ATOM   1070  CG  LYS A 136      45.450 131.094  40.463  1.00 18.02           C  
ATOM   1071  CD  LYS A 136      44.259 130.124  40.590  1.00 26.83           C  
ATOM   1072  CE  LYS A 136      44.303 129.322  41.880  1.00 32.67           C  
ATOM   1073  NZ  LYS A 136      43.371 128.146  41.844  1.00 35.97           N  
ATOM   1074  N   ALA A 137      43.442 135.518  41.290  1.00 13.49           N  
ATOM   1075  CA  ALA A 137      43.072 136.623  42.179  1.00 13.46           C  
ATOM   1076  C   ALA A 137      41.765 136.238  42.958  1.00 12.63           C  
ATOM   1077  O   ALA A 137      40.876 135.561  42.425  1.00 12.69           O  
ATOM   1078  CB  ALA A 137      42.849 137.918  41.366  1.00 13.71           C  
ATOM   1079  N   PRO A 138      41.642 136.668  44.231  1.00 13.70           N  
ATOM   1080  CA  PRO A 138      40.468 136.281  44.999  1.00 13.81           C  
ATOM   1081  C   PRO A 138      39.132 136.624  44.362  1.00 14.44           C  
ATOM   1082  O   PRO A 138      38.188 135.844  44.502  1.00 14.98           O  
ATOM   1083  CB  PRO A 138      40.668 137.012  46.345  1.00 15.14           C  
ATOM   1084  CG  PRO A 138      42.130 137.023  46.479  1.00 14.38           C  
ATOM   1085  CD  PRO A 138      42.677 137.298  45.072  1.00 14.64           C  
ATOM   1086  N   LEU A 139      39.057 137.782  43.686  1.00 12.09           N  
ATOM   1087  CA  LEU A 139      37.820 138.212  43.036  1.00 11.55           C  
ATOM   1088  C   LEU A 139      37.993 138.139  41.510  1.00 11.66           C  
ATOM   1089  O   LEU A 139      37.420 138.959  40.793  1.00 11.77           O  
ATOM   1090  CB  LEU A 139      37.529 139.672  43.424  1.00 12.99           C  
ATOM   1091  CG  LEU A 139      37.267 139.862  44.933  1.00 14.54           C  
ATOM   1092  CD1 LEU A 139      37.006 141.310  45.208  1.00 17.60           C  
ATOM   1093  CD2 LEU A 139      36.088 139.028  45.378  1.00 19.65           C  
ATOM   1094  N   ALA A 140      38.770 137.153  41.032  1.00 11.13           N  
ATOM   1095  CA  ALA A 140      39.046 137.063  39.573  1.00 10.07           C  
ATOM   1096  C   ALA A 140      37.759 137.028  38.748  1.00 11.75           C  
ATOM   1097  O   ALA A 140      37.673 137.767  37.771  1.00 10.52           O  
ATOM   1098  CB  ALA A 140      39.949 135.864  39.256  1.00 11.50           C  
ATOM   1099  N   GLU A 141      36.792 136.192  39.107  1.00 11.99           N  
ATOM   1100  CA  GLU A 141      35.578 136.079  38.323  1.00 14.32           C  
ATOM   1101  C   GLU A 141      34.802 137.405  38.302  1.00 13.68           C  
ATOM   1102  O   GLU A 141      34.421 137.889  37.231  1.00 11.58           O  
ATOM   1103  CB  GLU A 141      34.736 134.950  38.906  1.00 16.42           C  
ATOM   1104  CG  GLU A 141      33.492 134.657  38.117  1.00 23.14           C  
ATOM   1105  CD  GLU A 141      32.783 133.429  38.646  1.00 30.19           C  
ATOM   1106  OE1 GLU A 141      31.555 133.509  38.855  1.00 36.66           O  
ATOM   1107  OE2 GLU A 141      33.467 132.406  38.868  1.00 33.89           O  
ATOM   1108  N   GLU A 142      34.569 138.005  39.481  1.00 12.25           N  
ATOM   1109  CA  GLU A 142      33.891 139.292  39.571  1.00 13.13           C  
ATOM   1110  C   GLU A 142      34.581 140.365  38.712  1.00 12.23           C  
ATOM   1111  O   GLU A 142      33.913 141.097  37.948  1.00 13.05           O  
ATOM   1112  CB  GLU A 142      33.865 139.781  41.039  1.00 14.55           C  
ATOM   1113  CG  GLU A 142      33.137 141.094  41.189  1.00 21.98           C  
ATOM   1114  CD  GLU A 142      33.102 141.548  42.650  1.00 31.14           C  
ATOM   1115  OE1 GLU A 142      33.008 142.772  42.891  1.00 36.17           O  
ATOM   1116  OE2 GLU A 142      33.208 140.675  43.538  1.00 35.65           O  
ATOM   1117  N   TRP A 143      35.908 140.443  38.809  1.00  9.23           N  
ATOM   1118  CA  TRP A 143      36.615 141.466  38.048  1.00  9.06           C  
ATOM   1119  C   TRP A 143      36.683 141.126  36.543  1.00  8.89           C  
ATOM   1120  O   TRP A 143      36.690 142.030  35.736  1.00  9.45           O  
ATOM   1121  CB  TRP A 143      38.022 141.655  38.554  1.00  9.19           C  
ATOM   1122  CG  TRP A 143      38.032 142.202  39.974  1.00  8.92           C  
ATOM   1123  CD1 TRP A 143      36.954 142.637  40.721  1.00 11.20           C  
ATOM   1124  CD2 TRP A 143      39.195 142.400  40.775  1.00  8.46           C  
ATOM   1125  NE1 TRP A 143      37.396 143.094  41.972  1.00 10.55           N  
ATOM   1126  CE2 TRP A 143      38.757 142.926  42.028  1.00 11.14           C  
ATOM   1127  CE3 TRP A 143      40.573 142.163  40.572  1.00 10.67           C  
ATOM   1128  CZ2 TRP A 143      39.660 143.275  43.054  1.00 11.72           C  
ATOM   1129  CZ3 TRP A 143      41.476 142.481  41.615  1.00 11.19           C  
ATOM   1130  CH2 TRP A 143      41.005 143.055  42.828  1.00 10.13           C  
ATOM   1131  N   ASP A 144      36.717 139.844  36.181  1.00  8.53           N  
ATOM   1132  CA  ASP A 144      36.809 139.502  34.752  1.00  8.52           C  
ATOM   1133  C   ASP A 144      35.492 139.630  34.064  1.00  9.36           C  
ATOM   1134  O   ASP A 144      35.484 139.730  32.818  1.00 10.04           O  
ATOM   1135  CB  ASP A 144      37.264 138.023  34.632  1.00  8.70           C  
ATOM   1136  CG  ASP A 144      37.905 137.702  33.281  1.00  9.50           C  
ATOM   1137  OD1 ASP A 144      38.586 138.589  32.720  1.00 10.41           O  
ATOM   1138  OD2 ASP A 144      37.732 136.537  32.846  1.00  9.57           O  
ATOM   1139  N   ASN A 145      34.404 139.638  34.831  1.00  8.22           N  
ATOM   1140  CA  ASN A 145      33.064 139.701  34.227  1.00  9.58           C  
ATOM   1141  C   ASN A 145      32.559 141.122  33.991  1.00  9.55           C  
ATOM   1142  O   ASN A 145      31.398 141.302  33.625  1.00 12.46           O  
ATOM   1143  CB  ASN A 145      32.083 138.925  35.087  1.00 10.55           C  
ATOM   1144  CG  ASN A 145      32.324 137.426  35.069  1.00  9.98           C  
ATOM   1145  OD1 ASN A 145      33.122 136.878  34.284  1.00 13.20           O  
ATOM   1146  ND2 ASN A 145      31.646 136.748  36.006  1.00 14.52           N  
ATOM   1147  N   MET A 146      33.396 142.115  34.279  1.00  9.13           N  
ATOM   1148  CA  MET A 146      33.070 143.512  33.992  1.00  9.95           C  
ATOM   1149  C   MET A 146      34.125 144.051  33.044  1.00  9.57           C  
ATOM   1150  O   MET A 146      35.305 143.600  33.054  1.00  9.75           O  
ATOM   1151  CB  MET A 146      32.940 144.344  35.279  1.00 12.58           C  
ATOM   1152  CG  MET A 146      34.182 144.384  36.038  1.00 15.19           C  
ATOM   1153  SD  MET A 146      33.953 145.275  37.655  1.00 26.22           S  
ATOM   1154  CE  MET A 146      33.133 146.732  37.250  1.00 26.37           C  
ATOM   1155  N   THR A 147      33.720 145.041  32.245  1.00  8.40           N  
ATOM   1156  CA  THR A 147      34.682 145.754  31.402  1.00  7.87           C  
ATOM   1157  C   THR A 147      35.402 146.858  32.227  1.00  7.90           C  
ATOM   1158  O   THR A 147      34.961 147.244  33.335  1.00  8.98           O  
ATOM   1159  CB  THR A 147      34.002 146.419  30.197  1.00  8.44           C  
ATOM   1160  OG1 THR A 147      33.128 147.471  30.666  1.00  7.87           O  
ATOM   1161  CG2 THR A 147      33.187 145.388  29.393  1.00  9.36           C  
ATOM   1162  N   MET A 148      36.511 147.352  31.693  1.00  7.40           N  
ATOM   1163  CA  MET A 148      37.090 148.553  32.310  1.00  7.89           C  
ATOM   1164  C   MET A 148      36.138 149.731  32.324  1.00  8.59           C  
ATOM   1165  O   MET A 148      36.206 150.534  33.271  1.00  9.13           O  
ATOM   1166  CB  MET A 148      38.428 148.956  31.653  1.00  8.54           C  
ATOM   1167  CG  MET A 148      39.601 148.171  32.190  1.00  8.02           C  
ATOM   1168  SD  MET A 148      39.852 148.373  33.961  1.00  9.56           S  
ATOM   1169  CE  MET A 148      40.139 150.119  34.089  1.00  9.76           C  
ATOM   1170  N   LYS A 149      35.220 149.829  31.363  1.00  8.33           N  
ATOM   1171  CA  LYS A 149      34.247 150.950  31.392  1.00  8.35           C  
ATOM   1172  C   LYS A 149      33.376 150.859  32.653  1.00  9.64           C  
ATOM   1173  O   LYS A 149      33.178 151.854  33.344  1.00  9.82           O  
ATOM   1174  CB  LYS A 149      33.383 150.953  30.131  1.00  8.84           C  
ATOM   1175  CG  LYS A 149      32.465 152.248  30.059  1.00 12.54           C  
ATOM   1176  CD  LYS A 149      31.525 152.141  28.886  1.00 19.01           C  
ATOM   1177  CE  LYS A 149      30.606 153.396  28.761  1.00 25.31           C  
ATOM   1178  NZ  LYS A 149      30.945 154.252  27.554  1.00 26.21           N  
ATOM   1179  N   GLU A 150      32.911 149.650  32.958  1.00  8.90           N  
ATOM   1180  CA  GLU A 150      32.086 149.439  34.149  1.00  9.18           C  
ATOM   1181  C   GLU A 150      32.862 149.760  35.393  1.00 10.61           C  
ATOM   1182  O   GLU A 150      32.289 150.356  36.348  1.00 10.66           O  
ATOM   1183  CB  GLU A 150      31.652 147.997  34.214  1.00 10.90           C  
ATOM   1184  CG  GLU A 150      30.717 147.635  33.139  1.00 12.03           C  
ATOM   1185  CD  GLU A 150      30.305 146.169  33.289  1.00 18.48           C  
ATOM   1186  OE1 GLU A 150      29.641 145.855  34.337  1.00 17.07           O  
ATOM   1187  OE2 GLU A 150      30.699 145.339  32.398  1.00 11.52           O  
ATOM   1188  N   LEU A 151      34.151 149.407  35.425  1.00  9.85           N  
ATOM   1189  CA  LEU A 151      34.953 149.680  36.635  1.00 10.10           C  
ATOM   1190  C   LEU A 151      35.167 151.181  36.793  1.00 10.26           C  
ATOM   1191  O   LEU A 151      35.060 151.689  37.912  1.00 11.66           O  
ATOM   1192  CB  LEU A 151      36.291 148.955  36.593  1.00 10.64           C  
ATOM   1193  CG  LEU A 151      37.225 149.179  37.791  1.00 11.23           C  
ATOM   1194  CD1 LEU A 151      36.548 148.755  39.131  1.00 12.90           C  
ATOM   1195  CD2 LEU A 151      38.541 148.431  37.630  1.00 11.65           C  
ATOM   1196  N   LEU A 152      35.423 151.876  35.692  1.00 10.50           N  
ATOM   1197  CA  LEU A 152      35.584 153.334  35.787  1.00 11.63           C  
ATOM   1198  C   LEU A 152      34.301 153.988  36.256  1.00 12.77           C  
ATOM   1199  O   LEU A 152      34.363 154.970  37.021  1.00 12.58           O  
ATOM   1200  CB  LEU A 152      36.024 153.964  34.445  1.00 11.19           C  
ATOM   1201  CG  LEU A 152      37.387 153.534  33.936  1.00 15.60           C  
ATOM   1202  CD1 LEU A 152      37.739 154.412  32.719  1.00 16.13           C  
ATOM   1203  CD2 LEU A 152      38.453 153.588  34.987  1.00 17.17           C  
ATOM   1204  N   ASP A 153      33.157 153.496  35.784  1.00 13.04           N  
ATOM   1205  CA  ASP A 153      31.870 154.074  36.161  1.00 14.54           C  
ATOM   1206  C   ASP A 153      31.671 153.943  37.653  1.00 15.15           C  
ATOM   1207  O   ASP A 153      31.104 154.844  38.291  1.00 17.47           O  
ATOM   1208  CB  ASP A 153      30.704 153.405  35.404  1.00 14.16           C  
ATOM   1209  CG  ASP A 153      30.620 153.844  33.938  1.00 19.72           C  
ATOM   1210  OD1 ASP A 153      31.195 154.901  33.559  1.00 19.99           O  
ATOM   1211  OD2 ASP A 153      29.968 153.124  33.116  1.00 21.59           O  
ATOM   1212  N   LYS A 154      32.134 152.832  38.214  1.00 14.46           N  
ATOM   1213  CA  LYS A 154      32.005 152.584  39.655  1.00 15.16           C  
ATOM   1214  C   LYS A 154      32.987 153.424  40.468  1.00 14.61           C  
ATOM   1215  O   LYS A 154      32.614 153.962  41.521  1.00 16.28           O  
ATOM   1216  CB  LYS A 154      32.279 151.113  39.978  1.00 16.22           C  
ATOM   1217  CG  LYS A 154      31.107 150.211  39.751  1.00 22.43           C  
ATOM   1218  CD  LYS A 154      31.530 148.754  39.961  1.00 28.28           C  
ATOM   1219  CE  LYS A 154      30.402 147.786  39.610  1.00 34.34           C  
ATOM   1220  NZ  LYS A 154      30.420 146.646  40.588  1.00 36.92           N  
ATOM   1221  N   LEU A 155      34.236 153.546  40.010  1.00 12.82           N  
ATOM   1222  CA  LEU A 155      35.304 154.136  40.846  1.00 12.55           C  
ATOM   1223  C   LEU A 155      35.387 155.645  40.744  1.00 13.05           C  
ATOM   1224  O   LEU A 155      35.795 156.319  41.700  1.00 13.45           O  
ATOM   1225  CB  LEU A 155      36.704 153.582  40.444  1.00 12.69           C  
ATOM   1226  CG  LEU A 155      37.070 152.135  40.763  1.00 16.98           C  
ATOM   1227  CD1 LEU A 155      38.505 151.933  40.352  1.00 19.35           C  
ATOM   1228  CD2 LEU A 155      36.863 151.816  42.285  1.00 23.06           C  
ATOM   1229  N   CYS A 156      35.018 156.206  39.603  1.00 12.77           N  
ATOM   1230  CA  CYS A 156      35.295 157.637  39.373  1.00 13.48           C  
ATOM   1231  C   CYS A 156      34.078 158.461  39.698  1.00 14.08           C  
ATOM   1232  O   CYS A 156      33.064 158.367  39.013  1.00 14.43           O  
ATOM   1233  CB  CYS A 156      35.690 157.887  37.940  1.00 13.66           C  
ATOM   1234  SG  CYS A 156      37.222 157.059  37.425  1.00 15.20           S  
ATOM   1235  N   TRP A 157      34.184 159.278  40.756  1.00 14.05           N  
ATOM   1236  CA  TRP A 157      33.070 160.147  41.152  1.00 14.27           C  
ATOM   1237  C   TRP A 157      33.136 161.499  40.454  1.00 15.32           C  
ATOM   1238  O   TRP A 157      32.222 162.309  40.631  1.00 16.29           O  
ATOM   1239  CB  TRP A 157      32.993 160.309  42.680  1.00 14.25           C  
ATOM   1240  CG  TRP A 157      32.516 159.069  43.356  1.00 15.67           C  
ATOM   1241  CD1 TRP A 157      33.126 157.833  43.330  1.00 15.33           C  
ATOM   1242  CD2 TRP A 157      31.334 158.912  44.155  1.00 14.59           C  
ATOM   1243  NE1 TRP A 157      32.372 156.916  44.036  1.00 16.26           N  
ATOM   1244  CE2 TRP A 157      31.261 157.551  44.537  1.00 16.58           C  
ATOM   1245  CE3 TRP A 157      30.299 159.785  44.543  1.00 18.89           C  
ATOM   1246  CZ2 TRP A 157      30.228 157.044  45.333  1.00 19.28           C  
ATOM   1247  CZ3 TRP A 157      29.263 159.271  45.343  1.00 18.51           C  
ATOM   1248  CH2 TRP A 157      29.236 157.925  45.723  1.00 17.13           C  
ATOM   1249  N   THR A 158      34.159 161.721  39.637  1.00 14.45           N  
ATOM   1250  CA  THR A 158      34.225 162.928  38.812  1.00 14.50           C  
ATOM   1251  C   THR A 158      34.391 162.572  37.354  1.00 14.76           C  
ATOM   1252  O   THR A 158      35.039 161.550  37.030  1.00 13.52           O  
ATOM   1253  CB  THR A 158      35.385 163.896  39.221  1.00 14.51           C  
ATOM   1254  OG1 THR A 158      36.670 163.297  38.961  1.00 12.88           O  
ATOM   1255  CG2 THR A 158      35.324 164.240  40.719  1.00 15.44           C  
ATOM   1256  N   GLU A 159      33.813 163.398  36.489  1.00 14.50           N  
ATOM   1257  CA  GLU A 159      34.033 163.213  35.073  1.00 16.15           C  
ATOM   1258  C   GLU A 159      35.499 163.399  34.704  1.00 14.79           C  
ATOM   1259  O   GLU A 159      36.003 162.664  33.837  1.00 14.36           O  
ATOM   1260  CB  GLU A 159      33.105 164.089  34.213  1.00 18.31           C  
ATOM   1261  CG  GLU A 159      31.691 163.478  34.001  1.00 26.21           C  
ATOM   1262  CD  GLU A 159      31.698 162.106  33.291  1.00 29.09           C  
ATOM   1263  OE1 GLU A 159      32.210 161.965  32.156  1.00 34.51           O  
ATOM   1264  OE2 GLU A 159      31.183 161.156  33.899  1.00 38.27           O  
ATOM   1265  N   SER A 160      36.213 164.307  35.383  1.00 12.87           N  
ATOM   1266  CA ASER A 160      37.622 164.576  35.104  0.50 12.42           C  
ATOM   1267  CA BSER A 160      37.618 164.543  35.024  0.50 12.51           C  
ATOM   1268  C   SER A 160      38.477 163.309  35.247  1.00 11.81           C  
ATOM   1269  O   SER A 160      39.334 162.998  34.405  1.00 11.90           O  
ATOM   1270  CB ASER A 160      38.094 165.692  36.037  0.50 12.66           C  
ATOM   1271  CB BSER A 160      38.224 165.759  35.724  0.50 12.28           C  
ATOM   1272  OG ASER A 160      39.480 165.896  36.008  0.50 11.09           O  
ATOM   1273  OG BSER A 160      38.197 165.606  37.128  0.50 12.11           O  
ATOM   1274  N   ALA A 161      38.239 162.588  36.334  1.00 11.33           N  
ATOM   1275  CA  ALA A 161      39.013 161.362  36.575  1.00 10.64           C  
ATOM   1276  C   ALA A 161      38.619 160.321  35.524  1.00 11.11           C  
ATOM   1277  O   ALA A 161      39.500 159.616  35.009  1.00 11.57           O  
ATOM   1278  CB  ALA A 161      38.720 160.844  37.963  1.00 11.07           C  
ATOM   1279  N   LYS A 162      37.322 160.233  35.197  1.00 11.25           N  
ATOM   1280  CA  LYS A 162      36.867 159.172  34.301  1.00 11.33           C  
ATOM   1281  C   LYS A 162      37.456 159.430  32.922  1.00 11.14           C  
ATOM   1282  O   LYS A 162      37.845 158.484  32.212  1.00 11.01           O  
ATOM   1283  CB  LYS A 162      35.326 159.077  34.295  1.00 12.61           C  
ATOM   1284  CG  LYS A 162      34.782 157.946  33.409  1.00 18.07           C  
ATOM   1285  CD  LYS A 162      33.243 158.102  33.235  1.00 24.43           C  
ATOM   1286  CE  LYS A 162      32.535 158.086  34.541  1.00 27.99           C  
ATOM   1287  NZ  LYS A 162      31.093 157.662  34.367  1.00 24.71           N  
ATOM   1288  N   GLN A 163      37.521 160.702  32.522  1.00  9.89           N  
ATOM   1289  CA  GLN A 163      38.075 161.023  31.190  1.00 10.31           C  
ATOM   1290  C   GLN A 163      39.573 160.716  31.112  1.00  9.97           C  
ATOM   1291  O   GLN A 163      40.052 160.158  30.104  1.00  9.89           O  
ATOM   1292  CB  GLN A 163      37.890 162.516  30.901  1.00 13.03           C  
ATOM   1293  CG  GLN A 163      36.472 162.861  30.594  1.00 16.96           C  
ATOM   1294  CD  GLN A 163      36.061 162.513  29.187  1.00 29.80           C  
ATOM   1295  OE1 GLN A 163      36.601 163.048  28.204  1.00 36.08           O  
ATOM   1296  NE2 GLN A 163      35.101 161.595  29.070  1.00 36.32           N  
ATOM   1297  N   LEU A 164      40.322 161.035  32.180  1.00  9.39           N  
ATOM   1298  CA  LEU A 164      41.772 160.770  32.191  1.00  8.61           C  
ATOM   1299  C   LEU A 164      42.028 159.265  32.213  1.00  8.36           C  
ATOM   1300  O   LEU A 164      42.936 158.776  31.529  1.00  8.74           O  
ATOM   1301  CB  LEU A 164      42.467 161.477  33.393  1.00  8.83           C  
ATOM   1302  CG  LEU A 164      43.999 161.371  33.315  1.00  9.52           C  
ATOM   1303  CD1 LEU A 164      44.561 162.017  32.012  1.00 13.06           C  
ATOM   1304  CD2 LEU A 164      44.602 162.025  34.563  1.00 14.38           C  
ATOM   1305  N   ALA A 165      41.246 158.565  33.024  1.00  8.04           N  
ATOM   1306  CA  ALA A 165      41.372 157.085  33.144  1.00  7.10           C  
ATOM   1307  C   ALA A 165      41.096 156.432  31.791  1.00  8.48           C  
ATOM   1308  O   ALA A 165      41.732 155.431  31.436  1.00  8.54           O  
ATOM   1309  CB  ALA A 165      40.402 156.573  34.219  1.00  7.78           C  
ATOM   1310  N   THR A 166      40.118 156.972  31.065  1.00  9.14           N  
ATOM   1311  CA  THR A 166      39.793 156.465  29.720  1.00  8.52           C  
ATOM   1312  C   THR A 166      40.972 156.603  28.783  1.00  9.57           C  
ATOM   1313  O   THR A 166      41.327 155.660  28.100  1.00  8.61           O  
ATOM   1314  CB  THR A 166      38.520 157.160  29.179  1.00  9.10           C  
ATOM   1315  OG1 THR A 166      37.439 156.797  30.055  1.00  8.69           O  
ATOM   1316  CG2 THR A 166      38.237 156.703  27.724  1.00  9.24           C  
ATOM   1317  N   LEU A 167      41.571 157.793  28.764  1.00  8.97           N  
ATOM   1318  CA ALEU A 167      42.738 158.020  27.951  0.50  8.89           C  
ATOM   1319  CA BLEU A 167      42.782 158.046  27.974  0.50  9.37           C  
ATOM   1320  C   LEU A 167      43.879 157.050  28.366  1.00  9.18           C  
ATOM   1321  O   LEU A 167      44.560 156.469  27.506  1.00  8.53           O  
ATOM   1322  CB ALEU A 167      43.126 159.493  28.076  0.50  9.27           C  
ATOM   1323  CB BLEU A 167      43.301 159.474  28.211  0.50  9.84           C  
ATOM   1324  CG ALEU A 167      43.981 160.000  26.933  0.50  9.08           C  
ATOM   1325  CG BLEU A 167      42.471 160.690  27.808  0.50 12.39           C  
ATOM   1326  CD1ALEU A 167      43.886 161.532  26.779  0.50 10.50           C  
ATOM   1327  CD1BLEU A 167      43.241 161.972  28.118  0.50 12.12           C  
ATOM   1328  CD2ALEU A 167      45.331 159.618  27.279  0.50 14.60           C  
ATOM   1329  CD2BLEU A 167      42.149 160.642  26.354  0.50 11.82           C  
ATOM   1330  N   PHE A 168      44.064 156.873  29.667  1.00  9.03           N  
ATOM   1331  CA  PHE A 168      45.056 155.928  30.186  1.00  8.95           C  
ATOM   1332  C   PHE A 168      44.857 154.509  29.599  1.00  8.48           C  
ATOM   1333  O   PHE A 168      45.810 153.892  29.109  1.00  8.70           O  
ATOM   1334  CB  PHE A 168      44.974 155.922  31.719  1.00  8.28           C  
ATOM   1335  CG  PHE A 168      45.868 154.919  32.388  1.00 12.31           C  
ATOM   1336  CD1 PHE A 168      47.210 155.199  32.571  1.00 16.93           C  
ATOM   1337  CD2 PHE A 168      45.338 153.742  32.903  1.00 14.95           C  
ATOM   1338  CE1 PHE A 168      48.062 154.274  33.264  1.00 17.86           C  
ATOM   1339  CE2 PHE A 168      46.199 152.826  33.589  1.00 15.01           C  
ATOM   1340  CZ  PHE A 168      47.527 153.099  33.724  1.00 13.74           C  
ATOM   1341  N   VAL A 169      43.626 154.003  29.613  1.00  7.44           N  
ATOM   1342  CA  VAL A 169      43.371 152.656  29.142  1.00  7.34           C  
ATOM   1343  C   VAL A 169      43.636 152.628  27.635  1.00  7.67           C  
ATOM   1344  O   VAL A 169      44.322 151.731  27.131  1.00  8.19           O  
ATOM   1345  CB  VAL A 169      41.898 152.239  29.388  1.00  6.97           C  
ATOM   1346  CG1 VAL A 169      41.598 150.887  28.663  1.00  8.44           C  
ATOM   1347  CG2 VAL A 169      41.677 152.077  30.901  1.00  8.97           C  
ATOM   1348  N   ASN A 170      43.108 153.602  26.911  1.00  8.17           N  
ATOM   1349  CA  ASN A 170      43.257 153.584  25.443  1.00  7.84           C  
ATOM   1350  C   ASN A 170      44.734 153.606  25.035  1.00  8.12           C  
ATOM   1351  O   ASN A 170      45.110 152.955  24.063  1.00  8.94           O  
ATOM   1352  CB  ASN A 170      42.623 154.845  24.803  1.00  8.47           C  
ATOM   1353  CG  ASN A 170      41.098 154.989  25.001  1.00  9.14           C  
ATOM   1354  OD1 ASN A 170      40.609 156.121  24.811  1.00 11.73           O  
ATOM   1355  ND2 ASN A 170      40.349 153.924  25.343  1.00  8.67           N  
ATOM   1356  N   LEU A 171      45.562 154.410  25.726  1.00  7.56           N  
ATOM   1357  CA  LEU A 171      46.984 154.525  25.390  1.00  7.55           C  
ATOM   1358  C   LEU A 171      47.752 153.259  25.787  1.00  8.78           C  
ATOM   1359  O   LEU A 171      48.662 152.863  25.074  1.00  8.66           O  
ATOM   1360  CB  LEU A 171      47.551 155.734  26.139  1.00  8.05           C  
ATOM   1361  CG  LEU A 171      49.039 155.988  26.000  1.00  8.93           C  
ATOM   1362  CD1 LEU A 171      49.443 156.165  24.514  1.00 10.36           C  
ATOM   1363  CD2 LEU A 171      49.439 157.254  26.800  1.00 12.71           C  
ATOM   1364  N   CYS A 172      47.430 152.664  26.938  1.00  7.90           N  
ATOM   1365  CA  CYS A 172      48.179 151.488  27.405  1.00  7.85           C  
ATOM   1366  C   CYS A 172      47.929 150.259  26.532  1.00  8.40           C  
ATOM   1367  O   CYS A 172      48.863 149.469  26.322  1.00  8.45           O  
ATOM   1368  CB  CYS A 172      47.777 151.122  28.844  1.00  8.09           C  
ATOM   1369  SG  CYS A 172      48.555 152.243  30.090  1.00 12.71           S  
ATOM   1370  N   VAL A 173      46.677 150.082  26.060  1.00  8.29           N  
ATOM   1371  CA  VAL A 173      46.333 148.807  25.431  1.00  8.56           C  
ATOM   1372  C   VAL A 173      45.574 148.943  24.079  1.00  7.51           C  
ATOM   1373  O   VAL A 173      45.009 147.965  23.589  1.00  7.55           O  
ATOM   1374  CB  VAL A 173      45.582 147.850  26.404  1.00  9.09           C  
ATOM   1375  CG1 VAL A 173      46.506 147.494  27.619  1.00  9.39           C  
ATOM   1376  CG2 VAL A 173      44.221 148.405  26.870  1.00  8.50           C  
ATOM   1377  N   THR A 174      45.580 150.163  23.522  1.00  7.72           N  
ATOM   1378  CA  THR A 174      45.059 150.447  22.167  1.00  6.85           C  
ATOM   1379  C   THR A 174      43.662 149.857  21.948  1.00  8.02           C  
ATOM   1380  O   THR A 174      43.319 149.322  20.885  1.00  8.26           O  
ATOM   1381  CB  THR A 174      46.058 150.064  21.019  1.00  7.15           C  
ATOM   1382  OG1 THR A 174      46.309 148.642  21.045  1.00  7.60           O  
ATOM   1383  CG2 THR A 174      47.423 150.826  21.162  1.00  9.14           C  
ATOM   1384  N   ALA A 175      42.856 149.983  22.992  1.00  7.24           N  
ATOM   1385  CA  ALA A 175      41.521 149.467  22.971  1.00  8.35           C  
ATOM   1386  C   ALA A 175      40.616 150.335  23.821  1.00  8.58           C  
ATOM   1387  O   ALA A 175      41.084 151.117  24.648  1.00  8.83           O  
ATOM   1388  CB  ALA A 175      41.513 148.013  23.492  1.00  8.80           C  
ATOM   1389  N   GLU A 176      39.313 150.193  23.594  1.00  8.48           N  
ATOM   1390  CA  GLU A 176      38.350 151.005  24.335  1.00  8.16           C  
ATOM   1391  C   GLU A 176      38.078 150.421  25.704  1.00  7.77           C  
ATOM   1392  O   GLU A 176      38.226 149.190  25.918  1.00  7.52           O  
ATOM   1393  CB  GLU A 176      37.038 151.044  23.566  1.00  8.81           C  
ATOM   1394  CG  GLU A 176      37.190 151.565  22.122  1.00  8.41           C  
ATOM   1395  CD  GLU A 176      37.504 153.045  22.052  1.00 11.12           C  
ATOM   1396  OE1 GLU A 176      37.168 153.829  22.953  1.00 11.99           O  
ATOM   1397  OE2 GLU A 176      38.048 153.454  21.018  1.00 11.38           O  
ATOM   1398  N   THR A 177      37.660 151.269  26.637  1.00  8.46           N  
ATOM   1399  CA  THR A 177      37.382 150.758  27.973  1.00  7.57           C  
ATOM   1400  C   THR A 177      36.277 149.697  28.007  1.00  7.96           C  
ATOM   1401  O   THR A 177      36.356 148.755  28.805  1.00  8.88           O  
ATOM   1402  CB  THR A 177      36.987 151.898  28.923  1.00  8.77           C  
ATOM   1403  OG1 THR A 177      35.837 152.583  28.401  1.00  8.00           O  
ATOM   1404  CG2 THR A 177      38.174 152.854  29.113  1.00  8.94           C  
ATOM   1405  N   HIS A 178      35.270 149.820  27.121  1.00  7.11           N  
ATOM   1406  CA  HIS A 178      34.199 148.838  27.067  1.00  8.10           C  
ATOM   1407  C   HIS A 178      34.609 147.553  26.316  1.00  7.40           C  
ATOM   1408  O   HIS A 178      33.820 146.598  26.295  1.00  9.36           O  
ATOM   1409  CB  HIS A 178      32.946 149.471  26.392  1.00  8.38           C  
ATOM   1410  CG  HIS A 178      33.219 149.904  24.991  1.00  8.87           C  
ATOM   1411  ND1 HIS A 178      33.481 151.219  24.649  1.00  9.75           N  
ATOM   1412  CD2 HIS A 178      33.325 149.172  23.850  1.00 10.20           C  
ATOM   1413  CE1 HIS A 178      33.691 151.279  23.336  1.00  9.19           C  
ATOM   1414  NE2 HIS A 178      33.611 150.056  22.832  1.00 10.18           N  
ATOM   1415  N   GLU A 179      35.809 147.504  25.696  1.00  7.00           N  
ATOM   1416  CA  GLU A 179      36.214 146.293  24.962  1.00  6.86           C  
ATOM   1417  C   GLU A 179      36.909 145.291  25.858  1.00  7.12           C  
ATOM   1418  O   GLU A 179      36.943 144.090  25.534  1.00  7.47           O  
ATOM   1419  CB  GLU A 179      37.158 146.653  23.800  1.00  7.34           C  
ATOM   1420  CG  GLU A 179      36.409 147.322  22.578  1.00  7.60           C  
ATOM   1421  CD  GLU A 179      37.353 147.895  21.549  1.00  8.65           C  
ATOM   1422  OE1 GLU A 179      38.530 148.116  21.835  1.00  9.13           O  
ATOM   1423  OE2 GLU A 179      36.894 148.133  20.392  1.00 10.98           O  
ATOM   1424  N   VAL A 180      37.517 145.778  26.939  1.00  7.36           N  
ATOM   1425  CA  VAL A 180      38.481 144.968  27.691  1.00  8.00           C  
ATOM   1426  C   VAL A 180      37.995 144.567  29.080  1.00  7.87           C  
ATOM   1427  O   VAL A 180      37.283 145.314  29.757  1.00  7.49           O  
ATOM   1428  CB  VAL A 180      39.880 145.666  27.789  1.00  8.04           C  
ATOM   1429  CG1 VAL A 180      40.396 146.122  26.384  1.00  9.72           C  
ATOM   1430  CG2 VAL A 180      39.871 146.877  28.763  1.00 10.16           C  
ATOM   1431  N   SER A 181      38.350 143.347  29.473  1.00  6.65           N  
ATOM   1432  CA  SER A 181      38.122 142.908  30.866  1.00  6.98           C  
ATOM   1433  C   SER A 181      38.847 143.774  31.894  1.00  7.48           C  
ATOM   1434  O   SER A 181      40.046 144.073  31.718  1.00  8.08           O  
ATOM   1435  CB  SER A 181      38.681 141.464  30.988  1.00  9.04           C  
ATOM   1436  OG  SER A 181      38.960 141.150  32.368  1.00 10.07           O  
ATOM   1437  N   ALA A 182      38.146 144.087  33.021  1.00  6.87           N  
ATOM   1438  CA  ALA A 182      38.805 144.799  34.115  1.00  8.24           C  
ATOM   1439  C   ALA A 182      39.897 143.941  34.753  1.00  8.43           C  
ATOM   1440  O   ALA A 182      40.972 144.454  35.021  1.00  8.53           O  
ATOM   1441  CB  ALA A 182      37.779 145.267  35.157  1.00  7.56           C  
ATOM   1442  N   LEU A 183      39.643 142.650  34.985  1.00  8.03           N  
ATOM   1443  CA  LEU A 183      40.723 141.807  35.525  1.00  7.50           C  
ATOM   1444  C   LEU A 183      41.966 141.823  34.648  1.00  7.07           C  
ATOM   1445  O   LEU A 183      43.097 141.976  35.160  1.00  8.29           O  
ATOM   1446  CB  LEU A 183      40.254 140.344  35.718  1.00  8.49           C  
ATOM   1447  CG  LEU A 183      41.355 139.376  36.205  1.00  8.50           C  
ATOM   1448  CD1 LEU A 183      41.816 139.715  37.631  1.00 10.52           C  
ATOM   1449  CD2 LEU A 183      40.863 137.928  36.020  1.00  9.47           C  
ATOM   1450  N   TRP A 184      41.757 141.642  33.341  1.00  7.19           N  
ATOM   1451  CA  TRP A 184      42.919 141.586  32.468  1.00  7.35           C  
ATOM   1452  C   TRP A 184      43.652 142.927  32.485  1.00  7.50           C  
ATOM   1453  O   TRP A 184      44.869 142.979  32.502  1.00  6.89           O  
ATOM   1454  CB  TRP A 184      42.516 141.168  31.026  1.00  6.79           C  
ATOM   1455  CG  TRP A 184      43.657 141.374  30.072  1.00  8.11           C  
ATOM   1456  CD1 TRP A 184      44.724 140.570  29.894  1.00  8.32           C  
ATOM   1457  CD2 TRP A 184      43.876 142.545  29.278  1.00  6.46           C  
ATOM   1458  NE1 TRP A 184      45.606 141.137  28.952  1.00  8.07           N  
ATOM   1459  CE2 TRP A 184      45.096 142.352  28.569  1.00  8.45           C  
ATOM   1460  CE3 TRP A 184      43.118 143.702  29.048  1.00  8.84           C  
ATOM   1461  CZ2 TRP A 184      45.612 143.306  27.676  1.00  7.99           C  
ATOM   1462  CZ3 TRP A 184      43.625 144.660  28.179  1.00  9.95           C  
ATOM   1463  CH2 TRP A 184      44.863 144.462  27.499  1.00  8.55           C  
ATOM   1464  N   PHE A 185      42.925 144.031  32.432  1.00  7.35           N  
ATOM   1465  CA  PHE A 185      43.613 145.341  32.373  1.00  7.77           C  
ATOM   1466  C   PHE A 185      44.376 145.616  33.695  1.00  6.82           C  
ATOM   1467  O   PHE A 185      45.483 146.142  33.694  1.00  7.82           O  
ATOM   1468  CB  PHE A 185      42.635 146.506  32.079  1.00  8.26           C  
ATOM   1469  CG  PHE A 185      43.351 147.807  31.910  1.00  7.69           C  
ATOM   1470  CD1 PHE A 185      44.058 148.074  30.718  1.00  8.66           C  
ATOM   1471  CD2 PHE A 185      43.453 148.693  32.967  1.00  9.30           C  
ATOM   1472  CE1 PHE A 185      44.802 149.269  30.572  1.00  9.16           C  
ATOM   1473  CE2 PHE A 185      44.185 149.883  32.833  1.00  9.21           C  
ATOM   1474  CZ  PHE A 185      44.857 150.178  31.648  1.00  7.95           C  
ATOM   1475  N   LEU A 186      43.733 145.276  34.802  1.00  7.20           N  
ATOM   1476  CA  LEU A 186      44.433 145.430  36.086  1.00  7.57           C  
ATOM   1477  C   LEU A 186      45.676 144.569  36.187  1.00  8.67           C  
ATOM   1478  O   LEU A 186      46.687 145.023  36.690  1.00  8.57           O  
ATOM   1479  CB  LEU A 186      43.466 145.137  37.232  1.00  7.60           C  
ATOM   1480  CG  LEU A 186      42.284 146.115  37.370  1.00  8.35           C  
ATOM   1481  CD1 LEU A 186      41.249 145.526  38.336  1.00  9.36           C  
ATOM   1482  CD2 LEU A 186      42.811 147.462  37.918  1.00 10.35           C  
ATOM   1483  N   TRP A 187      45.610 143.329  35.702  1.00  8.15           N  
ATOM   1484  CA  TRP A 187      46.788 142.486  35.581  1.00  9.05           C  
ATOM   1485  C   TRP A 187      47.826 143.173  34.697  1.00  8.26           C  
ATOM   1486  O   TRP A 187      48.992 143.228  35.038  1.00  8.86           O  
ATOM   1487  CB  TRP A 187      46.390 141.107  35.005  1.00  8.89           C  
ATOM   1488  CG  TRP A 187      47.626 140.273  34.582  1.00  9.43           C  
ATOM   1489  CD1 TRP A 187      48.471 139.533  35.404  1.00  9.73           C  
ATOM   1490  CD2 TRP A 187      48.200 140.205  33.266  1.00  7.95           C  
ATOM   1491  NE1 TRP A 187      49.519 139.002  34.669  1.00 10.85           N  
ATOM   1492  CE2 TRP A 187      49.345 139.348  33.344  1.00  8.95           C  
ATOM   1493  CE3 TRP A 187      47.815 140.717  32.001  1.00  7.30           C  
ATOM   1494  CZ2 TRP A 187      50.149 139.047  32.242  1.00 10.84           C  
ATOM   1495  CZ3 TRP A 187      48.620 140.400  30.881  1.00  7.77           C  
ATOM   1496  CH2 TRP A 187      49.763 139.560  31.000  1.00  9.69           C  
ATOM   1497  N   TYR A 188      47.409 143.653  33.526  1.00  7.96           N  
ATOM   1498  CA  TYR A 188      48.371 144.190  32.570  1.00  7.78           C  
ATOM   1499  C   TYR A 188      49.178 145.333  33.201  1.00  9.10           C  
ATOM   1500  O   TYR A 188      50.391 145.384  33.058  1.00  8.49           O  
ATOM   1501  CB  TYR A 188      47.580 144.675  31.336  1.00  7.77           C  
ATOM   1502  CG  TYR A 188      48.492 145.019  30.191  1.00  6.97           C  
ATOM   1503  CD1 TYR A 188      48.904 144.040  29.316  1.00 10.58           C  
ATOM   1504  CD2 TYR A 188      48.953 146.352  30.003  1.00  9.04           C  
ATOM   1505  CE1 TYR A 188      49.732 144.348  28.234  1.00  8.95           C  
ATOM   1506  CE2 TYR A 188      49.854 146.655  28.946  1.00  9.84           C  
ATOM   1507  CZ  TYR A 188      50.196 145.641  28.079  1.00 10.82           C  
ATOM   1508  OH  TYR A 188      51.028 145.906  27.012  1.00 11.55           O  
ATOM   1509  N   VAL A 189      48.508 146.249  33.893  1.00  8.46           N  
ATOM   1510  CA  VAL A 189      49.203 147.368  34.530  1.00  9.08           C  
ATOM   1511  C   VAL A 189      50.118 146.870  35.676  1.00  8.29           C  
ATOM   1512  O   VAL A 189      51.315 147.286  35.748  1.00  9.37           O  
ATOM   1513  CB  VAL A 189      48.206 148.390  35.052  1.00  9.46           C  
ATOM   1514  CG1 VAL A 189      48.920 149.465  35.922  1.00  9.21           C  
ATOM   1515  CG2 VAL A 189      47.480 149.044  33.843  1.00 10.26           C  
ATOM   1516  N   LYS A 190      49.623 145.940  36.498  1.00  8.85           N  
ATOM   1517  CA  LYS A 190      50.445 145.491  37.646  1.00 10.27           C  
ATOM   1518  C   LYS A 190      51.724 144.776  37.154  1.00  9.94           C  
ATOM   1519  O   LYS A 190      52.824 144.940  37.757  1.00 10.43           O  
ATOM   1520  CB  LYS A 190      49.598 144.569  38.517  1.00 10.68           C  
ATOM   1521  CG  LYS A 190      50.365 143.886  39.650  1.00 15.29           C  
ATOM   1522  CD  LYS A 190      50.649 142.376  39.251  1.00 16.09           C  
ATOM   1523  CE  LYS A 190      51.362 141.642  40.383  1.00 22.95           C  
ATOM   1524  NZ  LYS A 190      50.604 141.809  41.578  1.00 22.39           N  
ATOM   1525  N   GLN A 191      51.602 144.005  36.066  1.00  9.42           N  
ATOM   1526  CA  GLN A 191      52.750 143.232  35.590  1.00  9.11           C  
ATOM   1527  C   GLN A 191      53.766 144.090  34.818  1.00 10.43           C  
ATOM   1528  O   GLN A 191      54.871 143.624  34.478  1.00 10.68           O  
ATOM   1529  CB  GLN A 191      52.319 141.968  34.845  1.00  8.21           C  
ATOM   1530  CG  GLN A 191      51.515 142.268  33.527  1.00 10.27           C  
ATOM   1531  CD  GLN A 191      52.383 142.378  32.269  1.00 10.65           C  
ATOM   1532  OE1 GLN A 191      53.363 141.636  32.080  1.00 10.48           O  
ATOM   1533  NE2 GLN A 191      51.987 143.277  31.373  1.00  8.89           N  
ATOM   1534  N   CYS A 192      53.444 145.376  34.639  1.00  9.95           N  
ATOM   1535  CA  CYS A 192      54.416 146.383  34.227  1.00 11.76           C  
ATOM   1536  C   CYS A 192      54.945 147.221  35.359  1.00 13.30           C  
ATOM   1537  O   CYS A 192      55.619 148.240  35.109  1.00 16.19           O  
ATOM   1538  CB  CYS A 192      53.808 147.331  33.192  1.00 11.23           C  
ATOM   1539  SG  CYS A 192      53.379 146.531  31.615  1.00 10.58           S  
ATOM   1540  N   GLY A 193      54.628 146.864  36.594  1.00 11.06           N  
ATOM   1541  CA  GLY A 193      55.130 147.626  37.736  1.00 11.99           C  
ATOM   1542  C   GLY A 193      54.208 148.675  38.308  1.00 12.16           C  
ATOM   1543  O   GLY A 193      54.590 149.396  39.231  1.00 12.38           O  
ATOM   1544  N   GLY A 194      52.981 148.760  37.770  1.00 10.11           N  
ATOM   1545  CA  GLY A 194      51.997 149.696  38.306  1.00 10.18           C  
ATOM   1546  C   GLY A 194      51.784 150.944  37.467  1.00 10.32           C  
ATOM   1547  O   GLY A 194      52.446 151.169  36.417  1.00  9.81           O  
ATOM   1548  N   THR A 195      50.845 151.766  37.936  1.00 10.31           N  
ATOM   1549  CA  THR A 195      50.373 152.923  37.158  1.00 10.83           C  
ATOM   1550  C   THR A 195      51.500 153.908  36.886  1.00 12.60           C  
ATOM   1551  O   THR A 195      51.686 154.314  35.761  1.00 13.27           O  
ATOM   1552  CB  THR A 195      49.196 153.651  37.810  1.00 11.98           C  
ATOM   1553  OG1 THR A 195      49.565 154.062  39.148  1.00 12.80           O  
ATOM   1554  CG2 THR A 195      47.973 152.736  37.888  1.00 10.51           C  
ATOM   1555  N   THR A 196      52.288 154.268  37.895  1.00 12.07           N  
ATOM   1556  CA  THR A 196      53.351 155.250  37.644  1.00 13.27           C  
ATOM   1557  C   THR A 196      54.403 154.729  36.664  1.00 12.16           C  
ATOM   1558  O   THR A 196      54.798 155.430  35.730  1.00 13.72           O  
ATOM   1559  CB  THR A 196      54.020 155.641  38.947  1.00 13.88           C  
ATOM   1560  OG1 THR A 196      53.037 156.342  39.728  1.00 18.71           O  
ATOM   1561  CG2 THR A 196      55.203 156.617  38.706  1.00 14.58           C  
ATOM   1562  N   ARG A 197      54.782 153.470  36.818  1.00 10.91           N  
ATOM   1563  CA  ARG A 197      55.865 152.939  36.004  1.00 10.84           C  
ATOM   1564  C   ARG A 197      55.414 152.829  34.554  1.00 10.51           C  
ATOM   1565  O   ARG A 197      56.207 153.103  33.644  1.00 10.87           O  
ATOM   1566  CB  ARG A 197      56.266 151.535  36.485  1.00 11.58           C  
ATOM   1567  CG  ARG A 197      57.539 150.972  35.771  1.00 11.38           C  
ATOM   1568  CD  ARG A 197      58.852 151.607  36.231  1.00 13.28           C  
ATOM   1569  NE  ARG A 197      59.191 151.165  37.600  1.00 13.49           N  
ATOM   1570  CZ  ARG A 197      60.176 151.682  38.330  1.00 14.81           C  
ATOM   1571  NH1 ARG A 197      60.873 152.700  37.855  1.00 14.28           N  
ATOM   1572  NH2 ARG A 197      60.437 151.173  39.550  1.00 16.09           N  
ATOM   1573  N   ILE A 198      54.173 152.413  34.344  1.00  9.58           N  
ATOM   1574  CA  ILE A 198      53.742 152.176  32.947  1.00  9.26           C  
ATOM   1575  C   ILE A 198      53.585 153.486  32.153  1.00 10.63           C  
ATOM   1576  O   ILE A 198      53.789 153.497  30.947  1.00 10.51           O  
ATOM   1577  CB  ILE A 198      52.479 151.266  32.882  1.00  8.61           C  
ATOM   1578  CG1 ILE A 198      52.345 150.612  31.491  1.00  9.99           C  
ATOM   1579  CG2 ILE A 198      51.165 152.029  33.273  1.00  9.38           C  
ATOM   1580  CD1 ILE A 198      51.150 149.642  31.365  1.00 10.40           C  
ATOM   1581  N   ILE A 199      53.212 154.554  32.832  1.00 11.60           N  
ATOM   1582  CA  ILE A 199      52.844 155.821  32.167  1.00 12.99           C  
ATOM   1583  C   ILE A 199      54.016 156.773  32.075  1.00 13.63           C  
ATOM   1584  O   ILE A 199      53.960 157.750  31.314  1.00 14.92           O  
ATOM   1585  CB  ILE A 199      51.653 156.602  32.916  1.00 15.17           C  
ATOM   1586  CG1 ILE A 199      52.193 157.330  34.146  1.00 16.71           C  
ATOM   1587  CG2 ILE A 199      50.572 155.684  33.275  1.00 19.49           C  
ATOM   1588  CD1 ILE A 199      51.277 158.328  34.820  1.00 24.88           C  
ATOM   1589  N   SER A 200      55.080 156.507  32.821  1.00 11.75           N  
ATOM   1590  CA  SER A 200      56.173 157.495  32.930  1.00 11.36           C  
ATOM   1591  C   SER A 200      57.167 157.422  31.794  1.00 10.78           C  
ATOM   1592  O   SER A 200      57.445 156.342  31.276  1.00 11.21           O  
ATOM   1593  CB  SER A 200      56.942 157.337  34.252  1.00 12.26           C  
ATOM   1594  OG  SER A 200      56.085 157.704  35.358  1.00 13.42           O  
ATOM   1595  N   THR A 201      57.722 158.581  31.457  1.00 10.23           N  
ATOM   1596  CA  THR A 201      58.879 158.647  30.549  1.00 10.89           C  
ATOM   1597  C   THR A 201      60.140 158.524  31.434  1.00 11.35           C  
ATOM   1598  O   THR A 201      60.697 157.423  31.591  1.00 10.82           O  
ATOM   1599  CB  THR A 201      58.808 159.925  29.722  1.00 10.56           C  
ATOM   1600  OG1 THR A 201      57.598 159.857  28.925  1.00 11.59           O  
ATOM   1601  CG2 THR A 201      60.002 160.041  28.801  1.00 11.12           C  
ATOM   1602  N   THR A 202      60.529 159.609  32.109  1.00 12.97           N  
ATOM   1603  CA  THR A 202      61.598 159.479  33.139  1.00 12.71           C  
ATOM   1604  C   THR A 202      61.152 158.453  34.199  1.00 12.21           C  
ATOM   1605  O   THR A 202      60.041 158.548  34.745  1.00 12.13           O  
ATOM   1606  CB  THR A 202      61.820 160.834  33.831  1.00 13.99           C  
ATOM   1607  OG1 THR A 202      62.162 161.796  32.831  1.00 14.70           O  
ATOM   1608  CG2 THR A 202      62.965 160.747  34.881  1.00 15.29           C  
ATOM   1609  N   ASN A 203      62.007 157.456  34.446  1.00 11.53           N  
ATOM   1610  CA  ASN A 203      61.749 156.385  35.386  1.00 12.79           C  
ATOM   1611  C   ASN A 203      60.649 155.416  35.001  1.00 11.77           C  
ATOM   1612  O   ASN A 203      60.129 154.712  35.853  1.00 12.28           O  
ATOM   1613  CB  ASN A 203      61.525 156.876  36.825  1.00 13.44           C  
ATOM   1614  CG  ASN A 203      61.832 155.789  37.866  1.00 18.79           C  
ATOM   1615  OD1 ASN A 203      62.738 154.939  37.675  1.00 21.33           O  
ATOM   1616  ND2 ASN A 203      61.045 155.768  38.943  1.00 21.69           N  
ATOM   1617  N   GLY A 204      60.257 155.408  33.730  1.00 11.20           N  
ATOM   1618  CA  GLY A 204      59.160 154.516  33.335  1.00 11.52           C  
ATOM   1619  C   GLY A 204      59.408 153.845  32.004  1.00 10.52           C  
ATOM   1620  O   GLY A 204      60.502 153.930  31.437  1.00 10.96           O  
ATOM   1621  N   GLY A 205      58.338 153.226  31.487  1.00 10.35           N  
ATOM   1622  CA  GLY A 205      58.452 152.460  30.242  1.00 10.63           C  
ATOM   1623  C   GLY A 205      58.903 153.242  29.032  1.00 10.08           C  
ATOM   1624  O   GLY A 205      59.426 152.662  28.084  1.00 10.54           O  
ATOM   1625  N   GLN A 206      58.697 154.571  29.029  1.00  9.37           N  
ATOM   1626  CA  GLN A 206      59.002 155.364  27.829  1.00 10.43           C  
ATOM   1627  C   GLN A 206      60.315 156.118  27.939  1.00 10.29           C  
ATOM   1628  O   GLN A 206      60.557 157.087  27.198  1.00 10.48           O  
ATOM   1629  CB  GLN A 206      57.853 156.347  27.508  1.00 10.58           C  
ATOM   1630  CG  GLN A 206      56.643 155.598  26.903  1.00 13.68           C  
ATOM   1631  CD  GLN A 206      56.007 154.635  27.836  1.00 14.24           C  
ATOM   1632  OE1 GLN A 206      55.985 153.419  27.585  1.00 15.67           O  
ATOM   1633  NE2 GLN A 206      55.463 155.149  28.927  1.00 13.27           N  
ATOM   1634  N   GLU A 207      61.191 155.688  28.859  1.00  9.98           N  
ATOM   1635  CA  GLU A 207      62.367 156.514  29.101  1.00 10.21           C  
ATOM   1636  C   GLU A 207      63.341 156.629  27.935  1.00 10.95           C  
ATOM   1637  O   GLU A 207      63.940 157.708  27.713  1.00 11.02           O  
ATOM   1638  CB  GLU A 207      63.132 156.016  30.334  1.00 10.76           C  
ATOM   1639  CG  GLU A 207      64.154 157.017  30.883  1.00 12.63           C  
ATOM   1640  CD  GLU A 207      64.884 156.479  32.114  1.00 15.45           C  
ATOM   1641  OE1 GLU A 207      64.414 156.744  33.236  1.00 16.00           O  
ATOM   1642  OE2 GLU A 207      65.905 155.733  31.990  1.00 16.66           O  
ATOM   1643  N   ARG A 208      63.506 155.553  27.185  1.00 10.37           N  
ATOM   1644  CA  ARG A 208      64.615 155.443  26.237  1.00 11.13           C  
ATOM   1645  C   ARG A 208      64.196 154.841  24.919  1.00 10.89           C  
ATOM   1646  O   ARG A 208      63.167 154.166  24.817  1.00 10.76           O  
ATOM   1647  CB  ARG A 208      65.745 154.591  26.834  1.00 10.40           C  
ATOM   1648  CG  ARG A 208      66.414 155.377  27.980  1.00 12.91           C  
ATOM   1649  CD  ARG A 208      67.206 154.417  28.821  1.00 17.29           C  
ATOM   1650  NE  ARG A 208      67.836 155.135  29.946  1.00 17.15           N  
ATOM   1651  CZ  ARG A 208      69.096 155.572  29.960  1.00 20.40           C  
ATOM   1652  NH1 ARG A 208      69.874 155.455  28.883  1.00 20.76           N  
ATOM   1653  NH2 ARG A 208      69.574 156.186  31.038  1.00 21.49           N  
ATOM   1654  N   LYS A 209      65.030 155.067  23.923  1.00 10.78           N  
ATOM   1655  CA  LYS A 209      64.928 154.371  22.648  1.00 11.91           C  
ATOM   1656  C   LYS A 209      66.317 153.845  22.304  1.00 11.89           C  
ATOM   1657  O   LYS A 209      67.306 154.296  22.876  1.00 13.01           O  
ATOM   1658  CB  LYS A 209      64.470 155.305  21.522  1.00 12.17           C  
ATOM   1659  CG  LYS A 209      63.003 155.770  21.645  1.00 12.60           C  
ATOM   1660  CD  LYS A 209      62.739 157.030  20.783  1.00 13.73           C  
ATOM   1661  CE  LYS A 209      63.012 156.850  19.278  1.00 16.99           C  
ATOM   1662  NZ  LYS A 209      61.789 156.402  18.535  1.00 17.44           N  
ATOM   1663  N   PHE A 210      66.370 152.914  21.364  1.00 11.89           N  
ATOM   1664  CA  PHE A 210      67.678 152.431  20.858  1.00 11.84           C  
ATOM   1665  C   PHE A 210      68.209 153.349  19.781  1.00 11.43           C  
ATOM   1666  O   PHE A 210      67.508 153.738  18.836  1.00 12.25           O  
ATOM   1667  CB  PHE A 210      67.542 150.999  20.313  1.00 11.16           C  
ATOM   1668  CG  PHE A 210      67.317 149.979  21.392  1.00 11.49           C  
ATOM   1669  CD1 PHE A 210      66.105 149.285  21.473  1.00 11.91           C  
ATOM   1670  CD2 PHE A 210      68.297 149.731  22.383  1.00 13.37           C  
ATOM   1671  CE1 PHE A 210      65.890 148.353  22.487  1.00 12.38           C  
ATOM   1672  CE2 PHE A 210      68.081 148.822  23.395  1.00 13.71           C  
ATOM   1673  CZ  PHE A 210      66.882 148.109  23.447  1.00 12.37           C  
ATOM   1674  N   VAL A 211      69.504 153.685  19.901  1.00 11.44           N  
ATOM   1675  CA  VAL A 211      70.153 154.414  18.819  1.00 12.32           C  
ATOM   1676  C   VAL A 211      70.143 153.564  17.572  1.00 12.05           C  
ATOM   1677  O   VAL A 211      70.657 152.406  17.602  1.00 12.86           O  
ATOM   1678  CB  VAL A 211      71.600 154.767  19.213  1.00 13.33           C  
ATOM   1679  CG1 VAL A 211      72.296 155.477  18.031  1.00 13.31           C  
ATOM   1680  CG2 VAL A 211      71.636 155.636  20.468  1.00 13.38           C  
ATOM   1681  N   GLY A 212      69.530 154.057  16.496  1.00 12.58           N  
ATOM   1682  CA  GLY A 212      69.474 153.340  15.222  1.00 11.97           C  
ATOM   1683  C   GLY A 212      68.251 152.448  15.045  1.00 11.49           C  
ATOM   1684  O   GLY A 212      68.071 151.889  13.989  1.00 13.69           O  
ATOM   1685  N   GLY A 213      67.423 152.367  16.090  1.00 11.91           N  
ATOM   1686  CA  GLY A 213      66.115 151.685  15.959  1.00 11.04           C  
ATOM   1687  C   GLY A 213      66.095 150.308  16.603  1.00 10.98           C  
ATOM   1688  O   GLY A 213      67.116 149.597  16.698  1.00 11.28           O  
ATOM   1689  N   SER A 214      64.915 149.911  17.079  1.00 10.21           N  
ATOM   1690  CA  SER A 214      64.775 148.608  17.734  1.00 10.11           C  
ATOM   1691  C   SER A 214      64.825 147.439  16.788  1.00 10.98           C  
ATOM   1692  O   SER A 214      65.022 146.286  17.239  1.00 11.38           O  
ATOM   1693  CB  SER A 214      63.454 148.534  18.506  1.00  9.92           C  
ATOM   1694  OG  SER A 214      62.361 148.596  17.625  1.00 11.16           O  
ATOM   1695  N   GLY A 215      64.601 147.678  15.493  1.00  9.73           N  
ATOM   1696  CA  GLY A 215      64.619 146.558  14.557  1.00 10.87           C  
ATOM   1697  C   GLY A 215      65.994 145.871  14.526  1.00 10.66           C  
ATOM   1698  O   GLY A 215      66.103 144.718  14.126  1.00 10.30           O  
ATOM   1699  N   GLN A 216      67.022 146.604  14.949  1.00 11.15           N  
ATOM   1700  CA  GLN A 216      68.377 146.058  15.021  1.00 10.75           C  
ATOM   1701  C   GLN A 216      68.484 144.859  15.938  1.00 11.36           C  
ATOM   1702  O   GLN A 216      69.384 144.033  15.774  1.00 12.24           O  
ATOM   1703  CB  GLN A 216      69.350 147.138  15.515  1.00 11.33           C  
ATOM   1704  CG  GLN A 216      69.468 148.333  14.577  1.00 12.87           C  
ATOM   1705  CD  GLN A 216      70.396 149.372  15.156  1.00 15.54           C  
ATOM   1706  OE1 GLN A 216      71.555 149.501  14.724  1.00 16.98           O  
ATOM   1707  NE2 GLN A 216      69.927 150.100  16.169  1.00 11.77           N  
ATOM   1708  N   VAL A 217      67.615 144.765  16.956  1.00 10.27           N  
ATOM   1709  CA  VAL A 217      67.671 143.600  17.847  1.00 11.43           C  
ATOM   1710  C   VAL A 217      67.445 142.319  17.052  1.00 12.08           C  
ATOM   1711  O   VAL A 217      68.259 141.383  17.099  1.00 11.47           O  
ATOM   1712  CB  VAL A 217      66.651 143.730  18.972  1.00  9.89           C  
ATOM   1713  CG1 VAL A 217      66.620 142.448  19.833  1.00 11.02           C  
ATOM   1714  CG2 VAL A 217      67.008 144.927  19.867  1.00 12.44           C  
ATOM   1715  N   SER A 218      66.352 142.268  16.293  1.00 11.33           N  
ATOM   1716  CA  SER A 218      66.054 141.061  15.528  1.00 11.79           C  
ATOM   1717  C   SER A 218      67.043 140.869  14.359  1.00 12.67           C  
ATOM   1718  O   SER A 218      67.439 139.734  14.075  1.00 13.05           O  
ATOM   1719  CB  SER A 218      64.620 141.143  14.994  1.00 10.81           C  
ATOM   1720  OG  SER A 218      63.725 141.138  16.096  1.00 13.92           O  
ATOM   1721  N   GLU A 219      67.467 141.975  13.741  1.00 12.65           N  
ATOM   1722  CA  GLU A 219      68.357 141.941  12.572  1.00 13.00           C  
ATOM   1723  C   GLU A 219      69.727 141.411  13.011  1.00 13.25           C  
ATOM   1724  O   GLU A 219      70.306 140.585  12.268  1.00 13.78           O  
ATOM   1725  CB  GLU A 219      68.539 143.346  11.990  1.00 13.08           C  
ATOM   1726  CG  GLU A 219      67.275 143.824  11.284  1.00 13.08           C  
ATOM   1727  CD  GLU A 219      67.240 145.334  11.077  1.00 17.47           C  
ATOM   1728  OE1 GLU A 219      68.155 146.040  11.581  1.00 18.61           O  
ATOM   1729  OE2 GLU A 219      66.290 145.812  10.407  1.00 16.84           O  
ATOM   1730  N   ARG A 220      70.224 141.865  14.169  1.00 12.74           N  
ATOM   1731  CA  ARG A 220      71.581 141.442  14.621  1.00 13.12           C  
ATOM   1732  C   ARG A 220      71.548 139.969  15.034  1.00 13.56           C  
ATOM   1733  O   ARG A 220      72.526 139.229  14.842  1.00 13.00           O  
ATOM   1734  CB  ARG A 220      72.169 142.360  15.695  1.00 12.76           C  
ATOM   1735  CG  ARG A 220      72.576 143.679  15.065  1.00 14.12           C  
ATOM   1736  CD  ARG A 220      73.314 144.528  16.023  1.00 17.27           C  
ATOM   1737  NE  ARG A 220      73.706 145.757  15.355  1.00 20.05           N  
ATOM   1738  CZ  ARG A 220      74.647 146.597  15.778  1.00 20.46           C  
ATOM   1739  NH1 ARG A 220      75.307 146.398  16.909  1.00 20.69           N  
ATOM   1740  NH2 ARG A 220      74.906 147.677  15.042  1.00 21.17           N  
ATOM   1741  N   ILE A 221      70.422 139.518  15.591  1.00 11.64           N  
ATOM   1742  CA  ILE A 221      70.318 138.074  15.867  1.00 12.32           C  
ATOM   1743  C   ILE A 221      70.236 137.283  14.578  1.00 12.46           C  
ATOM   1744  O   ILE A 221      70.857 136.186  14.474  1.00 13.43           O  
ATOM   1745  CB  ILE A 221      69.138 137.734  16.794  1.00 10.92           C  
ATOM   1746  CG1 ILE A 221      69.412 138.365  18.156  1.00 10.80           C  
ATOM   1747  CG2 ILE A 221      69.006 136.205  17.032  1.00 11.79           C  
ATOM   1748  CD1 ILE A 221      68.113 138.441  19.054  1.00 13.84           C  
ATOM   1749  N   MET A 222      69.487 137.762  13.591  1.00 12.95           N  
ATOM   1750  CA  MET A 222      69.535 137.122  12.262  1.00 14.53           C  
ATOM   1751  C   MET A 222      70.974 137.002  11.710  1.00 15.97           C  
ATOM   1752  O   MET A 222      71.333 135.963  11.120  1.00 16.54           O  
ATOM   1753  CB  MET A 222      68.649 137.840  11.259  1.00 14.76           C  
ATOM   1754  CG  MET A 222      68.693 137.195   9.897  1.00 17.06           C  
ATOM   1755  SD  MET A 222      67.434 137.799   8.791  1.00 20.96           S  
ATOM   1756  CE  MET A 222      67.765 139.535   8.731  1.00 24.93           C  
ATOM   1757  N   ASP A 223      71.765 138.040  11.940  1.00 16.07           N  
ATOM   1758  CA  ASP A 223      73.162 138.051  11.462  1.00 18.17           C  
ATOM   1759  C   ASP A 223      73.958 136.934  12.122  1.00 17.85           C  
ATOM   1760  O   ASP A 223      74.736 136.257  11.443  1.00 19.50           O  
ATOM   1761  CB  ASP A 223      73.832 139.393  11.737  1.00 17.94           C  
ATOM   1762  CG  ASP A 223      73.291 140.528  10.872  1.00 22.20           C  
ATOM   1763  OD1 ASP A 223      72.635 140.301   9.840  1.00 23.11           O  
ATOM   1764  OD2 ASP A 223      73.517 141.684  11.269  1.00 24.87           O  
ATOM   1765  N   LEU A 224      73.756 136.732  13.425  1.00 17.41           N  
ATOM   1766  CA  LEU A 224      74.421 135.669  14.176  1.00 18.44           C  
ATOM   1767  C   LEU A 224      73.983 134.289  13.726  1.00 18.27           C  
ATOM   1768  O   LEU A 224      74.772 133.327  13.782  1.00 19.01           O  
ATOM   1769  CB  LEU A 224      74.109 135.780  15.677  1.00 19.88           C  
ATOM   1770  CG  LEU A 224      74.645 136.973  16.473  1.00 22.46           C  
ATOM   1771  CD1 LEU A 224      74.046 136.939  17.888  1.00 23.90           C  
ATOM   1772  CD2 LEU A 224      76.191 136.980  16.532  1.00 25.19           C  
ATOM   1773  N   LEU A 225      72.716 134.153  13.329  1.00 16.29           N  
ATOM   1774  CA  LEU A 225      72.170 132.827  13.043  1.00 16.50           C  
ATOM   1775  C   LEU A 225      72.392 132.418  11.572  1.00 18.37           C  
ATOM   1776  O   LEU A 225      72.174 131.251  11.216  1.00 17.56           O  
ATOM   1777  CB  LEU A 225      70.657 132.783  13.372  1.00 15.87           C  
ATOM   1778  CG  LEU A 225      70.254 132.876  14.846  1.00 15.97           C  
ATOM   1779  CD1 LEU A 225      68.696 133.037  14.928  1.00 17.01           C  
ATOM   1780  CD2 LEU A 225      70.680 131.613  15.552  1.00 20.06           C  
ATOM   1781  N   GLY A 226      72.753 133.378  10.714  1.00 20.05           N  
ATOM   1782  CA  GLY A 226      72.982 133.098   9.281  1.00 22.02           C  
ATOM   1783  C   GLY A 226      71.793 132.521   8.548  1.00 23.33           C  
ATOM   1784  O   GLY A 226      70.627 132.971   8.705  1.00 24.35           O  
ATOM   1785  N   ASP A 227      72.043 131.464   7.777  1.00 22.01           N  
ATOM   1786  CA  ASP A 227      70.986 130.973   6.928  1.00 21.99           C  
ATOM   1787  C   ASP A 227      69.968 130.150   7.703  1.00 19.85           C  
ATOM   1788  O   ASP A 227      69.081 129.577   7.098  1.00 19.53           O  
ATOM   1789  CB  ASP A 227      71.555 130.166   5.744  1.00 23.83           C  
ATOM   1790  CG  ASP A 227      72.221 128.866   6.175  1.00 29.17           C  
ATOM   1791  OD1 ASP A 227      72.115 128.440   7.359  1.00 34.93           O  
ATOM   1792  OD2 ASP A 227      72.870 128.236   5.300  1.00 38.00           O  
ATOM   1793  N   ARG A 228      70.080 130.120   9.035  1.00 17.06           N  
ATOM   1794  CA  ARG A 228      69.083 129.405   9.849  1.00 16.06           C  
ATOM   1795  C   ARG A 228      67.719 130.136   9.865  1.00 16.16           C  
ATOM   1796  O   ARG A 228      66.699 129.534  10.206  1.00 15.31           O  
ATOM   1797  CB  ARG A 228      69.571 129.212  11.272  1.00 16.06           C  
ATOM   1798  CG  ARG A 228      70.717 128.221  11.384  1.00 18.00           C  
ATOM   1799  CD  ARG A 228      71.327 128.252  12.754  1.00 20.00           C  
ATOM   1800  NE  ARG A 228      72.568 127.466  12.811  1.00 21.24           N  
ATOM   1801  CZ  ARG A 228      73.779 127.931  12.476  1.00 24.21           C  
ATOM   1802  NH1 ARG A 228      73.936 129.160  12.022  1.00 21.69           N  
ATOM   1803  NH2 ARG A 228      74.857 127.149  12.590  1.00 25.25           N  
ATOM   1804  N   VAL A 229      67.737 131.424   9.543  1.00 14.17           N  
ATOM   1805  CA  VAL A 229      66.489 132.194   9.457  1.00 14.51           C  
ATOM   1806  C   VAL A 229      65.985 132.134   8.006  1.00 14.13           C  
ATOM   1807  O   VAL A 229      66.696 132.530   7.068  1.00 14.82           O  
ATOM   1808  CB  VAL A 229      66.699 133.680   9.874  1.00 13.41           C  
ATOM   1809  CG1 VAL A 229      65.334 134.421   9.790  1.00 15.38           C  
ATOM   1810  CG2 VAL A 229      67.271 133.769  11.294  1.00 15.24           C  
ATOM   1811  N   LYS A 230      64.779 131.594   7.834  1.00 12.82           N  
ATOM   1812  CA  LYS A 230      64.143 131.438   6.538  1.00 13.18           C  
ATOM   1813  C   LYS A 230      63.033 132.479   6.421  1.00 13.64           C  
ATOM   1814  O   LYS A 230      62.002 132.373   7.090  1.00 14.45           O  
ATOM   1815  CB  LYS A 230      63.536 130.035   6.421  1.00 13.20           C  
ATOM   1816  CG  LYS A 230      64.479 128.913   6.887  1.00 13.62           C  
ATOM   1817  CD  LYS A 230      65.702 128.800   5.978  1.00 17.76           C  
ATOM   1818  CE  LYS A 230      66.507 127.613   6.484  1.00 22.37           C  
ATOM   1819  NZ  LYS A 230      67.827 127.600   5.812  1.00 26.17           N  
ATOM   1820  N   LEU A 231      63.257 133.494   5.590  1.00 14.25           N  
ATOM   1821  CA  LEU A 231      62.253 134.548   5.342  1.00 13.32           C  
ATOM   1822  C   LEU A 231      61.237 134.125   4.268  1.00 13.52           C  
ATOM   1823  O   LEU A 231      61.528 133.291   3.398  1.00 13.49           O  
ATOM   1824  CB  LEU A 231      62.944 135.855   4.917  1.00 13.65           C  
ATOM   1825  CG  LEU A 231      64.002 136.430   5.854  1.00 14.75           C  
ATOM   1826  CD1 LEU A 231      64.597 137.669   5.195  1.00 16.15           C  
ATOM   1827  CD2 LEU A 231      63.363 136.744   7.259  1.00 16.84           C  
ATOM   1828  N   GLU A 232      60.044 134.721   4.307  1.00 13.01           N  
ATOM   1829  CA  GLU A 232      58.939 134.387   3.418  1.00 12.76           C  
ATOM   1830  C   GLU A 232      58.602 132.883   3.517  1.00 13.52           C  
ATOM   1831  O   GLU A 232      58.333 132.231   2.510  1.00 13.45           O  
ATOM   1832  CB  GLU A 232      59.187 134.857   1.969  1.00 14.77           C  
ATOM   1833  CG  GLU A 232      59.365 136.387   1.938  1.00 17.31           C  
ATOM   1834  CD  GLU A 232      59.409 136.934   0.513  1.00 21.45           C  
ATOM   1835  OE1 GLU A 232      60.525 137.061   0.003  1.00 27.93           O  
ATOM   1836  OE2 GLU A 232      58.346 137.230  -0.052  1.00 28.10           O  
ATOM   1837  N   ARG A 233      58.579 132.390   4.760  1.00 12.36           N  
ATOM   1838  CA  ARG A 233      58.167 131.033   5.072  1.00 12.09           C  
ATOM   1839  C   ARG A 233      57.000 131.081   6.083  1.00 10.73           C  
ATOM   1840  O   ARG A 233      57.204 130.759   7.252  1.00 11.04           O  
ATOM   1841  CB  ARG A 233      59.305 130.227   5.670  1.00 13.31           C  
ATOM   1842  CG  ARG A 233      60.098 129.376   4.640  1.00 14.71           C  
ATOM   1843  CD  ARG A 233      60.935 130.259   3.756  1.00 18.52           C  
ATOM   1844  NE  ARG A 233      61.855 129.462   2.932  1.00 21.42           N  
ATOM   1845  CZ  ARG A 233      62.958 129.942   2.364  1.00 24.37           C  
ATOM   1846  NH1 ARG A 233      63.337 131.213   2.539  1.00 22.35           N  
ATOM   1847  NH2 ARG A 233      63.696 129.126   1.626  1.00 25.81           N  
ATOM   1848  N   PRO A 234      55.800 131.518   5.637  1.00 11.95           N  
ATOM   1849  CA  PRO A 234      54.672 131.464   6.578  1.00 10.94           C  
ATOM   1850  C   PRO A 234      54.344 129.985   6.868  1.00 11.26           C  
ATOM   1851  O   PRO A 234      54.208 129.179   5.932  1.00 12.36           O  
ATOM   1852  CB  PRO A 234      53.501 132.112   5.795  1.00 11.66           C  
ATOM   1853  CG  PRO A 234      54.153 132.825   4.599  1.00 13.27           C  
ATOM   1854  CD  PRO A 234      55.390 131.974   4.301  1.00 12.33           C  
ATOM   1855  N   VAL A 235      54.201 129.653   8.151  1.00 10.12           N  
ATOM   1856  CA  VAL A 235      53.868 128.286   8.534  1.00  9.76           C  
ATOM   1857  C   VAL A 235      52.351 128.072   8.372  1.00 11.18           C  
ATOM   1858  O   VAL A 235      51.549 128.907   8.805  1.00 11.18           O  
ATOM   1859  CB  VAL A 235      54.303 128.005   9.972  1.00  9.45           C  
ATOM   1860  CG1 VAL A 235      53.699 126.666  10.501  1.00 10.69           C  
ATOM   1861  CG2 VAL A 235      55.871 128.017  10.070  1.00  9.83           C  
ATOM   1862  N   ILE A 236      51.991 126.950   7.742  1.00  9.87           N  
ATOM   1863  CA  ILE A 236      50.580 126.643   7.454  1.00 10.65           C  
ATOM   1864  C   ILE A 236      50.080 125.376   8.180  1.00 10.59           C  
ATOM   1865  O   ILE A 236      48.856 125.167   8.259  1.00 10.52           O  
ATOM   1866  CB  ILE A 236      50.322 126.502   5.902  1.00 10.93           C  
ATOM   1867  CG1 ILE A 236      51.269 125.429   5.313  1.00 12.92           C  
ATOM   1868  CG2 ILE A 236      50.489 127.852   5.214  1.00 14.90           C  
ATOM   1869  CD1 ILE A 236      50.882 124.947   3.906  1.00 16.16           C  
ATOM   1870  N   TYR A 237      51.007 124.537   8.674  1.00 10.54           N  
ATOM   1871  CA  TYR A 237      50.629 123.187   9.098  1.00 11.18           C  
ATOM   1872  C   TYR A 237      51.664 122.631  10.026  1.00 11.87           C  
ATOM   1873  O   TYR A 237      52.879 122.730   9.754  1.00 11.93           O  
ATOM   1874  CB  TYR A 237      50.484 122.273   7.848  1.00 11.48           C  
ATOM   1875  CG  TYR A 237      50.128 120.832   8.115  1.00 11.95           C  
ATOM   1876  CD1 TYR A 237      48.864 120.496   8.609  1.00 15.22           C  
ATOM   1877  CD2 TYR A 237      51.066 119.807   7.870  1.00 15.83           C  
ATOM   1878  CE1 TYR A 237      48.497 119.133   8.834  1.00 16.28           C  
ATOM   1879  CE2 TYR A 237      50.711 118.450   8.117  1.00 17.81           C  
ATOM   1880  CZ  TYR A 237      49.431 118.151   8.571  1.00 17.22           C  
ATOM   1881  OH  TYR A 237      49.063 116.828   8.801  1.00 19.05           O  
ATOM   1882  N   ILE A 238      51.170 122.092  11.138  1.00 11.48           N  
ATOM   1883  CA  ILE A 238      52.049 121.405  12.105  1.00 11.99           C  
ATOM   1884  C   ILE A 238      51.444 120.057  12.423  1.00 12.24           C  
ATOM   1885  O   ILE A 238      50.267 119.964  12.794  1.00 12.96           O  
ATOM   1886  CB  ILE A 238      52.299 122.224  13.397  1.00 12.08           C  
ATOM   1887  CG1 ILE A 238      53.048 123.532  13.064  1.00 12.35           C  
ATOM   1888  CG2 ILE A 238      53.083 121.366  14.463  1.00 13.66           C  
ATOM   1889  CD1 ILE A 238      53.157 124.482  14.241  1.00 11.98           C  
ATOM   1890  N   ASP A 239      52.269 119.001  12.256  1.00 12.59           N  
ATOM   1891  CA  ASP A 239      51.794 117.625  12.397  1.00 14.12           C  
ATOM   1892  C   ASP A 239      52.656 116.975  13.464  1.00 14.34           C  
ATOM   1893  O   ASP A 239      53.875 116.834  13.291  1.00 15.25           O  
ATOM   1894  CB  ASP A 239      51.906 116.925  11.019  1.00 14.09           C  
ATOM   1895  CG  ASP A 239      51.579 115.442  11.062  1.00 19.52           C  
ATOM   1896  OD1 ASP A 239      51.335 114.882  12.133  1.00 18.94           O  
ATOM   1897  OD2 ASP A 239      51.566 114.827   9.965  1.00 25.32           O  
ATOM   1898  N   GLN A 240      52.018 116.608  14.589  1.00 14.35           N  
ATOM   1899  CA  GLN A 240      52.698 115.940  15.709  1.00 15.62           C  
ATOM   1900  C   GLN A 240      52.325 114.468  15.868  1.00 17.89           C  
ATOM   1901  O   GLN A 240      52.500 113.899  16.950  1.00 20.10           O  
ATOM   1902  CB  GLN A 240      52.391 116.631  17.016  1.00 16.66           C  
ATOM   1903  CG  GLN A 240      52.681 118.092  17.022  1.00 17.15           C  
ATOM   1904  CD  GLN A 240      52.727 118.606  18.448  1.00 17.10           C  
ATOM   1905  OE1 GLN A 240      53.694 118.360  19.172  1.00 17.14           O  
ATOM   1906  NE2 GLN A 240      51.652 119.278  18.873  1.00 14.66           N  
ATOM   1907  N   THR A 241      51.837 113.859  14.801  1.00 19.24           N  
ATOM   1908  CA  THR A 241      51.353 112.468  14.907  1.00 20.94           C  
ATOM   1909  C   THR A 241      52.486 111.449  14.848  1.00 23.21           C  
ATOM   1910  O   THR A 241      52.248 110.266  15.137  1.00 23.49           O  
ATOM   1911  CB  THR A 241      50.342 112.116  13.786  1.00 20.23           C  
ATOM   1912  OG1 THR A 241      50.952 112.280  12.506  1.00 21.13           O  
ATOM   1913  CG2 THR A 241      49.094 112.995  13.870  1.00 21.91           C  
ATOM   1914  N   ARG A 242      53.683 111.889  14.463  1.00 24.01           N  
ATOM   1915  CA  ARG A 242      54.829 110.980  14.232  1.00 25.75           C  
ATOM   1916  C   ARG A 242      55.959 111.286  15.187  1.00 25.32           C  
ATOM   1917  O   ARG A 242      55.866 112.209  16.004  1.00 24.96           O  
ATOM   1918  CB  ARG A 242      55.327 111.069  12.793  1.00 26.75           C  
ATOM   1919  CG  ARG A 242      54.405 110.447  11.771  1.00 31.59           C  
ATOM   1920  CD  ARG A 242      54.826 110.866  10.382  1.00 38.54           C  
ATOM   1921  NE  ARG A 242      53.904 111.868   9.852  1.00 46.54           N  
ATOM   1922  CZ  ARG A 242      53.027 111.641   8.874  1.00 47.82           C  
ATOM   1923  NH1 ARG A 242      52.968 110.448   8.286  1.00 49.47           N  
ATOM   1924  NH2 ARG A 242      52.220 112.612   8.468  1.00 48.80           N  
ATOM   1925  N   GLU A 243      57.037 110.508  15.080  1.00 25.80           N  
ATOM   1926  CA  GLU A 243      58.162 110.627  16.006  1.00 26.14           C  
ATOM   1927  C   GLU A 243      58.771 112.026  16.075  1.00 25.07           C  
ATOM   1928  O   GLU A 243      59.103 112.514  17.163  1.00 26.13           O  
ATOM   1929  CB  GLU A 243      59.275 109.625  15.657  1.00 26.97           C  
ATOM   1930  CG  GLU A 243      60.143 109.364  16.878  1.00 30.19           C  
ATOM   1931  CD  GLU A 243      61.386 108.532  16.600  1.00 35.01           C  
ATOM   1932  OE1 GLU A 243      61.404 107.770  15.610  1.00 37.76           O  
ATOM   1933  OE2 GLU A 243      62.344 108.667  17.383  1.00 35.85           O  
ATOM   1934  N   ASN A 244      58.981 112.622  14.908  1.00 23.83           N  
ATOM   1935  CA  ASN A 244      59.444 114.001  14.830  1.00 23.51           C  
ATOM   1936  C   ASN A 244      58.278 114.872  14.376  1.00 21.83           C  
ATOM   1937  O   ASN A 244      57.433 114.441  13.587  1.00 21.25           O  
ATOM   1938  CB  ASN A 244      60.558 114.133  13.799  1.00 24.54           C  
ATOM   1939  CG  ASN A 244      61.790 113.289  14.131  1.00 30.00           C  
ATOM   1940  OD1 ASN A 244      62.147 113.099  15.299  1.00 35.03           O  
ATOM   1941  ND2 ASN A 244      62.455 112.800  13.089  1.00 33.22           N  
ATOM   1942  N   VAL A 245      58.250 116.107  14.875  1.00 19.78           N  
ATOM   1943  CA  VAL A 245      57.229 117.077  14.440  1.00 17.83           C  
ATOM   1944  C   VAL A 245      57.489 117.549  13.010  1.00 17.49           C  
ATOM   1945  O   VAL A 245      58.631 117.833  12.666  1.00 17.19           O  
ATOM   1946  CB  VAL A 245      57.268 118.300  15.374  1.00 17.47           C  
ATOM   1947  CG1 VAL A 245      56.175 119.321  14.987  1.00 17.19           C  
ATOM   1948  CG2 VAL A 245      57.050 117.868  16.802  1.00 15.80           C  
ATOM   1949  N   LEU A 246      56.439 117.666  12.196  1.00 16.27           N  
ATOM   1950  CA  LEU A 246      56.556 118.124  10.820  1.00 16.02           C  
ATOM   1951  C   LEU A 246      55.950 119.522  10.729  1.00 15.59           C  
ATOM   1952  O   LEU A 246      54.799 119.724  11.178  1.00 15.01           O  
ATOM   1953  CB  LEU A 246      55.839 117.190   9.824  1.00 17.47           C  
ATOM   1954  CG  LEU A 246      56.483 115.807   9.765  1.00 21.17           C  
ATOM   1955  CD1 LEU A 246      55.606 114.835   8.955  1.00 25.72           C  
ATOM   1956  CD2 LEU A 246      57.896 115.933   9.178  1.00 25.90           C  
ATOM   1957  N   VAL A 247      56.708 120.460  10.165  1.00 13.72           N  
ATOM   1958  CA  VAL A 247      56.223 121.859  10.030  1.00 13.53           C  
ATOM   1959  C   VAL A 247      56.285 122.249   8.565  1.00 13.91           C  
ATOM   1960  O   VAL A 247      57.375 122.278   7.967  1.00 15.28           O  
ATOM   1961  CB  VAL A 247      57.042 122.866  10.875  1.00 12.73           C  
ATOM   1962  CG1 VAL A 247      56.406 124.300  10.758  1.00 12.22           C  
ATOM   1963  CG2 VAL A 247      57.140 122.445  12.344  1.00 14.14           C  
ATOM   1964  N   GLU A 248      55.134 122.585   7.993  1.00 12.73           N  
ATOM   1965  CA  GLU A 248      55.046 122.925   6.585  1.00 12.50           C  
ATOM   1966  C   GLU A 248      54.794 124.395   6.391  1.00 13.18           C  
ATOM   1967  O   GLU A 248      54.022 125.020   7.152  1.00 12.19           O  
ATOM   1968  CB  GLU A 248      53.944 122.119   5.903  1.00 12.97           C  
ATOM   1969  CG  GLU A 248      54.023 122.226   4.368  1.00 17.75           C  
ATOM   1970  CD  GLU A 248      52.984 121.343   3.690  1.00 24.41           C  
ATOM   1971  OE1 GLU A 248      52.000 120.915   4.351  1.00 25.07           O  
ATOM   1972  OE2 GLU A 248      53.165 121.085   2.488  1.00 26.28           O  
ATOM   1973  N   THR A 249      55.415 124.928   5.345  1.00 12.61           N  
ATOM   1974  CA  THR A 249      55.268 126.363   5.003  1.00 12.96           C  
ATOM   1975  C   THR A 249      54.430 126.549   3.725  1.00 14.77           C  
ATOM   1976  O   THR A 249      54.190 125.612   2.960  1.00 15.42           O  
ATOM   1977  CB  THR A 249      56.632 127.047   4.828  1.00 14.21           C  
ATOM   1978  OG1 THR A 249      57.351 126.453   3.723  1.00 16.26           O  
ATOM   1979  CG2 THR A 249      57.450 126.934   6.094  1.00 14.48           C  
ATOM   1980  N   LEU A 250      54.028 127.789   3.493  1.00 13.84           N  
ATOM   1981  CA  LEU A 250      53.138 128.132   2.395  1.00 16.01           C  
ATOM   1982  C   LEU A 250      53.853 127.964   1.056  1.00 18.01           C  
ATOM   1983  O   LEU A 250      53.193 127.632   0.064  1.00 19.53           O  
ATOM   1984  CB  LEU A 250      52.656 129.573   2.561  1.00 15.87           C  
ATOM   1985  CG  LEU A 250      51.611 130.078   1.563  1.00 17.01           C  
ATOM   1986  CD1 LEU A 250      50.279 129.338   1.690  1.00 19.37           C  
ATOM   1987  CD2 LEU A 250      51.406 131.575   1.738  1.00 18.42           C  
ATOM   1988  N   ASN A 251      55.173 128.179   1.056  1.00 19.73           N  
ATOM   1989  CA  ASN A 251      55.976 128.193  -0.183  1.00 22.06           C  
ATOM   1990  C   ASN A 251      56.480 126.799  -0.414  1.00 23.61           C  
ATOM   1991  O   ASN A 251      57.534 126.603  -1.071  1.00 25.87           O  
ATOM   1992  CB  ASN A 251      57.164 129.176  -0.067  1.00 22.15           C  
ATOM   1993  CG  ASN A 251      58.107 128.840   1.081  1.00 23.42           C  
ATOM   1994  OD1 ASN A 251      57.676 128.679   2.233  1.00 22.72           O  
ATOM   1995  ND2 ASN A 251      59.406 128.785   0.790  1.00 24.74           N  
ATOM   1996  N   HIS A 252      55.776 125.816   0.161  1.00 22.82           N  
ATOM   1997  CA  HIS A 252      55.981 124.417  -0.190  1.00 23.93           C  
ATOM   1998  C   HIS A 252      57.307 123.792   0.320  1.00 22.22           C  
ATOM   1999  O   HIS A 252      58.024 123.105  -0.435  1.00 23.87           O  
ATOM   2000  CB  HIS A 252      55.848 124.319  -1.711  1.00 24.99           C  
ATOM   2001  CG  HIS A 252      54.606 124.980  -2.233  1.00 29.07           C  
ATOM   2002  ND1 HIS A 252      54.639 126.147  -2.978  1.00 30.25           N  
ATOM   2003  CD2 HIS A 252      53.292 124.660  -2.084  1.00 30.65           C  
ATOM   2004  CE1 HIS A 252      53.402 126.509  -3.276  1.00 31.49           C  
ATOM   2005  NE2 HIS A 252      52.567 125.623  -2.751  1.00 32.29           N  
ATOM   2006  N   GLU A 253      57.645 124.030   1.584  1.00 18.56           N  
ATOM   2007  CA  GLU A 253      58.808 123.397   2.224  1.00 17.30           C  
ATOM   2008  C   GLU A 253      58.389 122.655   3.470  1.00 17.44           C  
ATOM   2009  O   GLU A 253      57.411 123.033   4.133  1.00 17.84           O  
ATOM   2010  CB  GLU A 253      59.860 124.437   2.610  1.00 17.50           C  
ATOM   2011  CG  GLU A 253      60.471 125.142   1.415  1.00 18.04           C  
ATOM   2012  CD  GLU A 253      61.467 126.224   1.798  1.00 19.76           C  
ATOM   2013  OE1 GLU A 253      61.468 126.732   2.940  1.00 19.68           O  
ATOM   2014  OE2 GLU A 253      62.276 126.608   0.938  1.00 23.37           O  
ATOM   2015  N   MET A 254      59.130 121.609   3.810  1.00 17.37           N  
ATOM   2016  CA  MET A 254      58.854 120.826   5.028  1.00 18.04           C  
ATOM   2017  C   MET A 254      60.037 120.829   5.964  1.00 17.87           C  
ATOM   2018  O   MET A 254      61.189 120.548   5.555  1.00 18.33           O  
ATOM   2019  CB  MET A 254      58.459 119.378   4.706  1.00 19.00           C  
ATOM   2020  CG  MET A 254      57.922 118.618   5.942  1.00 23.97           C  
ATOM   2021  SD  MET A 254      56.252 119.164   6.419  1.00 32.26           S  
ATOM   2022  CE  MET A 254      55.466 119.000   4.811  1.00 29.51           C  
ATOM   2023  N   TYR A 255      59.779 121.140   7.226  1.00 16.94           N  
ATOM   2024  CA  TYR A 255      60.805 121.114   8.237  1.00 16.88           C  
ATOM   2025  C   TYR A 255      60.495 120.036   9.246  1.00 17.69           C  
ATOM   2026  O   TYR A 255      59.321 119.766   9.560  1.00 18.60           O  
ATOM   2027  CB  TYR A 255      60.965 122.524   8.876  1.00 16.14           C  
ATOM   2028  CG  TYR A 255      61.441 123.520   7.863  1.00 14.74           C  
ATOM   2029  CD1 TYR A 255      60.556 124.100   6.950  1.00 16.80           C  
ATOM   2030  CD2 TYR A 255      62.811 123.866   7.792  1.00 16.18           C  
ATOM   2031  CE1 TYR A 255      61.005 124.989   5.983  1.00 17.89           C  
ATOM   2032  CE2 TYR A 255      63.266 124.739   6.826  1.00 17.89           C  
ATOM   2033  CZ  TYR A 255      62.355 125.294   5.926  1.00 17.46           C  
ATOM   2034  OH  TYR A 255      62.781 126.171   4.968  1.00 22.30           O  
ATOM   2035  N   GLU A 256      61.529 119.345   9.713  1.00 17.99           N  
ATOM   2036  CA  GLU A 256      61.319 118.286  10.692  1.00 18.91           C  
ATOM   2037  C   GLU A 256      62.127 118.587  11.940  1.00 19.13           C  
ATOM   2038  O   GLU A 256      63.305 118.925  11.840  1.00 21.01           O  
ATOM   2039  CB  GLU A 256      61.708 116.942  10.071  1.00 20.75           C  
ATOM   2040  CG  GLU A 256      61.402 115.755  10.901  1.00 24.44           C  
ATOM   2041  CD  GLU A 256      61.773 114.475  10.173  1.00 32.31           C  
ATOM   2042  OE1 GLU A 256      62.492 113.657  10.786  1.00 36.15           O  
ATOM   2043  OE2 GLU A 256      61.384 114.324   8.985  1.00 33.90           O  
ATOM   2044  N   ALA A 257      61.495 118.494  13.105  1.00 17.24           N  
ATOM   2045  CA  ALA A 257      62.154 118.864  14.343  1.00 15.82           C  
ATOM   2046  C   ALA A 257      61.742 118.015  15.527  1.00 15.07           C  
ATOM   2047  O   ALA A 257      60.704 117.343  15.498  1.00 15.27           O  
ATOM   2048  CB  ALA A 257      61.877 120.371  14.655  1.00 17.09           C  
ATOM   2049  N   LYS A 258      62.514 118.095  16.601  1.00 14.53           N  
ATOM   2050  CA  LYS A 258      62.151 117.440  17.845  1.00 14.72           C  
ATOM   2051  C   LYS A 258      61.056 118.217  18.580  1.00 14.83           C  
ATOM   2052  O   LYS A 258      60.144 117.609  19.159  1.00 14.81           O  
ATOM   2053  CB  LYS A 258      63.342 117.314  18.775  1.00 15.83           C  
ATOM   2054  CG  LYS A 258      64.467 116.381  18.227  1.00 19.48           C  
ATOM   2055  CD  LYS A 258      65.665 116.360  19.153  1.00 22.11           C  
ATOM   2056  CE  LYS A 258      66.741 115.370  18.641  1.00 23.63           C  
ATOM   2057  NZ  LYS A 258      67.343 115.826  17.354  1.00 28.17           N  
ATOM   2058  N   TYR A 259      61.157 119.557  18.521  1.00 13.79           N  
ATOM   2059  CA  TYR A 259      60.196 120.412  19.221  1.00 13.40           C  
ATOM   2060  C   TYR A 259      59.934 121.657  18.395  1.00 12.12           C  
ATOM   2061  O   TYR A 259      60.726 122.008  17.519  1.00 11.65           O  
ATOM   2062  CB  TYR A 259      60.779 120.883  20.580  1.00 13.52           C  
ATOM   2063  CG  TYR A 259      61.107 119.748  21.506  1.00 15.29           C  
ATOM   2064  CD1 TYR A 259      62.395 119.227  21.535  1.00 15.68           C  
ATOM   2065  CD2 TYR A 259      60.139 119.190  22.329  1.00 18.03           C  
ATOM   2066  CE1 TYR A 259      62.713 118.177  22.384  1.00 18.39           C  
ATOM   2067  CE2 TYR A 259      60.446 118.133  23.199  1.00 19.92           C  
ATOM   2068  CZ  TYR A 259      61.751 117.642  23.208  1.00 20.40           C  
ATOM   2069  OH  TYR A 259      62.061 116.582  24.039  1.00 24.74           O  
ATOM   2070  N   VAL A 260      58.848 122.351  18.729  1.00 12.28           N  
ATOM   2071  CA  VAL A 260      58.523 123.631  18.061  1.00 11.89           C  
ATOM   2072  C   VAL A 260      58.281 124.703  19.121  1.00 10.98           C  
ATOM   2073  O   VAL A 260      57.709 124.436  20.206  1.00 11.58           O  
ATOM   2074  CB  VAL A 260      57.276 123.471  17.179  1.00 11.60           C  
ATOM   2075  CG1 VAL A 260      56.774 124.850  16.611  1.00 12.70           C  
ATOM   2076  CG2 VAL A 260      57.562 122.484  16.023  1.00 13.44           C  
ATOM   2077  N   ILE A 261      58.727 125.930  18.826  1.00 11.00           N  
ATOM   2078  CA  ILE A 261      58.296 127.086  19.616  1.00 10.40           C  
ATOM   2079  C   ILE A 261      57.399 127.942  18.733  1.00 10.64           C  
ATOM   2080  O   ILE A 261      57.782 128.331  17.642  1.00 11.09           O  
ATOM   2081  CB  ILE A 261      59.484 127.937  20.064  1.00 10.79           C  
ATOM   2082  CG1 ILE A 261      60.337 127.184  21.076  1.00 11.01           C  
ATOM   2083  CG2 ILE A 261      58.989 129.322  20.664  1.00 11.82           C  
ATOM   2084  CD1 ILE A 261      61.649 127.891  21.502  1.00 12.24           C  
ATOM   2085  N   SER A 262      56.182 128.187  19.212  1.00 10.43           N  
ATOM   2086  CA  SER A 262      55.286 129.105  18.532  1.00  9.85           C  
ATOM   2087  C   SER A 262      55.554 130.514  19.119  1.00 10.45           C  
ATOM   2088  O   SER A 262      55.215 130.756  20.269  1.00 10.86           O  
ATOM   2089  CB  SER A 262      53.828 128.662  18.762  1.00 10.58           C  
ATOM   2090  OG  SER A 262      52.926 129.615  18.215  1.00 10.75           O  
ATOM   2091  N   ALA A 263      56.124 131.417  18.310  1.00  9.46           N  
ATOM   2092  CA  ALA A 263      56.513 132.755  18.791  1.00 10.21           C  
ATOM   2093  C   ALA A 263      55.694 133.840  18.096  1.00 10.67           C  
ATOM   2094  O   ALA A 263      56.161 134.933  17.821  1.00 11.68           O  
ATOM   2095  CB  ALA A 263      58.061 132.991  18.612  1.00  9.13           C  
ATOM   2096  N   ILE A 264      54.429 133.537  17.846  1.00 11.11           N  
ATOM   2097  CA  ILE A 264      53.525 134.447  17.109  1.00  9.93           C  
ATOM   2098  C   ILE A 264      52.399 134.878  18.071  1.00  9.61           C  
ATOM   2099  O   ILE A 264      52.140 134.230  19.080  1.00 11.24           O  
ATOM   2100  CB  ILE A 264      52.941 133.721  15.832  1.00 10.19           C  
ATOM   2101  CG1 ILE A 264      52.058 132.497  16.206  1.00 10.23           C  
ATOM   2102  CG2 ILE A 264      54.098 133.307  14.857  1.00 10.76           C  
ATOM   2103  CD1 ILE A 264      51.492 131.776  14.981  1.00 11.51           C  
ATOM   2104  N   PRO A 265      51.698 135.994  17.759  1.00 10.52           N  
ATOM   2105  CA  PRO A 265      50.560 136.385  18.618  1.00 11.23           C  
ATOM   2106  C   PRO A 265      49.574 135.231  18.746  1.00 10.88           C  
ATOM   2107  O   PRO A 265      49.369 134.497  17.786  1.00 11.01           O  
ATOM   2108  CB  PRO A 265      49.914 137.536  17.812  1.00 12.08           C  
ATOM   2109  CG  PRO A 265      51.074 138.133  17.034  1.00 11.95           C  
ATOM   2110  CD  PRO A 265      51.930 136.933  16.658  1.00 11.59           C  
ATOM   2111  N   PRO A 266      48.938 135.062  19.926  1.00 10.40           N  
ATOM   2112  CA  PRO A 266      48.152 133.841  20.108  1.00 10.25           C  
ATOM   2113  C   PRO A 266      47.100 133.623  19.028  1.00  8.56           C  
ATOM   2114  O   PRO A 266      46.967 132.500  18.504  1.00  9.31           O  
ATOM   2115  CB  PRO A 266      47.485 134.060  21.485  1.00 11.43           C  
ATOM   2116  CG  PRO A 266      48.503 134.877  22.222  1.00 11.92           C  
ATOM   2117  CD  PRO A 266      49.162 135.784  21.195  1.00 11.64           C  
ATOM   2118  N   THR A 267      46.357 134.663  18.646  1.00  8.81           N  
ATOM   2119  CA  THR A 267      45.310 134.439  17.658  1.00  8.32           C  
ATOM   2120  C   THR A 267      45.867 134.040  16.320  1.00  8.49           C  
ATOM   2121  O   THR A 267      45.164 133.409  15.514  1.00  8.58           O  
ATOM   2122  CB  THR A 267      44.338 135.669  17.579  1.00  8.39           C  
ATOM   2123  OG1 THR A 267      43.209 135.307  16.793  1.00  8.88           O  
ATOM   2124  CG2 THR A 267      45.015 136.884  16.964  1.00 11.30           C  
ATOM   2125  N   LEU A 268      47.122 134.422  16.049  1.00  8.90           N  
ATOM   2126  CA  LEU A 268      47.698 134.104  14.711  1.00  8.48           C  
ATOM   2127  C   LEU A 268      47.995 132.594  14.600  1.00  9.51           C  
ATOM   2128  O   LEU A 268      48.257 132.104  13.512  1.00  8.96           O  
ATOM   2129  CB  LEU A 268      48.926 134.943  14.415  1.00  9.54           C  
ATOM   2130  CG  LEU A 268      48.570 136.370  14.007  1.00 14.24           C  
ATOM   2131  CD1 LEU A 268      49.816 137.065  13.433  1.00 14.32           C  
ATOM   2132  CD2 LEU A 268      47.491 136.421  13.027  1.00 20.82           C  
ATOM   2133  N   GLY A 269      47.893 131.874  15.717  1.00  8.85           N  
ATOM   2134  CA  GLY A 269      47.913 130.375  15.670  1.00  8.25           C  
ATOM   2135  C   GLY A 269      46.759 129.835  14.814  1.00  9.98           C  
ATOM   2136  O   GLY A 269      46.815 128.700  14.364  1.00 11.17           O  
ATOM   2137  N   MET A 270      45.705 130.617  14.629  1.00  9.36           N  
ATOM   2138  CA AMET A 270      44.581 130.254  13.750  0.50  9.17           C  
ATOM   2139  CA BMET A 270      44.606 130.181  13.763  0.50  9.06           C  
ATOM   2140  C   MET A 270      45.035 130.001  12.307  1.00  9.87           C  
ATOM   2141  O   MET A 270      44.380 129.271  11.573  1.00 10.33           O  
ATOM   2142  CB AMET A 270      43.488 131.361  13.757  0.50 10.12           C  
ATOM   2143  CB BMET A 270      43.408 131.140  13.834  0.50 10.14           C  
ATOM   2144  CG AMET A 270      42.574 131.363  14.982  0.50 10.19           C  
ATOM   2145  CG BMET A 270      42.736 131.172  15.190  0.50  9.61           C  
ATOM   2146  SD AMET A 270      41.557 129.883  15.045  0.50 11.26           S  
ATOM   2147  SD BMET A 270      41.249 132.139  15.021  0.50  9.13           S  
ATOM   2148  CE AMET A 270      40.287 130.188  13.816  0.50 10.16           C  
ATOM   2149  CE BMET A 270      40.217 131.051  14.044  0.50 10.62           C  
ATOM   2150  N   LYS A 271      46.138 130.632  11.914  1.00  9.28           N  
ATOM   2151  CA  LYS A 271      46.597 130.541  10.508  1.00  9.71           C  
ATOM   2152  C   LYS A 271      47.292 129.191  10.255  1.00 10.53           C  
ATOM   2153  O   LYS A 271      47.693 128.917   9.125  1.00 10.97           O  
ATOM   2154  CB  LYS A 271      47.576 131.679  10.176  1.00  9.73           C  
ATOM   2155  CG  LYS A 271      46.987 133.095  10.458  1.00 10.25           C  
ATOM   2156  CD  LYS A 271      47.570 134.203   9.586  1.00 13.77           C  
ATOM   2157  CE  LYS A 271      46.985 134.115   8.175  1.00 14.90           C  
ATOM   2158  NZ  LYS A 271      45.549 134.471   8.188  1.00 17.50           N  
ATOM   2159  N   ILE A 272      47.443 128.381  11.293  1.00  9.75           N  
ATOM   2160  CA  ILE A 272      48.101 127.080  11.182  1.00 10.98           C  
ATOM   2161  C   ILE A 272      47.030 126.002  11.347  1.00 11.15           C  
ATOM   2162  O   ILE A 272      46.176 126.093  12.253  1.00 11.42           O  
ATOM   2163  CB  ILE A 272      49.225 126.947  12.237  1.00 10.72           C  
ATOM   2164  CG1 ILE A 272      50.251 128.091  12.097  1.00 11.70           C  
ATOM   2165  CG2 ILE A 272      49.853 125.532  12.204  1.00 11.75           C  
ATOM   2166  CD1 ILE A 272      51.244 128.162  13.279  1.00 12.83           C  
ATOM   2167  N   HIS A 273      47.052 125.004  10.445  1.00 10.68           N  
ATOM   2168  CA  HIS A 273      46.160 123.844  10.565  1.00 10.40           C  
ATOM   2169  C   HIS A 273      46.924 122.786  11.384  1.00 11.12           C  
ATOM   2170  O   HIS A 273      48.126 122.549  11.150  1.00 11.77           O  
ATOM   2171  CB  HIS A 273      45.811 123.321   9.158  1.00 10.79           C  
ATOM   2172  CG  HIS A 273      45.061 124.337   8.346  1.00 11.05           C  
ATOM   2173  ND1 HIS A 273      43.749 124.175   7.976  1.00 12.12           N  
ATOM   2174  CD2 HIS A 273      45.426 125.569   7.917  1.00 14.28           C  
ATOM   2175  CE1 HIS A 273      43.343 125.249   7.318  1.00 12.04           C  
ATOM   2176  NE2 HIS A 273      44.344 126.114   7.275  1.00 11.84           N  
ATOM   2177  N   PHE A 274      46.286 122.237  12.420  1.00 10.97           N  
ATOM   2178  CA  PHE A 274      47.008 121.346  13.352  1.00 12.29           C  
ATOM   2179  C   PHE A 274      46.530 119.902  13.184  1.00 11.91           C  
ATOM   2180  O   PHE A 274      45.337 119.636  13.010  1.00 12.43           O  
ATOM   2181  CB  PHE A 274      46.787 121.770  14.814  1.00 12.04           C  
ATOM   2182  CG  PHE A 274      47.506 123.049  15.183  1.00 11.19           C  
ATOM   2183  CD1 PHE A 274      46.846 124.303  15.024  1.00 13.19           C  
ATOM   2184  CD2 PHE A 274      48.833 123.033  15.610  1.00 11.74           C  
ATOM   2185  CE1 PHE A 274      47.520 125.504  15.318  1.00 13.48           C  
ATOM   2186  CE2 PHE A 274      49.525 124.230  15.928  1.00 13.45           C  
ATOM   2187  CZ  PHE A 274      48.859 125.467  15.766  1.00 13.82           C  
ATOM   2188  N   ASN A 275      47.501 118.998  13.249  1.00 13.10           N  
ATOM   2189  CA  ASN A 275      47.214 117.570  13.287  1.00 13.67           C  
ATOM   2190  C   ASN A 275      48.074 117.002  14.396  1.00 14.38           C  
ATOM   2191  O   ASN A 275      49.305 117.154  14.372  1.00 15.66           O  
ATOM   2192  CB  ASN A 275      47.598 116.946  11.964  1.00 13.63           C  
ATOM   2193  CG  ASN A 275      47.171 115.496  11.865  1.00 16.14           C  
ATOM   2194  OD1 ASN A 275      46.253 115.056  12.544  1.00 19.64           O  
ATOM   2195  ND2 ASN A 275      47.821 114.760  10.966  1.00 21.62           N  
ATOM   2196  N   PRO A 276      47.452 116.382  15.409  1.00 13.34           N  
ATOM   2197  CA  PRO A 276      46.012 116.279  15.613  1.00 14.17           C  
ATOM   2198  C   PRO A 276      45.476 117.664  15.959  1.00 13.81           C  
ATOM   2199  O   PRO A 276      46.273 118.574  16.204  1.00 14.36           O  
ATOM   2200  CB  PRO A 276      45.906 115.317  16.813  1.00 15.41           C  
ATOM   2201  CG  PRO A 276      47.111 115.604  17.585  1.00 15.36           C  
ATOM   2202  CD  PRO A 276      48.198 115.797  16.536  1.00 15.14           C  
ATOM   2203  N   PRO A 277      44.157 117.807  15.996  1.00 13.71           N  
ATOM   2204  CA  PRO A 277      43.565 119.120  16.317  1.00 12.97           C  
ATOM   2205  C   PRO A 277      44.054 119.587  17.698  1.00 13.29           C  
ATOM   2206  O   PRO A 277      44.428 118.765  18.569  1.00 14.36           O  
ATOM   2207  CB  PRO A 277      42.071 118.807  16.399  1.00 13.13           C  
ATOM   2208  CG  PRO A 277      41.905 117.523  15.578  1.00 15.47           C  
ATOM   2209  CD  PRO A 277      43.145 116.763  15.746  1.00 15.41           C  
ATOM   2210  N   LEU A 278      44.079 120.901  17.914  1.00 11.34           N  
ATOM   2211  CA  LEU A 278      44.424 121.415  19.251  1.00 11.21           C  
ATOM   2212  C   LEU A 278      43.431 120.924  20.295  1.00 10.76           C  
ATOM   2213  O   LEU A 278      42.273 120.663  19.979  1.00 11.66           O  
ATOM   2214  CB  LEU A 278      44.397 122.955  19.285  1.00 10.26           C  
ATOM   2215  CG  LEU A 278      45.395 123.615  18.349  1.00 11.69           C  
ATOM   2216  CD1 LEU A 278      45.132 125.113  18.378  1.00 13.52           C  
ATOM   2217  CD2 LEU A 278      46.862 123.298  18.767  1.00 11.09           C  
ATOM   2218  N   PRO A 279      43.869 120.820  21.548  1.00 12.52           N  
ATOM   2219  CA  PRO A 279      42.882 120.562  22.583  1.00 13.37           C  
ATOM   2220  C   PRO A 279      41.809 121.655  22.607  1.00 13.23           C  
ATOM   2221  O   PRO A 279      42.095 122.799  22.208  1.00 11.87           O  
ATOM   2222  CB  PRO A 279      43.699 120.598  23.884  1.00 13.70           C  
ATOM   2223  CG  PRO A 279      45.097 120.536  23.501  1.00 16.26           C  
ATOM   2224  CD  PRO A 279      45.225 121.004  22.080  1.00 13.33           C  
ATOM   2225  N   MET A 280      40.612 121.313  23.117  1.00 13.62           N  
ATOM   2226  CA  MET A 280      39.439 122.214  23.118  1.00 12.94           C  
ATOM   2227  C   MET A 280      39.753 123.602  23.641  1.00 11.24           C  
ATOM   2228  O   MET A 280      39.357 124.600  23.052  1.00 10.87           O  
ATOM   2229  CB  MET A 280      38.273 121.655  23.983  1.00 15.75           C  
ATOM   2230  CG  MET A 280      37.417 122.787  24.679  1.00 20.03           C  
ATOM   2231  SD  MET A 280      36.361 122.095  25.966  1.00 29.01           S  
ATOM   2232  CE  MET A 280      36.513 120.497  25.439  1.00 22.56           C  
ATOM   2233  N   MET A 281      40.405 123.679  24.802  1.00 10.30           N  
ATOM   2234  CA  MET A 281      40.577 125.005  25.375  1.00 10.35           C  
ATOM   2235  C   MET A 281      41.448 125.891  24.523  1.00 10.21           C  
ATOM   2236  O   MET A 281      41.109 127.058  24.357  1.00 10.53           O  
ATOM   2237  CB  MET A 281      41.077 124.917  26.821  1.00 10.69           C  
ATOM   2238  CG  MET A 281      40.098 124.180  27.700  1.00 13.47           C  
ATOM   2239  SD  MET A 281      38.514 125.101  27.876  1.00 22.07           S  
ATOM   2240  CE  MET A 281      39.178 126.393  28.766  1.00 15.46           C  
ATOM   2241  N   ARG A 282      42.581 125.398  24.011  1.00  9.10           N  
ATOM   2242  CA  ARG A 282      43.377 126.253  23.093  1.00  8.77           C  
ATOM   2243  C   ARG A 282      42.642 126.515  21.761  1.00  8.94           C  
ATOM   2244  O   ARG A 282      42.675 127.669  21.227  1.00  8.99           O  
ATOM   2245  CB  ARG A 282      44.789 125.677  22.827  1.00  9.58           C  
ATOM   2246  CG  ARG A 282      45.668 126.751  22.183  1.00  9.36           C  
ATOM   2247  CD  ARG A 282      47.119 126.294  21.908  1.00  8.83           C  
ATOM   2248  NE  ARG A 282      47.765 127.508  21.407  1.00  9.75           N  
ATOM   2249  CZ  ARG A 282      48.287 128.455  22.191  1.00  8.62           C  
ATOM   2250  NH1 ARG A 282      48.413 128.284  23.497  1.00  8.73           N  
ATOM   2251  NH2 ARG A 282      48.744 129.597  21.674  1.00  9.73           N  
ATOM   2252  N   ASN A 283      41.924 125.514  21.250  1.00  7.33           N  
ATOM   2253  CA  ASN A 283      41.187 125.693  19.980  1.00  8.03           C  
ATOM   2254  C   ASN A 283      40.250 126.923  20.089  1.00  8.90           C  
ATOM   2255  O   ASN A 283      40.177 127.772  19.184  1.00  8.95           O  
ATOM   2256  CB  ASN A 283      40.362 124.439  19.669  1.00  9.35           C  
ATOM   2257  CG  ASN A 283      39.561 124.585  18.396  1.00 11.31           C  
ATOM   2258  OD1 ASN A 283      40.123 124.934  17.348  1.00 12.34           O  
ATOM   2259  ND2 ASN A 283      38.245 124.326  18.463  1.00  9.45           N  
ATOM   2260  N   GLN A 284      39.537 127.017  21.214  1.00  8.63           N  
ATOM   2261  CA  GLN A 284      38.686 128.198  21.397  1.00  8.09           C  
ATOM   2262  C   GLN A 284      39.404 129.446  21.858  1.00  8.19           C  
ATOM   2263  O   GLN A 284      39.027 130.579  21.452  1.00  7.92           O  
ATOM   2264  CB  GLN A 284      37.507 127.870  22.324  1.00  7.59           C  
ATOM   2265  CG  GLN A 284      36.443 126.954  21.641  1.00 10.44           C  
ATOM   2266  CD  GLN A 284      35.101 127.083  22.296  1.00  9.64           C  
ATOM   2267  OE1 GLN A 284      34.975 126.993  23.546  1.00 12.12           O  
ATOM   2268  NE2 GLN A 284      34.070 127.327  21.480  1.00 10.13           N  
ATOM   2269  N   MET A 285      40.436 129.308  22.687  1.00  7.62           N  
ATOM   2270  CA AMET A 285      41.164 130.475  23.176  0.50  8.12           C  
ATOM   2271  CA BMET A 285      41.138 130.488  23.170  0.50  8.44           C  
ATOM   2272  C   MET A 285      41.634 131.355  22.024  1.00  7.76           C  
ATOM   2273  O   MET A 285      41.523 132.592  22.120  1.00  7.31           O  
ATOM   2274  CB AMET A 285      42.370 130.065  24.025  0.50  7.98           C  
ATOM   2275  CB BMET A 285      42.327 130.128  24.044  0.50  8.73           C  
ATOM   2276  CG AMET A 285      43.143 131.266  24.625  0.50  7.82           C  
ATOM   2277  CG BMET A 285      43.019 131.381  24.620  0.50  9.70           C  
ATOM   2278  SD AMET A 285      44.446 131.858  23.534  0.50  7.58           S  
ATOM   2279  SD BMET A 285      44.617 130.935  25.282  0.50 15.25           S  
ATOM   2280  CE AMET A 285      45.652 130.531  23.584  0.50 10.34           C  
ATOM   2281  CE BMET A 285      45.597 130.804  23.775  0.50 15.09           C  
ATOM   2282  N   ILE A 286      42.160 130.739  20.961  1.00  7.88           N  
ATOM   2283  CA  ILE A 286      42.835 131.505  19.907  1.00  7.56           C  
ATOM   2284  C   ILE A 286      41.852 132.263  18.985  1.00  8.52           C  
ATOM   2285  O   ILE A 286      42.287 132.986  18.102  1.00  8.62           O  
ATOM   2286  CB  ILE A 286      43.835 130.635  19.075  1.00  7.79           C  
ATOM   2287  CG1 ILE A 286      43.101 129.440  18.426  1.00  7.45           C  
ATOM   2288  CG2 ILE A 286      45.007 130.187  19.968  1.00  8.21           C  
ATOM   2289  CD1 ILE A 286      44.050 128.670  17.463  1.00 11.10           C  
ATOM   2290  N   THR A 287      40.541 132.082  19.225  1.00  8.22           N  
ATOM   2291  CA  THR A 287      39.472 132.865  18.563  1.00  7.74           C  
ATOM   2292  C   THR A 287      38.920 133.982  19.455  1.00  7.57           C  
ATOM   2293  O   THR A 287      38.067 134.718  19.003  1.00  7.92           O  
ATOM   2294  CB  THR A 287      38.299 131.972  18.169  1.00  9.65           C  
ATOM   2295  OG1 THR A 287      37.618 131.540  19.357  1.00  8.78           O  
ATOM   2296  CG2 THR A 287      38.793 130.744  17.374  1.00 10.50           C  
ATOM   2297  N   ARG A 288      39.488 134.126  20.671  1.00  7.31           N  
ATOM   2298  CA  ARG A 288      38.927 134.984  21.707  1.00  7.82           C  
ATOM   2299  C   ARG A 288      39.846 136.135  22.148  1.00  8.03           C  
ATOM   2300  O   ARG A 288      39.518 136.849  23.112  1.00  9.78           O  
ATOM   2301  CB  ARG A 288      38.546 134.128  22.934  1.00  7.50           C  
ATOM   2302  CG  ARG A 288      37.208 133.365  22.710  1.00  7.14           C  
ATOM   2303  CD  ARG A 288      37.061 132.125  23.659  1.00 10.00           C  
ATOM   2304  NE  ARG A 288      35.659 131.768  23.885  1.00  8.78           N  
ATOM   2305  CZ  ARG A 288      34.894 131.156  22.983  1.00 10.30           C  
ATOM   2306  NH1 ARG A 288      35.369 130.799  21.781  1.00  7.55           N  
ATOM   2307  NH2 ARG A 288      33.663 130.885  23.316  1.00  8.25           N  
ATOM   2308  N   VAL A 289      40.964 136.287  21.450  1.00  8.06           N  
ATOM   2309  CA  VAL A 289      42.106 137.119  21.930  1.00  9.68           C  
ATOM   2310  C   VAL A 289      42.600 138.052  20.781  1.00  8.06           C  
ATOM   2311  O   VAL A 289      43.626 137.829  20.132  1.00  8.47           O  
ATOM   2312  CB  VAL A 289      43.248 136.254  22.503  1.00  8.91           C  
ATOM   2313  CG1 VAL A 289      42.803 135.669  23.895  1.00 12.24           C  
ATOM   2314  CG2 VAL A 289      43.637 135.108  21.570  1.00 10.09           C  
ATOM   2315  N   PRO A 290      41.843 139.138  20.519  1.00  7.36           N  
ATOM   2316  CA  PRO A 290      42.224 140.100  19.461  1.00  7.16           C  
ATOM   2317  C   PRO A 290      43.394 140.954  19.880  1.00  6.82           C  
ATOM   2318  O   PRO A 290      43.673 141.083  21.103  1.00  7.58           O  
ATOM   2319  CB  PRO A 290      40.966 140.987  19.320  1.00  7.14           C  
ATOM   2320  CG  PRO A 290      40.295 140.890  20.697  1.00  9.51           C  
ATOM   2321  CD  PRO A 290      40.569 139.466  21.171  1.00  8.12           C  
ATOM   2322  N   LEU A 291      44.035 141.583  18.899  1.00  7.10           N  
ATOM   2323  CA  LEU A 291      45.010 142.657  19.205  1.00  7.32           C  
ATOM   2324  C   LEU A 291      44.368 144.019  19.037  1.00  7.83           C  
ATOM   2325  O   LEU A 291      43.381 144.183  18.307  1.00  8.40           O  
ATOM   2326  CB  LEU A 291      46.272 142.592  18.331  1.00  7.09           C  
ATOM   2327  CG  LEU A 291      47.216 141.389  18.665  1.00  8.34           C  
ATOM   2328  CD1 LEU A 291      46.736 140.056  17.981  1.00 11.19           C  
ATOM   2329  CD2 LEU A 291      48.701 141.691  18.328  1.00  9.72           C  
ATOM   2330  N   GLY A 292      44.974 144.996  19.697  1.00  8.04           N  
ATOM   2331  CA  GLY A 292      44.472 146.353  19.642  1.00  7.45           C  
ATOM   2332  C   GLY A 292      44.712 147.047  18.315  1.00  8.06           C  
ATOM   2333  O   GLY A 292      45.227 146.461  17.373  1.00  7.51           O  
ATOM   2334  N   SER A 293      44.322 148.323  18.260  1.00  8.22           N  
ATOM   2335  CA  SER A 293      44.320 149.077  16.986  1.00  7.86           C  
ATOM   2336  C   SER A 293      45.053 150.393  17.163  1.00  7.71           C  
ATOM   2337  O   SER A 293      44.753 151.151  18.081  1.00  8.87           O  
ATOM   2338  CB  SER A 293      42.850 149.384  16.563  1.00 10.02           C  
ATOM   2339  OG  SER A 293      42.100 148.178  16.408  1.00  9.42           O  
ATOM   2340  N   VAL A 294      46.052 150.626  16.305  1.00  7.31           N  
ATOM   2341  CA  VAL A 294      46.834 151.873  16.436  1.00  7.19           C  
ATOM   2342  C   VAL A 294      47.456 152.248  15.101  1.00  7.96           C  
ATOM   2343  O   VAL A 294      47.833 151.376  14.301  1.00  9.14           O  
ATOM   2344  CB  VAL A 294      47.912 151.749  17.563  1.00  7.53           C  
ATOM   2345  CG1 VAL A 294      48.902 150.536  17.318  1.00 10.08           C  
ATOM   2346  CG2 VAL A 294      48.677 153.070  17.749  1.00  8.87           C  
ATOM   2347  N   ILE A 295      47.527 153.563  14.852  1.00  7.68           N  
ATOM   2348  CA  ILE A 295      48.378 154.071  13.749  1.00  8.51           C  
ATOM   2349  C   ILE A 295      49.476 154.867  14.449  1.00  9.14           C  
ATOM   2350  O   ILE A 295      49.170 155.792  15.231  1.00 10.12           O  
ATOM   2351  CB  ILE A 295      47.602 154.999  12.750  1.00  9.42           C  
ATOM   2352  CG1 ILE A 295      46.290 154.350  12.326  1.00  9.75           C  
ATOM   2353  CG2 ILE A 295      48.518 155.301  11.501  1.00  9.74           C  
ATOM   2354  CD1 ILE A 295      45.427 155.265  11.404  1.00  9.72           C  
ATOM   2355  N   LYS A 296      50.739 154.531  14.171  1.00  7.72           N  
ATOM   2356  CA  LYS A 296      51.841 155.310  14.730  1.00  9.19           C  
ATOM   2357  C   LYS A 296      52.282 156.309  13.682  1.00  9.21           C  
ATOM   2358  O   LYS A 296      52.538 155.928  12.540  1.00  9.34           O  
ATOM   2359  CB  LYS A 296      53.001 154.377  15.145  1.00  8.31           C  
ATOM   2360  CG  LYS A 296      54.140 155.150  15.857  1.00  9.50           C  
ATOM   2361  CD  LYS A 296      55.135 154.144  16.449  1.00 11.52           C  
ATOM   2362  CE  LYS A 296      56.161 154.886  17.284  1.00 15.88           C  
ATOM   2363  NZ  LYS A 296      57.202 153.925  17.783  1.00 17.51           N  
ATOM   2364  N   CYS A 297      52.300 157.609  14.030  1.00  8.66           N  
ATOM   2365  CA  CYS A 297      52.459 158.698  13.041  1.00  9.24           C  
ATOM   2366  C   CYS A 297      53.600 159.598  13.466  1.00  9.12           C  
ATOM   2367  O   CYS A 297      53.646 160.024  14.627  1.00  9.39           O  
ATOM   2368  CB  CYS A 297      51.216 159.563  13.017  1.00  8.97           C  
ATOM   2369  SG  CYS A 297      49.711 158.589  12.658  1.00 10.86           S  
ATOM   2370  N   ILE A 298      54.526 159.895  12.558  1.00  8.96           N  
ATOM   2371  CA  ILE A 298      55.667 160.748  12.963  1.00  9.00           C  
ATOM   2372  C   ILE A 298      55.726 161.938  11.996  1.00  9.33           C  
ATOM   2373  O   ILE A 298      55.890 161.764  10.762  1.00  8.72           O  
ATOM   2374  CB  ILE A 298      57.027 159.958  12.961  1.00  9.19           C  
ATOM   2375  CG1 ILE A 298      56.953 158.707  13.901  1.00 11.39           C  
ATOM   2376  CG2 ILE A 298      58.143 160.897  13.500  1.00 10.71           C  
ATOM   2377  CD1 ILE A 298      56.607 157.478  13.146  1.00 15.83           C  
ATOM   2378  N   VAL A 299      55.558 163.143  12.552  1.00  9.04           N  
ATOM   2379  CA  VAL A 299      55.595 164.388  11.778  1.00  8.86           C  
ATOM   2380  C   VAL A 299      56.942 165.066  12.020  1.00  8.68           C  
ATOM   2381  O   VAL A 299      57.345 165.280  13.181  1.00  9.95           O  
ATOM   2382  CB  VAL A 299      54.472 165.345  12.235  1.00  9.44           C  
ATOM   2383  CG1 VAL A 299      54.532 166.662  11.428  1.00 10.46           C  
ATOM   2384  CG2 VAL A 299      53.068 164.679  12.080  1.00 10.22           C  
ATOM   2385  N   TYR A 300      57.647 165.375  10.929  1.00  8.28           N  
ATOM   2386  CA  TYR A 300      58.998 165.959  10.995  1.00  9.39           C  
ATOM   2387  C   TYR A 300      58.935 167.449  10.760  1.00  8.87           C  
ATOM   2388  O   TYR A 300      58.150 167.907   9.914  1.00 10.19           O  
ATOM   2389  CB  TYR A 300      59.912 165.331   9.923  1.00  8.96           C  
ATOM   2390  CG  TYR A 300      60.179 163.853  10.243  1.00  9.32           C  
ATOM   2391  CD1 TYR A 300      59.245 162.885   9.937  1.00  9.28           C  
ATOM   2392  CD2 TYR A 300      61.322 163.479  10.964  1.00  8.84           C  
ATOM   2393  CE1 TYR A 300      59.482 161.523  10.272  1.00  9.58           C  
ATOM   2394  CE2 TYR A 300      61.553 162.136  11.310  1.00  9.46           C  
ATOM   2395  CZ  TYR A 300      60.618 161.191  10.975  1.00 10.11           C  
ATOM   2396  OH  TYR A 300      60.798 159.868  11.322  1.00 12.41           O  
ATOM   2397  N   TYR A 301      59.839 168.142  11.452  1.00  9.51           N  
ATOM   2398  CA  TYR A 301      59.947 169.612  11.333  1.00 10.32           C  
ATOM   2399  C   TYR A 301      61.401 170.054  11.157  1.00 12.01           C  
ATOM   2400  O   TYR A 301      62.321 169.303  11.428  1.00 12.26           O  
ATOM   2401  CB  TYR A 301      59.395 170.229  12.596  1.00 10.61           C  
ATOM   2402  CG  TYR A 301      57.887 170.027  12.757  1.00 10.70           C  
ATOM   2403  CD1 TYR A 301      57.370 169.027  13.633  1.00  8.49           C  
ATOM   2404  CD2 TYR A 301      56.970 170.811  12.017  1.00  8.79           C  
ATOM   2405  CE1 TYR A 301      55.965 168.856  13.783  1.00 10.71           C  
ATOM   2406  CE2 TYR A 301      55.570 170.650  12.162  1.00  7.48           C  
ATOM   2407  CZ  TYR A 301      55.092 169.659  13.060  1.00 10.47           C  
ATOM   2408  OH  TYR A 301      53.736 169.528  13.224  1.00 10.64           O  
ATOM   2409  N   LYS A 302      61.585 171.301  10.731  1.00 12.11           N  
ATOM   2410  CA  LYS A 302      62.956 171.862  10.558  1.00 14.26           C  
ATOM   2411  C   LYS A 302      63.722 171.884  11.865  1.00 14.08           C  
ATOM   2412  O   LYS A 302      64.929 171.602  11.895  1.00 15.09           O  
ATOM   2413  CB  LYS A 302      62.847 173.289   9.974  1.00 14.82           C  
ATOM   2414  CG  LYS A 302      64.210 173.877   9.603  1.00 21.77           C  
ATOM   2415  CD  LYS A 302      64.068 175.328   9.146  1.00 29.73           C  
ATOM   2416  CE  LYS A 302      65.445 175.937   8.857  1.00 34.93           C  
ATOM   2417  NZ  LYS A 302      65.330 176.974   7.781  1.00 37.72           N  
ATOM   2418  N   GLU A 303      63.011 172.169  12.967  1.00 13.10           N  
ATOM   2419  CA  GLU A 303      63.581 172.301  14.309  1.00 13.66           C  
ATOM   2420  C   GLU A 303      62.606 171.816  15.350  1.00 13.55           C  
ATOM   2421  O   GLU A 303      61.395 171.814  15.103  1.00 12.86           O  
ATOM   2422  CB  GLU A 303      63.925 173.770  14.639  1.00 16.55           C  
ATOM   2423  CG  GLU A 303      64.912 174.396  13.643  1.00 22.10           C  
ATOM   2424  CD  GLU A 303      66.334 173.823  13.738  1.00 31.40           C  
ATOM   2425  OE1 GLU A 303      67.134 174.100  12.816  1.00 37.17           O  
ATOM   2426  OE2 GLU A 303      66.678 173.102  14.720  1.00 34.97           O  
ATOM   2427  N   PRO A 304      63.123 171.441  16.541  1.00 13.34           N  
ATOM   2428  CA  PRO A 304      62.204 171.037  17.626  1.00 13.41           C  
ATOM   2429  C   PRO A 304      61.698 172.312  18.303  1.00 12.92           C  
ATOM   2430  O   PRO A 304      62.047 172.592  19.486  1.00 13.60           O  
ATOM   2431  CB  PRO A 304      63.091 170.233  18.568  1.00 13.49           C  
ATOM   2432  CG  PRO A 304      64.500 170.703  18.297  1.00 15.11           C  
ATOM   2433  CD  PRO A 304      64.544 171.271  16.921  1.00 13.86           C  
ATOM   2434  N   PHE A 305      60.819 173.007  17.586  1.00 12.28           N  
ATOM   2435  CA  PHE A 305      60.395 174.366  17.950  1.00 11.34           C  
ATOM   2436  C   PHE A 305      59.645 174.427  19.292  1.00 12.06           C  
ATOM   2437  O   PHE A 305      59.624 175.434  19.975  1.00 13.15           O  
ATOM   2438  CB  PHE A 305      59.549 174.960  16.835  1.00 12.00           C  
ATOM   2439  CG  PHE A 305      58.276 174.221  16.588  1.00 12.08           C  
ATOM   2440  CD1 PHE A 305      58.197 173.243  15.586  1.00 12.19           C  
ATOM   2441  CD2 PHE A 305      57.148 174.468  17.386  1.00 11.51           C  
ATOM   2442  CE1 PHE A 305      56.972 172.517  15.362  1.00 11.62           C  
ATOM   2443  CE2 PHE A 305      55.934 173.761  17.185  1.00 14.15           C  
ATOM   2444  CZ  PHE A 305      55.838 172.783  16.194  1.00 11.90           C  
ATOM   2445  N   TRP A 306      59.033 173.334  19.672  1.00 11.06           N  
ATOM   2446  CA  TRP A 306      58.288 173.301  20.946  1.00 10.75           C  
ATOM   2447  C   TRP A 306      59.206 173.530  22.129  1.00 11.22           C  
ATOM   2448  O   TRP A 306      58.768 174.046  23.156  1.00 11.42           O  
ATOM   2449  CB  TRP A 306      57.554 171.962  21.082  1.00 11.36           C  
ATOM   2450  CG  TRP A 306      58.445 170.745  20.748  1.00 11.50           C  
ATOM   2451  CD1 TRP A 306      59.171 169.974  21.629  1.00 11.39           C  
ATOM   2452  CD2 TRP A 306      58.658 170.173  19.430  1.00  8.69           C  
ATOM   2453  NE1 TRP A 306      59.825 168.951  20.932  1.00 10.78           N  
ATOM   2454  CE2 TRP A 306      59.524 169.052  19.592  1.00  9.14           C  
ATOM   2455  CE3 TRP A 306      58.182 170.494  18.148  1.00  9.01           C  
ATOM   2456  CZ2 TRP A 306      59.939 168.249  18.503  1.00  8.97           C  
ATOM   2457  CZ3 TRP A 306      58.591 169.736  17.062  1.00 10.85           C  
ATOM   2458  CH2 TRP A 306      59.479 168.595  17.239  1.00  9.73           C  
ATOM   2459  N   ARG A 307      60.468 173.112  22.016  1.00 12.23           N  
ATOM   2460  CA  ARG A 307      61.407 173.263  23.136  1.00 11.57           C  
ATOM   2461  C   ARG A 307      61.635 174.751  23.470  1.00 13.50           C  
ATOM   2462  O   ARG A 307      61.809 175.104  24.641  1.00 13.52           O  
ATOM   2463  CB  ARG A 307      62.727 172.593  22.771  1.00 12.12           C  
ATOM   2464  CG  ARG A 307      62.603 171.068  22.619  1.00 10.76           C  
ATOM   2465  CD  ARG A 307      63.974 170.481  22.246  1.00 13.19           C  
ATOM   2466  NE  ARG A 307      63.835 169.038  21.977  1.00 12.57           N  
ATOM   2467  CZ  ARG A 307      64.857 168.242  21.721  1.00 15.32           C  
ATOM   2468  NH1 ARG A 307      66.109 168.749  21.654  1.00 15.28           N  
ATOM   2469  NH2 ARG A 307      64.655 166.948  21.509  1.00 12.52           N  
ATOM   2470  N   LYS A 308      61.591 175.587  22.439  1.00 13.97           N  
ATOM   2471  CA  LYS A 308      61.765 177.036  22.639  1.00 15.69           C  
ATOM   2472  C   LYS A 308      60.627 177.664  23.440  1.00 16.97           C  
ATOM   2473  O   LYS A 308      60.811 178.722  24.086  1.00 18.79           O  
ATOM   2474  CB  LYS A 308      61.972 177.727  21.293  1.00 16.65           C  
ATOM   2475  CG  LYS A 308      63.415 177.478  20.829  1.00 21.05           C  
ATOM   2476  CD  LYS A 308      63.658 177.753  19.330  1.00 31.27           C  
ATOM   2477  CE  LYS A 308      62.947 178.994  18.772  1.00 35.87           C  
ATOM   2478  NZ  LYS A 308      61.747 178.622  17.917  1.00 38.54           N  
ATOM   2479  N   LYS A 309      59.475 177.005  23.424  1.00 15.52           N  
ATOM   2480  CA  LYS A 309      58.345 177.414  24.255  1.00 16.00           C  
ATOM   2481  C   LYS A 309      58.295 176.696  25.588  1.00 15.38           C  
ATOM   2482  O   LYS A 309      57.289 176.790  26.299  1.00 16.52           O  
ATOM   2483  CB  LYS A 309      57.036 177.226  23.514  1.00 16.47           C  
ATOM   2484  CG  LYS A 309      57.017 178.142  22.299  1.00 21.49           C  
ATOM   2485  CD  LYS A 309      55.711 178.158  21.707  1.00 24.04           C  
ATOM   2486  CE  LYS A 309      55.695 179.287  20.675  1.00 20.08           C  
ATOM   2487  NZ  LYS A 309      54.261 179.452  20.390  1.00 17.92           N  
ATOM   2488  N   ASP A 310      59.361 175.955  25.922  1.00 14.80           N  
ATOM   2489  CA  ASP A 310      59.461 175.229  27.169  1.00 14.27           C  
ATOM   2490  C   ASP A 310      58.433 174.088  27.234  1.00 12.76           C  
ATOM   2491  O   ASP A 310      57.894 173.773  28.305  1.00 12.59           O  
ATOM   2492  CB  ASP A 310      59.376 176.150  28.429  1.00 14.79           C  
ATOM   2493  CG  ASP A 310      59.972 175.498  29.656  1.00 18.86           C  
ATOM   2494  OD1 ASP A 310      60.917 174.674  29.523  1.00 20.23           O  
ATOM   2495  OD2 ASP A 310      59.492 175.796  30.780  1.00 20.78           O  
ATOM   2496  N   TYR A 311      58.225 173.459  26.081  1.00 11.66           N  
ATOM   2497  CA  TYR A 311      57.455 172.225  26.004  1.00 11.64           C  
ATOM   2498  C   TYR A 311      58.375 171.125  25.543  1.00 10.95           C  
ATOM   2499  O   TYR A 311      59.149 171.321  24.584  1.00 11.41           O  
ATOM   2500  CB  TYR A 311      56.363 172.359  24.959  1.00 10.71           C  
ATOM   2501  CG  TYR A 311      55.335 173.414  25.230  1.00 12.60           C  
ATOM   2502  CD1 TYR A 311      54.784 174.141  24.174  1.00 12.51           C  
ATOM   2503  CD2 TYR A 311      54.838 173.611  26.510  1.00 10.66           C  
ATOM   2504  CE1 TYR A 311      53.768 175.095  24.388  1.00 13.73           C  
ATOM   2505  CE2 TYR A 311      53.816 174.573  26.741  1.00 14.93           C  
ATOM   2506  CZ  TYR A 311      53.312 175.317  25.673  1.00 16.49           C  
ATOM   2507  OH  TYR A 311      52.288 176.247  25.827  1.00 16.25           O  
ATOM   2508  N   CYS A 312      58.300 169.955  26.193  1.00 10.35           N  
ATOM   2509  CA  CYS A 312      59.207 168.867  25.790  1.00 11.27           C  
ATOM   2510  C   CYS A 312      58.717 168.098  24.567  1.00 11.45           C  
ATOM   2511  O   CYS A 312      59.503 167.396  23.945  1.00 11.75           O  
ATOM   2512  CB  CYS A 312      59.504 167.879  26.926  1.00 10.98           C  
ATOM   2513  SG  CYS A 312      58.046 166.952  27.522  1.00 11.87           S  
ATOM   2514  N   GLY A 313      57.416 168.245  24.256  1.00  9.79           N  
ATOM   2515  CA  GLY A 313      56.828 167.582  23.067  1.00 10.95           C  
ATOM   2516  C   GLY A 313      55.876 166.463  23.495  1.00  9.56           C  
ATOM   2517  O   GLY A 313      55.188 165.887  22.675  1.00 10.91           O  
ATOM   2518  N   THR A 314      55.799 166.186  24.794  1.00  9.49           N  
ATOM   2519  CA  THR A 314      54.778 165.239  25.332  1.00  9.75           C  
ATOM   2520  C   THR A 314      53.438 165.957  25.475  1.00  9.74           C  
ATOM   2521  O   THR A 314      53.375 167.002  26.129  1.00  9.63           O  
ATOM   2522  CB  THR A 314      55.176 164.755  26.746  1.00 10.52           C  
ATOM   2523  OG1 THR A 314      56.456 164.093  26.666  1.00 11.94           O  
ATOM   2524  CG2 THR A 314      54.083 163.787  27.310  1.00 10.37           C  
ATOM   2525  N   MET A 315      52.392 165.418  24.853  1.00  9.01           N  
ATOM   2526  CA  MET A 315      51.052 166.010  24.901  1.00  8.19           C  
ATOM   2527  C   MET A 315      50.107 164.877  25.240  1.00  9.36           C  
ATOM   2528  O   MET A 315      50.162 163.819  24.604  1.00  9.73           O  
ATOM   2529  CB  MET A 315      50.672 166.614  23.534  1.00  8.45           C  
ATOM   2530  CG  MET A 315      51.585 167.797  23.129  1.00 10.95           C  
ATOM   2531  SD  MET A 315      51.157 168.430  21.497  1.00 13.01           S  
ATOM   2532  CE  MET A 315      52.519 167.768  20.489  1.00 11.79           C  
ATOM   2533  N   ILE A 316      49.276 165.077  26.283  1.00  8.71           N  
ATOM   2534  CA  ILE A 316      48.187 164.163  26.609  1.00  9.14           C  
ATOM   2535  C   ILE A 316      46.913 164.892  26.200  1.00 10.86           C  
ATOM   2536  O   ILE A 316      46.596 165.965  26.764  1.00 10.39           O  
ATOM   2537  CB  ILE A 316      48.149 163.894  28.144  1.00  9.73           C  
ATOM   2538  CG1 ILE A 316      49.477 163.292  28.614  1.00 12.90           C  
ATOM   2539  CG2 ILE A 316      46.887 163.101  28.526  1.00 10.88           C  
ATOM   2540  CD1 ILE A 316      49.630 163.382  30.147  1.00 16.99           C  
ATOM   2541  N   ILE A 317      46.260 164.395  25.149  1.00  9.76           N  
ATOM   2542  CA  ILE A 317      45.235 165.188  24.477  1.00 10.78           C  
ATOM   2543  C   ILE A 317      43.910 164.510  24.552  1.00 10.51           C  
ATOM   2544  O   ILE A 317      43.711 163.445  23.929  1.00 11.21           O  
ATOM   2545  CB  ILE A 317      45.626 165.412  22.997  1.00  9.63           C  
ATOM   2546  CG1 ILE A 317      47.033 165.989  22.906  1.00 10.77           C  
ATOM   2547  CG2 ILE A 317      44.580 166.335  22.265  1.00 11.62           C  
ATOM   2548  CD1 ILE A 317      47.588 166.026  21.415  1.00  9.82           C  
ATOM   2549  N   ASP A 318      42.989 165.098  25.321  1.00 11.64           N  
ATOM   2550  CA  ASP A 318      41.673 164.560  25.493  1.00 13.72           C  
ATOM   2551  C   ASP A 318      40.745 165.107  24.393  1.00 15.74           C  
ATOM   2552  O   ASP A 318      41.067 166.084  23.688  1.00 20.82           O  
ATOM   2553  CB  ASP A 318      41.167 164.884  26.912  1.00 14.62           C  
ATOM   2554  CG  ASP A 318      40.124 163.896  27.406  1.00 17.55           C  
ATOM   2555  OD1 ASP A 318      39.583 163.127  26.591  1.00 20.08           O  
ATOM   2556  OD2 ASP A 318      39.861 163.893  28.616  1.00 19.63           O  
ATOM   2557  N   GLY A 319      39.653 164.424  24.169  1.00 17.43           N  
ATOM   2558  CA  GLY A 319      38.615 164.942  23.297  1.00 17.29           C  
ATOM   2559  C   GLY A 319      38.424 164.095  22.076  1.00 17.08           C  
ATOM   2560  O   GLY A 319      39.409 163.676  21.448  1.00 16.54           O  
ATOM   2561  N   GLU A 320      37.169 163.865  21.714  1.00 17.03           N  
ATOM   2562  CA  GLU A 320      36.897 163.032  20.533  1.00 16.99           C  
ATOM   2563  C   GLU A 320      37.444 163.585  19.227  1.00 17.11           C  
ATOM   2564  O   GLU A 320      37.828 162.818  18.334  1.00 16.62           O  
ATOM   2565  CB  GLU A 320      35.377 162.759  20.384  1.00 18.74           C  
ATOM   2566  CG  GLU A 320      35.017 161.890  19.147  1.00 17.01           C  
ATOM   2567  CD  GLU A 320      35.574 160.453  19.230  1.00 19.45           C  
ATOM   2568  OE1 GLU A 320      35.779 159.870  18.165  1.00 20.53           O  
ATOM   2569  OE2 GLU A 320      35.795 159.929  20.348  1.00 21.42           O  
ATOM   2570  N   GLU A 321      37.495 164.907  19.100  1.00 16.65           N  
ATOM   2571  CA  GLU A 321      37.891 165.501  17.834  1.00 18.71           C  
ATOM   2572  C   GLU A 321      39.385 165.317  17.603  1.00 17.72           C  
ATOM   2573  O   GLU A 321      39.835 165.412  16.467  1.00 20.43           O  
ATOM   2574  CB  GLU A 321      37.601 167.021  17.810  1.00 19.56           C  
ATOM   2575  CG  GLU A 321      36.221 167.457  18.280  1.00 27.85           C  
ATOM   2576  CD  GLU A 321      36.172 168.972  18.599  1.00 35.83           C  
ATOM   2577  OE1 GLU A 321      36.051 169.773  17.643  1.00 40.41           O  
ATOM   2578  OE2 GLU A 321      36.261 169.361  19.793  1.00 37.88           O  
ATOM   2579  N   ALA A 322      40.171 165.127  18.669  1.00 14.33           N  
ATOM   2580  CA  ALA A 322      41.615 165.015  18.471  1.00 12.70           C  
ATOM   2581  C   ALA A 322      41.940 163.639  17.879  1.00 12.86           C  
ATOM   2582  O   ALA A 322      41.621 162.645  18.488  1.00 11.64           O  
ATOM   2583  CB  ALA A 322      42.322 165.181  19.805  1.00 13.83           C  
ATOM   2584  N   PRO A 323      42.611 163.586  16.715  1.00 11.18           N  
ATOM   2585  CA  PRO A 323      42.937 162.285  16.131  1.00 10.46           C  
ATOM   2586  C   PRO A 323      43.958 161.549  16.985  1.00  9.64           C  
ATOM   2587  O   PRO A 323      43.933 160.301  17.046  1.00  8.93           O  
ATOM   2588  CB  PRO A 323      43.579 162.638  14.780  1.00 10.80           C  
ATOM   2589  CG  PRO A 323      43.927 164.113  14.880  1.00 12.39           C  
ATOM   2590  CD  PRO A 323      42.867 164.685  15.771  1.00 11.69           C  
ATOM   2591  N   VAL A 324      44.859 162.293  17.613  1.00  9.31           N  
ATOM   2592  CA  VAL A 324      45.991 161.732  18.390  1.00  9.25           C  
ATOM   2593  C   VAL A 324      45.791 162.099  19.831  1.00  9.33           C  
ATOM   2594  O   VAL A 324      45.570 163.277  20.114  1.00  9.83           O  
ATOM   2595  CB  VAL A 324      47.335 162.328  17.891  1.00  9.63           C  
ATOM   2596  CG1 VAL A 324      48.517 162.131  18.913  1.00  8.71           C  
ATOM   2597  CG2 VAL A 324      47.711 161.764  16.513  1.00  9.92           C  
ATOM   2598  N   ALA A 325      45.851 161.120  20.747  1.00  8.50           N  
ATOM   2599  CA  ALA A 325      45.663 161.366  22.176  1.00  8.37           C  
ATOM   2600  C   ALA A 325      46.972 161.442  22.932  1.00  8.19           C  
ATOM   2601  O   ALA A 325      46.976 161.869  24.078  1.00  9.40           O  
ATOM   2602  CB  ALA A 325      44.773 160.243  22.757  1.00 10.83           C  
ATOM   2603  N   TYR A 326      48.088 161.048  22.310  1.00  7.29           N  
ATOM   2604  CA  TYR A 326      49.367 161.071  23.055  1.00  8.31           C  
ATOM   2605  C   TYR A 326      50.505 161.256  22.090  1.00  8.94           C  
ATOM   2606  O   TYR A 326      50.539 160.620  21.037  1.00  9.09           O  
ATOM   2607  CB  TYR A 326      49.594 159.750  23.796  1.00  8.48           C  
ATOM   2608  CG  TYR A 326      50.721 159.818  24.798  1.00  8.55           C  
ATOM   2609  CD1 TYR A 326      50.587 160.596  25.940  1.00  8.56           C  
ATOM   2610  CD2 TYR A 326      51.878 159.052  24.612  1.00  9.68           C  
ATOM   2611  CE1 TYR A 326      51.606 160.645  26.880  1.00  8.63           C  
ATOM   2612  CE2 TYR A 326      52.934 159.089  25.563  1.00 10.09           C  
ATOM   2613  CZ  TYR A 326      52.751 159.882  26.690  1.00 10.05           C  
ATOM   2614  OH  TYR A 326      53.718 159.969  27.682  1.00 11.14           O  
ATOM   2615  N   THR A 327      51.426 162.149  22.457  1.00  8.27           N  
ATOM   2616  CA  THR A 327      52.632 162.364  21.670  1.00  8.17           C  
ATOM   2617  C   THR A 327      53.883 162.348  22.549  1.00  8.40           C  
ATOM   2618  O   THR A 327      53.809 162.589  23.744  1.00  9.71           O  
ATOM   2619  CB  THR A 327      52.657 163.758  20.956  1.00  8.07           C  
ATOM   2620  OG1 THR A 327      52.752 164.796  21.937  1.00  8.53           O  
ATOM   2621  CG2 THR A 327      51.441 163.950  20.078  1.00  9.32           C  
ATOM   2622  N   LEU A 328      55.005 162.092  21.886  1.00  8.37           N  
ATOM   2623  CA  LEU A 328      56.363 162.252  22.473  1.00  8.67           C  
ATOM   2624  C   LEU A 328      57.280 162.895  21.454  1.00  9.08           C  
ATOM   2625  O   LEU A 328      57.146 162.666  20.252  1.00  9.65           O  
ATOM   2626  CB  LEU A 328      56.932 160.853  22.837  1.00  9.01           C  
ATOM   2627  CG  LEU A 328      56.203 160.197  24.027  1.00  7.79           C  
ATOM   2628  CD1 LEU A 328      56.673 158.718  24.111  1.00  9.65           C  
ATOM   2629  CD2 LEU A 328      56.514 160.965  25.376  1.00 10.34           C  
ATOM   2630  N   ASP A 329      58.280 163.640  21.934  1.00  9.70           N  
ATOM   2631  CA  ASP A 329      59.337 164.160  21.075  1.00 10.00           C  
ATOM   2632  C   ASP A 329      60.109 162.978  20.479  1.00 10.06           C  
ATOM   2633  O   ASP A 329      60.497 162.081  21.225  1.00 10.49           O  
ATOM   2634  CB  ASP A 329      60.228 165.046  21.981  1.00  8.89           C  
ATOM   2635  CG  ASP A 329      61.281 165.844  21.207  1.00 10.81           C  
ATOM   2636  OD1 ASP A 329      61.619 165.472  20.082  1.00 14.80           O  
ATOM   2637  OD2 ASP A 329      61.793 166.853  21.750  1.00 11.36           O  
ATOM   2638  N   ASP A 330      60.258 162.949  19.147  1.00  9.89           N  
ATOM   2639  CA  ASP A 330      60.991 161.838  18.451  1.00 10.84           C  
ATOM   2640  C   ASP A 330      62.262 162.358  17.765  1.00 10.56           C  
ATOM   2641  O   ASP A 330      62.853 161.669  16.918  1.00 11.24           O  
ATOM   2642  CB  ASP A 330      60.076 161.118  17.425  1.00 10.24           C  
ATOM   2643  CG  ASP A 330      60.416 159.626  17.269  1.00 13.72           C  
ATOM   2644  OD1 ASP A 330      60.634 158.959  18.308  1.00 15.69           O  
ATOM   2645  OD2 ASP A 330      60.441 159.129  16.107  1.00 14.48           O  
ATOM   2646  N   THR A 331      62.679 163.578  18.125  1.00 10.94           N  
ATOM   2647  CA  THR A 331      63.951 164.127  17.629  1.00 11.11           C  
ATOM   2648  C   THR A 331      65.141 163.226  17.935  1.00 11.62           C  
ATOM   2649  O   THR A 331      65.198 162.570  18.992  1.00 12.22           O  
ATOM   2650  CB  THR A 331      64.149 165.498  18.264  1.00 11.32           C  
ATOM   2651  OG1 THR A 331      62.983 166.306  17.984  1.00 10.71           O  
ATOM   2652  CG2 THR A 331      65.391 166.213  17.688  1.00 11.71           C  
ATOM   2653  N   LYS A 332      66.093 163.158  16.995  1.00 12.17           N  
ATOM   2654  CA  LYS A 332      67.271 162.311  17.226  1.00 13.30           C  
ATOM   2655  C   LYS A 332      68.087 162.851  18.397  1.00 14.41           C  
ATOM   2656  O   LYS A 332      67.956 164.040  18.737  1.00 13.78           O  
ATOM   2657  CB  LYS A 332      68.137 162.304  15.971  1.00 11.82           C  
ATOM   2658  CG  LYS A 332      67.453 161.703  14.741  1.00 13.70           C  
ATOM   2659  CD  LYS A 332      67.494 160.142  14.792  1.00 15.27           C  
ATOM   2660  CE  LYS A 332      66.850 159.547  13.525  1.00 12.76           C  
ATOM   2661  NZ  LYS A 332      65.326 159.761  13.369  1.00 11.48           N  
ATOM   2662  N   PRO A 333      68.933 162.002  19.009  1.00 15.91           N  
ATOM   2663  CA  PRO A 333      69.651 162.443  20.224  1.00 17.74           C  
ATOM   2664  C   PRO A 333      70.612 163.584  19.903  1.00 19.23           C  
ATOM   2665  O   PRO A 333      70.886 164.407  20.779  1.00 20.06           O  
ATOM   2666  CB  PRO A 333      70.432 161.178  20.670  1.00 17.56           C  
ATOM   2667  CG  PRO A 333      70.273 160.183  19.608  1.00 17.59           C  
ATOM   2668  CD  PRO A 333      69.082 160.550  18.789  1.00 15.10           C  
ATOM   2669  N   GLU A 334      71.070 163.632  18.652  1.00 20.20           N  
ATOM   2670  CA  GLU A 334      71.933 164.705  18.128  1.00 22.12           C  
ATOM   2671  C   GLU A 334      71.213 166.046  17.956  1.00 22.17           C  
ATOM   2672  O   GLU A 334      71.870 167.075  17.756  1.00 22.92           O  
ATOM   2673  CB  GLU A 334      72.607 164.290  16.800  1.00 22.73           C  
ATOM   2674  CG  GLU A 334      73.603 163.131  16.891  1.00 25.32           C  
ATOM   2675  CD  GLU A 334      72.965 161.738  16.928  1.00 28.04           C  
ATOM   2676  OE1 GLU A 334      71.732 161.570  16.679  1.00 23.90           O  
ATOM   2677  OE2 GLU A 334      73.716 160.782  17.190  1.00 30.60           O  
ATOM   2678  N   GLY A 335      69.876 166.047  18.014  1.00 19.56           N  
ATOM   2679  CA  GLY A 335      69.111 167.281  18.022  1.00 18.08           C  
ATOM   2680  C   GLY A 335      68.553 167.586  16.642  1.00 16.62           C  
ATOM   2681  O   GLY A 335      67.881 168.609  16.470  1.00 17.42           O  
ATOM   2682  N   ASN A 336      68.875 166.748  15.654  1.00 15.25           N  
ATOM   2683  CA  ASN A 336      68.375 166.914  14.280  1.00 15.75           C  
ATOM   2684  C   ASN A 336      67.251 165.909  13.984  1.00 13.39           C  
ATOM   2685  O   ASN A 336      66.891 165.111  14.848  1.00 12.36           O  
ATOM   2686  CB  ASN A 336      69.489 166.800  13.205  1.00 16.96           C  
ATOM   2687  CG  ASN A 336      70.357 165.562  13.376  1.00 21.01           C  
ATOM   2688  OD1 ASN A 336      70.107 164.713  14.221  1.00 20.08           O  
ATOM   2689  ND2 ASN A 336      71.434 165.484  12.581  1.00 24.25           N  
ATOM   2690  N   TYR A 337      66.695 166.009  12.778  1.00 13.53           N  
ATOM   2691  CA  TYR A 337      65.482 165.264  12.340  1.00 12.55           C  
ATOM   2692  C   TYR A 337      64.379 165.481  13.383  1.00 12.08           C  
ATOM   2693  O   TYR A 337      63.748 164.536  13.887  1.00 13.23           O  
ATOM   2694  CB  TYR A 337      65.766 163.752  12.121  1.00 13.34           C  
ATOM   2695  CG  TYR A 337      66.887 163.470  11.142  1.00 12.85           C  
ATOM   2696  CD1 TYR A 337      68.210 163.427  11.588  1.00 15.93           C  
ATOM   2697  CD2 TYR A 337      66.623 163.245   9.814  1.00 14.04           C  
ATOM   2698  CE1 TYR A 337      69.270 163.145  10.695  1.00 15.45           C  
ATOM   2699  CE2 TYR A 337      67.681 162.948   8.913  1.00 13.92           C  
ATOM   2700  CZ  TYR A 337      68.979 162.926   9.383  1.00 17.51           C  
ATOM   2701  OH  TYR A 337      70.031 162.672   8.525  1.00 20.81           O  
ATOM   2702  N   ALA A 338      64.183 166.744  13.744  1.00 11.15           N  
ATOM   2703  CA  ALA A 338      63.129 167.068  14.742  1.00 10.16           C  
ATOM   2704  C   ALA A 338      61.824 166.456  14.326  1.00  9.61           C  
ATOM   2705  O   ALA A 338      61.463 166.482  13.136  1.00  9.88           O  
ATOM   2706  CB  ALA A 338      62.943 168.578  14.824  1.00 11.66           C  
ATOM   2707  N   ALA A 339      61.087 165.959  15.312  1.00  9.30           N  
ATOM   2708  CA  ALA A 339      59.881 165.162  15.011  1.00  9.10           C  
ATOM   2709  C   ALA A 339      59.032 164.970  16.255  1.00  8.38           C  
ATOM   2710  O   ALA A 339      59.535 164.961  17.384  1.00  8.98           O  
ATOM   2711  CB  ALA A 339      60.270 163.776  14.445  1.00  8.36           C  
ATOM   2712  N   ILE A 340      57.729 164.888  16.018  1.00  7.93           N  
ATOM   2713  CA  ILE A 340      56.743 164.528  17.024  1.00  8.16           C  
ATOM   2714  C   ILE A 340      56.159 163.167  16.644  1.00  8.62           C  
ATOM   2715  O   ILE A 340      55.611 163.043  15.530  1.00  9.10           O  
ATOM   2716  CB  ILE A 340      55.603 165.597  17.153  1.00  9.02           C  
ATOM   2717  CG1 ILE A 340      56.182 166.940  17.579  1.00 10.69           C  
ATOM   2718  CG2 ILE A 340      54.533 165.107  18.175  1.00 10.12           C  
ATOM   2719  CD1 ILE A 340      56.673 166.955  19.027  1.00 19.12           C  
ATOM   2720  N   MET A 341      56.224 162.208  17.563  1.00  8.61           N  
ATOM   2721  CA  MET A 341      55.512 160.945  17.404  1.00  8.74           C  
ATOM   2722  C   MET A 341      54.153 161.043  18.082  1.00  8.85           C  
ATOM   2723  O   MET A 341      54.039 161.499  19.244  1.00  9.35           O  
ATOM   2724  CB  MET A 341      56.331 159.839  18.117  1.00  9.14           C  
ATOM   2725  CG  MET A 341      55.796 158.407  17.902  1.00 11.11           C  
ATOM   2726  SD  MET A 341      54.343 157.946  18.881  1.00 13.41           S  
ATOM   2727  CE  MET A 341      54.800 158.282  20.555  1.00 12.39           C  
ATOM   2728  N   GLY A 342      53.121 160.589  17.377  1.00  7.46           N  
ATOM   2729  CA  GLY A 342      51.775 160.522  17.980  1.00  8.40           C  
ATOM   2730  C   GLY A 342      51.120 159.176  17.686  1.00  7.80           C  
ATOM   2731  O   GLY A 342      51.347 158.595  16.614  1.00  8.78           O  
ATOM   2732  N   PHE A 343      50.245 158.739  18.596  1.00  7.67           N  
ATOM   2733  CA  PHE A 343      49.439 157.522  18.372  1.00  7.69           C  
ATOM   2734  C   PHE A 343      47.985 157.881  18.073  1.00  8.92           C  
ATOM   2735  O   PHE A 343      47.400 158.714  18.786  1.00  8.63           O  
ATOM   2736  CB  PHE A 343      49.419 156.648  19.630  1.00  8.50           C  
ATOM   2737  CG  PHE A 343      50.719 156.016  19.966  1.00  9.45           C  
ATOM   2738  CD1 PHE A 343      51.280 156.221  21.228  1.00 12.45           C  
ATOM   2739  CD2 PHE A 343      51.360 155.173  19.069  1.00 10.57           C  
ATOM   2740  CE1 PHE A 343      52.506 155.581  21.595  1.00 13.60           C  
ATOM   2741  CE2 PHE A 343      52.588 154.557  19.411  1.00 11.00           C  
ATOM   2742  CZ  PHE A 343      53.121 154.742  20.694  1.00 11.26           C  
ATOM   2743  N   ILE A 344      47.427 157.282  17.028  1.00  7.82           N  
ATOM   2744  CA  ILE A 344      45.983 157.346  16.777  1.00  7.54           C  
ATOM   2745  C   ILE A 344      45.426 156.032  17.303  1.00  8.98           C  
ATOM   2746  O   ILE A 344      45.811 154.957  16.819  1.00  9.11           O  
ATOM   2747  CB  ILE A 344      45.688 157.496  15.251  1.00  7.84           C  
ATOM   2748  CG1 ILE A 344      46.250 158.843  14.748  1.00  8.36           C  
ATOM   2749  CG2 ILE A 344      44.185 157.451  14.995  1.00  7.98           C  
ATOM   2750  CD1 ILE A 344      46.172 158.944  13.178  1.00  9.26           C  
ATOM   2751  N   LEU A 345      44.590 156.119  18.335  1.00  9.01           N  
ATOM   2752  CA  LEU A 345      44.275 154.936  19.172  1.00  8.50           C  
ATOM   2753  C   LEU A 345      42.890 154.333  18.989  1.00  8.66           C  
ATOM   2754  O   LEU A 345      41.901 155.034  18.858  1.00  9.88           O  
ATOM   2755  CB  LEU A 345      44.399 155.295  20.687  1.00  8.49           C  
ATOM   2756  CG  LEU A 345      45.810 155.740  21.083  1.00  9.02           C  
ATOM   2757  CD1 LEU A 345      45.643 156.429  22.431  1.00 12.11           C  
ATOM   2758  CD2 LEU A 345      46.795 154.567  21.180  1.00 10.00           C  
ATOM   2759  N   ALA A 346      42.836 153.008  19.014  1.00  8.48           N  
ATOM   2760  CA  ALA A 346      41.540 152.286  19.203  1.00  8.95           C  
ATOM   2761  C   ALA A 346      40.513 152.694  18.167  1.00  8.73           C  
ATOM   2762  O   ALA A 346      40.842 152.609  16.973  1.00  9.52           O  
ATOM   2763  CB  ALA A 346      41.039 152.413  20.656  1.00  9.40           C  
ATOM   2764  N   HIS A 347      39.306 153.134  18.522  1.00  8.49           N  
ATOM   2765  CA  HIS A 347      38.337 153.417  17.423  1.00 10.09           C  
ATOM   2766  C   HIS A 347      38.816 154.473  16.424  1.00 10.70           C  
ATOM   2767  O   HIS A 347      38.406 154.462  15.276  1.00 12.10           O  
ATOM   2768  CB  HIS A 347      36.955 153.813  17.929  1.00 10.23           C  
ATOM   2769  CG  HIS A 347      36.867 155.218  18.429  1.00 10.95           C  
ATOM   2770  ND1 HIS A 347      37.277 155.576  19.701  1.00 11.41           N  
ATOM   2771  CD2 HIS A 347      36.358 156.336  17.861  1.00 14.45           C  
ATOM   2772  CE1 HIS A 347      37.055 156.874  19.871  1.00 14.04           C  
ATOM   2773  NE2 HIS A 347      36.487 157.352  18.776  1.00 14.22           N  
ATOM   2774  N   LYS A 348      39.672 155.397  16.850  1.00 10.76           N  
ATOM   2775  CA  LYS A 348      40.137 156.413  15.893  1.00 10.60           C  
ATOM   2776  C   LYS A 348      41.056 155.845  14.821  1.00 11.36           C  
ATOM   2777  O   LYS A 348      41.110 156.365  13.704  1.00 11.43           O  
ATOM   2778  CB  LYS A 348      40.840 157.562  16.637  1.00 10.29           C  
ATOM   2779  CG  LYS A 348      39.845 158.323  17.545  1.00 11.14           C  
ATOM   2780  CD  LYS A 348      40.571 159.356  18.404  1.00 12.98           C  
ATOM   2781  CE  LYS A 348      39.629 160.056  19.419  1.00 13.02           C  
ATOM   2782  NZ  LYS A 348      40.427 160.934  20.369  1.00 10.91           N  
ATOM   2783  N   ALA A 349      41.749 154.748  15.136  1.00 11.36           N  
ATOM   2784  CA  ALA A 349      42.590 154.095  14.135  1.00 13.00           C  
ATOM   2785  C   ALA A 349      41.653 153.561  13.050  1.00 15.44           C  
ATOM   2786  O   ALA A 349      41.947 153.734  11.865  1.00 17.72           O  
ATOM   2787  CB  ALA A 349      43.488 152.959  14.749  1.00 13.00           C  
ATOM   2788  N   ARG A 350      40.501 152.994  13.447  1.00 13.84           N  
ATOM   2789  CA  ARG A 350      39.506 152.513  12.481  1.00 16.19           C  
ATOM   2790  C   ARG A 350      38.877 153.678  11.735  1.00 16.40           C  
ATOM   2791  O   ARG A 350      38.787 153.641  10.522  1.00 16.77           O  
ATOM   2792  CB  ARG A 350      38.417 151.672  13.189  1.00 16.16           C  
ATOM   2793  CG  ARG A 350      38.870 150.207  13.524  1.00 19.32           C  
ATOM   2794  CD  ARG A 350      39.336 149.948  14.927  1.00 22.01           C  
ATOM   2795  NE  ARG A 350      38.290 150.071  15.956  1.00 17.30           N  
ATOM   2796  CZ  ARG A 350      38.456 149.650  17.216  1.00 16.63           C  
ATOM   2797  NH1 ARG A 350      39.574 148.994  17.575  1.00 14.16           N  
ATOM   2798  NH2 ARG A 350      37.508 149.889  18.121  1.00 14.28           N  
ATOM   2799  N   LYS A 351      38.487 154.719  12.465  1.00 16.04           N  
ATOM   2800  CA  LYS A 351      37.781 155.885  11.898  1.00 17.77           C  
ATOM   2801  C   LYS A 351      38.631 156.634  10.900  1.00 18.12           C  
ATOM   2802  O   LYS A 351      38.172 156.935   9.778  1.00 19.17           O  
ATOM   2803  CB  LYS A 351      37.301 156.819  13.026  1.00 18.66           C  
ATOM   2804  CG  LYS A 351      36.532 158.099  12.534  1.00 25.01           C  
ATOM   2805  CD  LYS A 351      36.067 158.956  13.746  1.00 32.33           C  
ATOM   2806  CE  LYS A 351      37.190 159.774  14.392  1.00 33.97           C  
ATOM   2807  NZ  LYS A 351      36.639 160.824  15.368  1.00 37.94           N  
ATOM   2808  N   LEU A 352      39.887 156.901  11.259  1.00 16.54           N  
ATOM   2809  CA  LEU A 352      40.744 157.735  10.433  1.00 15.60           C  
ATOM   2810  C   LEU A 352      41.531 156.988   9.343  1.00 15.18           C  
ATOM   2811  O   LEU A 352      42.194 157.605   8.527  1.00 15.04           O  
ATOM   2812  CB  LEU A 352      41.665 158.532  11.319  1.00 14.96           C  
ATOM   2813  CG  LEU A 352      40.851 159.402  12.310  1.00 17.14           C  
ATOM   2814  CD1 LEU A 352      41.833 160.100  13.168  1.00 18.08           C  
ATOM   2815  CD2 LEU A 352      39.847 160.396  11.626  1.00 19.86           C  
ATOM   2816  N   ALA A 353      41.461 155.664   9.344  1.00 15.27           N  
ATOM   2817  CA  ALA A 353      42.165 154.873   8.324  1.00 16.91           C  
ATOM   2818  C   ALA A 353      41.590 155.143   6.930  1.00 19.01           C  
ATOM   2819  O   ALA A 353      42.295 154.948   5.957  1.00 21.45           O  
ATOM   2820  CB  ALA A 353      42.025 153.407   8.630  1.00 17.26           C  
ATOM   2821  N   ARG A 354      40.347 155.610   6.900  1.00 20.84           N  
ATOM   2822  CA  ARG A 354      39.588 155.996   5.685  1.00 23.81           C  
ATOM   2823  C   ARG A 354      40.260 157.137   4.894  1.00 23.35           C  
ATOM   2824  O   ARG A 354      40.206 157.170   3.646  1.00 24.94           O  
ATOM   2825  CB  ARG A 354      38.146 156.380   6.077  1.00 25.01           C  
ATOM   2826  CG  ARG A 354      37.283 155.160   6.545  1.00 30.28           C  
ATOM   2827  CD  ARG A 354      35.806 155.502   6.840  1.00 37.24           C  
ATOM   2828  NE  ARG A 354      35.621 155.984   8.212  1.00 42.80           N  
ATOM   2829  CZ  ARG A 354      34.450 156.272   8.779  1.00 45.29           C  
ATOM   2830  NH1 ARG A 354      33.314 156.140   8.101  1.00 46.24           N  
ATOM   2831  NH2 ARG A 354      34.416 156.707  10.035  1.00 47.12           N  
ATOM   2832  N   LEU A 355      40.914 158.046   5.617  1.00 20.71           N  
ATOM   2833  CA  LEU A 355      41.588 159.218   5.037  1.00 19.57           C  
ATOM   2834  C   LEU A 355      42.848 158.847   4.234  1.00 17.91           C  
ATOM   2835  O   LEU A 355      43.351 157.742   4.324  1.00 18.09           O  
ATOM   2836  CB  LEU A 355      41.929 160.191   6.191  1.00 18.52           C  
ATOM   2837  CG  LEU A 355      40.729 160.680   7.038  1.00 20.63           C  
ATOM   2838  CD1 LEU A 355      41.210 161.698   8.055  1.00 19.56           C  
ATOM   2839  CD2 LEU A 355      39.573 161.290   6.219  1.00 22.12           C  
ATOM   2840  N   THR A 356      43.333 159.757   3.394  1.00 17.25           N  
ATOM   2841  CA  THR A 356      44.652 159.584   2.809  1.00 17.03           C  
ATOM   2842  C   THR A 356      45.752 159.940   3.823  1.00 16.42           C  
ATOM   2843  O   THR A 356      45.475 160.584   4.846  1.00 16.48           O  
ATOM   2844  CB  THR A 356      44.842 160.473   1.589  1.00 16.79           C  
ATOM   2845  OG1 THR A 356      44.810 161.841   2.028  1.00 15.72           O  
ATOM   2846  CG2 THR A 356      43.696 160.265   0.579  1.00 18.98           C  
ATOM   2847  N   LYS A 357      46.980 159.533   3.516  1.00 16.25           N  
ATOM   2848  CA  LYS A 357      48.150 159.893   4.319  1.00 16.18           C  
ATOM   2849  C   LYS A 357      48.233 161.425   4.463  1.00 15.71           C  
ATOM   2850  O   LYS A 357      48.467 161.957   5.555  1.00 15.09           O  
ATOM   2851  CB  LYS A 357      49.422 159.317   3.678  1.00 16.44           C  
ATOM   2852  CG  LYS A 357      50.672 159.537   4.469  1.00 19.07           C  
ATOM   2853  CD  LYS A 357      51.959 158.977   3.743  1.00 23.61           C  
ATOM   2854  CE  LYS A 357      53.220 159.311   4.580  1.00 25.12           C  
ATOM   2855  NZ  LYS A 357      54.552 158.882   4.039  1.00 26.64           N  
ATOM   2856  N   GLU A 358      48.037 162.126   3.345  1.00 16.00           N  
ATOM   2857  CA  GLU A 358      48.116 163.583   3.335  1.00 16.41           C  
ATOM   2858  C   GLU A 358      47.014 164.196   4.199  1.00 15.36           C  
ATOM   2859  O   GLU A 358      47.236 165.191   4.884  1.00 15.06           O  
ATOM   2860  CB  GLU A 358      48.034 164.104   1.877  1.00 17.93           C  
ATOM   2861  CG  GLU A 358      49.231 163.706   1.030  1.00 21.96           C  
ATOM   2862  CD  GLU A 358      49.248 162.207   0.595  1.00 27.42           C  
ATOM   2863  OE1 GLU A 358      48.185 161.501   0.594  1.00 24.54           O  
ATOM   2864  OE2 GLU A 358      50.371 161.727   0.293  1.00 33.29           O  
ATOM   2865  N   GLU A 359      45.812 163.630   4.163  1.00 14.66           N  
ATOM   2866  CA  GLU A 359      44.732 164.096   5.045  1.00 13.79           C  
ATOM   2867  C   GLU A 359      45.010 163.879   6.531  1.00 13.37           C  
ATOM   2868  O   GLU A 359      44.698 164.743   7.363  1.00 12.56           O  
ATOM   2869  CB  GLU A 359      43.413 163.414   4.676  1.00 14.79           C  
ATOM   2870  CG  GLU A 359      42.776 164.031   3.420  1.00 18.42           C  
ATOM   2871  CD  GLU A 359      41.638 163.204   2.827  1.00 24.90           C  
ATOM   2872  OE1 GLU A 359      41.492 161.991   3.107  1.00 20.31           O  
ATOM   2873  OE2 GLU A 359      40.889 163.806   2.033  1.00 27.83           O  
ATOM   2874  N   ARG A 360      45.584 162.728   6.870  1.00 12.10           N  
ATOM   2875  CA  ARG A 360      45.958 162.506   8.281  1.00 11.32           C  
ATOM   2876  C   ARG A 360      47.068 163.466   8.672  1.00 11.67           C  
ATOM   2877  O   ARG A 360      47.028 164.033   9.775  1.00 11.48           O  
ATOM   2878  CB  ARG A 360      46.392 161.064   8.535  1.00 12.22           C  
ATOM   2879  CG  ARG A 360      45.227 160.102   8.784  1.00 12.01           C  
ATOM   2880  CD  ARG A 360      45.729 158.684   9.156  1.00 11.90           C  
ATOM   2881  NE  ARG A 360      46.464 158.090   8.026  1.00 11.56           N  
ATOM   2882  CZ  ARG A 360      45.882 157.523   6.962  1.00 12.55           C  
ATOM   2883  NH1 ARG A 360      44.556 157.381   6.894  1.00 13.07           N  
ATOM   2884  NH2 ARG A 360      46.620 157.083   5.958  1.00 13.90           N  
ATOM   2885  N   LEU A 361      48.066 163.662   7.817  1.00 12.12           N  
ATOM   2886  CA  LEU A 361      49.116 164.646   8.186  1.00 11.43           C  
ATOM   2887  C   LEU A 361      48.518 166.034   8.494  1.00 12.29           C  
ATOM   2888  O   LEU A 361      48.902 166.682   9.490  1.00 12.32           O  
ATOM   2889  CB  LEU A 361      50.156 164.784   7.068  1.00 10.78           C  
ATOM   2890  CG  LEU A 361      51.179 165.925   7.197  1.00 11.17           C  
ATOM   2891  CD1 LEU A 361      52.057 165.703   8.407  1.00 10.84           C  
ATOM   2892  CD2 LEU A 361      52.041 165.986   5.920  1.00 12.12           C  
ATOM   2893  N   LYS A 362      47.566 166.471   7.677  1.00 11.54           N  
ATOM   2894  CA  LYS A 362      46.947 167.788   7.872  1.00 12.15           C  
ATOM   2895  C   LYS A 362      46.233 167.860   9.228  1.00 11.75           C  
ATOM   2896  O   LYS A 362      46.424 168.840   9.986  1.00 12.06           O  
ATOM   2897  CB  LYS A 362      45.996 168.118   6.702  1.00 12.61           C  
ATOM   2898  CG  LYS A 362      45.504 169.583   6.748  1.00 17.10           C  
ATOM   2899  CD  LYS A 362      44.753 169.908   5.448  1.00 24.30           C  
ATOM   2900  CE  LYS A 362      43.262 169.811   5.639  1.00 31.15           C  
ATOM   2901  NZ  LYS A 362      42.767 171.103   6.194  1.00 31.84           N  
ATOM   2902  N   LYS A 363      45.436 166.835   9.547  1.00 11.39           N  
ATOM   2903  CA  LYS A 363      44.687 166.863  10.826  1.00 10.95           C  
ATOM   2904  C   LYS A 363      45.659 166.856  11.995  1.00 11.45           C  
ATOM   2905  O   LYS A 363      45.404 167.500  12.998  1.00 11.41           O  
ATOM   2906  CB  LYS A 363      43.767 165.642  10.930  1.00 12.48           C  
ATOM   2907  CG  LYS A 363      42.567 165.707   9.952  1.00 16.51           C  
ATOM   2908  CD  LYS A 363      41.645 164.502  10.268  1.00 24.43           C  
ATOM   2909  CE  LYS A 363      40.312 164.616   9.555  1.00 28.22           C  
ATOM   2910  NZ  LYS A 363      39.491 165.710  10.127  1.00 28.48           N  
ATOM   2911  N   LEU A 364      46.749 166.088  11.877  1.00 10.18           N  
ATOM   2912  CA  LEU A 364      47.719 166.027  13.000  1.00  9.67           C  
ATOM   2913  C   LEU A 364      48.375 167.402  13.194  1.00  9.63           C  
ATOM   2914  O   LEU A 364      48.472 167.890  14.328  1.00 10.02           O  
ATOM   2915  CB  LEU A 364      48.809 164.974  12.767  1.00 10.23           C  
ATOM   2916  CG  LEU A 364      48.478 163.599  13.388  1.00 10.95           C  
ATOM   2917  CD1 LEU A 364      47.096 163.047  12.924  1.00 12.99           C  
ATOM   2918  CD2 LEU A 364      49.604 162.604  13.112  1.00 11.40           C  
ATOM   2919  N   CYS A 365      48.820 168.020  12.091  1.00  9.85           N  
ATOM   2920  CA  CYS A 365      49.462 169.365  12.222  1.00  9.66           C  
ATOM   2921  C   CYS A 365      48.515 170.412  12.791  1.00  9.80           C  
ATOM   2922  O   CYS A 365      48.920 171.244  13.619  1.00 10.39           O  
ATOM   2923  CB  CYS A 365      49.930 169.814  10.848  1.00  9.64           C  
ATOM   2924  SG  CYS A 365      51.354 168.833  10.268  1.00 12.44           S  
ATOM   2925  N   GLU A 366      47.251 170.382  12.389  1.00 10.25           N  
ATOM   2926  CA  GLU A 366      46.276 171.343  12.901  1.00 10.77           C  
ATOM   2927  C   GLU A 366      46.070 171.123  14.408  1.00 11.36           C  
ATOM   2928  O   GLU A 366      45.951 172.078  15.180  1.00 10.90           O  
ATOM   2929  CB  GLU A 366      44.972 171.243  12.107  1.00 11.19           C  
ATOM   2930  CG  GLU A 366      45.178 171.733  10.668  1.00 16.45           C  
ATOM   2931  CD  GLU A 366      43.986 171.542   9.743  1.00 23.83           C  
ATOM   2932  OE1 GLU A 366      43.071 170.778  10.085  1.00 27.08           O  
ATOM   2933  OE2 GLU A 366      44.022 172.129   8.628  1.00 26.01           O  
ATOM   2934  N   LEU A 367      46.030 169.851  14.821  1.00  8.95           N  
ATOM   2935  CA  LEU A 367      45.896 169.549  16.240  1.00  9.20           C  
ATOM   2936  C   LEU A 367      47.125 170.045  17.006  1.00  9.11           C  
ATOM   2937  O   LEU A 367      46.990 170.698  18.028  1.00  9.71           O  
ATOM   2938  CB  LEU A 367      45.759 168.022  16.396  1.00  9.44           C  
ATOM   2939  CG  LEU A 367      45.729 167.562  17.865  1.00  9.29           C  
ATOM   2940  CD1 LEU A 367      44.500 168.104  18.601  1.00  9.13           C  
ATOM   2941  CD2 LEU A 367      45.774 165.995  17.959  1.00 10.03           C  
ATOM   2942  N   TYR A 368      48.319 169.710  16.515  1.00  9.24           N  
ATOM   2943  CA  TYR A 368      49.522 170.091  17.237  1.00  8.77           C  
ATOM   2944  C   TYR A 368      49.657 171.606  17.290  1.00  8.72           C  
ATOM   2945  O   TYR A 368      50.169 172.118  18.286  1.00  9.04           O  
ATOM   2946  CB  TYR A 368      50.799 169.480  16.599  1.00  8.25           C  
ATOM   2947  CG  TYR A 368      50.818 167.963  16.589  1.00  8.32           C  
ATOM   2948  CD1 TYR A 368      51.666 167.299  15.709  1.00  7.19           C  
ATOM   2949  CD2 TYR A 368      49.977 167.212  17.430  1.00 10.55           C  
ATOM   2950  CE1 TYR A 368      51.698 165.870  15.660  1.00  7.76           C  
ATOM   2951  CE2 TYR A 368      49.998 165.788  17.411  1.00  8.27           C  
ATOM   2952  CZ  TYR A 368      50.873 165.147  16.527  1.00  7.92           C  
ATOM   2953  OH  TYR A 368      50.900 163.761  16.505  1.00  8.27           O  
ATOM   2954  N   ALA A 369      49.266 172.288  16.224  1.00  8.39           N  
ATOM   2955  CA  ALA A 369      49.367 173.764  16.231  1.00  8.25           C  
ATOM   2956  C   ALA A 369      48.489 174.303  17.361  1.00  8.57           C  
ATOM   2957  O   ALA A 369      48.889 175.248  18.086  1.00  9.20           O  
ATOM   2958  CB  ALA A 369      48.921 174.356  14.848  1.00  8.69           C  
ATOM   2959  N   LYS A 370      47.296 173.734  17.526  1.00  9.32           N  
ATOM   2960  CA  LYS A 370      46.425 174.209  18.614  1.00  9.37           C  
ATOM   2961  C   LYS A 370      46.982 173.862  19.993  1.00  9.47           C  
ATOM   2962  O   LYS A 370      47.090 174.697  20.872  1.00  9.58           O  
ATOM   2963  CB  LYS A 370      45.022 173.652  18.467  1.00  9.93           C  
ATOM   2964  CG  LYS A 370      44.060 174.167  19.584  1.00 10.70           C  
ATOM   2965  CD  LYS A 370      42.681 173.580  19.350  1.00 14.03           C  
ATOM   2966  CE  LYS A 370      41.676 174.215  20.355  1.00 15.39           C  
ATOM   2967  NZ  LYS A 370      40.285 173.636  20.170  1.00 16.10           N  
ATOM   2968  N   VAL A 371      47.415 172.612  20.164  1.00  7.71           N  
ATOM   2969  CA  VAL A 371      47.843 172.196  21.503  1.00  9.30           C  
ATOM   2970  C   VAL A 371      49.093 172.949  21.940  1.00  9.72           C  
ATOM   2971  O   VAL A 371      49.216 173.325  23.114  1.00 10.15           O  
ATOM   2972  CB  VAL A 371      48.046 170.663  21.537  1.00  8.67           C  
ATOM   2973  CG1 VAL A 371      48.533 170.201  22.917  1.00 10.27           C  
ATOM   2974  CG2 VAL A 371      46.712 169.970  21.260  1.00  8.70           C  
ATOM   2975  N   LEU A 372      50.009 173.170  21.000  1.00  9.56           N  
ATOM   2976  CA  LEU A 372      51.296 173.825  21.281  1.00  9.03           C  
ATOM   2977  C   LEU A 372      51.215 175.342  21.143  1.00  9.86           C  
ATOM   2978  O   LEU A 372      52.174 176.020  21.404  1.00 10.51           O  
ATOM   2979  CB  LEU A 372      52.359 173.327  20.304  1.00  8.74           C  
ATOM   2980  CG  LEU A 372      52.713 171.839  20.429  1.00  8.11           C  
ATOM   2981  CD1 LEU A 372      53.583 171.470  19.233  1.00 10.77           C  
ATOM   2982  CD2 LEU A 372      53.495 171.576  21.726  1.00  9.61           C  
ATOM   2983  N   GLY A 373      50.060 175.821  20.695  1.00  9.92           N  
ATOM   2984  CA  GLY A 373      49.840 177.254  20.435  1.00  9.50           C  
ATOM   2985  C   GLY A 373      50.868 177.802  19.458  1.00  9.57           C  
ATOM   2986  O   GLY A 373      51.418 178.916  19.660  1.00 10.84           O  
ATOM   2987  N   SER A 374      51.158 177.023  18.437  1.00 10.54           N  
ATOM   2988  CA  SER A 374      52.288 177.292  17.551  1.00 10.18           C  
ATOM   2989  C   SER A 374      51.951 177.113  16.079  1.00 10.93           C  
ATOM   2990  O   SER A 374      51.783 175.990  15.600  1.00 11.95           O  
ATOM   2991  CB  SER A 374      53.477 176.358  17.927  1.00 11.42           C  
ATOM   2992  OG  SER A 374      53.959 176.587  19.259  1.00 11.82           O  
ATOM   2993  N   LEU A 375      51.934 178.229  15.337  1.00 10.52           N  
ATOM   2994  CA  LEU A 375      51.778 178.158  13.886  1.00 10.53           C  
ATOM   2995  C   LEU A 375      52.885 177.323  13.183  1.00 10.48           C  
ATOM   2996  O   LEU A 375      52.652 176.820  12.085  1.00 11.11           O  
ATOM   2997  CB  LEU A 375      51.725 179.575  13.287  1.00 10.84           C  
ATOM   2998  CG  LEU A 375      50.469 180.376  13.659  1.00 13.24           C  
ATOM   2999  CD1 LEU A 375      50.713 181.810  13.265  1.00 13.79           C  
ATOM   3000  CD2 LEU A 375      49.223 179.842  12.919  1.00 16.70           C  
ATOM   3001  N   GLU A 376      54.067 177.214  13.796  1.00 11.10           N  
ATOM   3002  CA  GLU A 376      55.150 176.448  13.199  1.00 11.86           C  
ATOM   3003  C   GLU A 376      54.716 174.976  13.009  1.00 11.38           C  
ATOM   3004  O   GLU A 376      55.242 174.279  12.134  1.00 11.03           O  
ATOM   3005  CB  GLU A 376      56.388 176.520  14.092  1.00 12.75           C  
ATOM   3006  CG  GLU A 376      57.681 176.091  13.400  1.00 19.05           C  
ATOM   3007  CD  GLU A 376      58.981 176.751  13.948  1.00 23.26           C  
ATOM   3008  OE1 GLU A 376      60.052 176.248  13.526  1.00 27.84           O  
ATOM   3009  OE2 GLU A 376      58.978 177.746  14.773  1.00 22.68           O  
ATOM   3010  N   ALA A 377      53.753 174.504  13.806  1.00 10.58           N  
ATOM   3011  CA  ALA A 377      53.340 173.078  13.661  1.00 10.28           C  
ATOM   3012  C   ALA A 377      52.643 172.809  12.336  1.00 10.61           C  
ATOM   3013  O   ALA A 377      52.459 171.649  11.926  1.00  9.83           O  
ATOM   3014  CB  ALA A 377      52.413 172.679  14.806  1.00 10.90           C  
ATOM   3015  N   LEU A 378      52.222 173.877  11.649  1.00 10.26           N  
ATOM   3016  CA  LEU A 378      51.584 173.740  10.334  1.00 11.08           C  
ATOM   3017  C   LEU A 378      52.599 173.645   9.196  1.00 11.76           C  
ATOM   3018  O   LEU A 378      52.201 173.635   8.026  1.00 13.57           O  
ATOM   3019  CB  LEU A 378      50.667 174.946  10.055  1.00 11.90           C  
ATOM   3020  CG  LEU A 378      49.551 175.187  11.077  1.00  9.29           C  
ATOM   3021  CD1 LEU A 378      48.821 176.503  10.749  1.00 13.07           C  
ATOM   3022  CD2 LEU A 378      48.561 173.999  11.136  1.00 12.39           C  
ATOM   3023  N   GLU A 379      53.878 173.562   9.534  1.00 12.44           N  
ATOM   3024  CA  GLU A 379      54.958 173.544   8.560  1.00 12.77           C  
ATOM   3025  C   GLU A 379      55.834 172.277   8.572  1.00 12.08           C  
ATOM   3026  O   GLU A 379      57.042 172.363   8.674  1.00 12.88           O  
ATOM   3027  CB  GLU A 379      55.858 174.774   8.756  1.00 14.70           C  
ATOM   3028  CG  GLU A 379      55.084 176.136   8.779  1.00 18.46           C  
ATOM   3029  CD  GLU A 379      54.333 176.453   7.513  1.00 29.05           C  
ATOM   3030  OE1 GLU A 379      54.848 176.126   6.421  1.00 32.95           O  
ATOM   3031  OE2 GLU A 379      53.241 177.084   7.586  1.00 30.99           O  
ATOM   3032  N   PRO A 380      55.219 171.104   8.422  1.00 11.29           N  
ATOM   3033  CA  PRO A 380      56.014 169.854   8.468  1.00 11.40           C  
ATOM   3034  C   PRO A 380      56.925 169.760   7.263  1.00 10.95           C  
ATOM   3035  O   PRO A 380      56.578 170.276   6.199  1.00 12.17           O  
ATOM   3036  CB  PRO A 380      54.940 168.766   8.362  1.00 11.15           C  
ATOM   3037  CG  PRO A 380      53.816 169.400   7.577  1.00 12.24           C  
ATOM   3038  CD  PRO A 380      53.804 170.841   8.123  1.00 11.33           C  
ATOM   3039  N   VAL A 381      58.035 169.044   7.417  1.00 12.03           N  
ATOM   3040  CA  VAL A 381      58.959 168.820   6.290  1.00 10.82           C  
ATOM   3041  C   VAL A 381      58.909 167.387   5.769  1.00 12.53           C  
ATOM   3042  O   VAL A 381      59.403 167.116   4.682  1.00 12.99           O  
ATOM   3043  CB  VAL A 381      60.400 169.217   6.636  1.00 12.03           C  
ATOM   3044  CG1 VAL A 381      60.451 170.704   7.039  1.00 14.59           C  
ATOM   3045  CG2 VAL A 381      61.009 168.322   7.713  1.00 12.96           C  
ATOM   3046  N   HIS A 382      58.288 166.491   6.540  1.00 10.58           N  
ATOM   3047  CA  HIS A 382      58.226 165.078   6.163  1.00 10.50           C  
ATOM   3048  C   HIS A 382      57.226 164.379   7.100  1.00 10.53           C  
ATOM   3049  O   HIS A 382      56.916 164.904   8.181  1.00 10.33           O  
ATOM   3050  CB  HIS A 382      59.628 164.421   6.243  1.00 11.34           C  
ATOM   3051  CG  HIS A 382      59.665 163.044   5.671  1.00 13.18           C  
ATOM   3052  ND1 HIS A 382      59.586 162.826   4.314  1.00 13.82           N  
ATOM   3053  CD2 HIS A 382      59.744 161.823   6.253  1.00 13.37           C  
ATOM   3054  CE1 HIS A 382      59.616 161.517   4.080  1.00 15.11           C  
ATOM   3055  NE2 HIS A 382      59.718 160.893   5.236  1.00 12.70           N  
ATOM   3056  N   TYR A 383      56.747 163.201   6.670  1.00 10.51           N  
ATOM   3057  CA  TYR A 383      55.762 162.449   7.472  1.00  9.96           C  
ATOM   3058  C   TYR A 383      55.970 160.971   7.206  1.00 10.70           C  
ATOM   3059  O   TYR A 383      56.176 160.607   6.068  1.00 10.69           O  
ATOM   3060  CB  TYR A 383      54.365 162.863   7.027  1.00 10.75           C  
ATOM   3061  CG  TYR A 383      53.234 162.152   7.766  1.00  9.82           C  
ATOM   3062  CD1 TYR A 383      53.168 162.217   9.139  1.00  9.65           C  
ATOM   3063  CD2 TYR A 383      52.252 161.466   7.082  1.00 13.35           C  
ATOM   3064  CE1 TYR A 383      52.105 161.583   9.846  1.00 11.88           C  
ATOM   3065  CE2 TYR A 383      51.183 160.806   7.760  1.00 11.99           C  
ATOM   3066  CZ  TYR A 383      51.138 160.878   9.145  1.00 11.27           C  
ATOM   3067  OH  TYR A 383      50.123 160.271   9.843  1.00 11.70           O  
ATOM   3068  N   GLU A 384      55.921 160.148   8.265  1.00  9.36           N  
ATOM   3069  CA  GLU A 384      55.889 158.686   8.140  1.00 10.00           C  
ATOM   3070  C   GLU A 384      54.803 158.151   9.041  1.00  9.48           C  
ATOM   3071  O   GLU A 384      54.540 158.703  10.109  1.00 10.38           O  
ATOM   3072  CB  GLU A 384      57.221 158.063   8.576  1.00  9.40           C  
ATOM   3073  CG  GLU A 384      58.391 158.468   7.670  1.00 11.25           C  
ATOM   3074  CD  GLU A 384      58.350 157.872   6.236  1.00 12.95           C  
ATOM   3075  OE1 GLU A 384      57.489 157.007   5.891  1.00 13.58           O  
ATOM   3076  OE2 GLU A 384      59.248 158.267   5.444  1.00 13.16           O  
ATOM   3077  N   GLU A 385      54.185 157.039   8.631  1.00  9.71           N  
ATOM   3078  CA  GLU A 385      53.160 156.451   9.489  1.00  9.75           C  
ATOM   3079  C   GLU A 385      53.062 154.955   9.218  1.00 10.72           C  
ATOM   3080  O   GLU A 385      53.482 154.495   8.154  1.00 12.18           O  
ATOM   3081  CB  GLU A 385      51.799 157.115   9.309  1.00 10.73           C  
ATOM   3082  CG  GLU A 385      51.288 156.989   7.865  1.00 12.77           C  
ATOM   3083  CD  GLU A 385      49.850 157.376   7.613  1.00 15.08           C  
ATOM   3084  OE1 GLU A 385      49.324 156.889   6.588  1.00 18.28           O  
ATOM   3085  OE2 GLU A 385      49.251 158.165   8.372  1.00 14.36           O  
ATOM   3086  N   LYS A 386      52.472 154.236  10.173  1.00  8.87           N  
ATOM   3087  CA  LYS A 386      52.134 152.824   9.945  1.00  8.61           C  
ATOM   3088  C   LYS A 386      50.852 152.482  10.703  1.00  9.12           C  
ATOM   3089  O   LYS A 386      50.786 152.658  11.921  1.00  9.26           O  
ATOM   3090  CB  LYS A 386      53.289 151.905  10.395  1.00  9.37           C  
ATOM   3091  CG  LYS A 386      52.990 150.408  10.112  1.00  9.65           C  
ATOM   3092  CD  LYS A 386      52.534 150.137   8.701  1.00 13.96           C  
ATOM   3093  CE  LYS A 386      51.940 148.692   8.635  1.00 16.71           C  
ATOM   3094  NZ  LYS A 386      51.574 148.300   7.277  1.00 19.27           N  
ATOM   3095  N   ASN A 387      49.876 151.962   9.970  1.00 10.12           N  
ATOM   3096  CA  ASN A 387      48.626 151.461  10.578  1.00 10.04           C  
ATOM   3097  C   ASN A 387      48.795 149.943  10.772  1.00  9.44           C  
ATOM   3098  O   ASN A 387      48.758 149.176   9.822  1.00 10.80           O  
ATOM   3099  CB  ASN A 387      47.465 151.714   9.617  1.00 10.83           C  
ATOM   3100  CG  ASN A 387      46.149 151.331  10.192  1.00 14.95           C  
ATOM   3101  OD1 ASN A 387      46.063 150.611  11.170  1.00 13.95           O  
ATOM   3102  ND2 ASN A 387      45.081 151.878   9.622  1.00 20.27           N  
ATOM   3103  N   TRP A 388      48.998 149.549  12.035  1.00  8.46           N  
ATOM   3104  CA  TRP A 388      49.268 148.130  12.349  1.00  7.43           C  
ATOM   3105  C   TRP A 388      48.019 147.248  12.219  1.00  7.98           C  
ATOM   3106  O   TRP A 388      48.154 146.007  12.172  1.00  8.94           O  
ATOM   3107  CB  TRP A 388      49.938 148.056  13.750  1.00  7.75           C  
ATOM   3108  CG  TRP A 388      51.350 148.492  13.642  1.00  7.51           C  
ATOM   3109  CD1 TRP A 388      51.825 149.792  13.751  1.00  8.90           C  
ATOM   3110  CD2 TRP A 388      52.482 147.684  13.273  1.00  5.96           C  
ATOM   3111  NE1 TRP A 388      53.200 149.816  13.540  1.00  8.07           N  
ATOM   3112  CE2 TRP A 388      53.622 148.542  13.237  1.00  7.62           C  
ATOM   3113  CE3 TRP A 388      52.647 146.305  12.989  1.00  7.41           C  
ATOM   3114  CZ2 TRP A 388      54.923 148.078  12.951  1.00  8.52           C  
ATOM   3115  CZ3 TRP A 388      53.957 145.840  12.729  1.00  8.73           C  
ATOM   3116  CH2 TRP A 388      55.073 146.728  12.703  1.00  8.60           C  
ATOM   3117  N   CYS A 389      46.836 147.855  12.098  1.00  9.23           N  
ATOM   3118  CA  CYS A 389      45.602 147.078  11.907  1.00  9.17           C  
ATOM   3119  C   CYS A 389      45.587 146.354  10.566  1.00  9.56           C  
ATOM   3120  O   CYS A 389      44.827 145.358  10.436  1.00 10.43           O  
ATOM   3121  CB  CYS A 389      44.376 147.994  11.932  1.00  9.27           C  
ATOM   3122  SG  CYS A 389      44.242 149.030  13.418  1.00 11.88           S  
ATOM   3123  N   GLU A 390      46.436 146.798   9.622  1.00 10.06           N  
ATOM   3124  CA  GLU A 390      46.388 146.187   8.291  1.00 10.99           C  
ATOM   3125  C   GLU A 390      47.265 144.955   8.134  1.00 11.18           C  
ATOM   3126  O   GLU A 390      47.248 144.290   7.084  1.00 11.29           O  
ATOM   3127  CB  GLU A 390      46.669 147.229   7.220  1.00 13.33           C  
ATOM   3128  CG  GLU A 390      48.077 147.676   7.125  1.00 15.63           C  
ATOM   3129  CD  GLU A 390      48.234 149.088   6.434  1.00 18.51           C  
ATOM   3130  OE1 GLU A 390      49.387 149.504   6.310  1.00 21.54           O  
ATOM   3131  OE2 GLU A 390      47.230 149.770   6.082  1.00 22.09           O  
ATOM   3132  N   GLU A 391      48.042 144.653   9.159  1.00 10.95           N  
ATOM   3133  CA  GLU A 391      49.071 143.585   9.054  1.00  9.23           C  
ATOM   3134  C   GLU A 391      48.528 142.171   9.270  1.00  9.22           C  
ATOM   3135  O   GLU A 391      48.113 141.822  10.375  1.00  9.52           O  
ATOM   3136  CB  GLU A 391      50.197 143.862  10.061  1.00 10.24           C  
ATOM   3137  CG  GLU A 391      50.988 145.121   9.699  1.00 11.60           C  
ATOM   3138  CD  GLU A 391      51.738 144.920   8.373  1.00 15.92           C  
ATOM   3139  OE1 GLU A 391      52.533 143.951   8.276  1.00 17.14           O  
ATOM   3140  OE2 GLU A 391      51.486 145.669   7.373  1.00 15.80           O  
ATOM   3141  N   GLN A 392      48.532 141.385   8.197  1.00  8.42           N  
ATOM   3142  CA  GLN A 392      48.102 139.974   8.254  1.00  7.94           C  
ATOM   3143  C   GLN A 392      48.888 139.186   9.303  1.00  9.67           C  
ATOM   3144  O   GLN A 392      48.311 138.327   9.969  1.00  9.89           O  
ATOM   3145  CB  GLN A 392      48.214 139.342   6.833  1.00  8.46           C  
ATOM   3146  CG  GLN A 392      47.844 137.850   6.842  1.00 11.33           C  
ATOM   3147  CD  GLN A 392      47.532 137.274   5.455  1.00 14.47           C  
ATOM   3148  OE1 GLN A 392      46.670 136.386   5.312  1.00 14.62           O  
ATOM   3149  NE2 GLN A 392      48.212 137.790   4.443  1.00 16.02           N  
ATOM   3150  N   TYR A 393      50.195 139.471   9.419  1.00  9.27           N  
ATOM   3151  CA  TYR A 393      51.074 138.673  10.275  1.00  9.20           C  
ATOM   3152  C   TYR A 393      51.368 139.317  11.626  1.00  9.37           C  
ATOM   3153  O   TYR A 393      52.257 138.849  12.357  1.00  8.87           O  
ATOM   3154  CB  TYR A 393      52.343 138.201   9.506  1.00 10.54           C  
ATOM   3155  CG  TYR A 393      51.950 137.236   8.372  1.00 10.18           C  
ATOM   3156  CD1 TYR A 393      52.147 137.587   7.026  1.00 12.95           C  
ATOM   3157  CD2 TYR A 393      51.390 135.999   8.663  1.00 12.20           C  
ATOM   3158  CE1 TYR A 393      51.762 136.713   5.981  1.00 13.69           C  
ATOM   3159  CE2 TYR A 393      51.032 135.108   7.640  1.00 11.23           C  
ATOM   3160  CZ  TYR A 393      51.233 135.478   6.303  1.00 13.54           C  
ATOM   3161  OH  TYR A 393      50.851 134.604   5.282  1.00 14.15           O  
ATOM   3162  N   SER A 394      50.582 140.352  11.972  1.00  8.31           N  
ATOM   3163  CA  SER A 394      50.573 140.876  13.357  1.00  8.87           C  
ATOM   3164  C   SER A 394      49.187 140.820  13.959  1.00  9.47           C  
ATOM   3165  O   SER A 394      49.047 140.436  15.136  1.00  9.99           O  
ATOM   3166  CB  SER A 394      51.066 142.356  13.420  1.00  8.61           C  
ATOM   3167  OG  SER A 394      52.461 142.475  13.066  1.00  8.58           O  
ATOM   3168  N   GLY A 395      48.201 141.305  13.209  1.00  9.84           N  
ATOM   3169  CA  GLY A 395      46.778 141.344  13.667  1.00  8.93           C  
ATOM   3170  C   GLY A 395      46.397 142.662  14.348  1.00  9.22           C  
ATOM   3171  O   GLY A 395      45.232 142.923  14.583  1.00  9.70           O  
ATOM   3172  N   GLY A 396      47.402 143.487  14.648  1.00  9.10           N  
ATOM   3173  CA  GLY A 396      47.203 144.757  15.366  1.00  8.39           C  
ATOM   3174  C   GLY A 396      48.454 145.096  16.155  1.00  8.82           C  
ATOM   3175  O   GLY A 396      49.506 144.441  15.977  1.00  9.18           O  
ATOM   3176  N   CYS A 397      48.340 146.124  16.998  1.00  7.62           N  
ATOM   3177  CA  CYS A 397      49.403 146.489  17.950  1.00  7.47           C  
ATOM   3178  C   CYS A 397      48.718 147.251  19.097  1.00  7.69           C  
ATOM   3179  O   CYS A 397      47.591 147.721  18.920  1.00  8.16           O  
ATOM   3180  CB  CYS A 397      50.475 147.398  17.292  1.00  8.21           C  
ATOM   3181  SG  CYS A 397      51.956 146.465  16.820  1.00  7.74           S  
ATOM   3182  N   TYR A 398      49.362 147.393  20.257  1.00  7.51           N  
ATOM   3183  CA  TYR A 398      50.683 146.794  20.520  1.00  8.61           C  
ATOM   3184  C   TYR A 398      50.622 145.301  20.744  1.00  8.25           C  
ATOM   3185  O   TYR A 398      51.597 144.575  20.469  1.00  8.29           O  
ATOM   3186  CB  TYR A 398      51.265 147.400  21.821  1.00  8.34           C  
ATOM   3187  CG  TYR A 398      50.964 148.873  22.025  1.00  7.50           C  
ATOM   3188  CD1 TYR A 398      51.279 149.822  21.039  1.00  8.67           C  
ATOM   3189  CD2 TYR A 398      50.395 149.299  23.242  1.00  6.65           C  
ATOM   3190  CE1 TYR A 398      50.972 151.173  21.236  1.00  8.46           C  
ATOM   3191  CE2 TYR A 398      50.086 150.662  23.433  1.00  8.26           C  
ATOM   3192  CZ  TYR A 398      50.408 151.548  22.437  1.00  8.59           C  
ATOM   3193  OH  TYR A 398      50.108 152.890  22.660  1.00  9.95           O  
ATOM   3194  N   THR A 399      49.518 144.889  21.374  1.00  7.51           N  
ATOM   3195  CA  THR A 399      49.438 143.515  21.897  1.00  6.54           C  
ATOM   3196  C   THR A 399      47.989 143.027  21.969  1.00  7.74           C  
ATOM   3197  O   THR A 399      47.047 143.711  21.551  1.00  8.45           O  
ATOM   3198  CB  THR A 399      50.150 143.479  23.294  1.00  8.08           C  
ATOM   3199  OG1 THR A 399      50.383 142.089  23.625  1.00  9.00           O  
ATOM   3200  CG2 THR A 399      49.286 144.173  24.357  1.00  9.89           C  
ATOM   3201  N   THR A 400      47.861 141.791  22.424  1.00  8.02           N  
ATOM   3202  CA  THR A 400      46.596 141.114  22.589  1.00  7.66           C  
ATOM   3203  C   THR A 400      45.874 141.617  23.833  1.00  8.00           C  
ATOM   3204  O   THR A 400      46.466 141.704  24.944  1.00  8.74           O  
ATOM   3205  CB  THR A 400      46.907 139.629  22.759  1.00  8.05           C  
ATOM   3206  OG1 THR A 400      47.528 139.148  21.540  1.00  7.41           O  
ATOM   3207  CG2 THR A 400      45.646 138.792  23.033  1.00  7.59           C  
ATOM   3208  N   TYR A 401      44.578 141.923  23.661  1.00  7.45           N  
ATOM   3209  CA  TYR A 401      43.734 142.221  24.819  1.00  7.64           C  
ATOM   3210  C   TYR A 401      42.717 141.102  25.040  1.00  9.12           C  
ATOM   3211  O   TYR A 401      42.407 140.302  24.156  1.00  7.76           O  
ATOM   3212  CB  TYR A 401      43.020 143.633  24.735  1.00  7.95           C  
ATOM   3213  CG  TYR A 401      41.922 143.728  23.707  1.00  7.81           C  
ATOM   3214  CD1 TYR A 401      40.627 143.354  24.025  1.00  7.43           C  
ATOM   3215  CD2 TYR A 401      42.188 144.264  22.430  1.00  9.20           C  
ATOM   3216  CE1 TYR A 401      39.577 143.495  23.075  1.00  8.87           C  
ATOM   3217  CE2 TYR A 401      41.147 144.395  21.459  1.00  7.77           C  
ATOM   3218  CZ  TYR A 401      39.862 144.018  21.817  1.00  8.08           C  
ATOM   3219  OH  TYR A 401      38.797 144.106  20.911  1.00  9.10           O  
ATOM   3220  N   PHE A 402      42.224 141.054  26.274  1.00  7.70           N  
ATOM   3221  CA  PHE A 402      41.239 140.001  26.649  1.00  8.18           C  
ATOM   3222  C   PHE A 402      39.898 140.667  26.953  1.00  7.95           C  
ATOM   3223  O   PHE A 402      39.787 141.461  27.899  1.00  8.59           O  
ATOM   3224  CB  PHE A 402      41.704 139.255  27.919  1.00  8.14           C  
ATOM   3225  CG  PHE A 402      42.696 138.192  27.650  1.00  8.65           C  
ATOM   3226  CD1 PHE A 402      43.969 138.539  27.222  1.00  9.68           C  
ATOM   3227  CD2 PHE A 402      42.357 136.833  27.811  1.00 10.46           C  
ATOM   3228  CE1 PHE A 402      44.917 137.522  26.973  1.00 11.42           C  
ATOM   3229  CE2 PHE A 402      43.270 135.835  27.552  1.00 11.79           C  
ATOM   3230  CZ  PHE A 402      44.565 136.187  27.152  1.00 10.70           C  
ATOM   3231  N   PRO A 403      38.864 140.331  26.190  1.00  7.45           N  
ATOM   3232  CA  PRO A 403      37.520 140.837  26.480  1.00  8.03           C  
ATOM   3233  C   PRO A 403      36.960 140.208  27.735  1.00  8.45           C  
ATOM   3234  O   PRO A 403      37.518 139.239  28.244  1.00  8.23           O  
ATOM   3235  CB  PRO A 403      36.688 140.423  25.239  1.00  7.19           C  
ATOM   3236  CG  PRO A 403      37.725 140.214  24.140  1.00  9.78           C  
ATOM   3237  CD  PRO A 403      38.943 139.614  24.895  1.00  8.08           C  
ATOM   3238  N   PRO A 404      35.831 140.744  28.229  1.00  7.95           N  
ATOM   3239  CA  PRO A 404      35.305 140.217  29.494  1.00  8.26           C  
ATOM   3240  C   PRO A 404      35.080 138.709  29.458  1.00  8.33           C  
ATOM   3241  O   PRO A 404      34.529 138.184  28.492  1.00  8.59           O  
ATOM   3242  CB  PRO A 404      33.971 140.987  29.707  1.00  9.40           C  
ATOM   3243  CG  PRO A 404      33.745 141.760  28.399  1.00 13.17           C  
ATOM   3244  CD  PRO A 404      35.076 141.912  27.719  1.00  8.47           C  
ATOM   3245  N   GLY A 405      35.465 138.042  30.553  1.00  8.36           N  
ATOM   3246  CA  GLY A 405      35.153 136.611  30.728  1.00  8.69           C  
ATOM   3247  C   GLY A 405      36.198 135.659  30.198  1.00  8.65           C  
ATOM   3248  O   GLY A 405      36.148 134.446  30.519  1.00  9.62           O  
ATOM   3249  N   ILE A 406      37.170 136.150  29.409  1.00  8.16           N  
ATOM   3250  CA  ILE A 406      38.078 135.252  28.706  1.00  8.95           C  
ATOM   3251  C   ILE A 406      39.303 134.816  29.512  1.00  8.78           C  
ATOM   3252  O   ILE A 406      39.675 133.618  29.488  1.00 10.31           O  
ATOM   3253  CB  ILE A 406      38.511 135.855  27.339  1.00  7.43           C  
ATOM   3254  CG1 ILE A 406      37.249 136.141  26.498  1.00  7.79           C  
ATOM   3255  CG2 ILE A 406      39.531 134.977  26.582  1.00  9.31           C  
ATOM   3256  CD1 ILE A 406      36.275 134.905  26.305  1.00 10.39           C  
ATOM   3257  N   LEU A 407      39.883 135.753  30.247  1.00  9.33           N  
ATOM   3258  CA  LEU A 407      41.139 135.467  30.938  1.00  9.16           C  
ATOM   3259  C   LEU A 407      40.891 134.395  32.031  1.00 10.16           C  
ATOM   3260  O   LEU A 407      41.746 133.489  32.231  1.00  9.66           O  
ATOM   3261  CB  LEU A 407      41.739 136.766  31.517  1.00  9.34           C  
ATOM   3262  CG  LEU A 407      43.033 136.604  32.328  1.00  9.33           C  
ATOM   3263  CD1 LEU A 407      44.151 136.018  31.400  1.00  9.30           C  
ATOM   3264  CD2 LEU A 407      43.417 137.999  32.934  1.00  9.28           C  
ATOM   3265  N   THR A 408      39.744 134.454  32.727  1.00  9.46           N  
ATOM   3266  CA  THR A 408      39.488 133.422  33.748  1.00 10.55           C  
ATOM   3267  C   THR A 408      39.176 132.071  33.117  1.00 11.53           C  
ATOM   3268  O   THR A 408      39.576 131.045  33.653  1.00 14.67           O  
ATOM   3269  CB  THR A 408      38.386 133.808  34.738  1.00 10.72           C  
ATOM   3270  OG1 THR A 408      37.178 134.229  34.042  1.00 11.55           O  
ATOM   3271  CG2 THR A 408      38.904 134.954  35.716  1.00 10.37           C  
ATOM   3272  N   GLN A 409      38.548 132.054  31.949  1.00 10.01           N  
ATOM   3273  CA  GLN A 409      38.098 130.783  31.403  1.00 10.40           C  
ATOM   3274  C   GLN A 409      39.181 130.093  30.569  1.00 11.81           C  
ATOM   3275  O   GLN A 409      39.234 128.853  30.533  1.00 13.01           O  
ATOM   3276  CB  GLN A 409      36.837 130.992  30.533  1.00 11.17           C  
ATOM   3277  CG  GLN A 409      35.589 131.258  31.367  1.00 12.72           C  
ATOM   3278  CD  GLN A 409      35.097 129.982  32.037  1.00 15.84           C  
ATOM   3279  OE1 GLN A 409      34.740 129.024  31.364  1.00 20.20           O  
ATOM   3280  NE2 GLN A 409      35.079 129.985  33.371  1.00 17.93           N  
ATOM   3281  N   TYR A 410      40.055 130.881  29.957  1.00 11.18           N  
ATOM   3282  CA  TYR A 410      40.996 130.373  28.943  1.00 11.65           C  
ATOM   3283  C   TYR A 410      42.425 130.763  29.249  1.00 12.87           C  
ATOM   3284  O   TYR A 410      43.350 130.236  28.601  1.00 13.57           O  
ATOM   3285  CB  TYR A 410      40.638 130.900  27.530  1.00 11.86           C  
ATOM   3286  CG  TYR A 410      39.319 130.414  27.004  1.00 10.13           C  
ATOM   3287  CD1 TYR A 410      38.136 131.152  27.187  1.00  9.90           C  
ATOM   3288  CD2 TYR A 410      39.232 129.154  26.373  1.00 10.03           C  
ATOM   3289  CE1 TYR A 410      36.904 130.661  26.726  1.00  9.55           C  
ATOM   3290  CE2 TYR A 410      38.023 128.681  25.884  1.00 12.47           C  
ATOM   3291  CZ  TYR A 410      36.874 129.421  26.058  1.00 11.90           C  
ATOM   3292  OH  TYR A 410      35.679 128.953  25.554  1.00 14.84           O  
ATOM   3293  N   GLY A 411      42.645 131.695  30.189  1.00 12.71           N  
ATOM   3294  CA  GLY A 411      44.015 132.178  30.486  1.00 12.33           C  
ATOM   3295  C   GLY A 411      45.015 131.088  30.875  1.00 12.54           C  
ATOM   3296  O   GLY A 411      46.203 131.190  30.488  1.00 13.92           O  
ATOM   3297  N   ARG A 412      44.552 130.064  31.579  1.00 13.55           N  
ATOM   3298  CA  ARG A 412      45.446 128.974  32.014  1.00 14.75           C  
ATOM   3299  C   ARG A 412      46.152 128.342  30.819  1.00 14.63           C  
ATOM   3300  O   ARG A 412      47.264 127.827  30.946  1.00 16.27           O  
ATOM   3301  CB  ARG A 412      44.631 127.893  32.717  1.00 15.60           C  
ATOM   3302  CG  ARG A 412      44.387 128.137  34.212  1.00 20.18           C  
ATOM   3303  CD  ARG A 412      43.247 127.216  34.688  1.00 25.47           C  
ATOM   3304  NE  ARG A 412      42.829 127.502  36.078  1.00 28.79           N  
ATOM   3305  CZ  ARG A 412      41.951 128.442  36.416  1.00 29.87           C  
ATOM   3306  NH1 ARG A 412      41.385 129.215  35.492  1.00 27.80           N  
ATOM   3307  NH2 ARG A 412      41.641 128.618  37.700  1.00 33.52           N  
ATOM   3308  N   VAL A 413      45.557 128.383  29.629  1.00 13.17           N  
ATOM   3309  CA  VAL A 413      46.226 127.597  28.562  1.00 13.45           C  
ATOM   3310  C   VAL A 413      47.139 128.417  27.690  1.00 12.24           C  
ATOM   3311  O   VAL A 413      47.758 127.893  26.806  1.00 12.29           O  
ATOM   3312  CB  VAL A 413      45.303 126.665  27.732  1.00 14.10           C  
ATOM   3313  CG1 VAL A 413      44.472 125.751  28.652  1.00 18.03           C  
ATOM   3314  CG2 VAL A 413      44.408 127.523  26.830  1.00 16.18           C  
ATOM   3315  N   LEU A 414      47.265 129.720  27.937  1.00 12.71           N  
ATOM   3316  CA  LEU A 414      48.044 130.533  27.033  1.00 12.94           C  
ATOM   3317  C   LEU A 414      49.477 130.033  26.779  1.00 14.04           C  
ATOM   3318  O   LEU A 414      49.957 130.034  25.625  1.00 14.18           O  
ATOM   3319  CB  LEU A 414      48.102 131.948  27.661  1.00 14.39           C  
ATOM   3320  CG  LEU A 414      48.451 133.134  26.820  1.00 18.24           C  
ATOM   3321  CD1 LEU A 414      47.574 133.298  25.629  1.00 15.51           C  
ATOM   3322  CD2 LEU A 414      48.357 134.353  27.764  1.00 19.75           C  
ATOM   3323  N   ARG A 415      50.178 129.614  27.829  1.00 12.33           N  
ATOM   3324  CA  ARG A 415      51.538 129.097  27.617  1.00 13.65           C  
ATOM   3325  C   ARG A 415      51.676 127.606  27.982  1.00 13.17           C  
ATOM   3326  O   ARG A 415      52.797 127.072  28.177  1.00 14.26           O  
ATOM   3327  CB  ARG A 415      52.618 130.012  28.224  1.00 15.99           C  
ATOM   3328  CG  ARG A 415      52.443 130.323  29.694  1.00 14.34           C  
ATOM   3329  CD  ARG A 415      53.630 131.069  30.369  1.00 11.90           C  
ATOM   3330  NE  ARG A 415      53.207 131.237  31.751  1.00 12.02           N  
ATOM   3331  CZ  ARG A 415      52.522 132.285  32.219  1.00 13.14           C  
ATOM   3332  NH1 ARG A 415      52.272 133.367  31.443  1.00 12.56           N  
ATOM   3333  NH2 ARG A 415      52.145 132.275  33.483  1.00 16.98           N  
ATOM   3334  N   GLN A 416      50.549 126.931  28.065  1.00 12.24           N  
ATOM   3335  CA  GLN A 416      50.576 125.451  28.292  1.00 11.96           C  
ATOM   3336  C   GLN A 416      51.093 124.710  27.033  1.00 11.87           C  
ATOM   3337  O   GLN A 416      50.520 124.851  25.941  1.00 10.99           O  
ATOM   3338  CB  GLN A 416      49.157 124.978  28.650  1.00 13.85           C  
ATOM   3339  CG  GLN A 416      49.143 123.517  29.063  1.00 18.39           C  
ATOM   3340  CD  GLN A 416      47.795 123.126  29.602  1.00 20.66           C  
ATOM   3341  OE1 GLN A 416      47.138 122.267  29.037  1.00 29.53           O  
ATOM   3342  NE2 GLN A 416      47.368 123.755  30.696  1.00 24.49           N  
ATOM   3343  N   PRO A 417      52.158 123.879  27.157  1.00 10.86           N  
ATOM   3344  CA  PRO A 417      52.618 123.194  25.943  1.00 11.76           C  
ATOM   3345  C   PRO A 417      51.539 122.286  25.379  1.00 12.23           C  
ATOM   3346  O   PRO A 417      50.716 121.721  26.150  1.00 12.54           O  
ATOM   3347  CB  PRO A 417      53.822 122.355  26.440  1.00 12.23           C  
ATOM   3348  CG  PRO A 417      54.277 123.111  27.672  1.00 13.08           C  
ATOM   3349  CD  PRO A 417      53.024 123.608  28.319  1.00 12.94           C  
ATOM   3350  N   VAL A 418      51.567 122.121  24.059  1.00 11.49           N  
ATOM   3351  CA  VAL A 418      50.698 121.180  23.384  1.00 12.66           C  
ATOM   3352  C   VAL A 418      51.621 120.131  22.770  1.00 13.03           C  
ATOM   3353  O   VAL A 418      52.135 120.314  21.677  1.00 13.50           O  
ATOM   3354  CB  VAL A 418      49.852 121.873  22.288  1.00 12.77           C  
ATOM   3355  CG1 VAL A 418      49.041 120.854  21.523  1.00 14.17           C  
ATOM   3356  CG2 VAL A 418      48.907 122.940  22.899  1.00 13.63           C  
ATOM   3357  N   ASP A 419      51.775 119.016  23.492  1.00 13.82           N  
ATOM   3358  CA  ASP A 419      52.712 117.930  23.113  1.00 13.63           C  
ATOM   3359  C   ASP A 419      54.148 118.468  23.005  1.00 12.86           C  
ATOM   3360  O   ASP A 419      54.748 118.769  24.030  1.00 14.16           O  
ATOM   3361  CB  ASP A 419      52.190 117.155  21.867  1.00 13.82           C  
ATOM   3362  CG  ASP A 419      52.962 115.865  21.591  1.00 17.83           C  
ATOM   3363  OD1 ASP A 419      53.866 115.523  22.382  1.00 20.20           O  
ATOM   3364  OD2 ASP A 419      52.649 115.239  20.553  1.00 21.27           O  
ATOM   3365  N   ARG A 420      54.649 118.671  21.797  1.00 12.52           N  
ATOM   3366  CA  ARG A 420      56.001 119.157  21.636  1.00 12.66           C  
ATOM   3367  C   ARG A 420      56.049 120.605  21.156  1.00 12.38           C  
ATOM   3368  O   ARG A 420      57.117 121.066  20.764  1.00 12.77           O  
ATOM   3369  CB  ARG A 420      56.758 118.252  20.676  1.00 14.53           C  
ATOM   3370  CG  ARG A 420      57.138 116.962  21.376  1.00 13.60           C  
ATOM   3371  CD  ARG A 420      57.403 115.902  20.319  1.00 18.17           C  
ATOM   3372  NE  ARG A 420      56.120 115.377  19.882  1.00 20.36           N  
ATOM   3373  CZ  ARG A 420      55.897 114.613  18.812  1.00 23.74           C  
ATOM   3374  NH1 ARG A 420      56.886 114.240  17.990  1.00 23.00           N  
ATOM   3375  NH2 ARG A 420      54.653 114.219  18.581  1.00 23.71           N  
ATOM   3376  N   ILE A 421      54.892 121.296  21.171  1.00 12.30           N  
ATOM   3377  CA  ILE A 421      54.836 122.741  20.872  1.00 11.88           C  
ATOM   3378  C   ILE A 421      54.837 123.526  22.160  1.00 11.56           C  
ATOM   3379  O   ILE A 421      53.994 123.292  23.005  1.00 12.12           O  
ATOM   3380  CB  ILE A 421      53.565 123.135  20.069  1.00 11.43           C  
ATOM   3381  CG1 ILE A 421      53.420 122.300  18.803  1.00 14.46           C  
ATOM   3382  CG2 ILE A 421      53.611 124.663  19.720  1.00 12.05           C  
ATOM   3383  CD1 ILE A 421      52.061 122.490  18.114  1.00 14.36           C  
ATOM   3384  N   TYR A 422      55.794 124.449  22.285  1.00 11.45           N  
ATOM   3385  CA  TYR A 422      55.926 125.368  23.425  1.00 10.58           C  
ATOM   3386  C   TYR A 422      55.620 126.777  22.931  1.00 10.93           C  
ATOM   3387  O   TYR A 422      55.761 127.055  21.736  1.00 11.03           O  
ATOM   3388  CB  TYR A 422      57.363 125.274  24.010  1.00 11.46           C  
ATOM   3389  CG  TYR A 422      57.577 123.904  24.672  1.00 12.17           C  
ATOM   3390  CD1 TYR A 422      57.843 122.796  23.882  1.00 13.49           C  
ATOM   3391  CD2 TYR A 422      57.415 123.744  26.044  1.00 12.82           C  
ATOM   3392  CE1 TYR A 422      58.001 121.522  24.456  1.00 16.20           C  
ATOM   3393  CE2 TYR A 422      57.571 122.475  26.650  1.00 12.12           C  
ATOM   3394  CZ  TYR A 422      57.847 121.393  25.834  1.00 14.71           C  
ATOM   3395  OH  TYR A 422      57.993 120.158  26.476  1.00 17.01           O  
ATOM   3396  N   PHE A 423      55.136 127.613  23.826  1.00  9.76           N  
ATOM   3397  CA  PHE A 423      54.655 128.943  23.437  1.00  9.10           C  
ATOM   3398  C   PHE A 423      55.466 130.093  23.941  1.00  8.89           C  
ATOM   3399  O   PHE A 423      55.611 130.269  25.140  1.00 10.22           O  
ATOM   3400  CB  PHE A 423      53.158 129.037  23.862  1.00  8.40           C  
ATOM   3401  CG  PHE A 423      52.299 128.045  23.110  1.00  9.79           C  
ATOM   3402  CD1 PHE A 423      52.024 126.783  23.674  1.00 10.14           C  
ATOM   3403  CD2 PHE A 423      51.874 128.335  21.806  1.00  9.28           C  
ATOM   3404  CE1 PHE A 423      51.287 125.837  22.939  1.00 10.34           C  
ATOM   3405  CE2 PHE A 423      51.147 127.378  21.072  1.00  9.58           C  
ATOM   3406  CZ  PHE A 423      50.851 126.150  21.628  1.00 10.50           C  
ATOM   3407  N   ALA A 424      56.003 130.869  23.002  1.00  9.38           N  
ATOM   3408  CA  ALA A 424      56.720 132.107  23.339  1.00  9.10           C  
ATOM   3409  C   ALA A 424      55.798 133.272  22.951  1.00  8.89           C  
ATOM   3410  O   ALA A 424      54.555 133.149  22.984  1.00 10.41           O  
ATOM   3411  CB  ALA A 424      58.072 132.187  22.619  1.00  8.84           C  
ATOM   3412  N   GLY A 425      56.405 134.417  22.652  1.00  9.87           N  
ATOM   3413  CA  GLY A 425      55.648 135.623  22.264  1.00  9.56           C  
ATOM   3414  C   GLY A 425      55.358 136.451  23.495  1.00  8.79           C  
ATOM   3415  O   GLY A 425      55.149 135.935  24.590  1.00  9.56           O  
ATOM   3416  N   THR A 426      55.364 137.770  23.308  1.00  8.54           N  
ATOM   3417  CA  THR A 426      55.242 138.639  24.462  1.00  8.17           C  
ATOM   3418  C   THR A 426      53.987 138.419  25.280  1.00  7.11           C  
ATOM   3419  O   THR A 426      53.982 138.644  26.507  1.00  6.99           O  
ATOM   3420  CB  THR A 426      55.353 140.120  24.040  1.00  7.48           C  
ATOM   3421  OG1 THR A 426      55.532 140.924  25.220  1.00  8.71           O  
ATOM   3422  CG2 THR A 426      54.100 140.562  23.175  1.00  8.73           C  
ATOM   3423  N   GLU A 427      52.922 137.985  24.629  1.00  7.29           N  
ATOM   3424  CA  GLU A 427      51.654 137.722  25.336  1.00  7.92           C  
ATOM   3425  C   GLU A 427      51.762 136.698  26.438  1.00  8.89           C  
ATOM   3426  O   GLU A 427      50.892 136.663  27.299  1.00  8.59           O  
ATOM   3427  CB  GLU A 427      50.583 137.204  24.335  1.00  8.07           C  
ATOM   3428  CG  GLU A 427      50.013 138.315  23.438  1.00 10.23           C  
ATOM   3429  CD  GLU A 427      50.848 138.712  22.199  1.00 11.15           C  
ATOM   3430  OE1 GLU A 427      51.992 138.230  21.955  1.00 11.11           O  
ATOM   3431  OE2 GLU A 427      50.320 139.565  21.459  1.00 11.97           O  
ATOM   3432  N   THR A 428      52.778 135.822  26.371  1.00  9.21           N  
ATOM   3433  CA  THR A 428      52.964 134.782  27.404  1.00  8.62           C  
ATOM   3434  C   THR A 428      53.925 135.178  28.505  1.00  9.28           C  
ATOM   3435  O   THR A 428      54.188 134.375  29.397  1.00  9.97           O  
ATOM   3436  CB  THR A 428      53.456 133.448  26.821  1.00  9.40           C  
ATOM   3437  OG1 THR A 428      54.754 133.617  26.229  1.00  8.68           O  
ATOM   3438  CG2 THR A 428      52.483 132.968  25.763  1.00  9.59           C  
ATOM   3439  N   ALA A 429      54.419 136.415  28.489  1.00  9.11           N  
ATOM   3440  CA  ALA A 429      55.318 136.896  29.546  1.00  9.46           C  
ATOM   3441  C   ALA A 429      54.578 137.208  30.833  1.00 10.24           C  
ATOM   3442  O   ALA A 429      53.354 137.415  30.858  1.00  9.86           O  
ATOM   3443  CB  ALA A 429      56.078 138.116  29.069  1.00  9.93           C  
ATOM   3444  N   THR A 430      55.327 137.220  31.947  1.00 10.47           N  
ATOM   3445  CA  THR A 430      54.749 137.567  33.250  1.00 11.07           C  
ATOM   3446  C   THR A 430      55.231 138.930  33.792  1.00 11.58           C  
ATOM   3447  O   THR A 430      54.763 139.375  34.860  1.00 12.71           O  
ATOM   3448  CB  THR A 430      55.065 136.491  34.317  1.00 12.30           C  
ATOM   3449  OG1 THR A 430      56.479 136.442  34.562  1.00 14.34           O  
ATOM   3450  CG2 THR A 430      54.523 135.135  33.878  1.00 14.24           C  
ATOM   3451  N   HIS A 431      56.138 139.571  33.072  1.00 10.79           N  
ATOM   3452  CA  HIS A 431      56.640 140.910  33.405  1.00 12.17           C  
ATOM   3453  C   HIS A 431      56.815 141.662  32.096  1.00 11.72           C  
ATOM   3454  O   HIS A 431      57.539 141.217  31.208  1.00 11.56           O  
ATOM   3455  CB  HIS A 431      57.963 140.820  34.222  1.00 13.48           C  
ATOM   3456  CG  HIS A 431      58.416 142.117  34.835  1.00 18.62           C  
ATOM   3457  ND1 HIS A 431      59.742 142.356  35.146  1.00 25.79           N  
ATOM   3458  CD2 HIS A 431      57.738 143.230  35.213  1.00 23.33           C  
ATOM   3459  CE1 HIS A 431      59.863 143.567  35.662  1.00 22.85           C  
ATOM   3460  NE2 HIS A 431      58.660 144.113  35.725  1.00 23.12           N  
ATOM   3461  N   TRP A 432      56.124 142.826  31.980  1.00 10.39           N  
ATOM   3462  CA  TRP A 432      56.099 143.569  30.733  1.00  9.32           C  
ATOM   3463  C   TRP A 432      55.651 142.734  29.505  1.00  9.43           C  
ATOM   3464  O   TRP A 432      56.112 142.916  28.346  1.00  8.29           O  
ATOM   3465  CB  TRP A 432      57.454 144.221  30.471  1.00 10.50           C  
ATOM   3466  CG  TRP A 432      57.903 145.254  31.461  1.00  9.32           C  
ATOM   3467  CD1 TRP A 432      58.827 145.091  32.478  1.00 11.11           C  
ATOM   3468  CD2 TRP A 432      57.508 146.633  31.503  1.00  9.18           C  
ATOM   3469  NE1 TRP A 432      59.020 146.294  33.140  1.00 10.51           N  
ATOM   3470  CE2 TRP A 432      58.224 147.252  32.560  1.00  9.65           C  
ATOM   3471  CE3 TRP A 432      56.588 147.411  30.768  1.00  7.66           C  
ATOM   3472  CZ2 TRP A 432      58.069 148.614  32.872  1.00 10.77           C  
ATOM   3473  CZ3 TRP A 432      56.462 148.769  31.065  1.00  8.52           C  
ATOM   3474  CH2 TRP A 432      57.187 149.362  32.120  1.00 10.97           C  
ATOM   3475  N   SER A 433      54.686 141.856  29.760  1.00  8.86           N  
ATOM   3476  CA  SER A 433      53.907 141.305  28.650  1.00  8.77           C  
ATOM   3477  C   SER A 433      53.328 142.435  27.817  1.00  9.57           C  
ATOM   3478  O   SER A 433      52.805 143.419  28.395  1.00  8.49           O  
ATOM   3479  CB  SER A 433      52.756 140.443  29.180  1.00  9.49           C  
ATOM   3480  OG  SER A 433      52.033 139.825  28.105  1.00  8.67           O  
ATOM   3481  N   GLY A 434      53.382 142.266  26.484  1.00  8.58           N  
ATOM   3482  CA  GLY A 434      52.925 143.314  25.560  1.00  9.76           C  
ATOM   3483  C   GLY A 434      54.063 144.156  25.001  1.00  8.79           C  
ATOM   3484  O   GLY A 434      53.869 144.856  24.021  1.00  8.85           O  
ATOM   3485  N   TYR A 435      55.266 144.036  25.596  1.00  8.05           N  
ATOM   3486  CA  TYR A 435      56.448 144.836  25.262  1.00  8.33           C  
ATOM   3487  C   TYR A 435      57.584 143.998  24.692  1.00  8.21           C  
ATOM   3488  O   TYR A 435      57.559 142.749  24.793  1.00  7.63           O  
ATOM   3489  CB  TYR A 435      56.969 145.491  26.568  1.00  7.77           C  
ATOM   3490  CG  TYR A 435      56.030 146.557  27.129  1.00  7.11           C  
ATOM   3491  CD1 TYR A 435      54.813 146.216  27.767  1.00  7.96           C  
ATOM   3492  CD2 TYR A 435      56.351 147.939  26.991  1.00  7.90           C  
ATOM   3493  CE1 TYR A 435      53.943 147.197  28.250  1.00  7.86           C  
ATOM   3494  CE2 TYR A 435      55.496 148.914  27.517  1.00  7.91           C  
ATOM   3495  CZ  TYR A 435      54.305 148.523  28.130  1.00  8.61           C  
ATOM   3496  OH  TYR A 435      53.469 149.489  28.579  1.00 11.33           O  
ATOM   3497  N   MET A 436      58.592 144.679  24.154  1.00  8.48           N  
ATOM   3498  CA  MET A 436      59.834 144.006  23.744  1.00  9.30           C  
ATOM   3499  C   MET A 436      60.464 143.227  24.901  1.00  9.02           C  
ATOM   3500  O   MET A 436      60.911 142.077  24.678  1.00  9.61           O  
ATOM   3501  CB  MET A 436      60.794 145.046  23.177  1.00  8.62           C  
ATOM   3502  CG  MET A 436      60.248 145.687  21.853  1.00  9.99           C  
ATOM   3503  SD  MET A 436      61.544 146.810  21.244  1.00 12.40           S  
ATOM   3504  CE  MET A 436      61.384 148.267  22.315  1.00  9.38           C  
ATOM   3505  N   GLU A 437      60.438 143.774  26.121  1.00  9.23           N  
ATOM   3506  CA  GLU A 437      60.900 143.071  27.312  1.00  9.48           C  
ATOM   3507  C   GLU A 437      60.212 141.714  27.505  1.00  8.70           C  
ATOM   3508  O   GLU A 437      60.882 140.692  27.681  1.00  9.53           O  
ATOM   3509  CB  GLU A 437      60.695 143.963  28.544  1.00  9.56           C  
ATOM   3510  CG  GLU A 437      60.870 143.262  29.889  1.00 10.76           C  
ATOM   3511  CD  GLU A 437      62.348 142.927  30.163  1.00 13.85           C  
ATOM   3512  OE1 GLU A 437      62.612 142.237  31.154  1.00 16.83           O  
ATOM   3513  OE2 GLU A 437      63.188 143.351  29.364  1.00 14.24           O  
ATOM   3514  N   GLY A 438      58.859 141.697  27.449  1.00  8.25           N  
ATOM   3515  CA  GLY A 438      58.097 140.455  27.596  1.00  8.84           C  
ATOM   3516  C   GLY A 438      58.428 139.481  26.468  1.00  8.34           C  
ATOM   3517  O   GLY A 438      58.433 138.264  26.681  1.00  8.14           O  
ATOM   3518  N   ALA A 439      58.666 139.984  25.269  1.00  7.87           N  
ATOM   3519  CA  ALA A 439      59.056 139.088  24.189  1.00  9.51           C  
ATOM   3520  C   ALA A 439      60.367 138.330  24.544  1.00  9.32           C  
ATOM   3521  O   ALA A 439      60.473 137.122  24.284  1.00  8.88           O  
ATOM   3522  CB  ALA A 439      59.235 139.884  22.875  1.00  8.52           C  
ATOM   3523  N   VAL A 440      61.345 139.041  25.111  1.00 10.11           N  
ATOM   3524  CA  VAL A 440      62.592 138.372  25.512  1.00 10.22           C  
ATOM   3525  C   VAL A 440      62.343 137.352  26.616  1.00  9.55           C  
ATOM   3526  O   VAL A 440      62.809 136.188  26.512  1.00 10.52           O  
ATOM   3527  CB  VAL A 440      63.708 139.379  25.897  1.00  9.32           C  
ATOM   3528  CG1 VAL A 440      65.012 138.608  26.250  1.00 10.12           C  
ATOM   3529  CG2 VAL A 440      63.980 140.340  24.749  1.00  9.54           C  
ATOM   3530  N   GLU A 441      61.554 137.723  27.634  1.00 11.16           N  
ATOM   3531  CA  GLU A 441      61.278 136.846  28.769  1.00 11.13           C  
ATOM   3532  C   GLU A 441      60.674 135.566  28.245  1.00 10.96           C  
ATOM   3533  O   GLU A 441      61.121 134.457  28.607  1.00  9.97           O  
ATOM   3534  CB  GLU A 441      60.342 137.464  29.797  1.00 11.39           C  
ATOM   3535  CG  GLU A 441      60.052 136.531  31.012  1.00 13.30           C  
ATOM   3536  CD  GLU A 441      58.662 136.796  31.555  1.00 18.20           C  
ATOM   3537  OE1 GLU A 441      58.362 137.973  31.874  1.00 22.16           O  
ATOM   3538  OE2 GLU A 441      57.855 135.892  31.622  1.00 20.20           O  
ATOM   3539  N   ALA A 442      59.650 135.701  27.387  1.00  9.02           N  
ATOM   3540  CA  ALA A 442      58.918 134.525  26.907  1.00  9.55           C  
ATOM   3541  C   ALA A 442      59.713 133.614  25.961  1.00 10.26           C  
ATOM   3542  O   ALA A 442      59.571 132.375  26.021  1.00 10.72           O  
ATOM   3543  CB  ALA A 442      57.612 134.971  26.234  1.00  9.47           C  
ATOM   3544  N   GLY A 443      60.526 134.219  25.096  1.00 10.81           N  
ATOM   3545  CA  GLY A 443      61.328 133.444  24.121  1.00 11.22           C  
ATOM   3546  C   GLY A 443      62.378 132.607  24.831  1.00 12.40           C  
ATOM   3547  O   GLY A 443      62.538 131.413  24.556  1.00 11.07           O  
ATOM   3548  N   GLU A 444      63.052 133.223  25.788  1.00 11.96           N  
ATOM   3549  CA  GLU A 444      64.064 132.538  26.570  1.00 12.09           C  
ATOM   3550  C   GLU A 444      63.450 131.477  27.471  1.00 12.49           C  
ATOM   3551  O   GLU A 444      64.003 130.377  27.614  1.00 12.00           O  
ATOM   3552  CB  GLU A 444      64.905 133.573  27.337  1.00 12.58           C  
ATOM   3553  CG  GLU A 444      65.724 134.430  26.346  1.00 11.78           C  
ATOM   3554  CD  GLU A 444      66.719 135.381  26.984  1.00 12.61           C  
ATOM   3555  OE1 GLU A 444      66.771 135.487  28.241  1.00 16.59           O  
ATOM   3556  OE2 GLU A 444      67.427 136.054  26.204  1.00 13.69           O  
ATOM   3557  N   ARG A 445      62.291 131.770  28.084  1.00 11.21           N  
ATOM   3558  CA  ARG A 445      61.603 130.784  28.956  1.00 11.17           C  
ATOM   3559  C   ARG A 445      61.148 129.595  28.134  1.00 11.23           C  
ATOM   3560  O   ARG A 445      61.335 128.439  28.542  1.00 11.89           O  
ATOM   3561  CB  ARG A 445      60.426 131.451  29.694  1.00  9.97           C  
ATOM   3562  CG  ARG A 445      59.625 130.519  30.623  1.00 11.07           C  
ATOM   3563  CD  ARG A 445      58.480 129.807  29.898  1.00 10.96           C  
ATOM   3564  NE  ARG A 445      57.593 130.819  29.318  1.00 11.62           N  
ATOM   3565  CZ  ARG A 445      56.886 130.636  28.209  1.00 12.15           C  
ATOM   3566  NH1 ARG A 445      56.873 129.455  27.595  1.00 10.45           N  
ATOM   3567  NH2 ARG A 445      56.164 131.663  27.713  1.00 11.83           N  
ATOM   3568  N   ALA A 446      60.561 129.845  26.955  1.00 10.59           N  
ATOM   3569  CA  ALA A 446      60.143 128.719  26.099  1.00 10.30           C  
ATOM   3570  C   ALA A 446      61.348 127.877  25.665  1.00 10.75           C  
ATOM   3571  O   ALA A 446      61.251 126.631  25.626  1.00 11.22           O  
ATOM   3572  CB  ALA A 446      59.373 129.233  24.864  1.00 10.00           C  
ATOM   3573  N   ALA A 447      62.435 128.535  25.269  1.00 10.79           N  
ATOM   3574  CA  ALA A 447      63.668 127.782  24.916  1.00 11.33           C  
ATOM   3575  C   ALA A 447      64.125 126.915  26.076  1.00 12.34           C  
ATOM   3576  O   ALA A 447      64.502 125.749  25.855  1.00 12.65           O  
ATOM   3577  CB  ALA A 447      64.779 128.751  24.528  1.00 11.35           C  
ATOM   3578  N   ARG A 448      64.091 127.454  27.288  1.00 11.73           N  
ATOM   3579  CA  ARG A 448      64.529 126.676  28.474  1.00 13.29           C  
ATOM   3580  C   ARG A 448      63.554 125.556  28.826  1.00 13.43           C  
ATOM   3581  O   ARG A 448      63.940 124.487  29.320  1.00 13.38           O  
ATOM   3582  CB  ARG A 448      64.812 127.608  29.651  1.00 12.68           C  
ATOM   3583  CG  ARG A 448      66.090 128.456  29.375  1.00 13.34           C  
ATOM   3584  CD  ARG A 448      66.611 129.221  30.632  1.00 16.96           C  
ATOM   3585  NE  ARG A 448      65.514 129.936  31.271  1.00 17.30           N  
ATOM   3586  CZ  ARG A 448      65.287 131.244  31.110  1.00 19.09           C  
ATOM   3587  NH1 ARG A 448      66.178 131.973  30.432  1.00 17.82           N  
ATOM   3588  NH2 ARG A 448      64.195 131.808  31.668  1.00 13.90           N  
ATOM   3589  N   GLU A 449      62.256 125.748  28.552  1.00 12.20           N  
ATOM   3590  CA  GLU A 449      61.338 124.596  28.672  1.00 13.62           C  
ATOM   3591  C   GLU A 449      61.751 123.411  27.792  1.00 14.49           C  
ATOM   3592  O   GLU A 449      61.682 122.246  28.231  1.00 15.52           O  
ATOM   3593  CB  GLU A 449      59.915 125.031  28.305  1.00 13.13           C  
ATOM   3594  CG  GLU A 449      59.237 125.812  29.433  1.00 14.74           C  
ATOM   3595  CD  GLU A 449      57.788 126.227  29.092  1.00 17.70           C  
ATOM   3596  OE1 GLU A 449      56.914 126.094  29.980  1.00 23.70           O  
ATOM   3597  OE2 GLU A 449      57.545 126.746  27.990  1.00 16.78           O  
ATOM   3598  N   ILE A 450      62.182 123.700  26.565  1.00 13.38           N  
ATOM   3599  CA  ILE A 450      62.667 122.671  25.658  1.00 14.81           C  
ATOM   3600  C   ILE A 450      64.007 122.077  26.163  1.00 15.31           C  
ATOM   3601  O   ILE A 450      64.165 120.849  26.149  1.00 15.89           O  
ATOM   3602  CB  ILE A 450      62.763 123.220  24.224  1.00 14.55           C  
ATOM   3603  CG1 ILE A 450      61.325 123.327  23.704  1.00 14.32           C  
ATOM   3604  CG2 ILE A 450      63.657 122.288  23.336  1.00 16.12           C  
ATOM   3605  CD1 ILE A 450      61.232 124.057  22.402  1.00 16.13           C  
ATOM   3606  N   LEU A 451      64.924 122.922  26.606  1.00 15.28           N  
ATOM   3607  CA  LEU A 451      66.181 122.412  27.208  1.00 15.76           C  
ATOM   3608  C   LEU A 451      65.886 121.464  28.378  1.00 16.93           C  
ATOM   3609  O   LEU A 451      66.550 120.396  28.514  1.00 15.96           O  
ATOM   3610  CB  LEU A 451      67.122 123.560  27.625  1.00 15.29           C  
ATOM   3611  CG  LEU A 451      67.716 124.368  26.469  1.00 17.21           C  
ATOM   3612  CD1 LEU A 451      68.522 125.538  26.983  1.00 19.34           C  
ATOM   3613  CD2 LEU A 451      68.556 123.508  25.495  1.00 18.61           C  
ATOM   3614  N   HIS A 452      64.886 121.799  29.190  1.00 16.36           N  
ATOM   3615  CA  HIS A 452      64.498 120.921  30.283  1.00 17.49           C  
ATOM   3616  C   HIS A 452      63.891 119.612  29.781  1.00 17.99           C  
ATOM   3617  O   HIS A 452      64.229 118.533  30.305  1.00 17.54           O  
ATOM   3618  CB  HIS A 452      63.549 121.629  31.256  1.00 17.35           C  
ATOM   3619  CG  HIS A 452      62.928 120.688  32.243  1.00 19.91           C  
ATOM   3620  ND1 HIS A 452      63.656 120.067  33.240  1.00 25.16           N  
ATOM   3621  CD2 HIS A 452      61.668 120.202  32.336  1.00 21.04           C  
ATOM   3622  CE1 HIS A 452      62.857 119.260  33.924  1.00 22.76           C  
ATOM   3623  NE2 HIS A 452      61.645 119.328  33.397  1.00 27.34           N  
ATOM   3624  N   ALA A 453      63.030 119.688  28.759  1.00 17.73           N  
ATOM   3625  CA  ALA A 453      62.453 118.488  28.130  1.00 18.03           C  
ATOM   3626  C   ALA A 453      63.518 117.551  27.604  1.00 17.56           C  
ATOM   3627  O   ALA A 453      63.340 116.309  27.629  1.00 19.27           O  
ATOM   3628  CB  ALA A 453      61.462 118.847  26.984  1.00 17.24           C  
ATOM   3629  N   MET A 454      64.616 118.134  27.131  1.00 18.68           N  
ATOM   3630  CA  MET A 454      65.716 117.349  26.556  1.00 20.29           C  
ATOM   3631  C   MET A 454      66.649 116.814  27.621  1.00 21.79           C  
ATOM   3632  O   MET A 454      67.625 116.116  27.292  1.00 22.17           O  
ATOM   3633  CB  MET A 454      66.513 118.170  25.543  1.00 20.30           C  
ATOM   3634  CG  MET A 454      65.702 118.513  24.295  1.00 21.21           C  
ATOM   3635  SD  MET A 454      66.698 119.630  23.323  1.00 24.24           S  
ATOM   3636  CE  MET A 454      66.019 119.455  21.723  1.00 24.39           C  
ATOM   3637  N   GLY A 455      66.380 117.160  28.878  1.00 22.42           N  
ATOM   3638  CA  GLY A 455      67.244 116.727  29.994  1.00 23.28           C  
ATOM   3639  C   GLY A 455      68.550 117.492  30.122  1.00 24.42           C  
ATOM   3640  O   GLY A 455      69.483 117.024  30.780  1.00 25.29           O  
ATOM   3641  N   LYS A 456      68.622 118.688  29.535  1.00 23.86           N  
ATOM   3642  CA  LYS A 456      69.851 119.483  29.548  1.00 24.18           C  
ATOM   3643  C   LYS A 456      70.005 120.427  30.728  1.00 24.06           C  
ATOM   3644  O   LYS A 456      71.142 120.794  31.107  1.00 24.29           O  
ATOM   3645  CB  LYS A 456      70.008 120.210  28.216  1.00 24.07           C  
ATOM   3646  CG  LYS A 456      70.272 119.234  27.097  1.00 26.10           C  
ATOM   3647  CD  LYS A 456      70.241 119.880  25.748  1.00 30.13           C  
ATOM   3648  CE  LYS A 456      70.524 118.852  24.652  1.00 34.66           C  
ATOM   3649  NZ  LYS A 456      71.782 118.052  24.850  1.00 36.34           N  
ATOM   3650  N   ILE A 457      68.875 120.831  31.317  1.00 23.13           N  
ATOM   3651  CA  ILE A 457      68.857 121.705  32.490  1.00 22.27           C  
ATOM   3652  C   ILE A 457      67.788 121.225  33.461  1.00 21.97           C  
ATOM   3653  O   ILE A 457      66.798 120.602  33.055  1.00 21.97           O  
ATOM   3654  CB  ILE A 457      68.618 123.217  32.113  1.00 21.56           C  
ATOM   3655  CG1 ILE A 457      67.216 123.407  31.496  1.00 21.45           C  
ATOM   3656  CG2 ILE A 457      69.701 123.716  31.176  1.00 23.13           C  
ATOM   3657  CD1 ILE A 457      66.828 124.912  31.294  1.00 18.84           C  
ATOM   3658  N   PRO A 458      67.959 121.509  34.760  1.00 22.57           N  
ATOM   3659  CA  PRO A 458      66.942 121.093  35.700  1.00 23.60           C  
ATOM   3660  C   PRO A 458      65.722 122.017  35.660  1.00 24.39           C  
ATOM   3661  O   PRO A 458      65.791 123.126  35.095  1.00 23.34           O  
ATOM   3662  CB  PRO A 458      67.661 121.213  37.049  1.00 24.54           C  
ATOM   3663  CG  PRO A 458      68.610 122.311  36.841  1.00 24.32           C  
ATOM   3664  CD  PRO A 458      69.102 122.153  35.438  1.00 23.25           C  
ATOM   3665  N   GLU A 459      64.629 121.565  36.246  1.00 24.30           N  
ATOM   3666  CA  GLU A 459      63.367 122.312  36.215  1.00 26.18           C  
ATOM   3667  C   GLU A 459      63.489 123.752  36.758  1.00 25.87           C  
ATOM   3668  O   GLU A 459      62.925 124.688  36.180  1.00 25.18           O  
ATOM   3669  CB  GLU A 459      62.286 121.526  36.952  1.00 26.48           C  
ATOM   3670  CG  GLU A 459      60.899 122.088  36.776  1.00 31.85           C  
ATOM   3671  CD  GLU A 459      59.867 121.308  37.557  1.00 40.61           C  
ATOM   3672  OE1 GLU A 459      60.116 120.991  38.749  1.00 42.45           O  
ATOM   3673  OE2 GLU A 459      58.801 121.016  36.979  1.00 44.31           O  
ATOM   3674  N   ASP A 460      64.242 123.933  37.849  1.00 24.96           N  
ATOM   3675  CA  ASP A 460      64.394 125.231  38.494  1.00 24.83           C  
ATOM   3676  C   ASP A 460      65.128 126.261  37.638  1.00 23.50           C  
ATOM   3677  O   ASP A 460      65.218 127.420  38.045  1.00 24.38           O  
ATOM   3678  CB  ASP A 460      65.154 125.041  39.804  1.00 26.20           C  
ATOM   3679  CG  ASP A 460      66.384 124.213  39.600  1.00 29.12           C  
ATOM   3680  OD1 ASP A 460      66.257 122.965  39.631  1.00 35.13           O  
ATOM   3681  OD2 ASP A 460      67.452 124.804  39.332  1.00 34.45           O  
ATOM   3682  N   GLU A 461      65.656 125.858  36.475  1.00 21.45           N  
ATOM   3683  CA  GLU A 461      66.330 126.771  35.565  1.00 20.34           C  
ATOM   3684  C   GLU A 461      65.440 127.240  34.413  1.00 18.66           C  
ATOM   3685  O   GLU A 461      65.899 127.997  33.542  1.00 18.16           O  
ATOM   3686  CB  GLU A 461      67.614 126.157  35.006  1.00 20.69           C  
ATOM   3687  CG  GLU A 461      68.708 126.159  36.060  1.00 23.79           C  
ATOM   3688  CD  GLU A 461      69.991 125.490  35.612  1.00 27.20           C  
ATOM   3689  OE1 GLU A 461      70.345 125.508  34.404  1.00 25.33           O  
ATOM   3690  OE2 GLU A 461      70.659 124.938  36.512  1.00 28.22           O  
ATOM   3691  N   ILE A 462      64.194 126.785  34.411  1.00 17.83           N  
ATOM   3692  CA  ILE A 462      63.280 127.171  33.303  1.00 17.32           C  
ATOM   3693  C   ILE A 462      62.965 128.683  33.413  1.00 16.96           C  
ATOM   3694  O   ILE A 462      63.062 129.416  32.429  1.00 17.06           O  
ATOM   3695  CB  ILE A 462      61.996 126.368  33.285  1.00 16.83           C  
ATOM   3696  CG1 ILE A 462      62.271 124.912  32.866  1.00 18.30           C  
ATOM   3697  CG2 ILE A 462      60.948 127.023  32.336  1.00 17.68           C  
ATOM   3698  CD1 ILE A 462      61.098 123.985  33.094  1.00 18.57           C  
ATOM   3699  N   TRP A 463      62.618 129.119  34.617  1.00 17.14           N  
ATOM   3700  CA  TRP A 463      62.333 130.537  34.896  1.00 17.69           C  
ATOM   3701  C   TRP A 463      63.586 131.110  35.538  1.00 19.30           C  
ATOM   3702  O   TRP A 463      64.076 130.537  36.508  1.00 21.55           O  
ATOM   3703  CB  TRP A 463      61.102 130.701  35.783  1.00 17.03           C  
ATOM   3704  CG  TRP A 463      59.875 130.207  35.119  1.00 18.08           C  
ATOM   3705  CD1 TRP A 463      59.410 128.920  35.091  1.00 20.65           C  
ATOM   3706  CD2 TRP A 463      58.955 130.983  34.335  1.00 17.16           C  
ATOM   3707  NE1 TRP A 463      58.263 128.839  34.312  1.00 20.07           N  
ATOM   3708  CE2 TRP A 463      57.950 130.100  33.871  1.00 17.87           C  
ATOM   3709  CE3 TRP A 463      58.885 132.336  33.986  1.00 18.13           C  
ATOM   3710  CZ2 TRP A 463      56.872 130.533  33.095  1.00 15.88           C  
ATOM   3711  CZ3 TRP A 463      57.802 132.764  33.195  1.00 14.26           C  
ATOM   3712  CH2 TRP A 463      56.830 131.874  32.772  1.00 14.67           C  
ATOM   3713  N   GLN A 464      64.127 132.182  34.976  1.00 18.82           N  
ATOM   3714  CA  GLN A 464      65.414 132.719  35.406  1.00 19.58           C  
ATOM   3715  C   GLN A 464      65.277 134.214  35.658  1.00 20.29           C  
ATOM   3716  O   GLN A 464      64.790 134.968  34.781  1.00 20.48           O  
ATOM   3717  CB  GLN A 464      66.456 132.472  34.305  1.00 20.80           C  
ATOM   3718  CG  GLN A 464      67.821 133.110  34.529  1.00 24.84           C  
ATOM   3719  CD  GLN A 464      68.870 132.668  33.509  1.00 28.49           C  
ATOM   3720  OE1 GLN A 464      68.827 131.553  32.999  1.00 29.82           O  
ATOM   3721  NE2 GLN A 464      69.816 133.559  33.209  1.00 29.72           N  
ATOM   3722  N   SER A 465      65.732 134.652  36.826  1.00 19.95           N  
ATOM   3723  CA  SER A 465      65.685 136.086  37.166  1.00 19.42           C  
ATOM   3724  C   SER A 465      66.737 136.828  36.329  1.00 18.64           C  
ATOM   3725  O   SER A 465      67.636 136.210  35.764  1.00 19.36           O  
ATOM   3726  CB  SER A 465      65.964 136.263  38.668  1.00 21.31           C  
ATOM   3727  OG  SER A 465      67.326 135.980  38.878  1.00 25.19           O  
ATOM   3728  N   GLU A 466      66.616 138.156  36.207  1.00 16.84           N  
ATOM   3729  CA  GLU A 466      67.528 138.953  35.380  1.00 16.13           C  
ATOM   3730  C   GLU A 466      68.207 140.030  36.237  1.00 16.69           C  
ATOM   3731  O   GLU A 466      67.497 140.767  36.966  1.00 17.12           O  
ATOM   3732  CB  GLU A 466      66.757 139.653  34.230  1.00 15.65           C  
ATOM   3733  CG  GLU A 466      67.667 140.379  33.274  1.00 14.72           C  
ATOM   3734  CD  GLU A 466      68.521 139.466  32.404  1.00 14.72           C  
ATOM   3735  OE1 GLU A 466      68.134 138.292  32.199  1.00 16.74           O  
ATOM   3736  OE2 GLU A 466      69.562 139.933  31.877  1.00 17.20           O  
ATOM   3737  N   PRO A 467      69.560 140.096  36.195  1.00 17.13           N  
ATOM   3738  CA  PRO A 467      70.230 141.149  36.979  1.00 17.00           C  
ATOM   3739  C   PRO A 467      69.801 142.518  36.480  1.00 16.62           C  
ATOM   3740  O   PRO A 467      69.588 142.722  35.259  1.00 17.47           O  
ATOM   3741  CB  PRO A 467      71.729 140.909  36.690  1.00 15.92           C  
ATOM   3742  CG  PRO A 467      71.832 139.467  36.318  1.00 19.08           C  
ATOM   3743  CD  PRO A 467      70.531 139.167  35.563  1.00 16.87           C  
ATOM   3744  N   GLU A 468      69.666 143.458  37.402  1.00 17.14           N  
ATOM   3745  CA  GLU A 468      69.337 144.822  37.033  1.00 17.55           C  
ATOM   3746  C   GLU A 468      70.409 145.443  36.138  1.00 17.96           C  
ATOM   3747  O   GLU A 468      71.632 145.303  36.394  1.00 18.42           O  
ATOM   3748  CB  GLU A 468      69.157 145.662  38.280  1.00 18.68           C  
ATOM   3749  CG  GLU A 468      68.780 147.117  37.980  1.00 21.12           C  
ATOM   3750  CD  GLU A 468      68.185 147.781  39.204  1.00 29.75           C  
ATOM   3751  OE1 GLU A 468      66.985 148.147  39.170  1.00 30.53           O  
ATOM   3752  OE2 GLU A 468      68.912 147.893  40.214  1.00 31.87           O  
ATOM   3753  N   SER A 469      69.961 146.121  35.075  1.00 16.56           N  
ATOM   3754  CA  SER A 469      70.854 146.888  34.218  1.00 17.04           C  
ATOM   3755  C   SER A 469      71.675 147.898  35.031  1.00 18.87           C  
ATOM   3756  O   SER A 469      71.137 148.597  35.878  1.00 19.20           O  
ATOM   3757  CB  SER A 469      70.053 147.661  33.154  1.00 16.27           C  
ATOM   3758  OG  SER A 469      70.869 148.577  32.451  1.00 15.34           O  
ATOM   3759  N   VAL A 470      72.978 147.960  34.760  1.00 19.79           N  
ATOM   3760  CA  VAL A 470      73.822 148.984  35.384  1.00 21.94           C  
ATOM   3761  C   VAL A 470      73.703 150.319  34.658  1.00 21.12           C  
ATOM   3762  O   VAL A 470      74.056 151.372  35.202  1.00 22.82           O  
ATOM   3763  CB  VAL A 470      75.339 148.540  35.452  1.00 21.99           C  
ATOM   3764  CG1 VAL A 470      75.471 147.216  36.182  1.00 25.18           C  
ATOM   3765  CG2 VAL A 470      75.975 148.497  34.038  1.00 25.37           C  
ATOM   3766  N   ASP A 471      73.253 150.294  33.410  1.00 19.80           N  
ATOM   3767  CA  ASP A 471      73.118 151.490  32.596  1.00 19.58           C  
ATOM   3768  C   ASP A 471      71.789 152.203  32.792  1.00 19.83           C  
ATOM   3769  O   ASP A 471      71.706 153.418  32.603  1.00 19.23           O  
ATOM   3770  CB  ASP A 471      73.247 151.155  31.114  1.00 19.80           C  
ATOM   3771  CG  ASP A 471      74.518 150.401  30.818  1.00 22.44           C  
ATOM   3772  OD1 ASP A 471      74.445 149.217  30.427  1.00 22.75           O  
ATOM   3773  OD2 ASP A 471      75.592 150.982  31.060  1.00 25.01           O  
ATOM   3774  N   VAL A 472      70.755 151.442  33.147  1.00 18.27           N  
ATOM   3775  CA  VAL A 472      69.401 151.999  33.283  1.00 18.45           C  
ATOM   3776  C   VAL A 472      68.831 151.545  34.609  1.00 19.93           C  
ATOM   3777  O   VAL A 472      67.926 150.710  34.673  1.00 18.84           O  
ATOM   3778  CB  VAL A 472      68.452 151.539  32.138  1.00 17.52           C  
ATOM   3779  CG1 VAL A 472      67.131 152.294  32.188  1.00 17.95           C  
ATOM   3780  CG2 VAL A 472      69.093 151.704  30.782  1.00 18.61           C  
ATOM   3781  N   PRO A 473      69.357 152.097  35.703  1.00 22.37           N  
ATOM   3782  CA  PRO A 473      68.854 151.550  36.966  1.00 23.08           C  
ATOM   3783  C   PRO A 473      67.455 152.133  37.276  1.00 21.12           C  
ATOM   3784  O   PRO A 473      67.068 153.165  36.732  1.00 21.58           O  
ATOM   3785  CB  PRO A 473      69.894 152.026  37.985  1.00 24.45           C  
ATOM   3786  CG  PRO A 473      70.361 153.347  37.437  1.00 25.05           C  
ATOM   3787  CD  PRO A 473      70.372 153.156  35.895  1.00 23.71           C  
ATOM   3788  N   ALA A 474      66.700 151.408  38.075  1.00 20.49           N  
ATOM   3789  CA  ALA A 474      65.318 151.778  38.342  1.00 19.28           C  
ATOM   3790  C   ALA A 474      65.205 152.472  39.703  1.00 17.92           C  
ATOM   3791  O   ALA A 474      65.613 151.907  40.710  1.00 18.32           O  
ATOM   3792  CB  ALA A 474      64.470 150.544  38.338  1.00 19.51           C  
ATOM   3793  N   GLN A 475      64.642 153.679  39.718  1.00 16.95           N  
ATOM   3794  CA  GLN A 475      64.258 154.289  40.982  1.00 16.82           C  
ATOM   3795  C   GLN A 475      62.971 153.663  41.443  1.00 17.24           C  
ATOM   3796  O   GLN A 475      62.107 153.311  40.623  1.00 15.99           O  
ATOM   3797  CB  GLN A 475      64.083 155.793  40.871  1.00 17.60           C  
ATOM   3798  CG  GLN A 475      65.326 156.521  40.433  1.00 20.70           C  
ATOM   3799  CD  GLN A 475      65.046 157.997  40.230  1.00 27.09           C  
ATOM   3800  OE1 GLN A 475      65.877 158.848  40.549  1.00 34.60           O  
ATOM   3801  NE2 GLN A 475      63.871 158.311  39.708  1.00 30.19           N  
ATOM   3802  N   PRO A 476      62.799 153.515  42.748  1.00 17.84           N  
ATOM   3803  CA  PRO A 476      61.588 152.939  43.291  1.00 18.38           C  
ATOM   3804  C   PRO A 476      60.394 153.840  43.039  1.00 18.96           C  
ATOM   3805  O   PRO A 476      60.563 155.051  42.922  1.00 18.59           O  
ATOM   3806  CB  PRO A 476      61.877 152.883  44.803  1.00 19.24           C  
ATOM   3807  CG  PRO A 476      62.991 153.848  45.015  1.00 18.41           C  
ATOM   3808  CD  PRO A 476      63.815 153.798  43.783  1.00 18.15           C  
ATOM   3809  N   ILE A 477      59.209 153.241  42.976  1.00 20.12           N  
ATOM   3810  CA  ILE A 477      57.987 154.027  42.918  1.00 21.82           C  
ATOM   3811  C   ILE A 477      57.537 154.251  44.356  1.00 22.39           C  
ATOM   3812  O   ILE A 477      57.364 153.300  45.092  1.00 24.26           O  
ATOM   3813  CB  ILE A 477      56.864 153.309  42.143  1.00 22.29           C  
ATOM   3814  CG1 ILE A 477      57.388 152.729  40.812  1.00 23.10           C  
ATOM   3815  CG2 ILE A 477      55.669 154.299  41.984  1.00 23.71           C  
ATOM   3816  CD1 ILE A 477      57.755 153.790  39.777  1.00 21.91           C  
ATOM   3817  N   THR A 478      57.398 155.502  44.745  1.00 23.32           N  
ATOM   3818  CA  THR A 478      57.090 155.842  46.138  1.00 24.80           C  
ATOM   3819  C   THR A 478      55.814 156.630  46.161  1.00 24.98           C  
ATOM   3820  O   THR A 478      55.414 157.177  45.137  1.00 25.95           O  
ATOM   3821  CB  THR A 478      58.224 156.698  46.774  1.00 24.92           C  
ATOM   3822  OG1 THR A 478      58.391 157.914  46.033  1.00 27.05           O  
ATOM   3823  CG2 THR A 478      59.559 155.916  46.752  1.00 26.78           C  
ATOM   3824  N   THR A 479      55.176 156.659  47.323  1.00 25.21           N  
ATOM   3825  CA  THR A 479      53.977 157.471  47.565  1.00 26.55           C  
ATOM   3826  C   THR A 479      54.191 158.325  48.824  1.00 27.15           C  
ATOM   3827  O   THR A 479      55.124 158.080  49.601  1.00 27.38           O  
ATOM   3828  CB  THR A 479      52.742 156.572  47.758  1.00 26.05           C  
ATOM   3829  OG1 THR A 479      52.980 155.676  48.854  1.00 28.00           O  
ATOM   3830  CG2 THR A 479      52.464 155.760  46.487  1.00 26.88           C  
ATOM   3831  N   THR A 480      53.378 159.372  48.986  1.00 27.71           N  
ATOM   3832  CA  THR A 480      53.404 160.170  50.215  1.00 27.93           C  
ATOM   3833  C   THR A 480      52.369 159.657  51.196  1.00 27.96           C  
ATOM   3834  O   THR A 480      51.445 158.928  50.813  1.00 26.87           O  
ATOM   3835  CB  THR A 480      53.127 161.652  49.937  1.00 28.62           C  
ATOM   3836  OG1 THR A 480      51.785 161.802  49.443  1.00 28.78           O  
ATOM   3837  CG2 THR A 480      54.101 162.196  48.906  1.00 28.32           C  
ATOM   3838  N   PHE A 481      52.523 160.027  52.473  1.00 27.22           N  
ATOM   3839  CA  PHE A 481      51.542 159.693  53.493  1.00 27.83           C  
ATOM   3840  C   PHE A 481      50.110 160.115  53.077  1.00 27.51           C  
ATOM   3841  O   PHE A 481      49.149 159.344  53.254  1.00 26.90           O  
ATOM   3842  CB  PHE A 481      51.923 160.372  54.830  1.00 29.25           C  
ATOM   3843  CG  PHE A 481      50.999 160.036  55.956  1.00 30.27           C  
ATOM   3844  CD1 PHE A 481      51.136 158.834  56.649  1.00 33.06           C  
ATOM   3845  CD2 PHE A 481      49.974 160.913  56.317  1.00 32.94           C  
ATOM   3846  CE1 PHE A 481      50.277 158.514  57.695  1.00 34.32           C  
ATOM   3847  CE2 PHE A 481      49.112 160.602  57.363  1.00 32.89           C  
ATOM   3848  CZ  PHE A 481      49.256 159.400  58.047  1.00 35.25           C  
ATOM   3849  N   LEU A 482      49.981 161.324  52.539  1.00 27.15           N  
ATOM   3850  CA  LEU A 482      48.655 161.828  52.169  1.00 27.88           C  
ATOM   3851  C   LEU A 482      48.090 161.076  50.953  1.00 26.90           C  
ATOM   3852  O   LEU A 482      46.882 160.818  50.895  1.00 26.81           O  
ATOM   3853  CB  LEU A 482      48.648 163.345  51.945  1.00 28.68           C  
ATOM   3854  CG  LEU A 482      48.702 164.332  53.129  1.00 30.87           C  
ATOM   3855  CD1 LEU A 482      48.616 165.759  52.572  1.00 32.94           C  
ATOM   3856  CD2 LEU A 482      47.610 164.087  54.191  1.00 31.56           C  
ATOM   3857  N   GLU A 483      48.955 160.722  49.998  1.00 25.38           N  
ATOM   3858  CA  GLU A 483      48.519 159.895  48.847  1.00 24.51           C  
ATOM   3859  C   GLU A 483      47.967 158.566  49.335  1.00 23.23           C  
ATOM   3860  O   GLU A 483      46.941 158.073  48.849  1.00 21.56           O  
ATOM   3861  CB  GLU A 483      49.645 159.696  47.825  1.00 25.31           C  
ATOM   3862  CG  GLU A 483      49.880 160.953  46.998  1.00 28.41           C  
ATOM   3863  CD  GLU A 483      51.178 160.964  46.217  1.00 33.91           C  
ATOM   3864  OE1 GLU A 483      52.059 160.102  46.445  1.00 31.70           O  
ATOM   3865  OE2 GLU A 483      51.320 161.873  45.370  1.00 35.40           O  
ATOM   3866  N   ARG A 484      48.638 157.982  50.316  1.00 22.02           N  
ATOM   3867  CA  ARG A 484      48.194 156.711  50.873  1.00 21.96           C  
ATOM   3868  C   ARG A 484      46.898 156.774  51.677  1.00 21.87           C  
ATOM   3869  O   ARG A 484      46.090 155.850  51.633  1.00 21.46           O  
ATOM   3870  CB  ARG A 484      49.329 156.092  51.722  1.00 22.27           C  
ATOM   3871  CG  ARG A 484      50.524 155.679  50.881  1.00 25.20           C  
ATOM   3872  CD  ARG A 484      51.491 154.751  51.643  1.00 30.83           C  
ATOM   3873  NE  ARG A 484      52.075 155.402  52.816  1.00 31.37           N  
ATOM   3874  CZ  ARG A 484      53.098 156.254  52.795  1.00 33.83           C  
ATOM   3875  NH1 ARG A 484      53.537 156.778  53.943  1.00 34.82           N  
ATOM   3876  NH2 ARG A 484      53.669 156.619  51.644  1.00 33.78           N  
ATOM   3877  N   HIS A 485      46.690 157.865  52.412  1.00 21.62           N  
ATOM   3878  CA  HIS A 485      45.654 157.863  53.439  1.00 22.77           C  
ATOM   3879  C   HIS A 485      44.455 158.792  53.203  1.00 22.46           C  
ATOM   3880  O   HIS A 485      43.418 158.634  53.849  1.00 23.90           O  
ATOM   3881  CB  HIS A 485      46.298 158.103  54.814  1.00 23.55           C  
ATOM   3882  CG  HIS A 485      47.184 156.966  55.254  1.00 27.10           C  
ATOM   3883  ND1 HIS A 485      46.696 155.700  55.504  1.00 31.32           N  
ATOM   3884  CD2 HIS A 485      48.526 156.896  55.440  1.00 30.73           C  
ATOM   3885  CE1 HIS A 485      47.695 154.903  55.847  1.00 32.69           C  
ATOM   3886  NE2 HIS A 485      48.818 155.603  55.811  1.00 33.09           N  
ATOM   3887  N   LEU A 486      44.568 159.721  52.264  1.00 22.06           N  
ATOM   3888  CA  LEU A 486      43.423 160.589  51.948  1.00 21.72           C  
ATOM   3889  C   LEU A 486      42.227 159.752  51.514  1.00 20.91           C  
ATOM   3890  O   LEU A 486      42.384 158.725  50.842  1.00 21.43           O  
ATOM   3891  CB  LEU A 486      43.791 161.639  50.906  1.00 21.77           C  
ATOM   3892  CG  LEU A 486      44.495 162.877  51.492  1.00 24.83           C  
ATOM   3893  CD1 LEU A 486      44.900 163.826  50.393  1.00 27.33           C  
ATOM   3894  CD2 LEU A 486      43.609 163.610  52.530  1.00 27.63           C  
ATOM   3895  N   PRO A 487      41.020 160.149  51.934  1.00 19.83           N  
ATOM   3896  CA  PRO A 487      39.876 159.322  51.552  1.00 19.06           C  
ATOM   3897  C   PRO A 487      39.502 159.490  50.083  1.00 18.06           C  
ATOM   3898  O   PRO A 487      39.845 160.496  49.425  1.00 17.53           O  
ATOM   3899  CB  PRO A 487      38.737 159.866  52.422  1.00 20.01           C  
ATOM   3900  CG  PRO A 487      39.100 161.285  52.630  1.00 17.88           C  
ATOM   3901  CD  PRO A 487      40.621 161.302  52.762  1.00 21.06           C  
ATOM   3902  N   SER A 488      38.770 158.498  49.601  1.00 16.94           N  
ATOM   3903  CA  SER A 488      38.095 158.611  48.312  1.00 17.12           C  
ATOM   3904  C   SER A 488      36.906 159.553  48.492  1.00 16.99           C  
ATOM   3905  O   SER A 488      36.601 159.965  49.625  1.00 17.38           O  
ATOM   3906  CB  SER A 488      37.572 157.255  47.913  1.00 16.16           C  
ATOM   3907  OG  SER A 488      36.562 156.803  48.794  1.00 16.31           O  
ATOM   3908  N   VAL A 489      36.212 159.864  47.399  1.00 15.93           N  
ATOM   3909  CA  VAL A 489      35.028 160.711  47.507  1.00 16.80           C  
ATOM   3910  C   VAL A 489      33.945 160.002  48.338  1.00 16.92           C  
ATOM   3911  O   VAL A 489      33.434 160.586  49.281  1.00 18.30           O  
ATOM   3912  CB  VAL A 489      34.537 161.173  46.106  1.00 16.58           C  
ATOM   3913  CG1 VAL A 489      33.167 161.856  46.182  1.00 18.41           C  
ATOM   3914  CG2 VAL A 489      35.560 162.091  45.504  1.00 16.94           C  
ATOM   3915  N   PRO A 490      33.630 158.721  48.039  1.00 17.41           N  
ATOM   3916  CA  PRO A 490      32.608 158.113  48.926  1.00 18.15           C  
ATOM   3917  C   PRO A 490      33.107 157.949  50.365  1.00 18.69           C  
ATOM   3918  O   PRO A 490      32.306 158.012  51.316  1.00 19.79           O  
ATOM   3919  CB  PRO A 490      32.318 156.744  48.288  1.00 18.58           C  
ATOM   3920  CG  PRO A 490      33.372 156.528  47.270  1.00 18.89           C  
ATOM   3921  CD  PRO A 490      33.909 157.885  46.853  1.00 17.22           C  
ATOM   3922  N   GLY A 491      34.422 157.820  50.543  1.00 19.37           N  
ATOM   3923  CA  GLY A 491      35.024 157.744  51.886  1.00 20.46           C  
ATOM   3924  C   GLY A 491      34.784 159.049  52.628  1.00 21.56           C  
ATOM   3925  O   GLY A 491      34.403 159.023  53.803  1.00 22.53           O  
ATOM   3926  N   LEU A 492      34.986 160.174  51.936  1.00 21.27           N  
ATOM   3927  CA  LEU A 492      34.723 161.500  52.486  1.00 21.65           C  
ATOM   3928  C   LEU A 492      33.238 161.675  52.806  1.00 22.89           C  
ATOM   3929  O   LEU A 492      32.874 162.276  53.831  1.00 22.70           O  
ATOM   3930  CB  LEU A 492      35.178 162.587  51.508  1.00 22.08           C  
ATOM   3931  CG  LEU A 492      34.898 164.024  51.967  1.00 22.53           C  
ATOM   3932  CD1 LEU A 492      35.734 164.344  53.210  1.00 25.83           C  
ATOM   3933  CD2 LEU A 492      35.153 165.020  50.849  1.00 23.11           C  
ATOM   3934  N   LEU A 493      32.375 161.169  51.934  1.00 22.34           N  
ATOM   3935  CA  LEU A 493      30.928 161.312  52.147  1.00 23.69           C  
ATOM   3936  C   LEU A 493      30.495 160.523  53.380  1.00 25.11           C  
ATOM   3937  O   LEU A 493      29.626 160.967  54.137  1.00 24.63           O  
ATOM   3938  CB  LEU A 493      30.144 160.869  50.909  1.00 23.44           C  
ATOM   3939  CG  LEU A 493      30.271 161.791  49.691  1.00 23.74           C  
ATOM   3940  CD1 LEU A 493      29.613 161.167  48.475  1.00 24.03           C  
ATOM   3941  CD2 LEU A 493      29.646 163.167  49.949  1.00 26.41           C  
ATOM   3942  N   ARG A 494      31.090 159.342  53.559  1.00 26.33           N  
ATOM   3943  CA  ARG A 494      30.877 158.541  54.768  1.00 29.91           C  
ATOM   3944  C   ARG A 494      31.344 159.282  56.045  1.00 30.77           C  
ATOM   3945  O   ARG A 494      30.611 159.316  57.038  1.00 32.08           O  
ATOM   3946  CB  ARG A 494      31.531 157.162  54.623  1.00 29.66           C  
ATOM   3947  CG  ARG A 494      30.656 156.170  53.879  1.00 34.58           C  
ATOM   3948  CD  ARG A 494      31.164 154.718  53.951  1.00 39.65           C  
ATOM   3949  NE  ARG A 494      30.096 153.781  53.561  1.00 45.77           N  
ATOM   3950  CZ  ARG A 494      30.271 152.500  53.227  1.00 47.58           C  
ATOM   3951  NH1 ARG A 494      31.487 151.959  53.215  1.00 48.67           N  
ATOM   3952  NH2 ARG A 494      29.221 151.754  52.892  1.00 48.59           N  
ATOM   3953  N   LEU A 495      32.527 159.901  56.004  1.00 31.87           N  
ATOM   3954  CA  LEU A 495      33.010 160.773  57.085  1.00 33.37           C  
ATOM   3955  C   LEU A 495      32.019 161.905  57.416  1.00 34.55           C  
ATOM   3956  O   LEU A 495      31.729 162.142  58.596  1.00 34.86           O  
ATOM   3957  CB  LEU A 495      34.392 161.356  56.747  1.00 33.39           C  
ATOM   3958  CG  LEU A 495      35.690 160.778  57.340  1.00 35.16           C  
ATOM   3959  CD1 LEU A 495      35.501 159.424  58.085  1.00 36.39           C  
ATOM   3960  CD2 LEU A 495      36.832 160.711  56.293  1.00 34.62           C  
ATOM   3961  N   ILE A 496      31.516 162.588  56.378  1.00 35.19           N  
ATOM   3962  CA  ILE A 496      30.507 163.656  56.508  1.00 35.89           C  
ATOM   3963  C   ILE A 496      29.196 163.152  57.126  1.00 38.00           C  
ATOM   3964  O   ILE A 496      28.654 163.776  58.051  1.00 38.13           O  
ATOM   3965  CB  ILE A 496      30.229 164.329  55.140  1.00 35.33           C  
ATOM   3966  CG1 ILE A 496      31.475 165.079  54.657  1.00 33.12           C  
ATOM   3967  CG2 ILE A 496      29.028 165.299  55.214  1.00 34.06           C  
ATOM   3968  CD1 ILE A 496      31.424 165.483  53.200  1.00 30.80           C  
ATOM   3969  N   GLY A 497      28.690 162.029  56.618  1.00 39.81           N  
ATOM   3970  CA  GLY A 497      27.504 161.384  57.181  1.00 42.84           C  
ATOM   3971  C   GLY A 497      27.669 161.149  58.673  1.00 44.82           C  
ATOM   3972  O   GLY A 497      26.787 161.503  59.457  1.00 45.44           O  
ATOM   3973  N   LEU A 498      28.816 160.592  59.065  1.00 46.83           N  
ATOM   3974  CA  LEU A 498      29.097 160.267  60.475  1.00 48.64           C  
ATOM   3975  C   LEU A 498      29.186 161.460  61.429  1.00 50.12           C  
ATOM   3976  O   LEU A 498      28.677 161.387  62.557  1.00 50.59           O  
ATOM   3977  CB  LEU A 498      30.336 159.366  60.611  1.00 48.36           C  
ATOM   3978  CG  LEU A 498      30.240 157.964  59.986  1.00 48.70           C  
ATOM   3979  CD1 LEU A 498      31.525 157.177  60.225  1.00 48.07           C  
ATOM   3980  CD2 LEU A 498      29.002 157.180  60.468  1.00 48.86           C  
ATOM   3981  N   THR A 499      29.822 162.550  60.993  1.00 51.54           N  
ATOM   3982  CA  THR A 499      29.858 163.784  61.800  1.00 53.13           C  
ATOM   3983  C   THR A 499      28.445 164.345  62.007  1.00 54.15           C  
ATOM   3984  O   THR A 499      28.141 164.899  63.067  1.00 54.46           O  
ATOM   3985  CB  THR A 499      30.768 164.877  61.184  1.00 53.11           C  
ATOM   3986  OG1 THR A 499      31.953 164.276  60.654  1.00 53.42           O  
ATOM   3987  CG2 THR A 499      31.163 165.917  62.234  1.00 52.94           C  
ATOM   3988  N   THR A 500      27.594 164.194  60.990  1.00 55.37           N  
ATOM   3989  CA  THR A 500      26.172 164.554  61.072  1.00 56.51           C  
ATOM   3990  C   THR A 500      25.371 163.599  61.991  1.00 57.16           C  
ATOM   3991  O   THR A 500      24.349 163.992  62.557  1.00 57.44           O  
ATOM   3992  CB  THR A 500      25.537 164.639  59.648  1.00 56.55           C  
ATOM   3993  OG1 THR A 500      26.371 165.441  58.801  1.00 56.63           O  
ATOM   3994  CG2 THR A 500      24.131 165.252  59.684  1.00 56.55           C  
ATOM   3995  N   ILE A 501      25.847 162.362  62.144  1.00 57.76           N  
ATOM   3996  CA  ILE A 501      25.188 161.352  62.982  1.00 58.11           C  
ATOM   3997  C   ILE A 501      25.963 161.083  64.285  1.00 58.34           C  
ATOM   3998  O   ILE A 501      26.285 162.005  65.045  1.00 58.58           O  
ATOM   3999  CB  ILE A 501      24.965 160.016  62.196  1.00 58.23           C  
ATOM   4000  CG1 ILE A 501      23.912 160.215  61.091  1.00 58.03           C  
ATOM   4001  CG2 ILE A 501      24.570 158.872  63.152  1.00 58.32           C  
ATOM   4002  CD1 ILE A 501      23.768 159.060  60.111  1.00 57.54           C  
TER    4003      ILE A 501                                                      
ATOM   4004  N   ASN B   3      41.274 121.624 -10.943  1.00 35.49           N  
ATOM   4005  CA  ASN B   3      41.725 122.917 -11.535  1.00 34.86           C  
ATOM   4006  C   ASN B   3      40.591 123.931 -11.820  1.00 32.94           C  
ATOM   4007  O   ASN B   3      40.233 124.676 -10.918  1.00 31.95           O  
ATOM   4008  CB  ASN B   3      42.745 122.759 -12.708  1.00 36.45           C  
ATOM   4009  CG  ASN B   3      44.160 123.281 -12.348  1.00 39.40           C  
ATOM   4010  OD1 ASN B   3      44.317 124.311 -11.670  1.00 41.83           O  
ATOM   4011  ND2 ASN B   3      45.194 122.574 -12.824  1.00 43.02           N  
ATOM   4012  N   LYS B   4      40.006 123.957 -13.021  1.00 30.15           N  
ATOM   4013  CA  LYS B   4      39.261 125.156 -13.428  1.00 28.70           C  
ATOM   4014  C   LYS B   4      37.747 125.065 -13.358  1.00 27.18           C  
ATOM   4015  O   LYS B   4      37.141 124.070 -13.783  1.00 27.56           O  
ATOM   4016  CB  LYS B   4      39.725 125.649 -14.808  1.00 29.77           C  
ATOM   4017  CG  LYS B   4      41.237 125.767 -14.903  1.00 31.86           C  
ATOM   4018  CD  LYS B   4      41.664 126.790 -15.929  1.00 38.95           C  
ATOM   4019  CE  LYS B   4      43.183 126.799 -16.087  1.00 41.35           C  
ATOM   4020  NZ  LYS B   4      43.610 127.908 -17.014  1.00 44.03           N  
ATOM   4021  N   CYS B   5      37.130 126.115 -12.825  1.00 23.97           N  
ATOM   4022  CA  CYS B   5      35.692 126.128 -12.654  1.00 22.01           C  
ATOM   4023  C   CYS B   5      35.182 127.563 -12.602  1.00 20.06           C  
ATOM   4024  O   CYS B   5      35.970 128.511 -12.682  1.00 21.71           O  
ATOM   4025  CB  CYS B   5      35.297 125.289 -11.426  1.00 21.85           C  
ATOM   4026  SG  CYS B   5      35.724 126.106  -9.853  1.00 21.60           S  
ATOM   4027  N   ASP B   6      33.875 127.750 -12.521  1.00 18.67           N  
ATOM   4028  CA  ASP B   6      33.314 129.103 -12.461  1.00 17.35           C  
ATOM   4029  C   ASP B   6      33.409 129.697 -11.014  1.00 16.68           C  
ATOM   4030  O   ASP B   6      33.837 130.847 -10.828  1.00 16.45           O  
ATOM   4031  CB  ASP B   6      31.875 129.117 -12.948  1.00 18.31           C  
ATOM   4032  CG  ASP B   6      31.765 128.784 -14.461  1.00 20.70           C  
ATOM   4033  OD1 ASP B   6      32.527 129.390 -15.237  1.00 24.22           O  
ATOM   4034  OD2 ASP B   6      30.954 127.927 -14.846  1.00 18.67           O  
ATOM   4035  N   VAL B   7      32.977 128.913 -10.027  1.00 15.55           N  
ATOM   4036  CA  VAL B   7      32.961 129.391  -8.631  1.00 14.05           C  
ATOM   4037  C   VAL B   7      33.457 128.281  -7.728  1.00 12.67           C  
ATOM   4038  O   VAL B   7      33.038 127.131  -7.856  1.00 12.60           O  
ATOM   4039  CB  VAL B   7      31.540 129.767  -8.177  1.00 12.78           C  
ATOM   4040  CG1 VAL B   7      31.556 130.308  -6.710  1.00 13.51           C  
ATOM   4041  CG2 VAL B   7      30.890 130.803  -9.108  1.00 15.80           C  
ATOM   4042  N   VAL B   8      34.382 128.627  -6.836  1.00 12.08           N  
ATOM   4043  CA  VAL B   8      34.801 127.737  -5.758  1.00 11.15           C  
ATOM   4044  C   VAL B   8      34.023 128.173  -4.523  1.00 10.57           C  
ATOM   4045  O   VAL B   8      34.024 129.357  -4.176  1.00 11.37           O  
ATOM   4046  CB  VAL B   8      36.302 127.858  -5.484  1.00 11.83           C  
ATOM   4047  CG1 VAL B   8      36.721 127.185  -4.151  1.00  9.76           C  
ATOM   4048  CG2 VAL B   8      37.134 127.183  -6.598  1.00 14.31           C  
ATOM   4049  N   VAL B   9      33.420 127.194  -3.868  1.00  9.86           N  
ATOM   4050  CA  VAL B   9      32.746 127.456  -2.584  1.00  9.27           C  
ATOM   4051  C   VAL B   9      33.605 126.831  -1.525  1.00 10.12           C  
ATOM   4052  O   VAL B   9      33.903 125.616  -1.547  1.00 10.42           O  
ATOM   4053  CB  VAL B   9      31.320 126.871  -2.589  1.00  9.31           C  
ATOM   4054  CG1 VAL B   9      30.680 127.028  -1.161  1.00  9.54           C  
ATOM   4055  CG2 VAL B   9      30.452 127.528  -3.641  1.00 10.96           C  
ATOM   4056  N   VAL B  10      34.010 127.655  -0.544  1.00  9.00           N  
ATOM   4057  CA  VAL B  10      34.812 127.169   0.565  1.00  9.39           C  
ATOM   4058  C   VAL B  10      33.872 126.823   1.723  1.00  9.44           C  
ATOM   4059  O   VAL B  10      33.246 127.718   2.290  1.00 10.36           O  
ATOM   4060  CB  VAL B  10      35.847 128.242   1.022  1.00  9.94           C  
ATOM   4061  CG1 VAL B  10      36.747 127.729   2.199  1.00 10.66           C  
ATOM   4062  CG2 VAL B  10      36.731 128.670  -0.169  1.00 10.69           C  
ATOM   4063  N   GLY B  11      33.780 125.532   2.021  1.00  9.39           N  
ATOM   4064  CA  GLY B  11      32.897 125.059   3.090  1.00  8.97           C  
ATOM   4065  C   GLY B  11      31.670 124.334   2.543  1.00  9.19           C  
ATOM   4066  O   GLY B  11      30.900 124.908   1.764  1.00  9.92           O  
ATOM   4067  N   GLY B  12      31.470 123.100   2.995  1.00  9.36           N  
ATOM   4068  CA  GLY B  12      30.289 122.292   2.618  1.00  9.55           C  
ATOM   4069  C   GLY B  12      29.332 122.061   3.762  1.00  9.57           C  
ATOM   4070  O   GLY B  12      28.832 120.956   3.912  1.00 10.51           O  
ATOM   4071  N   GLY B  13      29.089 123.116   4.534  1.00  9.61           N  
ATOM   4072  CA  GLY B  13      27.924 123.148   5.433  1.00  8.42           C  
ATOM   4073  C   GLY B  13      26.683 123.494   4.641  1.00  8.01           C  
ATOM   4074  O   GLY B  13      26.718 123.601   3.397  1.00  8.42           O  
ATOM   4075  N   ILE B  14      25.570 123.710   5.331  1.00  7.93           N  
ATOM   4076  CA  ILE B  14      24.310 124.032   4.628  1.00  6.93           C  
ATOM   4077  C   ILE B  14      24.470 125.284   3.779  1.00  7.67           C  
ATOM   4078  O   ILE B  14      23.914 125.381   2.680  1.00  8.13           O  
ATOM   4079  CB  ILE B  14      23.160 124.153   5.610  1.00  6.86           C  
ATOM   4080  CG1 ILE B  14      22.782 122.719   6.090  1.00  7.49           C  
ATOM   4081  CG2 ILE B  14      21.903 124.793   4.955  1.00  8.41           C  
ATOM   4082  CD1 ILE B  14      21.750 122.769   7.266  1.00  8.37           C  
ATOM   4083  N   SER B  15      25.189 126.276   4.286  1.00  7.52           N  
ATOM   4084  CA  SER B  15      25.258 127.526   3.514  1.00  7.17           C  
ATOM   4085  C   SER B  15      26.069 127.340   2.207  1.00  7.18           C  
ATOM   4086  O   SER B  15      25.615 127.779   1.120  1.00  7.96           O  
ATOM   4087  CB  SER B  15      25.924 128.615   4.372  1.00  7.94           C  
ATOM   4088  OG  SER B  15      25.636 129.912   3.813  1.00  8.40           O  
ATOM   4089  N   GLY B  16      27.227 126.717   2.299  1.00  7.54           N  
ATOM   4090  CA  GLY B  16      28.048 126.420   1.098  1.00  7.58           C  
ATOM   4091  C   GLY B  16      27.300 125.511   0.125  1.00  8.81           C  
ATOM   4092  O   GLY B  16      27.320 125.756  -1.116  1.00  9.22           O  
ATOM   4093  N   MET B  17      26.630 124.497   0.663  1.00  8.37           N  
ATOM   4094  CA  MET B  17      25.836 123.593  -0.194  1.00  9.26           C  
ATOM   4095  C   MET B  17      24.673 124.305  -0.861  1.00  9.35           C  
ATOM   4096  O   MET B  17      24.403 124.053  -2.066  1.00  9.32           O  
ATOM   4097  CB  MET B  17      25.358 122.382   0.641  1.00  8.93           C  
ATOM   4098  CG  MET B  17      26.554 121.514   1.149  1.00  9.97           C  
ATOM   4099  SD  MET B  17      27.511 120.890  -0.286  1.00 16.26           S  
ATOM   4100  CE  MET B  17      28.280 119.438   0.415  1.00 16.76           C  
ATOM   4101  N   ALA B  18      23.945 125.154  -0.135  1.00  8.85           N  
ATOM   4102  CA  ALA B  18      22.831 125.890  -0.739  1.00  9.61           C  
ATOM   4103  C   ALA B  18      23.332 126.848  -1.824  1.00 10.00           C  
ATOM   4104  O   ALA B  18      22.685 126.956  -2.887  1.00  9.32           O  
ATOM   4105  CB  ALA B  18      22.083 126.642   0.336  1.00 11.23           C  
ATOM   4106  N   ALA B  19      24.464 127.509  -1.573  1.00  9.46           N  
ATOM   4107  CA  ALA B  19      25.096 128.400  -2.599  1.00  9.71           C  
ATOM   4108  C   ALA B  19      25.487 127.566  -3.821  1.00 10.43           C  
ATOM   4109  O   ALA B  19      25.143 127.967  -4.975  1.00 11.39           O  
ATOM   4110  CB  ALA B  19      26.361 129.082  -2.026  1.00  8.57           C  
ATOM   4111  N   ALA B  20      26.149 126.427  -3.589  1.00  9.51           N  
ATOM   4112  CA  ALA B  20      26.665 125.617  -4.731  1.00 10.42           C  
ATOM   4113  C   ALA B  20      25.499 125.052  -5.530  1.00 10.34           C  
ATOM   4114  O   ALA B  20      25.575 125.019  -6.777  1.00 11.52           O  
ATOM   4115  CB  ALA B  20      27.605 124.461  -4.277  1.00 11.54           C  
ATOM   4116  N   LYS B  21      24.431 124.623  -4.863  1.00 10.17           N  
ATOM   4117  CA  LYS B  21      23.252 124.100  -5.586  1.00 10.00           C  
ATOM   4118  C   LYS B  21      22.625 125.181  -6.463  1.00 10.85           C  
ATOM   4119  O   LYS B  21      22.262 124.919  -7.615  1.00 11.44           O  
ATOM   4120  CB  LYS B  21      22.211 123.555  -4.605  1.00 10.71           C  
ATOM   4121  CG  LYS B  21      20.998 122.942  -5.310  1.00  9.99           C  
ATOM   4122  CD  LYS B  21      19.944 122.429  -4.318  1.00 11.31           C  
ATOM   4123  CE  LYS B  21      18.698 121.841  -5.012  1.00 13.46           C  
ATOM   4124  NZ  LYS B  21      18.019 122.955  -5.788  1.00 14.14           N  
ATOM   4125  N   LEU B  22      22.498 126.400  -5.928  1.00  9.96           N  
ATOM   4126  CA  LEU B  22      21.859 127.462  -6.692  1.00 10.28           C  
ATOM   4127  C   LEU B  22      22.700 127.774  -7.943  1.00 11.43           C  
ATOM   4128  O   LEU B  22      22.156 127.927  -9.044  1.00 12.70           O  
ATOM   4129  CB  LEU B  22      21.668 128.737  -5.838  1.00 10.68           C  
ATOM   4130  CG  LEU B  22      20.761 129.840  -6.424  1.00 12.69           C  
ATOM   4131  CD1 LEU B  22      20.214 130.715  -5.305  1.00 12.54           C  
ATOM   4132  CD2 LEU B  22      21.498 130.790  -7.422  1.00 15.57           C  
ATOM   4133  N   LEU B  23      24.013 127.860  -7.770  1.00 10.85           N  
ATOM   4134  CA  LEU B  23      24.907 128.166  -8.901  1.00 11.98           C  
ATOM   4135  C   LEU B  23      24.881 127.023  -9.916  1.00 13.22           C  
ATOM   4136  O   LEU B  23      24.758 127.282 -11.145  1.00 13.31           O  
ATOM   4137  CB  LEU B  23      26.319 128.412  -8.385  1.00 11.99           C  
ATOM   4138  CG  LEU B  23      26.433 129.708  -7.528  1.00 13.52           C  
ATOM   4139  CD1 LEU B  23      27.798 129.647  -6.897  1.00 14.12           C  
ATOM   4140  CD2 LEU B  23      26.234 130.992  -8.339  1.00 14.70           C  
ATOM   4141  N   HIS B  24      24.971 125.782  -9.435  1.00 12.04           N  
ATOM   4142  CA  HIS B  24      24.886 124.582 -10.315  1.00 12.26           C  
ATOM   4143  C   HIS B  24      23.582 124.568 -11.104  1.00 12.87           C  
ATOM   4144  O   HIS B  24      23.612 124.326 -12.342  1.00 13.38           O  
ATOM   4145  CB  HIS B  24      24.969 123.361  -9.412  1.00 11.82           C  
ATOM   4146  CG  HIS B  24      24.664 122.071 -10.105  1.00 13.00           C  
ATOM   4147  ND1 HIS B  24      25.629 121.336 -10.761  1.00 14.77           N  
ATOM   4148  CD2 HIS B  24      23.503 121.381 -10.215  1.00 13.73           C  
ATOM   4149  CE1 HIS B  24      25.068 120.244 -11.263  1.00 13.69           C  
ATOM   4150  NE2 HIS B  24      23.791 120.232 -10.925  1.00 14.45           N  
ATOM   4151  N   ASP B  25      22.457 124.841 -10.444  1.00 12.25           N  
ATOM   4152  CA  ASP B  25      21.146 124.835 -11.083  1.00 12.92           C  
ATOM   4153  C   ASP B  25      21.033 125.926 -12.162  1.00 14.68           C  
ATOM   4154  O   ASP B  25      20.217 125.802 -13.101  1.00 14.95           O  
ATOM   4155  CB  ASP B  25      20.014 125.032 -10.071  1.00 11.90           C  
ATOM   4156  CG  ASP B  25      19.767 123.823  -9.188  1.00 12.39           C  
ATOM   4157  OD1 ASP B  25      20.244 122.690  -9.484  1.00 14.40           O  
ATOM   4158  OD2 ASP B  25      19.026 124.003  -8.181  1.00 13.78           O  
ATOM   4159  N   SER B  26      21.819 126.992 -12.018  1.00 15.62           N  
ATOM   4160  CA ASER B  26      21.816 128.064 -13.008  0.50 16.36           C  
ATOM   4161  CA BSER B  26      21.815 128.062 -13.010  0.50 16.81           C  
ATOM   4162  C   SER B  26      22.777 127.752 -14.159  1.00 17.01           C  
ATOM   4163  O   SER B  26      22.925 128.572 -15.071  1.00 19.59           O
[truncated: 402,490 more chars]
