# Supplementary material for: Investigation of the Mechanism of Cinnamaldehyde in Irritable Bowel Syndrome Based via Network Pharmacology, Molecular Docking, and Animal Experiments
Source: Pediatr Discov. 2025 Oct 5:e70017. Online ahead of print. doi: 10.1002/pdi3.70017 (PMC13398650; doi:10.1002/pdi3.70017)
Supplement: Supplementary file 1 — Supporting Information S1 [file PDI3-9999-0-s001.zip › Supplementary Materials/Molecular Docking/MAOB/2xfnQU.pdb]

CRYST1  131.544  222.445   86.365  90.00  90.00  90.00 C 2 2 2       1
ATOM      1  N   ASN A   3      65.474 121.698   6.390  1.00 34.16           N  
ATOM      2  CA  ASN A   3      64.754 120.413   6.540  1.00 33.50           C  
ATOM      3  C   ASN A   3      64.834 119.802   7.962  1.00 31.71           C  
ATOM      4  O   ASN A   3      63.890 119.991   8.722  1.00 30.58           O  
ATOM      5  CB  ASN A   3      65.154 119.446   5.421  1.00 35.44           C  
ATOM      6  CG  ASN A   3      64.364 118.159   5.442  1.00 37.90           C  
ATOM      7  ND2 ASN A   3      63.031 118.238   5.270  1.00 40.21           N  
ATOM      8  OD1 ASN A   3      64.951 117.095   5.617  1.00 40.22           O  
ATOM      9  N   LYS A   4      65.926 119.121   8.351  1.00 28.51           N  
ATOM     10  CA  LYS A   4      65.990 118.505   9.704  1.00 26.86           C  
ATOM     11  C   LYS A   4      66.738 119.351  10.725  1.00 25.29           C  
ATOM     12  O   LYS A   4      67.857 119.833  10.451  1.00 24.74           O  
ATOM     13  CB  LYS A   4      66.607 117.091   9.682  1.00 27.67           C  
ATOM     14  CG  LYS A   4      65.734 116.043   8.996  1.00 30.66           C  
ATOM     15  CD  LYS A   4      66.514 114.763   8.680  1.00 36.42           C  
ATOM     16  CE  LYS A   4      65.710 113.849   7.739  1.00 39.07           C  
ATOM     17  NZ  LYS A   4      64.581 113.165   8.440  1.00 40.82           N1+
ATOM     18  N   CYS A   5      66.143 119.507  11.911  1.00 21.25           N  
ATOM     19  CA  CYS A   5      66.790 120.262  13.001  1.00 20.44           C  
ATOM     20  C   CYS A   5      66.305 119.815  14.373  1.00 18.43           C  
ATOM     21  O   CYS A   5      65.469 118.896  14.478  1.00 19.04           O  
ATOM     22  CB  CYS A   5      66.622 121.778  12.784  1.00 20.25           C  
ATOM     23  SG  CYS A   5      64.893 122.287  12.876  1.00 21.62           S  
ATOM     24  N   ASP A   6      66.846 120.418  15.436  1.00 16.63           N  
ATOM     25  CA  ASP A   6      66.357 120.146  16.775  1.00 15.73           C  
ATOM     26  C   ASP A   6      65.059 120.902  17.088  1.00 14.29           C  
ATOM     27  O   ASP A   6      64.121 120.332  17.656  1.00 14.27           O  
ATOM     28  CB  ASP A   6      67.409 120.500  17.813  1.00 16.76           C  
ATOM     29  CG  ASP A   6      68.653 119.626  17.678  1.00 19.43           C  
ATOM     30  OD1 ASP A   6      68.454 118.385  17.586  1.00 22.83           O  
ATOM     31  OD2 ASP A   6      69.774 120.181  17.635  1.00 18.35           O1-
ATOM     32  N   VAL A   7      65.053 122.205  16.768  1.00 14.19           N  
ATOM     33  CA  VAL A   7      63.895 123.064  17.125  1.00 13.51           C  
ATOM     34  C   VAL A   7      63.552 123.986  15.953  1.00 12.66           C  
ATOM     35  O   VAL A   7      64.422 124.639  15.379  1.00 12.79           O  
ATOM     36  CB  VAL A   7      64.133 123.905  18.410  1.00 13.66           C  
ATOM     37  CG1 VAL A   7      62.804 124.655  18.787  1.00 12.47           C  
ATOM     38  CG2 VAL A   7      64.582 123.018  19.572  1.00 15.39           C  
ATOM     39  N   VAL A   8      62.270 123.966  15.555  1.00 12.24           N  
ATOM     40  CA  VAL A   8      61.727 124.988  14.671  1.00 11.94           C  
ATOM     41  C   VAL A   8      61.063 126.070  15.535  1.00 11.69           C  
ATOM     42  O   VAL A   8      60.246 125.765  16.405  1.00 12.23           O  
ATOM     43  CB  VAL A   8      60.678 124.396  13.708  1.00 11.61           C  
ATOM     44  CG1 VAL A   8      59.858 125.490  13.035  1.00 12.80           C  
ATOM     45  CG2 VAL A   8      61.330 123.511  12.603  1.00 13.26           C  
ATOM     46  N   VAL A   9      61.468 127.313  15.282  1.00 11.51           N  
ATOM     47  CA  VAL A   9      60.849 128.501  15.905  1.00 11.36           C  
ATOM     48  C   VAL A   9      59.981 129.127  14.840  1.00 10.75           C  
ATOM     49  O   VAL A   9      60.464 129.510  13.790  1.00 10.63           O  
ATOM     50  CB  VAL A   9      61.919 129.482  16.383  1.00 10.90           C  
ATOM     51  CG1 VAL A   9      61.229 130.742  16.959  1.00 11.86           C  
ATOM     52  CG2 VAL A   9      62.798 128.838  17.462  1.00 13.28           C  
ATOM     53  N   VAL A  10      58.686 129.230  15.116  1.00  9.61           N  
ATOM     54  CA  VAL A  10      57.734 129.885  14.212  1.00 10.02           C  
ATOM     55  C   VAL A  10      57.615 131.362  14.606  1.00 10.19           C  
ATOM     56  O   VAL A  10      57.104 131.678  15.712  1.00 10.51           O  
ATOM     57  CB  VAL A  10      56.359 129.254  14.289  1.00  8.83           C  
ATOM     58  CG1 VAL A  10      55.386 129.969  13.304  1.00 10.74           C  
ATOM     59  CG2 VAL A  10      56.434 127.679  14.031  1.00 10.27           C  
ATOM     60  N   GLY A  11      58.144 132.218  13.745  1.00  9.92           N  
ATOM     61  CA  GLY A  11      58.112 133.675  13.993  1.00 10.04           C  
ATOM     62  C   GLY A  11      59.483 134.205  14.328  1.00 11.05           C  
ATOM     63  O   GLY A  11      60.105 133.732  15.295  1.00 11.09           O  
ATOM     64  N   GLY A  12      59.898 135.242  13.597  1.00  9.61           N  
ATOM     65  CA  GLY A  12      61.175 135.890  13.818  1.00 10.55           C  
ATOM     66  C   GLY A  12      61.002 137.320  14.303  1.00 10.63           C  
ATOM     67  O   GLY A  12      61.748 138.201  13.870  1.00 11.86           O  
ATOM     68  N   GLY A  13      60.059 137.515  15.245  1.00  9.36           N  
ATOM     69  CA  GLY A  13      60.053 138.781  16.046  1.00  8.83           C  
ATOM     70  C   GLY A  13      61.105 138.661  17.156  1.00 10.41           C  
ATOM     71  O   GLY A  13      61.845 137.668  17.229  1.00 10.61           O  
ATOM     72  N   ILE A  14      61.158 139.634  18.065  1.00  8.32           N  
ATOM     73  CA  ILE A  14      62.125 139.570  19.153  1.00 10.22           C  
ATOM     74  C   ILE A  14      61.999 138.276  19.957  1.00  9.60           C  
ATOM     75  O   ILE A  14      63.013 137.681  20.369  1.00 10.50           O  
ATOM     76  CB  ILE A  14      61.999 140.814  20.047  1.00 10.31           C  
ATOM     77  CG1 ILE A  14      62.608 141.973  19.267  1.00 10.57           C  
ATOM     78  CG2 ILE A  14      62.742 140.601  21.420  1.00  9.93           C  
ATOM     79  CD1 ILE A  14      62.330 143.359  19.917  1.00 10.28           C  
ATOM     80  N   SER A  15      60.762 137.841  20.234  1.00  9.10           N  
ATOM     81  CA  SER A  15      60.604 136.616  21.022  1.00  8.16           C  
ATOM     82  C   SER A  15      61.193 135.377  20.349  1.00  8.76           C  
ATOM     83  O   SER A  15      61.956 134.611  20.992  1.00  9.24           O  
ATOM     84  CB  SER A  15      59.113 136.350  21.357  1.00  8.76           C  
ATOM     85  OG  SER A  15      59.017 135.547  22.527  1.00  9.02           O  
ATOM     86  N   GLY A  16      60.831 135.156  19.082  1.00  8.68           N  
ATOM     87  CA  GLY A  16      61.387 133.976  18.365  1.00  9.32           C  
ATOM     88  C   GLY A  16      62.896 134.078  18.211  1.00 10.64           C  
ATOM     89  O   GLY A  16      63.607 133.060  18.300  1.00  9.78           O  
ATOM     90  N   MET A  17      63.372 135.280  17.912  1.00  9.13           N  
ATOM     91  CA  MET A  17      64.828 135.514  17.754  1.00 11.06           C  
ATOM     92  C   MET A  17      65.545 135.281  19.080  1.00 11.34           C  
ATOM     93  O   MET A  17      66.650 134.703  19.078  1.00 12.46           O  
ATOM     94  CB  MET A  17      65.143 136.900  17.164  1.00 10.44           C  
ATOM     95  CG  MET A  17      64.602 137.108  15.730  1.00 12.10           C  
ATOM     96  SD  MET A  17      65.090 135.790  14.522  1.00 16.82           S  
ATOM     97  CE  MET A  17      66.676 136.364  14.069  1.00 21.97           C  
ATOM     98  N   ALA A  18      64.991 135.748  20.202  1.00 11.39           N  
ATOM     99  CA  ALA A  18      65.634 135.500  21.514  1.00 11.37           C  
ATOM    100  C   ALA A  18      65.645 134.014  21.852  1.00 12.51           C  
ATOM    101  O   ALA A  18      66.642 133.500  22.395  1.00 12.50           O  
ATOM    102  CB  ALA A  18      64.971 136.330  22.657  1.00 12.35           C  
ATOM    103  N   ALA A  19      64.551 133.331  21.554  1.00 10.23           N  
ATOM    104  CA  ALA A  19      64.505 131.870  21.751  1.00 10.96           C  
ATOM    105  C   ALA A  19      65.565 131.160  20.894  1.00 12.20           C  
ATOM    106  O   ALA A  19      66.307 130.291  21.402  1.00 12.41           O  
ATOM    107  CB  ALA A  19      63.117 131.334  21.430  1.00 11.05           C  
ATOM    108  N   ALA A  20      65.583 131.486  19.605  1.00 11.57           N  
ATOM    109  CA  ALA A  20      66.500 130.827  18.677  1.00 11.70           C  
ATOM    110  C   ALA A  20      67.945 131.077  19.107  1.00 12.71           C  
ATOM    111  O   ALA A  20      68.785 130.150  19.053  1.00 12.82           O  
ATOM    112  CB  ALA A  20      66.267 131.274  17.262  1.00 12.36           C  
ATOM    113  N   LYS A  21      68.255 132.306  19.509  1.00 12.15           N  
ATOM    114  CA  LYS A  21      69.616 132.608  19.924  1.00 12.65           C  
ATOM    115  C   LYS A  21      70.040 131.758  21.126  1.00 13.09           C  
ATOM    116  O   LYS A  21      71.167 131.204  21.136  1.00 14.05           O  
ATOM    117  CB  LYS A  21      69.772 134.102  20.225  1.00 12.43           C  
ATOM    118  CG  LYS A  21      71.179 134.456  20.777  1.00 12.39           C  
ATOM    119  CD  LYS A  21      71.324 135.982  20.964  1.00 16.11           C  
ATOM    120  CE  LYS A  21      72.723 136.345  21.543  1.00 17.46           C  
ATOM    121  NZ  LYS A  21      73.023 135.605  22.816  1.00 16.20           N1+
ATOM    122  N   LEU A  22      69.179 131.671  22.148  1.00 13.08           N  
ATOM    123  CA  LEU A  22      69.476 130.895  23.354  1.00 13.55           C  
ATOM    124  C   LEU A  22      69.723 129.440  22.952  1.00 14.38           C  
ATOM    125  O   LEU A  22      70.732 128.821  23.391  1.00 14.84           O  
ATOM    126  CB  LEU A  22      68.325 130.989  24.381  1.00 14.19           C  
ATOM    127  CG  LEU A  22      68.591 130.462  25.815  1.00 14.27           C  
ATOM    128  CD1 LEU A  22      67.671 131.140  26.841  1.00 16.54           C  
ATOM    129  CD2 LEU A  22      68.380 128.925  25.915  1.00 15.48           C  
ATOM    130  N   LEU A  23      68.812 128.887  22.150  1.00 13.31           N  
ATOM    131  CA  LEU A  23      68.970 127.476  21.724  1.00 13.76           C  
ATOM    132  C   LEU A  23      70.271 127.272  20.929  1.00 14.50           C  
ATOM    133  O   LEU A  23      70.994 126.256  21.153  1.00 14.37           O  
ATOM    134  CB  LEU A  23      67.771 127.036  20.892  1.00 12.64           C  
ATOM    135  CG  LEU A  23      66.508 126.937  21.754  1.00 13.08           C  
ATOM    136  CD1 LEU A  23      65.356 126.786  20.730  1.00 15.61           C  
ATOM    137  CD2 LEU A  23      66.510 125.808  22.859  1.00 14.80           C  
ATOM    138  N   HIS A  24      70.548 128.192  20.014  1.00 14.27           N  
ATOM    139  CA  HIS A  24      71.772 128.153  19.198  1.00 16.21           C  
ATOM    140  C   HIS A  24      73.002 128.203  20.101  1.00 17.28           C  
ATOM    141  O   HIS A  24      73.945 127.385  19.962  1.00 17.49           O  
ATOM    142  CB  HIS A  24      71.741 129.299  18.180  1.00 17.08           C  
ATOM    143  CG  HIS A  24      73.003 129.441  17.396  1.00 18.54           C  
ATOM    144  CD2 HIS A  24      74.058 130.275  17.554  1.00 21.17           C  
ATOM    145  ND1 HIS A  24      73.281 128.658  16.296  1.00 21.42           N  
ATOM    146  CE1 HIS A  24      74.468 128.998  15.810  1.00 22.15           C  
ATOM    147  NE2 HIS A  24      74.963 129.973  16.562  1.00 21.27           N  
ATOM    148  N   ASP A  25      73.010 129.133  21.046  1.00 16.73           N  
ATOM    149  CA  ASP A  25      74.152 129.262  21.999  1.00 18.17           C  
ATOM    150  C   ASP A  25      74.342 128.019  22.871  1.00 19.39           C  
ATOM    151  O   ASP A  25      75.469 127.737  23.320  1.00 20.55           O  
ATOM    152  CB  ASP A  25      73.976 130.498  22.904  1.00 17.71           C  
ATOM    153  CG  ASP A  25      74.097 131.807  22.154  1.00 17.43           C  
ATOM    154  OD1 ASP A  25      74.506 131.849  20.963  1.00 18.59           O  
ATOM    155  OD2 ASP A  25      73.702 132.842  22.756  1.00 18.17           O1-
ATOM    156  N   SER A  26      73.262 127.277  23.104  1.00 19.98           N  
ATOM    157  CA ASER A  26      73.307 126.052  23.911  0.50 20.17           C  
ATOM    158  CA BSER A  26      73.310 126.060  23.918  0.50 20.26           C  
ATOM    159  C   SER A  26      73.774 124.846  23.089  1.00 20.55           C  
ATOM    160  O   SER A  26      73.847 123.730  23.605  1.00 21.98           O  
ATOM    161  CB ASER A  26      71.923 125.738  24.486  0.50 20.36           C  
ATOM    162  CB BSER A  26      71.936 125.782  24.560  0.50 20.50           C  
ATOM    163  OG ASER A  26      71.175 124.960  23.568  0.50 19.03           O  
ATOM    164  OG BSER A  26      71.514 126.849  25.405  0.50 19.65           O  
ATOM    165  N   GLY A  27      74.059 125.056  21.804  1.00 19.99           N  
ATOM    166  CA  GLY A  27      74.550 123.975  20.951  1.00 20.14           C  
ATOM    167  C   GLY A  27      73.510 123.213  20.146  1.00 20.64           C  
ATOM    168  O   GLY A  27      73.820 122.188  19.547  1.00 21.68           O  
ATOM    169  N   LEU A  28      72.258 123.676  20.133  1.00 18.80           N  
ATOM    170  CA  LEU A  28      71.232 123.015  19.331  1.00 18.77           C  
ATOM    171  C   LEU A  28      71.136 123.607  17.929  1.00 18.05           C  
ATOM    172  O   LEU A  28      71.542 124.737  17.690  1.00 19.26           O  
ATOM    173  CB  LEU A  28      69.851 123.095  20.004  1.00 18.40           C  
ATOM    174  CG  LEU A  28      69.671 122.395  21.367  1.00 19.86           C  
ATOM    175  CD1 LEU A  28      68.227 122.554  21.878  1.00 22.01           C  
ATOM    176  CD2 LEU A  28      70.018 120.903  21.355  1.00 23.66           C  
ATOM    177  N   ASN A  29      70.604 122.813  17.016  1.00 17.56           N  
ATOM    178  CA  ASN A  29      70.377 123.187  15.631  1.00 17.06           C  
ATOM    179  C   ASN A  29      68.967 123.756  15.504  1.00 16.02           C  
ATOM    180  O   ASN A  29      67.978 123.036  15.661  1.00 15.63           O  
ATOM    181  CB  ASN A  29      70.519 121.944  14.751  1.00 18.80           C  
ATOM    182  CG  ASN A  29      71.961 121.514  14.636  1.00 23.48           C  
ATOM    183  ND2 ASN A  29      72.206 120.217  14.732  1.00 28.34           N  
ATOM    184  OD1 ASN A  29      72.849 122.350  14.466  1.00 28.17           O  
ATOM    185  N   VAL A  30      68.895 125.056  15.266  1.00 14.20           N  
ATOM    186  CA AVAL A  30      67.576 125.712  15.182  0.50 14.27           C  
ATOM    187  CA BVAL A  30      67.589 125.771  15.215  0.50 14.55           C  
ATOM    188  C   VAL A  30      67.315 126.290  13.818  1.00 13.80           C  
ATOM    189  O   VAL A  30      68.251 126.638  13.084  1.00 15.40           O  
ATOM    190  CB AVAL A  30      67.410 126.795  16.261  0.50 13.21           C  
ATOM    191  CB BVAL A  30      67.555 127.016  16.150  0.50 13.72           C  
ATOM    192  CG1AVAL A  30      67.526 126.147  17.603  0.50 15.11           C  
ATOM    193  CG1BVAL A  30      66.118 127.484  16.381  0.50 13.86           C  
ATOM    194  CG2AVAL A  30      68.407 127.985  16.057  0.50 12.39           C  
ATOM    195  CG2BVAL A  30      68.232 126.765  17.457  0.50 15.72           C  
ATOM    196  N   VAL A  31      66.025 126.387  13.461  1.00 13.83           N  
ATOM    197  CA  VAL A  31      65.615 127.063  12.246  1.00 14.23           C  
ATOM    198  C   VAL A  31      64.520 128.026  12.674  1.00 14.03           C  
ATOM    199  O   VAL A  31      63.726 127.671  13.536  1.00 13.70           O  
ATOM    200  CB  VAL A  31      65.098 126.059  11.176  1.00 15.91           C  
ATOM    201  CG1 VAL A  31      64.444 126.762  10.027  1.00 18.08           C  
ATOM    202  CG2 VAL A  31      66.303 125.246  10.620  1.00 17.25           C  
ATOM    203  N   VAL A  32      64.539 129.245  12.130  1.00 12.37           N  
ATOM    204  CA  VAL A  32      63.450 130.207  12.376  1.00 12.67           C  
ATOM    205  C   VAL A  32      62.657 130.339  11.099  1.00 11.89           C  
ATOM    206  O   VAL A  32      63.226 130.645  10.042  1.00 12.36           O  
ATOM    207  CB  VAL A  32      64.025 131.591  12.745  1.00 11.70           C  
ATOM    208  CG1 VAL A  32      62.885 132.635  12.932  1.00 13.00           C  
ATOM    209  CG2 VAL A  32      64.840 131.514  14.070  1.00 12.40           C  
ATOM    210  N   LEU A  33      61.346 130.097  11.162  1.00 10.60           N  
ATOM    211  CA  LEU A  33      60.499 130.249   9.970  1.00 10.56           C  
ATOM    212  C   LEU A  33      59.688 131.539  10.124  1.00 10.75           C  
ATOM    213  O   LEU A  33      58.873 131.639  11.044  1.00 11.65           O  
ATOM    214  CB  LEU A  33      59.580 129.039   9.783  1.00 10.38           C  
ATOM    215  CG  LEU A  33      60.326 127.695   9.701  1.00 11.93           C  
ATOM    216  CD1 LEU A  33      59.271 126.559   9.575  1.00 11.78           C  
ATOM    217  CD2 LEU A  33      61.306 127.696   8.554  1.00 12.56           C  
ATOM    218  N   GLU A  34      59.967 132.516   9.265  1.00 10.95           N  
ATOM    219  CA  GLU A  34      59.379 133.845   9.395  1.00 10.38           C  
ATOM    220  C   GLU A  34      58.511 134.119   8.183  1.00 10.47           C  
ATOM    221  O   GLU A  34      58.987 134.036   7.025  1.00 10.51           O  
ATOM    222  CB  GLU A  34      60.500 134.893   9.510  1.00 10.63           C  
ATOM    223  CG  GLU A  34      60.052 136.329   9.243  1.00  9.99           C  
ATOM    224  CD  GLU A  34      58.914 136.760  10.176  1.00 10.94           C  
ATOM    225  OE1 GLU A  34      58.982 136.487  11.404  1.00 10.41           O  
ATOM    226  OE2 GLU A  34      58.004 137.410   9.646  1.00 11.56           O1-
ATOM    227  N   ALA A  35      57.250 134.507   8.426  1.00  9.67           N  
ATOM    228  CA  ALA A  35      56.324 134.744   7.330  1.00 10.13           C  
ATOM    229  C   ALA A  35      56.703 135.896   6.376  1.00 10.02           C  
ATOM    230  O   ALA A  35      56.412 135.806   5.179  1.00 11.11           O  
ATOM    231  CB  ALA A  35      54.913 135.035   7.903  1.00 10.68           C  
ATOM    232  N   ARG A  36      57.242 136.991   6.940  1.00 10.29           N  
ATOM    233  CA  ARG A  36      57.520 138.216   6.184  1.00 10.64           C  
ATOM    234  C   ARG A  36      58.859 138.138   5.467  1.00 11.25           C  
ATOM    235  O   ARG A  36      59.675 137.251   5.740  1.00 11.41           O  
ATOM    236  CB  ARG A  36      57.539 139.435   7.118  1.00  9.82           C  
ATOM    237  CG  ARG A  36      56.135 139.741   7.661  1.00 11.88           C  
ATOM    238  CD  ARG A  36      56.273 140.979   8.489  1.00 12.20           C  
ATOM    239  NE  ARG A  36      55.019 141.650   8.868  1.00  9.80           N  
ATOM    240  CZ  ARG A  36      54.513 141.634  10.098  1.00 10.35           C  
ATOM    241  NH1 ARG A  36      55.012 140.851  11.052  1.00 10.79           N1+
ATOM    242  NH2 ARG A  36      53.481 142.463  10.402  1.00  9.94           N  
ATOM    243  N   ASP A  37      59.091 139.118   4.615  1.00 11.96           N  
ATOM    244  CA  ASP A  37      60.411 139.306   4.015  1.00 13.32           C  
ATOM    245  C   ASP A  37      61.444 140.015   4.918  1.00 13.05           C  
ATOM    246  O   ASP A  37      62.508 140.478   4.432  1.00 14.55           O  
ATOM    247  CB  ASP A  37      60.255 140.015   2.676  1.00 14.35           C  
ATOM    248  CG  ASP A  37      59.825 141.470   2.826  1.00 17.61           C  
ATOM    249  OD1 ASP A  37      59.690 141.968   3.958  1.00 18.01           O  
ATOM    250  OD2 ASP A  37      59.600 142.120   1.785  1.00 23.86           O1-
ATOM    251  N   ARG A  38      61.174 140.077   6.229  1.00 12.16           N  
ATOM    252  CA  ARG A  38      62.061 140.713   7.190  1.00 10.74           C  
ATOM    253  C   ARG A  38      61.800 140.075   8.535  1.00 10.82           C  
ATOM    254  O   ARG A  38      60.710 139.468   8.734  1.00 11.20           O  
ATOM    255  CB  ARG A  38      61.722 142.212   7.276  1.00 11.14           C  
ATOM    256  CG  ARG A  38      60.294 142.510   7.849  1.00 12.70           C  
ATOM    257  CD  ARG A  38      59.980 144.021   7.958  1.00 11.59           C  
ATOM    258  NE  ARG A  38      58.617 144.215   8.521  1.00 11.00           N  
ATOM    259  CZ  ARG A  38      58.369 144.235   9.830  1.00 10.35           C  
ATOM    260  NH1 ARG A  38      59.372 144.080  10.706  1.00 11.97           N1+
ATOM    261  NH2 ARG A  38      57.109 144.411  10.254  1.00 11.43           N  
ATOM    262  N   VAL A  39      62.763 140.231   9.438  1.00 10.23           N  
ATOM    263  CA  VAL A  39      62.577 139.897  10.845  1.00 11.21           C  
ATOM    264  C   VAL A  39      62.119 141.139  11.614  1.00 10.83           C  
ATOM    265  O   VAL A  39      62.168 142.273  11.096  1.00 12.65           O  
ATOM    266  CB  VAL A  39      63.863 139.321  11.510  1.00 11.78           C  
ATOM    267  CG1 VAL A  39      64.179 137.906  10.935  1.00 12.65           C  
ATOM    268  CG2 VAL A  39      65.075 140.267  11.408  1.00 13.83           C  
ATOM    269  N   GLY A  40      61.723 140.935  12.871  1.00 10.27           N  
ATOM    270  CA  GLY A  40      61.373 142.089  13.747  1.00 10.70           C  
ATOM    271  C   GLY A  40      59.881 142.142  14.137  1.00  9.25           C  
ATOM    272  O   GLY A  40      59.542 142.627  15.226  1.00 10.19           O  
ATOM    273  N   GLY A  41      58.997 141.684  13.266  1.00  8.93           N  
ATOM    274  CA  GLY A  41      57.552 141.579  13.607  1.00  8.07           C  
ATOM    275  C   GLY A  41      56.915 142.932  13.913  1.00  9.32           C  
ATOM    276  O   GLY A  41      56.811 143.795  13.060  1.00 10.37           O  
ATOM    277  N   ARG A  42      56.449 143.034  15.160  1.00  7.79           N  
ATOM    278  CA  ARG A  42      55.839 144.296  15.639  1.00  7.52           C  
ATOM    279  C   ARG A  42      56.865 145.395  15.933  1.00  7.90           C  
ATOM    280  O   ARG A  42      56.449 146.525  16.247  1.00  8.30           O  
ATOM    281  CB  ARG A  42      54.922 143.991  16.860  1.00  7.15           C  
ATOM    282  CG  ARG A  42      53.596 143.321  16.430  1.00  6.92           C  
ATOM    283  CD  ARG A  42      52.828 142.989  17.728  1.00  8.75           C  
ATOM    284  NE  ARG A  42      53.188 141.636  18.204  1.00  8.96           N  
ATOM    285  CZ  ARG A  42      52.745 141.081  19.325  1.00  8.17           C  
ATOM    286  NH1 ARG A  42      51.966 141.744  20.206  1.00  9.37           N1+
ATOM    287  NH2 ARG A  42      53.050 139.802  19.577  1.00  8.49           N  
ATOM    288  N   THR A  43      58.160 145.103  15.770  1.00  9.11           N  
ATOM    289  CA  THR A  43      59.180 146.156  15.620  1.00  9.09           C  
ATOM    290  C   THR A  43      59.553 146.283  14.158  1.00 10.20           C  
ATOM    291  O   THR A  43      59.621 145.303  13.434  1.00 10.56           O  
ATOM    292  CB  THR A  43      60.440 145.938  16.475  1.00  8.85           C  
ATOM    293  CG2 THR A  43      60.053 145.769  17.918  1.00  8.59           C  
ATOM    294  OG1 THR A  43      61.178 144.752  16.048  1.00 10.80           O  
ATOM    295  N   TYR A  44      59.746 147.527  13.717  1.00  9.83           N  
ATOM    296  CA  TYR A  44      60.086 147.789  12.324  1.00 10.04           C  
ATOM    297  C   TYR A  44      60.751 149.135  12.289  1.00 10.28           C  
ATOM    298  O   TYR A  44      60.112 150.161  12.584  1.00 10.42           O  
ATOM    299  CB  TYR A  44      58.832 147.799  11.435  1.00  9.71           C  
ATOM    300  CG  TYR A  44      59.110 148.166   9.997  1.00 13.06           C  
ATOM    301  CD1 TYR A  44      60.094 147.484   9.274  1.00 15.71           C  
ATOM    302  CD2 TYR A  44      58.429 149.210   9.387  1.00 20.62           C  
ATOM    303  CE1 TYR A  44      60.389 147.834   7.939  1.00 18.30           C  
ATOM    304  CE2 TYR A  44      58.710 149.554   8.060  1.00 21.31           C  
ATOM    305  CZ  TYR A  44      59.680 148.851   7.363  1.00 22.45           C  
ATOM    306  OH  TYR A  44      59.961 149.155   6.052  1.00 27.49           O  
ATOM    307  N   THR A  45      62.029 149.132  11.894  1.00  9.39           N  
ATOM    308  CA  THR A  45      62.781 150.376  11.781  1.00  9.97           C  
ATOM    309  C   THR A  45      62.928 150.696  10.303  1.00 10.38           C  
ATOM    310  O   THR A  45      63.585 149.974   9.564  1.00 12.49           O  
ATOM    311  CB  THR A  45      64.187 150.285  12.437  1.00 10.03           C  
ATOM    312  CG2 THR A  45      64.968 151.664  12.324  1.00 10.71           C  
ATOM    313  OG1 THR A  45      64.051 149.954  13.826  1.00 11.61           O  
ATOM    314  N   LEU A  46      62.276 151.773   9.872  1.00 10.69           N  
ATOM    315  CA  LEU A  46      62.376 152.251   8.491  1.00 11.29           C  
ATOM    316  C   LEU A  46      63.612 153.126   8.335  1.00 11.66           C  
ATOM    317  O   LEU A  46      63.897 153.963   9.195  1.00 11.42           O  
ATOM    318  CB  LEU A  46      61.109 153.072   8.149  1.00 12.70           C  
ATOM    319  CG  LEU A  46      61.150 153.856   6.831  1.00 15.15           C  
ATOM    320  CD1 LEU A  46      61.036 152.901   5.638  1.00 19.50           C  
ATOM    321  CD2 LEU A  46      60.040 154.913   6.819  1.00 14.48           C  
ATOM    322  N   ARG A  47      64.370 152.904   7.257  1.00 12.50           N  
ATOM    323  CA  ARG A  47      65.531 153.761   6.974  1.00 13.36           C  
ATOM    324  C   ARG A  47      65.354 154.439   5.618  1.00 12.86           C  
ATOM    325  O   ARG A  47      65.043 153.780   4.614  1.00 13.38           O  
ATOM    326  CB  ARG A  47      66.881 152.997   6.996  1.00 13.58           C  
ATOM    327  CG  ARG A  47      67.288 152.515   8.364  1.00 15.99           C  
ATOM    328  CD  ARG A  47      67.121 151.051   8.485  1.00 21.41           C  
ATOM    329  NE  ARG A  47      67.718 150.546   9.729  1.00 19.55           N  
ATOM    330  CZ  ARG A  47      67.496 149.310  10.166  1.00 19.31           C  
ATOM    331  NH1 ARG A  47      66.696 148.514   9.446  1.00 18.82           N1+
ATOM    332  NH2 ARG A  47      68.047 148.893  11.311  1.00 19.52           N  
ATOM    333  N   ASN A  48      65.502 155.769   5.610  1.00 12.93           N  
ATOM    334  CA  ASN A  48      65.543 156.524   4.345  1.00 12.98           C  
ATOM    335  C   ASN A  48      66.290 157.837   4.627  1.00 13.26           C  
ATOM    336  O   ASN A  48      66.657 158.133   5.786  1.00 13.14           O  
ATOM    337  CB  ASN A  48      64.139 156.757   3.723  1.00 12.05           C  
ATOM    338  CG  ASN A  48      63.240 157.637   4.585  1.00 12.49           C  
ATOM    339  ND2 ASN A  48      61.968 157.218   4.749  1.00 13.21           N  
ATOM    340  OD1 ASN A  48      63.657 158.696   5.063  1.00 11.85           O  
ATOM    341  N   GLN A  49      66.584 158.604   3.579  1.00 13.58           N  
ATOM    342  CA  GLN A  49      67.416 159.793   3.757  1.00 15.86           C  
ATOM    343  C   GLN A  49      66.729 160.914   4.508  1.00 15.55           C  
ATOM    344  O   GLN A  49      67.409 161.698   5.175  1.00 15.14           O  
ATOM    345  CB  GLN A  49      67.927 160.259   2.394  1.00 17.44           C  
ATOM    346  CG  GLN A  49      68.936 159.295   1.840  1.00 23.19           C  
ATOM    347  CD  GLN A  49      70.191 159.227   2.675  1.00 28.07           C  
ATOM    348  NE2 GLN A  49      70.549 158.026   3.123  1.00 31.37           N  
ATOM    349  OE1 GLN A  49      70.836 160.250   2.919  1.00 34.60           O  
ATOM    350  N   LYS A  50      65.394 160.960   4.452  1.00 13.66           N  
ATOM    351  CA  LYS A  50      64.662 162.061   5.107  1.00 14.63           C  
ATOM    352  C   LYS A  50      64.587 161.870   6.609  1.00 14.38           C  
ATOM    353  O   LYS A  50      64.531 162.844   7.349  1.00 15.74           O  
ATOM    354  CB  LYS A  50      63.232 162.201   4.543  1.00 14.17           C  
ATOM    355  CG  LYS A  50      63.162 162.729   3.099  1.00 16.87           C  
ATOM    356  CD  LYS A  50      63.594 164.165   3.006  1.00 22.72           C  
ATOM    357  CE  LYS A  50      63.240 164.726   1.635  1.00 26.34           C  
ATOM    358  NZ  LYS A  50      63.626 166.168   1.564  1.00 30.93           N1+
ATOM    359  N   VAL A  51      64.557 160.624   7.080  1.00 12.26           N  
ATOM    360  CA  VAL A  51      64.428 160.410   8.525  1.00 11.78           C  
ATOM    361  C   VAL A  51      65.696 159.841   9.182  1.00 11.34           C  
ATOM    362  O   VAL A  51      65.769 159.775  10.421  1.00 12.11           O  
ATOM    363  CB  VAL A  51      63.252 159.437   8.824  1.00 11.75           C  
ATOM    364  CG1 VAL A  51      62.000 159.877   8.108  1.00 13.46           C  
ATOM    365  CG2 VAL A  51      63.589 158.024   8.393  1.00 12.70           C  
ATOM    366  N   LYS A  52      66.636 159.368   8.342  1.00 12.10           N  
ATOM    367  CA  LYS A  52      67.773 158.496   8.749  1.00 12.40           C  
ATOM    368  C   LYS A  52      67.260 157.116   9.185  1.00 12.88           C  
ATOM    369  O   LYS A  52      67.427 156.139   8.454  1.00 13.81           O  
ATOM    370  CB  LYS A  52      68.671 159.125   9.832  1.00 14.05           C  
ATOM    371  CG  LYS A  52      69.984 158.354  10.007  1.00 17.02           C  
ATOM    372  CD  LYS A  52      71.139 159.290  10.298  1.00 27.99           C  
ATOM    373  CE  LYS A  52      71.378 159.453  11.754  1.00 30.44           C  
ATOM    374  NZ  LYS A  52      72.316 160.628  11.999  1.00 29.93           N1+
ATOM    375  N   TYR A  53      66.632 157.059  10.366  1.00 12.25           N  
ATOM    376  CA  TYR A  53      65.934 155.833  10.784  1.00 11.49           C  
ATOM    377  C   TYR A  53      64.747 156.260  11.633  1.00 11.47           C  
ATOM    378  O   TYR A  53      64.779 157.322  12.257  1.00 10.94           O  
ATOM    379  CB  TYR A  53      66.838 154.908  11.635  1.00 12.22           C  
ATOM    380  CG  TYR A  53      67.339 155.500  12.938  1.00 12.27           C  
ATOM    381  CD1 TYR A  53      66.590 155.418  14.124  1.00 12.55           C  
ATOM    382  CD2 TYR A  53      68.559 156.203  12.975  1.00 10.76           C  
ATOM    383  CE1 TYR A  53      67.056 155.961  15.314  1.00 13.35           C  
ATOM    384  CE2 TYR A  53      69.057 156.752  14.186  1.00 12.13           C  
ATOM    385  CZ  TYR A  53      68.285 156.646  15.337  1.00 15.54           C  
ATOM    386  OH  TYR A  53      68.745 157.189  16.500  1.00 16.22           O  
ATOM    387  N   VAL A  54      63.710 155.431  11.644  1.00  9.61           N  
ATOM    388  CA  VAL A  54      62.558 155.707  12.546  1.00  9.96           C  
ATOM    389  C   VAL A  54      61.865 154.397  12.886  1.00  9.74           C  
ATOM    390  O   VAL A  54      61.591 153.546  12.021  1.00 10.54           O  
ATOM    391  CB  VAL A  54      61.542 156.734  11.946  1.00  9.56           C  
ATOM    392  CG1 VAL A  54      60.927 156.239  10.607  1.00 11.16           C  
ATOM    393  CG2 VAL A  54      60.417 157.053  12.961  1.00 11.27           C  
ATOM    394  N   ASP A  55      61.573 154.231  14.174  1.00  9.83           N  
ATOM    395  CA  ASP A  55      60.778 153.088  14.607  1.00  8.98           C  
ATOM    396  C   ASP A  55      59.298 153.313  14.301  1.00  9.75           C  
ATOM    397  O   ASP A  55      58.684 154.283  14.850  1.00 11.25           O  
ATOM    398  CB  ASP A  55      60.944 152.881  16.117  1.00  8.84           C  
ATOM    399  CG  ASP A  55      62.278 152.198  16.484  1.00 10.97           C  
ATOM    400  OD1 ASP A  55      62.685 151.302  15.733  1.00 12.74           O  
ATOM    401  OD2 ASP A  55      62.836 152.550  17.552  1.00 12.68           O1-
ATOM    402  N   LEU A  56      58.742 152.454  13.433  1.00  9.11           N  
ATOM    403  CA  LEU A  56      57.305 152.525  13.126  1.00  8.89           C  
ATOM    404  C   LEU A  56      56.489 151.548  13.985  1.00  8.78           C  
ATOM    405  O   LEU A  56      55.243 151.629  14.025  1.00  9.12           O  
ATOM    406  CB  LEU A  56      57.053 152.270  11.649  1.00  9.68           C  
ATOM    407  CG  LEU A  56      57.610 153.332  10.728  1.00 10.80           C  
ATOM    408  CD1 LEU A  56      57.237 152.953   9.292  1.00 14.46           C  
ATOM    409  CD2 LEU A  56      57.082 154.676  11.067  1.00 15.81           C  
ATOM    410  N   GLY A  57      57.184 150.582  14.607  1.00  8.31           N  
ATOM    411  CA  GLY A  57      56.549 149.735  15.628  1.00  8.85           C  
ATOM    412  C   GLY A  57      57.075 149.993  17.017  1.00  7.90           C  
ATOM    413  O   GLY A  57      57.366 151.160  17.391  1.00  9.37           O  
ATOM    414  N   GLY A  58      57.267 148.914  17.777  1.00  7.87           N  
ATOM    415  CA  GLY A  58      57.752 149.048  19.176  1.00  7.86           C  
ATOM    416  C   GLY A  58      59.082 149.785  19.211  1.00  8.71           C  
ATOM    417  O   GLY A  58      59.949 149.532  18.360  1.00  9.09           O  
ATOM    418  N   SER A  59      59.257 150.685  20.197  1.00  8.72           N  
ATOM    419  CA ASER A  59      60.434 151.592  20.228  0.50  8.42           C  
ATOM    420  CA BSER A  59      60.463 151.524  20.225  0.50  9.67           C  
ATOM    421  C   SER A  59      61.019 151.794  21.628  1.00  8.96           C  
ATOM    422  O   SER A  59      62.260 151.820  21.806  1.00  9.24           O  
ATOM    423  CB ASER A  59      60.060 152.973  19.672  0.50  8.25           C  
ATOM    424  CB BSER A  59      60.183 152.848  19.524  0.50 10.05           C  
ATOM    425  OG ASER A  59      61.215 153.797  19.481  0.50  5.91           O  
ATOM    426  OG BSER A  59      59.238 153.592  20.237  0.50 14.51           O  
ATOM    427  N   TYR A  60      60.146 151.999  22.608  1.00  8.32           N  
ATOM    428  CA  TYR A  60      60.614 152.454  23.924  1.00  9.76           C  
ATOM    429  C   TYR A  60      61.037 151.345  24.828  1.00 10.03           C  
ATOM    430  O   TYR A  60      60.445 150.274  24.855  1.00 10.01           O  
ATOM    431  CB  TYR A  60      59.504 153.281  24.636  1.00 11.23           C  
ATOM    432  CG  TYR A  60      59.094 154.451  23.789  1.00  8.47           C  
ATOM    433  CD1 TYR A  60      57.868 154.453  23.108  1.00  9.91           C  
ATOM    434  CD2 TYR A  60      59.967 155.551  23.603  1.00 10.51           C  
ATOM    435  CE1 TYR A  60      57.536 155.499  22.254  1.00  8.72           C  
ATOM    436  CE2 TYR A  60      59.639 156.598  22.731  1.00 10.44           C  
ATOM    437  CZ  TYR A  60      58.424 156.557  22.080  1.00  9.80           C  
ATOM    438  OH  TYR A  60      58.104 157.578  21.220  1.00 11.40           O  
ATOM    439  N   VAL A  61      62.093 151.618  25.592  1.00  9.17           N  
ATOM    440  CA  VAL A  61      62.469 150.741  26.690  1.00  9.28           C  
ATOM    441  C   VAL A  61      62.732 151.586  27.932  1.00  8.74           C  
ATOM    442  O   VAL A  61      62.935 152.810  27.836  1.00  9.56           O  
ATOM    443  CB  VAL A  61      63.726 149.870  26.339  1.00  9.20           C  
ATOM    444  CG1 VAL A  61      63.410 148.890  25.199  1.00  9.78           C  
ATOM    445  CG2 VAL A  61      64.956 150.787  26.014  1.00 10.11           C  
ATOM    446  N   GLY A  62      62.751 150.950  29.098  1.00  8.93           N  
ATOM    447  CA  GLY A  62      62.992 151.733  30.297  1.00  9.79           C  
ATOM    448  C   GLY A  62      63.376 150.910  31.490  1.00 10.22           C  
ATOM    449  O   GLY A  62      63.494 149.704  31.403  1.00 11.28           O  
ATOM    450  N   PRO A  63      63.567 151.584  32.620  1.00 10.73           N  
ATOM    451  CA  PRO A  63      63.967 150.868  33.852  1.00 11.39           C  
ATOM    452  C   PRO A  63      63.020 149.742  34.218  1.00 11.35           C  
ATOM    453  O   PRO A  63      61.795 149.832  34.000  1.00 11.34           O  
ATOM    454  CB  PRO A  63      63.967 151.960  34.930  1.00 11.88           C  
ATOM    455  CG  PRO A  63      63.220 153.125  34.312  1.00 12.62           C  
ATOM    456  CD  PRO A  63      63.420 153.035  32.823  1.00 11.92           C  
ATOM    457  N   THR A  64      63.631 148.702  34.779  1.00 11.50           N  
ATOM    458  CA  THR A  64      62.993 147.396  35.076  1.00 11.36           C  
ATOM    459  C   THR A  64      62.832 146.454  33.879  1.00 11.42           C  
ATOM    460  O   THR A  64      62.439 145.301  34.059  1.00 12.59           O  
ATOM    461  CB  THR A  64      61.680 147.439  35.894  1.00 11.33           C  
ATOM    462  CG2 THR A  64      61.752 148.413  37.054  1.00 11.91           C  
ATOM    463  OG1 THR A  64      60.543 147.765  35.051  1.00 10.56           O  
ATOM    464  N   GLN A  65      63.145 146.917  32.673  1.00 11.12           N  
ATOM    465  CA  GLN A  65      63.089 146.058  31.489  1.00 10.55           C  
ATOM    466  C   GLN A  65      64.467 145.470  31.222  1.00 10.29           C  
ATOM    467  O   GLN A  65      65.099 145.741  30.194  1.00 10.37           O  
ATOM    468  CB  GLN A  65      62.562 146.830  30.282  1.00 11.18           C  
ATOM    469  CG  GLN A  65      61.115 147.367  30.503  1.00  8.84           C  
ATOM    470  CD  GLN A  65      60.624 148.109  29.286  1.00  9.83           C  
ATOM    471  NE2 GLN A  65      59.332 148.510  29.290  1.00 10.10           N  
ATOM    472  OE1 GLN A  65      61.376 148.290  28.316  1.00  9.21           O  
ATOM    473  N   ASN A  66      64.913 144.636  32.171  1.00 10.23           N  
ATOM    474  CA  ASN A  66      66.333 144.291  32.170  1.00 11.87           C  
ATOM    475  C   ASN A  66      66.743 143.290  31.117  1.00 11.86           C  
ATOM    476  O   ASN A  66      67.926 143.269  30.692  1.00 11.69           O  
ATOM    477  CB  ASN A  66      66.712 143.819  33.566  1.00 11.86           C  
ATOM    478  CG  ASN A  66      66.623 144.943  34.573  1.00 13.05           C  
ATOM    479  ND2 ASN A  66      65.900 144.688  35.649  1.00 14.33           N  
ATOM    480  OD1 ASN A  66      67.146 146.052  34.346  1.00 13.88           O  
ATOM    481  N   ARG A  67      65.790 142.474  30.650  1.00 11.76           N  
ATOM    482  CA  ARG A  67      66.115 141.438  29.655  1.00 11.67           C  
ATOM    483  C   ARG A  67      66.366 142.036  28.276  1.00 10.70           C  
ATOM    484  O   ARG A  67      67.339 141.695  27.615  1.00 11.35           O  
ATOM    485  CB  ARG A  67      65.054 140.307  29.593  1.00 11.37           C  
ATOM    486  CG  ARG A  67      64.826 139.632  30.968  1.00 13.58           C  
ATOM    487  CD  ARG A  67      63.731 138.526  30.874  1.00 16.11           C  
ATOM    488  NE  ARG A  67      63.754 137.780  32.151  1.00 16.87           N  
ATOM    489  CZ  ARG A  67      63.114 138.123  33.252  1.00 20.51           C  
ATOM    490  NH1 ARG A  67      62.316 139.192  33.279  1.00 23.11           N1+
ATOM    491  NH2 ARG A  67      63.294 137.385  34.342  1.00 18.40           N  
ATOM    492  N   ILE A  68      65.489 142.932  27.825  1.00 11.49           N  
ATOM    493  CA  ILE A  68      65.695 143.552  26.516  1.00 11.02           C  
ATOM    494  C   ILE A  68      66.943 144.448  26.568  1.00 11.62           C  
ATOM    495  O   ILE A  68      67.648 144.513  25.587  1.00 11.38           O  
ATOM    496  CB  ILE A  68      64.426 144.366  26.005  1.00 12.14           C  
ATOM    497  CG1 ILE A  68      64.626 144.894  24.580  1.00 11.04           C  
ATOM    498  CG2 ILE A  68      64.046 145.486  26.987  1.00 12.08           C  
ATOM    499  CD1 ILE A  68      64.760 143.852  23.500  1.00 12.86           C  
ATOM    500  N   LEU A  69      67.210 145.105  27.707  1.00 11.11           N  
ATOM    501  CA  LEU A  69      68.389 145.930  27.818  1.00 11.31           C  
ATOM    502  C   LEU A  69      69.653 145.062  27.713  1.00 11.58           C  
ATOM    503  O   LEU A  69      70.631 145.455  27.034  1.00 12.30           O  
ATOM    504  CB  LEU A  69      68.363 146.712  29.134  1.00 10.98           C  
ATOM    505  CG  LEU A  69      67.311 147.827  29.138  1.00 10.49           C  
ATOM    506  CD1 LEU A  69      67.217 148.360  30.564  1.00 13.01           C  
ATOM    507  CD2 LEU A  69      67.624 148.981  28.168  1.00 12.43           C  
ATOM    508  N   ARG A  70      69.606 143.891  28.358  1.00 12.06           N  
ATOM    509  CA  ARG A  70      70.781 143.004  28.370  1.00 10.91           C  
ATOM    510  C   ARG A  70      71.002 142.424  26.974  1.00 11.70           C  
ATOM    511  O   ARG A  70      72.122 142.373  26.466  1.00 12.11           O  
ATOM    512  CB  ARG A  70      70.657 141.919  29.463  1.00 12.17           C  
ATOM    513  CG  ARG A  70      71.722 140.761  29.361  1.00 11.37           C  
ATOM    514  CD  ARG A  70      71.205 139.569  28.552  1.00 14.07           C  
ATOM    515  NE  ARG A  70      70.022 138.999  29.211  1.00 13.51           N  
ATOM    516  CZ  ARG A  70      69.123 138.247  28.589  1.00 14.30           C  
ATOM    517  NH1 ARG A  70      69.303 137.923  27.324  1.00 11.76           N1+
ATOM    518  NH2 ARG A  70      68.065 137.780  29.244  1.00 14.67           N  
ATOM    519  N   LEU A  71      69.937 141.937  26.357  1.00 11.44           N  
ATOM    520  CA  LEU A  71      70.047 141.402  25.003  1.00 11.27           C  
ATOM    521  C   LEU A  71      70.556 142.445  24.028  1.00 11.70           C  
ATOM    522  O   LEU A  71      71.504 142.192  23.237  1.00 12.27           O  
ATOM    523  CB  LEU A  71      68.685 140.827  24.556  1.00 10.38           C  
ATOM    524  CG  LEU A  71      68.636 140.326  23.105  1.00 12.68           C  
ATOM    525  CD1 LEU A  71      69.618 139.133  22.869  1.00 13.58           C  
ATOM    526  CD2 LEU A  71      67.181 139.867  22.802  1.00 11.01           C  
ATOM    527  N   ALA A  72      69.992 143.659  24.084  1.00 11.47           N  
ATOM    528  CA  ALA A  72      70.409 144.672  23.166  1.00 12.76           C  
ATOM    529  C   ALA A  72      71.885 145.083  23.398  1.00 12.90           C  
ATOM    530  O   ALA A  72      72.607 145.323  22.432  1.00 12.56           O  
ATOM    531  CB  ALA A  72      69.467 145.895  23.281  1.00 12.75           C  
ATOM    532  N   LYS A  73      72.288 145.149  24.664  1.00 13.13           N  
ATOM    533  CA  LYS A  73      73.687 145.528  24.993  1.00 12.75           C  
ATOM    534  C   LYS A  73      74.649 144.480  24.404  1.00 13.44           C  
ATOM    535  O   LYS A  73      75.692 144.846  23.785  1.00 14.35           O  
ATOM    536  CB  LYS A  73      73.886 145.635  26.492  1.00 13.17           C  
ATOM    537  CG  LYS A  73      75.253 146.235  26.889  1.00 15.21           C  
ATOM    538  CD  LYS A  73      75.285 146.369  28.382  1.00 17.45           C  
ATOM    539  CE  LYS A  73      76.601 147.018  28.823  1.00 23.01           C  
ATOM    540  NZ  LYS A  73      76.511 147.347  30.259  1.00 26.79           N1+
ATOM    541  N   GLU A  74      74.297 143.219  24.580  1.00 15.07           N  
ATOM    542  CA  GLU A  74      75.156 142.110  24.142  1.00 15.60           C  
ATOM    543  C   GLU A  74      75.296 142.171  22.619  1.00 15.79           C  
ATOM    544  O   GLU A  74      76.367 141.844  22.083  1.00 16.37           O  
ATOM    545  CB  GLU A  74      74.592 140.749  24.565  1.00 16.12           C  
ATOM    546  CG  GLU A  74      75.496 139.605  24.166  1.00 19.53           C  
ATOM    547  CD  GLU A  74      74.894 138.265  24.475  1.00 20.32           C  
ATOM    548  OE1 GLU A  74      75.002 137.375  23.591  1.00 21.93           O  
ATOM    549  OE2 GLU A  74      74.345 138.116  25.596  1.00 22.23           O1-
ATOM    550  N   LEU A  75      74.238 142.619  21.916  1.00 14.20           N  
ATOM    551  CA  LEU A  75      74.280 142.775  20.459  1.00 13.84           C  
ATOM    552  C   LEU A  75      74.989 144.043  19.970  1.00 13.87           C  
ATOM    553  O   LEU A  75      75.090 144.276  18.764  1.00 15.77           O  
ATOM    554  CB  LEU A  75      72.852 142.720  19.861  1.00 13.54           C  
ATOM    555  CG  LEU A  75      72.083 141.424  20.158  1.00 13.01           C  
ATOM    556  CD1 LEU A  75      70.600 141.619  19.797  1.00 12.55           C  
ATOM    557  CD2 LEU A  75      72.695 140.215  19.356  1.00 13.20           C  
ATOM    558  N   GLY A  76      75.458 144.859  20.907  1.00 13.92           N  
ATOM    559  CA  GLY A  76      76.234 146.066  20.592  1.00 14.62           C  
ATOM    560  C   GLY A  76      75.417 147.336  20.431  1.00 15.32           C  
ATOM    561  O   GLY A  76      75.890 148.333  19.875  1.00 16.85           O  
ATOM    562  N   LEU A  77      74.176 147.301  20.902  1.00 14.96           N  
ATOM    563  CA  LEU A  77      73.284 148.456  20.798  1.00 15.15           C  
ATOM    564  C   LEU A  77      73.393 149.382  21.998  1.00 15.42           C  
ATOM    565  O   LEU A  77      73.805 148.967  23.091  1.00 16.90           O  
ATOM    566  CB  LEU A  77      71.834 147.962  20.638  1.00 15.09           C  
ATOM    567  CG  LEU A  77      71.667 147.085  19.397  1.00 13.61           C  
ATOM    568  CD1 LEU A  77      70.208 146.595  19.342  1.00 15.34           C  
ATOM    569  CD2 LEU A  77      72.027 147.741  18.074  1.00 14.70           C  
ATOM    570  N   GLU A  78      73.031 150.651  21.796  1.00 16.02           N  
ATOM    571  CA  GLU A  78      73.054 151.661  22.837  1.00 16.90           C  
ATOM    572  C   GLU A  78      71.666 152.329  22.905  1.00 15.61           C  
ATOM    573  O   GLU A  78      70.930 152.288  21.923  1.00 14.06           O  
ATOM    574  CB  GLU A  78      74.078 152.760  22.512  1.00 18.80           C  
ATOM    575  CG  GLU A  78      75.530 152.300  22.378  1.00 24.80           C  
ATOM    576  CD  GLU A  78      76.455 153.498  22.270  1.00 33.53           C  
ATOM    577  OE1 GLU A  78      76.078 154.509  21.616  1.00 37.27           O  
ATOM    578  OE2 GLU A  78      77.555 153.434  22.853  1.00 38.54           O1-
ATOM    579  N   THR A  79      71.329 152.877  24.076  1.00 15.35           N  
ATOM    580  CA  THR A  79      70.082 153.658  24.228  1.00 14.37           C  
ATOM    581  C   THR A  79      70.379 155.146  24.364  1.00 14.06           C  
ATOM    582  O   THR A  79      71.513 155.558  24.616  1.00 14.36           O  
ATOM    583  CB  THR A  79      69.245 153.226  25.438  1.00 14.27           C  
ATOM    584  CG2 THR A  79      68.963 151.667  25.368  1.00 14.45           C  
ATOM    585  OG1 THR A  79      69.923 153.550  26.675  1.00 16.17           O  
ATOM    586  N   TYR A  80      69.334 155.954  24.183  1.00 13.19           N  
ATOM    587  CA  TYR A  80      69.375 157.360  24.553  1.00 13.83           C  
ATOM    588  C   TYR A  80      68.033 157.717  25.184  1.00 13.58           C  
ATOM    589  O   TYR A  80      67.037 156.995  24.999  1.00 12.69           O  
ATOM    590  CB  TYR A  80      69.637 158.248  23.344  1.00 13.66           C  
ATOM    591  CG  TYR A  80      68.517 158.329  22.348  1.00 15.09           C  
ATOM    592  CD1 TYR A  80      67.593 159.388  22.407  1.00 15.87           C  
ATOM    593  CD2 TYR A  80      68.361 157.368  21.349  1.00 14.23           C  
ATOM    594  CE1 TYR A  80      66.563 159.481  21.528  1.00 18.88           C  
ATOM    595  CE2 TYR A  80      67.313 157.466  20.440  1.00 18.02           C  
ATOM    596  CZ  TYR A  80      66.432 158.541  20.550  1.00 17.87           C  
ATOM    597  OH  TYR A  80      65.407 158.646  19.673  1.00 20.73           O  
ATOM    598  N   LYS A  81      68.002 158.839  25.900  1.00 12.83           N  
ATOM    599  CA  LYS A  81      66.790 159.201  26.654  1.00 13.10           C  
ATOM    600  C   LYS A  81      65.880 160.051  25.780  1.00 13.04           C  
ATOM    601  O   LYS A  81      66.303 161.036  25.148  1.00 14.11           O  
ATOM    602  CB  LYS A  81      67.140 159.983  27.926  1.00 14.27           C  
ATOM    603  CG  LYS A  81      67.766 159.145  28.999  1.00 16.78           C  
ATOM    604  CD  LYS A  81      68.150 160.055  30.147  1.00 23.13           C  
ATOM    605  CE  LYS A  81      68.460 159.282  31.386  1.00 28.05           C  
ATOM    606  NZ  LYS A  81      69.028 160.252  32.394  1.00 32.49           N1+
ATOM    607  N   VAL A  82      64.590 159.709  25.819  1.00 11.27           N  
ATOM    608  CA  VAL A  82      63.534 160.475  25.146  1.00 11.31           C  
ATOM    609  C   VAL A  82      63.510 161.854  25.829  1.00 11.22           C  
ATOM    610  O   VAL A  82      63.656 161.948  27.051  1.00 11.18           O  
ATOM    611  CB  VAL A  82      62.181 159.706  25.372  1.00 10.80           C  
ATOM    612  CG1 VAL A  82      60.972 160.562  24.956  1.00 11.12           C  
ATOM    613  CG2 VAL A  82      62.223 158.375  24.590  1.00 11.82           C  
ATOM    614  N   ASN A  83      63.291 162.909  25.049  1.00 10.93           N  
ATOM    615  CA  ASN A  83      63.323 164.258  25.605  1.00 11.07           C  
ATOM    616  C   ASN A  83      62.215 164.550  26.619  1.00 10.90           C  
ATOM    617  O   ASN A  83      61.048 164.506  26.273  1.00 10.95           O  
ATOM    618  CB  ASN A  83      63.277 165.310  24.510  1.00 10.55           C  
ATOM    619  CG  ASN A  83      63.420 166.701  25.076  1.00 13.46           C  
ATOM    620  ND2 ASN A  83      62.463 167.574  24.787  1.00 11.85           N  
ATOM    621  OD1 ASN A  83      64.374 166.963  25.826  1.00 13.65           O  
ATOM    622  N   GLU A  84      62.585 164.855  27.854  1.00 11.07           N  
ATOM    623  CA  GLU A  84      61.604 165.256  28.864  1.00 12.66           C  
ATOM    624  C   GLU A  84      62.149 166.414  29.713  1.00 13.29           C  
ATOM    625  O   GLU A  84      61.828 166.512  30.908  1.00 14.17           O  
ATOM    626  CB  GLU A  84      61.156 164.060  29.755  1.00 12.50           C  
ATOM    627  CG  GLU A  84      59.706 164.330  30.340  1.00 13.47           C  
ATOM    628  CD  GLU A  84      59.149 163.208  31.175  1.00 16.82           C  
ATOM    629  OE1 GLU A  84      59.934 162.496  31.843  1.00 19.58           O  
ATOM    630  OE2 GLU A  84      57.921 163.026  31.210  1.00 15.27           O1-
ATOM    631  N   VAL A  85      63.003 167.233  29.097  1.00 13.32           N  
ATOM    632  CA  VAL A  85      63.662 168.360  29.788  1.00 14.10           C  
ATOM    633  C   VAL A  85      62.630 169.436  30.126  1.00 14.41           C  
ATOM    634  O   VAL A  85      62.553 169.874  31.290  1.00 15.50           O  
ATOM    635  CB  VAL A  85      64.797 168.956  28.939  1.00 13.85           C  
ATOM    636  CG1 VAL A  85      65.350 170.243  29.584  1.00 16.21           C  
ATOM    637  CG2 VAL A  85      65.915 167.935  28.744  1.00 16.19           C  
ATOM    638  N   GLU A  86      61.796 169.779  29.138  1.00 13.77           N  
ATOM    639  CA  GLU A  86      60.828 170.891  29.271  1.00 12.50           C  
ATOM    640  C   GLU A  86      59.461 170.369  29.772  1.00 11.94           C  
ATOM    641  O   GLU A  86      59.345 169.189  30.171  1.00 12.45           O  
ATOM    642  CB  GLU A  86      60.707 171.653  27.961  1.00 12.38           C  
ATOM    643  CG  GLU A  86      62.066 172.132  27.371  1.00 13.36           C  
ATOM    644  CD  GLU A  86      62.814 171.111  26.517  1.00 17.27           C  
ATOM    645  OE1 GLU A  86      62.344 169.957  26.387  1.00 14.44           O  
ATOM    646  OE2 GLU A  86      63.905 171.460  26.003  1.00 15.93           O1-
ATOM    647  N   ARG A  87      58.444 171.223  29.765  1.00 10.86           N  
ATOM    648  CA  ARG A  87      57.171 170.853  30.397  1.00 11.06           C  
ATOM    649  C   ARG A  87      56.323 169.928  29.510  1.00 10.22           C  
ATOM    650  O   ARG A  87      56.349 170.034  28.257  1.00 10.80           O  
ATOM    651  CB  ARG A  87      56.333 172.108  30.715  1.00 12.44           C  
ATOM    652  CG  ARG A  87      57.104 173.145  31.585  1.00 14.45           C  
ATOM    653  CD  ARG A  87      56.317 174.467  31.618  1.00 13.86           C  
ATOM    654  NE  ARG A  87      56.255 175.089  30.293  1.00 15.20           N  
ATOM    655  CZ  ARG A  87      55.537 176.172  29.993  1.00 17.16           C  
ATOM    656  NH1 ARG A  87      54.788 176.743  30.939  1.00 18.29           N1+
ATOM    657  NH2 ARG A  87      55.560 176.676  28.765  1.00 15.20           N  
ATOM    658  N   LEU A  88      55.531 169.096  30.179  1.00 11.04           N  
ATOM    659  CA  LEU A  88      54.535 168.255  29.490  1.00 10.61           C  
ATOM    660  C   LEU A  88      53.292 169.083  29.315  1.00 10.04           C  
ATOM    661  O   LEU A  88      53.134 170.126  29.978  1.00 10.48           O  
ATOM    662  CB  LEU A  88      54.206 167.021  30.349  1.00 10.94           C  
ATOM    663  CG  LEU A  88      55.325 165.958  30.491  1.00 12.51           C  
ATOM    664  CD1 LEU A  88      56.587 166.465  31.258  1.00 13.65           C  
ATOM    665  CD2 LEU A  88      54.713 164.742  31.168  1.00 13.17           C  
ATOM    666  N   ILE A  89      52.397 168.659  28.428  1.00  8.52           N  
ATOM    667  CA  ILE A  89      51.107 169.364  28.270  1.00  9.68           C  
ATOM    668  C   ILE A  89      49.949 168.394  28.442  1.00  9.27           C  
ATOM    669  O   ILE A  89      49.964 167.307  27.877  1.00 10.45           O  
ATOM    670  CB  ILE A  89      50.978 169.981  26.844  1.00  8.93           C  
ATOM    671  CG1 ILE A  89      51.944 171.158  26.669  1.00 10.10           C  
ATOM    672  CG2 ILE A  89      49.505 170.460  26.551  1.00 10.54           C  
ATOM    673  CD1 ILE A  89      52.139 171.548  25.165  1.00  9.79           C  
ATOM    674  N   HIS A  90      48.958 168.800  29.241  1.00  9.50           N  
ATOM    675  CA  HIS A  90      47.635 168.143  29.254  1.00  9.80           C  
ATOM    676  C   HIS A  90      46.665 169.075  28.540  1.00 10.06           C  
ATOM    677  O   HIS A  90      46.490 170.247  28.967  1.00 10.24           O  
ATOM    678  CB  HIS A  90      47.173 167.906  30.713  1.00 10.00           C  
ATOM    679  CG  HIS A  90      45.901 167.115  30.846  1.00 11.67           C  
ATOM    680  CD2 HIS A  90      45.325 166.168  30.052  1.00 12.12           C  
ATOM    681  ND1 HIS A  90      45.040 167.288  31.911  1.00 14.79           N  
ATOM    682  CE1 HIS A  90      43.996 166.483  31.778  1.00 16.16           C  
ATOM    683  NE2 HIS A  90      44.149 165.780  30.669  1.00 13.20           N  
ATOM    684  N   HIS A  91      46.051 168.596  27.446  1.00  9.29           N  
ATOM    685  CA  HIS A  91      45.067 169.388  26.700  1.00 10.53           C  
ATOM    686  C   HIS A  91      43.701 168.799  26.954  1.00 11.61           C  
ATOM    687  O   HIS A  91      43.457 167.626  26.683  1.00 10.95           O  
ATOM    688  CB  HIS A  91      45.422 169.338  25.224  1.00  9.77           C  
ATOM    689  CG  HIS A  91      44.556 170.196  24.355  1.00  9.56           C  
ATOM    690  CD2 HIS A  91      43.444 169.904  23.629  1.00 10.14           C  
ATOM    691  ND1 HIS A  91      44.841 171.523  24.109  1.00  9.87           N  
ATOM    692  CE1 HIS A  91      43.927 172.014  23.285  1.00 10.98           C  
ATOM    693  NE2 HIS A  91      43.056 171.061  22.995  1.00 11.43           N  
ATOM    694  N   VAL A  92      42.835 169.608  27.546  1.00 11.89           N  
ATOM    695  CA  VAL A  92      41.521 169.105  27.957  1.00 14.39           C  
ATOM    696  C   VAL A  92      40.501 170.225  27.775  1.00 14.65           C  
ATOM    697  O   VAL A  92      40.800 171.396  28.062  1.00 14.37           O  
ATOM    698  CB  VAL A  92      41.568 168.485  29.385  1.00 15.12           C  
ATOM    699  CG1 VAL A  92      41.999 169.505  30.431  1.00 17.84           C  
ATOM    700  CG2 VAL A  92      40.210 167.822  29.741  1.00 19.81           C  
ATOM    701  N   LYS A  93      39.349 169.840  27.209  1.00 15.80           N  
ATOM    702  CA  LYS A  93      38.270 170.792  26.833  1.00 17.43           C  
ATOM    703  C   LYS A  93      38.824 172.000  26.043  1.00 16.28           C  
ATOM    704  O   LYS A  93      38.457 173.170  26.272  1.00 17.49           O  
ATOM    705  CB  LYS A  93      37.497 171.204  28.096  1.00 18.67           C  
ATOM    706  CG  LYS A  93      36.669 170.006  28.679  1.00 24.82           C  
ATOM    707  CD  LYS A  93      35.440 170.466  29.528  1.00 30.38           C  
ATOM    708  CE  LYS A  93      34.302 169.387  29.563  1.00 34.81           C  
ATOM    709  NZ  LYS A  93      32.884 169.958  29.715  1.00 36.07           N1+
ATOM    710  N   GLY A  94      39.716 171.692  25.119  1.00 14.55           N  
ATOM    711  CA  GLY A  94      40.141 172.638  24.110  1.00 14.21           C  
ATOM    712  C   GLY A  94      41.224 173.593  24.557  1.00 13.64           C  
ATOM    713  O   GLY A  94      41.561 174.500  23.789  1.00 14.24           O  
ATOM    714  N   LYS A  95      41.769 173.392  25.764  1.00 12.19           N  
ATOM    715  CA  LYS A  95      42.853 174.225  26.299  1.00 11.60           C  
ATOM    716  C   LYS A  95      44.037 173.391  26.786  1.00 11.06           C  
ATOM    717  O   LYS A  95      43.858 172.280  27.293  1.00 10.61           O  
ATOM    718  CB  LYS A  95      42.344 175.100  27.465  1.00 12.85           C  
ATOM    719  CG  LYS A  95      41.236 176.067  27.007  1.00 16.95           C  
ATOM    720  CD  LYS A  95      40.588 176.766  28.216  1.00 23.08           C  
ATOM    721  CE  LYS A  95      41.471 177.852  28.783  1.00 30.54           C  
ATOM    722  NZ  LYS A  95      42.267 177.394  29.942  1.00 35.28           N1+
ATOM    723  N   SER A  96      45.225 173.986  26.691  1.00 10.62           N  
ATOM    724  CA  SER A  96      46.466 173.353  27.183  1.00  9.94           C  
ATOM    725  C   SER A  96      46.934 173.849  28.549  1.00 11.44           C  
ATOM    726  O   SER A  96      46.990 175.078  28.810  1.00 11.87           O  
ATOM    727  CB  SER A  96      47.606 173.513  26.153  1.00  9.61           C  
ATOM    728  OG  SER A  96      47.267 172.809  24.967  1.00  9.91           O  
ATOM    729  N   TYR A  97      47.344 172.890  29.367  1.00 11.69           N  
ATOM    730  CA  TYR A  97      47.836 173.117  30.723  1.00 12.92           C  
ATOM    731  C   TYR A  97      49.198 172.446  30.904  1.00 13.00           C  
ATOM    732  O   TYR A  97      49.296 171.211  31.010  1.00 13.68           O  
ATOM    733  CB  TYR A  97      46.835 172.568  31.762  1.00 13.96           C  
ATOM    734  CG  TYR A  97      45.452 173.138  31.618  1.00 16.02           C  
ATOM    735  CD1 TYR A  97      44.519 172.534  30.789  1.00 12.97           C  
ATOM    736  CD2 TYR A  97      45.100 174.316  32.274  1.00 18.83           C  
ATOM    737  CE1 TYR A  97      43.234 173.065  30.626  1.00 17.58           C  
ATOM    738  CE2 TYR A  97      43.803 174.868  32.105  1.00 19.21           C  
ATOM    739  CZ  TYR A  97      42.910 174.242  31.303  1.00 18.53           C  
ATOM    740  OH  TYR A  97      41.645 174.769  31.144  1.00 19.55           O  
ATOM    741  N   PRO A  98      50.269 173.242  30.953  1.00 13.80           N  
ATOM    742  CA  PRO A  98      51.607 172.673  31.122  1.00 13.64           C  
ATOM    743  C   PRO A  98      51.820 172.134  32.532  1.00 13.81           C  
ATOM    744  O   PRO A  98      51.217 172.627  33.503  1.00 15.07           O  
ATOM    745  CB  PRO A  98      52.563 173.848  30.839  1.00 14.95           C  
ATOM    746  CG  PRO A  98      51.752 174.845  30.104  1.00 18.65           C  
ATOM    747  CD  PRO A  98      50.327 174.689  30.636  1.00 15.13           C  
ATOM    748  N   PHE A  99      52.634 171.092  32.636  1.00 13.39           N  
ATOM    749  CA  PHE A  99      52.894 170.496  33.953  1.00 14.00           C  
ATOM    750  C   PHE A  99      54.182 169.683  33.942  1.00 15.15           C  
ATOM    751  O   PHE A  99      54.795 169.468  32.897  1.00 14.53           O  
ATOM    752  CB  PHE A  99      51.708 169.612  34.412  1.00 14.20           C  
ATOM    753  CG  PHE A  99      51.595 168.305  33.676  1.00 14.39           C  
ATOM    754  CD1 PHE A  99      52.070 167.137  34.247  1.00 12.86           C  
ATOM    755  CD2 PHE A  99      50.987 168.236  32.425  1.00 12.67           C  
ATOM    756  CE1 PHE A  99      51.994 165.909  33.585  1.00 12.97           C  
ATOM    757  CE2 PHE A  99      50.889 166.999  31.745  1.00 13.14           C  
ATOM    758  CZ  PHE A  99      51.383 165.826  32.323  1.00 11.65           C  
ATOM    759  N   ARG A 100      54.586 169.261  35.145  1.00 16.01           N  
ATOM    760  CA  ARG A 100      55.695 168.315  35.309  1.00 19.65           C  
ATOM    761  C   ARG A 100      55.254 167.219  36.256  1.00 20.73           C  
ATOM    762  O   ARG A 100      54.345 167.421  37.085  1.00 20.84           O  
ATOM    763  CB  ARG A 100      56.931 169.039  35.855  1.00 20.46           C  
ATOM    764  CG  ARG A 100      57.589 169.938  34.807  1.00 25.08           C  
ATOM    765  CD  ARG A 100      58.515 170.995  35.428  1.00 31.15           C  
ATOM    766  NE  ARG A 100      59.221 171.774  34.404  1.00 32.19           N  
ATOM    767  CZ  ARG A 100      60.154 171.264  33.590  1.00 32.85           C  
ATOM    768  NH1 ARG A 100      60.496 169.983  33.668  1.00 35.22           N1+
ATOM    769  NH2 ARG A 100      60.735 172.032  32.694  1.00 33.02           N  
ATOM    770  N   GLY A 101      55.904 166.062  36.131  1.00 22.96           N  
ATOM    771  CA  GLY A 101      55.604 164.922  37.004  1.00 25.23           C  
ATOM    772  C   GLY A 101      54.799 163.934  36.202  1.00 26.88           C  
ATOM    773  O   GLY A 101      54.426 164.240  35.058  1.00 27.58           O  
ATOM    774  N   PRO A 102      54.542 162.742  36.774  1.00 27.52           N  
ATOM    775  CA  PRO A 102      53.814 161.659  36.091  1.00 28.02           C  
ATOM    776  C   PRO A 102      52.357 161.996  35.729  1.00 27.34           C  
ATOM    777  O   PRO A 102      51.904 161.598  34.653  1.00 26.83           O  
ATOM    778  CB  PRO A 102      53.864 160.495  37.107  1.00 28.52           C  
ATOM    779  CG  PRO A 102      54.184 161.158  38.454  1.00 28.93           C  
ATOM    780  CD  PRO A 102      55.079 162.303  38.087  1.00 28.01           C  
ATOM    781  N   PHE A 103      51.640 162.741  36.573  1.00 26.62           N  
ATOM    782  CA  PHE A 103      50.227 163.065  36.305  1.00 26.06           C  
ATOM    783  C   PHE A 103      49.943 164.570  36.322  1.00 25.63           C  
ATOM    784  O   PHE A 103      50.503 165.274  37.142  1.00 24.53           O  
ATOM    785  CB  PHE A 103      49.334 162.402  37.357  1.00 27.77           C  
ATOM    786  CG  PHE A 103      49.525 160.922  37.469  1.00 28.72           C  
ATOM    787  CD1 PHE A 103      50.481 160.399  38.333  1.00 31.00           C  
ATOM    788  CD2 PHE A 103      48.745 160.063  36.715  1.00 29.57           C  
ATOM    789  CE1 PHE A 103      50.666 159.015  38.437  1.00 34.30           C  
ATOM    790  CE2 PHE A 103      48.929 158.664  36.813  1.00 32.60           C  
ATOM    791  CZ  PHE A 103      49.878 158.159  37.682  1.00 31.16           C  
ATOM    792  N   PRO A 104      49.024 165.075  35.452  1.00 24.80           N  
ATOM    793  CA  PRO A 104      48.717 166.524  35.540  1.00 26.10           C  
ATOM    794  C   PRO A 104      48.199 166.933  36.939  1.00 25.92           C  
ATOM    795  O   PRO A 104      47.478 166.164  37.559  1.00 27.23           O  
ATOM    796  CB  PRO A 104      47.657 166.735  34.454  1.00 25.63           C  
ATOM    797  CG  PRO A 104      47.707 165.495  33.584  1.00 25.25           C  
ATOM    798  CD  PRO A 104      48.260 164.389  34.392  1.00 25.31           C  
ATOM    799  N   PRO A 105      48.584 168.119  37.458  1.00 27.27           N  
ATOM    800  CA  PRO A 105      48.111 168.428  38.805  1.00 27.28           C  
ATOM    801  C   PRO A 105      46.593 168.695  38.782  1.00 26.62           C  
ATOM    802  O   PRO A 105      46.049 169.158  37.780  1.00 27.10           O  
ATOM    803  CB  PRO A 105      48.894 169.696  39.179  1.00 27.88           C  
ATOM    804  CG  PRO A 105      49.285 170.300  37.841  1.00 29.06           C  
ATOM    805  CD  PRO A 105      49.514 169.144  36.944  1.00 27.45           C  
ATOM    806  N   VAL A 106      45.925 168.348  39.864  1.00 26.11           N  
ATOM    807  CA  VAL A 106      44.498 168.579  39.981  1.00 26.55           C  
ATOM    808  C   VAL A 106      44.320 169.517  41.140  1.00 26.50           C  
ATOM    809  O   VAL A 106      44.729 169.190  42.251  1.00 26.55           O  
ATOM    810  CB  VAL A 106      43.777 167.242  40.267  1.00 26.23           C  
ATOM    811  CG1 VAL A 106      42.301 167.456  40.533  1.00 25.46           C  
ATOM    812  CG2 VAL A 106      43.950 166.308  39.060  1.00 26.85           C  
ATOM    813  N   TRP A 107      43.687 170.669  40.888  1.00 26.88           N  
ATOM    814  CA  TRP A 107      43.555 171.690  41.935  1.00 27.17           C  
ATOM    815  C   TRP A 107      42.277 171.598  42.772  1.00 25.59           C  
ATOM    816  O   TRP A 107      42.310 171.813  43.973  1.00 26.35           O  
ATOM    817  CB  TRP A 107      43.741 173.097  41.363  1.00 27.95           C  
ATOM    818  CG  TRP A 107      45.184 173.356  41.104  1.00 32.34           C  
ATOM    819  CD1 TRP A 107      45.860 173.106  39.944  1.00 34.75           C  
ATOM    820  CD2 TRP A 107      46.157 173.836  42.047  1.00 36.18           C  
ATOM    821  CE2 TRP A 107      47.403 173.881  41.374  1.00 38.56           C  
ATOM    822  CE3 TRP A 107      46.093 174.262  43.390  1.00 39.44           C  
ATOM    823  NE1 TRP A 107      47.197 173.423  40.096  1.00 37.56           N  
ATOM    824  CZ2 TRP A 107      48.580 174.336  41.995  1.00 39.72           C  
ATOM    825  CZ3 TRP A 107      47.265 174.713  44.009  1.00 41.05           C  
ATOM    826  CH2 TRP A 107      48.493 174.742  43.308  1.00 41.62           C  
ATOM    827  N   ASN A 108      41.153 171.287  42.141  1.00 24.71           N  
ATOM    828  CA  ASN A 108      39.914 171.111  42.915  1.00 23.72           C  
ATOM    829  C   ASN A 108      40.067 170.003  43.993  1.00 23.92           C  
ATOM    830  O   ASN A 108      40.420 168.875  43.661  1.00 22.42           O  
ATOM    831  CB  ASN A 108      38.777 170.836  41.943  1.00 24.69           C  
ATOM    832  CG  ASN A 108      37.454 170.648  42.636  1.00 25.07           C  
ATOM    833  ND2 ASN A 108      36.421 171.239  42.074  1.00 26.42           N  
ATOM    834  OD1 ASN A 108      37.364 169.988  43.678  1.00 27.73           O  
ATOM    835  N   PRO A 109      39.851 170.314  45.290  1.00 22.39           N  
ATOM    836  CA  PRO A 109      40.127 169.309  46.313  1.00 22.71           C  
ATOM    837  C   PRO A 109      39.282 168.024  46.174  1.00 21.83           C  
ATOM    838  O   PRO A 109      39.804 166.946  46.471  1.00 22.13           O  
ATOM    839  CB  PRO A 109      39.823 170.009  47.657  1.00 23.94           C  
ATOM    840  CG  PRO A 109      39.569 171.427  47.317  1.00 23.17           C  
ATOM    841  CD  PRO A 109      39.580 171.657  45.858  1.00 23.71           C  
ATOM    842  N   ILE A 110      38.009 168.137  45.775  1.00 21.08           N  
ATOM    843  CA  ILE A 110      37.154 166.927  45.574  1.00 21.09           C  
ATOM    844  C   ILE A 110      37.684 166.098  44.417  1.00 20.46           C  
ATOM    845  O   ILE A 110      37.801 164.854  44.508  1.00 19.32           O  
ATOM    846  CB  ILE A 110      35.657 167.272  45.277  1.00 22.16           C  
ATOM    847  CG1 ILE A 110      34.987 167.954  46.484  1.00 24.04           C  
ATOM    848  CG2 ILE A 110      34.853 166.000  44.764  1.00 22.60           C  
ATOM    849  CD1 ILE A 110      35.027 167.180  47.812  1.00 26.72           C  
ATOM    850  N   THR A 111      38.033 166.794  43.347  1.00 18.89           N  
ATOM    851  CA  THR A 111      38.536 166.154  42.141  1.00 19.01           C  
ATOM    852  C   THR A 111      39.901 165.544  42.457  1.00 19.01           C  
ATOM    853  O   THR A 111      40.235 164.447  41.963  1.00 18.75           O  
ATOM    854  CB  THR A 111      38.638 167.162  41.006  1.00 20.34           C  
ATOM    855  CG2 THR A 111      39.020 166.472  39.716  1.00 19.08           C  
ATOM    856  OG1 THR A 111      37.348 167.763  40.824  1.00 23.82           O  
ATOM    857  N   TYR A 112      40.689 166.250  43.268  1.00 18.20           N  
ATOM    858  CA  TYR A 112      41.973 165.715  43.706  1.00 18.69           C  
ATOM    859  C   TYR A 112      41.803 164.383  44.455  1.00 18.12           C  
ATOM    860  O   TYR A 112      42.540 163.423  44.183  1.00 18.95           O  
ATOM    861  CB  TYR A 112      42.809 166.739  44.542  1.00 19.32           C  
ATOM    862  CG  TYR A 112      44.073 166.068  45.061  1.00 21.61           C  
ATOM    863  CD1 TYR A 112      44.095 165.442  46.314  1.00 23.03           C  
ATOM    864  CD2 TYR A 112      45.219 165.970  44.258  1.00 26.54           C  
ATOM    865  CE1 TYR A 112      45.226 164.765  46.786  1.00 28.00           C  
ATOM    866  CE2 TYR A 112      46.383 165.288  44.737  1.00 30.15           C  
ATOM    867  CZ  TYR A 112      46.367 164.694  46.004  1.00 30.23           C  
ATOM    868  OH  TYR A 112      47.476 164.008  46.501  1.00 31.34           O  
ATOM    869  N   LEU A 113      40.860 164.302  45.405  1.00 16.65           N  
ATOM    870  CA  LEU A 113      40.613 163.047  46.104  1.00 15.35           C  
ATOM    871  C   LEU A 113      40.242 161.936  45.104  1.00 15.20           C  
ATOM    872  O   LEU A 113      40.660 160.781  45.264  1.00 15.56           O  
ATOM    873  CB  LEU A 113      39.454 163.167  47.115  1.00 15.93           C  
ATOM    874  CG  LEU A 113      39.734 164.124  48.299  1.00 17.09           C  
ATOM    875  CD1 LEU A 113      38.527 164.191  49.196  1.00 19.51           C  
ATOM    876  CD2 LEU A 113      40.980 163.658  49.074  1.00 16.70           C  
ATOM    877  N   ASP A 114      39.425 162.297  44.123  1.00 14.76           N  
ATOM    878  CA  ASP A 114      38.912 161.281  43.191  1.00 14.86           C  
ATOM    879  C   ASP A 114      40.062 160.747  42.313  1.00 14.23           C  
ATOM    880  O   ASP A 114      40.199 159.525  42.124  1.00 14.06           O  
ATOM    881  CB  ASP A 114      37.782 161.863  42.343  1.00 14.63           C  
ATOM    882  CG  ASP A 114      36.985 160.766  41.602  1.00 12.75           C  
ATOM    883  OD1 ASP A 114      36.611 159.756  42.252  1.00 13.74           O  
ATOM    884  OD2 ASP A 114      36.748 160.981  40.401  1.00 13.98           O1-
ATOM    885  N   HIS A 115      40.876 161.659  41.784  1.00 14.73           N  
ATOM    886  CA  HIS A 115      42.062 161.242  40.978  1.00 13.99           C  
ATOM    887  C   HIS A 115      43.034 160.424  41.803  1.00 14.15           C  
ATOM    888  O   HIS A 115      43.503 159.363  41.361  1.00 13.55           O  
ATOM    889  CB  HIS A 115      42.809 162.457  40.406  1.00 14.54           C  
ATOM    890  CG  HIS A 115      42.145 163.065  39.215  1.00 15.01           C  
ATOM    891  CD2 HIS A 115      40.934 163.661  39.073  1.00 14.59           C  
ATOM    892  ND1 HIS A 115      42.750 163.112  37.978  1.00 16.85           N  
ATOM    893  CE1 HIS A 115      41.929 163.700  37.121  1.00 16.88           C  
ATOM    894  NE2 HIS A 115      40.830 164.047  37.763  1.00 14.72           N  
ATOM    895  N   ASN A 116      43.371 160.921  42.991  1.00 13.41           N  
ATOM    896  CA  ASN A 116      44.304 160.189  43.836  1.00 13.99           C  
ATOM    897  C   ASN A 116      43.793 158.789  44.107  1.00 13.83           C  
ATOM    898  O   ASN A 116      44.538 157.819  43.987  1.00 14.74           O  
ATOM    899  CB  ASN A 116      44.574 160.946  45.142  1.00 14.69           C  
ATOM    900  CG  ASN A 116      45.496 160.175  46.089  1.00 14.21           C  
ATOM    901  ND2 ASN A 116      46.756 160.069  45.727  1.00 14.77           N  
ATOM    902  OD1 ASN A 116      45.050 159.653  47.130  1.00 20.23           O  
ATOM    903  N   ASN A 117      42.498 158.677  44.430  1.00 12.97           N  
ATOM    904  CA  ASN A 117      41.907 157.381  44.732  1.00 12.51           C  
ATOM    905  C   ASN A 117      41.873 156.503  43.488  1.00 12.76           C  
ATOM    906  O   ASN A 117      42.051 155.288  43.624  1.00 13.59           O  
ATOM    907  CB  ASN A 117      40.495 157.529  45.306  1.00 13.37           C  
ATOM    908  CG  ASN A 117      39.853 156.183  45.605  1.00 11.24           C  
ATOM    909  ND2 ASN A 117      40.307 155.537  46.648  1.00 11.63           N  
ATOM    910  OD1 ASN A 117      38.914 155.744  44.883  1.00 15.92           O  
ATOM    911  N   PHE A 118      41.645 157.070  42.301  1.00 12.62           N  
ATOM    912  CA  PHE A 118      41.564 156.202  41.114  1.00 13.75           C  
ATOM    913  C   PHE A 118      42.902 155.437  40.893  1.00 12.61           C  
ATOM    914  O   PHE A 118      42.892 154.209  40.825  1.00 12.52           O  
ATOM    915  CB  PHE A 118      41.166 156.961  39.841  1.00 14.17           C  
ATOM    916  CG  PHE A 118      41.400 156.158  38.607  1.00 17.61           C  
ATOM    917  CD1 PHE A 118      40.554 155.119  38.283  1.00 22.55           C  
ATOM    918  CD2 PHE A 118      42.523 156.384  37.853  1.00 19.11           C  
ATOM    919  CE1 PHE A 118      40.841 154.333  37.138  1.00 19.16           C  
ATOM    920  CE2 PHE A 118      42.802 155.609  36.722  1.00 23.55           C  
ATOM    921  CZ  PHE A 118      41.961 154.597  36.394  1.00 19.28           C  
ATOM    922  N   TRP A 119      44.020 156.165  40.820  1.00 13.00           N  
ATOM    923  CA  TRP A 119      45.328 155.535  40.597  1.00 11.85           C  
ATOM    924  C   TRP A 119      45.694 154.559  41.724  1.00 12.82           C  
ATOM    925  O   TRP A 119      46.130 153.420  41.489  1.00 11.88           O  
ATOM    926  CB  TRP A 119      46.431 156.606  40.402  1.00 13.62           C  
ATOM    927  CG  TRP A 119      46.135 157.550  39.273  1.00 12.10           C  
ATOM    928  CD1 TRP A 119      45.799 158.868  39.379  1.00 11.83           C  
ATOM    929  CD2 TRP A 119      46.094 157.239  37.868  1.00 17.44           C  
ATOM    930  CE2 TRP A 119      45.744 158.431  37.188  1.00 17.80           C  
ATOM    931  CE3 TRP A 119      46.359 156.084  37.125  1.00 19.27           C  
ATOM    932  NE1 TRP A 119      45.582 159.410  38.136  1.00 15.05           N  
ATOM    933  CZ2 TRP A 119      45.646 158.501  35.799  1.00 22.90           C  
ATOM    934  CZ3 TRP A 119      46.255 156.146  35.749  1.00 26.55           C  
ATOM    935  CH2 TRP A 119      45.910 157.346  35.090  1.00 27.12           C  
ATOM    936  N   ARG A 120      45.479 155.020  42.961  1.00 11.78           N  
ATOM    937  CA  ARG A 120      45.715 154.210  44.139  1.00 11.72           C  
ATOM    938  C   ARG A 120      44.954 152.903  44.071  1.00 13.04           C  
ATOM    939  O   ARG A 120      45.510 151.836  44.337  1.00 13.22           O  
ATOM    940  CB  ARG A 120      45.324 155.000  45.414  1.00 12.17           C  
ATOM    941  CG  ARG A 120      45.708 154.271  46.681  1.00 13.90           C  
ATOM    942  CD  ARG A 120      45.365 155.190  47.884  1.00 15.18           C  
ATOM    943  NE  ARG A 120      43.908 155.433  47.962  1.00 15.27           N  
ATOM    944  CZ  ARG A 120      43.386 156.440  48.672  1.00 18.39           C  
ATOM    945  NH1 ARG A 120      44.196 157.245  49.351  1.00 15.62           N1+
ATOM    946  NH2 ARG A 120      42.090 156.642  48.728  1.00 15.53           N  
ATOM    947  N   THR A 121      43.682 152.985  43.668  1.00 12.73           N  
ATOM    948  CA  THR A 121      42.824 151.799  43.650  1.00 12.75           C  
ATOM    949  C   THR A 121      43.240 150.854  42.519  1.00 12.23           C  
ATOM    950  O   THR A 121      43.215 149.637  42.717  1.00 12.41           O  
ATOM    951  CB  THR A 121      41.325 152.187  43.540  1.00 14.59           C  
ATOM    952  CG2 THR A 121      40.465 150.950  43.590  1.00 14.67           C  
ATOM    953  OG1 THR A 121      41.005 153.013  44.662  1.00 13.97           O  
ATOM    954  N   MET A 122      43.647 151.394  41.376  1.00 11.89           N  
ATOM    955  CA  MET A 122      44.202 150.547  40.301  1.00 11.70           C  
ATOM    956  C   MET A 122      45.364 149.711  40.809  1.00 10.83           C  
ATOM    957  O   MET A 122      45.408 148.497  40.571  1.00 10.28           O  
ATOM    958  CB  MET A 122      44.680 151.379  39.094  1.00 11.96           C  
ATOM    959  CG  MET A 122      43.551 152.131  38.390  1.00 15.73           C  
ATOM    960  SD  MET A 122      42.431 151.021  37.469  1.00 21.54           S  
ATOM    961  CE  MET A 122      43.412 150.711  36.074  1.00 24.82           C  
ATOM    962  N   ASP A 123      46.243 150.341  41.588  1.00 10.21           N  
ATOM    963  CA  ASP A 123      47.422 149.637  42.081  1.00 11.21           C  
ATOM    964  C   ASP A 123      47.068 148.711  43.250  1.00 11.00           C  
ATOM    965  O   ASP A 123      47.570 147.584  43.349  1.00 11.49           O  
ATOM    966  CB  ASP A 123      48.537 150.642  42.444  1.00 10.93           C  
ATOM    967  CG  ASP A 123      49.167 151.300  41.241  1.00 12.18           C  
ATOM    968  OD1 ASP A 123      49.313 150.651  40.172  1.00 10.23           O  
ATOM    969  OD2 ASP A 123      49.539 152.496  41.353  1.00 12.50           O1-
ATOM    970  N   ASP A 124      46.107 149.136  44.083  1.00 11.69           N  
ATOM    971  CA  ASP A 124      45.658 148.272  45.179  1.00 12.20           C  
ATOM    972  C   ASP A 124      45.067 146.947  44.627  1.00 11.71           C  
ATOM    973  O   ASP A 124      45.358 145.839  45.101  1.00 12.38           O  
ATOM    974  CB  ASP A 124      44.576 148.939  46.036  1.00 13.09           C  
ATOM    975  CG  ASP A 124      45.071 150.103  46.893  1.00 17.04           C  
ATOM    976  OD1 ASP A 124      46.297 150.286  47.087  1.00 17.88           O  
ATOM    977  OD2 ASP A 124      44.155 150.841  47.364  1.00 19.31           O1-
ATOM    978  N   MET A 125      44.185 147.095  43.636  1.00 11.50           N  
ATOM    979  CA  MET A 125      43.578 145.920  43.011  1.00 10.18           C  
ATOM    980  C   MET A 125      44.629 145.052  42.388  1.00 10.13           C  
ATOM    981  O   MET A 125      44.560 143.823  42.506  1.00  9.94           O  
ATOM    982  CB  MET A 125      42.502 146.350  41.983  1.00 10.12           C  
ATOM    983  CG  MET A 125      41.268 147.023  42.661  1.00  9.53           C  
ATOM    984  SD  MET A 125      40.102 147.660  41.468  1.00 13.08           S  
ATOM    985  CE  MET A 125      39.149 146.201  41.111  1.00 13.41           C  
ATOM    986  N   GLY A 126      45.598 145.689  41.729  1.00 10.80           N  
ATOM    987  CA  GLY A 126      46.711 144.956  41.054  1.00 12.30           C  
ATOM    988  C   GLY A 126      47.484 144.065  42.014  1.00 12.81           C  
ATOM    989  O   GLY A 126      47.868 142.963  41.651  1.00 12.56           O  
ATOM    990  N   ARG A 127      47.633 144.517  43.270  1.00 14.17           N  
ATOM    991  CA  ARG A 127      48.391 143.731  44.251  1.00 15.04           C  
ATOM    992  C   ARG A 127      47.699 142.433  44.637  1.00 14.50           C  
ATOM    993  O   ARG A 127      48.362 141.518  45.149  1.00 15.74           O  
ATOM    994  CB  ARG A 127      48.717 144.553  45.504  1.00 15.94           C  
ATOM    995  CG  ARG A 127      49.858 145.493  45.265  1.00 19.14           C  
ATOM    996  CD  ARG A 127      50.347 146.138  46.543  1.00 24.09           C  
ATOM    997  NE  ARG A 127      50.334 147.535  46.208  1.00 29.12           N  
ATOM    998  CZ  ARG A 127      49.388 148.374  46.599  1.00 24.45           C  
ATOM    999  NH1 ARG A 127      48.442 147.998  47.451  1.00 29.64           N1+
ATOM   1000  NH2 ARG A 127      49.433 149.596  46.166  1.00 25.91           N  
ATOM   1001  N   GLU A 128      46.401 142.322  44.349  1.00 12.71           N  
ATOM   1002  CA  GLU A 128      45.635 141.093  44.562  1.00 12.81           C  
ATOM   1003  C   GLU A 128      45.830 140.048  43.458  1.00 11.55           C  
ATOM   1004  O   GLU A 128      45.419 138.883  43.600  1.00 12.23           O  
ATOM   1005  CB  GLU A 128      44.120 141.443  44.647  1.00 13.12           C  
ATOM   1006  CG  GLU A 128      43.751 142.360  45.801  1.00 15.33           C  
ATOM   1007  CD  GLU A 128      44.040 141.728  47.129  1.00 21.89           C  
ATOM   1008  OE1 GLU A 128      43.409 140.681  47.456  1.00 22.90           O  
ATOM   1009  OE2 GLU A 128      44.933 142.266  47.827  1.00 25.60           O1-
ATOM   1010  N   ILE A 129      46.467 140.446  42.347  1.00 11.38           N  
ATOM   1011  CA  ILE A 129      46.480 139.623  41.129  1.00 12.43           C  
ATOM   1012  C   ILE A 129      47.876 139.064  40.868  1.00 10.97           C  
ATOM   1013  O   ILE A 129      48.814 139.794  40.562  1.00 11.89           O  
ATOM   1014  CB  ILE A 129      46.097 140.513  39.930  1.00 11.41           C  
ATOM   1015  CG1 ILE A 129      44.717 141.160  40.161  1.00 11.92           C  
ATOM   1016  CG2 ILE A 129      46.153 139.681  38.599  1.00 12.25           C  
ATOM   1017  CD1 ILE A 129      44.410 142.205  39.026  1.00 12.11           C  
ATOM   1018  N   PRO A 130      48.047 137.741  40.987  1.00 10.66           N  
ATOM   1019  CA  PRO A 130      49.389 137.177  40.716  1.00 11.14           C  
ATOM   1020  C   PRO A 130      49.812 137.368  39.256  1.00 10.43           C  
ATOM   1021  O   PRO A 130      49.014 137.142  38.316  1.00 11.37           O  
ATOM   1022  CB  PRO A 130      49.214 135.677  41.041  1.00 11.80           C  
ATOM   1023  CG  PRO A 130      48.007 135.631  41.970  1.00 12.85           C  
ATOM   1024  CD  PRO A 130      47.067 136.721  41.389  1.00 10.41           C  
ATOM   1025  N   SER A 131      51.033 137.839  39.066  1.00 11.43           N  
ATOM   1026  CA  SER A 131      51.563 138.091  37.703  1.00 11.81           C  
ATOM   1027  C   SER A 131      51.563 136.851  36.845  1.00 11.89           C  
ATOM   1028  O   SER A 131      51.294 136.937  35.616  1.00 11.66           O  
ATOM   1029  CB  SER A 131      52.982 138.640  37.796  1.00 13.06           C  
ATOM   1030  OG  SER A 131      52.913 139.926  38.350  1.00 17.61           O  
ATOM   1031  N   ASP A 132      51.810 135.697  37.459  1.00 12.45           N  
ATOM   1032  CA  ASP A 132      51.886 134.485  36.651  1.00 12.95           C  
ATOM   1033  C   ASP A 132      50.596 133.681  36.590  1.00 12.94           C  
ATOM   1034  O   ASP A 132      50.552 132.610  35.967  1.00 13.43           O  
ATOM   1035  CB  ASP A 132      53.041 133.579  37.139  1.00 13.33           C  
ATOM   1036  CG  ASP A 132      52.884 133.136  38.580  1.00 18.76           C  
ATOM   1037  OD1 ASP A 132      51.938 133.565  39.295  1.00 21.73           O  
ATOM   1038  OD2 ASP A 132      53.733 132.293  38.993  1.00 22.90           O1-
ATOM   1039  N   ALA A 133      49.537 134.195  37.216  1.00 12.12           N  
ATOM   1040  CA  ALA A 133      48.272 133.477  37.290  1.00 12.82           C  
ATOM   1041  C   ALA A 133      47.162 134.446  37.699  1.00 11.85           C  
ATOM   1042  O   ALA A 133      46.589 134.353  38.791  1.00 11.97           O  
ATOM   1043  CB  ALA A 133      48.360 132.293  38.325  1.00 13.24           C  
ATOM   1044  N   PRO A 134      46.795 135.369  36.800  1.00 11.61           N  
ATOM   1045  CA  PRO A 134      45.805 136.384  37.218  1.00 11.71           C  
ATOM   1046  C   PRO A 134      44.420 135.802  37.568  1.00 11.94           C  
ATOM   1047  O   PRO A 134      43.708 136.400  38.374  1.00 11.67           O  
ATOM   1048  CB  PRO A 134      45.736 137.370  36.005  1.00 10.86           C  
ATOM   1049  CG  PRO A 134      46.402 136.590  34.827  1.00 11.31           C  
ATOM   1050  CD  PRO A 134      47.429 135.688  35.513  1.00 10.67           C  
ATOM   1051  N   TRP A 135      44.067 134.665  36.957  1.00 12.36           N  
ATOM   1052  CA  TRP A 135      42.808 133.977  37.240  1.00 12.98           C  
ATOM   1053  C   TRP A 135      42.766 133.477  38.708  1.00 14.09           C  
ATOM   1054  O   TRP A 135      41.722 133.044  39.152  1.00 14.91           O  
ATOM   1055  CB  TRP A 135      42.605 132.788  36.262  1.00 14.33           C  
ATOM   1056  CG  TRP A 135      43.818 131.917  36.212  1.00 14.63           C  
ATOM   1057  CD1 TRP A 135      44.119 130.871  37.058  1.00 17.86           C  
ATOM   1058  CD2 TRP A 135      44.917 132.040  35.322  1.00 15.06           C  
ATOM   1059  CE2 TRP A 135      45.864 131.032  35.673  1.00 16.06           C  
ATOM   1060  CE3 TRP A 135      45.212 132.910  34.259  1.00 15.08           C  
ATOM   1061  NE1 TRP A 135      45.344 130.320  36.726  1.00 16.18           N  
ATOM   1062  CZ2 TRP A 135      47.081 130.867  34.990  1.00 18.14           C  
ATOM   1063  CZ3 TRP A 135      46.405 132.744  33.582  1.00 14.92           C  
ATOM   1064  CH2 TRP A 135      47.344 131.725  33.962  1.00 15.90           C  
ATOM   1065  N   LYS A 136      43.893 133.531  39.422  1.00 14.32           N  
ATOM   1066  CA  LYS A 136      43.930 133.145  40.858  1.00 14.91           C  
ATOM   1067  C   LYS A 136      43.655 134.304  41.814  1.00 14.61           C  
ATOM   1068  O   LYS A 136      43.615 134.124  43.049  1.00 14.27           O  
ATOM   1069  CB  LYS A 136      45.259 132.447  41.208  1.00 14.93           C  
ATOM   1070  CG  LYS A 136      45.450 131.094  40.463  1.00 18.02           C  
ATOM   1071  CD  LYS A 136      44.259 130.124  40.590  1.00 26.83           C  
ATOM   1072  CE  LYS A 136      44.303 129.322  41.880  1.00 32.67           C  
ATOM   1073  NZ  LYS A 136      43.371 128.146  41.844  1.00 35.97           N1+
ATOM   1074  N   ALA A 137      43.442 135.518  41.290  1.00 13.49           N  
ATOM   1075  CA  ALA A 137      43.072 136.623  42.179  1.00 13.46           C  
ATOM   1076  C   ALA A 137      41.765 136.238  42.958  1.00 12.63           C  
ATOM   1077  O   ALA A 137      40.876 135.561  42.425  1.00 12.69           O  
ATOM   1078  CB  ALA A 137      42.849 137.918  41.366  1.00 13.71           C  
ATOM   1079  N   PRO A 138      41.642 136.668  44.231  1.00 13.70           N  
ATOM   1080  CA  PRO A 138      40.468 136.281  44.999  1.00 13.81           C  
ATOM   1081  C   PRO A 138      39.132 136.624  44.362  1.00 14.44           C  
ATOM   1082  O   PRO A 138      38.188 135.844  44.502  1.00 14.98           O  
ATOM   1083  CB  PRO A 138      40.668 137.012  46.345  1.00 15.14           C  
ATOM   1084  CG  PRO A 138      42.130 137.023  46.479  1.00 14.38           C  
ATOM   1085  CD  PRO A 138      42.677 137.298  45.072  1.00 14.64           C  
ATOM   1086  N   LEU A 139      39.057 137.782  43.686  1.00 12.09           N  
ATOM   1087  CA  LEU A 139      37.820 138.212  43.036  1.00 11.55           C  
ATOM   1088  C   LEU A 139      37.993 138.139  41.510  1.00 11.66           C  
ATOM   1089  O   LEU A 139      37.420 138.959  40.793  1.00 11.77           O  
ATOM   1090  CB  LEU A 139      37.529 139.672  43.424  1.00 12.99           C  
ATOM   1091  CG  LEU A 139      37.267 139.862  44.933  1.00 14.54           C  
ATOM   1092  CD1 LEU A 139      37.006 141.310  45.208  1.00 17.60           C  
ATOM   1093  CD2 LEU A 139      36.088 139.028  45.378  1.00 19.65           C  
ATOM   1094  N   ALA A 140      38.770 137.153  41.032  1.00 11.13           N  
ATOM   1095  CA  ALA A 140      39.046 137.063  39.573  1.00 10.07           C  
ATOM   1096  C   ALA A 140      37.759 137.028  38.748  1.00 11.75           C  
ATOM   1097  O   ALA A 140      37.673 137.767  37.771  1.00 10.52           O  
ATOM   1098  CB  ALA A 140      39.949 135.864  39.256  1.00 11.50           C  
ATOM   1099  N   GLU A 141      36.792 136.192  39.107  1.00 11.99           N  
ATOM   1100  CA  GLU A 141      35.578 136.079  38.323  1.00 14.32           C  
ATOM   1101  C   GLU A 141      34.802 137.405  38.302  1.00 13.68           C  
ATOM   1102  O   GLU A 141      34.421 137.889  37.231  1.00 11.58           O  
ATOM   1103  CB  GLU A 141      34.736 134.950  38.906  1.00 16.42           C  
ATOM   1104  CG  GLU A 141      33.492 134.657  38.117  1.00 23.14           C  
ATOM   1105  CD  GLU A 141      32.783 133.429  38.646  1.00 30.19           C  
ATOM   1106  OE1 GLU A 141      31.555 133.509  38.855  1.00 36.66           O  
ATOM   1107  OE2 GLU A 141      33.467 132.406  38.868  1.00 33.89           O1-
ATOM   1108  N   GLU A 142      34.569 138.005  39.481  1.00 12.25           N  
ATOM   1109  CA  GLU A 142      33.891 139.292  39.571  1.00 13.13           C  
ATOM   1110  C   GLU A 142      34.581 140.365  38.712  1.00 12.23           C  
ATOM   1111  O   GLU A 142      33.913 141.097  37.948  1.00 13.05           O  
ATOM   1112  CB  GLU A 142      33.865 139.781  41.039  1.00 14.55           C  
ATOM   1113  CG  GLU A 142      33.137 141.094  41.189  1.00 21.98           C  
ATOM   1114  CD  GLU A 142      33.102 141.548  42.650  1.00 31.14           C  
ATOM   1115  OE1 GLU A 142      33.008 142.772  42.891  1.00 36.17           O  
ATOM   1116  OE2 GLU A 142      33.208 140.675  43.538  1.00 35.65           O1-
ATOM   1117  N   TRP A 143      35.908 140.443  38.809  1.00  9.23           N  
ATOM   1118  CA  TRP A 143      36.615 141.466  38.048  1.00  9.06           C  
ATOM   1119  C   TRP A 143      36.683 141.126  36.543  1.00  8.89           C  
ATOM   1120  O   TRP A 143      36.690 142.030  35.736  1.00  9.45           O  
ATOM   1121  CB  TRP A 143      38.022 141.655  38.554  1.00  9.19           C  
ATOM   1122  CG  TRP A 143      38.032 142.202  39.974  1.00  8.92           C  
ATOM   1123  CD1 TRP A 143      36.954 142.637  40.721  1.00 11.20           C  
ATOM   1124  CD2 TRP A 143      39.195 142.400  40.775  1.00  8.46           C  
ATOM   1125  CE2 TRP A 143      38.757 142.926  42.028  1.00 11.14           C  
ATOM   1126  CE3 TRP A 143      40.573 142.163  40.572  1.00 10.67           C  
ATOM   1127  NE1 TRP A 143      37.396 143.094  41.972  1.00 10.55           N  
ATOM   1128  CZ2 TRP A 143      39.660 143.275  43.054  1.00 11.72           C  
ATOM   1129  CZ3 TRP A 143      41.476 142.481  41.615  1.00 11.19           C  
ATOM   1130  CH2 TRP A 143      41.005 143.055  42.828  1.00 10.13           C  
ATOM   1131  N   ASP A 144      36.717 139.844  36.181  1.00  8.53           N  
ATOM   1132  CA  ASP A 144      36.809 139.502  34.752  1.00  8.52           C  
ATOM   1133  C   ASP A 144      35.492 139.630  34.064  1.00  9.36           C  
ATOM   1134  O   ASP A 144      35.484 139.730  32.818  1.00 10.04           O  
ATOM   1135  CB  ASP A 144      37.264 138.023  34.632  1.00  8.70           C  
ATOM   1136  CG  ASP A 144      37.905 137.702  33.281  1.00  9.50           C  
ATOM   1137  OD1 ASP A 144      38.586 138.589  32.720  1.00 10.41           O  
ATOM   1138  OD2 ASP A 144      37.732 136.537  32.846  1.00  9.57           O1-
ATOM   1139  N   ASN A 145      34.404 139.638  34.831  1.00  8.22           N  
ATOM   1140  CA  ASN A 145      33.064 139.701  34.227  1.00  9.58           C  
ATOM   1141  C   ASN A 145      32.559 141.122  33.991  1.00  9.55           C  
ATOM   1142  O   ASN A 145      31.398 141.302  33.625  1.00 12.46           O  
ATOM   1143  CB  ASN A 145      32.083 138.925  35.087  1.00 10.55           C  
ATOM   1144  CG  ASN A 145      32.324 137.426  35.069  1.00  9.98           C  
ATOM   1145  ND2 ASN A 145      31.646 136.748  36.006  1.00 14.52           N  
ATOM   1146  OD1 ASN A 145      33.122 136.878  34.284  1.00 13.20           O  
ATOM   1147  N   MET A 146      33.396 142.115  34.279  1.00  9.13           N  
ATOM   1148  CA  MET A 146      33.070 143.512  33.992  1.00  9.95           C  
ATOM   1149  C   MET A 146      34.125 144.051  33.044  1.00  9.57           C  
ATOM   1150  O   MET A 146      35.305 143.600  33.054  1.00  9.75           O  
ATOM   1151  CB  MET A 146      32.940 144.344  35.279  1.00 12.58           C  
ATOM   1152  CG  MET A 146      34.182 144.384  36.038  1.00 15.19           C  
ATOM   1153  SD  MET A 146      33.953 145.275  37.655  1.00 26.22           S  
ATOM   1154  CE  MET A 146      33.133 146.732  37.250  1.00 26.37           C  
ATOM   1155  N   THR A 147      33.720 145.041  32.245  1.00  8.40           N  
ATOM   1156  CA  THR A 147      34.682 145.754  31.402  1.00  7.87           C  
ATOM   1157  C   THR A 147      35.402 146.858  32.227  1.00  7.90           C  
ATOM   1158  O   THR A 147      34.961 147.244  33.335  1.00  8.98           O  
ATOM   1159  CB  THR A 147      34.002 146.419  30.197  1.00  8.44           C  
ATOM   1160  CG2 THR A 147      33.187 145.388  29.393  1.00  9.36           C  
ATOM   1161  OG1 THR A 147      33.128 147.471  30.666  1.00  7.87           O  
ATOM   1162  N   MET A 148      36.511 147.352  31.693  1.00  7.40           N  
ATOM   1163  CA  MET A 148      37.090 148.553  32.310  1.00  7.89           C  
ATOM   1164  C   MET A 148      36.138 149.731  32.324  1.00  8.59           C  
ATOM   1165  O   MET A 148      36.206 150.534  33.271  1.00  9.13           O  
ATOM   1166  CB  MET A 148      38.428 148.956  31.653  1.00  8.54           C  
ATOM   1167  CG  MET A 148      39.601 148.171  32.190  1.00  8.02           C  
ATOM   1168  SD  MET A 148      39.852 148.373  33.961  1.00  9.56           S  
ATOM   1169  CE  MET A 148      40.139 150.119  34.089  1.00  9.76           C  
ATOM   1170  N   LYS A 149      35.220 149.829  31.363  1.00  8.33           N  
ATOM   1171  CA  LYS A 149      34.247 150.950  31.392  1.00  8.35           C  
ATOM   1172  C   LYS A 149      33.376 150.859  32.653  1.00  9.64           C  
ATOM   1173  O   LYS A 149      33.178 151.854  33.344  1.00  9.82           O  
ATOM   1174  CB  LYS A 149      33.383 150.953  30.131  1.00  8.84           C  
ATOM   1175  CG  LYS A 149      32.465 152.248  30.059  1.00 12.54           C  
ATOM   1176  CD  LYS A 149      31.525 152.141  28.886  1.00 19.01           C  
ATOM   1177  CE  LYS A 149      30.606 153.396  28.761  1.00 25.31           C  
ATOM   1178  NZ  LYS A 149      30.945 154.252  27.554  1.00 26.21           N1+
ATOM   1179  N   GLU A 150      32.911 149.650  32.958  1.00  8.90           N  
ATOM   1180  CA  GLU A 150      32.086 149.439  34.149  1.00  9.18           C  
ATOM   1181  C   GLU A 150      32.862 149.760  35.393  1.00 10.61           C  
ATOM   1182  O   GLU A 150      32.289 150.356  36.348  1.00 10.66           O  
ATOM   1183  CB  GLU A 150      31.652 147.997  34.214  1.00 10.90           C  
ATOM   1184  CG  GLU A 150      30.717 147.635  33.139  1.00 12.03           C  
ATOM   1185  CD  GLU A 150      30.305 146.169  33.289  1.00 18.48           C  
ATOM   1186  OE1 GLU A 150      29.641 145.855  34.337  1.00 17.07           O  
ATOM   1187  OE2 GLU A 150      30.699 145.339  32.398  1.00 11.52           O1-
ATOM   1188  N   LEU A 151      34.151 149.407  35.425  1.00  9.85           N  
ATOM   1189  CA  LEU A 151      34.953 149.680  36.635  1.00 10.10           C  
ATOM   1190  C   LEU A 151      35.167 151.181  36.793  1.00 10.26           C  
ATOM   1191  O   LEU A 151      35.060 151.689  37.912  1.00 11.66           O  
ATOM   1192  CB  LEU A 151      36.291 148.955  36.593  1.00 10.64           C  
ATOM   1193  CG  LEU A 151      37.225 149.179  37.791  1.00 11.23           C  
ATOM   1194  CD1 LEU A 151      36.548 148.755  39.131  1.00 12.90           C  
ATOM   1195  CD2 LEU A 151      38.541 148.431  37.630  1.00 11.65           C  
ATOM   1196  N   LEU A 152      35.423 151.876  35.692  1.00 10.50           N  
ATOM   1197  CA  LEU A 152      35.584 153.334  35.787  1.00 11.63           C  
ATOM   1198  C   LEU A 152      34.301 153.988  36.256  1.00 12.77           C  
ATOM   1199  O   LEU A 152      34.363 154.970  37.021  1.00 12.58           O  
ATOM   1200  CB  LEU A 152      36.024 153.964  34.445  1.00 11.19           C  
ATOM   1201  CG  LEU A 152      37.387 153.534  33.936  1.00 15.60           C  
ATOM   1202  CD1 LEU A 152      37.739 154.412  32.719  1.00 16.13           C  
ATOM   1203  CD2 LEU A 152      38.453 153.588  34.987  1.00 17.17           C  
ATOM   1204  N   ASP A 153      33.157 153.496  35.784  1.00 13.04           N  
ATOM   1205  CA  ASP A 153      31.870 154.074  36.161  1.00 14.54           C  
ATOM   1206  C   ASP A 153      31.671 153.943  37.653  1.00 15.15           C  
ATOM   1207  O   ASP A 153      31.104 154.844  38.291  1.00 17.47           O  
ATOM   1208  CB  ASP A 153      30.704 153.405  35.404  1.00 14.16           C  
ATOM   1209  CG  ASP A 153      30.620 153.844  33.938  1.00 19.72           C  
ATOM   1210  OD1 ASP A 153      31.195 154.901  33.559  1.00 19.99           O  
ATOM   1211  OD2 ASP A 153      29.968 153.124  33.116  1.00 21.59           O1-
ATOM   1212  N   LYS A 154      32.134 152.832  38.214  1.00 14.46           N  
ATOM   1213  CA  LYS A 154      32.005 152.584  39.655  1.00 15.16           C  
ATOM   1214  C   LYS A 154      32.987 153.424  40.468  1.00 14.61           C  
ATOM   1215  O   LYS A 154      32.614 153.962  41.521  1.00 16.28           O  
ATOM   1216  CB  LYS A 154      32.279 151.113  39.978  1.00 16.22           C  
ATOM   1217  CG  LYS A 154      31.107 150.211  39.751  1.00 22.43           C  
ATOM   1218  CD  LYS A 154      31.530 148.754  39.961  1.00 28.28           C  
ATOM   1219  CE  LYS A 154      30.402 147.786  39.610  1.00 34.34           C  
ATOM   1220  NZ  LYS A 154      30.420 146.646  40.588  1.00 36.92           N1+
ATOM   1221  N   LEU A 155      34.236 153.546  40.010  1.00 12.82           N  
ATOM   1222  CA  LEU A 155      35.304 154.136  40.846  1.00 12.55           C  
ATOM   1223  C   LEU A 155      35.387 155.645  40.744  1.00 13.05           C  
ATOM   1224  O   LEU A 155      35.795 156.319  41.700  1.00 13.45           O  
ATOM   1225  CB  LEU A 155      36.704 153.582  40.444  1.00 12.69           C  
ATOM   1226  CG  LEU A 155      37.070 152.135  40.763  1.00 16.98           C  
ATOM   1227  CD1 LEU A 155      38.505 151.933  40.352  1.00 19.35           C  
ATOM   1228  CD2 LEU A 155      36.863 151.816  42.285  1.00 23.06           C  
ATOM   1229  N   CYS A 156      35.018 156.206  39.603  1.00 12.77           N  
ATOM   1230  CA  CYS A 156      35.295 157.637  39.373  1.00 13.48           C  
ATOM   1231  C   CYS A 156      34.078 158.461  39.698  1.00 14.08           C  
ATOM   1232  O   CYS A 156      33.064 158.367  39.013  1.00 14.43           O  
ATOM   1233  CB  CYS A 156      35.690 157.887  37.940  1.00 13.66           C  
ATOM   1234  SG  CYS A 156      37.222 157.059  37.425  1.00 15.20           S  
ATOM   1235  N   TRP A 157      34.184 159.278  40.756  1.00 14.05           N  
ATOM   1236  CA  TRP A 157      33.070 160.147  41.152  1.00 14.27           C  
ATOM   1237  C   TRP A 157      33.136 161.499  40.454  1.00 15.32           C  
ATOM   1238  O   TRP A 157      32.222 162.309  40.631  1.00 16.29           O  
ATOM   1239  CB  TRP A 157      32.993 160.309  42.680  1.00 14.25           C  
ATOM   1240  CG  TRP A 157      32.516 159.069  43.356  1.00 15.67           C  
ATOM   1241  CD1 TRP A 157      33.126 157.833  43.330  1.00 15.33           C  
ATOM   1242  CD2 TRP A 157      31.334 158.912  44.155  1.00 14.59           C  
ATOM   1243  CE2 TRP A 157      31.261 157.551  44.537  1.00 16.58           C  
ATOM   1244  CE3 TRP A 157      30.299 159.785  44.543  1.00 18.89           C  
ATOM   1245  NE1 TRP A 157      32.372 156.916  44.036  1.00 16.26           N  
ATOM   1246  CZ2 TRP A 157      30.228 157.044  45.333  1.00 19.28           C  
ATOM   1247  CZ3 TRP A 157      29.263 159.271  45.343  1.00 18.51           C  
ATOM   1248  CH2 TRP A 157      29.236 157.925  45.723  1.00 17.13           C  
ATOM   1249  N   THR A 158      34.159 161.721  39.637  1.00 14.45           N  
ATOM   1250  CA  THR A 158      34.225 162.928  38.812  1.00 14.50           C  
ATOM   1251  C   THR A 158      34.391 162.572  37.354  1.00 14.76           C  
ATOM   1252  O   THR A 158      35.039 161.550  37.030  1.00 13.52           O  
ATOM   1253  CB  THR A 158      35.385 163.896  39.221  1.00 14.51           C  
ATOM   1254  CG2 THR A 158      35.324 164.240  40.719  1.00 15.44           C  
ATOM   1255  OG1 THR A 158      36.670 163.297  38.961  1.00 12.88           O  
ATOM   1256  N   GLU A 159      33.813 163.398  36.489  1.00 14.50           N  
ATOM   1257  CA  GLU A 159      34.033 163.213  35.073  1.00 16.15           C  
ATOM   1258  C   GLU A 159      35.499 163.399  34.704  1.00 14.79           C  
ATOM   1259  O   GLU A 159      36.003 162.664  33.837  1.00 14.36           O  
ATOM   1260  CB  GLU A 159      33.105 164.089  34.213  1.00 18.31           C  
ATOM   1261  CG  GLU A 159      31.691 163.478  34.001  1.00 26.21           C  
ATOM   1262  CD  GLU A 159      31.698 162.106  33.291  1.00 29.09           C  
ATOM   1263  OE1 GLU A 159      32.210 161.965  32.156  1.00 34.51           O  
ATOM   1264  OE2 GLU A 159      31.183 161.156  33.899  1.00 38.27           O1-
ATOM   1265  N   SER A 160      36.213 164.307  35.383  1.00 12.87           N  
ATOM   1266  CA ASER A 160      37.622 164.576  35.104  0.50 12.42           C  
ATOM   1267  CA BSER A 160      37.618 164.543  35.024  0.50 12.51           C  
ATOM   1268  C   SER A 160      38.477 163.309  35.247  1.00 11.81           C  
ATOM   1269  O   SER A 160      39.334 162.998  34.405  1.00 11.90           O  
ATOM   1270  CB ASER A 160      38.094 165.692  36.037  0.50 12.66           C  
ATOM   1271  CB BSER A 160      38.224 165.759  35.724  0.50 12.28           C  
ATOM   1272  OG ASER A 160      39.480 165.896  36.008  0.50 11.09           O  
ATOM   1273  OG BSER A 160      38.197 165.606  37.128  0.50 12.11           O  
ATOM   1274  N   ALA A 161      38.239 162.588  36.334  1.00 11.33           N  
ATOM   1275  CA  ALA A 161      39.013 161.362  36.575  1.00 10.64           C  
ATOM   1276  C   ALA A 161      38.619 160.321  35.524  1.00 11.11           C  
ATOM   1277  O   ALA A 161      39.500 159.616  35.009  1.00 11.57           O  
ATOM   1278  CB  ALA A 161      38.720 160.844  37.963  1.00 11.07           C  
ATOM   1279  N   LYS A 162      37.322 160.233  35.197  1.00 11.25           N  
ATOM   1280  CA  LYS A 162      36.867 159.172  34.301  1.00 11.33           C  
ATOM   1281  C   LYS A 162      37.456 159.430  32.922  1.00 11.14           C  
ATOM   1282  O   LYS A 162      37.845 158.484  32.212  1.00 11.01           O  
ATOM   1283  CB  LYS A 162      35.326 159.077  34.295  1.00 12.61           C  
ATOM   1284  CG  LYS A 162      34.782 157.946  33.409  1.00 18.07           C  
ATOM   1285  CD  LYS A 162      33.243 158.102  33.235  1.00 24.43           C  
ATOM   1286  CE  LYS A 162      32.535 158.086  34.541  1.00 27.99           C  
ATOM   1287  NZ  LYS A 162      31.093 157.662  34.367  1.00 24.71           N1+
ATOM   1288  N   GLN A 163      37.521 160.702  32.522  1.00  9.89           N  
ATOM   1289  CA  GLN A 163      38.075 161.023  31.190  1.00 10.31           C  
ATOM   1290  C   GLN A 163      39.573 160.716  31.112  1.00  9.97           C  
ATOM   1291  O   GLN A 163      40.052 160.158  30.104  1.00  9.89           O  
ATOM   1292  CB  GLN A 163      37.890 162.516  30.901  1.00 13.03           C  
ATOM   1293  CG  GLN A 163      36.472 162.861  30.594  1.00 16.96           C  
ATOM   1294  CD  GLN A 163      36.061 162.513  29.187  1.00 29.80           C  
ATOM   1295  NE2 GLN A 163      35.101 161.595  29.070  1.00 36.32           N  
ATOM   1296  OE1 GLN A 163      36.601 163.048  28.204  1.00 36.08           O  
ATOM   1297  N   LEU A 164      40.322 161.035  32.180  1.00  9.39           N  
ATOM   1298  CA  LEU A 164      41.772 160.770  32.191  1.00  8.61           C  
ATOM   1299  C   LEU A 164      42.028 159.265  32.213  1.00  8.36           C  
ATOM   1300  O   LEU A 164      42.936 158.776  31.529  1.00  8.74           O  
ATOM   1301  CB  LEU A 164      42.467 161.477  33.393  1.00  8.83           C  
ATOM   1302  CG  LEU A 164      43.999 161.371  33.315  1.00  9.52           C  
ATOM   1303  CD1 LEU A 164      44.561 162.017  32.012  1.00 13.06           C  
ATOM   1304  CD2 LEU A 164      44.602 162.025  34.563  1.00 14.38           C  
ATOM   1305  N   ALA A 165      41.246 158.565  33.024  1.00  8.04           N  
ATOM   1306  CA  ALA A 165      41.372 157.085  33.144  1.00  7.10           C  
ATOM   1307  C   ALA A 165      41.096 156.432  31.791  1.00  8.48           C  
ATOM   1308  O   ALA A 165      41.732 155.431  31.436  1.00  8.54           O  
ATOM   1309  CB  ALA A 165      40.402 156.573  34.219  1.00  7.78           C  
ATOM   1310  N   THR A 166      40.118 156.972  31.065  1.00  9.14           N  
ATOM   1311  CA  THR A 166      39.793 156.465  29.720  1.00  8.52           C  
ATOM   1312  C   THR A 166      40.972 156.603  28.783  1.00  9.57           C  
ATOM   1313  O   THR A 166      41.327 155.660  28.100  1.00  8.61           O  
ATOM   1314  CB  THR A 166      38.520 157.160  29.179  1.00  9.10           C  
ATOM   1315  CG2 THR A 166      38.237 156.703  27.724  1.00  9.24           C  
ATOM   1316  OG1 THR A 166      37.439 156.797  30.055  1.00  8.69           O  
ATOM   1317  N   LEU A 167      41.571 157.793  28.764  1.00  8.97           N  
ATOM   1318  CA ALEU A 167      42.738 158.020  27.951  0.50  8.89           C  
ATOM   1319  CA BLEU A 167      42.782 158.046  27.974  0.50  9.37           C  
ATOM   1320  C   LEU A 167      43.879 157.050  28.366  1.00  9.18           C  
ATOM   1321  O   LEU A 167      44.560 156.469  27.506  1.00  8.53           O  
ATOM   1322  CB ALEU A 167      43.126 159.493  28.076  0.50  9.27           C  
ATOM   1323  CB BLEU A 167      43.301 159.474  28.211  0.50  9.84           C  
ATOM   1324  CG ALEU A 167      43.981 160.000  26.933  0.50  9.08           C  
ATOM   1325  CG BLEU A 167      42.471 160.690  27.808  0.50 12.39           C  
ATOM   1326  CD1ALEU A 167      43.886 161.532  26.779  0.50 10.50           C  
ATOM   1327  CD1BLEU A 167      43.241 161.972  28.118  0.50 12.12           C  
ATOM   1328  CD2ALEU A 167      45.331 159.618  27.279  0.50 14.60           C  
ATOM   1329  CD2BLEU A 167      42.149 160.642  26.354  0.50 11.82           C  
ATOM   1330  N   PHE A 168      44.064 156.873  29.667  1.00  9.03           N  
ATOM   1331  CA  PHE A 168      45.056 155.928  30.186  1.00  8.95           C  
ATOM   1332  C   PHE A 168      44.857 154.509  29.599  1.00  8.48           C  
ATOM   1333  O   PHE A 168      45.810 153.892  29.109  1.00  8.70           O  
ATOM   1334  CB  PHE A 168      44.974 155.922  31.719  1.00  8.28           C  
ATOM   1335  CG  PHE A 168      45.868 154.919  32.388  1.00 12.31           C  
ATOM   1336  CD1 PHE A 168      47.210 155.199  32.571  1.00 16.93           C  
ATOM   1337  CD2 PHE A 168      45.338 153.742  32.903  1.00 14.95           C  
ATOM   1338  CE1 PHE A 168      48.062 154.274  33.264  1.00 17.86           C  
ATOM   1339  CE2 PHE A 168      46.199 152.826  33.589  1.00 15.01           C  
ATOM   1340  CZ  PHE A 168      47.527 153.099  33.724  1.00 13.74           C  
ATOM   1341  N   VAL A 169      43.626 154.003  29.613  1.00  7.44           N  
ATOM   1342  CA  VAL A 169      43.371 152.656  29.142  1.00  7.34           C  
ATOM   1343  C   VAL A 169      43.636 152.628  27.635  1.00  7.67           C  
ATOM   1344  O   VAL A 169      44.322 151.731  27.131  1.00  8.19           O  
ATOM   1345  CB  VAL A 169      41.898 152.239  29.388  1.00  6.97           C  
ATOM   1346  CG1 VAL A 169      41.598 150.887  28.663  1.00  8.44           C  
ATOM   1347  CG2 VAL A 169      41.677 152.077  30.901  1.00  8.97           C  
ATOM   1348  N   ASN A 170      43.108 153.602  26.911  1.00  8.17           N  
ATOM   1349  CA  ASN A 170      43.257 153.584  25.443  1.00  7.84           C  
ATOM   1350  C   ASN A 170      44.734 153.606  25.035  1.00  8.12           C  
ATOM   1351  O   ASN A 170      45.110 152.955  24.063  1.00  8.94           O  
ATOM   1352  CB  ASN A 170      42.623 154.845  24.803  1.00  8.47           C  
ATOM   1353  CG  ASN A 170      41.098 154.989  25.001  1.00  9.14           C  
ATOM   1354  ND2 ASN A 170      40.349 153.924  25.343  1.00  8.67           N  
ATOM   1355  OD1 ASN A 170      40.609 156.121  24.811  1.00 11.73           O  
ATOM   1356  N   LEU A 171      45.562 154.410  25.726  1.00  7.56           N  
ATOM   1357  CA  LEU A 171      46.984 154.525  25.390  1.00  7.55           C  
ATOM   1358  C   LEU A 171      47.752 153.259  25.787  1.00  8.78           C  
ATOM   1359  O   LEU A 171      48.662 152.863  25.074  1.00  8.66           O  
ATOM   1360  CB  LEU A 171      47.551 155.734  26.139  1.00  8.05           C  
ATOM   1361  CG  LEU A 171      49.039 155.988  26.000  1.00  8.93           C  
ATOM   1362  CD1 LEU A 171      49.443 156.165  24.514  1.00 10.36           C  
ATOM   1363  CD2 LEU A 171      49.439 157.254  26.800  1.00 12.71           C  
ATOM   1364  N   CYS A 172      47.430 152.664  26.938  1.00  7.90           N  
ATOM   1365  CA  CYS A 172      48.179 151.488  27.405  1.00  7.85           C  
ATOM   1366  C   CYS A 172      47.929 150.259  26.532  1.00  8.40           C  
ATOM   1367  O   CYS A 172      48.863 149.469  26.322  1.00  8.45           O  
ATOM   1368  CB  CYS A 172      47.777 151.122  28.844  1.00  8.09           C  
ATOM   1369  SG  CYS A 172      48.555 152.243  30.090  1.00 12.71           S  
ATOM   1370  N   VAL A 173      46.677 150.082  26.060  1.00  8.29           N  
ATOM   1371  CA  VAL A 173      46.333 148.807  25.431  1.00  8.56           C  
ATOM   1372  C   VAL A 173      45.574 148.943  24.079  1.00  7.51           C  
ATOM   1373  O   VAL A 173      45.009 147.965  23.589  1.00  7.55           O  
ATOM   1374  CB  VAL A 173      45.582 147.850  26.404  1.00  9.09           C  
ATOM   1375  CG1 VAL A 173      46.506 147.494  27.619  1.00  9.39           C  
ATOM   1376  CG2 VAL A 173      44.221 148.405  26.870  1.00  8.50           C  
ATOM   1377  N   THR A 174      45.580 150.163  23.522  1.00  7.72           N  
ATOM   1378  CA  THR A 174      45.059 150.447  22.167  1.00  6.85           C  
ATOM   1379  C   THR A 174      43.662 149.857  21.948  1.00  8.02           C  
ATOM   1380  O   THR A 174      43.319 149.322  20.885  1.00  8.26           O  
ATOM   1381  CB  THR A 174      46.058 150.064  21.019  1.00  7.15           C  
ATOM   1382  CG2 THR A 174      47.423 150.826  21.162  1.00  9.14           C  
ATOM   1383  OG1 THR A 174      46.309 148.642  21.045  1.00  7.60           O  
ATOM   1384  N   ALA A 175      42.856 149.983  22.992  1.00  7.24           N  
ATOM   1385  CA  ALA A 175      41.521 149.467  22.971  1.00  8.35           C  
ATOM   1386  C   ALA A 175      40.616 150.335  23.821  1.00  8.58           C  
ATOM   1387  O   ALA A 175      41.084 151.117  24.648  1.00  8.83           O  
ATOM   1388  CB  ALA A 175      41.513 148.013  23.492  1.00  8.80           C  
ATOM   1389  N   GLU A 176      39.313 150.193  23.594  1.00  8.48           N  
ATOM   1390  CA  GLU A 176      38.350 151.005  24.335  1.00  8.16           C  
ATOM   1391  C   GLU A 176      38.078 150.421  25.704  1.00  7.77           C  
ATOM   1392  O   GLU A 176      38.226 149.190  25.918  1.00  7.52           O  
ATOM   1393  CB  GLU A 176      37.038 151.044  23.566  1.00  8.81           C  
ATOM   1394  CG  GLU A 176      37.190 151.565  22.122  1.00  8.41           C  
ATOM   1395  CD  GLU A 176      37.504 153.045  22.052  1.00 11.12           C  
ATOM   1396  OE1 GLU A 176      37.168 153.829  22.953  1.00 11.99           O  
ATOM   1397  OE2 GLU A 176      38.048 153.454  21.018  1.00 11.38           O1-
ATOM   1398  N   THR A 177      37.660 151.269  26.637  1.00  8.46           N  
ATOM   1399  CA  THR A 177      37.382 150.758  27.973  1.00  7.57           C  
ATOM   1400  C   THR A 177      36.277 149.697  28.007  1.00  7.96           C  
ATOM   1401  O   THR A 177      36.356 148.755  28.805  1.00  8.88           O  
ATOM   1402  CB  THR A 177      36.987 151.898  28.923  1.00  8.77           C  
ATOM   1403  CG2 THR A 177      38.174 152.854  29.113  1.00  8.94           C  
ATOM   1404  OG1 THR A 177      35.837 152.583  28.401  1.00  8.00           O  
ATOM   1405  N   HIS A 178      35.270 149.820  27.121  1.00  7.11           N  
ATOM   1406  CA  HIS A 178      34.199 148.838  27.067  1.00  8.10           C  
ATOM   1407  C   HIS A 178      34.609 147.553  26.316  1.00  7.40           C  
ATOM   1408  O   HIS A 178      33.820 146.598  26.295  1.00  9.36           O  
ATOM   1409  CB  HIS A 178      32.946 149.471  26.392  1.00  8.38           C  
ATOM   1410  CG  HIS A 178      33.219 149.904  24.991  1.00  8.87           C  
ATOM   1411  CD2 HIS A 178      33.325 149.172  23.850  1.00 10.20           C  
ATOM   1412  ND1 HIS A 178      33.481 151.219  24.649  1.00  9.75           N  
ATOM   1413  CE1 HIS A 178      33.691 151.279  23.336  1.00  9.19           C  
ATOM   1414  NE2 HIS A 178      33.611 150.056  22.832  1.00 10.18           N  
ATOM   1415  N   GLU A 179      35.809 147.504  25.696  1.00  7.00           N  
ATOM   1416  CA  GLU A 179      36.214 146.293  24.962  1.00  6.86           C  
ATOM   1417  C   GLU A 179      36.909 145.291  25.858  1.00  7.12           C  
ATOM   1418  O   GLU A 179      36.943 144.090  25.534  1.00  7.47           O  
ATOM   1419  CB  GLU A 179      37.158 146.653  23.800  1.00  7.34           C  
ATOM   1420  CG  GLU A 179      36.409 147.322  22.578  1.00  7.60           C  
ATOM   1421  CD  GLU A 179      37.353 147.895  21.549  1.00  8.65           C  
ATOM   1422  OE1 GLU A 179      38.530 148.116  21.835  1.00  9.13           O  
ATOM   1423  OE2 GLU A 179      36.894 148.133  20.392  1.00 10.98           O1-
ATOM   1424  N   VAL A 180      37.517 145.778  26.939  1.00  7.36           N  
ATOM   1425  CA  VAL A 180      38.481 144.968  27.691  1.00  8.00           C  
ATOM   1426  C   VAL A 180      37.995 144.567  29.080  1.00  7.87           C  
ATOM   1427  O   VAL A 180      37.283 145.314  29.757  1.00  7.49           O  
ATOM   1428  CB  VAL A 180      39.880 145.666  27.789  1.00  8.04           C  
ATOM   1429  CG1 VAL A 180      40.396 146.122  26.384  1.00  9.72           C  
ATOM   1430  CG2 VAL A 180      39.871 146.877  28.763  1.00 10.16           C  
ATOM   1431  N   SER A 181      38.350 143.347  29.473  1.00  6.65           N  
ATOM   1432  CA  SER A 181      38.122 142.908  30.866  1.00  6.98           C  
ATOM   1433  C   SER A 181      38.847 143.774  31.894  1.00  7.48           C  
ATOM   1434  O   SER A 181      40.046 144.073  31.718  1.00  8.08           O  
ATOM   1435  CB  SER A 181      38.681 141.464  30.988  1.00  9.04           C  
ATOM   1436  OG  SER A 181      38.960 141.150  32.368  1.00 10.07           O  
ATOM   1437  N   ALA A 182      38.146 144.087  33.021  1.00  6.87           N  
ATOM   1438  CA  ALA A 182      38.805 144.799  34.115  1.00  8.24           C  
ATOM   1439  C   ALA A 182      39.897 143.941  34.753  1.00  8.43           C  
ATOM   1440  O   ALA A 182      40.972 144.454  35.021  1.00  8.53           O  
ATOM   1441  CB  ALA A 182      37.779 145.267  35.157  1.00  7.56           C  
ATOM   1442  N   LEU A 183      39.643 142.650  34.985  1.00  8.03           N  
ATOM   1443  CA  LEU A 183      40.723 141.807  35.525  1.00  7.50           C  
ATOM   1444  C   LEU A 183      41.966 141.823  34.648  1.00  7.07           C  
ATOM   1445  O   LEU A 183      43.097 141.976  35.160  1.00  8.29           O  
ATOM   1446  CB  LEU A 183      40.254 140.344  35.718  1.00  8.49           C  
ATOM   1447  CG  LEU A 183      41.355 139.376  36.205  1.00  8.50           C  
ATOM   1448  CD1 LEU A 183      41.816 139.715  37.631  1.00 10.52           C  
ATOM   1449  CD2 LEU A 183      40.863 137.928  36.020  1.00  9.47           C  
ATOM   1450  N   TRP A 184      41.757 141.642  33.341  1.00  7.19           N  
ATOM   1451  CA  TRP A 184      42.919 141.586  32.468  1.00  7.35           C  
ATOM   1452  C   TRP A 184      43.652 142.927  32.485  1.00  7.50           C  
ATOM   1453  O   TRP A 184      44.869 142.979  32.502  1.00  6.89           O  
ATOM   1454  CB  TRP A 184      42.516 141.168  31.026  1.00  6.79           C  
ATOM   1455  CG  TRP A 184      43.657 141.374  30.072  1.00  8.11           C  
ATOM   1456  CD1 TRP A 184      44.724 140.570  29.894  1.00  8.32           C  
ATOM   1457  CD2 TRP A 184      43.876 142.545  29.278  1.00  6.46           C  
ATOM   1458  CE2 TRP A 184      45.096 142.352  28.569  1.00  8.45           C  
ATOM   1459  CE3 TRP A 184      43.118 143.702  29.048  1.00  8.84           C  
ATOM   1460  NE1 TRP A 184      45.606 141.137  28.952  1.00  8.07           N  
ATOM   1461  CZ2 TRP A 184      45.612 143.306  27.676  1.00  7.99           C  
ATOM   1462  CZ3 TRP A 184      43.625 144.660  28.179  1.00  9.95           C  
ATOM   1463  CH2 TRP A 184      44.863 144.462  27.499  1.00  8.55           C  
ATOM   1464  N   PHE A 185      42.925 144.031  32.432  1.00  7.35           N  
ATOM   1465  CA  PHE A 185      43.613 145.341  32.373  1.00  7.77           C  
ATOM   1466  C   PHE A 185      44.376 145.616  33.695  1.00  6.82           C  
ATOM   1467  O   PHE A 185      45.483 146.142  33.694  1.00  7.82           O  
ATOM   1468  CB  PHE A 185      42.635 146.506  32.079  1.00  8.26           C  
ATOM   1469  CG  PHE A 185      43.351 147.807  31.910  1.00  7.69           C  
ATOM   1470  CD1 PHE A 185      44.058 148.074  30.718  1.00  8.66           C  
ATOM   1471  CD2 PHE A 185      43.453 148.693  32.967  1.00  9.30           C  
ATOM   1472  CE1 PHE A 185      44.802 149.269  30.572  1.00  9.16           C  
ATOM   1473  CE2 PHE A 185      44.185 149.883  32.833  1.00  9.21           C  
ATOM   1474  CZ  PHE A 185      44.857 150.178  31.648  1.00  7.95           C  
ATOM   1475  N   LEU A 186      43.733 145.276  34.802  1.00  7.20           N  
ATOM   1476  CA  LEU A 186      44.433 145.430  36.086  1.00  7.57           C  
ATOM   1477  C   LEU A 186      45.676 144.569  36.187  1.00  8.67           C  
ATOM   1478  O   LEU A 186      46.687 145.023  36.690  1.00  8.57           O  
ATOM   1479  CB  LEU A 186      43.466 145.137  37.232  1.00  7.60           C  
ATOM   1480  CG  LEU A 186      42.284 146.115  37.370  1.00  8.35           C  
ATOM   1481  CD1 LEU A 186      41.249 145.526  38.336  1.00  9.36           C  
ATOM   1482  CD2 LEU A 186      42.811 147.462  37.918  1.00 10.35           C  
ATOM   1483  N   TRP A 187      45.610 143.329  35.702  1.00  8.15           N  
ATOM   1484  CA  TRP A 187      46.788 142.486  35.581  1.00  9.05           C  
ATOM   1485  C   TRP A 187      47.826 143.173  34.697  1.00  8.26           C  
ATOM   1486  O   TRP A 187      48.992 143.228  35.038  1.00  8.86           O  
ATOM   1487  CB  TRP A 187      46.390 141.107  35.005  1.00  8.89           C  
ATOM   1488  CG  TRP A 187      47.626 140.273  34.582  1.00  9.43           C  
ATOM   1489  CD1 TRP A 187      48.471 139.533  35.404  1.00  9.73           C  
ATOM   1490  CD2 TRP A 187      48.200 140.205  33.266  1.00  7.95           C  
ATOM   1491  CE2 TRP A 187      49.345 139.348  33.344  1.00  8.95           C  
ATOM   1492  CE3 TRP A 187      47.815 140.717  32.001  1.00  7.30           C  
ATOM   1493  NE1 TRP A 187      49.519 139.002  34.669  1.00 10.85           N  
ATOM   1494  CZ2 TRP A 187      50.149 139.047  32.242  1.00 10.84           C  
ATOM   1495  CZ3 TRP A 187      48.620 140.400  30.881  1.00  7.77           C  
ATOM   1496  CH2 TRP A 187      49.763 139.560  31.000  1.00  9.69           C  
ATOM   1497  N   TYR A 188      47.409 143.653  33.526  1.00  7.96           N  
ATOM   1498  CA  TYR A 188      48.371 144.190  32.570  1.00  7.78           C  
ATOM   1499  C   TYR A 188      49.178 145.333  33.201  1.00  9.10           C  
ATOM   1500  O   TYR A 188      50.391 145.384  33.058  1.00  8.49           O  
ATOM   1501  CB  TYR A 188      47.580 144.675  31.336  1.00  7.77           C  
ATOM   1502  CG  TYR A 188      48.492 145.019  30.191  1.00  6.97           C  
ATOM   1503  CD1 TYR A 188      48.904 144.040  29.316  1.00 10.58           C  
ATOM   1504  CD2 TYR A 188      48.953 146.352  30.003  1.00  9.04           C  
ATOM   1505  CE1 TYR A 188      49.732 144.348  28.234  1.00  8.95           C  
ATOM   1506  CE2 TYR A 188      49.854 146.655  28.946  1.00  9.84           C  
ATOM   1507  CZ  TYR A 188      50.196 145.641  28.079  1.00 10.82           C  
ATOM   1508  OH  TYR A 188      51.028 145.906  27.012  1.00 11.55           O  
ATOM   1509  N   VAL A 189      48.508 146.249  33.893  1.00  8.46           N  
ATOM   1510  CA  VAL A 189      49.203 147.368  34.530  1.00  9.08           C  
ATOM   1511  C   VAL A 189      50.118 146.870  35.676  1.00  8.29           C  
ATOM   1512  O   VAL A 189      51.315 147.286  35.748  1.00  9.37           O  
ATOM   1513  CB  VAL A 189      48.206 148.390  35.052  1.00  9.46           C  
ATOM   1514  CG1 VAL A 189      48.920 149.465  35.922  1.00  9.21           C  
ATOM   1515  CG2 VAL A 189      47.480 149.044  33.843  1.00 10.26           C  
ATOM   1516  N   LYS A 190      49.623 145.940  36.498  1.00  8.85           N  
ATOM   1517  CA  LYS A 190      50.445 145.491  37.646  1.00 10.27           C  
ATOM   1518  C   LYS A 190      51.724 144.776  37.154  1.00  9.94           C  
ATOM   1519  O   LYS A 190      52.824 144.940  37.757  1.00 10.43           O  
ATOM   1520  CB  LYS A 190      49.598 144.569  38.517  1.00 10.68           C  
ATOM   1521  CG  LYS A 190      50.365 143.886  39.650  1.00 15.29           C  
ATOM   1522  CD  LYS A 190      50.649 142.376  39.251  1.00 16.09           C  
ATOM   1523  CE  LYS A 190      51.362 141.642  40.383  1.00 22.95           C  
ATOM   1524  NZ  LYS A 190      50.604 141.809  41.578  1.00 22.39           N1+
ATOM   1525  N   GLN A 191      51.602 144.005  36.066  1.00  9.42           N  
ATOM   1526  CA  GLN A 191      52.750 143.232  35.590  1.00  9.11           C  
ATOM   1527  C   GLN A 191      53.766 144.090  34.818  1.00 10.43           C  
ATOM   1528  O   GLN A 191      54.871 143.624  34.478  1.00 10.68           O  
ATOM   1529  CB  GLN A 191      52.319 141.968  34.845  1.00  8.21           C  
ATOM   1530  CG  GLN A 191      51.515 142.268  33.527  1.00 10.27           C  
ATOM   1531  CD  GLN A 191      52.383 142.378  32.269  1.00 10.65           C  
ATOM   1532  NE2 GLN A 191      51.987 143.277  31.373  1.00  8.89           N  
ATOM   1533  OE1 GLN A 191      53.363 141.636  32.080  1.00 10.48           O  
ATOM   1534  N   CYS A 192      53.444 145.376  34.639  1.00  9.95           N  
ATOM   1535  CA  CYS A 192      54.416 146.383  34.227  1.00 11.76           C  
ATOM   1536  C   CYS A 192      54.945 147.221  35.359  1.00 13.30           C  
ATOM   1537  O   CYS A 192      55.619 148.240  35.109  1.00 16.19           O  
ATOM   1538  CB  CYS A 192      53.808 147.331  33.192  1.00 11.23           C  
ATOM   1539  SG  CYS A 192      53.379 146.531  31.615  1.00 10.58           S  
ATOM   1540  N   GLY A 193      54.628 146.864  36.594  1.00 11.06           N  
ATOM   1541  CA  GLY A 193      55.130 147.626  37.736  1.00 11.99           C  
ATOM   1542  C   GLY A 193      54.208 148.675  38.308  1.00 12.16           C  
ATOM   1543  O   GLY A 193      54.590 149.396  39.231  1.00 12.38           O  
ATOM   1544  N   GLY A 194      52.981 148.760  37.770  1.00 10.11           N  
ATOM   1545  CA  GLY A 194      51.997 149.696  38.306  1.00 10.18           C  
ATOM   1546  C   GLY A 194      51.784 150.944  37.467  1.00 10.32           C  
ATOM   1547  O   GLY A 194      52.446 151.169  36.417  1.00  9.81           O  
ATOM   1548  N   THR A 195      50.845 151.766  37.936  1.00 10.31           N  
ATOM   1549  CA  THR A 195      50.373 152.923  37.158  1.00 10.83           C  
ATOM   1550  C   THR A 195      51.500 153.908  36.886  1.00 12.60           C  
ATOM   1551  O   THR A 195      51.686 154.314  35.761  1.00 13.27           O  
ATOM   1552  CB  THR A 195      49.196 153.651  37.810  1.00 11.98           C  
ATOM   1553  CG2 THR A 195      47.973 152.736  37.888  1.00 10.51           C  
ATOM   1554  OG1 THR A 195      49.565 154.062  39.148  1.00 12.80           O  
ATOM   1555  N   THR A 196      52.288 154.268  37.895  1.00 12.07           N  
ATOM   1556  CA  THR A 196      53.351 155.250  37.644  1.00 13.27           C  
ATOM   1557  C   THR A 196      54.403 154.729  36.664  1.00 12.16           C  
ATOM   1558  O   THR A 196      54.798 155.430  35.730  1.00 13.72           O  
ATOM   1559  CB  THR A 196      54.020 155.641  38.947  1.00 13.88           C  
ATOM   1560  CG2 THR A 196      55.203 156.617  38.706  1.00 14.58           C  
ATOM   1561  OG1 THR A 196      53.037 156.342  39.728  1.00 18.71           O  
ATOM   1562  N   ARG A 197      54.782 153.470  36.818  1.00 10.91           N  
ATOM   1563  CA  ARG A 197      55.865 152.939  36.004  1.00 10.84           C  
ATOM   1564  C   ARG A 197      55.414 152.829  34.554  1.00 10.51           C  
ATOM   1565  O   ARG A 197      56.207 153.103  33.644  1.00 10.87           O  
ATOM   1566  CB  ARG A 197      56.266 151.535  36.485  1.00 11.58           C  
ATOM   1567  CG  ARG A 197      57.539 150.972  35.771  1.00 11.38           C  
ATOM   1568  CD  ARG A 197      58.852 151.607  36.231  1.00 13.28           C  
ATOM   1569  NE  ARG A 197      59.191 151.165  37.600  1.00 13.49           N  
ATOM   1570  CZ  ARG A 197      60.176 151.682  38.330  1.00 14.81           C  
ATOM   1571  NH1 ARG A 197      60.873 152.700  37.855  1.00 14.28           N1+
ATOM   1572  NH2 ARG A 197      60.437 151.173  39.550  1.00 16.09           N  
ATOM   1573  N   ILE A 198      54.173 152.413  34.344  1.00  9.58           N  
ATOM   1574  CA  ILE A 198      53.742 152.176  32.947  1.00  9.26           C  
ATOM   1575  C   ILE A 198      53.585 153.486  32.153  1.00 10.63           C  
ATOM   1576  O   ILE A 198      53.789 153.497  30.947  1.00 10.51           O  
ATOM   1577  CB  ILE A 198      52.479 151.266  32.882  1.00  8.61           C  
ATOM   1578  CG1 ILE A 198      52.345 150.612  31.491  1.00  9.99           C  
ATOM   1579  CG2 ILE A 198      51.165 152.029  33.273  1.00  9.38           C  
ATOM   1580  CD1 ILE A 198      51.150 149.642  31.365  1.00 10.40           C  
ATOM   1581  N   ILE A 199      53.212 154.554  32.832  1.00 11.60           N  
ATOM   1582  CA  ILE A 199      52.844 155.821  32.167  1.00 12.99           C  
ATOM   1583  C   ILE A 199      54.016 156.773  32.075  1.00 13.63           C  
ATOM   1584  O   ILE A 199      53.960 157.750  31.314  1.00 14.92           O  
ATOM   1585  CB  ILE A 199      51.653 156.602  32.916  1.00 15.17           C  
ATOM   1586  CG1 ILE A 199      52.193 157.330  34.146  1.00 16.71           C  
ATOM   1587  CG2 ILE A 199      50.572 155.684  33.275  1.00 19.49           C  
ATOM   1588  CD1 ILE A 199      51.277 158.328  34.820  1.00 24.88           C  
ATOM   1589  N   SER A 200      55.080 156.507  32.821  1.00 11.75           N  
ATOM   1590  CA  SER A 200      56.173 157.495  32.930  1.00 11.36           C  
ATOM   1591  C   SER A 200      57.167 157.422  31.794  1.00 10.78           C  
ATOM   1592  O   SER A 200      57.445 156.342  31.276  1.00 11.21           O  
ATOM   1593  CB  SER A 200      56.942 157.337  34.252  1.00 12.26           C  
ATOM   1594  OG  SER A 200      56.085 157.704  35.358  1.00 13.42           O  
ATOM   1595  N   THR A 201      57.722 158.581  31.457  1.00 10.23           N  
ATOM   1596  CA  THR A 201      58.879 158.647  30.549  1.00 10.89           C  
ATOM   1597  C   THR A 201      60.140 158.524  31.434  1.00 11.35           C  
ATOM   1598  O   THR A 201      60.697 157.423  31.591  1.00 10.82           O  
ATOM   1599  CB  THR A 201      58.808 159.925  29.722  1.00 10.56           C  
ATOM   1600  CG2 THR A 201      60.002 160.041  28.801  1.00 11.12           C  
ATOM   1601  OG1 THR A 201      57.598 159.857  28.925  1.00 11.59           O  
ATOM   1602  N   THR A 202      60.529 159.609  32.109  1.00 12.97           N  
ATOM   1603  CA  THR A 202      61.598 159.479  33.139  1.00 12.71           C  
ATOM   1604  C   THR A 202      61.152 158.453  34.199  1.00 12.21           C  
ATOM   1605  O   THR A 202      60.041 158.548  34.745  1.00 12.13           O  
ATOM   1606  CB  THR A 202      61.820 160.834  33.831  1.00 13.99           C  
ATOM   1607  CG2 THR A 202      62.965 160.747  34.881  1.00 15.29           C  
ATOM   1608  OG1 THR A 202      62.162 161.796  32.831  1.00 14.70           O  
ATOM   1609  N   ASN A 203      62.007 157.456  34.446  1.00 11.53           N  
ATOM   1610  CA  ASN A 203      61.749 156.385  35.386  1.00 12.79           C  
ATOM   1611  C   ASN A 203      60.649 155.416  35.001  1.00 11.77           C  
ATOM   1612  O   ASN A 203      60.129 154.712  35.853  1.00 12.28           O  
ATOM   1613  CB  ASN A 203      61.525 156.876  36.825  1.00 13.44           C  
ATOM   1614  CG  ASN A 203      61.832 155.789  37.866  1.00 18.79           C  
ATOM   1615  ND2 ASN A 203      61.045 155.768  38.943  1.00 21.69           N  
ATOM   1616  OD1 ASN A 203      62.738 154.939  37.675  1.00 21.33           O  
ATOM   1617  N   GLY A 204      60.257 155.408  33.730  1.00 11.20           N  
ATOM   1618  CA  GLY A 204      59.160 154.516  33.335  1.00 11.52           C  
ATOM   1619  C   GLY A 204      59.408 153.845  32.004  1.00 10.52           C  
ATOM   1620  O   GLY A 204      60.502 153.930  31.437  1.00 10.96           O  
ATOM   1621  N   GLY A 205      58.338 153.226  31.487  1.00 10.35           N  
ATOM   1622  CA  GLY A 205      58.452 152.460  30.242  1.00 10.63           C  
ATOM   1623  C   GLY A 205      58.903 153.242  29.032  1.00 10.08           C  
ATOM   1624  O   GLY A 205      59.426 152.662  28.084  1.00 10.54           O  
ATOM   1625  N   GLN A 206      58.697 154.571  29.029  1.00  9.37           N  
ATOM   1626  CA  GLN A 206      59.002 155.364  27.829  1.00 10.43           C  
ATOM   1627  C   GLN A 206      60.315 156.118  27.939  1.00 10.29           C  
ATOM   1628  O   GLN A 206      60.557 157.087  27.198  1.00 10.48           O  
ATOM   1629  CB  GLN A 206      57.853 156.347  27.508  1.00 10.58           C  
ATOM   1630  CG  GLN A 206      56.643 155.598  26.903  1.00 13.68           C  
ATOM   1631  CD  GLN A 206      56.007 154.635  27.836  1.00 14.24           C  
ATOM   1632  NE2 GLN A 206      55.463 155.149  28.927  1.00 13.27           N  
ATOM   1633  OE1 GLN A 206      55.985 153.419  27.585  1.00 15.67           O  
ATOM   1634  N   GLU A 207      61.191 155.688  28.859  1.00  9.98           N  
ATOM   1635  CA  GLU A 207      62.367 156.514  29.101  1.00 10.21           C  
ATOM   1636  C   GLU A 207      63.341 156.629  27.935  1.00 10.95           C  
ATOM   1637  O   GLU A 207      63.940 157.708  27.713  1.00 11.02           O  
ATOM   1638  CB  GLU A 207      63.132 156.016  30.334  1.00 10.76           C  
ATOM   1639  CG  GLU A 207      64.154 157.017  30.883  1.00 12.63           C  
ATOM   1640  CD  GLU A 207      64.884 156.479  32.114  1.00 15.45           C  
ATOM   1641  OE1 GLU A 207      64.414 156.744  33.236  1.00 16.00           O  
ATOM   1642  OE2 GLU A 207      65.905 155.733  31.990  1.00 16.66           O1-
ATOM   1643  N   ARG A 208      63.506 155.553  27.185  1.00 10.37           N  
ATOM   1644  CA  ARG A 208      64.615 155.443  26.237  1.00 11.13           C  
ATOM   1645  C   ARG A 208      64.196 154.841  24.919  1.00 10.89           C  
ATOM   1646  O   ARG A 208      63.167 154.166  24.817  1.00 10.76           O  
ATOM   1647  CB  ARG A 208      65.745 154.591  26.834  1.00 10.40           C  
ATOM   1648  CG  ARG A 208      66.414 155.377  27.980  1.00 12.91           C  
ATOM   1649  CD  ARG A 208      67.206 154.417  28.821  1.00 17.29           C  
ATOM   1650  NE  ARG A 208      67.836 155.135  29.946  1.00 17.15           N  
ATOM   1651  CZ  ARG A 208      69.096 155.572  29.960  1.00 20.40           C  
ATOM   1652  NH1 ARG A 208      69.874 155.455  28.883  1.00 20.76           N1+
ATOM   1653  NH2 ARG A 208      69.574 156.186  31.038  1.00 21.49           N  
ATOM   1654  N   LYS A 209      65.030 155.067  23.923  1.00 10.78           N  
ATOM   1655  CA  LYS A 209      64.928 154.371  22.648  1.00 11.91           C  
ATOM   1656  C   LYS A 209      66.317 153.845  22.304  1.00 11.89           C  
ATOM   1657  O   LYS A 209      67.306 154.296  22.876  1.00 13.01           O  
ATOM   1658  CB  LYS A 209      64.470 155.305  21.522  1.00 12.17           C  
ATOM   1659  CG  LYS A 209      63.003 155.770  21.645  1.00 12.60           C  
ATOM   1660  CD  LYS A 209      62.739 157.030  20.783  1.00 13.73           C  
ATOM   1661  CE  LYS A 209      63.012 156.850  19.278  1.00 16.99           C  
ATOM   1662  NZ  LYS A 209      61.789 156.402  18.535  1.00 17.44           N1+
ATOM   1663  N   PHE A 210      66.370 152.914  21.364  1.00 11.89           N  
ATOM   1664  CA  PHE A 210      67.678 152.431  20.858  1.00 11.84           C  
ATOM   1665  C   PHE A 210      68.209 153.349  19.781  1.00 11.43           C  
ATOM   1666  O   PHE A 210      67.508 153.738  18.836  1.00 12.25           O  
ATOM   1667  CB  PHE A 210      67.542 150.999  20.313  1.00 11.16           C  
ATOM   1668  CG  PHE A 210      67.317 149.979  21.392  1.00 11.49           C  
ATOM   1669  CD1 PHE A 210      66.105 149.285  21.473  1.00 11.91           C  
ATOM   1670  CD2 PHE A 210      68.297 149.731  22.383  1.00 13.37           C  
ATOM   1671  CE1 PHE A 210      65.890 148.353  22.487  1.00 12.38           C  
ATOM   1672  CE2 PHE A 210      68.081 148.822  23.395  1.00 13.71           C  
ATOM   1673  CZ  PHE A 210      66.882 148.109  23.447  1.00 12.37           C  
ATOM   1674  N   VAL A 211      69.504 153.685  19.901  1.00 11.44           N  
ATOM   1675  CA  VAL A 211      70.153 154.414  18.819  1.00 12.32           C  
ATOM   1676  C   VAL A 211      70.143 153.564  17.572  1.00 12.05           C  
ATOM   1677  O   VAL A 211      70.657 152.406  17.602  1.00 12.86           O  
ATOM   1678  CB  VAL A 211      71.600 154.767  19.213  1.00 13.33           C  
ATOM   1679  CG1 VAL A 211      72.296 155.477  18.031  1.00 13.31           C  
ATOM   1680  CG2 VAL A 211      71.636 155.636  20.468  1.00 13.38           C  
ATOM   1681  N   GLY A 212      69.530 154.057  16.496  1.00 12.58           N  
ATOM   1682  CA  GLY A 212      69.474 153.340  15.222  1.00 11.97           C  
ATOM   1683  C   GLY A 212      68.251 152.448  15.045  1.00 11.49           C  
ATOM   1684  O   GLY A 212      68.071 151.889  13.989  1.00 13.69           O  
ATOM   1685  N   GLY A 213      67.423 152.367  16.090  1.00 11.91           N  
ATOM   1686  CA  GLY A 213      66.115 151.685  15.959  1.00 11.04           C  
ATOM   1687  C   GLY A 213      66.095 150.308  16.603  1.00 10.98           C  
ATOM   1688  O   GLY A 213      67.116 149.597  16.698  1.00 11.28           O  
ATOM   1689  N   SER A 214      64.915 149.911  17.079  1.00 10.21           N  
ATOM   1690  CA  SER A 214      64.775 148.608  17.734  1.00 10.11           C  
ATOM   1691  C   SER A 214      64.825 147.439  16.788  1.00 10.98           C  
ATOM   1692  O   SER A 214      65.022 146.286  17.239  1.00 11.38           O  
ATOM   1693  CB  SER A 214      63.454 148.534  18.506  1.00  9.92           C  
ATOM   1694  OG  SER A 214      62.361 148.596  17.625  1.00 11.16           O  
ATOM   1695  N   GLY A 215      64.601 147.678  15.493  1.00  9.73           N  
ATOM   1696  CA  GLY A 215      64.619 146.558  14.557  1.00 10.87           C  
ATOM   1697  C   GLY A 215      65.994 145.871  14.526  1.00 10.66           C  
ATOM   1698  O   GLY A 215      66.103 144.718  14.126  1.00 10.30           O  
ATOM   1699  N   GLN A 216      67.022 146.604  14.949  1.00 11.15           N  
ATOM   1700  CA  GLN A 216      68.377 146.058  15.021  1.00 10.75           C  
ATOM   1701  C   GLN A 216      68.484 144.859  15.938  1.00 11.36           C  
ATOM   1702  O   GLN A 216      69.384 144.033  15.774  1.00 12.24           O  
ATOM   1703  CB  GLN A 216      69.350 147.138  15.515  1.00 11.33           C  
ATOM   1704  CG  GLN A 216      69.468 148.333  14.577  1.00 12.87           C  
ATOM   1705  CD  GLN A 216      70.396 149.372  15.156  1.00 15.54           C  
ATOM   1706  NE2 GLN A 216      69.927 150.100  16.169  1.00 11.77           N  
ATOM   1707  OE1 GLN A 216      71.555 149.501  14.724  1.00 16.98           O  
ATOM   1708  N   VAL A 217      67.615 144.765  16.956  1.00 10.27           N  
ATOM   1709  CA  VAL A 217      67.671 143.600  17.847  1.00 11.43           C  
ATOM   1710  C   VAL A 217      67.445 142.319  17.052  1.00 12.08           C  
ATOM   1711  O   VAL A 217      68.259 141.383  17.099  1.00 11.47           O  
ATOM   1712  CB  VAL A 217      66.651 143.730  18.972  1.00  9.89           C  
ATOM   1713  CG1 VAL A 217      66.620 142.448  19.833  1.00 11.02           C  
ATOM   1714  CG2 VAL A 217      67.008 144.927  19.867  1.00 12.44           C  
ATOM   1715  N   SER A 218      66.352 142.268  16.293  1.00 11.33           N  
ATOM   1716  CA  SER A 218      66.054 141.061  15.528  1.00 11.79           C  
ATOM   1717  C   SER A 218      67.043 140.869  14.359  1.00 12.67           C  
ATOM   1718  O   SER A 218      67.439 139.734  14.075  1.00 13.05           O  
ATOM   1719  CB  SER A 218      64.620 141.143  14.994  1.00 10.81           C  
ATOM   1720  OG  SER A 218      63.725 141.138  16.096  1.00 13.92           O  
ATOM   1721  N   GLU A 219      67.467 141.975  13.741  1.00 12.65           N  
ATOM   1722  CA  GLU A 219      68.357 141.941  12.572  1.00 13.00           C  
ATOM   1723  C   GLU A 219      69.727 141.411  13.011  1.00 13.25           C  
ATOM   1724  O   GLU A 219      70.306 140.585  12.268  1.00 13.78           O  
ATOM   1725  CB  GLU A 219      68.539 143.346  11.990  1.00 13.08           C  
ATOM   1726  CG  GLU A 219      67.275 143.824  11.284  1.00 13.08           C  
ATOM   1727  CD  GLU A 219      67.240 145.334  11.077  1.00 17.47           C  
ATOM   1728  OE1 GLU A 219      68.155 146.040  11.581  1.00 18.61           O  
ATOM   1729  OE2 GLU A 219      66.290 145.812  10.407  1.00 16.84           O1-
ATOM   1730  N   ARG A 220      70.224 141.865  14.169  1.00 12.74           N  
ATOM   1731  CA  ARG A 220      71.581 141.442  14.621  1.00 13.12           C  
ATOM   1732  C   ARG A 220      71.548 139.969  15.034  1.00 13.56           C  
ATOM   1733  O   ARG A 220      72.526 139.229  14.842  1.00 13.00           O  
ATOM   1734  CB  ARG A 220      72.169 142.360  15.695  1.00 12.76           C  
ATOM   1735  CG  ARG A 220      72.576 143.679  15.065  1.00 14.12           C  
ATOM   1736  CD  ARG A 220      73.314 144.528  16.023  1.00 17.27           C  
ATOM   1737  NE  ARG A 220      73.706 145.757  15.355  1.00 20.05           N  
ATOM   1738  CZ  ARG A 220      74.647 146.597  15.778  1.00 20.46           C  
ATOM   1739  NH1 ARG A 220      75.307 146.398  16.909  1.00 20.69           N1+
ATOM   1740  NH2 ARG A 220      74.906 147.677  15.042  1.00 21.17           N  
ATOM   1741  N   ILE A 221      70.422 139.518  15.591  1.00 11.64           N  
ATOM   1742  CA  ILE A 221      70.318 138.074  15.867  1.00 12.32           C  
ATOM   1743  C   ILE A 221      70.236 137.283  14.578  1.00 12.46           C  
ATOM   1744  O   ILE A 221      70.857 136.186  14.474  1.00 13.43           O  
ATOM   1745  CB  ILE A 221      69.138 137.734  16.794  1.00 10.92           C  
ATOM   1746  CG1 ILE A 221      69.412 138.365  18.156  1.00 10.80           C  
ATOM   1747  CG2 ILE A 221      69.006 136.205  17.032  1.00 11.79           C  
ATOM   1748  CD1 ILE A 221      68.113 138.441  19.054  1.00 13.84           C  
ATOM   1749  N   MET A 222      69.487 137.762  13.591  1.00 12.95           N  
ATOM   1750  CA  MET A 222      69.535 137.122  12.262  1.00 14.53           C  
ATOM   1751  C   MET A 222      70.974 137.002  11.710  1.00 15.97           C  
ATOM   1752  O   MET A 222      71.333 135.963  11.120  1.00 16.54           O  
ATOM   1753  CB  MET A 222      68.649 137.840  11.259  1.00 14.76           C  
ATOM   1754  CG  MET A 222      68.693 137.195   9.897  1.00 17.06           C  
ATOM   1755  SD  MET A 222      67.434 137.799   8.791  1.00 20.96           S  
ATOM   1756  CE  MET A 222      67.765 139.535   8.731  1.00 24.93           C  
ATOM   1757  N   ASP A 223      71.765 138.040  11.940  1.00 16.07           N  
ATOM   1758  CA  ASP A 223      73.162 138.051  11.462  1.00 18.17           C  
ATOM   1759  C   ASP A 223      73.958 136.934  12.122  1.00 17.85           C  
ATOM   1760  O   ASP A 223      74.736 136.257  11.443  1.00 19.50           O  
ATOM   1761  CB  ASP A 223      73.832 139.393  11.737  1.00 17.94           C  
ATOM   1762  CG  ASP A 223      73.291 140.528  10.872  1.00 22.20           C  
ATOM   1763  OD1 ASP A 223      72.635 140.301   9.840  1.00 23.11           O  
ATOM   1764  OD2 ASP A 223      73.517 141.684  11.269  1.00 24.87           O1-
ATOM   1765  N   LEU A 224      73.756 136.732  13.425  1.00 17.41           N  
ATOM   1766  CA  LEU A 224      74.421 135.669  14.176  1.00 18.44           C  
ATOM   1767  C   LEU A 224      73.983 134.289  13.726  1.00 18.27           C  
ATOM   1768  O   LEU A 224      74.772 133.327  13.782  1.00 19.01           O  
ATOM   1769  CB  LEU A 224      74.109 135.780  15.677  1.00 19.88           C  
ATOM   1770  CG  LEU A 224      74.645 136.973  16.473  1.00 22.46           C  
ATOM   1771  CD1 LEU A 224      74.046 136.939  17.888  1.00 23.90           C  
ATOM   1772  CD2 LEU A 224      76.191 136.980  16.532  1.00 25.19           C  
ATOM   1773  N   LEU A 225      72.716 134.153  13.329  1.00 16.29           N  
ATOM   1774  CA  LEU A 225      72.170 132.827  13.043  1.00 16.50           C  
ATOM   1775  C   LEU A 225      72.392 132.418  11.572  1.00 18.37           C  
ATOM   1776  O   LEU A 225      72.174 131.251  11.216  1.00 17.56           O  
ATOM   1777  CB  LEU A 225      70.657 132.783  13.372  1.00 15.87           C  
ATOM   1778  CG  LEU A 225      70.254 132.876  14.846  1.00 15.97           C  
ATOM   1779  CD1 LEU A 225      68.696 133.037  14.928  1.00 17.01           C  
ATOM   1780  CD2 LEU A 225      70.680 131.613  15.552  1.00 20.06           C  
ATOM   1781  N   GLY A 226      72.753 133.378  10.714  1.00 20.05           N  
ATOM   1782  CA  GLY A 226      72.982 133.098   9.281  1.00 22.02           C  
ATOM   1783  C   GLY A 226      71.793 132.521   8.548  1.00 23.33           C  
ATOM   1784  O   GLY A 226      70.627 132.971   8.705  1.00 24.35           O  
ATOM   1785  N   ASP A 227      72.043 131.464   7.777  1.00 22.01           N  
ATOM   1786  CA  ASP A 227      70.986 130.973   6.928  1.00 21.99           C  
ATOM   1787  C   ASP A 227      69.968 130.150   7.703  1.00 19.85           C  
ATOM   1788  O   ASP A 227      69.081 129.577   7.098  1.00 19.53           O  
ATOM   1789  CB  ASP A 227      71.555 130.166   5.744  1.00 23.83           C  
ATOM   1790  CG  ASP A 227      72.221 128.866   6.175  1.00 29.17           C  
ATOM   1791  OD1 ASP A 227      72.115 128.440   7.359  1.00 34.93           O  
ATOM   1792  OD2 ASP A 227      72.870 128.236   5.300  1.00 38.00           O1-
ATOM   1793  N   ARG A 228      70.080 130.120   9.035  1.00 17.06           N  
ATOM   1794  CA  ARG A 228      69.083 129.405   9.849  1.00 16.06           C  
ATOM   1795  C   ARG A 228      67.719 130.136   9.865  1.00 16.16           C  
ATOM   1796  O   ARG A 228      66.699 129.534  10.206  1.00 15.31           O  
ATOM   1797  CB  ARG A 228      69.571 129.212  11.272  1.00 16.06           C  
ATOM   1798  CG  ARG A 228      70.717 128.221  11.384  1.00 18.00           C  
ATOM   1799  CD  ARG A 228      71.327 128.252  12.754  1.00 20.00           C  
ATOM   1800  NE  ARG A 228      72.568 127.466  12.811  1.00 21.24           N  
ATOM   1801  CZ  ARG A 228      73.779 127.931  12.476  1.00 24.21           C  
ATOM   1802  NH1 ARG A 228      73.936 129.160  12.022  1.00 21.69           N1+
ATOM   1803  NH2 ARG A 228      74.857 127.149  12.590  1.00 25.25           N  
ATOM   1804  N   VAL A 229      67.737 131.424   9.543  1.00 14.17           N  
ATOM   1805  CA  VAL A 229      66.489 132.194   9.457  1.00 14.51           C  
ATOM   1806  C   VAL A 229      65.985 132.134   8.006  1.00 14.13           C  
ATOM   1807  O   VAL A 229      66.696 132.530   7.068  1.00 14.82           O  
ATOM   1808  CB  VAL A 229      66.699 133.680   9.874  1.00 13.41           C  
ATOM   1809  CG1 VAL A 229      65.334 134.421   9.790  1.00 15.38           C  
ATOM   1810  CG2 VAL A 229      67.271 133.769  11.294  1.00 15.24           C  
ATOM   1811  N   LYS A 230      64.779 131.594   7.834  1.00 12.82           N  
ATOM   1812  CA  LYS A 230      64.143 131.438   6.538  1.00 13.18           C  
ATOM   1813  C   LYS A 230      63.033 132.479   6.421  1.00 13.64           C  
ATOM   1814  O   LYS A 230      62.002 132.373   7.090  1.00 14.45           O  
ATOM   1815  CB  LYS A 230      63.536 130.035   6.421  1.00 13.20           C  
ATOM   1816  CG  LYS A 230      64.479 128.913   6.887  1.00 13.62           C  
ATOM   1817  CD  LYS A 230      65.702 128.800   5.978  1.00 17.76           C  
ATOM   1818  CE  LYS A 230      66.507 127.613   6.484  1.00 22.37           C  
ATOM   1819  NZ  LYS A 230      67.827 127.600   5.812  1.00 26.17           N1+
ATOM   1820  N   LEU A 231      63.257 133.494   5.590  1.00 14.25           N  
ATOM   1821  CA  LEU A 231      62.253 134.548   5.342  1.00 13.32           C  
ATOM   1822  C   LEU A 231      61.237 134.125   4.268  1.00 13.52           C  
ATOM   1823  O   LEU A 231      61.528 133.291   3.398  1.00 13.49           O  
ATOM   1824  CB  LEU A 231      62.944 135.855   4.917  1.00 13.65           C  
ATOM   1825  CG  LEU A 231      64.002 136.430   5.854  1.00 14.75           C  
ATOM   1826  CD1 LEU A 231      64.597 137.669   5.195  1.00 16.15           C  
ATOM   1827  CD2 LEU A 231      63.363 136.744   7.259  1.00 16.84           C  
ATOM   1828  N   GLU A 232      60.044 134.721   4.307  1.00 13.01           N  
ATOM   1829  CA  GLU A 232      58.939 134.387   3.418  1.00 12.76           C  
ATOM   1830  C   GLU A 232      58.602 132.883   3.517  1.00 13.52           C  
ATOM   1831  O   GLU A 232      58.333 132.231   2.510  1.00 13.45           O  
ATOM   1832  CB  GLU A 232      59.187 134.857   1.969  1.00 14.77           C  
ATOM   1833  CG  GLU A 232      59.365 136.387   1.938  1.00 17.31           C  
ATOM   1834  CD  GLU A 232      59.409 136.934   0.513  1.00 21.45           C  
ATOM   1835  OE1 GLU A 232      60.525 137.061   0.003  1.00 27.93           O  
ATOM   1836  OE2 GLU A 232      58.346 137.230  -0.052  1.00 28.10           O1-
ATOM   1837  N   ARG A 233      58.579 132.390   4.760  1.00 12.36           N  
ATOM   1838  CA  ARG A 233      58.167 131.033   5.072  1.00 12.09           C  
ATOM   1839  C   ARG A 233      57.000 131.081   6.083  1.00 10.73           C  
ATOM   1840  O   ARG A 233      57.204 130.759   7.252  1.00 11.04           O  
ATOM   1841  CB  ARG A 233      59.305 130.227   5.670  1.00 13.31           C  
ATOM   1842  CG  ARG A 233      60.098 129.376   4.640  1.00 14.71           C  
ATOM   1843  CD  ARG A 233      60.935 130.259   3.756  1.00 18.52           C  
ATOM   1844  NE  ARG A 233      61.855 129.462   2.932  1.00 21.42           N  
ATOM   1845  CZ  ARG A 233      62.958 129.942   2.364  1.00 24.37           C  
ATOM   1846  NH1 ARG A 233      63.337 131.213   2.539  1.00 22.35           N1+
ATOM   1847  NH2 ARG A 233      63.696 129.126   1.626  1.00 25.81           N  
ATOM   1848  N   PRO A 234      55.800 131.518   5.637  1.00 11.95           N  
ATOM   1849  CA  PRO A 234      54.672 131.464   6.578  1.00 10.94           C  
ATOM   1850  C   PRO A 234      54.344 129.985   6.868  1.00 11.26           C  
ATOM   1851  O   PRO A 234      54.208 129.179   5.932  1.00 12.36           O  
ATOM   1852  CB  PRO A 234      53.501 132.112   5.795  1.00 11.66           C  
ATOM   1853  CG  PRO A 234      54.153 132.825   4.599  1.00 13.27           C  
ATOM   1854  CD  PRO A 234      55.390 131.974   4.301  1.00 12.33           C  
ATOM   1855  N   VAL A 235      54.201 129.653   8.151  1.00 10.12           N  
ATOM   1856  CA  VAL A 235      53.868 128.286   8.534  1.00  9.76           C  
ATOM   1857  C   VAL A 235      52.351 128.072   8.372  1.00 11.18           C  
ATOM   1858  O   VAL A 235      51.549 128.907   8.805  1.00 11.18           O  
ATOM   1859  CB  VAL A 235      54.303 128.005   9.972  1.00  9.45           C  
ATOM   1860  CG1 VAL A 235      53.699 126.666  10.501  1.00 10.69           C  
ATOM   1861  CG2 VAL A 235      55.871 128.017  10.070  1.00  9.83           C  
ATOM   1862  N   ILE A 236      51.991 126.950   7.742  1.00  9.87           N  
ATOM   1863  CA  ILE A 236      50.580 126.643   7.454  1.00 10.65           C  
ATOM   1864  C   ILE A 236      50.080 125.376   8.180  1.00 10.59           C  
ATOM   1865  O   ILE A 236      48.856 125.167   8.259  1.00 10.52           O  
ATOM   1866  CB  ILE A 236      50.322 126.502   5.902  1.00 10.93           C  
ATOM   1867  CG1 ILE A 236      51.269 125.429   5.313  1.00 12.92           C  
ATOM   1868  CG2 ILE A 236      50.489 127.852   5.214  1.00 14.90           C  
ATOM   1869  CD1 ILE A 236      50.882 124.947   3.906  1.00 16.16           C  
ATOM   1870  N   TYR A 237      51.007 124.537   8.674  1.00 10.54           N  
ATOM   1871  CA  TYR A 237      50.629 123.187   9.098  1.00 11.18           C  
ATOM   1872  C   TYR A 237      51.664 122.631  10.026  1.00 11.87           C  
ATOM   1873  O   TYR A 237      52.879 122.730   9.754  1.00 11.93           O  
ATOM   1874  CB  TYR A 237      50.484 122.273   7.848  1.00 11.48           C  
ATOM   1875  CG  TYR A 237      50.128 120.832   8.115  1.00 11.95           C  
ATOM   1876  CD1 TYR A 237      48.864 120.496   8.609  1.00 15.22           C  
ATOM   1877  CD2 TYR A 237      51.066 119.807   7.870  1.00 15.83           C  
ATOM   1878  CE1 TYR A 237      48.497 119.133   8.834  1.00 16.28           C  
ATOM   1879  CE2 TYR A 237      50.711 118.450   8.117  1.00 17.81           C  
ATOM   1880  CZ  TYR A 237      49.431 118.151   8.571  1.00 17.22           C  
ATOM   1881  OH  TYR A 237      49.063 116.828   8.801  1.00 19.05           O  
ATOM   1882  N   ILE A 238      51.170 122.092  11.138  1.00 11.48           N  
ATOM   1883  CA  ILE A 238      52.049 121.405  12.105  1.00 11.99           C  
ATOM   1884  C   ILE A 238      51.444 120.057  12.423  1.00 12.24           C  
ATOM   1885  O   ILE A 238      50.267 119.964  12.794  1.00 12.96           O  
ATOM   1886  CB  ILE A 238      52.299 122.224  13.397  1.00 12.08           C  
ATOM   1887  CG1 ILE A 238      53.048 123.532  13.064  1.00 12.35           C  
ATOM   1888  CG2 ILE A 238      53.083 121.366  14.463  1.00 13.66           C  
ATOM   1889  CD1 ILE A 238      53.157 124.482  14.241  1.00 11.98           C  
ATOM   1890  N   ASP A 239      52.269 119.001  12.256  1.00 12.59           N  
ATOM   1891  CA  ASP A 239      51.794 117.625  12.397  1.00 14.12           C  
ATOM   1892  C   ASP A 239      52.656 116.975  13.464  1.00 14.34           C  
ATOM   1893  O   ASP A 239      53.875 116.834  13.291  1.00 15.25           O  
ATOM   1894  CB  ASP A 239      51.906 116.925  11.019  1.00 14.09           C  
ATOM   1895  CG  ASP A 239      51.579 115.442  11.062  1.00 19.52           C  
ATOM   1896  OD1 ASP A 239      51.335 114.882  12.133  1.00 18.94           O  
ATOM   1897  OD2 ASP A 239      51.566 114.827   9.965  1.00 25.32           O1-
ATOM   1898  N   GLN A 240      52.018 116.608  14.589  1.00 14.35           N  
ATOM   1899  CA  GLN A 240      52.698 115.940  15.709  1.00 15.62           C  
ATOM   1900  C   GLN A 240      52.325 114.468  15.868  1.00 17.89           C  
ATOM   1901  O   GLN A 240      52.500 113.899  16.950  1.00 20.10           O  
ATOM   1902  CB  GLN A 240      52.391 116.631  17.016  1.00 16.66           C  
ATOM   1903  CG  GLN A 240      52.681 118.092  17.022  1.00 17.15           C  
ATOM   1904  CD  GLN A 240      52.727 118.606  18.448  1.00 17.10           C  
ATOM   1905  NE2 GLN A 240      51.652 119.278  18.873  1.00 14.66           N  
ATOM   1906  OE1 GLN A 240      53.694 118.360  19.172  1.00 17.14           O  
ATOM   1907  N   THR A 241      51.837 113.859  14.801  1.00 19.24           N  
ATOM   1908  CA  THR A 241      51.353 112.468  14.907  1.00 20.94           C  
ATOM   1909  C   THR A 241      52.486 111.449  14.848  1.00 23.21           C  
ATOM   1910  O   THR A 241      52.248 110.266  15.137  1.00 23.49           O  
ATOM   1911  CB  THR A 241      50.342 112.116  13.786  1.00 20.23           C  
ATOM   1912  CG2 THR A 241      49.094 112.995  13.870  1.00 21.91           C  
ATOM   1913  OG1 THR A 241      50.952 112.280  12.506  1.00 21.13           O  
ATOM   1914  N   ARG A 242      53.683 111.889  14.463  1.00 24.01           N  
ATOM   1915  CA  ARG A 242      54.829 110.980  14.232  1.00 25.75           C  
ATOM   1916  C   ARG A 242      55.959 111.286  15.187  1.00 25.32           C  
ATOM   1917  O   ARG A 242      55.866 112.209  16.004  1.00 24.96           O  
ATOM   1918  CB  ARG A 242      55.327 111.069  12.793  1.00 26.75           C  
ATOM   1919  CG  ARG A 242      54.405 110.447  11.771  1.00 31.59           C  
ATOM   1920  CD  ARG A 242      54.826 110.866  10.382  1.00 38.54           C  
ATOM   1921  NE  ARG A 242      53.904 111.868   9.852  1.00 46.54           N  
ATOM   1922  CZ  ARG A 242      53.027 111.641   8.874  1.00 47.82           C  
ATOM   1923  NH1 ARG A 242      52.968 110.448   8.286  1.00 49.47           N1+
ATOM   1924  NH2 ARG A 242      52.220 112.612   8.468  1.00 48.80           N  
ATOM   1925  N   GLU A 243      57.037 110.508  15.080  1.00 25.80           N  
ATOM   1926  CA  GLU A 243      58.162 110.627  16.006  1.00 26.14           C  
ATOM   1927  C   GLU A 243      58.771 112.026  16.075  1.00 25.07           C  
ATOM   1928  O   GLU A 243      59.103 112.514  17.163  1.00 26.13           O  
ATOM   1929  CB  GLU A 243      59.275 109.625  15.657  1.00 26.97           C  
ATOM   1930  CG  GLU A 243      60.143 109.364  16.878  1.00 30.19           C  
ATOM   1931  CD  GLU A 243      61.386 108.532  16.600  1.00 35.01           C  
ATOM   1932  OE1 GLU A 243      61.404 107.770  15.610  1.00 37.76           O  
ATOM   1933  OE2 GLU A 243      62.344 108.667  17.383  1.00 35.85           O1-
ATOM   1934  N   ASN A 244      58.981 112.622  14.908  1.00 23.83           N  
ATOM   1935  CA  ASN A 244      59.444 114.001  14.830  1.00 23.51           C  
ATOM   1936  C   ASN A 244      58.278 114.872  14.376  1.00 21.83           C  
ATOM   1937  O   ASN A 244      57.433 114.441  13.587  1.00 21.25           O  
ATOM   1938  CB  ASN A 244      60.558 114.133  13.799  1.00 24.54           C  
ATOM   1939  CG  ASN A 244      61.790 113.289  14.131  1.00 30.00           C  
ATOM   1940  ND2 ASN A 244      62.455 112.800  13.089  1.00 33.22           N  
ATOM   1941  OD1 ASN A 244      62.147 113.099  15.299  1.00 35.03           O  
ATOM   1942  N   VAL A 245      58.250 116.107  14.875  1.00 19.78           N  
ATOM   1943  CA  VAL A 245      57.229 117.077  14.440  1.00 17.83           C  
ATOM   1944  C   VAL A 245      57.489 117.549  13.010  1.00 17.49           C  
ATOM   1945  O   VAL A 245      58.631 117.833  12.666  1.00 17.19           O  
ATOM   1946  CB  VAL A 245      57.268 118.300  15.374  1.00 17.47           C  
ATOM   1947  CG1 VAL A 245      56.175 119.321  14.987  1.00 17.19           C  
ATOM   1948  CG2 VAL A 245      57.050 117.868  16.802  1.00 15.80           C  
ATOM   1949  N   LEU A 246      56.439 117.666  12.196  1.00 16.27           N  
ATOM   1950  CA  LEU A 246      56.556 118.124  10.820  1.00 16.02           C  
ATOM   1951  C   LEU A 246      55.950 119.522  10.729  1.00 15.59           C  
ATOM   1952  O   LEU A 246      54.799 119.724  11.178  1.00 15.01           O  
ATOM   1953  CB  LEU A 246      55.839 117.190   9.824  1.00 17.47           C  
ATOM   1954  CG  LEU A 246      56.483 115.807   9.765  1.00 21.17           C  
ATOM   1955  CD1 LEU A 246      55.606 114.835   8.955  1.00 25.72           C  
ATOM   1956  CD2 LEU A 246      57.896 115.933   9.178  1.00 25.90           C  
ATOM   1957  N   VAL A 247      56.708 120.460  10.165  1.00 13.72           N  
ATOM   1958  CA  VAL A 247      56.223 121.859  10.030  1.00 13.53           C  
ATOM   1959  C   VAL A 247      56.285 122.249   8.565  1.00 13.91           C  
ATOM   1960  O   VAL A 247      57.375 122.278   7.967  1.00 15.28           O  
ATOM   1961  CB  VAL A 247      57.042 122.866  10.875  1.00 12.73           C  
ATOM   1962  CG1 VAL A 247      56.406 124.300  10.758  1.00 12.22           C  
ATOM   1963  CG2 VAL A 247      57.140 122.445  12.344  1.00 14.14           C  
ATOM   1964  N   GLU A 248      55.134 122.585   7.993  1.00 12.73           N  
ATOM   1965  CA  GLU A 248      55.046 122.925   6.585  1.00 12.50           C  
ATOM   1966  C   GLU A 248      54.794 124.395   6.391  1.00 13.18           C  
ATOM   1967  O   GLU A 248      54.022 125.020   7.152  1.00 12.19           O  
ATOM   1968  CB  GLU A 248      53.944 122.119   5.903  1.00 12.97           C  
ATOM   1969  CG  GLU A 248      54.023 122.226   4.368  1.00 17.75           C  
ATOM   1970  CD  GLU A 248      52.984 121.343   3.690  1.00 24.41           C  
ATOM   1971  OE1 GLU A 248      52.000 120.915   4.351  1.00 25.07           O  
ATOM   1972  OE2 GLU A 248      53.165 121.085   2.488  1.00 26.28           O1-
ATOM   1973  N   THR A 249      55.415 124.928   5.345  1.00 12.61           N  
ATOM   1974  CA  THR A 249      55.268 126.363   5.003  1.00 12.96           C  
ATOM   1975  C   THR A 249      54.430 126.549   3.725  1.00 14.77           C  
ATOM   1976  O   THR A 249      54.190 125.612   2.960  1.00 15.42           O  
ATOM   1977  CB  THR A 249      56.632 127.047   4.828  1.00 14.21           C  
ATOM   1978  CG2 THR A 249      57.450 126.934   6.094  1.00 14.48           C  
ATOM   1979  OG1 THR A 249      57.351 126.453   3.723  1.00 16.26           O  
ATOM   1980  N   LEU A 250      54.028 127.789   3.493  1.00 13.84           N  
ATOM   1981  CA  LEU A 250      53.138 128.132   2.395  1.00 16.01           C  
ATOM   1982  C   LEU A 250      53.853 127.964   1.056  1.00 18.01           C  
ATOM   1983  O   LEU A 250      53.193 127.632   0.064  1.00 19.53           O  
ATOM   1984  CB  LEU A 250      52.656 129.573   2.561  1.00 15.87           C  
ATOM   1985  CG  LEU A 250      51.611 130.078   1.563  1.00 17.01           C  
ATOM   1986  CD1 LEU A 250      50.279 129.338   1.690  1.00 19.37           C  
ATOM   1987  CD2 LEU A 250      51.406 131.575   1.738  1.00 18.42           C  
ATOM   1988  N   ASN A 251      55.173 128.179   1.056  1.00 19.73           N  
ATOM   1989  CA  ASN A 251      55.976 128.193  -0.183  1.00 22.06           C  
ATOM   1990  C   ASN A 251      56.480 126.799  -0.414  1.00 23.61           C  
ATOM   1991  O   ASN A 251      57.534 126.603  -1.071  1.00 25.87           O  
ATOM   1992  CB  ASN A 251      57.164 129.176  -0.067  1.00 22.15           C  
ATOM   1993  CG  ASN A 251      58.107 128.840   1.081  1.00 23.42           C  
ATOM   1994  ND2 ASN A 251      59.406 128.785   0.790  1.00 24.74           N  
ATOM   1995  OD1 ASN A 251      57.676 128.679   2.233  1.00 22.72           O  
ATOM   1996  N   HIS A 252      55.776 125.816   0.161  1.00 22.82           N  
ATOM   1997  CA  HIS A 252      55.981 124.417  -0.190  1.00 23.93           C  
ATOM   1998  C   HIS A 252      57.307 123.792   0.320  1.00 22.22           C  
ATOM   1999  O   HIS A 252      58.024 123.105  -0.435  1.00 23.87           O  
ATOM   2000  CB  HIS A 252      55.848 124.319  -1.711  1.00 24.99           C  
ATOM   2001  CG  HIS A 252      54.606 124.980  -2.233  1.00 29.07           C  
ATOM   2002  CD2 HIS A 252      53.292 124.660  -2.084  1.00 30.65           C  
ATOM   2003  ND1 HIS A 252      54.639 126.147  -2.978  1.00 30.25           N  
ATOM   2004  CE1 HIS A 252      53.402 126.509  -3.276  1.00 31.49           C  
ATOM   2005  NE2 HIS A 252      52.567 125.623  -2.751  1.00 32.29           N  
ATOM   2006  N   GLU A 253      57.645 124.030   1.584  1.00 18.56           N  
ATOM   2007  CA  GLU A 253      58.808 123.397   2.224  1.00 17.30           C  
ATOM   2008  C   GLU A 253      58.389 122.655   3.470  1.00 17.44           C  
ATOM   2009  O   GLU A 253      57.411 123.033   4.133  1.00 17.84           O  
ATOM   2010  CB  GLU A 253      59.860 124.437   2.610  1.00 17.50           C  
ATOM   2011  CG  GLU A 253      60.471 125.142   1.415  1.00 18.04           C  
ATOM   2012  CD  GLU A 253      61.467 126.224   1.798  1.00 19.76           C  
ATOM   2013  OE1 GLU A 253      61.468 126.732   2.940  1.00 19.68           O  
ATOM   2014  OE2 GLU A 253      62.276 126.608   0.938  1.00 23.37           O1-
ATOM   2015  N   MET A 254      59.130 121.609   3.810  1.00 17.37           N  
ATOM   2016  CA  MET A 254      58.854 120.826   5.028  1.00 18.04           C  
ATOM   2017  C   MET A 254      60.037 120.829   5.964  1.00 17.87           C  
ATOM   2018  O   MET A 254      61.189 120.548   5.555  1.00 18.33           O  
ATOM   2019  CB  MET A 254      58.459 119.378   4.706  1.00 19.00           C  
ATOM   2020  CG  MET A 254      57.922 118.618   5.942  1.00 23.97           C  
ATOM   2021  SD  MET A 254      56.252 119.164   6.419  1.00 32.26           S  
ATOM   2022  CE  MET A 254      55.466 119.000   4.811  1.00 29.51           C  
ATOM   2023  N   TYR A 255      59.779 121.140   7.226  1.00 16.94           N  
ATOM   2024  CA  TYR A 255      60.805 121.114   8.237  1.00 16.88           C  
ATOM   2025  C   TYR A 255      60.495 120.036   9.246  1.00 17.69           C  
ATOM   2026  O   TYR A 255      59.321 119.766   9.560  1.00 18.60           O  
ATOM   2027  CB  TYR A 255      60.965 122.524   8.876  1.00 16.14           C  
ATOM   2028  CG  TYR A 255      61.441 123.520   7.863  1.00 14.74           C  
ATOM   2029  CD1 TYR A 255      60.556 124.100   6.950  1.00 16.80           C  
ATOM   2030  CD2 TYR A 255      62.811 123.866   7.792  1.00 16.18           C  
ATOM   2031  CE1 TYR A 255      61.005 124.989   5.983  1.00 17.89           C  
ATOM   2032  CE2 TYR A 255      63.266 124.739   6.826  1.00 17.89           C  
ATOM   2033  CZ  TYR A 255      62.355 125.294   5.926  1.00 17.46           C  
ATOM   2034  OH  TYR A 255      62.781 126.171   4.968  1.00 22.30           O  
ATOM   2035  N   GLU A 256      61.529 119.345   9.713  1.00 17.99           N  
ATOM   2036  CA  GLU A 256      61.319 118.286  10.692  1.00 18.91           C  
ATOM   2037  C   GLU A 256      62.127 118.587  11.940  1.00 19.13           C  
ATOM   2038  O   GLU A 256      63.305 118.925  11.840  1.00 21.01           O  
ATOM   2039  CB  GLU A 256      61.708 116.942  10.071  1.00 20.75           C  
ATOM   2040  CG  GLU A 256      61.402 115.755  10.901  1.00 24.44           C  
ATOM   2041  CD  GLU A 256      61.773 114.475  10.173  1.00 32.31           C  
ATOM   2042  OE1 GLU A 256      62.492 113.657  10.786  1.00 36.15           O  
ATOM   2043  OE2 GLU A 256      61.384 114.324   8.985  1.00 33.90           O1-
ATOM   2044  N   ALA A 257      61.495 118.494  13.105  1.00 17.24           N  
ATOM   2045  CA  ALA A 257      62.154 118.864  14.343  1.00 15.82           C  
ATOM   2046  C   ALA A 257      61.742 118.015  15.527  1.00 15.07           C  
ATOM   2047  O   ALA A 257      60.704 117.343  15.498  1.00 15.27           O  
ATOM   2048  CB  ALA A 257      61.877 120.371  14.655  1.00 17.09           C  
ATOM   2049  N   LYS A 258      62.514 118.095  16.601  1.00 14.53           N  
ATOM   2050  CA  LYS A 258      62.151 117.440  17.845  1.00 14.72           C  
ATOM   2051  C   LYS A 258      61.056 118.217  18.580  1.00 14.83           C  
ATOM   2052  O   LYS A 258      60.144 117.609  19.159  1.00 14.81           O  
ATOM   2053  CB  LYS A 258      63.342 117.314  18.775  1.00 15.83           C  
ATOM   2054  CG  LYS A 258      64.467 116.381  18.227  1.00 19.48           C  
ATOM   2055  CD  LYS A 258      65.665 116.360  19.153  1.00 22.11           C  
ATOM   2056  CE  LYS A 258      66.741 115.370  18.641  1.00 23.63           C  
ATOM   2057  NZ  LYS A 258      67.343 115.826  17.354  1.00 28.17           N1+
ATOM   2058  N   TYR A 259      61.157 119.557  18.521  1.00 13.79           N  
ATOM   2059  CA  TYR A 259      60.196 120.412  19.221  1.00 13.40           C  
ATOM   2060  C   TYR A 259      59.934 121.657  18.395  1.00 12.12           C  
ATOM   2061  O   TYR A 259      60.726 122.008  17.519  1.00 11.65           O  
ATOM   2062  CB  TYR A 259      60.779 120.883  20.580  1.00 13.52           C  
ATOM   2063  CG  TYR A 259      61.107 119.748  21.506  1.00 15.29           C  
ATOM   2064  CD1 TYR A 259      62.395 119.227  21.535  1.00 15.68           C  
ATOM   2065  CD2 TYR A 259      60.139 119.190  22.329  1.00 18.03           C  
ATOM   2066  CE1 TYR A 259      62.713 118.177  22.384  1.00 18.39           C  
ATOM   2067  CE2 TYR A 259      60.446 118.133  23.199  1.00 19.92           C  
ATOM   2068  CZ  TYR A 259      61.751 117.642  23.208  1.00 20.40           C  
ATOM   2069  OH  TYR A 259      62.061 116.582  24.039  1.00 24.74           O  
ATOM   2070  N   VAL A 260      58.848 122.351  18.729  1.00 12.28           N  
ATOM   2071  CA  VAL A 260      58.523 123.631  18.061  1.00 11.89           C  
ATOM   2072  C   VAL A 260      58.281 124.703  19.121  1.00 10.98           C  
ATOM   2073  O   VAL A 260      57.709 124.436  20.206  1.00 11.58           O  
ATOM   2074  CB  VAL A 260      57.276 123.471  17.179  1.00 11.60           C  
ATOM   2075  CG1 VAL A 260      56.774 124.850  16.611  1.00 12.70           C  
ATOM   2076  CG2 VAL A 260      57.562 122.484  16.023  1.00 13.44           C  
ATOM   2077  N   ILE A 261      58.727 125.930  18.826  1.00 11.00           N  
ATOM   2078  CA  ILE A 261      58.296 127.086  19.616  1.00 10.40           C  
ATOM   2079  C   ILE A 261      57.399 127.942  18.733  1.00 10.64           C  
ATOM   2080  O   ILE A 261      57.782 128.331  17.642  1.00 11.09           O  
ATOM   2081  CB  ILE A 261      59.484 127.937  20.064  1.00 10.79           C  
ATOM   2082  CG1 ILE A 261      60.337 127.184  21.076  1.00 11.01           C  
ATOM   2083  CG2 ILE A 261      58.989 129.322  20.664  1.00 11.82           C  
ATOM   2084  CD1 ILE A 261      61.649 127.891  21.502  1.00 12.24           C  
ATOM   2085  N   SER A 262      56.182 128.187  19.212  1.00 10.43           N  
ATOM   2086  CA  SER A 262      55.286 129.105  18.532  1.00  9.85           C  
ATOM   2087  C   SER A 262      55.554 130.514  19.119  1.00 10.45           C  
ATOM   2088  O   SER A 262      55.215 130.756  20.269  1.00 10.86           O  
ATOM   2089  CB  SER A 262      53.828 128.662  18.762  1.00 10.58           C  
ATOM   2090  OG  SER A 262      52.926 129.615  18.215  1.00 10.75           O  
ATOM   2091  N   ALA A 263      56.124 131.417  18.310  1.00  9.46           N  
ATOM   2092  CA  ALA A 263      56.513 132.755  18.791  1.00 10.21           C  
ATOM   2093  C   ALA A 263      55.694 133.840  18.096  1.00 10.67           C  
ATOM   2094  O   ALA A 263      56.161 134.933  17.821  1.00 11.68           O  
ATOM   2095  CB  ALA A 263      58.061 132.991  18.612  1.00  9.13           C  
ATOM   2096  N   ILE A 264      54.429 133.537  17.846  1.00 11.11           N  
ATOM   2097  CA  ILE A 264      53.525 134.447  17.109  1.00  9.93           C  
ATOM   2098  C   ILE A 264      52.399 134.878  18.071  1.00  9.61           C  
ATOM   2099  O   ILE A 264      52.140 134.230  19.080  1.00 11.24           O  
ATOM   2100  CB  ILE A 264      52.941 133.721  15.832  1.00 10.19           C  
ATOM   2101  CG1 ILE A 264      52.058 132.497  16.206  1.00 10.23           C  
ATOM   2102  CG2 ILE A 264      54.098 133.307  14.857  1.00 10.76           C  
ATOM   2103  CD1 ILE A 264      51.492 131.776  14.981  1.00 11.51           C  
ATOM   2104  N   PRO A 265      51.698 135.994  17.759  1.00 10.52           N  
ATOM   2105  CA  PRO A 265      50.560 136.385  18.618  1.00 11.23           C  
ATOM   2106  C   PRO A 265      49.574 135.231  18.746  1.00 10.88           C  
ATOM   2107  O   PRO A 265      49.369 134.497  17.786  1.00 11.01           O  
ATOM   2108  CB  PRO A 265      49.914 137.536  17.812  1.00 12.08           C  
ATOM   2109  CG  PRO A 265      51.074 138.133  17.034  1.00 11.95           C  
ATOM   2110  CD  PRO A 265      51.930 136.933  16.658  1.00 11.59           C  
ATOM   2111  N   PRO A 266      48.938 135.062  19.926  1.00 10.40           N  
ATOM   2112  CA  PRO A 266      48.152 133.841  20.108  1.00 10.25           C  
ATOM   2113  C   PRO A 266      47.100 133.623  19.028  1.00  8.56           C  
ATOM   2114  O   PRO A 266      46.967 132.500  18.504  1.00  9.31           O  
ATOM   2115  CB  PRO A 266      47.485 134.060  21.485  1.00 11.43           C  
ATOM   2116  CG  PRO A 266      48.503 134.877  22.222  1.00 11.92           C  
ATOM   2117  CD  PRO A 266      49.162 135.784  21.195  1.00 11.64           C  
ATOM   2118  N   THR A 267      46.357 134.663  18.646  1.00  8.81           N  
ATOM   2119  CA  THR A 267      45.310 134.439  17.658  1.00  8.32           C  
ATOM   2120  C   THR A 267      45.867 134.040  16.320  1.00  8.49           C  
ATOM   2121  O   THR A 267      45.164 133.409  15.514  1.00  8.58           O  
ATOM   2122  CB  THR A 267      44.338 135.669  17.579  1.00  8.39           C  
ATOM   2123  CG2 THR A 267      45.015 136.884  16.964  1.00 11.30           C  
ATOM   2124  OG1 THR A 267      43.209 135.307  16.793  1.00  8.88           O  
ATOM   2125  N   LEU A 268      47.122 134.422  16.049  1.00  8.90           N  
ATOM   2126  CA  LEU A 268      47.698 134.104  14.711  1.00  8.48           C  
ATOM   2127  C   LEU A 268      47.995 132.594  14.600  1.00  9.51           C  
ATOM   2128  O   LEU A 268      48.257 132.104  13.512  1.00  8.96           O  
ATOM   2129  CB  LEU A 268      48.926 134.943  14.415  1.00  9.54           C  
ATOM   2130  CG  LEU A 268      48.570 136.370  14.007  1.00 14.24           C  
ATOM   2131  CD1 LEU A 268      49.816 137.065  13.433  1.00 14.32           C  
ATOM   2132  CD2 LEU A 268      47.491 136.421  13.027  1.00 20.82           C  
ATOM   2133  N   GLY A 269      47.893 131.874  15.717  1.00  8.85           N  
ATOM   2134  CA  GLY A 269      47.913 130.375  15.670  1.00  8.25           C  
ATOM   2135  C   GLY A 269      46.759 129.835  14.814  1.00  9.98           C  
ATOM   2136  O   GLY A 269      46.815 128.700  14.364  1.00 11.17           O  
ATOM   2137  N   MET A 270      45.705 130.617  14.629  1.00  9.36           N  
ATOM   2138  CA AMET A 270      44.581 130.254  13.750  0.50  9.17           C  
ATOM   2139  CA BMET A 270      44.606 130.181  13.763  0.50  9.06           C  
ATOM   2140  C   MET A 270      45.035 130.001  12.307  1.00  9.87           C  
ATOM   2141  O   MET A 270      44.380 129.271  11.573  1.00 10.33           O  
ATOM   2142  CB AMET A 270      43.488 131.361  13.757  0.50 10.12           C  
ATOM   2143  CB BMET A 270      43.408 131.140  13.834  0.50 10.14           C  
ATOM   2144  CG AMET A 270      42.574 131.363  14.982  0.50 10.19           C  
ATOM   2145  CG BMET A 270      42.736 131.172  15.190  0.50  9.61           C  
ATOM   2146  SD AMET A 270      41.557 129.883  15.045  0.50 11.26           S  
ATOM   2147  SD BMET A 270      41.249 132.139  15.021  0.50  9.13           S  
ATOM   2148  CE AMET A 270      40.287 130.188  13.816  0.50 10.16           C  
ATOM   2149  CE BMET A 270      40.217 131.051  14.044  0.50 10.62           C  
ATOM   2150  N   LYS A 271      46.138 130.632  11.914  1.00  9.28           N  
ATOM   2151  CA  LYS A 271      46.597 130.541  10.508  1.00  9.71           C  
ATOM   2152  C   LYS A 271      47.292 129.191  10.255  1.00 10.53           C  
ATOM   2153  O   LYS A 271      47.693 128.917   9.125  1.00 10.97           O  
ATOM   2154  CB  LYS A 271      47.576 131.679  10.176  1.00  9.73           C  
ATOM   2155  CG  LYS A 271      46.987 133.095  10.458  1.00 10.25           C  
ATOM   2156  CD  LYS A 271      47.570 134.203   9.586  1.00 13.77           C  
ATOM   2157  CE  LYS A 271      46.985 134.115   8.175  1.00 14.90           C  
ATOM   2158  NZ  LYS A 271      45.549 134.471   8.188  1.00 17.50           N1+
ATOM   2159  N   ILE A 272      47.443 128.381  11.293  1.00  9.75           N  
ATOM   2160  CA  ILE A 272      48.101 127.080  11.182  1.00 10.98           C  
ATOM   2161  C   ILE A 272      47.030 126.002  11.347  1.00 11.15           C  
ATOM   2162  O   ILE A 272      46.176 126.093  12.253  1.00 11.42           O  
ATOM   2163  CB  ILE A 272      49.225 126.947  12.237  1.00 10.72           C  
ATOM   2164  CG1 ILE A 272      50.251 128.091  12.097  1.00 11.70           C  
ATOM   2165  CG2 ILE A 272      49.853 125.532  12.204  1.00 11.75           C  
ATOM   2166  CD1 ILE A 272      51.244 128.162  13.279  1.00 12.83           C  
ATOM   2167  N   HIS A 273      47.052 125.004  10.445  1.00 10.68           N  
ATOM   2168  CA  HIS A 273      46.160 123.844  10.565  1.00 10.40           C  
ATOM   2169  C   HIS A 273      46.924 122.786  11.384  1.00 11.12           C  
ATOM   2170  O   HIS A 273      48.126 122.549  11.150  1.00 11.77           O  
ATOM   2171  CB  HIS A 273      45.811 123.321   9.158  1.00 10.79           C  
ATOM   2172  CG  HIS A 273      45.061 124.337   8.346  1.00 11.05           C  
ATOM   2173  CD2 HIS A 273      45.426 125.569   7.917  1.00 14.28           C  
ATOM   2174  ND1 HIS A 273      43.749 124.175   7.976  1.00 12.12           N  
ATOM   2175  CE1 HIS A 273      43.343 125.249   7.318  1.00 12.04           C  
ATOM   2176  NE2 HIS A 273      44.344 126.114   7.275  1.00 11.84           N  
ATOM   2177  N   PHE A 274      46.286 122.237  12.420  1.00 10.97           N  
ATOM   2178  CA  PHE A 274      47.008 121.346  13.352  1.00 12.29           C  
ATOM   2179  C   PHE A 274      46.530 119.902  13.184  1.00 11.91           C  
ATOM   2180  O   PHE A 274      45.337 119.636  13.010  1.00 12.43           O  
ATOM   2181  CB  PHE A 274      46.787 121.770  14.814  1.00 12.04           C  
ATOM   2182  CG  PHE A 274      47.506 123.049  15.183  1.00 11.19           C  
ATOM   2183  CD1 PHE A 274      46.846 124.303  15.024  1.00 13.19           C  
ATOM   2184  CD2 PHE A 274      48.833 123.033  15.610  1.00 11.74           C  
ATOM   2185  CE1 PHE A 274      47.520 125.504  15.318  1.00 13.48           C  
ATOM   2186  CE2 PHE A 274      49.525 124.230  15.928  1.00 13.45           C  
ATOM   2187  CZ  PHE A 274      48.859 125.467  15.766  1.00 13.82           C  
ATOM   2188  N   ASN A 275      47.501 118.998  13.249  1.00 13.10           N  
ATOM   2189  CA  ASN A 275      47.214 117.570  13.287  1.00 13.67           C  
ATOM   2190  C   ASN A 275      48.074 117.002  14.396  1.00 14.38           C  
ATOM   2191  O   ASN A 275      49.305 117.154  14.372  1.00 15.66           O  
ATOM   2192  CB  ASN A 275      47.598 116.946  11.964  1.00 13.63           C  
ATOM   2193  CG  ASN A 275      47.171 115.496  11.865  1.00 16.14           C  
ATOM   2194  ND2 ASN A 275      47.821 114.760  10.966  1.00 21.62           N  
ATOM   2195  OD1 ASN A 275      46.253 115.056  12.544  1.00 19.64           O  
ATOM   2196  N   PRO A 276      47.452 116.382  15.409  1.00 13.34           N  
ATOM   2197  CA  PRO A 276      46.012 116.279  15.613  1.00 14.17           C  
ATOM   2198  C   PRO A 276      45.476 117.664  15.959  1.00 13.81           C  
ATOM   2199  O   PRO A 276      46.273 118.574  16.204  1.00 14.36           O  
ATOM   2200  CB  PRO A 276      45.906 115.317  16.813  1.00 15.41           C  
ATOM   2201  CG  PRO A 276      47.111 115.604  17.585  1.00 15.36           C  
ATOM   2202  CD  PRO A 276      48.198 115.797  16.536  1.00 15.14           C  
ATOM   2203  N   PRO A 277      44.157 117.807  15.996  1.00 13.71           N  
ATOM   2204  CA  PRO A 277      43.565 119.120  16.317  1.00 12.97           C  
ATOM   2205  C   PRO A 277      44.054 119.587  17.698  1.00 13.29           C  
ATOM   2206  O   PRO A 277      44.428 118.765  18.569  1.00 14.36           O  
ATOM   2207  CB  PRO A 277      42.071 118.807  16.399  1.00 13.13           C  
ATOM   2208  CG  PRO A 277      41.905 117.523  15.578  1.00 15.47           C  
ATOM   2209  CD  PRO A 277      43.145 116.763  15.746  1.00 15.41           C  
ATOM   2210  N   LEU A 278      44.079 120.901  17.914  1.00 11.34           N  
ATOM   2211  CA  LEU A 278      44.424 121.415  19.251  1.00 11.21           C  
ATOM   2212  C   LEU A 278      43.431 120.924  20.295  1.00 10.76           C  
ATOM   2213  O   LEU A 278      42.273 120.663  19.979  1.00 11.66           O  
ATOM   2214  CB  LEU A 278      44.397 122.955  19.285  1.00 10.26           C  
ATOM   2215  CG  LEU A 278      45.395 123.615  18.349  1.00 11.69           C  
ATOM   2216  CD1 LEU A 278      45.132 125.113  18.378  1.00 13.52           C  
ATOM   2217  CD2 LEU A 278      46.862 123.298  18.767  1.00 11.09           C  
ATOM   2218  N   PRO A 279      43.869 120.820  21.548  1.00 12.52           N  
ATOM   2219  CA  PRO A 279      42.882 120.562  22.583  1.00 13.37           C  
ATOM   2220  C   PRO A 279      41.809 121.655  22.607  1.00 13.23           C  
ATOM   2221  O   PRO A 279      42.095 122.799  22.208  1.00 11.87           O  
ATOM   2222  CB  PRO A 279      43.699 120.598  23.884  1.00 13.70           C  
ATOM   2223  CG  PRO A 279      45.097 120.536  23.501  1.00 16.26           C  
ATOM   2224  CD  PRO A 279      45.225 121.004  22.080  1.00 13.33           C  
ATOM   2225  N   MET A 280      40.612 121.313  23.117  1.00 13.62           N  
ATOM   2226  CA  MET A 280      39.439 122.214  23.118  1.00 12.94           C  
ATOM   2227  C   MET A 280      39.753 123.602  23.641  1.00 11.24           C  
ATOM   2228  O   MET A 280      39.357 124.600  23.052  1.00 10.87           O  
ATOM   2229  CB  MET A 280      38.273 121.655  23.983  1.00 15.75           C  
ATOM   2230  CG  MET A 280      37.417 122.787  24.679  1.00 20.03           C  
ATOM   2231  SD  MET A 280      36.361 122.095  25.966  1.00 29.01           S  
ATOM   2232  CE  MET A 280      36.513 120.497  25.439  1.00 22.56           C  
ATOM   2233  N   MET A 281      40.405 123.679  24.802  1.00 10.30           N  
ATOM   2234  CA  MET A 281      40.577 125.005  25.375  1.00 10.35           C  
ATOM   2235  C   MET A 281      41.448 125.891  24.523  1.00 10.21           C  
ATOM   2236  O   MET A 281      41.109 127.058  24.357  1.00 10.53           O  
ATOM   2237  CB  MET A 281      41.077 124.917  26.821  1.00 10.69           C  
ATOM   2238  CG  MET A 281      40.098 124.180  27.700  1.00 13.47           C  
ATOM   2239  SD  MET A 281      38.514 125.101  27.876  1.00 22.07           S  
ATOM   2240  CE  MET A 281      39.178 126.393  28.766  1.00 15.46           C  
ATOM   2241  N   ARG A 282      42.581 125.398  24.011  1.00  9.10           N  
ATOM   2242  CA  ARG A 282      43.377 126.253  23.093  1.00  8.77           C  
ATOM   2243  C   ARG A 282      42.642 126.515  21.761  1.00  8.94           C  
ATOM   2244  O   ARG A 282      42.675 127.669  21.227  1.00  8.99           O  
ATOM   2245  CB  ARG A 282      44.789 125.677  22.827  1.00  9.58           C  
ATOM   2246  CG  ARG A 282      45.668 126.751  22.183  1.00  9.36           C  
ATOM   2247  CD  ARG A 282      47.119 126.294  21.908  1.00  8.83           C  
ATOM   2248  NE  ARG A 282      47.765 127.508  21.407  1.00  9.75           N  
ATOM   2249  CZ  ARG A 282      48.287 128.455  22.191  1.00  8.62           C  
ATOM   2250  NH1 ARG A 282      48.413 128.284  23.497  1.00  8.73           N1+
ATOM   2251  NH2 ARG A 282      48.744 129.597  21.674  1.00  9.73           N  
ATOM   2252  N   ASN A 283      41.924 125.514  21.250  1.00  7.33           N  
ATOM   2253  CA  ASN A 283      41.187 125.693  19.980  1.00  8.03           C  
ATOM   2254  C   ASN A 283      40.250 126.923  20.089  1.00  8.90           C  
ATOM   2255  O   ASN A 283      40.177 127.772  19.184  1.00  8.95           O  
ATOM   2256  CB  ASN A 283      40.362 124.439  19.669  1.00  9.35           C  
ATOM   2257  CG  ASN A 283      39.561 124.585  18.396  1.00 11.31           C  
ATOM   2258  ND2 ASN A 283      38.245 124.326  18.463  1.00  9.45           N  
ATOM   2259  OD1 ASN A 283      40.123 124.934  17.348  1.00 12.34           O  
ATOM   2260  N   GLN A 284      39.537 127.017  21.214  1.00  8.63           N  
ATOM   2261  CA  GLN A 284      38.686 128.198  21.397  1.00  8.09           C  
ATOM   2262  C   GLN A 284      39.404 129.446  21.858  1.00  8.19           C  
ATOM   2263  O   GLN A 284      39.027 130.579  21.452  1.00  7.92           O  
ATOM   2264  CB  GLN A 284      37.507 127.870  22.324  1.00  7.59           C  
ATOM   2265  CG  GLN A 284      36.443 126.954  21.641  1.00 10.44           C  
ATOM   2266  CD  GLN A 284      35.101 127.083  22.296  1.00  9.64           C  
ATOM   2267  NE2 GLN A 284      34.070 127.327  21.480  1.00 10.13           N  
ATOM   2268  OE1 GLN A 284      34.975 126.993  23.546  1.00 12.12           O  
ATOM   2269  N   MET A 285      40.436 129.308  22.687  1.00  7.62           N  
ATOM   2270  CA AMET A 285      41.164 130.475  23.176  0.50  8.12           C  
ATOM   2271  CA BMET A 285      41.138 130.488  23.170  0.50  8.44           C  
ATOM   2272  C   MET A 285      41.634 131.355  22.024  1.00  7.76           C  
ATOM   2273  O   MET A 285      41.523 132.592  22.120  1.00  7.31           O  
ATOM   2274  CB AMET A 285      42.370 130.065  24.025  0.50  7.98           C  
ATOM   2275  CB BMET A 285      42.327 130.128  24.044  0.50  8.73           C  
ATOM   2276  CG AMET A 285      43.143 131.266  24.625  0.50  7.82           C  
ATOM   2277  CG BMET A 285      43.019 131.381  24.620  0.50  9.70           C  
ATOM   2278  SD AMET A 285      44.446 131.858  23.534  0.50  7.58           S  
ATOM   2279  SD BMET A 285      44.617 130.935  25.282  0.50 15.25           S  
ATOM   2280  CE AMET A 285      45.652 130.531  23.584  0.50 10.34           C  
ATOM   2281  CE BMET A 285      45.597 130.804  23.775  0.50 15.09           C  
ATOM   2282  N   ILE A 286      42.160 130.739  20.961  1.00  7.88           N  
ATOM   2283  CA  ILE A 286      42.835 131.505  19.907  1.00  7.56           C  
ATOM   2284  C   ILE A 286      41.852 132.263  18.985  1.00  8.52           C  
ATOM   2285  O   ILE A 286      42.287 132.986  18.102  1.00  8.62           O  
ATOM   2286  CB  ILE A 286      43.835 130.635  19.075  1.00  7.79           C  
ATOM   2287  CG1 ILE A 286      43.101 129.440  18.426  1.00  7.45           C  
ATOM   2288  CG2 ILE A 286      45.007 130.187  19.968  1.00  8.21           C  
ATOM   2289  CD1 ILE A 286      44.050 128.670  17.463  1.00 11.10           C  
ATOM   2290  N   THR A 287      40.541 132.082  19.225  1.00  8.22           N  
ATOM   2291  CA  THR A 287      39.472 132.865  18.563  1.00  7.74           C  
ATOM   2292  C   THR A 287      38.920 133.982  19.455  1.00  7.57           C  
ATOM   2293  O   THR A 287      38.067 134.718  19.003  1.00  7.92           O  
ATOM   2294  CB  THR A 287      38.299 131.972  18.169  1.00  9.65           C  
ATOM   2295  CG2 THR A 287      38.793 130.744  17.374  1.00 10.50           C  
ATOM   2296  OG1 THR A 287      37.618 131.540  19.357  1.00  8.78           O  
ATOM   2297  N   ARG A 288      39.488 134.126  20.671  1.00  7.31           N  
ATOM   2298  CA  ARG A 288      38.927 134.984  21.707  1.00  7.82           C  
ATOM   2299  C   ARG A 288      39.846 136.135  22.148  1.00  8.03           C  
ATOM   2300  O   ARG A 288      39.518 136.849  23.112  1.00  9.78           O  
ATOM   2301  CB  ARG A 288      38.546 134.128  22.934  1.00  7.50           C  
ATOM   2302  CG  ARG A 288      37.208 133.365  22.710  1.00  7.14           C  
ATOM   2303  CD  ARG A 288      37.061 132.125  23.659  1.00 10.00           C  
ATOM   2304  NE  ARG A 288      35.659 131.768  23.885  1.00  8.78           N  
ATOM   2305  CZ  ARG A 288      34.894 131.156  22.983  1.00 10.30           C  
ATOM   2306  NH1 ARG A 288      35.369 130.799  21.781  1.00  7.55           N1+
ATOM   2307  NH2 ARG A 288      33.663 130.885  23.316  1.00  8.25           N  
ATOM   2308  N   VAL A 289      40.964 136.287  21.450  1.00  8.06           N  
ATOM   2309  CA  VAL A 289      42.106 137.119  21.930  1.00  9.68           C  
ATOM   2310  C   VAL A 289      42.600 138.052  20.781  1.00  8.06           C  
ATOM   2311  O   VAL A 289      43.626 137.829  20.132  1.00  8.47           O  
ATOM   2312  CB  VAL A 289      43.248 136.254  22.503  1.00  8.91           C  
ATOM   2313  CG1 VAL A 289      42.803 135.669  23.895  1.00 12.24           C  
ATOM   2314  CG2 VAL A 289      43.637 135.108  21.570  1.00 10.09           C  
ATOM   2315  N   PRO A 290      41.843 139.138  20.519  1.00  7.36           N  
ATOM   2316  CA  PRO A 290      42.224 140.100  19.461  1.00  7.16           C  
ATOM   2317  C   PRO A 290      43.394 140.954  19.880  1.00  6.82           C  
ATOM   2318  O   PRO A 290      43.673 141.083  21.103  1.00  7.58           O  
ATOM   2319  CB  PRO A 290      40.966 140.987  19.320  1.00  7.14           C  
ATOM   2320  CG  PRO A 290      40.295 140.890  20.697  1.00  9.51           C  
ATOM   2321  CD  PRO A 290      40.569 139.466  21.171  1.00  8.12           C  
ATOM   2322  N   LEU A 291      44.035 141.583  18.899  1.00  7.10           N  
ATOM   2323  CA  LEU A 291      45.010 142.657  19.205  1.00  7.32           C  
ATOM   2324  C   LEU A 291      44.368 144.019  19.037  1.00  7.83           C  
ATOM   2325  O   LEU A 291      43.381 144.183  18.307  1.00  8.40           O  
ATOM   2326  CB  LEU A 291      46.272 142.592  18.331  1.00  7.09           C  
ATOM   2327  CG  LEU A 291      47.216 141.389  18.665  1.00  8.34           C  
ATOM   2328  CD1 LEU A 291      46.736 140.056  17.981  1.00 11.19           C  
ATOM   2329  CD2 LEU A 291      48.701 141.691  18.328  1.00  9.72           C  
ATOM   2330  N   GLY A 292      44.974 144.996  19.697  1.00  8.04           N  
ATOM   2331  CA  GLY A 292      44.472 146.353  19.642  1.00  7.45           C  
ATOM   2332  C   GLY A 292      44.712 147.047  18.315  1.00  8.06           C  
ATOM   2333  O   GLY A 292      45.227 146.461  17.373  1.00  7.51           O  
ATOM   2334  N   SER A 293      44.322 148.323  18.260  1.00  8.22           N  
ATOM   2335  CA  SER A 293      44.320 149.077  16.986  1.00  7.86           C  
ATOM   2336  C   SER A 293      45.053 150.393  17.163  1.00  7.71           C  
ATOM   2337  O   SER A 293      44.753 151.151  18.081  1.00  8.87           O  
ATOM   2338  CB  SER A 293      42.850 149.384  16.563  1.00 10.02           C  
ATOM   2339  OG  SER A 293      42.100 148.178  16.408  1.00  9.42           O  
ATOM   2340  N   VAL A 294      46.052 150.626  16.305  1.00  7.31           N  
ATOM   2341  CA  VAL A 294      46.834 151.873  16.436  1.00  7.19           C  
ATOM   2342  C   VAL A 294      47.456 152.248  15.101  1.00  7.96           C  
ATOM   2343  O   VAL A 294      47.833 151.376  14.301  1.00  9.14           O  
ATOM   2344  CB  VAL A 294      47.912 151.749  17.563  1.00  7.53           C  
ATOM   2345  CG1 VAL A 294      48.902 150.536  17.318  1.00 10.08           C  
ATOM   2346  CG2 VAL A 294      48.677 153.070  17.749  1.00  8.87           C  
ATOM   2347  N   ILE A 295      47.527 153.563  14.852  1.00  7.68           N  
ATOM   2348  CA  ILE A 295      48.378 154.071  13.749  1.00  8.51           C  
ATOM   2349  C   ILE A 295      49.476 154.867  14.449  1.00  9.14           C  
ATOM   2350  O   ILE A 295      49.170 155.792  15.231  1.00 10.12           O  
ATOM   2351  CB  ILE A 295      47.602 154.999  12.750  1.00  9.42           C  
ATOM   2352  CG1 ILE A 295      46.290 154.350  12.326  1.00  9.75           C  
ATOM   2353  CG2 ILE A 295      48.518 155.301  11.501  1.00  9.74           C  
ATOM   2354  CD1 ILE A 295      45.427 155.265  11.404  1.00  9.72           C  
ATOM   2355  N   LYS A 296      50.739 154.531  14.171  1.00  7.72           N  
ATOM   2356  CA  LYS A 296      51.841 155.310  14.730  1.00  9.19           C  
ATOM   2357  C   LYS A 296      52.282 156.309  13.682  1.00  9.21           C  
ATOM   2358  O   LYS A 296      52.538 155.928  12.540  1.00  9.34           O  
ATOM   2359  CB  LYS A 296      53.001 154.377  15.145  1.00  8.31           C  
ATOM   2360  CG  LYS A 296      54.140 155.150  15.857  1.00  9.50           C  
ATOM   2361  CD  LYS A 296      55.135 154.144  16.449  1.00 11.52           C  
ATOM   2362  CE  LYS A 296      56.161 154.886  17.284  1.00 15.88           C  
ATOM   2363  NZ  LYS A 296      57.202 153.925  17.783  1.00 17.51           N1+
ATOM   2364  N   CYS A 297      52.300 157.609  14.030  1.00  8.66           N  
ATOM   2365  CA  CYS A 297      52.459 158.698  13.041  1.00  9.24           C  
ATOM   2366  C   CYS A 297      53.600 159.598  13.466  1.00  9.12           C  
ATOM   2367  O   CYS A 297      53.646 160.024  14.627  1.00  9.39           O  
ATOM   2368  CB  CYS A 297      51.216 159.563  13.017  1.00  8.97           C  
ATOM   2369  SG  CYS A 297      49.711 158.589  12.658  1.00 10.86           S  
ATOM   2370  N   ILE A 298      54.526 159.895  12.558  1.00  8.96           N  
ATOM   2371  CA  ILE A 298      55.667 160.748  12.963  1.00  9.00           C  
ATOM   2372  C   ILE A 298      55.726 161.938  11.996  1.00  9.33           C  
ATOM   2373  O   ILE A 298      55.890 161.764  10.762  1.00  8.72           O  
ATOM   2374  CB  ILE A 298      57.027 159.958  12.961  1.00  9.19           C  
ATOM   2375  CG1 ILE A 298      56.953 158.707  13.901  1.00 11.39           C  
ATOM   2376  CG2 ILE A 298      58.143 160.897  13.500  1.00 10.71           C  
ATOM   2377  CD1 ILE A 298      56.607 157.478  13.146  1.00 15.83           C  
ATOM   2378  N   VAL A 299      55.558 163.143  12.552  1.00  9.04           N  
ATOM   2379  CA  VAL A 299      55.595 164.388  11.778  1.00  8.86           C  
ATOM   2380  C   VAL A 299      56.942 165.066  12.020  1.00  8.68           C  
ATOM   2381  O   VAL A 299      57.345 165.280  13.181  1.00  9.95           O  
ATOM   2382  CB  VAL A 299      54.472 165.345  12.235  1.00  9.44           C  
ATOM   2383  CG1 VAL A 299      54.532 166.662  11.428  1.00 10.46           C  
ATOM   2384  CG2 VAL A 299      53.068 164.679  12.080  1.00 10.22           C  
ATOM   2385  N   TYR A 300      57.647 165.375  10.929  1.00  8.28           N  
ATOM   2386  CA  TYR A 300      58.998 165.959  10.995  1.00  9.39           C  
ATOM   2387  C   TYR A 300      58.935 167.449  10.760  1.00  8.87           C  
ATOM   2388  O   TYR A 300      58.150 167.907   9.914  1.00 10.19           O  
ATOM   2389  CB  TYR A 300      59.912 165.331   9.923  1.00  8.96           C  
ATOM   2390  CG  TYR A 300      60.179 163.853  10.243  1.00  9.32           C  
ATOM   2391  CD1 TYR A 300      59.245 162.885   9.937  1.00  9.28           C  
ATOM   2392  CD2 TYR A 300      61.322 163.479  10.964  1.00  8.84           C  
ATOM   2393  CE1 TYR A 300      59.482 161.523  10.272  1.00  9.58           C  
ATOM   2394  CE2 TYR A 300      61.553 162.136  11.310  1.00  9.46           C  
ATOM   2395  CZ  TYR A 300      60.618 161.191  10.975  1.00 10.11           C  
ATOM   2396  OH  TYR A 300      60.798 159.868  11.322  1.00 12.41           O  
ATOM   2397  N   TYR A 301      59.839 168.142  11.452  1.00  9.51           N  
ATOM   2398  CA  TYR A 301      59.947 169.612  11.333  1.00 10.32           C  
ATOM   2399  C   TYR A 301      61.401 170.054  11.157  1.00 12.01           C  
ATOM   2400  O   TYR A 301      62.321 169.303  11.428  1.00 12.26           O  
ATOM   2401  CB  TYR A 301      59.395 170.229  12.596  1.00 10.61           C  
ATOM   2402  CG  TYR A 301      57.887 170.027  12.757  1.00 10.70           C  
ATOM   2403  CD1 TYR A 301      57.370 169.027  13.633  1.00  8.49           C  
ATOM   2404  CD2 TYR A 301      56.970 170.811  12.017  1.00  8.79           C  
ATOM   2405  CE1 TYR A 301      55.965 168.856  13.783  1.00 10.71           C  
ATOM   2406  CE2 TYR A 301      55.570 170.650  12.162  1.00  7.48           C  
ATOM   2407  CZ  TYR A 301      55.092 169.659  13.060  1.00 10.47           C  
ATOM   2408  OH  TYR A 301      53.736 169.528  13.224  1.00 10.64           O  
ATOM   2409  N   LYS A 302      61.585 171.301  10.731  1.00 12.11           N  
ATOM   2410  CA  LYS A 302      62.956 171.862  10.558  1.00 14.26           C  
ATOM   2411  C   LYS A 302      63.722 171.884  11.865  1.00 14.08           C  
ATOM   2412  O   LYS A 302      64.929 171.602  11.895  1.00 15.09           O  
ATOM   2413  CB  LYS A 302      62.847 173.289   9.974  1.00 14.82           C  
ATOM   2414  CG  LYS A 302      64.210 173.877   9.603  1.00 21.77           C  
ATOM   2415  CD  LYS A 302      64.068 175.328   9.146  1.00 29.73           C  
ATOM   2416  CE  LYS A 302      65.445 175.937   8.857  1.00 34.93           C  
ATOM   2417  NZ  LYS A 302      65.330 176.974   7.781  1.00 37.72           N1+
ATOM   2418  N   GLU A 303      63.011 172.169  12.967  1.00 13.10           N  
ATOM   2419  CA  GLU A 303      63.581 172.301  14.309  1.00 13.66           C  
ATOM   2420  C   GLU A 303      62.606 171.816  15.350  1.00 13.55           C  
ATOM   2421  O   GLU A 303      61.395 171.814  15.103  1.00 12.86           O  
ATOM   2422  CB  GLU A 303      63.925 173.770  14.639  1.00 16.55           C  
ATOM   2423  CG  GLU A 303      64.912 174.396  13.643  1.00 22.10           C  
ATOM   2424  CD  GLU A 303      66.334 173.823  13.738  1.00 31.40           C  
ATOM   2425  OE1 GLU A 303      67.134 174.100  12.816  1.00 37.17           O  
ATOM   2426  OE2 GLU A 303      66.678 173.102  14.720  1.00 34.97           O1-
ATOM   2427  N   PRO A 304      63.123 171.441  16.541  1.00 13.34           N  
ATOM   2428  CA  PRO A 304      62.204 171.037  17.626  1.00 13.41           C  
ATOM   2429  C   PRO A 304      61.698 172.312  18.303  1.00 12.92           C  
ATOM   2430  O   PRO A 304      62.047 172.592  19.486  1.00 13.60           O  
ATOM   2431  CB  PRO A 304      63.091 170.233  18.568  1.00 13.49           C  
ATOM   2432  CG  PRO A 304      64.500 170.703  18.297  1.00 15.11           C  
ATOM   2433  CD  PRO A 304      64.544 171.271  16.921  1.00 13.86           C  
ATOM   2434  N   PHE A 305      60.819 173.007  17.586  1.00 12.28           N  
ATOM   2435  CA  PHE A 305      60.395 174.366  17.950  1.00 11.34           C  
ATOM   2436  C   PHE A 305      59.645 174.427  19.292  1.00 12.06           C  
ATOM   2437  O   PHE A 305      59.624 175.434  19.975  1.00 13.15           O  
ATOM   2438  CB  PHE A 305      59.549 174.960  16.835  1.00 12.00           C  
ATOM   2439  CG  PHE A 305      58.276 174.221  16.588  1.00 12.08           C  
ATOM   2440  CD1 PHE A 305      58.197 173.243  15.586  1.00 12.19           C  
ATOM   2441  CD2 PHE A 305      57.148 174.468  17.386  1.00 11.51           C  
ATOM   2442  CE1 PHE A 305      56.972 172.517  15.362  1.00 11.62           C  
ATOM   2443  CE2 PHE A 305      55.934 173.761  17.185  1.00 14.15           C  
ATOM   2444  CZ  PHE A 305      55.838 172.783  16.194  1.00 11.90           C  
ATOM   2445  N   TRP A 306      59.033 173.334  19.672  1.00 11.06           N  
ATOM   2446  CA  TRP A 306      58.288 173.301  20.946  1.00 10.75           C  
ATOM   2447  C   TRP A 306      59.206 173.530  22.129  1.00 11.22           C  
ATOM   2448  O   TRP A 306      58.768 174.046  23.156  1.00 11.42           O  
ATOM   2449  CB  TRP A 306      57.554 171.962  21.082  1.00 11.36           C  
ATOM   2450  CG  TRP A 306      58.445 170.745  20.748  1.00 11.50           C  
ATOM   2451  CD1 TRP A 306      59.171 169.974  21.629  1.00 11.39           C  
ATOM   2452  CD2 TRP A 306      58.658 170.173  19.430  1.00  8.69           C  
ATOM   2453  CE2 TRP A 306      59.524 169.052  19.592  1.00  9.14           C  
ATOM   2454  CE3 TRP A 306      58.182 170.494  18.148  1.00  9.01           C  
ATOM   2455  NE1 TRP A 306      59.825 168.951  20.932  1.00 10.78           N  
ATOM   2456  CZ2 TRP A 306      59.939 168.249  18.503  1.00  8.97           C  
ATOM   2457  CZ3 TRP A 306      58.591 169.736  17.062  1.00 10.85           C  
ATOM   2458  CH2 TRP A 306      59.479 168.595  17.239  1.00  9.73           C  
ATOM   2459  N   ARG A 307      60.468 173.112  22.016  1.00 12.23           N  
ATOM   2460  CA  ARG A 307      61.407 173.263  23.136  1.00 11.57           C  
ATOM   2461  C   ARG A 307      61.635 174.751  23.470  1.00 13.50           C  
ATOM   2462  O   ARG A 307      61.809 175.104  24.641  1.00 13.52           O  
ATOM   2463  CB  ARG A 307      62.727 172.593  22.771  1.00 12.12           C  
ATOM   2464  CG  ARG A 307      62.603 171.068  22.619  1.00 10.76           C  
ATOM   2465  CD  ARG A 307      63.974 170.481  22.246  1.00 13.19           C  
ATOM   2466  NE  ARG A 307      63.835 169.038  21.977  1.00 12.57           N  
ATOM   2467  CZ  ARG A 307      64.857 168.242  21.721  1.00 15.32           C  
ATOM   2468  NH1 ARG A 307      66.109 168.749  21.654  1.00 15.28           N1+
ATOM   2469  NH2 ARG A 307      64.655 166.948  21.509  1.00 12.52           N  
ATOM   2470  N   LYS A 308      61.591 175.587  22.439  1.00 13.97           N  
ATOM   2471  CA  LYS A 308      61.765 177.036  22.639  1.00 15.69           C  
ATOM   2472  C   LYS A 308      60.627 177.664  23.440  1.00 16.97           C  
ATOM   2473  O   LYS A 308      60.811 178.722  24.086  1.00 18.79           O  
ATOM   2474  CB  LYS A 308      61.972 177.727  21.293  1.00 16.65           C  
ATOM   2475  CG  LYS A 308      63.415 177.478  20.829  1.00 21.05           C  
ATOM   2476  CD  LYS A 308      63.658 177.753  19.330  1.00 31.27           C  
ATOM   2477  CE  LYS A 308      62.947 178.994  18.772  1.00 35.87           C  
ATOM   2478  NZ  LYS A 308      61.747 178.622  17.917  1.00 38.54           N1+
ATOM   2479  N   LYS A 309      59.475 177.005  23.424  1.00 15.52           N  
ATOM   2480  CA  LYS A 309      58.345 177.414  24.255  1.00 16.00           C  
ATOM   2481  C   LYS A 309      58.295 176.696  25.588  1.00 15.38           C  
ATOM   2482  O   LYS A 309      57.289 176.790  26.299  1.00 16.52           O  
ATOM   2483  CB  LYS A 309      57.036 177.226  23.514  1.00 16.47           C  
ATOM   2484  CG  LYS A 309      57.017 178.142  22.299  1.00 21.49           C  
ATOM   2485  CD  LYS A 309      55.711 178.158  21.707  1.00 24.04           C  
ATOM   2486  CE  LYS A 309      55.695 179.287  20.675  1.00 20.08           C  
ATOM   2487  NZ  LYS A 309      54.261 179.452  20.390  1.00 17.92           N1+
ATOM   2488  N   ASP A 310      59.361 175.955  25.922  1.00 14.80           N  
ATOM   2489  CA  ASP A 310      59.461 175.229  27.169  1.00 14.27           C  
ATOM   2490  C   ASP A 310      58.433 174.088  27.234  1.00 12.76           C  
ATOM   2491  O   ASP A 310      57.894 173.773  28.305  1.00 12.59           O  
ATOM   2492  CB  ASP A 310      59.376 176.150  28.429  1.00 14.79           C  
ATOM   2493  CG  ASP A 310      59.972 175.498  29.656  1.00 18.86           C  
ATOM   2494  OD1 ASP A 310      60.917 174.674  29.523  1.00 20.23           O  
ATOM   2495  OD2 ASP A 310      59.492 175.796  30.780  1.00 20.78           O1-
ATOM   2496  N   TYR A 311      58.225 173.459  26.081  1.00 11.66           N  
ATOM   2497  CA  TYR A 311      57.455 172.225  26.004  1.00 11.64           C  
ATOM   2498  C   TYR A 311      58.375 171.125  25.543  1.00 10.95           C  
ATOM   2499  O   TYR A 311      59.149 171.321  24.584  1.00 11.41           O  
ATOM   2500  CB  TYR A 311      56.363 172.359  24.959  1.00 10.71           C  
ATOM   2501  CG  TYR A 311      55.335 173.414  25.230  1.00 12.60           C  
ATOM   2502  CD1 TYR A 311      54.784 174.141  24.174  1.00 12.51           C  
ATOM   2503  CD2 TYR A 311      54.838 173.611  26.510  1.00 10.66           C  
ATOM   2504  CE1 TYR A 311      53.768 175.095  24.388  1.00 13.73           C  
ATOM   2505  CE2 TYR A 311      53.816 174.573  26.741  1.00 14.93           C  
ATOM   2506  CZ  TYR A 311      53.312 175.317  25.673  1.00 16.49           C  
ATOM   2507  OH  TYR A 311      52.288 176.247  25.827  1.00 16.25           O  
ATOM   2508  N   CYS A 312      58.300 169.955  26.193  1.00 10.35           N  
ATOM   2509  CA  CYS A 312      59.207 168.867  25.790  1.00 11.27           C  
ATOM   2510  C   CYS A 312      58.717 168.098  24.567  1.00 11.45           C  
ATOM   2511  O   CYS A 312      59.503 167.396  23.945  1.00 11.75           O  
ATOM   2512  CB  CYS A 312      59.504 167.879  26.926  1.00 10.98           C  
ATOM   2513  SG  CYS A 312      58.046 166.952  27.522  1.00 11.87           S  
ATOM   2514  N   GLY A 313      57.416 168.245  24.256  1.00  9.79           N  
ATOM   2515  CA  GLY A 313      56.828 167.582  23.067  1.00 10.95           C  
ATOM   2516  C   GLY A 313      55.876 166.463  23.495  1.00  9.56           C  
ATOM   2517  O   GLY A 313      55.188 165.887  22.675  1.00 10.91           O  
ATOM   2518  N   THR A 314      55.799 166.186  24.794  1.00  9.49           N  
ATOM   2519  CA  THR A 314      54.778 165.239  25.332  1.00  9.75           C  
ATOM   2520  C   THR A 314      53.438 165.957  25.475  1.00  9.74           C  
ATOM   2521  O   THR A 314      53.375 167.002  26.129  1.00  9.63           O  
ATOM   2522  CB  THR A 314      55.176 164.755  26.746  1.00 10.52           C  
ATOM   2523  CG2 THR A 314      54.083 163.787  27.310  1.00 10.37           C  
ATOM   2524  OG1 THR A 314      56.456 164.093  26.666  1.00 11.94           O  
ATOM   2525  N   MET A 315      52.392 165.418  24.853  1.00  9.01           N  
ATOM   2526  CA  MET A 315      51.052 166.010  24.901  1.00  8.19           C  
ATOM   2527  C   MET A 315      50.107 164.877  25.240  1.00  9.36           C  
ATOM   2528  O   MET A 315      50.162 163.819  24.604  1.00  9.73           O  
ATOM   2529  CB  MET A 315      50.672 166.614  23.534  1.00  8.45           C  
ATOM   2530  CG  MET A 315      51.585 167.797  23.129  1.00 10.95           C  
ATOM   2531  SD  MET A 315      51.157 168.430  21.497  1.00 13.01           S  
ATOM   2532  CE  MET A 315      52.519 167.768  20.489  1.00 11.79           C  
ATOM   2533  N   ILE A 316      49.276 165.077  26.283  1.00  8.71           N  
ATOM   2534  CA  ILE A 316      48.187 164.163  26.609  1.00  9.14           C  
ATOM   2535  C   ILE A 316      46.913 164.892  26.200  1.00 10.86           C  
ATOM   2536  O   ILE A 316      46.596 165.965  26.764  1.00 10.39           O  
ATOM   2537  CB  ILE A 316      48.149 163.894  28.144  1.00  9.73           C  
ATOM   2538  CG1 ILE A 316      49.477 163.292  28.614  1.00 12.90           C  
ATOM   2539  CG2 ILE A 316      46.887 163.101  28.526  1.00 10.88           C  
ATOM   2540  CD1 ILE A 316      49.630 163.382  30.147  1.00 16.99           C  
ATOM   2541  N   ILE A 317      46.260 164.395  25.149  1.00  9.76           N  
ATOM   2542  CA  ILE A 317      45.235 165.188  24.477  1.00 10.78           C  
ATOM   2543  C   ILE A 317      43.910 164.510  24.552  1.00 10.51           C  
ATOM   2544  O   ILE A 317      43.711 163.445  23.929  1.00 11.21           O  
ATOM   2545  CB  ILE A 317      45.626 165.412  22.997  1.00  9.63           C  
ATOM   2546  CG1 ILE A 317      47.033 165.989  22.906  1.00 10.77           C  
ATOM   2547  CG2 ILE A 317      44.580 166.335  22.265  1.00 11.62           C  
ATOM   2548  CD1 ILE A 317      47.588 166.026  21.415  1.00  9.82           C  
ATOM   2549  N   ASP A 318      42.989 165.098  25.321  1.00 11.64           N  
ATOM   2550  CA  ASP A 318      41.673 164.560  25.493  1.00 13.72           C  
ATOM   2551  C   ASP A 318      40.745 165.107  24.393  1.00 15.74           C  
ATOM   2552  O   ASP A 318      41.067 166.084  23.688  1.00 20.82           O  
ATOM   2553  CB  ASP A 318      41.167 164.884  26.912  1.00 14.62           C  
ATOM   2554  CG  ASP A 318      40.124 163.896  27.406  1.00 17.55           C  
ATOM   2555  OD1 ASP A 318      39.583 163.127  26.591  1.00 20.08           O  
ATOM   2556  OD2 ASP A 318      39.861 163.893  28.616  1.00 19.63           O1-
ATOM   2557  N   GLY A 319      39.653 164.424  24.169  1.00 17.43           N  
ATOM   2558  CA  GLY A 319      38.615 164.942  23.297  1.00 17.29           C  
ATOM   2559  C   GLY A 319      38.424 164.095  22.076  1.00 17.08           C  
ATOM   2560  O   GLY A 319      39.409 163.676  21.448  1.00 16.54           O  
ATOM   2561  N   GLU A 320      37.169 163.865  21.714  1.00 17.03           N  
ATOM   2562  CA  GLU A 320      36.897 163.032  20.533  1.00 16.99           C  
ATOM   2563  C   GLU A 320      37.444 163.585  19.227  1.00 17.11           C  
ATOM   2564  O   GLU A 320      37.828 162.818  18.334  1.00 16.62           O  
ATOM   2565  CB  GLU A 320      35.377 162.759  20.384  1.00 18.74           C  
ATOM   2566  CG  GLU A 320      35.017 161.890  19.147  1.00 17.01           C  
ATOM   2567  CD  GLU A 320      35.574 160.453  19.230  1.00 19.45           C  
ATOM   2568  OE1 GLU A 320      35.779 159.870  18.165  1.00 20.53           O  
ATOM   2569  OE2 GLU A 320      35.795 159.929  20.348  1.00 21.42           O1-
ATOM   2570  N   GLU A 321      37.495 164.907  19.100  1.00 16.65           N  
ATOM   2571  CA  GLU A 321      37.891 165.501  17.834  1.00 18.71           C  
ATOM   2572  C   GLU A 321      39.385 165.317  17.603  1.00 17.72           C  
ATOM   2573  O   GLU A 321      39.835 165.412  16.467  1.00 20.43           O  
ATOM   2574  CB  GLU A 321      37.601 167.021  17.810  1.00 19.56           C  
ATOM   2575  CG  GLU A 321      36.221 167.457  18.280  1.00 27.85           C  
ATOM   2576  CD  GLU A 321      36.172 168.972  18.599  1.00 35.83           C  
ATOM   2577  OE1 GLU A 321      36.051 169.773  17.643  1.00 40.41           O  
ATOM   2578  OE2 GLU A 321      36.261 169.361  19.793  1.00 37.88           O1-
ATOM   2579  N   ALA A 322      40.171 165.127  18.669  1.00 14.33           N  
ATOM   2580  CA  ALA A 322      41.615 165.015  18.471  1.00 12.70           C  
ATOM   2581  C   ALA A 322      41.940 163.639  17.879  1.00 12.86           C  
ATOM   2582  O   ALA A 322      41.621 162.645  18.488  1.00 11.64           O  
ATOM   2583  CB  ALA A 322      42.322 165.181  19.805  1.00 13.83           C  
ATOM   2584  N   PRO A 323      42.611 163.586  16.715  1.00 11.18           N  
ATOM   2585  CA  PRO A 323      42.937 162.285  16.131  1.00 10.46           C  
ATOM   2586  C   PRO A 323      43.958 161.549  16.985  1.00  9.64           C  
ATOM   2587  O   PRO A 323      43.933 160.301  17.046  1.00  8.93           O  
ATOM   2588  CB  PRO A 323      43.579 162.638  14.780  1.00 10.80           C  
ATOM   2589  CG  PRO A 323      43.927 164.113  14.880  1.00 12.39           C  
ATOM   2590  CD  PRO A 323      42.867 164.685  15.771  1.00 11.69           C  
ATOM   2591  N   VAL A 324      44.859 162.293  17.613  1.00  9.31           N  
ATOM   2592  CA  VAL A 324      45.991 161.732  18.390  1.00  9.25           C  
ATOM   2593  C   VAL A 324      45.791 162.099  19.831  1.00  9.33           C  
ATOM   2594  O   VAL A 324      45.570 163.277  20.114  1.00  9.83           O  
ATOM   2595  CB  VAL A 324      47.335 162.328  17.891  1.00  9.63           C  
ATOM   2596  CG1 VAL A 324      48.517 162.131  18.913  1.00  8.71           C  
ATOM   2597  CG2 VAL A 324      47.711 161.764  16.513  1.00  9.92           C  
ATOM   2598  N   ALA A 325      45.851 161.120  20.747  1.00  8.50           N  
ATOM   2599  CA  ALA A 325      45.663 161.366  22.176  1.00  8.37           C  
ATOM   2600  C   ALA A 325      46.972 161.442  22.932  1.00  8.19           C  
ATOM   2601  O   ALA A 325      46.976 161.869  24.078  1.00  9.40           O  
ATOM   2602  CB  ALA A 325      44.773 160.243  22.757  1.00 10.83           C  
ATOM   2603  N   TYR A 326      48.088 161.048  22.310  1.00  7.29           N  
ATOM   2604  CA  TYR A 326      49.367 161.071  23.055  1.00  8.31           C  
ATOM   2605  C   TYR A 326      50.505 161.256  22.090  1.00  8.94           C  
ATOM   2606  O   TYR A 326      50.539 160.620  21.037  1.00  9.09           O  
ATOM   2607  CB  TYR A 326      49.594 159.750  23.796  1.00  8.48           C  
ATOM   2608  CG  TYR A 326      50.721 159.818  24.798  1.00  8.55           C  
ATOM   2609  CD1 TYR A 326      50.587 160.596  25.940  1.00  8.56           C  
ATOM   2610  CD2 TYR A 326      51.878 159.052  24.612  1.00  9.68           C  
ATOM   2611  CE1 TYR A 326      51.606 160.645  26.880  1.00  8.63           C  
ATOM   2612  CE2 TYR A 326      52.934 159.089  25.563  1.00 10.09           C  
ATOM   2613  CZ  TYR A 326      52.751 159.882  26.690  1.00 10.05           C  
ATOM   2614  OH  TYR A 326      53.718 159.969  27.682  1.00 11.14           O  
ATOM   2615  N   THR A 327      51.426 162.149  22.457  1.00  8.27           N  
ATOM   2616  CA  THR A 327      52.632 162.364  21.670  1.00  8.17           C  
ATOM   2617  C   THR A 327      53.883 162.348  22.549  1.00  8.40           C  
ATOM   2618  O   THR A 327      53.809 162.589  23.744  1.00  9.71           O  
ATOM   2619  CB  THR A 327      52.657 163.758  20.956  1.00  8.07           C  
ATOM   2620  CG2 THR A 327      51.441 163.950  20.078  1.00  9.32           C  
ATOM   2621  OG1 THR A 327      52.752 164.796  21.937  1.00  8.53           O  
ATOM   2622  N   LEU A 328      55.005 162.092  21.886  1.00  8.37           N  
ATOM   2623  CA  LEU A 328      56.363 162.252  22.473  1.00  8.67           C  
ATOM   2624  C   LEU A 328      57.280 162.895  21.454  1.00  9.08           C  
ATOM   2625  O   LEU A 328      57.146 162.666  20.252  1.00  9.65           O  
ATOM   2626  CB  LEU A 328      56.932 160.853  22.837  1.00  9.01           C  
ATOM   2627  CG  LEU A 328      56.203 160.197  24.027  1.00  7.79           C  
ATOM   2628  CD1 LEU A 328      56.673 158.718  24.111  1.00  9.65           C  
ATOM   2629  CD2 LEU A 328      56.514 160.965  25.376  1.00 10.34           C  
ATOM   2630  N   ASP A 329      58.280 163.640  21.934  1.00  9.70           N  
ATOM   2631  CA  ASP A 329      59.337 164.160  21.075  1.00 10.00           C  
ATOM   2632  C   ASP A 329      60.109 162.978  20.479  1.00 10.06           C  
ATOM   2633  O   ASP A 329      60.497 162.081  21.225  1.00 10.49           O  
ATOM   2634  CB  ASP A 329      60.228 165.046  21.981  1.00  8.89           C  
ATOM   2635  CG  ASP A 329      61.281 165.844  21.207  1.00 10.81           C  
ATOM   2636  OD1 ASP A 329      61.619 165.472  20.082  1.00 14.80           O  
ATOM   2637  OD2 ASP A 329      61.793 166.853  21.750  1.00 11.36           O1-
ATOM   2638  N   ASP A 330      60.258 162.949  19.147  1.00  9.89           N  
ATOM   2639  CA  ASP A 330      60.991 161.838  18.451  1.00 10.84           C  
ATOM   2640  C   ASP A 330      62.262 162.358  17.765  1.00 10.56           C  
ATOM   2641  O   ASP A 330      62.853 161.669  16.918  1.00 11.24           O  
ATOM   2642  CB  ASP A 330      60.076 161.118  17.425  1.00 10.24           C  
ATOM   2643  CG  ASP A 330      60.416 159.626  17.269  1.00 13.72           C  
ATOM   2644  OD1 ASP A 330      60.634 158.959  18.308  1.00 15.69           O  
ATOM   2645  OD2 ASP A 330      60.441 159.129  16.107  1.00 14.48           O1-
ATOM   2646  N   THR A 331      62.679 163.578  18.125  1.00 10.94           N  
ATOM   2647  CA  THR A 331      63.951 164.127  17.629  1.00 11.11           C  
ATOM   2648  C   THR A 331      65.141 163.226  17.935  1.00 11.62           C  
ATOM   2649  O   THR A 331      65.198 162.570  18.992  1.00 12.22           O  
ATOM   2650  CB  THR A 331      64.149 165.498  18.264  1.00 11.32           C  
ATOM   2651  CG2 THR A 331      65.391 166.213  17.688  1.00 11.71           C  
ATOM   2652  OG1 THR A 331      62.983 166.306  17.984  1.00 10.71           O  
ATOM   2653  N   LYS A 332      66.093 163.158  16.995  1.00 12.17           N  
ATOM   2654  CA  LYS A 332      67.271 162.311  17.226  1.00 13.30           C  
ATOM   2655  C   LYS A 332      68.087 162.851  18.397  1.00 14.41           C  
ATOM   2656  O   LYS A 332      67.956 164.040  18.737  1.00 13.78           O  
ATOM   2657  CB  LYS A 332      68.137 162.304  15.971  1.00 11.82           C  
ATOM   2658  CG  LYS A 332      67.453 161.703  14.741  1.00 13.70           C  
ATOM   2659  CD  LYS A 332      67.494 160.142  14.792  1.00 15.27           C  
ATOM   2660  CE  LYS A 332      66.850 159.547  13.525  1.00 12.76           C  
ATOM   2661  NZ  LYS A 332      65.326 159.761  13.369  1.00 11.48           N1+
ATOM   2662  N   PRO A 333      68.933 162.002  19.009  1.00 15.91           N  
ATOM   2663  CA  PRO A 333      69.651 162.443  20.224  1.00 17.74           C  
ATOM   2664  C   PRO A 333      70.612 163.584  19.903  1.00 19.23           C  
ATOM   2665  O   PRO A 333      70.886 164.407  20.779  1.00 20.06           O  
ATOM   2666  CB  PRO A 333      70.432 161.178  20.670  1.00 17.56           C  
ATOM   2667  CG  PRO A 333      70.273 160.183  19.608  1.00 17.59           C  
ATOM   2668  CD  PRO A 333      69.082 160.550  18.789  1.00 15.10           C  
ATOM   2669  N   GLU A 334      71.070 163.632  18.652  1.00 20.20           N  
ATOM   2670  CA  GLU A 334      71.933 164.705  18.128  1.00 22.12           C  
ATOM   2671  C   GLU A 334      71.213 166.046  17.956  1.00 22.17           C  
ATOM   2672  O   GLU A 334      71.870 167.075  17.756  1.00 22.92           O  
ATOM   2673  CB  GLU A 334      72.607 164.290  16.800  1.00 22.73           C  
ATOM   2674  CG  GLU A 334      73.603 163.131  16.891  1.00 25.32           C  
ATOM   2675  CD  GLU A 334      72.965 161.738  16.928  1.00 28.04           C  
ATOM   2676  OE1 GLU A 334      71.732 161.570  16.679  1.00 23.90           O  
ATOM   2677  OE2 GLU A 334      73.716 160.782  17.190  1.00 30.60           O1-
ATOM   2678  N   GLY A 335      69.876 166.047  18.014  1.00 19.56           N  
ATOM   2679  CA  GLY A 335      69.111 167.281  18.022  1.00 18.08           C  
ATOM   2680  C   GLY A 335      68.553 167.586  16.642  1.00 16.62           C  
ATOM   2681  O   GLY A 335      67.881 168.609  16.470  1.00 17.42           O  
ATOM   2682  N   ASN A 336      68.875 166.748  15.654  1.00 15.25           N  
ATOM   2683  CA  ASN A 336      68.375 166.914  14.280  1.00 15.75           C  
ATOM   2684  C   ASN A 336      67.251 165.909  13.984  1.00 13.39           C  
ATOM   2685  O   ASN A 336      66.891 165.111  14.848  1.00 12.36           O  
ATOM   2686  CB  ASN A 336      69.489 166.800  13.205  1.00 16.96           C  
ATOM   2687  CG  ASN A 336      70.357 165.562  13.376  1.00 21.01           C  
ATOM   2688  ND2 ASN A 336      71.434 165.484  12.581  1.00 24.25           N  
ATOM   2689  OD1 ASN A 336      70.107 164.713  14.221  1.00 20.08           O  
ATOM   2690  N   TYR A 337      66.695 166.009  12.778  1.00 13.53           N  
ATOM   2691  CA  TYR A 337      65.482 165.264  12.340  1.00 12.55           C  
ATOM   2692  C   TYR A 337      64.379 165.481  13.383  1.00 12.08           C  
ATOM   2693  O   TYR A 337      63.748 164.536  13.887  1.00 13.23           O  
ATOM   2694  CB  TYR A 337      65.766 163.752  12.121  1.00 13.34           C  
ATOM   2695  CG  TYR A 337      66.887 163.470  11.142  1.00 12.85           C  
ATOM   2696  CD1 TYR A 337      68.210 163.427  11.588  1.00 15.93           C  
ATOM   2697  CD2 TYR A 337      66.623 163.245   9.814  1.00 14.04           C  
ATOM   2698  CE1 TYR A 337      69.270 163.145  10.695  1.00 15.45           C  
ATOM   2699  CE2 TYR A 337      67.681 162.948   8.913  1.00 13.92           C  
ATOM   2700  CZ  TYR A 337      68.979 162.926   9.383  1.00 17.51           C  
ATOM   2701  OH  TYR A 337      70.031 162.672   8.525  1.00 20.81           O  
ATOM   2702  N   ALA A 338      64.183 166.744  13.744  1.00 11.15           N  
ATOM   2703  CA  ALA A 338      63.129 167.068  14.742  1.00 10.16           C  
ATOM   2704  C   ALA A 338      61.824 166.456  14.326  1.00  9.61           C  
ATOM   2705  O   ALA A 338      61.463 166.482  13.136  1.00  9.88           O  
ATOM   2706  CB  ALA A 338      62.943 168.578  14.824  1.00 11.66           C  
ATOM   2707  N   ALA A 339      61.087 165.959  15.312  1.00  9.30           N  
ATOM   2708  CA  ALA A 339      59.881 165.162  15.011  1.00  9.10           C  
ATOM   2709  C   ALA A 339      59.032 164.970  16.255  1.00  8.38           C  
ATOM   2710  O   ALA A 339      59.535 164.961  17.384  1.00  8.98           O  
ATOM   2711  CB  ALA A 339      60.270 163.776  14.445  1.00  8.36           C  
ATOM   2712  N   ILE A 340      57.729 164.888  16.018  1.00  7.93           N  
ATOM   2713  CA  ILE A 340      56.743 164.528  17.024  1.00  8.16           C  
ATOM   2714  C   ILE A 340      56.159 163.167  16.644  1.00  8.62           C  
ATOM   2715  O   ILE A 340      55.611 163.043  15.530  1.00  9.10           O  
ATOM   2716  CB  ILE A 340      55.603 165.597  17.153  1.00  9.02           C  
ATOM   2717  CG1 ILE A 340      56.182 166.940  17.579  1.00 10.69           C  
ATOM   2718  CG2 ILE A 340      54.533 165.107  18.175  1.00 10.12           C  
ATOM   2719  CD1 ILE A 340      56.673 166.955  19.027  1.00 19.12           C  
ATOM   2720  N   MET A 341      56.224 162.208  17.563  1.00  8.61           N  
ATOM   2721  CA  MET A 341      55.512 160.945  17.404  1.00  8.74           C  
ATOM   2722  C   MET A 341      54.153 161.043  18.082  1.00  8.85           C  
ATOM   2723  O   MET A 341      54.039 161.499  19.244  1.00  9.35           O  
ATOM   2724  CB  MET A 341      56.331 159.839  18.117  1.00  9.14           C  
ATOM   2725  CG  MET A 341      55.796 158.407  17.902  1.00 11.11           C  
ATOM   2726  SD  MET A 341      54.343 157.946  18.881  1.00 13.41           S  
ATOM   2727  CE  MET A 341      54.800 158.282  20.555  1.00 12.39           C  
ATOM   2728  N   GLY A 342      53.121 160.589  17.377  1.00  7.46           N  
ATOM   2729  CA  GLY A 342      51.775 160.522  17.980  1.00  8.40           C  
ATOM   2730  C   GLY A 342      51.120 159.176  17.686  1.00  7.80           C  
ATOM   2731  O   GLY A 342      51.347 158.595  16.614  1.00  8.78           O  
ATOM   2732  N   PHE A 343      50.245 158.739  18.596  1.00  7.67           N  
ATOM   2733  CA  PHE A 343      49.439 157.522  18.372  1.00  7.69           C  
ATOM   2734  C   PHE A 343      47.985 157.881  18.073  1.00  8.92           C  
ATOM   2735  O   PHE A 343      47.400 158.714  18.786  1.00  8.63           O  
ATOM   2736  CB  PHE A 343      49.419 156.648  19.630  1.00  8.50           C  
ATOM   2737  CG  PHE A 343      50.719 156.016  19.966  1.00  9.45           C  
ATOM   2738  CD1 PHE A 343      51.280 156.221  21.228  1.00 12.45           C  
ATOM   2739  CD2 PHE A 343      51.360 155.173  19.069  1.00 10.57           C  
ATOM   2740  CE1 PHE A 343      52.506 155.581  21.595  1.00 13.60           C  
ATOM   2741  CE2 PHE A 343      52.588 154.557  19.411  1.00 11.00           C  
ATOM   2742  CZ  PHE A 343      53.121 154.742  20.694  1.00 11.26           C  
ATOM   2743  N   ILE A 344      47.427 157.282  17.028  1.00  7.82           N  
ATOM   2744  CA  ILE A 344      45.983 157.346  16.777  1.00  7.54           C  
ATOM   2745  C   ILE A 344      45.426 156.032  17.303  1.00  8.98           C  
ATOM   2746  O   ILE A 344      45.811 154.957  16.819  1.00  9.11           O  
ATOM   2747  CB  ILE A 344      45.688 157.496  15.251  1.00  7.84           C  
ATOM   2748  CG1 ILE A 344      46.250 158.843  14.748  1.00  8.36           C  
ATOM   2749  CG2 ILE A 344      44.185 157.451  14.995  1.00  7.98           C  
ATOM   2750  CD1 ILE A 344      46.172 158.944  13.178  1.00  9.26           C  
ATOM   2751  N   LEU A 345      44.590 156.119  18.335  1.00  9.01           N  
ATOM   2752  CA  LEU A 345      44.275 154.936  19.172  1.00  8.50           C  
ATOM   2753  C   LEU A 345      42.890 154.333  18.989  1.00  8.66           C  
ATOM   2754  O   LEU A 345      41.901 155.034  18.858  1.00  9.88           O  
ATOM   2755  CB  LEU A 345      44.399 155.295  20.687  1.00  8.49           C  
ATOM   2756  CG  LEU A 345      45.810 155.740  21.083  1.00  9.02           C  
ATOM   2757  CD1 LEU A 345      45.643 156.429  22.431  1.00 12.11           C  
ATOM   2758  CD2 LEU A 345      46.795 154.567  21.180  1.00 10.00           C  
ATOM   2759  N   ALA A 346      42.836 153.008  19.014  1.00  8.48           N  
ATOM   2760  CA  ALA A 346      41.540 152.286  19.203  1.00  8.95           C  
ATOM   2761  C   ALA A 346      40.513 152.694  18.167  1.00  8.73           C  
ATOM   2762  O   ALA A 346      40.842 152.609  16.973  1.00  9.52           O  
ATOM   2763  CB  ALA A 346      41.039 152.413  20.656  1.00  9.40           C  
ATOM   2764  N   HIS A 347      39.306 153.134  18.522  1.00  8.49           N  
ATOM   2765  CA  HIS A 347      38.337 153.417  17.423  1.00 10.09           C  
ATOM   2766  C   HIS A 347      38.816 154.473  16.424  1.00 10.70           C  
ATOM   2767  O   HIS A 347      38.406 154.462  15.276  1.00 12.10           O  
ATOM   2768  CB  HIS A 347      36.955 153.813  17.929  1.00 10.23           C  
ATOM   2769  CG  HIS A 347      36.867 155.218  18.429  1.00 10.95           C  
ATOM   2770  CD2 HIS A 347      36.358 156.336  17.861  1.00 14.45           C  
ATOM   2771  ND1 HIS A 347      37.277 155.576  19.701  1.00 11.41           N  
ATOM   2772  CE1 HIS A 347      37.055 156.874  19.871  1.00 14.04           C  
ATOM   2773  NE2 HIS A 347      36.487 157.352  18.776  1.00 14.22           N  
ATOM   2774  N   LYS A 348      39.672 155.397  16.850  1.00 10.76           N  
ATOM   2775  CA  LYS A 348      40.137 156.413  15.893  1.00 10.60           C  
ATOM   2776  C   LYS A 348      41.056 155.845  14.821  1.00 11.36           C  
ATOM   2777  O   LYS A 348      41.110 156.365  13.704  1.00 11.43           O  
ATOM   2778  CB  LYS A 348      40.840 157.562  16.637  1.00 10.29           C  
ATOM   2779  CG  LYS A 348      39.845 158.323  17.545  1.00 11.14           C  
ATOM   2780  CD  LYS A 348      40.571 159.356  18.404  1.00 12.98           C  
ATOM   2781  CE  LYS A 348      39.629 160.056  19.419  1.00 13.02           C  
ATOM   2782  NZ  LYS A 348      40.427 160.934  20.369  1.00 10.91           N1+
ATOM   2783  N   ALA A 349      41.749 154.748  15.136  1.00 11.36           N  
ATOM   2784  CA  ALA A 349      42.590 154.095  14.135  1.00 13.00           C  
ATOM   2785  C   ALA A 349      41.653 153.561  13.050  1.00 15.44           C  
ATOM   2786  O   ALA A 349      41.947 153.734  11.865  1.00 17.72           O  
ATOM   2787  CB  ALA A 349      43.488 152.959  14.749  1.00 13.00           C  
ATOM   2788  N   ARG A 350      40.501 152.994  13.447  1.00 13.84           N  
ATOM   2789  CA  ARG A 350      39.506 152.513  12.481  1.00 16.19           C  
ATOM   2790  C   ARG A 350      38.877 153.678  11.735  1.00 16.40           C  
ATOM   2791  O   ARG A 350      38.787 153.641  10.522  1.00 16.77           O  
ATOM   2792  CB  ARG A 350      38.417 151.672  13.189  1.00 16.16           C  
ATOM   2793  CG  ARG A 350      38.870 150.207  13.524  1.00 19.32           C  
ATOM   2794  CD  ARG A 350      39.336 149.948  14.927  1.00 22.01           C  
ATOM   2795  NE  ARG A 350      38.290 150.071  15.956  1.00 17.30           N  
ATOM   2796  CZ  ARG A 350      38.456 149.650  17.216  1.00 16.63           C  
ATOM   2797  NH1 ARG A 350      39.574 148.994  17.575  1.00 14.16           N1+
ATOM   2798  NH2 ARG A 350      37.508 149.889  18.121  1.00 14.28           N  
ATOM   2799  N   LYS A 351      38.487 154.719  12.465  1.00 16.04           N  
ATOM   2800  CA  LYS A 351      37.781 155.885  11.898  1.00 17.77           C  
ATOM   2801  C   LYS A 351      38.631 156.634  10.900  1.00 18.12           C  
ATOM   2802  O   LYS A 351      38.172 156.935   9.778  1.00 19.17           O  
ATOM   2803  CB  LYS A 351      37.301 156.819  13.026  1.00 18.66           C  
ATOM   2804  CG  LYS A 351      36.532 158.099  12.534  1.00 25.01           C  
ATOM   2805  CD  LYS A 351      36.067 158.956  13.746  1.00 32.33           C  
ATOM   2806  CE  LYS A 351      37.190 159.774  14.392  1.00 33.97           C  
ATOM   2807  NZ  LYS A 351      36.639 160.824  15.368  1.00 37.94           N1+
ATOM   2808  N   LEU A 352      39.887 156.901  11.259  1.00 16.54           N  
ATOM   2809  CA  LEU A 352      40.744 157.735  10.433  1.00 15.60           C  
ATOM   2810  C   LEU A 352      41.531 156.988   9.343  1.00 15.18           C  
ATOM   2811  O   LEU A 352      42.194 157.605   8.527  1.00 15.04           O  
ATOM   2812  CB  LEU A 352      41.665 158.532  11.319  1.00 14.96           C  
ATOM   2813  CG  LEU A 352      40.851 159.402  12.310  1.00 17.14           C  
ATOM   2814  CD1 LEU A 352      41.833 160.100  13.168  1.00 18.08           C  
ATOM   2815  CD2 LEU A 352      39.847 160.396  11.626  1.00 19.86           C  
ATOM   2816  N   ALA A 353      41.461 155.664   9.344  1.00 15.27           N  
ATOM   2817  CA  ALA A 353      42.165 154.873   8.324  1.00 16.91           C  
ATOM   2818  C   ALA A 353      41.590 155.143   6.930  1.00 19.01           C  
ATOM   2819  O   ALA A 353      42.295 154.948   5.957  1.00 21.45           O  
ATOM   2820  CB  ALA A 353      42.025 153.407   8.630  1.00 17.26           C  
ATOM   2821  N   ARG A 354      40.347 155.610   6.900  1.00 20.84           N  
ATOM   2822  CA  ARG A 354      39.588 155.996   5.685  1.00 23.81           C  
ATOM   2823  C   ARG A 354      40.260 157.137   4.894  1.00 23.35           C  
ATOM   2824  O   ARG A 354      40.206 157.170   3.646  1.00 24.94           O  
ATOM   2825  CB  ARG A 354      38.146 156.380   6.077  1.00 25.01           C  
ATOM   2826  CG  ARG A 354      37.283 155.160   6.545  1.00 30.28           C  
ATOM   2827  CD  ARG A 354      35.806 155.502   6.840  1.00 37.24           C  
ATOM   2828  NE  ARG A 354      35.621 155.984   8.212  1.00 42.80           N  
ATOM   2829  CZ  ARG A 354      34.450 156.272   8.779  1.00 45.29           C  
ATOM   2830  NH1 ARG A 354      33.314 156.140   8.101  1.00 46.24           N1+
ATOM   2831  NH2 ARG A 354      34.416 156.707  10.035  1.00 47.12           N  
ATOM   2832  N   LEU A 355      40.914 158.046   5.617  1.00 20.71           N  
ATOM   2833  CA  LEU A 355      41.588 159.218   5.037  1.00 19.57           C  
ATOM   2834  C   LEU A 355      42.848 158.847   4.234  1.00 17.91           C  
ATOM   2835  O   LEU A 355      43.351 157.742   4.324  1.00 18.09           O  
ATOM   2836  CB  LEU A 355      41.929 160.191   6.191  1.00 18.52           C  
ATOM   2837  CG  LEU A 355      40.729 160.680   7.038  1.00 20.63           C  
ATOM   2838  CD1 LEU A 355      41.210 161.698   8.055  1.00 19.56           C  
ATOM   2839  CD2 LEU A 355      39.573 161.290   6.219  1.00 22.12           C  
ATOM   2840  N   THR A 356      43.333 159.757   3.394  1.00 17.25           N  
ATOM   2841  CA  THR A 356      44.652 159.584   2.809  1.00 17.03           C  
ATOM   2842  C   THR A 356      45.752 159.940   3.823  1.00 16.42           C  
ATOM   2843  O   THR A 356      45.475 160.584   4.846  1.00 16.48           O  
ATOM   2844  CB  THR A 356      44.842 160.473   1.589  1.00 16.79           C  
ATOM   2845  CG2 THR A 356      43.696 160.265   0.579  1.00 18.98           C  
ATOM   2846  OG1 THR A 356      44.810 161.841   2.028  1.00 15.72           O  
ATOM   2847  N   LYS A 357      46.980 159.533   3.516  1.00 16.25           N  
ATOM   2848  CA  LYS A 357      48.150 159.893   4.319  1.00 16.18           C  
ATOM   2849  C   LYS A 357      48.233 161.425   4.463  1.00 15.71           C  
ATOM   2850  O   LYS A 357      48.467 161.957   5.555  1.00 15.09           O  
ATOM   2851  CB  LYS A 357      49.422 159.317   3.678  1.00 16.44           C  
ATOM   2852  CG  LYS A 357      50.672 159.537   4.469  1.00 19.07           C  
ATOM   2853  CD  LYS A 357      51.959 158.977   3.743  1.00 23.61           C  
ATOM   2854  CE  LYS A 357      53.220 159.311   4.580  1.00 25.12           C  
ATOM   2855  NZ  LYS A 357      54.552 158.882   4.039  1.00 26.64           N1+
ATOM   2856  N   GLU A 358      48.037 162.126   3.345  1.00 16.00           N  
ATOM   2857  CA  GLU A 358      48.116 163.583   3.335  1.00 16.41           C  
ATOM   2858  C   GLU A 358      47.014 164.196   4.199  1.00 15.36           C  
ATOM   2859  O   GLU A 358      47.236 165.191   4.884  1.00 15.06           O  
ATOM   2860  CB  GLU A 358      48.034 164.104   1.877  1.00 17.93           C  
ATOM   2861  CG  GLU A 358      49.231 163.706   1.030  1.00 21.96           C  
ATOM   2862  CD  GLU A 358      49.248 162.207   0.595  1.00 27.42           C  
ATOM   2863  OE1 GLU A 358      48.185 161.501   0.594  1.00 24.54           O  
ATOM   2864  OE2 GLU A 358      50.371 161.727   0.293  1.00 33.29           O1-
ATOM   2865  N   GLU A 359      45.812 163.630   4.163  1.00 14.66           N  
ATOM   2866  CA  GLU A 359      44.732 164.096   5.045  1.00 13.79           C  
ATOM   2867  C   GLU A 359      45.010 163.879   6.531  1.00 13.37           C  
ATOM   2868  O   GLU A 359      44.698 164.743   7.363  1.00 12.56           O  
ATOM   2869  CB  GLU A 359      43.413 163.414   4.676  1.00 14.79           C  
ATOM   2870  CG  GLU A 359      42.776 164.031   3.420  1.00 18.42           C  
ATOM   2871  CD  GLU A 359      41.638 163.204   2.827  1.00 24.90           C  
ATOM   2872  OE1 GLU A 359      41.492 161.991   3.107  1.00 20.31           O  
ATOM   2873  OE2 GLU A 359      40.889 163.806   2.033  1.00 27.83           O1-
ATOM   2874  N   ARG A 360      45.584 162.728   6.870  1.00 12.10           N  
ATOM   2875  CA  ARG A 360      45.958 162.506   8.281  1.00 11.32           C  
ATOM   2876  C   ARG A 360      47.068 163.466   8.672  1.00 11.67           C  
ATOM   2877  O   ARG A 360      47.028 164.033   9.775  1.00 11.48           O  
ATOM   2878  CB  ARG A 360      46.392 161.064   8.535  1.00 12.22           C  
ATOM   2879  CG  ARG A 360      45.227 160.102   8.784  1.00 12.01           C  
ATOM   2880  CD  ARG A 360      45.729 158.684   9.156  1.00 11.90           C  
ATOM   2881  NE  ARG A 360      46.464 158.090   8.026  1.00 11.56           N  
ATOM   2882  CZ  ARG A 360      45.882 157.523   6.962  1.00 12.55           C  
ATOM   2883  NH1 ARG A 360      44.556 157.381   6.894  1.00 13.07           N1+
ATOM   2884  NH2 ARG A 360      46.620 157.083   5.958  1.00 13.90           N  
ATOM   2885  N   LEU A 361      48.066 163.662   7.817  1.00 12.12           N  
ATOM   2886  CA  LEU A 361      49.116 164.646   8.186  1.00 11.43           C  
ATOM   2887  C   LEU A 361      48.518 166.034   8.494  1.00 12.29           C  
ATOM   2888  O   LEU A 361      48.902 166.682   9.490  1.00 12.32           O  
ATOM   2889  CB  LEU A 361      50.156 164.784   7.068  1.00 10.78           C  
ATOM   2890  CG  LEU A 361      51.179 165.925   7.197  1.00 11.17           C  
ATOM   2891  CD1 LEU A 361      52.057 165.703   8.407  1.00 10.84           C  
ATOM   2892  CD2 LEU A 361      52.041 165.986   5.920  1.00 12.12           C  
ATOM   2893  N   LYS A 362      47.566 166.471   7.677  1.00 11.54           N  
ATOM   2894  CA  LYS A 362      46.947 167.788   7.872  1.00 12.15           C  
ATOM   2895  C   LYS A 362      46.233 167.860   9.228  1.00 11.75           C  
ATOM   2896  O   LYS A 362      46.424 168.840   9.986  1.00 12.06           O  
ATOM   2897  CB  LYS A 362      45.996 168.118   6.702  1.00 12.61           C  
ATOM   2898  CG  LYS A 362      45.504 169.583   6.748  1.00 17.10           C  
ATOM   2899  CD  LYS A 362      44.753 169.908   5.448  1.00 24.30           C  
ATOM   2900  CE  LYS A 362      43.262 169.811   5.639  1.00 31.15           C  
ATOM   2901  NZ  LYS A 362      42.767 171.103   6.194  1.00 31.84           N1+
ATOM   2902  N   LYS A 363      45.436 166.835   9.547  1.00 11.39           N  
ATOM   2903  CA  LYS A 363      44.687 166.863  10.826  1.00 10.95           C  
ATOM   2904  C   LYS A 363      45.659 166.856  11.995  1.00 11.45           C  
ATOM   2905  O   LYS A 363      45.404 167.500  12.998  1.00 11.41           O  
ATOM   2906  CB  LYS A 363      43.767 165.642  10.930  1.00 12.48           C  
ATOM   2907  CG  LYS A 363      42.567 165.707   9.952  1.00 16.51           C  
ATOM   2908  CD  LYS A 363      41.645 164.502  10.268  1.00 24.43           C  
ATOM   2909  CE  LYS A 363      40.312 164.616   9.555  1.00 28.22           C  
ATOM   2910  NZ  LYS A 363      39.491 165.710  10.127  1.00 28.48           N1+
ATOM   2911  N   LEU A 364      46.749 166.088  11.877  1.00 10.18           N  
ATOM   2912  CA  LEU A 364      47.719 166.027  13.000  1.00  9.67           C  
ATOM   2913  C   LEU A 364      48.375 167.402  13.194  1.00  9.63           C  
ATOM   2914  O   LEU A 364      48.472 167.890  14.328  1.00 10.02           O  
ATOM   2915  CB  LEU A 364      48.809 164.974  12.767  1.00 10.23           C  
ATOM   2916  CG  LEU A 364      48.478 163.599  13.388  1.00 10.95           C  
ATOM   2917  CD1 LEU A 364      47.096 163.047  12.924  1.00 12.99           C  
ATOM   2918  CD2 LEU A 364      49.604 162.604  13.112  1.00 11.40           C  
ATOM   2919  N   CYS A 365      48.820 168.020  12.091  1.00  9.85           N  
ATOM   2920  CA  CYS A 365      49.462 169.365  12.222  1.00  9.66           C  
ATOM   2921  C   CYS A 365      48.515 170.412  12.791  1.00  9.80           C  
ATOM   2922  O   CYS A 365      48.920 171.244  13.619  1.00 10.39           O  
ATOM   2923  CB  CYS A 365      49.930 169.814  10.848  1.00  9.64           C  
ATOM   2924  SG  CYS A 365      51.354 168.833  10.268  1.00 12.44           S  
ATOM   2925  N   GLU A 366      47.251 170.382  12.389  1.00 10.25           N  
ATOM   2926  CA  GLU A 366      46.276 171.343  12.901  1.00 10.77           C  
ATOM   2927  C   GLU A 366      46.070 171.123  14.408  1.00 11.36           C  
ATOM   2928  O   GLU A 366      45.951 172.078  15.180  1.00 10.90           O  
ATOM   2929  CB  GLU A 366      44.972 171.243  12.107  1.00 11.19           C  
ATOM   2930  CG  GLU A 366      45.178 171.733  10.668  1.00 16.45           C  
ATOM   2931  CD  GLU A 366      43.986 171.542   9.743  1.00 23.83           C  
ATOM   2932  OE1 GLU A 366      43.071 170.778  10.085  1.00 27.08           O  
ATOM   2933  OE2 GLU A 366      44.022 172.129   8.628  1.00 26.01           O1-
ATOM   2934  N   LEU A 367      46.030 169.851  14.821  1.00  8.95           N  
ATOM   2935  CA  LEU A 367      45.896 169.549  16.240  1.00  9.20           C  
ATOM   2936  C   LEU A 367      47.125 170.045  17.006  1.00  9.11           C  
ATOM   2937  O   LEU A 367      46.990 170.698  18.028  1.00  9.71           O  
ATOM   2938  CB  LEU A 367      45.759 168.022  16.396  1.00  9.44           C  
ATOM   2939  CG  LEU A 367      45.729 167.562  17.865  1.00  9.29           C  
ATOM   2940  CD1 LEU A 367      44.500 168.104  18.601  1.00  9.13           C  
ATOM   2941  CD2 LEU A 367      45.774 165.995  17.959  1.00 10.03           C  
ATOM   2942  N   TYR A 368      48.319 169.710  16.515  1.00  9.24           N  
ATOM   2943  CA  TYR A 368      49.522 170.091  17.237  1.00  8.77           C  
ATOM   2944  C   TYR A 368      49.657 171.606  17.290  1.00  8.72           C  
ATOM   2945  O   TYR A 368      50.169 172.118  18.286  1.00  9.04           O  
ATOM   2946  CB  TYR A 368      50.799 169.480  16.599  1.00  8.25           C  
ATOM   2947  CG  TYR A 368      50.818 167.963  16.589  1.00  8.32           C  
ATOM   2948  CD1 TYR A 368      51.666 167.299  15.709  1.00  7.19           C  
ATOM   2949  CD2 TYR A 368      49.977 167.212  17.430  1.00 10.55           C  
ATOM   2950  CE1 TYR A 368      51.698 165.870  15.660  1.00  7.76           C  
ATOM   2951  CE2 TYR A 368      49.998 165.788  17.411  1.00  8.27           C  
ATOM   2952  CZ  TYR A 368      50.873 165.147  16.527  1.00  7.92           C  
ATOM   2953  OH  TYR A 368      50.900 163.761  16.505  1.00  8.27           O  
ATOM   2954  N   ALA A 369      49.266 172.288  16.224  1.00  8.39           N  
ATOM   2955  CA  ALA A 369      49.367 173.764  16.231  1.00  8.25           C  
ATOM   2956  C   ALA A 369      48.489 174.303  17.361  1.00  8.57           C  
ATOM   2957  O   ALA A 369      48.889 175.248  18.086  1.00  9.20           O  
ATOM   2958  CB  ALA A 369      48.921 174.356  14.848  1.00  8.69           C  
ATOM   2959  N   LYS A 370      47.296 173.734  17.526  1.00  9.32           N  
ATOM   2960  CA  LYS A 370      46.425 174.209  18.614  1.00  9.37           C  
ATOM   2961  C   LYS A 370      46.982 173.862  19.993  1.00  9.47           C  
ATOM   2962  O   LYS A 370      47.090 174.697  20.872  1.00  9.58           O  
ATOM   2963  CB  LYS A 370      45.022 173.652  18.467  1.00  9.93           C  
ATOM   2964  CG  LYS A 370      44.060 174.167  19.584  1.00 10.70           C  
ATOM   2965  CD  LYS A 370      42.681 173.580  19.350  1.00 14.03           C  
ATOM   2966  CE  LYS A 370      41.676 174.215  20.355  1.00 15.39           C  
ATOM   2967  NZ  LYS A 370      40.285 173.636  20.170  1.00 16.10           N1+
ATOM   2968  N   VAL A 371      47.415 172.612  20.164  1.00  7.71           N  
ATOM   2969  CA  VAL A 371      47.843 172.196  21.503  1.00  9.30           C  
ATOM   2970  C   VAL A 371      49.093 172.949  21.940  1.00  9.72           C  
ATOM   2971  O   VAL A 371      49.216 173.325  23.114  1.00 10.15           O  
ATOM   2972  CB  VAL A 371      48.046 170.663  21.537  1.00  8.67           C  
ATOM   2973  CG1 VAL A 371      48.533 170.201  22.917  1.00 10.27           C  
ATOM   2974  CG2 VAL A 371      46.712 169.970  21.260  1.00  8.70           C  
ATOM   2975  N   LEU A 372      50.009 173.170  21.000  1.00  9.56           N  
ATOM   2976  CA  LEU A 372      51.296 173.825  21.281  1.00  9.03           C  
ATOM   2977  C   LEU A 372      51.215 175.342  21.143  1.00  9.86           C  
ATOM   2978  O   LEU A 372      52.174 176.020  21.404  1.00 10.51           O  
ATOM   2979  CB  LEU A 372      52.359 173.327  20.304  1.00  8.74           C  
ATOM   2980  CG  LEU A 372      52.713 171.839  20.429  1.00  8.11           C  
ATOM   2981  CD1 LEU A 372      53.583 171.470  19.233  1.00 10.77           C  
ATOM   2982  CD2 LEU A 372      53.495 171.576  21.726  1.00  9.61           C  
ATOM   2983  N   GLY A 373      50.060 175.821  20.695  1.00  9.92           N  
ATOM   2984  CA  GLY A 373      49.840 177.254  20.435  1.00  9.50           C  
ATOM   2985  C   GLY A 373      50.868 177.802  19.458  1.00  9.57           C  
ATOM   2986  O   GLY A 373      51.418 178.916  19.660  1.00 10.84           O  
ATOM   2987  N   SER A 374      51.158 177.023  18.437  1.00 10.54           N  
ATOM   2988  CA  SER A 374      52.288 177.292  17.551  1.00 10.18           C  
ATOM   2989  C   SER A 374      51.951 177.113  16.079  1.00 10.93           C  
ATOM   2990  O   SER A 374      51.783 175.990  15.600  1.00 11.95           O  
ATOM   2991  CB  SER A 374      53.477 176.358  17.927  1.00 11.42           C  
ATOM   2992  OG  SER A 374      53.959 176.587  19.259  1.00 11.82           O  
ATOM   2993  N   LEU A 375      51.934 178.229  15.337  1.00 10.52           N  
ATOM   2994  CA  LEU A 375      51.778 178.158  13.886  1.00 10.53           C  
ATOM   2995  C   LEU A 375      52.885 177.323  13.183  1.00 10.48           C  
ATOM   2996  O   LEU A 375      52.652 176.820  12.085  1.00 11.11           O  
ATOM   2997  CB  LEU A 375      51.725 179.575  13.287  1.00 10.84           C  
ATOM   2998  CG  LEU A 375      50.469 180.376  13.659  1.00 13.24           C  
ATOM   2999  CD1 LEU A 375      50.713 181.810  13.265  1.00 13.79           C  
ATOM   3000  CD2 LEU A 375      49.223 179.842  12.919  1.00 16.70           C  
ATOM   3001  N   GLU A 376      54.067 177.214  13.796  1.00 11.10           N  
ATOM   3002  CA  GLU A 376      55.150 176.448  13.199  1.00 11.86           C  
ATOM   3003  C   GLU A 376      54.716 174.976  13.009  1.00 11.38           C  
ATOM   3004  O   GLU A 376      55.242 174.279  12.134  1.00 11.03           O  
ATOM   3005  CB  GLU A 376      56.388 176.520  14.092  1.00 12.75           C  
ATOM   3006  CG  GLU A 376      57.681 176.091  13.400  1.00 19.05           C  
ATOM   3007  CD  GLU A 376      58.981 176.751  13.948  1.00 23.26           C  
ATOM   3008  OE1 GLU A 376      60.052 176.248  13.526  1.00 27.84           O  
ATOM   3009  OE2 GLU A 376      58.978 177.746  14.773  1.00 22.68           O1-
ATOM   3010  N   ALA A 377      53.753 174.504  13.806  1.00 10.58           N  
ATOM   3011  CA  ALA A 377      53.340 173.078  13.661  1.00 10.28           C  
ATOM   3012  C   ALA A 377      52.643 172.809  12.336  1.00 10.61           C  
ATOM   3013  O   ALA A 377      52.459 171.649  11.926  1.00  9.83           O  
ATOM   3014  CB  ALA A 377      52.413 172.679  14.806  1.00 10.90           C  
ATOM   3015  N   LEU A 378      52.222 173.877  11.649  1.00 10.26           N  
ATOM   3016  CA  LEU A 378      51.584 173.740  10.334  1.00 11.08           C  
ATOM   3017  C   LEU A 378      52.599 173.645   9.196  1.00 11.76           C  
ATOM   3018  O   LEU A 378      52.201 173.635   8.026  1.00 13.57           O  
ATOM   3019  CB  LEU A 378      50.667 174.946  10.055  1.00 11.90           C  
ATOM   3020  CG  LEU A 378      49.551 175.187  11.077  1.00  9.29           C  
ATOM   3021  CD1 LEU A 378      48.821 176.503  10.749  1.00 13.07           C  
ATOM   3022  CD2 LEU A 378      48.561 173.999  11.136  1.00 12.39           C  
ATOM   3023  N   GLU A 379      53.878 173.562   9.534  1.00 12.44           N  
ATOM   3024  CA  GLU A 379      54.958 173.544   8.560  1.00 12.77           C  
ATOM   3025  C   GLU A 379      55.834 172.277   8.572  1.00 12.08           C  
ATOM   3026  O   GLU A 379      57.042 172.363   8.674  1.00 12.88           O  
ATOM   3027  CB  GLU A 379      55.858 174.774   8.756  1.00 14.70           C  
ATOM   3028  CG  GLU A 379      55.084 176.136   8.779  1.00 18.46           C  
ATOM   3029  CD  GLU A 379      54.333 176.453   7.513  1.00 29.05           C  
ATOM   3030  OE1 GLU A 379      54.848 176.126   6.421  1.00 32.95           O  
ATOM   3031  OE2 GLU A 379      53.241 177.084   7.586  1.00 30.99           O1-
ATOM   3032  N   PRO A 380      55.219 171.104   8.422  1.00 11.29           N  
ATOM   3033  CA  PRO A 380      56.014 169.854   8.468  1.00 11.40           C  
ATOM   3034  C   PRO A 380      56.925 169.760   7.263  1.00 10.95           C  
ATOM   3035  O   PRO A 380      56.578 170.276   6.199  1.00 12.17           O  
ATOM   3036  CB  PRO A 380      54.940 168.766   8.362  1.00 11.15           C  
ATOM   3037  CG  PRO A 380      53.816 169.400   7.577  1.00 12.24           C  
ATOM   3038  CD  PRO A 380      53.804 170.841   8.123  1.00 11.33           C  
ATOM   3039  N   VAL A 381      58.035 169.044   7.417  1.00 12.03           N  
ATOM   3040  CA  VAL A 381      58.959 168.820   6.290  1.00 10.82           C  
ATOM   3041  C   VAL A 381      58.909 167.387   5.769  1.00 12.53           C  
ATOM   3042  O   VAL A 381      59.403 167.116   4.682  1.00 12.99           O  
ATOM   3043  CB  VAL A 381      60.400 169.217   6.636  1.00 12.03           C  
ATOM   3044  CG1 VAL A 381      60.451 170.704   7.039  1.00 14.59           C  
ATOM   3045  CG2 VAL A 381      61.009 168.322   7.713  1.00 12.96           C  
ATOM   3046  N   HIS A 382      58.288 166.491   6.540  1.00 10.58           N  
ATOM   3047  CA  HIS A 382      58.226 165.078   6.163  1.00 10.50           C  
ATOM   3048  C   HIS A 382      57.226 164.379   7.100  1.00 10.53           C  
ATOM   3049  O   HIS A 382      56.916 164.904   8.181  1.00 10.33           O  
ATOM   3050  CB  HIS A 382      59.628 164.421   6.243  1.00 11.34           C  
ATOM   3051  CG  HIS A 382      59.665 163.044   5.671  1.00 13.18           C  
ATOM   3052  CD2 HIS A 382      59.744 161.823   6.253  1.00 13.37           C  
ATOM   3053  ND1 HIS A 382      59.586 162.826   4.314  1.00 13.82           N  
ATOM   3054  CE1 HIS A 382      59.616 161.517   4.080  1.00 15.11           C  
ATOM   3055  NE2 HIS A 382      59.718 160.893   5.236  1.00 12.70           N  
ATOM   3056  N   TYR A 383      56.747 163.201   6.670  1.00 10.51           N  
ATOM   3057  CA  TYR A 383      55.762 162.449   7.472  1.00  9.96           C  
ATOM   3058  C   TYR A 383      55.970 160.971   7.206  1.00 10.70           C  
ATOM   3059  O   TYR A 383      56.176 160.607   6.068  1.00 10.69           O  
ATOM   3060  CB  TYR A 383      54.365 162.863   7.027  1.00 10.75           C  
ATOM   3061  CG  TYR A 383      53.234 162.152   7.766  1.00  9.82           C  
ATOM   3062  CD1 TYR A 383      53.168 162.217   9.139  1.00  9.65           C  
ATOM   3063  CD2 TYR A 383      52.252 161.466   7.082  1.00 13.35           C  
ATOM   3064  CE1 TYR A 383      52.105 161.583   9.846  1.00 11.88           C  
ATOM   3065  CE2 TYR A 383      51.183 160.806   7.760  1.00 11.99           C  
ATOM   3066  CZ  TYR A 383      51.138 160.878   9.145  1.00 11.27           C  
ATOM   3067  OH  TYR A 383      50.123 160.271   9.843  1.00 11.70           O  
ATOM   3068  N   GLU A 384      55.921 160.148   8.265  1.00  9.36           N  
ATOM   3069  CA  GLU A 384      55.889 158.686   8.140  1.00 10.00           C  
ATOM   3070  C   GLU A 384      54.803 158.151   9.041  1.00  9.48           C  
ATOM   3071  O   GLU A 384      54.540 158.703  10.109  1.00 10.38           O  
ATOM   3072  CB  GLU A 384      57.221 158.063   8.576  1.00  9.40           C  
ATOM   3073  CG  GLU A 384      58.391 158.468   7.670  1.00 11.25           C  
ATOM   3074  CD  GLU A 384      58.350 157.872   6.236  1.00 12.95           C  
ATOM   3075  OE1 GLU A 384      57.489 157.007   5.891  1.00 13.58           O  
ATOM   3076  OE2 GLU A 384      59.248 158.267   5.444  1.00 13.16           O1-
ATOM   3077  N   GLU A 385      54.185 157.039   8.631  1.00  9.71           N  
ATOM   3078  CA  GLU A 385      53.160 156.451   9.489  1.00  9.75           C  
ATOM   3079  C   GLU A 385      53.062 154.955   9.218  1.00 10.72           C  
ATOM   3080  O   GLU A 385      53.482 154.495   8.154  1.00 12.18           O  
ATOM   3081  CB  GLU A 385      51.799 157.115   9.309  1.00 10.73           C  
ATOM   3082  CG  GLU A 385      51.288 156.989   7.865  1.00 12.77           C  
ATOM   3083  CD  GLU A 385      49.850 157.376   7.613  1.00 15.08           C  
ATOM   3084  OE1 GLU A 385      49.324 156.889   6.588  1.00 18.28           O  
ATOM   3085  OE2 GLU A 385      49.251 158.165   8.372  1.00 14.36           O1-
ATOM   3086  N   LYS A 386      52.472 154.236  10.173  1.00  8.87           N  
ATOM   3087  CA  LYS A 386      52.134 152.824   9.945  1.00  8.61           C  
ATOM   3088  C   LYS A 386      50.852 152.482  10.703  1.00  9.12           C  
ATOM   3089  O   LYS A 386      50.786 152.658  11.921  1.00  9.26           O  
ATOM   3090  CB  LYS A 386      53.289 151.905  10.395  1.00  9.37           C  
ATOM   3091  CG  LYS A 386      52.990 150.408  10.112  1.00  9.65           C  
ATOM   3092  CD  LYS A 386      52.534 150.137   8.701  1.00 13.96           C  
ATOM   3093  CE  LYS A 386      51.940 148.692   8.635  1.00 16.71           C  
ATOM   3094  NZ  LYS A 386      51.574 148.300   7.277  1.00 19.27           N1+
ATOM   3095  N   ASN A 387      49.876 151.962   9.970  1.00 10.12           N  
ATOM   3096  CA  ASN A 387      48.626 151.461  10.578  1.00 10.04           C  
ATOM   3097  C   ASN A 387      48.795 149.943  10.772  1.00  9.44           C  
ATOM   3098  O   ASN A 387      48.758 149.176   9.822  1.00 10.80           O  
ATOM   3099  CB  ASN A 387      47.465 151.714   9.617  1.00 10.83           C  
ATOM   3100  CG  ASN A 387      46.149 151.331  10.192  1.00 14.95           C  
ATOM   3101  ND2 ASN A 387      45.081 151.878   9.622  1.00 20.27           N  
ATOM   3102  OD1 ASN A 387      46.063 150.611  11.170  1.00 13.95           O  
ATOM   3103  N   TRP A 388      48.998 149.549  12.035  1.00  8.46           N  
ATOM   3104  CA  TRP A 388      49.268 148.130  12.349  1.00  7.43           C  
ATOM   3105  C   TRP A 388      48.019 147.248  12.219  1.00  7.98           C  
ATOM   3106  O   TRP A 388      48.154 146.007  12.172  1.00  8.94           O  
ATOM   3107  CB  TRP A 388      49.938 148.056  13.750  1.00  7.75           C  
ATOM   3108  CG  TRP A 388      51.350 148.492  13.642  1.00  7.51           C  
ATOM   3109  CD1 TRP A 388      51.825 149.792  13.751  1.00  8.90           C  
ATOM   3110  CD2 TRP A 388      52.482 147.684  13.273  1.00  5.96           C  
ATOM   3111  CE2 TRP A 388      53.622 148.542  13.237  1.00  7.62           C  
ATOM   3112  CE3 TRP A 388      52.647 146.305  12.989  1.00  7.41           C  
ATOM   3113  NE1 TRP A 388      53.200 149.816  13.540  1.00  8.07           N  
ATOM   3114  CZ2 TRP A 388      54.923 148.078  12.951  1.00  8.52           C  
ATOM   3115  CZ3 TRP A 388      53.957 145.840  12.729  1.00  8.73           C  
ATOM   3116  CH2 TRP A 388      55.073 146.728  12.703  1.00  8.60           C  
ATOM   3117  N   CYS A 389      46.836 147.855  12.098  1.00  9.23           N  
ATOM   3118  CA  CYS A 389      45.602 147.078  11.907  1.00  9.17           C  
ATOM   3119  C   CYS A 389      45.587 146.354  10.566  1.00  9.56           C  
ATOM   3120  O   CYS A 389      44.827 145.358  10.436  1.00 10.43           O  
ATOM   3121  CB  CYS A 389      44.376 147.994  11.932  1.00  9.27           C  
ATOM   3122  SG  CYS A 389      44.242 149.030  13.418  1.00 11.88           S  
ATOM   3123  N   GLU A 390      46.436 146.798   9.622  1.00 10.06           N  
ATOM   3124  CA  GLU A 390      46.388 146.187   8.291  1.00 10.99           C  
ATOM   3125  C   GLU A 390      47.265 144.955   8.134  1.00 11.18           C  
ATOM   3126  O   GLU A 390      47.248 144.290   7.084  1.00 11.29           O  
ATOM   3127  CB  GLU A 390      46.669 147.229   7.220  1.00 13.33           C  
ATOM   3128  CG  GLU A 390      48.077 147.676   7.125  1.00 15.63           C  
ATOM   3129  CD  GLU A 390      48.234 149.088   6.434  1.00 18.51           C  
ATOM   3130  OE1 GLU A 390      49.387 149.504   6.310  1.00 21.54           O  
ATOM   3131  OE2 GLU A 390      47.230 149.770   6.082  1.00 22.09           O1-
ATOM   3132  N   GLU A 391      48.042 144.653   9.159  1.00 10.95           N  
ATOM   3133  CA  GLU A 391      49.071 143.585   9.054  1.00  9.23           C  
ATOM   3134  C   GLU A 391      48.528 142.171   9.270  1.00  9.22           C  
ATOM   3135  O   GLU A 391      48.113 141.822  10.375  1.00  9.52           O  
ATOM   3136  CB  GLU A 391      50.197 143.862  10.061  1.00 10.24           C  
ATOM   3137  CG  GLU A 391      50.988 145.121   9.699  1.00 11.60           C  
ATOM   3138  CD  GLU A 391      51.738 144.920   8.373  1.00 15.92           C  
ATOM   3139  OE1 GLU A 391      52.533 143.951   8.276  1.00 17.14           O  
ATOM   3140  OE2 GLU A 391      51.486 145.669   7.373  1.00 15.80           O1-
ATOM   3141  N   GLN A 392      48.532 141.385   8.197  1.00  8.42           N  
ATOM   3142  CA  GLN A 392      48.102 139.974   8.254  1.00  7.94           C  
ATOM   3143  C   GLN A 392      48.888 139.186   9.303  1.00  9.67           C  
ATOM   3144  O   GLN A 392      48.311 138.327   9.969  1.00  9.89           O  
ATOM   3145  CB  GLN A 392      48.214 139.342   6.833  1.00  8.46           C  
ATOM   3146  CG  GLN A 392      47.844 137.850   6.842  1.00 11.33           C  
ATOM   3147  CD  GLN A 392      47.532 137.274   5.455  1.00 14.47           C  
ATOM   3148  NE2 GLN A 392      48.212 137.790   4.443  1.00 16.02           N  
ATOM   3149  OE1 GLN A 392      46.670 136.386   5.312  1.00 14.62           O  
ATOM   3150  N   TYR A 393      50.195 139.471   9.419  1.00  9.27           N  
ATOM   3151  CA  TYR A 393      51.074 138.673  10.275  1.00  9.20           C  
ATOM   3152  C   TYR A 393      51.368 139.317  11.626  1.00  9.37           C  
ATOM   3153  O   TYR A 393      52.257 138.849  12.357  1.00  8.87           O  
ATOM   3154  CB  TYR A 393      52.343 138.201   9.506  1.00 10.54           C  
ATOM   3155  CG  TYR A 393      51.950 137.236   8.372  1.00 10.18           C  
ATOM   3156  CD1 TYR A 393      52.147 137.587   7.026  1.00 12.95           C  
ATOM   3157  CD2 TYR A 393      51.390 135.999   8.663  1.00 12.20           C  
ATOM   3158  CE1 TYR A 393      51.762 136.713   5.981  1.00 13.69           C  
ATOM   3159  CE2 TYR A 393      51.032 135.108   7.640  1.00 11.23           C  
ATOM   3160  CZ  TYR A 393      51.233 135.478   6.303  1.00 13.54           C  
ATOM   3161  OH  TYR A 393      50.851 134.604   5.282  1.00 14.15           O  
ATOM   3162  N   SER A 394      50.582 140.352  11.972  1.00  8.31           N  
ATOM   3163  CA  SER A 394      50.573 140.876  13.357  1.00  8.87           C  
ATOM   3164  C   SER A 394      49.187 140.820  13.959  1.00  9.47           C  
ATOM   3165  O   SER A 394      49.047 140.436  15.136  1.00  9.99           O  
ATOM   3166  CB  SER A 394      51.066 142.356  13.420  1.00  8.61           C  
ATOM   3167  OG  SER A 394      52.461 142.475  13.066  1.00  8.58           O  
ATOM   3168  N   GLY A 395      48.201 141.305  13.209  1.00  9.84           N  
ATOM   3169  CA  GLY A 395      46.778 141.344  13.667  1.00  8.93           C  
ATOM   3170  C   GLY A 395      46.397 142.662  14.348  1.00  9.22           C  
ATOM   3171  O   GLY A 395      45.232 142.923  14.583  1.00  9.70           O  
ATOM   3172  N   GLY A 396      47.402 143.487  14.648  1.00  9.10           N  
ATOM   3173  CA  GLY A 396      47.203 144.757  15.366  1.00  8.39           C  
ATOM   3174  C   GLY A 396      48.454 145.096  16.155  1.00  8.82           C  
ATOM   3175  O   GLY A 396      49.506 144.441  15.977  1.00  9.18           O  
ATOM   3176  N   CYS A 397      48.340 146.124  16.998  1.00  7.62           N  
ATOM   3177  CA  CYS A 397      49.403 146.489  17.950  1.00  7.47           C  
ATOM   3178  C   CYS A 397      48.718 147.251  19.097  1.00  7.69           C  
ATOM   3179  O   CYS A 397      47.591 147.721  18.920  1.00  8.16           O  
ATOM   3180  CB  CYS A 397      50.475 147.398  17.292  1.00  8.21           C  
ATOM   3181  SG  CYS A 397      51.956 146.465  16.820  1.00  7.74           S  
ATOM   3182  N   TYR A 398      49.362 147.393  20.257  1.00  7.51           N  
ATOM   3183  CA  TYR A 398      50.683 146.794  20.520  1.00  8.61           C  
ATOM   3184  C   TYR A 398      50.622 145.301  20.744  1.00  8.25           C  
ATOM   3185  O   TYR A 398      51.597 144.575  20.469  1.00  8.29           O  
ATOM   3186  CB  TYR A 398      51.265 147.400  21.821  1.00  8.34           C  
ATOM   3187  CG  TYR A 398      50.964 148.873  22.025  1.00  7.50           C  
ATOM   3188  CD1 TYR A 398      51.279 149.822  21.039  1.00  8.67           C  
ATOM   3189  CD2 TYR A 398      50.395 149.299  23.242  1.00  6.65           C  
ATOM   3190  CE1 TYR A 398      50.972 151.173  21.236  1.00  8.46           C  
ATOM   3191  CE2 TYR A 398      50.086 150.662  23.433  1.00  8.26           C  
ATOM   3192  CZ  TYR A 398      50.408 151.548  22.437  1.00  8.59           C  
ATOM   3193  OH  TYR A 398      50.108 152.890  22.660  1.00  9.95           O  
ATOM   3194  N   THR A 399      49.518 144.889  21.374  1.00  7.51           N  
ATOM   3195  CA  THR A 399      49.438 143.515  21.897  1.00  6.54           C  
ATOM   3196  C   THR A 399      47.989 143.027  21.969  1.00  7.74           C  
ATOM   3197  O   THR A 399      47.047 143.711  21.551  1.00  8.45           O  
ATOM   3198  CB  THR A 399      50.150 143.479  23.294  1.00  8.08           C  
ATOM   3199  CG2 THR A 399      49.286 144.173  24.357  1.00  9.89           C  
ATOM   3200  OG1 THR A 399      50.383 142.089  23.625  1.00  9.00           O  
ATOM   3201  N   THR A 400      47.861 141.791  22.424  1.00  8.02           N  
ATOM   3202  CA  THR A 400      46.596 141.114  22.589  1.00  7.66           C  
ATOM   3203  C   THR A 400      45.874 141.617  23.833  1.00  8.00           C  
ATOM   3204  O   THR A 400      46.466 141.704  24.944  1.00  8.74           O  
ATOM   3205  CB  THR A 400      46.907 139.629  22.759  1.00  8.05           C  
ATOM   3206  CG2 THR A 400      45.646 138.792  23.033  1.00  7.59           C  
ATOM   3207  OG1 THR A 400      47.528 139.148  21.540  1.00  7.41           O  
ATOM   3208  N   TYR A 401      44.578 141.923  23.661  1.00  7.45           N  
ATOM   3209  CA  TYR A 401      43.734 142.221  24.819  1.00  7.64           C  
ATOM   3210  C   TYR A 401      42.717 141.102  25.040  1.00  9.12           C  
ATOM   3211  O   TYR A 401      42.407 140.302  24.156  1.00  7.76           O  
ATOM   3212  CB  TYR A 401      43.020 143.633  24.735  1.00  7.95           C  
ATOM   3213  CG  TYR A 401      41.922 143.728  23.707  1.00  7.81           C  
ATOM   3214  CD1 TYR A 401      40.627 143.354  24.025  1.00  7.43           C  
ATOM   3215  CD2 TYR A 401      42.188 144.264  22.430  1.00  9.20           C  
ATOM   3216  CE1 TYR A 401      39.577 143.495  23.075  1.00  8.87           C  
ATOM   3217  CE2 TYR A 401      41.147 144.395  21.459  1.00  7.77           C  
ATOM   3218  CZ  TYR A 401      39.862 144.018  21.817  1.00  8.08           C  
ATOM   3219  OH  TYR A 401      38.797 144.106  20.911  1.00  9.10           O  
ATOM   3220  N   PHE A 402      42.224 141.054  26.274  1.00  7.70           N  
ATOM   3221  CA  PHE A 402      41.239 140.001  26.649  1.00  8.18           C  
ATOM   3222  C   PHE A 402      39.898 140.667  26.953  1.00  7.95           C  
ATOM   3223  O   PHE A 402      39.787 141.461  27.899  1.00  8.59           O  
ATOM   3224  CB  PHE A 402      41.704 139.255  27.919  1.00  8.14           C  
ATOM   3225  CG  PHE A 402      42.696 138.192  27.650  1.00  8.65           C  
ATOM   3226  CD1 PHE A 402      43.969 138.539  27.222  1.00  9.68           C  
ATOM   3227  CD2 PHE A 402      42.357 136.833  27.811  1.00 10.46           C  
ATOM   3228  CE1 PHE A 402      44.917 137.522  26.973  1.00 11.42           C  
ATOM   3229  CE2 PHE A 402      43.270 135.835  27.552  1.00 11.79           C  
ATOM   3230  CZ  PHE A 402      44.565 136.187  27.152  1.00 10.70           C  
ATOM   3231  N   PRO A 403      38.864 140.331  26.190  1.00  7.45           N  
ATOM   3232  CA  PRO A 403      37.520 140.837  26.480  1.00  8.03           C  
ATOM   3233  C   PRO A 403      36.960 140.208  27.735  1.00  8.45           C  
ATOM   3234  O   PRO A 403      37.518 139.239  28.244  1.00  8.23           O  
ATOM   3235  CB  PRO A 403      36.688 140.423  25.239  1.00  7.19           C  
ATOM   3236  CG  PRO A 403      37.725 140.214  24.140  1.00  9.78           C  
ATOM   3237  CD  PRO A 403      38.943 139.614  24.895  1.00  8.08           C  
ATOM   3238  N   PRO A 404      35.831 140.744  28.229  1.00  7.95           N  
ATOM   3239  CA  PRO A 404      35.305 140.217  29.494  1.00  8.26           C  
ATOM   3240  C   PRO A 404      35.080 138.709  29.458  1.00  8.33           C  
ATOM   3241  O   PRO A 404      34.529 138.184  28.492  1.00  8.59           O  
ATOM   3242  CB  PRO A 404      33.971 140.987  29.707  1.00  9.40           C  
ATOM   3243  CG  PRO A 404      33.745 141.760  28.399  1.00 13.17           C  
ATOM   3244  CD  PRO A 404      35.076 141.912  27.719  1.00  8.47           C  
ATOM   3245  N   GLY A 405      35.465 138.042  30.553  1.00  8.36           N  
ATOM   3246  CA  GLY A 405      35.153 136.611  30.728  1.00  8.69           C  
ATOM   3247  C   GLY A 405      36.198 135.659  30.198  1.00  8.65           C  
ATOM   3248  O   GLY A 405      36.148 134.446  30.519  1.00  9.62           O  
ATOM   3249  N   ILE A 406      37.170 136.150  29.409  1.00  8.16           N  
ATOM   3250  CA  ILE A 406      38.078 135.252  28.706  1.00  8.95           C  
ATOM   3251  C   ILE A 406      39.303 134.816  29.512  1.00  8.78           C  
ATOM   3252  O   ILE A 406      39.675 133.618  29.488  1.00 10.31           O  
ATOM   3253  CB  ILE A 406      38.511 135.855  27.339  1.00  7.43           C  
ATOM   3254  CG1 ILE A 406      37.249 136.141  26.498  1.00  7.79           C  
ATOM   3255  CG2 ILE A 406      39.531 134.977  26.582  1.00  9.31           C  
ATOM   3256  CD1 ILE A 406      36.275 134.905  26.305  1.00 10.39           C  
ATOM   3257  N   LEU A 407      39.883 135.753  30.247  1.00  9.33           N  
ATOM   3258  CA  LEU A 407      41.139 135.467  30.938  1.00  9.16           C  
ATOM   3259  C   LEU A 407      40.891 134.395  32.031  1.00 10.16           C  
ATOM   3260  O   LEU A 407      41.746 133.489  32.231  1.00  9.66           O  
ATOM   3261  CB  LEU A 407      41.739 136.766  31.517  1.00  9.34           C  
ATOM   3262  CG  LEU A 407      43.033 136.604  32.328  1.00  9.33           C  
ATOM   3263  CD1 LEU A 407      44.151 136.018  31.400  1.00  9.30           C  
ATOM   3264  CD2 LEU A 407      43.417 137.999  32.934  1.00  9.28           C  
ATOM   3265  N   THR A 408      39.744 134.454  32.727  1.00  9.46           N  
ATOM   3266  CA  THR A 408      39.488 133.422  33.748  1.00 10.55           C  
ATOM   3267  C   THR A 408      39.176 132.071  33.117  1.00 11.53           C  
ATOM   3268  O   THR A 408      39.576 131.045  33.653  1.00 14.67           O  
ATOM   3269  CB  THR A 408      38.386 133.808  34.738  1.00 10.72           C  
ATOM   3270  CG2 THR A 408      38.904 134.954  35.716  1.00 10.37           C  
ATOM   3271  OG1 THR A 408      37.178 134.229  34.042  1.00 11.55           O  
ATOM   3272  N   GLN A 409      38.548 132.054  31.949  1.00 10.01           N  
ATOM   3273  CA  GLN A 409      38.098 130.783  31.403  1.00 10.40           C  
ATOM   3274  C   GLN A 409      39.181 130.093  30.569  1.00 11.81           C  
ATOM   3275  O   GLN A 409      39.234 128.853  30.533  1.00 13.01           O  
ATOM   3276  CB  GLN A 409      36.837 130.992  30.533  1.00 11.17           C  
ATOM   3277  CG  GLN A 409      35.589 131.258  31.367  1.00 12.72           C  
ATOM   3278  CD  GLN A 409      35.097 129.982  32.037  1.00 15.84           C  
ATOM   3279  NE2 GLN A 409      35.079 129.985  33.371  1.00 17.93           N  
ATOM   3280  OE1 GLN A 409      34.740 129.024  31.364  1.00 20.20           O  
ATOM   3281  N   TYR A 410      40.055 130.881  29.957  1.00 11.18           N  
ATOM   3282  CA  TYR A 410      40.996 130.373  28.943  1.00 11.65           C  
ATOM   3283  C   TYR A 410      42.425 130.763  29.249  1.00 12.87           C  
ATOM   3284  O   TYR A 410      43.350 130.236  28.601  1.00 13.57           O  
ATOM   3285  CB  TYR A 410      40.638 130.900  27.530  1.00 11.86           C  
ATOM   3286  CG  TYR A 410      39.319 130.414  27.004  1.00 10.13           C  
ATOM   3287  CD1 TYR A 410      38.136 131.152  27.187  1.00  9.90           C  
ATOM   3288  CD2 TYR A 410      39.232 129.154  26.373  1.00 10.03           C  
ATOM   3289  CE1 TYR A 410      36.904 130.661  26.726  1.00  9.55           C  
ATOM   3290  CE2 TYR A 410      38.023 128.681  25.884  1.00 12.47           C  
ATOM   3291  CZ  TYR A 410      36.874 129.421  26.058  1.00 11.90           C  
ATOM   3292  OH  TYR A 410      35.679 128.953  25.554  1.00 14.84           O  
ATOM   3293  N   GLY A 411      42.645 131.695  30.189  1.00 12.71           N  
ATOM   3294  CA  GLY A 411      44.015 132.178  30.486  1.00 12.33           C  
ATOM   3295  C   GLY A 411      45.015 131.088  30.875  1.00 12.54           C  
ATOM   3296  O   GLY A 411      46.203 131.190  30.488  1.00 13.92           O  
ATOM   3297  N   ARG A 412      44.552 130.064  31.579  1.00 13.55           N  
ATOM   3298  CA  ARG A 412      45.446 128.974  32.014  1.00 14.75           C  
ATOM   3299  C   ARG A 412      46.152 128.342  30.819  1.00 14.63           C  
ATOM   3300  O   ARG A 412      47.264 127.827  30.946  1.00 16.27           O  
ATOM   3301  CB  ARG A 412      44.631 127.893  32.717  1.00 15.60           C  
ATOM   3302  CG  ARG A 412      44.387 128.137  34.212  1.00 20.18           C  
ATOM   3303  CD  ARG A 412      43.247 127.216  34.688  1.00 25.47           C  
ATOM   3304  NE  ARG A 412      42.829 127.502  36.078  1.00 28.79           N  
ATOM   3305  CZ  ARG A 412      41.951 128.442  36.416  1.00 29.87           C  
ATOM   3306  NH1 ARG A 412      41.385 129.215  35.492  1.00 27.80           N1+
ATOM   3307  NH2 ARG A 412      41.641 128.618  37.700  1.00 33.52           N  
ATOM   3308  N   VAL A 413      45.557 128.383  29.629  1.00 13.17           N  
ATOM   3309  CA  VAL A 413      46.226 127.597  28.562  1.00 13.45           C  
ATOM   3310  C   VAL A 413      47.139 128.417  27.690  1.00 12.24           C  
ATOM   3311  O   VAL A 413      47.758 127.893  26.806  1.00 12.29           O  
ATOM   3312  CB  VAL A 413      45.303 126.665  27.732  1.00 14.10           C  
ATOM   3313  CG1 VAL A 413      44.472 125.751  28.652  1.00 18.03           C  
ATOM   3314  CG2 VAL A 413      44.408 127.523  26.830  1.00 16.18           C  
ATOM   3315  N   LEU A 414      47.265 129.720  27.937  1.00 12.71           N  
ATOM   3316  CA  LEU A 414      48.044 130.533  27.033  1.00 12.94           C  
ATOM   3317  C   LEU A 414      49.477 130.033  26.779  1.00 14.04           C  
ATOM   3318  O   LEU A 414      49.957 130.034  25.625  1.00 14.18           O  
ATOM   3319  CB  LEU A 414      48.102 131.948  27.661  1.00 14.39           C  
ATOM   3320  CG  LEU A 414      48.451 133.134  26.820  1.00 18.24           C  
ATOM   3321  CD1 LEU A 414      47.574 133.298  25.629  1.00 15.51           C  
ATOM   3322  CD2 LEU A 414      48.357 134.353  27.764  1.00 19.75           C  
ATOM   3323  N   ARG A 415      50.178 129.614  27.829  1.00 12.33           N  
ATOM   3324  CA  ARG A 415      51.538 129.097  27.617  1.00 13.65           C  
ATOM   3325  C   ARG A 415      51.676 127.606  27.982  1.00 13.17           C  
ATOM   3326  O   ARG A 415      52.797 127.072  28.177  1.00 14.26           O  
ATOM   3327  CB  ARG A 415      52.618 130.012  28.224  1.00 15.99           C  
ATOM   3328  CG  ARG A 415      52.443 130.323  29.694  1.00 14.34           C  
ATOM   3329  CD  ARG A 415      53.630 131.069  30.369  1.00 11.90           C  
ATOM   3330  NE  ARG A 415      53.207 131.237  31.751  1.00 12.02           N  
ATOM   3331  CZ  ARG A 415      52.522 132.285  32.219  1.00 13.14           C  
ATOM   3332  NH1 ARG A 415      52.272 133.367  31.443  1.00 12.56           N1+
ATOM   3333  NH2 ARG A 415      52.145 132.275  33.483  1.00 16.98           N  
ATOM   3334  N   GLN A 416      50.549 126.931  28.065  1.00 12.24           N  
ATOM   3335  CA  GLN A 416      50.576 125.451  28.292  1.00 11.96           C  
ATOM   3336  C   GLN A 416      51.093 124.710  27.033  1.00 11.87           C  
ATOM   3337  O   GLN A 416      50.520 124.851  25.941  1.00 10.99           O  
ATOM   3338  CB  GLN A 416      49.157 124.978  28.650  1.00 13.85           C  
ATOM   3339  CG  GLN A 416      49.143 123.517  29.063  1.00 18.39           C  
ATOM   3340  CD  GLN A 416      47.795 123.126  29.602  1.00 20.66           C  
ATOM   3341  NE2 GLN A 416      47.368 123.755  30.696  1.00 24.49           N  
ATOM   3342  OE1 GLN A 416      47.138 122.267  29.037  1.00 29.53           O  
ATOM   3343  N   PRO A 417      52.158 123.879  27.157  1.00 10.86           N  
ATOM   3344  CA  PRO A 417      52.618 123.194  25.943  1.00 11.76           C  
ATOM   3345  C   PRO A 417      51.539 122.286  25.379  1.00 12.23           C  
ATOM   3346  O   PRO A 417      50.716 121.721  26.150  1.00 12.54           O  
ATOM   3347  CB  PRO A 417      53.822 122.355  26.440  1.00 12.23           C  
ATOM   3348  CG  PRO A 417      54.277 123.111  27.672  1.00 13.08           C  
ATOM   3349  CD  PRO A 417      53.024 123.608  28.319  1.00 12.94           C  
ATOM   3350  N   VAL A 418      51.567 122.121  24.059  1.00 11.49           N  
ATOM   3351  CA  VAL A 418      50.698 121.180  23.384  1.00 12.66           C  
ATOM   3352  C   VAL A 418      51.621 120.131  22.770  1.00 13.03           C  
ATOM   3353  O   VAL A 418      52.135 120.314  21.677  1.00 13.50           O  
ATOM   3354  CB  VAL A 418      49.852 121.873  22.288  1.00 12.77           C  
ATOM   3355  CG1 VAL A 418      49.041 120.854  21.523  1.00 14.17           C  
ATOM   3356  CG2 VAL A 418      48.907 122.940  22.899  1.00 13.63           C  
ATOM   3357  N   ASP A 419      51.775 119.016  23.492  1.00 13.82           N  
ATOM   3358  CA  ASP A 419      52.712 117.930  23.113  1.00 13.63           C  
ATOM   3359  C   ASP A 419      54.148 118.468  23.005  1.00 12.86           C  
ATOM   3360  O   ASP A 419      54.748 118.769  24.030  1.00 14.16           O  
ATOM   3361  CB  ASP A 419      52.190 117.155  21.867  1.00 13.82           C  
ATOM   3362  CG  ASP A 419      52.962 115.865  21.591  1.00 17.83           C  
ATOM   3363  OD1 ASP A 419      53.866 115.523  22.382  1.00 20.20           O  
ATOM   3364  OD2 ASP A 419      52.649 115.239  20.553  1.00 21.27           O1-
ATOM   3365  N   ARG A 420      54.649 118.671  21.797  1.00 12.52           N  
ATOM   3366  CA  ARG A 420      56.001 119.157  21.636  1.00 12.66           C  
ATOM   3367  C   ARG A 420      56.049 120.605  21.156  1.00 12.38           C  
ATOM   3368  O   ARG A 420      57.117 121.066  20.764  1.00 12.77           O  
ATOM   3369  CB  ARG A 420      56.758 118.252  20.676  1.00 14.53           C  
ATOM   3370  CG  ARG A 420      57.138 116.962  21.376  1.00 13.60           C  
ATOM   3371  CD  ARG A 420      57.403 115.902  20.319  1.00 18.17           C  
ATOM   3372  NE  ARG A 420      56.120 115.377  19.882  1.00 20.36           N  
ATOM   3373  CZ  ARG A 420      55.897 114.613  18.812  1.00 23.74           C  
ATOM   3374  NH1 ARG A 420      56.886 114.240  17.990  1.00 23.00           N1+
ATOM   3375  NH2 ARG A 420      54.653 114.219  18.581  1.00 23.71           N  
ATOM   3376  N   ILE A 421      54.892 121.296  21.171  1.00 12.30           N  
ATOM   3377  CA  ILE A 421      54.836 122.741  20.872  1.00 11.88           C  
ATOM   3378  C   ILE A 421      54.837 123.526  22.160  1.00 11.56           C  
ATOM   3379  O   ILE A 421      53.994 123.292  23.005  1.00 12.12           O  
ATOM   3380  CB  ILE A 421      53.565 123.135  20.069  1.00 11.43           C  
ATOM   3381  CG1 ILE A 421      53.420 122.300  18.803  1.00 14.46           C  
ATOM   3382  CG2 ILE A 421      53.611 124.663  19.720  1.00 12.05           C  
ATOM   3383  CD1 ILE A 421      52.061 122.490  18.114  1.00 14.36           C  
ATOM   3384  N   TYR A 422      55.794 124.449  22.285  1.00 11.45           N  
ATOM   3385  CA  TYR A 422      55.926 125.368  23.425  1.00 10.58           C  
ATOM   3386  C   TYR A 422      55.620 126.777  22.931  1.00 10.93           C  
ATOM   3387  O   TYR A 422      55.761 127.055  21.736  1.00 11.03           O  
ATOM   3388  CB  TYR A 422      57.363 125.274  24.010  1.00 11.46           C  
ATOM   3389  CG  TYR A 422      57.577 123.904  24.672  1.00 12.17           C  
ATOM   3390  CD1 TYR A 422      57.843 122.796  23.882  1.00 13.49           C  
ATOM   3391  CD2 TYR A 422      57.415 123.744  26.044  1.00 12.82           C  
ATOM   3392  CE1 TYR A 422      58.001 121.522  24.456  1.00 16.20           C  
ATOM   3393  CE2 TYR A 422      57.571 122.475  26.650  1.00 12.12           C  
ATOM   3394  CZ  TYR A 422      57.847 121.393  25.834  1.00 14.71           C  
ATOM   3395  OH  TYR A 422      57.993 120.158  26.476  1.00 17.01           O  
ATOM   3396  N   PHE A 423      55.136 127.613  23.826  1.00  9.76           N  
ATOM   3397  CA  PHE A 423      54.655 128.943  23.437  1.00  9.10           C  
ATOM   3398  C   PHE A 423      55.466 130.093  23.941  1.00  8.89           C  
ATOM   3399  O   PHE A 423      55.611 130.269  25.140  1.00 10.22           O  
ATOM   3400  CB  PHE A 423      53.158 129.037  23.862  1.00  8.40           C  
ATOM   3401  CG  PHE A 423      52.299 128.045  23.110  1.00  9.79           C  
ATOM   3402  CD1 PHE A 423      52.024 126.783  23.674  1.00 10.14           C  
ATOM   3403  CD2 PHE A 423      51.874 128.335  21.806  1.00  9.28           C  
ATOM   3404  CE1 PHE A 423      51.287 125.837  22.939  1.00 10.34           C  
ATOM   3405  CE2 PHE A 423      51.147 127.378  21.072  1.00  9.58           C  
ATOM   3406  CZ  PHE A 423      50.851 126.150  21.628  1.00 10.50           C  
ATOM   3407  N   ALA A 424      56.003 130.869  23.002  1.00  9.38           N  
ATOM   3408  CA  ALA A 424      56.720 132.107  23.339  1.00  9.10           C  
ATOM   3409  C   ALA A 424      55.798 133.272  22.951  1.00  8.89           C  
ATOM   3410  O   ALA A 424      54.555 133.149  22.984  1.00 10.41           O  
ATOM   3411  CB  ALA A 424      58.072 132.187  22.619  1.00  8.84           C  
ATOM   3412  N   GLY A 425      56.405 134.417  22.652  1.00  9.87           N  
ATOM   3413  CA  GLY A 425      55.648 135.623  22.264  1.00  9.56           C  
ATOM   3414  C   GLY A 425      55.358 136.451  23.495  1.00  8.79           C  
ATOM   3415  O   GLY A 425      55.149 135.935  24.590  1.00  9.56           O  
ATOM   3416  N   THR A 426      55.364 137.770  23.308  1.00  8.54           N  
ATOM   3417  CA  THR A 426      55.242 138.639  24.462  1.00  8.17           C  
ATOM   3418  C   THR A 426      53.987 138.419  25.280  1.00  7.11           C  
ATOM   3419  O   THR A 426      53.982 138.644  26.507  1.00  6.99           O  
ATOM   3420  CB  THR A 426      55.353 140.120  24.040  1.00  7.48           C  
ATOM   3421  CG2 THR A 426      54.100 140.562  23.175  1.00  8.73           C  
ATOM   3422  OG1 THR A 426      55.532 140.924  25.220  1.00  8.71           O  
ATOM   3423  N   GLU A 427      52.922 137.985  24.629  1.00  7.29           N  
ATOM   3424  CA  GLU A 427      51.654 137.722  25.336  1.00  7.92           C  
ATOM   3425  C   GLU A 427      51.762 136.698  26.438  1.00  8.89           C  
ATOM   3426  O   GLU A 427      50.892 136.663  27.299  1.00  8.59           O  
ATOM   3427  CB  GLU A 427      50.583 137.204  24.335  1.00  8.07           C  
ATOM   3428  CG  GLU A 427      50.013 138.315  23.438  1.00 10.23           C  
ATOM   3429  CD  GLU A 427      50.848 138.712  22.199  1.00 11.15           C  
ATOM   3430  OE1 GLU A 427      51.992 138.230  21.955  1.00 11.11           O  
ATOM   3431  OE2 GLU A 427      50.320 139.565  21.459  1.00 11.97           O1-
ATOM   3432  N   THR A 428      52.778 135.822  26.371  1.00  9.21           N  
ATOM   3433  CA  THR A 428      52.964 134.782  27.404  1.00  8.62           C  
ATOM   3434  C   THR A 428      53.925 135.178  28.505  1.00  9.28           C  
ATOM   3435  O   THR A 428      54.188 134.375  29.397  1.00  9.97           O  
ATOM   3436  CB  THR A 428      53.456 133.448  26.821  1.00  9.40           C  
ATOM   3437  CG2 THR A 428      52.483 132.968  25.763  1.00  9.59           C  
ATOM   3438  OG1 THR A 428      54.754 133.617  26.229  1.00  8.68           O  
ATOM   3439  N   ALA A 429      54.419 136.415  28.489  1.00  9.11           N  
ATOM   3440  CA  ALA A 429      55.318 136.896  29.546  1.00  9.46           C  
ATOM   3441  C   ALA A 429      54.578 137.208  30.833  1.00 10.24           C  
ATOM   3442  O   ALA A 429      53.354 137.415  30.858  1.00  9.86           O  
ATOM   3443  CB  ALA A 429      56.078 138.116  29.069  1.00  9.93           C  
ATOM   3444  N   THR A 430      55.327 137.220  31.947  1.00 10.47           N  
ATOM   3445  CA  THR A 430      54.749 137.567  33.250  1.00 11.07           C  
ATOM   3446  C   THR A 430      55.231 138.930  33.792  1.00 11.58           C  
ATOM   3447  O   THR A 430      54.763 139.375  34.860  1.00 12.71           O  
ATOM   3448  CB  THR A 430      55.065 136.491  34.317  1.00 12.30           C  
ATOM   3449  CG2 THR A 430      54.523 135.135  33.878  1.00 14.24           C  
ATOM   3450  OG1 THR A 430      56.479 136.442  34.562  1.00 14.34           O  
ATOM   3451  N   HIS A 431      56.138 139.571  33.072  1.00 10.79           N  
ATOM   3452  CA  HIS A 431      56.640 140.910  33.405  1.00 12.17           C  
ATOM   3453  C   HIS A 431      56.815 141.662  32.096  1.00 11.72           C  
ATOM   3454  O   HIS A 431      57.539 141.217  31.208  1.00 11.56           O  
ATOM   3455  CB  HIS A 431      57.963 140.820  34.222  1.00 13.48           C  
ATOM   3456  CG  HIS A 431      58.416 142.117  34.835  1.00 18.62           C  
ATOM   3457  CD2 HIS A 431      57.738 143.230  35.213  1.00 23.33           C  
ATOM   3458  ND1 HIS A 431      59.742 142.356  35.146  1.00 25.79           N  
ATOM   3459  CE1 HIS A 431      59.863 143.567  35.662  1.00 22.85           C  
ATOM   3460  NE2 HIS A 431      58.660 144.113  35.725  1.00 23.12           N  
ATOM   3461  N   TRP A 432      56.124 142.826  31.980  1.00 10.39           N  
ATOM   3462  CA  TRP A 432      56.099 143.569  30.733  1.00  9.32           C  
ATOM   3463  C   TRP A 432      55.651 142.734  29.505  1.00  9.43           C  
ATOM   3464  O   TRP A 432      56.112 142.916  28.346  1.00  8.29           O  
ATOM   3465  CB  TRP A 432      57.454 144.221  30.471  1.00 10.50           C  
ATOM   3466  CG  TRP A 432      57.903 145.254  31.461  1.00  9.32           C  
ATOM   3467  CD1 TRP A 432      58.827 145.091  32.478  1.00 11.11           C  
ATOM   3468  CD2 TRP A 432      57.508 146.633  31.503  1.00  9.18           C  
ATOM   3469  CE2 TRP A 432      58.224 147.252  32.560  1.00  9.65           C  
ATOM   3470  CE3 TRP A 432      56.588 147.411  30.768  1.00  7.66           C  
ATOM   3471  NE1 TRP A 432      59.020 146.294  33.140  1.00 10.51           N  
ATOM   3472  CZ2 TRP A 432      58.069 148.614  32.872  1.00 10.77           C  
ATOM   3473  CZ3 TRP A 432      56.462 148.769  31.065  1.00  8.52           C  
ATOM   3474  CH2 TRP A 432      57.187 149.362  32.120  1.00 10.97           C  
ATOM   3475  N   SER A 433      54.686 141.856  29.760  1.00  8.86           N  
ATOM   3476  CA  SER A 433      53.907 141.305  28.650  1.00  8.77           C  
ATOM   3477  C   SER A 433      53.328 142.435  27.817  1.00  9.57           C  
ATOM   3478  O   SER A 433      52.805 143.419  28.395  1.00  8.49           O  
ATOM   3479  CB  SER A 433      52.756 140.443  29.180  1.00  9.49           C  
ATOM   3480  OG  SER A 433      52.033 139.825  28.105  1.00  8.67           O  
ATOM   3481  N   GLY A 434      53.382 142.266  26.484  1.00  8.58           N  
ATOM   3482  CA  GLY A 434      52.925 143.314  25.560  1.00  9.76           C  
ATOM   3483  C   GLY A 434      54.063 144.156  25.001  1.00  8.79           C  
ATOM   3484  O   GLY A 434      53.869 144.856  24.021  1.00  8.85           O  
ATOM   3485  N   TYR A 435      55.266 144.036  25.596  1.00  8.05           N  
ATOM   3486  CA  TYR A 435      56.448 144.836  25.262  1.00  8.33           C  
ATOM   3487  C   TYR A 435      57.584 143.998  24.692  1.00  8.21           C  
ATOM   3488  O   TYR A 435      57.559 142.749  24.793  1.00  7.63           O  
ATOM   3489  CB  TYR A 435      56.969 145.491  26.568  1.00  7.77           C  
ATOM   3490  CG  TYR A 435      56.030 146.557  27.129  1.00  7.11           C  
ATOM   3491  CD1 TYR A 435      54.813 146.216  27.767  1.00  7.96           C  
ATOM   3492  CD2 TYR A 435      56.351 147.939  26.991  1.00  7.90           C  
ATOM   3493  CE1 TYR A 435      53.943 147.197  28.250  1.00  7.86           C  
ATOM   3494  CE2 TYR A 435      55.496 148.914  27.517  1.00  7.91           C  
ATOM   3495  CZ  TYR A 435      54.305 148.523  28.130  1.00  8.61           C  
ATOM   3496  OH  TYR A 435      53.469 149.489  28.579  1.00 11.33           O  
ATOM   3497  N   MET A 436      58.592 144.679  24.154  1.00  8.48           N  
ATOM   3498  CA  MET A 436      59.834 144.006  23.744  1.00  9.30           C  
ATOM   3499  C   MET A 436      60.464 143.227  24.901  1.00  9.02           C  
ATOM   3500  O   MET A 436      60.911 142.077  24.678  1.00  9.61           O  
ATOM   3501  CB  MET A 436      60.794 145.046  23.177  1.00  8.62           C  
ATOM   3502  CG  MET A 436      60.248 145.687  21.853  1.00  9.99           C  
ATOM   3503  SD  MET A 436      61.544 146.810  21.244  1.00 12.40           S  
ATOM   3504  CE  MET A 436      61.384 148.267  22.315  1.00  9.38           C  
ATOM   3505  N   GLU A 437      60.438 143.774  26.121  1.00  9.23           N  
ATOM   3506  CA  GLU A 437      60.900 143.071  27.312  1.00  9.48           C  
ATOM   3507  C   GLU A 437      60.212 141.714  27.505  1.00  8.70           C  
ATOM   3508  O   GLU A 437      60.882 140.692  27.681  1.00  9.53           O  
ATOM   3509  CB  GLU A 437      60.695 143.963  28.544  1.00  9.56           C  
ATOM   3510  CG  GLU A 437      60.870 143.262  29.889  1.00 10.76           C  
ATOM   3511  CD  GLU A 437      62.348 142.927  30.163  1.00 13.85           C  
ATOM   3512  OE1 GLU A 437      62.612 142.237  31.154  1.00 16.83           O  
ATOM   3513  OE2 GLU A 437      63.188 143.351  29.364  1.00 14.24           O1-
ATOM   3514  N   GLY A 438      58.859 141.697  27.449  1.00  8.25           N  
ATOM   3515  CA  GLY A 438      58.097 140.455  27.596  1.00  8.84           C  
ATOM   3516  C   GLY A 438      58.428 139.481  26.468  1.00  8.34           C  
ATOM   3517  O   GLY A 438      58.433 138.264  26.681  1.00  8.14           O  
ATOM   3518  N   ALA A 439      58.666 139.984  25.269  1.00  7.87           N  
ATOM   3519  CA  ALA A 439      59.056 139.088  24.189  1.00  9.51           C  
ATOM   3520  C   ALA A 439      60.367 138.330  24.544  1.00  9.32           C  
ATOM   3521  O   ALA A 439      60.473 137.122  24.284  1.00  8.88           O  
ATOM   3522  CB  ALA A 439      59.235 139.884  22.875  1.00  8.52           C  
ATOM   3523  N   VAL A 440      61.345 139.041  25.111  1.00 10.11           N  
ATOM   3524  CA  VAL A 440      62.592 138.372  25.512  1.00 10.22           C  
ATOM   3525  C   VAL A 440      62.343 137.352  26.616  1.00  9.55           C  
ATOM   3526  O   VAL A 440      62.809 136.188  26.512  1.00 10.52           O  
ATOM   3527  CB  VAL A 440      63.708 139.379  25.897  1.00  9.32           C  
ATOM   3528  CG1 VAL A 440      65.012 138.608  26.250  1.00 10.12           C  
ATOM   3529  CG2 VAL A 440      63.980 140.340  24.749  1.00  9.54           C  
ATOM   3530  N   GLU A 441      61.554 137.723  27.634  1.00 11.16           N  
ATOM   3531  CA  GLU A 441      61.278 136.846  28.769  1.00 11.13           C  
ATOM   3532  C   GLU A 441      60.674 135.566  28.245  1.00 10.96           C  
ATOM   3533  O   GLU A 441      61.121 134.457  28.607  1.00  9.97           O  
ATOM   3534  CB  GLU A 441      60.342 137.464  29.797  1.00 11.39           C  
ATOM   3535  CG  GLU A 441      60.052 136.531  31.012  1.00 13.30           C  
ATOM   3536  CD  GLU A 441      58.662 136.796  31.555  1.00 18.20           C  
ATOM   3537  OE1 GLU A 441      58.362 137.973  31.874  1.00 22.16           O  
ATOM   3538  OE2 GLU A 441      57.855 135.892  31.622  1.00 20.20           O1-
ATOM   3539  N   ALA A 442      59.650 135.701  27.387  1.00  9.02           N  
ATOM   3540  CA  ALA A 442      58.918 134.525  26.907  1.00  9.55           C  
ATOM   3541  C   ALA A 442      59.713 133.614  25.961  1.00 10.26           C  
ATOM   3542  O   ALA A 442      59.571 132.375  26.021  1.00 10.72           O  
ATOM   3543  CB  ALA A 442      57.612 134.971  26.234  1.00  9.47           C  
ATOM   3544  N   GLY A 443      60.526 134.219  25.096  1.00 10.81           N  
ATOM   3545  CA  GLY A 443      61.328 133.444  24.121  1.00 11.22           C  
ATOM   3546  C   GLY A 443      62.378 132.607  24.831  1.00 12.40           C  
ATOM   3547  O   GLY A 443      62.538 131.413  24.556  1.00 11.07           O  
ATOM   3548  N   GLU A 444      63.052 133.223  25.788  1.00 11.96           N  
ATOM   3549  CA  GLU A 444      64.064 132.538  26.570  1.00 12.09           C  
ATOM   3550  C   GLU A 444      63.450 131.477  27.471  1.00 12.49           C  
ATOM   3551  O   GLU A 444      64.003 130.377  27.614  1.00 12.00           O  
ATOM   3552  CB  GLU A 444      64.905 133.573  27.337  1.00 12.58           C  
ATOM   3553  CG  GLU A 444      65.724 134.430  26.346  1.00 11.78           C  
ATOM   3554  CD  GLU A 444      66.719 135.381  26.984  1.00 12.61           C  
ATOM   3555  OE1 GLU A 444      66.771 135.487  28.241  1.00 16.59           O  
ATOM   3556  OE2 GLU A 444      67.427 136.054  26.204  1.00 13.69           O1-
ATOM   3557  N   ARG A 445      62.291 131.770  28.084  1.00 11.21           N  
ATOM   3558  CA  ARG A 445      61.603 130.784  28.956  1.00 11.17           C  
ATOM   3559  C   ARG A 445      61.148 129.595  28.134  1.00 11.23           C  
ATOM   3560  O   ARG A 445      61.335 128.439  28.542  1.00 11.89           O  
ATOM   3561  CB  ARG A 445      60.426 131.451  29.694  1.00  9.97           C  
ATOM   3562  CG  ARG A 445      59.625 130.519  30.623  1.00 11.07           C  
ATOM   3563  CD  ARG A 445      58.480 129.807  29.898  1.00 10.96           C  
ATOM   3564  NE  ARG A 445      57.593 130.819  29.318  1.00 11.62           N  
ATOM   3565  CZ  ARG A 445      56.886 130.636  28.209  1.00 12.15           C  
ATOM   3566  NH1 ARG A 445      56.873 129.455  27.595  1.00 10.45           N1+
ATOM   3567  NH2 ARG A 445      56.164 131.663  27.713  1.00 11.83           N  
ATOM   3568  N   ALA A 446      60.561 129.845  26.955  1.00 10.59           N  
ATOM   3569  CA  ALA A 446      60.143 128.719  26.099  1.00 10.30           C  
ATOM   3570  C   ALA A 446      61.348 127.877  25.665  1.00 10.75           C  
ATOM   3571  O   ALA A 446      61.251 126.631  25.626  1.00 11.22           O  
ATOM   3572  CB  ALA A 446      59.373 129.233  24.864  1.00 10.00           C  
ATOM   3573  N   ALA A 447      62.435 128.535  25.269  1.00 10.79           N  
ATOM   3574  CA  ALA A 447      63.668 127.782  24.916  1.00 11.33           C  
ATOM   3575  C   ALA A 447      64.125 126.915  26.076  1.00 12.34           C  
ATOM   3576  O   ALA A 447      64.502 125.749  25.855  1.00 12.65           O  
ATOM   3577  CB  ALA A 447      64.779 128.751  24.528  1.00 11.35           C  
ATOM   3578  N   ARG A 448      64.091 127.454  27.288  1.00 11.73           N  
ATOM   3579  CA  ARG A 448      64.529 126.676  28.474  1.00 13.29           C  
ATOM   3580  C   ARG A 448      63.554 125.556  28.826  1.00 13.43           C  
ATOM   3581  O   ARG A 448      63.940 124.487  29.320  1.00 13.38           O  
ATOM   3582  CB  ARG A 448      64.812 127.608  29.651  1.00 12.68           C  
ATOM   3583  CG  ARG A 448      66.090 128.456  29.375  1.00 13.34           C  
ATOM   3584  CD  ARG A 448      66.611 129.221  30.632  1.00 16.96           C  
ATOM   3585  NE  ARG A 448      65.514 129.936  31.271  1.00 17.30           N  
ATOM   3586  CZ  ARG A 448      65.287 131.244  31.110  1.00 19.09           C  
ATOM   3587  NH1 ARG A 448      66.178 131.973  30.432  1.00 17.82           N1+
ATOM   3588  NH2 ARG A 448      64.195 131.808  31.668  1.00 13.90           N  
ATOM   3589  N   GLU A 449      62.256 125.748  28.552  1.00 12.20           N  
ATOM   3590  CA  GLU A 449      61.338 124.596  28.672  1.00 13.62           C  
ATOM   3591  C   GLU A 449      61.751 123.411  27.792  1.00 14.49           C  
ATOM   3592  O   GLU A 449      61.682 122.246  28.231  1.00 15.52           O  
ATOM   3593  CB  GLU A 449      59.915 125.031  28.305  1.00 13.13           C  
ATOM   3594  CG  GLU A 449      59.237 125.812  29.433  1.00 14.74           C  
ATOM   3595  CD  GLU A 449      57.788 126.227  29.092  1.00 17.70           C  
ATOM   3596  OE1 GLU A 449      56.914 126.094  29.980  1.00 23.70           O  
ATOM   3597  OE2 GLU A 449      57.545 126.746  27.990  1.00 16.78           O1-
ATOM   3598  N   ILE A 450      62.182 123.700  26.565  1.00 13.38           N  
ATOM   3599  CA  ILE A 450      62.667 122.671  25.658  1.00 14.81           C  
ATOM   3600  C   ILE A 450      64.007 122.077  26.163  1.00 15.31           C  
ATOM   3601  O   ILE A 450      64.165 120.849  26.149  1.00 15.89           O  
ATOM   3602  CB  ILE A 450      62.763 123.220  24.224  1.00 14.55           C  
ATOM   3603  CG1 ILE A 450      61.325 123.327  23.704  1.00 14.32           C  
ATOM   3604  CG2 ILE A 450      63.657 122.288  23.336  1.00 16.12           C  
ATOM   3605  CD1 ILE A 450      61.232 124.057  22.402  1.00 16.13           C  
ATOM   3606  N   LEU A 451      64.924 122.922  26.606  1.00 15.28           N  
ATOM   3607  CA  LEU A 451      66.181 122.412  27.208  1.00 15.76           C  
ATOM   3608  C   LEU A 451      65.886 121.464  28.378  1.00 16.93           C  
ATOM   3609  O   LEU A 451      66.550 120.396  28.514  1.00 15.96           O  
ATOM   3610  CB  LEU A 451      67.122 123.560  27.625  1.00 15.29           C  
ATOM   3611  CG  LEU A 451      67.716 124.368  26.469  1.00 17.21           C  
ATOM   3612  CD1 LEU A 451      68.522 125.538  26.983  1.00 19.34           C  
ATOM   3613  CD2 LEU A 451      68.556 123.508  25.495  1.00 18.61           C  
ATOM   3614  N   HIS A 452      64.886 121.799  29.190  1.00 16.36           N  
ATOM   3615  CA  HIS A 452      64.498 120.921  30.283  1.00 17.49           C  
ATOM   3616  C   HIS A 452      63.891 119.612  29.781  1.00 17.99           C  
ATOM   3617  O   HIS A 452      64.229 118.533  30.305  1.00 17.54           O  
ATOM   3618  CB  HIS A 452      63.549 121.629  31.256  1.00 17.35           C  
ATOM   3619  CG  HIS A 452      62.928 120.688  32.243  1.00 19.91           C  
ATOM   3620  CD2 HIS A 452      61.668 120.202  32.336  1.00 21.04           C  
ATOM   3621  ND1 HIS A 452      63.656 120.067  33.240  1.00 25.16           N  
ATOM   3622  CE1 HIS A 452      62.857 119.260  33.924  1.00 22.76           C  
ATOM   3623  NE2 HIS A 452      61.645 119.328  33.397  1.00 27.34           N  
ATOM   3624  N   ALA A 453      63.030 119.688  28.759  1.00 17.73           N  
ATOM   3625  CA  ALA A 453      62.453 118.488  28.130  1.00 18.03           C  
ATOM   3626  C   ALA A 453      63.518 117.551  27.604  1.00 17.56           C  
ATOM   3627  O   ALA A 453      63.340 116.309  27.629  1.00 19.27           O  
ATOM   3628  CB  ALA A 453      61.462 118.847  26.984  1.00 17.24           C  
ATOM   3629  N   MET A 454      64.616 118.134  27.131  1.00 18.68           N  
ATOM   3630  CA  MET A 454      65.716 117.349  26.556  1.00 20.29           C  
ATOM   3631  C   MET A 454      66.649 116.814  27.621  1.00 21.79           C  
ATOM   3632  O   MET A 454      67.625 116.116  27.292  1.00 22.17           O  
ATOM   3633  CB  MET A 454      66.513 118.170  25.543  1.00 20.30           C  
ATOM   3634  CG  MET A 454      65.702 118.513  24.295  1.00 21.21           C  
ATOM   3635  SD  MET A 454      66.698 119.630  23.323  1.00 24.24           S  
ATOM   3636  CE  MET A 454      66.019 119.455  21.723  1.00 24.39           C  
ATOM   3637  N   GLY A 455      66.380 117.160  28.878  1.00 22.42           N  
ATOM   3638  CA  GLY A 455      67.244 116.727  29.994  1.00 23.28           C  
ATOM   3639  C   GLY A 455      68.550 117.492  30.122  1.00 24.42           C  
ATOM   3640  O   GLY A 455      69.483 117.024  30.780  1.00 25.29           O  
ATOM   3641  N   LYS A 456      68.622 118.688  29.535  1.00 23.86           N  
ATOM   3642  CA  LYS A 456      69.851 119.483  29.548  1.00 24.18           C  
ATOM   3643  C   LYS A 456      70.005 120.427  30.728  1.00 24.06           C  
ATOM   3644  O   LYS A 456      71.142 120.794  31.107  1.00 24.29           O  
ATOM   3645  CB  LYS A 456      70.008 120.210  28.216  1.00 24.07           C  
ATOM   3646  CG  LYS A 456      70.272 119.234  27.097  1.00 26.10           C  
ATOM   3647  CD  LYS A 456      70.241 119.880  25.748  1.00 30.13           C  
ATOM   3648  CE  LYS A 456      70.524 118.852  24.652  1.00 34.66           C  
ATOM   3649  NZ  LYS A 456      71.782 118.052  24.850  1.00 36.34           N1+
ATOM   3650  N   ILE A 457      68.875 120.831  31.317  1.00 23.13           N  
ATOM   3651  CA  ILE A 457      68.857 121.705  32.490  1.00 22.27           C  
ATOM   3652  C   ILE A 457      67.788 121.225  33.461  1.00 21.97           C  
ATOM   3653  O   ILE A 457      66.798 120.602  33.055  1.00 21.97           O  
ATOM   3654  CB  ILE A 457      68.618 123.217  32.113  1.00 21.56           C  
ATOM   3655  CG1 ILE A 457      67.216 123.407  31.496  1.00 21.45           C  
ATOM   3656  CG2 ILE A 457      69.701 123.716  31.176  1.00 23.13           C  
ATOM   3657  CD1 ILE A 457      66.828 124.912  31.294  1.00 18.84           C  
ATOM   3658  N   PRO A 458      67.959 121.509  34.760  1.00 22.57           N  
ATOM   3659  CA  PRO A 458      66.942 121.093  35.700  1.00 23.60           C  
ATOM   3660  C   PRO A 458      65.722 122.017  35.660  1.00 24.39           C  
ATOM   3661  O   PRO A 458      65.791 123.126  35.095  1.00 23.34           O  
ATOM   3662  CB  PRO A 458      67.661 121.213  37.049  1.00 24.54           C  
ATOM   3663  CG  PRO A 458      68.610 122.311  36.841  1.00 24.32           C  
ATOM   3664  CD  PRO A 458      69.102 122.153  35.438  1.00 23.25           C  
ATOM   3665  N   GLU A 459      64.629 121.565  36.246  1.00 24.30           N  
ATOM   3666  CA  GLU A 459      63.367 122.312  36.215  1.00 26.18           C  
ATOM   3667  C   GLU A 459      63.489 123.752  36.758  1.00 25.87           C  
ATOM   3668  O   GLU A 459      62.925 124.688  36.180  1.00 25.18           O  
ATOM   3669  CB  GLU A 459      62.286 121.526  36.952  1.00 26.48           C  
ATOM   3670  CG  GLU A 459      60.899 122.088  36.776  1.00 31.85           C  
ATOM   3671  CD  GLU A 459      59.867 121.308  37.557  1.00 40.61           C  
ATOM   3672  OE1 GLU A 459      60.116 120.991  38.749  1.00 42.45           O  
ATOM   3673  OE2 GLU A 459      58.801 121.016  36.979  1.00 44.31           O1-
ATOM   3674  N   ASP A 460      64.242 123.933  37.849  1.00 24.96           N  
ATOM   3675  CA  ASP A 460      64.394 125.231  38.494  1.00 24.83           C  
ATOM   3676  C   ASP A 460      65.128 126.261  37.638  1.00 23.50           C  
ATOM   3677  O   ASP A 460      65.218 127.420  38.045  1.00 24.38           O  
ATOM   3678  CB  ASP A 460      65.154 125.041  39.804  1.00 26.20           C  
ATOM   3679  CG  ASP A 460      66.384 124.213  39.600  1.00 29.12           C  
ATOM   3680  OD1 ASP A 460      66.257 122.965  39.631  1.00 35.13           O  
ATOM   3681  OD2 ASP A 460      67.452 124.804  39.332  1.00 34.45           O1-
ATOM   3682  N   GLU A 461      65.656 125.858  36.475  1.00 21.45           N  
ATOM   3683  CA  GLU A 461      66.330 126.771  35.565  1.00 20.34           C  
ATOM   3684  C   GLU A 461      65.440 127.240  34.413  1.00 18.66           C  
ATOM   3685  O   GLU A 461      65.899 127.997  33.542  1.00 18.16           O  
ATOM   3686  CB  GLU A 461      67.614 126.157  35.006  1.00 20.69           C  
ATOM   3687  CG  GLU A 461      68.708 126.159  36.060  1.00 23.79           C  
ATOM   3688  CD  GLU A 461      69.991 125.490  35.612  1.00 27.20           C  
ATOM   3689  OE1 GLU A 461      70.345 125.508  34.404  1.00 25.33           O  
ATOM   3690  OE2 GLU A 461      70.659 124.938  36.512  1.00 28.22           O1-
ATOM   3691  N   ILE A 462      64.194 126.785  34.411  1.00 17.83           N  
ATOM   3692  CA  ILE A 462      63.280 127.171  33.303  1.00 17.32           C  
ATOM   3693  C   ILE A 462      62.965 128.683  33.413  1.00 16.96           C  
ATOM   3694  O   ILE A 462      63.062 129.416  32.429  1.00 17.06           O  
ATOM   3695  CB  ILE A 462      61.996 126.368  33.285  1.00 16.83           C  
ATOM   3696  CG1 ILE A 462      62.271 124.912  32.866  1.00 18.30           C  
ATOM   3697  CG2 ILE A 462      60.948 127.023  32.336  1.00 17.68           C  
ATOM   3698  CD1 ILE A 462      61.098 123.985  33.094  1.00 18.57           C  
ATOM   3699  N   TRP A 463      62.618 129.119  34.617  1.00 17.14           N  
ATOM   3700  CA  TRP A 463      62.333 130.537  34.896  1.00 17.69           C  
ATOM   3701  C   TRP A 463      63.586 131.110  35.538  1.00 19.30           C  
ATOM   3702  O   TRP A 463      64.076 130.537  36.508  1.00 21.55           O  
ATOM   3703  CB  TRP A 463      61.102 130.701  35.783  1.00 17.03           C  
ATOM   3704  CG  TRP A 463      59.875 130.207  35.119  1.00 18.08           C  
ATOM   3705  CD1 TRP A 463      59.410 128.920  35.091  1.00 20.65           C  
ATOM   3706  CD2 TRP A 463      58.955 130.983  34.335  1.00 17.16           C  
ATOM   3707  CE2 TRP A 463      57.950 130.100  33.871  1.00 17.87           C  
ATOM   3708  CE3 TRP A 463      58.885 132.336  33.986  1.00 18.13           C  
ATOM   3709  NE1 TRP A 463      58.263 128.839  34.312  1.00 20.07           N  
ATOM   3710  CZ2 TRP A 463      56.872 130.533  33.095  1.00 15.88           C  
ATOM   3711  CZ3 TRP A 463      57.802 132.764  33.195  1.00 14.26           C  
ATOM   3712  CH2 TRP A 463      56.830 131.874  32.772  1.00 14.67           C  
ATOM   3713  N   GLN A 464      64.127 132.182  34.976  1.00 18.82           N  
ATOM   3714  CA  GLN A 464      65.414 132.719  35.406  1.00 19.58           C  
ATOM   3715  C   GLN A 464      65.277 134.214  35.658  1.00 20.29           C  
ATOM   3716  O   GLN A 464      64.790 134.968  34.781  1.00 20.48           O  
ATOM   3717  CB  GLN A 464      66.456 132.472  34.305  1.00 20.80           C  
ATOM   3718  CG  GLN A 464      67.821 133.110  34.529  1.00 24.84           C  
ATOM   3719  CD  GLN A 464      68.870 132.668  33.509  1.00 28.49           C  
ATOM   3720  NE2 GLN A 464      69.816 133.559  33.209  1.00 29.72           N  
ATOM   3721  OE1 GLN A 464      68.827 131.553  32.999  1.00 29.82           O  
ATOM   3722  N   SER A 465      65.732 134.652  36.826  1.00 19.95           N  
ATOM   3723  CA  SER A 465      65.685 136.086  37.166  1.00 19.42           C  
ATOM   3724  C   SER A 465      66.737 136.828  36.329  1.00 18.64           C  
ATOM   3725  O   SER A 465      67.636 136.210  35.764  1.00 19.36           O  
ATOM   3726  CB  SER A 465      65.964 136.263  38.668  1.00 21.31           C  
ATOM   3727  OG  SER A 465      67.326 135.980  38.878  1.00 25.19           O  
ATOM   3728  N   GLU A 466      66.616 138.156  36.207  1.00 16.84           N  
ATOM   3729  CA  GLU A 466      67.528 138.953  35.380  1.00 16.13           C  
ATOM   3730  C   GLU A 466      68.207 140.030  36.237  1.00 16.69           C  
ATOM   3731  O   GLU A 466      67.497 140.767  36.966  1.00 17.12           O  
ATOM   3732  CB  GLU A 466      66.757 139.653  34.230  1.00 15.65           C  
ATOM   3733  CG  GLU A 466      67.667 140.379  33.274  1.00 14.72           C  
ATOM   3734  CD  GLU A 466      68.521 139.466  32.404  1.00 14.72           C  
ATOM   3735  OE1 GLU A 466      68.134 138.292  32.199  1.00 16.74           O  
ATOM   3736  OE2 GLU A 466      69.562 139.933  31.877  1.00 17.20           O1-
ATOM   3737  N   PRO A 467      69.560 140.096  36.195  1.00 17.13           N  
ATOM   3738  CA  PRO A 467      70.230 141.149  36.979  1.00 17.00           C  
ATOM   3739  C   PRO A 467      69.801 142.518  36.480  1.00 16.62           C  
ATOM   3740  O   PRO A 467      69.588 142.722  35.259  1.00 17.47           O  
ATOM   3741  CB  PRO A 467      71.729 140.909  36.690  1.00 15.92           C  
ATOM   3742  CG  PRO A 467      71.832 139.467  36.318  1.00 19.08           C  
ATOM   3743  CD  PRO A 467      70.531 139.167  35.563  1.00 16.87           C  
ATOM   3744  N   GLU A 468      69.666 143.458  37.402  1.00 17.14           N  
ATOM   3745  CA  GLU A 468      69.337 144.822  37.033  1.00 17.55           C  
ATOM   3746  C   GLU A 468      70.409 145.443  36.138  1.00 17.96           C  
ATOM   3747  O   GLU A 468      71.632 145.303  36.394  1.00 18.42           O  
ATOM   3748  CB  GLU A 468      69.157 145.662  38.280  1.00 18.68           C  
ATOM   3749  CG  GLU A 468      68.780 147.117  37.980  1.00 21.12           C  
ATOM   3750  CD  GLU A 468      68.185 147.781  39.204  1.00 29.75           C  
ATOM   3751  OE1 GLU A 468      66.985 148.147  39.170  1.00 30.53           O  
ATOM   3752  OE2 GLU A 468      68.912 147.893  40.214  1.00 31.87           O1-
ATOM   3753  N   SER A 469      69.961 146.121  35.075  1.00 16.56           N  
ATOM   3754  CA  SER A 469      70.854 146.888  34.218  1.00 17.04           C  
ATOM   3755  C   SER A 469      71.675 147.898  35.031  1.00 18.87           C  
ATOM   3756  O   SER A 469      71.137 148.597  35.878  1.00 19.20           O  
ATOM   3757  CB  SER A 469      70.053 147.661  33.154  1.00 16.27           C  
ATOM   3758  OG  SER A 469      70.869 148.577  32.451  1.00 15.34           O  
ATOM   3759  N   VAL A 470      72.978 147.960  34.760  1.00 19.79           N  
ATOM   3760  CA  VAL A 470      73.822 148.984  35.384  1.00 21.94           C  
ATOM   3761  C   VAL A 470      73.703 150.319  34.658  1.00 21.12           C  
ATOM   3762  O   VAL A 470      74.056 151.372  35.202  1.00 22.82           O  
ATOM   3763  CB  VAL A 470      75.339 148.540  35.452  1.00 21.99           C  
ATOM   3764  CG1 VAL A 470      75.471 147.216  36.182  1.00 25.18           C  
ATOM   3765  CG2 VAL A 470      75.975 148.497  34.038  1.00 25.37           C  
ATOM   3766  N   ASP A 471      73.253 150.294  33.410  1.00 19.80           N  
ATOM   3767  CA  ASP A 471      73.118 151.490  32.596  1.00 19.58           C  
ATOM   3768  C   ASP A 471      71.789 152.203  32.792  1.00 19.83           C  
ATOM   3769  O   ASP A 471      71.706 153.418  32.603  1.00 19.23           O  
ATOM   3770  CB  ASP A 471      73.247 151.155  31.114  1.00 19.80           C  
ATOM   3771  CG  ASP A 471      74.518 150.401  30.818  1.00 22.44           C  
ATOM   3772  OD1 ASP A 471      74.445 149.217  30.427  1.00 22.75           O  
ATOM   3773  OD2 ASP A 471      75.592 150.982  31.060  1.00 25.01           O1-
ATOM   3774  N   VAL A 472      70.755 151.442  33.147  1.00 18.27           N  
ATOM   3775  CA  VAL A 472      69.401 151.999  33.283  1.00 18.45           C  
ATOM   3776  C   VAL A 472      68.831 151.545  34.609  1.00 19.93           C  
ATOM   3777  O   VAL A 472      67.926 150.710  34.673  1.00 18.84           O  
ATOM   3778  CB  VAL A 472      68.452 151.539  32.138  1.00 17.52           C  
ATOM   3779  CG1 VAL A 472      67.131 152.294  32.188  1.00 17.95           C  
ATOM   3780  CG2 VAL A 472      69.093 151.704  30.782  1.00 18.61           C  
ATOM   3781  N   PRO A 473      69.357 152.097  35.703  1.00 22.37           N  
ATOM   3782  CA  PRO A 473      68.854 151.550  36.966  1.00 23.08           C  
ATOM   3783  C   PRO A 473      67.455 152.133  37.276  1.00 21.12           C  
ATOM   3784  O   PRO A 473      67.068 153.165  36.732  1.00 21.58           O  
ATOM   3785  CB  PRO A 473      69.894 152.026  37.985  1.00 24.45           C  
ATOM   3786  CG  PRO A 473      70.361 153.347  37.437  1.00 25.05           C  
ATOM   3787  CD  PRO A 473      70.372 153.156  35.895  1.00 23.71           C  
ATOM   3788  N   ALA A 474      66.700 151.408  38.075  1.00 20.49           N  
ATOM   3789  CA  ALA A 474      65.318 151.778  38.342  1.00 19.28           C  
ATOM   3790  C   ALA A 474      65.205 152.472  39.703  1.00 17.92           C  
ATOM   3791  O   ALA A 474      65.613 151.907  40.710  1.00 18.32           O  
ATOM   3792  CB  ALA A 474      64.470 150.544  38.338  1.00 19.51           C  
ATOM   3793  N   GLN A 475      64.642 153.679  39.718  1.00 16.95           N  
ATOM   3794  CA  GLN A 475      64.258 154.289  40.982  1.00 16.82           C  
ATOM   3795  C   GLN A 475      62.971 153.663  41.443  1.00 17.24           C  
ATOM   3796  O   GLN A 475      62.107 153.311  40.623  1.00 15.99           O  
ATOM   3797  CB  GLN A 475      64.083 155.793  40.871  1.00 17.60           C  
ATOM   3798  CG  GLN A 475      65.326 156.521  40.433  1.00 20.70           C  
ATOM   3799  CD  GLN A 475      65.046 157.997  40.230  1.00 27.09           C  
ATOM   3800  NE2 GLN A 475      63.871 158.311  39.708  1.00 30.19           N  
ATOM   3801  OE1 GLN A 475      65.877 158.848  40.549  1.00 34.60           O  
ATOM   3802  N   PRO A 476      62.799 153.515  42.748  1.00 17.84           N  
ATOM   3803  CA  PRO A 476      61.588 152.939  43.291  1.00 18.38           C  
ATOM   3804  C   PRO A 476      60.394 153.840  43.039  1.00 18.96           C  
ATOM   3805  O   PRO A 476      60.563 155.051  42.922  1.00 18.59           O  
ATOM   3806  CB  PRO A 476      61.877 152.883  44.803  1.00 19.24           C  
ATOM   3807  CG  PRO A 476      62.991 153.848  45.015  1.00 18.41           C  
ATOM   3808  CD  PRO A 476      63.815 153.798  43.783  1.00 18.15           C  
ATOM   3809  N   ILE A 477      59.209 153.241  42.976  1.00 20.12           N  
ATOM   3810  CA  ILE A 477      57.987 154.027  42.918  1.00 21.82           C  
ATOM   3811  C   ILE A 477      57.537 154.251  44.356  1.00 22.39           C  
ATOM   3812  O   ILE A 477      57.364 153.300  45.092  1.00 24.26           O  
ATOM   3813  CB  ILE A 477      56.864 153.309  42.143  1.00 22.29           C  
ATOM   3814  CG1 ILE A 477      57.388 152.729  40.812  1.00 23.10           C  
ATOM   3815  CG2 ILE A 477      55.669 154.299  41.984  1.00 23.71           C  
ATOM   3816  CD1 ILE A 477      57.755 153.790  39.777  1.00 21.91           C  
ATOM   3817  N   THR A 478      57.398 155.502  44.745  1.00 23.32           N  
ATOM   3818  CA  THR A 478      57.090 155.842  46.138  1.00 24.80           C  
ATOM   3819  C   THR A 478      55.814 156.630  46.161  1.00 24.98           C  
ATOM   3820  O   THR A 478      55.414 157.177  45.137  1.00 25.95           O  
ATOM   3821  CB  THR A 478      58.224 156.698  46.774  1.00 24.92           C  
ATOM   3822  CG2 THR A 478      59.559 155.916  46.752  1.00 26.78           C  
ATOM   3823  OG1 THR A 478      58.391 157.914  46.033  1.00 27.05           O  
ATOM   3824  N   THR A 479      55.176 156.659  47.323  1.00 25.21           N  
ATOM   3825  CA  THR A 479      53.977 157.471  47.565  1.00 26.55           C  
ATOM   3826  C   THR A 479      54.191 158.325  48.824  1.00 27.15           C  
ATOM   3827  O   THR A 479      55.124 158.080  49.601  1.00 27.38           O  
ATOM   3828  CB  THR A 479      52.742 156.572  47.758  1.00 26.05           C  
ATOM   3829  CG2 THR A 479      52.464 155.760  46.487  1.00 26.88           C  
ATOM   3830  OG1 THR A 479      52.980 155.676  48.854  1.00 28.00           O  
ATOM   3831  N   THR A 480      53.378 159.372  48.986  1.00 27.71           N  
ATOM   3832  CA  THR A 480      53.404 160.170  50.215  1.00 27.93           C  
ATOM   3833  C   THR A 480      52.369 159.657  51.196  1.00 27.96           C  
ATOM   3834  O   THR A 480      51.445 158.928  50.813  1.00 26.87           O  
ATOM   3835  CB  THR A 480      53.127 161.652  49.937  1.00 28.62           C  
ATOM   3836  CG2 THR A 480      54.101 162.196  48.906  1.00 28.32           C  
ATOM   3837  OG1 THR A 480      51.785 161.802  49.443  1.00 28.78           O  
ATOM   3838  N   PHE A 481      52.523 160.027  52.473  1.00 27.22           N  
ATOM   3839  CA  PHE A 481      51.542 159.693  53.493  1.00 27.83           C  
ATOM   3840  C   PHE A 481      50.110 160.115  53.077  1.00 27.51           C  
ATOM   3841  O   PHE A 481      49.149 159.344  53.254  1.00 26.90           O  
ATOM   3842  CB  PHE A 481      51.923 160.372  54.830  1.00 29.25           C  
ATOM   3843  CG  PHE A 481      50.999 160.036  55.956  1.00 30.27           C  
ATOM   3844  CD1 PHE A 481      51.136 158.834  56.649  1.00 33.06           C  
ATOM   3845  CD2 PHE A 481      49.974 160.913  56.317  1.00 32.94           C  
ATOM   3846  CE1 PHE A 481      50.277 158.514  57.695  1.00 34.32           C  
ATOM   3847  CE2 PHE A 481      49.112 160.602  57.363  1.00 32.89           C  
ATOM   3848  CZ  PHE A 481      49.256 159.400  58.047  1.00 35.25           C  
ATOM   3849  N   LEU A 482      49.981 161.324  52.539  1.00 27.15           N  
ATOM   3850  CA  LEU A 482      48.655 161.828  52.169  1.00 27.88           C  
ATOM   3851  C   LEU A 482      48.090 161.076  50.953  1.00 26.90           C  
ATOM   3852  O   LEU A 482      46.882 160.818  50.895  1.00 26.81           O  
ATOM   3853  CB  LEU A 482      48.648 163.345  51.945  1.00 28.68           C  
ATOM   3854  CG  LEU A 482      48.702 164.332  53.129  1.00 30.87           C  
ATOM   3855  CD1 LEU A 482      48.616 165.759  52.572  1.00 32.94           C  
ATOM   3856  CD2 LEU A 482      47.610 164.087  54.191  1.00 31.56           C  
ATOM   3857  N   GLU A 483      48.955 160.722  49.998  1.00 25.38           N  
ATOM   3858  CA  GLU A 483      48.519 159.895  48.847  1.00 24.51           C  
ATOM   3859  C   GLU A 483      47.967 158.566  49.335  1.00 23.23           C  
ATOM   3860  O   GLU A 483      46.941 158.073  48.849  1.00 21.56           O  
ATOM   3861  CB  GLU A 483      49.645 159.696  47.825  1.00 25.31           C  
ATOM   3862  CG  GLU A 483      49.880 160.953  46.998  1.00 28.41           C  
ATOM   3863  CD  GLU A 483      51.178 160.964  46.217  1.00 33.91           C  
ATOM   3864  OE1 GLU A 483      52.059 160.102  46.445  1.00 31.70           O  
ATOM   3865  OE2 GLU A 483      51.320 161.873  45.370  1.00 35.40           O1-
ATOM   3866  N   ARG A 484      48.638 157.982  50.316  1.00 22.02           N  
ATOM   3867  CA  ARG A 484      48.194 156.711  50.873  1.00 21.96           C  
ATOM   3868  C   ARG A 484      46.898 156.774  51.677  1.00 21.87           C  
ATOM   3869  O   ARG A 484      46.090 155.850  51.633  1.00 21.46           O  
ATOM   3870  CB  ARG A 484      49.329 156.092  51.722  1.00 22.27           C  
ATOM   3871  CG  ARG A 484      50.524 155.679  50.881  1.00 25.20           C  
ATOM   3872  CD  ARG A 484      51.491 154.751  51.643  1.00 30.83           C  
ATOM   3873  NE  ARG A 484      52.075 155.402  52.816  1.00 31.37           N  
ATOM   3874  CZ  ARG A 484      53.098 156.254  52.795  1.00 33.83           C  
ATOM   3875  NH1 ARG A 484      53.537 156.778  53.943  1.00 34.82           N1+
ATOM   3876  NH2 ARG A 484      53.669 156.619  51.644  1.00 33.78           N  
ATOM   3877  N   HIS A 485      46.690 157.865  52.412  1.00 21.62           N  
ATOM   3878  CA  HIS A 485      45.654 157.863  53.439  1.00 22.77           C  
ATOM   3879  C   HIS A 485      44.455 158.792  53.203  1.00 22.46           C  
ATOM   3880  O   HIS A 485      43.418 158.634  53.849  1.00 23.90           O  
ATOM   3881  CB  HIS A 485      46.298 158.103  54.814  1.00 23.55           C  
ATOM   3882  CG  HIS A 485      47.184 156.966  55.254  1.00 27.10           C  
ATOM   3883  CD2 HIS A 485      48.526 156.896  55.440  1.00 30.73           C  
ATOM   3884  ND1 HIS A 485      46.696 155.700  55.504  1.00 31.32           N  
ATOM   3885  CE1 HIS A 485      47.695 154.903  55.847  1.00 32.69           C  
ATOM   3886  NE2 HIS A 485      48.818 155.603  55.811  1.00 33.09           N  
ATOM   3887  N   LEU A 486      44.568 159.721  52.264  1.00 22.06           N  
ATOM   3888  CA  LEU A 486      43.423 160.589  51.948  1.00 21.72           C  
ATOM   3889  C   LEU A 486      42.227 159.752  51.514  1.00 20.91           C  
ATOM   3890  O   LEU A 486      42.384 158.725  50.842  1.00 21.43           O  
ATOM   3891  CB  LEU A 486      43.791 161.639  50.906  1.00 21.77           C  
ATOM   3892  CG  LEU A 486      44.495 162.877  51.492  1.00 24.83           C  
ATOM   3893  CD1 LEU A 486      44.900 163.826  50.393  1.00 27.33           C  
ATOM   3894  CD2 LEU A 486      43.609 163.610  52.530  1.00 27.63           C  
ATOM   3895  N   PRO A 487      41.020 160.149  51.934  1.00 19.83           N  
ATOM   3896  CA  PRO A 487      39.876 159.322  51.552  1.00 19.06           C  
ATOM   3897  C   PRO A 487      39.502 159.490  50.083  1.00 18.06           C  
ATOM   3898  O   PRO A 487      39.845 160.496  49.425  1.00 17.53           O  
ATOM   3899  CB  PRO A 487      38.737 159.866  52.422  1.00 20.01           C  
ATOM   3900  CG  PRO A 487      39.100 161.285  52.630  1.00 17.88           C  
ATOM   3901  CD  PRO A 487      40.621 161.302  52.762  1.00 21.06           C  
ATOM   3902  N   SER A 488      38.770 158.498  49.601  1.00 16.94           N  
ATOM   3903  CA  SER A 488      38.095 158.611  48.312  1.00 17.12           C  
ATOM   3904  C   SER A 488      36.906 159.553  48.492  1.00 16.99           C  
ATOM   3905  O   SER A 488      36.601 159.965  49.625  1.00 17.38           O  
ATOM   3906  CB  SER A 488      37.572 157.255  47.913  1.00 16.16           C  
ATOM   3907  OG  SER A 488      36.562 156.803  48.794  1.00 16.31           O  
ATOM   3908  N   VAL A 489      36.212 159.864  47.399  1.00 15.93           N  
ATOM   3909  CA  VAL A 489      35.028 160.711  47.507  1.00 16.80           C  
ATOM   3910  C   VAL A 489      33.945 160.002  48.338  1.00 16.92           C  
ATOM   3911  O   VAL A 489      33.434 160.586  49.281  1.00 18.30           O  
ATOM   3912  CB  VAL A 489      34.537 161.173  46.106  1.00 16.58           C  
ATOM   3913  CG1 VAL A 489      33.167 161.856  46.182  1.00 18.41           C  
ATOM   3914  CG2 VAL A 489      35.560 162.091  45.504  1.00 16.94           C  
ATOM   3915  N   PRO A 490      33.630 158.721  48.039  1.00 17.41           N  
ATOM   3916  CA  PRO A 490      32.608 158.113  48.926  1.00 18.15           C  
ATOM   3917  C   PRO A 490      33.107 157.949  50.365  1.00 18.69           C  
ATOM   3918  O   PRO A 490      32.306 158.012  51.316  1.00 19.79           O  
ATOM   3919  CB  PRO A 490      32.318 156.744  48.288  1.00 18.58           C  
ATOM   3920  CG  PRO A 490      33.372 156.528  47.270  1.00 18.89           C  
ATOM   3921  CD  PRO A 490      33.909 157.885  46.853  1.00 17.22           C  
ATOM   3922  N   GLY A 491      34.422 157.820  50.543  1.00 19.37           N  
ATOM   3923  CA  GLY A 491      35.024 157.744  51.886  1.00 20.46           C  
ATOM   3924  C   GLY A 491      34.784 159.049  52.628  1.00 21.56           C  
ATOM   3925  O   GLY A 491      34.403 159.023  53.803  1.00 22.53           O  
ATOM   3926  N   LEU A 492      34.986 160.174  51.936  1.00 21.27           N  
ATOM   3927  CA  LEU A 492      34.723 161.500  52.486  1.00 21.65           C  
ATOM   3928  C   LEU A 492      33.238 161.675  52.806  1.00 22.89           C  
ATOM   3929  O   LEU A 492      32.874 162.276  53.831  1.00 22.70           O  
ATOM   3930  CB  LEU A 492      35.178 162.587  51.508  1.00 22.08           C  
ATOM   3931  CG  LEU A 492      34.898 164.024  51.967  1.00 22.53           C  
ATOM   3932  CD1 LEU A 492      35.734 164.344  53.210  1.00 25.83           C  
ATOM   3933  CD2 LEU A 492      35.153 165.020  50.849  1.00 23.11           C  
ATOM   3934  N   LEU A 493      32.375 161.169  51.934  1.00 22.34           N  
ATOM   3935  CA  LEU A 493      30.928 161.312  52.147  1.00 23.69           C  
ATOM   3936  C   LEU A 493      30.495 160.523  53.380  1.00 25.11           C  
ATOM   3937  O   LEU A 493      29.626 160.967  54.137  1.00 24.63           O  
ATOM   3938  CB  LEU A 493      30.144 160.869  50.909  1.00 23.44           C  
ATOM   3939  CG  LEU A 493      30.271 161.791  49.691  1.00 23.74           C  
ATOM   3940  CD1 LEU A 493      29.613 161.167  48.475  1.00 24.03           C  
ATOM   3941  CD2 LEU A 493      29.646 163.167  49.949  1.00 26.41           C  
ATOM   3942  N   ARG A 494      31.090 159.342  53.559  1.00 26.33           N  
ATOM   3943  CA  ARG A 494      30.877 158.541  54.768  1.00 29.91           C  
ATOM   3944  C   ARG A 494      31.344 159.282  56.045  1.00 30.77           C  
ATOM   3945  O   ARG A 494      30.611 159.316  57.038  1.00 32.08           O  
ATOM   3946  CB  ARG A 494      31.531 157.162  54.623  1.00 29.66           C  
ATOM   3947  CG  ARG A 494      30.656 156.170  53.879  1.00 34.58           C  
ATOM   3948  CD  ARG A 494      31.164 154.718  53.951  1.00 39.65           C  
ATOM   3949  NE  ARG A 494      30.096 153.781  53.561  1.00 45.77           N  
ATOM   3950  CZ  ARG A 494      30.271 152.500  53.227  1.00 47.58           C  
ATOM   3951  NH1 ARG A 494      31.487 151.959  53.215  1.00 48.67           N1+
ATOM   3952  NH2 ARG A 494      29.221 151.754  52.892  1.00 48.59           N  
ATOM   3953  N   LEU A 495      32.527 159.901  56.004  1.00 31.87           N  
ATOM   3954  CA  LEU A 495      33.010 160.773  57.085  1.00 33.37           C  
ATOM   3955  C   LEU A 495      32.019 161.905  57.416  1.00 34.55           C  
ATOM   3956  O   LEU A 495      31.729 162.142  58.596  1.00 34.86           O  
ATOM   3957  CB  LEU A 495      34.392 161.356  56.747  1.00 33.39           C  
ATOM   3958  CG  LEU A 495      35.690 160.778  57.340  1.00 35.16           C  
ATOM   3959  CD1 LEU A 495      35.501 159.424  58.085  1.00 36.39           C  
ATOM   3960  CD2 LEU A 495      36.832 160.711  56.293  1.00 34.62           C  
ATOM   3961  N   ILE A 496      31.516 162.588  56.378  1.00 35.19           N  
ATOM   3962  CA  ILE A 496      30.507 163.656  56.508  1.00 35.89           C  
ATOM   3963  C   ILE A 496      29.196 163.152  57.126  1.00 38.00           C  
ATOM   3964  O   ILE A 496      28.654 163.776  58.051  1.00 38.13           O  
ATOM   3965  CB  ILE A 496      30.229 164.329  55.140  1.00 35.33           C  
ATOM   3966  CG1 ILE A 496      31.475 165.079  54.657  1.00 33.12           C  
ATOM   3967  CG2 ILE A 496      29.028 165.299  55.214  1.00 34.06           C  
ATOM   3968  CD1 ILE A 496      31.424 165.483  53.200  1.00 30.80           C  
ATOM   3969  N   GLY A 497      28.690 162.029  56.618  1.00 39.81           N  
ATOM   3970  CA  GLY A 497      27.504 161.384  57.181  1.00 42.84           C  
ATOM   3971  C   GLY A 497      27.669 161.149  58.673  1.00 44.82           C  
ATOM   3972  O   GLY A 497      26.787 161.503  59.457  1.00 45.44           O  
ATOM   3973  N   LEU A 498      28.816 160.592  59.065  1.00 46.83           N  
ATOM   3974  CA  LEU A 498      29.097 160.267  60.475  1.00 48.64           C  
ATOM   3975  C   LEU A 498      29.186 161.460  61.429  1.00 50.12           C  
ATOM   3976  O   LEU A 498      28.677 161.387  62.557  1.00 50.59           O  
ATOM   3977  CB  LEU A 498      30.336 159.366  60.611  1.00 48.36           C  
ATOM   3978  CG  LEU A 498      30.240 157.964  59.986  1.00 48.70           C  
ATOM   3979  CD1 LEU A 498      31.525 157.177  60.225  1.00 48.07           C  
ATOM   3980  CD2 LEU A 498      29.002 157.180  60.468  1.00 48.86           C  
ATOM   3981  N   THR A 499      29.822 162.550  60.993  1.00 51.54           N  
ATOM   3982  CA  THR A 499      29.858 163.784  61.800  1.00 53.13           C  
ATOM   3983  C   THR A 499      28.445 164.345  62.007  1.00 54.15           C  
ATOM   3984  O   THR A 499      28.141 164.899  63.067  1.00 54.46           O  
ATOM   3985  CB  THR A 499      30.768 164.877  61.184  1.00 53.11           C  
ATOM   3986  CG2 THR A 499      31.163 165.917  62.234  1.00 52.94           C  
ATOM   3987  OG1 THR A 499      31.953 164.276  60.654  1.00 53.42           O  
ATOM   3988  N   THR A 500      27.594 164.194  60.990  1.00 55.37           N  
ATOM   3989  CA  THR A 500      26.172 164.554  61.072  1.00 56.51           C  
ATOM   3990  C   THR A 500      25.371 163.599  61.991  1.00 57.16           C  
ATOM   3991  O   THR A 500      24.349 163.992  62.557  1.00 57.44           O  
ATOM   3992  CB  THR A 500      25.537 164.639  59.648  1.00 56.55           C  
ATOM   3993  CG2 THR A 500      24.131 165.252  59.684  1.00 56.55           C  
ATOM   3994  OG1 THR A 500      26.371 165.441  58.801  1.00 56.63           O  
ATOM   3995  N   ILE A 501      25.847 162.362  62.144  1.00 57.76           N  
ATOM   3996  CA  ILE A 501      25.188 161.352  62.982  1.00 58.11           C  
ATOM   3997  C   ILE A 501      25.963 161.083  64.285  1.00 58.34           C  
ATOM   3998  O   ILE A 501      26.285 162.005  65.045  1.00 58.58           O  
ATOM   3999  CB  ILE A 501      24.965 160.016  62.196  1.00 58.23           C  
ATOM   4000  CG1 ILE A 501      23.912 160.215  61.091  1.00 58.03           C  
ATOM   4001  CG2 ILE A 501      24.570 158.872  63.152  1.00 58.32           C  
ATOM   4002  CD1 ILE A 501      23.768 159.060  60.111  1.00 57.54           C  
TER   
ATOM   4003  N   ASN B   3      41.274 121.624 -10.943  1.00 35.49           N  
ATOM   4004  CA  ASN B   3      41.725 122.917 -11.535  1.00 34.86           C  
ATOM   4005  C   ASN B   3      40.591 123.931 -11.820  1.00 32.94           C  
ATOM   4006  O   ASN B   3      40.233 124.676 -10.918  1.00 31.95           O  
ATOM   4007  CB  ASN B   3      42.745 122.759 -12.708  1.00 36.45           C  
ATOM   4008  CG  ASN B   3      44.160 123.281 -12.348  1.00 39.40           C  
ATOM   4009  ND2 ASN B   3      45.194 122.574 -12.824  1.00 43.02           N  
ATOM   4010  OD1 ASN B   3      44.317 124.311 -11.670  1.00 41.83           O  
ATOM   4011  N   LYS B   4      40.006 123.957 -13.021  1.00 30.15           N  
ATOM   4012  CA  LYS B   4      39.261 125.156 -13.428  1.00 28.70           C  
ATOM   4013  C   LYS B   4      37.747 125.065 -13.358  1.00 27.18           C  
ATOM   4014  O   LYS B   4      37.141 124.070 -13.783  1.00 27.56           O  
ATOM   4015  CB  LYS B   4      39.725 125.649 -14.808  1.00 29.77           C  
ATOM   4016  CG  LYS B   4      41.237 125.767 -14.903  1.00 31.86           C  
ATOM   4017  CD  LYS B   4      41.664 126.790 -15.929  1.00 38.95           C  
ATOM   4018  CE  LYS B   4      43.183 126.799 -16.087  1.00 41.35           C  
ATOM   4019  NZ  LYS B   4      43.610 127.908 -17.014  1.00 44.03           N1+
ATOM   4020  N   CYS B   5      37.130 126.115 -12.825  1.00 23.97           N  
ATOM   4021  CA  CYS B   5      35.692 126.128 -12.654  1.00 22.01           C  
ATOM   4022  C   CYS B   5      35.182 127.563 -12.602  1.00 20.06           C  
ATOM   4023  O   CYS B   5      35.970 128.511 -12.682  1.00 21.71           O  
ATOM   4024  CB  CYS B   5      35.297 125.289 -11.426  1.00 21.85           C  
ATOM   4025  SG  CYS B   5      35.724 126.106  -9.853  1.00 21.60           S  
ATOM   4026  N   ASP B   6      33.875 127.750 -12.521  1.00 18.67           N  
ATOM   4027  CA  ASP B   6      33.314 129.103 -12.461  1.00 17.35           C  
ATOM   4028  C   ASP B   6      33.409 129.697 -11.014  1.00 16.68           C  
ATOM   4029  O   ASP B   6      33.837 130.847 -10.828  1.00 16.45           O  
ATOM   4030  CB  ASP B   6      31.875 129.117 -12.948  1.00 18.31           C  
ATOM   4031  CG  ASP B   6      31.765 128.784 -14.461  1.00 20.70           C  
ATOM   4032  OD1 ASP B   6      32.527 129.390 -15.237  1.00 24.22           O  
ATOM   4033  OD2 ASP B   6      30.954 127.927 -14.846  1.00 18.67           O1-
ATOM   4034  N   VAL B   7      32.977 128.913 -10.027  1.00 15.55           N  
ATOM   4035  CA  VAL B   7      32.961 129.391  -8.631  1.00 14.05           C  
ATOM   4036  C   VAL B   7      33.457 128.281  -7.728  1.00 12.67           C  
ATOM   4037  O   VAL B   7      33.038 127.131  -7.856  1.00 12.60           O  
ATOM   4038  CB  VAL B   7      31.540 129.767  -8.177  1.00 12.78           C  
ATOM   4039  CG1 VAL B   7      31.556 130.308  -6.710  1.00 13.51           C  
ATOM   4040  CG2 VAL B   7      30.890 130.803  -9.108  1.00 15.80           C  
ATOM   4041  N   VAL B   8      34.382 128.627  -6.836  1.00 12.08           N  
ATOM   4042  CA  VAL B   8      34.801 127.737  -5.758  1.00 11.15           C  
ATOM   4043  C   VAL B   8      34.023 128.173  -4.523  1.00 10.57           C  
ATOM   4044  O   VAL B   8      34.024 129.357  -4.176  1.00 11.37           O  
ATOM   4045  CB  VAL B   8      36.302 127.858  -5.484  1.00 11.83           C  
ATOM   4046  CG1 VAL B   8      36.721 127.185  -4.151  1.00  9.76           C  
ATOM   4047  CG2 VAL B   8      37.134 127.183  -6.598  1.00 14.31           C  
ATOM   4048  N   VAL B   9      33.420 127.194  -3.868  1.00  9.86           N  
ATOM   4049  CA  VAL B   9      32.746 127.456  -2.584  1.00  9.27           C  
ATOM   4050  C   VAL B   9      33.605 126.831  -1.525  1.00 10.12           C  
ATOM   4051  O   VAL B   9      33.903 125.616  -1.547  1.00 10.42           O  
ATOM   4052  CB  VAL B   9      31.320 126.871  -2.589  1.00  9.31           C  
ATOM   4053  CG1 VAL B   9      30.680 127.028  -1.161  1.00  9.54           C  
ATOM   4054  CG2 VAL B   9      30.452 127.528  -3.641  1.00 10.96           C  
ATOM   4055  N   VAL B  10      34.010 127.655  -0.544  1.00  9.00           N  
ATOM   4056  CA  VAL B  10      34.812 127.169   0.565  1.00  9.39           C  
ATOM   4057  C   VAL B  10      33.872 126.823   1.723  1.00  9.44           C  
ATOM   4058  O   VAL B  10      33.246 127.718   2.290  1.00 10.36           O  
ATOM   4059  CB  VAL B  10      35.847 128.242   1.022  1.00  9.94           C  
ATOM   4060  CG1 VAL B  10      36.747 127.729   2.199  1.00 10.66           C  
ATOM   4061  CG2 VAL B  10      36.731 128.670  -0.169  1.00 10.69           C  
ATOM   4062  N   GLY B  11      33.780 125.532   2.021  1.00  9.39           N  
ATOM   4063  CA  GLY B  11      32.897 125.059   3.090  1.00  8.97           C  
ATOM   4064  C   GLY B  11      31.670 124.334   2.543  1.00  9.19           C  
ATOM   4065  O   GLY B  11      30.900 124.908   1.764  1.00  9.92           O  
ATOM   4066  N   GLY B  12      31.470 123.100   2.995  1.00  9.36           N  
ATOM   4067  CA  GLY B  12      30.289 122.292   2.618  1.00  9.55           C  
ATOM   4068  C   GLY B  12      29.332 122.061   3.762  1.00  9.57           C  
ATOM   4069  O   GLY B  12      28.832 120.956   3.912  1.00 10.51           O  
ATOM   4070  N   GLY B  13      29.089 123.116   4.534  1.00  9.61           N  
ATOM   4071  CA  GLY B  13      27.924 123.148   5.433  1.00  8.42           C  
ATOM   4072  C   GLY B  13      26.683 123.494   4.641  1.00  8.01           C  
ATOM   4073  O   GLY B  13      26.718 123.601   3.397  1.00  8.42           O  
ATOM   4074  N   ILE B  14      25.570 123.710   5.331  1.00  7.93           N  
ATOM   4075  CA  ILE B  14      24.310 124.032   4.628  1.00  6.93           C  
ATOM   4076  C   ILE B  14      24.470 125.284   3.779  1.00  7.67           C  
ATOM   4077  O   ILE B  14      23.914 125.381   2.680  1.00  8.13           O  
ATOM   4078  CB  ILE B  14      23.160 124.153   5.610  1.00  6.86           C  
ATOM   4079  CG1 ILE B  14      22.782 122.719   6.090  1.00  7.49           C  
ATOM   4080  CG2 ILE B  14      21.903 124.793   4.955  1.00  8.41           C  
ATOM   4081  CD1 ILE B  14      21.750 122.769   7.266  1.00  8.37           C  
ATOM   4082  N   SER B  15      25.189 126.276   4.286  1.00  7.52           N  
ATOM   4083  CA  SER B  15      25.258 127.526   3.514  1.00  7.17           C  
ATOM   4084  C   SER B  15      26.069 127.340   2.207  1.00  7.18           C  
ATOM   4085  O   SER B  15      25.615 127.779   1.120  1.00  7.96           O  
ATOM   4086  CB  SER B  15      25.924 128.615   4.372  1.00  7.94           C  
ATOM   4087  OG  SER B  15      25.636 129.912   3.813  1.00  8.40           O  
ATOM   4088  N   GLY B  16      27.227 126.717   2.299  1.00  7.54           N  
ATOM   4089  CA  GLY B  16      28.048 126.420   1.098  1.00  7.58           C  
ATOM   4090  C   GLY B  16      27.300 125.511   0.125  1.00  8.81           C  
ATOM   4091  O   GLY B  16      27.320 125.756  -1.116  1.00  9.22           O  
ATOM   4092  N   MET B  17      26.630 124.497   0.663  1.00  8.37           N  
ATOM   4093  CA  MET B  17      25.836 123.593  -0.194  1.00  9.26           C  
ATOM   4094  C   MET B  17      24.673 124.305  -0.861  1.00  9.35           C  
ATOM   4095  O   MET B  17      24.403 124.053  -2.066  1.00  9.32           O  
ATOM   4096  CB  MET B  17      25.358 122.382   0.641  1.00  8.93           C  
ATOM   4097  CG  MET B  17      26.554 121.514   1.149  1.00  9.97           C  
ATOM   4098  SD  MET B  17      27.511 120.890  -0.286  1.00 16.26           S  
ATOM   4099  CE  MET B  17      28.280 119.438   0.415  1.00 16.76           C  
ATOM   4100  N   ALA B  18      23.945 125.154  -0.135  1.00  8.85           N  
ATOM   4101  CA  ALA B  18      22.831 125.890  -0.739  1.00  9.61           C  
ATOM   4102  C   ALA B  18      23.332 126.848  -1.824  1.00 10.00           C  
ATOM   4103  O   ALA B  18      22.685 126.956  -2.887  1.00  9.32           O  
ATOM   4104  CB  ALA B  18      22.083 126.642   0.336  1.00 11.23           C  
ATOM   4105  N   ALA B  19      24.464 127.509  -1.573  1.00  9.46           N  
ATOM   4106  CA  ALA B  19      25.096 128.400  -2.599  1.00  9.71           C  
ATOM   4107  C   ALA B  19      25.487 127.566  -3.821  1.00 10.43           C  
ATOM   4108  O   ALA B  19      25.143 127.967  -4.975  1.00 11.39           O  
ATOM   4109  CB  ALA B  19      26.361 129.082  -2.026  1.00  8.57           C  
ATOM   4110  N   ALA B  20      26.149 126.427  -3.589  1.00  9.51           N  
ATOM   4111  CA  ALA B  20      26.665 125.617  -4.731  1.00 10.42           C  
ATOM   4112  C   ALA B  20      25.499 125.052  -5.530  1.00 10.34           C  
ATOM   4113  O   ALA B  20      25.575 125.019  -6.777  1.00 11.52           O  
ATOM   4114  CB  ALA B  20      27.605 124.461  -4.277  1.00 11.54           C  
ATOM   4115  N   LYS B  21      24.431 124.623  -4.863  1.00 10.17           N  
ATOM   4116  CA  LYS B  21      23.252 124.100  -5.586  1.00 10.00           C  
ATOM   4117  C   LYS B  21      22.625 125.181  -6.463  1.00 10.85           C  
ATOM   4118  O   LYS B  21      22.262 124.919  -7.615  1.00 11.44           O  
ATOM   4119  CB  LYS B  21      22.211 123.555  -4.605  1.00 10.71           C  
ATOM   4120  CG  LYS B  21      20.998 122.942  -5.310  1.00  9.99           C  
ATOM   4121  CD  LYS B  21      19.944 122.429  -4.318  1.00 11.31           C  
ATOM   4122  CE  LYS B  21      18.698 121.841  -5.012  1.00 13.46           C  
ATOM   4123  NZ  LYS B  21      18.019 122.955  -5.788  1.00 14.14           N1+
ATOM   4124  N   LEU B  22      22.498 126.400  -5.928  1.00  9.96           N  
ATOM   4125  CA  LEU B  22      21.859 127.462  -6.692  1.00 10.28           C  
ATOM   4126  C   LEU B  22      22.700 127.774  -7.943  1.00 11.43           C  
ATOM   4127  O   LEU B  22      22.156 127.927  -9.044  1.00 12.70           O  
ATOM   4128  CB  LEU B  22      21.668 128.737  -5.838  1.00 10.68           C  
ATOM   4129  CG  LEU B  22      20.761 129.840  -6.424  1.00 12.69           C  
ATOM   4130  CD1 LEU B  22      20.214 130.715  -5.305  1.00 12.54           C  
ATOM   4131  CD2 LEU B  22      21.498 130.790  -7.422  1.00 15.57           C  
ATOM   4132  N   LEU B  23      24.013 127.860  -7.770  1.00 10.85           N  
ATOM   4133  CA  LEU B  23      24.907 128.166  -8.901  1.00 11.98           C  
ATOM   4134  C   LEU B  23      24.881 127.023  -9.916  1.00 13.22           C  
ATOM   4135  O   LEU B  23      24.758 127.282 -11.145  1.00 13.31           O  
ATOM   4136  CB  LEU B  23      26.319 128.412  -8.385  1.00 11.99           C  
ATOM   4137  CG  LEU B  23      26.433 129.708  -7.528  1.00 13.52           C  
ATOM   4138  CD1 LEU B  23      27.798 129.647  -6.897  1.00 14.12           C  
ATOM   4139  CD2 LEU B  23      26.234 130.992  -8.339  1.00 14.70           C  
ATOM   4140  N   HIS B  24      24.971 125.782  -9.435  1.00 12.04           N  
ATOM   4141  CA  HIS B  24      24.886 124.582 -10.315  1.00 12.26           C  
ATOM   4142  C   HIS B  24      23.582 124.568 -11.104  1.00 12.87           C  
ATOM   4143  O   HIS B  24      23.612 124.326 -12.342  1.00 13.38           O  
ATOM   4144  CB  HIS B  24      24.969 123.361  -9.412  1.00 11.82           C  
ATOM   4145  CG  HIS B  24      24.664 122.071 -10.105  1.00 13.00           C  
ATOM   4146  CD2 HIS B  24      23.503 121.381 -10.215  1.00 13.73           C  
ATOM   4147  ND1 HIS B  24      25.629 121.336 -10.761  1.00 14.77           N  
ATOM   4148  CE1 HIS B  24      25.068 120.244 -11.263  1.00 13.69           C  
ATOM   4149  NE2 HIS B  24      23.791 120.232 -10.925  1.00 14.45           N  
ATOM   4150  N   ASP B  25      22.457 124.841 -10.444  1.00 12.25           N  
ATOM   4151  CA  ASP B  25      21.146 124.835 -11.083  1.00 12.92           C  
ATOM   4152  C   ASP B  25      21.033 125.926 -12.162  1.00 14.68           C  
ATOM   4153  O   ASP B  25      20.217 125.802 -13.101  1.00 14.95           O  
ATOM   4154  CB  ASP B  25      20.014 125.032 -10.071  1.00 11.90           C  
ATOM   4155  CG  ASP B  25      19.767 123.823  -9.188  1.00 12.39           C  
ATOM   4156  OD1 ASP B  25      20.244 122.690  -9.484  1.00 14.40           O  
ATOM   4157  OD2 ASP B  25      19.026 124.003  -8.181  1.00 13.78           O1-
ATOM   4158  N   SER B  26      21.819 126.992 -12.018  1.00 15.62           N  
ATOM   4159  CA ASER B  26      21.816 128.064 -13.008  0.50 16.36           C  
ATOM   4160  CA BSER B  26      21.815 128.062 -13.010  0.50 16.81           C  
ATOM   4161  C   SER B  26      22.777 127.752 -14.159  1.00 17.01           C  
ATOM   4162  O   SER B  26      22.925 128.572 -15.071  1.00 19.59           O  
ATOM   4163  CB ASER B  26      22.227 129.390 -12.373  0.50 16.20           C  
ATOM   4164  CB BSER B  26      22.176 129.408 -12.370  0.50 16.73           C  
ATOM   4165  OG ASER B  26      23.638 129.483 -12.353  0.50 15.40           O  
ATOM   4166  OG BSER B  26      21.296 129.717 -11.306  0.50 18.68           O  
ATOM   4167  N   GLY B  27      23.447 126.597 -14.109  1.00 16.37           N  
ATOM   4168  CA  GLY B  27      24.364 126.175 -15.187  1.00 16.81           C  
ATOM   4169  C   GLY B  27      25.828 126.533 -15.044  1.00 17.71           C  
ATOM   4170  O   GLY B  27      26.607 126.359 -15.972  1.00 18.90           O  
ATOM   4171  N   LEU B  28      26.238 127.043 -13.874  1.00 16.37           N  
ATOM   4172  CA  LEU B  28      27.649 127.241 -13.633  1.00 15.72           C  
ATOM   4173  C   LEU B  28      28.333 125.984 -13.110  1.00 15.61           C  
ATOM   4174  O   LEU B  28      27.705 125.111 -12.493  1.00 15.77           O  
ATOM   4175  CB  LEU B  28      27.846 128.380 -12.634  1.00 15.28           C  
ATOM   4176  CG  LEU B  28      27.280 129.707 -13.079  1.00 17.39           C  
ATOM   4177  CD1 LEU B  28      27.413 130.711 -11.974  1.00 21.07           C  
ATOM   4178  CD2 LEU B  28      27.997 130.231 -14.359  1.00 20.11           C  
ATOM   4179  N   ASN B  29      29.630 125.902 -13.391  1.00 14.63           N  
ATOM   4180  CA  ASN B  29      30.493 124.834 -12.918  1.00 15.64           C  
ATOM   4181  C   ASN B  29      31.016 125.236 -11.525  1.00 15.27           C  
ATOM   4182  O   ASN B  29      31.774 126.197 -11.397  1.00 16.14           O  
ATOM   4183  CB  ASN B  29      31.670 124.615 -13.878  1.00 16.25           C  
ATOM   4184  CG  ASN B  29      31.239 123.919 -15.155  1.00 20.79           C  
ATOM   4185  ND2 ASN B  29      31.679 124.447 -16.309  1.00 23.57           N  
ATOM   4186  OD1 ASN B  29      30.494 122.936 -15.106  1.00 24.68           O  
ATOM   4187  N   VAL B  30      30.563 124.514 -10.507  1.00 14.50           N  
ATOM   4188  CA  VAL B  30      30.962 124.810  -9.121  1.00 15.01           C  
ATOM   4189  C   VAL B  30      31.815 123.695  -8.551  1.00 14.63           C  
ATOM   4190  O   VAL B  30      31.707 122.508  -8.957  1.00 14.96           O  
ATOM   4191  CB  VAL B  30      29.714 125.090  -8.224  1.00 13.96           C  
ATOM   4192  CG1 VAL B  30      28.863 126.156  -8.845  1.00 18.83           C  
ATOM   4193  CG2 VAL B  30      28.883 123.812  -7.940  1.00 17.19           C  
ATOM   4194  N   VAL B  31      32.685 124.045  -7.594  1.00 13.31           N  
ATOM   4195  CA  VAL B  31      33.415 123.064  -6.864  1.00 13.10           C  
ATOM   4196  C   VAL B  31      33.246 123.477  -5.401  1.00 12.67           C  
ATOM   4197  O   VAL B  31      33.337 124.682  -5.119  1.00 12.92           O  
ATOM   4198  CB  VAL B  31      34.915 123.098  -7.208  1.00 14.42           C  
ATOM   4199  CG1 VAL B  31      35.733 122.401  -6.217  1.00 16.37           C  
ATOM   4200  CG2 VAL B  31      35.137 122.462  -8.631  1.00 15.55           C  
ATOM   4201  N   VAL B  32      32.980 122.501  -4.540  1.00 12.60           N  
ATOM   4202  CA  VAL B  32      32.923 122.749  -3.084  1.00 11.38           C  
ATOM   4203  C   VAL B  32      34.150 122.164  -2.441  1.00 11.42           C  
ATOM   4204  O   VAL B  32      34.413 120.936  -2.549  1.00 11.72           O  
ATOM   4205  CB  VAL B  32      31.644 122.168  -2.442  1.00 11.16           C  
ATOM   4206  CG1 VAL B  32      31.636 122.391  -0.879  1.00 12.02           C  
ATOM   4207  CG2 VAL B  32      30.417 122.803  -3.045  1.00 12.22           C  
ATOM   4208  N   LEU B  33      34.927 123.004  -1.759  1.00 10.97           N  
ATOM   4209  CA  LEU B  33      36.110 122.509  -1.051  1.00 10.03           C  
ATOM   4210  C   LEU B  33      35.781 122.448   0.447  1.00 10.94           C  
ATOM   4211  O   LEU B  33      35.489 123.481   1.053  1.00 11.54           O  
ATOM   4212  CB  LEU B  33      37.311 123.417  -1.281  1.00 10.95           C  
ATOM   4213  CG  LEU B  33      37.686 123.644  -2.759  1.00 10.91           C  
ATOM   4214  CD1 LEU B  33      38.850 124.592  -2.886  1.00 11.62           C  
ATOM   4215  CD2 LEU B  33      38.084 122.267  -3.362  1.00 12.05           C  
ATOM   4216  N   GLU B  34      35.778 121.235   0.974  1.00 10.38           N  
ATOM   4217  CA  GLU B  34      35.377 120.981   2.386  1.00  9.85           C  
ATOM   4218  C   GLU B  34      36.550 120.408   3.170  1.00 10.77           C  
ATOM   4219  O   GLU B  34      37.126 119.376   2.805  1.00  9.89           O  
ATOM   4220  CB  GLU B  34      34.172 119.985   2.403  1.00  9.92           C  
ATOM   4221  CG  GLU B  34      33.908 119.322   3.782  1.00 10.40           C  
ATOM   4222  CD  GLU B  34      33.642 120.389   4.872  1.00 11.50           C  
ATOM   4223  OE1 GLU B  34      32.907 121.383   4.617  1.00 11.80           O  
ATOM   4224  OE2 GLU B  34      34.200 120.217   5.984  1.00 10.06           O1-
ATOM   4225  N   ALA B  35      36.863 121.018   4.319  1.00  8.86           N  
ATOM   4226  CA  ALA B  35      38.009 120.638   5.104  1.00 10.34           C  
ATOM   4227  C   ALA B  35      37.889 119.234   5.694  1.00 10.26           C  
ATOM   4228  O   ALA B  35      38.899 118.513   5.799  1.00  9.94           O  
ATOM   4229  CB  ALA B  35      38.203 121.653   6.230  1.00 12.28           C  
ATOM   4230  N   ARG B  36      36.685 118.899   6.190  1.00  9.60           N  
ATOM   4231  CA  ARG B  36      36.447 117.619   6.840  1.00 10.93           C  
ATOM   4232  C   ARG B  36      36.288 116.458   5.888  1.00 11.60           C  
ATOM   4233  O   ARG B  36      36.082 116.645   4.681  1.00 11.70           O  
ATOM   4234  CB  ARG B  36      35.216 117.683   7.730  1.00  9.77           C  
ATOM   4235  CG  ARG B  36      35.397 118.671   8.906  1.00  9.88           C  
ATOM   4236  CD  ARG B  36      34.081 118.608   9.671  1.00  8.58           C  
ATOM   4237  NE  ARG B  36      34.083 119.114  11.062  1.00 11.29           N  
ATOM   4238  CZ  ARG B  36      33.562 120.294  11.405  1.00 11.32           C  
ATOM   4239  NH1 ARG B  36      33.032 121.107  10.475  1.00 10.79           N1+
ATOM   4240  NH2 ARG B  36      33.475 120.616  12.709  1.00  9.88           N  
ATOM   4241  N   ASP B  37      36.306 115.260   6.471  1.00 11.08           N  
ATOM   4242  CA  ASP B  37      35.953 114.056   5.722  1.00 13.03           C  
ATOM   4243  C   ASP B  37      34.421 113.842   5.590  1.00 13.18           C  
ATOM   4244  O   ASP B  37      33.947 112.740   5.248  1.00 13.80           O  
ATOM   4245  CB  ASP B  37      36.655 112.812   6.318  1.00 14.21           C  
ATOM   4246  CG  ASP B  37      36.063 112.366   7.678  1.00 18.53           C  
ATOM   4247  OD1 ASP B  37      35.209 113.075   8.266  1.00 16.13           O  
ATOM   4248  OD2 ASP B  37      36.456 111.268   8.157  1.00 21.33           O1-
ATOM   4249  N   ARG B  38      33.621 114.883   5.884  1.00 10.80           N  
ATOM   4250  CA  ARG B  38      32.186 114.813   5.774  1.00 11.37           C  
ATOM   4251  C   ARG B  38      31.670 116.195   5.431  1.00 10.63           C  
ATOM   4252  O   ARG B  38      32.383 117.212   5.626  1.00 11.26           O  
ATOM   4253  CB  ARG B  38      31.506 114.349   7.100  1.00 11.16           C  
ATOM   4254  CG  ARG B  38      31.736 115.361   8.248  1.00 11.91           C  
ATOM   4255  CD  ARG B  38      31.029 114.937   9.501  1.00 11.07           C  
ATOM   4256  NE  ARG B  38      31.264 115.926  10.569  1.00 10.61           N  
ATOM   4257  CZ  ARG B  38      30.459 116.972  10.754  1.00 12.65           C  
ATOM   4258  NH1 ARG B  38      29.406 117.155   9.968  1.00 11.67           N1+
ATOM   4259  NH2 ARG B  38      30.711 117.832  11.739  1.00 10.91           N  
ATOM   4260  N   VAL B  39      30.433 116.213   4.953  1.00 11.36           N  
ATOM   4261  CA  VAL B  39      29.731 117.480   4.763  1.00 10.38           C  
ATOM   4262  C   VAL B  39      28.834 117.742   5.954  1.00 10.88           C  
ATOM   4263  O   VAL B  39      28.686 116.879   6.838  1.00 11.92           O  
ATOM   4264  CB  VAL B  39      28.910 117.535   3.453  1.00 10.90           C  
ATOM   4265  CG1 VAL B  39      29.894 117.476   2.275  1.00 12.22           C  
ATOM   4266  CG2 VAL B  39      27.870 116.387   3.341  1.00 10.31           C  
ATOM   4267  N   GLY B  40      28.275 118.958   5.985  1.00  9.47           N  
ATOM   4268  CA  GLY B  40      27.264 119.294   7.008  1.00  8.38           C  
ATOM   4269  C   GLY B  40      27.728 120.296   8.082  1.00  8.77           C  
ATOM   4270  O   GLY B  40      26.877 121.008   8.649  1.00  9.00           O  
ATOM   4271  N   GLY B  41      29.017 120.295   8.381  1.00  8.28           N  
ATOM   4272  CA  GLY B  41      29.576 121.350   9.279  1.00  8.31           C  
ATOM   4273  C   GLY B  41      29.026 121.273  10.698  1.00  8.01           C  
ATOM   4274  O   GLY B  41      29.225 120.283  11.403  1.00  7.72           O  
ATOM   4275  N   ARG B  42      28.328 122.347  11.101  1.00  6.99           N  
ATOM   4276  CA  ARG B  42      27.664 122.391  12.424  1.00  6.83           C  
ATOM   4277  C   ARG B  42      26.386 121.563  12.492  1.00  7.73           C  
ATOM   4278  O   ARG B  42      25.765 121.475  13.568  1.00  7.09           O  
ATOM   4279  CB  ARG B  42      27.408 123.866  12.824  1.00  5.89           C  
ATOM   4280  CG  ARG B  42      28.739 124.541  13.200  1.00  6.45           C  
ATOM   4281  CD  ARG B  42      28.460 126.049  13.483  1.00  7.36           C  
ATOM   4282  NE  ARG B  42      28.620 126.815  12.251  1.00  7.95           N  
ATOM   4283  CZ  ARG B  42      28.382 128.133  12.150  1.00  9.17           C  
ATOM   4284  NH1 ARG B  42      27.875 128.838  13.189  1.00 10.00           N1+
ATOM   4285  NH2 ARG B  42      28.681 128.753  11.027  1.00  8.60           N  
ATOM   4286  N   THR B  43      25.970 120.947  11.387  1.00  6.79           N  
ATOM   4287  CA  THR B  43      25.025 119.811  11.464  1.00  8.51           C  
ATOM   4288  C   THR B  43      25.798 118.516  11.273  1.00  8.32           C  
ATOM   4289  O   THR B  43      26.786 118.459  10.506  1.00  9.11           O  
ATOM   4290  CB  THR B  43      23.903 119.908  10.460  1.00  7.96           C  
ATOM   4291  CG2 THR B  43      23.198 121.258  10.572  1.00  7.49           C  
ATOM   4292  OG1 THR B  43      24.439 119.760   9.116  1.00  9.73           O  
ATOM   4293  N   TYR B  44      25.358 117.487  11.993  1.00  8.60           N  
ATOM   4294  CA  TYR B  44      26.008 116.174  11.979  1.00  8.37           C  
ATOM   4295  C   TYR B  44      24.960 115.179  12.479  1.00  9.24           C  
ATOM   4296  O   TYR B  44      24.546 115.242  13.652  1.00  8.23           O  
ATOM   4297  CB  TYR B  44      27.249 116.171  12.882  1.00  7.33           C  
ATOM   4298  CG  TYR B  44      27.898 114.816  12.974  1.00 10.80           C  
ATOM   4299  CD1 TYR B  44      28.285 114.155  11.819  1.00 11.86           C  
ATOM   4300  CD2 TYR B  44      28.110 114.212  14.221  1.00 15.46           C  
ATOM   4301  CE1 TYR B  44      28.896 112.896  11.882  1.00 14.58           C  
ATOM   4302  CE2 TYR B  44      28.722 112.951  14.289  1.00 15.81           C  
ATOM   4303  CZ  TYR B  44      29.103 112.329  13.111  1.00 16.71           C  
ATOM   4304  OH  TYR B  44      29.717 111.086  13.120  1.00 22.40           O  
ATOM   4305  N   THR B  45      24.581 114.227  11.623  1.00  8.92           N  
ATOM   4306  CA  THR B  45      23.630 113.202  12.023  1.00  8.76           C  
ATOM   4307  C   THR B  45      24.398 111.883  12.092  1.00  8.85           C  
ATOM   4308  O   THR B  45      24.968 111.422  11.089  1.00  9.70           O  
ATOM   4309  CB  THR B  45      22.449 113.084  11.006  1.00  8.72           C  
ATOM   4310  CG2 THR B  45      21.448 112.037  11.473  1.00  8.90           C  
ATOM   4311  OG1 THR B  45      21.764 114.356  10.929  1.00  8.77           O  
ATOM   4312  N   LEU B  46      24.474 111.316  13.295  1.00  9.37           N  
ATOM   4313  CA  LEU B  46      25.094 109.983  13.502  1.00  9.15           C  
ATOM   4314  C   LEU B  46      24.049 108.908  13.352  1.00  9.99           C  
ATOM   4315  O   LEU B  46      22.944 109.051  13.871  1.00  9.36           O  
ATOM   4316  CB  LEU B  46      25.640 109.934  14.925  1.00 10.88           C  
ATOM   4317  CG  LEU B  46      26.228 108.594  15.355  1.00 11.74           C  
ATOM   4318  CD1 LEU B  46      27.416 108.236  14.451  1.00 15.96           C  
ATOM   4319  CD2 LEU B  46      26.658 108.736  16.829  1.00 13.73           C  
ATOM   4320  N   ARG B  47      24.394 107.803  12.666  1.00 10.15           N  
ATOM   4321  CA  ARG B  47      23.475 106.668  12.547  1.00 10.53           C  
ATOM   4322  C   ARG B  47      24.115 105.459  13.196  1.00 10.52           C  
ATOM   4323  O   ARG B  47      25.292 105.206  13.016  1.00 11.64           O  
ATOM   4324  CB  ARG B  47      23.164 106.324  11.060  1.00 10.68           C  
ATOM   4325  CG  ARG B  47      22.230 107.326  10.374  1.00 10.95           C  
ATOM   4326  CD  ARG B  47      22.913 108.628  10.008  1.00 11.32           C  
ATOM   4327  NE  ARG B  47      22.140 109.257   8.926  1.00 11.33           N  
ATOM   4328  CZ  ARG B  47      22.586 110.271   8.181  1.00 11.27           C  
ATOM   4329  NH1 ARG B  47      23.783 110.797   8.378  1.00 11.02           N1+
ATOM   4330  NH2 ARG B  47      21.807 110.721   7.200  1.00  9.99           N  
ATOM   4331  N   ASN B  48      23.348 104.777  14.036  1.00 10.10           N  
ATOM   4332  CA  ASN B  48      23.739 103.421  14.513  1.00 10.82           C  
ATOM   4333  C   ASN B  48      22.517 102.691  14.977  1.00 11.32           C  
ATOM   4334  O   ASN B  48      21.428 103.244  15.006  1.00 11.55           O  
ATOM   4335  CB  ASN B  48      24.840 103.465  15.576  1.00 11.22           C  
ATOM   4336  CG  ASN B  48      24.400 104.206  16.888  1.00 10.44           C  
ATOM   4337  ND2 ASN B  48      25.239 105.090  17.365  1.00 13.99           N  
ATOM   4338  OD1 ASN B  48      23.343 103.964  17.411  1.00 12.20           O  
ATOM   4339  N   GLN B  49      22.637 101.376  15.274  1.00 11.15           N  
ATOM   4340  CA  GLN B  49      21.459 100.616  15.562  1.00 12.58           C  
ATOM   4341  C   GLN B  49      20.774 101.074  16.867  1.00 11.57           C  
ATOM   4342  O   GLN B  49      19.561 101.000  16.985  1.00 13.80           O  
ATOM   4343  CB  GLN B  49      21.854  99.119  15.678  1.00 13.67           C  
ATOM   4344  CG  GLN B  49      20.691  98.268  16.091  1.00 16.73           C  
ATOM   4345  CD  GLN B  49      21.090  96.965  16.718  1.00 24.03           C  
ATOM   4346  NE2 GLN B  49      20.367  95.913  16.361  1.00 25.92           N  
ATOM   4347  OE1 GLN B  49      22.036  96.895  17.529  1.00 28.28           O  
ATOM   4348  N   LYS B  50      21.569 101.575  17.802  1.00 12.58           N  
ATOM   4349  CA  LYS B  50      20.998 101.949  19.138  1.00 13.11           C  
ATOM   4350  C   LYS B  50      20.095 103.180  19.064  1.00 12.82           C  
ATOM   4351  O   LYS B  50      19.107 103.263  19.841  1.00 14.07           O  
ATOM   4352  CB  LYS B  50      22.105 102.171  20.148  1.00 12.87           C  
ATOM   4353  CG  LYS B  50      22.812 100.873  20.555  1.00 17.34           C  
ATOM   4354  CD  LYS B  50      21.903 100.129  21.539  1.00 22.85           C  
ATOM   4355  CE  LYS B  50      22.467  98.762  22.008  1.00 27.64           C  
ATOM   4356  NZ  LYS B  50      23.822  98.931  22.552  1.00 33.21           N1+
ATOM   4357  N   VAL B  51      20.428 104.117  18.167  1.00 11.56           N  
ATOM   4358  CA  VAL B  51      19.725 105.391  18.106  1.00 10.28           C  
ATOM   4359  C   VAL B  51      18.915 105.565  16.823  1.00  9.80           C  
ATOM   4360  O   VAL B  51      18.044 106.398  16.753  1.00  9.77           O  
ATOM   4361  CB  VAL B  51      20.703 106.620  18.196  1.00 10.44           C  
ATOM   4362  CG1 VAL B  51      21.591 106.498  19.404  1.00 12.27           C  
ATOM   4363  CG2 VAL B  51      21.559 106.799  16.873  1.00  9.80           C  
ATOM   4364  N   LYS B  52      19.167 104.667  15.875  1.00  9.66           N  
ATOM   4365  CA  LYS B  52      18.708 104.775  14.467  1.00  9.76           C  
ATOM   4366  C   LYS B  52      19.448 105.959  13.815  1.00 10.55           C  
ATOM   4367  O   LYS B  52      20.405 105.775  13.030  1.00 11.12           O  
ATOM   4368  CB  LYS B  52      17.183 104.785  14.269  1.00 10.72           C  
ATOM   4369  CG  LYS B  52      16.771 104.620  12.757  1.00 12.30           C  
ATOM   4370  CD  LYS B  52      15.421 103.964  12.620  1.00 26.56           C  
ATOM   4371  CE  LYS B  52      14.262 104.892  12.903  1.00 29.58           C  
ATOM   4372  NZ  LYS B  52      12.937 104.213  12.564  1.00 30.61           N1+
ATOM   4373  N   TYR B  53      19.048 107.173  14.175  1.00 10.36           N  
ATOM   4374  CA  TYR B  53      19.805 108.356  13.781  1.00  9.86           C  
ATOM   4375  C   TYR B  53      19.671 109.385  14.906  1.00 10.08           C  
ATOM   4376  O   TYR B  53      18.706 109.339  15.662  1.00  9.73           O  
ATOM   4377  CB  TYR B  53      19.207 108.947  12.491  1.00 10.04           C  
ATOM   4378  CG  TYR B  53      17.735 109.385  12.570  1.00  9.51           C  
ATOM   4379  CD1 TYR B  53      17.360 110.672  13.041  1.00 10.30           C  
ATOM   4380  CD2 TYR B  53      16.679 108.500  12.236  1.00  8.61           C  
ATOM   4381  CE1 TYR B  53      16.032 111.049  13.145  1.00 10.55           C  
ATOM   4382  CE2 TYR B  53      15.367 108.877  12.320  1.00  9.87           C  
ATOM   4383  CZ  TYR B  53      15.017 110.151  12.775  1.00  9.77           C  
ATOM   4384  OH  TYR B  53      13.700 110.502  12.880  1.00 12.30           O  
ATOM   4385  N   VAL B  54      20.638 110.293  15.009  1.00  9.33           N  
ATOM   4386  CA  VAL B  54      20.544 111.365  16.036  1.00  8.95           C  
ATOM   4387  C   VAL B  54      21.271 112.602  15.539  1.00  8.50           C  
ATOM   4388  O   VAL B  54      22.397 112.510  15.039  1.00  8.61           O  
ATOM   4389  CB  VAL B  54      21.059 110.917  17.432  1.00  9.21           C  
ATOM   4390  CG1 VAL B  54      22.515 110.487  17.400  1.00  8.89           C  
ATOM   4391  CG2 VAL B  54      20.866 112.087  18.473  1.00 10.97           C  
ATOM   4392  N   ASP B  55      20.623 113.763  15.680  1.00  8.53           N  
ATOM   4393  CA  ASP B  55      21.310 115.025  15.353  1.00  8.81           C  
ATOM   4394  C   ASP B  55      22.197 115.444  16.537  1.00  8.52           C  
ATOM   4395  O   ASP B  55      21.668 115.677  17.636  1.00 10.42           O  
ATOM   4396  CB  ASP B  55      20.279 116.130  15.085  1.00  7.84           C  
ATOM   4397  CG  ASP B  55      19.653 116.031  13.732  1.00  8.46           C  
ATOM   4398  OD1 ASP B  55      20.426 115.684  12.813  1.00 11.79           O  
ATOM   4399  OD2 ASP B  55      18.451 116.358  13.620  1.00 10.82           O1-
ATOM   4400  N   LEU B  56      23.514 115.468  16.317  1.00  7.88           N  
ATOM   4401  CA  LEU B  56      24.487 115.874  17.355  1.00  7.58           C  
ATOM   4402  C   LEU B  56      24.834 117.355  17.201  1.00  8.02           C  
ATOM   4403  O   LEU B  56      25.442 117.921  18.098  1.00  9.39           O  
ATOM   4404  CB  LEU B  56      25.750 114.996  17.339  1.00 10.02           C  
ATOM   4405  CG  LEU B  56      25.482 113.584  17.876  1.00 11.13           C  
ATOM   4406  CD1 LEU B  56      26.730 112.740  17.627  1.00 13.78           C  
ATOM   4407  CD2 LEU B  56      25.138 113.647  19.375  1.00 13.90           C  
ATOM   4408  N   GLY B  57      24.472 117.934  16.047  1.00  7.48           N  
ATOM   4409  CA  GLY B  57      24.591 119.386  15.793  1.00  7.35           C  
ATOM   4410  C   GLY B  57      23.214 119.994  15.617  1.00  7.65           C  
ATOM   4411  O   GLY B  57      22.233 119.549  16.258  1.00  8.90           O  
ATOM   4412  N   GLY B  58      23.103 121.016  14.756  1.00  7.15           N  
ATOM   4413  CA  GLY B  58      21.824 121.681  14.567  1.00  7.12           C  
ATOM   4414  C   GLY B  58      20.712 120.725  14.190  1.00  8.42           C  
ATOM   4415  O   GLY B  58      20.967 119.764  13.419  1.00  7.95           O  
ATOM   4416  N   SER B  59      19.502 120.933  14.739  1.00  7.59           N  
ATOM   4417  CA ASER B  59      18.412 119.951  14.541  0.50  7.79           C  
ATOM   4418  CA BSER B  59      18.424 119.966  14.498  0.50  9.03           C  
ATOM   4419  C   SER B  59      17.051 120.575  14.271  1.00  8.03           C  
ATOM   4420  O   SER B  59      16.262 120.054  13.479  1.00  9.18           O  
ATOM   4421  CB ASER B  59      18.309 119.035  15.784  0.50  7.72           C  
ATOM   4422  CB BSER B  59      18.352 118.979  15.673  0.50  9.40           C  
ATOM   4423  OG ASER B  59      17.412 117.940  15.595  0.50  4.87           O  
ATOM   4424  OG BSER B  59      18.089 119.657  16.882  0.50 13.98           O  
ATOM   4425  N   TYR B  60      16.731 121.670  14.995  1.00  7.45           N  
ATOM   4426  CA  TYR B  60      15.342 122.143  15.054  1.00  6.22           C  
ATOM   4427  C   TYR B  60      15.073 123.133  13.940  1.00  7.74           C  
ATOM   4428  O   TYR B  60      15.952 123.976  13.598  1.00  7.85           O  
ATOM   4429  CB  TYR B  60      15.042 122.815  16.409  1.00  7.47           C  
ATOM   4430  CG  TYR B  60      15.264 121.858  17.530  1.00  7.23           C  
ATOM   4431  CD1 TYR B  60      16.352 121.995  18.369  1.00  7.92           C  
ATOM   4432  CD2 TYR B  60      14.407 120.746  17.701  1.00  9.40           C  
ATOM   4433  CE1 TYR B  60      16.581 121.060  19.376  1.00  8.63           C  
ATOM   4434  CE2 TYR B  60      14.646 119.786  18.709  1.00  9.42           C  
ATOM   4435  CZ  TYR B  60      15.741 119.987  19.532  1.00 10.31           C  
ATOM   4436  OH  TYR B  60      16.046 119.058  20.515  1.00 10.69           O  
ATOM   4437  N   VAL B  61      13.862 123.015  13.420  1.00  7.21           N  
ATOM   4438  CA  VAL B  61      13.306 124.017  12.474  1.00  7.17           C  
ATOM   4439  C   VAL B  61      11.896 124.361  12.903  1.00  7.52           C  
ATOM   4440  O   VAL B  61      11.237 123.632  13.658  1.00  9.26           O  
ATOM   4441  CB  VAL B  61      13.333 123.547  10.989  1.00  6.53           C  
ATOM   4442  CG1 VAL B  61      14.791 123.315  10.554  1.00  7.15           C  
ATOM   4443  CG2 VAL B  61      12.458 122.263  10.809  1.00  7.64           C  
ATOM   4444  N   GLY B  62      11.402 125.516  12.468  1.00  7.02           N  
ATOM   4445  CA  GLY B  62      10.054 125.881  12.897  1.00  8.10           C  
ATOM   4446  C   GLY B  62       9.464 126.966  12.008  1.00  9.04           C  
ATOM   4447  O   GLY B  62      10.101 127.395  11.016  1.00  8.74           O  
ATOM   4448  N   PRO B  63       8.240 127.365  12.329  1.00 10.23           N  
ATOM   4449  CA  PRO B  63       7.528 128.382  11.514  1.00 10.24           C  
ATOM   4450  C   PRO B  63       8.347 129.644  11.354  1.00  9.86           C  
ATOM   4451  O   PRO B  63       9.093 130.066  12.265  1.00  9.85           O  
ATOM   4452  CB  PRO B  63       6.250 128.697  12.303  1.00 11.43           C  
ATOM   4453  CG  PRO B  63       6.457 128.099  13.638  1.00 14.47           C  
ATOM   4454  CD  PRO B  63       7.412 126.878  13.459  1.00 10.92           C  
ATOM   4455  N   THR B  64       8.225 130.204  10.152  1.00  9.69           N  
ATOM   4456  CA  THR B  64       8.953 131.405   9.668  1.00  9.32           C  
ATOM   4457  C   THR B  64      10.345 131.086   9.110  1.00  8.79           C  
ATOM   4458  O   THR B  64      10.984 131.983   8.568  1.00 10.73           O  
ATOM   4459  CB  THR B  64       9.027 132.620  10.657  1.00 10.04           C  
ATOM   4460  CG2 THR B  64       7.667 132.920  11.343  1.00 10.06           C  
ATOM   4461  OG1 THR B  64      10.073 132.420  11.639  1.00  9.62           O  
ATOM   4462  N   GLN B  65      10.779 129.824   9.222  1.00  8.88           N  
ATOM   4463  CA  GLN B  65      12.055 129.423   8.649  1.00  8.56           C  
ATOM   4464  C   GLN B  65      11.781 128.796   7.288  1.00  8.64           C  
ATOM   4465  O   GLN B  65      11.993 127.587   7.066  1.00  9.40           O  
ATOM   4466  CB  GLN B  65      12.799 128.426   9.545  1.00  8.46           C  
ATOM   4467  CG  GLN B  65      13.091 129.028  10.975  1.00  8.40           C  
ATOM   4468  CD  GLN B  65      13.832 128.047  11.835  1.00  8.81           C  
ATOM   4469  NE2 GLN B  65      14.258 128.490  13.030  1.00  7.93           N  
ATOM   4470  OE1 GLN B  65      14.010 126.896  11.467  1.00  7.96           O  
ATOM   4471  N   ASN B  66      11.361 129.631   6.355  1.00  9.24           N  
ATOM   4472  CA  ASN B  66      10.797 129.062   5.111  1.00  9.70           C  
ATOM   4473  C   ASN B  66      11.781 128.582   4.093  1.00 10.14           C  
ATOM   4474  O   ASN B  66      11.481 127.667   3.316  1.00  9.67           O  
ATOM   4475  CB  ASN B  66       9.812 130.071   4.518  1.00  9.51           C  
ATOM   4476  CG  ASN B  66       8.610 130.288   5.433  1.00  9.13           C  
ATOM   4477  ND2 ASN B  66       8.364 131.556   5.794  1.00 11.17           N  
ATOM   4478  OD1 ASN B  66       7.945 129.329   5.842  1.00 12.04           O  
ATOM   4479  N   ARG B  67      12.996 129.113   4.129  1.00  9.13           N  
ATOM   4480  CA  ARG B  67      14.019 128.704   3.172  1.00  8.29           C  
ATOM   4481  C   ARG B  67      14.533 127.292   3.453  1.00  9.39           C  
ATOM   4482  O   ARG B  67      14.638 126.485   2.535  1.00 10.19           O  
ATOM   4483  CB  ARG B  67      15.163 129.725   3.123  1.00  9.77           C  
ATOM   4484  CG  ARG B  67      14.666 131.130   2.753  1.00  9.59           C  
ATOM   4485  CD  ARG B  67      15.830 132.176   2.793  1.00 12.11           C  
ATOM   4486  NE  ARG B  67      15.313 133.439   2.189  1.00 14.19           N  
ATOM   4487  CZ  ARG B  67      14.678 134.375   2.878  1.00 19.13           C  
ATOM   4488  NH1 ARG B  67      14.489 134.210   4.190  1.00 18.68           N1+
ATOM   4489  NH2 ARG B  67      14.171 135.454   2.266  1.00 16.51           N  
ATOM   4490  N   ILE B  68      14.902 127.042   4.719  1.00  8.70           N  
ATOM   4491  CA  ILE B  68      15.383 125.699   5.045  1.00  8.25           C  
ATOM   4492  C   ILE B  68      14.258 124.671   4.840  1.00  8.77           C  
ATOM   4493  O   ILE B  68      14.533 123.565   4.372  1.00  9.33           O  
ATOM   4494  CB  ILE B  68      16.017 125.631   6.471  1.00  8.22           C  
ATOM   4495  CG1 ILE B  68      16.581 124.207   6.742  1.00  8.05           C  
ATOM   4496  CG2 ILE B  68      14.997 125.930   7.539  1.00 10.02           C  
ATOM   4497  CD1 ILE B  68      17.772 123.839   5.903  1.00 10.01           C  
ATOM   4498  N   LEU B  69      13.028 125.028   5.178  1.00  8.34           N  
ATOM   4499  CA  LEU B  69      11.883 124.108   4.957  1.00  9.48           C  
ATOM   4500  C   LEU B  69      11.699 123.815   3.451  1.00 10.20           C  
ATOM   4501  O   LEU B  69      11.501 122.646   3.087  1.00 10.51           O  
ATOM   4502  CB  LEU B  69      10.610 124.680   5.564  1.00 10.24           C  
ATOM   4503  CG  LEU B  69      10.617 124.729   7.096  1.00  8.51           C  
ATOM   4504  CD1 LEU B  69       9.417 125.479   7.553  1.00  9.95           C  
ATOM   4505  CD2 LEU B  69      10.606 123.294   7.714  1.00 11.09           C  
ATOM   4506  N   ARG B  70      11.822 124.834   2.612  1.00  9.60           N  
ATOM   4507  CA  ARG B  70      11.647 124.644   1.140  1.00  9.11           C  
ATOM   4508  C   ARG B  70      12.797 123.826   0.554  1.00 10.99           C  
ATOM   4509  O   ARG B  70      12.562 122.910  -0.250  1.00 10.23           O  
ATOM   4510  CB  ARG B  70      11.562 126.034   0.484  1.00  9.04           C  
ATOM   4511  CG  ARG B  70      11.612 126.016  -1.095  1.00  8.18           C  
ATOM   4512  CD  ARG B  70      13.016 126.262  -1.623  1.00  9.02           C  
ATOM   4513  NE  ARG B  70      13.506 127.596  -1.234  1.00  9.44           N  
ATOM   4514  CZ  ARG B  70      14.787 127.925  -1.163  1.00  9.61           C  
ATOM   4515  NH1 ARG B  70      15.770 127.080  -1.525  1.00 11.03           N1+
ATOM   4516  NH2 ARG B  70      15.070 129.170  -0.729  1.00  8.71           N  
ATOM   4517  N   LEU B  71      14.044 124.143   0.925  1.00  9.10           N  
ATOM   4518  CA  LEU B  71      15.195 123.405   0.473  1.00  8.32           C  
ATOM   4519  C   LEU B  71      15.097 121.932   0.884  1.00  9.07           C  
ATOM   4520  O   LEU B  71      15.267 121.016   0.060  1.00  9.85           O  
ATOM   4521  CB  LEU B  71      16.479 124.033   1.026  1.00  8.46           C  
ATOM   4522  CG  LEU B  71      17.752 123.306   0.595  1.00  9.14           C  
ATOM   4523  CD1 LEU B  71      17.943 123.249  -0.968  1.00 11.75           C  
ATOM   4524  CD2 LEU B  71      18.985 123.988   1.233  1.00  9.80           C  
ATOM   4525  N   ALA B  72      14.814 121.662   2.169  1.00  8.07           N  
ATOM   4526  CA  ALA B  72      14.702 120.265   2.608  1.00  8.59           C  
ATOM   4527  C   ALA B  72      13.576 119.557   1.876  1.00  9.23           C  
ATOM   4528  O   ALA B  72      13.748 118.384   1.559  1.00  9.73           O  
ATOM   4529  CB  ALA B  72      14.411 120.234   4.108  1.00  9.11           C  
ATOM   4530  N   LYS B  73      12.442 120.240   1.686  1.00  9.93           N  
ATOM   4531  CA  LYS B  73      11.304 119.581   1.004  1.00 10.03           C  
ATOM   4532  C   LYS B  73      11.706 119.172  -0.421  1.00 10.47           C  
ATOM   4533  O   LYS B  73      11.396 118.042  -0.866  1.00 10.37           O  
ATOM   4534  CB  LYS B  73      10.106 120.512   0.972  1.00 11.35           C  
ATOM   4535  CG  LYS B  73       8.846 119.801   0.436  1.00 12.76           C  
ATOM   4536  CD  LYS B  73       7.631 120.683   0.622  1.00 14.06           C  
ATOM   4537  CE  LYS B  73       6.365 119.963   0.133  1.00 19.24           C  
ATOM   4538  NZ  LYS B  73       5.180 120.776   0.474  1.00 22.58           N1+
ATOM   4539  N   GLU B  74      12.427 120.055  -1.096  1.00 10.56           N  
ATOM   4540  CA  GLU B  74      12.867 119.778  -2.471  1.00 11.16           C  
ATOM   4541  C   GLU B  74      13.783 118.564  -2.531  1.00 11.73           C  
ATOM   4542  O   GLU B  74      13.700 117.745  -3.476  1.00 12.45           O  
ATOM   4543  CB  GLU B  74      13.567 121.006  -3.057  1.00 10.65           C  
ATOM   4544  CG  GLU B  74      13.978 120.791  -4.539  1.00 13.86           C  
ATOM   4545  CD  GLU B  74      14.618 122.008  -5.131  1.00 15.28           C  
ATOM   4546  OE1 GLU B  74      15.574 121.804  -5.893  1.00 16.44           O  
ATOM   4547  OE2 GLU B  74      14.160 123.154  -4.824  1.00 17.79           O1-
ATOM   4548  N   LEU B  75      14.609 118.395  -1.487  1.00  9.42           N  
ATOM   4549  CA  LEU B  75      15.525 117.279  -1.375  1.00  8.97           C  
ATOM   4550  C   LEU B  75      14.849 115.997  -0.855  1.00  9.44           C  
ATOM   4551  O   LEU B  75      15.535 114.986  -0.750  1.00 11.46           O  
ATOM   4552  CB  LEU B  75      16.695 117.637  -0.435  1.00 10.93           C  
ATOM   4553  CG  LEU B  75      17.521 118.871  -0.855  1.00  9.56           C  
ATOM   4554  CD1 LEU B  75      18.441 119.283   0.319  1.00 10.27           C  
ATOM   4555  CD2 LEU B  75      18.356 118.520  -2.118  1.00 11.82           C  
ATOM   4556  N   GLY B  76      13.548 116.044  -0.559  1.00  9.68           N  
ATOM   4557  CA  GLY B  76      12.790 114.811  -0.231  1.00 10.89           C  
ATOM   4558  C   GLY B  76      12.663 114.549   1.256  1.00 11.29           C  
ATOM   4559  O   GLY B  76      12.284 113.452   1.653  1.00 12.94           O  
ATOM   4560  N   LEU B  77      12.923 115.560   2.062  1.00 10.64           N  
ATOM   4561  CA  LEU B  77      12.858 115.396   3.537  1.00  9.71           C  
ATOM   4562  C   LEU B  77      11.487 115.783   4.075  1.00 11.91           C  
ATOM   4563  O   LEU B  77      10.741 116.557   3.439  1.00 13.27           O  
ATOM   4564  CB  LEU B  77      13.950 116.255   4.218  1.00 10.74           C  
ATOM   4565  CG  LEU B  77      15.380 115.965   3.717  1.00 13.51           C  
ATOM   4566  CD1 LEU B  77      16.367 116.792   4.471  1.00 18.66           C  
ATOM   4567  CD2 LEU B  77      15.709 114.461   3.873  1.00 14.38           C  
ATOM   4568  N   GLU B  78      11.170 115.251   5.254  1.00 11.76           N  
ATOM   4569  CA  GLU B  78       9.888 115.512   5.960  1.00 12.96           C  
ATOM   4570  C   GLU B  78      10.249 115.948   7.363  1.00 11.00           C  
ATOM   4571  O   GLU B  78      11.338 115.662   7.809  1.00 11.77           O  
ATOM   4572  CB  GLU B  78       9.036 114.235   6.102  1.00 13.74           C  
ATOM   4573  CG  GLU B  78       8.668 113.578   4.752  1.00 22.62           C  
ATOM   4574  CD  GLU B  78       7.569 114.298   4.019  1.00 31.62           C  
ATOM   4575  OE1 GLU B  78       7.503 114.154   2.771  1.00 34.20           O  
ATOM   4576  OE2 GLU B  78       6.753 115.004   4.665  1.00 37.57           O1-
ATOM   4577  N   THR B  79       9.336 116.674   8.004  1.00 12.26           N  
ATOM   4578  CA  THR B  79       9.569 117.009   9.443  1.00 12.35           C  
ATOM   4579  C   THR B  79       8.583 116.265  10.325  1.00 13.24           C  
ATOM   4580  O   THR B  79       7.558 115.724   9.872  1.00 14.59           O  
ATOM   4581  CB  THR B  79       9.405 118.512   9.751  1.00 13.50           C  
ATOM   4582  CG2 THR B  79      10.404 119.381   9.003  1.00 13.87           C  
ATOM   4583  OG1 THR B  79       8.069 118.928   9.450  1.00 15.18           O  
ATOM   4584  N   TYR B  80       8.885 116.238  11.630  1.00 12.11           N  
ATOM   4585  CA  TYR B  80       7.902 115.838  12.614  1.00 12.00           C  
ATOM   4586  C   TYR B  80       8.000 116.810  13.776  1.00 11.78           C  
ATOM   4587  O   TYR B  80       8.995 117.539  13.907  1.00 10.38           O  
ATOM   4588  CB  TYR B  80       8.125 114.407  13.090  1.00 12.74           C  
ATOM   4589  CG  TYR B  80       9.340 114.199  13.953  1.00 12.66           C  
ATOM   4590  CD1 TYR B  80       9.235 114.232  15.357  1.00 15.27           C  
ATOM   4591  CD2 TYR B  80      10.579 113.969  13.383  1.00 15.54           C  
ATOM   4592  CE1 TYR B  80      10.326 114.011  16.162  1.00 18.35           C  
ATOM   4593  CE2 TYR B  80      11.696 113.731  14.166  1.00 18.22           C  
ATOM   4594  CZ  TYR B  80      11.563 113.776  15.568  1.00 19.82           C  
ATOM   4595  OH  TYR B  80      12.632 113.583  16.375  1.00 22.54           O  
ATOM   4596  N   LYS B  81       6.961 116.811  14.604  1.00 11.05           N  
ATOM   4597  CA  LYS B  81       6.888 117.778  15.719  1.00 11.34           C  
ATOM   4598  C   LYS B  81       7.566 117.256  16.967  1.00 11.87           C  
ATOM   4599  O   LYS B  81       7.362 116.122  17.403  1.00 12.40           O  
ATOM   4600  CB  LYS B  81       5.409 118.076  16.038  1.00 12.45           C  
ATOM   4601  CG  LYS B  81       4.726 118.986  15.075  1.00 13.33           C  
ATOM   4602  CD  LYS B  81       3.234 119.049  15.475  1.00 20.31           C  
ATOM   4603  CE  LYS B  81       2.408 119.950  14.631  1.00 25.35           C  
ATOM   4604  NZ  LYS B  81       1.026 119.900  15.268  1.00 25.84           N1+
ATOM   4605  N   VAL B  82       8.397 118.122  17.540  1.00  9.47           N  
ATOM   4606  CA  VAL B  82       9.012 117.875  18.830  1.00  9.68           C  
ATOM   4607  C   VAL B  82       7.883 117.714  19.846  1.00 10.44           C  
ATOM   4608  O   VAL B  82       6.915 118.491  19.833  1.00 11.34           O  
ATOM   4609  CB  VAL B  82       9.892 119.071  19.244  1.00  8.84           C  
ATOM   4610  CG1 VAL B  82      10.373 118.902  20.713  1.00  9.92           C  
ATOM   4611  CG2 VAL B  82      11.097 119.157  18.286  1.00 11.63           C  
ATOM   4612  N   ASN B  83       7.994 116.701  20.728  1.00  9.63           N  
ATOM   4613  CA  ASN B  83       6.872 116.468  21.652  1.00  9.80           C  
ATOM   4614  C   ASN B  83       6.646 117.641  22.634  1.00 10.55           C  
ATOM   4615  O   ASN B  83       7.536 117.941  23.452  1.00 11.38           O  
ATOM   4616  CB  ASN B  83       7.093 115.163  22.452  1.00  9.67           C  
ATOM   4617  CG  ASN B  83       5.927 114.885  23.369  1.00 10.12           C  
ATOM   4618  ND2 ASN B  83       6.203 114.745  24.659  1.00  9.57           N  
ATOM   4619  OD1 ASN B  83       4.762 114.855  22.916  1.00 10.92           O  
ATOM   4620  N   GLU B  84       5.446 118.241  22.611  1.00 10.21           N  
ATOM   4621  CA  GLU B  84       5.078 119.268  23.591  1.00 10.23           C  
ATOM   4622  C   GLU B  84       3.624 119.101  24.031  1.00 11.37           C  
ATOM   4623  O   GLU B  84       2.948 120.061  24.310  1.00 12.37           O  
ATOM   4624  CB  GLU B  84       5.359 120.696  23.068  1.00 11.65           C  
ATOM   4625  CG  GLU B  84       5.605 121.659  24.264  1.00 12.71           C  
ATOM   4626  CD  GLU B  84       5.784 123.105  23.868  1.00 15.49           C  
ATOM   4627  OE1 GLU B  84       5.194 123.526  22.842  1.00 15.86           O  
ATOM   4628  OE2 GLU B  84       6.526 123.815  24.578  1.00 13.20           O1-
ATOM   4629  N   VAL B  85       3.176 117.848  24.058  1.00  9.95           N  
ATOM   4630  CA  VAL B  85       1.766 117.564  24.395  1.00 11.26           C  
ATOM   4631  C   VAL B  85       1.524 117.783  25.874  1.00 11.14           C  
ATOM   4632  O   VAL B  85       0.555 118.480  26.237  1.00 12.34           O  
ATOM   4633  CB  VAL B  85       1.423 116.116  24.040  1.00 10.97           C  
ATOM   4634  CG1 VAL B  85       0.013 115.737  24.556  1.00 12.77           C  
ATOM   4635  CG2 VAL B  85       1.514 115.939  22.515  1.00 12.81           C  
ATOM   4636  N   GLU B  86       2.427 117.275  26.707  1.00 10.61           N  
ATOM   4637  CA  GLU B  86       2.246 117.335  28.178  1.00 10.46           C  
ATOM   4638  C   GLU B  86       2.909 118.586  28.772  1.00 10.42           C  
ATOM   4639  O   GLU B  86       3.290 119.503  28.025  1.00 11.68           O  
ATOM   4640  CB  GLU B  86       2.785 116.066  28.842  1.00 10.16           C  
ATOM   4641  CG  GLU B  86       2.313 114.741  28.215  1.00 11.39           C  
ATOM   4642  CD  GLU B  86       3.069 114.278  26.957  1.00 13.81           C  
ATOM   4643  OE1 GLU B  86       3.975 114.988  26.452  1.00 10.36           O  
ATOM   4644  OE2 GLU B  86       2.769 113.152  26.483  1.00 15.54           O1-
ATOM   4645  N   ARG B  87       3.067 118.624  30.106  1.00  9.31           N  
ATOM   4646  CA  ARG B  87       3.515 119.868  30.755  1.00  9.56           C  
ATOM   4647  C   ARG B  87       5.029 120.048  30.658  1.00  8.32           C  
ATOM   4648  O   ARG B  87       5.793 119.079  30.720  1.00 10.01           O  
ATOM   4649  CB  ARG B  87       3.127 119.880  32.224  1.00 10.54           C  
ATOM   4650  CG  ARG B  87       1.622 119.725  32.394  1.00 10.58           C  
ATOM   4651  CD  ARG B  87       1.299 119.491  33.866  1.00 11.37           C  
ATOM   4652  NE  ARG B  87       1.833 118.224  34.343  1.00 11.54           N  
ATOM   4653  CZ  ARG B  87       1.837 117.851  35.633  1.00 12.72           C  
ATOM   4654  NH1 ARG B  87       1.360 118.692  36.581  1.00 15.82           N1+
ATOM   4655  NH2 ARG B  87       2.326 116.656  35.974  1.00 13.43           N  
ATOM   4656  N   LEU B  88       5.448 121.298  30.577  1.00  9.80           N  
ATOM   4657  CA  LEU B  88       6.839 121.659  30.660  1.00  9.29           C  
ATOM   4658  C   LEU B  88       7.189 121.772  32.137  1.00  9.61           C  
ATOM   4659  O   LEU B  88       6.294 121.898  32.973  1.00 11.10           O  
ATOM   4660  CB  LEU B  88       7.048 123.047  30.022  1.00  8.83           C  
ATOM   4661  CG  LEU B  88       6.901 123.130  28.494  1.00  9.54           C  
ATOM   4662  CD1 LEU B  88       5.455 122.994  28.081  1.00 12.02           C  
ATOM   4663  CD2 LEU B  88       7.426 124.529  28.067  1.00 11.70           C  
ATOM   4664  N   ILE B  89       8.479 121.737  32.462  1.00  8.28           N  
ATOM   4665  CA  ILE B  89       8.909 121.921  33.841  1.00  9.15           C  
ATOM   4666  C   ILE B  89       9.886 123.090  33.995  1.00  8.80           C  
ATOM   4667  O   ILE B  89      10.843 123.199  33.243  1.00  9.73           O  
ATOM   4668  CB  ILE B  89       9.602 120.641  34.375  1.00 10.04           C  
ATOM   4669  CG1 ILE B  89       8.580 119.502  34.526  1.00 10.28           C  
ATOM   4670  CG2 ILE B  89      10.337 120.918  35.771  1.00  9.75           C  
ATOM   4671  CD1 ILE B  89       9.283 118.149  34.720  1.00 11.08           C  
ATOM   4672  N   HIS B  90       9.678 123.931  35.028  1.00  9.23           N  
ATOM   4673  CA  HIS B  90      10.696 124.861  35.452  1.00  8.50           C  
ATOM   4674  C   HIS B  90      11.202 124.379  36.804  1.00 10.18           C  
ATOM   4675  O   HIS B  90      10.397 124.299  37.752  1.00 10.66           O  
ATOM   4676  CB  HIS B  90      10.078 126.273  35.596  1.00 10.27           C  
ATOM   4677  CG  HIS B  90      11.094 127.339  35.849  1.00 11.43           C  
ATOM   4678  CD2 HIS B  90      12.429 127.390  35.594  1.00 11.16           C  
ATOM   4679  ND1 HIS B  90      10.764 128.546  36.436  1.00 16.44           N  
ATOM   4680  CE1 HIS B  90      11.855 129.291  36.530  1.00 15.76           C  
ATOM   4681  NE2 HIS B  90      12.878 128.621  36.030  1.00 14.87           N  
ATOM   4682  N   HIS B  91      12.496 124.078  36.870  1.00  9.49           N  
ATOM   4683  CA  HIS B  91      13.102 123.607  38.115  1.00 10.06           C  
ATOM   4684  C   HIS B  91      13.893 124.743  38.724  1.00 13.42           C  
ATOM   4685  O   HIS B  91      14.838 125.215  38.129  1.00 13.69           O  
ATOM   4686  CB  HIS B  91      13.986 122.371  37.829  1.00 10.58           C  
ATOM   4687  CG  HIS B  91      14.429 121.645  39.070  1.00 10.64           C  
ATOM   4688  CD2 HIS B  91      15.573 121.718  39.788  1.00 13.64           C  
ATOM   4689  ND1 HIS B  91      13.651 120.681  39.670  1.00 11.84           N  
ATOM   4690  CE1 HIS B  91      14.292 120.197  40.730  1.00 13.27           C  
ATOM   4691  NE2 HIS B  91      15.458 120.807  40.819  1.00 13.87           N  
ATOM   4692  N   VAL B  92      13.500 125.172  39.912  1.00 16.01           N  
ATOM   4693  CA  VAL B  92      14.123 126.365  40.511  1.00 19.99           C  
ATOM   4694  C   VAL B  92      14.237 126.108  42.000  1.00 20.15           C  
ATOM   4695  O   VAL B  92      13.313 125.572  42.619  1.00 19.40           O  
ATOM   4696  CB  VAL B  92      13.307 127.681  40.237  1.00 21.04           C  
ATOM   4697  CG1 VAL B  92      11.834 127.446  40.205  1.00 23.48           C  
ATOM   4698  CG2 VAL B  92      13.595 128.761  41.310  1.00 24.27           C  
ATOM   4699  N   LYS B  93      15.404 126.475  42.520  1.00 22.16           N  
ATOM   4700  CA  LYS B  93      15.727 126.284  43.942  1.00 24.37           C  
ATOM   4701  C   LYS B  93      15.317 124.886  44.388  1.00 24.19           C  
ATOM   4702  O   LYS B  93      14.622 124.691  45.396  1.00 25.41           O  
ATOM   4703  CB  LYS B  93      15.110 127.396  44.816  1.00 25.11           C  
ATOM   4704  CG  LYS B  93      15.407 128.833  44.344  1.00 29.04           C  
ATOM   4705  CD  LYS B  93      16.646 129.470  45.000  1.00 35.37           C  
ATOM   4706  CE  LYS B  93      17.927 129.207  44.203  1.00 38.36           C  
ATOM   4707  NZ  LYS B  93      18.833 130.400  44.161  1.00 40.34           N1+
ATOM   4708  N   GLY B  94      15.705 123.911  43.568  1.00 22.73           N  
ATOM   4709  CA  GLY B  94      15.582 122.505  43.928  1.00 21.08           C  
ATOM   4710  C   GLY B  94      14.209 121.869  43.843  1.00 19.49           C  
ATOM   4711  O   GLY B  94      14.006 120.792  44.390  1.00 19.77           O  
ATOM   4712  N   LYS B  95      13.255 122.519  43.170  1.00 18.38           N  
ATOM   4713  CA  LYS B  95      11.905 121.980  43.063  1.00 16.43           C  
ATOM   4714  C   LYS B  95      11.370 122.148  41.634  1.00 15.71           C  
ATOM   4715  O   LYS B  95      11.628 123.181  41.021  1.00 14.54           O  
ATOM   4716  CB  LYS B  95      10.979 122.709  44.064  1.00 18.28           C  
ATOM   4717  CG  LYS B  95       9.599 122.205  44.141  1.00 22.56           C  
ATOM   4718  CD  LYS B  95       8.850 122.874  45.334  1.00 27.64           C  
ATOM   4719  CE  LYS B  95       7.349 122.774  45.119  1.00 32.56           C  
ATOM   4720  NZ  LYS B  95       6.942 121.348  44.897  1.00 34.56           N1+
ATOM   4721  N   SER B  96      10.592 121.168  41.163  1.00 13.74           N  
ATOM   4722  CA  SER B  96       9.961 121.234  39.840  1.00 13.57           C  
ATOM   4723  C   SER B  96       8.575 121.849  39.896  1.00 14.32           C  
ATOM   4724  O   SER B  96       7.706 121.467  40.707  1.00 15.27           O  
ATOM   4725  CB  SER B  96       9.916 119.867  39.175  1.00 12.41           C  
ATOM   4726  OG  SER B  96      11.251 119.452  38.947  1.00 11.54           O  
ATOM   4727  N   TYR B  97       8.361 122.801  38.996  1.00 12.35           N  
ATOM   4728  CA  TYR B  97       7.086 123.445  38.840  1.00 11.49           C  
ATOM   4729  C   TYR B  97       6.550 123.226  37.425  1.00 12.55           C  
ATOM   4730  O   TYR B  97       7.038 123.840  36.480  1.00 12.45           O  
ATOM   4731  CB  TYR B  97       7.243 124.959  39.078  1.00 11.98           C  
ATOM   4732  CG  TYR B  97       7.686 125.250  40.497  1.00 13.10           C  
ATOM   4733  CD1 TYR B  97       9.031 125.332  40.786  1.00 13.36           C  
ATOM   4734  CD2 TYR B  97       6.754 125.436  41.536  1.00 16.91           C  
ATOM   4735  CE1 TYR B  97       9.498 125.594  42.075  1.00 17.88           C  
ATOM   4736  CE2 TYR B  97       7.207 125.711  42.835  1.00 20.01           C  
ATOM   4737  CZ  TYR B  97       8.577 125.785  43.088  1.00 19.18           C  
ATOM   4738  OH  TYR B  97       9.080 126.038  44.360  1.00 21.75           O  
ATOM   4739  N   PRO B  98       5.539 122.378  37.267  1.00 13.32           N  
ATOM   4740  CA  PRO B  98       5.077 122.129  35.905  1.00 13.63           C  
ATOM   4741  C   PRO B  98       4.247 123.294  35.373  1.00 14.38           C  
ATOM   4742  O   PRO B  98       3.576 124.006  36.163  1.00 15.31           O  
ATOM   4743  CB  PRO B  98       4.251 120.835  36.059  1.00 15.08           C  
ATOM   4744  CG  PRO B  98       4.733 120.249  37.387  1.00 15.78           C  
ATOM   4745  CD  PRO B  98       4.889 121.468  38.229  1.00 14.43           C  
ATOM   4746  N   PHE B  99       4.300 123.550  34.065  1.00 14.09           N  
ATOM   4747  CA  PHE B  99       3.528 124.642  33.479  1.00 15.23           C  
ATOM   4748  C   PHE B  99       3.226 124.365  32.033  1.00 16.52           C  
ATOM   4749  O   PHE B  99       3.789 123.437  31.425  1.00 14.34           O  
ATOM   4750  CB  PHE B  99       4.249 125.995  33.621  1.00 15.04           C  
ATOM   4751  CG  PHE B  99       5.476 126.132  32.785  1.00 14.19           C  
ATOM   4752  CD1 PHE B  99       5.450 126.828  31.585  1.00 13.51           C  
ATOM   4753  CD2 PHE B  99       6.689 125.550  33.187  1.00 11.98           C  
ATOM   4754  CE1 PHE B  99       6.615 126.973  30.802  1.00 12.81           C  
ATOM   4755  CE2 PHE B  99       7.854 125.659  32.398  1.00 11.61           C  
ATOM   4756  CZ  PHE B  99       7.817 126.379  31.205  1.00 11.26           C  
ATOM   4757  N   ARG B 100       2.321 125.181  31.494  1.00 18.37           N  
ATOM   4758  CA  ARG B 100       2.012 125.148  30.062  1.00 21.52           C  
ATOM   4759  C   ARG B 100       2.163 126.543  29.491  1.00 22.67           C  
ATOM   4760  O   ARG B 100       2.162 127.555  30.239  1.00 21.89           O  
ATOM   4761  CB  ARG B 100       0.606 124.568  29.799  1.00 22.28           C  
ATOM   4762  CG  ARG B 100       0.365 123.101  30.344  1.00 24.47           C  
ATOM   4763  CD  ARG B 100      -1.031 122.546  29.933  1.00 27.63           C  
ATOM   4764  NE  ARG B 100      -1.456 121.403  30.749  1.00 29.40           N  
ATOM   4765  CZ  ARG B 100      -1.276 120.114  30.427  1.00 28.78           C  
ATOM   4766  NH1 ARG B 100      -0.651 119.787  29.276  1.00 27.38           N1+
ATOM   4767  NH2 ARG B 100      -1.726 119.149  31.266  1.00 24.37           N  
ATOM   4768  N   GLY B 101       2.267 126.624  28.164  1.00 24.28           N  
ATOM   4769  CA  GLY B 101       2.529 127.907  27.512  1.00 26.35           C  
ATOM   4770  C   GLY B 101       4.021 128.160  27.490  1.00 28.03           C  
ATOM   4771  O   GLY B 101       4.791 127.297  27.932  1.00 28.31           O  
ATOM   4772  N   PRO B 102       4.460 129.334  26.986  1.00 28.64           N  
ATOM   4773  CA  PRO B 102       5.886 129.390  26.659  1.00 29.25           C  
ATOM   4774  C   PRO B 102       6.811 129.914  27.769  1.00 28.92           C  
ATOM   4775  O   PRO B 102       8.008 129.637  27.716  1.00 28.55           O  
ATOM   4776  CB  PRO B 102       5.932 130.332  25.438  1.00 29.41           C  
ATOM   4777  CG  PRO B 102       4.548 131.060  25.407  1.00 30.10           C  
ATOM   4778  CD  PRO B 102       3.755 130.578  26.585  1.00 29.83           C  
ATOM   4779  N   PHE B 103       6.277 130.684  28.724  1.00 27.35           N  
ATOM   4780  CA APHE B 103       7.069 131.185  29.853  0.50 26.92           C  
ATOM   4781  CA BPHE B 103       7.052 131.233  29.835  0.50 26.42           C  
ATOM   4782  C   PHE B 103       6.569 130.616  31.158  1.00 25.84           C  
ATOM   4783  O   PHE B 103       5.375 130.460  31.336  1.00 24.73           O  
ATOM   4784  CB APHE B 103       7.042 132.707  29.930  0.50 27.10           C  
ATOM   4785  CB BPHE B 103       6.890 132.757  29.864  0.50 26.28           C  
ATOM   4786  CG APHE B 103       7.809 133.364  28.843  0.50 28.71           C  
ATOM   4787  CG BPHE B 103       7.225 133.437  28.555  0.50 25.49           C  
ATOM   4788  CD1APHE B 103       7.159 134.088  27.865  0.50 27.78           C  
ATOM   4789  CD1BPHE B 103       8.472 134.022  28.370  0.50 24.19           C  
ATOM   4790  CD2APHE B 103       9.181 133.236  28.783  0.50 27.72           C  
ATOM   4791  CD2BPHE B 103       6.304 133.492  27.520  0.50 23.13           C  
ATOM   4792  CE1APHE B 103       7.872 134.685  26.851  0.50 29.52           C  
ATOM   4793  CE1BPHE B 103       8.791 134.637  27.187  0.50 22.79           C  
ATOM   4794  CE2APHE B 103       9.888 133.816  27.761  0.50 28.20           C  
ATOM   4795  CE2BPHE B 103       6.615 134.115  26.327  0.50 22.47           C  
ATOM   4796  CZ APHE B 103       9.237 134.547  26.800  0.50 28.44           C  
ATOM   4797  CZ BPHE B 103       7.865 134.682  26.156  0.50 23.75           C  
ATOM   4798  N   PRO B 104       7.499 130.271  32.095  1.00 24.88           N  
ATOM   4799  CA  PRO B 104       6.961 129.731  33.353  1.00 25.30           C  
ATOM   4800  C   PRO B 104       6.156 130.773  34.120  1.00 25.55           C  
ATOM   4801  O   PRO B 104       6.504 131.934  34.077  1.00 26.54           O  
ATOM   4802  CB  PRO B 104       8.216 129.339  34.160  1.00 25.29           C  
ATOM   4803  CG  PRO B 104       9.327 129.333  33.208  1.00 25.20           C  
ATOM   4804  CD  PRO B 104       8.971 130.241  32.066  1.00 25.28           C  
ATOM   4805  N   PRO B 105       5.086 130.359  34.814  1.00 26.69           N  
ATOM   4806  CA  PRO B 105       4.280 131.309  35.594  1.00 25.76           C  
ATOM   4807  C   PRO B 105       5.109 131.910  36.737  1.00 24.93           C  
ATOM   4808  O   PRO B 105       6.043 131.283  37.238  1.00 24.23           O  
ATOM   4809  CB  PRO B 105       3.161 130.436  36.189  1.00 27.07           C  
ATOM   4810  CG  PRO B 105       3.220 129.115  35.438  1.00 27.28           C  
ATOM   4811  CD  PRO B 105       4.632 128.969  34.995  1.00 27.10           C  
ATOM   4812  N   VAL B 106       4.791 133.153  37.077  1.00 23.95           N  
ATOM   4813  CA  VAL B 106       5.388 133.848  38.203  1.00 24.06           C  
ATOM   4814  C   VAL B 106       4.197 134.238  39.065  1.00 24.21           C  
ATOM   4815  O   VAL B 106       3.247 134.801  38.550  1.00 23.07           O  
ATOM   4816  CB  VAL B 106       6.095 135.160  37.680  1.00 23.84           C  
ATOM   4817  CG1 VAL B 106       6.756 135.862  38.760  1.00 25.88           C  
ATOM   4818  CG2 VAL B 106       7.108 134.812  36.540  1.00 25.60           C  
ATOM   4819  N   TRP B 107       4.258 133.989  40.369  1.00 26.21           N  
ATOM   4820  CA  TRP B 107       3.087 134.306  41.197  1.00 28.93           C  
ATOM   4821  C   TRP B 107       3.179 135.585  42.056  1.00 28.48           C  
ATOM   4822  O   TRP B 107       2.195 136.340  42.162  1.00 30.00           O  
ATOM   4823  CB  TRP B 107       2.672 133.071  42.011  1.00 30.42           C  
ATOM   4824  CG  TRP B 107       2.045 132.035  41.116  1.00 33.99           C  
ATOM   4825  CD1 TRP B 107       2.674 130.983  40.507  1.00 35.37           C  
ATOM   4826  CD2 TRP B 107       0.675 131.993  40.692  1.00 37.51           C  
ATOM   4827  CE2 TRP B 107       0.536 130.869  39.840  1.00 38.80           C  
ATOM   4828  CE3 TRP B 107      -0.458 132.788  40.966  1.00 39.02           C  
ATOM   4829  NE1 TRP B 107       1.769 130.272  39.742  1.00 38.62           N  
ATOM   4830  CZ2 TRP B 107      -0.694 130.519  39.253  1.00 40.87           C  
ATOM   4831  CZ3 TRP B 107      -1.683 132.437  40.386  1.00 39.97           C  
ATOM   4832  CH2 TRP B 107      -1.789 131.314  39.538  1.00 40.66           C  
ATOM   4833  N   ASN B 108       4.344 135.838  42.642  1.00 26.95           N  
ATOM   4834  CA  ASN B 108       4.542 137.052  43.435  1.00 26.02           C  
ATOM   4835  C   ASN B 108       4.322 138.256  42.524  1.00 24.90           C  
ATOM   4836  O   ASN B 108       4.843 138.284  41.391  1.00 23.15           O  
ATOM   4837  CB  ASN B 108       5.947 137.064  44.054  1.00 26.71           C  
ATOM   4838  CG  ASN B 108       6.232 138.330  44.892  1.00 32.20           C  
ATOM   4839  ND2 ASN B 108       6.167 138.173  46.220  1.00 35.76           N  
ATOM   4840  OD1 ASN B 108       6.532 139.424  44.363  1.00 35.14           O  
ATOM   4841  N   PRO B 109       3.555 139.260  42.986  1.00 23.38           N  
ATOM   4842  CA  PRO B 109       3.184 140.385  42.133  1.00 22.84           C  
ATOM   4843  C   PRO B 109       4.385 141.247  41.686  1.00 21.21           C  
ATOM   4844  O   PRO B 109       4.385 141.729  40.568  1.00 20.40           O  
ATOM   4845  CB  PRO B 109       2.212 141.194  43.017  1.00 23.71           C  
ATOM   4846  CG  PRO B 109       2.592 140.814  44.385  1.00 23.07           C  
ATOM   4847  CD  PRO B 109       2.859 139.339  44.287  1.00 24.21           C  
ATOM   4848  N   ILE B 110       5.395 141.410  42.533  1.00 19.81           N  
ATOM   4849  CA  ILE B 110       6.564 142.248  42.168  1.00 20.32           C  
ATOM   4850  C   ILE B 110       7.394 141.518  41.107  1.00 19.05           C  
ATOM   4851  O   ILE B 110       7.786 142.089  40.069  1.00 18.18           O  
ATOM   4852  CB  ILE B 110       7.417 142.594  43.408  1.00 21.03           C  
ATOM   4853  CG1 ILE B 110       6.611 143.462  44.401  1.00 23.60           C  
ATOM   4854  CG2 ILE B 110       8.774 143.250  43.036  1.00 22.66           C  
ATOM   4855  CD1 ILE B 110       5.587 144.390  43.764  1.00 25.01           C  
ATOM   4856  N   THR B 111       7.658 140.251  41.388  1.00 18.53           N  
ATOM   4857  CA  THR B 111       8.366 139.386  40.444  1.00 18.43           C  
ATOM   4858  C   THR B 111       7.591 139.312  39.139  1.00 17.09           C  
ATOM   4859  O   THR B 111       8.186 139.389  38.046  1.00 16.14           O  
ATOM   4860  CB  THR B 111       8.515 138.005  41.045  1.00 19.33           C  
ATOM   4861  CG2 THR B 111       9.609 137.282  40.359  1.00 21.93           C  
ATOM   4862  OG1 THR B 111       8.912 138.169  42.420  1.00 25.95           O  
ATOM   4863  N   TYR B 112       6.274 139.169  39.208  1.00 15.88           N  
ATOM   4864  CA  TYR B 112       5.482 139.188  37.990  1.00 15.67           C  
ATOM   4865  C   TYR B 112       5.696 140.429  37.114  1.00 14.35           C  
ATOM   4866  O   TYR B 112       5.868 140.314  35.896  1.00 14.85           O  
ATOM   4867  CB  TYR B 112       3.986 139.018  38.342  1.00 16.10           C  
ATOM   4868  CG  TYR B 112       3.084 138.801  37.184  1.00 20.37           C  
ATOM   4869  CD1 TYR B 112       2.676 139.861  36.374  1.00 23.04           C  
ATOM   4870  CD2 TYR B 112       2.545 137.529  36.959  1.00 27.43           C  
ATOM   4871  CE1 TYR B 112       1.800 139.651  35.310  1.00 30.73           C  
ATOM   4872  CE2 TYR B 112       1.678 137.304  35.930  1.00 31.45           C  
ATOM   4873  CZ  TYR B 112       1.312 138.358  35.098  1.00 33.32           C  
ATOM   4874  OH  TYR B 112       0.426 138.081  34.092  1.00 36.45           O  
ATOM   4875  N   LEU B 113       5.646 141.622  37.705  1.00 14.06           N  
ATOM   4876  CA  LEU B 113       5.849 142.852  36.946  1.00 14.07           C  
ATOM   4877  C   LEU B 113       7.276 142.885  36.362  1.00 13.22           C  
ATOM   4878  O   LEU B 113       7.462 143.271  35.214  1.00 14.30           O  
ATOM   4879  CB  LEU B 113       5.684 144.066  37.860  1.00 15.35           C  
ATOM   4880  CG  LEU B 113       4.252 144.311  38.390  1.00 16.47           C  
ATOM   4881  CD1 LEU B 113       4.314 145.538  39.332  1.00 18.19           C  
ATOM   4882  CD2 LEU B 113       3.296 144.523  37.236  1.00 16.45           C  
ATOM   4883  N   ASP B 114       8.233 142.439  37.167  1.00 13.55           N  
ATOM   4884  CA  ASP B 114       9.669 142.453  36.737  1.00 12.91           C  
ATOM   4885  C   ASP B 114       9.872 141.518  35.557  1.00 13.86           C  
ATOM   4886  O   ASP B 114      10.496 141.926  34.577  1.00 12.86           O  
ATOM   4887  CB  ASP B 114      10.591 142.099  37.881  1.00 14.25           C  
ATOM   4888  CG  ASP B 114      12.041 142.557  37.656  1.00 11.94           C  
ATOM   4889  OD1 ASP B 114      12.258 143.730  37.291  1.00 15.34           O  
ATOM   4890  OD2 ASP B 114      12.904 141.759  37.950  1.00 15.76           O1-
ATOM   4891  N   HIS B 115       9.363 140.292  35.647  1.00 13.87           N  
ATOM   4892  CA  HIS B 115       9.500 139.335  34.520  1.00 12.99           C  
ATOM   4893  C   HIS B 115       8.771 139.830  33.299  1.00 13.05           C  
ATOM   4894  O   HIS B 115       9.321 139.815  32.177  1.00 12.15           O  
ATOM   4895  CB  HIS B 115       8.902 137.974  34.888  1.00 13.80           C  
ATOM   4896  CG  HIS B 115       9.783 137.096  35.733  1.00 13.28           C  
ATOM   4897  CD2 HIS B 115      10.241 137.217  37.003  1.00 13.09           C  
ATOM   4898  ND1 HIS B 115      10.218 135.864  35.294  1.00 15.91           N  
ATOM   4899  CE1 HIS B 115      10.913 135.267  36.248  1.00 16.80           C  
ATOM   4900  NE2 HIS B 115      10.953 136.072  37.292  1.00 14.87           N  
ATOM   4901  N   ASN B 116       7.527 140.295  33.469  1.00 12.71           N  
ATOM   4902  CA  ASN B 116       6.783 140.771  32.339  1.00 13.00           C  
ATOM   4903  C   ASN B 116       7.522 141.910  31.617  1.00 12.38           C  
ATOM   4904  O   ASN B 116       7.643 141.913  30.389  1.00 13.58           O  
ATOM   4905  CB  ASN B 116       5.401 141.251  32.759  1.00 13.63           C  
ATOM   4906  CG  ASN B 116       4.602 141.785  31.586  1.00 14.03           C  
ATOM   4907  ND2 ASN B 116       4.192 140.899  30.703  1.00 13.02           N  
ATOM   4908  OD1 ASN B 116       4.380 143.007  31.475  1.00 16.64           O  
ATOM   4909  N   ASN B 117       8.066 142.840  32.404  1.00 11.86           N  
ATOM   4910  CA  ASN B 117       8.769 143.983  31.847  1.00 11.47           C  
ATOM   4911  C   ASN B 117      10.066 143.560  31.131  1.00 11.96           C  
ATOM   4912  O   ASN B 117      10.438 144.166  30.111  1.00 12.56           O  
ATOM   4913  CB  ASN B 117       9.100 145.004  32.936  1.00 12.38           C  
ATOM   4914  CG  ASN B 117       9.808 146.228  32.379  1.00 12.33           C  
ATOM   4915  ND2 ASN B 117       9.106 147.009  31.579  1.00 10.10           N  
ATOM   4916  OD1 ASN B 117      11.040 146.416  32.628  1.00 15.66           O  
ATOM   4917  N   PHE B 118      10.708 142.500  31.623  1.00 11.45           N  
ATOM   4918  CA  PHE B 118      12.011 142.102  31.027  1.00 12.34           C  
ATOM   4919  C   PHE B 118      11.783 141.677  29.585  1.00 12.29           C  
ATOM   4920  O   PHE B 118      12.456 142.188  28.639  1.00 11.74           O  
ATOM   4921  CB  PHE B 118      12.710 140.985  31.794  1.00 13.78           C  
ATOM   4922  CG  PHE B 118      13.741 140.263  30.963  1.00 16.26           C  
ATOM   4923  CD1 PHE B 118      14.947 140.870  30.691  1.00 21.46           C  
ATOM   4924  CD2 PHE B 118      13.449 138.994  30.435  1.00 19.21           C  
ATOM   4925  CE1 PHE B 118      15.903 140.206  29.866  1.00 17.97           C  
ATOM   4926  CE2 PHE B 118      14.385 138.323  29.645  1.00 20.61           C  
ATOM   4927  CZ  PHE B 118      15.595 138.954  29.364  1.00 19.93           C  
ATOM   4928  N   TRP B 119      10.871 140.720  29.404  1.00 11.16           N  
ATOM   4929  CA  TRP B 119      10.625 140.230  28.053  1.00 10.92           C  
ATOM   4930  C   TRP B 119      10.111 141.297  27.134  1.00 11.02           C  
ATOM   4931  O   TRP B 119      10.525 141.388  25.981  1.00 10.69           O  
ATOM   4932  CB  TRP B 119       9.614 139.097  28.099  1.00 11.73           C  
ATOM   4933  CG  TRP B 119      10.062 137.916  28.917  1.00 12.43           C  
ATOM   4934  CD1 TRP B 119       9.592 137.552  30.149  1.00 11.78           C  
ATOM   4935  CD2 TRP B 119      11.073 136.965  28.574  1.00 17.65           C  
ATOM   4936  CE2 TRP B 119      11.158 136.036  29.644  1.00 18.73           C  
ATOM   4937  CE3 TRP B 119      11.881 136.771  27.435  1.00 19.91           C
[truncated: 246,090 more chars]
