# Supplementary material for: Investigation of the Mechanism of Cinnamaldehyde in Irritable Bowel Syndrome Based via Network Pharmacology, Molecular Docking, and Animal Experiments
Source: Pediatr Discov. 2025 Oct 5:e70017. Online ahead of print. doi: 10.1002/pdi3.70017 (PMC13398650; doi:10.1002/pdi3.70017)
Supplement: Supplementary file 1 — Supporting Information S1 [file PDI3-9999-0-s001.zip › Supplementary Materials/Molecular Docking/MAOB/2xfnQU.pdbqt]

REMARK   4 XXXX COMPLIES WITH FORMAT V. 2.0
ATOM      1  N   ASN A   3      65.474 121.698   6.390  1.00 34.16    -0.066 N 
ATOM      2  HN1 ASN A   3      65.208 122.342   7.135  1.00  0.00     0.275 HD
ATOM      3  HN2 ASN A   3      65.334 122.107   5.466  1.00  0.00     0.275 HD
ATOM      4  HN3 ASN A   3      66.484 121.565   6.345  1.00  0.00     0.275 HD
ATOM      5  CA  ASN A   3      64.754 120.413   6.540  1.00 33.50     0.184 C 
ATOM      6  HA  ASN A   3      63.677 120.646   6.370  1.00  0.00     0.099 H 
ATOM      7  C   ASN A   3      64.834 119.802   7.962  1.00 31.71     0.249 C 
ATOM      8  O   ASN A   3      63.890 119.991   8.722  1.00 30.58    -0.271 OA
ATOM      9  CB  ASN A   3      65.154 119.446   5.421  1.00 35.44     0.044 C 
ATOM     10  HB1 ASN A   3      65.083 119.940   4.424  1.00  0.00     0.051 H 
ATOM     11  HB2 ASN A   3      66.250 119.241   5.445  1.00  0.00     0.051 H 
ATOM     12  CG  ASN A   3      64.364 118.159   5.442  1.00 37.90     0.217 C 
ATOM     13  ND2 ASN A   3      63.031 118.238   5.270  1.00 40.21    -0.370 N 
ATOM     14 1HD2 ASN A   3      62.543 119.122   5.125  1.00  0.00     0.159 HD
ATOM     15 2HD2 ASN A   3      62.497 117.369   5.284  1.00  0.00     0.159 HD
ATOM     16  OD1 ASN A   3      64.951 117.095   5.617  1.00 40.22    -0.274 OA
ATOM     17  N   LYS A   4      65.926 119.121   8.351  1.00 28.51    -0.346 N 
ATOM     18  HN  LYS A   4      66.717 119.026   7.714  1.00  0.00     0.163 HD
ATOM     19  CA  LYS A   4      65.990 118.505   9.704  1.00 26.86     0.089 C 
ATOM     20  HA  LYS A   4      64.941 118.401  10.068  1.00  0.00     0.087 H 
ATOM     21  C   LYS A   4      66.738 119.351  10.725  1.00 25.29     0.241 C 
ATOM     22  O   LYS A   4      67.857 119.833  10.451  1.00 24.74    -0.271 OA
ATOM     23  CB  LYS A   4      66.607 117.091   9.682  1.00 27.67    -0.038 C 
ATOM     24  HB1 LYS A   4      66.873 116.764  10.714  1.00  0.00     0.036 H 
ATOM     25  HB2 LYS A   4      67.623 117.114   9.224  1.00  0.00     0.036 H 
ATOM     26  CG  LYS A   4      65.734 116.043   8.996  1.00 30.66    -0.061 C 
ATOM     27  HG1 LYS A   4      64.820 115.822   9.596  1.00  0.00     0.033 H 
ATOM     28  HG2 LYS A   4      65.248 116.457   8.082  1.00  0.00     0.033 H 
ATOM     29  CD  LYS A   4      66.514 114.763   8.680  1.00 36.42    -0.043 C 
ATOM     30  HD1 LYS A   4      66.823 114.229   9.609  1.00  0.00     0.035 H 
ATOM     31  HD2 LYS A   4      67.526 114.988   8.270  1.00  0.00     0.035 H 
ATOM     32  CE  LYS A   4      65.710 113.849   7.739  1.00 39.07     0.080 C 
ATOM     33  HE1 LYS A   4      66.374 113.112   7.230  1.00  0.00     0.075 H 
ATOM     34  HE2 LYS A   4      65.349 114.409   6.845  1.00  0.00     0.075 H 
ATOM     35  NZ  LYS A   4      64.581 113.165   8.440  1.00 40.82    -0.079 N 
ATOM     36  HZ1 LYS A   4      64.048 112.559   7.816  1.00  0.00     0.274 HD
ATOM     37  HZ2 LYS A   4      63.974 113.840   8.906  1.00  0.00     0.274 HD
ATOM     38  HZ3 LYS A   4      64.912 112.652   9.257  1.00  0.00     0.274 HD
ATOM     39  N   CYS A   5      66.143 119.507  11.911  1.00 21.25    -0.345 N 
ATOM     40  HN  CYS A   5      65.223 119.096  12.066  1.00  0.00     0.163 HD
ATOM     41  CA  CYS A   5      66.790 120.262  13.001  1.00 20.44     0.098 C 
ATOM     42  HA  CYS A   5      67.882 120.042  12.950  1.00  0.00     0.088 H 
ATOM     43  C   CYS A   5      66.305 119.815  14.373  1.00 18.43     0.242 C 
ATOM     44  O   CYS A   5      65.469 118.896  14.478  1.00 19.04    -0.271 OA
ATOM     45  CB  CYS A   5      66.622 121.778  12.784  1.00 20.25     0.014 C 
ATOM     46  HB1 CYS A   5      67.089 122.104  11.825  1.00  0.00     0.053 H 
ATOM     47  HB2 CYS A   5      67.254 122.361  13.494  1.00  0.00     0.053 H 
ATOM     48  SG  CYS A   5      64.893 122.287  12.876  1.00 21.62    -0.095 SA
ATOM     49  N   ASP A   6      66.846 120.418  15.436  1.00 16.63    -0.345 N 
ATOM     50  HN  ASP A   6      67.613 121.078  15.304  1.00  0.00     0.163 HD
ATOM     51  CA  ASP A   6      66.357 120.146  16.775  1.00 15.73     0.098 C 
ATOM     52  HA  ASP A   6      66.148 119.053  16.852  1.00  0.00     0.088 H 
ATOM     53  C   ASP A   6      65.059 120.902  17.088  1.00 14.29     0.241 C 
ATOM     54  O   ASP A   6      64.121 120.332  17.656  1.00 14.27    -0.271 OA
ATOM     55  CB  ASP A   6      67.409 120.500  17.813  1.00 16.76     0.043 C 
ATOM     56  HB1 ASP A   6      66.992 120.456  18.846  1.00  0.00     0.052 H 
ATOM     57  HB2 ASP A   6      67.668 121.584  17.776  1.00  0.00     0.052 H 
ATOM     58  CG  ASP A   6      68.653 119.626  17.678  1.00 19.43     0.175 C 
ATOM     59  OD1 ASP A   6      68.454 118.385  17.586  1.00 22.83    -0.648 OA
ATOM     60  OD2 ASP A   6      69.774 120.181  17.635  1.00 18.35    -0.648 OA
ATOM     61  N   VAL A   7      65.053 122.205  16.768  1.00 14.19    -0.346 N 
ATOM     62  HN  VAL A   7      65.850 122.609  16.276  1.00  0.00     0.163 HD
ATOM     63  CA  VAL A   7      63.895 123.064  17.125  1.00 13.51     0.092 C 
ATOM     64  HA  VAL A   7      63.018 122.400  17.307  1.00  0.00     0.088 H 
ATOM     65  C   VAL A   7      63.552 123.986  15.953  1.00 12.66     0.241 C 
ATOM     66  O   VAL A   7      64.422 124.639  15.379  1.00 12.79    -0.271 OA
ATOM     67  CB  VAL A   7      64.133 123.905  18.410  1.00 13.66    -0.033 C 
ATOM     68  HB  VAL A   7      64.927 124.660  18.205  1.00  0.00     0.042 H 
ATOM     69  CG1 VAL A   7      62.804 124.655  18.787  1.00 12.47    -0.071 C 
ATOM     70 1HG1 VAL A   7      62.975 125.258  19.709  1.00  0.00     0.028 H 
ATOM     71 2HG1 VAL A   7      61.939 123.959  18.890  1.00  0.00     0.028 H 
ATOM     72 3HG1 VAL A   7      62.411 125.270  17.944  1.00  0.00     0.028 H 
ATOM     73  CG2 VAL A   7      64.582 123.018  19.572  1.00 15.39    -0.071 C 
ATOM     74 1HG2 VAL A   7      64.753 123.621  20.494  1.00  0.00     0.028 H 
ATOM     75 2HG2 VAL A   7      65.480 122.414  19.304  1.00  0.00     0.028 H 
ATOM     76 3HG2 VAL A   7      63.864 122.184  19.754  1.00  0.00     0.028 H 
ATOM     77  N   VAL A   8      62.270 123.966  15.555  1.00 12.24    -0.346 N 
ATOM     78  HN  VAL A   8      61.661 123.216  15.880  1.00  0.00     0.163 HD
ATOM     79  CA  VAL A   8      61.727 124.988  14.671  1.00 11.94     0.092 C 
ATOM     80  HA  VAL A   8      62.556 125.444  14.080  1.00  0.00     0.088 H 
ATOM     81  C   VAL A   8      61.063 126.070  15.535  1.00 11.69     0.241 C 
ATOM     82  O   VAL A   8      60.246 125.765  16.405  1.00 12.23    -0.271 OA
ATOM     83  CB  VAL A   8      60.678 124.396  13.708  1.00 11.61    -0.033 C 
ATOM     84  HB  VAL A   8      59.984 123.756  14.301  1.00  0.00     0.042 H 
ATOM     85  CG1 VAL A   8      59.858 125.490  13.035  1.00 12.80    -0.071 C 
ATOM     86 1HG1 VAL A   8      59.392 126.123  13.825  1.00  0.00     0.028 H 
ATOM     87 2HG1 VAL A   8      59.109 125.082  12.318  1.00  0.00     0.028 H 
ATOM     88 3HG1 VAL A   8      60.457 126.087  12.308  1.00  0.00     0.028 H 
ATOM     89  CG2 VAL A   8      61.330 123.511  12.603  1.00 13.26    -0.071 C 
ATOM     90 1HG2 VAL A   8      61.930 122.711  13.095  1.00  0.00     0.028 H 
ATOM     91 2HG2 VAL A   8      61.929 124.108  11.876  1.00  0.00     0.028 H 
ATOM     92 3HG2 VAL A   8      60.581 123.103  11.886  1.00  0.00     0.028 H 
ATOM     93  N   VAL A   9      61.468 127.313  15.282  1.00 11.51    -0.346 N 
ATOM     94  HN  VAL A   9      62.240 127.451  14.629  1.00  0.00     0.163 HD
ATOM     95  CA  VAL A   9      60.849 128.501  15.905  1.00 11.36     0.092 C 
ATOM     96  HA  VAL A   9      60.216 128.186  16.767  1.00  0.00     0.088 H 
ATOM     97  C   VAL A   9      59.981 129.127  14.840  1.00 10.75     0.241 C 
ATOM     98  O   VAL A   9      60.464 129.510  13.790  1.00 10.63    -0.271 OA
ATOM     99  CB  VAL A   9      61.919 129.482  16.383  1.00 10.90    -0.033 C 
ATOM    100  HB  VAL A   9      62.558 129.777  15.518  1.00  0.00     0.042 H 
ATOM    101  CG1 VAL A   9      61.229 130.742  16.959  1.00 11.86    -0.071 C 
ATOM    102 1HG1 VAL A   9      62.010 131.458  17.308  1.00  0.00     0.028 H 
ATOM    103 2HG1 VAL A   9      60.493 130.494  17.759  1.00  0.00     0.028 H 
ATOM    104 3HG1 VAL A   9      60.521 131.207  16.234  1.00  0.00     0.028 H 
ATOM    105  CG2 VAL A   9      62.798 128.838  17.462  1.00 13.28    -0.071 C 
ATOM    106 1HG2 VAL A   9      63.579 129.554  17.811  1.00  0.00     0.028 H 
ATOM    107 2HG2 VAL A   9      63.243 127.877  17.114  1.00  0.00     0.028 H 
ATOM    108 3HG2 VAL A   9      62.190 128.443  18.309  1.00  0.00     0.028 H 
ATOM    109  N   VAL A  10      58.686 129.230  15.116  1.00  9.61    -0.346 N 
ATOM    110  HN  VAL A  10      58.339 128.838  15.992  1.00  0.00     0.163 HD
ATOM    111  CA  VAL A  10      57.734 129.885  14.212  1.00 10.02     0.092 C 
ATOM    112  HA  VAL A  10      58.113 129.814  13.166  1.00  0.00     0.088 H 
ATOM    113  C   VAL A  10      57.615 131.362  14.606  1.00 10.19     0.241 C 
ATOM    114  O   VAL A  10      57.104 131.678  15.712  1.00 10.51    -0.271 OA
ATOM    115  CB  VAL A  10      56.359 129.254  14.289  1.00  8.83    -0.033 C 
ATOM    116  HB  VAL A  10      55.971 129.410  15.323  1.00  0.00     0.042 H 
ATOM    117  CG1 VAL A  10      55.386 129.969  13.304  1.00 10.74    -0.071 C 
ATOM    118 1HG1 VAL A  10      55.334 131.068  13.484  1.00  0.00     0.028 H 
ATOM    119 2HG1 VAL A  10      54.372 129.507  13.334  1.00  0.00     0.028 H 
ATOM    120 3HG1 VAL A  10      55.651 129.747  12.244  1.00  0.00     0.028 H 
ATOM    121  CG2 VAL A  10      56.434 127.679  14.031  1.00 10.27    -0.071 C 
ATOM    122 1HG2 VAL A  10      57.130 127.167  14.736  1.00  0.00     0.028 H 
ATOM    123 2HG2 VAL A  10      56.699 127.457  12.971  1.00  0.00     0.028 H 
ATOM    124 3HG2 VAL A  10      55.420 127.217  14.061  1.00  0.00     0.028 H 
ATOM    125  N   GLY A  11      58.144 132.218  13.745  1.00  9.92    -0.351 N 
ATOM    126  HN  GLY A  11      58.582 131.865  12.894  1.00  0.00     0.163 HD
ATOM    127  CA  GLY A  11      58.112 133.675  13.993  1.00 10.04     0.069 C 
ATOM    128  HA1 GLY A  11      57.368 133.940  14.780  1.00  0.00     0.078 H 
ATOM    129  HA2 GLY A  11      57.659 134.226  13.136  1.00  0.00     0.078 H 
ATOM    130  C   GLY A  11      59.483 134.205  14.328  1.00 11.05     0.235 C 
ATOM    131  O   GLY A  11      60.105 133.732  15.295  1.00 11.09    -0.272 OA
ATOM    132  N   GLY A  12      59.898 135.242  13.597  1.00  9.61    -0.351 N 
ATOM    133  HN  GLY A  12      59.293 135.592  12.854  1.00  0.00     0.163 HD
ATOM    134  CA  GLY A  12      61.175 135.890  13.818  1.00 10.55     0.069 C 
ATOM    135  HA1 GLY A  12      61.816 135.299  14.513  1.00  0.00     0.078 H 
ATOM    136  HA2 GLY A  12      61.817 135.844  12.908  1.00  0.00     0.078 H 
ATOM    137  C   GLY A  12      61.002 137.320  14.303  1.00 10.63     0.235 C 
ATOM    138  O   GLY A  12      61.748 138.201  13.870  1.00 11.86    -0.272 OA
ATOM    139  N   GLY A  13      60.059 137.515  15.245  1.00  9.36    -0.351 N 
ATOM    140  HN  GLY A  13      59.350 136.801  15.413  1.00  0.00     0.163 HD
ATOM    141  CA  GLY A  13      60.053 138.781  16.046  1.00  8.83     0.069 C 
ATOM    142  HA1 GLY A  13      59.041 139.032  16.441  1.00  0.00     0.078 H 
ATOM    143  HA2 GLY A  13      60.200 139.688  15.414  1.00  0.00     0.078 H 
ATOM    144  C   GLY A  13      61.105 138.661  17.156  1.00 10.41     0.236 C 
ATOM    145  O   GLY A  13      61.845 137.668  17.229  1.00 10.61    -0.272 OA
ATOM    146  N   ILE A  14      61.158 139.634  18.065  1.00  8.32    -0.346 N 
ATOM    147  HN  ILE A  14      60.519 140.426  17.999  1.00  0.00     0.163 HD
ATOM    148  CA  ILE A  14      62.125 139.570  19.153  1.00 10.22     0.092 C 
ATOM    149  HA  ILE A  14      63.143 139.585  18.699  1.00  0.00     0.088 H 
ATOM    150  C   ILE A  14      61.999 138.276  19.957  1.00  9.60     0.241 C 
ATOM    151  O   ILE A  14      63.013 137.681  20.369  1.00 10.50    -0.271 OA
ATOM    152  CB  ILE A  14      61.999 140.814  20.047  1.00 10.31    -0.030 C 
ATOM    153  HB  ILE A  14      60.921 141.024  20.239  1.00  0.00     0.043 H 
ATOM    154  CG1 ILE A  14      62.608 141.973  19.267  1.00 10.57    -0.063 C 
ATOM    155 1HG1 ILE A  14      62.271 141.958  18.204  1.00  0.00     0.033 H 
ATOM    156 2HG1 ILE A  14      63.702 141.818  19.114  1.00  0.00     0.033 H 
ATOM    157  CG2 ILE A  14      62.742 140.601  21.420  1.00  9.93    -0.071 C 
ATOM    158 1HG2 ILE A  14      62.296 139.753  21.991  1.00  0.00     0.028 H 
ATOM    159 2HG2 ILE A  14      62.762 141.537  22.025  1.00  0.00     0.028 H 
ATOM    160 3HG2 ILE A  14      63.840 140.467  21.276  1.00  0.00     0.028 H 
ATOM    161  CD1 ILE A  14      62.330 143.359  19.917  1.00 10.28    -0.076 C 
ATOM    162 1HD1 ILE A  14      62.776 144.207  19.346  1.00  0.00     0.027 H 
ATOM    163 2HD1 ILE A  14      62.667 143.374  20.980  1.00  0.00     0.027 H 
ATOM    164 3HD1 ILE A  14      61.236 143.514  20.070  1.00  0.00     0.027 H 
ATOM    165  N   SER A  15      60.762 137.841  20.234  1.00  9.10    -0.344 N 
ATOM    166  HN  SER A  15      59.945 138.354  19.902  1.00  0.00     0.163 HD
ATOM    167  CA  SER A  15      60.604 136.616  21.022  1.00  8.16     0.109 C 
ATOM    168  HA  SER A  15      61.144 136.764  21.986  1.00  0.00     0.090 H 
ATOM    169  C   SER A  15      61.193 135.377  20.349  1.00  8.76     0.242 C 
ATOM    170  O   SER A  15      61.956 134.611  20.992  1.00  9.24    -0.271 OA
ATOM    171  CB  SER A  15      59.113 136.350  21.357  1.00  8.76     0.044 C 
ATOM    172  HB1 SER A  15      58.529 137.295  21.449  1.00  0.00     0.077 H 
ATOM    173  HB2 SER A  15      58.563 135.903  20.496  1.00  0.00     0.077 H 
ATOM    174  OG  SER A  15      59.017 135.547  22.527  1.00  9.02    -0.398 OA
ATOM    175  HG  SER A  15      58.104 135.384  22.732  1.00  0.00     0.209 HD
ATOM    176  N   GLY A  16      60.831 135.156  19.082  1.00  8.68    -0.350 N 
ATOM    177  HN  GLY A  16      60.182 135.788  18.612  1.00  0.00     0.163 HD
ATOM    178  CA  GLY A  16      61.387 133.976  18.365  1.00  9.32     0.069 C 
ATOM    179  HA1 GLY A  16      61.091 133.021  18.859  1.00  0.00     0.078 H 
ATOM    180  HA2 GLY A  16      60.886 133.823  17.381  1.00  0.00     0.078 H 
ATOM    181  C   GLY A  16      62.896 134.078  18.211  1.00 10.64     0.236 C 
ATOM    182  O   GLY A  16      63.607 133.060  18.300  1.00  9.78    -0.272 OA
ATOM    183  N   MET A  17      63.372 135.280  17.912  1.00  9.13    -0.346 N 
ATOM    184  HN  MET A  17      62.724 136.058  17.788  1.00  0.00     0.163 HD
ATOM    185  CA  MET A  17      64.828 135.514  17.754  1.00 11.06     0.090 C 
ATOM    186  HA  MET A  17      65.209 134.753  17.034  1.00  0.00     0.087 H 
ATOM    187  C   MET A  17      65.545 135.281  19.080  1.00 11.34     0.241 C 
ATOM    188  O   MET A  17      66.650 134.703  19.078  1.00 12.46    -0.271 OA
ATOM    189  CB  MET A  17      65.143 136.900  17.164  1.00 10.44    -0.030 C 
ATOM    190  HB1 MET A  17      66.239 137.103  17.203  1.00  0.00     0.037 H 
ATOM    191  HB2 MET A  17      64.778 137.707  17.842  1.00  0.00     0.037 H 
ATOM    192  CG  MET A  17      64.602 137.108  15.730  1.00 12.10    -0.021 C 
ATOM    193  HG1 MET A  17      63.493 137.226  15.748  1.00  0.00     0.049 H 
ATOM    194  HG2 MET A  17      64.896 138.113  15.347  1.00  0.00     0.049 H 
ATOM    195  SD  MET A  17      65.090 135.790  14.522  1.00 16.82    -0.173 SA
ATOM    196  CE  MET A  17      66.676 136.364  14.069  1.00 21.97    -0.035 C 
ATOM    197  HE1 MET A  17      66.970 135.571  13.342  1.00  0.00     0.041 H 
ATOM    198  HE2 MET A  17      67.387 136.540  14.909  1.00  0.00     0.041 H 
ATOM    199  HE3 MET A  17      66.724 137.412  13.690  1.00  0.00     0.041 H 
ATOM    200  N   ALA A  18      64.991 135.748  20.202  1.00 11.39    -0.346 N 
ATOM    201  HN  ALA A  18      64.121 136.278  20.156  1.00  0.00     0.163 HD
ATOM    202  CA  ALA A  18      65.634 135.500  21.514  1.00 11.37     0.086 C 
ATOM    203  HA  ALA A  18      66.695 135.832  21.433  1.00  0.00     0.086 H 
ATOM    204  C   ALA A  18      65.645 134.014  21.852  1.00 12.51     0.240 C 
ATOM    205  O   ALA A  18      66.642 133.500  22.395  1.00 12.50    -0.271 OA
ATOM    206  CB  ALA A  18      64.971 136.330  22.657  1.00 12.35    -0.049 C 
ATOM    207  HB1 ALA A  18      64.963 137.417  22.410  1.00  0.00     0.030 H 
ATOM    208  HB2 ALA A  18      65.458 136.136  23.641  1.00  0.00     0.030 H 
ATOM    209  HB3 ALA A  18      63.948 135.956  22.897  1.00  0.00     0.030 H 
ATOM    210  N   ALA A  19      64.551 133.331  21.554  1.00 10.23    -0.346 N 
ATOM    211  HN  ALA A  19      63.734 133.818  21.186  1.00  0.00     0.163 HD
ATOM    212  CA  ALA A  19      64.505 131.870  21.751  1.00 10.96     0.086 C 
ATOM    213  HA  ALA A  19      64.722 131.656  22.823  1.00  0.00     0.086 H 
ATOM    214  C   ALA A  19      65.565 131.160  20.894  1.00 12.20     0.240 C 
ATOM    215  O   ALA A  19      66.307 130.291  21.402  1.00 12.41    -0.271 OA
ATOM    216  CB  ALA A  19      63.117 131.334  21.430  1.00 11.05    -0.049 C 
ATOM    217  HB1 ALA A  19      63.082 130.230  21.579  1.00  0.00     0.030 H 
ATOM    218  HB2 ALA A  19      62.786 131.625  20.406  1.00  0.00     0.030 H 
ATOM    219  HB3 ALA A  19      62.325 131.857  22.015  1.00  0.00     0.030 H 
ATOM    220  N   ALA A  20      65.583 131.486  19.605  1.00 11.57    -0.346 N 
ATOM    221  HN  ALA A  20      64.948 132.206  19.259  1.00  0.00     0.163 HD
ATOM    222  CA  ALA A  20      66.500 130.827  18.677  1.00 11.70     0.086 C 
ATOM    223  HA  ALA A  20      66.311 129.729  18.727  1.00  0.00     0.086 H 
ATOM    224  C   ALA A  20      67.945 131.077  19.107  1.00 12.71     0.240 C 
ATOM    225  O   ALA A  20      68.785 130.150  19.053  1.00 12.82    -0.271 OA
ATOM    226  CB  ALA A  20      66.267 131.274  17.262  1.00 12.36    -0.049 C 
ATOM    227  HB1 ALA A  20      65.213 131.092  16.948  1.00  0.00     0.030 H 
ATOM    228  HB2 ALA A  20      66.991 130.801  16.559  1.00  0.00     0.030 H 
ATOM    229  HB3 ALA A  20      66.559 132.340  17.116  1.00  0.00     0.030 H 
ATOM    230  N   LYS A  21      68.255 132.306  19.509  1.00 12.15    -0.346 N 
ATOM    231  HN  LYS A  21      67.541 133.034  19.526  1.00  0.00     0.163 HD
ATOM    232  CA  LYS A  21      69.616 132.608  19.924  1.00 12.65     0.089 C 
ATOM    233  HA  LYS A  21      70.294 132.359  19.075  1.00  0.00     0.087 H 
ATOM    234  C   LYS A  21      70.040 131.758  21.126  1.00 13.09     0.241 C 
ATOM    235  O   LYS A  21      71.167 131.204  21.136  1.00 14.05    -0.271 OA
ATOM    236  CB  LYS A  21      69.772 134.102  20.225  1.00 12.43    -0.038 C 
ATOM    237  HB1 LYS A  21      69.526 134.719  19.329  1.00  0.00     0.036 H 
ATOM    238  HB2 LYS A  21      68.970 134.458  20.914  1.00  0.00     0.036 H 
ATOM    239  CG  LYS A  21      71.179 134.456  20.777  1.00 12.39    -0.061 C 
ATOM    240  HG1 LYS A  21      71.991 134.039  20.137  1.00  0.00     0.033 H 
ATOM    241  HG2 LYS A  21      71.406 133.901  21.717  1.00  0.00     0.033 H 
ATOM    242  CD  LYS A  21      71.324 135.982  20.964  1.00 16.11    -0.043 C 
ATOM    243  HD1 LYS A  21      71.116 136.533  20.018  1.00  0.00     0.035 H 
ATOM    244  HD2 LYS A  21      70.500 136.399  21.589  1.00  0.00     0.035 H 
ATOM    245  CE  LYS A  21      72.723 136.345  21.543  1.00 17.46     0.080 C 
ATOM    246  HE1 LYS A  21      72.827 137.446  21.683  1.00  0.00     0.075 H 
ATOM    247  HE2 LYS A  21      73.526 136.185  20.786  1.00  0.00     0.075 H 
ATOM    248  NZ  LYS A  21      73.023 135.605  22.816  1.00 16.20    -0.079 N 
ATOM    249  HZ1 LYS A  21      73.940 135.843  23.195  1.00  0.00     0.274 HD
ATOM    250  HZ2 LYS A  21      72.928 134.598  22.688  1.00  0.00     0.274 HD
ATOM    251  HZ3 LYS A  21      72.289 135.751  23.509  1.00  0.00     0.274 HD
ATOM    252  N   LEU A  22      69.179 131.671  22.148  1.00 13.08    -0.346 N 
ATOM    253  HN  LEU A  22      68.287 132.161  22.084  1.00  0.00     0.163 HD
ATOM    254  CA  LEU A  22      69.476 130.895  23.354  1.00 13.55     0.089 C 
ATOM    255  HA  LEU A  22      70.405 131.300  23.820  1.00  0.00     0.087 H 
ATOM    256  C   LEU A  22      69.723 129.440  22.952  1.00 14.38     0.241 C 
ATOM    257  O   LEU A  22      70.732 128.821  23.391  1.00 14.84    -0.271 OA
ATOM    258  CB  LEU A  22      68.325 130.989  24.381  1.00 14.19    -0.035 C 
ATOM    259  HB1 LEU A  22      67.970 132.044  24.438  1.00  0.00     0.037 H 
ATOM    260  HB2 LEU A  22      67.421 130.484  23.966  1.00  0.00     0.037 H 
ATOM    261  CG  LEU A  22      68.591 130.462  25.815  1.00 14.27    -0.059 C 
ATOM    262  HG  LEU A  22      69.649 130.691  26.084  1.00  0.00     0.039 H 
ATOM    263  CD1 LEU A  22      67.671 131.140  26.841  1.00 16.54    -0.073 C 
ATOM    264 1HD1 LEU A  22      67.822 132.242  26.769  1.00  0.00     0.028 H 
ATOM    265 2HD1 LEU A  22      67.821 130.752  27.875  1.00  0.00     0.028 H 
ATOM    266 3HD1 LEU A  22      66.603 130.844  26.722  1.00  0.00     0.028 H 
ATOM    267  CD2 LEU A  22      68.380 128.925  25.915  1.00 15.48    -0.073 C 
ATOM    268 1HD2 LEU A  22      69.048 128.433  25.170  1.00  0.00     0.028 H 
ATOM    269 2HD2 LEU A  22      67.312 128.629  25.796  1.00  0.00     0.028 H 
ATOM    270 3HD2 LEU A  22      68.530 128.537  26.949  1.00  0.00     0.028 H 
ATOM    271  N   LEU A  23      68.812 128.887  22.150  1.00 13.31    -0.346 N 
ATOM    272  HN  LEU A  23      68.011 129.432  21.831  1.00  0.00     0.163 HD
ATOM    273  CA  LEU A  23      68.970 127.476  21.724  1.00 13.76     0.089 C 
ATOM    274  HA  LEU A  23      69.015 126.838  22.637  1.00  0.00     0.087 H 
ATOM    275  C   LEU A  23      70.271 127.272  20.929  1.00 14.50     0.241 C 
ATOM    276  O   LEU A  23      70.994 126.256  21.153  1.00 14.37    -0.271 OA
ATOM    277  CB  LEU A  23      67.771 127.036  20.892  1.00 12.64    -0.035 C 
ATOM    278  HB1 LEU A  23      67.616 127.702  20.011  1.00  0.00     0.037 H 
ATOM    279  HB2 LEU A  23      67.974 126.083  20.351  1.00  0.00     0.037 H 
ATOM    280  CG  LEU A  23      66.508 126.937  21.754  1.00 13.08    -0.059 C 
ATOM    281  HG  LEU A  23      66.374 127.916  22.271  1.00  0.00     0.039 H 
ATOM    282  CD1 LEU A  23      65.356 126.786  20.730  1.00 15.61    -0.073 C 
ATOM    283 1HD1 LEU A  23      65.355 127.583  19.950  1.00  0.00     0.028 H 
ATOM    284 2HD1 LEU A  23      64.370 126.735  21.247  1.00  0.00     0.028 H 
ATOM    285 3HD1 LEU A  23      65.370 125.774  20.263  1.00  0.00     0.028 H 
ATOM    286  CD2 LEU A  23      66.510 125.808  22.859  1.00 14.80    -0.073 C 
ATOM    287 1HD2 LEU A  23      67.339 125.917  23.596  1.00  0.00     0.028 H 
ATOM    288 2HD2 LEU A  23      66.524 124.796  22.392  1.00  0.00     0.028 H 
ATOM    289 3HD2 LEU A  23      65.524 125.757  23.376  1.00  0.00     0.028 H 
ATOM    290  N   HIS A  24      70.548 128.192  20.014  1.00 14.27    -0.346 N 
ATOM    291  HN  HIS A  24      69.887 128.956  19.871  1.00  0.00     0.163 HD
ATOM    292  CA  HIS A  24      71.772 128.153  19.198  1.00 16.21     0.094 C 
ATOM    293  HA  HIS A  24      71.788 127.189  18.638  1.00  0.00     0.088 H 
ATOM    294  C   HIS A  24      73.002 128.203  20.101  1.00 17.28     0.241 C 
ATOM    295  O   HIS A  24      73.945 127.385  19.962  1.00 17.49    -0.271 OA
ATOM    296  CB  HIS A  24      71.741 129.299  18.180  1.00 17.08     0.002 C 
ATOM    297  HB1 HIS A  24      71.478 130.261  18.679  1.00  0.00     0.046 H 
ATOM    298  HB2 HIS A  24      70.864 129.196  17.499  1.00  0.00     0.046 H 
ATOM    299  CG  HIS A  24      73.003 129.441  17.396  1.00 18.54     0.028 A 
ATOM    300  CD2 HIS A  24      74.058 130.275  17.554  1.00 21.17    -0.000 A 
ATOM    301  HD2 HIS A  24      74.171 131.050  18.331  1.00  0.00     0.114 H 
ATOM    302  ND1 HIS A  24      73.281 128.658  16.296  1.00 21.42    -0.354 N 
ATOM    303  HD1 HIS A  24      72.672 127.933  15.916  1.00  0.00     0.166 HD
ATOM    304  CE1 HIS A  24      74.468 128.998  15.810  1.00 22.15     0.040 A 
ATOM    305  HE1 HIS A  24      74.959 128.547  14.931  1.00  0.00     0.140 H 
ATOM    306  NE2 HIS A  24      74.963 129.973  16.562  1.00 21.27    -0.360 N 
ATOM    307  HE2 HIS A  24      75.867 130.425  16.427  1.00  0.00     0.166 HD
ATOM    308  N   ASP A  25      73.010 129.133  21.046  1.00 16.73    -0.346 N 
ATOM    309  HN  ASP A  25      72.220 129.773  21.123  1.00  0.00     0.163 HD
ATOM    310  CA  ASP A  25      74.152 129.262  21.999  1.00 18.17     0.094 C 
ATOM    311  HA  ASP A  25      75.082 129.406  21.401  1.00  0.00     0.087 H 
ATOM    312  C   ASP A  25      74.342 128.019  22.871  1.00 19.39     0.224 C 
ATOM    313  O   ASP A  25      75.469 127.737  23.320  1.00 20.55    -0.277 OA
ATOM    314  CB  ASP A  25      73.976 130.498  22.904  1.00 17.71     0.042 C 
ATOM    315  HB1 ASP A  25      73.012 130.448  23.462  1.00  0.00     0.052 H 
ATOM    316  HB2 ASP A  25      74.686 130.465  23.763  1.00  0.00     0.052 H 
ATOM    317  CG  ASP A  25      74.097 131.807  22.154  1.00 17.43     0.174 C 
ATOM    318  OD1 ASP A  25      74.506 131.849  20.963  1.00 18.59    -0.648 OA
ATOM    319  OD2 ASP A  25      73.702 132.842  22.756  1.00 18.17    -0.648 OA
ATOM    320  N   SER A  26      73.262 127.277  23.104  1.00 19.98    -0.221 NA
ATOM    321  CA ASER A  26      73.307 126.052  23.911  0.50 20.17     0.093 C 
ATOM    322  HA ASER A  26      74.018 126.206  24.756  1.00  0.00     0.082 H 
ATOM    323  CA BSER A  26      73.310 126.060  23.918  0.50 20.26     0.093 C 
ATOM    324  HA BSER A  26      74.048 126.221  24.738  1.00  0.00     0.082 H 
ATOM    325  C   SER A  26      73.774 124.846  23.089  1.00 20.55     0.182 C 
ATOM    326  O   SER A  26      73.847 123.730  23.605  1.00 21.98    -0.280 OA
ATOM    327  CB ASER A  26      71.923 125.738  24.486  0.50 20.36     0.040 C 
ATOM    328  HB1ASER A  26      71.989 125.251  25.487  1.00  0.00     0.077 H 
ATOM    329  HB2ASER A  26      71.378 126.663  24.788  1.00  0.00     0.077 H 
ATOM    330  CB BSER A  26      71.936 125.782  24.560  0.50 20.50     0.040 C 
ATOM    331  HB1BSER A  26      71.167 125.551  23.786  1.00  0.00     0.077 H 
ATOM    332  HB2BSER A  26      71.934 124.810  25.105  1.00  0.00     0.077 H 
ATOM    333  OG ASER A  26      71.175 124.960  23.568  0.50 19.03    -0.399 OA
ATOM    334  HG ASER A  26      70.316 124.765  23.925  1.00  0.00     0.209 HD
ATOM    335  OG BSER A  26      71.514 126.849  25.405  0.50 19.65    -0.399 OA
ATOM    336  HG BSER A  26      70.667 126.678  25.801  1.00  0.00     0.209 HD
ATOM    337  N   GLY A  27      74.059 125.056  21.804  1.00 19.99    -0.357 N 
ATOM    338  HN  GLY A  27      73.932 125.988  21.409  1.00  0.00     0.162 HD
ATOM    339  CA  GLY A  27      74.550 123.975  20.951  1.00 20.14     0.068 C 
ATOM    340  HA1 GLY A  27      75.148 123.259  21.562  1.00  0.00     0.078 H 
ATOM    341  HA2 GLY A  27      75.338 124.368  20.267  1.00  0.00     0.078 H 
ATOM    342  C   GLY A  27      73.510 123.213  20.146  1.00 20.64     0.236 C 
ATOM    343  O   GLY A  27      73.820 122.188  19.547  1.00 21.68    -0.272 OA
ATOM    344  N   LEU A  28      72.258 123.676  20.133  1.00 18.80    -0.346 N 
ATOM    345  HN  LEU A  28      72.016 124.497  20.687  1.00  0.00     0.163 HD
ATOM    346  CA  LEU A  28      71.232 123.015  19.331  1.00 18.77     0.089 C 
ATOM    347  HA  LEU A  28      71.508 121.939  19.234  1.00  0.00     0.087 H 
ATOM    348  C   LEU A  28      71.136 123.607  17.929  1.00 18.05     0.241 C 
ATOM    349  O   LEU A  28      71.542 124.737  17.690  1.00 19.26    -0.271 OA
ATOM    350  CB  LEU A  28      69.851 123.095  20.004  1.00 18.40    -0.035 C 
ATOM    351  HB1 LEU A  28      69.552 124.165  20.099  1.00  0.00     0.037 H 
ATOM    352  HB2 LEU A  28      69.076 122.721  19.295  1.00  0.00     0.037 H 
ATOM    353  CG  LEU A  28      69.671 122.395  21.367  1.00 19.86    -0.059 C 
ATOM    354  HG  LEU A  28      70.348 122.896  22.098  1.00  0.00     0.039 H 
ATOM    355  CD1 LEU A  28      68.227 122.554  21.878  1.00 22.01    -0.073 C 
ATOM    356 1HD1 LEU A  28      68.097 122.048  22.863  1.00  0.00     0.028 H 
ATOM    357 2HD1 LEU A  28      67.483 122.196  21.129  1.00  0.00     0.028 H 
ATOM    358 3HD1 LEU A  28      67.920 123.625  21.921  1.00  0.00     0.028 H 
ATOM    359  CD2 LEU A  28      70.018 120.903  21.355  1.00 23.66    -0.073 C 
ATOM    360 1HD2 LEU A  28      69.888 120.397  22.340  1.00  0.00     0.028 H 
ATOM    361 2HD2 LEU A  28      71.052 120.745  20.968  1.00  0.00     0.028 H 
ATOM    362 3HD2 LEU A  28      69.438 120.373  20.564  1.00  0.00     0.028 H 
ATOM    363  N   ASN A  29      70.604 122.813  17.016  1.00 17.56    -0.346 N 
ATOM    364  HN  ASN A  29      70.334 121.872  17.304  1.00  0.00     0.163 HD
ATOM    365  CA  ASN A  29      70.377 123.187  15.631  1.00 17.06     0.092 C 
ATOM    366  HA  ASN A  29      71.123 123.956  15.321  1.00  0.00     0.087 H 
ATOM    367  C   ASN A  29      68.967 123.756  15.504  1.00 16.02     0.224 C 
ATOM    368  O   ASN A  29      67.978 123.036  15.661  1.00 15.63    -0.277 OA
ATOM    369  CB  ASN A  29      70.519 121.944  14.751  1.00 18.80     0.035 C 
ATOM    370  HB1 ASN A  29      69.872 121.111  15.112  1.00  0.00     0.051 H 
ATOM    371  HB2 ASN A  29      70.057 122.098  13.748  1.00  0.00     0.051 H 
ATOM    372  CG  ASN A  29      71.961 121.514  14.636  1.00 23.48     0.217 C 
ATOM    373  ND2 ASN A  29      72.206 120.217  14.732  1.00 28.34    -0.370 N 
ATOM    374 1HD2 ASN A  29      73.181 119.926  14.654  1.00  0.00     0.159 HD
ATOM    375 2HD2 ASN A  29      71.470 119.525  14.873  1.00  0.00     0.159 HD
ATOM    376  OD1 ASN A  29      72.849 122.350  14.466  1.00 28.17    -0.274 OA
ATOM    377  N   VAL A  30      68.895 125.056  15.266  1.00 14.20    -0.225 NA
ATOM    378  CA AVAL A  30      67.576 125.712  15.182  0.50 14.27     0.075 C 
ATOM    379  HA AVAL A  30      66.802 124.932  15.369  1.00  0.00     0.079 H 
ATOM    380  CA BVAL A  30      67.589 125.771  15.215  0.50 14.55     0.075 C 
ATOM    381  HA BVAL A  30      66.775 125.069  15.511  1.00  0.00     0.079 H 
ATOM    382  C   VAL A  30      67.315 126.290  13.818  1.00 13.80     0.179 C 
ATOM    383  O   VAL A  30      68.251 126.638  13.084  1.00 15.40    -0.280 OA
ATOM    384  CB AVAL A  30      67.410 126.795  16.261  0.50 13.21    -0.037 C 
ATOM    385  HB AVAL A  30      66.376 127.203  16.172  1.00  0.00     0.042 H 
ATOM    386  CB BVAL A  30      67.555 127.016  16.150  0.50 13.72    -0.037 C 
ATOM    387  HB BVAL A  30      68.102 127.841  15.637  1.00  0.00     0.042 H 
ATOM    388  CG1AVAL A  30      67.526 126.147  17.603  0.50 15.11    -0.071 C 
ATOM    389 1HG1AVAL A  30      66.816 125.300  17.748  1.00  0.00     0.028 H 
ATOM    390 2HG1AVAL A  30      67.414 126.901  18.417  1.00  0.00     0.028 H 
ATOM    391 3HG1AVAL A  30      68.575 125.822  17.796  1.00  0.00     0.028 H 
ATOM    392  CG1BVAL A  30      66.118 127.484  16.381  0.50 13.86    -0.071 C 
ATOM    393 1HG1BVAL A  30      66.094 128.375  17.050  1.00  0.00     0.028 H 
ATOM    394 2HG1BVAL A  30      65.473 126.660  16.768  1.00  0.00     0.028 H 
ATOM    395 3HG1BVAL A  30      65.587 127.676  15.419  1.00  0.00     0.028 H 
ATOM    396  CG2AVAL A  30      68.407 127.985  16.057  0.50 12.39    -0.071 C 
ATOM    397 1HG2AVAL A  30      68.320 128.468  15.056  1.00  0.00     0.028 H 
ATOM    398 2HG2AVAL A  30      69.456 127.660  16.250  1.00  0.00     0.028 H 
ATOM    399 3HG2AVAL A  30      68.295 128.739  16.871  1.00  0.00     0.028 H 
ATOM    400  CG2BVAL A  30      68.232 126.765  17.457  0.50 15.72    -0.071 C 
ATOM    401 1HG2BVAL A  30      68.208 127.656  18.126  1.00  0.00     0.028 H 
ATOM    402 2HG2BVAL A  30      69.276 126.404  17.306  1.00  0.00     0.028 H 
ATOM    403 3HG2BVAL A  30      67.805 125.869  17.965  1.00  0.00     0.028 H 
ATOM    404  N   VAL A  31      66.025 126.387  13.461  1.00 13.83    -0.352 N 
ATOM    405  HN  VAL A  31      65.312 125.973  14.062  1.00  0.00     0.163 HD
ATOM    406  CA  VAL A  31      65.615 127.063  12.246  1.00 14.23     0.091 C 
ATOM    407  HA  VAL A  31      66.476 127.638  11.832  1.00  0.00     0.088 H 
ATOM    408  C   VAL A  31      64.520 128.026  12.674  1.00 14.03     0.241 C 
ATOM    409  O   VAL A  31      63.726 127.671  13.536  1.00 13.70    -0.271 OA
ATOM    410  CB  VAL A  31      65.098 126.059  11.176  1.00 15.91    -0.033 C 
ATOM    411  HB  VAL A  31      64.367 125.361  11.647  1.00  0.00     0.042 H 
ATOM    412  CG1 VAL A  31      64.444 126.762  10.027  1.00 18.08    -0.071 C 
ATOM    413 1HG1 VAL A  31      64.073 126.042   9.260  1.00  0.00     0.028 H 
ATOM    414 2HG1 VAL A  31      65.123 127.523   9.576  1.00  0.00     0.028 H 
ATOM    415 3HG1 VAL A  31      63.630 127.440  10.375  1.00  0.00     0.028 H 
ATOM    416  CG2 VAL A  31      66.303 125.246  10.620  1.00 17.25    -0.071 C 
ATOM    417 1HG2 VAL A  31      65.932 124.526   9.853  1.00  0.00     0.028 H 
ATOM    418 2HG2 VAL A  31      66.885 124.744  11.428  1.00  0.00     0.028 H 
ATOM    419 3HG2 VAL A  31      67.114 125.903  10.229  1.00  0.00     0.028 H 
ATOM    420  N   VAL A  32      64.539 129.245  12.130  1.00 12.37    -0.346 N 
ATOM    421  HN  VAL A  32      65.321 129.515  11.534  1.00  0.00     0.163 HD
ATOM    422  CA  VAL A  32      63.450 130.207  12.376  1.00 12.67     0.092 C 
ATOM    423  HA  VAL A  32      62.792 129.836  13.197  1.00  0.00     0.088 H 
ATOM    424  C   VAL A  32      62.657 130.339  11.099  1.00 11.89     0.241 C 
ATOM    425  O   VAL A  32      63.226 130.645  10.042  1.00 12.36    -0.271 OA
ATOM    426  CB  VAL A  32      64.025 131.591  12.745  1.00 11.70    -0.033 C 
ATOM    427  HB  VAL A  32      64.699 131.933  11.925  1.00  0.00     0.042 H 
ATOM    428  CG1 VAL A  32      62.885 132.635  12.932  1.00 13.00    -0.071 C 
ATOM    429 1HG1 VAL A  32      63.300 133.635  13.199  1.00  0.00     0.028 H 
ATOM    430 2HG1 VAL A  32      62.130 132.291  13.677  1.00  0.00     0.028 H 
ATOM    431 3HG1 VAL A  32      62.225 132.689  12.035  1.00  0.00     0.028 H 
ATOM    432  CG2 VAL A  32      64.840 131.514  14.070  1.00 12.40    -0.071 C 
ATOM    433 1HG2 VAL A  32      65.255 132.514  14.337  1.00  0.00     0.028 H 
ATOM    434 2HG2 VAL A  32      65.637 130.736  14.020  1.00  0.00     0.028 H 
ATOM    435 3HG2 VAL A  32      64.236 131.083  14.902  1.00  0.00     0.028 H 
ATOM    436  N   LEU A  33      61.346 130.097  11.162  1.00 10.60    -0.346 N 
ATOM    437  HN  LEU A  33      60.928 129.804  12.045  1.00  0.00     0.163 HD
ATOM    438  CA  LEU A  33      60.499 130.249   9.970  1.00 10.56     0.089 C 
ATOM    439  HA  LEU A  33      61.155 130.343   9.073  1.00  0.00     0.087 H 
ATOM    440  C   LEU A  33      59.688 131.539  10.124  1.00 10.75     0.241 C 
ATOM    441  O   LEU A  33      58.873 131.639  11.044  1.00 11.65    -0.271 OA
ATOM    442  CB  LEU A  33      59.580 129.039   9.783  1.00 10.38    -0.035 C 
ATOM    443  HB1 LEU A  33      58.804 129.009  10.584  1.00  0.00     0.037 H 
ATOM    444  HB2 LEU A  33      58.925 129.179   8.892  1.00  0.00     0.037 H 
ATOM    445  CG  LEU A  33      60.326 127.695   9.701  1.00 11.93    -0.059 C 
ATOM    446  HG  LEU A  33      60.893 127.547  10.650  1.00  0.00     0.039 H 
ATOM    447  CD1 LEU A  33      59.271 126.559   9.575  1.00 11.78    -0.073 C 
ATOM    448 1HD1 LEU A  33      58.547 126.558  10.423  1.00  0.00     0.028 H 
ATOM    449 2HD1 LEU A  33      59.762 125.564   9.464  1.00  0.00     0.028 H 
ATOM    450 3HD1 LEU A  33      58.743 126.607   8.594  1.00  0.00     0.028 H 
ATOM    451  CD2 LEU A  33      61.306 127.696   8.554  1.00 12.56    -0.073 C 
ATOM    452 1HD2 LEU A  33      62.062 128.510   8.644  1.00  0.00     0.028 H 
ATOM    453 2HD2 LEU A  33      60.778 127.744   7.573  1.00  0.00     0.028 H 
ATOM    454 3HD2 LEU A  33      61.797 126.701   8.443  1.00  0.00     0.028 H 
ATOM    455  N   GLU A  34      59.967 132.516   9.265  1.00 10.95    -0.346 N 
ATOM    456  HN  GLU A  34      60.609 132.331   8.495  1.00  0.00     0.163 HD
ATOM    457  CA  GLU A  34      59.379 133.845   9.395  1.00 10.38     0.090 C 
ATOM    458  HA  GLU A  34      58.748 133.879  10.314  1.00  0.00     0.087 H 
ATOM    459  C   GLU A  34      58.511 134.119   8.183  1.00 10.47     0.241 C 
ATOM    460  O   GLU A  34      58.987 134.036   7.025  1.00 10.51    -0.271 OA
ATOM    461  CB  GLU A  34      60.500 134.893   9.510  1.00 10.63    -0.029 C 
ATOM    462  HB1 GLU A  34      61.354 134.623   8.847  1.00  0.00     0.037 H 
ATOM    463  HB2 GLU A  34      61.000 134.820  10.504  1.00  0.00     0.037 H 
ATOM    464  CG  GLU A  34      60.052 136.329   9.243  1.00  9.99     0.018 C 
ATOM    465  HG1 GLU A  34      59.774 136.473   8.173  1.00  0.00     0.049 H 
ATOM    466  HG2 GLU A  34      60.911 137.038   9.299  1.00  0.00     0.049 H 
ATOM    467  CD  GLU A  34      58.914 136.760  10.176  1.00 10.94     0.172 C 
ATOM    468  OE1 GLU A  34      58.982 136.487  11.404  1.00 10.41    -0.648 OA
ATOM    469  OE2 GLU A  34      58.004 137.410   9.646  1.00 11.56    -0.648 OA
ATOM    470  N   ALA A  35      57.250 134.507   8.426  1.00  9.67    -0.346 N 
ATOM    471  HN  ALA A  35      56.938 134.637   9.388  1.00  0.00     0.163 HD
ATOM    472  CA  ALA A  35      56.324 134.744   7.330  1.00 10.13     0.086 C 
ATOM    473  HA  ALA A  35      56.261 133.808   6.727  1.00  0.00     0.086 H 
ATOM    474  C   ALA A  35      56.703 135.896   6.376  1.00 10.02     0.240 C 
ATOM    475  O   ALA A  35      56.412 135.806   5.179  1.00 11.11    -0.271 OA
ATOM    476  CB  ALA A  35      54.913 135.035   7.903  1.00 10.68    -0.049 C 
ATOM    477  HB1 ALA A  35      54.203 135.217   7.063  1.00  0.00     0.030 H 
ATOM    478  HB2 ALA A  35      54.921 135.873   8.638  1.00  0.00     0.030 H 
ATOM    479  HB3 ALA A  35      54.560 134.228   8.587  1.00  0.00     0.030 H 
ATOM    480  N   ARG A  36      57.242 136.991   6.940  1.00 10.29    -0.346 N 
ATOM    481  HN  ARG A  36      57.467 136.969   7.935  1.00  0.00     0.163 HD
ATOM    482  CA  ARG A  36      57.520 138.216   6.184  1.00 10.64     0.089 C 
ATOM    483  HA  ARG A  36      56.715 138.359   5.425  1.00  0.00     0.087 H 
ATOM    484  C   ARG A  36      58.859 138.138   5.467  1.00 11.25     0.241 C 
ATOM    485  O   ARG A  36      59.675 137.251   5.740  1.00 11.41    -0.271 OA
ATOM    486  CB  ARG A  36      57.539 139.435   7.118  1.00  9.82    -0.036 C 
ATOM    487  HB1 ARG A  36      57.989 140.326   6.620  1.00  0.00     0.036 H 
ATOM    488  HB2 ARG A  36      58.279 139.308   7.943  1.00  0.00     0.036 H 
ATOM    489  CG  ARG A  36      56.135 139.741   7.661  1.00 11.88    -0.048 C 
ATOM    490  HG1 ARG A  36      55.359 139.823   6.865  1.00  0.00     0.035 H 
ATOM    491  HG2 ARG A  36      55.675 138.887   8.211  1.00  0.00     0.035 H 
ATOM    492  CD  ARG A  36      56.273 140.979   8.489  1.00 12.20     0.009 C 
ATOM    493  HD1 ARG A  36      56.873 140.757   9.402  1.00  0.00     0.064 H 
ATOM    494  HD2 ARG A  36      56.948 141.703   7.976  1.00  0.00     0.064 H 
ATOM    495  NE  ARG A  36      55.019 141.650   8.868  1.00  9.80    -0.227 N 
ATOM    496  HE  ARG A  36      54.508 142.157   8.145  1.00  0.00     0.177 HD
ATOM    497  CZ  ARG A  36      54.513 141.634  10.098  1.00 10.35     0.665 C 
ATOM    498  NH1 ARG A  36      55.012 140.851  11.052  1.00 10.79    -0.235 N 
ATOM    499 1HH1 ARG A  36      54.624 140.839  11.995  1.00  0.00     0.174 HD
ATOM    500 2HH1 ARG A  36      55.787 140.228  10.824  1.00  0.00     0.174 HD
ATOM    501  NH2 ARG A  36      53.481 142.463  10.402  1.00  9.94    -0.235 N 
ATOM    502 1HH2 ARG A  36      53.093 142.451  11.345  1.00  0.00     0.174 HD
ATOM    503 2HH2 ARG A  36      53.099 143.063   9.671  1.00  0.00     0.174 HD
ATOM    504  N   ASP A  37      59.091 139.118   4.615  1.00 11.96    -0.346 N 
ATOM    505  HN  ASP A  37      58.335 139.757   4.370  1.00  0.00     0.163 HD
ATOM    506  CA  ASP A  37      60.411 139.306   4.015  1.00 13.32     0.098 C 
ATOM    507  HA  ASP A  37      60.815 138.290   3.798  1.00  0.00     0.088 H 
ATOM    508  C   ASP A  37      61.444 140.015   4.918  1.00 13.05     0.241 C 
ATOM    509  O   ASP A  37      62.508 140.478   4.432  1.00 14.55    -0.271 OA
ATOM    510  CB  ASP A  37      60.255 140.015   2.676  1.00 14.35     0.043 C 
ATOM    511  HB1 ASP A  37      59.557 139.459   2.008  1.00  0.00     0.052 H 
ATOM    512  HB2 ASP A  37      61.187 139.934   2.070  1.00  0.00     0.052 H 
ATOM    513  CG  ASP A  37      59.825 141.470   2.826  1.00 17.61     0.175 C 
ATOM    514  OD1 ASP A  37      59.690 141.968   3.958  1.00 18.01    -0.648 OA
ATOM    515  OD2 ASP A  37      59.600 142.120   1.785  1.00 23.86    -0.648 OA
ATOM    516  N   ARG A  38      61.174 140.077   6.229  1.00 12.16    -0.346 N 
ATOM    517  HN  ARG A  38      60.307 139.659   6.568  1.00  0.00     0.163 HD
ATOM    518  CA  ARG A  38      62.061 140.713   7.190  1.00 10.74     0.089 C 
ATOM    519  HA  ARG A  38      63.126 140.571   6.891  1.00  0.00     0.087 H 
ATOM    520  C   ARG A  38      61.800 140.075   8.535  1.00 10.82     0.241 C 
ATOM    521  O   ARG A  38      60.710 139.468   8.734  1.00 11.20    -0.271 OA
ATOM    522  CB  ARG A  38      61.722 142.212   7.276  1.00 11.14    -0.036 C 
ATOM    523  HB1 ARG A  38      61.856 142.701   6.283  1.00  0.00     0.036 H 
ATOM    524  HB2 ARG A  38      62.500 142.757   7.860  1.00  0.00     0.036 H 
ATOM    525  CG  ARG A  38      60.294 142.510   7.849  1.00 12.70    -0.048 C 
ATOM    526  HG1 ARG A  38      60.148 142.004   8.832  1.00  0.00     0.035 H 
ATOM    527  HG2 ARG A  38      59.511 141.985   7.253  1.00  0.00     0.035 H 
ATOM    528  CD  ARG A  38      59.980 144.021   7.958  1.00 11.59     0.009 C 
ATOM    529  HD1 ARG A  38      60.109 144.547   6.983  1.00  0.00     0.064 H 
ATOM    530  HD2 ARG A  38      60.756 144.569   8.542  1.00  0.00     0.064 H 
ATOM    531  NE  ARG A  38      58.617 144.215   8.521  1.00 11.00    -0.227 N 
ATOM    532  HE  ARG A  38      57.837 144.338   7.876  1.00  0.00     0.177 HD
ATOM    533  CZ  ARG A  38      58.369 144.235   9.830  1.00 10.35     0.665 C 
ATOM    534  NH1 ARG A  38      59.372 144.080  10.706  1.00 11.97    -0.235 N 
ATOM    535 1HH1 ARG A  38      60.330 143.946  10.384  1.00  0.00     0.174 HD
ATOM    536 2HH1 ARG A  38      59.182 144.095  11.708  1.00  0.00     0.174 HD
ATOM    537  NH2 ARG A  38      57.109 144.411  10.254  1.00 11.43    -0.235 N 
ATOM    538 1HH2 ARG A  38      56.346 144.529   9.588  1.00  0.00     0.174 HD
ATOM    539 2HH2 ARG A  38      56.919 144.426  11.256  1.00  0.00     0.174 HD
ATOM    540  N   VAL A  39      62.763 140.231   9.438  1.00 10.23    -0.346 N 
ATOM    541  HN  VAL A  39      63.665 140.598   9.135  1.00  0.00     0.163 HD
ATOM    542  CA  VAL A  39      62.577 139.897  10.845  1.00 11.21     0.092 C 
ATOM    543  HA  VAL A  39      61.773 139.127  10.917  1.00  0.00     0.088 H 
ATOM    544  C   VAL A  39      62.119 141.139  11.614  1.00 10.83     0.241 C 
ATOM    545  O   VAL A  39      62.168 142.273  11.096  1.00 12.65    -0.271 OA
ATOM    546  CB  VAL A  39      63.863 139.321  11.510  1.00 11.78    -0.033 C 
ATOM    547  HB  VAL A  39      63.640 139.191  12.595  1.00  0.00     0.042 H 
ATOM    548  CG1 VAL A  39      64.179 137.906  10.935  1.00 12.65    -0.071 C 
ATOM    549 1HG1 VAL A  39      65.099 137.494  11.411  1.00  0.00     0.028 H 
ATOM    550 2HG1 VAL A  39      64.254 137.916   9.823  1.00  0.00     0.028 H 
ATOM    551 3HG1 VAL A  39      63.312 137.212  11.035  1.00  0.00     0.028 H 
ATOM    552  CG2 VAL A  39      65.075 140.267  11.408  1.00 13.83    -0.071 C 
ATOM    553 1HG2 VAL A  39      65.995 139.855  11.884  1.00  0.00     0.028 H 
ATOM    554 2HG2 VAL A  39      64.830 141.272  11.824  1.00  0.00     0.028 H 
ATOM    555 3HG2 VAL A  39      65.270 140.550  10.347  1.00  0.00     0.028 H 
ATOM    556  N   GLY A  40      61.723 140.935  12.871  1.00 10.27    -0.351 N 
ATOM    557  HN  GLY A  40      61.659 139.984  13.235  1.00  0.00     0.163 HD
ATOM    558  CA  GLY A  40      61.373 142.089  13.747  1.00 10.70     0.069 C 
ATOM    559  HA1 GLY A  40      62.018 142.102  14.656  1.00  0.00     0.078 H 
ATOM    560  HA2 GLY A  40      61.691 143.049  13.278  1.00  0.00     0.078 H 
ATOM    561  C   GLY A  40      59.881 142.142  14.137  1.00  9.25     0.235 C 
ATOM    562  O   GLY A  40      59.542 142.627  15.226  1.00 10.19    -0.272 OA
ATOM    563  N   GLY A  41      58.997 141.684  13.266  1.00  8.93    -0.351 N 
ATOM    564  HN  GLY A  41      59.313 141.396  12.340  1.00  0.00     0.163 HD
ATOM    565  CA  GLY A  41      57.552 141.579  13.607  1.00  8.07     0.069 C 
ATOM    566  HA1 GLY A  41      56.990 141.046  12.805  1.00  0.00     0.078 H 
ATOM    567  HA2 GLY A  41      57.391 140.863  14.447  1.00  0.00     0.078 H 
ATOM    568  C   GLY A  41      56.915 142.932  13.913  1.00  9.32     0.236 C 
ATOM    569  O   GLY A  41      56.811 143.795  13.060  1.00 10.37    -0.272 OA
ATOM    570  N   ARG A  42      56.449 143.034  15.160  1.00  7.79    -0.346 N 
ATOM    571  HN  ARG A  42      56.514 142.234  15.790  1.00  0.00     0.163 HD
ATOM    572  CA  ARG A  42      55.839 144.296  15.639  1.00  7.52     0.089 C 
ATOM    573  HA  ARG A  42      55.181 144.673  14.821  1.00  0.00     0.087 H 
ATOM    574  C   ARG A  42      56.865 145.395  15.933  1.00  7.90     0.241 C 
ATOM    575  O   ARG A  42      56.449 146.525  16.247  1.00  8.30    -0.271 OA
ATOM    576  CB  ARG A  42      54.922 143.991  16.860  1.00  7.15    -0.036 C 
ATOM    577  HB1 ARG A  42      54.735 144.908  17.466  1.00  0.00     0.036 H 
ATOM    578  HB2 ARG A  42      55.455 143.381  17.626  1.00  0.00     0.036 H 
ATOM    579  CG  ARG A  42      53.596 143.321  16.430  1.00  6.92    -0.048 C 
ATOM    580  HG1 ARG A  42      53.004 143.936  15.713  1.00  0.00     0.035 H 
ATOM    581  HG2 ARG A  42      53.744 142.437  15.767  1.00  0.00     0.035 H 
ATOM    582  CD  ARG A  42      52.828 142.989  17.728  1.00  8.75     0.009 C 
ATOM    583  HD1 ARG A  42      52.986 143.763  18.515  1.00  0.00     0.064 H 
ATOM    584  HD2 ARG A  42      51.726 143.106  17.601  1.00  0.00     0.064 H 
ATOM    585  NE  ARG A  42      53.188 141.636  18.204  1.00  8.96    -0.227 N 
ATOM    586  HE  ARG A  42      53.825 141.088  17.627  1.00  0.00     0.177 HD
ATOM    587  CZ  ARG A  42      52.745 141.081  19.325  1.00  8.17     0.665 C 
ATOM    588  NH1 ARG A  42      51.966 141.744  20.206  1.00  9.37    -0.235 N 
ATOM    589 1HH1 ARG A  42      51.734 142.718  20.014  1.00  0.00     0.174 HD
ATOM    590 2HH1 ARG A  42      51.625 141.317  21.068  1.00  0.00     0.174 HD
ATOM    591  NH2 ARG A  42      53.050 139.802  19.577  1.00  8.49    -0.235 N 
ATOM    592 1HH2 ARG A  42      53.639 139.301  18.911  1.00  0.00     0.174 HD
ATOM    593 2HH2 ARG A  42      52.709 139.375  20.439  1.00  0.00     0.174 HD
ATOM    594  N   THR A  43      58.160 145.103  15.770  1.00  9.11    -0.344 N 
ATOM    595  HN  THR A  43      58.449 144.125  15.749  1.00  0.00     0.163 HD
ATOM    596  CA  THR A  43      59.180 146.156  15.620  1.00  9.09     0.113 C 
ATOM    597  HA  THR A  43      58.719 147.121  15.937  1.00  0.00     0.091 H 
ATOM    598  C   THR A  43      59.553 146.283  14.158  1.00 10.20     0.243 C 
ATOM    599  O   THR A  43      59.621 145.303  13.434  1.00 10.56    -0.271 OA
ATOM    600  CB  THR A  43      60.440 145.938  16.475  1.00  8.85     0.060 C 
ATOM    601  HB  THR A  43      61.102 146.830  16.379  1.00  0.00     0.086 H 
ATOM    602  CG2 THR A  43      60.053 145.769  17.918  1.00  8.59    -0.050 C 
ATOM    603 1HG2 THR A  43      60.966 145.611  18.538  1.00  0.00     0.031 H 
ATOM    604 2HG2 THR A  43      59.305 144.955  18.059  1.00  0.00     0.031 H 
ATOM    605 3HG2 THR A  43      59.436 146.621  18.289  1.00  0.00     0.031 H 
ATOM    606  OG1 THR A  43      61.178 144.752  16.048  1.00 10.80    -0.393 OA
ATOM    607  HG1 THR A  43      61.956 144.617  16.576  1.00  0.00     0.210 HD
ATOM    608  N   TYR A  44      59.746 147.527  13.717  1.00  9.83    -0.346 N 
ATOM    609  HN  TYR A  44      59.654 148.309  14.366  1.00  0.00     0.163 HD
ATOM    610  CA  TYR A  44      60.086 147.789  12.324  1.00 10.04     0.093 C 
ATOM    611  HA  TYR A  44      60.797 147.011  11.960  1.00  0.00     0.088 H 
ATOM    612  C   TYR A  44      60.751 149.135  12.289  1.00 10.28     0.241 C 
ATOM    613  O   TYR A  44      60.112 150.161  12.584  1.00 10.42    -0.271 OA
ATOM    614  CB  TYR A  44      58.832 147.799  11.435  1.00  9.71    -0.014 C 
ATOM    615  HB1 TYR A  44      58.299 146.821  11.495  1.00  0.00     0.043 H 
ATOM    616  HB2 TYR A  44      58.049 148.465  11.867  1.00  0.00     0.043 H 
ATOM    617  CG  TYR A  44      59.110 148.166   9.997  1.00 13.06    -0.056 A 
ATOM    618  CD1 TYR A  44      60.094 147.484   9.274  1.00 15.71    -0.074 A 
ATOM    619  HD1 TYR A  44      60.648 146.660   9.755  1.00  0.00     0.084 H 
ATOM    620  CD2 TYR A  44      58.429 149.210   9.387  1.00 20.62    -0.074 A 
ATOM    621  HD2 TYR A  44      57.664 149.770   9.950  1.00  0.00     0.084 H 
ATOM    622  CE1 TYR A  44      60.389 147.834   7.939  1.00 18.30    -0.051 A 
ATOM    623  HE1 TYR A  44      61.172 147.300   7.375  1.00  0.00     0.087 H 
ATOM    624  CE2 TYR A  44      58.710 149.554   8.060  1.00 21.31    -0.051 A 
ATOM    625  HE2 TYR A  44      58.163 150.379   7.572  1.00  0.00     0.087 H 
ATOM    626  CZ  TYR A  44      59.680 148.851   7.363  1.00 22.45     0.065 A 
ATOM    627  OH  TYR A  44      59.961 149.155   6.052  1.00 27.49    -0.361 OA
ATOM    628  HH  TYR A  44      59.468 149.862   5.652  1.00  0.00     0.217 HD
ATOM    629  N   THR A  45      62.029 149.132  11.894  1.00  9.39    -0.344 N 
ATOM    630  HN  THR A  45      62.484 148.247  11.669  1.00  0.00     0.163 HD
ATOM    631  CA  THR A  45      62.781 150.376  11.781  1.00  9.97     0.113 C 
ATOM    632  HA  THR A  45      62.204 151.194  12.273  1.00  0.00     0.091 H 
ATOM    633  C   THR A  45      62.928 150.696  10.303  1.00 10.38     0.243 C 
ATOM    634  O   THR A  45      63.585 149.974   9.564  1.00 12.49    -0.271 OA
ATOM    635  CB  THR A  45      64.187 150.285  12.437  1.00 10.03     0.060 C 
ATOM    636  HB  THR A  45      64.777 149.488  11.927  1.00  0.00     0.086 H 
ATOM    637  CG2 THR A  45      64.968 151.664  12.324  1.00 10.71    -0.050 C 
ATOM    638 1HG2 THR A  45      65.977 151.599  12.795  1.00  0.00     0.031 H 
ATOM    639 2HG2 THR A  45      64.373 152.507  12.747  1.00  0.00     0.031 H 
ATOM    640 3HG2 THR A  45      65.032 152.013  11.267  1.00  0.00     0.031 H 
ATOM    641  OG1 THR A  45      64.051 149.954  13.826  1.00 11.61    -0.393 OA
ATOM    642  HG1 THR A  45      64.910 149.898  14.227  1.00  0.00     0.210 HD
ATOM    643  N   LEU A  46      62.276 151.773   9.872  1.00 10.69    -0.346 N 
ATOM    644  HN  LEU A  46      61.685 152.284  10.527  1.00  0.00     0.163 HD
ATOM    645  CA  LEU A  46      62.376 152.251   8.491  1.00 11.29     0.089 C 
ATOM    646  HA  LEU A  46      62.450 151.378   7.801  1.00  0.00     0.087 H 
ATOM    647  C   LEU A  46      63.612 153.126   8.335  1.00 11.66     0.241 C 
ATOM    648  O   LEU A  46      63.897 153.963   9.195  1.00 11.42    -0.271 OA
ATOM    649  CB  LEU A  46      61.109 153.072   8.149  1.00 12.70    -0.035 C 
ATOM    650  HB1 LEU A  46      60.213 152.409   8.167  1.00  0.00     0.037 H 
ATOM    651  HB2 LEU A  46      60.866 153.761   8.991  1.00  0.00     0.037 H 
ATOM    652  CG  LEU A  46      61.150 153.856   6.831  1.00 15.15    -0.059 C 
ATOM    653  HG  LEU A  46      62.132 154.380   6.767  1.00  0.00     0.039 H 
ATOM    654  CD1 LEU A  46      61.036 152.901   5.638  1.00 19.50    -0.073 C 
ATOM    655 1HD1 LEU A  46      61.843 152.132   5.647  1.00  0.00     0.028 H 
ATOM    656 2HD1 LEU A  46      61.015 153.458   4.672  1.00  0.00     0.028 H 
ATOM    657 3HD1 LEU A  46      60.027 152.430   5.589  1.00  0.00     0.028 H 
ATOM    658  CD2 LEU A  46      60.040 154.913   6.819  1.00 14.48    -0.073 C 
ATOM    659 1HD2 LEU A  46      60.123 155.608   7.687  1.00  0.00     0.028 H 
ATOM    660 2HD2 LEU A  46      59.031 154.442   6.770  1.00  0.00     0.028 H 
ATOM    661 3HD2 LEU A  46      60.019 155.470   5.853  1.00  0.00     0.028 H 
ATOM    662  N   ARG A  47      64.370 152.904   7.257  1.00 12.50    -0.346 N 
ATOM    663  HN  ARG A  47      64.142 152.135   6.627  1.00  0.00     0.163 HD
ATOM    664  CA  ARG A  47      65.531 153.761   6.974  1.00 13.36     0.089 C 
ATOM    665  HA  ARG A  47      65.572 154.556   7.755  1.00  0.00     0.087 H 
ATOM    666  C   ARG A  47      65.354 154.439   5.618  1.00 12.86     0.241 C 
ATOM    667  O   ARG A  47      65.043 153.780   4.614  1.00 13.38    -0.271 OA
ATOM    668  CB  ARG A  47      66.881 152.997   6.996  1.00 13.58    -0.036 C 
ATOM    669  HB1 ARG A  47      67.689 153.617   6.542  1.00  0.00     0.036 H 
ATOM    670  HB2 ARG A  47      66.864 152.150   6.271  1.00  0.00     0.036 H 
ATOM    671  CG  ARG A  47      67.288 152.515   8.364  1.00 15.99    -0.048 C 
ATOM    672  HG1 ARG A  47      68.326 152.832   8.619  1.00  0.00     0.035 H 
ATOM    673  HG2 ARG A  47      66.742 153.058   9.170  1.00  0.00     0.035 H 
ATOM    674  CD  ARG A  47      67.121 151.051   8.485  1.00 21.41     0.009 C 
ATOM    675  HD1 ARG A  47      66.051 150.753   8.394  1.00  0.00     0.064 H 
ATOM    676  HD2 ARG A  47      67.524 150.518   7.592  1.00  0.00     0.064 H 
ATOM    677  NE  ARG A  47      67.718 150.546   9.729  1.00 19.55    -0.227 N 
ATOM    678  HE  ARG A  47      68.321 151.162  10.274  1.00  0.00     0.177 HD
ATOM    679  CZ  ARG A  47      67.496 149.310  10.166  1.00 19.31     0.665 C 
ATOM    680  NH1 ARG A  47      66.696 148.514   9.446  1.00 18.82    -0.235 N 
ATOM    681 1HH1 ARG A  47      66.526 147.566   9.781  1.00  0.00     0.174 HD
ATOM    682 2HH1 ARG A  47      66.276 148.832   8.573  1.00  0.00     0.174 HD
ATOM    683  NH2 ARG A  47      68.047 148.893  11.311  1.00 19.52    -0.235 N 
ATOM    684 1HH2 ARG A  47      67.877 147.945  11.646  1.00  0.00     0.174 HD
ATOM    685 2HH2 ARG A  47      68.657 149.500  11.860  1.00  0.00     0.174 HD
ATOM    686  N   ASN A  48      65.502 155.769   5.610  1.00 12.93    -0.346 N 
ATOM    687  HN  ASN A  48      65.588 156.269   6.495  1.00  0.00     0.163 HD
ATOM    688  CA  ASN A  48      65.543 156.524   4.345  1.00 12.98     0.097 C 
ATOM    689  HA  ASN A  48      66.147 155.936   3.615  1.00  0.00     0.088 H 
ATOM    690  C   ASN A  48      66.290 157.837   4.627  1.00 13.26     0.241 C 
ATOM    691  O   ASN A  48      66.657 158.133   5.786  1.00 13.14    -0.271 OA
ATOM    692  CB  ASN A  48      64.139 156.757   3.723  1.00 12.05     0.036 C 
ATOM    693  HB1 ASN A  48      63.641 155.786   3.492  1.00  0.00     0.051 H 
ATOM    694  HB2 ASN A  48      64.226 157.169   2.690  1.00  0.00     0.051 H 
ATOM    695  CG  ASN A  48      63.240 157.637   4.585  1.00 12.49     0.217 C 
ATOM    696  ND2 ASN A  48      61.968 157.218   4.749  1.00 13.21    -0.370 N 
ATOM    697 1HD2 ASN A  48      61.623 156.343   4.354  1.00  0.00     0.159 HD
ATOM    698 2HD2 ASN A  48      61.367 157.807   5.326  1.00  0.00     0.159 HD
ATOM    699  OD1 ASN A  48      63.657 158.696   5.063  1.00 11.85    -0.274 OA
ATOM    700  N   GLN A  49      66.584 158.604   3.579  1.00 13.58    -0.346 N 
ATOM    701  HN  GLN A  49      66.229 158.362   2.654  1.00  0.00     0.163 HD
ATOM    702  CA  GLN A  49      67.416 159.793   3.757  1.00 15.86     0.090 C 
ATOM    703  HA  GLN A  49      68.305 159.488   4.357  1.00  0.00     0.087 H 
ATOM    704  C   GLN A  49      66.729 160.914   4.508  1.00 15.55     0.241 C 
ATOM    705  O   GLN A  49      67.409 161.698   5.175  1.00 15.14    -0.271 OA
ATOM    706  CB  GLN A  49      67.927 160.259   2.394  1.00 17.44    -0.030 C 
ATOM    707  HB1 GLN A  49      68.331 161.297   2.439  1.00  0.00     0.037 H 
ATOM    708  HB2 GLN A  49      67.090 160.434   1.679  1.00  0.00     0.037 H 
ATOM    709  CG  GLN A  49      68.936 159.295   1.840  1.00 23.19     0.011 C 
ATOM    710  HG1 GLN A  49      69.174 159.531   0.777  1.00  0.00     0.047 H 
ATOM    711  HG2 GLN A  49      68.490 158.282   1.703  1.00  0.00     0.047 H 
ATOM    712  CD  GLN A  49      70.191 159.227   2.675  1.00 28.07     0.215 C 
ATOM    713  NE2 GLN A  49      70.549 158.026   3.123  1.00 31.37    -0.370 N 
ATOM    714 1HE2 GLN A  49      71.397 157.980   3.687  1.00  0.00     0.159 HD
ATOM    715 2HE2 GLN A  49      70.016 157.180   2.921  1.00  0.00     0.159 HD
ATOM    716  OE1 GLN A  49      70.836 160.250   2.919  1.00 34.60    -0.274 OA
ATOM    717  N   LYS A  50      65.394 160.960   4.452  1.00 13.66    -0.346 N 
ATOM    718  HN  LYS A  50      64.880 160.232   3.955  1.00  0.00     0.163 HD
ATOM    719  CA  LYS A  50      64.662 162.061   5.107  1.00 14.63     0.089 C 
ATOM    720  HA  LYS A  50      65.210 163.011   4.905  1.00  0.00     0.087 H 
ATOM    721  C   LYS A  50      64.587 161.870   6.609  1.00 14.38     0.241 C 
ATOM    722  O   LYS A  50      64.531 162.844   7.349  1.00 15.74    -0.271 OA
ATOM    723  CB  LYS A  50      63.232 162.201   4.543  1.00 14.17    -0.038 C 
ATOM    724  HB1 LYS A  50      62.685 161.233   4.629  1.00  0.00     0.036 H 
ATOM    725  HB2 LYS A  50      62.609 162.834   5.218  1.00  0.00     0.036 H 
ATOM    726  CG  LYS A  50      63.162 162.729   3.099  1.00 16.87    -0.061 C 
ATOM    727  HG1 LYS A  50      62.147 162.582   2.663  1.00  0.00     0.033 H 
ATOM    728  HG2 LYS A  50      63.747 162.084   2.403  1.00  0.00     0.033 H 
ATOM    729  CD  LYS A  50      63.594 164.165   3.006  1.00 22.72    -0.043 C 
ATOM    730  HD1 LYS A  50      63.172 164.783   3.833  1.00  0.00     0.035 H 
ATOM    731  HD2 LYS A  50      64.676 164.293   3.244  1.00  0.00     0.035 H 
ATOM    732  CE  LYS A  50      63.240 164.726   1.635  1.00 26.34     0.080 C 
ATOM    733  HE1 LYS A  50      63.692 164.130   0.808  1.00  0.00     0.075 H 
ATOM    734  HE2 LYS A  50      62.166 164.566   1.381  1.00  0.00     0.075 H 
ATOM    735  NZ  LYS A  50      63.626 166.168   1.564  1.00 30.93    -0.079 N 
ATOM    736  HZ1 LYS A  50      63.389 166.544   0.646  1.00  0.00     0.274 HD
ATOM    737  HZ2 LYS A  50      64.608 166.314   1.796  1.00  0.00     0.274 HD
ATOM    738  HZ3 LYS A  50      63.213 166.714   2.320  1.00  0.00     0.274 HD
ATOM    739  N   VAL A  51      64.557 160.624   7.080  1.00 12.26    -0.346 N 
ATOM    740  HN  VAL A  51      64.623 159.829   6.444  1.00  0.00     0.163 HD
ATOM    741  CA  VAL A  51      64.428 160.410   8.525  1.00 11.78     0.092 C 
ATOM    742  HA  VAL A  51      64.198 161.391   9.003  1.00  0.00     0.088 H 
ATOM    743  C   VAL A  51      65.696 159.841   9.182  1.00 11.34     0.241 C 
ATOM    744  O   VAL A  51      65.769 159.775  10.421  1.00 12.11    -0.271 OA
ATOM    745  CB  VAL A  51      63.252 159.437   8.824  1.00 11.75    -0.033 C 
ATOM    746  HB  VAL A  51      63.056 159.439   9.922  1.00  0.00     0.042 H 
ATOM    747  CG1 VAL A  51      62.000 159.877   8.108  1.00 13.46    -0.071 C 
ATOM    748 1HG1 VAL A  51      61.752 160.917   8.425  1.00  0.00     0.028 H 
ATOM    749 2HG1 VAL A  51      61.151 159.171   8.261  1.00  0.00     0.028 H 
ATOM    750 3HG1 VAL A  51      62.085 159.778   7.001  1.00  0.00     0.028 H 
ATOM    751  CG2 VAL A  51      63.589 158.024   8.393  1.00 12.70    -0.071 C 
ATOM    752 1HG2 VAL A  51      64.515 157.699   8.922  1.00  0.00     0.028 H 
ATOM    753 2HG2 VAL A  51      63.674 157.925   7.286  1.00  0.00     0.028 H 
ATOM    754 3HG2 VAL A  51      62.740 157.318   8.546  1.00  0.00     0.028 H 
ATOM    755  N   LYS A  52      66.636 159.368   8.342  1.00 12.10    -0.346 N 
ATOM    756  HN  LYS A  52      66.564 159.625   7.357  1.00  0.00     0.163 HD
ATOM    757  CA  LYS A  52      67.773 158.496   8.749  1.00 12.40     0.089 C 
ATOM    758  HA  LYS A  52      68.408 158.340   7.846  1.00  0.00     0.087 H 
ATOM    759  C   LYS A  52      67.260 157.116   9.185  1.00 12.88     0.241 C 
ATOM    760  O   LYS A  52      67.427 156.139   8.454  1.00 13.81    -0.271 OA
ATOM    761  CB  LYS A  52      68.671 159.125   9.832  1.00 14.05    -0.038 C 
ATOM    762  HB1 LYS A  52      68.128 159.225  10.801  1.00  0.00     0.036 H 
ATOM    763  HB2 LYS A  52      68.860 160.204   9.625  1.00  0.00     0.036 H 
ATOM    764  CG  LYS A  52      69.984 158.354  10.007  1.00 17.02    -0.061 C 
ATOM    765  HG1 LYS A  52      70.197 157.704   9.127  1.00  0.00     0.033 H 
ATOM    766  HG2 LYS A  52      69.893 157.563  10.787  1.00  0.00     0.033 H 
ATOM    767  CD  LYS A  52      71.139 159.290  10.298  1.00 27.99    -0.043 C 
ATOM    768  HD1 LYS A  52      70.993 160.277   9.801  1.00  0.00     0.035 H 
ATOM    769  HD2 LYS A  52      72.066 158.962   9.772  1.00  0.00     0.035 H 
ATOM    770  CE  LYS A  52      71.378 159.453  11.754  1.00 30.44     0.080 C 
ATOM    771  HE1 LYS A  52      71.753 158.514  12.224  1.00  0.00     0.075 H 
ATOM    772  HE2 LYS A  52      70.426 159.552  12.325  1.00  0.00     0.075 H 
ATOM    773  NZ  LYS A  52      72.316 160.628  11.999  1.00 29.93    -0.079 N 
ATOM    774  HZ1 LYS A  52      72.480 160.740  12.999  1.00  0.00     0.274 HD
ATOM    775  HZ2 LYS A  52      71.973 161.487  11.569  1.00  0.00     0.274 HD
ATOM    776  HZ3 LYS A  52      73.187 160.537  11.476  1.00  0.00     0.274 HD
ATOM    777  N   TYR A  53      66.632 157.059  10.366  1.00 12.25    -0.346 N 
ATOM    778  HN  TYR A  53      66.637 157.872  10.981  1.00  0.00     0.163 HD
ATOM    779  CA  TYR A  53      65.934 155.833  10.784  1.00 11.49     0.093 C 
ATOM    780  HA  TYR A  53      65.573 155.281   9.885  1.00  0.00     0.088 H 
ATOM    781  C   TYR A  53      64.747 156.260  11.633  1.00 11.47     0.241 C 
ATOM    782  O   TYR A  53      64.779 157.322  12.257  1.00 10.94    -0.271 OA
ATOM    783  CB  TYR A  53      66.838 154.908  11.635  1.00 12.22    -0.014 C 
ATOM    784  HB1 TYR A  53      66.317 153.942  11.831  1.00  0.00     0.043 H 
ATOM    785  HB2 TYR A  53      67.699 154.549  11.024  1.00  0.00     0.043 H 
ATOM    786  CG  TYR A  53      67.339 155.500  12.938  1.00 12.27    -0.056 A 
ATOM    787  CD1 TYR A  53      66.590 155.418  14.124  1.00 12.55    -0.074 A 
ATOM    788  HD1 TYR A  53      65.610 154.911  14.109  1.00  0.00     0.084 H 
ATOM    789  CD2 TYR A  53      68.559 156.203  12.975  1.00 10.76    -0.074 A 
ATOM    790  HD2 TYR A  53      69.139 156.329  12.045  1.00  0.00     0.084 H 
ATOM    791  CE1 TYR A  53      67.056 155.961  15.314  1.00 13.35    -0.051 A 
ATOM    792  HE1 TYR A  53      66.464 155.856  16.239  1.00  0.00     0.087 H 
ATOM    793  CE2 TYR A  53      69.057 156.752  14.186  1.00 12.13    -0.051 A 
ATOM    794  HE2 TYR A  53      70.039 157.254  14.213  1.00  0.00     0.087 H 
ATOM    795  CZ  TYR A  53      68.285 156.646  15.337  1.00 15.54     0.065 A 
ATOM    796  OH  TYR A  53      68.745 157.189  16.500  1.00 16.22    -0.361 OA
ATOM    797  HH  TYR A  53      68.217 157.117  17.287  1.00  0.00     0.217 HD
ATOM    798  N   VAL A  54      63.710 155.431  11.644  1.00  9.61    -0.346 N 
ATOM    799  HN  VAL A  54      63.703 154.610  11.038  1.00  0.00     0.163 HD
ATOM    800  CA  VAL A  54      62.558 155.707  12.546  1.00  9.96     0.092 C 
ATOM    801  HA  VAL A  54      62.960 156.137  13.493  1.00  0.00     0.088 H 
ATOM    802  C   VAL A  54      61.865 154.397  12.886  1.00  9.74     0.241 C 
ATOM    803  O   VAL A  54      61.591 153.546  12.021  1.00 10.54    -0.271 OA
ATOM    804  CB  VAL A  54      61.542 156.734  11.946  1.00  9.56    -0.033 C 
ATOM    805  HB  VAL A  54      62.094 157.680  11.739  1.00  0.00     0.042 H 
ATOM    806  CG1 VAL A  54      60.927 156.239  10.607  1.00 11.16    -0.071 C 
ATOM    807 1HG1 VAL A  54      61.737 156.009   9.876  1.00  0.00     0.028 H 
ATOM    808 2HG1 VAL A  54      60.186 156.963  10.195  1.00  0.00     0.028 H 
ATOM    809 3HG1 VAL A  54      60.242 155.372  10.757  1.00  0.00     0.028 H 
ATOM    810  CG2 VAL A  54      60.417 157.053  12.961  1.00 11.27    -0.071 C 
ATOM    811 1HG2 VAL A  54      60.858 157.408  13.921  1.00  0.00     0.028 H 
ATOM    812 2HG2 VAL A  54      59.732 156.186  13.111  1.00  0.00     0.028 H 
ATOM    813 3HG2 VAL A  54      59.676 157.777  12.549  1.00  0.00     0.028 H 
ATOM    814  N   ASP A  55      61.573 154.231  14.174  1.00  9.83    -0.345 N 
ATOM    815  HN  ASP A  55      61.907 154.907  14.861  1.00  0.00     0.163 HD
ATOM    816  CA  ASP A  55      60.778 153.088  14.607  1.00  8.98     0.098 C 
ATOM    817  HA  ASP A  55      61.128 152.175  14.072  1.00  0.00     0.088 H 
ATOM    818  C   ASP A  55      59.298 153.313  14.301  1.00  9.75     0.241 C 
ATOM    819  O   ASP A  55      58.684 154.283  14.850  1.00 11.25    -0.271 OA
ATOM    820  CB  ASP A  55      60.944 152.881  16.117  1.00  8.84     0.043 C 
ATOM    821  HB1 ASP A  55      60.078 152.320  16.541  1.00  0.00     0.052 H 
ATOM    822  HB2 ASP A  55      60.823 153.843  16.668  1.00  0.00     0.052 H 
ATOM    823  CG  ASP A  55      62.278 152.198  16.484  1.00 10.97     0.175 C 
ATOM    824  OD1 ASP A  55      62.685 151.302  15.733  1.00 12.74    -0.648 OA
ATOM    825  OD2 ASP A  55      62.836 152.550  17.552  1.00 12.68    -0.648 OA
ATOM    826  N   LEU A  56      58.742 152.454  13.433  1.00  9.11    -0.346 N 
ATOM    827  HN  LEU A  56      59.321 151.745  12.982  1.00  0.00     0.163 HD
ATOM    828  CA  LEU A  56      57.305 152.525  13.126  1.00  8.89     0.089 C 
ATOM    829  HA  LEU A  56      56.956 153.558  13.359  1.00  0.00     0.087 H 
ATOM    830  C   LEU A  56      56.489 151.548  13.985  1.00  8.78     0.240 C 
ATOM    831  O   LEU A  56      55.243 151.629  14.025  1.00  9.12    -0.271 OA
ATOM    832  CB  LEU A  56      57.053 152.270  11.649  1.00  9.68    -0.035 C 
ATOM    833  HB1 LEU A  56      55.964 152.124  11.460  1.00  0.00     0.037 H 
ATOM    834  HB2 LEU A  56      57.434 151.264  11.358  1.00  0.00     0.037 H 
ATOM    835  CG  LEU A  56      57.610 153.332  10.728  1.00 10.80    -0.059 C 
ATOM    836  HG  LEU A  56      58.721 153.346  10.822  1.00  0.00     0.039 H 
ATOM    837  CD1 LEU A  56      57.237 152.953   9.292  1.00 14.46    -0.073 C 
ATOM    838 1HD1 LEU A  56      57.634 151.943   9.037  1.00  0.00     0.028 H 
ATOM    839 2HD1 LEU A  56      57.570 153.725   8.560  1.00  0.00     0.028 H 
ATOM    840 3HD1 LEU A  56      56.138 153.022   9.118  1.00  0.00     0.028 H 
ATOM    841  CD2 LEU A  56      57.082 154.676  11.067  1.00 15.81    -0.073 C 
ATOM    842 1HD2 LEU A  56      57.354 154.952  12.113  1.00  0.00     0.028 H 
ATOM    843 2HD2 LEU A  56      55.983 154.745  10.893  1.00  0.00     0.028 H 
ATOM    844 3HD2 LEU A  56      57.415 155.448  10.335  1.00  0.00     0.028 H 
ATOM    845  N   GLY A  57      57.184 150.582  14.607  1.00  8.31    -0.351 N 
ATOM    846  HN  GLY A  57      58.165 150.434  14.368  1.00  0.00     0.163 HD
ATOM    847  CA  GLY A  57      56.549 149.735  15.628  1.00  8.85     0.069 C 
ATOM    848  HA1 GLY A  57      56.639 148.656  15.362  1.00  0.00     0.078 H 
ATOM    849  HA2 GLY A  57      55.439 149.838  15.597  1.00  0.00     0.078 H 
ATOM    850  C   GLY A  57      57.075 149.993  17.017  1.00  7.90     0.235 C 
ATOM    851  O   GLY A  57      57.366 151.160  17.391  1.00  9.37    -0.272 OA
ATOM    852  N   GLY A  58      57.267 148.914  17.777  1.00  7.87    -0.351 N 
ATOM    853  HN  GLY A  58      57.079 147.987  17.394  1.00  0.00     0.163 HD
ATOM    854  CA  GLY A  58      57.752 149.048  19.176  1.00  7.86     0.064 C 
ATOM    855  HA1 GLY A  58      57.812 148.060  19.690  1.00  0.00     0.077 H 
ATOM    856  HA2 GLY A  58      56.993 149.532  19.833  1.00  0.00     0.077 H 
ATOM    857  C   GLY A  58      59.082 149.785  19.211  1.00  8.71     0.219 C 
ATOM    858  O   GLY A  58      59.949 149.532  18.360  1.00  9.09    -0.278 OA
ATOM    859  N   SER A  59      59.257 150.685  20.197  1.00  8.72    -0.222 NA
ATOM    860  CA ASER A  59      60.434 151.592  20.228  0.50  8.42     0.093 C 
ATOM    861  HA ASER A  59      61.228 151.157  19.577  1.00  0.00     0.082 H 
ATOM    862  CA BSER A  59      60.463 151.524  20.225  0.50  9.67     0.093 C 
ATOM    863  HA BSER A  59      61.255 150.996  19.644  1.00  0.00     0.082 H 
ATOM    864  C   SER A  59      61.019 151.794  21.628  1.00  8.96     0.182 C 
ATOM    865  O   SER A  59      62.260 151.820  21.806  1.00  9.24    -0.280 OA
ATOM    866  CB ASER A  59      60.060 152.973  19.672  0.50  8.25     0.040 C 
ATOM    867  HB1ASER A  59      59.463 152.886  18.734  1.00  0.00     0.077 H 
ATOM    868  HB2ASER A  59      59.302 153.478  20.315  1.00  0.00     0.077 H 
ATOM    869  CB BSER A  59      60.183 152.848  19.524  0.50 10.05     0.040 C 
ATOM    870  HB1BSER A  59      61.118 153.428  19.347  1.00  0.00     0.077 H 
ATOM    871  HB2BSER A  59      59.876 152.698  18.463  1.00  0.00     0.077 H 
ATOM    872  OG ASER A  59      61.215 153.797  19.481  0.50  5.91    -0.399 OA
ATOM    873  HG ASER A  59      60.984 154.652  19.137  1.00  0.00     0.209 HD
ATOM    874  OG BSER A  59      59.238 153.592  20.237  0.50 14.51    -0.399 OA
ATOM    875  HG BSER A  59      59.063 154.417  19.800  1.00  0.00     0.209 HD
ATOM    876  N   TYR A  60      60.146 151.999  22.608  1.00  8.32    -0.352 N 
ATOM    877  HN  TYR A  60      59.151 151.841  22.447  1.00  0.00     0.163 HD
ATOM    878  CA  TYR A  60      60.614 152.454  23.924  1.00  9.76     0.092 C 
ATOM    879  HA  TYR A  60      61.492 153.122  23.765  1.00  0.00     0.088 H 
ATOM    880  C   TYR A  60      61.037 151.345  24.828  1.00 10.03     0.241 C 
ATOM    881  O   TYR A  60      60.445 150.274  24.855  1.00 10.01    -0.271 OA
ATOM    882  CB  TYR A  60      59.504 153.281  24.636  1.00 11.23    -0.014 C 
ATOM    883  HB1 TYR A  60      58.631 152.647  24.917  1.00  0.00     0.043 H 
ATOM    884  HB2 TYR A  60      59.815 153.599  25.658  1.00  0.00     0.043 H 
ATOM    885  CG  TYR A  60      59.094 154.451  23.789  1.00  8.47    -0.056 A 
ATOM    886  CD1 TYR A  60      57.868 154.453  23.108  1.00  9.91    -0.074 A 
ATOM    887  HD1 TYR A  60      57.161 153.618  23.251  1.00  0.00     0.084 H 
ATOM    888  CD2 TYR A  60      59.967 155.551  23.603  1.00 10.51    -0.074 A 
ATOM    889  HD2 TYR A  60      60.922 155.584  24.154  1.00  0.00     0.084 H 
ATOM    890  CE1 TYR A  60      57.536 155.499  22.254  1.00  8.72    -0.051 A 
ATOM    891  HE1 TYR A  60      56.573 155.490  21.717  1.00  0.00     0.087 H 
ATOM    892  CE2 TYR A  60      59.639 156.598  22.731  1.00 10.44    -0.051 A 
ATOM    893  HE2 TYR A  60      60.337 157.436  22.569  1.00  0.00     0.087 H 
ATOM    894  CZ  TYR A  60      58.424 156.557  22.080  1.00  9.80     0.065 A 
ATOM    895  OH  TYR A  60      58.104 157.578  21.220  1.00 11.40    -0.361 OA
ATOM    896  HH  TYR A  60      58.710 158.300  21.101  1.00  0.00     0.217 HD
ATOM    897  N   VAL A  61      62.093 151.618  25.592  1.00  9.17    -0.346 N 
ATOM    898  HN  VAL A  61      62.646 152.454  25.405  1.00  0.00     0.163 HD
ATOM    899  CA  VAL A  61      62.469 150.741  26.690  1.00  9.28     0.092 C 
ATOM    900  HA  VAL A  61      61.615 150.057  26.903  1.00  0.00     0.088 H 
ATOM    901  C   VAL A  61      62.732 151.586  27.932  1.00  8.74     0.241 C 
ATOM    902  O   VAL A  61      62.935 152.810  27.836  1.00  9.56    -0.271 OA
ATOM    903  CB  VAL A  61      63.726 149.870  26.339  1.00  9.20    -0.033 C 
ATOM    904  HB  VAL A  61      63.983 149.267  27.241  1.00  0.00     0.042 H 
ATOM    905  CG1 VAL A  61      63.410 148.890  25.199  1.00  9.78    -0.071 C 
ATOM    906 1HG1 VAL A  61      62.535 148.238  25.430  1.00  0.00     0.028 H 
ATOM    907 2HG1 VAL A  61      64.305 148.282  24.932  1.00  0.00     0.028 H 
ATOM    908 3HG1 VAL A  61      63.266 149.429  24.234  1.00  0.00     0.028 H 
ATOM    909  CG2 VAL A  61      64.956 150.787  26.014  1.00 10.11    -0.071 C 
ATOM    910 1HG2 VAL A  61      65.185 151.498  26.841  1.00  0.00     0.028 H 
ATOM    911 2HG2 VAL A  61      64.812 151.326  25.049  1.00  0.00     0.028 H 
ATOM    912 3HG2 VAL A  61      65.851 150.179  25.747  1.00  0.00     0.028 H 
ATOM    913  N   GLY A  62      62.751 150.950  29.098  1.00  8.93    -0.351 N 
ATOM    914  HN  GLY A  62      62.601 149.942  29.150  1.00  0.00     0.163 HD
ATOM    915  CA  GLY A  62      62.992 151.733  30.297  1.00  9.79     0.069 C 
ATOM    916  HA1 GLY A  62      63.754 152.523  30.103  1.00  0.00     0.078 H 
ATOM    917  HA2 GLY A  62      62.111 152.376  30.530  1.00  0.00     0.078 H 
ATOM    918  C   GLY A  62      63.376 150.910  31.490  1.00 10.22     0.238 C 
ATOM    919  O   GLY A  62      63.494 149.704  31.403  1.00 11.28    -0.272 OA
ATOM    920  N   PRO A  63      63.567 151.584  32.620  1.00 10.73    -0.337 N 
ATOM    921  CA  PRO A  63      63.967 150.868  33.852  1.00 11.39     0.091 C 
ATOM    922  HA  PRO A  63      64.999 150.463  33.730  1.00  0.00     0.087 H 
ATOM    923  C   PRO A  63      63.020 149.742  34.218  1.00 11.35     0.241 C 
ATOM    924  O   PRO A  63      61.795 149.832  34.000  1.00 11.34    -0.271 OA
ATOM    925  CB  PRO A  63      63.967 151.960  34.930  1.00 11.88    -0.036 C 
ATOM    926  HB1 PRO A  63      63.552 151.627  35.910  1.00  0.00     0.036 H 
ATOM    927  HB2 PRO A  63      64.984 152.224  35.305  1.00  0.00     0.036 H 
ATOM    928  CG  PRO A  63      63.220 153.125  34.312  1.00 12.62    -0.048 C 
ATOM    929  HG1 PRO A  63      63.520 154.112  34.736  1.00  0.00     0.035 H 
ATOM    930  HG2 PRO A  63      62.146 153.164  34.608  1.00  0.00     0.035 H 
ATOM    931  CD  PRO A  63      63.420 153.035  32.823  1.00 11.92    -0.001 C 
ATOM    932  HD1 PRO A  63      62.624 153.519  32.210  1.00  0.00     0.064 H 
ATOM    933  HD2 PRO A  63      64.255 153.655  32.421  1.00  0.00     0.064 H 
ATOM    934  N   THR A  64      63.631 148.702  34.779  1.00 11.50    -0.344 N 
ATOM    935  HN  THR A  64      64.615 148.811  35.024  1.00  0.00     0.163 HD
ATOM    936  CA  THR A  64      62.993 147.396  35.076  1.00 11.36     0.113 C 
ATOM    937  HA  THR A  64      63.720 146.877  35.743  1.00  0.00     0.091 H 
ATOM    938  C   THR A  64      62.832 146.454  33.879  1.00 11.42     0.243 C 
ATOM    939  O   THR A  64      62.439 145.301  34.059  1.00 12.59    -0.271 OA
ATOM    940  CB  THR A  64      61.680 147.439  35.894  1.00 11.33     0.060 C 
ATOM    941  HB  THR A  64      61.509 146.421  36.316  1.00  0.00     0.086 H 
ATOM    942  CG2 THR A  64      61.752 148.413  37.054  1.00 11.91    -0.050 C 
ATOM    943 1HG2 THR A  64      60.806 148.444  37.643  1.00  0.00     0.031 H 
ATOM    944 2HG2 THR A  64      62.042 149.432  36.706  1.00  0.00     0.031 H 
ATOM    945 3HG2 THR A  64      62.627 148.193  37.710  1.00  0.00     0.031 H 
ATOM    946  OG1 THR A  64      60.543 147.765  35.051  1.00 10.56    -0.393 OA
ATOM    947  HG1 THR A  64      59.737 147.791  35.553  1.00  0.00     0.210 HD
ATOM    948  N   GLN A  65      63.145 146.917  32.673  1.00 11.12    -0.346 N 
ATOM    949  HN  GLN A  65      63.430 147.891  32.570  1.00  0.00     0.163 HD
ATOM    950  CA  GLN A  65      63.089 146.058  31.489  1.00 10.55     0.090 C 
ATOM    951  HA  GLN A  65      62.386 145.218  31.700  1.00  0.00     0.087 H 
ATOM    952  C   GLN A  65      64.467 145.470  31.222  1.00 10.29     0.241 C 
ATOM    953  O   GLN A  65      65.099 145.741  30.194  1.00 10.37    -0.271 OA
ATOM    954  CB  GLN A  65      62.562 146.830  30.282  1.00 11.18    -0.030 C 
ATOM    955  HB1 GLN A  65      62.625 146.215  29.354  1.00  0.00     0.037 H 
ATOM    956  HB2 GLN A  65      63.257 147.654  29.998  1.00  0.00     0.037 H 
ATOM    957  CG  GLN A  65      61.115 147.367  30.503  1.00  8.84     0.011 C 
ATOM    958  HG1 GLN A  65      60.414 146.552  30.799  1.00  0.00     0.047 H 
ATOM    959  HG2 GLN A  65      61.044 147.993  31.423  1.00  0.00     0.047 H 
ATOM    960  CD  GLN A  65      60.624 148.109  29.286  1.00  9.83     0.215 C 
ATOM    961  NE2 GLN A  65      59.332 148.510  29.290  1.00 10.10    -0.370 N 
ATOM    962 1HE2 GLN A  65      58.714 148.361  30.087  1.00  0.00     0.159 HD
ATOM    963 2HE2 GLN A  65      59.000 149.012  28.467  1.00  0.00     0.159 HD
ATOM    964  OE1 GLN A  65      61.376 148.290  28.316  1.00  9.21    -0.274 OA
ATOM    965  N   ASN A  66      64.913 144.636  32.171  1.00 10.23    -0.346 N 
ATOM    966  HN  ASN A  66      64.280 144.253  32.873  1.00  0.00     0.163 HD
ATOM    967  CA  ASN A  66      66.333 144.291  32.170  1.00 11.87     0.097 C 
ATOM    968  HA  ASN A  66      66.901 145.230  31.973  1.00  0.00     0.088 H 
ATOM    969  C   ASN A  66      66.743 143.290  31.117  1.00 11.86     0.241 C 
ATOM    970  O   ASN A  66      67.926 143.269  30.692  1.00 11.69    -0.271 OA
ATOM    971  CB  ASN A  66      66.712 143.819  33.566  1.00 11.86     0.036 C 
ATOM    972  HB1 ASN A  66      67.719 143.341  33.576  1.00  0.00     0.051 H 
ATOM    973  HB2 ASN A  66      66.101 142.941  33.880  1.00  0.00     0.051 H 
ATOM    974  CG  ASN A  66      66.623 144.943  34.573  1.00 13.05     0.217 C 
ATOM    975  ND2 ASN A  66      65.900 144.688  35.649  1.00 14.33    -0.370 N 
ATOM    976 1HD2 ASN A  66      65.472 143.781  35.835  1.00  0.00     0.159 HD
ATOM    977 2HD2 ASN A  66      65.840 145.446  36.328  1.00  0.00     0.159 HD
ATOM    978  OD1 ASN A  66      67.146 146.052  34.346  1.00 13.88    -0.274 OA
ATOM    979  N   ARG A  67      65.790 142.474  30.650  1.00 11.76    -0.346 N 
ATOM    980  HN  ARG A  67      64.832 142.571  30.986  1.00  0.00     0.163 HD
ATOM    981  CA  ARG A  67      66.115 141.438  29.655  1.00 11.67     0.089 C 
ATOM    982  HA  ARG A  67      67.071 140.966  29.981  1.00  0.00     0.087 H 
ATOM    983  C   ARG A  67      66.366 142.036  28.276  1.00 10.70     0.241 C 
ATOM    984  O   ARG A  67      67.339 141.695  27.615  1.00 11.35    -0.271 OA
ATOM    985  CB  ARG A  67      65.054 140.307  29.593  1.00 11.37    -0.036 C 
ATOM    986  HB1 ARG A  67      65.316 139.553  28.814  1.00  0.00     0.036 H 
ATOM    987  HB2 ARG A  67      64.094 140.680  29.165  1.00  0.00     0.036 H 
ATOM    988  CG  ARG A  67      64.826 139.632  30.968  1.00 13.58    -0.048 C 
ATOM    989  HG1 ARG A  67      64.587 140.381  31.759  1.00  0.00     0.035 H 
ATOM    990  HG2 ARG A  67      65.777 139.234  31.393  1.00  0.00     0.035 H 
ATOM    991  CD  ARG A  67      63.731 138.526  30.874  1.00 16.11     0.009 C 
ATOM    992  HD1 ARG A  67      63.850 137.868  29.981  1.00  0.00     0.064 H 
ATOM    993  HD2 ARG A  67      62.723 138.930  30.622  1.00  0.00     0.064 H 
ATOM    994  NE  ARG A  67      63.754 137.780  32.151  1.00 16.87    -0.227 N 
ATOM    995  HE  ARG A  67      64.313 136.927  32.183  1.00  0.00     0.177 HD
ATOM    996  CZ  ARG A  67      63.114 138.123  33.252  1.00 20.51     0.665 C 
ATOM    997  NH1 ARG A  67      62.316 139.192  33.279  1.00 23.11    -0.235 N 
ATOM    998 1HH1 ARG A  67      61.821 139.457  34.130  1.00  0.00     0.174 HD
ATOM    999 2HH1 ARG A  67      62.178 139.759  32.442  1.00  0.00     0.174 HD
ATOM   1000  NH2 ARG A  67      63.294 137.385  34.342  1.00 18.40    -0.235 N 
ATOM   1001 1HH2 ARG A  67      62.799 137.650  35.193  1.00  0.00     0.174 HD
ATOM   1002 2HH2 ARG A  67      63.904 136.568  34.321  1.00  0.00     0.174 HD
ATOM   1003  N   ILE A  68      65.489 142.932  27.825  1.00 11.49    -0.346 N 
ATOM   1004  HN  ILE A  68      64.678 143.184  28.390  1.00  0.00     0.163 HD
ATOM   1005  CA  ILE A  68      65.695 143.552  26.516  1.00 11.02     0.092 C 
ATOM   1006  HA  ILE A  68      65.893 142.737  25.782  1.00  0.00     0.088 H 
ATOM   1007  C   ILE A  68      66.943 144.448  26.568  1.00 11.62     0.241 C 
ATOM   1008  O   ILE A  68      67.648 144.513  25.587  1.00 11.38    -0.271 OA
ATOM   1009  CB  ILE A  68      64.426 144.366  26.005  1.00 12.14    -0.030 C 
ATOM   1010  HB  ILE A  68      63.570 143.653  25.973  1.00  0.00     0.043 H 
ATOM   1011  CG1 ILE A  68      64.626 144.894  24.580  1.00 11.04    -0.063 C 
ATOM   1012 1HG1 ILE A  68      65.503 145.582  24.552  1.00  0.00     0.033 H 
ATOM   1013 2HG1 ILE A  68      63.805 145.603  24.321  1.00  0.00     0.033 H 
ATOM   1014  CG2 ILE A  68      64.046 145.486  26.987  1.00 12.08    -0.071 C 
ATOM   1015 1HG2 ILE A  68      63.157 146.056  26.629  1.00  0.00     0.028 H 
ATOM   1016 2HG2 ILE A  68      64.910 146.161  27.191  1.00  0.00     0.028 H 
ATOM   1017 3HG2 ILE A  68      63.890 145.090  28.018  1.00  0.00     0.028 H 
ATOM   1018  CD1 ILE A  68      64.760 143.852  23.500  1.00 12.86    -0.076 C 
ATOM   1019 1HD1 ILE A  68      64.905 144.236  22.463  1.00  0.00     0.027 H 
ATOM   1020 2HD1 ILE A  68      63.883 143.164  23.528  1.00  0.00     0.027 H 
ATOM   1021 3HD1 ILE A  68      65.581 143.143  23.759  1.00  0.00     0.027 H 
ATOM   1022  N   LEU A  69      67.210 145.105  27.707  1.00 11.11    -0.346 N 
ATOM   1023  HN  LEU A  69      66.575 145.021  28.501  1.00  0.00     0.163 HD
ATOM   1024  CA  LEU A  69      68.389 145.930  27.818  1.00 11.31     0.089 C 
ATOM   1025  HA  LEU A  69      68.390 146.659  26.974  1.00  0.00     0.087 H 
ATOM   1026  C   LEU A  69      69.653 145.062  27.713  1.00 11.58     0.241 C 
ATOM   1027  O   LEU A  69      70.631 145.455  27.034  1.00 12.30    -0.271 OA
ATOM   1028  CB  LEU A  69      68.363 146.712  29.134  1.00 10.98    -0.035 C 
ATOM   1029  HB1 LEU A  69      69.373 147.114  29.381  1.00  0.00     0.037 H 
ATOM   1030  HB2 LEU A  69      68.224 146.028  30.003  1.00  0.00     0.037 H 
ATOM   1031  CG  LEU A  69      67.311 147.827  29.138  1.00 10.49    -0.059 C 
ATOM   1032  HG  LEU A  69      66.326 147.386  28.858  1.00  0.00     0.039 H 
ATOM   1033  CD1 LEU A  69      67.217 148.360  30.564  1.00 13.01    -0.073 C 
ATOM   1034 1HD1 LEU A  69      66.452 149.171  30.567  1.00  0.00     0.028 H 
ATOM   1035 2HD1 LEU A  69      68.201 148.689  30.972  1.00  0.00     0.028 H 
ATOM   1036 3HD1 LEU A  69      67.008 147.562  31.314  1.00  0.00     0.028 H 
ATOM   1037  CD2 LEU A  69      67.624 148.981  28.168  1.00 12.43    -0.073 C 
ATOM   1038 1HD2 LEU A  69      66.859 149.792  28.171  1.00  0.00     0.028 H 
ATOM   1039 2HD2 LEU A  69      67.781 148.593  27.134  1.00  0.00     0.028 H 
ATOM   1040 3HD2 LEU A  69      68.639 149.398  28.368  1.00  0.00     0.028 H 
ATOM   1041  N   ARG A  70      69.606 143.891  28.358  1.00 12.06    -0.346 N 
ATOM   1042  HN  ARG A  70      68.753 143.612  28.843  1.00  0.00     0.163 HD
ATOM   1043  CA  ARG A  70      70.781 143.004  28.370  1.00 10.91     0.089 C 
ATOM   1044  HA  ARG A  70      71.670 143.629  28.618  1.00  0.00     0.087 H 
ATOM   1045  C   ARG A  70      71.002 142.424  26.974  1.00 11.70     0.241 C 
ATOM   1046  O   ARG A  70      72.122 142.373  26.466  1.00 12.11    -0.271 OA
ATOM   1047  CB  ARG A  70      70.657 141.919  29.463  1.00 12.17    -0.036 C 
ATOM   1048  HB1 ARG A  70      70.686 142.384  30.476  1.00  0.00     0.036 H 
ATOM   1049  HB2 ARG A  70      69.625 141.497  29.475  1.00  0.00     0.036 H 
ATOM   1050  CG  ARG A  70      71.722 140.761  29.361  1.00 11.37    -0.048 C 
ATOM   1051  HG1 ARG A  70      72.069 140.442  30.372  1.00  0.00     0.035 H 
ATOM   1052  HG2 ARG A  70      72.689 141.137  28.952  1.00  0.00     0.035 H 
ATOM   1053  CD  ARG A  70      71.205 139.569  28.552  1.00 14.07     0.009 C 
ATOM   1054  HD1 ARG A  70      71.004 139.838  27.489  1.00  0.00     0.064 H 
ATOM   1055  HD2 ARG A  70      71.998 138.804  28.377  1.00  0.00     0.064 H 
ATOM   1056  NE  ARG A  70      70.022 138.999  29.211  1.00 13.51    -0.227 N 
ATOM   1057  HE  ARG A  70      69.884 139.192  30.203  1.00  0.00     0.177 HD
ATOM   1058  CZ  ARG A  70      69.123 138.247  28.589  1.00 14.30     0.665 C 
ATOM   1059  NH1 ARG A  70      69.303 137.923  27.324  1.00 11.76    -0.235 N 
ATOM   1060 1HH1 ARG A  70      70.115 138.281  26.821  1.00  0.00     0.174 HD
ATOM   1061 2HH1 ARG A  70      68.612 137.345  26.846  1.00  0.00     0.174 HD
ATOM   1062  NH2 ARG A  70      68.065 137.780  29.244  1.00 14.67    -0.235 N 
ATOM   1063 1HH2 ARG A  70      67.926 138.031  30.223  1.00  0.00     0.174 HD
ATOM   1064 2HH2 ARG A  70      67.374 137.202  28.766  1.00  0.00     0.174 HD
ATOM   1065  N   LEU A  71      69.937 141.937  26.357  1.00 11.44    -0.346 N 
ATOM   1066  HN  LEU A  71      69.034 141.935  26.831  1.00  0.00     0.163 HD
ATOM   1067  CA  LEU A  71      70.047 141.402  25.003  1.00 11.27     0.089 C 
ATOM   1068  HA  LEU A  71      70.783 140.564  25.024  1.00  0.00     0.087 H 
ATOM   1069  C   LEU A  71      70.556 142.445  24.028  1.00 11.70     0.241 C 
ATOM   1070  O   LEU A  71      71.504 142.192  23.237  1.00 12.27    -0.271 OA
ATOM   1071  CB  LEU A  71      68.685 140.827  24.556  1.00 10.38    -0.035 C 
ATOM   1072  HB1 LEU A  71      68.361 140.019  25.253  1.00  0.00     0.037 H 
ATOM   1073  HB2 LEU A  71      67.876 141.573  24.733  1.00  0.00     0.037 H 
ATOM   1074  CG  LEU A  71      68.636 140.326  23.105  1.00 12.68    -0.059 C 
ATOM   1075  HG  LEU A  71      68.906 141.163  22.420  1.00  0.00     0.039 H 
ATOM   1076  CD1 LEU A  71      69.618 139.133  22.869  1.00 13.58    -0.073 C 
ATOM   1077 1HD1 LEU A  71      69.582 138.769  21.816  1.00  0.00     0.028 H 
ATOM   1078 2HD1 LEU A  71      69.431 138.304  23.591  1.00  0.00     0.028 H 
ATOM   1079 3HD1 LEU A  71      70.658 139.397  23.172  1.00  0.00     0.028 H 
ATOM   1080  CD2 LEU A  71      67.181 139.867  22.802  1.00 11.01    -0.073 C 
ATOM   1081 1HD2 LEU A  71      67.145 139.503  21.749  1.00  0.00     0.028 H 
ATOM   1082 2HD2 LEU A  71      66.427 140.661  23.009  1.00  0.00     0.028 H 
ATOM   1083 3HD2 LEU A  71      66.807 139.111  23.532  1.00  0.00     0.028 H 
ATOM   1084  N   ALA A  72      69.992 143.659  24.084  1.00 11.47    -0.346 N 
ATOM   1085  HN  ALA A  72      69.270 143.859  24.777  1.00  0.00     0.163 HD
ATOM   1086  CA  ALA A  72      70.409 144.672  23.166  1.00 12.76     0.086 C 
ATOM   1087  HA  ALA A  72      70.321 144.262  22.133  1.00  0.00     0.086 H 
ATOM   1088  C   ALA A  72      71.885 145.083  23.398  1.00 12.90     0.240 C 
ATOM   1089  O   ALA A  72      72.607 145.323  22.432  1.00 12.56    -0.271 OA
ATOM   1090  CB  ALA A  72      69.467 145.895  23.281  1.00 12.75    -0.049 C 
ATOM   1091  HB1 ALA A  72      68.405 145.599  23.114  1.00  0.00     0.030 H 
ATOM   1092  HB2 ALA A  72      69.777 146.718  22.596  1.00  0.00     0.030 H 
ATOM   1093  HB3 ALA A  72      69.598 146.425  24.253  1.00  0.00     0.030 H 
ATOM   1094  N   LYS A  73      72.288 145.149  24.664  1.00 13.13    -0.346 N 
ATOM   1095  HN  LYS A  73      71.631 144.938  25.415  1.00  0.00     0.163 HD
ATOM   1096  CA  LYS A  73      73.687 145.528  24.993  1.00 12.75     0.089 C 
ATOM   1097  HA  LYS A  73      73.908 146.518  24.530  1.00  0.00     0.087 H 
ATOM   1098  C   LYS A  73      74.649 144.480  24.404  1.00 13.44     0.241 C 
ATOM   1099  O   LYS A  73      75.692 144.846  23.785  1.00 14.35    -0.271 OA
ATOM   1100  CB  LYS A  73      73.886 145.635  26.492  1.00 13.17    -0.038 C 
ATOM   1101  HB1 LYS A  73      73.052 146.207  26.961  1.00  0.00     0.036 H 
ATOM   1102  HB2 LYS A  73      73.731 144.646  26.983  1.00  0.00     0.036 H 
ATOM   1103  CG  LYS A  73      75.253 146.235  26.889  1.00 15.21    -0.061 C 
ATOM   1104  HG1 LYS A  73      76.113 145.649  26.490  1.00  0.00     0.033 H 
ATOM   1105  HG2 LYS A  73      75.471 147.195  26.365  1.00  0.00     0.033 H 
ATOM   1106  CD  LYS A  73      75.285 146.369  28.382  1.00 17.45    -0.043 C 
ATOM   1107  HD1 LYS A  73      75.109 145.394  28.893  1.00  0.00     0.035 H 
ATOM   1108  HD2 LYS A  73      74.397 146.920  28.771  1.00  0.00     0.035 H 
ATOM   1109  CE  LYS A  73      76.601 147.018  28.823  1.00 23.01     0.080 C 
ATOM   1110  HE1 LYS A  73      76.870 147.902  28.199  1.00  0.00     0.075 H 
ATOM   1111  HE2 LYS A  73      77.488 146.386  28.586  1.00  0.00     0.075 H 
ATOM   1112  NZ  LYS A  73      76.511 147.347  30.259  1.00 26.79    -0.079 N 
ATOM   1113  HZ1 LYS A  73      77.387 147.779  30.553  1.00  0.00     0.274 HD
ATOM   1114  HZ2 LYS A  73      76.265 146.538  30.829  1.00  0.00     0.274 HD
ATOM   1115  HZ3 LYS A  73      75.699 147.925  30.476  1.00  0.00     0.274 HD
ATOM   1116  N   GLU A  74      74.297 143.219  24.580  1.00 15.07    -0.346 N 
ATOM   1117  HN  GLU A  74      73.407 143.010  25.031  1.00  0.00     0.163 HD
ATOM   1118  CA  GLU A  74      75.156 142.110  24.142  1.00 15.60     0.090 C 
ATOM   1119  HA  GLU A  74      76.165 142.237  24.599  1.00  0.00     0.087 H 
ATOM   1120  C   GLU A  74      75.296 142.171  22.619  1.00 15.79     0.241 C 
ATOM   1121  O   GLU A  74      76.367 141.844  22.083  1.00 16.37    -0.271 OA
ATOM   1122  CB  GLU A  74      74.592 140.749  24.565  1.00 16.12    -0.029 C 
ATOM   1123  HB1 GLU A  74      74.372 140.726  25.658  1.00  0.00     0.037 H 
ATOM   1124  HB2 GLU A  74      73.559 140.602  24.173  1.00  0.00     0.037 H 
ATOM   1125  CG  GLU A  74      75.496 139.605  24.166  1.00 19.53     0.018 C 
ATOM   1126  HG1 GLU A  74      75.785 139.677  23.092  1.00  0.00     0.049 H 
ATOM   1127  HG2 GLU A  74      76.505 139.709  24.630  1.00  0.00     0.049 H 
ATOM   1128  CD  GLU A  74      74.894 138.265  24.475  1.00 20.32     0.172 C 
ATOM   1129  OE1 GLU A  74      75.002 137.375  23.591  1.00 21.93    -0.648 OA
ATOM   1130  OE2 GLU A  74      74.345 138.116  25.596  1.00 22.23    -0.648 OA
ATOM   1131  N   LEU A  75      74.238 142.619  21.916  1.00 14.20    -0.346 N 
ATOM   1132  HN  LEU A  75      73.380 142.857  22.413  1.00  0.00     0.163 HD
ATOM   1133  CA  LEU A  75      74.280 142.775  20.459  1.00 13.84     0.089 C 
ATOM   1134  HA  LEU A  75      74.843 141.904  20.050  1.00  0.00     0.087 H 
ATOM   1135  C   LEU A  75      74.989 144.043  19.970  1.00 13.87     0.240 C 
ATOM   1136  O   LEU A  75      75.090 144.276  18.764  1.00 15.77    -0.271 OA
ATOM   1137  CB  LEU A  75      72.852 142.720  19.861  1.00 13.54    -0.035 C 
ATOM   1138  HB1 LEU A  75      72.885 142.908  18.762  1.00  0.00     0.037 H 
ATOM   1139  HB2 LEU A  75      72.260 143.606  20.190  1.00  0.00     0.037 H 
ATOM   1140  CG  LEU A  75      72.083 141.424  20.158  1.00 13.01    -0.059 C 
ATOM   1141  HG  LEU A  75      72.160 141.205  21.249  1.00  0.00     0.039 H 
ATOM   1142  CD1 LEU A  75      70.600 141.619  19.797  1.00 12.55    -0.073 C 
ATOM   1143 1HD1 LEU A  75      70.042 140.678  20.013  1.00  0.00     0.028 H 
ATOM   1144 2HD1 LEU A  75      70.463 141.960  18.744  1.00  0.00     0.028 H 
ATOM   1145 3HD1 LEU A  75      70.153 142.503  20.309  1.00  0.00     0.028 H 
ATOM   1146  CD2 LEU A  75      72.695 140.215  19.356  1.00 13.20    -0.073 C 
ATOM   1147 1HD2 LEU A  75      72.137 139.274  19.572  1.00  0.00     0.028 H 
ATOM   1148 2HD2 LEU A  75      73.787 140.101  19.551  1.00  0.00     0.028 H 
ATOM   1149 3HD2 LEU A  75      72.741 140.426  18.262  1.00  0.00     0.028 H 
ATOM   1150  N   GLY A  76      75.458 144.859  20.907  1.00 13.92    -0.351 N 
ATOM   1151  HN  GLY A  76      75.272 144.639  21.885  1.00  0.00     0.163 HD
ATOM   1152  CA  GLY A  76      76.234 146.066  20.592  1.00 14.62     0.069 C 
ATOM   1153  HA1 GLY A  76      77.033 146.218  21.354  1.00  0.00     0.078 H 
ATOM   1154  HA2 GLY A  76      76.859 145.894  19.685  1.00  0.00     0.078 H 
ATOM   1155  C   GLY A  76      75.417 147.336  20.431  1.00 15.32     0.236 C 
ATOM   1156  O   GLY A  76      75.890 148.333  19.875  1.00 16.85    -0.272 OA
ATOM   1157  N   LEU A  77      74.176 147.301  20.902  1.00 14.96    -0.346 N 
ATOM   1158  HN  LEU A  77      73.836 146.448  21.347  1.00  0.00     0.163 HD
ATOM   1159  CA  LEU A  77      73.284 148.456  20.798  1.00 15.15     0.089 C 
ATOM   1160  HA  LEU A  77      73.561 149.032  19.884  1.00  0.00     0.087 H 
ATOM   1161  C   LEU A  77      73.393 149.382  21.998  1.00 15.42     0.241 C 
ATOM   1162  O   LEU A  77      73.805 148.967  23.091  1.00 16.90    -0.271 OA
ATOM   1163  CB  LEU A  77      71.834 147.962  20.638  1.00 15.09    -0.035 C 
ATOM   1164  HB1 LEU A  77      71.480 147.438  21.556  1.00  0.00     0.037 H 
ATOM   1165  HB2 LEU A  77      71.113 148.813  20.634  1.00  0.00     0.037 H 
ATOM   1166  CG  LEU A  77      71.667 147.085  19.397  1.00 13.61    -0.059 C 
ATOM   1167  HG  LEU A  77      72.321 146.191  19.522  1.00  0.00     0.039 H 
ATOM   1168  CD1 LEU A  77      70.208 146.595  19.342  1.00 15.34    -0.073 C 
ATOM   1169 1HD1 LEU A  77      70.086 145.955  18.437  1.00  0.00     0.028 H 
ATOM   1170 2HD1 LEU A  77      69.473 147.432  19.377  1.00  0.00     0.028 H 
ATOM   1171 3HD1 LEU A  77      69.894 146.077  20.278  1.00  0.00     0.028 H 
ATOM   1172  CD2 LEU A  77      72.027 147.741  18.074  1.00 14.70    -0.073 C 
ATOM   1173 1HD2 LEU A  77      71.905 147.101  17.169  1.00  0.00     0.028 H 
ATOM   1174 2HD2 LEU A  77      73.066 148.143  18.119  1.00  0.00     0.028 H 
ATOM   1175 3HD2 LEU A  77      71.453 148.689  17.950  1.00  0.00     0.028 H 
ATOM   1176  N   GLU A  78      73.031 150.651  21.796  1.00 16.02    -0.346 N 
ATOM   1177  HN  GLU A  78      72.723 150.924  20.863  1.00  0.00     0.163 HD
ATOM   1178  CA  GLU A  78      73.054 151.661  22.837  1.00 16.90     0.090 C 
ATOM   1179  HA  GLU A  78      73.299 151.191  23.818  1.00  0.00     0.087 H 
ATOM   1180  C   GLU A  78      71.666 152.329  22.905  1.00 15.61     0.241 C 
ATOM   1181  O   GLU A  78      70.930 152.288  21.923  1.00 14.06    -0.271 OA
ATOM   1182  CB  GLU A  78      74.078 152.760  22.512  1.00 18.80    -0.029 C 
ATOM   1183  HB1 GLU A  78      73.767 153.308  21.592  1.00  0.00     0.037 H 
ATOM   1184  HB2 GLU A  78      74.008 153.579  23.265  1.00  0.00     0.037 H 
ATOM   1185  CG  GLU A  78      75.530 152.300  22.378  1.00 24.80     0.018 C 
ATOM   1186  HG1 GLU A  78      75.828 151.618  23.208  1.00  0.00     0.049 H 
ATOM   1187  HG2 GLU A  78      75.665 151.593  21.527  1.00  0.00     0.049 H 
ATOM   1188  CD  GLU A  78      76.455 153.498  22.270  1.00 33.53     0.172 C 
ATOM   1189  OE1 GLU A  78      76.078 154.509  21.616  1.00 37.27    -0.648 OA
ATOM   1190  OE2 GLU A  78      77.555 153.434  22.853  1.00 38.54    -0.648 OA
ATOM   1191  N   THR A  79      71.329 152.877  24.076  1.00 15.35    -0.344 N 
ATOM   1192  HN  THR A  79      71.944 152.754  24.881  1.00  0.00     0.163 HD
ATOM   1193  CA  THR A  79      70.082 153.658  24.228  1.00 14.37     0.113 C 
ATOM   1194  HA  THR A  79      69.466 153.510  23.310  1.00  0.00     0.091 H 
ATOM   1195  C   THR A  79      70.379 155.146  24.364  1.00 14.06     0.243 C 
ATOM   1196  O   THR A  79      71.513 155.558  24.616  1.00 14.36    -0.271 OA
ATOM   1197  CB  THR A  79      69.245 153.226  25.438  1.00 14.27     0.060 C 
ATOM   1198  HB  THR A  79      68.271 153.768  25.411  1.00  0.00     0.086 H 
ATOM   1199  CG2 THR A  79      68.963 151.667  25.368  1.00 14.45    -0.050 C 
ATOM   1200 1HG2 THR A  79      68.354 151.353  26.248  1.00  0.00     0.031 H 
ATOM   1201 2HG2 THR A  79      69.903 151.075  25.276  1.00  0.00     0.031 H 
ATOM   1202 3HG2 THR A  79      68.490 151.370  24.403  1.00  0.00     0.031 H 
ATOM   1203  OG1 THR A  79      69.923 153.550  26.675  1.00 16.17    -0.393 OA
ATOM   1204  HG1 THR A  79      69.404 153.282  27.425  1.00  0.00     0.210 HD
ATOM   1205  N   TYR A  80      69.334 155.954  24.183  1.00 13.19    -0.346 N 
ATOM   1206  HN  TYR A  80      68.480 155.575  23.773  1.00  0.00     0.163 HD
ATOM   1207  CA  TYR A  80      69.375 157.360  24.553  1.00 13.83     0.093 C 
ATOM   1208  HA  TYR A  80      70.185 157.517  25.303  1.00  0.00     0.088 H 
ATOM   1209  C   TYR A  80      68.033 157.717  25.184  1.00 13.58     0.241 C 
ATOM   1210  O   TYR A  80      67.037 156.995  24.999  1.00 12.69    -0.271 OA
ATOM   1211  CB  TYR A  80      69.637 158.248  23.344  1.00 13.66    -0.014 C 
ATOM   1212  HB1 TYR A  80      70.578 157.933  22.836  1.00  0.00     0.043 H 
ATOM   1213  HB2 TYR A  80      69.926 159.272  23.678  1.00  0.00     0.043 H 
ATOM   1214  CG  TYR A  80      68.517 158.329  22.348  1.00 15.09    -0.056 A 
ATOM   1215  CD1 TYR A  80      67.593 159.388  22.407  1.00 15.87    -0.074 A 
ATOM   1216  HD1 TYR A  80      67.708 160.161  23.186  1.00  0.00     0.084 H 
ATOM   1217  CD2 TYR A  80      68.361 157.368  21.349  1.00 14.23    -0.074 A 
ATOM   1218  HD2 TYR A  80      69.072 156.527  21.280  1.00  0.00     0.084 H 
ATOM   1219  CE1 TYR A  80      66.563 159.481  21.528  1.00 18.88    -0.051 A 
ATOM   1220  HE1 TYR A  80      65.839 160.309  21.604  1.00  0.00     0.087 H 
ATOM   1221  CE2 TYR A  80      67.313 157.466  20.440  1.00 18.02    -0.051 A 
ATOM   1222  HE2 TYR A  80      67.182 156.709  19.649  1.00  0.00     0.087 H 
ATOM   1223  CZ  TYR A  80      66.432 158.541  20.550  1.00 17.87     0.065 A 
ATOM   1224  OH  TYR A  80      65.407 158.646  19.673  1.00 20.73    -0.361 OA
ATOM   1225  HH  TYR A  80      64.807 159.378  19.748  1.00  0.00     0.217 HD
ATOM   1226  N   LYS A  81      68.002 158.839  25.900  1.00 12.83    -0.346 N 
ATOM   1227  HN  LYS A  81      68.819 159.449  25.926  1.00  0.00     0.163 HD
ATOM   1228  CA  LYS A  81      66.790 159.201  26.654  1.00 13.10     0.089 C 
ATOM   1229  HA  LYS A  81      66.250 158.269  26.940  1.00  0.00     0.087 H 
ATOM   1230  C   LYS A  81      65.880 160.051  25.780  1.00 13.04     0.241 C 
ATOM   1231  O   LYS A  81      66.303 161.036  25.148  1.00 14.11    -0.271 OA
ATOM   1232  CB  LYS A  81      67.140 159.983  27.926  1.00 14.27    -0.038 C 
ATOM   1233  HB1 LYS A  81      66.243 160.517  28.318  1.00  0.00     0.036 H 
ATOM   1234  HB2 LYS A  81      67.787 160.858  27.683  1.00  0.00     0.036 H 
ATOM   1235  CG  LYS A  81      67.766 159.145  28.999  1.00 16.78    -0.061 C 
ATOM   1236  HG1 LYS A  81      67.113 158.300  29.320  1.00  0.00     0.033 H 
ATOM   1237  HG2 LYS A  81      68.624 158.539  28.625  1.00  0.00     0.033 H 
ATOM   1238  CD  LYS A  81      68.150 160.055  30.147  1.00 23.13    -0.043 C 
ATOM   1239  HD1 LYS A  81      67.366 160.825  30.334  1.00  0.00     0.035 H 
ATOM   1240  HD2 LYS A  81      68.993 160.729  29.867  1.00  0.00     0.035 H 
ATOM   1241  CE  LYS A  81      68.460 159.282  31.386  1.00 28.05     0.080 C 
ATOM   1242  HE1 LYS A  81      69.127 158.409  31.198  1.00  0.00     0.075 H 
ATOM   1243  HE2 LYS A  81      67.583 158.714  31.775  1.00  0.00     0.075 H 
ATOM   1244  NZ  LYS A  81      69.028 160.252  32.394  1.00 32.49    -0.079 N 
ATOM   1245  HZ1 LYS A  81      69.240 159.724  33.241  1.00  0.00     0.274 HD
ATOM   1246  HZ2 LYS A  81      68.417 161.051  32.566  1.00  0.00     0.274 HD
ATOM   1247  HZ3 LYS A  81      69.830 160.772  32.038  1.00  0.00     0.274 HD
ATOM   1248  N   VAL A  82      64.590 159.709  25.819  1.00 11.27    -0.346 N 
ATOM   1249  HN  VAL A  82      64.325 158.874  26.342  1.00  0.00     0.163 HD
ATOM   1250  CA  VAL A  82      63.534 160.475  25.146  1.00 11.31     0.092 C 
ATOM   1251  HA  VAL A  82      63.753 160.577  24.058  1.00  0.00     0.088 H 
ATOM   1252  C   VAL A  82      63.510 161.854  25.829  1.00 11.22     0.241 C 
ATOM   1253  O   VAL A  82      63.656 161.948  27.051  1.00 11.18    -0.271 OA
ATOM   1254  CB  VAL A  82      62.181 159.706  25.372  1.00 10.80    -0.033 C 
ATOM   1255  HB  VAL A  82      62.088 159.472  26.458  1.00  0.00     0.042 H 
ATOM   1256  CG1 VAL A  82      60.972 160.562  24.956  1.00 11.12    -0.071 C 
ATOM   1257 1HG1 VAL A  82      60.942 161.523  25.521  1.00  0.00     0.028 H 
ATOM   1258 2HG1 VAL A  82      60.016 159.997  25.059  1.00  0.00     0.028 H 
ATOM   1259 3HG1 VAL A  82      60.952 160.734  23.855  1.00  0.00     0.028 H 
ATOM   1260  CG2 VAL A  82      62.223 158.375  24.590  1.00 11.82    -0.071 C 
ATOM   1261 1HG2 VAL A  82      63.099 157.755  24.891  1.00  0.00     0.028 H 
ATOM   1262 2HG2 VAL A  82      62.203 158.547  23.489  1.00  0.00     0.028 H 
ATOM   1263 3HG2 VAL A  82      61.267 157.810  24.693  1.00  0.00     0.028 H 
ATOM   1264  N   ASN A  83      63.291 162.909  25.049  1.00 10.93    -0.346 N 
ATOM   1265  HN  ASN A  83      63.100 162.774  24.056  1.00  0.00     0.163 HD
ATOM   1266  CA  ASN A  83      63.323 164.258  25.605  1.00 11.07     0.097 C 
ATOM   1267  HA  ASN A  83      64.297 164.375  26.136  1.00  0.00     0.088 H 
ATOM   1268  C   ASN A  83      62.215 164.550  26.619  1.00 10.90     0.241 C 
ATOM   1269  O   ASN A  83      61.048 164.506  26.273  1.00 10.95    -0.271 OA
ATOM   1270  CB  ASN A  83      63.277 165.310  24.510  1.00 10.55     0.036 C 
ATOM   1271  HB1 ASN A  83      64.038 165.110  23.720  1.00  0.00     0.051 H 
ATOM   1272  HB2 ASN A  83      62.355 165.214  23.890  1.00  0.00     0.051 H 
ATOM   1273  CG  ASN A  83      63.420 166.701  25.076  1.00 13.46     0.217 C 
ATOM   1274  ND2 ASN A  83      62.463 167.574  24.787  1.00 11.85    -0.370 N 
ATOM   1275 1HD2 ASN A  83      62.560 168.515  25.170  1.00  0.00     0.159 HD
ATOM   1276 2HD2 ASN A  83      61.679 167.359  24.171  1.00  0.00     0.159 HD
ATOM   1277  OD1 ASN A  83      64.374 166.963  25.826  1.00 13.65    -0.274 OA
ATOM   1278  N   GLU A  84      62.585 164.855  27.854  1.00 11.07    -0.346 N 
ATOM   1279  HN  GLU A  84      63.572 164.810  28.106  1.00  0.00     0.163 HD
ATOM   1280  CA  GLU A  84      61.604 165.256  28.864  1.00 12.66     0.090 C 
ATOM   1281  HA  GLU A  84      60.702 165.630  28.326  1.00  0.00     0.087 H 
ATOM   1282  C   GLU A  84      62.149 166.414  29.713  1.00 13.29     0.241 C 
ATOM   1283  O   GLU A  84      61.828 166.512  30.908  1.00 14.17    -0.271 OA
ATOM   1284  CB  GLU A  84      61.156 164.060  29.755  1.00 12.50    -0.029 C 
ATOM   1285  HB1 GLU A  84      61.212 163.089  29.210  1.00  0.00     0.037 H 
ATOM   1286  HB2 GLU A  84      61.896 163.838  30.559  1.00  0.00     0.037 H 
ATOM   1287  CG  GLU A  84      59.706 164.330  30.340  1.00 13.47     0.018 C 
ATOM   1288  HG1 GLU A  84      59.692 165.285  30.915  1.00  0.00     0.049 H 
ATOM   1289  HG2 GLU A  84      58.999 164.590  29.518  1.00  0.00     0.049 H 
ATOM   1290  CD  GLU A  84      59.149 163.208  31.175  1.00 16.82     0.172 C 
ATOM   1291  OE1 GLU A  84      59.934 162.496  31.843  1.00 19.58    -0.648 OA
ATOM   1292  OE2 GLU A  84      57.921 163.026  31.210  1.00 15.27    -0.648 OA
ATOM   1293  N   VAL A  85      63.003 167.233  29.097  1.00 13.32    -0.346 N 
ATOM   1294  HN  VAL A  85      63.209 167.075  28.111  1.00  0.00     0.163 HD
ATOM   1295  CA  VAL A  85      63.662 168.360  29.788  1.00 14.10     0.092 C 
ATOM   1296  HA  VAL A  85      64.099 167.980  30.741  1.00  0.00     0.088 H 
ATOM   1297  C   VAL A  85      62.630 169.436  30.126  1.00 14.41     0.241 C 
ATOM   1298  O   VAL A  85      62.553 169.874  31.290  1.00 15.50    -0.271 OA
ATOM   1299  CB  VAL A  85      64.797 168.956  28.939  1.00 13.85    -0.033 C 
ATOM   1300  HB  VAL A  85      64.384 169.217  27.937  1.00  0.00     0.042 H 
ATOM   1301  CG1 VAL A  85      65.350 170.243  29.584  1.00 16.21    -0.071 C 
ATOM   1302 1HG1 VAL A  85      64.533 170.989  29.726  1.00  0.00     0.028 H 
ATOM   1303 2HG1 VAL A  85      66.202 170.666  29.002  1.00  0.00     0.028 H 
ATOM   1304 3HG1 VAL A  85      65.889 170.031  30.537  1.00  0.00     0.028 H 
ATOM   1305  CG2 VAL A  85      65.915 167.935  28.744  1.00 16.19    -0.071 C 
ATOM   1306 1HG2 VAL A  85      65.515 167.004  28.278  1.00  0.00     0.028 H 
ATOM   1307 2HG2 VAL A  85      66.454 167.723  29.697  1.00  0.00     0.028 H 
ATOM   1308 3HG2 VAL A  85      66.767 168.358  28.162  1.00  0.00     0.028 H 
ATOM   1309  N   GLU A  86      61.796 169.779  29.138  1.00 13.77    -0.346 N 
ATOM   1310  HN  GLU A  86      61.828 169.256  28.263  1.00  0.00     0.163 HD
ATOM   1311  CA  GLU A  86      60.828 170.891  29.271  1.00 12.50     0.090 C 
ATOM   1312  HA  GLU A  86      61.224 171.596  30.039  1.00  0.00     0.087 H 
ATOM   1313  C   GLU A  86      59.461 170.369  29.772  1.00 11.94     0.241 C 
ATOM   1314  O   GLU A  86      59.345 169.189  30.171  1.00 12.45    -0.271 OA
ATOM   1315  CB  GLU A  86      60.707 171.653  27.961  1.00 12.38    -0.029 C 
ATOM   1316  HB1 GLU A  86      60.006 172.513  28.074  1.00  0.00     0.037 H 
ATOM   1317  HB2 GLU A  86      60.147 171.049  27.209  1.00  0.00     0.037 H 
ATOM   1318  CG  GLU A  86      62.066 172.132  27.371  1.00 13.36     0.018 C 
ATOM   1319  HG1 GLU A  86      62.727 172.500  28.190  1.00  0.00     0.049 H 
ATOM   1320  HG2 GLU A  86      61.919 173.075  26.795  1.00  0.00     0.049 H 
ATOM   1321  CD  GLU A  86      62.814 171.111  26.517  1.00 17.27     0.172 C 
ATOM   1322  OE1 GLU A  86      62.344 169.957  26.387  1.00 14.44    -0.648 OA
ATOM   1323  OE2 GLU A  86      63.905 171.460  26.003  1.00 15.93    -0.648 OA
ATOM   1324  N   ARG A  87      58.444 171.223  29.765  1.00 10.86    -0.346 N 
ATOM   1325  HN  ARG A  87      58.547 172.135  29.321  1.00  0.00     0.163 HD
ATOM   1326  CA  ARG A  87      57.171 170.853  30.397  1.00 11.06     0.089 C 
ATOM   1327  HA  ARG A  87      57.391 170.323  31.353  1.00  0.00     0.087 H 
ATOM   1328  C   ARG A  87      56.323 169.928  29.510  1.00 10.22     0.241 C 
ATOM   1329  O   ARG A  87      56.349 170.034  28.257  1.00 10.80    -0.271 OA
ATOM   1330  CB  ARG A  87      56.333 172.108  30.715  1.00 12.44    -0.036 C 
ATOM   1331  HB1 ARG A  87      55.363 171.831  31.190  1.00  0.00     0.036 H 
ATOM   1332  HB2 ARG A  87      55.948 172.579  29.780  1.00  0.00     0.036 H 
ATOM   1333  CG  ARG A  87      57.104 173.145  31.585  1.00 14.45    -0.048 C 
ATOM   1334  HG1 ARG A  87      58.155 173.287  31.241  1.00  0.00     0.035 H 
ATOM   1335  HG2 ARG A  87      57.324 172.758  32.608  1.00  0.00     0.035 H 
ATOM   1336  CD  ARG A  87      56.317 174.467  31.618  1.00 13.86     0.009 C 
ATOM   1337  HD1 ARG A  87      56.731 175.169  32.379  1.00  0.00     0.064 H 
ATOM   1338  HD2 ARG A  87      55.299 174.325  32.050  1.00  0.00     0.064 H 
ATOM   1339  NE  ARG A  87      56.255 175.089  30.293  1.00 15.20    -0.227 N 
ATOM   1340  HE  ARG A  87      56.801 174.662  29.545  1.00  0.00     0.177 HD
ATOM   1341  CZ  ARG A  87      55.537 176.172  29.993  1.00 17.16     0.665 C 
ATOM   1342  NH1 ARG A  87      54.788 176.743  30.939  1.00 18.29    -0.235 N 
ATOM   1343 1HH1 ARG A  87      54.770 176.356  31.882  1.00  0.00     0.174 HD
ATOM   1344 2HH1 ARG A  87      54.239 177.571  30.710  1.00  0.00     0.174 HD
ATOM   1345  NH2 ARG A  87      55.560 176.676  28.765  1.00 15.20    -0.235 N 
ATOM   1346 1HH2 ARG A  87      56.132 176.240  28.042  1.00  0.00     0.174 HD
ATOM   1347 2HH2 ARG A  87      55.011 177.504  28.536  1.00  0.00     0.174 HD
ATOM   1348  N   LEU A  88      55.531 169.096  30.179  1.00 11.04    -0.346 N 
ATOM   1349  HN  LEU A  88      55.614 169.038  31.194  1.00  0.00     0.163 HD
ATOM   1350  CA  LEU A  88      54.535 168.255  29.490  1.00 10.61     0.089 C 
ATOM   1351  HA  LEU A  88      54.926 167.936  28.496  1.00  0.00     0.087 H 
ATOM   1352  C   LEU A  88      53.292 169.083  29.315  1.00 10.04     0.241 C 
ATOM   1353  O   LEU A  88      53.134 170.126  29.978  1.00 10.48    -0.271 OA
ATOM   1354  CB  LEU A  88      54.206 167.021  30.349  1.00 10.94    -0.035 C 
ATOM   1355  HB1 LEU A  88      53.868 167.347  31.360  1.00  0.00     0.037 H 
ATOM   1356  HB2 LEU A  88      53.276 166.538  29.970  1.00  0.00     0.037 H 
ATOM   1357  CG  LEU A  88      55.325 165.958  30.491  1.00 12.51    -0.059 C 
ATOM   1358  HG  LEU A  88      55.644 165.656  29.466  1.00  0.00     0.039 H 
ATOM   1359  CD1 LEU A  88      56.587 166.465  31.258  1.00 13.65    -0.073 C 
ATOM   1360 1HD1 LEU A  88      57.036 167.357  30.762  1.00  0.00     0.028 H 
ATOM   1361 2HD1 LEU A  88      57.338 165.651  31.391  1.00  0.00     0.028 H 
ATOM   1362 3HD1 LEU A  88      56.359 166.667  32.331  1.00  0.00     0.028 H 
ATOM   1363  CD2 LEU A  88      54.713 164.742  31.168  1.00 13.17    -0.073 C 
ATOM   1364 1HD2 LEU A  88      53.812 164.380  30.620  1.00  0.00     0.028 H 
ATOM   1365 2HD2 LEU A  88      54.485 164.944  32.241  1.00  0.00     0.028 H 
ATOM   1366 3HD2 LEU A  88      55.464 163.928  31.301  1.00  0.00     0.028 H 
ATOM   1367  N   ILE A  89      52.397 168.659  28.428  1.00  8.52    -0.346 N 
ATOM   1368  HN  ILE A  89      52.602 167.842  27.853  1.00  0.00     0.163 HD
ATOM   1369  CA  ILE A  89      51.107 169.364  28.270  1.00  9.68     0.092 C 
ATOM   1370  HA  ILE A  89      51.030 170.173  29.033  1.00  0.00     0.088 H 
ATOM   1371  C   ILE A  89      49.949 168.394  28.442  1.00  9.27     0.241 C 
ATOM   1372  O   ILE A  89      49.964 167.307  27.877  1.00 10.45    -0.271 OA
ATOM   1373  CB  ILE A  89      50.978 169.981  26.844  1.00  8.93    -0.030 C 
ATOM   1374  HB  ILE A  89      51.245 169.196  26.098  1.00  0.00     0.043 H 
ATOM   1375  CG1 ILE A  89      51.944 171.158  26.669  1.00 10.10    -0.063 C 
ATOM   1376 1HG1 ILE A  89      52.923 170.952  27.162  1.00  0.00     0.033 H 
ATOM   1377 2HG1 ILE A  89      51.621 172.037  27.274  1.00  0.00     0.033 H 
ATOM   1378  CG2 ILE A  89      49.505 170.460  26.551  1.00 10.54    -0.071 C 
ATOM   1379 1HG2 ILE A  89      48.802 169.604  26.678  1.00  0.00     0.028 H 
ATOM   1380 2HG2 ILE A  89      49.409 170.938  25.548  1.00  0.00     0.028 H 
ATOM   1381 3HG2 ILE A  89      49.216 171.338  27.174  1.00  0.00     0.028 H 
ATOM   1382  CD1 ILE A  89      52.139 171.548  25.165  1.00  9.79    -0.076 C 
ATOM   1383 1HD1 ILE A  89      52.842 172.404  25.038  1.00  0.00     0.027 H 
ATOM   1384 2HD1 ILE A  89      51.160 171.754  24.672  1.00  0.00     0.027 H 
ATOM   1385 3HD1 ILE A  89      52.462 170.669  24.560  1.00  0.00     0.027 H 
ATOM   1386  N   HIS A  90      48.958 168.800  29.241  1.00  9.50    -0.346 N 
ATOM   1387  HN  HIS A  90      49.121 169.591  29.864  1.00  0.00     0.163 HD
ATOM   1388  CA  HIS A  90      47.635 168.143  29.254  1.00  9.80     0.094 C 
ATOM   1389  HA  HIS A  90      47.691 167.170  28.713  1.00  0.00     0.088 H 
ATOM   1390  C   HIS A  90      46.665 169.075  28.540  1.00 10.06     0.241 C 
ATOM   1391  O   HIS A  90      46.490 170.247  28.967  1.00 10.24    -0.271 OA
ATOM   1392  CB  HIS A  90      47.173 167.906  30.713  1.00 10.00     0.002 C 
ATOM   1393  HB1 HIS A  90      47.084 168.877  31.254  1.00  0.00     0.046 H 
ATOM   1394  HB2 HIS A  90      47.989 167.430  31.305  1.00  0.00     0.046 H 
ATOM   1395  CG  HIS A  90      45.901 167.115  30.846  1.00 11.67     0.028 A 
ATOM   1396  CD2 HIS A  90      45.325 166.168  30.052  1.00 12.12    -0.000 A 
ATOM   1397  HD2 HIS A  90      45.722 165.784  29.097  1.00  0.00     0.114 H 
ATOM   1398  ND1 HIS A  90      45.040 167.288  31.911  1.00 14.79    -0.354 N 
ATOM   1399  HD1 HIS A  90      45.186 167.938  32.684  1.00  0.00     0.166 HD
ATOM   1400  CE1 HIS A  90      43.996 166.483  31.778  1.00 16.16     0.040 A 
ATOM   1401  HE1 HIS A  90      43.144 166.412  32.475  1.00  0.00     0.140 H 
ATOM   1402  NE2 HIS A  90      44.149 165.780  30.669  1.00 13.20    -0.360 N 
ATOM   1403  HE2 HIS A  90      43.505 165.068  30.324  1.00  0.00     0.166 HD
ATOM   1404  N   HIS A  91      46.051 168.596  27.446  1.00  9.29    -0.346 N 
ATOM   1405  HN  HIS A  91      46.275 167.654  27.124  1.00  0.00     0.163 HD
ATOM   1406  CA  HIS A  91      45.067 169.388  26.700  1.00 10.53     0.094 C 
ATOM   1407  HA  HIS A  91      45.091 170.445  27.055  1.00  0.00     0.088 H 
ATOM   1408  C   HIS A  91      43.701 168.799  26.954  1.00 11.61     0.241 C 
ATOM   1409  O   HIS A  91      43.457 167.626  26.683  1.00 10.95    -0.271 OA
ATOM   1410  CB  HIS A  91      45.422 169.338  25.224  1.00  9.77     0.002 C 
ATOM   1411  HB1 HIS A  91      46.498 169.590  25.073  1.00  0.00     0.046 H 
ATOM   1412  HB2 HIS A  91      45.420 168.285  24.858  1.00  0.00     0.046 H 
ATOM   1413  CG  HIS A  91      44.556 170.196  24.355  1.00  9.56     0.028 A 
ATOM   1414  CD2 HIS A  91      43.444 169.904  23.629  1.00 10.14    -0.000 A 
ATOM   1415  HD2 HIS A  91      42.946 168.922  23.561  1.00  0.00     0.114 H 
ATOM   1416  ND1 HIS A  91      44.841 171.523  24.109  1.00  9.87    -0.354 N 
ATOM   1417  HD1 HIS A  91      45.628 172.042  24.498  1.00  0.00     0.166 HD
ATOM   1418  CE1 HIS A  91      43.927 172.014  23.285  1.00 10.98     0.040 A 
ATOM   1419  HE1 HIS A  91      43.897 173.048  22.903  1.00  0.00     0.140 H 
ATOM   1420  NE2 HIS A  91      43.056 171.061  22.995  1.00 11.43    -0.360 N 
ATOM   1421  HE2 HIS A  91      42.234 171.167  22.400  1.00  0.00     0.166 HD
ATOM   1422  N   VAL A  92      42.835 169.608  27.546  1.00 11.89    -0.346 N 
ATOM   1423  HN  VAL A  92      43.083 170.583  27.716  1.00  0.00     0.163 HD
ATOM   1424  CA  VAL A  92      41.521 169.105  27.957  1.00 14.39     0.092 C 
ATOM   1425  HA  VAL A  92      41.244 168.288  27.251  1.00  0.00     0.088 H 
ATOM   1426  C   VAL A  92      40.501 170.225  27.775  1.00 14.65     0.241 C 
ATOM   1427  O   VAL A  92      40.800 171.396  28.062  1.00 14.37    -0.271 OA
ATOM   1428  CB  VAL A  92      41.568 168.485  29.385  1.00 15.12    -0.033 C 
ATOM   1429  HB  VAL A  92      42.338 167.678  29.371  1.00  0.00     0.042 H 
ATOM   1430  CG1 VAL A  92      41.999 169.505  30.431  1.00 17.84    -0.071 C 
ATOM   1431 1HG1 VAL A  92      42.033 169.061  31.453  1.00  0.00     0.028 H 
ATOM   1432 2HG1 VAL A  92      41.352 170.413  30.404  1.00  0.00     0.028 H 
ATOM   1433 3HG1 VAL A  92      42.973 169.977  30.161  1.00  0.00     0.028 H 
ATOM   1434  CG2 VAL A  92      40.210 167.822  29.741  1.00 19.81    -0.071 C 
ATOM   1435 1HG2 VAL A  92      40.244 167.378  30.763  1.00  0.00     0.028 H 
ATOM   1436 2HG2 VAL A  92      39.903 167.072  28.975  1.00  0.00     0.028 H 
ATOM   1437 3HG2 VAL A  92      39.360 168.535  29.628  1.00  0.00     0.028 H 
ATOM   1438  N   LYS A  93      39.349 169.840  27.209  1.00 15.80    -0.346 N 
ATOM   1439  HN  LYS A  93      39.205 168.847  27.027  1.00  0.00     0.163 HD
ATOM   1440  CA  LYS A  93      38.270 170.792  26.833  1.00 17.43     0.089 C 
ATOM   1441  HA  LYS A  93      37.560 170.250  26.166  1.00  0.00     0.087 H 
ATOM   1442  C   LYS A  93      38.824 172.000  26.043  1.00 16.28     0.240 C 
ATOM   1443  O   LYS A  93      38.457 173.170  26.272  1.00 17.49    -0.271 OA
ATOM   1444  CB  LYS A  93      37.497 171.204  28.096  1.00 18.67    -0.038 C 
ATOM   1445  HB1 LYS A  93      36.851 172.093  27.907  1.00  0.00     0.036 H 
ATOM   1446  HB2 LYS A  93      38.175 171.644  28.864  1.00  0.00     0.036 H 
ATOM   1447  CG  LYS A  93      36.669 170.006  28.679  1.00 24.82    -0.061 C 
ATOM   1448  HG1 LYS A  93      37.323 169.319  29.266  1.00  0.00     0.033 H 
ATOM   1449  HG2 LYS A  93      36.353 169.309  27.868  1.00  0.00     0.033 H 
ATOM   1450  CD  LYS A  93      35.440 170.466  29.528  1.00 30.38    -0.043 C 
ATOM   1451  HD1 LYS A  93      35.051 171.449  29.174  1.00  0.00     0.035 H 
ATOM   1452  HD2 LYS A  93      35.750 170.758  30.559  1.00  0.00     0.035 H 
ATOM   1453  CE  LYS A  93      34.302 169.387  29.563  1.00 34.81     0.080 C 
ATOM   1454  HE1 LYS A  93      34.361 168.732  28.663  1.00  0.00     0.075 H 
ATOM   1455  HE2 LYS A  93      34.505 168.636  30.361  1.00  0.00     0.075 H 
ATOM   1456  NZ  LYS A  93      32.884 169.958  29.715  1.00 36.07    -0.079 N 
ATOM   1457  HZ1 LYS A  93      32.144 169.256  29.738  1.00  0.00     0.274 HD
ATOM   1458  HZ2 LYS A  93      32.698 170.645  28.985  1.00  0.00     0.274 HD
ATOM   1459  HZ3 LYS A  93      32.830 170.557  30.538  1.00  0.00     0.274 HD
ATOM   1460  N   GLY A  94      39.716 171.692  25.119  1.00 14.55    -0.351 N 
ATOM   1461  HN  GLY A  94      40.119 170.755  25.117  1.00  0.00     0.163 HD
ATOM   1462  CA  GLY A  94      40.141 172.638  24.110  1.00 14.21     0.069 C 
ATOM   1463  HA1 GLY A  94      40.456 172.102  23.185  1.00  0.00     0.078 H 
ATOM   1464  HA2 GLY A  94      39.265 173.204  23.716  1.00  0.00     0.078 H 
ATOM   1465  C   GLY A  94      41.224 173.593  24.557  1.00 13.64     0.236 C 
ATOM   1466  O   GLY A  94      41.561 174.500  23.789  1.00 14.24    -0.272 OA
ATOM   1467  N   LYS A  95      41.769 173.392  25.764  1.00 12.19    -0.346 N 
ATOM   1468  HN  LYS A  95      41.415 172.626  26.337  1.00  0.00     0.163 HD
ATOM   1469  CA  LYS A  95      42.853 174.225  26.299  1.00 11.60     0.089 C 
ATOM   1470  HA  LYS A  95      43.210 174.899  25.486  1.00  0.00     0.087 H 
ATOM   1471  C   LYS A  95      44.037 173.391  26.786  1.00 11.06     0.241 C 
ATOM   1472  O   LYS A  95      43.858 172.280  27.293  1.00 10.61    -0.271 OA
ATOM   1473  CB  LYS A  95      42.344 175.100  27.465  1.00 12.85    -0.038 C 
ATOM   1474  HB1 LYS A  95      42.009 174.476  28.326  1.00  0.00     0.036 H 
ATOM   1475  HB2 LYS A  95      43.181 175.645  27.960  1.00  0.00     0.036 H 
ATOM   1476  CG  LYS A  95      41.236 176.067  27.007  1.00 16.95    -0.061 C 
ATOM   1477  HG1 LYS A  95      41.613 176.802  26.258  1.00  0.00     0.033 H 
ATOM   1478  HG2 LYS A  95      40.477 175.554  26.371  1.00  0.00     0.033 H 
ATOM   1479  CD  LYS A  95      40.588 176.766  28.216  1.00 23.08    -0.043 C 
ATOM   1480  HD1 LYS A  95      40.298 176.029  29.001  1.00  0.00     0.035 H 
ATOM   1481  HD2 LYS A  95      39.576 177.159  27.961  1.00  0.00     0.035 H 
ATOM   1482  CE  LYS A  95      41.471 177.852  28.783  1.00 30.54     0.080 C 
ATOM   1483  HE1 LYS A  95      42.128 178.286  27.993  1.00  0.00     0.075 H 
ATOM   1484  HE2 LYS A  95      40.875 178.758  29.041  1.00  0.00     0.075 H 
ATOM   1485  NZ  LYS A  95      42.267 177.394  29.942  1.00 35.28    -0.079 N 
ATOM   1486  HZ1 LYS A  95      42.863 178.128  30.325  1.00  0.00     0.274 HD
ATOM   1487  HZ2 LYS A  95      42.812 176.565  29.706  1.00  0.00     0.274 HD
ATOM   1488  HZ3 LYS A  95      41.666 176.997  30.664  1.00  0.00     0.274 HD
ATOM   1489  N   SER A  96      45.225 173.986  26.691  1.00 10.62    -0.344 N 
ATOM   1490  HN  SER A  96      45.280 174.911  26.264  1.00  0.00     0.163 HD
ATOM   1491  CA  SER A  96      46.466 173.353  27.183  1.00  9.94     0.109 C 
ATOM   1492  HA  SER A  96      46.262 172.261  27.281  1.00  0.00     0.090 H 
ATOM   1493  C   SER A  96      46.934 173.849  28.549  1.00 11.44     0.243 C 
ATOM   1494  O   SER A  96      46.990 175.078  28.810  1.00 11.87    -0.271 OA
ATOM   1495  CB  SER A  96      47.606 173.513  26.153  1.00  9.61     0.044 C 
ATOM   1496  HB1 SER A  96      47.850 174.583  25.955  1.00  0.00     0.077 H 
ATOM   1497  HB2 SER A  96      48.594 173.199  26.563  1.00  0.00     0.077 H 
ATOM   1498  OG  SER A  96      47.267 172.809  24.967  1.00  9.91    -0.398 OA
ATOM   1499  HG  SER A  96      47.968 172.907  24.334  1.00  0.00     0.209 HD
ATOM   1500  N   TYR A  97      47.344 172.890  29.367  1.00 11.69    -0.346 N 
ATOM   1501  HN  TYR A  97      47.314 171.929  29.026  1.00  0.00     0.163 HD
ATOM   1502  CA  TYR A  97      47.836 173.117  30.723  1.00 12.92     0.093 C 
ATOM   1503  HA  TYR A  97      47.953 174.214  30.883  1.00  0.00     0.088 H 
ATOM   1504  C   TYR A  97      49.198 172.446  30.904  1.00 13.00     0.243 C 
ATOM   1505  O   TYR A  97      49.296 171.211  31.010  1.00 13.68    -0.271 OA
ATOM   1506  CB  TYR A  97      46.835 172.568  31.762  1.00 13.96    -0.014 C 
ATOM   1507  HB1 TYR A  97      47.219 172.718  32.798  1.00  0.00     0.043 H 
ATOM   1508  HB2 TYR A  97      46.808 171.454  31.735  1.00  0.00     0.043 H 
ATOM   1509  CG  TYR A  97      45.452 173.138  31.618  1.00 16.02    -0.056 A 
ATOM   1510  CD1 TYR A  97      44.519 172.534  30.789  1.00 12.97    -0.074 A 
ATOM   1511  HD1 TYR A  97      44.795 171.615  30.246  1.00  0.00     0.084 H 
ATOM   1512  CD2 TYR A  97      45.100 174.316  32.274  1.00 18.83    -0.074 A 
ATOM   1513  HD2 TYR A  97      45.832 174.821  32.927  1.00  0.00     0.084 H 
ATOM   1514  CE1 TYR A  97      43.234 173.065  30.626  1.00 17.58    -0.051 A 
ATOM   1515  HE1 TYR A  97      42.495 172.565  29.978  1.00  0.00     0.087 H 
ATOM   1516  CE2 TYR A  97      43.803 174.868  32.105  1.00 19.21    -0.051 A 
ATOM   1517  HE2 TYR A  97      43.525 175.801  32.624  1.00  0.00     0.087 H 
ATOM   1518  CZ  TYR A  97      42.910 174.242  31.303  1.00 18.53     0.065 A 
ATOM   1519  OH  TYR A  97      41.645 174.769  31.144  1.00 19.55    -0.361 OA
ATOM   1520  HH  TYR A  97      41.018 174.330  30.581  1.00  0.00     0.217 HD
ATOM   1521  N   PRO A  98      50.269 173.242  30.953  1.00 13.80    -0.337 N 
ATOM   1522  CA  PRO A  98      51.607 172.673  31.122  1.00 13.64     0.091 C 
ATOM   1523  HA  PRO A  98      51.772 171.861  30.376  1.00  0.00     0.087 H 
ATOM   1524  C   PRO A  98      51.820 172.134  32.532  1.00 13.81     0.241 C 
ATOM   1525  O   PRO A  98      51.217 172.627  33.503  1.00 15.07    -0.271 OA
ATOM   1526  CB  PRO A  98      52.563 173.848  30.839  1.00 14.95    -0.036 C 
ATOM   1527  HB1 PRO A  98      53.497 173.549  30.308  1.00  0.00     0.036 H 
ATOM   1528  HB2 PRO A  98      53.057 174.255  31.752  1.00  0.00     0.036 H 
ATOM   1529  CG  PRO A  98      51.752 174.845  30.104  1.00 18.65    -0.048 C 
ATOM   1530  HG1 PRO A  98      52.146 175.885  30.179  1.00  0.00     0.035 H 
ATOM   1531  HG2 PRO A  98      51.828 174.754  28.995  1.00  0.00     0.035 H 
ATOM   1532  CD  PRO A  98      50.327 174.689  30.636  1.00 15.13    -0.001 C 
ATOM   1533  HD1 PRO A  98      50.062 175.367  31.480  1.00  0.00     0.064 H 
ATOM   1534  HD2 PRO A  98      49.526 175.054  29.952  1.00  0.00     0.064 H 
ATOM   1535  N   PHE A  99      52.634 171.092  32.636  1.00 13.39    -0.346 N 
ATOM   1536  HN  PHE A  99      53.078 170.705  31.803  1.00  0.00     0.163 HD
ATOM   1537  CA  PHE A  99      52.894 170.496  33.953  1.00 14.00     0.093 C 
ATOM   1538  HA  PHE A  99      53.014 171.324  34.690  1.00  0.00     0.088 H 
ATOM   1539  C   PHE A  99      54.182 169.683  33.942  1.00 15.15     0.241 C 
ATOM   1540  O   PHE A  99      54.795 169.468  32.897  1.00 14.53    -0.271 OA
ATOM   1541  CB  PHE A  99      51.708 169.612  34.412  1.00 14.20    -0.014 C 
ATOM   1542  HB1 PHE A  99      51.753 169.438  35.512  1.00  0.00     0.043 H 
ATOM   1543  HB2 PHE A  99      50.750 170.180  34.349  1.00  0.00     0.043 H 
ATOM   1544  CG  PHE A  99      51.595 168.305  33.676  1.00 14.39    -0.056 A 
ATOM   1545  CD1 PHE A  99      52.070 167.137  34.247  1.00 12.86    -0.077 A 
ATOM   1546  HD1 PHE A  99      52.521 167.177  35.253  1.00  0.00     0.084 H 
ATOM   1547  CD2 PHE A  99      50.987 168.236  32.425  1.00 12.67    -0.077 A 
ATOM   1548  HD2 PHE A  99      50.580 169.150  31.962  1.00  0.00     0.084 H 
ATOM   1549  CE1 PHE A  99      51.994 165.909  33.585  1.00 12.97    -0.082 A 
ATOM   1550  HE1 PHE A  99      52.414 165.004  34.054  1.00  0.00     0.083 H 
ATOM   1551  CE2 PHE A  99      50.889 166.999  31.745  1.00 13.14    -0.082 A 
ATOM   1552  HE2 PHE A  99      50.418 166.960  30.748  1.00  0.00     0.083 H 
ATOM   1553  CZ  PHE A  99      51.383 165.826  32.323  1.00 11.65    -0.083 A 
ATOM   1554  HZ  PHE A  99      51.295 164.859  31.801  1.00  0.00     0.083 H 
ATOM   1555  N   ARG A 100      54.586 169.261  35.145  1.00 16.01    -0.346 N 
ATOM   1556  HN  ARG A 100      54.107 169.608  35.976  1.00  0.00     0.163 HD
ATOM   1557  CA  ARG A 100      55.695 168.315  35.309  1.00 19.65     0.089 C 
ATOM   1558  HA  ARG A 100      55.942 167.866  34.319  1.00  0.00     0.087 H 
ATOM   1559  C   ARG A 100      55.254 167.219  36.256  1.00 20.73     0.240 C 
ATOM   1560  O   ARG A 100      54.345 167.421  37.085  1.00 20.84    -0.271 OA
ATOM   1561  CB  ARG A 100      56.931 169.039  35.855  1.00 20.46    -0.036 C 
ATOM   1562  HB1 ARG A 100      57.664 168.316  36.282  1.00  0.00     0.036 H 
ATOM   1563  HB2 ARG A 100      56.686 169.612  36.780  1.00  0.00     0.036 H 
ATOM   1564  CG  ARG A 100      57.589 169.938  34.807  1.00 25.08    -0.048 C 
ATOM   1565  HG1 ARG A 100      58.130 169.332  34.043  1.00  0.00     0.035 H 
ATOM   1566  HG2 ARG A 100      56.823 170.414  34.151  1.00  0.00     0.035 H 
ATOM   1567  CD  ARG A 100      58.515 170.995  35.428  1.00 31.15     0.009 C 
ATOM   1568  HD1 ARG A 100      57.959 171.659  36.130  1.00  0.00     0.064 H 
ATOM   1569  HD2 ARG A 100      59.229 170.534  36.150  1.00  0.00     0.064 H 
ATOM   1570  NE  ARG A 100      59.221 171.774  34.404  1.00 32.19    -0.227 N 
ATOM   1571  HE  ARG A 100      58.987 172.762  34.307  1.00  0.00     0.177 HD
ATOM   1572  CZ  ARG A 100      60.154 171.264  33.590  1.00 32.85     0.665 C 
ATOM   1573  NH1 ARG A 100      60.496 169.983  33.668  1.00 35.22    -0.235 N 
ATOM   1574 1HH1 ARG A 100      60.045 169.387  34.363  1.00  0.00     0.174 HD
ATOM   1575 2HH1 ARG A 100      61.207 169.595  33.048  1.00  0.00     0.174 HD
ATOM   1576  NH2 ARG A 100      60.735 172.032  32.694  1.00 33.02    -0.235 N 
ATOM   1577 1HH2 ARG A 100      60.472 173.016  32.634  1.00  0.00     0.174 HD
ATOM   1578 2HH2 ARG A 100      61.446 171.644  32.074  1.00  0.00     0.174 HD
ATOM   1579  N   GLY A 101      55.904 166.062  36.131  1.00 22.96    -0.351 N 
ATOM   1580  HN  GLY A 101      56.624 165.968  35.415  1.00  0.00     0.163 HD
ATOM   1581  CA  GLY A 101      55.604 164.922  37.004  1.00 25.23     0.069 C 
ATOM   1582  HA1 GLY A 101      55.102 165.222  37.953  1.00  0.00     0.078 H 
ATOM   1583  HA2 GLY A 101      56.517 164.471  37.458  1.00  0.00     0.078 H 
ATOM   1584  C   GLY A 101      54.799 163.934  36.202  1.00 26.88     0.238 C 
ATOM   1585  O   GLY A 101      54.426 164.240  35.058  1.00 27.58    -0.272 OA
ATOM   1586  N   PRO A 102      54.542 162.742  36.774  1.00 27.52    -0.337 N 
ATOM   1587  CA  PRO A 102      53.814 161.659  36.091  1.00 28.02     0.091 C 
ATOM   1588  HA  PRO A 102      54.366 161.367  35.167  1.00  0.00     0.087 H 
ATOM   1589  C   PRO A 102      52.357 161.996  35.729  1.00 27.34     0.241 C 
ATOM   1590  O   PRO A 102      51.904 161.598  34.653  1.00 26.83    -0.271 OA
ATOM   1591  CB  PRO A 102      53.864 160.495  37.107  1.00 28.52    -0.036 C 
ATOM   1592  HB1 PRO A 102      54.571 159.680  36.826  1.00  0.00     0.036 H 
ATOM   1593  HB2 PRO A 102      52.943 159.867  37.120  1.00  0.00     0.036 H 
ATOM   1594  CG  PRO A 102      54.184 161.158  38.454  1.00 28.93    -0.048 C 
ATOM   1595  HG1 PRO A 102      54.612 160.466  39.216  1.00  0.00     0.035 H 
ATOM   1596  HG2 PRO A 102      53.286 161.449  39.048  1.00  0.00     0.035 H 
ATOM   1597  CD  PRO A 102      55.079 162.303  38.087  1.00 28.01    -0.001 C 
ATOM   1598  HD1 PRO A 102      55.143 163.108  38.856  1.00  0.00     0.064 H 
ATOM   1599  HD2 PRO A 102      56.167 162.061  38.086  1.00  0.00     0.064 H 
ATOM   1600  N   PHE A 103      51.640 162.741  36.573  1.00 26.62    -0.346 N 
ATOM   1601  HN  PHE A 103      52.080 163.094  37.423  1.00  0.00     0.163 HD
ATOM   1602  CA  PHE A 103      50.227 163.065  36.305  1.00 26.06     0.093 C 
ATOM   1603  HA  PHE A 103      49.954 162.663  35.302  1.00  0.00     0.088 H 
ATOM   1604  C   PHE A 103      49.943 164.570  36.322  1.00 25.63     0.243 C 
ATOM   1605  O   PHE A 103      50.503 165.274  37.142  1.00 24.53    -0.271 OA
ATOM   1606  CB  PHE A 103      49.334 162.402  37.357  1.00 27.77    -0.014 C 
ATOM   1607  HB1 PHE A 103      49.469 162.891  38.350  1.00  0.00     0.043 H 
ATOM   1608  HB2 PHE A 103      48.262 162.646  37.171  1.00  0.00     0.043 H 
ATOM   1609  CG  PHE A 103      49.525 160.922  37.469  1.00 28.72    -0.056 A 
ATOM   1610  CD1 PHE A 103      50.481 160.399  38.333  1.00 31.00    -0.077 A 
ATOM   1611  HD1 PHE A 103      51.099 161.080  38.942  1.00  0.00     0.084 H 
ATOM   1612  CD2 PHE A 103      48.745 160.063  36.715  1.00 29.57    -0.077 A 
ATOM   1613  HD2 PHE A 103      47.978 160.470  36.036  1.00  0.00     0.084 H 
ATOM   1614  CE1 PHE A 103      50.666 159.015  38.437  1.00 34.30    -0.082 A 
ATOM   1615  HE1 PHE A 103      51.434 158.608  39.116  1.00  0.00     0.083 H 
ATOM   1616  CE2 PHE A 103      48.929 158.664  36.813  1.00 32.60    -0.082 A 
ATOM   1617  HE2 PHE A 103      48.319 157.980  36.200  1.00  0.00     0.083 H 
ATOM   1618  CZ  PHE A 103      49.878 158.159  37.682  1.00 31.16    -0.083 A 
ATOM   1619  HZ  PHE A 103      50.009 157.068  37.776  1.00  0.00     0.083 H 
ATOM   1620  N   PRO A 104      49.024 165.075  35.452  1.00 24.80    -0.337 N 
ATOM   1621  CA  PRO A 104      48.717 166.524  35.540  1.00 26.10     0.092 C 
ATOM   1622  HA  PRO A 104      49.629 167.115  35.292  1.00  0.00     0.087 H 
ATOM   1623  C   PRO A 104      48.199 166.933  36.939  1.00 25.92     0.243 C 
ATOM   1624  O   PRO A 104      47.478 166.164  37.559  1.00 27.23    -0.271 OA
ATOM   1625  CB  PRO A 104      47.657 166.735  34.454  1.00 25.63    -0.036 C 
ATOM   1626  HB1 PRO A 104      47.784 167.685  33.885  1.00  0.00     0.036 H 
ATOM   1627  HB2 PRO A 104      46.642 166.956  34.858  1.00  0.00     0.036 H 
ATOM   1628  CG  PRO A 104      47.707 165.495  33.584  1.00 25.25    -0.048 C 
ATOM   1629  HG1 PRO A 104      48.269 165.657  32.635  1.00  0.00     0.035 H 
ATOM   1630  HG2 PRO A 104      46.718 165.246  33.132  1.00  0.00     0.035 H 
ATOM   1631  CD  PRO A 104      48.260 164.389  34.392  1.00 25.31    -0.001 C 
ATOM   1632  HD1 PRO A 104      47.497 163.668  34.768  1.00  0.00     0.064 H 
ATOM   1633  HD2 PRO A 104      48.850 163.644  33.809  1.00  0.00     0.064 H 
ATOM   1634  N   PRO A 105      48.584 168.119  37.458  1.00 27.27    -0.337 N 
ATOM   1635  CA  PRO A 105      48.111 168.428  38.805  1.00 27.28     0.091 C 
ATOM   1636  HA  PRO A 105      48.353 167.596  39.507  1.00  0.00     0.087 H 
ATOM   1637  C   PRO A 105      46.593 168.695  38.782  1.00 26.62     0.241 C 
ATOM   1638  O   PRO A 105      46.049 169.158  37.780  1.00 27.10    -0.271 OA
ATOM   1639  CB  PRO A 105      48.894 169.696  39.179  1.00 27.88    -0.036 C 
ATOM   1640  HB1 PRO A 105      49.752 169.517  39.868  1.00  0.00     0.036 H 
ATOM   1641  HB2 PRO A 105      48.341 170.393  39.851  1.00  0.00     0.036 H 
ATOM   1642  CG  PRO A 105      49.285 170.300  37.841  1.00 29.06    -0.048 C 
ATOM   1643  HG1 PRO A 105      50.149 171.002  37.900  1.00  0.00     0.035 H 
ATOM   1644  HG2 PRO A 105      48.546 171.036  37.447  1.00  0.00     0.035 H 
ATOM   1645  CD  PRO A 105      49.514 169.144  36.944  1.00 27.45    -0.001 C 
ATOM   1646  HD1 PRO A 105      49.397 169.371  35.859  1.00  0.00     0.064 H 
ATOM   1647  HD2 PRO A 105      50.577 168.813  36.880  1.00  0.00     0.064 H 
ATOM   1648  N   VAL A 106      45.925 168.348  39.864  1.00 26.11    -0.346 N 
ATOM   1649  HN  VAL A 106      46.423 167.907  40.637  1.00  0.00     0.163 HD
ATOM   1650  CA  VAL A 106      44.498 168.579  39.981  1.00 26.55     0.092 C 
ATOM   1651  HA  VAL A 106      44.103 169.040  39.046  1.00  0.00     0.088 H 
ATOM   1652  C   VAL A 106      44.320 169.517  41.140  1.00 26.50     0.241 C 
ATOM   1653  O   VAL A 106      44.729 169.190  42.251  1.00 26.55    -0.271 OA
ATOM   1654  CB  VAL A 106      43.777 167.242  40.267  1.00 26.23    -0.033 C 
ATOM   1655  HB  VAL A 106      44.240 166.766  41.162  1.00  0.00     0.042 H 
ATOM   1656  CG1 VAL A 106      42.301 167.456  40.533  1.00 25.46    -0.071 C 
ATOM   1657 1HG1 VAL A 106      41.781 166.492  40.739  1.00  0.00     0.028 H 
ATOM   1658 2HG1 VAL A 106      41.812 168.014  39.700  1.00  0.00     0.028 H 
ATOM   1659 3HG1 VAL A 106      42.136 168.193  41.354  1.00  0.00     0.028 H 
ATOM   1660  CG2 VAL A 106      43.950 166.308  39.060  1.00 26.85    -0.071 C 
ATOM   1661 1HG2 VAL A 106      43.430 165.344  39.266  1.00  0.00     0.028 H 
ATOM   1662 2HG2 VAL A 106      45.021 166.162  38.788  1.00  0.00     0.028 H 
ATOM   1663 3HG2 VAL A 106      43.609 166.778  38.108  1.00  0.00     0.028 H 
ATOM   1664  N   TRP A 107      43.687 170.669  40.888  1.00 26.88    -0.346 N 
ATOM   1665  HN  TRP A 107      43.294 170.839  39.962  1.00  0.00     0.163 HD
ATOM   1666  CA  TRP A 107      43.555 171.690  41.935  1.00 27.17     0.093 C 
ATOM   1667  HA  TRP A 107      44.403 171.525  42.640  1.00  0.00     0.088 H 
ATOM   1668  C   TRP A 107      42.277 171.598  42.772  1.00 25.59     0.241 C 
ATOM   1669  O   TRP A 107      42.310 171.813  43.973  1.00 26.35    -0.271 OA
ATOM   1670  CB  TRP A 107      43.741 173.097  41.363  1.00 27.95    -0.012 C 
ATOM   1671  HB1 TRP A 107      43.117 173.264  40.454  1.00  0.00     0.044 H 
ATOM   1672  HB2 TRP A 107      43.288 173.877  42.018  1.00  0.00     0.044 H 
ATOM   1673  CG  TRP A 107      45.184 173.356  41.104  1.00 32.34    -0.028 A 
ATOM   1674  CD1 TRP A 107      45.860 173.106  39.944  1.00 34.75    -0.016 A 
ATOM   1675  HD1 TRP A 107      45.406 172.709  39.021  1.00  0.00     0.112 H 
ATOM   1676  CD2 TRP A 107      46.157 173.836  42.047  1.00 36.18    -0.002 A 
ATOM   1677  CE2 TRP A 107      47.403 173.881  41.374  1.00 38.56     0.042 A 
ATOM   1678  CE3 TRP A 107      46.093 174.262  43.390  1.00 39.44    -0.070 A 
ATOM   1679  HE3 TRP A 107      45.138 174.240  43.942  1.00  0.00     0.084 H 
ATOM   1680  NE1 TRP A 107      47.197 173.423  40.096  1.00 37.56    -0.365 N 
ATOM   1681  HE1 TRP A 107      47.914 173.332  39.376  1.00  0.00     0.165 HD
ATOM   1682  CZ2 TRP A 107      48.580 174.336  41.995  1.00 39.72    -0.056 A 
ATOM   1683  HZ2 TRP A 107      49.538 174.367  41.450  1.00  0.00     0.086 H 
ATOM   1684  CZ3 TRP A 107      47.265 174.713  44.009  1.00 41.05    -0.082 A 
ATOM   1685  HZ3 TRP A 107      47.230 175.051  45.058  1.00  0.00     0.083 H 
ATOM   1686  CH2 TRP A 107      48.493 174.742  43.308  1.00 41.62    -0.081 A 
ATOM   1687  HH2 TRP A 107      49.401 175.097  43.824  1.00  0.00     0.083 H 
ATOM   1688  N   ASN A 108      41.153 171.287  42.141  1.00 24.71    -0.346 N 
ATOM   1689  HN  ASN A 108      41.147 171.171  41.128  1.00  0.00     0.163 HD
ATOM   1690  CA  ASN A 108      39.914 171.111  42.915  1.00 23.72     0.097 C 
ATOM   1691  HA  ASN A 108      39.695 172.071  43.437  1.00  0.00     0.088 H 
ATOM   1692  C   ASN A 108      40.067 170.003  43.993  1.00 23.92     0.243 C 
ATOM   1693  O   ASN A 108      40.420 168.875  43.661  1.00 22.42    -0.271 OA
ATOM   1694  CB  ASN A 108      38.777 170.836  41.943  1.00 24.69     0.036 C 
ATOM   1695  HB1 ASN A 108      38.712 171.634  41.167  1.00  0.00     0.051 H 
ATOM   1696  HB2 ASN A 108      39.013 169.965  41.287  1.00  0.00     0.051 H 
ATOM   1697  CG  ASN A 108      37.454 170.648  42.636  1.00 25.07     0.217 C 
ATOM   1698  ND2 ASN A 108      36.421 171.239  42.074  1.00 26.42    -0.370 N 
ATOM   1699 1HD2 ASN A 108      36.495 171.783  41.215  1.00  0.00     0.159 HD
ATOM   1700 2HD2 ASN A 108      35.525 171.112  42.544  1.00  0.00     0.159 HD
ATOM   1701  OD1 ASN A 108      37.364 169.988  43.678  1.00 27.73    -0.274 OA
ATOM   1702  N   PRO A 109      39.851 170.314  45.290  1.00 22.39    -0.337 N 
ATOM   1703  CA  PRO A 109      40.127 169.309  46.313  1.00 22.71     0.091 C 
ATOM   1704  HA  PRO A 109      41.209 169.040  46.278  1.00  0.00     0.087 H 
ATOM   1705  C   PRO A 109      39.282 168.024  46.174  1.00 21.83     0.241 C 
ATOM   1706  O   PRO A 109      39.804 166.946  46.471  1.00 22.13    -0.271 OA
ATOM   1707  CB  PRO A 109      39.823 170.009  47.657  1.00 23.94    -0.036 C 
ATOM   1708  HB1 PRO A 109      40.619 169.868  48.425  1.00  0.00     0.036 H 
ATOM   1709  HB2 PRO A 109      38.997 169.532  48.234  1.00  0.00     0.036 H 
ATOM   1710  CG  PRO A 109      39.569 171.427  47.317  1.00 23.17    -0.048 C 
ATOM   1711  HG1 PRO A 109      38.620 171.789  47.777  1.00  0.00     0.035 H 
ATOM   1712  HG2 PRO A 109      40.286 172.103  47.838  1.00  0.00     0.035 H 
ATOM   1713  CD  PRO A 109      39.580 171.657  45.858  1.00 23.71    -0.001 C 
ATOM   1714  HD1 PRO A 109      40.289 172.450  45.523  1.00  0.00     0.064 H 
ATOM   1715  HD2 PRO A 109      38.659 172.146  45.463  1.00  0.00     0.064 H 
ATOM   1716  N   ILE A 110      38.009 168.137  45.775  1.00 21.08    -0.346 N 
ATOM   1717  HN  ILE A 110      37.616 169.063  45.605  1.00  0.00     0.163 HD
ATOM   1718  CA  ILE A 110      37.154 166.927  45.574  1.00 21.09     0.092 C 
ATOM   1719  HA  ILE A 110      37.196 166.308  46.500  1.00  0.00     0.088 H 
ATOM   1720  C   ILE A 110      37.684 166.098  44.417  1.00 20.46     0.241 C 
ATOM   1721  O   ILE A 110      37.801 164.854  44.508  1.00 19.32    -0.271 OA
ATOM   1722  CB  ILE A 110      35.657 167.272  45.277  1.00 22.16    -0.030 C 
ATOM   1723  HB  ILE A 110      35.655 168.013  44.444  1.00  0.00     0.043 H 
ATOM   1724  CG1 ILE A 110      34.987 167.954  46.484  1.00 24.04    -0.063 C 
ATOM   1725 1HG1 ILE A 110      35.418 168.972  46.628  1.00  0.00     0.033 H 
ATOM   1726 2HG1 ILE A 110      33.933 168.215  46.232  1.00  0.00     0.033 H 
ATOM   1727  CG2 ILE A 110      34.853 166.000  44.764  1.00 22.60    -0.071 C 
ATOM   1728 1HG2 ILE A 110      33.786 166.246  44.552  1.00  0.00     0.028 H 
ATOM   1729 2HG2 ILE A 110      34.940 165.148  45.478  1.00  0.00     0.028 H 
ATOM   1730 3HG2 ILE A 110      35.347 165.536  43.879  1.00  0.00     0.028 H 
ATOM   1731  CD1 ILE A 110      35.027 167.180  47.812  1.00 26.72    -0.076 C 
ATOM   1732 1HD1 ILE A 110      34.542 167.674  48.686  1.00  0.00     0.027 H 
ATOM   1733 2HD1 ILE A 110      36.081 166.919  48.064  1.00  0.00     0.027 H 
ATOM   1734 3HD1 ILE A 110      34.596 166.162  47.668  1.00  0.00     0.027 H 
ATOM   1735  N   THR A 111      38.033 166.794  43.347  1.00 18.89    -0.344 N 
ATOM   1736  HN  THR A 111      37.947 167.810  43.368  1.00  0.00     0.163 HD
ATOM   1737  CA  THR A 111      38.536 166.154  42.141  1.00 19.01     0.113 C 
ATOM   1738  HA  THR A 111      37.835 165.340  41.842  1.00  0.00     0.091 H 
ATOM   1739  C   THR A 111      39.901 165.544  42.457  1.00 19.01     0.243 C 
ATOM   1740  O   THR A 111      40.235 164.447  41.963  1.00 18.75    -0.271 OA
ATOM   1741  CB  THR A 111      38.638 167.162  41.006  1.00 20.34     0.060 C 
ATOM   1742  HB  THR A 111      39.391 167.945  41.257  1.00  0.00     0.086 H 
ATOM   1743  CG2 THR A 111      39.020 166.472  39.716  1.00 19.08    -0.050 C 
ATOM   1744 1HG2 THR A 111      39.095 167.211  38.884  1.00  0.00     0.031 H 
ATOM   1745 2HG2 THR A 111      38.321 165.639  39.469  1.00  0.00     0.031 H 
ATOM   1746 3HG2 THR A 111      39.956 165.876  39.826  1.00  0.00     0.031 H 
ATOM   1747  OG1 THR A 111      37.348 167.763  40.824  1.00 23.82    -0.393 OA
ATOM   1748  HG1 THR A 111      37.412 168.392  40.115  1.00  0.00     0.210 HD
ATOM   1749  N   TYR A 112      40.689 166.250  43.268  1.00 18.20    -0.346 N 
ATOM   1750  HN  TYR A 112      40.391 167.173  43.585  1.00  0.00     0.163 HD
ATOM   1751  CA  TYR A 112      41.973 165.715  43.706  1.00 18.69     0.093 C 
ATOM   1752  HA  TYR A 112      42.561 165.494  42.785  1.00  0.00     0.088 H 
ATOM   1753  C   TYR A 112      41.803 164.383  44.455  1.00 18.12     0.241 C 
ATOM   1754  O   TYR A 112      42.540 163.423  44.183  1.00 18.95    -0.271 OA
ATOM   1755  CB  TYR A 112      42.809 166.739  44.542  1.00 19.32    -0.014 C 
ATOM   1756  HB1 TYR A 112      42.210 167.199  45.363  1.00  0.00     0.043 H 
ATOM   1757  HB2 TYR A 112      43.033 167.667  43.966  1.00  0.00     0.043 H 
ATOM   1758  CG  TYR A 112      44.073 166.068  45.061  1.00 21.61    -0.056 A 
ATOM   1759  CD1 TYR A 112      44.095 165.442  46.314  1.00 23.03    -0.074 A 
ATOM   1760  HD1 TYR A 112      43.194 165.484  46.948  1.00  0.00     0.084 H 
ATOM   1761  CD2 TYR A 112      45.219 165.970  44.258  1.00 26.54    -0.074 A 
ATOM   1762  HD2 TYR A 112      45.223 166.421  43.251  1.00  0.00     0.084 H 
ATOM   1763  CE1 TYR A 112      45.226 164.765  46.786  1.00 28.00    -0.051 A 
ATOM   1764  HE1 TYR A 112      45.208 164.288  47.780  1.00  0.00     0.087 H 
ATOM   1765  CE2 TYR A 112      46.383 165.288  44.737  1.00 30.15    -0.051 A 
ATOM   1766  HE2 TYR A 112      47.289 165.231  44.110  1.00  0.00     0.087 H 
ATOM   1767  CZ  TYR A 112      46.367 164.694  46.004  1.00 30.23     0.065 A 
ATOM   1768  OH  TYR A 112      47.476 164.008  46.501  1.00 31.34    -0.361 OA
ATOM   1769  HH  TYR A 112      48.259 163.959  45.965  1.00  0.00     0.217 HD
ATOM   1770  N   LEU A 113      40.860 164.302  45.405  1.00 16.65    -0.346 N 
ATOM   1771  HN  LEU A 113      40.310 165.128  45.641  1.00  0.00     0.163 HD
ATOM   1772  CA  LEU A 113      40.613 163.047  46.104  1.00 15.35     0.089 C 
ATOM   1773  HA  LEU A 113      41.539 162.748  46.649  1.00  0.00     0.087 H 
ATOM   1774  C   LEU A 113      40.242 161.936  45.104  1.00 15.20     0.241 C 
ATOM   1775  O   LEU A 113      40.660 160.781  45.264  1.00 15.56    -0.271 OA
ATOM   1776  CB  LEU A 113      39.454 163.167  47.115  1.00 15.93    -0.035 C 
ATOM   1777  HB1 LEU A 113      38.512 163.458  46.594  1.00  0.00     0.037 H 
ATOM   1778  HB2 LEU A 113      39.160 162.159  47.491  1.00  0.00     0.037 H 
ATOM   1779  CG  LEU A 113      39.734 164.124  48.299  1.00 17.09    -0.059 C 
ATOM   1780  HG  LEU A 113      39.930 165.143  47.892  1.00  0.00     0.039 H 
ATOM   1781  CD1 LEU A 113      38.527 164.191  49.196  1.00 19.51    -0.073 C 
ATOM   1782 1HD1 LEU A 113      38.729 164.880  50.049  1.00  0.00     0.028 H 
ATOM   1783 2HD1 LEU A 113      38.204 163.181  49.540  1.00  0.00     0.028 H 
ATOM   1784 3HD1 LEU A 113      37.604 164.474  48.637  1.00  0.00     0.028 H 
ATOM   1785  CD2 LEU A 113      40.980 163.658  49.074  1.00 16.70    -0.073 C 
ATOM   1786 1HD2 LEU A 113      41.182 164.347  49.927  1.00  0.00     0.028 H 
ATOM   1787 2HD2 LEU A 113      41.868 163.547  48.408  1.00  0.00     0.028 H 
ATOM   1788 3HD2 LEU A 113      40.892 162.598  49.407  1.00  0.00     0.028 H 
ATOM   1789  N   ASP A 114      39.425 162.297  44.123  1.00 14.76    -0.346 N 
ATOM   1790  HN  ASP A 114      39.154 163.274  44.016  1.00  0.00     0.163 HD
ATOM   1791  CA  ASP A 114      38.912 161.281  43.191  1.00 14.86     0.098 C 
ATOM   1792  HA  ASP A 114      38.502 160.433  43.787  1.00  0.00     0.088 H 
ATOM   1793  C   ASP A 114      40.062 160.747  42.313  1.00 14.23     0.241 C 
ATOM   1794  O   ASP A 114      40.199 159.525  42.124  1.00 14.06    -0.271 OA
ATOM   1795  CB  ASP A 114      37.782 161.863  42.343  1.00 14.63     0.043 C 
ATOM   1796  HB1 ASP A 114      37.109 162.507  42.955  1.00  0.00     0.052 H 
ATOM   1797  HB2 ASP A 114      38.165 162.632  41.633  1.00  0.00     0.052 H 
ATOM   1798  CG  ASP A 114      36.985 160.766  41.602  1.00 12.75     0.175 C 
ATOM   1799  OD1 ASP A 114      36.611 159.756  42.252  1.00 13.74    -0.648 OA
ATOM   1800  OD2 ASP A 114      36.748 160.981  40.401  1.00 13.98    -0.648 OA
ATOM   1801  N   HIS A 115      40.876 161.659  41.784  1.00 14.73    -0.346 N 
ATOM   1802  HN  HIS A 115      40.688 162.651  41.931  1.00  0.00     0.163 HD
ATOM   1803  CA  HIS A 115      42.062 161.242  40.978  1.00 13.99     0.094 C 
ATOM   1804  HA  HIS A 115      41.707 160.614  40.128  1.00  0.00     0.088 H 
ATOM   1805  C   HIS A 115      43.034 160.424  41.803  1.00 14.15     0.241 C 
ATOM   1806  O   HIS A 115      43.503 159.363  41.361  1.00 13.55    -0.271 OA
ATOM   1807  CB  HIS A 115      42.809 162.457  40.406  1.00 14.54     0.002 C 
ATOM   1808  HB1 HIS A 115      43.868 162.194  40.174  1.00  0.00     0.046 H 
ATOM   1809  HB2 HIS A 115      42.976 163.224  41.198  1.00  0.00     0.046 H 
ATOM   1810  CG  HIS A 115      42.145 163.065  39.215  1.00 15.01     0.028 A 
ATOM   1811  CD2 HIS A 115      40.934 163.661  39.073  1.00 14.59    -0.000 A 
ATOM   1812  HD2 HIS A 115      40.178 163.807  39.862  1.00  0.00     0.114 H 
ATOM   1813  ND1 HIS A 115      42.750 163.112  37.978  1.00 16.85    -0.354 N 
ATOM   1814  HD1 HIS A 115      43.679 162.753  37.758  1.00  0.00     0.166 HD
ATOM   1815  CE1 HIS A 115      41.929 163.700  37.121  1.00 16.88     0.040 A 
ATOM   1816  HE1 HIS A 115      42.130 163.871  36.050  1.00  0.00     0.140 H 
ATOM   1817  NE2 HIS A 115      40.830 164.047  37.763  1.00 14.72    -0.360 N 
ATOM   1818  HE2 HIS A 115      40.030 164.526  37.350  1.00  0.00     0.166 HD
ATOM   1819  N   ASN A 116      43.371 160.921  42.991  1.00 13.41    -0.346 N 
ATOM   1820  HN  ASN A 116      42.979 161.808  43.307  1.00  0.00     0.163 HD
ATOM   1821  CA  ASN A 116      44.304 160.189  43.836  1.00 13.99     0.097 C 
ATOM   1822  HA  ASN A 116      45.269 160.101  43.285  1.00  0.00     0.088 H 
ATOM   1823  C   ASN A 116      43.793 158.789  44.107  1.00 13.83     0.241 C 
ATOM   1824  O   ASN A 116      44.538 157.819  43.987  1.00 14.74    -0.271 OA
ATOM   1825  CB  ASN A 116      44.574 160.946  45.142  1.00 14.69     0.036 C 
ATOM   1826  HB1 ASN A 116      43.620 161.223  45.649  1.00  0.00     0.051 H 
ATOM   1827  HB2 ASN A 116      44.973 161.967  44.938  1.00  0.00     0.051 H 
ATOM   1828  CG  ASN A 116      45.496 160.175  46.089  1.00 14.21     0.217 C 
ATOM   1829  ND2 ASN A 116      46.756 160.069  45.727  1.00 14.77    -0.370 N 
ATOM   1830 1HD2 ASN A 116      47.121 160.496  44.876  1.00  0.00     0.159 HD
ATOM   1831 2HD2 ASN A 116      47.371 159.555  46.358  1.00  0.00     0.159 HD
ATOM   1832  OD1 ASN A 116      45.050 159.653  47.130  1.00 20.23    -0.274 OA
ATOM   1833  N   ASN A 117      42.498 158.677  44.430  1.00 12.97    -0.346 N 
ATOM   1834  HN  ASN A 117      41.916 159.514  44.465  1.00  0.00     0.163 HD
ATOM   1835  CA  ASN A 117      41.907 157.381  44.732  1.00 12.51     0.097 C 
ATOM   1836  HA  ASN A 117      42.543 156.877  45.497  1.00  0.00     0.088 H 
ATOM   1837  C   ASN A 117      41.873 156.503  43.488  1.00 12.76     0.241 C 
ATOM   1838  O   ASN A 117      42.051 155.288  43.624  1.00 13.59    -0.271 OA
ATOM   1839  CB  ASN A 117      40.495 157.529  45.306  1.00 13.37     0.036 C 
ATOM   1840  HB1 ASN A 117      40.492 158.186  46.207  1.00  0.00     0.051 H 
ATOM   1841  HB2 ASN A 117      39.850 158.144  44.636  1.00  0.00     0.051 H 
ATOM   1842  CG  ASN A 117      39.853 156.183  45.605  1.00 11.24     0.217 C 
ATOM   1843  ND2 ASN A 117      40.307 155.537  46.648  1.00 11.63    -0.370 N 
ATOM   1844 1HD2 ASN A 117      39.876 154.634  46.849  1.00  0.00     0.159 HD
ATOM   1845 2HD2 ASN A 117      41.065 155.891  47.231  1.00  0.00     0.159 HD
ATOM   1846  OD1 ASN A 117      38.914 155.744  44.883  1.00 15.92    -0.274 OA
ATOM   1847  N   PHE A 118      41.645 157.070  42.301  1.00 12.62    -0.346 N 
ATOM   1848  HN  PHE A 118      41.530 158.080  42.218  1.00  0.00     0.163 HD
ATOM   1849  CA  PHE A 118      41.564 156.202  41.114  1.00 13.75     0.093 C 
ATOM   1850  HA  PHE A 118      40.773 155.441  41.310  1.00  0.00     0.088 H 
ATOM   1851  C   PHE A 118      42.902 155.437  40.893  1.00 12.61     0.241 C 
ATOM   1852  O   PHE A 118      42.892 154.209  40.825  1.00 12.52    -0.271 OA
ATOM   1853  CB  PHE A 118      41.166 156.961  39.841  1.00 14.17    -0.014 C 
ATOM   1854  HB1 PHE A 118      40.110 157.315  39.897  1.00  0.00     0.043 H 
ATOM   1855  HB2 PHE A 118      41.682 157.948  39.783  1.00  0.00     0.043 H 
ATOM   1856  CG  PHE A 118      41.400 156.158  38.607  1.00 17.61    -0.056 A 
ATOM   1857  CD1 PHE A 118      40.554 155.119  38.283  1.00 22.55    -0.077 A 
ATOM   1858  HD1 PHE A 118      39.669 154.903  38.904  1.00  0.00     0.084 H 
ATOM   1859  CD2 PHE A 118      42.523 156.384  37.853  1.00 19.11    -0.077 A 
ATOM   1860  HD2 PHE A 118      43.218 157.190  38.143  1.00  0.00     0.084 H 
ATOM   1861  CE1 PHE A 118      40.841 154.333  37.138  1.00 19.16    -0.082 A 
ATOM   1862  HE1 PHE A 118      40.165 153.512  36.847  1.00  0.00     0.083 H 
ATOM   1863  CE2 PHE A 118      42.802 155.609  36.722  1.00 23.55    -0.082 A 
ATOM   1864  HE2 PHE A 118      43.693 155.818  36.106  1.00  0.00     0.083 H 
ATOM   1865  CZ  PHE A 118      41.961 154.597  36.394  1.00 19.28    -0.083 A 
ATOM   1866  HZ  PHE A 118      42.183 153.974  35.511  1.00  0.00     0.083 H 
ATOM   1867  N   TRP A 119      44.020 156.165  40.820  1.00 13.00    -0.346 N 
ATOM   1868  HN  TRP A 119      43.964 157.178  40.921  1.00  0.00     0.163 HD
ATOM   1869  CA  TRP A 119      45.328 155.535  40.597  1.00 11.85     0.093 C 
ATOM   1870  HA  TRP A 119      45.261 154.947  39.652  1.00  0.00     0.088 H 
ATOM   1871  C   TRP A 119      45.694 154.559  41.724  1.00 12.82     0.241 C 
ATOM   1872  O   TRP A 119      46.130 153.420  41.489  1.00 11.88    -0.271 OA
ATOM   1873  CB  TRP A 119      46.431 156.606  40.402  1.00 13.62    -0.012 C 
ATOM   1874  HB1 TRP A 119      47.431 156.130  40.272  1.00  0.00     0.044 H 
ATOM   1875  HB2 TRP A 119      46.617 157.163  41.349  1.00  0.00     0.044 H 
ATOM   1876  CG  TRP A 119      46.135 157.550  39.273  1.00 12.10    -0.028 A 
ATOM   1877  CD1 TRP A 119      45.799 158.868  39.379  1.00 11.83    -0.016 A 
ATOM   1878  HD1 TRP A 119      45.714 159.421  40.330  1.00  0.00     0.112 H 
ATOM   1879  CD2 TRP A 119      46.094 157.239  37.868  1.00 17.44    -0.002 A 
ATOM   1880  CE2 TRP A 119      45.744 158.431  37.188  1.00 17.80     0.042 A 
ATOM   1881  CE3 TRP A 119      46.359 156.084  37.125  1.00 19.27    -0.070 A 
ATOM   1882  HE3 TRP A 119      46.645 155.144  37.627  1.00  0.00     0.084 H 
ATOM   1883  NE1 TRP A 119      45.582 159.410  38.136  1.00 15.05    -0.365 N 
ATOM   1884  HE1 TRP A 119      45.340 160.383  37.948  1.00  0.00     0.165 HD
ATOM   1885  CZ2 TRP A 119      45.646 158.501  35.799  1.00 22.90    -0.056 A 
ATOM   1886  HZ2 TRP A 119      45.369 159.439  35.288  1.00  0.00     0.086 H 
ATOM   1887  CZ3 TRP A 119      46.255 156.146  35.749  1.00 26.55    -0.082 A 
ATOM   1888  HZ3 TRP A 119      46.446 155.238  35.152  1.00  0.00     0.083 H 
ATOM   1889  CH2 TRP A 119      45.910 157.346  35.090  1.00 27.12    -0.081 A 
ATOM   1890  HH2 TRP A 119      45.850 157.361  33.989  1.00  0.00     0.083 H 
ATOM   1891  N   ARG A 120      45.479 155.020  42.961  1.00 11.78    -0.346 N 
ATOM   1892  HN  ARG A 120      45.137 155.974  43.079  1.00  0.00     0.163 HD
ATOM   1893  CA  ARG A 120      45.715 154.210  44.139  1.00 11.72     0.089 C 
ATOM   1894  HA  ARG A 120      46.804 153.978  44.192  1.00  0.00     0.087 H 
ATOM   1895  C   ARG A 120      44.954 152.903  44.071  1.00 13.04     0.241 C 
ATOM   1896  O   ARG A 120      45.510 151.836  44.337  1.00 13.22    -0.271 OA
ATOM   1897  CB  ARG A 120      45.324 155.000  45.414  1.00 12.17    -0.036 C 
ATOM   1898  HB1 ARG A 120      44.239 155.258  45.411  1.00  0.00     0.036 H 
ATOM   1899  HB2 ARG A 120      45.752 156.030  45.397  1.00  0.00     0.036 H 
ATOM   1900  CG  ARG A 120      45.708 154.271  46.681  1.00 13.90    -0.048 C 
ATOM   1901  HG1 ARG A 120      45.237 153.264  46.759  1.00  0.00     0.035 H 
ATOM   1902  HG2 ARG A 120      46.772 153.938  46.682  1.00  0.00     0.035 H 
ATOM   1903  CD  ARG A 120      45.365 155.190  47.884  1.00 15.18     0.009 C 
ATOM   1904  HD1 ARG A 120      45.941 156.144  47.851  1.00  0.00     0.064 H 
ATOM   1905  HD2 ARG A 120      45.767 154.783  48.841  1.00  0.00     0.064 H 
ATOM   1906  NE  ARG A 120      43.908 155.433  47.962  1.00 15.27    -0.227 N 
ATOM   1907  HE  ARG A 120      43.278 154.810  47.456  1.00  0.00     0.177 HD
ATOM   1908  CZ  ARG A 120      43.386 156.440  48.672  1.00 18.39     0.665 C 
ATOM   1909  NH1 ARG A 120      44.196 157.245  49.351  1.00 15.62    -0.235 N 
ATOM   1910 1HH1 ARG A 120      43.798 158.013  49.892  1.00  0.00     0.174 HD
ATOM   1911 2HH1 ARG A 120      45.203 157.088  49.307  1.00  0.00     0.174 HD
ATOM   1912  NH2 ARG A 120      42.090 156.642  48.728  1.00 15.53    -0.235 N 
ATOM   1913 1HH2 ARG A 120      41.692 157.410  49.269  1.00  0.00     0.174 HD
ATOM   1914 2HH2 ARG A 120      41.468 156.024  48.207  1.00  0.00     0.174 HD
ATOM   1915  N   THR A 121      43.682 152.985  43.668  1.00 12.73    -0.344 N 
ATOM   1916  HN  THR A 121      43.305 153.884  43.370  1.00  0.00     0.163 HD
ATOM   1917  CA  THR A 121      42.824 151.799  43.650  1.00 12.75     0.113 C 
ATOM   1918  HA  THR A 121      42.967 151.260  44.615  1.00  0.00     0.091 H 
ATOM   1919  C   THR A 121      43.240 150.854  42.519  1.00 12.23     0.243 C 
ATOM   1920  O   THR A 121      43.215 149.637  42.717  1.00 12.41    -0.271 OA
ATOM   1921  CB  THR A 121      41.325 152.187  43.540  1.00 14.59     0.060 C 
ATOM   1922  HB  THR A 121      41.142 152.743  42.591  1.00  0.00     0.086 H 
ATOM   1923  CG2 THR A 121      40.465 150.950  43.590  1.00 14.67    -0.050 C 
ATOM   1924 1HG2 THR A 121      40.715 150.306  42.715  1.00  0.00     0.031 H 
ATOM   1925 2HG2 THR A 121      39.377 151.189  43.648  1.00  0.00     0.031 H 
ATOM   1926 3HG2 THR A 121      40.555 150.407  44.559  1.00  0.00     0.031 H 
ATOM   1927  OG1 THR A 121      41.005 153.013  44.662  1.00 13.97    -0.393 OA
ATOM   1928  HG1 THR A 121      41.547 153.793  44.630  1.00  0.00     0.210 HD
ATOM   1929  N   MET A 122      43.647 151.394  41.376  1.00 11.89    -0.346 N 
ATOM   1930  HN  MET A 122      43.576 152.402  41.239  1.00  0.00     0.163 HD
ATOM   1931  CA  MET A 122      44.202 150.547  40.301  1.00 11.70     0.090 C 
ATOM   1932  HA  MET A 122      43.400 149.855  39.953  1.00  0.00     0.087 H 
ATOM   1933  C   MET A 122      45.364 149.711  40.809  1.00 10.83     0.241 C 
ATOM   1934  O   MET A 122      45.408 148.497  40.571  1.00 10.28    -0.271 OA
ATOM   1935  CB  MET A 122      44.680 151.379  39.094  1.00 11.96    -0.030 C 
ATOM   1936  HB1 MET A 122      45.241 150.741  38.372  1.00  0.00     0.037 H 
ATOM   1937  HB2 MET A 122      45.494 152.079  39.394  1.00  0.00     0.037 H 
ATOM   1938  CG  MET A 122      43.551 152.131  38.390  1.00 15.73    -0.021 C 
ATOM   1939  HG1 MET A 122      42.983 152.765  39.110  1.00  0.00     0.049 H 
ATOM   1940  HG2 MET A 122      43.956 152.931  37.727  1.00  0.00     0.049 H 
ATOM   1941  SD  MET A 122      42.431 151.021  37.469  1.00 21.54    -0.173 SA
ATOM   1942  CE  MET A 122      43.412 150.711  36.074  1.00 24.82    -0.035 C 
ATOM   1943  HE1 MET A 122      42.728 150.033  35.512  1.00  0.00     0.041 H 
ATOM   1944  HE2 MET A 122      44.435 150.316  36.274  1.00  0.00     0.041 H 
ATOM   1945  HE3 MET A 122      43.773 151.609  35.521  1.00  0.00     0.041 H 
ATOM   1946  N   ASP A 123      46.243 150.341  41.588  1.00 10.21    -0.346 N 
ATOM   1947  HN  ASP A 123      46.091 151.318  41.840  1.00  0.00     0.163 HD
ATOM   1948  CA  ASP A 123      47.422 149.637  42.081  1.00 11.21     0.098 C 
ATOM   1949  HA  ASP A 123      47.803 148.998  41.250  1.00  0.00     0.088 H 
ATOM   1950  C   ASP A 123      47.068 148.711  43.250  1.00 11.00     0.241 C 
ATOM   1951  O   ASP A 123      47.570 147.584  43.349  1.00 11.49    -0.271 OA
ATOM   1952  CB  ASP A 123      48.537 150.642  42.444  1.00 10.93     0.043 C 
ATOM   1953  HB1 ASP A 123      48.160 151.408  43.161  1.00  0.00     0.052 H 
ATOM   1954  HB2 ASP A 123      49.313 150.158  43.081  1.00  0.00     0.052 H 
ATOM   1955  CG  ASP A 123      49.167 151.300  41.241  1.00 12.18     0.175 C 
ATOM   1956  OD1 ASP A 123      49.313 150.651  40.172  1.00 10.23    -0.648 OA
ATOM   1957  OD2 ASP A 123      49.539 152.496  41.353  1.00 12.50    -0.648 OA
ATOM   1958  N   ASP A 124      46.107 149.136  44.083  1.00 11.69    -0.345 N 
ATOM   1959  HN  ASP A 124      45.690 150.058  43.954  1.00  0.00     0.163 HD
ATOM   1960  CA  ASP A 124      45.658 148.272  45.179  1.00 12.20     0.098 C 
ATOM   1961  HA  ASP A 124      46.532 148.032  45.828  1.00  0.00     0.088 H 
ATOM   1962  C   ASP A 124      45.067 146.947  44.627  1.00 11.71     0.241 C 
ATOM   1963  O   ASP A 124      45.358 145.839  45.101  1.00 12.38    -0.271 OA
ATOM   1964  CB  ASP A 124      44.576 148.939  46.036  1.00 13.09     0.043 C 
ATOM   1965  HB1 ASP A 124      44.063 148.180  46.672  1.00  0.00     0.052 H 
ATOM   1966  HB2 ASP A 124      43.722 149.264  45.398  1.00  0.00     0.052 H 
ATOM   1967  CG  ASP A 124      45.071 150.103  46.893  1.00 17.04     0.175 C 
ATOM   1968  OD1 ASP A 124      46.297 150.286  47.087  1.00 17.88    -0.648 OA
ATOM   1969  OD2 ASP A 124      44.155 150.841  47.364  1.00 19.31    -0.648 OA
ATOM   1970  N   MET A 125      44.185 147.095  43.636  1.00 11.50    -0.346 N 
ATOM   1971  HN  MET A 125      43.934 148.030  43.314  1.00  0.00     0.163 HD
ATOM   1972  CA  MET A 125      43.578 145.920  43.011  1.00 10.18     0.090 C 
ATOM   1973  HA  MET A 125      43.073 145.328  43.810  1.00  0.00     0.087 H 
ATOM   1974  C   MET A 125      44.629 145.052  42.388  1.00 10.13     0.240 C 
ATOM   1975  O   MET A 125      44.560 143.823  42.506  1.00  9.94    -0.271 OA
ATOM   1976  CB  MET A 125      42.502 146.350  41.983  1.00 10.12    -0.030 C 
ATOM   1977  HB1 MET A 125      42.938 147.009  41.196  1.00  0.00     0.037 H 
ATOM   1978  HB2 MET A 125      42.191 145.491  41.344  1.00  0.00     0.037 H 
ATOM   1979  CG  MET A 125      41.268 147.023  42.661  1.00  9.53    -0.021 C 
ATOM   1980  HG1 MET A 125      41.585 147.817  43.377  1.00  0.00     0.049 H 
ATOM   1981  HG2 MET A 125      40.772 146.326  43.376  1.00  0.00     0.049 H 
ATOM   1982  SD  MET A 125      40.102 147.660  41.468  1.00 13.08    -0.173 SA
ATOM   1983  CE  MET A 125      39.149 146.201  41.111  1.00 13.41    -0.035 C 
ATOM   1984  HE1 MET A 125      38.421 146.599  40.366  1.00  0.00     0.041 H 
ATOM   1985  HE2 MET A 125      38.699 145.694  41.996  1.00  0.00     0.041 H 
ATOM   1986  HE3 MET A 125      39.737 145.314  40.779  1.00  0.00     0.041 H 
ATOM   1987  N   GLY A 126      45.598 145.689  41.729  1.00 10.80    -0.351 N 
ATOM   1988  HN  GLY A 126      45.578 146.708  41.685  1.00  0.00     0.163 HD
ATOM   1989  CA  GLY A 126      46.711 144.956  41.054  1.00 12.30     0.069 C 
ATOM   1990  HA1 GLY A 126      46.337 144.375  40.179  1.00  0.00     0.078 H 
ATOM   1991  HA2 GLY A 126      47.392 145.661  40.522  1.00  0.00     0.078 H 
ATOM   1992  C   GLY A 126      47.484 144.065  42.014  1.00 12.81     0.236 C 
ATOM   1993  O   GLY A 126      47.868 142.963  41.651  1.00 12.56    -0.272 OA
ATOM   1994  N   ARG A 127      47.633 144.517  43.270  1.00 14.17    -0.346 N 
ATOM   1995  HN  ARG A 127      47.219 145.408  43.543  1.00  0.00     0.163 HD
ATOM   1996  CA  ARG A 127      48.391 143.731  44.251  1.00 15.04     0.089 C 
ATOM   1997  HA  ARG A 127      49.361 143.458  43.775  1.00  0.00     0.087 H 
ATOM   1998  C   ARG A 127      47.699 142.433  44.637  1.00 14.50     0.241 C 
ATOM   1999  O   ARG A 127      48.362 141.518  45.149  1.00 15.74    -0.271 OA
ATOM   2000  CB  ARG A 127      48.717 144.553  45.504  1.00 15.94    -0.036 C 
ATOM   2001  HB1 ARG A 127      48.908 143.896  46.384  1.00  0.00     0.036 H 
ATOM   2002  HB2 ARG A 127      47.818 145.092  45.883  1.00  0.00     0.036 H 
ATOM   2003  CG  ARG A 127      49.858 145.493  45.265  1.00 19.14    -0.048 C 
ATOM   2004  HG1 ARG A 127      50.691 144.986  44.725  1.00  0.00     0.035 H 
ATOM   2005  HG2 ARG A 127      49.594 146.261  44.502  1.00  0.00     0.035 H 
ATOM   2006  CD  ARG A 127      50.347 146.138  46.543  1.00 24.09     0.009 C 
ATOM   2007  HD1 ARG A 127      51.324 145.754  46.918  1.00  0.00     0.064 H 
ATOM   2008  HD2 ARG A 127      49.767 145.869  47.456  1.00  0.00     0.064 H 
ATOM   2009  NE  ARG A 127      50.334 147.535  46.208  1.00 29.12    -0.227 N 
ATOM   2010  HE  ARG A 127      51.096 147.901  45.637  1.00  0.00     0.177 HD
ATOM   2011  CZ  ARG A 127      49.388 148.374  46.599  1.00 24.45     0.665 C 
ATOM   2012  NH1 ARG A 127      48.442 147.998  47.451  1.00 29.64    -0.235 N 
ATOM   2013 1HH1 ARG A 127      47.713 148.645  47.752  1.00  0.00     0.174 HD
ATOM   2014 2HH1 ARG A 127      48.407 147.037  47.791  1.00  0.00     0.174 HD
ATOM   2015  NH2 ARG A 127      49.433 149.596  46.166  1.00 25.91    -0.235 N 
ATOM   2016 1HH2 ARG A 127      48.704 150.243  46.467  1.00  0.00     0.174 HD
ATOM   2017 2HH2 ARG A 127      50.160 149.885  45.511  1.00  0.00     0.174 HD
ATOM   2018  N   GLU A 128      46.401 142.322  44.349  1.00 12.71    -0.346 N 
ATOM   2019  HN  GLU A 128      45.919 143.133  43.962  1.00  0.00     0.163 HD
ATOM   2020  CA  GLU A 128      45.635 141.093  44.562  1.00 12.81     0.090 C 
ATOM   2021  HA  GLU A 128      45.949 140.644  45.533  1.00  0.00     0.087 H 
ATOM   2022  C   GLU A 128      45.830 140.048  43.458  1.00 11.55     0.241 C 
ATOM   2023  O   GLU A 128      45.419 138.883  43.600  1.00 12.23    -0.271 OA
ATOM   2024  CB  GLU A 128      44.120 141.443  44.647  1.00 13.12    -0.029 C 
ATOM   2025  HB1 GLU A 128      43.507 140.512  44.679  1.00  0.00     0.037 H 
ATOM   2026  HB2 GLU A 128      43.765 141.872  43.681  1.00  0.00     0.037 H 
ATOM   2027  CG  GLU A 128      43.751 142.360  45.801  1.00 15.33     0.018 C 
ATOM   2028  HG1 GLU A 128      44.251 143.352  45.707  1.00  0.00     0.049 H 
ATOM   2029  HG2 GLU A 128      42.689 142.692  45.732  1.00  0.00     0.049 H 
ATOM   2030  CD  GLU A 128      44.040 141.728  47.129  1.00 21.89     0.172 C 
ATOM   2031  OE1 GLU A 128      43.409 140.681  47.456  1.00 22.90    -0.648 OA
ATOM   2032  OE2 GLU A 128      44.933 142.266  47.827  1.00 25.60    -0.648 OA
ATOM   2033  N   ILE A 129      46.467 140.446  42.347  1.00 11.38    -0.346 N 
ATOM   2034  HN  ILE A 129      46.955 141.342  42.347  1.00  0.00     0.163 HD
ATOM   2035  CA  ILE A 129      46.480 139.623  41.129  1.00 12.43     0.092 C 
ATOM   2036  HA  ILE A 129      45.749 138.787  41.229  1.00  0.00     0.088 H 
ATOM   2037  C   ILE A 129      47.876 139.064  40.868  1.00 10.97     0.243 C 
ATOM   2038  O   ILE A 129      48.814 139.794  40.562  1.00 11.89    -0.271 OA
ATOM   2039  CB  ILE A 129      46.097 140.513  39.930  1.00 11.41    -0.030 C 
ATOM   2040  HB  ILE A 129      46.851 141.331  39.855  1.00  0.00     0.043 H 
ATOM   2041  CG1 ILE A 129      44.717 141.160  40.161  1.00 11.92    -0.063 C 
ATOM   2042 1HG1 ILE A 129      44.634 141.612  41.177  1.00  0.00     0.033 H 
ATOM   2043 2HG1 ILE A 129      43.909 140.397  40.254  1.00  0.00     0.033 H 
ATOM   2044  CG2 ILE A 129      46.153 139.681  38.599  1.00 12.25    -0.071 C 
ATOM   2045 1HG2 ILE A 129      45.876 140.325  37.732  1.00  0.00     0.028 H 
ATOM   2046 2HG2 ILE A 129      45.523 138.763  38.655  1.00  0.00     0.028 H 
ATOM   2047 3HG2 ILE A 129      47.144 139.191  38.455  1.00  0.00     0.028 H 
ATOM   2048  CD1 ILE A 129      44.410 142.205  39.026  1.00 12.11    -0.076 C 
ATOM   2049 1HD1 ILE A 129      43.412 142.673  39.193  1.00  0.00     0.027 H 
ATOM   2050 2HD1 ILE A 129      44.493 141.753  38.010  1.00  0.00     0.027 H 
ATOM   2051 3HD1 ILE A 129      45.218 142.968  38.933  1.00  0.00     0.027 H 
ATOM   2052  N   PRO A 130      48.047 137.741  40.987  1.00 10.66    -0.337 N 
ATOM   2053  CA  PRO A 130      49.389 137.177  40.716  1.00 11.14     0.091 C 
ATOM   2054  HA  PRO A 130      50.144 137.633  41.398  1.00  0.00     0.087 H 
ATOM   2055  C   PRO A 130      49.812 137.368  39.256  1.00 10.43     0.241 C 
ATOM   2056  O   PRO A 130      49.014 137.142  38.316  1.00 11.37    -0.271 OA
ATOM   2057  CB  PRO A 130      49.214 135.677  41.041  1.00 11.80    -0.036 C 
ATOM   2058  HB1 PRO A 130      49.123 135.023  40.143  1.00  0.00     0.036 H 
ATOM   2059  HB2 PRO A 130      50.128 135.190  41.455  1.00  0.00     0.036 H 
ATOM   2060  CG  PRO A 130      48.007 135.631  41.970  1.00 12.85    -0.048 C 
ATOM   2061  HG1 PRO A 130      47.540 134.624  42.073  1.00  0.00     0.035 H 
ATOM   2062  HG2 PRO A 130      48.249 135.757  43.051  1.00  0.00     0.035 H 
ATOM   2063  CD  PRO A 130      47.067 136.721  41.389  1.00 10.41    -0.001 C 
ATOM   2064  HD1 PRO A 130      46.259 137.073  42.072  1.00  0.00     0.064 H 
ATOM   2065  HD2 PRO A 130      46.372 136.379  40.587  1.00  0.00     0.064 H 
ATOM   2066  N   SER A 131      51.033 137.839  39.066  1.00 11.43    -0.344 N 
ATOM   2067  HN  SER A 131      51.624 138.033  39.874  1.00  0.00     0.163 HD
ATOM   2068  CA  SER A 131      51.563 138.091  37.703  1.00 11.81     0.109 C 
ATOM   2069  HA  SER A 131      50.920 138.859  37.212  1.00  0.00     0.090 H 
ATOM   2070  C   SER A 131      51.563 136.851  36.845  1.00 11.89     0.243 C 
ATOM   2071  O   SER A 131      51.294 136.937  35.616  1.00 11.66    -0.271 OA
ATOM   2072  CB  SER A 131      52.982 138.640  37.796  1.00 13.06     0.044 C 
ATOM   2073  HB1 SER A 131      53.517 138.620  36.818  1.00  0.00     0.077 H 
ATOM   2074  HB2 SER A 131      53.670 137.965  38.357  1.00  0.00     0.077 H 
ATOM   2075  OG  SER A 131      52.913 139.926  38.350  1.00 17.61    -0.398 OA
ATOM   2076  HG  SER A 131      53.797 140.268  38.408  1.00  0.00     0.209 HD
ATOM   2077  N   ASP A 132      51.810 135.697  37.459  1.00 12.45    -0.345 N 
ATOM   2078  HN  ASP A 132      51.943 135.661  38.470  1.00  0.00     0.163 HD
ATOM   2079  CA  ASP A 132      51.886 134.485  36.651  1.00 12.95     0.098 C 
ATOM   2080  HA  ASP A 132      52.130 134.798  35.609  1.00  0.00     0.088 H 
ATOM   2081  C   ASP A 132      50.596 133.681  36.590  1.00 12.94     0.241 C 
ATOM   2082  O   ASP A 132      50.552 132.610  35.967  1.00 13.43    -0.271 OA
ATOM   2083  CB  ASP A 132      53.041 133.579  37.139  1.00 13.33     0.043 C 
ATOM   2084  HB1 ASP A 132      54.027 134.074  36.981  1.00  0.00     0.052 H 
ATOM   2085  HB2 ASP A 132      53.167 132.700  36.465  1.00  0.00     0.052 H 
ATOM   2086  CG  ASP A 132      52.884 133.136  38.580  1.00 18.76     0.175 C 
ATOM   2087  OD1 ASP A 132      51.938 133.565  39.295  1.00 21.73    -0.648 OA
ATOM   2088  OD2 ASP A 132      53.733 132.293  38.993  1.00 22.90    -0.648 OA
ATOM   2089  N   ALA A 133      49.537 134.195  37.216  1.00 12.12    -0.346 N 
ATOM   2090  HN  ALA A 133      49.615 135.113  37.654  1.00  0.00     0.163 HD
ATOM   2091  CA  ALA A 133      48.272 133.477  37.290  1.00 12.82     0.086 C 
ATOM   2092  HA  ALA A 133      48.034 133.060  36.284  1.00  0.00     0.086 H 
ATOM   2093  C   ALA A 133      47.162 134.446  37.699  1.00 11.85     0.243 C 
ATOM   2094  O   ALA A 133      46.589 134.353  38.791  1.00 11.97    -0.271 OA
ATOM   2095  CB  ALA A 133      48.360 132.293  38.325  1.00 13.24    -0.049 C 
ATOM   2096  HB1 ALA A 133      47.392 131.743  38.382  1.00  0.00     0.030 H 
ATOM   2097  HB2 ALA A 133      48.693 132.646  39.329  1.00  0.00     0.030 H 
ATOM   2098  HB3 ALA A 133      49.210 131.608  38.097  1.00  0.00     0.030 H 
ATOM   2099  N   PRO A 134      46.795 135.369  36.800  1.00 11.61    -0.337 N 
ATOM   2100  CA  PRO A 134      45.805 136.384  37.218  1.00 11.71     0.091 C 
ATOM   2101  HA  PRO A 134      46.201 136.931  38.105  1.00  0.00     0.087 H 
ATOM   2102  C   PRO A 134      44.420 135.802  37.568  1.00 11.94     0.241 C 
ATOM   2103  O   PRO A 134      43.708 136.400  38.374  1.00 11.67    -0.271 OA
ATOM   2104  CB  PRO A 134      45.736 137.370  36.005  1.00 10.86    -0.036 C 
ATOM   2105  HB1 PRO A 134      44.710 137.743  35.780  1.00  0.00     0.036 H 
ATOM   2106  HB2 PRO A 134      46.191 138.368  36.204  1.00  0.00     0.036 H 
ATOM   2107  CG  PRO A 134      46.402 136.590  34.827  1.00 11.31    -0.048 C 
ATOM   2108  HG1 PRO A 134      46.826 137.242  34.028  1.00  0.00     0.035 H 
ATOM   2109  HG2 PRO A 134      45.682 136.048  34.171  1.00  0.00     0.035 H 
ATOM   2110  CD  PRO A 134      47.429 135.688  35.513  1.00 10.67    -0.001 C 
ATOM   2111  HD1 PRO A 134      48.450 136.129  35.597  1.00  0.00     0.064 H 
ATOM   2112  HD2 PRO A 134      47.736 134.798  34.915  1.00  0.00     0.064 H 
ATOM   2113  N   TRP A 135      44.067 134.665  36.957  1.00 12.36    -0.346 N 
ATOM   2114  HN  TRP A 135      44.701 134.262  36.267  1.00  0.00     0.163 HD
ATOM   2115  CA  TRP A 135      42.808 133.977  37.240  1.00 12.98     0.093 C 
ATOM   2116  HA  TRP A 135      41.972 134.700  37.092  1.00  0.00     0.088 H 
ATOM   2117  C   TRP A 135      42.766 133.477  38.708  1.00 14.09     0.241 C 
ATOM   2118  O   TRP A 135      41.722 133.044  39.152  1.00 14.91    -0.271 OA
ATOM   2119  CB  TRP A 135      42.605 132.788  36.262  1.00 14.33    -0.012 C 
ATOM   2120  HB1 TRP A 135      41.690 132.202  36.513  1.00  0.00     0.044 H 
ATOM   2121  HB2 TRP A 135      42.310 133.139  35.246  1.00  0.00     0.044 H 
ATOM   2122  CG  TRP A 135      43.818 131.917  36.212  1.00 14.63    -0.028 A 
ATOM   2123  CD1 TRP A 135      44.119 130.871  37.058  1.00 17.86    -0.016 A 
ATOM   2124  HD1 TRP A 135      43.475 130.523  37.883  1.00  0.00     0.112 H 
ATOM   2125  CD2 TRP A 135      44.917 132.040  35.322  1.00 15.06    -0.002 A 
ATOM   2126  CE2 TRP A 135      45.864 131.032  35.673  1.00 16.06     0.042 A 
ATOM   2127  CE3 TRP A 135      45.212 132.910  34.259  1.00 15.08    -0.070 A 
ATOM   2128  HE3 TRP A 135      44.507 133.708  33.971  1.00  0.00     0.084 H 
ATOM   2129  NE1 TRP A 135      45.344 130.320  36.726  1.00 16.18    -0.365 N 
ATOM   2130  HE1 TRP A 135      45.785 129.522  37.184  1.00  0.00     0.165 HD
ATOM   2131  CZ2 TRP A 135      47.081 130.867  34.990  1.00 18.14    -0.056 A 
ATOM   2132  HZ2 TRP A 135      47.795 130.076  35.274  1.00  0.00     0.086 H 
ATOM   2133  CZ3 TRP A 135      46.405 132.744  33.582  1.00 14.92    -0.082 A 
ATOM   2134  HZ3 TRP A 135      46.641 133.407  32.733  1.00  0.00     0.083 H 
ATOM   2135  CH2 TRP A 135      47.344 131.725  33.962  1.00 15.90    -0.081 A 
ATOM   2136  HH2 TRP A 135      48.296 131.635  33.412  1.00  0.00     0.083 H 
ATOM   2137  N   LYS A 136      43.893 133.531  39.422  1.00 14.32    -0.346 N 
ATOM   2138  HN  LYS A 136      44.752 133.845  38.970  1.00  0.00     0.163 HD
ATOM   2139  CA  LYS A 136      43.930 133.145  40.858  1.00 14.91     0.089 C 
ATOM   2140  HA  LYS A 136      43.119 132.396  41.014  1.00  0.00     0.087 H 
ATOM   2141  C   LYS A 136      43.655 134.304  41.814  1.00 14.61     0.241 C 
ATOM   2142  O   LYS A 136      43.615 134.124  43.049  1.00 14.27    -0.271 OA
ATOM   2143  CB  LYS A 136      45.259 132.447  41.208  1.00 14.93    -0.038 C 
ATOM   2144  HB1 LYS A 136      45.359 132.312  42.310  1.00  0.00     0.036 H 
ATOM   2145  HB2 LYS A 136      46.125 133.126  41.028  1.00  0.00     0.036 H 
ATOM   2146  CG  LYS A 136      45.450 131.094  40.463  1.00 18.02    -0.061 C 
ATOM   2147  HG1 LYS A 136      45.694 131.272  39.390  1.00  0.00     0.033 H 
ATOM   2148  HG2 LYS A 136      46.392 130.598  40.793  1.00  0.00     0.033 H 
ATOM   2149  CD  LYS A 136      44.259 130.124  40.590  1.00 26.83    -0.043 C 
ATOM   2150  HD1 LYS A 136      44.189 129.454  39.702  1.00  0.00     0.035 H 
ATOM   2151  HD2 LYS A 136      43.288 130.662  40.484  1.00  0.00     0.035 H 
ATOM   2152  CE  LYS A 136      44.303 129.322  41.880  1.00 32.67     0.080 C 
ATOM   2153  HE1 LYS A 136      44.103 129.969  42.766  1.00  0.00     0.075 H 
ATOM   2154  HE2 LYS A 136      45.344 129.006  42.124  1.00  0.00     0.075 H 
ATOM   2155  NZ  LYS A 136      43.371 128.146  41.844  1.00 35.97    -0.079 N 
ATOM   2156  HZ1 LYS A 136      43.401 127.608  42.710  1.00  0.00     0.274 HD
ATOM   2157  HZ2 LYS A 136      43.554 127.554  41.034  1.00  0.00     0.274 HD
ATOM   2158  HZ3 LYS A 136      42.419 128.435  41.621  1.00  0.00     0.274 HD
ATOM   2159  N   ALA A 137      43.442 135.518  41.290  1.00 13.49    -0.346 N 
ATOM   2160  HN  ALA A 137      43.536 135.671  40.286  1.00  0.00     0.163 HD
ATOM   2161  CA  ALA A 137      43.072 136.623  42.179  1.00 13.46     0.086 C 
ATOM   2162  HA  ALA A 137      43.895 136.791  42.912  1.00  0.00     0.086 H 
ATOM   2163  C   ALA A 137      41.765 136.238  42.958  1.00 12.63     0.243 C 
ATOM   2164  O   ALA A 137      40.876 135.561  42.425  1.00 12.69    -0.271 OA
ATOM   2165  CB  ALA A 137      42.849 137.918  41.366  1.00 13.71    -0.049 C 
ATOM   2166  HB1 ALA A 137      42.568 138.759  42.042  1.00  0.00     0.030 H 
ATOM   2167  HB2 ALA A 137      42.102 137.773  40.551  1.00  0.00     0.030 H 
ATOM   2168  HB3 ALA A 137      43.734 138.170  40.736  1.00  0.00     0.030 H 
ATOM   2169  N   PRO A 138      41.642 136.668  44.231  1.00 13.70    -0.337 N 
ATOM   2170  CA  PRO A 138      40.468 136.281  44.999  1.00 13.81     0.091 C 
ATOM   2171  HA  PRO A 138      40.506 135.181  45.180  1.00  0.00     0.087 H 
ATOM   2172  C   PRO A 138      39.132 136.624  44.362  1.00 14.44     0.241 C 
ATOM   2173  O   PRO A 138      38.188 135.844  44.502  1.00 14.98    -0.271 OA
ATOM   2174  CB  PRO A 138      40.668 137.012  46.345  1.00 15.14    -0.036 C 
ATOM   2175  HB1 PRO A 138      40.120 136.567  47.208  1.00  0.00     0.036 H 
ATOM   2176  HB2 PRO A 138      40.182 138.013  46.414  1.00  0.00     0.036 H 
ATOM   2177  CG  PRO A 138      42.130 137.023  46.479  1.00 14.38    -0.048 C 
ATOM   2178  HG1 PRO A 138      42.542 136.098  46.945  1.00  0.00     0.035 H 
ATOM   2179  HG2 PRO A 138      42.502 137.738  47.250  1.00  0.00     0.035 H 
ATOM   2180  CD  PRO A 138      42.677 137.298  45.072  1.00 14.64    -0.001 C 
ATOM   2181  HD1 PRO A 138      43.719 136.947  44.888  1.00  0.00     0.064 H 
ATOM   2182  HD2 PRO A 138      42.890 138.368  44.844  1.00  0.00     0.064 H 
ATOM   2183  N   LEU A 139      39.057 137.782  43.686  1.00 12.09    -0.346 N 
ATOM   2184  HN  LEU A 139      39.884 138.376  43.625  1.00  0.00     0.163 HD
ATOM   2185  CA  LEU A 139      37.820 138.212  43.036  1.00 11.55     0.089 C 
ATOM   2186  HA  LEU A 139      36.975 137.558  43.355  1.00  0.00     0.087 H 
ATOM   2187  C   LEU A 139      37.993 138.139  41.510  1.00 11.66     0.241 C 
ATOM   2188  O   LEU A 139      37.420 138.959  40.793  1.00 11.77    -0.271 OA
ATOM   2189  CB  LEU A 139      37.529 139.672  43.424  1.00 12.99    -0.035 C 
ATOM   2190  HB1 LEU A 139      38.347 140.345  43.076  1.00  0.00     0.037 H 
ATOM   2191  HB2 LEU A 139      36.685 140.081  42.821  1.00  0.00     0.037 H 
ATOM   2192  CG  LEU A 139      37.267 139.862  44.933  1.00 14.54    -0.059 C 
ATOM   2193  HG  LEU A 139      38.172 139.543  45.501  1.00  0.00     0.039 H 
ATOM   2194  CD1 LEU A 139      37.006 141.310  45.208  1.00 17.60    -0.073 C 
ATOM   2195 1HD1 LEU A 139      36.817 141.447  46.298  1.00  0.00     0.028 H 
ATOM   2196 2HD1 LEU A 139      36.180 141.718  44.580  1.00  0.00     0.028 H 
ATOM   2197 3HD1 LEU A 139      37.826 141.966  44.835  1.00  0.00     0.028 H 
ATOM   2198  CD2 LEU A 139      36.088 139.028  45.378  1.00 19.65    -0.073 C 
ATOM   2199 1HD2 LEU A 139      35.899 139.165  46.468  1.00  0.00     0.028 H 
ATOM   2200 2HD2 LEU A 139      36.218 137.953  45.113  1.00  0.00     0.028 H 
ATOM   2201 3HD2 LEU A 139      35.178 139.241  44.770  1.00  0.00     0.028 H 
ATOM   2202  N   ALA A 140      38.770 137.153  41.032  1.00 11.13    -0.346 N 
ATOM   2203  HN  ALA A 140      39.171 136.466  41.670  1.00  0.00     0.163 HD
ATOM   2204  CA  ALA A 140      39.046 137.063  39.573  1.00 10.07     0.086 C 
ATOM   2205  HA  ALA A 140      39.602 137.984  39.282  1.00  0.00     0.086 H 
ATOM   2206  C   ALA A 140      37.759 137.028  38.748  1.00 11.75     0.240 C 
ATOM   2207  O   ALA A 140      37.673 137.767  37.771  1.00 10.52    -0.271 OA
ATOM   2208  CB  ALA A 140      39.949 135.864  39.256  1.00 11.50    -0.049 C 
ATOM   2209  HB1 ALA A 140      40.887 135.890  39.858  1.00  0.00     0.030 H 
ATOM   2210  HB2 ALA A 140      40.166 135.794  38.165  1.00  0.00     0.030 H 
ATOM   2211  HB3 ALA A 140      39.407 134.899  39.387  1.00  0.00     0.030 H 
ATOM   2212  N   GLU A 141      36.792 136.192  39.107  1.00 11.99    -0.346 N 
ATOM   2213  HN  GLU A 141      36.905 135.622  39.945  1.00  0.00     0.163 HD
ATOM   2214  CA  GLU A 141      35.578 136.079  38.323  1.00 14.32     0.090 C 
ATOM   2215  HA  GLU A 141      35.854 135.812  37.276  1.00  0.00     0.087 H 
ATOM   2216  C   GLU A 141      34.802 137.405  38.302  1.00 13.68     0.241 C 
ATOM   2217  O   GLU A 141      34.421 137.889  37.231  1.00 11.58    -0.271 OA
ATOM   2218  CB  GLU A 141      34.736 134.950  38.906  1.00 16.42    -0.029 C 
ATOM   2219  HB1 GLU A 141      35.349 134.027  39.033  1.00  0.00     0.037 H 
ATOM   2220  HB2 GLU A 141      34.486 135.156  39.973  1.00  0.00     0.037 H 
ATOM   2221  CG  GLU A 141      33.492 134.657  38.117  1.00 23.14     0.018 C 
ATOM   2222  HG1 GLU A 141      33.710 134.566  37.027  1.00  0.00     0.049 H 
ATOM   2223  HG2 GLU A 141      32.812 135.540  38.083  1.00  0.00     0.049 H 
ATOM   2224  CD  GLU A 141      32.783 133.429  38.646  1.00 30.19     0.172 C 
ATOM   2225  OE1 GLU A 141      31.555 133.509  38.855  1.00 36.66    -0.648 OA
ATOM   2226  OE2 GLU A 141      33.467 132.406  38.868  1.00 33.89    -0.648 OA
ATOM   2227  N   GLU A 142      34.569 138.005  39.481  1.00 12.25    -0.346 N 
ATOM   2228  HN  GLU A 142      34.876 137.546  40.339  1.00  0.00     0.163 HD
ATOM   2229  CA  GLU A 142      33.891 139.292  39.571  1.00 13.13     0.090 C 
ATOM   2230  HA  GLU A 142      32.841 139.169  39.216  1.00  0.00     0.087 H 
ATOM   2231  C   GLU A 142      34.581 140.365  38.712  1.00 12.23     0.241 C 
ATOM   2232  O   GLU A 142      33.913 141.097  37.948  1.00 13.05    -0.271 OA
ATOM   2233  CB  GLU A 142      33.865 139.781  41.039  1.00 14.55    -0.029 C 
ATOM   2234  HB1 GLU A 142      34.895 139.840  41.463  1.00  0.00     0.037 H 
ATOM   2235  HB2 GLU A 142      33.439 139.004  41.716  1.00  0.00     0.037 H 
ATOM   2236  CG  GLU A 142      33.137 141.094  41.189  1.00 21.98     0.018 C 
ATOM   2237  HG1 GLU A 142      32.113 141.046  40.751  1.00  0.00     0.049 H 
ATOM   2238  HG2 GLU A 142      33.570 141.880  40.527  1.00  0.00     0.049 H 
ATOM   2239  CD  GLU A 142      33.102 141.548  42.650  1.00 31.14     0.172 C 
ATOM   2240  OE1 GLU A 142      33.008 142.772  42.891  1.00 36.17    -0.648 OA
ATOM   2241  OE2 GLU A 142      33.208 140.675  43.538  1.00 35.65    -0.648 OA
ATOM   2242  N   TRP A 143      35.908 140.443  38.809  1.00  9.23    -0.346 N 
ATOM   2243  HN  TRP A 143      36.422 139.796  39.407  1.00  0.00     0.163 HD
ATOM   2244  CA  TRP A 143      36.615 141.466  38.048  1.00  9.06     0.093 C 
ATOM   2245  HA  TRP A 143      36.068 142.431  38.165  1.00  0.00     0.088 H 
ATOM   2246  C   TRP A 143      36.683 141.126  36.543  1.00  8.89     0.241 C 
ATOM   2247  O   TRP A 143      36.690 142.030  35.736  1.00  9.45    -0.271 OA
ATOM   2248  CB  TRP A 143      38.022 141.655  38.554  1.00  9.19    -0.012 C 
ATOM   2249  HB1 TRP A 143      38.622 142.295  37.865  1.00  0.00     0.044 H 
ATOM   2250  HB2 TRP A 143      38.615 140.714  38.474  1.00  0.00     0.044 H 
ATOM   2251  CG  TRP A 143      38.032 142.202  39.974  1.00  8.92    -0.028 A 
ATOM   2252  CD1 TRP A 143      36.954 142.637  40.721  1.00 11.20    -0.016 A 
ATOM   2253  HD1 TRP A 143      35.904 142.627  40.384  1.00  0.00     0.112 H 
ATOM   2254  CD2 TRP A 143      39.195 142.400  40.775  1.00  8.46    -0.002 A 
ATOM   2255  CE2 TRP A 143      38.757 142.926  42.028  1.00 11.14     0.042 A 
ATOM   2256  CE3 TRP A 143      40.573 142.163  40.572  1.00 10.67    -0.070 A 
ATOM   2257  HE3 TRP A 143      40.938 141.739  39.621  1.00  0.00     0.084 H 
ATOM   2258  NE1 TRP A 143      37.396 143.094  41.972  1.00 10.55    -0.365 N 
ATOM   2259  HE1 TRP A 143      36.809 143.483  42.710  1.00  0.00     0.165 HD
ATOM   2260  CZ2 TRP A 143      39.660 143.275  43.054  1.00 11.72    -0.056 A 
ATOM   2261  HZ2 TRP A 143      39.304 143.709  44.004  1.00  0.00     0.086 H 
ATOM   2262  CZ3 TRP A 143      41.476 142.481  41.615  1.00 11.19    -0.082 A 
ATOM   2263  HZ3 TRP A 143      42.553 142.282  41.486  1.00  0.00     0.083 H 
ATOM   2264  CH2 TRP A 143      41.005 143.055  42.828  1.00 10.13    -0.081 A 
ATOM   2265  HH2 TRP A 143      41.733 143.332  43.609  1.00  0.00     0.083 H 
ATOM   2266  N   ASP A 144      36.717 139.844  36.181  1.00  8.53    -0.345 N 
ATOM   2267  HN  ASP A 144      36.680 139.108  36.886  1.00  0.00     0.163 HD
ATOM   2268  CA  ASP A 144      36.809 139.502  34.752  1.00  8.52     0.098 C 
ATOM   2269  HA  ASP A 144      37.556 140.165  34.256  1.00  0.00     0.088 H 
ATOM   2270  C   ASP A 144      35.492 139.630  34.064  1.00  9.36     0.241 C 
ATOM   2271  O   ASP A 144      35.484 139.730  32.818  1.00 10.04    -0.271 OA
ATOM   2272  CB  ASP A 144      37.264 138.023  34.632  1.00  8.70     0.043 C 
ATOM   2273  HB1 ASP A 144      37.945 137.747  35.471  1.00  0.00     0.052 H 
ATOM   2274  HB2 ASP A 144      36.419 137.328  34.846  1.00  0.00     0.052 H 
ATOM   2275  CG  ASP A 144      37.905 137.702  33.281  1.00  9.50     0.175 C 
ATOM   2276  OD1 ASP A 144      38.586 138.589  32.720  1.00 10.41    -0.648 OA
ATOM   2277  OD2 ASP A 144      37.732 136.537  32.846  1.00  9.57    -0.648 OA
ATOM   2278  N   ASN A 145      34.404 139.638  34.831  1.00  8.22    -0.346 N 
ATOM   2279  HN  ASN A 145      34.500 139.600  35.846  1.00  0.00     0.163 HD
ATOM   2280  CA  ASN A 145      33.064 139.701  34.227  1.00  9.58     0.097 C 
ATOM   2281  HA  ASN A 145      33.117 139.194  33.236  1.00  0.00     0.088 H 
ATOM   2282  C   ASN A 145      32.559 141.122  33.991  1.00  9.55     0.241 C 
ATOM   2283  O   ASN A 145      31.398 141.302  33.625  1.00 12.46    -0.271 OA
ATOM   2284  CB  ASN A 145      32.083 138.925  35.087  1.00 10.55     0.036 C 
ATOM   2285  HB1 ASN A 145      32.079 139.313  36.132  1.00  0.00     0.051 H 
ATOM   2286  HB2 ASN A 145      31.032 139.161  34.800  1.00  0.00     0.051 H 
ATOM   2287  CG  ASN A 145      32.324 137.426  35.069  1.00  9.98     0.217 C 
ATOM   2288  ND2 ASN A 145      31.646 136.748  36.006  1.00 14.52    -0.370 N 
ATOM   2289 1HD2 ASN A 145      31.808 135.741  35.994  1.00  0.00     0.159 HD
ATOM   2290 2HD2 ASN A 145      30.993 137.196  36.648  1.00  0.00     0.159 HD
ATOM   2291  OD1 ASN A 145      33.122 136.878  34.284  1.00 13.20    -0.274 OA
ATOM   2292  N   MET A 146      33.396 142.115  34.279  1.00  9.13    -0.346 N 
ATOM   2293  HN  MET A 146      34.293 141.896  34.713  1.00  0.00     0.163 HD
ATOM   2294  CA  MET A 146      33.070 143.512  33.992  1.00  9.95     0.090 C 
ATOM   2295  HA  MET A 146      32.088 143.536  33.465  1.00  0.00     0.087 H 
ATOM   2296  C   MET A 146      34.125 144.051  33.044  1.00  9.57     0.241 C 
ATOM   2297  O   MET A 146      35.305 143.600  33.054  1.00  9.75    -0.271 OA
ATOM   2298  CB  MET A 146      32.940 144.344  35.279  1.00 12.58    -0.030 C 
ATOM   2299  HB1 MET A 146      32.569 145.372  35.058  1.00  0.00     0.037 H 
ATOM   2300  HB2 MET A 146      32.094 143.982  35.909  1.00  0.00     0.037 H 
ATOM   2301  CG  MET A 146      34.182 144.384  36.038  1.00 15.19    -0.021 C 
ATOM   2302  HG1 MET A 146      35.014 144.826  35.441  1.00  0.00     0.049 H 
ATOM   2303  HG2 MET A 146      34.604 143.363  36.189  1.00  0.00     0.049 H 
ATOM   2304  SD  MET A 146      33.953 145.275  37.655  1.00 26.22    -0.173 SA
ATOM   2305  CE  MET A 146      33.133 146.732  37.250  1.00 26.37    -0.035 C 
ATOM   2306  HE1 MET A 146      32.996 147.266  38.219  1.00  0.00     0.041 H 
ATOM   2307  HE2 MET A 146      32.186 146.574  36.684  1.00  0.00     0.041 H 
ATOM   2308  HE3 MET A 146      33.649 147.338  36.470  1.00  0.00     0.041 H 
ATOM   2309  N   THR A 147      33.720 145.041  32.245  1.00  8.40    -0.344 N 
ATOM   2310  HN  THR A 147      32.734 145.302  32.222  1.00  0.00     0.163 HD
ATOM   2311  CA  THR A 147      34.682 145.754  31.402  1.00  7.87     0.113 C 
ATOM   2312  HA  THR A 147      35.443 145.028  31.031  1.00  0.00     0.091 H 
ATOM   2313  C   THR A 147      35.402 146.858  32.227  1.00  7.90     0.243 C 
ATOM   2314  O   THR A 147      34.961 147.244  33.335  1.00  8.98    -0.271 OA
ATOM   2315  CB  THR A 147      34.002 146.419  30.197  1.00  8.44     0.060 C 
ATOM   2316  HB  THR A 147      34.783 146.862  29.536  1.00  0.00     0.086 H 
ATOM   2317  CG2 THR A 147      33.187 145.388  29.393  1.00  9.36    -0.050 C 
ATOM   2318 1HG2 THR A 147      32.693 145.871  28.518  1.00  0.00     0.031 H 
ATOM   2319 2HG2 THR A 147      32.453 144.850  30.036  1.00  0.00     0.031 H 
ATOM   2320 3HG2 THR A 147      33.811 144.517  29.086  1.00  0.00     0.031 H 
ATOM   2321  OG1 THR A 147      33.128 147.471  30.666  1.00  7.87    -0.393 OA
ATOM   2322  HG1 THR A 147      32.707 147.883  29.920  1.00  0.00     0.210 HD
ATOM   2323  N   MET A 148      36.511 147.352  31.693  1.00  7.40    -0.346 N 
ATOM   2324  HN  MET A 148      36.947 146.913  30.882  1.00  0.00     0.163 HD
ATOM   2325  CA  MET A 148      37.090 148.553  32.310  1.00  7.89     0.090 C 
ATOM   2326  HA  MET A 148      37.311 148.300  33.373  1.00  0.00     0.087 H 
ATOM   2327  C   MET A 148      36.138 149.731  32.324  1.00  8.59     0.241 C 
ATOM   2328  O   MET A 148      36.206 150.534  33.271  1.00  9.13    -0.271 OA
ATOM   2329  CB  MET A 148      38.428 148.956  31.653  1.00  8.54    -0.030 C 
ATOM   2330  HB1 MET A 148      38.605 150.053  31.746  1.00  0.00     0.037 H 
ATOM   2331  HB2 MET A 148      38.368 148.876  30.542  1.00  0.00     0.037 H 
ATOM   2332  CG  MET A 148      39.601 148.171  32.190  1.00  8.02    -0.021 C 
ATOM   2333  HG1 MET A 148      39.507 147.092  31.926  1.00  0.00     0.049 H 
ATOM   2334  HG2 MET A 148      40.532 148.420  31.629  1.00  0.00     0.049 H 
ATOM   2335  SD  MET A 148      39.852 148.373  33.961  1.00  9.56    -0.173 SA
ATOM   2336  CE  MET A 148      40.139 150.119  34.089  1.00  9.76    -0.035 C 
ATOM   2337  HE1 MET A 148      40.294 150.244  35.186  1.00  0.00     0.041 H 
ATOM   2338  HE2 MET A 148      39.344 150.764  33.647  1.00  0.00     0.041 H 
ATOM   2339  HE3 MET A 148      40.961 150.513  33.446  1.00  0.00     0.041 H 
ATOM   2340  N   LYS A 149      35.220 149.829  31.363  1.00  8.33    -0.346 N 
ATOM   2341  HN  LYS A 149      35.186 149.139  30.613  1.00  0.00     0.163 HD
ATOM   2342  CA  LYS A 149      34.247 150.950  31.392  1.00  8.35     0.089 C 
ATOM   2343  HA  LYS A 149      34.817 151.908  31.428  1.00  0.00     0.087 H 
ATOM   2344  C   LYS A 149      33.376 150.859  32.653  1.00  9.64     0.241 C 
ATOM   2345  O   LYS A 149      33.178 151.854  33.344  1.00  9.82    -0.271 OA
ATOM   2346  CB  LYS A 149      33.383 150.953  30.131  1.00  8.84    -0.038 C 
ATOM   2347  HB1 LYS A 149      34.003 150.840  29.211  1.00  0.00     0.036 H 
ATOM   2348  HB2 LYS A 149      32.779 150.019  30.047  1.00  0.00     0.036 H 
ATOM   2349  CG  LYS A 149      32.465 152.248  30.059  1.00 12.54    -0.061 C 
ATOM   2350  HG1 LYS A 149      31.923 152.432  31.016  1.00  0.00     0.033 H 
ATOM   2351  HG2 LYS A 149      33.066 153.187  30.031  1.00  0.00     0.033 H 
ATOM   2352  CD  LYS A 149      31.525 152.141  28.886  1.00 19.01    -0.043 C 
ATOM   2353  HD1 LYS A 149      32.080 151.949  27.938  1.00  0.00     0.035 H 
ATOM   2354  HD2 LYS A 149      30.925 151.202  28.931  1.00  0.00     0.035 H 
ATOM   2355  CE  LYS A 149      30.606 153.396  28.761  1.00 25.31     0.080 C 
ATOM   2356  HE1 LYS A 149      29.530 153.105  28.755  1.00  0.00     0.075 H 
ATOM   2357  HE2 LYS A 149      30.624 154.000  29.698  1.00  0.00     0.075 H 
ATOM   2358  NZ  LYS A 149      30.945 154.252  27.554  1.00 26.21    -0.079 N 
ATOM   2359  HZ1 LYS A 149      30.344 155.072  27.472  1.00  0.00     0.274 HD
ATOM   2360  HZ2 LYS A 149      30.928 153.699  26.697  1.00  0.00     0.274 HD
ATOM   2361  HZ3 LYS A 149      31.930 154.518  27.559  1.00  0.00     0.274 HD
ATOM   2362  N   GLU A 150      32.911 149.650  32.958  1.00  8.90    -0.346 N 
ATOM   2363  HN  GLU A 150      33.133 148.859  32.353  1.00  0.00     0.163 HD
ATOM   2364  CA  GLU A 150      32.086 149.439  34.149  1.00  9.18     0.090 C 
ATOM   2365  HA  GLU A 150      31.185 150.094  34.096  1.00  0.00     0.087 H 
ATOM   2366  C   GLU A 150      32.862 149.760  35.393  1.00 10.61     0.241 C 
ATOM   2367  O   GLU A 150      32.289 150.356  36.348  1.00 10.66    -0.271 OA
ATOM   2368  CB  GLU A 150      31.652 147.997  34.214  1.00 10.90    -0.029 C 
ATOM   2369  HB1 GLU A 150      32.534 147.315  34.223  1.00  0.00     0.037 H 
ATOM   2370  HB2 GLU A 150      31.224 147.753  35.214  1.00  0.00     0.037 H 
ATOM   2371  CG  GLU A 150      30.717 147.635  33.139  1.00 12.03     0.018 C 
ATOM   2372  HG1 GLU A 150      29.836 148.318  33.100  1.00  0.00     0.049 H 
ATOM   2373  HG2 GLU A 150      31.134 147.853  32.128  1.00  0.00     0.049 H 
ATOM   2374  CD  GLU A 150      30.305 146.169  33.289  1.00 18.48     0.172 C 
ATOM   2375  OE1 GLU A 150      29.641 145.855  34.337  1.00 17.07    -0.648 OA
ATOM   2376  OE2 GLU A 150      30.699 145.339  32.398  1.00 11.52    -0.648 OA
ATOM   2377  N   LEU A 151      34.151 149.407  35.425  1.00  9.85    -0.346 N 
ATOM   2378  HN  LEU A 151      34.578 148.952  34.618  1.00  0.00     0.163 HD
ATOM   2379  CA  LEU A 151      34.953 149.680  36.635  1.00 10.10     0.089 C 
ATOM   2380  HA  LEU A 151      34.384 149.313  37.521  1.00  0.00     0.087 H 
ATOM   2381  C   LEU A 151      35.167 151.181  36.793  1.00 10.26     0.241 C 
ATOM   2382  O   LEU A 151      35.060 151.689  37.912  1.00 11.66    -0.271 OA
ATOM   2383  CB  LEU A 151      36.291 148.955  36.593  1.00 10.64    -0.035 C 
ATOM   2384  HB1 LEU A 151      36.825 149.206  35.647  1.00  0.00     0.037 H 
ATOM   2385  HB2 LEU A 151      36.123 147.863  36.446  1.00  0.00     0.037 H 
ATOM   2386  CG  LEU A 151      37.225 149.179  37.791  1.00 11.23    -0.059 C 
ATOM   2387  HG  LEU A 151      37.453 150.269  37.850  1.00  0.00     0.039 H 
ATOM   2388  CD1 LEU A 151      36.548 148.755  39.131  1.00 12.90    -0.073 C 
ATOM   2389 1HD1 LEU A 151      35.584 149.303  39.249  1.00  0.00     0.028 H 
ATOM   2390 2HD1 LEU A 151      37.223 148.895  40.007  1.00  0.00     0.028 H 
ATOM   2391 3HD1 LEU A 151      36.417 147.650  39.206  1.00  0.00     0.028 H 
ATOM   2392  CD2 LEU A 151      38.541 148.431  37.630  1.00 11.65    -0.073 C 
ATOM   2393 1HD2 LEU A 151      39.025 148.734  36.672  1.00  0.00     0.028 H 
ATOM   2394 2HD2 LEU A 151      38.410 147.326  37.705  1.00  0.00     0.028 H 
ATOM   2395 3HD2 LEU A 151      39.216 148.571  38.506  1.00  0.00     0.028 H 
ATOM   2396  N   LEU A 152      35.423 151.876  35.692  1.00 10.50    -0.346 N 
ATOM   2397  HN  LEU A 152      35.507 151.405  34.791  1.00  0.00     0.163 HD
ATOM   2398  CA  LEU A 152      35.584 153.334  35.787  1.00 11.63     0.089 C 
ATOM   2399  HA  LEU A 152      36.376 153.545  36.543  1.00  0.00     0.087 H 
ATOM   2400  C   LEU A 152      34.301 153.988  36.256  1.00 12.77     0.241 C 
ATOM   2401  O   LEU A 152      34.363 154.970  37.021  1.00 12.58    -0.271 OA
ATOM   2402  CB  LEU A 152      36.024 153.964  34.445  1.00 11.19    -0.035 C 
ATOM   2403  HB1 LEU A 152      35.975 155.076  34.512  1.00  0.00     0.037 H 
ATOM   2404  HB2 LEU A 152      35.250 153.778  33.665  1.00  0.00     0.037 H 
ATOM   2405  CG  LEU A 152      37.387 153.534  33.936  1.00 15.60    -0.059 C 
ATOM   2406  HG  LEU A 152      37.305 152.479  33.585  1.00  0.00     0.039 H 
ATOM   2407  CD1 LEU A 152      37.739 154.412  32.719  1.00 16.13    -0.073 C 
ATOM   2408 1HD1 LEU A 152      36.946 154.372  31.937  1.00  0.00     0.028 H 
ATOM   2409 2HD1 LEU A 152      38.737 154.144  32.300  1.00  0.00     0.028 H 
ATOM   2410 3HD1 LEU A 152      37.955 155.462  33.025  1.00  0.00     0.028 H 
ATOM   2411  CD2 LEU A 152      38.453 153.588  34.987  1.00 17.17    -0.073 C 
ATOM   2412 1HD2 LEU A 152      38.198 152.953  35.867  1.00  0.00     0.028 H 
ATOM   2413 2HD2 LEU A 152      38.669 154.638  35.293  1.00  0.00     0.028 H 
ATOM   2414 3HD2 LEU A 152      39.451 153.320  34.568  1.00  0.00     0.028 H 
ATOM   2415  N   ASP A 153      33.157 153.496  35.784  1.00 13.04    -0.346 N 
ATOM   2416  HN  ASP A 153      33.180 152.700  35.147  1.00  0.00     0.163 HD
ATOM   2417  CA  ASP A 153      31.870 154.074  36.161  1.00 14.54     0.098 C 
ATOM   2418  HA  ASP A 153      31.882 155.158  35.902  1.00  0.00     0.088 H 
ATOM   2419  C   ASP A 153      31.671 153.943  37.653  1.00 15.15     0.241 C 
ATOM   2420  O   ASP A 153      31.104 154.844  38.291  1.00 17.47    -0.271 OA
ATOM   2421  CB  ASP A 153      30.704 153.405  35.404  1.00 14.16     0.043 C 
ATOM   2422  HB1 ASP A 153      29.735 153.577  35.929  1.00  0.00     0.052 H 
ATOM   2423  HB2 ASP A 153      30.759 152.294  35.486  1.00  0.00     0.052 H 
ATOM   2424  CG  ASP A 153      30.620 153.844  33.938  1.00 19.72     0.175 C 
ATOM   2425  OD1 ASP A 153      31.195 154.901  33.559  1.00 19.99    -0.648 OA
ATOM   2426  OD2 ASP A 153      29.968 153.124  33.116  1.00 21.59    -0.648 OA
ATOM   2427  N   LYS A 154      32.134 152.832  38.214  1.00 14.46    -0.346 N 
ATOM   2428  HN  LYS A 154      32.591 152.133  37.628  1.00  0.00     0.163 HD
ATOM   2429  CA  LYS A 154      32.005 152.584  39.655  1.00 15.16     0.089 C 
ATOM   2430  HA  LYS A 154      30.966 152.836  39.973  1.00  0.00     0.087 H 
ATOM   2431  C   LYS A 154      32.987 153.424  40.468  1.00 14.61     0.241 C 
ATOM   2432  O   LYS A 154      32.614 153.962  41.521  1.00 16.28    -0.271 OA
ATOM   2433  CB  LYS A 154      32.279 151.113  39.978  1.00 16.22    -0.038 C 
ATOM   2434  HB1 LYS A 154      32.659 151.006  41.021  1.00  0.00     0.036 H 
ATOM   2435  HB2 LYS A 154      33.169 150.748  39.414  1.00  0.00     0.036 H 
ATOM   2436  CG  LYS A 154      31.107 150.211  39.751  1.00 22.43    -0.061 C 
ATOM   2437  HG1 LYS A 154      30.233 150.490  40.384  1.00  0.00     0.033 H 
ATOM   2438  HG2 LYS A 154      30.639 150.373  38.752  1.00  0.00     0.033 H 
ATOM   2439  CD  LYS A 154      31.530 148.754  39.961  1.00 28.28    -0.043 C 
ATOM   2440  HD1 LYS A 154      32.462 148.515  39.398  1.00  0.00     0.035 H 
ATOM   2441  HD2 LYS A 154      31.905 148.584  40.997  1.00  0.00     0.035 H 
ATOM   2442  CE  LYS A 154      30.402 147.786  39.610  1.00 34.34     0.080 C 
ATOM   2443  HE1 LYS A 154      29.408 148.290  39.561  1.00  0.00     0.075 H 
ATOM   2444  HE2 LYS A 154      30.452 147.440  38.551  1.00  0.00     0.075 H 
ATOM   2445  NZ  LYS A 154      30.420 146.646  40.588  1.00 36.92    -0.079 N 
ATOM   2446  HZ1 LYS A 154      29.667 146.000  40.354  1.00  0.00     0.274 HD
ATOM   2447  HZ2 LYS A 154      30.374 146.963  41.556  1.00  0.00     0.274 HD
ATOM   2448  HZ3 LYS A 154      31.329 146.185  40.633  1.00  0.00     0.274 HD
ATOM   2449  N   LEU A 155      34.236 153.546  40.010  1.00 12.82    -0.346 N 
ATOM   2450  HN  LEU A 155      34.457 153.227  39.067  1.00  0.00     0.163 HD
ATOM   2451  CA  LEU A 155      35.304 154.136  40.846  1.00 12.55     0.089 C 
ATOM   2452  HA  LEU A 155      35.110 153.865  41.910  1.00  0.00     0.087 H 
ATOM   2453  C   LEU A 155      35.387 155.645  40.744  1.00 13.05     0.241 C 
ATOM   2454  O   LEU A 155      35.795 156.319  41.700  1.00 13.45    -0.271 OA
ATOM   2455  CB  LEU A 155      36.704 153.582  40.444  1.00 12.69    -0.035 C 
ATOM   2456  HB1 LEU A 155      36.850 153.751  39.352  1.00  0.00     0.037 H 
ATOM   2457  HB2 LEU A 155      37.486 154.248  40.879  1.00  0.00     0.037 H 
ATOM   2458  CG  LEU A 155      37.070 152.135  40.763  1.00 16.98    -0.059 C 
ATOM   2459  HG  LEU A 155      36.422 151.457  40.160  1.00  0.00     0.039 H 
ATOM   2460  CD1 LEU A 155      38.505 151.933  40.352  1.00 19.35    -0.073 C 
ATOM   2461 1HD1 LEU A 155      38.772 150.876  40.585  1.00  0.00     0.028 H 
ATOM   2462 2HD1 LEU A 155      39.199 152.671  40.818  1.00  0.00     0.028 H 
ATOM   2463 3HD1 LEU A 155      38.696 152.206  39.288  1.00  0.00     0.028 H 
ATOM   2464  CD2 LEU A 155      36.863 151.816  42.285  1.00 23.06    -0.073 C 
ATOM   2465 1HD2 LEU A 155      37.130 150.759  42.518  1.00  0.00     0.028 H 
ATOM   2466 2HD2 LEU A 155      35.826 152.058  42.616  1.00  0.00     0.028 H 
ATOM   2467 3HD2 LEU A 155      37.422 152.531  42.932  1.00  0.00     0.028 H 
ATOM   2468  N   CYS A 156      35.018 156.206  39.603  1.00 12.77    -0.345 N 
ATOM   2469  HN  CYS A 156      34.546 155.653  38.888  1.00  0.00     0.163 HD
ATOM   2470  CA  CYS A 156      35.295 157.637  39.373  1.00 13.48     0.098 C 
ATOM   2471  HA  CYS A 156      36.132 157.953  40.038  1.00  0.00     0.088 H 
ATOM   2472  C   CYS A 156      34.078 158.461  39.698  1.00 14.08     0.242 C 
ATOM   2473  O   CYS A 156      33.064 158.367  39.013  1.00 14.43    -0.271 OA
ATOM   2474  CB  CYS A 156      35.690 157.887  37.940  1.00 13.66     0.014 C 
ATOM   2475  HB1 CYS A 156      34.853 157.617  37.254  1.00  0.00     0.053 H 
ATOM   2476  HB2 CYS A 156      35.755 158.982  37.741  1.00  0.00     0.053 H 
ATOM   2477  SG  CYS A 156      37.222 157.059  37.425  1.00 15.20    -0.095 SA
ATOM   2478  N   TRP A 157      34.184 159.278  40.756  1.00 14.05    -0.346 N 
ATOM   2479  HN  TRP A 157      35.051 159.296  41.293  1.00  0.00     0.163 HD
ATOM   2480  CA  TRP A 157      33.070 160.147  41.152  1.00 14.27     0.093 C 
ATOM   2481  HA  TRP A 157      32.128 159.649  40.823  1.00  0.00     0.088 H 
ATOM   2482  C   TRP A 157      33.136 161.499  40.454  1.00 15.32     0.241 C 
ATOM   2483  O   TRP A 157      32.222 162.309  40.631  1.00 16.29    -0.271 OA
ATOM   2484  CB  TRP A 157      32.993 160.309  42.680  1.00 14.25    -0.012 C 
ATOM   2485  HB1 TRP A 157      33.970 160.646  43.099  1.00  0.00     0.044 H 
ATOM   2486  HB2 TRP A 157      32.366 161.188  42.961  1.00  0.00     0.044 H 
ATOM   2487  CG  TRP A 157      32.516 159.069  43.356  1.00 15.67    -0.028 A 
ATOM   2488  CD1 TRP A 157      33.126 157.833  43.330  1.00 15.33    -0.016 A 
ATOM   2489  HD1 TRP A 157      34.078 157.609  42.820  1.00  0.00     0.112 H 
ATOM   2490  CD2 TRP A 157      31.334 158.912  44.155  1.00 14.59    -0.002 A 
ATOM   2491  CE2 TRP A 157      31.261 157.551  44.537  1.00 16.58     0.042 A 
ATOM   2492  CE3 TRP A 157      30.299 159.785  44.543  1.00 18.89    -0.070 A 
ATOM   2493  HE3 TRP A 157      30.301 160.842  44.228  1.00  0.00     0.084 H 
ATOM   2494  NE1 TRP A 157      32.372 156.916  44.036  1.00 16.26    -0.365 N 
ATOM   2495  HE1 TRP A 157      32.602 155.931  44.164  1.00  0.00     0.165 HD
ATOM   2496  CZ2 TRP A 157      30.228 157.044  45.333  1.00 19.28    -0.056 A 
ATOM   2497  HZ2 TRP A 157      30.206 155.984  45.637  1.00  0.00     0.086 H 
ATOM   2498  CZ3 TRP A 157      29.263 159.271  45.343  1.00 18.51    -0.082 A 
ATOM   2499  HZ3 TRP A 157      28.455 159.943  45.678  1.00  0.00     0.083 H 
ATOM   2500  CH2 TRP A 157      29.236 157.925  45.723  1.00 17.13    -0.081 A 
ATOM   2501  HH2 TRP A 157      28.405 157.558  46.348  1.00  0.00     0.083 H 
ATOM   2502  N   THR A 158      34.159 161.721  39.637  1.00 14.45    -0.344 N 
ATOM   2503  HN  THR A 158      34.914 161.037  39.583  1.00  0.00     0.163 HD
ATOM   2504  CA  THR A 158      34.225 162.928  38.812  1.00 14.50     0.113 C 
ATOM   2505  HA  THR A 158      33.261 163.477  38.926  1.00  0.00     0.091 H 
ATOM   2506  C   THR A 158      34.391 162.572  37.354  1.00 14.76     0.243 C 
ATOM   2507  O   THR A 158      35.039 161.550  37.030  1.00 13.52    -0.271 OA
ATOM   2508  CB  THR A 158      35.385 163.896  39.221  1.00 14.51     0.060 C 
ATOM   2509  HB  THR A 158      35.297 164.837  38.629  1.00  0.00     0.086 H 
ATOM   2510  CG2 THR A 158      35.324 164.240  40.719  1.00 15.44    -0.050 C 
ATOM   2511 1HG2 THR A 158      36.150 164.930  41.010  1.00  0.00     0.031 H 
ATOM   2512 2HG2 THR A 158      35.317 163.321  41.350  1.00  0.00     0.031 H 
ATOM   2513 3HG2 THR A 158      34.328 164.652  41.004  1.00  0.00     0.031 H 
ATOM   2514  OG1 THR A 158      36.670 163.297  38.961  1.00 12.88    -0.393 OA
ATOM   2515  HG1 THR A 158      37.374 163.885  39.209  1.00  0.00     0.210 HD
ATOM   2516  N   GLU A 159      33.813 163.398  36.489  1.00 14.50    -0.346 N 
ATOM   2517  HN  GLU A 159      33.218 164.157  36.822  1.00  0.00     0.163 HD
ATOM   2518  CA  GLU A 159      34.033 163.213  35.073  1.00 16.15     0.085 C 
ATOM   2519  HA  GLU A 159      33.776 162.152  34.844  1.00  0.00     0.086 H 
ATOM   2520  C   GLU A 159      35.499 163.399  34.704  1.00 14.79     0.224 C 
ATOM   2521  O   GLU A 159      36.003 162.664  33.837  1.00 14.36    -0.277 OA
ATOM   2522  CB  GLU A 159      33.105 164.089  34.213  1.00 18.31    -0.029 C 
ATOM   2523  HB1 GLU A 159      33.583 164.326  33.234  1.00  0.00     0.037 H 
ATOM   2524  HB2 GLU A 159      33.030 165.118  34.637  1.00  0.00     0.037 H 
ATOM   2525  CG  GLU A 159      31.691 163.478  34.001  1.00 26.21     0.018 C 
ATOM   2526  HG1 GLU A 159      31.143 163.414  34.970  1.00  0.00     0.049 H 
ATOM   2527  HG2 GLU A 159      31.032 164.196  33.459  1.00  0.00     0.049 H 
ATOM   2528  CD  GLU A 159      31.698 162.106  33.291  1.00 29.09     0.172 C 
ATOM   2529  OE1 GLU A 159      32.210 161.965  32.156  1.00 34.51    -0.648 OA
ATOM   2530  OE2 GLU A 159      31.183 161.156  33.899  1.00 38.27    -0.648 OA
ATOM   2531  N   SER A 160      36.213 164.307  35.383  1.00 12.87    -0.221 NA
ATOM   2532  CA ASER A 160      37.622 164.576  35.104  0.50 12.42     0.093 C 
ATOM   2533  HA ASER A 160      37.707 164.939  34.053  1.00  0.00     0.082 H 
ATOM   2534  CA BSER A 160      37.618 164.543  35.024  0.50 12.51     0.093 C 
ATOM   2535  HA BSER A 160      37.639 164.757  33.930  1.00  0.00     0.082 H 
ATOM   2536  C   SER A 160      38.477 163.309  35.247  1.00 11.81     0.182 C 
ATOM   2537  O   SER A 160      39.334 162.998  34.405  1.00 11.90    -0.280 OA
ATOM   2538  CB ASER A 160      38.094 165.692  36.037  0.50 12.66     0.040 C 
ATOM   2539  HB1ASER A 160      37.744 165.509  37.080  1.00  0.00     0.077 H 
ATOM   2540  HB2ASER A 160      37.551 166.642  35.823  1.00  0.00     0.077 H 
ATOM   2541  CB BSER A 160      38.224 165.759  35.724  0.50 12.28     0.040 C 
ATOM   2542  HB1BSER A 160      37.728 166.705  35.405  1.00  0.00     0.077 H 
ATOM   2543  HB2BSER A 160      39.254 165.974  35.355  1.00  0.00     0.077 H 
ATOM   2544  OG ASER A 160      39.480 165.896  36.008  0.50 11.09    -0.399 OA
ATOM   2545  HG ASER A 160      39.773 166.589  36.588  1.00  0.00     0.209 HD
ATOM   2546  OG BSER A 160      38.197 165.606  37.128  0.50 12.11    -0.399 OA
ATOM   2547  HG BSER A 160      38.574 166.362  37.563  1.00  0.00     0.209 HD
ATOM   2548  N   ALA A 161      38.239 162.588  36.334  1.00 11.33    -0.353 N 
ATOM   2549  HN  ALA A 161      37.523 162.882  36.999  1.00  0.00     0.163 HD
ATOM   2550  CA  ALA A 161      39.013 161.362  36.575  1.00 10.64     0.085 C 
ATOM   2551  HA  ALA A 161      40.101 161.587  36.485  1.00  0.00     0.086 H 
ATOM   2552  C   ALA A 161      38.619 160.321  35.524  1.00 11.11     0.240 C 
ATOM   2553  O   ALA A 161      39.500 159.616  35.009  1.00 11.57    -0.271 OA
ATOM   2554  CB  ALA A 161      38.720 160.844  37.963  1.00 11.07    -0.049 C 
ATOM   2555  HB1 ALA A 161      39.307 159.914  38.146  1.00  0.00     0.030 H 
ATOM   2556  HB2 ALA A 161      37.629 160.693  38.134  1.00  0.00     0.030 H 
ATOM   2557  HB3 ALA A 161      38.900 161.616  38.747  1.00  0.00     0.030 H 
ATOM   2558  N   LYS A 162      37.322 160.233  35.197  1.00 11.25    -0.346 N 
ATOM   2559  HN  LYS A 162      36.654 160.906  35.573  1.00  0.00     0.163 HD
ATOM   2560  CA  LYS A 162      36.867 159.172  34.301  1.00 11.33     0.089 C 
ATOM   2561  HA  LYS A 162      37.273 158.204  34.676  1.00  0.00     0.087 H 
ATOM   2562  C   LYS A 162      37.456 159.430  32.922  1.00 11.14     0.241 C 
ATOM   2563  O   LYS A 162      37.845 158.484  32.212  1.00 11.01    -0.271 OA
ATOM   2564  CB  LYS A 162      35.326 159.077  34.295  1.00 12.61    -0.038 C 
ATOM   2565  HB1 LYS A 162      34.872 160.054  34.009  1.00  0.00     0.036 H 
ATOM   2566  HB2 LYS A 162      34.933 158.987  35.335  1.00  0.00     0.036 H 
ATOM   2567  CG  LYS A 162      34.782 157.946  33.409  1.00 18.07    -0.061 C 
ATOM   2568  HG1 LYS A 162      35.310 157.891  32.429  1.00  0.00     0.033 H 
ATOM   2569  HG2 LYS A 162      35.059 156.939  33.799  1.00  0.00     0.033 H 
ATOM   2570  CD  LYS A 162      33.243 158.102  33.235  1.00 24.43    -0.043 C 
ATOM   2571  HD1 LYS A 162      32.992 159.016  32.648  1.00  0.00     0.035 H 
ATOM   2572  HD2 LYS A 162      32.833 157.331  32.542  1.00  0.00     0.035 H 
ATOM   2573  CE  LYS A 162      32.535 158.086  34.541  1.00 27.99     0.080 C 
ATOM   2574  HE1 LYS A 162      32.616 159.066  35.066  1.00  0.00     0.075 H 
ATOM   2575  HE2 LYS A 162      33.064 157.450  35.289  1.00  0.00     0.075 H 
ATOM   2576  NZ  LYS A 162      31.093 157.662  34.367  1.00 24.71    -0.079 N 
ATOM   2577  HZ1 LYS A 162      30.607 157.651  35.264  1.00  0.00     0.274 HD
ATOM   2578  HZ2 LYS A 162      31.019 156.765  33.887  1.00  0.00     0.274 HD
ATOM   2579  HZ3 LYS A 162      30.609 158.243  33.683  1.00  0.00     0.274 HD
ATOM   2580  N   GLN A 163      37.521 160.702  32.522  1.00  9.89    -0.346 N 
ATOM   2581  HN  GLN A 163      37.190 161.449  33.133  1.00  0.00     0.163 HD
ATOM   2582  CA  GLN A 163      38.075 161.023  31.190  1.00 10.31     0.090 C 
ATOM   2583  HA  GLN A 163      37.537 160.429  30.415  1.00  0.00     0.087 H 
ATOM   2584  C   GLN A 163      39.573 160.716  31.112  1.00  9.97     0.241 C 
ATOM   2585  O   GLN A 163      40.052 160.158  30.104  1.00  9.89    -0.271 OA
ATOM   2586  CB  GLN A 163      37.890 162.516  30.901  1.00 13.03    -0.030 C 
ATOM   2587  HB1 GLN A 163      38.573 162.856  30.088  1.00  0.00     0.037 H 
ATOM   2588  HB2 GLN A 163      38.284 163.140  31.737  1.00  0.00     0.037 H 
ATOM   2589  CG  GLN A 163      36.472 162.861  30.594  1.00 16.96     0.011 C 
ATOM   2590  HG1 GLN A 163      35.782 162.392  31.334  1.00  0.00     0.047 H 
ATOM   2591  HG2 GLN A 163      36.272 163.937  30.809  1.00  0.00     0.047 H 
ATOM   2592  CD  GLN A 163      36.061 162.513  29.187  1.00 29.80     0.215 C 
ATOM   2593  NE2 GLN A 163      35.101 161.595  29.070  1.00 36.32    -0.370 N 
ATOM   2594 1HE2 GLN A 163      34.658 161.156  29.877  1.00  0.00     0.159 HD
ATOM   2595 2HE2 GLN A 163      34.823 161.359  28.117  1.00  0.00     0.159 HD
ATOM   2596  OE1 GLN A 163      36.601 163.048  28.204  1.00 36.08    -0.274 OA
ATOM   2597  N   LEU A 164      40.322 161.035  32.180  1.00  9.39    -0.346 N 
ATOM   2598  HN  LEU A 164      39.882 161.466  32.993  1.00  0.00     0.163 HD
ATOM   2599  CA  LEU A 164      41.772 160.770  32.191  1.00  8.61     0.089 C 
ATOM   2600  HA  LEU A 164      42.206 161.181  31.250  1.00  0.00     0.087 H 
ATOM   2601  C   LEU A 164      42.028 159.265  32.213  1.00  8.36     0.241 C 
ATOM   2602  O   LEU A 164      42.936 158.776  31.529  1.00  8.74    -0.271 OA
ATOM   2603  CB  LEU A 164      42.467 161.477  33.393  1.00  8.83    -0.035 C 
ATOM   2604  HB1 LEU A 164      42.084 161.091  34.366  1.00  0.00     0.037 H 
ATOM   2605  HB2 LEU A 164      42.139 162.539  33.483  1.00  0.00     0.037 H 
ATOM   2606  CG  LEU A 164      43.999 161.371  33.315  1.00  9.52    -0.059 C 
ATOM   2607  HG  LEU A 164      44.276 160.291  33.318  1.00  0.00     0.039 H 
ATOM   2608  CD1 LEU A 164      44.561 162.017  32.012  1.00 13.06    -0.073 C 
ATOM   2609 1HD1 LEU A 164      45.672 161.940  31.955  1.00  0.00     0.028 H 
ATOM   2610 2HD1 LEU A 164      44.222 163.074  31.905  1.00  0.00     0.028 H 
ATOM   2611 3HD1 LEU A 164      44.078 161.585  31.105  1.00  0.00     0.028 H 
ATOM   2612  CD2 LEU A 164      44.602 162.025  34.563  1.00 14.38    -0.073 C 
ATOM   2613 1HD2 LEU A 164      45.713 161.948  34.506  1.00  0.00     0.028 H 
ATOM   2614 2HD2 LEU A 164      44.193 161.598  35.508  1.00  0.00     0.028 H 
ATOM   2615 3HD2 LEU A 164      44.254 163.075  34.705  1.00  0.00     0.028 H 
ATOM   2616  N   ALA A 165      41.246 158.565  33.024  1.00  8.04    -0.346 N 
ATOM   2617  HN  ALA A 165      40.542 159.051  33.579  1.00  0.00     0.163 HD
ATOM   2618  CA  ALA A 165      41.372 157.085  33.144  1.00  7.10     0.086 C 
ATOM   2619  HA  ALA A 165      42.414 156.838  33.455  1.00  0.00     0.086 H 
ATOM   2620  C   ALA A 165      41.096 156.432  31.791  1.00  8.48     0.240 C 
ATOM   2621  O   ALA A 165      41.732 155.431  31.436  1.00  8.54    -0.271 OA
ATOM   2622  CB  ALA A 165      40.402 156.573  34.219  1.00  7.78    -0.049 C 
ATOM   2623  HB1 ALA A 165      40.603 157.050  35.207  1.00  0.00     0.030 H 
ATOM   2624  HB2 ALA A 165      40.420 155.460  34.290  1.00  0.00     0.030 H 
ATOM   2625  HB3 ALA A 165      39.339 156.707  33.909  1.00  0.00     0.030 H 
ATOM   2626  N   THR A 166      40.118 156.972  31.065  1.00  9.14    -0.344 N 
ATOM   2627  HN  THR A 166      39.584 157.752  31.448  1.00  0.00     0.163 HD
ATOM   2628  CA  THR A 166      39.793 156.465  29.720  1.00  8.52     0.109 C 
ATOM   2629  HA  THR A 166      39.566 155.378  29.817  1.00  0.00     0.090 H 
ATOM   2630  C   THR A 166      40.972 156.603  28.783  1.00  9.57     0.226 C 
ATOM   2631  O   THR A 166      41.327 155.660  28.100  1.00  8.61    -0.277 OA
ATOM   2632  CB  THR A 166      38.520 157.160  29.179  1.00  9.10     0.059 C 
ATOM   2633  HB  THR A 166      38.662 158.266  29.201  1.00  0.00     0.086 H 
ATOM   2634  CG2 THR A 166      38.237 156.703  27.724  1.00  9.24    -0.050 C 
ATOM   2635 1HG2 THR A 166      39.075 156.984  27.045  1.00  0.00     0.031 H 
ATOM   2636 2HG2 THR A 166      37.260 157.093  27.354  1.00  0.00     0.031 H 
ATOM   2637 3HG2 THR A 166      38.015 155.611  27.672  1.00  0.00     0.031 H 
ATOM   2638  OG1 THR A 166      37.439 156.797  30.055  1.00  8.69    -0.393 OA
ATOM   2639  HG1 THR A 166      37.612 157.077  30.946  1.00  0.00     0.210 HD
ATOM   2640  N   LEU A 167      41.571 157.793  28.764  1.00  8.97    -0.225 NA
ATOM   2641  CA ALEU A 167      42.738 158.020  27.951  0.50  8.89     0.073 C 
ATOM   2642  HA ALEU A 167      42.471 157.815  26.888  1.00  0.00     0.078 H 
ATOM   2643  CA BLEU A 167      42.782 158.046  27.974  0.50  9.37     0.073 C 
ATOM   2644  HA BLEU A 167      42.544 157.919  26.892  1.00  0.00     0.078 H 
ATOM   2645  C   LEU A 167      43.879 157.050  28.366  1.00  9.18     0.178 C 
ATOM   2646  O   LEU A 167      44.560 156.469  27.506  1.00  8.53    -0.280 OA
ATOM   2647  CB ALEU A 167      43.126 159.493  28.076  0.50  9.27    -0.039 C 
ATOM   2648  HB1ALEU A 167      43.624 159.686  29.055  1.00  0.00     0.036 H 
ATOM   2649  HB2ALEU A 167      42.218 160.129  28.199  1.00  0.00     0.036 H 
ATOM   2650  CB BLEU A 167      43.301 159.474  28.211  0.50  9.84    -0.039 C 
ATOM   2651  HB1BLEU A 167      44.302 159.563  27.728  1.00  0.00     0.036 H 
ATOM   2652  HB2BLEU A 167      43.559 159.574  29.291  1.00  0.00     0.036 H 
ATOM   2653  CG ALEU A 167      43.981 160.000  26.933  0.50  9.08    -0.059 C 
ATOM   2654  HG ALEU A 167      43.677 159.503  25.982  1.00  0.00     0.039 H 
ATOM   2655  CG BLEU A 167      42.471 160.690  27.808  0.50 12.39    -0.059 C 
ATOM   2656  HG BLEU A 167      41.520 160.689  28.390  1.00  0.00     0.039 H 
ATOM   2657  CD1ALEU A 167      43.886 161.532  26.779  0.50 10.50    -0.073 C 
ATOM   2658 1HD1ALEU A 167      44.515 161.905  25.938  1.00  0.00     0.028 H 
ATOM   2659 2HD1ALEU A 167      44.136 162.052  27.733  1.00  0.00     0.028 H 
ATOM   2660 3HD1ALEU A 167      42.827 161.864  26.671  1.00  0.00     0.028 H 
ATOM   2661  CD1BLEU A 167      43.241 161.972  28.118  0.50 12.12    -0.073 C 
ATOM   2662 1HD1BLEU A 167      43.482 162.008  29.206  1.00  0.00     0.028 H 
ATOM   2663 2HD1BLEU A 167      42.696 162.883  27.777  1.00  0.00     0.028 H 
ATOM   2664 3HD1BLEU A 167      44.150 162.082  27.482  1.00  0.00     0.028 H 
ATOM   2665  CD2ALEU A 167      45.331 159.618  27.279  0.50 14.60    -0.073 C 
ATOM   2666 1HD2ALEU A 167      45.960 159.991  26.438  1.00  0.00     0.028 H 
ATOM   2667 2HD2ALEU A 167      45.453 158.529  27.487  1.00  0.00     0.028 H 
ATOM   2668 3HD2ALEU A 167      45.659 159.977  28.282  1.00  0.00     0.028 H 
ATOM   2669  CD2BLEU A 167      42.149 160.642  26.354  0.50 11.82    -0.073 C 
ATOM   2670 1HD2BLEU A 167      41.587 159.706  26.128  1.00  0.00     0.028 H 
ATOM   2671 2HD2BLEU A 167      43.058 160.752  25.718  1.00  0.00     0.028 H 
ATOM   2672 3HD2BLEU A 167      41.604 161.553  26.013  1.00  0.00     0.028 H 
ATOM   2673  N   PHE A 168      44.064 156.873  29.667  1.00  9.03    -0.352 N 
ATOM   2674  HN  PHE A 168      43.500 157.410  30.325  1.00  0.00     0.163 HD
ATOM   2675  CA  PHE A 168      45.056 155.928  30.186  1.00  8.95     0.092 C 
ATOM   2676  HA  PHE A 168      46.069 156.289  29.892  1.00  0.00     0.088 H 
ATOM   2677  C   PHE A 168      44.857 154.509  29.599  1.00  8.48     0.241 C 
ATOM   2678  O   PHE A 168      45.810 153.892  29.109  1.00  8.70    -0.271 OA
ATOM   2679  CB  PHE A 168      44.974 155.922  31.719  1.00  8.28    -0.014 C 
ATOM   2680  HB1 PHE A 168      43.919 155.782  32.050  1.00  0.00     0.043 H 
ATOM   2681  HB2 PHE A 168      45.168 156.944  32.122  1.00  0.00     0.043 H 
ATOM   2682  CG  PHE A 168      45.868 154.919  32.388  1.00 12.31    -0.056 A 
ATOM   2683  CD1 PHE A 168      47.210 155.199  32.571  1.00 16.93    -0.077 A 
ATOM   2684  HD1 PHE A 168      47.630 156.142  32.181  1.00  0.00     0.084 H 
ATOM   2685  CD2 PHE A 168      45.338 153.742  32.903  1.00 14.95    -0.077 A 
ATOM   2686  HD2 PHE A 168      44.265 153.516  32.785  1.00  0.00     0.084 H 
ATOM   2687  CE1 PHE A 168      48.062 154.274  33.264  1.00 17.86    -0.082 A 
ATOM   2688  HE1 PHE A 168      49.129 154.505  33.423  1.00  0.00     0.083 H 
ATOM   2689  CE2 PHE A 168      46.199 152.826  33.589  1.00 15.01    -0.082 A 
ATOM   2690  HE2 PHE A 168      45.785 151.895  34.010  1.00  0.00     0.083 H 
ATOM   2691  CZ  PHE A 168      47.527 153.099  33.724  1.00 13.74    -0.083 A 
ATOM   2692  HZ  PHE A 168      48.184 152.360  34.213  1.00  0.00     0.083 H 
ATOM   2693  N   VAL A 169      43.626 154.003  29.613  1.00  7.44    -0.346 N 
ATOM   2694  HN  VAL A 169      42.852 154.570  29.960  1.00  0.00     0.163 HD
ATOM   2695  CA  VAL A 169      43.371 152.656  29.142  1.00  7.34     0.092 C 
ATOM   2696  HA  VAL A 169      44.055 151.942  29.657  1.00  0.00     0.088 H 
ATOM   2697  C   VAL A 169      43.636 152.628  27.635  1.00  7.67     0.241 C 
ATOM   2698  O   VAL A 169      44.322 151.731  27.131  1.00  8.19    -0.271 OA
ATOM   2699  CB  VAL A 169      41.898 152.239  29.388  1.00  6.97    -0.033 C 
ATOM   2700  HB  VAL A 169      41.217 153.030  28.996  1.00  0.00     0.042 H 
ATOM   2701  CG1 VAL A 169      41.598 150.887  28.663  1.00  8.44    -0.071 C 
ATOM   2702 1HG1 VAL A 169      41.758 151.004  27.566  1.00  0.00     0.028 H 
ATOM   2703 2HG1 VAL A 169      40.579 150.501  28.899  1.00  0.00     0.028 H 
ATOM   2704 3HG1 VAL A 169      42.192 150.043  29.086  1.00  0.00     0.028 H 
ATOM   2705  CG2 VAL A 169      41.677 152.077  30.901  1.00  8.97    -0.071 C 
ATOM   2706 1HG2 VAL A 169      41.891 153.041  31.418  1.00  0.00     0.028 H 
ATOM   2707 2HG2 VAL A 169      42.271 151.233  31.324  1.00  0.00     0.028 H 
ATOM   2708 3HG2 VAL A 169      40.658 151.691  31.137  1.00  0.00     0.028 H 
ATOM   2709  N   ASN A 170      43.108 153.602  26.911  1.00  8.17    -0.346 N 
ATOM   2710  HN  ASN A 170      42.601 154.361  27.365  1.00  0.00     0.163 HD
ATOM   2711  CA  ASN A 170      43.257 153.584  25.443  1.00  7.84     0.097 C 
ATOM   2712  HA  ASN A 170      42.769 152.670  25.030  1.00  0.00     0.088 H 
ATOM   2713  C   ASN A 170      44.734 153.606  25.035  1.00  8.12     0.241 C 
ATOM   2714  O   ASN A 170      45.110 152.955  24.063  1.00  8.94    -0.271 OA
ATOM   2715  CB  ASN A 170      42.623 154.845  24.803  1.00  8.47     0.036 C 
ATOM   2716  HB1 ASN A 170      43.145 155.762  25.165  1.00  0.00     0.051 H 
ATOM   2717  HB2 ASN A 170      42.875 154.892  23.718  1.00  0.00     0.051 H 
ATOM   2718  CG  ASN A 170      41.098 154.989  25.001  1.00  9.14     0.217 C 
ATOM   2719  ND2 ASN A 170      40.349 153.924  25.343  1.00  8.67    -0.370 N 
ATOM   2720 1HD2 ASN A 170      40.749 152.999  25.498  1.00  0.00     0.159 HD
ATOM   2721 2HD2 ASN A 170      39.342 154.019  25.474  1.00  0.00     0.159 HD
ATOM   2722  OD1 ASN A 170      40.609 156.121  24.811  1.00 11.73    -0.274 OA
ATOM   2723  N   LEU A 171      45.562 154.410  25.726  1.00  7.56    -0.346 N 
ATOM   2724  HN  LEU A 171      45.190 154.954  26.505  1.00  0.00     0.163 HD
ATOM   2725  CA  LEU A 171      46.984 154.525  25.390  1.00  7.55     0.089 C 
ATOM   2726  HA  LEU A 171      47.090 154.690  24.292  1.00  0.00     0.087 H 
ATOM   2727  C   LEU A 171      47.752 153.259  25.787  1.00  8.78     0.241 C 
ATOM   2728  O   LEU A 171      48.662 152.863  25.074  1.00  8.66    -0.271 OA
ATOM   2729  CB  LEU A 171      47.551 155.734  26.139  1.00  8.05    -0.035 C 
ATOM   2730  HB1 LEU A 171      47.284 155.663  27.219  1.00  0.00     0.037 H 
ATOM   2731  HB2 LEU A 171      46.987 156.651  25.848  1.00  0.00     0.037 H 
ATOM   2732  CG  LEU A 171      49.039 155.988  26.000  1.00  8.93    -0.059 C 
ATOM   2733  HG  LEU A 171      49.590 155.113  26.418  1.00  0.00     0.039 H 
ATOM   2734  CD1 LEU A 171      49.443 156.165  24.514  1.00 10.36    -0.073 C 
ATOM   2735 1HD1 LEU A 171      50.537 156.352  24.412  1.00  0.00     0.028 H 
ATOM   2736 2HD1 LEU A 171      48.843 156.964  24.019  1.00  0.00     0.028 H 
ATOM   2737 3HD1 LEU A 171      49.116 155.297  23.895  1.00  0.00     0.028 H 
ATOM   2738  CD2 LEU A 171      49.439 157.254  26.800  1.00 12.71    -0.073 C 
ATOM   2739 1HD2 LEU A 171      50.533 157.441  26.698  1.00  0.00     0.028 H 
ATOM   2740 2HD2 LEU A 171      49.124 157.190  27.868  1.00  0.00     0.028 H 
ATOM   2741 3HD2 LEU A 171      48.834 158.143  26.505  1.00  0.00     0.028 H 
ATOM   2742  N   CYS A 172      47.430 152.664  26.938  1.00  7.90    -0.345 N 
ATOM   2743  HN  CYS A 172      46.659 153.028  27.498  1.00  0.00     0.163 HD
ATOM   2744  CA  CYS A 172      48.179 151.488  27.405  1.00  7.85     0.098 C 
ATOM   2745  HA  CYS A 172      49.268 151.726  27.386  1.00  0.00     0.088 H 
ATOM   2746  C   CYS A 172      47.929 150.259  26.532  1.00  8.40     0.242 C 
ATOM   2747  O   CYS A 172      48.863 149.469  26.322  1.00  8.45    -0.271 OA
ATOM   2748  CB  CYS A 172      47.777 151.122  28.844  1.00  8.09     0.014 C 
ATOM   2749  HB1 CYS A 172      48.002 150.053  29.067  1.00  0.00     0.053 H 
ATOM   2750  HB2 CYS A 172      46.668 151.097  28.960  1.00  0.00     0.053 H 
ATOM   2751  SG  CYS A 172      48.555 152.243  30.090  1.00 12.71    -0.095 SA
ATOM   2752  N   VAL A 173      46.677 150.082  26.060  1.00  8.29    -0.346 N 
ATOM   2753  HN  VAL A 173      45.983 150.825  26.141  1.00  0.00     0.163 HD
ATOM   2754  CA  VAL A 173      46.333 148.807  25.431  1.00  8.56     0.092 C 
ATOM   2755  HA  VAL A 173      47.301 148.308  25.193  1.00  0.00     0.088 H 
ATOM   2756  C   VAL A 173      45.574 148.943  24.079  1.00  7.51     0.241 C 
ATOM   2757  O   VAL A 173      45.009 147.965  23.589  1.00  7.55    -0.271 OA
ATOM   2758  CB  VAL A 173      45.582 147.850  26.404  1.00  9.09    -0.033 C 
ATOM   2759  HB  VAL A 173      45.382 146.903  25.850  1.00  0.00     0.042 H 
ATOM   2760  CG1 VAL A 173      46.506 147.494  27.619  1.00  9.39    -0.071 C 
ATOM   2761 1HG1 VAL A 173      47.490 147.093  27.282  1.00  0.00     0.028 H 
ATOM   2762 2HG1 VAL A 173      46.000 146.794  28.324  1.00  0.00     0.028 H 
ATOM   2763 3HG1 VAL A 173      46.634 148.366  28.303  1.00  0.00     0.028 H 
ATOM   2764  CG2 VAL A 173      44.221 148.405  26.870  1.00  8.50    -0.071 C 
ATOM   2765 1HG2 VAL A 173      43.564 148.658  26.006  1.00  0.00     0.028 H 
ATOM   2766 2HG2 VAL A 173      44.349 149.277  27.554  1.00  0.00     0.028 H 
ATOM   2767 3HG2 VAL A 173      43.715 147.705  27.575  1.00  0.00     0.028 H 
ATOM   2768  N   THR A 174      45.580 150.163  23.522  1.00  7.72    -0.344 N 
ATOM   2769  HN  THR A 174      45.965 150.938  24.062  1.00  0.00     0.163 HD
ATOM   2770  CA  THR A 174      45.059 150.447  22.167  1.00  6.85     0.113 C 
ATOM   2771  HA  THR A 174      44.937 151.554  22.111  1.00  0.00     0.091 H 
ATOM   2772  C   THR A 174      43.662 149.857  21.948  1.00  8.02     0.243 C 
ATOM   2773  O   THR A 174      43.319 149.322  20.885  1.00  8.26    -0.271 OA
ATOM   2774  CB  THR A 174      46.058 150.064  21.019  1.00  7.15     0.060 C 
ATOM   2775  HB  THR A 174      45.598 150.330  20.039  1.00  0.00     0.086 H 
ATOM   2776  CG2 THR A 174      47.423 150.826  21.162  1.00  9.14    -0.050 C 
ATOM   2777 1HG2 THR A 174      48.133 150.554  20.346  1.00  0.00     0.031 H 
ATOM   2778 2HG2 THR A 174      47.877 150.663  22.168  1.00  0.00     0.031 H 
ATOM   2779 3HG2 THR A 174      47.270 151.929  21.217  1.00  0.00     0.031 H 
ATOM   2780  OG1 THR A 174      46.309 148.642  21.045  1.00  7.60    -0.393 OA
ATOM   2781  HG1 THR A 174      46.914 148.410  20.350  1.00  0.00     0.210 HD
ATOM   2782  N   ALA A 175      42.856 149.983  22.992  1.00  7.24    -0.346 N 
ATOM   2783  HN  ALA A 175      43.194 150.458  23.829  1.00  0.00     0.163 HD
ATOM   2784  CA  ALA A 175      41.521 149.467  22.971  1.00  8.35     0.086 C 
ATOM   2785  HA  ALA A 175      41.147 149.476  21.921  1.00  0.00     0.086 H 
ATOM   2786  C   ALA A 175      40.616 150.335  23.821  1.00  8.58     0.240 C 
ATOM   2787  O   ALA A 175      41.084 151.117  24.648  1.00  8.83    -0.271 OA
ATOM   2788  CB  ALA A 175      41.513 148.013  23.492  1.00  8.80    -0.049 C 
ATOM   2789  HB1 ALA A 175      42.179 147.374  22.866  1.00  0.00     0.030 H 
ATOM   2790  HB2 ALA A 175      40.479 147.599  23.555  1.00  0.00     0.030 H 
ATOM   2791  HB3 ALA A 175      41.779 147.957  24.573  1.00  0.00     0.030 H 
ATOM   2792  N   GLU A 176      39.313 150.193  23.594  1.00  8.48    -0.346 N 
ATOM   2793  HN  GLU A 176      38.986 149.518  22.903  1.00  0.00     0.163 HD
ATOM   2794  CA  GLU A 176      38.350 151.005  24.335  1.00  8.16     0.090 C 
ATOM   2795  HA  GLU A 176      38.746 152.041  24.446  1.00  0.00     0.087 H 
ATOM   2796  C   GLU A 176      38.078 150.421  25.704  1.00  7.77     0.241 C 
ATOM   2797  O   GLU A 176      38.226 149.190  25.918  1.00  7.52    -0.271 OA
ATOM   2798  CB  GLU A 176      37.038 151.044  23.566  1.00  8.81    -0.029 C 
ATOM   2799  HB1 GLU A 176      36.544 150.044  23.576  1.00  0.00     0.037 H 
ATOM   2800  HB2 GLU A 176      36.272 151.634  24.121  1.00  0.00     0.037 H 
ATOM   2801  CG  GLU A 176      37.190 151.565  22.122  1.00  8.41     0.018 C 
ATOM   2802  HG1 GLU A 176      36.287 151.322  21.515  1.00  0.00     0.049 H 
ATOM   2803  HG2 GLU A 176      37.951 150.971  21.564  1.00  0.00     0.049 H 
ATOM   2804  CD  GLU A 176      37.504 153.045  22.052  1.00 11.12     0.172 C 
ATOM   2805  OE1 GLU A 176      37.168 153.829  22.953  1.00 11.99    -0.648 OA
ATOM   2806  OE2 GLU A 176      38.048 153.454  21.018  1.00 11.38    -0.648 OA
ATOM   2807  N   THR A 177      37.660 151.269  26.637  1.00  8.46    -0.344 N 
ATOM   2808  HN  THR A 177      37.536 152.258  26.422  1.00  0.00     0.163 HD
ATOM   2809  CA  THR A 177      37.382 150.758  27.973  1.00  7.57     0.113 C 
ATOM   2810  HA  THR A 177      38.317 150.293  28.364  1.00  0.00     0.091 H 
ATOM   2811  C   THR A 177      36.277 149.697  28.007  1.00  7.96     0.243 C 
ATOM   2812  O   THR A 177      36.356 148.755  28.805  1.00  8.88    -0.271 OA
ATOM   2813  CB  THR A 177      36.987 151.898  28.923  1.00  8.77     0.060 C 
ATOM   2814  HB  THR A 177      36.721 151.460  29.913  1.00  0.00     0.086 H 
ATOM   2815  CG2 THR A 177      38.174 152.854  29.113  1.00  8.94    -0.050 C 
ATOM   2816 1HG2 THR A 177      37.887 153.682  29.803  1.00  0.00     0.031 H 
ATOM   2817 2HG2 THR A 177      38.564 153.235  28.141  1.00  0.00     0.031 H 
ATOM   2818 3HG2 THR A 177      39.090 152.320  29.457  1.00  0.00     0.031 H 
ATOM   2819  OG1 THR A 177      35.837 152.583  28.401  1.00  8.00    -0.393 OA
ATOM   2820  HG1 THR A 177      35.593 153.288  28.989  1.00  0.00     0.210 HD
ATOM   2821  N   HIS A 178      35.270 149.820  27.121  1.00  7.11    -0.346 N 
ATOM   2822  HN  HIS A 178      35.259 150.613  26.479  1.00  0.00     0.163 HD
ATOM   2823  CA  HIS A 178      34.199 148.838  27.067  1.00  8.10     0.094 C 
ATOM   2824  HA  HIS A 178      33.928 148.560  28.112  1.00  0.00     0.088 H 
ATOM   2825  C   HIS A 178      34.609 147.553  26.316  1.00  7.40     0.241 C 
ATOM   2826  O   HIS A 178      33.820 146.598  26.295  1.00  9.36    -0.271 OA
ATOM   2827  CB  HIS A 178      32.946 149.471  26.392  1.00  8.38     0.002 C 
ATOM   2828  HB1 HIS A 178      32.541 150.312  27.002  1.00  0.00     0.046 H 
ATOM   2829  HB2 HIS A 178      32.071 148.781  26.438  1.00  0.00     0.046 H 
ATOM   2830  CG  HIS A 178      33.219 149.904  24.991  1.00  8.87     0.028 A 
ATOM   2831  CD2 HIS A 178      33.325 149.172  23.850  1.00 10.20    -0.000 A 
ATOM   2832  HD2 HIS A 178      33.205 148.080  23.757  1.00  0.00     0.114 H 
ATOM   2833  ND1 HIS A 178      33.481 151.219  24.649  1.00  9.75    -0.354 N 
ATOM   2834  HD1 HIS A 178      33.509 152.009  25.294  1.00  0.00     0.166 HD
ATOM   2835  CE1 HIS A 178      33.691 151.279  23.336  1.00  9.19     0.040 A 
ATOM   2836  HE1 HIS A 178      33.898 152.197  22.761  1.00  0.00     0.140 H 
ATOM   2837  NE2 HIS A 178      33.611 150.056  22.832  1.00 10.18    -0.360 N 
ATOM   2838  HE2 HIS A 178      33.740 149.809  21.851  1.00  0.00     0.166 HD
ATOM   2839  N   GLU A 179      35.809 147.504  25.696  1.00  7.00    -0.346 N 
ATOM   2840  HN  GLU A 179      36.436 148.308  25.737  1.00  0.00     0.163 HD
ATOM   2841  CA  GLU A 179      36.214 146.293  24.962  1.00  6.86     0.090 C 
ATOM   2842  HA  GLU A 179      35.300 145.814  24.539  1.00  0.00     0.087 H 
ATOM   2843  C   GLU A 179      36.909 145.291  25.858  1.00  7.12     0.241 C 
ATOM   2844  O   GLU A 179      36.943 144.090  25.534  1.00  7.47    -0.271 OA
ATOM   2845  CB  GLU A 179      37.158 146.653  23.800  1.00  7.34    -0.029 C 
ATOM   2846  HB1 GLU A 179      37.740 145.761  23.470  1.00  0.00     0.037 H 
ATOM   2847  HB2 GLU A 179      37.996 147.297  24.154  1.00  0.00     0.037 H 
ATOM   2848  CG  GLU A 179      36.409 147.322  22.578  1.00  7.60     0.018 C 
ATOM   2849  HG1 GLU A 179      35.686 148.095  22.929  1.00  0.00     0.049 H 
ATOM   2850  HG2 GLU A 179      35.696 146.606  22.108  1.00  0.00     0.049 H 
ATOM   2851  CD  GLU A 179      37.353 147.895  21.549  1.00  8.65     0.172 C 
ATOM   2852  OE1 GLU A 179      38.530 148.116  21.835  1.00  9.13    -0.648 OA
ATOM   2853  OE2 GLU A 179      36.894 148.133  20.392  1.00 10.98    -0.648 OA
ATOM   2854  N   VAL A 180      37.517 145.778  26.939  1.00  7.36    -0.346 N 
ATOM   2855  HN  VAL A 180      37.309 146.728  27.248  1.00  0.00     0.163 HD
ATOM   2856  CA  VAL A 180      38.481 144.968  27.691  1.00  8.00     0.092 C 
ATOM   2857  HA  VAL A 180      38.630 144.025  27.115  1.00  0.00     0.088 H 
ATOM   2858  C   VAL A 180      37.995 144.567  29.080  1.00  7.87     0.241 C 
ATOM   2859  O   VAL A 180      37.283 145.314  29.757  1.00  7.49    -0.271 OA
ATOM   2860  CB  VAL A 180      39.880 145.666  27.789  1.00  8.04    -0.033 C 
ATOM   2861  HB  VAL A 180      40.604 144.917  28.188  1.00  0.00     0.042 H 
ATOM   2862  CG1 VAL A 180      40.396 146.122  26.384  1.00  9.72    -0.071 C 
ATOM   2863 1HG1 VAL A 180      40.402 145.253  25.685  1.00  0.00     0.028 H 
ATOM   2864 2HG1 VAL A 180      41.392 146.620  26.444  1.00  0.00     0.028 H 
ATOM   2865 3HG1 VAL A 180      39.811 146.981  25.980  1.00  0.00     0.028 H 
ATOM   2866  CG2 VAL A 180      39.871 146.877  28.763  1.00 10.16    -0.071 C 
ATOM   2867 1HG2 VAL A 180      39.503 146.552  29.764  1.00  0.00     0.028 H 
ATOM   2868 2HG2 VAL A 180      39.286 147.736  28.359  1.00  0.00     0.028 H 
ATOM   2869 3HG2 VAL A 180      40.867 147.375  28.823  1.00  0.00     0.028 H 
ATOM   2870  N   SER A 181      38.350 143.347  29.473  1.00  6.65    -0.344 N 
ATOM   2871  HN  SER A 181      38.784 142.708  28.807  1.00  0.00     0.163 HD
ATOM   2872  CA  SER A 181      38.122 142.908  30.866  1.00  6.98     0.109 C 
ATOM   2873  HA  SER A 181      37.028 142.906  31.083  1.00  0.00     0.090 H 
ATOM   2874  C   SER A 181      38.847 143.774  31.894  1.00  7.48     0.243 C 
ATOM   2875  O   SER A 181      40.046 144.073  31.718  1.00  8.08    -0.271 OA
ATOM   2876  CB  SER A 181      38.681 141.464  30.988  1.00  9.04     0.044 C 
ATOM   2877  HB1 SER A 181      38.001 140.714  30.520  1.00  0.00     0.077 H 
ATOM   2878  HB2 SER A 181      39.573 141.307  30.337  1.00  0.00     0.077 H 
ATOM   2879  OG  SER A 181      38.960 141.150  32.368  1.00 10.07    -0.398 OA
ATOM   2880  HG  SER A 181      39.302 140.267  32.443  1.00  0.00     0.209 HD
ATOM   2881  N   ALA A 182      38.146 144.087  33.021  1.00  6.87    -0.346 N 
ATOM   2882  HN  ALA A 182      37.163 143.825  33.101  1.00  0.00     0.163 HD
ATOM   2883  CA  ALA A 182      38.805 144.799  34.115  1.00  8.24     0.086 C 
ATOM   2884  HA  ALA A 182      39.292 145.706  33.686  1.00  0.00     0.086 H 
ATOM   2885  C   ALA A 182      39.897 143.941  34.753  1.00  8.43     0.240 C 
ATOM   2886  O   ALA A 182      40.972 144.454  35.021  1.00  8.53    -0.271 OA
ATOM   2887  CB  ALA A 182      37.779 145.267  35.157  1.00  7.56    -0.049 C 
ATOM   2888  HB1 ALA A 182      36.982 145.893  34.692  1.00  0.00     0.030 H 
ATOM   2889  HB2 ALA A 182      38.271 145.797  36.006  1.00  0.00     0.030 H 
ATOM   2890  HB3 ALA A 182      37.346 144.407  35.719  1.00  0.00     0.030 H 
ATOM   2891  N   LEU A 183      39.643 142.650  34.985  1.00  8.03    -0.346 N 
ATOM   2892  HN  LEU A 183      38.722 142.257  34.792  1.00  0.00     0.163 HD
ATOM   2893  CA  LEU A 183      40.723 141.807  35.525  1.00  7.50     0.089 C 
ATOM   2894  HA  LEU A 183      41.005 142.211  36.525  1.00  0.00     0.087 H 
ATOM   2895  C   LEU A 183      41.966 141.823  34.648  1.00  7.07     0.241 C 
ATOM   2896  O   LEU A 183      43.097 141.976  35.160  1.00  8.29    -0.271 OA
ATOM   2897  CB  LEU A 183      40.254 140.344  35.718  1.00  8.49    -0.035 C 
ATOM   2898  HB1 LEU A 183      39.374 140.306  36.402  1.00  0.00     0.037 H 
ATOM   2899  HB2 LEU A 183      39.786 139.960  34.782  1.00  0.00     0.037 H 
ATOM   2900  CG  LEU A 183      41.355 139.376  36.205  1.00  8.50    -0.059 C 
ATOM   2901  HG  LEU A 183      42.234 139.513  35.533  1.00  0.00     0.039 H 
ATOM   2902  CD1 LEU A 183      41.816 139.715  37.631  1.00 10.52    -0.073 C 
ATOM   2903 1HD1 LEU A 183      42.172 140.763  37.765  1.00  0.00     0.028 H 
ATOM   2904 2HD1 LEU A 183      42.596 138.994  37.968  1.00  0.00     0.028 H 
ATOM   2905 3HD1 LEU A 183      41.010 139.482  38.365  1.00  0.00     0.028 H 
ATOM   2906  CD2 LEU A 183      40.863 137.928  36.020  1.00  9.47    -0.073 C 
ATOM   2907 1HD2 LEU A 183      40.528 137.682  34.985  1.00  0.00     0.028 H 
ATOM   2908 2HD2 LEU A 183      40.057 137.695  36.754  1.00  0.00     0.028 H 
ATOM   2909 3HD2 LEU A 183      41.643 137.207  36.357  1.00  0.00     0.028 H 
ATOM   2910  N   TRP A 184      41.757 141.642  33.341  1.00  7.19    -0.346 N 
ATOM   2911  HN  TRP A 184      40.813 141.546  32.967  1.00  0.00     0.163 HD
ATOM   2912  CA  TRP A 184      42.919 141.586  32.468  1.00  7.35     0.093 C 
ATOM   2913  HA  TRP A 184      43.613 140.811  32.869  1.00  0.00     0.088 H 
ATOM   2914  C   TRP A 184      43.652 142.927  32.485  1.00  7.50     0.241 C 
ATOM   2915  O   TRP A 184      44.869 142.979  32.502  1.00  6.89    -0.271 OA
ATOM   2916  CB  TRP A 184      42.516 141.168  31.026  1.00  6.79    -0.012 C 
ATOM   2917  HB1 TRP A 184      42.134 140.121  30.992  1.00  0.00     0.044 H 
ATOM   2918  HB2 TRP A 184      41.594 141.695  30.686  1.00  0.00     0.044 H 
ATOM   2919  CG  TRP A 184      43.657 141.374  30.072  1.00  8.11    -0.028 A 
ATOM   2920  CD1 TRP A 184      44.724 140.570  29.894  1.00  8.32    -0.016 A 
ATOM   2921  HD1 TRP A 184      44.884 139.608  30.410  1.00  0.00     0.112 H 
ATOM   2922  CD2 TRP A 184      43.876 142.545  29.278  1.00  6.46    -0.002 A 
ATOM   2923  CE2 TRP A 184      45.096 142.352  28.569  1.00  8.45     0.042 A 
ATOM   2924  CE3 TRP A 184      43.118 143.702  29.048  1.00  8.84    -0.070 A 
ATOM   2925  HE3 TRP A 184      42.144 143.848  29.544  1.00  0.00     0.084 H 
ATOM   2926  NE1 TRP A 184      45.606 141.137  28.952  1.00  8.07    -0.365 N 
ATOM   2927  HE1 TRP A 184      46.472 140.717  28.614  1.00  0.00     0.165 HD
ATOM   2928  CZ2 TRP A 184      45.612 143.306  27.676  1.00  7.99    -0.056 A 
ATOM   2929  HZ2 TRP A 184      46.564 143.145  27.142  1.00  0.00     0.086 H 
ATOM   2930  CZ3 TRP A 184      43.625 144.660  28.179  1.00  9.95    -0.082 A 
ATOM   2931  HZ3 TRP A 184      43.059 145.592  28.012  1.00  0.00     0.083 H 
ATOM   2932  CH2 TRP A 184      44.863 144.462  27.499  1.00  8.55    -0.081 A 
ATOM   2933  HH2 TRP A 184      45.234 145.245  26.817  1.00  0.00     0.083 H 
ATOM   2934  N   PHE A 185      42.925 144.031  32.432  1.00  7.35    -0.346 N 
ATOM   2935  HN  PHE A 185      41.906 143.981  32.432  1.00  0.00     0.163 HD
ATOM   2936  CA  PHE A 185      43.613 145.341  32.373  1.00  7.77     0.093 C 
ATOM   2937  HA  PHE A 185      44.360 145.301  31.546  1.00  0.00     0.088 H 
ATOM   2938  C   PHE A 185      44.376 145.616  33.695  1.00  6.82     0.241 C 
ATOM   2939  O   PHE A 185      45.483 146.142  33.694  1.00  7.82    -0.271 OA
ATOM   2940  CB  PHE A 185      42.635 146.506  32.079  1.00  8.26    -0.014 C 
ATOM   2941  HB1 PHE A 185      41.990 146.281  31.198  1.00  0.00     0.043 H 
ATOM   2942  HB2 PHE A 185      41.844 146.578  32.861  1.00  0.00     0.043 H 
ATOM   2943  CG  PHE A 185      43.351 147.807  31.910  1.00  7.69    -0.056 A 
ATOM   2944  CD1 PHE A 185      44.058 148.074  30.718  1.00  8.66    -0.077 A 
ATOM   2945  HD1 PHE A 185      44.030 147.344  29.892  1.00  0.00     0.084 H 
ATOM   2946  CD2 PHE A 185      43.453 148.693  32.967  1.00  9.30    -0.077 A 
ATOM   2947  HD2 PHE A 185      42.955 148.462  33.924  1.00  0.00     0.084 H 
ATOM   2948  CE1 PHE A 185      44.802 149.269  30.572  1.00  9.16    -0.082 A 
ATOM   2949  HE1 PHE A 185      45.332 149.486  29.629  1.00  0.00     0.083 H 
ATOM   2950  CE2 PHE A 185      44.185 149.883  32.833  1.00  9.21    -0.082 A 
ATOM   2951  HE2 PHE A 185      44.229 150.593  33.676  1.00  0.00     0.083 H 
ATOM   2952  CZ  PHE A 185      44.857 150.178  31.648  1.00  7.95    -0.083 A 
ATOM   2953  HZ  PHE A 185      45.428 151.117  31.553  1.00  0.00     0.083 H 
ATOM   2954  N   LEU A 186      43.733 145.276  34.802  1.00  7.20    -0.346 N 
ATOM   2955  HN  LEU A 186      42.779 144.917  34.765  1.00  0.00     0.163 HD
ATOM   2956  CA  LEU A 186      44.433 145.430  36.086  1.00  7.57     0.089 C 
ATOM   2957  HA  LEU A 186      44.750 146.495  36.174  1.00  0.00     0.087 H 
ATOM   2958  C   LEU A 186      45.676 144.569  36.187  1.00  8.67     0.241 C 
ATOM   2959  O   LEU A 186      46.687 145.023  36.690  1.00  8.57    -0.271 OA
ATOM   2960  CB  LEU A 186      43.466 145.137  37.232  1.00  7.60    -0.035 C 
ATOM   2961  HB1 LEU A 186      44.024 145.075  38.195  1.00  0.00     0.037 H 
ATOM   2962  HB2 LEU A 186      43.088 144.091  37.154  1.00  0.00     0.037 H 
ATOM   2963  CG  LEU A 186      42.284 146.115  37.370  1.00  8.35    -0.059 C 
ATOM   2964  HG  LEU A 186      41.814 146.276  36.372  1.00  0.00     0.039 H 
ATOM   2965  CD1 LEU A 186      41.249 145.526  38.336  1.00  9.36    -0.073 C 
ATOM   2966 1HD1 LEU A 186      40.869 144.555  37.941  1.00  0.00     0.028 H 
ATOM   2967 2HD1 LEU A 186      40.422 146.242  38.551  1.00  0.00     0.028 H 
ATOM   2968 3HD1 LEU A 186      41.652 145.428  39.371  1.00  0.00     0.028 H 
ATOM   2969  CD2 LEU A 186      42.811 147.462  37.918  1.00 10.35    -0.073 C 
ATOM   2970 1HD2 LEU A 186      43.564 147.890  37.216  1.00  0.00     0.028 H 
ATOM   2971 2HD2 LEU A 186      43.214 147.364  38.953  1.00  0.00     0.028 H 
ATOM   2972 3HD2 LEU A 186      41.984 148.178  38.133  1.00  0.00     0.028 H 
ATOM   2973  N   TRP A 187      45.610 143.329  35.702  1.00  8.15    -0.346 N 
ATOM   2974  HN  TRP A 187      44.706 142.961  35.407  1.00  0.00     0.163 HD
ATOM   2975  CA  TRP A 187      46.788 142.486  35.581  1.00  9.05     0.093 C 
ATOM   2976  HA  TRP A 187      47.226 142.336  36.595  1.00  0.00     0.088 H 
ATOM   2977  C   TRP A 187      47.826 143.173  34.697  1.00  8.26     0.241 C 
ATOM   2978  O   TRP A 187      48.992 143.228  35.038  1.00  8.86    -0.271 OA
ATOM   2979  CB  TRP A 187      46.390 141.107  35.005  1.00  8.89    -0.012 C 
ATOM   2980  HB1 TRP A 187      45.746 140.542  35.719  1.00  0.00     0.044 H 
ATOM   2981  HB2 TRP A 187      45.668 141.214  34.163  1.00  0.00     0.044 H 
ATOM   2982  CG  TRP A 187      47.626 140.273  34.582  1.00  9.43    -0.028 A 
ATOM   2983  CD1 TRP A 187      48.471 139.533  35.404  1.00  9.73    -0.016 A 
ATOM   2984  HD1 TRP A 187      48.327 139.389  36.488  1.00  0.00     0.112 H 
ATOM   2985  CD2 TRP A 187      48.200 140.205  33.266  1.00  7.95    -0.002 A 
ATOM   2986  CE2 TRP A 187      49.345 139.348  33.344  1.00  8.95     0.042 A 
ATOM   2987  CE3 TRP A 187      47.815 140.717  32.001  1.00  7.30    -0.070 A 
ATOM   2988  HE3 TRP A 187      46.914 141.344  31.893  1.00  0.00     0.084 H 
ATOM   2989  NE1 TRP A 187      49.519 139.002  34.669  1.00 10.85    -0.365 N 
ATOM   2990  HE1 TRP A 187      50.289 138.449  35.044  1.00  0.00     0.165 HD
ATOM   2991  CZ2 TRP A 187      50.149 139.047  32.242  1.00 10.84    -0.056 A 
ATOM   2992  HZ2 TRP A 187      51.055 138.427  32.348  1.00  0.00     0.086 H 
ATOM   2993  CZ3 TRP A 187      48.620 140.400  30.881  1.00  7.77    -0.082 A 
ATOM   2994  HZ3 TRP A 187      48.356 140.813  29.893  1.00  0.00     0.083 H 
ATOM   2995  CH2 TRP A 187      49.763 139.560  31.000  1.00  9.69    -0.081 A 
ATOM   2996  HH2 TRP A 187      50.352 139.311  30.101  1.00  0.00     0.083 H 
ATOM   2997  N   TYR A 188      47.409 143.653  33.526  1.00  7.96    -0.346 N 
ATOM   2998  HN  TYR A 188      46.415 143.645  33.298  1.00  0.00     0.163 HD
ATOM   2999  CA  TYR A 188      48.371 144.190  32.570  1.00  7.78     0.093 C 
ATOM   3000  HA  TYR A 188      49.069 143.378  32.260  1.00  0.00     0.088 H 
ATOM   3001  C   TYR A 188      49.178 145.333  33.201  1.00  9.10     0.241 C 
ATOM   3002  O   TYR A 188      50.391 145.384  33.058  1.00  8.49    -0.271 OA
ATOM   3003  CB  TYR A 188      47.580 144.675  31.336  1.00  7.77    -0.014 C 
ATOM   3004  HB1 TYR A 188      46.807 143.932  31.031  1.00  0.00     0.043 H 
ATOM   3005  HB2 TYR A 188      46.910 145.528  31.592  1.00  0.00     0.043 H 
ATOM   3006  CG  TYR A 188      48.492 145.019  30.191  1.00  6.97    -0.056 A 
ATOM   3007  CD1 TYR A 188      48.904 144.040  29.316  1.00 10.58    -0.074 A 
ATOM   3008  HD1 TYR A 188      48.576 142.998  29.471  1.00  0.00     0.084 H 
ATOM   3009  CD2 TYR A 188      48.953 146.352  30.003  1.00  9.04    -0.074 A 
ATOM   3010  HD2 TYR A 188      48.610 147.153  30.680  1.00  0.00     0.084 H 
ATOM   3011  CE1 TYR A 188      49.732 144.348  28.234  1.00  8.95    -0.051 A 
ATOM   3012  HE1 TYR A 188      50.013 143.566  27.509  1.00  0.00     0.087 H 
ATOM   3013  CE2 TYR A 188      49.854 146.655  28.946  1.00  9.84    -0.051 A 
ATOM   3014  HE2 TYR A 188      50.266 147.671  28.824  1.00  0.00     0.087 H 
ATOM   3015  CZ  TYR A 188      50.196 145.641  28.079  1.00 10.82     0.065 A 
ATOM   3016  OH  TYR A 188      51.028 145.906  27.012  1.00 11.55    -0.361 OA
ATOM   3017  HH  TYR A 188      51.347 146.795  26.905  1.00  0.00     0.217 HD
ATOM   3018  N   VAL A 189      48.508 146.249  33.893  1.00  8.46    -0.346 N 
ATOM   3019  HN  VAL A 189      47.495 146.171  33.981  1.00  0.00     0.163 HD
ATOM   3020  CA  VAL A 189      49.203 147.368  34.530  1.00  9.08     0.092 C 
ATOM   3021  HA  VAL A 189      49.842 147.864  33.763  1.00  0.00     0.088 H 
ATOM   3022  C   VAL A 189      50.118 146.870  35.676  1.00  8.29     0.241 C 
ATOM   3023  O   VAL A 189      51.315 147.286  35.748  1.00  9.37    -0.271 OA
ATOM   3024  CB  VAL A 189      48.206 148.390  35.052  1.00  9.46    -0.033 C 
ATOM   3025  HB  VAL A 189      47.451 147.864  35.681  1.00  0.00     0.042 H 
ATOM   3026  CG1 VAL A 189      48.920 149.465  35.922  1.00  9.21    -0.071 C 
ATOM   3027 1HG1 VAL A 189      48.189 150.215  36.305  1.00  0.00     0.028 H 
ATOM   3028 2HG1 VAL A 189      49.759 149.951  35.371  1.00  0.00     0.028 H 
ATOM   3029 3HG1 VAL A 189      49.508 149.002  36.749  1.00  0.00     0.028 H 
ATOM   3030  CG2 VAL A 189      47.480 149.044  33.843  1.00 10.26    -0.071 C 
ATOM   3031 1HG2 VAL A 189      46.749 149.794  34.226  1.00  0.00     0.028 H 
ATOM   3032 2HG2 VAL A 189      47.006 148.290  33.172  1.00  0.00     0.028 H 
ATOM   3033 3HG2 VAL A 189      48.192 149.482  33.105  1.00  0.00     0.028 H 
ATOM   3034  N   LYS A 190      49.623 145.940  36.498  1.00  8.85    -0.346 N 
ATOM   3035  HN  LYS A 190      48.696 145.546  36.338  1.00  0.00     0.163 HD
ATOM   3036  CA  LYS A 190      50.445 145.491  37.646  1.00 10.27     0.089 C 
ATOM   3037  HA  LYS A 190      50.740 146.382  38.247  1.00  0.00     0.087 H 
ATOM   3038  C   LYS A 190      51.724 144.776  37.154  1.00  9.94     0.241 C 
ATOM   3039  O   LYS A 190      52.824 144.940  37.757  1.00 10.43    -0.271 OA
ATOM   3040  CB  LYS A 190      49.598 144.569  38.517  1.00 10.68    -0.038 C 
ATOM   3041  HB1 LYS A 190      49.078 143.810  37.887  1.00  0.00     0.036 H 
ATOM   3042  HB2 LYS A 190      48.716 145.119  38.921  1.00  0.00     0.036 H 
ATOM   3043  CG  LYS A 190      50.365 143.886  39.650  1.00 15.29    -0.061 C 
ATOM   3044  HG1 LYS A 190      49.840 143.974  40.630  1.00  0.00     0.033 H 
ATOM   3045  HG2 LYS A 190      51.297 144.435  39.921  1.00  0.00     0.033 H 
ATOM   3046  CD  LYS A 190      50.649 142.376  39.251  1.00 16.09    -0.043 C 
ATOM   3047  HD1 LYS A 190      49.717 141.849  38.940  1.00  0.00     0.035 H 
ATOM   3048  HD2 LYS A 190      51.212 142.302  38.292  1.00  0.00     0.035 H 
ATOM   3049  CE  LYS A 190      51.362 141.642  40.383  1.00 22.95     0.080 C 
ATOM   3050  HE1 LYS A 190      52.423 141.964  40.501  1.00  0.00     0.075 H 
ATOM   3051  HE2 LYS A 190      51.554 140.570  40.144  1.00  0.00     0.075 H 
ATOM   3052  NZ  LYS A 190      50.604 141.809  41.578  1.00 22.39    -0.079 N 
ATOM   3053  HZ1 LYS A 190      51.081 141.318  42.335  1.00  0.00     0.274 HD
ATOM   3054  HZ2 LYS A 190      49.633 141.514  41.470  1.00  0.00     0.274 HD
ATOM   3055  HZ3 LYS A 190      50.429 142.790  41.797  1.00  0.00     0.274 HD
ATOM   3056  N   GLN A 191      51.602 144.005  36.066  1.00  9.42    -0.346 N 
ATOM   3057  HN  GLN A 191      50.712 143.957  35.571  1.00  0.00     0.163 HD
ATOM   3058  CA  GLN A 191      52.750 143.232  35.590  1.00  9.11     0.090 C 
ATOM   3059  HA  GLN A 191      53.281 142.880  36.505  1.00  0.00     0.087 H 
ATOM   3060  C   GLN A 191      53.766 144.090  34.818  1.00 10.43     0.241 C 
ATOM   3061  O   GLN A 191      54.871 143.624  34.478  1.00 10.68    -0.271 OA
ATOM   3062  CB  GLN A 191      52.319 141.968  34.845  1.00  8.21    -0.030 C 
ATOM   3063  HB1 GLN A 191      53.197 141.314  34.634  1.00  0.00     0.037 H 
ATOM   3064  HB2 GLN A 191      51.742 141.290  35.516  1.00  0.00     0.037 H 
ATOM   3065  CG  GLN A 191      51.515 142.268  33.527  1.00 10.27     0.011 C 
ATOM   3066  HG1 GLN A 191      50.711 141.509  33.380  1.00  0.00     0.047 H 
ATOM   3067  HG2 GLN A 191      50.892 143.184  33.651  1.00  0.00     0.047 H 
ATOM   3068  CD  GLN A 191      52.383 142.378  32.269  1.00 10.65     0.215 C 
ATOM   3069  NE2 GLN A 191      51.987 143.277  31.373  1.00  8.89    -0.370 N 
ATOM   3070 1HE2 GLN A 191      52.565 143.350  30.536  1.00  0.00     0.159 HD
ATOM   3071 2HE2 GLN A 191      51.183 143.886  31.528  1.00  0.00     0.159 HD
ATOM   3072  OE1 GLN A 191      53.363 141.636  32.080  1.00 10.48    -0.274 OA
ATOM   3073  N   CYS A 192      53.444 145.376  34.639  1.00  9.95    -0.345 N 
ATOM   3074  HN  CYS A 192      52.479 145.665  34.797  1.00  0.00     0.163 HD
ATOM   3075  CA  CYS A 192      54.416 146.383  34.227  1.00 11.76     0.098 C 
ATOM   3076  HA  CYS A 192      55.278 145.859  33.752  1.00  0.00     0.088 H 
ATOM   3077  C   CYS A 192      54.945 147.221  35.359  1.00 13.30     0.241 C 
ATOM   3078  O   CYS A 192      55.619 148.240  35.109  1.00 16.19    -0.271 OA
ATOM   3079  CB  CYS A 192      53.808 147.331  33.192  1.00 11.23     0.014 C 
ATOM   3080  HB1 CYS A 192      54.481 148.203  33.018  1.00  0.00     0.053 H 
ATOM   3081  HB2 CYS A 192      52.922 147.858  33.617  1.00  0.00     0.053 H 
ATOM   3082  SG  CYS A 192      53.379 146.531  31.615  1.00 10.58    -0.095 SA
ATOM   3083  N   GLY A 193      54.628 146.864  36.594  1.00 11.06    -0.351 N 
ATOM   3084  HN  GLY A 193      54.030 146.052  36.749  1.00  0.00     0.163 HD
ATOM   3085  CA  GLY A 193      55.130 147.626  37.736  1.00 11.99     0.069 C 
ATOM   3086  HA1 GLY A 193      56.109 148.091  37.474  1.00  0.00     0.078 H 
ATOM   3087  HA2 GLY A 193      55.446 146.925  38.544  1.00  0.00     0.078 H 
ATOM   3088  C   GLY A 193      54.208 148.675  38.308  1.00 12.16     0.235 C 
ATOM   3089  O   GLY A 193      54.590 149.396  39.231  1.00 12.38    -0.272 OA
ATOM   3090  N   GLY A 194      52.981 148.760  37.770  1.00 10.11    -0.351 N 
ATOM   3091  HN  GLY A 194      52.734 148.165  36.979  1.00  0.00     0.163 HD
ATOM   3092  CA  GLY A 194      51.997 149.696  38.306  1.00 10.18     0.069 C 
ATOM   3093  HA1 GLY A 194      52.259 149.974  39.353  1.00  0.00     0.078 H 
ATOM   3094  HA2 GLY A 194      51.026 149.177  38.481  1.00  0.00     0.078 H 
ATOM   3095  C   GLY A 194      51.784 150.944  37.467  1.00 10.32     0.236 C 
ATOM   3096  O   GLY A 194      52.446 151.169  36.417  1.00  9.81    -0.272 OA
ATOM   3097  N   THR A 195      50.845 151.766  37.936  1.00 10.31    -0.344 N 
ATOM   3098  HN  THR A 195      50.444 151.589  38.857  1.00  0.00     0.163 HD
ATOM   3099  CA  THR A 195      50.373 152.923  37.158  1.00 10.83     0.113 C 
ATOM   3100  HA  THR A 195      50.022 152.539  36.172  1.00  0.00     0.091 H 
ATOM   3101  C   THR A 195      51.500 153.908  36.886  1.00 12.60     0.243 C 
ATOM   3102  O   THR A 195      51.686 154.314  35.761  1.00 13.27    -0.271 OA
ATOM   3103  CB  THR A 195      49.196 153.651  37.810  1.00 11.98     0.060 C 
ATOM   3104  HB  THR A 195      48.942 154.553  37.206  1.00  0.00     0.086 H 
ATOM   3105  CG2 THR A 195      47.973 152.736  37.888  1.00 10.51    -0.050 C 
ATOM   3106 1HG2 THR A 195      47.115 153.267  38.363  1.00  0.00     0.031 H 
ATOM   3107 2HG2 THR A 195      48.206 151.778  38.408  1.00  0.00     0.031 H 
ATOM   3108 3HG2 THR A 195      47.701 152.322  36.889  1.00  0.00     0.031 H 
ATOM   3109  OG1 THR A 195      49.565 154.062  39.148  1.00 12.80    -0.393 OA
ATOM   3110  HG1 THR A 195      48.834 154.514  39.553  1.00  0.00     0.210 HD
ATOM   3111  N   THR A 196      52.288 154.268  37.895  1.00 12.07    -0.344 N 
ATOM   3112  HN  THR A 196      52.157 153.870  38.825  1.00  0.00     0.163 HD
ATOM   3113  CA  THR A 196      53.351 155.250  37.644  1.00 13.27     0.113 C 
ATOM   3114  HA  THR A 196      52.886 156.162  37.203  1.00  0.00     0.091 H 
ATOM   3115  C   THR A 196      54.403 154.729  36.664  1.00 12.16     0.243 C 
ATOM   3116  O   THR A 196      54.798 155.430  35.730  1.00 13.72    -0.271 OA
ATOM   3117  CB  THR A 196      54.020 155.641  38.947  1.00 13.88     0.060 C 
ATOM   3118  HB  THR A 196      54.371 154.733  39.490  1.00  0.00     0.086 H 
ATOM   3119  CG2 THR A 196      55.203 156.617  38.706  1.00 14.58    -0.050 C 
ATOM   3120 1HG2 THR A 196      55.695 156.905  39.664  1.00  0.00     0.031 H 
ATOM   3121 2HG2 THR A 196      54.881 157.514  38.127  1.00  0.00     0.031 H 
ATOM   3122 3HG2 THR A 196      55.937 156.197  37.980  1.00  0.00     0.031 H 
ATOM   3123  OG1 THR A 196      53.037 156.342  39.728  1.00 18.71    -0.393 OA
ATOM   3124  HG1 THR A 196      53.456 156.587  40.545  1.00  0.00     0.210 HD
ATOM   3125  N   ARG A 197      54.782 153.470  36.818  1.00 10.91    -0.346 N 
ATOM   3126  HN  ARG A 197      54.317 152.875  37.504  1.00  0.00     0.163 HD
ATOM   3127  CA  ARG A 197      55.865 152.939  36.004  1.00 10.84     0.089 C 
ATOM   3128  HA  ARG A 197      56.746 153.619  36.068  1.00  0.00     0.087 H 
ATOM   3129  C   ARG A 197      55.414 152.829  34.554  1.00 10.51     0.241 C 
ATOM   3130  O   ARG A 197      56.207 153.103  33.644  1.00 10.87    -0.271 OA
ATOM   3131  CB  ARG A 197      56.266 151.535  36.485  1.00 11.58    -0.036 C 
ATOM   3132  HB1 ARG A 197      56.395 151.519  37.592  1.00  0.00     0.036 H 
ATOM   3133  HB2 ARG A 197      55.412 150.825  36.387  1.00  0.00     0.036 H 
ATOM   3134  CG  ARG A 197      57.539 150.972  35.771  1.00 11.38    -0.048 C 
ATOM   3135  HG1 ARG A 197      57.433 151.055  34.664  1.00  0.00     0.035 H 
ATOM   3136  HG2 ARG A 197      57.585 149.863  35.875  1.00  0.00     0.035 H 
ATOM   3137  CD  ARG A 197      58.852 151.607  36.231  1.00 13.28     0.009 C 
ATOM   3138  HD1 ARG A 197      59.682 151.407  35.514  1.00  0.00     0.064 H 
ATOM   3139  HD2 ARG A 197      58.825 152.719  36.149  1.00  0.00     0.064 H 
ATOM   3140  NE  ARG A 197      59.191 151.165  37.600  1.00 13.49    -0.227 N 
ATOM   3141  HE  ARG A 197      58.634 150.416  38.011  1.00  0.00     0.177 HD
ATOM   3142  CZ  ARG A 197      60.176 151.682  38.330  1.00 14.81     0.665 C 
ATOM   3143  NH1 ARG A 197      60.873 152.700  37.855  1.00 14.28    -0.235 N 
ATOM   3144 1HH1 ARG A 197      61.628 153.096  38.415  1.00  0.00     0.174 HD
ATOM   3145 2HH1 ARG A 197      60.675 153.085  36.931  1.00  0.00     0.174 HD
ATOM   3146  NH2 ARG A 197      60.437 151.173  39.550  1.00 16.09    -0.235 N 
ATOM   3147 1HH2 ARG A 197      61.192 151.569  40.110  1.00  0.00     0.174 HD
ATOM   3148 2HH2 ARG A 197      59.899 150.388  39.916  1.00  0.00     0.174 HD
ATOM   3149  N   ILE A 198      54.173 152.413  34.344  1.00  9.58    -0.346 N 
ATOM   3150  HN  ILE A 198      53.533 152.260  35.123  1.00  0.00     0.163 HD
ATOM   3151  CA  ILE A 198      53.742 152.176  32.947  1.00  9.26     0.092 C 
ATOM   3152  HA  ILE A 198      54.566 151.607  32.456  1.00  0.00     0.088 H 
ATOM   3153  C   ILE A 198      53.585 153.486  32.153  1.00 10.63     0.241 C 
ATOM   3154  O   ILE A 198      53.789 153.497  30.947  1.00 10.51    -0.271 OA
ATOM   3155  CB  ILE A 198      52.479 151.266  32.882  1.00  8.61    -0.030 C 
ATOM   3156  HB  ILE A 198      52.621 150.446  33.624  1.00  0.00     0.043 H 
ATOM   3157  CG1 ILE A 198      52.345 150.612  31.491  1.00  9.99    -0.063 C 
ATOM   3158 1HG1 ILE A 198      52.302 151.391  30.695  1.00  0.00     0.033 H 
ATOM   3159 2HG1 ILE A 198      53.295 150.102  31.205  1.00  0.00     0.033 H 
ATOM   3160  CG2 ILE A 198      51.165 152.029  33.273  1.00  9.38    -0.071 C 
ATOM   3161 1HG2 ILE A 198      50.261 151.378  33.226  1.00  0.00     0.028 H 
ATOM   3162 2HG2 ILE A 198      51.032 152.944  32.649  1.00  0.00     0.028 H 
ATOM   3163 3HG2 ILE A 198      51.263 152.508  34.275  1.00  0.00     0.028 H 
ATOM   3164  CD1 ILE A 198      51.150 149.642  31.365  1.00 10.40    -0.076 C 
ATOM   3165 1HD1 ILE A 198      51.053 149.169  30.360  1.00  0.00     0.027 H 
ATOM   3166 2HD1 ILE A 198      50.200 150.152  31.651  1.00  0.00     0.027 H 
ATOM   3167 3HD1 ILE A 198      51.193 148.863  32.161  1.00  0.00     0.027 H 
ATOM   3168  N   ILE A 199      53.212 154.554  32.832  1.00 11.60    -0.346 N 
ATOM   3169  HN  ILE A 199      53.177 154.503  33.850  1.00  0.00     0.163 HD
ATOM   3170  CA  ILE A 199      52.844 155.821  32.167  1.00 12.99     0.092 C 
ATOM   3171  HA  ILE A 199      52.507 155.584  31.131  1.00  0.00     0.088 H 
ATOM   3172  C   ILE A 199      54.016 156.773  32.075  1.00 13.63     0.241 C 
ATOM   3173  O   ILE A 199      53.960 157.750  31.314  1.00 14.92    -0.271 OA
ATOM   3174  CB  ILE A 199      51.653 156.602  32.916  1.00 15.17    -0.030 C 
ATOM   3175  HB  ILE A 199      51.242 157.364  32.214  1.00  0.00     0.043 H 
ATOM   3176  CG1 ILE A 199      52.193 157.330  34.146  1.00 16.71    -0.063 C 
ATOM   3177 1HG1 ILE A 199      53.156 157.828  33.888  1.00  0.00     0.033 H 
ATOM   3178 2HG1 ILE A 199      52.540 156.582  34.896  1.00  0.00     0.033 H 
ATOM   3179  CG2 ILE A 199      50.572 155.684  33.275  1.00 19.49    -0.071 C 
ATOM   3180 1HG2 ILE A 199      50.178 155.153  32.377  1.00  0.00     0.028 H 
ATOM   3181 2HG2 ILE A 199      49.759 156.206  33.831  1.00  0.00     0.028 H 
ATOM   3182 3HG2 ILE A 199      50.890 154.968  34.068  1.00  0.00     0.028 H 
ATOM   3183  CD1 ILE A 199      51.277 158.328  34.820  1.00 24.88    -0.076 C 
ATOM   3184 1HD1 ILE A 199      51.671 158.859  35.718  1.00  0.00     0.027 H 
ATOM   3185 2HD1 ILE A 199      50.314 157.830  35.078  1.00  0.00     0.027 H 
ATOM   3186 3HD1 ILE A 199      50.930 159.076  34.070  1.00  0.00     0.027 H 
ATOM   3187  N   SER A 200      55.080 156.507  32.821  1.00 11.75    -0.344 N 
ATOM   3188  HN  SER A 200      55.144 155.620  33.320  1.00  0.00     0.163 HD
ATOM   3189  CA  SER A 200      56.173 157.495  32.930  1.00 11.36     0.109 C 
ATOM   3190  HA  SER A 200      55.716 158.512  32.920  1.00  0.00     0.090 H 
ATOM   3191  C   SER A 200      57.167 157.422  31.794  1.00 10.78     0.243 C 
ATOM   3192  O   SER A 200      57.445 156.342  31.276  1.00 11.21    -0.271 OA
ATOM   3193  CB  SER A 200      56.942 157.337  34.252  1.00 12.26     0.044 C 
ATOM   3194  HB1 SER A 200      57.899 157.909  34.253  1.00  0.00     0.077 H 
ATOM   3195  HB2 SER A 200      57.368 156.313  34.371  1.00  0.00     0.077 H 
ATOM   3196  OG  SER A 200      56.085 157.704  35.358  1.00 13.42    -0.398 OA
ATOM   3197  HG  SER A 200      56.560 157.606  36.175  1.00  0.00     0.209 HD
ATOM   3198  N   THR A 201      57.722 158.581  31.457  1.00 10.23    -0.344 N 
ATOM   3199  HN  THR A 201      57.337 159.446  31.837  1.00  0.00     0.163 HD
ATOM   3200  CA  THR A 201      58.879 158.647  30.549  1.00 10.89     0.113 C 
ATOM   3201  HA  THR A 201      58.841 157.772  29.858  1.00  0.00     0.091 H 
ATOM   3202  C   THR A 201      60.140 158.524  31.434  1.00 11.35     0.243 C 
ATOM   3203  O   THR A 201      60.697 157.423  31.591  1.00 10.82    -0.271 OA
ATOM   3204  CB  THR A 201      58.808 159.925  29.722  1.00 10.56     0.060 C 
ATOM   3205  HB  THR A 201      58.765 160.810  30.398  1.00  0.00     0.086 H 
ATOM   3206  CG2 THR A 201      60.002 160.041  28.801  1.00 11.12    -0.050 C 
ATOM   3207 1HG2 THR A 201      60.932 160.093  29.414  1.00  0.00     0.031 H 
ATOM   3208 2HG2 THR A 201      59.911 160.899  28.095  1.00  0.00     0.031 H 
ATOM   3209 3HG2 THR A 201      60.037 159.220  28.047  1.00  0.00     0.031 H 
ATOM   3210  OG1 THR A 201      57.598 159.857  28.925  1.00 11.59    -0.393 OA
ATOM   3211  HG1 THR A 201      56.848 159.784  29.504  1.00  0.00     0.210 HD
ATOM   3212  N   THR A 202      60.529 159.609  32.109  1.00 12.97    -0.344 N 
ATOM   3213  HN  THR A 202      60.100 160.515  31.922  1.00  0.00     0.163 HD
ATOM   3214  CA  THR A 202      61.598 159.479  33.139  1.00 12.71     0.113 C 
ATOM   3215  HA  THR A 202      62.546 159.140  32.660  1.00  0.00     0.091 H 
ATOM   3216  C   THR A 202      61.152 158.453  34.199  1.00 12.21     0.243 C 
ATOM   3217  O   THR A 202      60.041 158.548  34.745  1.00 12.13    -0.271 OA
ATOM   3218  CB  THR A 202      61.820 160.834  33.831  1.00 13.99     0.060 C 
ATOM   3219  HB  THR A 202      60.878 161.148  34.338  1.00  0.00     0.086 H 
ATOM   3220  CG2 THR A 202      62.965 160.747  34.881  1.00 15.29    -0.050 C 
ATOM   3221 1HG2 THR A 202      63.126 161.730  35.383  1.00  0.00     0.031 H 
ATOM   3222 2HG2 THR A 202      63.907 160.358  34.429  1.00  0.00     0.031 H 
ATOM   3223 3HG2 THR A 202      62.782 159.933  35.621  1.00  0.00     0.031 H 
ATOM   3224  OG1 THR A 202      62.162 161.796  32.831  1.00 14.70    -0.393 OA
ATOM   3225  HG1 THR A 202      62.299 162.633  33.259  1.00  0.00     0.210 HD
ATOM   3226  N   ASN A 203      62.007 157.456  34.446  1.00 11.53    -0.345 N 
ATOM   3227  HN  ASN A 203      62.894 157.449  33.942  1.00  0.00     0.163 HD
ATOM   3228  CA  ASN A 203      61.749 156.385  35.386  1.00 12.79     0.097 C 
ATOM   3229  HA  ASN A 203      62.685 155.780  35.417  1.00  0.00     0.088 H 
ATOM   3230  C   ASN A 203      60.649 155.416  35.001  1.00 11.77     0.241 C 
ATOM   3231  O   ASN A 203      60.129 154.712  35.853  1.00 12.28    -0.271 OA
ATOM   3232  CB  ASN A 203      61.525 156.876  36.825  1.00 13.44     0.036 C 
ATOM   3233  HB1 ASN A 203      60.494 157.280  36.957  1.00  0.00     0.051 H 
ATOM   3234  HB2 ASN A 203      62.107 157.805  37.029  1.00  0.00     0.051 H 
ATOM   3235  CG  ASN A 203      61.832 155.789  37.866  1.00 18.79     0.217 C 
ATOM   3236  ND2 ASN A 203      61.045 155.768  38.943  1.00 21.69    -0.370 N 
ATOM   3237 1HD2 ASN A 203      60.310 156.458  39.098  1.00  0.00     0.159 HD
ATOM   3238 2HD2 ASN A 203      61.249 155.046  39.634  1.00  0.00     0.159 HD
ATOM   3239  OD1 ASN A 203      62.738 154.939  37.675  1.00 21.33    -0.274 OA
ATOM   3240  N   GLY A 204      60.257 155.408  33.730  1.00 11.20    -0.351 N 
ATOM   3241  HN  GLY A 204      60.710 156.010  33.043  1.00  0.00     0.163 HD
ATOM   3242  CA  GLY A 204      59.160 154.516  33.335  1.00 11.52     0.069 C 
ATOM   3243  HA1 GLY A 204      58.950 153.763  34.130  1.00  0.00     0.078 H 
ATOM   3244  HA2 GLY A 204      58.184 155.056  33.336  1.00  0.00     0.078 H 
ATOM   3245  C   GLY A 204      59.408 153.845  32.004  1.00 10.52     0.235 C 
ATOM   3246  O   GLY A 204      60.502 153.930  31.437  1.00 10.96    -0.272 OA
ATOM   3247  N   GLY A 205      58.338 153.226  31.487  1.00 10.35    -0.351 N 
ATOM   3248  HN  GLY A 205      57.438 153.288  31.963  1.00  0.00     0.163 HD
ATOM   3249  CA  GLY A 205      58.452 152.460  30.242  1.00 10.63     0.069 C 
ATOM   3250  HA1 GLY A 205      59.119 151.580  30.396  1.00  0.00     0.078 H 
ATOM   3251  HA2 GLY A 205      57.488 151.943  30.024  1.00  0.00     0.078 H 
ATOM   3252  C   GLY A 205      58.903 153.242  29.032  1.00 10.08     0.236 C 
ATOM   3253  O   GLY A 205      59.426 152.662  28.084  1.00 10.54    -0.272 OA
ATOM   3254  N   GLN A 206      58.697 154.571  29.029  1.00  9.37    -0.346 N 
ATOM   3255  HN  GLN A 206      58.328 155.030  29.862  1.00  0.00     0.163 HD
ATOM   3256  CA  GLN A 206      59.002 155.364  27.829  1.00 10.43     0.090 C 
ATOM   3257  HA  GLN A 206      59.090 154.657  26.971  1.00  0.00     0.087 H 
ATOM   3258  C   GLN A 206      60.315 156.118  27.939  1.00 10.29     0.241 C 
ATOM   3259  O   GLN A 206      60.557 157.087  27.198  1.00 10.48    -0.271 OA
ATOM   3260  CB  GLN A 206      57.853 156.347  27.508  1.00 10.58    -0.030 C 
ATOM   3261  HB1 GLN A 206      58.194 157.180  26.850  1.00  0.00     0.037 H 
ATOM   3262  HB2 GLN A 206      57.562 156.948  28.401  1.00  0.00     0.037 H 
ATOM   3263  CG  GLN A 206      56.643 155.598  26.903  1.00 13.68     0.011 C 
ATOM   3264  HG1 GLN A 206      55.890 156.321  26.511  1.00  0.00     0.047 H 
ATOM   3265  HG2 GLN A 206      56.930 155.092  25.952  1.00  0.00     0.047 H 
ATOM   3266  CD  GLN A 206      56.007 154.635  27.836  1.00 14.24     0.215 C 
ATOM   3267  NE2 GLN A 206      55.463 155.149  28.927  1.00 13.27    -0.370 N 
ATOM   3268 1HE2 GLN A 206      55.481 156.148  29.133  1.00  0.00     0.159 HD
ATOM   3269 2HE2 GLN A 206      55.026 154.487  29.568  1.00  0.00     0.159 HD
ATOM   3270  OE1 GLN A 206      55.985 153.419  27.585  1.00 15.67    -0.274 OA
ATOM   3271  N   GLU A 207      61.191 155.688  28.859  1.00  9.98    -0.346 N 
ATOM   3272  HN  GLU A 207      61.040 154.818  29.369  1.00  0.00     0.163 HD
ATOM   3273  CA  GLU A 207      62.367 156.514  29.101  1.00 10.21     0.090 C 
ATOM   3274  HA  GLU A 207      62.005 157.543  29.331  1.00  0.00     0.087 H 
ATOM   3275  C   GLU A 207      63.341 156.629  27.935  1.00 10.95     0.241 C 
ATOM   3276  O   GLU A 207      63.940 157.708  27.713  1.00 11.02    -0.271 OA
ATOM   3277  CB  GLU A 207      63.132 156.016  30.334  1.00 10.76    -0.029 C 
ATOM   3278  HB1 GLU A 207      62.422 155.704  31.135  1.00  0.00     0.037 H 
ATOM   3279  HB2 GLU A 207      63.620 155.036  30.122  1.00  0.00     0.037 H 
ATOM   3280  CG  GLU A 207      64.154 157.017  30.883  1.00 12.63     0.018 C 
ATOM   3281  HG1 GLU A 207      64.874 157.333  30.093  1.00  0.00     0.049 H 
ATOM   3282  HG2 GLU A 207      63.679 158.004  31.094  1.00  0.00     0.049 H 
ATOM   3283  CD  GLU A 207      64.884 156.479  32.114  1.00 15.45     0.172 C 
ATOM   3284  OE1 GLU A 207      64.414 156.744  33.236  1.00 16.00    -0.648 OA
ATOM   3285  OE2 GLU A 207      65.905 155.733  31.990  1.00 16.66    -0.648 OA
ATOM   3286  N   ARG A 208      63.506 155.553  27.185  1.00 10.37    -0.346 N 
ATOM   3287  HN  ARG A 208      62.845 154.781  27.269  1.00  0.00     0.163 HD
ATOM   3288  CA  ARG A 208      64.615 155.443  26.237  1.00 11.13     0.089 C 
ATOM   3289  HA  ARG A 208      65.013 156.466  26.044  1.00  0.00     0.087 H 
ATOM   3290  C   ARG A 208      64.196 154.841  24.919  1.00 10.89     0.241 C 
ATOM   3291  O   ARG A 208      63.167 154.166  24.817  1.00 10.76    -0.271 OA
ATOM   3292  CB  ARG A 208      65.745 154.591  26.834  1.00 10.40    -0.036 C 
ATOM   3293  HB1 ARG A 208      65.392 153.585  27.159  1.00  0.00     0.036 H 
ATOM   3294  HB2 ARG A 208      66.478 154.258  26.063  1.00  0.00     0.036 H 
ATOM   3295  CG  ARG A 208      66.414 155.377  27.980  1.00 12.91    -0.048 C 
ATOM   3296  HG1 ARG A 208      65.681 155.966  28.579  1.00  0.00     0.035 H 
ATOM   3297  HG2 ARG A 208      67.030 156.230  27.610  1.00  0.00     0.035 H 
ATOM   3298  CD  ARG A 208      67.206 154.417  28.821  1.00 17.29     0.009 C 
ATOM   3299  HD1 ARG A 208      66.588 153.556  29.168  1.00  0.00     0.064 H 
ATOM   3300  HD2 ARG A 208      67.952 153.849  28.217  1.00  0.00     0.064 H 
ATOM   3301  NE  ARG A 208      67.836 155.135  29.946  1.00 17.15    -0.227 N 
ATOM   3302  HE  ARG A 208      67.266 155.310  30.774  1.00  0.00     0.177 HD
ATOM   3303  CZ  ARG A 208      69.096 155.572  29.960  1.00 20.40     0.665 C 
ATOM   3304  NH1 ARG A 208      69.874 155.455  28.883  1.00 20.76    -0.235 N 
ATOM   3305 1HH1 ARG A 208      70.838 155.789  28.894  1.00  0.00     0.174 HD
ATOM   3306 2HH1 ARG A 208      69.507 154.984  28.056  1.00  0.00     0.174 HD
ATOM   3307  NH2 ARG A 208      69.574 156.186  31.038  1.00 21.49    -0.235 N 
ATOM   3308 1HH2 ARG A 208      70.538 156.520  31.049  1.00  0.00     0.174 HD
ATOM   3309 2HH2 ARG A 208      68.979 156.275  31.862  1.00  0.00     0.174 HD
ATOM   3310  N   LYS A 209      65.030 155.067  23.923  1.00 10.78    -0.346 N 
ATOM   3311  HN  LYS A 209      65.773 155.754  24.050  1.00  0.00     0.163 HD
ATOM   3312  CA  LYS A 209      64.928 154.371  22.648  1.00 11.91     0.089 C 
ATOM   3313  HA  LYS A 209      64.216 153.518  22.742  1.00  0.00     0.087 H 
ATOM   3314  C   LYS A 209      66.317 153.845  22.304  1.00 11.89     0.241 C 
ATOM   3315  O   LYS A 209      67.306 154.296  22.876  1.00 13.01    -0.271 OA
ATOM   3316  CB  LYS A 209      64.470 155.305  21.522  1.00 12.17    -0.038 C 
ATOM   3317  HB1 LYS A 209      65.153 156.183  21.441  1.00  0.00     0.036 H 
ATOM   3318  HB2 LYS A 209      64.648 154.834  20.527  1.00  0.00     0.036 H 
ATOM   3319  CG  LYS A 209      63.003 155.770  21.645  1.00 12.60    -0.061 C 
ATOM   3320  HG1 LYS A 209      62.713 155.934  22.709  1.00  0.00     0.033 H 
ATOM   3321  HG2 LYS A 209      62.291 154.948  21.398  1.00  0.00     0.033 H 
ATOM   3322  CD  LYS A 209      62.739 157.030  20.783  1.00 13.73    -0.043 C 
ATOM   3323  HD1 LYS A 209      61.700 157.399  20.946  1.00  0.00     0.035 H 
ATOM   3324  HD2 LYS A 209      63.316 157.898  21.180  1.00  0.00     0.035 H 
ATOM   3325  CE  LYS A 209      63.012 156.850  19.278  1.00 16.99     0.080 C 
ATOM   3326  HE1 LYS A 209      63.868 156.158  19.102  1.00  0.00     0.075 H 
ATOM   3327  HE2 LYS A 209      63.440 157.777  18.831  1.00  0.00     0.075 H 
ATOM   3328  NZ  LYS A 209      61.789 156.402  18.535  1.00 17.44    -0.079 N 
ATOM   3329  HZ1 LYS A 209      61.970 156.283  17.538  1.00  0.00     0.274 HD
ATOM   3330  HZ2 LYS A 209      61.006 157.035  18.696  1.00  0.00     0.274 HD
ATOM   3331  HZ3 LYS A 209      61.397 155.554  18.944  1.00  0.00     0.274 HD
ATOM   3332  N   PHE A 210      66.370 152.914  21.364  1.00 11.89    -0.346 N 
ATOM   3333  HN  PHE A 210      65.506 152.526  20.985  1.00  0.00     0.163 HD
ATOM   3334  CA  PHE A 210      67.678 152.431  20.858  1.00 11.84     0.093 C 
ATOM   3335  HA  PHE A 210      68.404 152.421  21.704  1.00  0.00     0.088 H 
ATOM   3336  C   PHE A 210      68.209 153.349  19.781  1.00 11.43     0.241 C 
ATOM   3337  O   PHE A 210      67.508 153.738  18.836  1.00 12.25    -0.271 OA
ATOM   3338  CB  PHE A 210      67.542 150.999  20.313  1.00 11.16    -0.014 C 
ATOM   3339  HB1 PHE A 210      66.742 150.942  19.539  1.00  0.00     0.043 H 
ATOM   3340  HB2 PHE A 210      68.423 150.727  19.685  1.00  0.00     0.043 H 
ATOM   3341  CG  PHE A 210      67.317 149.979  21.392  1.00 11.49    -0.056 A 
ATOM   3342  CD1 PHE A 210      66.105 149.285  21.473  1.00 11.91    -0.077 A 
ATOM   3343  HD1 PHE A 210      65.314 149.477  20.729  1.00  0.00     0.084 H 
ATOM   3344  CD2 PHE A 210      68.297 149.731  22.383  1.00 13.37    -0.077 A 
ATOM   3345  HD2 PHE A 210      69.254 150.278  22.344  1.00  0.00     0.084 H 
ATOM   3346  CE1 PHE A 210      65.890 148.353  22.487  1.00 12.38    -0.082 A 
ATOM   3347  HE1 PHE A 210      64.934 147.805  22.534  1.00  0.00     0.083 H 
ATOM   3348  CE2 PHE A 210      68.081 148.822  23.395  1.00 13.71    -0.082 A 
ATOM   3349  HE2 PHE A 210      68.855 148.658  24.164  1.00  0.00     0.083 H 
ATOM   3350  CZ  PHE A 210      66.882 148.109  23.447  1.00 12.37    -0.083 A 
ATOM   3351  HZ  PHE A 210      66.716 147.359  24.238  1.00  0.00     0.083 H 
ATOM   3352  N   VAL A 211      69.504 153.685  19.901  1.00 11.44    -0.346 N 
ATOM   3353  HN  VAL A 211      70.027 153.433  20.740  1.00  0.00     0.163 HD
ATOM   3354  CA  VAL A 211      70.153 154.414  18.819  1.00 12.32     0.092 C 
ATOM   3355  HA  VAL A 211      69.588 155.355  18.623  1.00  0.00     0.088 H 
ATOM   3356  C   VAL A 211      70.143 153.564  17.572  1.00 12.05     0.241 C 
ATOM   3357  O   VAL A 211      70.657 152.406  17.602  1.00 12.86    -0.271 OA
ATOM   3358  CB  VAL A 211      71.600 154.767  19.213  1.00 13.33    -0.033 C 
ATOM   3359  HB  VAL A 211      72.148 153.819  19.426  1.00  0.00     0.042 H 
ATOM   3360  CG1 VAL A 211      72.296 155.477  18.031  1.00 13.31    -0.071 C 
ATOM   3361 1HG1 VAL A 211      72.270 154.842  17.115  1.00  0.00     0.028 H 
ATOM   3362 2HG1 VAL A 211      73.336 155.784  18.290  1.00  0.00     0.028 H 
ATOM   3363 3HG1 VAL A 211      71.863 156.488  17.845  1.00  0.00     0.028 H 
ATOM   3364  CG2 VAL A 211      71.636 155.636  20.468  1.00 13.38    -0.071 C 
ATOM   3365 1HG2 VAL A 211      71.134 155.123  21.321  1.00  0.00     0.028 H 
ATOM   3366 2HG2 VAL A 211      71.203 156.647  20.282  1.00  0.00     0.028 H 
ATOM   3367 3HG2 VAL A 211      72.676 155.943  20.727  1.00  0.00     0.028 H 
ATOM   3368  N   GLY A 212      69.530 154.057  16.496  1.00 12.58    -0.351 N 
ATOM   3369  HN  GLY A 212      69.082 154.971  16.564  1.00  0.00     0.163 HD
ATOM   3370  CA  GLY A 212      69.474 153.340  15.222  1.00 11.97     0.069 C 
ATOM   3371  HA1 GLY A 212      69.556 154.056  14.371  1.00  0.00     0.078 H 
ATOM   3372  HA2 GLY A 212      70.408 152.750  15.069  1.00  0.00     0.078 H 
ATOM   3373  C   GLY A 212      68.251 152.448  15.045  1.00 11.49     0.235 C 
ATOM   3374  O   GLY A 212      68.071 151.889  13.989  1.00 13.69    -0.272 OA
ATOM   3375  N   GLY A 213      67.423 152.367  16.090  1.00 11.91    -0.351 N 
ATOM   3376  HN  GLY A 213      67.693 152.777  16.984  1.00  0.00     0.163 HD
ATOM   3377  CA  GLY A 213      66.115 151.685  15.959  1.00 11.04     0.069 C 
ATOM   3378  HA1 GLY A 213      65.292 152.323  16.358  1.00  0.00     0.078 H 
ATOM   3379  HA2 GLY A 213      65.801 151.629  14.891  1.00  0.00     0.078 H 
ATOM   3380  C   GLY A 213      66.095 150.308  16.603  1.00 10.98     0.236 C 
ATOM   3381  O   GLY A 213      67.116 149.597  16.698  1.00 11.28    -0.272 OA
ATOM   3382  N   SER A 214      64.915 149.911  17.079  1.00 10.21    -0.344 N 
ATOM   3383  HN  SER A 214      64.102 150.520  16.986  1.00  0.00     0.163 HD
ATOM   3384  CA  SER A 214      64.775 148.608  17.734  1.00 10.11     0.109 C 
ATOM   3385  HA  SER A 214      65.609 148.497  18.465  1.00  0.00     0.090 H 
ATOM   3386  C   SER A 214      64.825 147.439  16.788  1.00 10.98     0.242 C 
ATOM   3387  O   SER A 214      65.022 146.286  17.239  1.00 11.38    -0.271 OA
ATOM   3388  CB  SER A 214      63.454 148.534  18.506  1.00  9.92     0.044 C 
ATOM   3389  HB1 SER A 214      63.393 149.318  19.297  1.00  0.00     0.077 H 
ATOM   3390  HB2 SER A 214      63.407 147.632  19.160  1.00  0.00     0.077 H 
ATOM   3391  OG  SER A 214      62.361 148.596  17.625  1.00 11.16    -0.398 OA
ATOM   3392  HG  SER A 214      61.542 148.550  18.104  1.00  0.00     0.209 HD
ATOM   3393  N   GLY A 215      64.601 147.678  15.493  1.00  9.73    -0.350 N 
ATOM   3394  HN  GLY A 215      64.421 148.626  15.164  1.00  0.00     0.163 HD
ATOM   3395  CA  GLY A 215      64.619 146.558  14.557  1.00 10.87     0.069 C 
ATOM   3396  HA1 GLY A 215      64.298 146.874  13.537  1.00  0.00     0.078 H 
ATOM   3397  HA2 GLY A 215      63.804 145.830  14.777  1.00  0.00     0.078 H 
ATOM   3398  C   GLY A 215      65.994 145.871  14.526  1.00 10.66     0.236 C 
ATOM   3399  O   GLY A 215      66.103 144.718  14.126  1.00 10.30    -0.272 OA
ATOM   3400  N   GLN A 216      67.022 146.604  14.949  1.00 11.15    -0.346 N 
ATOM   3401  HN  GLN A 216      66.860 147.571  15.230  1.00  0.00     0.163 HD
ATOM   3402  CA  GLN A 216      68.377 146.058  15.021  1.00 10.75     0.090 C 
ATOM   3403  HA  GLN A 216      68.687 145.747  13.996  1.00  0.00     0.087 H 
ATOM   3404  C   GLN A 216      68.484 144.859  15.938  1.00 11.36     0.241 C 
ATOM   3405  O   GLN A 216      69.384 144.033  15.774  1.00 12.24    -0.271 OA
ATOM   3406  CB  GLN A 216      69.350 147.138  15.515  1.00 11.33    -0.030 C 
ATOM   3407  HB1 GLN A 216      69.078 147.471  16.544  1.00  0.00     0.037 H 
ATOM   3408  HB2 GLN A 216      70.354 146.699  15.720  1.00  0.00     0.037 H 
ATOM   3409  CG  GLN A 216      69.468 148.333  14.577  1.00 12.87     0.011 C 
ATOM   3410  HG1 GLN A 216      68.470 148.763  14.326  1.00  0.00     0.047 H 
ATOM   3411  HG2 GLN A 216      69.779 148.025  13.552  1.00  0.00     0.047 H 
ATOM   3412  CD  GLN A 216      70.396 149.372  15.156  1.00 15.54     0.215 C 
ATOM   3413  NE2 GLN A 216      69.927 150.100  16.169  1.00 11.77    -0.370 N 
ATOM   3414 1HE2 GLN A 216      68.976 149.994  16.523  1.00  0.00     0.159 HD
ATOM   3415 2HE2 GLN A 216      70.554 150.802  16.560  1.00  0.00     0.159 HD
ATOM   3416  OE1 GLN A 216      71.555 149.501  14.724  1.00 16.98    -0.274 OA
ATOM   3417  N   VAL A 217      67.615 144.765  16.956  1.00 10.27    -0.346 N 
ATOM   3418  HN  VAL A 217      66.921 145.497  17.109  1.00  0.00     0.163 HD
ATOM   3419  CA  VAL A 217      67.671 143.600  17.847  1.00 11.43     0.092 C 
ATOM   3420  HA  VAL A 217      68.689 143.555  18.301  1.00  0.00     0.088 H 
ATOM   3421  C   VAL A 217      67.445 142.319  17.052  1.00 12.08     0.241 C 
ATOM   3422  O   VAL A 217      68.259 141.383  17.099  1.00 11.47    -0.271 OA
ATOM   3423  CB  VAL A 217      66.651 143.730  18.972  1.00  9.89    -0.033 C 
ATOM   3424  HB  VAL A 217      65.641 143.895  18.530  1.00  0.00     0.042 H 
ATOM   3425  CG1 VAL A 217      66.620 142.448  19.833  1.00 11.02    -0.071 C 
ATOM   3426 1HG1 VAL A 217      66.361 141.579  19.184  1.00  0.00     0.028 H 
ATOM   3427 2HG1 VAL A 217      65.936 142.542  20.709  1.00  0.00     0.028 H 
ATOM   3428 3HG1 VAL A 217      67.571 142.290  20.393  1.00  0.00     0.028 H 
ATOM   3429  CG2 VAL A 217      67.008 144.927  19.867  1.00 12.44    -0.071 C 
ATOM   3430 1HG2 VAL A 217      67.030 145.852  19.245  1.00  0.00     0.028 H 
ATOM   3431 2HG2 VAL A 217      67.959 144.769  20.427  1.00  0.00     0.028 H 
ATOM   3432 3HG2 VAL A 217      66.324 145.021  20.743  1.00  0.00     0.028 H 
ATOM   3433  N   SER A 218      66.352 142.268  16.293  1.00 11.33    -0.344 N 
ATOM   3434  HN  SER A 218      65.724 143.071  16.246  1.00  0.00     0.163 HD
ATOM   3435  CA  SER A 218      66.054 141.061  15.528  1.00 11.79     0.109 C 
ATOM   3436  HA  SER A 218      66.131 140.181  16.208  1.00  0.00     0.090 H 
ATOM   3437  C   SER A 218      67.043 140.869  14.359  1.00 12.67     0.243 C 
ATOM   3438  O   SER A 218      67.439 139.734  14.075  1.00 13.05    -0.271 OA
ATOM   3439  CB  SER A 218      64.620 141.143  14.994  1.00 10.81     0.044 C 
ATOM   3440  HB1 SER A 218      64.464 142.018  14.321  1.00  0.00     0.077 H 
ATOM   3441  HB2 SER A 218      64.393 140.339  14.255  1.00  0.00     0.077 H 
ATOM   3442  OG  SER A 218      63.725 141.138  16.096  1.00 13.92    -0.398 OA
ATOM   3443  HG  SER A 218      62.836 141.189  15.765  1.00  0.00     0.209 HD
ATOM   3444  N   GLU A 219      67.467 141.975  13.741  1.00 12.65    -0.346 N 
ATOM   3445  HN  GLU A 219      67.160 142.881  14.095  1.00  0.00     0.163 HD
ATOM   3446  CA  GLU A 219      68.357 141.941  12.572  1.00 13.00     0.090 C 
ATOM   3447  HA  GLU A 219      67.927 141.267  11.795  1.00  0.00     0.087 H 
ATOM   3448  C   GLU A 219      69.727 141.411  13.011  1.00 13.25     0.241 C 
ATOM   3449  O   GLU A 219      70.306 140.585  12.268  1.00 13.78    -0.271 OA
ATOM   3450  CB  GLU A 219      68.539 143.346  11.990  1.00 13.08    -0.029 C 
ATOM   3451  HB1 GLU A 219      69.427 143.398  11.318  1.00  0.00     0.037 H 
ATOM   3452  HB2 GLU A 219      68.871 144.071  12.769  1.00  0.00     0.037 H 
ATOM   3453  CG  GLU A 219      67.275 143.824  11.284  1.00 13.08     0.018 C 
ATOM   3454  HG1 GLU A 219      66.363 143.476  11.823  1.00  0.00     0.049 H 
ATOM   3455  HG2 GLU A 219      67.133 143.287  10.317  1.00  0.00     0.049 H 
ATOM   3456  CD  GLU A 219      67.240 145.334  11.077  1.00 17.47     0.172 C 
ATOM   3457  OE1 GLU A 219      68.155 146.040  11.581  1.00 18.61    -0.648 OA
ATOM   3458  OE2 GLU A 219      66.290 145.812  10.407  1.00 16.84    -0.648 OA
ATOM   3459  N   ARG A 220      70.224 141.865  14.169  1.00 12.74    -0.346 N 
ATOM   3460  HN  ARG A 220      69.673 142.502  14.744  1.00  0.00     0.163 HD
ATOM   3461  CA  ARG A 220      71.581 141.442  14.621  1.00 13.12     0.089 C 
ATOM   3462  HA  ARG A 220      72.253 141.513  13.734  1.00  0.00     0.087 H 
ATOM   3463  C   ARG A 220      71.548 139.969  15.034  1.00 13.56     0.241 C 
ATOM   3464  O   ARG A 220      72.526 139.229  14.842  1.00 13.00    -0.271 OA
ATOM   3465  CB  ARG A 220      72.169 142.360  15.695  1.00 12.76    -0.036 C 
ATOM   3466  HB1 ARG A 220      73.010 141.879  16.246  1.00  0.00     0.036 H 
ATOM   3467  HB2 ARG A 220      71.474 142.501  16.556  1.00  0.00     0.036 H 
ATOM   3468  CG  ARG A 220      72.576 143.679  15.065  1.00 14.12    -0.048 C 
ATOM   3469  HG1 ARG A 220      73.157 143.522  14.126  1.00  0.00     0.035 H 
ATOM   3470  HG2 ARG A 220      71.698 144.215  14.636  1.00  0.00     0.035 H 
ATOM   3471  CD  ARG A 220      73.314 144.528  16.023  1.00 17.27     0.009 C 
ATOM   3472  HD1 ARG A 220      74.181 143.998  16.482  1.00  0.00     0.064 H 
ATOM   3473  HD2 ARG A 220      72.736 144.717  16.957  1.00  0.00     0.064 H 
ATOM   3474  NE  ARG A 220      73.706 145.757  15.355  1.00 20.05    -0.227 N 
ATOM   3475  HE  ARG A 220      73.220 145.996  14.491  1.00  0.00     0.177 HD
ATOM   3476  CZ  ARG A 220      74.647 146.597  15.778  1.00 20.46     0.665 C 
ATOM   3477  NH1 ARG A 220      75.307 146.398  16.909  1.00 20.69    -0.235 N 
ATOM   3478 1HH1 ARG A 220      76.028 147.042  17.233  1.00  0.00     0.174 HD
ATOM   3479 2HH1 ARG A 220      75.109 145.571  17.472  1.00  0.00     0.174 HD
ATOM   3480  NH2 ARG A 220      74.906 147.677  15.042  1.00 21.17    -0.235 N 
ATOM   3481 1HH2 ARG A 220      75.627 148.321  15.366  1.00  0.00     0.174 HD
ATOM   3482 2HH2 ARG A 220      74.398 147.830  14.171  1.00  0.00     0.174 HD
ATOM   3483  N   ILE A 221      70.422 139.518  15.591  1.00 11.64    -0.346 N 
ATOM   3484  HN  ILE A 221      69.657 140.153  15.819  1.00  0.00     0.163 HD
ATOM   3485  CA  ILE A 221      70.318 138.074  15.867  1.00 12.32     0.092 C 
ATOM   3486  HA  ILE A 221      71.253 137.765  16.390  1.00  0.00     0.088 H 
ATOM   3487  C   ILE A 221      70.236 137.283  14.578  1.00 12.46     0.241 C 
ATOM   3488  O   ILE A 221      70.857 136.186  14.474  1.00 13.43    -0.271 OA
ATOM   3489  CB  ILE A 221      69.138 137.734  16.794  1.00 10.92    -0.030 C 
ATOM   3490  HB  ILE A 221      68.190 138.138  16.369  1.00  0.00     0.043 H 
ATOM   3491  CG1 ILE A 221      69.412 138.365  18.156  1.00 10.80    -0.063 C 
ATOM   3492 1HG1 ILE A 221      70.238 137.836  18.686  1.00  0.00     0.033 H 
ATOM   3493 2HG1 ILE A 221      69.885 139.369  18.047  1.00  0.00     0.033 H 
ATOM   3494  CG2 ILE A 221      69.006 136.205  17.032  1.00 11.79    -0.071 C 
ATOM   3495 1HG2 ILE A 221      68.806 135.744  16.037  1.00  0.00     0.028 H 
ATOM   3496 2HG2 ILE A 221      68.242 135.943  17.801  1.00  0.00     0.028 H 
ATOM   3497 3HG2 ILE A 221      69.886 135.762  17.554  1.00  0.00     0.028 H 
ATOM   3498  CD1 ILE A 221      68.113 138.441  19.054  1.00 13.84    -0.076 C 
ATOM   3499 1HD1 ILE A 221      68.313 138.902  20.049  1.00  0.00     0.027 H 
ATOM   3500 2HD1 ILE A 221      67.640 137.437  19.163  1.00  0.00     0.027 H 
ATOM   3501 3HD1 ILE A 221      67.287 138.970  18.524  1.00  0.00     0.027 H 
ATOM   3502  N   MET A 222      69.487 137.762  13.591  1.00 12.95    -0.346 N 
ATOM   3503  HN  MET A 222      68.882 138.568  13.751  1.00  0.00     0.163 HD
ATOM   3504  CA  MET A 222      69.535 137.122  12.262  1.00 14.53     0.090 C 
ATOM   3505  HA  MET A 222      69.136 136.087  12.377  1.00  0.00     0.087 H 
ATOM   3506  C   MET A 222      70.974 137.002  11.710  1.00 15.97     0.241 C 
ATOM   3507  O   MET A 222      71.333 135.963  11.120  1.00 16.54    -0.271 OA
ATOM   3508  CB  MET A 222      68.649 137.840  11.259  1.00 14.76    -0.030 C 
ATOM   3509  HB1 MET A 222      68.902 138.924  11.200  1.00  0.00     0.037 H 
ATOM   3510  HB2 MET A 222      67.602 137.923  11.633  1.00  0.00     0.037 H 
ATOM   3511  CG  MET A 222      68.693 137.195   9.897  1.00 17.06    -0.021 C 
ATOM   3512  HG1 MET A 222      69.705 137.301   9.441  1.00  0.00     0.049 H 
ATOM   3513  HG2 MET A 222      68.645 136.084   9.983  1.00  0.00     0.049 H 
ATOM   3514  SD  MET A 222      67.434 137.799   8.791  1.00 20.96    -0.173 SA
ATOM   3515  CE  MET A 222      67.765 139.535   8.731  1.00 24.93    -0.035 C 
ATOM   3516  HE1 MET A 222      66.977 139.913   8.039  1.00  0.00     0.041 H 
ATOM   3517  HE2 MET A 222      68.808 139.801   8.441  1.00  0.00     0.041 H 
ATOM   3518  HE3 MET A 222      67.794 140.039   9.725  1.00  0.00     0.041 H 
ATOM   3519  N   ASP A 223      71.765 138.040  11.940  1.00 16.07    -0.346 N 
ATOM   3520  HN  ASP A 223      71.404 138.843  12.455  1.00  0.00     0.163 HD
ATOM   3521  CA  ASP A 223      73.162 138.051  11.462  1.00 18.17     0.098 C 
ATOM   3522  HA  ASP A 223      73.159 137.878  10.361  1.00  0.00     0.088 H 
ATOM   3523  C   ASP A 223      73.958 136.934  12.122  1.00 17.85     0.241 C 
ATOM   3524  O   ASP A 223      74.736 136.257  11.443  1.00 19.50    -0.271 OA
ATOM   3525  CB  ASP A 223      73.832 139.393  11.737  1.00 17.94     0.043 C 
ATOM   3526  HB1 ASP A 223      73.766 139.654  12.819  1.00  0.00     0.052 H 
ATOM   3527  HB2 ASP A 223      74.939 139.311  11.635  1.00  0.00     0.052 H 
ATOM   3528  CG  ASP A 223      73.291 140.528  10.872  1.00 22.20     0.175 C 
ATOM   3529  OD1 ASP A 223      72.635 140.301   9.840  1.00 23.11    -0.648 OA
ATOM   3530  OD2 ASP A 223      73.517 141.684  11.269  1.00 24.87    -0.648 OA
ATOM   3531  N   LEU A 224      73.756 136.732  13.425  1.00 17.41    -0.346 N 
ATOM   3532  HN  LEU A 224      73.109 137.346  13.919  1.00  0.00     0.163 HD
ATOM   3533  CA  LEU A 224      74.421 135.669  14.176  1.00 18.44     0.089 C 
ATOM   3534  HA  LEU A 224      75.523 135.761  14.030  1.00  0.00     0.087 H 
ATOM   3535  C   LEU A 224      73.983 134.289  13.726  1.00 18.27     0.241 C 
ATOM   3536  O   LEU A 224      74.772 133.327  13.782  1.00 19.01    -0.271 OA
ATOM   3537  CB  LEU A 224      74.109 135.780  15.677  1.00 19.88    -0.035 C 
ATOM   3538  HB1 LEU A 224      74.439 134.841  16.179  1.00  0.00     0.037 H 
ATOM   3539  HB2 LEU A 224      73.004 135.728  15.815  1.00  0.00     0.037 H 
ATOM   3540  CG  LEU A 224      74.645 136.973  16.473  1.00 22.46    -0.059 C 
ATOM   3541  HG  LEU A 224      74.308 137.910  15.971  1.00  0.00     0.039 H 
ATOM   3542  CD1 LEU A 224      74.046 136.939  17.888  1.00 23.90    -0.073 C 
ATOM   3543 1HD1 LEU A 224      74.436 137.808  18.468  1.00  0.00     0.028 H 
ATOM   3544 2HD1 LEU A 224      74.229 135.967  18.404  1.00  0.00     0.028 H 
ATOM   3545 3HD1 LEU A 224      72.932 136.902  17.877  1.00  0.00     0.028 H 
ATOM   3546  CD2 LEU A 224      76.191 136.980  16.532  1.00 25.19    -0.073 C 
ATOM   3547 1HD2 LEU A 224      76.581 137.849  17.112  1.00  0.00     0.028 H 
ATOM   3548 2HD2 LEU A 224      76.636 136.942  15.510  1.00  0.00     0.028 H 
ATOM   3549 3HD2 LEU A 224      76.586 136.016  16.931  1.00  0.00     0.028 H 
ATOM   3550  N   LEU A 225      72.716 134.153  13.329  1.00 16.29    -0.346 N 
ATOM   3551  HN  LEU A 225      72.126 134.978  13.225  1.00  0.00     0.163 HD
ATOM   3552  CA  LEU A 225      72.170 132.827  13.043  1.00 16.50     0.089 C 
ATOM   3553  HA  LEU A 225      72.691 132.087  13.694  1.00  0.00     0.087 H 
ATOM   3554  C   LEU A 225      72.392 132.418  11.572  1.00 18.37     0.240 C 
ATOM   3555  O   LEU A 225      72.174 131.251  11.216  1.00 17.56    -0.271 OA
ATOM   3556  CB  LEU A 225      70.657 132.783  13.372  1.00 15.87    -0.035 C 
ATOM   3557  HB1 LEU A 225      70.130 133.578  12.794  1.00  0.00     0.037 H 
ATOM   3558  HB2 LEU A 225      70.208 131.866  12.923  1.00  0.00     0.037 H 
ATOM   3559  CG  LEU A 225      70.254 132.876  14.846  1.00 15.97    -0.059 C 
ATOM   3560  HG  LEU A 225      70.749 133.757  15.317  1.00  0.00     0.039 H 
ATOM   3561  CD1 LEU A 225      68.696 133.037  14.928  1.00 17.01    -0.073 C 
ATOM   3562 1HD1 LEU A 225      68.402 133.105  16.002  1.00  0.00     0.028 H 
ATOM   3563 2HD1 LEU A 225      68.153 132.227  14.387  1.00  0.00     0.028 H 
ATOM   3564 3HD1 LEU A 225      68.323 133.899  14.327  1.00  0.00     0.028 H 
ATOM   3565  CD2 LEU A 225      70.680 131.613  15.552  1.00 20.06    -0.073 C 
ATOM   3566 1HD2 LEU A 225      70.386 131.681  16.626  1.00  0.00     0.028 H 
ATOM   3567 2HD2 LEU A 225      71.767 131.399  15.422  1.00  0.00     0.028 H 
ATOM   3568 3HD2 LEU A 225      70.280 130.696  15.060  1.00  0.00     0.028 H 
ATOM   3569  N   GLY A 226      72.753 133.378  10.714  1.00 20.05    -0.351 N 
ATOM   3570  HN  GLY A 226      72.874 134.331  11.058  1.00  0.00     0.163 HD
ATOM   3571  CA  GLY A 226      72.982 133.098   9.281  1.00 22.02     0.069 C 
ATOM   3572  HA1 GLY A 226      73.871 132.437   9.154  1.00  0.00     0.078 H 
ATOM   3573  HA2 GLY A 226      73.347 134.015   8.762  1.00  0.00     0.078 H 
ATOM   3574  C   GLY A 226      71.793 132.521   8.548  1.00 23.33     0.236 C 
ATOM   3575  O   GLY A 226      70.627 132.971   8.705  1.00 24.35    -0.272 OA
ATOM   3576  N   ASP A 227      72.043 131.464   7.777  1.00 22.01    -0.346 N 
ATOM   3577  HN  ASP A 227      72.958 131.014   7.787  1.00  0.00     0.163 HD
ATOM   3578  CA  ASP A 227      70.986 130.973   6.928  1.00 21.99     0.098 C 
ATOM   3579  HA  ASP A 227      70.454 131.858   6.507  1.00  0.00     0.088 H 
ATOM   3580  C   ASP A 227      69.968 130.150   7.703  1.00 19.85     0.241 C 
ATOM   3581  O   ASP A 227      69.081 129.577   7.098  1.00 19.53    -0.271 OA
ATOM   3582  CB  ASP A 227      71.555 130.166   5.744  1.00 23.83     0.043 C 
ATOM   3583  HB1 ASP A 227      70.768 129.975   4.978  1.00  0.00     0.052 H 
ATOM   3584  HB2 ASP A 227      72.253 130.789   5.137  1.00  0.00     0.052 H 
ATOM   3585  CG  ASP A 227      72.221 128.866   6.175  1.00 29.17     0.175 C 
ATOM   3586  OD1 ASP A 227      72.115 128.440   7.359  1.00 34.93    -0.648 OA
ATOM   3587  OD2 ASP A 227      72.870 128.236   5.300  1.00 38.00    -0.648 OA
ATOM   3588  N   ARG A 228      70.080 130.120   9.035  1.00 17.06    -0.346 N 
ATOM   3589  HN  ARG A 228      70.860 130.595   9.489  1.00  0.00     0.163 HD
ATOM   3590  CA  ARG A 228      69.083 129.405   9.849  1.00 16.06     0.089 C 
ATOM   3591  HA  ARG A 228      68.929 128.397   9.398  1.00  0.00     0.087 H 
ATOM   3592  C   ARG A 228      67.719 130.136   9.865  1.00 16.16     0.241 C 
ATOM   3593  O   ARG A 228      66.699 129.534  10.206  1.00 15.31    -0.271 OA
ATOM   3594  CB  ARG A 228      69.571 129.212  11.272  1.00 16.06    -0.036 C 
ATOM   3595  HB1 ARG A 228      68.729 128.922  11.944  1.00  0.00     0.036 H 
ATOM   3596  HB2 ARG A 228      69.846 130.189  11.733  1.00  0.00     0.036 H 
ATOM   3597  CG  ARG A 228      70.717 128.221  11.384  1.00 18.00    -0.048 C 
ATOM   3598  HG1 ARG A 228      71.482 128.387  10.590  1.00  0.00     0.035 H 
ATOM   3599  HG2 ARG A 228      70.398 127.191  11.100  1.00  0.00     0.035 H 
ATOM   3600  CD  ARG A 228      71.327 128.252  12.754  1.00 20.00     0.009 C 
ATOM   3601  HD1 ARG A 228      70.599 127.922  13.532  1.00  0.00     0.064 H 
ATOM   3602  HD2 ARG A 228      71.491 129.298  13.103  1.00  0.00     0.064 H 
ATOM   3603  NE  ARG A 228      72.568 127.466  12.811  1.00 21.24    -0.227 N 
ATOM   3604  HE  ARG A 228      72.502 126.499  13.128  1.00  0.00     0.177 HD
ATOM   3605  CZ  ARG A 228      73.779 127.931  12.476  1.00 24.21     0.665 C 
ATOM   3606  NH1 ARG A 228      73.936 129.160  12.022  1.00 21.69    -0.235 N 
ATOM   3607 1HH1 ARG A 228      73.113 129.757  11.935  1.00  0.00     0.174 HD
ATOM   3608 2HH1 ARG A 228      74.858 129.514  11.767  1.00  0.00     0.174 HD
ATOM   3609  NH2 ARG A 228      74.857 127.149  12.590  1.00 25.25    -0.235 N 
ATOM   3610 1HH2 ARG A 228      74.736 126.199  12.941  1.00  0.00     0.174 HD
ATOM   3611 2HH2 ARG A 228      75.779 127.503  12.335  1.00  0.00     0.174 HD
ATOM   3612  N   VAL A 229      67.737 131.424   9.543  1.00 14.17    -0.346 N 
ATOM   3613  HN  VAL A 229      68.627 131.884   9.353  1.00  0.00     0.163 HD
ATOM   3614  CA  VAL A 229      66.489 132.194   9.457  1.00 14.51     0.092 C 
ATOM   3615  HA  VAL A 229      65.728 131.731  10.127  1.00  0.00     0.088 H 
ATOM   3616  C   VAL A 229      65.985 132.134   8.006  1.00 14.13     0.241 C 
ATOM   3617  O   VAL A 229      66.696 132.530   7.068  1.00 14.82    -0.271 OA
ATOM   3618  CB  VAL A 229      66.699 133.680   9.874  1.00 13.41    -0.033 C 
ATOM   3619  HB  VAL A 229      67.415 134.158   9.165  1.00  0.00     0.042 H 
ATOM   3620  CG1 VAL A 229      65.334 134.421   9.790  1.00 15.38    -0.071 C 
ATOM   3621 1HG1 VAL A 229      65.484 135.485  10.089  1.00  0.00     0.028 H 
ATOM   3622 2HG1 VAL A 229      64.539 133.919  10.389  1.00  0.00     0.028 H 
ATOM   3623 3HG1 VAL A 229      64.857 134.323   8.787  1.00  0.00     0.028 H 
ATOM   3624  CG2 VAL A 229      67.271 133.769  11.294  1.00 15.24    -0.071 C 
ATOM   3625 1HG2 VAL A 229      67.421 134.833  11.593  1.00  0.00     0.028 H 
ATOM   3626 2HG2 VAL A 229      68.208 133.174  11.400  1.00  0.00     0.028 H 
ATOM   3627 3HG2 VAL A 229      66.639 133.219  12.029  1.00  0.00     0.028 H 
ATOM   3628  N   LYS A 230      64.779 131.594   7.834  1.00 12.82    -0.346 N 
ATOM   3629  HN  LYS A 230      64.274 131.272   8.660  1.00  0.00     0.163 HD
ATOM   3630  CA  LYS A 230      64.143 131.438   6.538  1.00 13.18     0.089 C 
ATOM   3631  HA  LYS A 230      64.893 131.593   5.728  1.00  0.00     0.087 H 
ATOM   3632  C   LYS A 230      63.033 132.479   6.421  1.00 13.64     0.241 C 
ATOM   3633  O   LYS A 230      62.002 132.373   7.090  1.00 14.45    -0.271 OA
ATOM   3634  CB  LYS A 230      63.536 130.035   6.421  1.00 13.20    -0.038 C 
ATOM   3635  HB1 LYS A 230      62.563 129.981   6.962  1.00  0.00     0.036 H 
ATOM   3636  HB2 LYS A 230      63.182 129.845   5.381  1.00  0.00     0.036 H 
ATOM   3637  CG  LYS A 230      64.479 128.913   6.887  1.00 13.62    -0.061 C 
ATOM   3638  HG1 LYS A 230      63.943 127.939   6.975  1.00  0.00     0.033 H 
ATOM   3639  HG2 LYS A 230      64.774 129.044   7.954  1.00  0.00     0.033 H 
ATOM   3640  CD  LYS A 230      65.702 128.800   5.978  1.00 17.76    -0.043 C 
ATOM   3641  HD1 LYS A 230      65.443 128.729   4.896  1.00  0.00     0.035 H 
ATOM   3642  HD2 LYS A 230      66.295 129.742   5.917  1.00  0.00     0.035 H 
ATOM   3643  CE  LYS A 230      66.507 127.613   6.484  1.00 22.37     0.080 C 
ATOM   3644  HE1 LYS A 230      66.597 127.605   7.595  1.00  0.00     0.075 H 
ATOM   3645  HE2 LYS A 230      65.961 126.648   6.364  1.00  0.00     0.075 H 
ATOM   3646  NZ  LYS A 230      67.827 127.600   5.812  1.00 26.17    -0.079 N 
ATOM   3647  HZ1 LYS A 230      68.367 126.804   6.151  1.00  0.00     0.274 HD
ATOM   3648  HZ2 LYS A 230      68.327 128.482   5.922  1.00  0.00     0.274 HD
ATOM   3649  HZ3 LYS A 230      67.745 127.607   4.795  1.00  0.00     0.274 HD
ATOM   3650  N   LEU A 231      63.257 133.494   5.590  1.00 14.25    -0.346 N 
ATOM   3651  HN  LEU A 231      64.154 133.546   5.107  1.00  0.00     0.163 HD
ATOM   3652  CA  LEU A 231      62.253 134.548   5.342  1.00 13.32     0.089 C 
ATOM   3653  HA  LEU A 231      61.701 134.736   6.292  1.00  0.00     0.087 H 
ATOM   3654  C   LEU A 231      61.237 134.125   4.268  1.00 13.52     0.241 C 
ATOM   3655  O   LEU A 231      61.528 133.291   3.398  1.00 13.49    -0.271 OA
ATOM   3656  CB  LEU A 231      62.944 135.855   4.917  1.00 13.65    -0.035 C 
ATOM   3657  HB1 LEU A 231      62.170 136.632   4.714  1.00  0.00     0.037 H 
ATOM   3658  HB2 LEU A 231      63.383 135.726   3.900  1.00  0.00     0.037 H 
ATOM   3659  CG  LEU A 231      64.002 136.430   5.854  1.00 14.75    -0.059 C 
ATOM   3660  HG  LEU A 231      64.810 135.673   5.989  1.00  0.00     0.039 H 
ATOM   3661  CD1 LEU A 231      64.597 137.669   5.195  1.00 16.15    -0.073 C 
ATOM   3662 1HD1 LEU A 231      65.370 138.089   5.880  1.00  0.00     0.028 H 
ATOM   3663 2HD1 LEU A 231      63.822 138.418   4.909  1.00  0.00     0.028 H 
ATOM   3664 3HD1 LEU A 231      64.993 137.465   4.173  1.00  0.00     0.028 H 
ATOM   3665  CD2 LEU A 231      63.363 136.744   7.259  1.00 16.84    -0.073 C 
ATOM   3666 1HD2 LEU A 231      64.136 137.164   7.944  1.00  0.00     0.028 H 
ATOM   3667 2HD2 LEU A 231      62.857 135.852   7.697  1.00  0.00     0.028 H 
ATOM   3668 3HD2 LEU A 231      62.473 137.410   7.174  1.00  0.00     0.028 H 
ATOM   3669  N   GLU A 232      60.044 134.721   4.307  1.00 13.01    -0.346 N 
ATOM   3670  HN  GLU A 232      59.897 135.454   5.001  1.00  0.00     0.163 HD
ATOM   3671  CA  GLU A 232      58.939 134.387   3.418  1.00 12.76     0.090 C 
ATOM   3672  HA  GLU A 232      58.047 134.943   3.789  1.00  0.00     0.087 H 
ATOM   3673  C   GLU A 232      58.602 132.883   3.517  1.00 13.52     0.241 C 
ATOM   3674  O   GLU A 232      58.333 132.231   2.510  1.00 13.45    -0.271 OA
ATOM   3675  CB  GLU A 232      59.187 134.857   1.969  1.00 14.77    -0.029 C 
ATOM   3676  HB1 GLU A 232      58.385 134.515   1.275  1.00  0.00     0.037 H 
ATOM   3677  HB2 GLU A 232      60.047 134.326   1.498  1.00  0.00     0.037 H 
ATOM   3678  CG  GLU A 232      59.365 136.387   1.938  1.00 17.31     0.018 C 
ATOM   3679  HG1 GLU A 232      58.578 136.897   2.542  1.00  0.00     0.049 H 
ATOM   3680  HG2 GLU A 232      60.264 136.700   2.518  1.00  0.00     0.049 H 
ATOM   3681  CD  GLU A 232      59.409 136.934   0.513  1.00 21.45     0.172 C 
ATOM   3682  OE1 GLU A 232      60.525 137.061   0.003  1.00 27.93    -0.648 OA
ATOM   3683  OE2 GLU A 232      58.346 137.230  -0.052  1.00 28.10    -0.648 OA
ATOM   3684  N   ARG A 233      58.579 132.390   4.760  1.00 12.36    -0.346 N 
ATOM   3685  HN  ARG A 233      58.865 132.998   5.527  1.00  0.00     0.163 HD
ATOM   3686  CA  ARG A 233      58.167 131.033   5.072  1.00 12.09     0.089 C 
ATOM   3687  HA  ARG A 233      57.819 130.534   4.138  1.00  0.00     0.087 H 
ATOM   3688  C   ARG A 233      57.000 131.081   6.083  1.00 10.73     0.243 C 
ATOM   3689  O   ARG A 233      57.204 130.759   7.252  1.00 11.04    -0.271 OA
ATOM   3690  CB  ARG A 233      59.305 130.227   5.670  1.00 13.31    -0.036 C 
ATOM   3691  HB1 ARG A 233      59.996 130.892   6.239  1.00  0.00     0.036 H 
ATOM   3692  HB2 ARG A 233      58.932 129.584   6.501  1.00  0.00     0.036 H 
ATOM   3693  CG  ARG A 233      60.098 129.376   4.640  1.00 14.71    -0.048 C 
ATOM   3694  HG1 ARG A 233      60.711 128.589   5.138  1.00  0.00     0.035 H 
ATOM   3695  HG2 ARG A 233      59.426 128.713   4.046  1.00  0.00     0.035 H 
ATOM   3696  CD  ARG A 233      60.935 130.259   3.756  1.00 18.52     0.009 C 
ATOM   3697  HD1 ARG A 233      60.303 130.933   3.132  1.00  0.00     0.064 H 
ATOM   3698  HD2 ARG A 233      61.478 131.034   4.346  1.00  0.00     0.064 H 
ATOM   3699  NE  ARG A 233      61.855 129.462   2.932  1.00 21.42    -0.227 N 
ATOM   3700  HE  ARG A 233      61.633 128.477   2.786  1.00  0.00     0.177 HD
ATOM   3701  CZ  ARG A 233      62.958 129.942   2.364  1.00 24.37     0.665 C 
ATOM   3702  NH1 ARG A 233      63.337 131.213   2.539  1.00 22.35    -0.235 N 
ATOM   3703 1HH1 ARG A 233      62.769 131.841   3.107  1.00  0.00     0.174 HD
ATOM   3704 2HH1 ARG A 233      64.183 131.581   2.103  1.00  0.00     0.174 HD
ATOM   3705  NH2 ARG A 233      63.696 129.126   1.626  1.00 25.81    -0.235 N 
ATOM   3706 1HH2 ARG A 233      63.407 128.157   1.493  1.00  0.00     0.174 HD
ATOM   3707 2HH2 ARG A 233      64.542 129.494   1.190  1.00  0.00     0.174 HD
ATOM   3708  N   PRO A 234      55.800 131.518   5.637  1.00 11.95    -0.337 N 
ATOM   3709  CA  PRO A 234      54.672 131.464   6.578  1.00 10.94     0.091 C 
ATOM   3710  HA  PRO A 234      54.895 132.024   7.516  1.00  0.00     0.087 H 
ATOM   3711  C   PRO A 234      54.344 129.985   6.868  1.00 11.26     0.241 C 
ATOM   3712  O   PRO A 234      54.208 129.179   5.932  1.00 12.36    -0.271 OA
ATOM   3713  CB  PRO A 234      53.501 132.112   5.795  1.00 11.66    -0.036 C 
ATOM   3714  HB1 PRO A 234      52.701 131.391   5.506  1.00  0.00     0.036 H 
ATOM   3715  HB2 PRO A 234      52.859 132.777   6.418  1.00  0.00     0.036 H 
ATOM   3716  CG  PRO A 234      54.153 132.825   4.599  1.00 13.27    -0.048 C 
ATOM   3717  HG1 PRO A 234      53.475 132.974   3.726  1.00  0.00     0.035 H 
ATOM   3718  HG2 PRO A 234      54.367 133.906   4.768  1.00  0.00     0.035 H 
ATOM   3719  CD  PRO A 234      55.390 131.974   4.301  1.00 12.33    -0.001 C 
ATOM   3720  HD1 PRO A 234      55.228 131.158   3.559  1.00  0.00     0.064 H 
ATOM   3721  HD2 PRO A 234      56.187 132.495   3.721  1.00  0.00     0.064 H 
ATOM   3722  N   VAL A 235      54.201 129.653   8.151  1.00 10.12    -0.346 N 
ATOM   3723  HN  VAL A 235      54.326 130.363   8.873  1.00  0.00     0.163 HD
ATOM   3724  CA  VAL A 235      53.868 128.286   8.534  1.00  9.76     0.092 C 
ATOM   3725  HA  VAL A 235      54.403 127.583   7.854  1.00  0.00     0.088 H 
ATOM   3726  C   VAL A 235      52.351 128.072   8.372  1.00 11.18     0.241 C 
ATOM   3727  O   VAL A 235      51.549 128.907   8.805  1.00 11.18    -0.271 OA
ATOM   3728  CB  VAL A 235      54.303 128.005   9.972  1.00  9.45    -0.033 C 
ATOM   3729  HB  VAL A 235      53.915 128.831  10.613  1.00  0.00     0.042 H 
ATOM   3730  CG1 VAL A 235      53.699 126.666  10.501  1.00 10.69    -0.071 C 
ATOM   3731 1HG1 VAL A 235      54.016 126.461  11.550  1.00  0.00     0.028 H 
ATOM   3732 2HG1 VAL A 235      53.945 125.813   9.826  1.00  0.00     0.028 H 
ATOM   3733 3HG1 VAL A 235      52.589 126.651  10.400  1.00  0.00     0.028 H 
ATOM   3734  CG2 VAL A 235      55.871 128.017  10.070  1.00  9.83    -0.071 C 
ATOM   3735 1HG2 VAL A 235      56.188 127.812  11.119  1.00  0.00     0.028 H 
ATOM   3736 2HG2 VAL A 235      56.307 128.966   9.679  1.00  0.00     0.028 H 
ATOM   3737 3HG2 VAL A 235      56.341 127.311   9.346  1.00  0.00     0.028 H 
ATOM   3738  N   ILE A 236      51.991 126.950   7.742  1.00  9.87    -0.346 N 
ATOM   3739  HN  ILE A 236      52.712 126.289   7.453  1.00  0.00     0.163 HD
ATOM   3740  CA  ILE A 236      50.580 126.643   7.454  1.00 10.65     0.092 C 
ATOM   3741  HA  ILE A 236      49.969 127.501   7.819  1.00  0.00     0.088 H 
ATOM   3742  C   ILE A 236      50.080 125.376   8.180  1.00 10.59     0.241 C 
ATOM   3743  O   ILE A 236      48.856 125.167   8.259  1.00 10.52    -0.271 OA
ATOM   3744  CB  ILE A 236      50.322 126.502   5.902  1.00 10.93    -0.030 C 
ATOM   3745  HB  ILE A 236      49.271 126.161   5.752  1.00  0.00     0.043 H 
ATOM   3746  CG1 ILE A 236      51.269 125.429   5.313  1.00 12.92    -0.063 C 
ATOM   3747 1HG1 ILE A 236      52.323 125.792   5.324  1.00  0.00     0.033 H 
ATOM   3748 2HG1 ILE A 236      51.358 124.563   6.010  1.00  0.00     0.033 H 
ATOM   3749  CG2 ILE A 236      50.489 127.852   5.214  1.00 14.90    -0.071 C 
ATOM   3750 1HG2 ILE A 236      50.307 127.752   4.118  1.00  0.00     0.028 H 
ATOM   3751 2HG2 ILE A 236      51.482 128.309   5.431  1.00  0.00     0.028 H 
ATOM   3752 3HG2 ILE A 236      49.843 128.636   5.674  1.00  0.00     0.028 H 
ATOM   3753  CD1 ILE A 236      50.882 124.947   3.906  1.00 16.16    -0.076 C 
ATOM   3754 1HD1 ILE A 236      51.564 124.174   3.482  1.00  0.00     0.027 H 
ATOM   3755 2HD1 ILE A 236      50.793 125.813   3.209  1.00  0.00     0.027 H 
ATOM   3756 3HD1 ILE A 236      49.828 124.584   3.895  1.00  0.00     0.027 H 
ATOM   3757  N   TYR A 237      51.007 124.537   8.674  1.00 10.54    -0.346 N 
ATOM   3758  HN  TYR A 237      51.977 124.842   8.754  1.00  0.00     0.163 HD
ATOM   3759  CA  TYR A 237      50.629 123.187   9.098  1.00 11.18     0.093 C 
ATOM   3760  HA  TYR A 237      49.650 123.233   9.630  1.00  0.00     0.088 H 
ATOM   3761  C   TYR A 237      51.664 122.631  10.026  1.00 11.87     0.241 C 
ATOM   3762  O   TYR A 237      52.879 122.730   9.754  1.00 11.93    -0.271 OA
ATOM   3763  CB  TYR A 237      50.484 122.273   7.848  1.00 11.48    -0.014 C 
ATOM   3764  HB1 TYR A 237      49.748 122.718   7.139  1.00  0.00     0.043 H 
ATOM   3765  HB2 TYR A 237      51.413 122.324   7.233  1.00  0.00     0.043 H 
ATOM   3766  CG  TYR A 237      50.128 120.832   8.115  1.00 11.95    -0.056 A 
ATOM   3767  CD1 TYR A 237      48.864 120.496   8.609  1.00 15.22    -0.074 A 
ATOM   3768  HD1 TYR A 237      48.138 121.296   8.829  1.00  0.00     0.084 H 
ATOM   3769  CD2 TYR A 237      51.066 119.807   7.870  1.00 15.83    -0.074 A 
ATOM   3770  HD2 TYR A 237      52.071 120.056   7.489  1.00  0.00     0.084 H 
ATOM   3771  CE1 TYR A 237      48.497 119.133   8.834  1.00 16.28    -0.051 A 
ATOM   3772  HE1 TYR A 237      47.493 118.872   9.208  1.00  0.00     0.087 H 
ATOM   3773  CE2 TYR A 237      50.711 118.450   8.117  1.00 17.81    -0.051 A 
ATOM   3774  HE2 TYR A 237      51.445 117.644   7.950  1.00  0.00     0.087 H 
ATOM   3775  CZ  TYR A 237      49.431 118.151   8.571  1.00 17.22     0.065 A 
ATOM   3776  OH  TYR A 237      49.063 116.828   8.801  1.00 19.05    -0.361 OA
ATOM   3777  HH  TYR A 237      48.189 116.624   9.111  1.00  0.00     0.217 HD
ATOM   3778  N   ILE A 238      51.170 122.092  11.138  1.00 11.48    -0.346 N 
ATOM   3779  HN  ILE A 238      50.169 122.154  11.325  1.00  0.00     0.163 HD
ATOM   3780  CA  ILE A 238      52.049 121.405  12.105  1.00 11.99     0.092 C 
ATOM   3781  HA  ILE A 238      53.034 121.232  11.612  1.00  0.00     0.088 H 
ATOM   3782  C   ILE A 238      51.444 120.057  12.423  1.00 12.24     0.241 C 
ATOM   3783  O   ILE A 238      50.267 119.964  12.794  1.00 12.96    -0.271 OA
ATOM   3784  CB  ILE A 238      52.299 122.224  13.397  1.00 12.08    -0.030 C 
ATOM   3785  HB  ILE A 238      51.308 122.494  13.832  1.00  0.00     0.043 H 
ATOM   3786  CG1 ILE A 238      53.048 123.532  13.064  1.00 12.35    -0.063 C 
ATOM   3787 1HG1 ILE A 238      52.583 124.041  12.187  1.00  0.00     0.033 H 
ATOM   3788 2HG1 ILE A 238      54.055 123.313  12.639  1.00  0.00     0.033 H 
ATOM   3789  CG2 ILE A 238      53.083 121.366  14.463  1.00 13.66    -0.071 C 
ATOM   3790 1HG2 ILE A 238      53.263 121.955  15.392  1.00  0.00     0.028 H 
ATOM   3791 2HG2 ILE A 238      54.032 120.956  14.045  1.00  0.00     0.028 H 
ATOM   3792 3HG2 ILE A 238      52.564 120.403  14.679  1.00  0.00     0.028 H 
ATOM   3793  CD1 ILE A 238      53.157 124.482  14.241  1.00 11.98    -0.076 C 
ATOM   3794 1HD1 ILE A 238      53.698 125.427  14.000  1.00  0.00     0.027 H 
ATOM   3795 2HD1 ILE A 238      53.622 123.973  15.118  1.00  0.00     0.027 H 
ATOM   3796 3HD1 ILE A 238      52.150 124.701  14.666  1.00  0.00     0.027 H 
ATOM   3797  N   ASP A 239      52.269 119.001  12.256  1.00 12.59    -0.345 N 
ATOM   3798  HN  ASP A 239      53.249 119.167  12.026  1.00  0.00     0.163 HD
ATOM   3799  CA  ASP A 239      51.794 117.625  12.397  1.00 14.12     0.098 C 
ATOM   3800  HA  ASP A 239      50.729 117.629  12.728  1.00  0.00     0.088 H 
ATOM   3801  C   ASP A 239      52.656 116.975  13.464  1.00 14.34     0.241 C 
ATOM   3802  O   ASP A 239      53.875 116.834  13.291  1.00 15.25    -0.271 OA
ATOM   3803  CB  ASP A 239      51.906 116.925  11.019  1.00 14.09     0.043 C 
ATOM   3804  HB1 ASP A 239      51.276 117.446  10.260  1.00  0.00     0.052 H 
ATOM   3805  HB2 ASP A 239      52.913 117.094  10.572  1.00  0.00     0.052 H 
ATOM   3806  CG  ASP A 239      51.579 115.442  11.062  1.00 19.52     0.175 C 
ATOM   3807  OD1 ASP A 239      51.335 114.882  12.133  1.00 18.94    -0.648 OA
ATOM   3808  OD2 ASP A 239      51.566 114.827   9.965  1.00 25.32    -0.648 OA
ATOM   3809  N   GLN A 240      52.018 116.608  14.589  1.00 14.35    -0.346 N 
ATOM   3810  HN  GLN A 240      51.020 116.801  14.669  1.00  0.00     0.163 HD
ATOM   3811  CA  GLN A 240      52.698 115.940  15.709  1.00 15.62     0.090 C 
ATOM   3812  HA  GLN A 240      53.797 116.002  15.534  1.00  0.00     0.087 H 
ATOM   3813  C   GLN A 240      52.325 114.468  15.868  1.00 17.89     0.241 C 
ATOM   3814  O   GLN A 240      52.500 113.899  16.950  1.00 20.10    -0.271 OA
ATOM   3815  CB  GLN A 240      52.391 116.631  17.016  1.00 16.66    -0.030 C 
ATOM   3816  HB1 GLN A 240      52.921 116.126  17.857  1.00  0.00     0.037 H 
ATOM   3817  HB2 GLN A 240      51.334 116.443  17.316  1.00  0.00     0.037 H 
ATOM   3818  CG  GLN A 240      52.681 118.092  17.022  1.00 17.15     0.011 C 
ATOM   3819  HG1 GLN A 240      53.613 118.335  16.460  1.00  0.00     0.047 H 
ATOM   3820  HG2 GLN A 240      51.958 118.664  16.395  1.00  0.00     0.047 H 
ATOM   3821  CD  GLN A 240      52.727 118.606  18.448  1.00 17.10     0.215 C 
ATOM   3822  NE2 GLN A 240      51.652 119.278  18.873  1.00 14.66    -0.370 N 
ATOM   3823 1HE2 GLN A 240      51.683 119.624  19.832  1.00  0.00     0.159 HD
ATOM   3824 2HE2 GLN A 240      50.852 119.482  18.274  1.00  0.00     0.159 HD
ATOM   3825  OE1 GLN A 240      53.694 118.360  19.172  1.00 17.14    -0.274 OA
ATOM   3826  N   THR A 241      51.837 113.859  14.801  1.00 19.24    -0.344 N 
ATOM   3827  HN  THR A 241      51.795 114.349  13.907  1.00  0.00     0.163 HD
ATOM   3828  CA  THR A 241      51.353 112.468  14.907  1.00 20.94     0.113 C 
ATOM   3829  HA  THR A 241      50.836 112.355  15.888  1.00  0.00     0.091 H 
ATOM   3830  C   THR A 241      52.486 111.449  14.848  1.00 23.21     0.243 C 
ATOM   3831  O   THR A 241      52.248 110.266  15.137  1.00 23.49    -0.271 OA
ATOM   3832  CB  THR A 241      50.342 112.116  13.786  1.00 20.23     0.060 C 
ATOM   3833  HB  THR A 241      50.037 111.050  13.902  1.00  0.00     0.086 H 
ATOM   3834  CG2 THR A 241      49.094 112.995  13.870  1.00 21.91    -0.050 C 
ATOM   3835 1HG2 THR A 241      48.617 112.867  14.870  1.00  0.00     0.031 H 
ATOM   3836 2HG2 THR A 241      48.382 112.798  13.035  1.00  0.00     0.031 H 
ATOM   3837 3HG2 THR A 241      49.315 114.064  13.642  1.00  0.00     0.031 H 
ATOM   3838  OG1 THR A 241      50.952 112.280  12.506  1.00 21.13    -0.393 OA
ATOM   3839  HG1 THR A 241      51.728 111.734  12.454  1.00  0.00     0.210 HD
ATOM   3840  N   ARG A 242      53.683 111.889  14.463  1.00 24.01    -0.346 N 
ATOM   3841  HN  ARG A 242      53.815 112.890  14.322  1.00  0.00     0.163 HD
ATOM   3842  CA  ARG A 242      54.829 110.980  14.232  1.00 25.75     0.089 C 
ATOM   3843  HA  ARG A 242      54.488 109.935  14.419  1.00  0.00     0.087 H 
ATOM   3844  C   ARG A 242      55.959 111.286  15.187  1.00 25.32     0.241 C 
ATOM   3845  O   ARG A 242      55.866 112.209  16.004  1.00 24.96    -0.271 OA
ATOM   3846  CB  ARG A 242      55.327 111.069  12.793  1.00 26.75    -0.036 C 
ATOM   3847  HB1 ARG A 242      55.547 112.128  12.523  1.00  0.00     0.036 H 
ATOM   3848  HB2 ARG A 242      56.350 110.633  12.709  1.00  0.00     0.036 H 
ATOM   3849  CG  ARG A 242      54.405 110.447  11.771  1.00 31.59    -0.048 C 
ATOM   3850  HG1 ARG A 242      53.334 110.682  11.974  1.00  0.00     0.035 H 
ATOM   3851  HG2 ARG A 242      54.349 109.338  11.876  1.00  0.00     0.035 H 
ATOM   3852  CD  ARG A 242      54.826 110.866  10.382  1.00 38.54     0.009 C 
ATOM   3853  HD1 ARG A 242      55.883 111.220  10.357  1.00  0.00     0.064 H 
ATOM   3854  HD2 ARG A 242      54.928 109.992   9.697  1.00  0.00     0.064 H 
ATOM   3855  NE  ARG A 242      53.904 111.868   9.852  1.00 46.54    -0.227 N 
ATOM   3856  HE  ARG A 242      53.933 112.804  10.257  1.00  0.00     0.177 HD
ATOM   3857  CZ  ARG A 242      53.027 111.641   8.874  1.00 47.82     0.665 C 
ATOM   3858  NH1 ARG A 242      52.968 110.448   8.286  1.00 49.47    -0.235 N 
ATOM   3859 1HH1 ARG A 242      53.589 109.701   8.598  1.00  0.00     0.174 HD
ATOM   3860 2HH1 ARG A 242      52.297 110.274   7.538  1.00  0.00     0.174 HD
ATOM   3861  NH2 ARG A 242      52.220 112.612   8.468  1.00 48.80    -0.235 N 
ATOM   3862 1HH2 ARG A 242      52.265 113.526   8.918  1.00  0.00     0.174 HD
ATOM   3863 2HH2 ARG A 242      51.549 112.438   7.720  1.00  0.00     0.174 HD
ATOM   3864  N   GLU A 243      57.037 110.508  15.080  1.00 25.80    -0.346 N 
ATOM   3865  HN  GLU A 243      57.077 109.813  14.334  1.00  0.00     0.163 HD
ATOM   3866  CA  GLU A 243      58.162 110.627  16.006  1.00 26.14     0.090 C 
ATOM   3867  HA  GLU A 243      57.787 110.372  17.025  1.00  0.00     0.087 H 
ATOM   3868  C   GLU A 243      58.771 112.026  16.075  1.00 25.07     0.241 C 
ATOM   3869  O   GLU A 243      59.103 112.514  17.163  1.00 26.13    -0.271 OA
ATOM   3870  CB  GLU A 243      59.275 109.625  15.657  1.00 26.97    -0.029 C 
ATOM   3871  HB1 GLU A 243      58.867 108.681  15.225  1.00  0.00     0.037 H 
ATOM   3872  HB2 GLU A 243      59.877 109.959  14.780  1.00  0.00     0.037 H 
ATOM   3873  CG  GLU A 243      60.143 109.364  16.878  1.00 30.19     0.018 C 
ATOM   3874  HG1 GLU A 243      60.421 110.325  17.370  1.00  0.00     0.049 H 
ATOM   3875  HG2 GLU A 243      59.539 108.900  17.692  1.00  0.00     0.049 H 
ATOM   3876  CD  GLU A 243      61.386 108.532  16.600  1.00 35.01     0.172 C 
ATOM   3877  OE1 GLU A 243      61.404 107.770  15.610  1.00 37.76    -0.648 OA
ATOM   3878  OE2 GLU A 243      62.344 108.667  17.383  1.00 35.85    -0.648 OA
ATOM   3879  N   ASN A 244      58.981 112.622  14.908  1.00 23.83    -0.346 N 
ATOM   3880  HN  ASN A 244      58.814 112.103  14.046  1.00  0.00     0.163 HD
ATOM   3881  CA  ASN A 244      59.444 114.001  14.830  1.00 23.51     0.097 C 
ATOM   3882  HA  ASN A 244      59.806 114.339  15.829  1.00  0.00     0.088 H 
ATOM   3883  C   ASN A 244      58.278 114.872  14.376  1.00 21.83     0.241 C 
ATOM   3884  O   ASN A 244      57.433 114.441  13.587  1.00 21.25    -0.271 OA
ATOM   3885  CB  ASN A 244      60.558 114.133  13.799  1.00 24.54     0.036 C 
ATOM   3886  HB1 ASN A 244      60.181 113.899  12.776  1.00  0.00     0.051 H 
ATOM   3887  HB2 ASN A 244      60.838 115.202  13.652  1.00  0.00     0.051 H 
ATOM   3888  CG  ASN A 244      61.790 113.289  14.131  1.00 30.00     0.217 C 
ATOM   3889  ND2 ASN A 244      62.455 112.800  13.089  1.00 33.22    -0.370 N 
ATOM   3890 1HD2 ASN A 244      63.276 112.237  13.310  1.00  0.00     0.159 HD
ATOM   3891 2HD2 ASN A 244      62.160 112.957  12.125  1.00  0.00     0.159 HD
ATOM   3892  OD1 ASN A 244      62.147 113.099  15.299  1.00 35.03    -0.274 OA
ATOM   3893  N   VAL A 245      58.250 116.107  14.875  1.00 19.78    -0.346 N 
ATOM   3894  HN  VAL A 245      58.945 116.385  15.568  1.00  0.00     0.163 HD
ATOM   3895  CA  VAL A 245      57.229 117.077  14.440  1.00 17.83     0.092 C 
ATOM   3896  HA  VAL A 245      56.222 116.602  14.495  1.00  0.00     0.088 H 
ATOM   3897  C   VAL A 245      57.489 117.549  13.010  1.00 17.49     0.241 C 
ATOM   3898  O   VAL A 245      58.631 117.833  12.666  1.00 17.19    -0.271 OA
ATOM   3899  CB  VAL A 245      57.268 118.300  15.374  1.00 17.47    -0.033 C 
ATOM   3900  HB  VAL A 245      58.267 118.788  15.291  1.00  0.00     0.042 H 
ATOM   3901  CG1 VAL A 245      56.175 119.321  14.987  1.00 17.19    -0.071 C 
ATOM   3902 1HG1 VAL A 245      56.203 120.207  15.664  1.00  0.00     0.028 H 
ATOM   3903 2HG1 VAL A 245      55.163 118.853  14.962  1.00  0.00     0.028 H 
ATOM   3904 3HG1 VAL A 245      56.249 119.618  13.915  1.00  0.00     0.028 H 
ATOM   3905  CG2 VAL A 245      57.050 117.868  16.802  1.00 15.80    -0.071 C 
ATOM   3906 1HG2 VAL A 245      57.078 118.754  17.479  1.00  0.00     0.028 H 
ATOM   3907 2HG2 VAL A 245      57.775 117.081  17.115  1.00  0.00     0.028 H 
ATOM   3908 3HG2 VAL A 245      56.109 117.281  16.922  1.00  0.00     0.028 H 
ATOM   3909  N   LEU A 246      56.439 117.666  12.196  1.00 16.27    -0.346 N 
ATOM   3910  HN  LEU A 246      55.515 117.424  12.553  1.00  0.00     0.163 HD
ATOM   3911  CA  LEU A 246      56.556 118.124  10.820  1.00 16.02     0.089 C 
ATOM   3912  HA  LEU A 246      57.636 118.180  10.549  1.00  0.00     0.087 H 
ATOM   3913  C   LEU A 246      55.950 119.522  10.729  1.00 15.59     0.241 C 
ATOM   3914  O   LEU A 246      54.799 119.724  11.178  1.00 15.01    -0.271 OA
ATOM   3915  CB  LEU A 246      55.839 117.190   9.824  1.00 17.47    -0.035 C 
ATOM   3916  HB1 LEU A 246      55.779 117.651   8.810  1.00  0.00     0.037 H 
ATOM   3917  HB2 LEU A 246      54.750 117.118  10.051  1.00  0.00     0.037 H 
ATOM   3918  CG  LEU A 246      56.483 115.807   9.765  1.00 21.17    -0.059 C 
ATOM   3919  HG  LEU A 246      56.570 115.416  10.806  1.00  0.00     0.039 H 
ATOM   3920  CD1 LEU A 246      55.606 114.835   8.955  1.00 25.72    -0.073 C 
ATOM   3921 1HD1 LEU A 246      56.076 113.825   8.912  1.00  0.00     0.028 H 
ATOM   3922 2HD1 LEU A 246      55.381 115.231   7.937  1.00  0.00     0.028 H 
ATOM   3923 3HD1 LEU A 246      54.564 114.790   9.350  1.00  0.00     0.028 H 
ATOM   3924  CD2 LEU A 246      57.896 115.933   9.178  1.00 25.90    -0.073 C 
ATOM   3925 1HD2 LEU A 246      58.366 114.923   9.135  1.00  0.00     0.028 H 
ATOM   3926 2HD2 LEU A 246      58.522 116.668   9.736  1.00  0.00     0.028 H 
ATOM   3927 3HD2 LEU A 246      57.899 116.444   8.187  1.00  0.00     0.028 H 
ATOM   3928  N   VAL A 247      56.708 120.460  10.165  1.00 13.72    -0.346 N 
ATOM   3929  HN  VAL A 247      57.636 120.215   9.820  1.00  0.00     0.163 HD
ATOM   3930  CA  VAL A 247      56.223 121.859  10.030  1.00 13.53     0.092 C 
ATOM   3931  HA  VAL A 247      55.160 121.899  10.363  1.00  0.00     0.088 H 
ATOM   3932  C   VAL A 247      56.285 122.249   8.565  1.00 13.91     0.241 C 
ATOM   3933  O   VAL A 247      57.375 122.278   7.967  1.00 15.28    -0.271 OA
ATOM   3934  CB  VAL A 247      57.042 122.866  10.875  1.00 12.73    -0.033 C 
ATOM   3935  HB  VAL A 247      58.075 122.910  10.457  1.00  0.00     0.042 H 
ATOM   3936  CG1 VAL A 247      56.406 124.300  10.758  1.00 12.22    -0.071 C 
ATOM   3937 1HG1 VAL A 247      56.996 125.025  11.366  1.00  0.00     0.028 H 
ATOM   3938 2HG1 VAL A 247      55.325 124.303  11.033  1.00  0.00     0.028 H 
ATOM   3939 3HG1 VAL A 247      56.304 124.628   9.697  1.00  0.00     0.028 H 
ATOM   3940  CG2 VAL A 247      57.140 122.445  12.344  1.00 14.14    -0.071 C 
ATOM   3941 1HG2 VAL A 247      57.730 123.170  12.952  1.00  0.00     0.028 H 
ATOM   3942 2HG2 VAL A 247      57.548 121.412  12.441  1.00  0.00     0.028 H 
ATOM   3943 3HG2 VAL A 247      56.129 122.278  12.784  1.00  0.00     0.028 H 
ATOM   3944  N   GLU A 248      55.134 122.585   7.993  1.00 12.73    -0.346 N 
ATOM   3945  HN  GLU A 248      54.287 122.605   8.561  1.00  0.00     0.163 HD
ATOM   3946  CA  GLU A 248      55.046 122.925   6.585  1.00 12.50     0.090 C 
ATOM   3947  HA  GLU A 248      56.018 122.669   6.101  1.00  0.00     0.087 H 
ATOM   3948  C   GLU A 248      54.794 124.395   6.391  1.00 13.18     0.241 C 
ATOM   3949  O   GLU A 248      54.022 125.020   7.152  1.00 12.19    -0.271 OA
ATOM   3950  CB  GLU A 248      53.944 122.119   5.903  1.00 12.97    -0.029 C 
ATOM   3951  HB1 GLU A 248      53.953 121.055   6.237  1.00  0.00     0.037 H 
ATOM   3952  HB2 GLU A 248      52.936 122.411   6.279  1.00  0.00     0.037 H 
ATOM   3953  CG  GLU A 248      54.023 122.226   4.368  1.00 17.75     0.018 C 
ATOM   3954  HG1 GLU A 248      55.051 122.004   3.997  1.00  0.00     0.049 H 
ATOM   3955  HG2 GLU A 248      53.941 123.285   4.029  1.00  0.00     0.049 H 
ATOM   3956  CD  GLU A 248      52.984 121.343   3.690  1.00 24.41     0.172 C 
ATOM   3957  OE1 GLU A 248      52.000 120.915   4.351  1.00 25.07    -0.648 OA
ATOM   3958  OE2 GLU A 248      53.165 121.085   2.488  1.00 26.28    -0.648 OA
ATOM   3959  N   THR A 249      55.415 124.928   5.345  1.00 12.61    -0.344 N 
ATOM   3960  HN  THR A 249      56.007 124.336   4.763  1.00  0.00     0.163 HD
ATOM   3961  CA  THR A 249      55.268 126.363   5.003  1.00 12.96     0.113 C 
ATOM   3962  HA  THR A 249      54.734 126.866   5.843  1.00  0.00     0.091 H 
ATOM   3963  C   THR A 249      54.430 126.549   3.725  1.00 14.77     0.243 C 
ATOM   3964  O   THR A 249      54.190 125.612   2.960  1.00 15.42    -0.271 OA
ATOM   3965  CB  THR A 249      56.632 127.047   4.828  1.00 14.21     0.060 C 
ATOM   3966  HB  THR A 249      56.464 128.127   4.606  1.00  0.00     0.086 H 
ATOM   3967  CG2 THR A 249      57.450 126.934   6.094  1.00 14.48    -0.050 C 
ATOM   3968 1HG2 THR A 249      58.440 127.431   5.967  1.00  0.00     0.031 H 
ATOM   3969 2HG2 THR A 249      57.558 125.874   6.424  1.00  0.00     0.031 H 
ATOM   3970 3HG2 THR A 249      56.899 127.329   6.979  1.00  0.00     0.031 H 
ATOM   3971  OG1 THR A 249      57.351 126.453   3.723  1.00 16.26    -0.393 OA
ATOM   3972  HG1 THR A 249      58.195 126.876   3.615  1.00  0.00     0.210 HD
ATOM   3973  N   LEU A 250      54.028 127.789   3.493  1.00 13.84    -0.346 N 
ATOM   3974  HN  LEU A 250      54.355 128.533   4.109  1.00  0.00     0.163 HD
ATOM   3975  CA  LEU A 250      53.138 128.132   2.395  1.00 16.01     0.089 C 
ATOM   3976  HA  LEU A 250      52.255 127.451   2.420  1.00  0.00     0.087 H 
ATOM   3977  C   LEU A 250      53.853 127.964   1.056  1.00 18.01     0.241 C 
ATOM   3978  O   LEU A 250      53.193 127.632   0.064  1.00 19.53    -0.271 OA
ATOM   3979  CB  LEU A 250      52.656 129.573   2.561  1.00 15.87    -0.035 C 
ATOM   3980  HB1 LEU A 250      53.534 130.261   2.559  1.00  0.00     0.037 H 
ATOM   3981  HB2 LEU A 250      52.279 129.721   3.600  1.00  0.00     0.037 H 
ATOM   3982  CG  LEU A 250      51.611 130.078   1.563  1.00 17.01    -0.059 C 
ATOM   3983  HG  LEU A 250      52.005 129.903   0.535  1.00  0.00     0.039 H 
ATOM   3984  CD1 LEU A 250      50.279 129.338   1.690  1.00 19.37    -0.073 C 
ATOM   3985 1HD1 LEU A 250      49.518 129.706   0.963  1.00  0.00     0.028 H 
ATOM   3986 2HD1 LEU A 250      49.892 129.383   2.735  1.00  0.00     0.028 H 
ATOM   3987 3HD1 LEU A 250      50.421 128.236   1.600  1.00  0.00     0.028 H 
ATOM   3988  CD2 LEU A 250      51.406 131.575   1.738  1.00 18.42    -0.073 C 
ATOM   3989 1HD2 LEU A 250      50.645 131.943   1.011  1.00  0.00     0.028 H 
ATOM   3990 2HD2 LEU A 250      52.364 132.140   1.662  1.00  0.00     0.028 H 
ATOM   3991 3HD2 LEU A 250      51.144 131.841   2.789  1.00  0.00     0.028 H 
ATOM   3992  N   ASN A 251      55.173 128.179   1.056  1.00 19.73    -0.346 N 
ATOM   3993  HN  ASN A 251      55.643 128.340   1.947  1.00  0.00     0.163 HD
ATOM   3994  CA  ASN A 251      55.976 128.193  -0.183  1.00 22.06     0.097 C 
ATOM   3995  HA  ASN A 251      55.328 128.497  -1.038  1.00  0.00     0.088 H 
ATOM   3996  C   ASN A 251      56.480 126.799  -0.414  1.00 23.61     0.241 C 
ATOM   3997  O   ASN A 251      57.534 126.603  -1.071  1.00 25.87    -0.271 OA
ATOM   3998  CB  ASN A 251      57.164 129.176  -0.067  1.00 22.15     0.036 C 
ATOM   3999  HB1 ASN A 251      56.803 130.228   0.010  1.00  0.00     0.051 H 
ATOM   4000  HB2 ASN A 251      57.720 129.243  -1.031  1.00  0.00     0.051 H 
ATOM   4001  CG  ASN A 251      58.107 128.840   1.081  1.00 23.42     0.217 C 
ATOM   4002  ND2 ASN A 251      59.406 128.785   0.790  1.00 24.74    -0.370 N 
ATOM   4003 1HD2 ASN A 251      60.037 128.560   1.559  1.00  0.00     0.159 HD
ATOM   4004 2HD2 ASN A 251      59.760 128.917  -0.157  1.00  0.00     0.159 HD
ATOM   4005  OD1 ASN A 251      57.676 128.679   2.233  1.00 22.72    -0.274 OA
ATOM   4006  N   HIS A 252      55.776 125.816   0.161  1.00 22.82    -0.346 N 
ATOM   4007  HN  HIS A 252      55.077 126.053   0.864  1.00  0.00     0.163 HD
ATOM   4008  CA  HIS A 252      55.981 124.417  -0.190  1.00 23.93     0.094 C 
ATOM   4009  HA  HIS A 252      55.143 123.834   0.257  1.00  0.00     0.088 H 
ATOM   4010  C   HIS A 252      57.307 123.792   0.320  1.00 22.22     0.241 C 
ATOM   4011  O   HIS A 252      58.024 123.105  -0.435  1.00 23.87    -0.271 OA
ATOM   4012  CB  HIS A 252      55.848 124.319  -1.711  1.00 24.99     0.002 C 
ATOM   4013  HB1 HIS A 252      56.756 124.721  -2.217  1.00  0.00     0.046 H 
ATOM   4014  HB2 HIS A 252      55.907 123.258  -2.049  1.00  0.00     0.046 H 
ATOM   4015  CG  HIS A 252      54.606 124.980  -2.233  1.00 29.07     0.028 A 
ATOM   4016  CD2 HIS A 252      53.292 124.660  -2.084  1.00 30.65    -0.000 A 
ATOM   4017  HD2 HIS A 252      52.885 123.795  -1.534  1.00  0.00     0.114 H 
ATOM   4018  ND1 HIS A 252      54.639 126.147  -2.978  1.00 30.25    -0.354 N 
ATOM   4019  HD1 HIS A 252      55.484 126.648  -3.253  1.00  0.00     0.166 HD
ATOM   4020  CE1 HIS A 252      53.402 126.509  -3.276  1.00 31.49     0.040 A 
ATOM   4021  HE1 HIS A 252      53.114 127.398  -3.862  1.00  0.00     0.140 H 
ATOM   4022  NE2 HIS A 252      52.567 125.623  -2.751  1.00 32.29    -0.360 N 
ATOM   4023  HE2 HIS A 252      51.550 125.650  -2.829  1.00  0.00     0.166 HD
ATOM   4024  N   GLU A 253      57.645 124.030   1.584  1.00 18.56    -0.346 N 
ATOM   4025  HN  GLU A 253      57.076 124.676   2.131  1.00  0.00     0.163 HD
ATOM   4026  CA  GLU A 253      58.808 123.397   2.224  1.00 17.30     0.090 C 
ATOM   4027  HA  GLU A 253      59.263 122.672   1.509  1.00  0.00     0.087 H 
ATOM   4028  C   GLU A 253      58.389 122.655   3.470  1.00 17.44     0.241 C 
ATOM   4029  O   GLU A 253      57.411 123.033   4.133  1.00 17.84    -0.271 OA
ATOM   4030  CB  GLU A 253      59.860 124.437   2.610  1.00 17.50    -0.029 C 
ATOM   4031  HB1 GLU A 253      59.441 125.174   3.334  1.00  0.00     0.037 H 
ATOM   4032  HB2 GLU A 253      60.652 123.981   3.249  1.00  0.00     0.037 H 
ATOM   4033  CG  GLU A 253      60.471 125.142   1.415  1.00 18.04     0.018 C 
ATOM   4034  HG1 GLU A 253      59.677 125.553   0.750  1.00  0.00     0.049 H 
ATOM   4035  HG2 GLU A 253      60.935 124.407   0.716  1.00  0.00     0.049 H 
ATOM   4036  CD  GLU A 253      61.467 126.224   1.798  1.00 19.76     0.172 C 
ATOM   4037  OE1 GLU A 253      61.468 126.732   2.940  1.00 19.68    -0.648 OA
ATOM   4038  OE2 GLU A 253      62.276 126.608   0.938  1.00 23.37    -0.648 OA
ATOM   4039  N   MET A 254      59.130 121.609   3.810  1.00 17.37    -0.346 N 
ATOM   4040  HN  MET A 254      59.912 121.339   3.213  1.00  0.00     0.163 HD
ATOM   4041  CA  MET A 254      58.854 120.826   5.028  1.00 18.04     0.090 C 
ATOM   4042  HA  MET A 254      57.997 121.305   5.557  1.00  0.00     0.087 H 
ATOM   4043  C   MET A 254      60.037 120.829   5.964  1.00 17.87     0.241 C 
ATOM   4044  O   MET A 254      61.189 120.548   5.555  1.00 18.33    -0.271 OA
ATOM   4045  CB  MET A 254      58.459 119.378   4.706  1.00 19.00    -0.030 C 
ATOM   4046  HB1 MET A 254      59.306 118.827   4.234  1.00  0.00     0.037 H 
ATOM   4047  HB2 MET A 254      57.729 119.340   3.864  1.00  0.00     0.037 H 
ATOM   4048  CG  MET A 254      57.922 118.618   5.942  1.00 23.97    -0.021 C 
ATOM   4049  HG1 MET A 254      57.954 117.515   5.781  1.00  0.00     0.049 H 
ATOM   4050  HG2 MET A 254      58.630 118.694   6.800  1.00  0.00     0.049 H 
ATOM   4051  SD  MET A 254      56.252 119.164   6.419  1.00 32.26    -0.173 SA
ATOM   4052  CE  MET A 254      55.466 119.000   4.811  1.00 29.51    -0.035 C 
ATOM   4053  HE1 MET A 254      54.443 119.334   5.103  1.00  0.00     0.041 H 
ATOM   4054  HE2 MET A 254      55.544 118.004   4.315  1.00  0.00     0.041 H 
ATOM   4055  HE3 MET A 254      55.946 119.541   3.962  1.00  0.00     0.041 H 
ATOM   4056  N   TYR A 255      59.779 121.140   7.226  1.00 16.94    -0.346 N 
ATOM   4057  HN  TYR A 255      58.830 121.405   7.488  1.00  0.00     0.163 HD
ATOM   4058  CA  TYR A 255      60.805 121.114   8.237  1.00 16.88     0.093 C 
ATOM   4059  HA  TYR A 255      61.768 120.852   7.741  1.00  0.00     0.088 H 
ATOM   4060  C   TYR A 255      60.495 120.036   9.246  1.00 17.69     0.241 C 
ATOM   4061  O   TYR A 255      59.321 119.766   9.560  1.00 18.60    -0.271 OA
ATOM   4062  CB  TYR A 255      60.965 122.524   8.876  1.00 16.14    -0.014 C 
ATOM   4063  HB1 TYR A 255      60.025 122.860   9.373  1.00  0.00     0.043 H 
ATOM   4064  HB2 TYR A 255      61.630 122.497   9.771  1.00  0.00     0.043 H 
ATOM   4065  CG  TYR A 255      61.441 123.520   7.863  1.00 14.74    -0.056 A 
ATOM   4066  CD1 TYR A 255      60.556 124.100   6.950  1.00 16.80    -0.074 A 
ATOM   4067  HD1 TYR A 255      59.483 123.847   6.999  1.00  0.00     0.084 H 
ATOM   4068  CD2 TYR A 255      62.811 123.866   7.792  1.00 16.18    -0.074 A 
ATOM   4069  HD2 TYR A 255      63.522 123.434   8.516  1.00  0.00     0.084 H 
ATOM   4070  CE1 TYR A 255      61.005 124.989   5.983  1.00 17.89    -0.051 A 
ATOM   4071  HE1 TYR A 255      60.297 125.446   5.271  1.00  0.00     0.087 H 
ATOM   4072  CE2 TYR A 255      63.266 124.739   6.826  1.00 17.89    -0.051 A 
ATOM   4073  HE2 TYR A 255      64.337 124.995   6.765  1.00  0.00     0.087 H 
ATOM   4074  CZ  TYR A 255      62.355 125.294   5.926  1.00 17.46     0.065 A 
ATOM   4075  OH  TYR A 255      62.781 126.171   4.968  1.00 22.30    -0.361 OA
ATOM   4076  HH  TYR A 255      62.161 126.549   4.355  1.00  0.00     0.217 HD
ATOM   4077  N   GLU A 256      61.529 119.345   9.713  1.00 17.99    -0.346 N 
ATOM   4078  HN  GLU A 256      62.472 119.556   9.386  1.00  0.00     0.163 HD
ATOM   4079  CA  GLU A 256      61.319 118.286  10.692  1.00 18.91     0.090 C 
ATOM   4080  HA  GLU A 256      60.238 118.257  10.963  1.00  0.00     0.087 H 
ATOM   4081  C   GLU A 256      62.127 118.587  11.940  1.00 19.13     0.241 C 
ATOM   4082  O   GLU A 256      63.305 118.925  11.840  1.00 21.01    -0.271 OA
ATOM   4083  CB  GLU A 256      61.708 116.942  10.071  1.00 20.75    -0.029 C 
ATOM   4084  HB1 GLU A 256      62.787 116.947   9.790  1.00  0.00     0.037 H 
ATOM   4085  HB2 GLU A 256      61.244 116.836   9.063  1.00  0.00     0.037 H 
ATOM   4086  CG  GLU A 256      61.402 115.755  10.901  1.00 24.44     0.018 C 
ATOM   4087  HG1 GLU A 256      61.889 115.816  11.902  1.00  0.00     0.049 H 
ATOM   4088  HG2 GLU A 256      60.337 115.747  11.232  1.00  0.00     0.049 H 
ATOM   4089  CD  GLU A 256      61.773 114.475  10.173  1.00 32.31     0.172 C 
ATOM   4090  OE1 GLU A 256      62.492 113.657  10.786  1.00 36.15    -0.648 OA
ATOM   4091  OE2 GLU A 256      61.384 114.324   8.985  1.00 33.90    -0.648 OA
ATOM   4092  N   ALA A 257      61.495 118.494  13.105  1.00 17.24    -0.346 N 
ATOM   4093  HN  ALA A 257      60.532 118.158  13.129  1.00  0.00     0.163 HD
ATOM   4094  CA  ALA A 257      62.154 118.864  14.343  1.00 15.82     0.086 C 
ATOM   4095  HA  ALA A 257      63.252 118.740  14.197  1.00  0.00     0.086 H 
ATOM   4096  C   ALA A 257      61.742 118.015  15.527  1.00 15.07     0.240 C 
ATOM   4097  O   ALA A 257      60.704 117.343  15.498  1.00 15.27    -0.271 OA
ATOM   4098  CB  ALA A 257      61.877 120.371  14.655  1.00 17.09    -0.049 C 
ATOM   4099  HB1 ALA A 257      62.384 120.655  15.607  1.00  0.00     0.030 H 
ATOM   4100  HB2 ALA A 257      60.787 120.603  14.673  1.00  0.00     0.030 H 
ATOM   4101  HB3 ALA A 257      62.168 121.036  13.809  1.00  0.00     0.030 H 
ATOM   4102  N   LYS A 258      62.514 118.095  16.601  1.00 14.53    -0.346 N 
ATOM   4103  HN  LYS A 258      63.382 118.628  16.553  1.00  0.00     0.163 HD
ATOM   4104  CA  LYS A 258      62.151 117.440  17.845  1.00 14.72     0.089 C 
ATOM   4105  HA  LYS A 258      61.769 116.418  17.613  1.00  0.00     0.087 H 
ATOM   4106  C   LYS A 258      61.056 118.217  18.580  1.00 14.83     0.241 C 
ATOM   4107  O   LYS A 258      60.144 117.609  19.159  1.00 14.81    -0.271 OA
ATOM   4108  CB  LYS A 258      63.342 117.314  18.775  1.00 15.83    -0.038 C 
ATOM   4109  HB1 LYS A 258      63.752 118.319  19.028  1.00  0.00     0.036 H 
ATOM   4110  HB2 LYS A 258      63.017 116.985  19.789  1.00  0.00     0.036 H 
ATOM   4111  CG  LYS A 258      64.467 116.381  18.227  1.00 19.48    -0.061 C 
ATOM   4112  HG1 LYS A 258      64.759 116.659  17.187  1.00  0.00     0.033 H 
ATOM   4113  HG2 LYS A 258      64.085 115.352  18.029  1.00  0.00     0.033 H 
ATOM   4114  CD  LYS A 258      65.665 116.360  19.153  1.00 22.11    -0.043 C 
ATOM   4115  HD1 LYS A 258      66.085 117.381  19.307  1.00  0.00     0.035 H 
ATOM   4116  HD2 LYS A 258      65.369 116.139  20.205  1.00  0.00     0.035 H 
ATOM   4117  CE  LYS A 258      66.741 115.370  18.641  1.00 23.63     0.080 C 
ATOM   4118  HE1 LYS A 258      66.334 114.336  18.555  1.00  0.00     0.075 H 
ATOM   4119  HE2 LYS A 258      67.524 115.185  19.413  1.00  0.00     0.075 H 
ATOM   4120  NZ  LYS A 258      67.343 115.826  17.354  1.00 28.17    -0.079 N 
ATOM   4121  HZ1 LYS A 258      68.051 115.174  17.017  1.00  0.00     0.274 HD
ATOM   4122  HZ2 LYS A 258      67.716 116.772  17.432  1.00  0.00     0.274 HD
ATOM   4123  HZ3 LYS A 258      66.627 115.995  16.648  1.00  0.00     0.274 HD
ATOM   4124  N   TYR A 259      61.157 119.557  18.521  1.00 13.79    -0.346 N 
ATOM   4125  HN  TYR A 259      61.912 119.982  17.983  1.00  0.00     0.163 HD
ATOM   4126  CA  TYR A 259      60.196 120.412  19.221  1.00 13.40     0.093 C 
ATOM   4127  HA  TYR A 259      59.243 119.857  19.387  1.00  0.00     0.088 H 
ATOM   4128  C   TYR A 259      59.934 121.657  18.395  1.00 12.12     0.241 C 
ATOM   4129  O   TYR A 259      60.726 122.008  17.519  1.00 11.65    -0.271 OA
ATOM   4130  CB  TYR A 259      60.779 120.883  20.580  1.00 13.52    -0.014 C 
ATOM   4131  HB1 TYR A 259      61.667 121.539  20.425  1.00  0.00     0.043 H 
ATOM   4132  HB2 TYR A 259      60.096 121.613  21.073  1.00  0.00     0.043 H 
ATOM   4133  CG  TYR A 259      61.107 119.748  21.506  1.00 15.29    -0.056 A 
ATOM   4134  CD1 TYR A 259      62.395 119.227  21.535  1.00 15.68    -0.074 A 
ATOM   4135  HD1 TYR A 259      63.171 119.652  20.877  1.00  0.00     0.084 H 
ATOM   4136  CD2 TYR A 259      60.139 119.190  22.329  1.00 18.03    -0.074 A 
ATOM   4137  HD2 TYR A 259      59.109 119.585  22.299  1.00  0.00     0.084 H 
ATOM   4138  CE1 TYR A 259      62.713 118.177  22.384  1.00 18.39    -0.051 A 
ATOM   4139  HE1 TYR A 259      63.738 117.771  22.398  1.00  0.00     0.087 H 
ATOM   4140  CE2 TYR A 259      60.446 118.133  23.199  1.00 19.92    -0.051 A 
ATOM   4141  HE2 TYR A 259      59.675 117.701  23.859  1.00  0.00     0.087 H 
ATOM   4142  CZ  TYR A 259      61.751 117.642  23.208  1.00 20.40     0.065 A 
ATOM   4143  OH  TYR A 259      62.061 116.582  24.039  1.00 24.74    -0.361 OA
ATOM   4144  HH  TYR A 259      62.950 116.247  24.045  1.00  0.00     0.217 HD
ATOM   4145  N   VAL A 260      58.848 122.351  18.729  1.00 12.28    -0.346 N 
ATOM   4146  HN  VAL A 260      58.230 121.994  19.458  1.00  0.00     0.163 HD
ATOM   4147  CA  VAL A 260      58.523 123.631  18.061  1.00 11.89     0.092 C 
ATOM   4148  HA  VAL A 260      59.384 123.938  17.422  1.00  0.00     0.088 H 
ATOM   4149  C   VAL A 260      58.281 124.703  19.121  1.00 10.98     0.241 C 
ATOM   4150  O   VAL A 260      57.709 124.436  20.206  1.00 11.58    -0.271 OA
ATOM   4151  CB  VAL A 260      57.276 123.471  17.179  1.00 11.60    -0.033 C 
ATOM   4152  HB  VAL A 260      56.462 123.040  17.807  1.00  0.00     0.042 H 
ATOM   4153  CG1 VAL A 260      56.774 124.850  16.611  1.00 12.70    -0.071 C 
ATOM   4154 1HG1 VAL A 260      56.568 125.562  17.444  1.00  0.00     0.028 H 
ATOM   4155 2HG1 VAL A 260      55.891 124.727  15.942  1.00  0.00     0.028 H 
ATOM   4156 3HG1 VAL A 260      57.487 125.277  15.867  1.00  0.00     0.028 H 
ATOM   4157  CG2 VAL A 260      57.562 122.484  16.023  1.00 13.44    -0.071 C 
ATOM   4158 1HG2 VAL A 260      57.918 121.507  16.425  1.00  0.00     0.028 H 
ATOM   4159 2HG2 VAL A 260      58.275 122.911  15.279  1.00  0.00     0.028 H 
ATOM   4160 3HG2 VAL A 260      56.679 122.361  15.354  1.00  0.00     0.028 H 
ATOM   4161  N   ILE A 261      58.727 125.930  18.826  1.00 11.00    -0.346 N 
ATOM   4162  HN  ILE A 261      59.371 126.061  18.046  1.00  0.00     0.163 HD
ATOM   4163  CA  ILE A 261      58.296 127.086  19.616  1.00 10.40     0.092 C 
ATOM   4164  HA  ILE A 261      57.724 126.739  20.508  1.00  0.00     0.088 H 
ATOM   4165  C   ILE A 261      57.399 127.942  18.733  1.00 10.64     0.241 C 
ATOM   4166  O   ILE A 261      57.782 128.331  17.642  1.00 11.09    -0.271 OA
ATOM   4167  CB  ILE A 261      59.484 127.937  20.064  1.00 10.79    -0.030 C 
ATOM   4168  HB  ILE A 261      60.114 128.151  19.170  1.00  0.00     0.043 H 
ATOM   4169  CG1 ILE A 261      60.337 127.184  21.076  1.00 11.01    -0.063 C 
ATOM   4170 1HG1 ILE A 261      59.729 126.934  21.976  1.00  0.00     0.033 H 
ATOM   4171 2HG1 ILE A 261      60.561 126.159  20.698  1.00  0.00     0.033 H 
ATOM   4172  CG2 ILE A 261      58.989 129.322  20.664  1.00 11.82    -0.071 C 
ATOM   4173 1HG2 ILE A 261      59.856 129.943  20.991  1.00  0.00     0.028 H 
ATOM   4174 2HG2 ILE A 261      58.252 129.175  21.488  1.00  0.00     0.028 H 
ATOM   4175 3HG2 ILE A 261      58.334 129.872  19.948  1.00  0.00     0.028 H 
ATOM   4176  CD1 ILE A 261      61.649 127.891  21.502  1.00 12.24    -0.076 C 
ATOM   4177 1HD1 ILE A 261      62.274 127.340  22.243  1.00  0.00     0.027 H 
ATOM   4178 2HD1 ILE A 261      61.425 128.916  21.880  1.00  0.00     0.027 H 
ATOM   4179 3HD1 ILE A 261      62.257 128.141  20.602  1.00  0.00     0.027 H 
ATOM   4180  N   SER A 262      56.182 128.187  19.212  1.00 10.43    -0.344 N 
ATOM   4181  HN  SER A 262      55.875 127.724  20.067  1.00  0.00     0.163 HD
ATOM   4182  CA  SER A 262      55.286 129.105  18.532  1.00  9.85     0.109 C 
ATOM   4183  HA  SER A 262      55.509 129.106  17.440  1.00  0.00     0.090 H 
ATOM   4184  C   SER A 262      55.554 130.514  19.119  1.00 10.45     0.243 C 
ATOM   4185  O   SER A 262      55.215 130.756  20.269  1.00 10.86    -0.271 OA
ATOM   4186  CB  SER A 262      53.828 128.662  18.762  1.00 10.58     0.044 C 
ATOM   4187  HB1 SER A 262      53.639 127.637  18.366  1.00  0.00     0.077 H 
ATOM   4188  HB2 SER A 262      53.620 128.465  19.839  1.00  0.00     0.077 H 
ATOM   4189  OG  SER A 262      52.926 129.615  18.215  1.00 10.75    -0.398 OA
ATOM   4190  HG  SER A 262      52.027 129.342  18.357  1.00  0.00     0.209 HD
ATOM   4191  N   ALA A 263      56.124 131.417  18.310  1.00  9.46    -0.346 N 
ATOM   4192  HN  ALA A 263      56.293 131.172  17.334  1.00  0.00     0.163 HD
ATOM   4193  CA  ALA A 263      56.513 132.755  18.791  1.00 10.21     0.086 C 
ATOM   4194  HA  ALA A 263      56.286 132.804  19.881  1.00  0.00     0.086 H 
ATOM   4195  C   ALA A 263      55.694 133.840  18.096  1.00 10.67     0.240 C 
ATOM   4196  O   ALA A 263      56.161 134.933  17.821  1.00 11.68    -0.271 OA
ATOM   4197  CB  ALA A 263      58.061 132.991  18.612  1.00  9.13    -0.049 C 
ATOM   4198  HB1 ALA A 263      58.355 134.003  18.976  1.00  0.00     0.030 H 
ATOM   4199  HB2 ALA A 263      58.384 132.823  17.558  1.00  0.00     0.030 H 
ATOM   4200  HB3 ALA A 263      58.659 132.188  19.102  1.00  0.00     0.030 H 
ATOM   4201  N   ILE A 264      54.429 133.537  17.846  1.00 11.11    -0.346 N 
ATOM   4202  HN  ILE A 264      54.064 132.643  18.174  1.00  0.00     0.163 HD
ATOM   4203  CA  ILE A 264      53.525 134.447  17.109  1.00  9.93     0.092 C 
ATOM   4204  HA  ILE A 264      54.096 135.349  16.788  1.00  0.00     0.088 H 
ATOM   4205  C   ILE A 264      52.399 134.878  18.071  1.00  9.61     0.243 C 
ATOM   4206  O   ILE A 264      52.140 134.230  19.080  1.00 11.24    -0.271 OA
ATOM   4207  CB  ILE A 264      52.941 133.721  15.832  1.00 10.19    -0.030 C 
ATOM   4208  HB  ILE A 264      52.293 134.453  15.295  1.00  0.00     0.043 H 
ATOM   4209  CG1 ILE A 264      52.058 132.497  16.206  1.00 10.23    -0.063 C 
ATOM   4210 1HG1 ILE A 264      52.615 131.789  16.863  1.00  0.00     0.033 H 
ATOM   4211 2HG1 ILE A 264      51.243 132.792  16.907  1.00  0.00     0.033 H 
ATOM   4212  CG2 ILE A 264      54.098 133.307  14.857  1.00 10.76    -0.071 C 
ATOM   4213 1HG2 ILE A 264      53.686 132.795  13.956  1.00  0.00     0.028 H 
ATOM   4214 2HG2 ILE A 264      54.870 132.687  15.370  1.00  0.00     0.028 H 
ATOM   4215 3HG2 ILE A 264      54.739 134.177  14.582  1.00  0.00     0.028 H 
ATOM   4216  CD1 ILE A 264      51.492 131.776  14.981  1.00 11.51    -0.076 C 
ATOM   4217 1HD1 ILE A 264      50.859 130.898  15.249  1.00  0.00     0.027 H 
ATOM   4218 2HD1 ILE A 264      52.307 131.481  14.280  1.00  0.00     0.027 H 
ATOM   4219 3HD1 ILE A 264      50.935 132.484  14.324  1.00  0.00     0.027 H 
ATOM   4220  N   PRO A 265      51.698 135.994  17.759  1.00 10.52    -0.337 N 
ATOM   4221  CA  PRO A 265      50.560 136.385  18.618  1.00 11.23     0.092 C 
ATOM   4222  HA  PRO A 265      50.908 136.735  19.618  1.00  0.00     0.087 H 
ATOM   4223  C   PRO A 265      49.574 135.231  18.746  1.00 10.88     0.243 C 
ATOM   4224  O   PRO A 265      49.369 134.497  17.786  1.00 11.01    -0.271 OA
ATOM   4225  CB  PRO A 265      49.914 137.536  17.812  1.00 12.08    -0.036 C 
ATOM   4226  HB1 PRO A 265      49.351 138.271  18.433  1.00  0.00     0.036 H 
ATOM   4227  HB2 PRO A 265      49.049 137.225  17.180  1.00  0.00     0.036 H 
ATOM   4228  CG  PRO A 265      51.074 138.133  17.034  1.00 11.95    -0.048 C 
ATOM   4229  HG1 PRO A 265      51.625 138.934  17.579  1.00  0.00     0.035 H 
ATOM   4230  HG2 PRO A 265      50.766 138.764  16.168  1.00  0.00     0.035 H 
ATOM   4231  CD  PRO A 265      51.930 136.933  16.658  1.00 11.59    -0.001 C 
ATOM   4232  HD1 PRO A 265      51.725 136.517  15.644  1.00  0.00     0.064 H 
ATOM   4233  HD2 PRO A 265      53.003 137.170  16.470  1.00  0.00     0.064 H 
ATOM   4234  N   PRO A 266      48.938 135.062  19.926  1.00 10.40    -0.337 N 
ATOM   4235  CA  PRO A 266      48.152 133.841  20.108  1.00 10.25     0.091 C 
ATOM   4236  HA  PRO A 266      48.832 132.959  20.155  1.00  0.00     0.087 H 
ATOM   4237  C   PRO A 266      47.100 133.623  19.028  1.00  8.56     0.241 C 
ATOM   4238  O   PRO A 266      46.967 132.500  18.504  1.00  9.31    -0.271 OA
ATOM   4239  CB  PRO A 266      47.485 134.060  21.485  1.00 11.43    -0.036 C 
ATOM   4240  HB1 PRO A 266      46.466 134.511  21.443  1.00  0.00     0.036 H 
ATOM   4241  HB2 PRO A 266      47.172 133.125  22.006  1.00  0.00     0.036 H 
ATOM   4242  CG  PRO A 266      48.503 134.877  22.222  1.00 11.92    -0.048 C 
ATOM   4243  HG1 PRO A 266      49.232 134.258  22.795  1.00  0.00     0.035 H 
ATOM   4244  HG2 PRO A 266      48.077 135.432  23.090  1.00  0.00     0.035 H 
ATOM   4245  CD  PRO A 266      49.162 135.784  21.195  1.00 11.64    -0.001 C 
ATOM   4246  HD1 PRO A 266      48.798 136.838  21.202  1.00  0.00     0.064 H 
ATOM   4247  HD2 PRO A 266      50.228 136.032  21.408  1.00  0.00     0.064 H 
ATOM   4248  N   THR A 267      46.357 134.663  18.646  1.00  8.81    -0.344 N 
ATOM   4249  HN  THR A 267      46.518 135.592  19.036  1.00  0.00     0.163 HD
ATOM   4250  CA  THR A 267      45.310 134.439  17.658  1.00  8.32     0.113 C 
ATOM   4251  HA  THR A 267      44.705 133.576  18.023  1.00  0.00     0.091 H 
ATOM   4252  C   THR A 267      45.867 134.040  16.320  1.00  8.49     0.243 C 
ATOM   4253  O   THR A 267      45.164 133.409  15.514  1.00  8.58    -0.271 OA
ATOM   4254  CB  THR A 267      44.338 135.669  17.579  1.00  8.39     0.060 C 
ATOM   4255  HB  THR A 267      43.995 135.927  18.608  1.00  0.00     0.086 H 
ATOM   4256  CG2 THR A 267      45.015 136.884  16.964  1.00 11.30    -0.050 C 
ATOM   4257 1HG2 THR A 267      44.325 137.758  16.908  1.00  0.00     0.031 H 
ATOM   4258 2HG2 THR A 267      45.450 136.645  15.965  1.00  0.00     0.031 H 
ATOM   4259 3HG2 THR A 267      45.955 137.143  17.506  1.00  0.00     0.031 H 
ATOM   4260  OG1 THR A 267      43.209 135.307  16.793  1.00  8.88    -0.393 OA
ATOM   4261  HG1 THR A 267      42.621 136.051  16.745  1.00  0.00     0.210 HD
ATOM   4262  N   LEU A 268      47.122 134.422  16.049  1.00  8.90    -0.346 N 
ATOM   4263  HN  LEU A 268      47.674 134.922  16.746  1.00  0.00     0.163 HD
ATOM   4264  CA  LEU A 268      47.698 134.104  14.711  1.00  8.48     0.089 C 
ATOM   4265  HA  LEU A 268      46.927 134.353  13.945  1.00  0.00     0.087 H 
ATOM   4266  C   LEU A 268      47.995 132.594  14.600  1.00  9.51     0.240 C 
ATOM   4267  O   LEU A 268      48.257 132.104  13.512  1.00  8.96    -0.271 OA
ATOM   4268  CB  LEU A 268      48.926 134.943  14.415  1.00  9.54    -0.035 C 
ATOM   4269  HB1 LEU A 268      49.571 134.455  13.648  1.00  0.00     0.037 H 
ATOM   4270  HB2 LEU A 268      49.635 134.936  15.276  1.00  0.00     0.037 H 
ATOM   4271  CG  LEU A 268      48.570 136.370  14.007  1.00 14.24    -0.059 C 
ATOM   4272  HG  LEU A 268      48.245 136.926  14.917  1.00  0.00     0.039 H 
ATOM   4273  CD1 LEU A 268      49.816 137.065  13.433  1.00 14.32    -0.073 C 
ATOM   4274 1HD1 LEU A 268      49.556 138.107  13.135  1.00  0.00     0.028 H 
ATOM   4275 2HD1 LEU A 268      50.272 136.488  12.595  1.00  0.00     0.028 H 
ATOM   4276 3HD1 LEU A 268      50.680 137.031  14.137  1.00  0.00     0.028 H 
ATOM   4277  CD2 LEU A 268      47.491 136.421  13.027  1.00 20.82    -0.073 C 
ATOM   4278 1HD2 LEU A 268      47.231 137.463  12.729  1.00  0.00     0.028 H 
ATOM   4279 2HD2 LEU A 268      46.592 135.873  13.393  1.00  0.00     0.028 H 
ATOM   4280 3HD2 LEU A 268      47.731 135.797  12.134  1.00  0.00     0.028 H 
ATOM   4281  N   GLY A 269      47.893 131.874  15.717  1.00  8.85    -0.351 N 
ATOM   4282  HN  GLY A 269      47.800 132.348  16.615  1.00  0.00     0.163 HD
ATOM   4283  CA  GLY A 269      47.913 130.375  15.670  1.00  8.25     0.064 C 
ATOM   4284  HA1 GLY A 269      48.899 129.988  15.322  1.00  0.00     0.077 H 
ATOM   4285  HA2 GLY A 269      47.908 129.932  16.693  1.00  0.00     0.077 H 
ATOM   4286  C   GLY A 269      46.759 129.835  14.814  1.00  9.98     0.219 C 
ATOM   4287  O   GLY A 269      46.815 128.700  14.364  1.00 11.17    -0.278 OA
ATOM   4288  N   MET A 270      45.705 130.617  14.629  1.00  9.36    -0.226 NA
ATOM   4289  CA AMET A 270      44.581 130.254  13.750  0.50  9.17     0.073 C 
ATOM   4290  HA AMET A 270      44.125 129.314  14.140  1.00  0.00     0.078 H 
ATOM   4291  CA BMET A 270      44.606 130.181  13.763  0.50  9.06     0.073 C 
ATOM   4292  HA BMET A 270      44.261 129.188  14.135  1.00  0.00     0.078 H 
ATOM   4293  C   MET A 270      45.035 130.001  12.307  1.00  9.87     0.178 C 
ATOM   4294  O   MET A 270      44.380 129.271  11.573  1.00 10.33    -0.280 OA
ATOM   4295  CB AMET A 270      43.488 131.361  13.757  0.50 10.12    -0.034 C 
ATOM   4296  HB1AMET A 270      43.957 132.364  13.626  1.00  0.00     0.037 H 
ATOM   4297  HB2AMET A 270      42.880 131.306  12.824  1.00  0.00     0.037 H 
ATOM   4298  CB BMET A 270      43.408 131.140  13.834  0.50 10.14    -0.034 C 
ATOM   4299  HB1BMET A 270      43.706 132.167  13.518  1.00  0.00     0.037 H 
ATOM   4300  HB2BMET A 270      42.668 130.906  13.033  1.00  0.00     0.037 H 
ATOM   4301  CG AMET A 270      42.574 131.363  14.982  0.50 10.19    -0.022 C 
ATOM   4302  HG1AMET A 270      43.154 131.500  15.924  1.00  0.00     0.049 H 
ATOM   4303  HG2AMET A 270      41.953 132.288  15.026  1.00  0.00     0.049 H 
ATOM   4304  CG BMET A 270      42.736 131.172  15.190  0.50  9.61    -0.022 C 
ATOM   4305  HG1BMET A 270      42.550 130.155  15.609  1.00  0.00     0.049 H 
ATOM   4306  HG2BMET A 270      43.407 131.541  16.001  1.00  0.00     0.049 H 
ATOM   4307  SD AMET A 270      41.557 129.883  15.045  0.50 11.26    -0.173 SA
ATOM   4308  SD BMET A 270      41.249 132.139  15.021  0.50  9.13    -0.173 SA
ATOM   4309  CE AMET A 270      40.287 130.188  13.816  0.50 10.16    -0.035 C 
ATOM   4310  HE1AMET A 270      39.656 129.270  13.855  1.00  0.00     0.041 H 
ATOM   4311  HE2AMET A 270      40.678 130.435  12.801  1.00  0.00     0.041 H 
ATOM   4312  HE3AMET A 270      39.725 131.140  13.961  1.00  0.00     0.041 H 
ATOM   4313  CE BMET A 270      40.217 131.051  14.044  0.50 10.62    -0.035 C 
ATOM   4314  HE1BMET A 270      39.286 131.656  13.938  1.00  0.00     0.041 H 
ATOM   4315  HE2BMET A 270      40.073 130.029  14.466  1.00  0.00     0.041 H 
ATOM   4316  HE3BMET A 270      40.668 130.704  13.085  1.00  0.00     0.041 H 
ATOM   4317  N   LYS A 271      46.138 130.632  11.914  1.00  9.28    -0.352 N 
ATOM   4318  HN  LYS A 271      46.672 131.183  12.586  1.00  0.00     0.163 HD
ATOM   4319  CA  LYS A 271      46.597 130.541  10.508  1.00  9.71     0.089 C 
ATOM   4320  HA  LYS A 271      45.712 130.621   9.835  1.00  0.00     0.087 H 
ATOM   4321  C   LYS A 271      47.292 129.191  10.255  1.00 10.53     0.241 C 
ATOM   4322  O   LYS A 271      47.693 128.917   9.125  1.00 10.97    -0.271 OA
ATOM   4323  CB  LYS A 271      47.576 131.679  10.176  1.00  9.73    -0.038 C 
ATOM   4324  HB1 LYS A 271      47.934 131.600   9.123  1.00  0.00     0.036 H 
ATOM   4325  HB2 LYS A 271      48.545 131.538  10.710  1.00  0.00     0.036 H 
ATOM   4326  CG  LYS A 271      46.987 133.095  10.458  1.00 10.25    -0.061 C 
ATOM   4327  HG1 LYS A 271      47.093 133.353  11.538  1.00  0.00     0.033 H 
ATOM   4328  HG2 LYS A 271      45.875 133.078  10.374  1.00  0.00     0.033 H 
ATOM   4329  CD  LYS A 271      47.570 134.203   9.586  1.00 13.77    -0.043 C 
ATOM   4330  HD1 LYS A 271      47.425 135.212  10.038  1.00  0.00     0.035 H 
ATOM   4331  HD2 LYS A 271      48.685 134.188   9.579  1.00  0.00     0.035 H 
ATOM   4332  CE  LYS A 271      46.985 134.115   8.175  1.00 14.90     0.080 C 
ATOM   4333  HE1 LYS A 271      47.160 133.115   7.715  1.00  0.00     0.075 H 
ATOM   4334  HE2 LYS A 271      47.560 134.735   7.448  1.00  0.00     0.075 H 
ATOM   4335  NZ  LYS A 271      45.549 134.471   8.188  1.00 17.50    -0.079 N 
ATOM   4336  HZ1 LYS A 271      45.159 134.412   7.247  1.00  0.00     0.274 HD
ATOM   4337  HZ2 LYS A 271      45.389 135.386   8.609  1.00  0.00     0.274 HD
ATOM   4338  HZ3 LYS A 271      45.023 133.904   8.853  1.00  0.00     0.274 HD
ATOM   4339  N   ILE A 272      47.443 128.381  11.293  1.00  9.75    -0.346 N 
ATOM   4340  HN  ILE A 272      47.087 128.676  12.202  1.00  0.00     0.163 HD
ATOM   4341  CA  ILE A 272      48.101 127.080  11.182  1.00 10.98     0.092 C 
ATOM   4342  HA  ILE A 272      48.549 126.989  10.165  1.00  0.00     0.088 H 
ATOM   4343  C   ILE A 272      47.030 126.002  11.347  1.00 11.15     0.241 C 
ATOM   4344  O   ILE A 272      46.176 126.093  12.253  1.00 11.42    -0.271 OA
ATOM   4345  CB  ILE A 272      49.225 126.947  12.237  1.00 10.72    -0.030 C 
ATOM   4346  HB  ILE A 272      48.745 127.064  13.237  1.00  0.00     0.043 H 
ATOM   4347  CG1 ILE A 272      50.251 128.091  12.097  1.00 11.70    -0.063 C 
ATOM   4348 1HG1 ILE A 272      50.794 128.022  11.125  1.00  0.00     0.033 H 
ATOM   4349 2HG1 ILE A 272      49.738 129.070  11.950  1.00  0.00     0.033 H 
ATOM   4350  CG2 ILE A 272      49.853 125.532  12.204  1.00 11.75    -0.071 C 
ATOM   4351 1HG2 ILE A 272      50.663 125.436  12.964  1.00  0.00     0.028 H 
ATOM   4352 2HG2 ILE A 272      50.214 125.266  11.183  1.00  0.00     0.028 H 
ATOM   4353 3HG2 ILE A 272      49.081 124.737  12.323  1.00  0.00     0.028 H 
ATOM   4354  CD1 ILE A 272      51.244 128.162  13.279  1.00 12.83    -0.076 C 
ATOM   4355 1HD1 ILE A 272      51.985 128.989  13.178  1.00  0.00     0.027 H 
ATOM   4356 2HD1 ILE A 272      51.757 127.183  13.426  1.00  0.00     0.027 H 
ATOM   4357 3HD1 ILE A 272      50.701 128.231  14.251  1.00  0.00     0.027 H 
ATOM   4358  N   HIS A 273      47.052 125.004  10.445  1.00 10.68    -0.346 N 
ATOM   4359  HN  HIS A 273      47.702 125.054   9.661  1.00  0.00     0.163 HD
ATOM   4360  CA  HIS A 273      46.160 123.844  10.565  1.00 10.40     0.094 C 
ATOM   4361  HA  HIS A 273      45.228 124.137  11.102  1.00  0.00     0.088 H 
ATOM   4362  C   HIS A 273      46.924 122.786  11.384  1.00 11.12     0.241 C 
ATOM   4363  O   HIS A 273      48.126 122.549  11.150  1.00 11.77    -0.271 OA
ATOM   4364  CB  HIS A 273      45.811 123.321   9.158  1.00 10.79     0.002 C 
ATOM   4365  HB1 HIS A 273      46.722 122.968   8.621  1.00  0.00     0.046 H 
ATOM   4366  HB2 HIS A 273      45.254 122.357   9.213  1.00  0.00     0.046 H 
ATOM   4367  CG  HIS A 273      45.061 124.337   8.346  1.00 11.05     0.028 A 
ATOM   4368  CD2 HIS A 273      45.426 125.569   7.917  1.00 14.28    -0.000 A 
ATOM   4369  HD2 HIS A 273      46.411 126.045   8.058  1.00  0.00     0.114 H 
ATOM   4370  ND1 HIS A 273      43.749 124.175   7.976  1.00 12.12    -0.354 N 
ATOM   4371  HD1 HIS A 273      43.177 123.355   8.177  1.00  0.00     0.166 HD
ATOM   4372  CE1 HIS A 273      43.343 125.249   7.318  1.00 12.04     0.040 A 
ATOM   4373  HE1 HIS A 273      42.342 125.398   6.880  1.00  0.00     0.140 H 
ATOM   4374  NE2 HIS A 273      44.344 126.114   7.275  1.00 11.84    -0.360 N 
ATOM   4375  HE2 HIS A 273      44.315 127.034   6.836  1.00  0.00     0.166 HD
ATOM   4376  N   PHE A 274      46.286 122.237  12.420  1.00 10.97    -0.346 N 
ATOM   4377  HN  PHE A 274      45.296 122.433  12.569  1.00  0.00     0.163 HD
ATOM   4378  CA  PHE A 274      47.008 121.346  13.352  1.00 12.29     0.093 C 
ATOM   4379  HA  PHE A 274      48.098 121.393  13.124  1.00  0.00     0.088 H 
ATOM   4380  C   PHE A 274      46.530 119.902  13.184  1.00 11.91     0.241 C 
ATOM   4381  O   PHE A 274      45.337 119.636  13.010  1.00 12.43    -0.271 OA
ATOM   4382  CB  PHE A 274      46.787 121.770  14.814  1.00 12.04    -0.014 C 
ATOM   4383  HB1 PHE A 274      45.699 121.848  15.043  1.00  0.00     0.043 H 
ATOM   4384  HB2 PHE A 274      47.064 120.945  15.511  1.00  0.00     0.043 H 
ATOM   4385  CG  PHE A 274      47.506 123.049  15.183  1.00 11.19    -0.056 A 
ATOM   4386  CD1 PHE A 274      46.846 124.303  15.024  1.00 13.19    -0.077 A 
ATOM   4387  HD1 PHE A 274      45.802 124.332  14.669  1.00  0.00     0.084 H 
ATOM   4388  CD2 PHE A 274      48.833 123.033  15.610  1.00 11.74    -0.077 A 
ATOM   4389  HD2 PHE A 274      49.357 122.067  15.703  1.00  0.00     0.084 H 
ATOM   4390  CE1 PHE A 274      47.520 125.504  15.318  1.00 13.48    -0.082 A 
ATOM   4391  HE1 PHE A 274      47.003 126.471  15.199  1.00  0.00     0.083 H 
ATOM   4392  CE2 PHE A 274      49.525 124.230  15.928  1.00 13.45    -0.082 A 
ATOM   4393  HE2 PHE A 274      50.565 124.196  16.295  1.00  0.00     0.083 H 
ATOM   4394  CZ  PHE A 274      48.859 125.467  15.766  1.00 13.82    -0.083 A 
ATOM   4395  HZ  PHE A 274      49.388 126.408  15.991  1.00  0.00     0.083 H 
ATOM   4396  N   ASN A 275      47.501 118.998  13.249  1.00 13.10    -0.346 N 
ATOM   4397  HN  ASN A 275      48.471 119.311  13.273  1.00  0.00     0.163 HD
ATOM   4398  CA  ASN A 275      47.214 117.570  13.287  1.00 13.67     0.097 C 
ATOM   4399  HA  ASN A 275      46.134 117.395  13.502  1.00  0.00     0.088 H 
ATOM   4400  C   ASN A 275      48.074 117.002  14.396  1.00 14.38     0.243 C 
ATOM   4401  O   ASN A 275      49.305 117.154  14.372  1.00 15.66    -0.271 OA
ATOM   4402  CB  ASN A 275      47.598 116.946  11.964  1.00 13.63     0.036 C 
ATOM   4403  HB1 ASN A 275      48.690 117.058  11.768  1.00  0.00     0.051 H 
ATOM   4404  HB2 ASN A 275      47.202 117.541  11.108  1.00  0.00     0.051 H 
ATOM   4405  CG  ASN A 275      47.171 115.496  11.865  1.00 16.14     0.217 C 
ATOM   4406  ND2 ASN A 275      47.821 114.760  10.966  1.00 21.62    -0.370 N 
ATOM   4407 1HD2 ASN A 275      48.586 115.127  10.400  1.00  0.00     0.159 HD
ATOM   4408 2HD2 ASN A 275      47.533 113.784  10.899  1.00  0.00     0.159 HD
ATOM   4409  OD1 ASN A 275      46.253 115.056  12.544  1.00 19.64    -0.274 OA
ATOM   4410  N   PRO A 276      47.452 116.382  15.409  1.00 13.34    -0.337 N 
ATOM   4411  CA  PRO A 276      46.012 116.279  15.613  1.00 14.17     0.092 C 
ATOM   4412  HA  PRO A 276      45.504 115.861  14.713  1.00  0.00     0.087 H 
ATOM   4413  C   PRO A 276      45.476 117.664  15.959  1.00 13.81     0.243 C 
ATOM   4414  O   PRO A 276      46.273 118.574  16.204  1.00 14.36    -0.271 OA
ATOM   4415  CB  PRO A 276      45.906 115.317  16.813  1.00 15.41    -0.036 C 
ATOM   4416  HB1 PRO A 276      45.779 114.244  16.536  1.00  0.00     0.036 H 
ATOM   4417  HB2 PRO A 276      44.956 115.401  17.391  1.00  0.00     0.036 H 
ATOM   4418  CG  PRO A 276      47.111 115.604  17.585  1.00 15.36    -0.048 C 
ATOM   4419  HG1 PRO A 276      47.353 114.834  18.355  1.00  0.00     0.035 H 
ATOM   4420  HG2 PRO A 276      47.005 116.459  18.293  1.00  0.00     0.035 H 
ATOM   4421  CD  PRO A 276      48.198 115.797  16.536  1.00 15.14    -0.001 C 
ATOM   4422  HD1 PRO A 276      48.779 114.878  16.288  1.00  0.00     0.064 H 
ATOM   4423  HD2 PRO A 276      49.077 116.392  16.876  1.00  0.00     0.064 H 
ATOM   4424  N   PRO A 277      44.157 117.807  15.996  1.00 13.71    -0.337 N 
ATOM   4425  CA  PRO A 277      43.565 119.120  16.317  1.00 12.97     0.091 C 
ATOM   4426  HA  PRO A 277      43.784 119.875  15.526  1.00  0.00     0.087 H 
ATOM   4427  C   PRO A 277      44.054 119.587  17.698  1.00 13.29     0.241 C 
ATOM   4428  O   PRO A 277      44.428 118.765  18.569  1.00 14.36    -0.271 OA
ATOM   4429  CB  PRO A 277      42.071 118.807  16.399  1.00 13.13    -0.036 C 
ATOM   4430  HB1 PRO A 277      41.411 119.645  16.073  1.00  0.00     0.036 H 
ATOM   4431  HB2 PRO A 277      41.676 118.737  17.440  1.00  0.00     0.036 H 
ATOM   4432  CG  PRO A 277      41.905 117.523  15.578  1.00 15.47    -0.048 C 
ATOM   4433  HG1 PRO A 277      40.991 116.943  15.844  1.00  0.00     0.035 H 
ATOM   4434  HG2 PRO A 277      41.643 117.711  14.511  1.00  0.00     0.035 H 
ATOM   4435  CD  PRO A 277      43.145 116.763  15.746  1.00 15.41    -0.001 C 
ATOM   4436  HD1 PRO A 277      43.098 115.969  16.527  1.00  0.00     0.064 H 
ATOM   4437  HD2 PRO A 277      43.386 116.079  14.899  1.00  0.00     0.064 H 
ATOM   4438  N   LEU A 278      44.079 120.901  17.914  1.00 11.34    -0.346 N 
ATOM   4439  HN  LEU A 278      43.860 121.549  17.157  1.00  0.00     0.163 HD
ATOM   4440  CA  LEU A 278      44.424 121.415  19.251  1.00 11.21     0.090 C 
ATOM   4441  HA  LEU A 278      45.446 121.062  19.525  1.00  0.00     0.087 H 
ATOM   4442  C   LEU A 278      43.431 120.924  20.295  1.00 10.76     0.243 C 
ATOM   4443  O   LEU A 278      42.273 120.663  19.979  1.00 11.66    -0.271 OA
ATOM   4444  CB  LEU A 278      44.397 122.955  19.285  1.00 10.26    -0.035 C 
ATOM   4445  HB1 LEU A 278      44.536 123.325  20.328  1.00  0.00     0.037 H 
ATOM   4446  HB2 LEU A 278      43.367 123.332  19.086  1.00  0.00     0.037 H 
ATOM   4447  CG  LEU A 278      45.395 123.615  18.349  1.00 11.69    -0.059 C 
ATOM   4448  HG  LEU A 278      45.224 123.238  17.314  1.00  0.00     0.039 H 
ATOM   4449  CD1 LEU A 278      45.132 125.113  18.378  1.00 13.52    -0.073 C 
ATOM   4450 1HD1 LEU A 278      45.865 125.597  17.691  1.00  0.00     0.028 H 
ATOM   4451 2HD1 LEU A 278      45.157 125.538  19.408  1.00  0.00     0.028 H 
ATOM   4452 3HD1 LEU A 278      44.075 125.373  18.138  1.00  0.00     0.028 H 
ATOM   4453  CD2 LEU A 278      46.862 123.298  18.767  1.00 11.09    -0.073 C 
ATOM   4454 1HD2 LEU A 278      47.595 123.782  18.080  1.00  0.00     0.028 H 
ATOM   4455 2HD2 LEU A 278      47.037 122.199  18.842  1.00  0.00     0.028 H 
ATOM   4456 3HD2 LEU A 278      47.053 123.576  19.830  1.00  0.00     0.028 H 
ATOM   4457  N   PRO A 279      43.869 120.820  21.548  1.00 12.52    -0.337 N 
ATOM   4458  CA  PRO A 279      42.882 120.562  22.583  1.00 13.37     0.091 C 
ATOM   4459  HA  PRO A 279      42.417 119.559  22.440  1.00  0.00     0.087 H 
ATOM   4460  C   PRO A 279      41.809 121.655  22.607  1.00 13.23     0.241 C 
ATOM   4461  O   PRO A 279      42.095 122.799  22.208  1.00 11.87    -0.271 OA
ATOM   4462  CB  PRO A 279      43.699 120.598  23.884  1.00 13.70    -0.036 C 
ATOM   4463  HB1 PRO A 279      43.458 121.474  24.530  1.00  0.00     0.036 H 
ATOM   4464  HB2 PRO A 279      43.406 119.804  24.610  1.00  0.00     0.036 H 
ATOM   4465  CG  PRO A 279      45.097 120.536  23.501  1.00 16.26    -0.048 C 
ATOM   4466  HG1 PRO A 279      45.757 121.103  24.199  1.00  0.00     0.035 H 
ATOM   4467  HG2 PRO A 279      45.539 119.525  23.659  1.00  0.00     0.035 H 
ATOM   4468  CD  PRO A 279      45.225 121.004  22.080  1.00 13.33    -0.001 C 
ATOM   4469  HD1 PRO A 279      45.634 122.035  21.965  1.00  0.00     0.064 H 
ATOM   4470  HD2 PRO A 279      46.027 120.498  21.494  1.00  0.00     0.064 H 
ATOM   4471  N   MET A 280      40.612 121.313  23.117  1.00 13.62    -0.346 N 
ATOM   4472  HN  MET A 280      40.508 120.384  23.524  1.00  0.00     0.163 HD
ATOM   4473  CA  MET A 280      39.439 122.214  23.118  1.00 12.94     0.090 C 
ATOM   4474  HA  MET A 280      39.076 122.313  22.068  1.00  0.00     0.087 H 
ATOM   4475  C   MET A 280      39.753 123.602  23.641  1.00 11.24     0.241 C 
ATOM   4476  O   MET A 280      39.357 124.600  23.052  1.00 10.87    -0.271 OA
ATOM   4477  CB  MET A 280      38.273 121.655  23.983  1.00 15.75    -0.030 C 
ATOM   4478  HB1 MET A 280      37.622 120.978  23.382  1.00  0.00     0.037 H 
ATOM   4479  HB2 MET A 280      38.652 120.925  24.735  1.00  0.00     0.037 H 
ATOM   4480  CG  MET A 280      37.417 122.787  24.679  1.00 20.03    -0.021 C 
ATOM   4481  HG1 MET A 280      38.061 123.608  25.072  1.00  0.00     0.049 H 
ATOM   4482  HG2 MET A 280      36.829 123.375  23.936  1.00  0.00     0.049 H 
ATOM   4483  SD  MET A 280      36.361 122.095  25.966  1.00 29.01    -0.173 SA
ATOM   4484  CE  MET A 280      36.513 120.497  25.439  1.00 22.56    -0.035 C 
ATOM   4485  HE1 MET A 280      35.860 120.069  26.235  1.00  0.00     0.041 H 
ATOM   4486  HE2 MET A 280      37.541 120.080  25.328  1.00  0.00     0.041 H 
ATOM   4487  HE3 MET A 280      36.257 120.272  24.377  1.00  0.00     0.041 H 
ATOM   4488  N   MET A 281      40.405 123.679  24.802  1.00 10.30    -0.346 N 
ATOM   4489  HN  MET A 281      40.767 122.846  25.267  1.00  0.00     0.163 HD
ATOM   4490  CA  MET A 281      40.577 125.005  25.375  1.00 10.35     0.090 C 
ATOM   4491  HA  MET A 281      39.568 125.478  25.409  1.00  0.00     0.087 H 
ATOM   4492  C   MET A 281      41.448 125.891  24.523  1.00 10.21     0.241 C 
ATOM   4493  O   MET A 281      41.109 127.058  24.357  1.00 10.53    -0.271 OA
ATOM   4494  CB  MET A 281      41.077 124.917  26.821  1.00 10.69    -0.030 C 
ATOM   4495  HB1 MET A 281      41.316 125.926  27.232  1.00  0.00     0.037 H 
ATOM   4496  HB2 MET A 281      42.094 124.464  26.874  1.00  0.00     0.037 H 
ATOM   4497  CG  MET A 281      40.098 124.180  27.700  1.00 13.47    -0.021 C 
ATOM   4498  HG1 MET A 281      40.543 123.943  28.694  1.00  0.00     0.049 H 
ATOM   4499  HG2 MET A 281      39.926 123.141  27.334  1.00  0.00     0.049 H 
ATOM   4500  SD  MET A 281      38.514 125.101  27.876  1.00 22.07    -0.173 SA
ATOM   4501  CE  MET A 281      39.178 126.393  28.766  1.00 15.46    -0.035 C 
ATOM   4502  HE1 MET A 281      38.219 126.951  28.873  1.00  0.00     0.041 H 
ATOM   4503  HE2 MET A 281      40.047 126.935  28.324  1.00  0.00     0.041 H 
ATOM   4504  HE3 MET A 281      39.741 126.147  29.696  1.00  0.00     0.041 H 
ATOM   4505  N   ARG A 282      42.581 125.398  24.011  1.00  9.10    -0.346 N 
ATOM   4506  HN  ARG A 282      42.892 124.455  24.246  1.00  0.00     0.163 HD
ATOM   4507  CA  ARG A 282      43.377 126.253  23.093  1.00  8.77     0.089 C 
ATOM   4508  HA  ARG A 282      43.512 127.239  23.595  1.00  0.00     0.087 H 
ATOM   4509  C   ARG A 282      42.642 126.515  21.761  1.00  8.94     0.241 C 
ATOM   4510  O   ARG A 282      42.675 127.669  21.227  1.00  8.99    -0.271 OA
ATOM   4511  CB  ARG A 282      44.789 125.677  22.827  1.00  9.58    -0.036 C 
ATOM   4512  HB1 ARG A 282      45.251 125.253  23.749  1.00  0.00     0.036 H 
ATOM   4513  HB2 ARG A 282      44.755 124.742  22.220  1.00  0.00     0.036 H 
ATOM   4514  CG  ARG A 282      45.668 126.751  22.183  1.00  9.36    -0.048 C 
ATOM   4515  HG1 ARG A 282      45.195 127.136  21.249  1.00  0.00     0.035 H 
ATOM   4516  HG2 ARG A 282      45.660 127.682  22.796  1.00  0.00     0.035 H 
ATOM   4517  CD  ARG A 282      47.119 126.294  21.908  1.00  8.83     0.009 C 
ATOM   4518  HD1 ARG A 282      47.630 125.824  22.780  1.00  0.00     0.064 H 
ATOM   4519  HD2 ARG A 282      47.207 125.411  21.233  1.00  0.00     0.064 H 
ATOM   4520  NE  ARG A 282      47.765 127.508  21.407  1.00  9.75    -0.227 N 
ATOM   4521  HE  ARG A 282      47.820 127.639  20.397  1.00  0.00     0.177 HD
ATOM   4522  CZ  ARG A 282      48.287 128.455  22.191  1.00  8.62     0.665 C 
ATOM   4523  NH1 ARG A 282      48.413 128.284  23.497  1.00  8.73    -0.235 N 
ATOM   4524 1HH1 ARG A 282      48.812 129.007  24.096  1.00  0.00     0.174 HD
ATOM   4525 2HH1 ARG A 282      48.064 127.411  23.892  1.00  0.00     0.174 HD
ATOM   4526  NH2 ARG A 282      48.744 129.597  21.674  1.00  9.73    -0.235 N 
ATOM   4527 1HH2 ARG A 282      49.143 130.320  22.273  1.00  0.00     0.174 HD
ATOM   4528 2HH2 ARG A 282      48.647 129.729  20.667  1.00  0.00     0.174 HD
ATOM   4529  N   ASN A 283      41.924 125.514  21.250  1.00  7.33    -0.346 N 
ATOM   4530  HN  ASN A 283      41.883 124.619  21.738  1.00  0.00     0.163 HD
ATOM   4531  CA  ASN A 283      41.187 125.693  19.980  1.00  8.03     0.097 C 
ATOM   4532  HA  ASN A 283      41.918 125.863  19.155  1.00  0.00     0.088 H 
ATOM   4533  C   ASN A 283      40.250 126.923  20.089  1.00  8.90     0.241 C 
ATOM   4534  O   ASN A 283      40.177 127.772  19.184  1.00  8.95    -0.271 OA
ATOM   4535  CB  ASN A 283      40.362 124.439  19.669  1.00  9.35     0.036 C 
ATOM   4536  HB1 ASN A 283      41.006 123.529  19.638  1.00  0.00     0.051 H 
ATOM   4537  HB2 ASN A 283      39.707 124.163  20.528  1.00  0.00     0.051 H 
ATOM   4538  CG  ASN A 283      39.561 124.585  18.396  1.00 11.31     0.217 C 
ATOM   4539  ND2 ASN A 283      38.245 124.326  18.463  1.00  9.45    -0.370 N 
ATOM   4540 1HD2 ASN A 283      37.782 124.039  19.326  1.00  0.00     0.159 HD
ATOM   4541 2HD2 ASN A 283      37.704 124.425  17.604  1.00  0.00     0.159 HD
ATOM   4542  OD1 ASN A 283      40.123 124.934  17.348  1.00 12.34    -0.274 OA
ATOM   4543  N   GLN A 284      39.537 127.017  21.214  1.00  8.63    -0.346 N 
ATOM   4544  HN  GLN A 284      39.583 126.288  21.926  1.00  0.00     0.163 HD
ATOM   4545  CA  GLN A 284      38.686 128.198  21.397  1.00  8.09     0.085 C 
ATOM   4546  HA  GLN A 284      38.249 128.433  20.398  1.00  0.00     0.086 H 
ATOM   4547  C   GLN A 284      39.404 129.446  21.858  1.00  8.19     0.224 C 
ATOM   4548  O   GLN A 284      39.027 130.579  21.452  1.00  7.92    -0.277 OA
ATOM   4549  CB  GLN A 284      37.507 127.870  22.324  1.00  7.59    -0.030 C 
ATOM   4550  HB1 GLN A 284      37.039 128.801  22.721  1.00  0.00     0.037 H 
ATOM   4551  HB2 GLN A 284      37.863 127.425  23.282  1.00  0.00     0.037 H 
ATOM   4552  CG  GLN A 284      36.443 126.954  21.641  1.00 10.44     0.011 C 
ATOM   4553  HG1 GLN A 284      36.381 127.149  20.545  1.00  0.00     0.047 H 
ATOM   4554  HG2 GLN A 284      36.780 125.892  21.610  1.00  0.00     0.047 H 
ATOM   4555  CD  GLN A 284      35.101 127.083  22.296  1.00  9.64     0.215 C 
ATOM   4556  NE2 GLN A 284      34.070 127.327  21.480  1.00 10.13    -0.370 N 
ATOM   4557 1HE2 GLN A 284      33.157 127.415  21.926  1.00  0.00     0.159 HD
ATOM   4558 2HE2 GLN A 284      34.172 127.400  20.468  1.00  0.00     0.159 HD
ATOM   4559  OE1 GLN A 284      34.975 126.993  23.546  1.00 12.12    -0.274 OA
ATOM   4560  N   MET A 285      40.436 129.308  22.687  1.00  7.62    -0.225 NA
ATOM   4561  CA AMET A 285      41.164 130.475  23.176  0.50  8.12     0.073 C 
ATOM   4562  HA AMET A 285      40.474 131.075  23.815  1.00  0.00     0.078 H 
ATOM   4563  CA BMET A 285      41.138 130.488  23.170  0.50  8.44     0.073 C 
ATOM   4564  HA BMET A 285      40.426 131.091  23.781  1.00  0.00     0.078 H 
ATOM   4565  C   MET A 285      41.634 131.355  22.024  1.00  7.76     0.178 C 
ATOM   4566  O   MET A 285      41.523 132.592  22.120  1.00  7.31    -0.280 OA
ATOM   4567  CB AMET A 285      42.370 130.065  24.025  0.50  7.98    -0.034 C 
ATOM   4568  HB1AMET A 285      43.056 129.406  23.443  1.00  0.00     0.037 H 
ATOM   4569  HB2AMET A 285      42.064 129.353  24.827  1.00  0.00     0.037 H 
ATOM   4570  CB BMET A 285      42.327 130.128  24.044  0.50  8.73    -0.034 C 
ATOM   4571  HB1BMET A 285      43.051 129.481  23.496  1.00  0.00     0.037 H 
ATOM   4572  HB2BMET A 285      42.035 129.419  24.853  1.00  0.00     0.037 H 
ATOM   4573  CG AMET A 285      43.143 131.266  24.625  0.50  7.82    -0.022 C 
ATOM   4574  HG1AMET A 285      43.546 131.020  25.635  1.00  0.00     0.049 H 
ATOM   4575  HG2AMET A 285      42.448 132.091  24.906  1.00  0.00     0.049 H 
ATOM   4576  CG BMET A 285      43.019 131.381  24.620  0.50  9.70    -0.022 C 
ATOM   4577  HG1BMET A 285      42.383 131.903  25.373  1.00  0.00     0.049 H 
ATOM   4578  HG2BMET A 285      43.090 132.204  23.871  1.00  0.00     0.049 H 
ATOM   4579  SD AMET A 285      44.446 131.858  23.534  0.50  7.58    -0.173 SA
ATOM   4580  SD BMET A 285      44.617 130.935  25.282  0.50 15.25    -0.173 SA
ATOM   4581  CE AMET A 285      45.652 130.531  23.584  0.50 10.34    -0.035 C 
ATOM   4582  HE1AMET A 285      46.459 130.898  22.908  1.00  0.00     0.041 H 
ATOM   4583  HE2AMET A 285      45.248 129.525  23.322  1.00  0.00     0.041 H 
ATOM   4584  HE3AMET A 285      45.994 130.252  24.608  1.00  0.00     0.041 H 
ATOM   4585  CE BMET A 285      45.597 130.804  23.775  0.50 15.09    -0.035 C 
ATOM   4586  HE1BMET A 285      46.594 130.526  24.188  1.00  0.00     0.041 H 
ATOM   4587  HE2BMET A 285      45.587 131.705  23.119  1.00  0.00     0.041 H 
ATOM   4588  HE3BMET A 285      45.191 130.113  23.000  1.00  0.00     0.041 H 
ATOM   4589  N   ILE A 286      42.160 130.739  20.961  1.00  7.88    -0.352 N 
ATOM   4590  HN  ILE A 286      42.091 129.724  20.881  1.00  0.00     0.163 HD
ATOM   4591  CA  ILE A 286      42.835 131.505  19.907  1.00  7.56     0.092 C 
ATOM   4592  HA  ILE A 286      43.446 132.282  20.423  1.00  0.00     0.088 H 
ATOM   4593  C   ILE A 286      41.852 132.263  18.985  1.00  8.52     0.241 C 
ATOM   4594  O   ILE A 286      42.287 132.986  18.102  1.00  8.62    -0.271 OA
ATOM   4595  CB  ILE A 286      43.835 130.635  19.075  1.00  7.79    -0.030 C 
ATOM   4596  HB  ILE A 286      44.248 131.271  18.258  1.00  0.00     0.043 H 
ATOM   4597  CG1 ILE A 286      43.101 129.440  18.426  1.00  7.45    -0.063 C 
ATOM   4598 1HG1 ILE A 286      42.652 128.765  19.192  1.00  0.00     0.033 H 
ATOM   4599 2HG1 ILE A 286      42.163 129.759  17.914  1.00  0.00     0.033 H 
ATOM   4600  CG2 ILE A 286      45.007 130.187  19.968  1.00  8.21    -0.071 C 
ATOM   4601 1HG2 ILE A 286      45.719 129.567  19.375  1.00  0.00     0.028 H 
ATOM   4602 2HG2 ILE A 286      44.656 129.660  20.886  1.00  0.00     0.028 H 
ATOM   4603 3HG2 ILE A 286      45.512 131.050  20.460  1.00  0.00     0.028 H 
ATOM   4604  CD1 ILE A 286      44.050 128.670  17.463  1.00 11.10    -0.076 C 
ATOM   4605 1HD1 ILE A 286      43.520 127.808  16.995  1.00  0.00     0.027 H 
ATOM   4606 2HD1 ILE A 286      44.988 128.351  17.975  1.00  0.00     0.027 H 
ATOM   4607 3HD1 ILE A 286      44.499 129.345  16.697  1.00  0.00     0.027 H 
ATOM   4608  N   THR A 287      40.541 132.082  19.225  1.00  8.22    -0.344 N 
ATOM   4609  HN  THR A 287      40.268 131.367  19.899  1.00  0.00     0.163 HD
ATOM   4610  CA  THR A 287      39.472 132.865  18.563  1.00  7.74     0.113 C 
ATOM   4611  HA  THR A 287      39.892 133.326  17.638  1.00  0.00     0.091 H 
ATOM   4612  C   THR A 287      38.920 133.982  19.455  1.00  7.57     0.243 C 
ATOM   4613  O   THR A 287      38.067 134.718  19.003  1.00  7.92    -0.271 OA
ATOM   4614  CB  THR A 287      38.299 131.972  18.169  1.00  9.65     0.060 C 
ATOM   4615  HB  THR A 287      37.592 132.557  17.535  1.00  0.00     0.086 H 
ATOM   4616  CG2 THR A 287      38.793 130.744  17.374  1.00 10.50    -0.050 C 
ATOM   4617 1HG2 THR A 287      37.936 130.092  17.086  1.00  0.00     0.031 H 
ATOM   4618 2HG2 THR A 287      39.575 130.178  17.931  1.00  0.00     0.031 H 
ATOM   4619 3HG2 THR A 287      39.402 131.042  16.489  1.00  0.00     0.031 H 
ATOM   4620  OG1 THR A 287      37.618 131.540  19.357  1.00  8.78    -0.393 OA
ATOM   4621  HG1 THR A 287      36.888 130.984  19.112  1.00  0.00     0.210 HD
ATOM   4622  N   ARG A 288      39.488 134.126  20.671  1.00  7.31    -0.346 N 
ATOM   4623  HN  ARG A 288      40.346 133.613  20.873  1.00  0.00     0.163 HD
ATOM   4624  CA  ARG A 288      38.927 134.984  21.707  1.00  7.82     0.089 C 
ATOM   4625  HA  ARG A 288      37.990 135.434  21.304  1.00  0.00     0.087 H 
ATOM   4626  C   ARG A 288      39.846 136.135  22.148  1.00  8.03     0.241 C 
ATOM   4627  O   ARG A 288      39.518 136.849  23.112  1.00  9.78    -0.271 OA
ATOM   4628  CB  ARG A 288      38.546 134.128  22.934  1.00  7.50    -0.036 C 
ATOM   4629  HB1 ARG A 288      38.513 134.742  23.864  1.00  0.00     0.036 H 
ATOM   4630  HB2 ARG A 288      39.370 133.431  23.215  1.00  0.00     0.036 H 
ATOM   4631  CG  ARG A 288      37.208 133.365  22.710  1.00  7.14    -0.048 C 
ATOM   4632  HG1 ARG A 288      37.088 133.070  21.642  1.00  0.00     0.035 H 
ATOM   4633  HG2 ARG A 288      36.334 134.050  22.806  1.00  0.00     0.035 H 
ATOM   4634  CD  ARG A 288      37.061 132.125  23.659  1.00 10.00     0.009 C 
ATOM   4635  HD1 ARG A 288      37.597 132.288  24.623  1.00  0.00     0.064 H 
ATOM   4636  HD2 ARG A 288      37.644 131.254  23.279  1.00  0.00     0.064 H 
ATOM   4637  NE  ARG A 288      35.659 131.768  23.885  1.00  8.78    -0.227 N 
ATOM   4638  HE  ARG A 288      35.244 132.002  24.787  1.00  0.00     0.177 HD
ATOM   4639  CZ  ARG A 288      34.894 131.156  22.983  1.00 10.30     0.665 C 
ATOM   4640  NH1 ARG A 288      35.369 130.799  21.781  1.00  7.55    -0.235 N 
ATOM   4641 1HH1 ARG A 288      34.783 130.330  21.090  1.00  0.00     0.174 HD
ATOM   4642 2HH1 ARG A 288      36.332 131.011  21.520  1.00  0.00     0.174 HD
ATOM   4643  NH2 ARG A 288      33.663 130.885  23.316  1.00  8.25    -0.235 N 
ATOM   4644 1HH2 ARG A 288      33.077 130.416  22.625  1.00  0.00     0.174 HD
ATOM   4645 2HH2 ARG A 288      33.302 131.157  24.230  1.00  0.00     0.174 HD
ATOM   4646  N   VAL A 289      40.964 136.287  21.450  1.00  8.06    -0.346 N 
ATOM   4647  HN  VAL A 289      41.046 135.816  20.549  1.00  0.00     0.163 HD
ATOM   4648  CA  VAL A 289      42.106 137.119  21.930  1.00  9.68     0.092 C 
ATOM   4649  HA  VAL A 289      41.728 137.768  22.754  1.00  0.00     0.088 H 
ATOM   4650  C   VAL A 289      42.600 138.052  20.781  1.00  8.06     0.243 C 
ATOM   4651  O   VAL A 289      43.626 137.829  20.132  1.00  8.47    -0.271 OA
ATOM   4652  CB  VAL A 289      43.248 136.254  22.503  1.00  8.91    -0.033 C 
ATOM   4653  HB  VAL A 289      44.141 136.903  22.660  1.00  0.00     0.042 H 
ATOM   4654  CG1 VAL A 289      42.803 135.669  23.895  1.00 12.24    -0.071 C 
ATOM   4655 1HG1 VAL A 289      43.628 135.044  24.309  1.00  0.00     0.028 H 
ATOM   4656 2HG1 VAL A 289      41.840 135.111  23.832  1.00  0.00     0.028 H 
ATOM   4657 3HG1 VAL A 289      42.477 136.465  24.605  1.00  0.00     0.028 H 
ATOM   4658  CG2 VAL A 289      43.637 135.108  21.570  1.00 10.09    -0.071 C 
ATOM   4659 1HG2 VAL A 289      44.462 134.483  21.984  1.00  0.00     0.028 H 
ATOM   4660 2HG2 VAL A 289      43.892 135.487  20.553  1.00  0.00     0.028 H 
ATOM   4661 3HG2 VAL A 289      42.751 134.483  21.311  1.00  0.00     0.028 H 
ATOM   4662  N   PRO A 290      41.843 139.138  20.519  1.00  7.36    -0.337 N 
ATOM   4663  CA  PRO A 290      42.224 140.100  19.461  1.00  7.16     0.091 C 
ATOM   4664  HA  PRO A 290      42.443 139.570  18.505  1.00  0.00     0.087 H 
ATOM   4665  C   PRO A 290      43.394 140.954  19.880  1.00  6.82     0.241 C 
ATOM   4666  O   PRO A 290      43.673 141.083  21.103  1.00  7.58    -0.271 OA
ATOM   4667  CB  PRO A 290      40.966 140.987  19.320  1.00  7.14    -0.036 C 
ATOM   4668  HB1 PRO A 290      40.304 140.714  18.465  1.00  0.00     0.036 H 
ATOM   4669  HB2 PRO A 290      41.173 142.029  18.981  1.00  0.00     0.036 H 
ATOM   4670  CG  PRO A 290      40.295 140.890  20.697  1.00  9.51    -0.048 C 
ATOM   4671  HG1 PRO A 290      40.624 141.676  21.416  1.00  0.00     0.035 H 
ATOM   4672  HG2 PRO A 290      39.214 141.164  20.693  1.00  0.00     0.035 H 
ATOM   4673  CD  PRO A 290      40.569 139.466  21.171  1.00  8.12    -0.001 C 
ATOM   4674  HD1 PRO A 290      39.745 138.743  20.970  1.00  0.00     0.064 H 
ATOM   4675  HD2 PRO A 290      40.567 139.336  22.278  1.00  0.00     0.064 H 
ATOM   4676  N   LEU A 291      44.035 141.583  18.899  1.00  7.10    -0.346 N 
ATOM   4677  HN  LEU A 291      43.854 141.325  17.929  1.00  0.00     0.163 HD
ATOM   4678  CA  LEU A 291      45.010 142.657  19.205  1.00  7.32     0.089 C 
ATOM   4679  HA  LEU A 291      45.321 142.550  20.270  1.00  0.00     0.087 H 
ATOM   4680  C   LEU A 291      44.368 144.019  19.037  1.00  7.83     0.240 C 
ATOM   4681  O   LEU A 291      43.381 144.183  18.307  1.00  8.40    -0.271 OA
ATOM   4682  CB  LEU A 291      46.272 142.592  18.331  1.00  7.09    -0.035 C 
ATOM   4683  HB1 LEU A 291      46.000 142.588  17.250  1.00  0.00     0.037 H 
ATOM   4684  HB2 LEU A 291      46.832 143.555  18.380  1.00  0.00     0.037 H 
ATOM   4685  CG  LEU A 291      47.216 141.389  18.665  1.00  8.34    -0.059 C 
ATOM   4686  HG  LEU A 291      47.159 141.228  19.767  1.00  0.00     0.039 H 
ATOM   4687  CD1 LEU A 291      46.736 140.056  17.981  1.00 11.19    -0.073 C 
ATOM   4688 1HD1 LEU A 291      47.408 139.199  18.219  1.00  0.00     0.028 H 
ATOM   4689 2HD1 LEU A 291      46.620 140.185  16.880  1.00  0.00     0.028 H 
ATOM   4690 3HD1 LEU A 291      45.677 139.825  18.244  1.00  0.00     0.028 H 
ATOM   4691  CD2 LEU A 291      48.701 141.691  18.328  1.00  9.72    -0.073 C 
ATOM   4692 1HD2 LEU A 291      49.373 140.834  18.566  1.00  0.00     0.028 H 
ATOM   4693 2HD2 LEU A 291      49.046 142.624  18.831  1.00  0.00     0.028 H 
ATOM   4694 3HD2 LEU A 291      48.815 142.009  17.265  1.00  0.00     0.028 H 
ATOM   4695  N   GLY A 292      44.974 144.996  19.697  1.00  8.04    -0.351 N 
ATOM   4696  HN  GLY A 292      45.805 144.789  20.251  1.00  0.00     0.163 HD
ATOM   4697  CA  GLY A 292      44.472 146.353  19.642  1.00  7.45     0.069 C 
ATOM   4698  HA1 GLY A 292      44.888 146.958  20.481  1.00  0.00     0.078 H 
ATOM   4699  HA2 GLY A 292      43.390 146.381  19.908  1.00  0.00     0.078 H 
ATOM   4700  C   GLY A 292      44.712 147.047  18.315  1.00  8.06     0.236 C 
ATOM   4701  O   GLY A 292      45.227 146.461  17.373  1.00  7.51    -0.272 OA
ATOM   4702  N   SER A 293      44.322 148.323  18.260  1.00  8.22    -0.344 N 
ATOM   4703  HN  SER A 293      44.019 148.789  19.115  1.00  0.00     0.163 HD
ATOM   4704  CA  SER A 293      44.320 149.077  16.986  1.00  7.86     0.109 C 
ATOM   4705  HA  SER A 293      44.820 148.474  16.193  1.00  0.00     0.090 H 
ATOM   4706  C   SER A 293      45.053 150.393  17.163  1.00  7.71     0.243 C 
ATOM   4707  O   SER A 293      44.753 151.151  18.081  1.00  8.87    -0.271 OA
ATOM   4708  CB  SER A 293      42.850 149.384  16.563  1.00 10.02     0.044 C 
ATOM   4709  HB1 SER A 293      42.809 150.015  15.644  1.00  0.00     0.077 H 
ATOM   4710  HB2 SER A 293      42.356 150.087  17.273  1.00  0.00     0.077 H 
ATOM   4711  OG  SER A 293      42.100 148.178  16.408  1.00  9.42    -0.398 OA
ATOM   4712  HG  SER A 293      41.205 148.365  16.150  1.00  0.00     0.209 HD
ATOM   4713  N   VAL A 294      46.052 150.626  16.305  1.00  7.31    -0.346 N 
ATOM   4714  HN  VAL A 294      46.271 149.953  15.571  1.00  0.00     0.163 HD
ATOM   4715  CA  VAL A 294      46.834 151.873  16.436  1.00  7.19     0.092 C 
ATOM   4716  HA  VAL A 294      46.130 152.688  16.725  1.00  0.00     0.088 H 
ATOM   4717  C   VAL A 294      47.456 152.248  15.101  1.00  7.96     0.241 C 
ATOM   4718  O   VAL A 294      47.833 151.376  14.301  1.00  9.14    -0.271 OA
ATOM   4719  CB  VAL A 294      47.912 151.749  17.563  1.00  7.53    -0.033 C 
ATOM   4720  HB  VAL A 294      47.370 151.545  18.516  1.00  0.00     0.042 H 
ATOM   4721  CG1 VAL A 294      48.902 150.536  17.318  1.00 10.08    -0.071 C 
ATOM   4722 1HG1 VAL A 294      49.670 150.448  18.121  1.00  0.00     0.028 H 
ATOM   4723 2HG1 VAL A 294      49.378 150.601  16.312  1.00  0.00     0.028 H 
ATOM   4724 3HG1 VAL A 294      48.343 149.580  17.189  1.00  0.00     0.028 H 
ATOM   4725  CG2 VAL A 294      48.677 153.070  17.749  1.00  8.87    -0.071 C 
ATOM   4726 1HG2 VAL A 294      49.445 152.982  18.552  1.00  0.00     0.028 H 
ATOM   4727 2HG2 VAL A 294      47.983 153.922  17.937  1.00  0.00     0.028 H 
ATOM   4728 3HG2 VAL A 294      49.125 153.423  16.791  1.00  0.00     0.028 H 
ATOM   4729  N   ILE A 295      47.527 153.563  14.852  1.00  7.68    -0.346 N 
ATOM   4730  HN  ILE A 295      46.993 154.217  15.424  1.00  0.00     0.163 HD
ATOM   4731  CA  ILE A 295      48.378 154.071  13.749  1.00  8.51     0.092 C 
ATOM   4732  HA  ILE A 295      48.828 153.214  13.195  1.00  0.00     0.088 H 
ATOM   4733  C   ILE A 295      49.476 154.867  14.449  1.00  9.14     0.241 C 
ATOM   4734  O   ILE A 295      49.170 155.792  15.231  1.00 10.12    -0.271 OA
ATOM   4735  CB  ILE A 295      47.602 154.999  12.750  1.00  9.42    -0.030 C 
ATOM   4736  HB  ILE A 295      47.373 155.962  13.264  1.00  0.00     0.043 H 
ATOM   4737  CG1 ILE A 295      46.290 154.350  12.326  1.00  9.75    -0.063 C 
ATOM   4738 1HG1 ILE A 295      45.706 154.016  13.215  1.00  0.00     0.033 H 
ATOM   4739 2HG1 ILE A 295      46.473 153.360  11.846  1.00  0.00     0.033 H 
ATOM   4740  CG2 ILE A 295      48.518 155.301  11.501  1.00  9.74    -0.071 C 
ATOM   4741 1HG2 ILE A 295      49.478 155.776  11.811  1.00  0.00     0.028 H 
ATOM   4742 2HG2 ILE A 295      47.984 155.916  10.740  1.00  0.00     0.028 H 
ATOM   4743 3HG2 ILE A 295      48.692 154.385  10.889  1.00  0.00     0.028 H 
ATOM   4744  CD1 ILE A 295      45.427 155.265  11.404  1.00  9.72    -0.076 C 
ATOM   4745 1HD1 ILE A 295      44.467 154.790  11.094  1.00  0.00     0.027 H 
ATOM   4746 2HD1 ILE A 295      46.011 155.599  10.515  1.00  0.00     0.027 H 
ATOM   4747 3HD1 ILE A 295      45.244 156.255  11.884  1.00  0.00     0.027 H 
ATOM   4748  N   LYS A 296      50.739 154.531  14.171  1.00  7.72    -0.346 N 
ATOM   4749  HN  LYS A 296      50.934 153.731  13.569  1.00  0.00     0.163 HD
ATOM   4750  CA  LYS A 296      51.841 155.310  14.730  1.00  9.19     0.089 C 
ATOM   4751  HA  LYS A 296      51.478 155.861  15.629  1.00  0.00     0.087 H 
ATOM   4752  C   LYS A 296      52.282 156.309  13.682  1.00  9.21     0.241 C 
ATOM   4753  O   LYS A 296      52.538 155.928  12.540  1.00  9.34    -0.271 OA
ATOM   4754  CB  LYS A 296      53.001 154.377  15.145  1.00  8.31    -0.038 C 
ATOM   4755  HB1 LYS A 296      52.635 153.529  15.770  1.00  0.00     0.036 H 
ATOM   4756  HB2 LYS A 296      53.387 153.799  14.273  1.00  0.00     0.036 H 
ATOM   4757  CG  LYS A 296      54.140 155.150  15.857  1.00  9.50    -0.061 C 
ATOM   4758  HG1 LYS A 296      53.754 155.865  16.621  1.00  0.00     0.033 H 
ATOM   4759  HG2 LYS A 296      54.634 155.890  15.186  1.00  0.00     0.033 H 
ATOM   4760  CD  LYS A 296      55.135 154.144  16.449  1.00 11.52    -0.043 C 
ATOM   4761  HD1 LYS A 296      55.608 153.507  15.666  1.00  0.00     0.035 H 
ATOM   4762  HD2 LYS A 296      54.627 153.336  17.024  1.00  0.00     0.035 H 
ATOM   4763  CE  LYS A 296      56.161 154.886  17.284  1.00 15.88     0.080 C 
ATOM   4764  HE1 LYS A 296      55.689 155.461  18.114  1.00  0.00     0.075 H 
ATOM   4765  HE2 LYS A 296      56.612 155.742  16.730  1.00  0.00     0.075 H 
ATOM   4766  NZ  LYS A 296      57.202 153.925  17.783  1.00 17.51    -0.079 N 
ATOM   4767  HZ1 LYS A 296      57.892 154.424  18.345  1.00  0.00     0.274 HD
ATOM   4768  HZ2 LYS A 296      57.634 153.399  17.023  1.00  0.00     0.274 HD
ATOM   4769  HZ3 LYS A 296      56.789 153.142  18.289  1.00  0.00     0.274 HD
ATOM   4770  N   CYS A 297      52.300 157.609  14.030  1.00  8.66    -0.345 N 
ATOM   4771  HN  CYS A 297      52.200 157.853  15.015  1.00  0.00     0.163 HD
ATOM   4772  CA  CYS A 297      52.459 158.698  13.041  1.00  9.24     0.098 C 
ATOM   4773  HA  CYS A 297      52.656 158.275  12.028  1.00  0.00     0.088 H 
ATOM   4774  C   CYS A 297      53.600 159.598  13.466  1.00  9.12     0.242 C 
ATOM   4775  O   CYS A 297      53.646 160.024  14.627  1.00  9.39    -0.271 OA
ATOM   4776  CB  CYS A 297      51.216 159.563  13.017  1.00  8.97     0.014 C 
ATOM   4777  HB1 CYS A 297      51.107 160.142  13.964  1.00  0.00     0.053 H 
ATOM   4778  HB2 CYS A 297      51.328 160.413  12.304  1.00  0.00     0.053 H 
ATOM   4779  SG  CYS A 297      49.711 158.589  12.658  1.00 10.86    -0.095 SA
ATOM   4780  N   ILE A 298      54.526 159.895  12.558  1.00  8.96    -0.346 N 
ATOM   4781  HN  ILE A 298      54.452 159.543  11.604  1.00  0.00     0.163 HD
ATOM   4782  CA  ILE A 298      55.667 160.748  12.963  1.00  9.00     0.092 C 
ATOM   4783  HA  ILE A 298      55.478 161.133  13.992  1.00  0.00     0.088 H 
ATOM   4784  C   ILE A 298      55.726 161.938  11.996  1.00  9.33     0.241 C 
ATOM   4785  O   ILE A 298      55.890 161.764  10.762  1.00  8.72    -0.271 OA
ATOM   4786  CB  ILE A 298      57.027 159.958  12.961  1.00  9.19    -0.030 C 
ATOM   4787  HB  ILE A 298      57.274 159.636  11.923  1.00  0.00     0.043 H 
ATOM   4788  CG1 ILE A 298      56.953 158.707  13.901  1.00 11.39    -0.063 C 
ATOM   4789 1HG1 ILE A 298      57.896 158.577  14.481  1.00  0.00     0.033 H 
ATOM   4790 2HG1 ILE A 298      56.250 158.876  14.750  1.00  0.00     0.033 H 
ATOM   4791  CG2 ILE A 298      58.143 160.897  13.500  1.00 10.71    -0.071 C 
ATOM   4792 1HG2 ILE A 298      59.107 160.337  13.499  1.00  0.00     0.028 H 
ATOM   4793 2HG2 ILE A 298      57.897 161.324  14.500  1.00  0.00     0.028 H 
ATOM   4794 3HG2 ILE A 298      58.205 161.857  12.936  1.00  0.00     0.028 H 
ATOM   4795  CD1 ILE A 298      56.607 157.478  13.146  1.00 15.83    -0.076 C 
ATOM   4796 1HD1 ILE A 298      56.554 156.588  13.815  1.00  0.00     0.027 H 
ATOM   4797 2HD1 ILE A 298      57.310 157.309  12.297  1.00  0.00     0.027 H 
ATOM   4798 3HD1 ILE A 298      55.664 157.608  12.566  1.00  0.00     0.027 H 
ATOM   4799  N   VAL A 299      55.558 163.143  12.552  1.00  9.04    -0.346 N 
ATOM   4800  HN  VAL A 299      55.397 163.198  13.558  1.00  0.00     0.163 HD
ATOM   4801  CA  VAL A 299      55.595 164.388  11.778  1.00  8.86     0.092 C 
ATOM   4802  HA  VAL A 299      55.477 164.160  10.693  1.00  0.00     0.088 H 
ATOM   4803  C   VAL A 299      56.942 165.066  12.020  1.00  8.68     0.241 C 
ATOM   4804  O   VAL A 299      57.345 165.280  13.181  1.00  9.95    -0.271 OA
ATOM   4805  CB  VAL A 299      54.472 165.345  12.235  1.00  9.44    -0.033 C 
ATOM   4806  HB  VAL A 299      54.631 165.585  13.312  1.00  0.00     0.042 H 
ATOM   4807  CG1 VAL A 299      54.532 166.662  11.428  1.00 10.46    -0.071 C 
ATOM   4808 1HG1 VAL A 299      53.721 167.353  11.758  1.00  0.00     0.028 H 
ATOM   4809 2HG1 VAL A 299      54.501 166.479  10.329  1.00  0.00     0.028 H 
ATOM   4810 3HG1 VAL A 299      55.537 167.141  11.487  1.00  0.00     0.028 H 
ATOM   4811  CG2 VAL A 299      53.068 164.679  12.080  1.00 10.22    -0.071 C 
ATOM   4812 1HG2 VAL A 299      52.257 165.370  12.410  1.00  0.00     0.028 H 
ATOM   4813 2HG2 VAL A 299      53.016 163.701  12.613  1.00  0.00     0.028 H 
ATOM   4814 3HG2 VAL A 299      52.899 164.315  11.040  1.00  0.00     0.028 H 
ATOM   4815  N   TYR A 300      57.647 165.375  10.929  1.00  8.28    -0.346 N 
ATOM   4816  HN  TYR A 300      57.234 165.200  10.013  1.00  0.00     0.163 HD
ATOM   4817  CA  TYR A 300      58.998 165.959  10.995  1.00  9.39     0.093 C 
ATOM   4818  HA  TYR A 300      59.431 165.766  12.004  1.00  0.00     0.088 H 
ATOM   4819  C   TYR A 300      58.935 167.449  10.760  1.00  8.87     0.241 C 
ATOM   4820  O   TYR A 300      58.150 167.907   9.914  1.00 10.19    -0.271 OA
ATOM   4821  CB  TYR A 300      59.912 165.331   9.923  1.00  8.96    -0.014 C 
ATOM   4822  HB1 TYR A 300      60.859 165.906   9.797  1.00  0.00     0.043 H 
ATOM   4823  HB2 TYR A 300      59.499 165.465   8.896  1.00  0.00     0.043 H 
ATOM   4824  CG  TYR A 300      60.179 163.853  10.243  1.00  9.32    -0.056 A 
ATOM   4825  CD1 TYR A 300      59.245 162.885   9.937  1.00  9.28    -0.074 A 
ATOM   4826  HD1 TYR A 300      58.308 163.169   9.429  1.00  0.00     0.084 H 
ATOM   4827  CD2 TYR A 300      61.322 163.479  10.964  1.00  8.84    -0.074 A 
ATOM   4828  HD2 TYR A 300      62.051 164.250  11.264  1.00  0.00     0.084 H 
ATOM   4829  CE1 TYR A 300      59.482 161.523  10.272  1.00  9.58    -0.051 A 
ATOM   4830  HE1 TYR A 300      58.764 160.742   9.972  1.00  0.00     0.087 H 
ATOM   4831  CE2 TYR A 300      61.553 162.136  11.310  1.00  9.46    -0.051 A 
ATOM   4832  HE2 TYR A 300      62.474 161.847  11.844  1.00  0.00     0.087 H 
ATOM   4833  CZ  TYR A 300      60.618 161.191  10.975  1.00 10.11     0.065 A 
ATOM   4834  OH  TYR A 300      60.798 159.868  11.322  1.00 12.41    -0.361 OA
ATOM   4835  HH  TYR A 300      61.582 159.639  11.807  1.00  0.00     0.217 HD
ATOM   4836  N   TYR A 301      59.839 168.142  11.452  1.00  9.51    -0.346 N 
ATOM   4837  HN  TYR A 301      60.472 167.646  12.079  1.00  0.00     0.163 HD
ATOM   4838  CA  TYR A 301      59.947 169.612  11.333  1.00 10.32     0.093 C 
ATOM   4839  HA  TYR A 301      59.347 169.958  10.459  1.00  0.00     0.088 H 
ATOM   4840  C   TYR A 301      61.401 170.054  11.157  1.00 12.01     0.241 C 
ATOM   4841  O   TYR A 301      62.321 169.303  11.428  1.00 12.26    -0.271 OA
ATOM   4842  CB  TYR A 301      59.395 170.229  12.596  1.00 10.61    -0.014 C 
ATOM   4843  HB1 TYR A 301      59.943 169.855  13.492  1.00  0.00     0.043 H 
ATOM   4844  HB2 TYR A 301      59.659 171.311  12.657  1.00  0.00     0.043 H 
ATOM   4845  CG  TYR A 301      57.887 170.027  12.757  1.00 10.70    -0.056 A 
ATOM   4846  CD1 TYR A 301      57.370 169.027  13.633  1.00  8.49    -0.074 A 
ATOM   4847  HD1 TYR A 301      58.064 168.382  14.198  1.00  0.00     0.084 H 
ATOM   4848  CD2 TYR A 301      56.970 170.811  12.017  1.00  8.79    -0.074 A 
ATOM   4849  HD2 TYR A 301      57.355 171.566  11.310  1.00  0.00     0.084 H 
ATOM   4850  CE1 TYR A 301      55.965 168.856  13.783  1.00 10.71    -0.051 A 
ATOM   4851  HE1 TYR A 301      55.571 168.089  14.471  1.00  0.00     0.087 H 
ATOM   4852  CE2 TYR A 301      55.570 170.650  12.162  1.00  7.48    -0.051 A 
ATOM   4853  HE2 TYR A 301      54.867 171.280  11.591  1.00  0.00     0.087 H 
ATOM   4854  CZ  TYR A 301      55.092 169.659  13.060  1.00 10.47     0.065 A 
ATOM   4855  OH  TYR A 301      53.736 169.528  13.224  1.00 10.64    -0.361 OA
ATOM   4856  HH  TYR A 301      53.416 168.865  13.825  1.00  0.00     0.217 HD
ATOM   4857  N   LYS A 302      61.585 171.301  10.731  1.00 12.11    -0.346 N 
ATOM   4858  HN  LYS A 302      60.775 171.883  10.519  1.00  0.00     0.163 HD
ATOM   4859  CA  LYS A 302      62.956 171.862  10.558  1.00 14.26     0.089 C 
ATOM   4860  HA  LYS A 302      63.511 171.223   9.832  1.00  0.00     0.087 H 
ATOM   4861  C   LYS A 302      63.722 171.884  11.865  1.00 14.08     0.241 C 
ATOM   4862  O   LYS A 302      64.929 171.602  11.895  1.00 15.09    -0.271 OA
ATOM   4863  CB  LYS A 302      62.847 173.289   9.974  1.00 14.82    -0.038 C 
ATOM   4864  HB1 LYS A 302      62.149 173.314   9.105  1.00  0.00     0.036 H 
ATOM   4865  HB2 LYS A 302      62.294 173.965  10.667  1.00  0.00     0.036 H 
ATOM   4866  CG  LYS A 302      64.210 173.877   9.603  1.00 21.77    -0.061 C 
ATOM   4867  HG1 LYS A 302      64.735 173.254   8.842  1.00  0.00     0.033 H 
ATOM   4868  HG2 LYS A 302      64.944 173.777  10.437  1.00  0.00     0.033 H 
ATOM   4869  CD  LYS A 302      64.068 175.328   9.146  1.00 29.73    -0.043 C 
ATOM   4870  HD1 LYS A 302      63.381 175.422   8.273  1.00  0.00     0.035 H 
ATOM   4871  HD2 LYS A 302      63.490 175.939   9.878  1.00  0.00     0.035 H 
ATOM   4872  CE  LYS A 302      65.445 175.937   8.857  1.00 34.93     0.080 C 
ATOM   4873  HE1 LYS A 302      65.925 176.342   9.778  1.00  0.00     0.075 H 
ATOM   4874  HE2 LYS A 302      66.203 175.158   8.608  1.00  0.00     0.075 H 
ATOM   4875  NZ  LYS A 302      65.330 176.974   7.781  1.00 37.72    -0.079 N 
ATOM   4876  HZ1 LYS A 302      66.246 177.379   7.589  1.00  0.00     0.274 HD
ATOM   4877  HZ2 LYS A 302      64.637 177.687   8.009  1.00  0.00     0.274 HD
ATOM   4878  HZ3 LYS A 302      64.891 176.604   6.938  1.00  0.00     0.274 HD
ATOM   4879  N   GLU A 303      63.011 172.169  12.967  1.00 13.10    -0.346 N 
ATOM   4880  HN  GLU A 303      62.005 172.303  12.862  1.00  0.00     0.163 HD
ATOM   4881  CA  GLU A 303      63.581 172.301  14.309  1.00 13.66     0.090 C 
ATOM   4882  HA  GLU A 303      64.511 171.689  14.370  1.00  0.00     0.087 H 
ATOM   4883  C   GLU A 303      62.606 171.816  15.350  1.00 13.55     0.243 C 
ATOM   4884  O   GLU A 303      61.395 171.814  15.103  1.00 12.86    -0.271 OA
ATOM   4885  CB  GLU A 303      63.925 173.770  14.639  1.00 16.55    -0.029 C 
ATOM   4886  HB1 GLU A 303      64.301 173.865  15.684  1.00  0.00     0.037 H 
ATOM   4887  HB2 GLU A 303      62.999 174.386  14.721  1.00  0.00     0.037 H 
ATOM   4888  CG  GLU A 303      64.912 174.396  13.643  1.00 22.10     0.018 C 
ATOM   4889  HG1 GLU A 303      64.524 174.314  12.601  1.00  0.00     0.049 H 
ATOM   4890  HG2 GLU A 303      64.927 175.506  13.750  1.00  0.00     0.049 H 
ATOM   4891  CD  GLU A 303      66.334 173.823  13.738  1.00 31.40     0.172 C 
ATOM   4892  OE1 GLU A 303      67.134 174.100  12.816  1.00 37.17    -0.648 OA
ATOM   4893  OE2 GLU A 303      66.678 173.102  14.720  1.00 34.97    -0.648 OA
ATOM   4894  N   PRO A 304      63.123 171.441  16.541  1.00 13.34    -0.337 N 
ATOM   4895  CA  PRO A 304      62.204 171.037  17.626  1.00 13.41     0.091 C 
ATOM   4896  HA  PRO A 304      61.360 170.421  17.236  1.00  0.00     0.087 H 
ATOM   4897  C   PRO A 304      61.698 172.312  18.303  1.00 12.92     0.241 C 
ATOM   4898  O   PRO A 304      62.047 172.592  19.486  1.00 13.60    -0.271 OA
ATOM   4899  CB  PRO A 304      63.091 170.233  18.568  1.00 13.49    -0.036 C 
ATOM   4900  HB1 PRO A 304      62.961 169.130  18.473  1.00  0.00     0.036 H 
ATOM   4901  HB2 PRO A 304      62.792 170.309  19.639  1.00  0.00     0.036 H 
ATOM   4902  CG  PRO A 304      64.500 170.703  18.297  1.00 15.11    -0.048 C 
ATOM   4903  HG1 PRO A 304      65.259 169.902  18.456  1.00  0.00     0.035 H 
ATOM   4904  HG2 PRO A 304      64.871 171.417  19.069  1.00  0.00     0.035 H 
ATOM   4905  CD  PRO A 304      64.544 171.271  16.921  1.00 13.86    -0.001 C 
ATOM   4906  HD1 PRO A 304      65.152 172.201  16.833  1.00  0.00     0.064 H 
ATOM   4907  HD2 PRO A 304      65.138 170.665  16.198  1.00  0.00     0.064 H 
ATOM   4908  N   PHE A 305      60.819 173.007  17.586  1.00 12.28    -0.346 N 
ATOM   4909  HN  PHE A 305      60.423 172.579  16.749  1.00  0.00     0.163 HD
ATOM   4910  CA  PHE A 305      60.395 174.366  17.950  1.00 11.34     0.093 C 
ATOM   4911  HA  PHE A 305      61.313 174.991  18.047  1.00  0.00     0.088 H 
ATOM   4912  C   PHE A 305      59.645 174.427  19.292  1.00 12.06     0.241 C 
ATOM   4913  O   PHE A 305      59.624 175.434  19.975  1.00 13.15    -0.271 OA
ATOM   4914  CB  PHE A 305      59.549 174.960  16.835  1.00 12.00    -0.014 C 
ATOM   4915  HB1 PHE A 305      60.142 175.047  15.895  1.00  0.00     0.043 H 
ATOM   4916  HB2 PHE A 305      59.346 176.039  17.028  1.00  0.00     0.043 H 
ATOM   4917  CG  PHE A 305      58.276 174.221  16.588  1.00 12.08    -0.056 A 
ATOM   4918  CD1 PHE A 305      58.197 173.243  15.586  1.00 12.19    -0.077 A 
ATOM   4919  HD1 PHE A 305      59.081 173.027  14.963  1.00  0.00     0.084 H 
ATOM   4920  CD2 PHE A 305      57.148 174.468  17.386  1.00 11.51    -0.077 A 
ATOM   4921  HD2 PHE A 305      57.206 175.226  18.185  1.00  0.00     0.084 H 
ATOM   4922  CE1 PHE A 305      56.972 172.517  15.362  1.00 11.62    -0.082 A 
ATOM   4923  HE1 PHE A 305      56.909 171.764  14.558  1.00  0.00     0.083 H 
ATOM   4924  CE2 PHE A 305      55.934 173.761  17.185  1.00 14.15    -0.082 A 
ATOM   4925  HE2 PHE A 305      55.059 173.986  17.817  1.00  0.00     0.083 H 
ATOM   4926  CZ  PHE A 305      55.838 172.783  16.194  1.00 11.90    -0.083 A 
ATOM   4927  HZ  PHE A 305      54.899 172.221  16.054  1.00  0.00     0.083 H 
ATOM   4928  N   TRP A 306      59.033 173.334  19.672  1.00 11.06    -0.346 N 
ATOM   4929  HN  TRP A 306      59.071 172.501  19.085  1.00  0.00     0.163 HD
ATOM   4930  CA  TRP A 306      58.288 173.301  20.946  1.00 10.75     0.093 C 
ATOM   4931  HA  TRP A 306      57.528 174.117  20.929  1.00  0.00     0.088 H 
ATOM   4932  C   TRP A 306      59.206 173.530  22.129  1.00 11.22     0.241 C 
ATOM   4933  O   TRP A 306      58.768 174.046  23.156  1.00 11.42    -0.271 OA
ATOM   4934  CB  TRP A 306      57.554 171.962  21.082  1.00 11.36    -0.012 C 
ATOM   4935  HB1 TRP A 306      57.103 171.858  22.096  1.00  0.00     0.044 H 
ATOM   4936  HB2 TRP A 306      56.624 171.954  20.467  1.00  0.00     0.044 H 
ATOM   4937  CG  TRP A 306      58.445 170.745  20.748  1.00 11.50    -0.028 A 
ATOM   4938  CD1 TRP A 306      59.171 169.974  21.629  1.00 11.39    -0.016 A 
ATOM   4939  HD1 TRP A 306      59.228 170.138  22.718  1.00  0.00     0.112 H 
ATOM   4940  CD2 TRP A 306      58.658 170.173  19.430  1.00  8.69    -0.002 A 
ATOM   4941  CE2 TRP A 306      59.524 169.052  19.592  1.00  9.14     0.042 A 
ATOM   4942  CE3 TRP A 306      58.182 170.494  18.148  1.00  9.01    -0.070 A 
ATOM   4943  HE3 TRP A 306      57.490 171.341  18.007  1.00  0.00     0.084 H 
ATOM   4944  NE1 TRP A 306      59.825 168.951  20.932  1.00 10.78    -0.365 N 
ATOM   4945  HE1 TRP A 306      60.429 168.243  21.350  1.00  0.00     0.165 HD
ATOM   4946  CZ2 TRP A 306      59.939 168.249  18.503  1.00  8.97    -0.056 A 
ATOM   4947  HZ2 TRP A 306      60.603 167.381  18.652  1.00  0.00     0.086 H 
ATOM   4948  CZ3 TRP A 306      58.591 169.736  17.062  1.00 10.85    -0.082 A 
ATOM   4949  HZ3 TRP A 306      58.239 170.000  16.050  1.00  0.00     0.083 H 
ATOM   4950  CH2 TRP A 306      59.479 168.595  17.239  1.00  9.73    -0.081 A 
ATOM   4951  HH2 TRP A 306      59.788 168.001  16.362  1.00  0.00     0.083 H 
ATOM   4952  N   ARG A 307      60.468 173.112  22.016  1.00 12.23    -0.346 N 
ATOM   4953  HN  ARG A 307      60.783 172.684  21.145  1.00  0.00     0.163 HD
ATOM   4954  CA  ARG A 307      61.407 173.263  23.136  1.00 11.57     0.089 C 
ATOM   4955  HA  ARG A 307      60.982 172.755  24.033  1.00  0.00     0.087 H 
ATOM   4956  C   ARG A 307      61.635 174.751  23.470  1.00 13.50     0.241 C 
ATOM   4957  O   ARG A 307      61.809 175.104  24.641  1.00 13.52    -0.271 OA
ATOM   4958  CB  ARG A 307      62.727 172.593  22.771  1.00 12.12    -0.036 C 
ATOM   4959  HB1 ARG A 307      63.524 172.857  23.505  1.00  0.00     0.036 H 
ATOM   4960  HB2 ARG A 307      63.166 173.050  21.854  1.00  0.00     0.036 H 
ATOM   4961  CG  ARG A 307      62.603 171.068  22.619  1.00 10.76    -0.048 C 
ATOM   4962  HG1 ARG A 307      62.170 170.587  23.527  1.00  0.00     0.035 H 
ATOM   4963  HG2 ARG A 307      61.808 170.779  21.893  1.00  0.00     0.035 H 
ATOM   4964  CD  ARG A 307      63.974 170.481  22.246  1.00 13.19     0.009 C 
ATOM   4965  HD1 ARG A 307      64.748 170.692  23.021  1.00  0.00     0.064 H 
ATOM   4966  HD2 ARG A 307      64.447 171.024  21.395  1.00  0.00     0.064 H 
ATOM   4967  NE  ARG A 307      63.835 169.038  21.977  1.00 12.57    -0.227 N 
ATOM   4968  HE  ARG A 307      62.899 168.633  21.989  1.00  0.00     0.177 HD
ATOM   4969  CZ  ARG A 307      64.857 168.242  21.721  1.00 15.32     0.665 C 
ATOM   4970  NH1 ARG A 307      66.109 168.749  21.654  1.00 15.28    -0.235 N 
ATOM   4971 1HH1 ARG A 307      66.898 168.134  21.456  1.00  0.00     0.174 HD
ATOM   4972 2HH1 ARG A 307      66.264 169.744  21.817  1.00  0.00     0.174 HD
ATOM   4973  NH2 ARG A 307      64.655 166.948  21.509  1.00 12.52    -0.235 N 
ATOM   4974 1HH2 ARG A 307      65.444 166.333  21.311  1.00  0.00     0.174 HD
ATOM   4975 2HH2 ARG A 307      63.711 166.566  21.560  1.00  0.00     0.174 HD
ATOM   4976  N   LYS A 308      61.591 175.587  22.439  1.00 13.97    -0.346 N 
ATOM   4977  HN  LYS A 308      61.435 175.222  21.499  1.00  0.00     0.163 HD
ATOM   4978  CA  LYS A 308      61.765 177.036  22.639  1.00 15.69     0.089 C 
ATOM   4979  HA  LYS A 308      62.700 177.177  23.229  1.00  0.00     0.087 H 
ATOM   4980  C   LYS A 308      60.627 177.664  23.440  1.00 16.97     0.241 C 
ATOM   4981  O   LYS A 308      60.811 178.722  24.086  1.00 18.79    -0.271 OA
ATOM   4982  CB  LYS A 308      61.972 177.727  21.293  1.00 16.65    -0.038 C 
ATOM   4983  HB1 LYS A 308      61.716 178.812  21.326  1.00  0.00     0.036 H 
ATOM   4984  HB2 LYS A 308      61.219 177.414  20.532  1.00  0.00     0.036 H 
ATOM   4985  CG  LYS A 308      63.415 177.478  20.829  1.00 21.05    -0.061 C 
ATOM   4986  HG1 LYS A 308      63.735 176.443  21.092  1.00  0.00     0.033 H 
ATOM   4987  HG2 LYS A 308      64.131 178.063  21.453  1.00  0.00     0.033 H 
ATOM   4988  CD  LYS A 308      63.658 177.753  19.330  1.00 31.27    -0.043 C 
ATOM   4989  HD1 LYS A 308      63.392 176.854  18.726  1.00  0.00     0.035 H 
ATOM   4990  HD2 LYS A 308      64.752 177.811  19.122  1.00  0.00     0.035 H 
ATOM   4991  CE  LYS A 308      62.947 178.994  18.772  1.00 35.87     0.080 C 
ATOM   4992  HE1 LYS A 308      62.661 179.699  19.588  1.00  0.00     0.075 H 
ATOM   4993  HE2 LYS A 308      63.655 179.650  18.214  1.00  0.00     0.075 H 
ATOM   4994  NZ  LYS A 308      61.747 178.622  17.917  1.00 38.54    -0.079 N 
ATOM   4995  HZ1 LYS A 308      61.275 179.447  17.546  1.00  0.00     0.274 HD
ATOM   4996  HZ2 LYS A 308      61.099 178.022  18.428  1.00  0.00     0.274 HD
ATOM   4997  HZ3 LYS A 308      62.009 177.977  17.171  1.00  0.00     0.274 HD
ATOM   4998  N   LYS A 309      59.475 177.005  23.424  1.00 15.52    -0.346 N 
ATOM   4999  HN  LYS A 309      59.376 176.192  22.816  1.00  0.00     0.163 HD
[truncated: 878,457 more chars]
