# Supplementary material for: Investigation of the Mechanism of Cinnamaldehyde in Irritable Bowel Syndrome Based via Network Pharmacology, Molecular Docking, and Animal Experiments
Source: Pediatr Discov. 2025 Oct 5:e70017. Online ahead of print. doi: 10.1002/pdi3.70017 (PMC13398650; doi:10.1002/pdi3.70017)
Supplement: Supplementary file 1 — Supporting Information S1 [file PDI3-9999-0-s001.zip › Supplementary Materials/Molecular Docking/MAOB/2xfnQUGPQ.pdb]

HETATM    1  C   UNL     1       5.745 136.869  29.172  1.00  0.00      GPQ_ C  
HETATM    2  C   UNL     1       6.456 136.763  30.367  1.00  0.00      GPQ_ C  
HETATM    3  C   UNL     1       4.525 136.209  29.026  1.00  0.00      GPQ_ C  
HETATM    4  C   UNL     1       5.948 135.996  31.416  1.00  0.00      GPQ_ C  
HETATM    5  C   UNL     1       4.016 135.442  30.075  1.00  0.00      GPQ_ C  
HETATM    6  C   UNL     1       4.727 135.336  31.270  1.00  0.00      GPQ_ C  
HETATM    7  C   UNL     1       6.275 137.668  28.078  1.00  0.00      GPQ_ C  
HETATM    8  C   UNL     1       5.813 137.660  26.809  1.00  0.00      GPQ_ C  
HETATM    9  C   UNL     1       6.460 138.522  25.799  1.00  0.00      GPQ_ C  
HETATM   10  O   UNL     1       7.055 138.055  24.835  1.00  0.00      GPQ_ O  
CRYST1  131.544  222.445   86.365  90.00  90.00  90.00 C 2 2 2       1
ATOM     11  N   ASN A   3      65.474 121.698   6.390  1.00 34.16           N  
ATOM     12  CA  ASN A   3      64.754 120.413   6.540  1.00 33.50           C  
ATOM     13  C   ASN A   3      64.834 119.802   7.962  1.00 31.71           C  
ATOM     14  O   ASN A   3      63.890 119.991   8.722  1.00 30.58           O  
ATOM     15  CB  ASN A   3      65.154 119.446   5.421  1.00 35.44           C  
ATOM     16  CG  ASN A   3      64.364 118.159   5.442  1.00 37.90           C  
ATOM     17  ND2 ASN A   3      63.031 118.238   5.270  1.00 40.21           N  
ATOM     18  OD1 ASN A   3      64.951 117.095   5.617  1.00 40.22           O  
ATOM     19  N   LYS A   4      65.926 119.121   8.351  1.00 28.51           N  
ATOM     20  CA  LYS A   4      65.990 118.505   9.704  1.00 26.86           C  
ATOM     21  C   LYS A   4      66.738 119.351  10.725  1.00 25.29           C  
ATOM     22  O   LYS A   4      67.857 119.833  10.451  1.00 24.74           O  
ATOM     23  CB  LYS A   4      66.607 117.091   9.682  1.00 27.67           C  
ATOM     24  CG  LYS A   4      65.734 116.043   8.996  1.00 30.66           C  
ATOM     25  CD  LYS A   4      66.514 114.763   8.680  1.00 36.42           C  
ATOM     26  CE  LYS A   4      65.710 113.849   7.739  1.00 39.07           C  
ATOM     27  NZ  LYS A   4      64.581 113.165   8.440  1.00 40.82           N1+
ATOM     28  N   CYS A   5      66.143 119.507  11.911  1.00 21.25           N  
ATOM     29  CA  CYS A   5      66.790 120.262  13.001  1.00 20.44           C  
ATOM     30  C   CYS A   5      66.305 119.815  14.373  1.00 18.43           C  
ATOM     31  O   CYS A   5      65.469 118.896  14.478  1.00 19.04           O  
ATOM     32  CB  CYS A   5      66.622 121.778  12.784  1.00 20.25           C  
ATOM     33  SG  CYS A   5      64.893 122.287  12.876  1.00 21.62           S  
ATOM     34  N   ASP A   6      66.846 120.418  15.436  1.00 16.63           N  
ATOM     35  CA  ASP A   6      66.357 120.146  16.775  1.00 15.73           C  
ATOM     36  C   ASP A   6      65.059 120.902  17.088  1.00 14.29           C  
ATOM     37  O   ASP A   6      64.121 120.332  17.656  1.00 14.27           O  
ATOM     38  CB  ASP A   6      67.409 120.500  17.813  1.00 16.76           C  
ATOM     39  CG  ASP A   6      68.653 119.626  17.678  1.00 19.43           C  
ATOM     40  OD1 ASP A   6      68.454 118.385  17.586  1.00 22.83           O  
ATOM     41  OD2 ASP A   6      69.774 120.181  17.635  1.00 18.35           O1-
ATOM     42  N   VAL A   7      65.053 122.205  16.768  1.00 14.19           N  
ATOM     43  CA  VAL A   7      63.895 123.064  17.125  1.00 13.51           C  
ATOM     44  C   VAL A   7      63.552 123.986  15.953  1.00 12.66           C  
ATOM     45  O   VAL A   7      64.422 124.639  15.379  1.00 12.79           O  
ATOM     46  CB  VAL A   7      64.133 123.905  18.410  1.00 13.66           C  
ATOM     47  CG1 VAL A   7      62.804 124.655  18.787  1.00 12.47           C  
ATOM     48  CG2 VAL A   7      64.582 123.018  19.572  1.00 15.39           C  
ATOM     49  N   VAL A   8      62.270 123.966  15.555  1.00 12.24           N  
ATOM     50  CA  VAL A   8      61.727 124.988  14.671  1.00 11.94           C  
ATOM     51  C   VAL A   8      61.063 126.070  15.535  1.00 11.69           C  
ATOM     52  O   VAL A   8      60.246 125.765  16.405  1.00 12.23           O  
ATOM     53  CB  VAL A   8      60.678 124.396  13.708  1.00 11.61           C  
ATOM     54  CG1 VAL A   8      59.858 125.490  13.035  1.00 12.80           C  
ATOM     55  CG2 VAL A   8      61.330 123.511  12.603  1.00 13.26           C  
ATOM     56  N   VAL A   9      61.468 127.313  15.282  1.00 11.51           N  
ATOM     57  CA  VAL A   9      60.849 128.501  15.905  1.00 11.36           C  
ATOM     58  C   VAL A   9      59.981 129.127  14.840  1.00 10.75           C  
ATOM     59  O   VAL A   9      60.464 129.510  13.790  1.00 10.63           O  
ATOM     60  CB  VAL A   9      61.919 129.482  16.383  1.00 10.90           C  
ATOM     61  CG1 VAL A   9      61.229 130.742  16.959  1.00 11.86           C  
ATOM     62  CG2 VAL A   9      62.798 128.838  17.462  1.00 13.28           C  
ATOM     63  N   VAL A  10      58.686 129.230  15.116  1.00  9.61           N  
ATOM     64  CA  VAL A  10      57.734 129.885  14.212  1.00 10.02           C  
ATOM     65  C   VAL A  10      57.615 131.362  14.606  1.00 10.19           C  
ATOM     66  O   VAL A  10      57.104 131.678  15.712  1.00 10.51           O  
ATOM     67  CB  VAL A  10      56.359 129.254  14.289  1.00  8.83           C  
ATOM     68  CG1 VAL A  10      55.386 129.969  13.304  1.00 10.74           C  
ATOM     69  CG2 VAL A  10      56.434 127.679  14.031  1.00 10.27           C  
ATOM     70  N   GLY A  11      58.144 132.218  13.745  1.00  9.92           N  
ATOM     71  CA  GLY A  11      58.112 133.675  13.993  1.00 10.04           C  
ATOM     72  C   GLY A  11      59.483 134.205  14.328  1.00 11.05           C  
ATOM     73  O   GLY A  11      60.105 133.732  15.295  1.00 11.09           O  
ATOM     74  N   GLY A  12      59.898 135.242  13.597  1.00  9.61           N  
ATOM     75  CA  GLY A  12      61.175 135.890  13.818  1.00 10.55           C  
ATOM     76  C   GLY A  12      61.002 137.320  14.303  1.00 10.63           C  
ATOM     77  O   GLY A  12      61.748 138.201  13.870  1.00 11.86           O  
ATOM     78  N   GLY A  13      60.059 137.515  15.245  1.00  9.36           N  
ATOM     79  CA  GLY A  13      60.053 138.781  16.046  1.00  8.83           C  
ATOM     80  C   GLY A  13      61.105 138.661  17.156  1.00 10.41           C  
ATOM     81  O   GLY A  13      61.845 137.668  17.229  1.00 10.61           O  
ATOM     82  N   ILE A  14      61.158 139.634  18.065  1.00  8.32           N  
ATOM     83  CA  ILE A  14      62.125 139.570  19.153  1.00 10.22           C  
ATOM     84  C   ILE A  14      61.999 138.276  19.957  1.00  9.60           C  
ATOM     85  O   ILE A  14      63.013 137.681  20.369  1.00 10.50           O  
ATOM     86  CB  ILE A  14      61.999 140.814  20.047  1.00 10.31           C  
ATOM     87  CG1 ILE A  14      62.608 141.973  19.267  1.00 10.57           C  
ATOM     88  CG2 ILE A  14      62.742 140.601  21.420  1.00  9.93           C  
ATOM     89  CD1 ILE A  14      62.330 143.359  19.917  1.00 10.28           C  
ATOM     90  N   SER A  15      60.762 137.841  20.234  1.00  9.10           N  
ATOM     91  CA  SER A  15      60.604 136.616  21.022  1.00  8.16           C  
ATOM     92  C   SER A  15      61.193 135.377  20.349  1.00  8.76           C  
ATOM     93  O   SER A  15      61.956 134.611  20.992  1.00  9.24           O  
ATOM     94  CB  SER A  15      59.113 136.350  21.357  1.00  8.76           C  
ATOM     95  OG  SER A  15      59.017 135.547  22.527  1.00  9.02           O  
ATOM     96  N   GLY A  16      60.831 135.156  19.082  1.00  8.68           N  
ATOM     97  CA  GLY A  16      61.387 133.976  18.365  1.00  9.32           C  
ATOM     98  C   GLY A  16      62.896 134.078  18.211  1.00 10.64           C  
ATOM     99  O   GLY A  16      63.607 133.060  18.300  1.00  9.78           O  
ATOM    100  N   MET A  17      63.372 135.280  17.912  1.00  9.13           N  
ATOM    101  CA  MET A  17      64.828 135.514  17.754  1.00 11.06           C  
ATOM    102  C   MET A  17      65.545 135.281  19.080  1.00 11.34           C  
ATOM    103  O   MET A  17      66.650 134.703  19.078  1.00 12.46           O  
ATOM    104  CB  MET A  17      65.143 136.900  17.164  1.00 10.44           C  
ATOM    105  CG  MET A  17      64.602 137.108  15.730  1.00 12.10           C  
ATOM    106  SD  MET A  17      65.090 135.790  14.522  1.00 16.82           S  
ATOM    107  CE  MET A  17      66.676 136.364  14.069  1.00 21.97           C  
ATOM    108  N   ALA A  18      64.991 135.748  20.202  1.00 11.39           N  
ATOM    109  CA  ALA A  18      65.634 135.500  21.514  1.00 11.37           C  
ATOM    110  C   ALA A  18      65.645 134.014  21.852  1.00 12.51           C  
ATOM    111  O   ALA A  18      66.642 133.500  22.395  1.00 12.50           O  
ATOM    112  CB  ALA A  18      64.971 136.330  22.657  1.00 12.35           C  
ATOM    113  N   ALA A  19      64.551 133.331  21.554  1.00 10.23           N  
ATOM    114  CA  ALA A  19      64.505 131.870  21.751  1.00 10.96           C  
ATOM    115  C   ALA A  19      65.565 131.160  20.894  1.00 12.20           C  
ATOM    116  O   ALA A  19      66.307 130.291  21.402  1.00 12.41           O  
ATOM    117  CB  ALA A  19      63.117 131.334  21.430  1.00 11.05           C  
ATOM    118  N   ALA A  20      65.583 131.486  19.605  1.00 11.57           N  
ATOM    119  CA  ALA A  20      66.500 130.827  18.677  1.00 11.70           C  
ATOM    120  C   ALA A  20      67.945 131.077  19.107  1.00 12.71           C  
ATOM    121  O   ALA A  20      68.785 130.150  19.053  1.00 12.82           O  
ATOM    122  CB  ALA A  20      66.267 131.274  17.262  1.00 12.36           C  
ATOM    123  N   LYS A  21      68.255 132.306  19.509  1.00 12.15           N  
ATOM    124  CA  LYS A  21      69.616 132.608  19.924  1.00 12.65           C  
ATOM    125  C   LYS A  21      70.040 131.758  21.126  1.00 13.09           C  
ATOM    126  O   LYS A  21      71.167 131.204  21.136  1.00 14.05           O  
ATOM    127  CB  LYS A  21      69.772 134.102  20.225  1.00 12.43           C  
ATOM    128  CG  LYS A  21      71.179 134.456  20.777  1.00 12.39           C  
ATOM    129  CD  LYS A  21      71.324 135.982  20.964  1.00 16.11           C  
ATOM    130  CE  LYS A  21      72.723 136.345  21.543  1.00 17.46           C  
ATOM    131  NZ  LYS A  21      73.023 135.605  22.816  1.00 16.20           N1+
ATOM    132  N   LEU A  22      69.179 131.671  22.148  1.00 13.08           N  
ATOM    133  CA  LEU A  22      69.476 130.895  23.354  1.00 13.55           C  
ATOM    134  C   LEU A  22      69.723 129.440  22.952  1.00 14.38           C  
ATOM    135  O   LEU A  22      70.732 128.821  23.391  1.00 14.84           O  
ATOM    136  CB  LEU A  22      68.325 130.989  24.381  1.00 14.19           C  
ATOM    137  CG  LEU A  22      68.591 130.462  25.815  1.00 14.27           C  
ATOM    138  CD1 LEU A  22      67.671 131.140  26.841  1.00 16.54           C  
ATOM    139  CD2 LEU A  22      68.380 128.925  25.915  1.00 15.48           C  
ATOM    140  N   LEU A  23      68.812 128.887  22.150  1.00 13.31           N  
ATOM    141  CA  LEU A  23      68.970 127.476  21.724  1.00 13.76           C  
ATOM    142  C   LEU A  23      70.271 127.272  20.929  1.00 14.50           C  
ATOM    143  O   LEU A  23      70.994 126.256  21.153  1.00 14.37           O  
ATOM    144  CB  LEU A  23      67.771 127.036  20.892  1.00 12.64           C  
ATOM    145  CG  LEU A  23      66.508 126.937  21.754  1.00 13.08           C  
ATOM    146  CD1 LEU A  23      65.356 126.786  20.730  1.00 15.61           C  
ATOM    147  CD2 LEU A  23      66.510 125.808  22.859  1.00 14.80           C  
ATOM    148  N   HIS A  24      70.548 128.192  20.014  1.00 14.27           N  
ATOM    149  CA  HIS A  24      71.772 128.153  19.198  1.00 16.21           C  
ATOM    150  C   HIS A  24      73.002 128.203  20.101  1.00 17.28           C  
ATOM    151  O   HIS A  24      73.945 127.385  19.962  1.00 17.49           O  
ATOM    152  CB  HIS A  24      71.741 129.299  18.180  1.00 17.08           C  
ATOM    153  CG  HIS A  24      73.003 129.441  17.396  1.00 18.54           C  
ATOM    154  CD2 HIS A  24      74.058 130.275  17.554  1.00 21.17           C  
ATOM    155  ND1 HIS A  24      73.281 128.658  16.296  1.00 21.42           N  
ATOM    156  CE1 HIS A  24      74.468 128.998  15.810  1.00 22.15           C  
ATOM    157  NE2 HIS A  24      74.963 129.973  16.562  1.00 21.27           N  
ATOM    158  N   ASP A  25      73.010 129.133  21.046  1.00 16.73           N  
ATOM    159  CA  ASP A  25      74.152 129.262  21.999  1.00 18.17           C  
ATOM    160  C   ASP A  25      74.342 128.019  22.871  1.00 19.39           C  
ATOM    161  O   ASP A  25      75.469 127.737  23.320  1.00 20.55           O  
ATOM    162  CB  ASP A  25      73.976 130.498  22.904  1.00 17.71           C  
ATOM    163  CG  ASP A  25      74.097 131.807  22.154  1.00 17.43           C  
ATOM    164  OD1 ASP A  25      74.506 131.849  20.963  1.00 18.59           O  
ATOM    165  OD2 ASP A  25      73.702 132.842  22.756  1.00 18.17           O1-
ATOM    166  N   SER A  26      73.262 127.277  23.104  1.00 19.98           N  
ATOM    167  CA ASER A  26      73.307 126.052  23.911  0.50 20.17           C  
ATOM    168  CA BSER A  26      73.310 126.060  23.918  0.50 20.26           C  
ATOM    169  C   SER A  26      73.774 124.846  23.089  1.00 20.55           C  
ATOM    170  O   SER A  26      73.847 123.730  23.605  1.00 21.98           O  
ATOM    171  CB ASER A  26      71.923 125.738  24.486  0.50 20.36           C  
ATOM    172  CB BSER A  26      71.936 125.782  24.560  0.50 20.50           C  
ATOM    173  OG ASER A  26      71.175 124.960  23.568  0.50 19.03           O  
ATOM    174  OG BSER A  26      71.514 126.849  25.405  0.50 19.65           O  
ATOM    175  N   GLY A  27      74.059 125.056  21.804  1.00 19.99           N  
ATOM    176  CA  GLY A  27      74.550 123.975  20.951  1.00 20.14           C  
ATOM    177  C   GLY A  27      73.510 123.213  20.146  1.00 20.64           C  
ATOM    178  O   GLY A  27      73.820 122.188  19.547  1.00 21.68           O  
ATOM    179  N   LEU A  28      72.258 123.676  20.133  1.00 18.80           N  
ATOM    180  CA  LEU A  28      71.232 123.015  19.331  1.00 18.77           C  
ATOM    181  C   LEU A  28      71.136 123.607  17.929  1.00 18.05           C  
ATOM    182  O   LEU A  28      71.542 124.737  17.690  1.00 19.26           O  
ATOM    183  CB  LEU A  28      69.851 123.095  20.004  1.00 18.40           C  
ATOM    184  CG  LEU A  28      69.671 122.395  21.367  1.00 19.86           C  
ATOM    185  CD1 LEU A  28      68.227 122.554  21.878  1.00 22.01           C  
ATOM    186  CD2 LEU A  28      70.018 120.903  21.355  1.00 23.66           C  
ATOM    187  N   ASN A  29      70.604 122.813  17.016  1.00 17.56           N  
ATOM    188  CA  ASN A  29      70.377 123.187  15.631  1.00 17.06           C  
ATOM    189  C   ASN A  29      68.967 123.756  15.504  1.00 16.02           C  
ATOM    190  O   ASN A  29      67.978 123.036  15.661  1.00 15.63           O  
ATOM    191  CB  ASN A  29      70.519 121.944  14.751  1.00 18.80           C  
ATOM    192  CG  ASN A  29      71.961 121.514  14.636  1.00 23.48           C  
ATOM    193  ND2 ASN A  29      72.206 120.217  14.732  1.00 28.34           N  
ATOM    194  OD1 ASN A  29      72.849 122.350  14.466  1.00 28.17           O  
ATOM    195  N   VAL A  30      68.895 125.056  15.266  1.00 14.20           N  
ATOM    196  CA AVAL A  30      67.576 125.712  15.182  0.50 14.27           C  
ATOM    197  CA BVAL A  30      67.589 125.771  15.215  0.50 14.55           C  
ATOM    198  C   VAL A  30      67.315 126.290  13.818  1.00 13.80           C  
ATOM    199  O   VAL A  30      68.251 126.638  13.084  1.00 15.40           O  
ATOM    200  CB AVAL A  30      67.410 126.795  16.261  0.50 13.21           C  
ATOM    201  CB BVAL A  30      67.555 127.016  16.150  0.50 13.72           C  
ATOM    202  CG1AVAL A  30      67.526 126.147  17.603  0.50 15.11           C  
ATOM    203  CG1BVAL A  30      66.118 127.484  16.381  0.50 13.86           C  
ATOM    204  CG2AVAL A  30      68.407 127.985  16.057  0.50 12.39           C  
ATOM    205  CG2BVAL A  30      68.232 126.765  17.457  0.50 15.72           C  
ATOM    206  N   VAL A  31      66.025 126.387  13.461  1.00 13.83           N  
ATOM    207  CA  VAL A  31      65.615 127.063  12.246  1.00 14.23           C  
ATOM    208  C   VAL A  31      64.520 128.026  12.674  1.00 14.03           C  
ATOM    209  O   VAL A  31      63.726 127.671  13.536  1.00 13.70           O  
ATOM    210  CB  VAL A  31      65.098 126.059  11.176  1.00 15.91           C  
ATOM    211  CG1 VAL A  31      64.444 126.762  10.027  1.00 18.08           C  
ATOM    212  CG2 VAL A  31      66.303 125.246  10.620  1.00 17.25           C  
ATOM    213  N   VAL A  32      64.539 129.245  12.130  1.00 12.37           N  
ATOM    214  CA  VAL A  32      63.450 130.207  12.376  1.00 12.67           C  
ATOM    215  C   VAL A  32      62.657 130.339  11.099  1.00 11.89           C  
ATOM    216  O   VAL A  32      63.226 130.645  10.042  1.00 12.36           O  
ATOM    217  CB  VAL A  32      64.025 131.591  12.745  1.00 11.70           C  
ATOM    218  CG1 VAL A  32      62.885 132.635  12.932  1.00 13.00           C  
ATOM    219  CG2 VAL A  32      64.840 131.514  14.070  1.00 12.40           C  
ATOM    220  N   LEU A  33      61.346 130.097  11.162  1.00 10.60           N  
ATOM    221  CA  LEU A  33      60.499 130.249   9.970  1.00 10.56           C  
ATOM    222  C   LEU A  33      59.688 131.539  10.124  1.00 10.75           C  
ATOM    223  O   LEU A  33      58.873 131.639  11.044  1.00 11.65           O  
ATOM    224  CB  LEU A  33      59.580 129.039   9.783  1.00 10.38           C  
ATOM    225  CG  LEU A  33      60.326 127.695   9.701  1.00 11.93           C  
ATOM    226  CD1 LEU A  33      59.271 126.559   9.575  1.00 11.78           C  
ATOM    227  CD2 LEU A  33      61.306 127.696   8.554  1.00 12.56           C  
ATOM    228  N   GLU A  34      59.967 132.516   9.265  1.00 10.95           N  
ATOM    229  CA  GLU A  34      59.379 133.845   9.395  1.00 10.38           C  
ATOM    230  C   GLU A  34      58.511 134.119   8.183  1.00 10.47           C  
ATOM    231  O   GLU A  34      58.987 134.036   7.025  1.00 10.51           O  
ATOM    232  CB  GLU A  34      60.500 134.893   9.510  1.00 10.63           C  
ATOM    233  CG  GLU A  34      60.052 136.329   9.243  1.00  9.99           C  
ATOM    234  CD  GLU A  34      58.914 136.760  10.176  1.00 10.94           C  
ATOM    235  OE1 GLU A  34      58.982 136.487  11.404  1.00 10.41           O  
ATOM    236  OE2 GLU A  34      58.004 137.410   9.646  1.00 11.56           O1-
ATOM    237  N   ALA A  35      57.250 134.507   8.426  1.00  9.67           N  
ATOM    238  CA  ALA A  35      56.324 134.744   7.330  1.00 10.13           C  
ATOM    239  C   ALA A  35      56.703 135.896   6.376  1.00 10.02           C  
ATOM    240  O   ALA A  35      56.412 135.806   5.179  1.00 11.11           O  
ATOM    241  CB  ALA A  35      54.913 135.035   7.903  1.00 10.68           C  
ATOM    242  N   ARG A  36      57.242 136.991   6.940  1.00 10.29           N  
ATOM    243  CA  ARG A  36      57.520 138.216   6.184  1.00 10.64           C  
ATOM    244  C   ARG A  36      58.859 138.138   5.467  1.00 11.25           C  
ATOM    245  O   ARG A  36      59.675 137.251   5.740  1.00 11.41           O  
ATOM    246  CB  ARG A  36      57.539 139.435   7.118  1.00  9.82           C  
ATOM    247  CG  ARG A  36      56.135 139.741   7.661  1.00 11.88           C  
ATOM    248  CD  ARG A  36      56.273 140.979   8.489  1.00 12.20           C  
ATOM    249  NE  ARG A  36      55.019 141.650   8.868  1.00  9.80           N  
ATOM    250  CZ  ARG A  36      54.513 141.634  10.098  1.00 10.35           C  
ATOM    251  NH1 ARG A  36      55.012 140.851  11.052  1.00 10.79           N1+
ATOM    252  NH2 ARG A  36      53.481 142.463  10.402  1.00  9.94           N  
ATOM    253  N   ASP A  37      59.091 139.118   4.615  1.00 11.96           N  
ATOM    254  CA  ASP A  37      60.411 139.306   4.015  1.00 13.32           C  
ATOM    255  C   ASP A  37      61.444 140.015   4.918  1.00 13.05           C  
ATOM    256  O   ASP A  37      62.508 140.478   4.432  1.00 14.55           O  
ATOM    257  CB  ASP A  37      60.255 140.015   2.676  1.00 14.35           C  
ATOM    258  CG  ASP A  37      59.825 141.470   2.826  1.00 17.61           C  
ATOM    259  OD1 ASP A  37      59.690 141.968   3.958  1.00 18.01           O  
ATOM    260  OD2 ASP A  37      59.600 142.120   1.785  1.00 23.86           O1-
ATOM    261  N   ARG A  38      61.174 140.077   6.229  1.00 12.16           N  
ATOM    262  CA  ARG A  38      62.061 140.713   7.190  1.00 10.74           C  
ATOM    263  C   ARG A  38      61.800 140.075   8.535  1.00 10.82           C  
ATOM    264  O   ARG A  38      60.710 139.468   8.734  1.00 11.20           O  
ATOM    265  CB  ARG A  38      61.722 142.212   7.276  1.00 11.14           C  
ATOM    266  CG  ARG A  38      60.294 142.510   7.849  1.00 12.70           C  
ATOM    267  CD  ARG A  38      59.980 144.021   7.958  1.00 11.59           C  
ATOM    268  NE  ARG A  38      58.617 144.215   8.521  1.00 11.00           N  
ATOM    269  CZ  ARG A  38      58.369 144.235   9.830  1.00 10.35           C  
ATOM    270  NH1 ARG A  38      59.372 144.080  10.706  1.00 11.97           N1+
ATOM    271  NH2 ARG A  38      57.109 144.411  10.254  1.00 11.43           N  
ATOM    272  N   VAL A  39      62.763 140.231   9.438  1.00 10.23           N  
ATOM    273  CA  VAL A  39      62.577 139.897  10.845  1.00 11.21           C  
ATOM    274  C   VAL A  39      62.119 141.139  11.614  1.00 10.83           C  
ATOM    275  O   VAL A  39      62.168 142.273  11.096  1.00 12.65           O  
ATOM    276  CB  VAL A  39      63.863 139.321  11.510  1.00 11.78           C  
ATOM    277  CG1 VAL A  39      64.179 137.906  10.935  1.00 12.65           C  
ATOM    278  CG2 VAL A  39      65.075 140.267  11.408  1.00 13.83           C  
ATOM    279  N   GLY A  40      61.723 140.935  12.871  1.00 10.27           N  
ATOM    280  CA  GLY A  40      61.373 142.089  13.747  1.00 10.70           C  
ATOM    281  C   GLY A  40      59.881 142.142  14.137  1.00  9.25           C  
ATOM    282  O   GLY A  40      59.542 142.627  15.226  1.00 10.19           O  
ATOM    283  N   GLY A  41      58.997 141.684  13.266  1.00  8.93           N  
ATOM    284  CA  GLY A  41      57.552 141.579  13.607  1.00  8.07           C  
ATOM    285  C   GLY A  41      56.915 142.932  13.913  1.00  9.32           C  
ATOM    286  O   GLY A  41      56.811 143.795  13.060  1.00 10.37           O  
ATOM    287  N   ARG A  42      56.449 143.034  15.160  1.00  7.79           N  
ATOM    288  CA  ARG A  42      55.839 144.296  15.639  1.00  7.52           C  
ATOM    289  C   ARG A  42      56.865 145.395  15.933  1.00  7.90           C  
ATOM    290  O   ARG A  42      56.449 146.525  16.247  1.00  8.30           O  
ATOM    291  CB  ARG A  42      54.922 143.991  16.860  1.00  7.15           C  
ATOM    292  CG  ARG A  42      53.596 143.321  16.430  1.00  6.92           C  
ATOM    293  CD  ARG A  42      52.828 142.989  17.728  1.00  8.75           C  
ATOM    294  NE  ARG A  42      53.188 141.636  18.204  1.00  8.96           N  
ATOM    295  CZ  ARG A  42      52.745 141.081  19.325  1.00  8.17           C  
ATOM    296  NH1 ARG A  42      51.966 141.744  20.206  1.00  9.37           N1+
ATOM    297  NH2 ARG A  42      53.050 139.802  19.577  1.00  8.49           N  
ATOM    298  N   THR A  43      58.160 145.103  15.770  1.00  9.11           N  
ATOM    299  CA  THR A  43      59.180 146.156  15.620  1.00  9.09           C  
ATOM    300  C   THR A  43      59.553 146.283  14.158  1.00 10.20           C  
ATOM    301  O   THR A  43      59.621 145.303  13.434  1.00 10.56           O  
ATOM    302  CB  THR A  43      60.440 145.938  16.475  1.00  8.85           C  
ATOM    303  CG2 THR A  43      60.053 145.769  17.918  1.00  8.59           C  
ATOM    304  OG1 THR A  43      61.178 144.752  16.048  1.00 10.80           O  
ATOM    305  N   TYR A  44      59.746 147.527  13.717  1.00  9.83           N  
ATOM    306  CA  TYR A  44      60.086 147.789  12.324  1.00 10.04           C  
ATOM    307  C   TYR A  44      60.751 149.135  12.289  1.00 10.28           C  
ATOM    308  O   TYR A  44      60.112 150.161  12.584  1.00 10.42           O  
ATOM    309  CB  TYR A  44      58.832 147.799  11.435  1.00  9.71           C  
ATOM    310  CG  TYR A  44      59.110 148.166   9.997  1.00 13.06           C  
ATOM    311  CD1 TYR A  44      60.094 147.484   9.274  1.00 15.71           C  
ATOM    312  CD2 TYR A  44      58.429 149.210   9.387  1.00 20.62           C  
ATOM    313  CE1 TYR A  44      60.389 147.834   7.939  1.00 18.30           C  
ATOM    314  CE2 TYR A  44      58.710 149.554   8.060  1.00 21.31           C  
ATOM    315  CZ  TYR A  44      59.680 148.851   7.363  1.00 22.45           C  
ATOM    316  OH  TYR A  44      59.961 149.155   6.052  1.00 27.49           O  
ATOM    317  N   THR A  45      62.029 149.132  11.894  1.00  9.39           N  
ATOM    318  CA  THR A  45      62.781 150.376  11.781  1.00  9.97           C  
ATOM    319  C   THR A  45      62.928 150.696  10.303  1.00 10.38           C  
ATOM    320  O   THR A  45      63.585 149.974   9.564  1.00 12.49           O  
ATOM    321  CB  THR A  45      64.187 150.285  12.437  1.00 10.03           C  
ATOM    322  CG2 THR A  45      64.968 151.664  12.324  1.00 10.71           C  
ATOM    323  OG1 THR A  45      64.051 149.954  13.826  1.00 11.61           O  
ATOM    324  N   LEU A  46      62.276 151.773   9.872  1.00 10.69           N  
ATOM    325  CA  LEU A  46      62.376 152.251   8.491  1.00 11.29           C  
ATOM    326  C   LEU A  46      63.612 153.126   8.335  1.00 11.66           C  
ATOM    327  O   LEU A  46      63.897 153.963   9.195  1.00 11.42           O  
ATOM    328  CB  LEU A  46      61.109 153.072   8.149  1.00 12.70           C  
ATOM    329  CG  LEU A  46      61.150 153.856   6.831  1.00 15.15           C  
ATOM    330  CD1 LEU A  46      61.036 152.901   5.638  1.00 19.50           C  
ATOM    331  CD2 LEU A  46      60.040 154.913   6.819  1.00 14.48           C  
ATOM    332  N   ARG A  47      64.370 152.904   7.257  1.00 12.50           N  
ATOM    333  CA  ARG A  47      65.531 153.761   6.974  1.00 13.36           C  
ATOM    334  C   ARG A  47      65.354 154.439   5.618  1.00 12.86           C  
ATOM    335  O   ARG A  47      65.043 153.780   4.614  1.00 13.38           O  
ATOM    336  CB  ARG A  47      66.881 152.997   6.996  1.00 13.58           C  
ATOM    337  CG  ARG A  47      67.288 152.515   8.364  1.00 15.99           C  
ATOM    338  CD  ARG A  47      67.121 151.051   8.485  1.00 21.41           C  
ATOM    339  NE  ARG A  47      67.718 150.546   9.729  1.00 19.55           N  
ATOM    340  CZ  ARG A  47      67.496 149.310  10.166  1.00 19.31           C  
ATOM    341  NH1 ARG A  47      66.696 148.514   9.446  1.00 18.82           N1+
ATOM    342  NH2 ARG A  47      68.047 148.893  11.311  1.00 19.52           N  
ATOM    343  N   ASN A  48      65.502 155.769   5.610  1.00 12.93           N  
ATOM    344  CA  ASN A  48      65.543 156.524   4.345  1.00 12.98           C  
ATOM    345  C   ASN A  48      66.290 157.837   4.627  1.00 13.26           C  
ATOM    346  O   ASN A  48      66.657 158.133   5.786  1.00 13.14           O  
ATOM    347  CB  ASN A  48      64.139 156.757   3.723  1.00 12.05           C  
ATOM    348  CG  ASN A  48      63.240 157.637   4.585  1.00 12.49           C  
ATOM    349  ND2 ASN A  48      61.968 157.218   4.749  1.00 13.21           N  
ATOM    350  OD1 ASN A  48      63.657 158.696   5.063  1.00 11.85           O  
ATOM    351  N   GLN A  49      66.584 158.604   3.579  1.00 13.58           N  
ATOM    352  CA  GLN A  49      67.416 159.793   3.757  1.00 15.86           C  
ATOM    353  C   GLN A  49      66.729 160.914   4.508  1.00 15.55           C  
ATOM    354  O   GLN A  49      67.409 161.698   5.175  1.00 15.14           O  
ATOM    355  CB  GLN A  49      67.927 160.259   2.394  1.00 17.44           C  
ATOM    356  CG  GLN A  49      68.936 159.295   1.840  1.00 23.19           C  
ATOM    357  CD  GLN A  49      70.191 159.227   2.675  1.00 28.07           C  
ATOM    358  NE2 GLN A  49      70.549 158.026   3.123  1.00 31.37           N  
ATOM    359  OE1 GLN A  49      70.836 160.250   2.919  1.00 34.60           O  
ATOM    360  N   LYS A  50      65.394 160.960   4.452  1.00 13.66           N  
ATOM    361  CA  LYS A  50      64.662 162.061   5.107  1.00 14.63           C  
ATOM    362  C   LYS A  50      64.587 161.870   6.609  1.00 14.38           C  
ATOM    363  O   LYS A  50      64.531 162.844   7.349  1.00 15.74           O  
ATOM    364  CB  LYS A  50      63.232 162.201   4.543  1.00 14.17           C  
ATOM    365  CG  LYS A  50      63.162 162.729   3.099  1.00 16.87           C  
ATOM    366  CD  LYS A  50      63.594 164.165   3.006  1.00 22.72           C  
ATOM    367  CE  LYS A  50      63.240 164.726   1.635  1.00 26.34           C  
ATOM    368  NZ  LYS A  50      63.626 166.168   1.564  1.00 30.93           N1+
ATOM    369  N   VAL A  51      64.557 160.624   7.080  1.00 12.26           N  
ATOM    370  CA  VAL A  51      64.428 160.410   8.525  1.00 11.78           C  
ATOM    371  C   VAL A  51      65.696 159.841   9.182  1.00 11.34           C  
ATOM    372  O   VAL A  51      65.769 159.775  10.421  1.00 12.11           O  
ATOM    373  CB  VAL A  51      63.252 159.437   8.824  1.00 11.75           C  
ATOM    374  CG1 VAL A  51      62.000 159.877   8.108  1.00 13.46           C  
ATOM    375  CG2 VAL A  51      63.589 158.024   8.393  1.00 12.70           C  
ATOM    376  N   LYS A  52      66.636 159.368   8.342  1.00 12.10           N  
ATOM    377  CA  LYS A  52      67.773 158.496   8.749  1.00 12.40           C  
ATOM    378  C   LYS A  52      67.260 157.116   9.185  1.00 12.88           C  
ATOM    379  O   LYS A  52      67.427 156.139   8.454  1.00 13.81           O  
ATOM    380  CB  LYS A  52      68.671 159.125   9.832  1.00 14.05           C  
ATOM    381  CG  LYS A  52      69.984 158.354  10.007  1.00 17.02           C  
ATOM    382  CD  LYS A  52      71.139 159.290  10.298  1.00 27.99           C  
ATOM    383  CE  LYS A  52      71.378 159.453  11.754  1.00 30.44           C  
ATOM    384  NZ  LYS A  52      72.316 160.628  11.999  1.00 29.93           N1+
ATOM    385  N   TYR A  53      66.632 157.059  10.366  1.00 12.25           N  
ATOM    386  CA  TYR A  53      65.934 155.833  10.784  1.00 11.49           C  
ATOM    387  C   TYR A  53      64.747 156.260  11.633  1.00 11.47           C  
ATOM    388  O   TYR A  53      64.779 157.322  12.257  1.00 10.94           O  
ATOM    389  CB  TYR A  53      66.838 154.908  11.635  1.00 12.22           C  
ATOM    390  CG  TYR A  53      67.339 155.500  12.938  1.00 12.27           C  
ATOM    391  CD1 TYR A  53      66.590 155.418  14.124  1.00 12.55           C  
ATOM    392  CD2 TYR A  53      68.559 156.203  12.975  1.00 10.76           C  
ATOM    393  CE1 TYR A  53      67.056 155.961  15.314  1.00 13.35           C  
ATOM    394  CE2 TYR A  53      69.057 156.752  14.186  1.00 12.13           C  
ATOM    395  CZ  TYR A  53      68.285 156.646  15.337  1.00 15.54           C  
ATOM    396  OH  TYR A  53      68.745 157.189  16.500  1.00 16.22           O  
ATOM    397  N   VAL A  54      63.710 155.431  11.644  1.00  9.61           N  
ATOM    398  CA  VAL A  54      62.558 155.707  12.546  1.00  9.96           C  
ATOM    399  C   VAL A  54      61.865 154.397  12.886  1.00  9.74           C  
ATOM    400  O   VAL A  54      61.591 153.546  12.021  1.00 10.54           O  
ATOM    401  CB  VAL A  54      61.542 156.734  11.946  1.00  9.56           C  
ATOM    402  CG1 VAL A  54      60.927 156.239  10.607  1.00 11.16           C  
ATOM    403  CG2 VAL A  54      60.417 157.053  12.961  1.00 11.27           C  
ATOM    404  N   ASP A  55      61.573 154.231  14.174  1.00  9.83           N  
ATOM    405  CA  ASP A  55      60.778 153.088  14.607  1.00  8.98           C  
ATOM    406  C   ASP A  55      59.298 153.313  14.301  1.00  9.75           C  
ATOM    407  O   ASP A  55      58.684 154.283  14.850  1.00 11.25           O  
ATOM    408  CB  ASP A  55      60.944 152.881  16.117  1.00  8.84           C  
ATOM    409  CG  ASP A  55      62.278 152.198  16.484  1.00 10.97           C  
ATOM    410  OD1 ASP A  55      62.685 151.302  15.733  1.00 12.74           O  
ATOM    411  OD2 ASP A  55      62.836 152.550  17.552  1.00 12.68           O1-
ATOM    412  N   LEU A  56      58.742 152.454  13.433  1.00  9.11           N  
ATOM    413  CA  LEU A  56      57.305 152.525  13.126  1.00  8.89           C  
ATOM    414  C   LEU A  56      56.489 151.548  13.985  1.00  8.78           C  
ATOM    415  O   LEU A  56      55.243 151.629  14.025  1.00  9.12           O  
ATOM    416  CB  LEU A  56      57.053 152.270  11.649  1.00  9.68           C  
ATOM    417  CG  LEU A  56      57.610 153.332  10.728  1.00 10.80           C  
ATOM    418  CD1 LEU A  56      57.237 152.953   9.292  1.00 14.46           C  
ATOM    419  CD2 LEU A  56      57.082 154.676  11.067  1.00 15.81           C  
ATOM    420  N   GLY A  57      57.184 150.582  14.607  1.00  8.31           N  
ATOM    421  CA  GLY A  57      56.549 149.735  15.628  1.00  8.85           C  
ATOM    422  C   GLY A  57      57.075 149.993  17.017  1.00  7.90           C  
ATOM    423  O   GLY A  57      57.366 151.160  17.391  1.00  9.37           O  
ATOM    424  N   GLY A  58      57.267 148.914  17.777  1.00  7.87           N  
ATOM    425  CA  GLY A  58      57.752 149.048  19.176  1.00  7.86           C  
ATOM    426  C   GLY A  58      59.082 149.785  19.211  1.00  8.71           C  
ATOM    427  O   GLY A  58      59.949 149.532  18.360  1.00  9.09           O  
ATOM    428  N   SER A  59      59.257 150.685  20.197  1.00  8.72           N  
ATOM    429  CA ASER A  59      60.434 151.592  20.228  0.50  8.42           C  
ATOM    430  CA BSER A  59      60.463 151.524  20.225  0.50  9.67           C  
ATOM    431  C   SER A  59      61.019 151.794  21.628  1.00  8.96           C  
ATOM    432  O   SER A  59      62.260 151.820  21.806  1.00  9.24           O  
ATOM    433  CB ASER A  59      60.060 152.973  19.672  0.50  8.25           C  
ATOM    434  CB BSER A  59      60.183 152.848  19.524  0.50 10.05           C  
ATOM    435  OG ASER A  59      61.215 153.797  19.481  0.50  5.91           O  
ATOM    436  OG BSER A  59      59.238 153.592  20.237  0.50 14.51           O  
ATOM    437  N   TYR A  60      60.146 151.999  22.608  1.00  8.32           N  
ATOM    438  CA  TYR A  60      60.614 152.454  23.924  1.00  9.76           C  
ATOM    439  C   TYR A  60      61.037 151.345  24.828  1.00 10.03           C  
ATOM    440  O   TYR A  60      60.445 150.274  24.855  1.00 10.01           O  
ATOM    441  CB  TYR A  60      59.504 153.281  24.636  1.00 11.23           C  
ATOM    442  CG  TYR A  60      59.094 154.451  23.789  1.00  8.47           C  
ATOM    443  CD1 TYR A  60      57.868 154.453  23.108  1.00  9.91           C  
ATOM    444  CD2 TYR A  60      59.967 155.551  23.603  1.00 10.51           C  
ATOM    445  CE1 TYR A  60      57.536 155.499  22.254  1.00  8.72           C  
ATOM    446  CE2 TYR A  60      59.639 156.598  22.731  1.00 10.44           C  
ATOM    447  CZ  TYR A  60      58.424 156.557  22.080  1.00  9.80           C  
ATOM    448  OH  TYR A  60      58.104 157.578  21.220  1.00 11.40           O  
ATOM    449  N   VAL A  61      62.093 151.618  25.592  1.00  9.17           N  
ATOM    450  CA  VAL A  61      62.469 150.741  26.690  1.00  9.28           C  
ATOM    451  C   VAL A  61      62.732 151.586  27.932  1.00  8.74           C  
ATOM    452  O   VAL A  61      62.935 152.810  27.836  1.00  9.56           O  
ATOM    453  CB  VAL A  61      63.726 149.870  26.339  1.00  9.20           C  
ATOM    454  CG1 VAL A  61      63.410 148.890  25.199  1.00  9.78           C  
ATOM    455  CG2 VAL A  61      64.956 150.787  26.014  1.00 10.11           C  
ATOM    456  N   GLY A  62      62.751 150.950  29.098  1.00  8.93           N  
ATOM    457  CA  GLY A  62      62.992 151.733  30.297  1.00  9.79           C  
ATOM    458  C   GLY A  62      63.376 150.910  31.490  1.00 10.22           C  
ATOM    459  O   GLY A  62      63.494 149.704  31.403  1.00 11.28           O  
ATOM    460  N   PRO A  63      63.567 151.584  32.620  1.00 10.73           N  
ATOM    461  CA  PRO A  63      63.967 150.868  33.852  1.00 11.39           C  
ATOM    462  C   PRO A  63      63.020 149.742  34.218  1.00 11.35           C  
ATOM    463  O   PRO A  63      61.795 149.832  34.000  1.00 11.34           O  
ATOM    464  CB  PRO A  63      63.967 151.960  34.930  1.00 11.88           C  
ATOM    465  CG  PRO A  63      63.220 153.125  34.312  1.00 12.62           C  
ATOM    466  CD  PRO A  63      63.420 153.035  32.823  1.00 11.92           C  
ATOM    467  N   THR A  64      63.631 148.702  34.779  1.00 11.50           N  
ATOM    468  CA  THR A  64      62.993 147.396  35.076  1.00 11.36           C  
ATOM    469  C   THR A  64      62.832 146.454  33.879  1.00 11.42           C  
ATOM    470  O   THR A  64      62.439 145.301  34.059  1.00 12.59           O  
ATOM    471  CB  THR A  64      61.680 147.439  35.894  1.00 11.33           C  
ATOM    472  CG2 THR A  64      61.752 148.413  37.054  1.00 11.91           C  
ATOM    473  OG1 THR A  64      60.543 147.765  35.051  1.00 10.56           O  
ATOM    474  N   GLN A  65      63.145 146.917  32.673  1.00 11.12           N  
ATOM    475  CA  GLN A  65      63.089 146.058  31.489  1.00 10.55           C  
ATOM    476  C   GLN A  65      64.467 145.470  31.222  1.00 10.29           C  
ATOM    477  O   GLN A  65      65.099 145.741  30.194  1.00 10.37           O  
ATOM    478  CB  GLN A  65      62.562 146.830  30.282  1.00 11.18           C  
ATOM    479  CG  GLN A  65      61.115 147.367  30.503  1.00  8.84           C  
ATOM    480  CD  GLN A  65      60.624 148.109  29.286  1.00  9.83           C  
ATOM    481  NE2 GLN A  65      59.332 148.510  29.290  1.00 10.10           N  
ATOM    482  OE1 GLN A  65      61.376 148.290  28.316  1.00  9.21           O  
ATOM    483  N   ASN A  66      64.913 144.636  32.171  1.00 10.23           N  
ATOM    484  CA  ASN A  66      66.333 144.291  32.170  1.00 11.87           C  
ATOM    485  C   ASN A  66      66.743 143.290  31.117  1.00 11.86           C  
ATOM    486  O   ASN A  66      67.926 143.269  30.692  1.00 11.69           O  
ATOM    487  CB  ASN A  66      66.712 143.819  33.566  1.00 11.86           C  
ATOM    488  CG  ASN A  66      66.623 144.943  34.573  1.00 13.05           C  
ATOM    489  ND2 ASN A  66      65.900 144.688  35.649  1.00 14.33           N  
ATOM    490  OD1 ASN A  66      67.146 146.052  34.346  1.00 13.88           O  
ATOM    491  N   ARG A  67      65.790 142.474  30.650  1.00 11.76           N  
ATOM    492  CA  ARG A  67      66.115 141.438  29.655  1.00 11.67           C  
ATOM    493  C   ARG A  67      66.366 142.036  28.276  1.00 10.70           C  
ATOM    494  O   ARG A  67      67.339 141.695  27.615  1.00 11.35           O  
ATOM    495  CB  ARG A  67      65.054 140.307  29.593  1.00 11.37           C  
ATOM    496  CG  ARG A  67      64.826 139.632  30.968  1.00 13.58           C  
ATOM    497  CD  ARG A  67      63.731 138.526  30.874  1.00 16.11           C  
ATOM    498  NE  ARG A  67      63.754 137.780  32.151  1.00 16.87           N  
ATOM    499  CZ  ARG A  67      63.114 138.123  33.252  1.00 20.51           C  
ATOM    500  NH1 ARG A  67      62.316 139.192  33.279  1.00 23.11           N1+
ATOM    501  NH2 ARG A  67      63.294 137.385  34.342  1.00 18.40           N  
ATOM    502  N   ILE A  68      65.489 142.932  27.825  1.00 11.49           N  
ATOM    503  CA  ILE A  68      65.695 143.552  26.516  1.00 11.02           C  
ATOM    504  C   ILE A  68      66.943 144.448  26.568  1.00 11.62           C  
ATOM    505  O   ILE A  68      67.648 144.513  25.587  1.00 11.38           O  
ATOM    506  CB  ILE A  68      64.426 144.366  26.005  1.00 12.14           C  
ATOM    507  CG1 ILE A  68      64.626 144.894  24.580  1.00 11.04           C  
ATOM    508  CG2 ILE A  68      64.046 145.486  26.987  1.00 12.08           C  
ATOM    509  CD1 ILE A  68      64.760 143.852  23.500  1.00 12.86           C  
ATOM    510  N   LEU A  69      67.210 145.105  27.707  1.00 11.11           N  
ATOM    511  CA  LEU A  69      68.389 145.930  27.818  1.00 11.31           C  
ATOM    512  C   LEU A  69      69.653 145.062  27.713  1.00 11.58           C  
ATOM    513  O   LEU A  69      70.631 145.455  27.034  1.00 12.30           O  
ATOM    514  CB  LEU A  69      68.363 146.712  29.134  1.00 10.98           C  
ATOM    515  CG  LEU A  69      67.311 147.827  29.138  1.00 10.49           C  
ATOM    516  CD1 LEU A  69      67.217 148.360  30.564  1.00 13.01           C  
ATOM    517  CD2 LEU A  69      67.624 148.981  28.168  1.00 12.43           C  
ATOM    518  N   ARG A  70      69.606 143.891  28.358  1.00 12.06           N  
ATOM    519  CA  ARG A  70      70.781 143.004  28.370  1.00 10.91           C  
ATOM    520  C   ARG A  70      71.002 142.424  26.974  1.00 11.70           C  
ATOM    521  O   ARG A  70      72.122 142.373  26.466  1.00 12.11           O  
ATOM    522  CB  ARG A  70      70.657 141.919  29.463  1.00 12.17           C  
ATOM    523  CG  ARG A  70      71.722 140.761  29.361  1.00 11.37           C  
ATOM    524  CD  ARG A  70      71.205 139.569  28.552  1.00 14.07           C  
ATOM    525  NE  ARG A  70      70.022 138.999  29.211  1.00 13.51           N  
ATOM    526  CZ  ARG A  70      69.123 138.247  28.589  1.00 14.30           C  
ATOM    527  NH1 ARG A  70      69.303 137.923  27.324  1.00 11.76           N1+
ATOM    528  NH2 ARG A  70      68.065 137.780  29.244  1.00 14.67           N  
ATOM    529  N   LEU A  71      69.937 141.937  26.357  1.00 11.44           N  
ATOM    530  CA  LEU A  71      70.047 141.402  25.003  1.00 11.27           C  
ATOM    531  C   LEU A  71      70.556 142.445  24.028  1.00 11.70           C  
ATOM    532  O   LEU A  71      71.504 142.192  23.237  1.00 12.27           O  
ATOM    533  CB  LEU A  71      68.685 140.827  24.556  1.00 10.38           C  
ATOM    534  CG  LEU A  71      68.636 140.326  23.105  1.00 12.68           C  
ATOM    535  CD1 LEU A  71      69.618 139.133  22.869  1.00 13.58           C  
ATOM    536  CD2 LEU A  71      67.181 139.867  22.802  1.00 11.01           C  
ATOM    537  N   ALA A  72      69.992 143.659  24.084  1.00 11.47           N  
ATOM    538  CA  ALA A  72      70.409 144.672  23.166  1.00 12.76           C  
ATOM    539  C   ALA A  72      71.885 145.083  23.398  1.00 12.90           C  
ATOM    540  O   ALA A  72      72.607 145.323  22.432  1.00 12.56           O  
ATOM    541  CB  ALA A  72      69.467 145.895  23.281  1.00 12.75           C  
ATOM    542  N   LYS A  73      72.288 145.149  24.664  1.00 13.13           N  
ATOM    543  CA  LYS A  73      73.687 145.528  24.993  1.00 12.75           C  
ATOM    544  C   LYS A  73      74.649 144.480  24.404  1.00 13.44           C  
ATOM    545  O   LYS A  73      75.692 144.846  23.785  1.00 14.35           O  
ATOM    546  CB  LYS A  73      73.886 145.635  26.492  1.00 13.17           C  
ATOM    547  CG  LYS A  73      75.253 146.235  26.889  1.00 15.21           C  
ATOM    548  CD  LYS A  73      75.285 146.369  28.382  1.00 17.45           C  
ATOM    549  CE  LYS A  73      76.601 147.018  28.823  1.00 23.01           C  
ATOM    550  NZ  LYS A  73      76.511 147.347  30.259  1.00 26.79           N1+
ATOM    551  N   GLU A  74      74.297 143.219  24.580  1.00 15.07           N  
ATOM    552  CA  GLU A  74      75.156 142.110  24.142  1.00 15.60           C  
ATOM    553  C   GLU A  74      75.296 142.171  22.619  1.00 15.79           C  
ATOM    554  O   GLU A  74      76.367 141.844  22.083  1.00 16.37           O  
ATOM    555  CB  GLU A  74      74.592 140.749  24.565  1.00 16.12           C  
ATOM    556  CG  GLU A  74      75.496 139.605  24.166  1.00 19.53           C  
ATOM    557  CD  GLU A  74      74.894 138.265  24.475  1.00 20.32           C  
ATOM    558  OE1 GLU A  74      75.002 137.375  23.591  1.00 21.93           O  
ATOM    559  OE2 GLU A  74      74.345 138.116  25.596  1.00 22.23           O1-
ATOM    560  N   LEU A  75      74.238 142.619  21.916  1.00 14.20           N  
ATOM    561  CA  LEU A  75      74.280 142.775  20.459  1.00 13.84           C  
ATOM    562  C   LEU A  75      74.989 144.043  19.970  1.00 13.87           C  
ATOM    563  O   LEU A  75      75.090 144.276  18.764  1.00 15.77           O  
ATOM    564  CB  LEU A  75      72.852 142.720  19.861  1.00 13.54           C  
ATOM    565  CG  LEU A  75      72.083 141.424  20.158  1.00 13.01           C  
ATOM    566  CD1 LEU A  75      70.600 141.619  19.797  1.00 12.55           C  
ATOM    567  CD2 LEU A  75      72.695 140.215  19.356  1.00 13.20           C  
ATOM    568  N   GLY A  76      75.458 144.859  20.907  1.00 13.92           N  
ATOM    569  CA  GLY A  76      76.234 146.066  20.592  1.00 14.62           C  
ATOM    570  C   GLY A  76      75.417 147.336  20.431  1.00 15.32           C  
ATOM    571  O   GLY A  76      75.890 148.333  19.875  1.00 16.85           O  
ATOM    572  N   LEU A  77      74.176 147.301  20.902  1.00 14.96           N  
ATOM    573  CA  LEU A  77      73.284 148.456  20.798  1.00 15.15           C  
ATOM    574  C   LEU A  77      73.393 149.382  21.998  1.00 15.42           C  
ATOM    575  O   LEU A  77      73.805 148.967  23.091  1.00 16.90           O  
ATOM    576  CB  LEU A  77      71.834 147.962  20.638  1.00 15.09           C  
ATOM    577  CG  LEU A  77      71.667 147.085  19.397  1.00 13.61           C  
ATOM    578  CD1 LEU A  77      70.208 146.595  19.342  1.00 15.34           C  
ATOM    579  CD2 LEU A  77      72.027 147.741  18.074  1.00 14.70           C  
ATOM    580  N   GLU A  78      73.031 150.651  21.796  1.00 16.02           N  
ATOM    581  CA  GLU A  78      73.054 151.661  22.837  1.00 16.90           C  
ATOM    582  C   GLU A  78      71.666 152.329  22.905  1.00 15.61           C  
ATOM    583  O   GLU A  78      70.930 152.288  21.923  1.00 14.06           O  
ATOM    584  CB  GLU A  78      74.078 152.760  22.512  1.00 18.80           C  
ATOM    585  CG  GLU A  78      75.530 152.300  22.378  1.00 24.80           C  
ATOM    586  CD  GLU A  78      76.455 153.498  22.270  1.00 33.53           C  
ATOM    587  OE1 GLU A  78      76.078 154.509  21.616  1.00 37.27           O  
ATOM    588  OE2 GLU A  78      77.555 153.434  22.853  1.00 38.54           O1-
ATOM    589  N   THR A  79      71.329 152.877  24.076  1.00 15.35           N  
ATOM    590  CA  THR A  79      70.082 153.658  24.228  1.00 14.37           C  
ATOM    591  C   THR A  79      70.379 155.146  24.364  1.00 14.06           C  
ATOM    592  O   THR A  79      71.513 155.558  24.616  1.00 14.36           O  
ATOM    593  CB  THR A  79      69.245 153.226  25.438  1.00 14.27           C  
ATOM    594  CG2 THR A  79      68.963 151.667  25.368  1.00 14.45           C  
ATOM    595  OG1 THR A  79      69.923 153.550  26.675  1.00 16.17           O  
ATOM    596  N   TYR A  80      69.334 155.954  24.183  1.00 13.19           N  
ATOM    597  CA  TYR A  80      69.375 157.360  24.553  1.00 13.83           C  
ATOM    598  C   TYR A  80      68.033 157.717  25.184  1.00 13.58           C  
ATOM    599  O   TYR A  80      67.037 156.995  24.999  1.00 12.69           O  
ATOM    600  CB  TYR A  80      69.637 158.248  23.344  1.00 13.66           C  
ATOM    601  CG  TYR A  80      68.517 158.329  22.348  1.00 15.09           C  
ATOM    602  CD1 TYR A  80      67.593 159.388  22.407  1.00 15.87           C  
ATOM    603  CD2 TYR A  80      68.361 157.368  21.349  1.00 14.23           C  
ATOM    604  CE1 TYR A  80      66.563 159.481  21.528  1.00 18.88           C  
ATOM    605  CE2 TYR A  80      67.313 157.466  20.440  1.00 18.02           C  
ATOM    606  CZ  TYR A  80      66.432 158.541  20.550  1.00 17.87           C  
ATOM    607  OH  TYR A  80      65.407 158.646  19.673  1.00 20.73           O  
ATOM    608  N   LYS A  81      68.002 158.839  25.900  1.00 12.83           N  
ATOM    609  CA  LYS A  81      66.790 159.201  26.654  1.00 13.10           C  
ATOM    610  C   LYS A  81      65.880 160.051  25.780  1.00 13.04           C  
ATOM    611  O   LYS A  81      66.303 161.036  25.148  1.00 14.11           O  
ATOM    612  CB  LYS A  81      67.140 159.983  27.926  1.00 14.27           C  
ATOM    613  CG  LYS A  81      67.766 159.145  28.999  1.00 16.78           C  
ATOM    614  CD  LYS A  81      68.150 160.055  30.147  1.00 23.13           C  
ATOM    615  CE  LYS A  81      68.460 159.282  31.386  1.00 28.05           C  
ATOM    616  NZ  LYS A  81      69.028 160.252  32.394  1.00 32.49           N1+
ATOM    617  N   VAL A  82      64.590 159.709  25.819  1.00 11.27           N  
ATOM    618  CA  VAL A  82      63.534 160.475  25.146  1.00 11.31           C  
ATOM    619  C   VAL A  82      63.510 161.854  25.829  1.00 11.22           C  
ATOM    620  O   VAL A  82      63.656 161.948  27.051  1.00 11.18           O  
ATOM    621  CB  VAL A  82      62.181 159.706  25.372  1.00 10.80           C  
ATOM    622  CG1 VAL A  82      60.972 160.562  24.956  1.00 11.12           C  
ATOM    623  CG2 VAL A  82      62.223 158.375  24.590  1.00 11.82           C  
ATOM    624  N   ASN A  83      63.291 162.909  25.049  1.00 10.93           N  
ATOM    625  CA  ASN A  83      63.323 164.258  25.605  1.00 11.07           C  
ATOM    626  C   ASN A  83      62.215 164.550  26.619  1.00 10.90           C  
ATOM    627  O   ASN A  83      61.048 164.506  26.273  1.00 10.95           O  
ATOM    628  CB  ASN A  83      63.277 165.310  24.510  1.00 10.55           C  
ATOM    629  CG  ASN A  83      63.420 166.701  25.076  1.00 13.46           C  
ATOM    630  ND2 ASN A  83      62.463 167.574  24.787  1.00 11.85           N  
ATOM    631  OD1 ASN A  83      64.374 166.963  25.826  1.00 13.65           O  
ATOM    632  N   GLU A  84      62.585 164.855  27.854  1.00 11.07           N  
ATOM    633  CA  GLU A  84      61.604 165.256  28.864  1.00 12.66           C  
ATOM    634  C   GLU A  84      62.149 166.414  29.713  1.00 13.29           C  
ATOM    635  O   GLU A  84      61.828 166.512  30.908  1.00 14.17           O  
ATOM    636  CB  GLU A  84      61.156 164.060  29.755  1.00 12.50           C  
ATOM    637  CG  GLU A  84      59.706 164.330  30.340  1.00 13.47           C  
ATOM    638  CD  GLU A  84      59.149 163.208  31.175  1.00 16.82           C  
ATOM    639  OE1 GLU A  84      59.934 162.496  31.843  1.00 19.58           O  
ATOM    640  OE2 GLU A  84      57.921 163.026  31.210  1.00 15.27           O1-
ATOM    641  N   VAL A  85      63.003 167.233  29.097  1.00 13.32           N  
ATOM    642  CA  VAL A  85      63.662 168.360  29.788  1.00 14.10           C  
ATOM    643  C   VAL A  85      62.630 169.436  30.126  1.00 14.41           C  
ATOM    644  O   VAL A  85      62.553 169.874  31.290  1.00 15.50           O  
ATOM    645  CB  VAL A  85      64.797 168.956  28.939  1.00 13.85           C  
ATOM    646  CG1 VAL A  85      65.350 170.243  29.584  1.00 16.21           C  
ATOM    647  CG2 VAL A  85      65.915 167.935  28.744  1.00 16.19           C  
ATOM    648  N   GLU A  86      61.796 169.779  29.138  1.00 13.77           N  
ATOM    649  CA  GLU A  86      60.828 170.891  29.271  1.00 12.50           C  
ATOM    650  C   GLU A  86      59.461 170.369  29.772  1.00 11.94           C  
ATOM    651  O   GLU A  86      59.345 169.189  30.171  1.00 12.45           O  
ATOM    652  CB  GLU A  86      60.707 171.653  27.961  1.00 12.38           C  
ATOM    653  CG  GLU A  86      62.066 172.132  27.371  1.00 13.36           C  
ATOM    654  CD  GLU A  86      62.814 171.111  26.517  1.00 17.27           C  
ATOM    655  OE1 GLU A  86      62.344 169.957  26.387  1.00 14.44           O  
ATOM    656  OE2 GLU A  86      63.905 171.460  26.003  1.00 15.93           O1-
ATOM    657  N   ARG A  87      58.444 171.223  29.765  1.00 10.86           N  
ATOM    658  CA  ARG A  87      57.171 170.853  30.397  1.00 11.06           C  
ATOM    659  C   ARG A  87      56.323 169.928  29.510  1.00 10.22           C  
ATOM    660  O   ARG A  87      56.349 170.034  28.257  1.00 10.80           O  
ATOM    661  CB  ARG A  87      56.333 172.108  30.715  1.00 12.44           C  
ATOM    662  CG  ARG A  87      57.104 173.145  31.585  1.00 14.45           C  
ATOM    663  CD  ARG A  87      56.317 174.467  31.618  1.00 13.86           C  
ATOM    664  NE  ARG A  87      56.255 175.089  30.293  1.00 15.20           N  
ATOM    665  CZ  ARG A  87      55.537 176.172  29.993  1.00 17.16           C  
ATOM    666  NH1 ARG A  87      54.788 176.743  30.939  1.00 18.29           N1+
ATOM    667  NH2 ARG A  87      55.560 176.676  28.765  1.00 15.20           N  
ATOM    668  N   LEU A  88      55.531 169.096  30.179  1.00 11.04           N  
ATOM    669  CA  LEU A  88      54.535 168.255  29.490  1.00 10.61           C  
ATOM    670  C   LEU A  88      53.292 169.083  29.315  1.00 10.04           C  
ATOM    671  O   LEU A  88      53.134 170.126  29.978  1.00 10.48           O  
ATOM    672  CB  LEU A  88      54.206 167.021  30.349  1.00 10.94           C  
ATOM    673  CG  LEU A  88      55.325 165.958  30.491  1.00 12.51           C  
ATOM    674  CD1 LEU A  88      56.587 166.465  31.258  1.00 13.65           C  
ATOM    675  CD2 LEU A  88      54.713 164.742  31.168  1.00 13.17           C  
ATOM    676  N   ILE A  89      52.397 168.659  28.428  1.00  8.52           N  
ATOM    677  CA  ILE A  89      51.107 169.364  28.270  1.00  9.68           C  
ATOM    678  C   ILE A  89      49.949 168.394  28.442  1.00  9.27           C  
ATOM    679  O   ILE A  89      49.964 167.307  27.877  1.00 10.45           O  
ATOM    680  CB  ILE A  89      50.978 169.981  26.844  1.00  8.93           C  
ATOM    681  CG1 ILE A  89      51.944 171.158  26.669  1.00 10.10           C  
ATOM    682  CG2 ILE A  89      49.505 170.460  26.551  1.00 10.54           C  
ATOM    683  CD1 ILE A  89      52.139 171.548  25.165  1.00  9.79           C  
ATOM    684  N   HIS A  90      48.958 168.800  29.241  1.00  9.50           N  
ATOM    685  CA  HIS A  90      47.635 168.143  29.254  1.00  9.80           C  
ATOM    686  C   HIS A  90      46.665 169.075  28.540  1.00 10.06           C  
ATOM    687  O   HIS A  90      46.490 170.247  28.967  1.00 10.24           O  
ATOM    688  CB  HIS A  90      47.173 167.906  30.713  1.00 10.00           C  
ATOM    689  CG  HIS A  90      45.901 167.115  30.846  1.00 11.67           C  
ATOM    690  CD2 HIS A  90      45.325 166.168  30.052  1.00 12.12           C  
ATOM    691  ND1 HIS A  90      45.040 167.288  31.911  1.00 14.79           N  
ATOM    692  CE1 HIS A  90      43.996 166.483  31.778  1.00 16.16           C  
ATOM    693  NE2 HIS A  90      44.149 165.780  30.669  1.00 13.20           N  
ATOM    694  N   HIS A  91      46.051 168.596  27.446  1.00  9.29           N  
ATOM    695  CA  HIS A  91      45.067 169.388  26.700  1.00 10.53           C  
ATOM    696  C   HIS A  91      43.701 168.799  26.954  1.00 11.61           C  
ATOM    697  O   HIS A  91      43.457 167.626  26.683  1.00 10.95           O  
ATOM    698  CB  HIS A  91      45.422 169.338  25.224  1.00  9.77           C  
ATOM    699  CG  HIS A  91      44.556 170.196  24.355  1.00  9.56           C  
ATOM    700  CD2 HIS A  91      43.444 169.904  23.629  1.00 10.14           C  
ATOM    701  ND1 HIS A  91      44.841 171.523  24.109  1.00  9.87           N  
ATOM    702  CE1 HIS A  91      43.927 172.014  23.285  1.00 10.98           C  
ATOM    703  NE2 HIS A  91      43.056 171.061  22.995  1.00 11.43           N  
ATOM    704  N   VAL A  92      42.835 169.608  27.546  1.00 11.89           N  
ATOM    705  CA  VAL A  92      41.521 169.105  27.957  1.00 14.39           C  
ATOM    706  C   VAL A  92      40.501 170.225  27.775  1.00 14.65           C  
ATOM    707  O   VAL A  92      40.800 171.396  28.062  1.00 14.37           O  
ATOM    708  CB  VAL A  92      41.568 168.485  29.385  1.00 15.12           C  
ATOM    709  CG1 VAL A  92      41.999 169.505  30.431  1.00 17.84           C  
ATOM    710  CG2 VAL A  92      40.210 167.822  29.741  1.00 19.81           C  
ATOM    711  N   LYS A  93      39.349 169.840  27.209  1.00 15.80           N  
ATOM    712  CA  LYS A  93      38.270 170.792  26.833  1.00 17.43           C  
ATOM    713  C   LYS A  93      38.824 172.000  26.043  1.00 16.28           C  
ATOM    714  O   LYS A  93      38.457 173.170  26.272  1.00 17.49           O  
ATOM    715  CB  LYS A  93      37.497 171.204  28.096  1.00 18.67           C  
ATOM    716  CG  LYS A  93      36.669 170.006  28.679  1.00 24.82           C  
ATOM    717  CD  LYS A  93      35.440 170.466  29.528  1.00 30.38           C  
ATOM    718  CE  LYS A  93      34.302 169.387  29.563  1.00 34.81           C  
ATOM    719  NZ  LYS A  93      32.884 169.958  29.715  1.00 36.07           N1+
ATOM    720  N   GLY A  94      39.716 171.692  25.119  1.00 14.55           N  
ATOM    721  CA  GLY A  94      40.141 172.638  24.110  1.00 14.21           C  
ATOM    722  C   GLY A  94      41.224 173.593  24.557  1.00 13.64           C  
ATOM    723  O   GLY A  94      41.561 174.500  23.789  1.00 14.24           O  
ATOM    724  N   LYS A  95      41.769 173.392  25.764  1.00 12.19           N  
ATOM    725  CA  LYS A  95      42.853 174.225  26.299  1.00 11.60           C  
ATOM    726  C   LYS A  95      44.037 173.391  26.786  1.00 11.06           C  
ATOM    727  O   LYS A  95      43.858 172.280  27.293  1.00 10.61           O  
ATOM    728  CB  LYS A  95      42.344 175.100  27.465  1.00 12.85           C  
ATOM    729  CG  LYS A  95      41.236 176.067  27.007  1.00 16.95           C  
ATOM    730  CD  LYS A  95      40.588 176.766  28.216  1.00 23.08           C  
ATOM    731  CE  LYS A  95      41.471 177.852  28.783  1.00 30.54           C  
ATOM    732  NZ  LYS A  95      42.267 177.394  29.942  1.00 35.28           N1+
ATOM    733  N   SER A  96      45.225 173.986  26.691  1.00 10.62           N  
ATOM    734  CA  SER A  96      46.466 173.353  27.183  1.00  9.94           C  
ATOM    735  C   SER A  96      46.934 173.849  28.549  1.00 11.44           C  
ATOM    736  O   SER A  96      46.990 175.078  28.810  1.00 11.87           O  
ATOM    737  CB  SER A  96      47.606 173.513  26.153  1.00  9.61           C  
ATOM    738  OG  SER A  96      47.267 172.809  24.967  1.00  9.91           O  
ATOM    739  N   TYR A  97      47.344 172.890  29.367  1.00 11.69           N  
ATOM    740  CA  TYR A  97      47.836 173.117  30.723  1.00 12.92           C  
ATOM    741  C   TYR A  97      49.198 172.446  30.904  1.00 13.00           C  
ATOM    742  O   TYR A  97      49.296 171.211  31.010  1.00 13.68           O  
ATOM    743  CB  TYR A  97      46.835 172.568  31.762  1.00 13.96           C  
ATOM    744  CG  TYR A  97      45.452 173.138  31.618  1.00 16.02           C  
ATOM    745  CD1 TYR A  97      44.519 172.534  30.789  1.00 12.97           C  
ATOM    746  CD2 TYR A  97      45.100 174.316  32.274  1.00 18.83           C  
ATOM    747  CE1 TYR A  97      43.234 173.065  30.626  1.00 17.58           C  
ATOM    748  CE2 TYR A  97      43.803 174.868  32.105  1.00 19.21           C  
ATOM    749  CZ  TYR A  97      42.910 174.242  31.303  1.00 18.53           C  
ATOM    750  OH  TYR A  97      41.645 174.769  31.144  1.00 19.55           O  
ATOM    751  N   PRO A  98      50.269 173.242  30.953  1.00 13.80           N  
ATOM    752  CA  PRO A  98      51.607 172.673  31.122  1.00 13.64           C  
ATOM    753  C   PRO A  98      51.820 172.134  32.532  1.00 13.81           C  
ATOM    754  O   PRO A  98      51.217 172.627  33.503  1.00 15.07           O  
ATOM    755  CB  PRO A  98      52.563 173.848  30.839  1.00 14.95           C  
ATOM    756  CG  PRO A  98      51.752 174.845  30.104  1.00 18.65           C  
ATOM    757  CD  PRO A  98      50.327 174.689  30.636  1.00 15.13           C  
ATOM    758  N   PHE A  99      52.634 171.092  32.636  1.00 13.39           N  
ATOM    759  CA  PHE A  99      52.894 170.496  33.953  1.00 14.00           C  
ATOM    760  C   PHE A  99      54.182 169.683  33.942  1.00 15.15           C  
ATOM    761  O   PHE A  99      54.795 169.468  32.897  1.00 14.53           O  
ATOM    762  CB  PHE A  99      51.708 169.612  34.412  1.00 14.20           C  
ATOM    763  CG  PHE A  99      51.595 168.305  33.676  1.00 14.39           C  
ATOM    764  CD1 PHE A  99      52.070 167.137  34.247  1.00 12.86           C  
ATOM    765  CD2 PHE A  99      50.987 168.236  32.425  1.00 12.67           C  
ATOM    766  CE1 PHE A  99      51.994 165.909  33.585  1.00 12.97           C  
ATOM    767  CE2 PHE A  99      50.889 166.999  31.745  1.00 13.14           C  
ATOM    768  CZ  PHE A  99      51.383 165.826  32.323  1.00 11.65           C  
ATOM    769  N   ARG A 100      54.586 169.261  35.145  1.00 16.01           N  
ATOM    770  CA  ARG A 100      55.695 168.315  35.309  1.00 19.65           C  
ATOM    771  C   ARG A 100      55.254 167.219  36.256  1.00 20.73           C  
ATOM    772  O   ARG A 100      54.345 167.421  37.085  1.00 20.84           O  
ATOM    773  CB  ARG A 100      56.931 169.039  35.855  1.00 20.46           C  
ATOM    774  CG  ARG A 100      57.589 169.938  34.807  1.00 25.08           C  
ATOM    775  CD  ARG A 100      58.515 170.995  35.428  1.00 31.15           C  
ATOM    776  NE  ARG A 100      59.221 171.774  34.404  1.00 32.19           N  
ATOM    777  CZ  ARG A 100      60.154 171.264  33.590  1.00 32.85           C  
ATOM    778  NH1 ARG A 100      60.496 169.983  33.668  1.00 35.22           N1+
ATOM    779  NH2 ARG A 100      60.735 172.032  32.694  1.00 33.02           N  
ATOM    780  N   GLY A 101      55.904 166.062  36.131  1.00 22.96           N  
ATOM    781  CA  GLY A 101      55.604 164.922  37.004  1.00 25.23           C  
ATOM    782  C   GLY A 101      54.799 163.934  36.202  1.00 26.88           C  
ATOM    783  O   GLY A 101      54.426 164.240  35.058  1.00 27.58           O  
ATOM    784  N   PRO A 102      54.542 162.742  36.774  1.00 27.52           N  
ATOM    785  CA  PRO A 102      53.814 161.659  36.091  1.00 28.02           C  
ATOM    786  C   PRO A 102      52.357 161.996  35.729  1.00 27.34           C  
ATOM    787  O   PRO A 102      51.904 161.598  34.653  1.00 26.83           O  
ATOM    788  CB  PRO A 102      53.864 160.495  37.107  1.00 28.52           C  
ATOM    789  CG  PRO A 102      54.184 161.158  38.454  1.00 28.93           C  
ATOM    790  CD  PRO A 102      55.079 162.303  38.087  1.00 28.01           C  
ATOM    791  N   PHE A 103      51.640 162.741  36.573  1.00 26.62           N  
ATOM    792  CA  PHE A 103      50.227 163.065  36.305  1.00 26.06           C  
ATOM    793  C   PHE A 103      49.943 164.570  36.322  1.00 25.63           C  
ATOM    794  O   PHE A 103      50.503 165.274  37.142  1.00 24.53           O  
ATOM    795  CB  PHE A 103      49.334 162.402  37.357  1.00 27.77           C  
ATOM    796  CG  PHE A 103      49.525 160.922  37.469  1.00 28.72           C  
ATOM    797  CD1 PHE A 103      50.481 160.399  38.333  1.00 31.00           C  
ATOM    798  CD2 PHE A 103      48.745 160.063  36.715  1.00 29.57           C  
ATOM    799  CE1 PHE A 103      50.666 159.015  38.437  1.00 34.30           C  
ATOM    800  CE2 PHE A 103      48.929 158.664  36.813  1.00 32.60           C  
ATOM    801  CZ  PHE A 103      49.878 158.159  37.682  1.00 31.16           C  
ATOM    802  N   PRO A 104      49.024 165.075  35.452  1.00 24.80           N  
ATOM    803  CA  PRO A 104      48.717 166.524  35.540  1.00 26.10           C  
ATOM    804  C   PRO A 104      48.199 166.933  36.939  1.00 25.92           C  
ATOM    805  O   PRO A 104      47.478 166.164  37.559  1.00 27.23           O  
ATOM    806  CB  PRO A 104      47.657 166.735  34.454  1.00 25.63           C  
ATOM    807  CG  PRO A 104      47.707 165.495  33.584  1.00 25.25           C  
ATOM    808  CD  PRO A 104      48.260 164.389  34.392  1.00 25.31           C  
ATOM    809  N   PRO A 105      48.584 168.119  37.458  1.00 27.27           N  
ATOM    810  CA  PRO A 105      48.111 168.428  38.805  1.00 27.28           C  
ATOM    811  C   PRO A 105      46.593 168.695  38.782  1.00 26.62           C  
ATOM    812  O   PRO A 105      46.049 169.158  37.780  1.00 27.10           O  
ATOM    813  CB  PRO A 105      48.894 169.696  39.179  1.00 27.88           C  
ATOM    814  CG  PRO A 105      49.285 170.300  37.841  1.00 29.06           C  
ATOM    815  CD  PRO A 105      49.514 169.144  36.944  1.00 27.45           C  
ATOM    816  N   VAL A 106      45.925 168.348  39.864  1.00 26.11           N  
ATOM    817  CA  VAL A 106      44.498 168.579  39.981  1.00 26.55           C  
ATOM    818  C   VAL A 106      44.320 169.517  41.140  1.00 26.50           C  
ATOM    819  O   VAL A 106      44.729 169.190  42.251  1.00 26.55           O  
ATOM    820  CB  VAL A 106      43.777 167.242  40.267  1.00 26.23           C  
ATOM    821  CG1 VAL A 106      42.301 167.456  40.533  1.00 25.46           C  
ATOM    822  CG2 VAL A 106      43.950 166.308  39.060  1.00 26.85           C  
ATOM    823  N   TRP A 107      43.687 170.669  40.888  1.00 26.88           N  
ATOM    824  CA  TRP A 107      43.555 171.690  41.935  1.00 27.17           C  
ATOM    825  C   TRP A 107      42.277 171.598  42.772  1.00 25.59           C  
ATOM    826  O   TRP A 107      42.310 171.813  43.973  1.00 26.35           O  
ATOM    827  CB  TRP A 107      43.741 173.097  41.363  1.00 27.95           C  
ATOM    828  CG  TRP A 107      45.184 173.356  41.104  1.00 32.34           C  
ATOM    829  CD1 TRP A 107      45.860 173.106  39.944  1.00 34.75           C  
ATOM    830  CD2 TRP A 107      46.157 173.836  42.047  1.00 36.18           C  
ATOM    831  CE2 TRP A 107      47.403 173.881  41.374  1.00 38.56           C  
ATOM    832  CE3 TRP A 107      46.093 174.262  43.390  1.00 39.44           C  
ATOM    833  NE1 TRP A 107      47.197 173.423  40.096  1.00 37.56           N  
ATOM    834  CZ2 TRP A 107      48.580 174.336  41.995  1.00 39.72           C  
ATOM    835  CZ3 TRP A 107      47.265 174.713  44.009  1.00 41.05           C  
ATOM    836  CH2 TRP A 107      48.493 174.742  43.308  1.00 41.62           C  
ATOM    837  N   ASN A 108      41.153 171.287  42.141  1.00 24.71           N  
ATOM    838  CA  ASN A 108      39.914 171.111  42.915  1.00 23.72           C  
ATOM    839  C   ASN A 108      40.067 170.003  43.993  1.00 23.92           C  
ATOM    840  O   ASN A 108      40.420 168.875  43.661  1.00 22.42           O  
ATOM    841  CB  ASN A 108      38.777 170.836  41.943  1.00 24.69           C  
ATOM    842  CG  ASN A 108      37.454 170.648  42.636  1.00 25.07           C  
ATOM    843  ND2 ASN A 108      36.421 171.239  42.074  1.00 26.42           N  
ATOM    844  OD1 ASN A 108      37.364 169.988  43.678  1.00 27.73           O  
ATOM    845  N   PRO A 109      39.851 170.314  45.290  1.00 22.39           N  
ATOM    846  CA  PRO A 109      40.127 169.309  46.313  1.00 22.71           C  
ATOM    847  C   PRO A 109      39.282 168.024  46.174  1.00 21.83           C  
ATOM    848  O   PRO A 109      39.804 166.946  46.471  1.00 22.13           O  
ATOM    849  CB  PRO A 109      39.823 170.009  47.657  1.00 23.94           C  
ATOM    850  CG  PRO A 109      39.569 171.427  47.317  1.00 23.17           C  
ATOM    851  CD  PRO A 109      39.580 171.657  45.858  1.00 23.71           C  
ATOM    852  N   ILE A 110      38.009 168.137  45.775  1.00 21.08           N  
ATOM    853  CA  ILE A 110      37.154 166.927  45.574  1.00 21.09           C  
ATOM    854  C   ILE A 110      37.684 166.098  44.417  1.00 20.46           C  
ATOM    855  O   ILE A 110      37.801 164.854  44.508  1.00 19.32           O  
ATOM    856  CB  ILE A 110      35.657 167.272  45.277  1.00 22.16           C  
ATOM    857  CG1 ILE A 110      34.987 167.954  46.484  1.00 24.04           C  
ATOM    858  CG2 ILE A 110      34.853 166.000  44.764  1.00 22.60           C  
ATOM    859  CD1 ILE A 110      35.027 167.180  47.812  1.00 26.72           C  
ATOM    860  N   THR A 111      38.033 166.794  43.347  1.00 18.89           N  
ATOM    861  CA  THR A 111      38.536 166.154  42.141  1.00 19.01           C  
ATOM    862  C   THR A 111      39.901 165.544  42.457  1.00 19.01           C  
ATOM    863  O   THR A 111      40.235 164.447  41.963  1.00 18.75           O  
ATOM    864  CB  THR A 111      38.638 167.162  41.006  1.00 20.34           C  
ATOM    865  CG2 THR A 111      39.020 166.472  39.716  1.00 19.08           C  
ATOM    866  OG1 THR A 111      37.348 167.763  40.824  1.00 23.82           O  
ATOM    867  N   TYR A 112      40.689 166.250  43.268  1.00 18.20           N  
ATOM    868  CA  TYR A 112      41.973 165.715  43.706  1.00 18.69           C  
ATOM    869  C   TYR A 112      41.803 164.383  44.455  1.00 18.12           C  
ATOM    870  O   TYR A 112      42.540 163.423  44.183  1.00 18.95           O  
ATOM    871  CB  TYR A 112      42.809 166.739  44.542  1.00 19.32           C  
ATOM    872  CG  TYR A 112      44.073 166.068  45.061  1.00 21.61           C  
ATOM    873  CD1 TYR A 112      44.095 165.442  46.314  1.00 23.03           C  
ATOM    874  CD2 TYR A 112      45.219 165.970  44.258  1.00 26.54           C  
ATOM    875  CE1 TYR A 112      45.226 164.765  46.786  1.00 28.00           C  
ATOM    876  CE2 TYR A 112      46.383 165.288  44.737  1.00 30.15           C  
ATOM    877  CZ  TYR A 112      46.367 164.694  46.004  1.00 30.23           C  
ATOM    878  OH  TYR A 112      47.476 164.008  46.501  1.00 31.34           O  
ATOM    879  N   LEU A 113      40.860 164.302  45.405  1.00 16.65           N  
ATOM    880  CA  LEU A 113      40.613 163.047  46.104  1.00 15.35           C  
ATOM    881  C   LEU A 113      40.242 161.936  45.104  1.00 15.20           C  
ATOM    882  O   LEU A 113      40.660 160.781  45.264  1.00 15.56           O  
ATOM    883  CB  LEU A 113      39.454 163.167  47.115  1.00 15.93           C  
ATOM    884  CG  LEU A 113      39.734 164.124  48.299  1.00 17.09           C  
ATOM    885  CD1 LEU A 113      38.527 164.191  49.196  1.00 19.51           C  
ATOM    886  CD2 LEU A 113      40.980 163.658  49.074  1.00 16.70           C  
ATOM    887  N   ASP A 114      39.425 162.297  44.123  1.00 14.76           N  
ATOM    888  CA  ASP A 114      38.912 161.281  43.191  1.00 14.86           C  
ATOM    889  C   ASP A 114      40.062 160.747  42.313  1.00 14.23           C  
ATOM    890  O   ASP A 114      40.199 159.525  42.124  1.00 14.06           O  
ATOM    891  CB  ASP A 114      37.782 161.863  42.343  1.00 14.63           C  
ATOM    892  CG  ASP A 114      36.985 160.766  41.602  1.00 12.75           C  
ATOM    893  OD1 ASP A 114      36.611 159.756  42.252  1.00 13.74           O  
ATOM    894  OD2 ASP A 114      36.748 160.981  40.401  1.00 13.98           O1-
ATOM    895  N   HIS A 115      40.876 161.659  41.784  1.00 14.73           N  
ATOM    896  CA  HIS A 115      42.062 161.242  40.978  1.00 13.99           C  
ATOM    897  C   HIS A 115      43.034 160.424  41.803  1.00 14.15           C  
ATOM    898  O   HIS A 115      43.503 159.363  41.361  1.00 13.55           O  
ATOM    899  CB  HIS A 115      42.809 162.457  40.406  1.00 14.54           C  
ATOM    900  CG  HIS A 115      42.145 163.065  39.215  1.00 15.01           C  
ATOM    901  CD2 HIS A 115      40.934 163.661  39.073  1.00 14.59           C  
ATOM    902  ND1 HIS A 115      42.750 163.112  37.978  1.00 16.85           N  
ATOM    903  CE1 HIS A 115      41.929 163.700  37.121  1.00 16.88           C  
ATOM    904  NE2 HIS A 115      40.830 164.047  37.763  1.00 14.72           N  
ATOM    905  N   ASN A 116      43.371 160.921  42.991  1.00 13.41           N  
ATOM    906  CA  ASN A 116      44.304 160.189  43.836  1.00 13.99           C  
ATOM    907  C   ASN A 116      43.793 158.789  44.107  1.00 13.83           C  
ATOM    908  O   ASN A 116      44.538 157.819  43.987  1.00 14.74           O  
ATOM    909  CB  ASN A 116      44.574 160.946  45.142  1.00 14.69           C  
ATOM    910  CG  ASN A 116      45.496 160.175  46.089  1.00 14.21           C  
ATOM    911  ND2 ASN A 116      46.756 160.069  45.727  1.00 14.77           N  
ATOM    912  OD1 ASN A 116      45.050 159.653  47.130  1.00 20.23           O  
ATOM    913  N   ASN A 117      42.498 158.677  44.430  1.00 12.97           N  
ATOM    914  CA  ASN A 117      41.907 157.381  44.732  1.00 12.51           C  
ATOM    915  C   ASN A 117      41.873 156.503  43.488  1.00 12.76           C  
ATOM    916  O   ASN A 117      42.051 155.288  43.624  1.00 13.59           O  
ATOM    917  CB  ASN A 117      40.495 157.529  45.306  1.00 13.37           C  
ATOM    918  CG  ASN A 117      39.853 156.183  45.605  1.00 11.24           C  
ATOM    919  ND2 ASN A 117      40.307 155.537  46.648  1.00 11.63           N  
ATOM    920  OD1 ASN A 117      38.914 155.744  44.883  1.00 15.92           O  
ATOM    921  N   PHE A 118      41.645 157.070  42.301  1.00 12.62           N  
ATOM    922  CA  PHE A 118      41.564 156.202  41.114  1.00 13.75           C  
ATOM    923  C   PHE A 118      42.902 155.437  40.893  1.00 12.61           C  
ATOM    924  O   PHE A 118      42.892 154.209  40.825  1.00 12.52           O  
ATOM    925  CB  PHE A 118      41.166 156.961  39.841  1.00 14.17           C  
ATOM    926  CG  PHE A 118      41.400 156.158  38.607  1.00 17.61           C  
ATOM    927  CD1 PHE A 118      40.554 155.119  38.283  1.00 22.55           C  
ATOM    928  CD2 PHE A 118      42.523 156.384  37.853  1.00 19.11           C  
ATOM    929  CE1 PHE A 118      40.841 154.333  37.138  1.00 19.16           C  
ATOM    930  CE2 PHE A 118      42.802 155.609  36.722  1.00 23.55           C  
ATOM    931  CZ  PHE A 118      41.961 154.597  36.394  1.00 19.28           C  
ATOM    932  N   TRP A 119      44.020 156.165  40.820  1.00 13.00           N  
ATOM    933  CA  TRP A 119      45.328 155.535  40.597  1.00 11.85           C  
ATOM    934  C   TRP A 119      45.694 154.559  41.724  1.00 12.82           C  
ATOM    935  O   TRP A 119      46.130 153.420  41.489  1.00 11.88           O  
ATOM    936  CB  TRP A 119      46.431 156.606  40.402  1.00 13.62           C  
ATOM    937  CG  TRP A 119      46.135 157.550  39.273  1.00 12.10           C  
ATOM    938  CD1 TRP A 119      45.799 158.868  39.379  1.00 11.83           C  
ATOM    939  CD2 TRP A 119      46.094 157.239  37.868  1.00 17.44           C  
ATOM    940  CE2 TRP A 119      45.744 158.431  37.188  1.00 17.80           C  
ATOM    941  CE3 TRP A 119      46.359 156.084  37.125  1.00 19.27           C  
ATOM    942  NE1 TRP A 119      45.582 159.410  38.136  1.00 15.05           N  
ATOM    943  CZ2 TRP A 119      45.646 158.501  35.799  1.00 22.90           C  
ATOM    944  CZ3 TRP A 119      46.255 156.146  35.749  1.00 26.55           C  
ATOM    945  CH2 TRP A 119      45.910 157.346  35.090  1.00 27.12           C  
ATOM    946  N   ARG A 120      45.479 155.020  42.961  1.00 11.78           N  
ATOM    947  CA  ARG A 120      45.715 154.210  44.139  1.00 11.72           C  
ATOM    948  C   ARG A 120      44.954 152.903  44.071  1.00 13.04           C  
ATOM    949  O   ARG A 120      45.510 151.836  44.337  1.00 13.22           O  
ATOM    950  CB  ARG A 120      45.324 155.000  45.414  1.00 12.17           C  
ATOM    951  CG  ARG A 120      45.708 154.271  46.681  1.00 13.90           C  
ATOM    952  CD  ARG A 120      45.365 155.190  47.884  1.00 15.18           C  
ATOM    953  NE  ARG A 120      43.908 155.433  47.962  1.00 15.27           N  
ATOM    954  CZ  ARG A 120      43.386 156.440  48.672  1.00 18.39           C  
ATOM    955  NH1 ARG A 120      44.196 157.245  49.351  1.00 15.62           N1+
ATOM    956  NH2 ARG A 120      42.090 156.642  48.728  1.00 15.53           N  
ATOM    957  N   THR A 121      43.682 152.985  43.668  1.00 12.73           N  
ATOM    958  CA  THR A 121      42.824 151.799  43.650  1.00 12.75           C  
ATOM    959  C   THR A 121      43.240 150.854  42.519  1.00 12.23           C  
ATOM    960  O   THR A 121      43.215 149.637  42.717  1.00 12.41           O  
ATOM    961  CB  THR A 121      41.325 152.187  43.540  1.00 14.59           C  
ATOM    962  CG2 THR A 121      40.465 150.950  43.590  1.00 14.67           C  
ATOM    963  OG1 THR A 121      41.005 153.013  44.662  1.00 13.97           O  
ATOM    964  N   MET A 122      43.647 151.394  41.376  1.00 11.89           N  
ATOM    965  CA  MET A 122      44.202 150.547  40.301  1.00 11.70           C  
ATOM    966  C   MET A 122      45.364 149.711  40.809  1.00 10.83           C  
ATOM    967  O   MET A 122      45.408 148.497  40.571  1.00 10.28           O  
ATOM    968  CB  MET A 122      44.680 151.379  39.094  1.00 11.96           C  
ATOM    969  CG  MET A 122      43.551 152.131  38.390  1.00 15.73           C  
ATOM    970  SD  MET A 122      42.431 151.021  37.469  1.00 21.54           S  
ATOM    971  CE  MET A 122      43.412 150.711  36.074  1.00 24.82           C  
ATOM    972  N   ASP A 123      46.243 150.341  41.588  1.00 10.21           N  
ATOM    973  CA  ASP A 123      47.422 149.637  42.081  1.00 11.21           C  
ATOM    974  C   ASP A 123      47.068 148.711  43.250  1.00 11.00           C  
ATOM    975  O   ASP A 123      47.570 147.584  43.349  1.00 11.49           O  
ATOM    976  CB  ASP A 123      48.537 150.642  42.444  1.00 10.93           C  
ATOM    977  CG  ASP A 123      49.167 151.300  41.241  1.00 12.18           C  
ATOM    978  OD1 ASP A 123      49.313 150.651  40.172  1.00 10.23           O  
ATOM    979  OD2 ASP A 123      49.539 152.496  41.353  1.00 12.50           O1-
ATOM    980  N   ASP A 124      46.107 149.136  44.083  1.00 11.69           N  
ATOM    981  CA  ASP A 124      45.658 148.272  45.179  1.00 12.20           C  
ATOM    982  C   ASP A 124      45.067 146.947  44.627  1.00 11.71           C  
ATOM    983  O   ASP A 124      45.358 145.839  45.101  1.00 12.38           O  
ATOM    984  CB  ASP A 124      44.576 148.939  46.036  1.00 13.09           C  
ATOM    985  CG  ASP A 124      45.071 150.103  46.893  1.00 17.04           C  
ATOM    986  OD1 ASP A 124      46.297 150.286  47.087  1.00 17.88           O  
ATOM    987  OD2 ASP A 124      44.155 150.841  47.364  1.00 19.31           O1-
ATOM    988  N   MET A 125      44.185 147.095  43.636  1.00 11.50           N  
ATOM    989  CA  MET A 125      43.578 145.920  43.011  1.00 10.18           C  
ATOM    990  C   MET A 125      44.629 145.052  42.388  1.00 10.13           C  
ATOM    991  O   MET A 125      44.560 143.823  42.506  1.00  9.94           O  
ATOM    992  CB  MET A 125      42.502 146.350  41.983  1.00 10.12           C  
ATOM    993  CG  MET A 125      41.268 147.023  42.661  1.00  9.53           C  
ATOM    994  SD  MET A 125      40.102 147.660  41.468  1.00 13.08           S  
ATOM    995  CE  MET A 125      39.149 146.201  41.111  1.00 13.41           C  
ATOM    996  N   GLY A 126      45.598 145.689  41.729  1.00 10.80           N  
ATOM    997  CA  GLY A 126      46.711 144.956  41.054  1.00 12.30           C  
ATOM    998  C   GLY A 126      47.484 144.065  42.014  1.00 12.81           C  
ATOM    999  O   GLY A 126      47.868 142.963  41.651  1.00 12.56           O  
ATOM   1000  N   ARG A 127      47.633 144.517  43.270  1.00 14.17           N  
ATOM   1001  CA  ARG A 127      48.391 143.731  44.251  1.00 15.04           C  
ATOM   1002  C   ARG A 127      47.699 142.433  44.637  1.00 14.50           C  
ATOM   1003  O   ARG A 127      48.362 141.518  45.149  1.00 15.74           O  
ATOM   1004  CB  ARG A 127      48.717 144.553  45.504  1.00 15.94           C  
ATOM   1005  CG  ARG A 127      49.858 145.493  45.265  1.00 19.14           C  
ATOM   1006  CD  ARG A 127      50.347 146.138  46.543  1.00 24.09           C  
ATOM   1007  NE  ARG A 127      50.334 147.535  46.208  1.00 29.12           N  
ATOM   1008  CZ  ARG A 127      49.388 148.374  46.599  1.00 24.45           C  
ATOM   1009  NH1 ARG A 127      48.442 147.998  47.451  1.00 29.64           N1+
ATOM   1010  NH2 ARG A 127      49.433 149.596  46.166  1.00 25.91           N  
ATOM   1011  N   GLU A 128      46.401 142.322  44.349  1.00 12.71           N  
ATOM   1012  CA  GLU A 128      45.635 141.093  44.562  1.00 12.81           C  
ATOM   1013  C   GLU A 128      45.830 140.048  43.458  1.00 11.55           C  
ATOM   1014  O   GLU A 128      45.419 138.883  43.600  1.00 12.23           O  
ATOM   1015  CB  GLU A 128      44.120 141.443  44.647  1.00 13.12           C  
ATOM   1016  CG  GLU A 128      43.751 142.360  45.801  1.00 15.33           C  
ATOM   1017  CD  GLU A 128      44.040 141.728  47.129  1.00 21.89           C  
ATOM   1018  OE1 GLU A 128      43.409 140.681  47.456  1.00 22.90           O  
ATOM   1019  OE2 GLU A 128      44.933 142.266  47.827  1.00 25.60           O1-
ATOM   1020  N   ILE A 129      46.467 140.446  42.347  1.00 11.38           N  
ATOM   1021  CA  ILE A 129      46.480 139.623  41.129  1.00 12.43           C  
ATOM   1022  C   ILE A 129      47.876 139.064  40.868  1.00 10.97           C  
ATOM   1023  O   ILE A 129      48.814 139.794  40.562  1.00 11.89           O  
ATOM   1024  CB  ILE A 129      46.097 140.513  39.930  1.00 11.41           C  
ATOM   1025  CG1 ILE A 129      44.717 141.160  40.161  1.00 11.92           C  
ATOM   1026  CG2 ILE A 129      46.153 139.681  38.599  1.00 12.25           C  
ATOM   1027  CD1 ILE A 129      44.410 142.205  39.026  1.00 12.11           C  
ATOM   1028  N   PRO A 130      48.047 137.741  40.987  1.00 10.66           N  
ATOM   1029  CA  PRO A 130      49.389 137.177  40.716  1.00 11.14           C  
ATOM   1030  C   PRO A 130      49.812 137.368  39.256  1.00 10.43           C  
ATOM   1031  O   PRO A 130      49.014 137.142  38.316  1.00 11.37           O  
ATOM   1032  CB  PRO A 130      49.214 135.677  41.041  1.00 11.80           C  
ATOM   1033  CG  PRO A 130      48.007 135.631  41.970  1.00 12.85           C  
ATOM   1034  CD  PRO A 130      47.067 136.721  41.389  1.00 10.41           C  
ATOM   1035  N   SER A 131      51.033 137.839  39.066  1.00 11.43           N  
ATOM   1036  CA  SER A 131      51.563 138.091  37.703  1.00 11.81           C  
ATOM   1037  C   SER A 131      51.563 136.851  36.845  1.00 11.89           C  
ATOM   1038  O   SER A 131      51.294 136.937  35.616  1.00 11.66           O  
ATOM   1039  CB  SER A 131      52.982 138.640  37.796  1.00 13.06           C  
ATOM   1040  OG  SER A 131      52.913 139.926  38.350  1.00 17.61           O  
ATOM   1041  N   ASP A 132      51.810 135.697  37.459  1.00 12.45           N  
ATOM   1042  CA  ASP A 132      51.886 134.485  36.651  1.00 12.95           C  
ATOM   1043  C   ASP A 132      50.596 133.681  36.590  1.00 12.94           C  
ATOM   1044  O   ASP A 132      50.552 132.610  35.967  1.00 13.43           O  
ATOM   1045  CB  ASP A 132      53.041 133.579  37.139  1.00 13.33           C  
ATOM   1046  CG  ASP A 132      52.884 133.136  38.580  1.00 18.76           C  
ATOM   1047  OD1 ASP A 132      51.938 133.565  39.295  1.00 21.73           O  
ATOM   1048  OD2 ASP A 132      53.733 132.293  38.993  1.00 22.90           O1-
ATOM   1049  N   ALA A 133      49.537 134.195  37.216  1.00 12.12           N  
ATOM   1050  CA  ALA A 133      48.272 133.477  37.290  1.00 12.82           C  
ATOM   1051  C   ALA A 133      47.162 134.446  37.699  1.00 11.85           C  
ATOM   1052  O   ALA A 133      46.589 134.353  38.791  1.00 11.97           O  
ATOM   1053  CB  ALA A 133      48.360 132.293  38.325  1.00 13.24           C  
ATOM   1054  N   PRO A 134      46.795 135.369  36.800  1.00 11.61           N  
ATOM   1055  CA  PRO A 134      45.805 136.384  37.218  1.00 11.71           C  
ATOM   1056  C   PRO A 134      44.420 135.802  37.568  1.00 11.94           C  
ATOM   1057  O   PRO A 134      43.708 136.400  38.374  1.00 11.67           O  
ATOM   1058  CB  PRO A 134      45.736 137.370  36.005  1.00 10.86           C  
ATOM   1059  CG  PRO A 134      46.402 136.590  34.827  1.00 11.31           C  
ATOM   1060  CD  PRO A 134      47.429 135.688  35.513  1.00 10.67           C  
ATOM   1061  N   TRP A 135      44.067 134.665  36.957  1.00 12.36           N  
ATOM   1062  CA  TRP A 135      42.808 133.977  37.240  1.00 12.98           C  
ATOM   1063  C   TRP A 135      42.766 133.477  38.708  1.00 14.09           C  
ATOM   1064  O   TRP A 135      41.722 133.044  39.152  1.00 14.91           O  
ATOM   1065  CB  TRP A 135      42.605 132.788  36.262  1.00 14.33           C  
ATOM   1066  CG  TRP A 135      43.818 131.917  36.212  1.00 14.63           C  
ATOM   1067  CD1 TRP A 135      44.119 130.871  37.058  1.00 17.86           C  
ATOM   1068  CD2 TRP A 135      44.917 132.040  35.322  1.00 15.06           C  
ATOM   1069  CE2 TRP A 135      45.864 131.032  35.673  1.00 16.06           C  
ATOM   1070  CE3 TRP A 135      45.212 132.910  34.259  1.00 15.08           C  
ATOM   1071  NE1 TRP A 135      45.344 130.320  36.726  1.00 16.18           N  
ATOM   1072  CZ2 TRP A 135      47.081 130.867  34.990  1.00 18.14           C  
ATOM   1073  CZ3 TRP A 135      46.405 132.744  33.582  1.00 14.92           C  
ATOM   1074  CH2 TRP A 135      47.344 131.725  33.962  1.00 15.90           C  
ATOM   1075  N   LYS A 136      43.893 133.531  39.422  1.00 14.32           N  
ATOM   1076  CA  LYS A 136      43.930 133.145  40.858  1.00 14.91           C  
ATOM   1077  C   LYS A 136      43.655 134.304  41.814  1.00 14.61           C  
ATOM   1078  O   LYS A 136      43.615 134.124  43.049  1.00 14.27           O  
ATOM   1079  CB  LYS A 136      45.259 132.447  41.208  1.00 14.93           C  
ATOM   1080  CG  LYS A 136      45.450 131.094  40.463  1.00 18.02           C  
ATOM   1081  CD  LYS A 136      44.259 130.124  40.590  1.00 26.83           C  
ATOM   1082  CE  LYS A 136      44.303 129.322  41.880  1.00 32.67           C  
ATOM   1083  NZ  LYS A 136      43.371 128.146  41.844  1.00 35.97           N1+
ATOM   1084  N   ALA A 137      43.442 135.518  41.290  1.00 13.49           N  
ATOM   1085  CA  ALA A 137      43.072 136.623  42.179  1.00 13.46           C  
ATOM   1086  C   ALA A 137      41.765 136.238  42.958  1.00 12.63           C  
ATOM   1087  O   ALA A 137      40.876 135.561  42.425  1.00 12.69           O  
ATOM   1088  CB  ALA A 137      42.849 137.918  41.366  1.00 13.71           C  
ATOM   1089  N   PRO A 138      41.642 136.668  44.231  1.00 13.70           N  
ATOM   1090  CA  PRO A 138      40.468 136.281  44.999  1.00 13.81           C  
ATOM   1091  C   PRO A 138      39.132 136.624  44.362  1.00 14.44           C  
ATOM   1092  O   PRO A 138      38.188 135.844  44.502  1.00 14.98           O  
ATOM   1093  CB  PRO A 138      40.668 137.012  46.345  1.00 15.14           C  
ATOM   1094  CG  PRO A 138      42.130 137.023  46.479  1.00 14.38           C  
ATOM   1095  CD  PRO A 138      42.677 137.298  45.072  1.00 14.64           C  
ATOM   1096  N   LEU A 139      39.057 137.782  43.686  1.00 12.09           N  
ATOM   1097  CA  LEU A 139      37.820 138.212  43.036  1.00 11.55           C  
ATOM   1098  C   LEU A 139      37.993 138.139  41.510  1.00 11.66           C  
ATOM   1099  O   LEU A 139      37.420 138.959  40.793  1.00 11.77           O  
ATOM   1100  CB  LEU A 139      37.529 139.672  43.424  1.00 12.99           C  
ATOM   1101  CG  LEU A 139      37.267 139.862  44.933  1.00 14.54           C  
ATOM   1102  CD1 LEU A 139      37.006 141.310  45.208  1.00 17.60           C  
ATOM   1103  CD2 LEU A 139      36.088 139.028  45.378  1.00 19.65           C  
ATOM   1104  N   ALA A 140      38.770 137.153  41.032  1.00 11.13           N  
ATOM   1105  CA  ALA A 140      39.046 137.063  39.573  1.00 10.07           C  
ATOM   1106  C   ALA A 140      37.759 137.028  38.748  1.00 11.75           C  
ATOM   1107  O   ALA A 140      37.673 137.767  37.771  1.00 10.52           O  
ATOM   1108  CB  ALA A 140      39.949 135.864  39.256  1.00 11.50           C  
ATOM   1109  N   GLU A 141      36.792 136.192  39.107  1.00 11.99           N  
ATOM   1110  CA  GLU A 141      35.578 136.079  38.323  1.00 14.32           C  
ATOM   1111  C   GLU A 141      34.802 137.405  38.302  1.00 13.68           C  
ATOM   1112  O   GLU A 141      34.421 137.889  37.231  1.00 11.58           O  
ATOM   1113  CB  GLU A 141      34.736 134.950  38.906  1.00 16.42           C  
ATOM   1114  CG  GLU A 141      33.492 134.657  38.117  1.00 23.14           C  
ATOM   1115  CD  GLU A 141      32.783 133.429  38.646  1.00 30.19           C  
ATOM   1116  OE1 GLU A 141      31.555 133.509  38.855  1.00 36.66           O  
ATOM   1117  OE2 GLU A 141      33.467 132.406  38.868  1.00 33.89           O1-
ATOM   1118  N   GLU A 142      34.569 138.005  39.481  1.00 12.25           N  
ATOM   1119  CA  GLU A 142      33.891 139.292  39.571  1.00 13.13           C  
ATOM   1120  C   GLU A 142      34.581 140.365  38.712  1.00 12.23           C  
ATOM   1121  O   GLU A 142      33.913 141.097  37.948  1.00 13.05           O  
ATOM   1122  CB  GLU A 142      33.865 139.781  41.039  1.00 14.55           C  
ATOM   1123  CG  GLU A 142      33.137 141.094  41.189  1.00 21.98           C  
ATOM   1124  CD  GLU A 142      33.102 141.548  42.650  1.00 31.14           C  
ATOM   1125  OE1 GLU A 142      33.008 142.772  42.891  1.00 36.17           O  
ATOM   1126  OE2 GLU A 142      33.208 140.675  43.538  1.00 35.65           O1-
ATOM   1127  N   TRP A 143      35.908 140.443  38.809  1.00  9.23           N  
ATOM   1128  CA  TRP A 143      36.615 141.466  38.048  1.00  9.06           C  
ATOM   1129  C   TRP A 143      36.683 141.126  36.543  1.00  8.89           C  
ATOM   1130  O   TRP A 143      36.690 142.030  35.736  1.00  9.45           O  
ATOM   1131  CB  TRP A 143      38.022 141.655  38.554  1.00  9.19           C  
ATOM   1132  CG  TRP A 143      38.032 142.202  39.974  1.00  8.92           C  
ATOM   1133  CD1 TRP A 143      36.954 142.637  40.721  1.00 11.20           C  
ATOM   1134  CD2 TRP A 143      39.195 142.400  40.775  1.00  8.46           C  
ATOM   1135  CE2 TRP A 143      38.757 142.926  42.028  1.00 11.14           C  
ATOM   1136  CE3 TRP A 143      40.573 142.163  40.572  1.00 10.67           C  
ATOM   1137  NE1 TRP A 143      37.396 143.094  41.972  1.00 10.55           N  
ATOM   1138  CZ2 TRP A 143      39.660 143.275  43.054  1.00 11.72           C  
ATOM   1139  CZ3 TRP A 143      41.476 142.481  41.615  1.00 11.19           C  
ATOM   1140  CH2 TRP A 143      41.005 143.055  42.828  1.00 10.13           C  
ATOM   1141  N   ASP A 144      36.717 139.844  36.181  1.00  8.53           N  
ATOM   1142  CA  ASP A 144      36.809 139.502  34.752  1.00  8.52           C  
ATOM   1143  C   ASP A 144      35.492 139.630  34.064  1.00  9.36           C  
ATOM   1144  O   ASP A 144      35.484 139.730  32.818  1.00 10.04           O  
ATOM   1145  CB  ASP A 144      37.264 138.023  34.632  1.00  8.70           C  
ATOM   1146  CG  ASP A 144      37.905 137.702  33.281  1.00  9.50           C  
ATOM   1147  OD1 ASP A 144      38.586 138.589  32.720  1.00 10.41           O  
ATOM   1148  OD2 ASP A 144      37.732 136.537  32.846  1.00  9.57           O1-
ATOM   1149  N   ASN A 145      34.404 139.638  34.831  1.00  8.22           N  
ATOM   1150  CA  ASN A 145      33.064 139.701  34.227  1.00  9.58           C  
ATOM   1151  C   ASN A 145      32.559 141.122  33.991  1.00  9.55           C  
ATOM   1152  O   ASN A 145      31.398 141.302  33.625  1.00 12.46           O  
ATOM   1153  CB  ASN A 145      32.083 138.925  35.087  1.00 10.55           C  
ATOM   1154  CG  ASN A 145      32.324 137.426  35.069  1.00  9.98           C  
ATOM   1155  ND2 ASN A 145      31.646 136.748  36.006  1.00 14.52           N  
ATOM   1156  OD1 ASN A 145      33.122 136.878  34.284  1.00 13.20           O  
ATOM   1157  N   MET A 146      33.396 142.115  34.279  1.00  9.13           N  
ATOM   1158  CA  MET A 146      33.070 143.512  33.992  1.00  9.95           C  
ATOM   1159  C   MET A 146      34.125 144.051  33.044  1.00  9.57           C  
ATOM   1160  O   MET A 146      35.305 143.600  33.054  1.00  9.75           O  
ATOM   1161  CB  MET A 146      32.940 144.344  35.279  1.00 12.58           C  
ATOM   1162  CG  MET A 146      34.182 144.384  36.038  1.00 15.19           C  
ATOM   1163  SD  MET A 146      33.953 145.275  37.655  1.00 26.22           S  
ATOM   1164  CE  MET A 146      33.133 146.732  37.250  1.00 26.37           C  
ATOM   1165  N   THR A 147      33.720 145.041  32.245  1.00  8.40           N  
ATOM   1166  CA  THR A 147      34.682 145.754  31.402  1.00  7.87           C  
ATOM   1167  C   THR A 147      35.402 146.858  32.227  1.00  7.90           C  
ATOM   1168  O   THR A 147      34.961 147.244  33.335  1.00  8.98           O  
ATOM   1169  CB  THR A 147      34.002 146.419  30.197  1.00  8.44           C  
ATOM   1170  CG2 THR A 147      33.187 145.388  29.393  1.00  9.36           C  
ATOM   1171  OG1 THR A 147      33.128 147.471  30.666  1.00  7.87           O  
ATOM   1172  N   MET A 148      36.511 147.352  31.693  1.00  7.40           N  
ATOM   1173  CA  MET A 148      37.090 148.553  32.310  1.00  7.89           C  
ATOM   1174  C   MET A 148      36.138 149.731  32.324  1.00  8.59           C  
ATOM   1175  O   MET A 148      36.206 150.534  33.271  1.00  9.13           O  
ATOM   1176  CB  MET A 148      38.428 148.956  31.653  1.00  8.54           C  
ATOM   1177  CG  MET A 148      39.601 148.171  32.190  1.00  8.02           C  
ATOM   1178  SD  MET A 148      39.852 148.373  33.961  1.00  9.56           S  
ATOM   1179  CE  MET A 148      40.139 150.119  34.089  1.00  9.76           C  
ATOM   1180  N   LYS A 149      35.220 149.829  31.363  1.00  8.33           N  
ATOM   1181  CA  LYS A 149      34.247 150.950  31.392  1.00  8.35           C  
ATOM   1182  C   LYS A 149      33.376 150.859  32.653  1.00  9.64           C  
ATOM   1183  O   LYS A 149      33.178 151.854  33.344  1.00  9.82           O  
ATOM   1184  CB  LYS A 149      33.383 150.953  30.131  1.00  8.84           C  
ATOM   1185  CG  LYS A 149      32.465 152.248  30.059  1.00 12.54           C  
ATOM   1186  CD  LYS A 149      31.525 152.141  28.886  1.00 19.01           C  
ATOM   1187  CE  LYS A 149      30.606 153.396  28.761  1.00 25.31           C  
ATOM   1188  NZ  LYS A 149      30.945 154.252  27.554  1.00 26.21           N1+
ATOM   1189  N   GLU A 150      32.911 149.650  32.958  1.00  8.90           N  
ATOM   1190  CA  GLU A 150      32.086 149.439  34.149  1.00  9.18           C  
ATOM   1191  C   GLU A 150      32.862 149.760  35.393  1.00 10.61           C  
ATOM   1192  O   GLU A 150      32.289 150.356  36.348  1.00 10.66           O  
ATOM   1193  CB  GLU A 150      31.652 147.997  34.214  1.00 10.90           C  
ATOM   1194  CG  GLU A 150      30.717 147.635  33.139  1.00 12.03           C  
ATOM   1195  CD  GLU A 150      30.305 146.169  33.289  1.00 18.48           C  
ATOM   1196  OE1 GLU A 150      29.641 145.855  34.337  1.00 17.07           O  
ATOM   1197  OE2 GLU A 150      30.699 145.339  32.398  1.00 11.52           O1-
ATOM   1198  N   LEU A 151      34.151 149.407  35.425  1.00  9.85           N  
ATOM   1199  CA  LEU A 151      34.953 149.680  36.635  1.00 10.10           C  
ATOM   1200  C   LEU A 151      35.167 151.181  36.793  1.00 10.26           C  
ATOM   1201  O   LEU A 151      35.060 151.689  37.912  1.00 11.66           O  
ATOM   1202  CB  LEU A 151      36.291 148.955  36.593  1.00 10.64           C  
ATOM   1203  CG  LEU A 151      37.225 149.179  37.791  1.00 11.23           C  
ATOM   1204  CD1 LEU A 151      36.548 148.755  39.131  1.00 12.90           C  
ATOM   1205  CD2 LEU A 151      38.541 148.431  37.630  1.00 11.65           C  
ATOM   1206  N   LEU A 152      35.423 151.876  35.692  1.00 10.50           N  
ATOM   1207  CA  LEU A 152      35.584 153.334  35.787  1.00 11.63           C  
ATOM   1208  C   LEU A 152      34.301 153.988  36.256  1.00 12.77           C  
ATOM   1209  O   LEU A 152      34.363 154.970  37.021  1.00 12.58           O  
ATOM   1210  CB  LEU A 152      36.024 153.964  34.445  1.00 11.19           C  
ATOM   1211  CG  LEU A 152      37.387 153.534  33.936  1.00 15.60           C  
ATOM   1212  CD1 LEU A 152      37.739 154.412  32.719  1.00 16.13           C  
ATOM   1213  CD2 LEU A 152      38.453 153.588  34.987  1.00 17.17           C  
ATOM   1214  N   ASP A 153      33.157 153.496  35.784  1.00 13.04           N  
ATOM   1215  CA  ASP A 153      31.870 154.074  36.161  1.00 14.54           C  
ATOM   1216  C   ASP A 153      31.671 153.943  37.653  1.00 15.15           C  
ATOM   1217  O   ASP A 153      31.104 154.844  38.291  1.00 17.47           O  
ATOM   1218  CB  ASP A 153      30.704 153.405  35.404  1.00 14.16           C  
ATOM   1219  CG  ASP A 153      30.620 153.844  33.938  1.00 19.72           C  
ATOM   1220  OD1 ASP A 153      31.195 154.901  33.559  1.00 19.99           O  
ATOM   1221  OD2 ASP A 153      29.968 153.124  33.116  1.00 21.59           O1-
ATOM   1222  N   LYS A 154      32.134 152.832  38.214  1.00 14.46           N  
ATOM   1223  CA  LYS A 154      32.005 152.584  39.655  1.00 15.16           C  
ATOM   1224  C   LYS A 154      32.987 153.424  40.468  1.00 14.61           C  
ATOM   1225  O   LYS A 154      32.614 153.962  41.521  1.00 16.28           O  
ATOM   1226  CB  LYS A 154      32.279 151.113  39.978  1.00 16.22           C  
ATOM   1227  CG  LYS A 154      31.107 150.211  39.751  1.00 22.43           C  
ATOM   1228  CD  LYS A 154      31.530 148.754  39.961  1.00 28.28           C  
ATOM   1229  CE  LYS A 154      30.402 147.786  39.610  1.00 34.34           C  
ATOM   1230  NZ  LYS A 154      30.420 146.646  40.588  1.00 36.92           N1+
ATOM   1231  N   LEU A 155      34.236 153.546  40.010  1.00 12.82           N  
ATOM   1232  CA  LEU A 155      35.304 154.136  40.846  1.00 12.55           C  
ATOM   1233  C   LEU A 155      35.387 155.645  40.744  1.00 13.05           C  
ATOM   1234  O   LEU A 155      35.795 156.319  41.700  1.00 13.45           O  
ATOM   1235  CB  LEU A 155      36.704 153.582  40.444  1.00 12.69           C  
ATOM   1236  CG  LEU A 155      37.070 152.135  40.763  1.00 16.98           C  
ATOM   1237  CD1 LEU A 155      38.505 151.933  40.352  1.00 19.35           C  
ATOM   1238  CD2 LEU A 155      36.863 151.816  42.285  1.00 23.06           C  
ATOM   1239  N   CYS A 156      35.018 156.206  39.603  1.00 12.77           N  
ATOM   1240  CA  CYS A 156      35.295 157.637  39.373  1.00 13.48           C  
ATOM   1241  C   CYS A 156      34.078 158.461  39.698  1.00 14.08           C  
ATOM   1242  O   CYS A 156      33.064 158.367  39.013  1.00 14.43           O  
ATOM   1243  CB  CYS A 156      35.690 157.887  37.940  1.00 13.66           C  
ATOM   1244  SG  CYS A 156      37.222 157.059  37.425  1.00 15.20           S  
ATOM   1245  N   TRP A 157      34.184 159.278  40.756  1.00 14.05           N  
ATOM   1246  CA  TRP A 157      33.070 160.147  41.152  1.00 14.27           C  
ATOM   1247  C   TRP A 157      33.136 161.499  40.454  1.00 15.32           C  
ATOM   1248  O   TRP A 157      32.222 162.309  40.631  1.00 16.29           O  
ATOM   1249  CB  TRP A 157      32.993 160.309  42.680  1.00 14.25           C  
ATOM   1250  CG  TRP A 157      32.516 159.069  43.356  1.00 15.67           C  
ATOM   1251  CD1 TRP A 157      33.126 157.833  43.330  1.00 15.33           C  
ATOM   1252  CD2 TRP A 157      31.334 158.912  44.155  1.00 14.59           C  
ATOM   1253  CE2 TRP A 157      31.261 157.551  44.537  1.00 16.58           C  
ATOM   1254  CE3 TRP A 157      30.299 159.785  44.543  1.00 18.89           C  
ATOM   1255  NE1 TRP A 157      32.372 156.916  44.036  1.00 16.26           N  
ATOM   1256  CZ2 TRP A 157      30.228 157.044  45.333  1.00 19.28           C  
ATOM   1257  CZ3 TRP A 157      29.263 159.271  45.343  1.00 18.51           C  
ATOM   1258  CH2 TRP A 157      29.236 157.925  45.723  1.00 17.13           C  
ATOM   1259  N   THR A 158      34.159 161.721  39.637  1.00 14.45           N  
ATOM   1260  CA  THR A 158      34.225 162.928  38.812  1.00 14.50           C  
ATOM   1261  C   THR A 158      34.391 162.572  37.354  1.00 14.76           C  
ATOM   1262  O   THR A 158      35.039 161.550  37.030  1.00 13.52           O  
ATOM   1263  CB  THR A 158      35.385 163.896  39.221  1.00 14.51           C  
ATOM   1264  CG2 THR A 158      35.324 164.240  40.719  1.00 15.44           C  
ATOM   1265  OG1 THR A 158      36.670 163.297  38.961  1.00 12.88           O  
ATOM   1266  N   GLU A 159      33.813 163.398  36.489  1.00 14.50           N  
ATOM   1267  CA  GLU A 159      34.033 163.213  35.073  1.00 16.15           C  
ATOM   1268  C   GLU A 159      35.499 163.399  34.704  1.00 14.79           C  
ATOM   1269  O   GLU A 159      36.003 162.664  33.837  1.00 14.36           O  
ATOM   1270  CB  GLU A 159      33.105 164.089  34.213  1.00 18.31           C  
ATOM   1271  CG  GLU A 159      31.691 163.478  34.001  1.00 26.21           C  
ATOM   1272  CD  GLU A 159      31.698 162.106  33.291  1.00 29.09           C  
ATOM   1273  OE1 GLU A 159      32.210 161.965  32.156  1.00 34.51           O  
ATOM   1274  OE2 GLU A 159      31.183 161.156  33.899  1.00 38.27           O1-
ATOM   1275  N   SER A 160      36.213 164.307  35.383  1.00 12.87           N  
ATOM   1276  CA ASER A 160      37.622 164.576  35.104  0.50 12.42           C  
ATOM   1277  CA BSER A 160      37.618 164.543  35.024  0.50 12.51           C  
ATOM   1278  C   SER A 160      38.477 163.309  35.247  1.00 11.81           C  
ATOM   1279  O   SER A 160      39.334 162.998  34.405  1.00 11.90           O  
ATOM   1280  CB ASER A 160      38.094 165.692  36.037  0.50 12.66           C  
ATOM   1281  CB BSER A 160      38.224 165.759  35.724  0.50 12.28           C  
ATOM   1282  OG ASER A 160      39.480 165.896  36.008  0.50 11.09           O  
ATOM   1283  OG BSER A 160      38.197 165.606  37.128  0.50 12.11           O  
ATOM   1284  N   ALA A 161      38.239 162.588  36.334  1.00 11.33           N  
ATOM   1285  CA  ALA A 161      39.013 161.362  36.575  1.00 10.64           C  
ATOM   1286  C   ALA A 161      38.619 160.321  35.524  1.00 11.11           C  
ATOM   1287  O   ALA A 161      39.500 159.616  35.009  1.00 11.57           O  
ATOM   1288  CB  ALA A 161      38.720 160.844  37.963  1.00 11.07           C  
ATOM   1289  N   LYS A 162      37.322 160.233  35.197  1.00 11.25           N  
ATOM   1290  CA  LYS A 162      36.867 159.172  34.301  1.00 11.33           C  
ATOM   1291  C   LYS A 162      37.456 159.430  32.922  1.00 11.14           C  
ATOM   1292  O   LYS A 162      37.845 158.484  32.212  1.00 11.01           O  
ATOM   1293  CB  LYS A 162      35.326 159.077  34.295  1.00 12.61           C  
ATOM   1294  CG  LYS A 162      34.782 157.946  33.409  1.00 18.07           C  
ATOM   1295  CD  LYS A 162      33.243 158.102  33.235  1.00 24.43           C  
ATOM   1296  CE  LYS A 162      32.535 158.086  34.541  1.00 27.99           C  
ATOM   1297  NZ  LYS A 162      31.093 157.662  34.367  1.00 24.71           N1+
ATOM   1298  N   GLN A 163      37.521 160.702  32.522  1.00  9.89           N  
ATOM   1299  CA  GLN A 163      38.075 161.023  31.190  1.00 10.31           C  
ATOM   1300  C   GLN A 163      39.573 160.716  31.112  1.00  9.97           C  
ATOM   1301  O   GLN A 163      40.052 160.158  30.104  1.00  9.89           O  
ATOM   1302  CB  GLN A 163      37.890 162.516  30.901  1.00 13.03           C  
ATOM   1303  CG  GLN A 163      36.472 162.861  30.594  1.00 16.96           C  
ATOM   1304  CD  GLN A 163      36.061 162.513  29.187  1.00 29.80           C  
ATOM   1305  NE2 GLN A 163      35.101 161.595  29.070  1.00 36.32           N  
ATOM   1306  OE1 GLN A 163      36.601 163.048  28.204  1.00 36.08           O  
ATOM   1307  N   LEU A 164      40.322 161.035  32.180  1.00  9.39           N  
ATOM   1308  CA  LEU A 164      41.772 160.770  32.191  1.00  8.61           C  
ATOM   1309  C   LEU A 164      42.028 159.265  32.213  1.00  8.36           C  
ATOM   1310  O   LEU A 164      42.936 158.776  31.529  1.00  8.74           O  
ATOM   1311  CB  LEU A 164      42.467 161.477  33.393  1.00  8.83           C  
ATOM   1312  CG  LEU A 164      43.999 161.371  33.315  1.00  9.52           C  
ATOM   1313  CD1 LEU A 164      44.561 162.017  32.012  1.00 13.06           C  
ATOM   1314  CD2 LEU A 164      44.602 162.025  34.563  1.00 14.38           C  
ATOM   1315  N   ALA A 165      41.246 158.565  33.024  1.00  8.04           N  
ATOM   1316  CA  ALA A 165      41.372 157.085  33.144  1.00  7.10           C  
ATOM   1317  C   ALA A 165      41.096 156.432  31.791  1.00  8.48           C  
ATOM   1318  O   ALA A 165      41.732 155.431  31.436  1.00  8.54           O  
ATOM   1319  CB  ALA A 165      40.402 156.573  34.219  1.00  7.78           C  
ATOM   1320  N   THR A 166      40.118 156.972  31.065  1.00  9.14           N  
ATOM   1321  CA  THR A 166      39.793 156.465  29.720  1.00  8.52           C  
ATOM   1322  C   THR A 166      40.972 156.603  28.783  1.00  9.57           C  
ATOM   1323  O   THR A 166      41.327 155.660  28.100  1.00  8.61           O  
ATOM   1324  CB  THR A 166      38.520 157.160  29.179  1.00  9.10           C  
ATOM   1325  CG2 THR A 166      38.237 156.703  27.724  1.00  9.24           C  
ATOM   1326  OG1 THR A 166      37.439 156.797  30.055  1.00  8.69           O  
ATOM   1327  N   LEU A 167      41.571 157.793  28.764  1.00  8.97           N  
ATOM   1328  CA ALEU A 167      42.738 158.020  27.951  0.50  8.89           C  
ATOM   1329  CA BLEU A 167      42.782 158.046  27.974  0.50  9.37           C  
ATOM   1330  C   LEU A 167      43.879 157.050  28.366  1.00  9.18           C  
ATOM   1331  O   LEU A 167      44.560 156.469  27.506  1.00  8.53           O  
ATOM   1332  CB ALEU A 167      43.126 159.493  28.076  0.50  9.27           C  
ATOM   1333  CB BLEU A 167      43.301 159.474  28.211  0.50  9.84           C  
ATOM   1334  CG ALEU A 167      43.981 160.000  26.933  0.50  9.08           C  
ATOM   1335  CG BLEU A 167      42.471 160.690  27.808  0.50 12.39           C  
ATOM   1336  CD1ALEU A 167      43.886 161.532  26.779  0.50 10.50           C  
ATOM   1337  CD1BLEU A 167      43.241 161.972  28.118  0.50 12.12           C  
ATOM   1338  CD2ALEU A 167      45.331 159.618  27.279  0.50 14.60           C  
ATOM   1339  CD2BLEU A 167      42.149 160.642  26.354  0.50 11.82           C  
ATOM   1340  N   PHE A 168      44.064 156.873  29.667  1.00  9.03           N  
ATOM   1341  CA  PHE A 168      45.056 155.928  30.186  1.00  8.95           C  
ATOM   1342  C   PHE A 168      44.857 154.509  29.599  1.00  8.48           C  
ATOM   1343  O   PHE A 168      45.810 153.892  29.109  1.00  8.70           O  
ATOM   1344  CB  PHE A 168      44.974 155.922  31.719  1.00  8.28           C  
ATOM   1345  CG  PHE A 168      45.868 154.919  32.388  1.00 12.31           C  
ATOM   1346  CD1 PHE A 168      47.210 155.199  32.571  1.00 16.93           C  
ATOM   1347  CD2 PHE A 168      45.338 153.742  32.903  1.00 14.95           C  
ATOM   1348  CE1 PHE A 168      48.062 154.274  33.264  1.00 17.86           C  
ATOM   1349  CE2 PHE A 168      46.199 152.826  33.589  1.00 15.01           C  
ATOM   1350  CZ  PHE A 168      47.527 153.099  33.724  1.00 13.74           C  
ATOM   1351  N   VAL A 169      43.626 154.003  29.613  1.00  7.44           N  
ATOM   1352  CA  VAL A 169      43.371 152.656  29.142  1.00  7.34           C  
ATOM   1353  C   VAL A 169      43.636 152.628  27.635  1.00  7.67           C  
ATOM   1354  O   VAL A 169      44.322 151.731  27.131  1.00  8.19           O  
ATOM   1355  CB  VAL A 169      41.898 152.239  29.388  1.00  6.97           C  
ATOM   1356  CG1 VAL A 169      41.598 150.887  28.663  1.00  8.44           C  
ATOM   1357  CG2 VAL A 169      41.677 152.077  30.901  1.00  8.97           C  
ATOM   1358  N   ASN A 170      43.108 153.602  26.911  1.00  8.17           N  
ATOM   1359  CA  ASN A 170      43.257 153.584  25.443  1.00  7.84           C  
ATOM   1360  C   ASN A 170      44.734 153.606  25.035  1.00  8.12           C  
ATOM   1361  O   ASN A 170      45.110 152.955  24.063  1.00  8.94           O  
ATOM   1362  CB  ASN A 170      42.623 154.845  24.803  1.00  8.47           C  
ATOM   1363  CG  ASN A 170      41.098 154.989  25.001  1.00  9.14           C  
ATOM   1364  ND2 ASN A 170      40.349 153.924  25.343  1.00  8.67           N  
ATOM   1365  OD1 ASN A 170      40.609 156.121  24.811  1.00 11.73           O  
ATOM   1366  N   LEU A 171      45.562 154.410  25.726  1.00  7.56           N  
ATOM   1367  CA  LEU A 171      46.984 154.525  25.390  1.00  7.55           C  
ATOM   1368  C   LEU A 171      47.752 153.259  25.787  1.00  8.78           C  
ATOM   1369  O   LEU A 171      48.662 152.863  25.074  1.00  8.66           O  
ATOM   1370  CB  LEU A 171      47.551 155.734  26.139  1.00  8.05           C  
ATOM   1371  CG  LEU A 171      49.039 155.988  26.000  1.00  8.93           C  
ATOM   1372  CD1 LEU A 171      49.443 156.165  24.514  1.00 10.36           C  
ATOM   1373  CD2 LEU A 171      49.439 157.254  26.800  1.00 12.71           C  
ATOM   1374  N   CYS A 172      47.430 152.664  26.938  1.00  7.90           N  
ATOM   1375  CA  CYS A 172      48.179 151.488  27.405  1.00  7.85           C  
ATOM   1376  C   CYS A 172      47.929 150.259  26.532  1.00  8.40           C  
ATOM   1377  O   CYS A 172      48.863 149.469  26.322  1.00  8.45           O  
ATOM   1378  CB  CYS A 172      47.777 151.122  28.844  1.00  8.09           C  
ATOM   1379  SG  CYS A 172      48.555 152.243  30.090  1.00 12.71           S  
ATOM   1380  N   VAL A 173      46.677 150.082  26.060  1.00  8.29           N  
ATOM   1381  CA  VAL A 173      46.333 148.807  25.431  1.00  8.56           C  
ATOM   1382  C   VAL A 173      45.574 148.943  24.079  1.00  7.51           C  
ATOM   1383  O   VAL A 173      45.009 147.965  23.589  1.00  7.55           O  
ATOM   1384  CB  VAL A 173      45.582 147.850  26.404  1.00  9.09           C  
ATOM   1385  CG1 VAL A 173      46.506 147.494  27.619  1.00  9.39           C  
ATOM   1386  CG2 VAL A 173      44.221 148.405  26.870  1.00  8.50           C  
ATOM   1387  N   THR A 174      45.580 150.163  23.522  1.00  7.72           N  
ATOM   1388  CA  THR A 174      45.059 150.447  22.167  1.00  6.85           C  
ATOM   1389  C   THR A 174      43.662 149.857  21.948  1.00  8.02           C  
ATOM   1390  O   THR A 174      43.319 149.322  20.885  1.00  8.26           O  
ATOM   1391  CB  THR A 174      46.058 150.064  21.019  1.00  7.15           C  
ATOM   1392  CG2 THR A 174      47.423 150.826  21.162  1.00  9.14           C  
ATOM   1393  OG1 THR A 174      46.309 148.642  21.045  1.00  7.60           O  
ATOM   1394  N   ALA A 175      42.856 149.983  22.992  1.00  7.24           N  
ATOM   1395  CA  ALA A 175      41.521 149.467  22.971  1.00  8.35           C  
ATOM   1396  C   ALA A 175      40.616 150.335  23.821  1.00  8.58           C  
ATOM   1397  O   ALA A 175      41.084 151.117  24.648  1.00  8.83           O  
ATOM   1398  CB  ALA A 175      41.513 148.013  23.492  1.00  8.80           C  
ATOM   1399  N   GLU A 176      39.313 150.193  23.594  1.00  8.48           N  
ATOM   1400  CA  GLU A 176      38.350 151.005  24.335  1.00  8.16           C  
ATOM   1401  C   GLU A 176      38.078 150.421  25.704  1.00  7.77           C  
ATOM   1402  O   GLU A 176      38.226 149.190  25.918  1.00  7.52           O  
ATOM   1403  CB  GLU A 176      37.038 151.044  23.566  1.00  8.81           C  
ATOM   1404  CG  GLU A 176      37.190 151.565  22.122  1.00  8.41           C  
ATOM   1405  CD  GLU A 176      37.504 153.045  22.052  1.00 11.12           C  
ATOM   1406  OE1 GLU A 176      37.168 153.829  22.953  1.00 11.99           O  
ATOM   1407  OE2 GLU A 176      38.048 153.454  21.018  1.00 11.38           O1-
ATOM   1408  N   THR A 177      37.660 151.269  26.637  1.00  8.46           N  
ATOM   1409  CA  THR A 177      37.382 150.758  27.973  1.00  7.57           C  
ATOM   1410  C   THR A 177      36.277 149.697  28.007  1.00  7.96           C  
ATOM   1411  O   THR A 177      36.356 148.755  28.805  1.00  8.88           O  
ATOM   1412  CB  THR A 177      36.987 151.898  28.923  1.00  8.77           C  
ATOM   1413  CG2 THR A 177      38.174 152.854  29.113  1.00  8.94           C  
ATOM   1414  OG1 THR A 177      35.837 152.583  28.401  1.00  8.00           O  
ATOM   1415  N   HIS A 178      35.270 149.820  27.121  1.00  7.11           N  
ATOM   1416  CA  HIS A 178      34.199 148.838  27.067  1.00  8.10           C  
ATOM   1417  C   HIS A 178      34.609 147.553  26.316  1.00  7.40           C  
ATOM   1418  O   HIS A 178      33.820 146.598  26.295  1.00  9.36           O  
ATOM   1419  CB  HIS A 178      32.946 149.471  26.392  1.00  8.38           C  
ATOM   1420  CG  HIS A 178      33.219 149.904  24.991  1.00  8.87           C  
ATOM   1421  CD2 HIS A 178      33.325 149.172  23.850  1.00 10.20           C  
ATOM   1422  ND1 HIS A 178      33.481 151.219  24.649  1.00  9.75           N  
ATOM   1423  CE1 HIS A 178      33.691 151.279  23.336  1.00  9.19           C  
ATOM   1424  NE2 HIS A 178      33.611 150.056  22.832  1.00 10.18           N  
ATOM   1425  N   GLU A 179      35.809 147.504  25.696  1.00  7.00           N  
ATOM   1426  CA  GLU A 179      36.214 146.293  24.962  1.00  6.86           C  
ATOM   1427  C   GLU A 179      36.909 145.291  25.858  1.00  7.12           C  
ATOM   1428  O   GLU A 179      36.943 144.090  25.534  1.00  7.47           O  
ATOM   1429  CB  GLU A 179      37.158 146.653  23.800  1.00  7.34           C  
ATOM   1430  CG  GLU A 179      36.409 147.322  22.578  1.00  7.60           C  
ATOM   1431  CD  GLU A 179      37.353 147.895  21.549  1.00  8.65           C  
ATOM   1432  OE1 GLU A 179      38.530 148.116  21.835  1.00  9.13           O  
ATOM   1433  OE2 GLU A 179      36.894 148.133  20.392  1.00 10.98           O1-
ATOM   1434  N   VAL A 180      37.517 145.778  26.939  1.00  7.36           N  
ATOM   1435  CA  VAL A 180      38.481 144.968  27.691  1.00  8.00           C  
ATOM   1436  C   VAL A 180      37.995 144.567  29.080  1.00  7.87           C  
ATOM   1437  O   VAL A 180      37.283 145.314  29.757  1.00  7.49           O  
ATOM   1438  CB  VAL A 180      39.880 145.666  27.789  1.00  8.04           C  
ATOM   1439  CG1 VAL A 180      40.396 146.122  26.384  1.00  9.72           C  
ATOM   1440  CG2 VAL A 180      39.871 146.877  28.763  1.00 10.16           C  
ATOM   1441  N   SER A 181      38.350 143.347  29.473  1.00  6.65           N  
ATOM   1442  CA  SER A 181      38.122 142.908  30.866  1.00  6.98           C  
ATOM   1443  C   SER A 181      38.847 143.774  31.894  1.00  7.48           C  
ATOM   1444  O   SER A 181      40.046 144.073  31.718  1.00  8.08           O  
ATOM   1445  CB  SER A 181      38.681 141.464  30.988  1.00  9.04           C  
ATOM   1446  OG  SER A 181      38.960 141.150  32.368  1.00 10.07           O  
ATOM   1447  N   ALA A 182      38.146 144.087  33.021  1.00  6.87           N  
ATOM   1448  CA  ALA A 182      38.805 144.799  34.115  1.00  8.24           C  
ATOM   1449  C   ALA A 182      39.897 143.941  34.753  1.00  8.43           C  
ATOM   1450  O   ALA A 182      40.972 144.454  35.021  1.00  8.53           O  
ATOM   1451  CB  ALA A 182      37.779 145.267  35.157  1.00  7.56           C  
ATOM   1452  N   LEU A 183      39.643 142.650  34.985  1.00  8.03           N  
ATOM   1453  CA  LEU A 183      40.723 141.807  35.525  1.00  7.50           C  
ATOM   1454  C   LEU A 183      41.966 141.823  34.648  1.00  7.07           C  
ATOM   1455  O   LEU A 183      43.097 141.976  35.160  1.00  8.29           O  
ATOM   1456  CB  LEU A 183      40.254 140.344  35.718  1.00  8.49           C  
ATOM   1457  CG  LEU A 183      41.355 139.376  36.205  1.00  8.50           C  
ATOM   1458  CD1 LEU A 183      41.816 139.715  37.631  1.00 10.52           C  
ATOM   1459  CD2 LEU A 183      40.863 137.928  36.020  1.00  9.47           C  
ATOM   1460  N   TRP A 184      41.757 141.642  33.341  1.00  7.19           N  
ATOM   1461  CA  TRP A 184      42.919 141.586  32.468  1.00  7.35           C  
ATOM   1462  C   TRP A 184      43.652 142.927  32.485  1.00  7.50           C  
ATOM   1463  O   TRP A 184      44.869 142.979  32.502  1.00  6.89           O  
ATOM   1464  CB  TRP A 184      42.516 141.168  31.026  1.00  6.79           C  
ATOM   1465  CG  TRP A 184      43.657 141.374  30.072  1.00  8.11           C  
ATOM   1466  CD1 TRP A 184      44.724 140.570  29.894  1.00  8.32           C  
ATOM   1467  CD2 TRP A 184      43.876 142.545  29.278  1.00  6.46           C  
ATOM   1468  CE2 TRP A 184      45.096 142.352  28.569  1.00  8.45           C  
ATOM   1469  CE3 TRP A 184      43.118 143.702  29.048  1.00  8.84           C  
ATOM   1470  NE1 TRP A 184      45.606 141.137  28.952  1.00  8.07           N  
ATOM   1471  CZ2 TRP A 184      45.612 143.306  27.676  1.00  7.99           C  
ATOM   1472  CZ3 TRP A 184      43.625 144.660  28.179  1.00  9.95           C  
ATOM   1473  CH2 TRP A 184      44.863 144.462  27.499  1.00  8.55           C  
ATOM   1474  N   PHE A 185      42.925 144.031  32.432  1.00  7.35           N  
ATOM   1475  CA  PHE A 185      43.613 145.341  32.373  1.00  7.77           C  
ATOM   1476  C   PHE A 185      44.376 145.616  33.695  1.00  6.82           C  
ATOM   1477  O   PHE A 185      45.483 146.142  33.694  1.00  7.82           O  
ATOM   1478  CB  PHE A 185      42.635 146.506  32.079  1.00  8.26           C  
ATOM   1479  CG  PHE A 185      43.351 147.807  31.910  1.00  7.69           C  
ATOM   1480  CD1 PHE A 185      44.058 148.074  30.718  1.00  8.66           C  
ATOM   1481  CD2 PHE A 185      43.453 148.693  32.967  1.00  9.30           C  
ATOM   1482  CE1 PHE A 185      44.802 149.269  30.572  1.00  9.16           C  
ATOM   1483  CE2 PHE A 185      44.185 149.883  32.833  1.00  9.21           C  
ATOM   1484  CZ  PHE A 185      44.857 150.178  31.648  1.00  7.95           C  
ATOM   1485  N   LEU A 186      43.733 145.276  34.802  1.00  7.20           N  
ATOM   1486  CA  LEU A 186      44.433 145.430  36.086  1.00  7.57           C  
ATOM   1487  C   LEU A 186      45.676 144.569  36.187  1.00  8.67           C  
ATOM   1488  O   LEU A 186      46.687 145.023  36.690  1.00  8.57           O  
ATOM   1489  CB  LEU A 186      43.466 145.137  37.232  1.00  7.60           C  
ATOM   1490  CG  LEU A 186      42.284 146.115  37.370  1.00  8.35           C  
ATOM   1491  CD1 LEU A 186      41.249 145.526  38.336  1.00  9.36           C  
ATOM   1492  CD2 LEU A 186      42.811 147.462  37.918  1.00 10.35           C  
ATOM   1493  N   TRP A 187      45.610 143.329  35.702  1.00  8.15           N  
ATOM   1494  CA  TRP A 187      46.788 142.486  35.581  1.00  9.05           C  
ATOM   1495  C   TRP A 187      47.826 143.173  34.697  1.00  8.26           C  
ATOM   1496  O   TRP A 187      48.992 143.228  35.038  1.00  8.86           O  
ATOM   1497  CB  TRP A 187      46.390 141.107  35.005  1.00  8.89           C  
ATOM   1498  CG  TRP A 187      47.626 140.273  34.582  1.00  9.43           C  
ATOM   1499  CD1 TRP A 187      48.471 139.533  35.404  1.00  9.73           C  
ATOM   1500  CD2 TRP A 187      48.200 140.205  33.266  1.00  7.95           C  
ATOM   1501  CE2 TRP A 187      49.345 139.348  33.344  1.00  8.95           C  
ATOM   1502  CE3 TRP A 187      47.815 140.717  32.001  1.00  7.30           C  
ATOM   1503  NE1 TRP A 187      49.519 139.002  34.669  1.00 10.85           N  
ATOM   1504  CZ2 TRP A 187      50.149 139.047  32.242  1.00 10.84           C  
ATOM   1505  CZ3 TRP A 187      48.620 140.400  30.881  1.00  7.77           C  
ATOM   1506  CH2 TRP A 187      49.763 139.560  31.000  1.00  9.69           C  
ATOM   1507  N   TYR A 188      47.409 143.653  33.526  1.00  7.96           N  
ATOM   1508  CA  TYR A 188      48.371 144.190  32.570  1.00  7.78           C  
ATOM   1509  C   TYR A 188      49.178 145.333  33.201  1.00  9.10           C  
ATOM   1510  O   TYR A 188      50.391 145.384  33.058  1.00  8.49           O  
ATOM   1511  CB  TYR A 188      47.580 144.675  31.336  1.00  7.77           C  
ATOM   1512  CG  TYR A 188      48.492 145.019  30.191  1.00  6.97           C  
ATOM   1513  CD1 TYR A 188      48.904 144.040  29.316  1.00 10.58           C  
ATOM   1514  CD2 TYR A 188      48.953 146.352  30.003  1.00  9.04           C  
ATOM   1515  CE1 TYR A 188      49.732 144.348  28.234  1.00  8.95           C  
ATOM   1516  CE2 TYR A 188      49.854 146.655  28.946  1.00  9.84           C  
ATOM   1517  CZ  TYR A 188      50.196 145.641  28.079  1.00 10.82           C  
ATOM   1518  OH  TYR A 188      51.028 145.906  27.012  1.00 11.55           O  
ATOM   1519  N   VAL A 189      48.508 146.249  33.893  1.00  8.46           N  
ATOM   1520  CA  VAL A 189      49.203 147.368  34.530  1.00  9.08           C  
ATOM   1521  C   VAL A 189      50.118 146.870  35.676  1.00  8.29           C  
ATOM   1522  O   VAL A 189      51.315 147.286  35.748  1.00  9.37           O  
ATOM   1523  CB  VAL A 189      48.206 148.390  35.052  1.00  9.46           C  
ATOM   1524  CG1 VAL A 189      48.920 149.465  35.922  1.00  9.21           C  
ATOM   1525  CG2 VAL A 189      47.480 149.044  33.843  1.00 10.26           C  
ATOM   1526  N   LYS A 190      49.623 145.940  36.498  1.00  8.85           N  
ATOM   1527  CA  LYS A 190      50.445 145.491  37.646  1.00 10.27           C  
ATOM   1528  C   LYS A 190      51.724 144.776  37.154  1.00  9.94           C  
ATOM   1529  O   LYS A 190      52.824 144.940  37.757  1.00 10.43           O  
ATOM   1530  CB  LYS A 190      49.598 144.569  38.517  1.00 10.68           C  
ATOM   1531  CG  LYS A 190      50.365 143.886  39.650  1.00 15.29           C  
ATOM   1532  CD  LYS A 190      50.649 142.376  39.251  1.00 16.09           C  
ATOM   1533  CE  LYS A 190      51.362 141.642  40.383  1.00 22.95           C  
ATOM   1534  NZ  LYS A 190      50.604 141.809  41.578  1.00 22.39           N1+
ATOM   1535  N   GLN A 191      51.602 144.005  36.066  1.00  9.42           N  
ATOM   1536  CA  GLN A 191      52.750 143.232  35.590  1.00  9.11           C  
ATOM   1537  C   GLN A 191      53.766 144.090  34.818  1.00 10.43           C  
ATOM   1538  O   GLN A 191      54.871 143.624  34.478  1.00 10.68           O  
ATOM   1539  CB  GLN A 191      52.319 141.968  34.845  1.00  8.21           C  
ATOM   1540  CG  GLN A 191      51.515 142.268  33.527  1.00 10.27           C  
ATOM   1541  CD  GLN A 191      52.383 142.378  32.269  1.00 10.65           C  
ATOM   1542  NE2 GLN A 191      51.987 143.277  31.373  1.00  8.89           N  
ATOM   1543  OE1 GLN A 191      53.363 141.636  32.080  1.00 10.48           O  
ATOM   1544  N   CYS A 192      53.444 145.376  34.639  1.00  9.95           N  
ATOM   1545  CA  CYS A 192      54.416 146.383  34.227  1.00 11.76           C  
ATOM   1546  C   CYS A 192      54.945 147.221  35.359  1.00 13.30           C  
ATOM   1547  O   CYS A 192      55.619 148.240  35.109  1.00 16.19           O  
ATOM   1548  CB  CYS A 192      53.808 147.331  33.192  1.00 11.23           C  
ATOM   1549  SG  CYS A 192      53.379 146.531  31.615  1.00 10.58           S  
ATOM   1550  N   GLY A 193      54.628 146.864  36.594  1.00 11.06           N  
ATOM   1551  CA  GLY A 193      55.130 147.626  37.736  1.00 11.99           C  
ATOM   1552  C   GLY A 193      54.208 148.675  38.308  1.00 12.16           C  
ATOM   1553  O   GLY A 193      54.590 149.396  39.231  1.00 12.38           O  
ATOM   1554  N   GLY A 194      52.981 148.760  37.770  1.00 10.11           N  
ATOM   1555  CA  GLY A 194      51.997 149.696  38.306  1.00 10.18           C  
ATOM   1556  C   GLY A 194      51.784 150.944  37.467  1.00 10.32           C  
ATOM   1557  O   GLY A 194      52.446 151.169  36.417  1.00  9.81           O  
ATOM   1558  N   THR A 195      50.845 151.766  37.936  1.00 10.31           N  
ATOM   1559  CA  THR A 195      50.373 152.923  37.158  1.00 10.83           C  
ATOM   1560  C   THR A 195      51.500 153.908  36.886  1.00 12.60           C  
ATOM   1561  O   THR A 195      51.686 154.314  35.761  1.00 13.27           O  
ATOM   1562  CB  THR A 195      49.196 153.651  37.810  1.00 11.98           C  
ATOM   1563  CG2 THR A 195      47.973 152.736  37.888  1.00 10.51           C  
ATOM   1564  OG1 THR A 195      49.565 154.062  39.148  1.00 12.80           O  
ATOM   1565  N   THR A 196      52.288 154.268  37.895  1.00 12.07           N  
ATOM   1566  CA  THR A 196      53.351 155.250  37.644  1.00 13.27           C  
ATOM   1567  C   THR A 196      54.403 154.729  36.664  1.00 12.16           C  
ATOM   1568  O   THR A 196      54.798 155.430  35.730  1.00 13.72           O  
ATOM   1569  CB  THR A 196      54.020 155.641  38.947  1.00 13.88           C  
ATOM   1570  CG2 THR A 196      55.203 156.617  38.706  1.00 14.58           C  
ATOM   1571  OG1 THR A 196      53.037 156.342  39.728  1.00 18.71           O  
ATOM   1572  N   ARG A 197      54.782 153.470  36.818  1.00 10.91           N  
ATOM   1573  CA  ARG A 197      55.865 152.939  36.004  1.00 10.84           C  
ATOM   1574  C   ARG A 197      55.414 152.829  34.554  1.00 10.51           C  
ATOM   1575  O   ARG A 197      56.207 153.103  33.644  1.00 10.87           O  
ATOM   1576  CB  ARG A 197      56.266 151.535  36.485  1.00 11.58           C  
ATOM   1577  CG  ARG A 197      57.539 150.972  35.771  1.00 11.38           C  
ATOM   1578  CD  ARG A 197      58.852 151.607  36.231  1.00 13.28           C  
ATOM   1579  NE  ARG A 197      59.191 151.165  37.600  1.00 13.49           N  
ATOM   1580  CZ  ARG A 197      60.176 151.682  38.330  1.00 14.81           C  
ATOM   1581  NH1 ARG A 197      60.873 152.700  37.855  1.00 14.28           N1+
ATOM   1582  NH2 ARG A 197      60.437 151.173  39.550  1.00 16.09           N  
ATOM   1583  N   ILE A 198      54.173 152.413  34.344  1.00  9.58           N  
ATOM   1584  CA  ILE A 198      53.742 152.176  32.947  1.00  9.26           C  
ATOM   1585  C   ILE A 198      53.585 153.486  32.153  1.00 10.63           C  
ATOM   1586  O   ILE A 198      53.789 153.497  30.947  1.00 10.51           O  
ATOM   1587  CB  ILE A 198      52.479 151.266  32.882  1.00  8.61           C  
ATOM   1588  CG1 ILE A 198      52.345 150.612  31.491  1.00  9.99           C  
ATOM   1589  CG2 ILE A 198      51.165 152.029  33.273  1.00  9.38           C  
ATOM   1590  CD1 ILE A 198      51.150 149.642  31.365  1.00 10.40           C  
ATOM   1591  N   ILE A 199      53.212 154.554  32.832  1.00 11.60           N  
ATOM   1592  CA  ILE A 199      52.844 155.821  32.167  1.00 12.99           C  
ATOM   1593  C   ILE A 199      54.016 156.773  32.075  1.00 13.63           C  
ATOM   1594  O   ILE A 199      53.960 157.750  31.314  1.00 14.92           O  
ATOM   1595  CB  ILE A 199      51.653 156.602  32.916  1.00 15.17           C  
ATOM   1596  CG1 ILE A 199      52.193 157.330  34.146  1.00 16.71           C  
ATOM   1597  CG2 ILE A 199      50.572 155.684  33.275  1.00 19.49           C  
ATOM   1598  CD1 ILE A 199      51.277 158.328  34.820  1.00 24.88           C  
ATOM   1599  N   SER A 200      55.080 156.507  32.821  1.00 11.75           N  
ATOM   1600  CA  SER A 200      56.173 157.495  32.930  1.00 11.36           C  
ATOM   1601  C   SER A 200      57.167 157.422  31.794  1.00 10.78           C  
ATOM   1602  O   SER A 200      57.445 156.342  31.276  1.00 11.21           O  
ATOM   1603  CB  SER A 200      56.942 157.337  34.252  1.00 12.26           C  
ATOM   1604  OG  SER A 200      56.085 157.704  35.358  1.00 13.42           O  
ATOM   1605  N   THR A 201      57.722 158.581  31.457  1.00 10.23           N  
ATOM   1606  CA  THR A 201      58.879 158.647  30.549  1.00 10.89           C  
ATOM   1607  C   THR A 201      60.140 158.524  31.434  1.00 11.35           C  
ATOM   1608  O   THR A 201      60.697 157.423  31.591  1.00 10.82           O  
ATOM   1609  CB  THR A 201      58.808 159.925  29.722  1.00 10.56           C  
ATOM   1610  CG2 THR A 201      60.002 160.041  28.801  1.00 11.12           C  
ATOM   1611  OG1 THR A 201      57.598 159.857  28.925  1.00 11.59           O  
ATOM   1612  N   THR A 202      60.529 159.609  32.109  1.00 12.97           N  
ATOM   1613  CA  THR A 202      61.598 159.479  33.139  1.00 12.71           C  
ATOM   1614  C   THR A 202      61.152 158.453  34.199  1.00 12.21           C  
ATOM   1615  O   THR A 202      60.041 158.548  34.745  1.00 12.13           O  
ATOM   1616  CB  THR A 202      61.820 160.834  33.831  1.00 13.99           C  
ATOM   1617  CG2 THR A 202      62.965 160.747  34.881  1.00 15.29           C  
ATOM   1618  OG1 THR A 202      62.162 161.796  32.831  1.00 14.70           O  
ATOM   1619  N   ASN A 203      62.007 157.456  34.446  1.00 11.53           N  
ATOM   1620  CA  ASN A 203      61.749 156.385  35.386  1.00 12.79           C  
ATOM   1621  C   ASN A 203      60.649 155.416  35.001  1.00 11.77           C  
ATOM   1622  O   ASN A 203      60.129 154.712  35.853  1.00 12.28           O  
ATOM   1623  CB  ASN A 203      61.525 156.876  36.825  1.00 13.44           C  
ATOM   1624  CG  ASN A 203      61.832 155.789  37.866  1.00 18.79           C  
ATOM   1625  ND2 ASN A 203      61.045 155.768  38.943  1.00 21.69           N  
ATOM   1626  OD1 ASN A 203      62.738 154.939  37.675  1.00 21.33           O  
ATOM   1627  N   GLY A 204      60.257 155.408  33.730  1.00 11.20           N  
ATOM   1628  CA  GLY A 204      59.160 154.516  33.335  1.00 11.52           C  
ATOM   1629  C   GLY A 204      59.408 153.845  32.004  1.00 10.52           C  
ATOM   1630  O   GLY A 204      60.502 153.930  31.437  1.00 10.96           O  
ATOM   1631  N   GLY A 205      58.338 153.226  31.487  1.00 10.35           N  
ATOM   1632  CA  GLY A 205      58.452 152.460  30.242  1.00 10.63           C  
ATOM   1633  C   GLY A 205      58.903 153.242  29.032  1.00 10.08           C  
ATOM   1634  O   GLY A 205      59.426 152.662  28.084  1.00 10.54           O  
ATOM   1635  N   GLN A 206      58.697 154.571  29.029  1.00  9.37           N  
ATOM   1636  CA  GLN A 206      59.002 155.364  27.829  1.00 10.43           C  
ATOM   1637  C   GLN A 206      60.315 156.118  27.939  1.00 10.29           C  
ATOM   1638  O   GLN A 206      60.557 157.087  27.198  1.00 10.48           O  
ATOM   1639  CB  GLN A 206      57.853 156.347  27.508  1.00 10.58           C  
ATOM   1640  CG  GLN A 206      56.643 155.598  26.903  1.00 13.68           C  
ATOM   1641  CD  GLN A 206      56.007 154.635  27.836  1.00 14.24           C  
ATOM   1642  NE2 GLN A 206      55.463 155.149  28.927  1.00 13.27           N  
ATOM   1643  OE1 GLN A 206      55.985 153.419  27.585  1.00 15.67           O  
ATOM   1644  N   GLU A 207      61.191 155.688  28.859  1.00  9.98           N  
ATOM   1645  CA  GLU A 207      62.367 156.514  29.101  1.00 10.21           C  
ATOM   1646  C   GLU A 207      63.341 156.629  27.935  1.00 10.95           C  
ATOM   1647  O   GLU A 207      63.940 157.708  27.713  1.00 11.02           O  
ATOM   1648  CB  GLU A 207      63.132 156.016  30.334  1.00 10.76           C  
ATOM   1649  CG  GLU A 207      64.154 157.017  30.883  1.00 12.63           C  
ATOM   1650  CD  GLU A 207      64.884 156.479  32.114  1.00 15.45           C  
ATOM   1651  OE1 GLU A 207      64.414 156.744  33.236  1.00 16.00           O  
ATOM   1652  OE2 GLU A 207      65.905 155.733  31.990  1.00 16.66           O1-
ATOM   1653  N   ARG A 208      63.506 155.553  27.185  1.00 10.37           N  
ATOM   1654  CA  ARG A 208      64.615 155.443  26.237  1.00 11.13           C  
ATOM   1655  C   ARG A 208      64.196 154.841  24.919  1.00 10.89           C  
ATOM   1656  O   ARG A 208      63.167 154.166  24.817  1.00 10.76           O  
ATOM   1657  CB  ARG A 208      65.745 154.591  26.834  1.00 10.40           C  
ATOM   1658  CG  ARG A 208      66.414 155.377  27.980  1.00 12.91           C  
ATOM   1659  CD  ARG A 208      67.206 154.417  28.821  1.00 17.29           C  
ATOM   1660  NE  ARG A 208      67.836 155.135  29.946  1.00 17.15           N  
ATOM   1661  CZ  ARG A 208      69.096 155.572  29.960  1.00 20.40           C  
ATOM   1662  NH1 ARG A 208      69.874 155.455  28.883  1.00 20.76           N1+
ATOM   1663  NH2 ARG A 208      69.574 156.186  31.038  1.00 21.49           N  
ATOM   1664  N   LYS A 209      65.030 155.067  23.923  1.00 10.78           N  
ATOM   1665  CA  LYS A 209      64.928 154.371  22.648  1.00 11.91           C  
ATOM   1666  C   LYS A 209      66.317 153.845  22.304  1.00 11.89           C  
ATOM   1667  O   LYS A 209      67.306 154.296  22.876  1.00 13.01           O  
ATOM   1668  CB  LYS A 209      64.470 155.305  21.522  1.00 12.17           C  
ATOM   1669  CG  LYS A 209      63.003 155.770  21.645  1.00 12.60           C  
ATOM   1670  CD  LYS A 209      62.739 157.030  20.783  1.00 13.73           C  
ATOM   1671  CE  LYS A 209      63.012 156.850  19.278  1.00 16.99           C  
ATOM   1672  NZ  LYS A 209      61.789 156.402  18.535  1.00 17.44           N1+
ATOM   1673  N   PHE A 210      66.370 152.914  21.364  1.00 11.89           N  
ATOM   1674  CA  PHE A 210      67.678 152.431  20.858  1.00 11.84           C  
ATOM   1675  C   PHE A 210      68.209 153.349  19.781  1.00 11.43           C  
ATOM   1676  O   PHE A 210      67.508 153.738  18.836  1.00 12.25           O  
ATOM   1677  CB  PHE A 210      67.542 150.999  20.313  1.00 11.16           C  
ATOM   1678  CG  PHE A 210      67.317 149.979  21.392  1.00 11.49           C  
ATOM   1679  CD1 PHE A 210      66.105 149.285  21.473  1.00 11.91           C  
ATOM   1680  CD2 PHE A 210      68.297 149.731  22.383  1.00 13.37           C  
ATOM   1681  CE1 PHE A 210      65.890 148.353  22.487  1.00 12.38           C  
ATOM   1682  CE2 PHE A 210      68.081 148.822  23.395  1.00 13.71           C  
ATOM   1683  CZ  PHE A 210      66.882 148.109  23.447  1.00 12.37           C  
ATOM   1684  N   VAL A 211      69.504 153.685  19.901  1.00 11.44           N  
ATOM   1685  CA  VAL A 211      70.153 154.414  18.819  1.00 12.32           C  
ATOM   1686  C   VAL A 211      70.143 153.564  17.572  1.00 12.05           C  
ATOM   1687  O   VAL A 211      70.657 152.406  17.602  1.00 12.86           O  
ATOM   1688  CB  VAL A 211      71.600 154.767  19.213  1.00 13.33           C  
ATOM   1689  CG1 VAL A 211      72.296 155.477  18.031  1.00 13.31           C  
ATOM   1690  CG2 VAL A 211      71.636 155.636  20.468  1.00 13.38           C  
ATOM   1691  N   GLY A 212      69.530 154.057  16.496  1.00 12.58           N  
ATOM   1692  CA  GLY A 212      69.474 153.340  15.222  1.00 11.97           C  
ATOM   1693  C   GLY A 212      68.251 152.448  15.045  1.00 11.49           C  
ATOM   1694  O   GLY A 212      68.071 151.889  13.989  1.00 13.69           O  
ATOM   1695  N   GLY A 213      67.423 152.367  16.090  1.00 11.91           N  
ATOM   1696  CA  GLY A 213      66.115 151.685  15.959  1.00 11.04           C  
ATOM   1697  C   GLY A 213      66.095 150.308  16.603  1.00 10.98           C  
ATOM   1698  O   GLY A 213      67.116 149.597  16.698  1.00 11.28           O  
ATOM   1699  N   SER A 214      64.915 149.911  17.079  1.00 10.21           N  
ATOM   1700  CA  SER A 214      64.775 148.608  17.734  1.00 10.11           C  
ATOM   1701  C   SER A 214      64.825 147.439  16.788  1.00 10.98           C  
ATOM   1702  O   SER A 214      65.022 146.286  17.239  1.00 11.38           O  
ATOM   1703  CB  SER A 214      63.454 148.534  18.506  1.00  9.92           C  
ATOM   1704  OG  SER A 214      62.361 148.596  17.625  1.00 11.16           O  
ATOM   1705  N   GLY A 215      64.601 147.678  15.493  1.00  9.73           N  
ATOM   1706  CA  GLY A 215      64.619 146.558  14.557  1.00 10.87           C  
ATOM   1707  C   GLY A 215      65.994 145.871  14.526  1.00 10.66           C  
ATOM   1708  O   GLY A 215      66.103 144.718  14.126  1.00 10.30           O  
ATOM   1709  N   GLN A 216      67.022 146.604  14.949  1.00 11.15           N  
ATOM   1710  CA  GLN A 216      68.377 146.058  15.021  1.00 10.75           C  
ATOM   1711  C   GLN A 216      68.484 144.859  15.938  1.00 11.36           C  
ATOM   1712  O   GLN A 216      69.384 144.033  15.774  1.00 12.24           O  
ATOM   1713  CB  GLN A 216      69.350 147.138  15.515  1.00 11.33           C  
ATOM   1714  CG  GLN A 216      69.468 148.333  14.577  1.00 12.87           C  
ATOM   1715  CD  GLN A 216      70.396 149.372  15.156  1.00 15.54           C  
ATOM   1716  NE2 GLN A 216      69.927 150.100  16.169  1.00 11.77           N  
ATOM   1717  OE1 GLN A 216      71.555 149.501  14.724  1.00 16.98           O  
ATOM   1718  N   VAL A 217      67.615 144.765  16.956  1.00 10.27           N  
ATOM   1719  CA  VAL A 217      67.671 143.600  17.847  1.00 11.43           C  
ATOM   1720  C   VAL A 217      67.445 142.319  17.052  1.00 12.08           C  
ATOM   1721  O   VAL A 217      68.259 141.383  17.099  1.00 11.47           O  
ATOM   1722  CB  VAL A 217      66.651 143.730  18.972  1.00  9.89           C  
ATOM   1723  CG1 VAL A 217      66.620 142.448  19.833  1.00 11.02           C  
ATOM   1724  CG2 VAL A 217      67.008 144.927  19.867  1.00 12.44           C  
ATOM   1725  N   SER A 218      66.352 142.268  16.293  1.00 11.33           N  
ATOM   1726  CA  SER A 218      66.054 141.061  15.528  1.00 11.79           C  
ATOM   1727  C   SER A 218      67.043 140.869  14.359  1.00 12.67           C  
ATOM   1728  O   SER A 218      67.439 139.734  14.075  1.00 13.05           O  
ATOM   1729  CB  SER A 218      64.620 141.143  14.994  1.00 10.81           C  
ATOM   1730  OG  SER A 218      63.725 141.138  16.096  1.00 13.92           O  
ATOM   1731  N   GLU A 219      67.467 141.975  13.741  1.00 12.65           N  
ATOM   1732  CA  GLU A 219      68.357 141.941  12.572  1.00 13.00           C  
ATOM   1733  C   GLU A 219      69.727 141.411  13.011  1.00 13.25           C  
ATOM   1734  O   GLU A 219      70.306 140.585  12.268  1.00 13.78           O  
ATOM   1735  CB  GLU A 219      68.539 143.346  11.990  1.00 13.08           C  
ATOM   1736  CG  GLU A 219      67.275 143.824  11.284  1.00 13.08           C  
ATOM   1737  CD  GLU A 219      67.240 145.334  11.077  1.00 17.47           C  
ATOM   1738  OE1 GLU A 219      68.155 146.040  11.581  1.00 18.61           O  
ATOM   1739  OE2 GLU A 219      66.290 145.812  10.407  1.00 16.84           O1-
ATOM   1740  N   ARG A 220      70.224 141.865  14.169  1.00 12.74           N  
ATOM   1741  CA  ARG A 220      71.581 141.442  14.621  1.00 13.12           C  
ATOM   1742  C   ARG A 220      71.548 139.969  15.034  1.00 13.56           C  
ATOM   1743  O   ARG A 220      72.526 139.229  14.842  1.00 13.00           O  
ATOM   1744  CB  ARG A 220      72.169 142.360  15.695  1.00 12.76           C  
ATOM   1745  CG  ARG A 220      72.576 143.679  15.065  1.00 14.12           C  
ATOM   1746  CD  ARG A 220      73.314 144.528  16.023  1.00 17.27           C  
ATOM   1747  NE  ARG A 220      73.706 145.757  15.355  1.00 20.05           N  
ATOM   1748  CZ  ARG A 220      74.647 146.597  15.778  1.00 20.46           C  
ATOM   1749  NH1 ARG A 220      75.307 146.398  16.909  1.00 20.69           N1+
ATOM   1750  NH2 ARG A 220      74.906 147.677  15.042  1.00 21.17           N  
ATOM   1751  N   ILE A 221      70.422 139.518  15.591  1.00 11.64           N  
ATOM   1752  CA  ILE A 221      70.318 138.074  15.867  1.00 12.32           C  
ATOM   1753  C   ILE A 221      70.236 137.283  14.578  1.00 12.46           C  
ATOM   1754  O   ILE A 221      70.857 136.186  14.474  1.00 13.43           O  
ATOM   1755  CB  ILE A 221      69.138 137.734  16.794  1.00 10.92           C  
ATOM   1756  CG1 ILE A 221      69.412 138.365  18.156  1.00 10.80           C  
ATOM   1757  CG2 ILE A 221      69.006 136.205  17.032  1.00 11.79           C  
ATOM   1758  CD1 ILE A 221      68.113 138.441  19.054  1.00 13.84           C  
ATOM   1759  N   MET A 222      69.487 137.762  13.591  1.00 12.95           N  
ATOM   1760  CA  MET A 222      69.535 137.122  12.262  1.00 14.53           C  
ATOM   1761  C   MET A 222      70.974 137.002  11.710  1.00 15.97           C  
ATOM   1762  O   MET A 222      71.333 135.963  11.120  1.00 16.54           O  
ATOM   1763  CB  MET A 222      68.649 137.840  11.259  1.00 14.76           C  
ATOM   1764  CG  MET A 222      68.693 137.195   9.897  1.00 17.06           C  
ATOM   1765  SD  MET A 222      67.434 137.799   8.791  1.00 20.96           S  
ATOM   1766  CE  MET A 222      67.765 139.535   8.731  1.00 24.93           C  
ATOM   1767  N   ASP A 223      71.765 138.040  11.940  1.00 16.07           N  
ATOM   1768  CA  ASP A 223      73.162 138.051  11.462  1.00 18.17           C  
ATOM   1769  C   ASP A 223      73.958 136.934  12.122  1.00 17.85           C  
ATOM   1770  O   ASP A 223      74.736 136.257  11.443  1.00 19.50           O  
ATOM   1771  CB  ASP A 223      73.832 139.393  11.737  1.00 17.94           C  
ATOM   1772  CG  ASP A 223      73.291 140.528  10.872  1.00 22.20           C  
ATOM   1773  OD1 ASP A 223      72.635 140.301   9.840  1.00 23.11           O  
ATOM   1774  OD2 ASP A 223      73.517 141.684  11.269  1.00 24.87           O1-
ATOM   1775  N   LEU A 224      73.756 136.732  13.425  1.00 17.41           N  
ATOM   1776  CA  LEU A 224      74.421 135.669  14.176  1.00 18.44           C  
ATOM   1777  C   LEU A 224      73.983 134.289  13.726  1.00 18.27           C  
ATOM   1778  O   LEU A 224      74.772 133.327  13.782  1.00 19.01           O  
ATOM   1779  CB  LEU A 224      74.109 135.780  15.677  1.00 19.88           C  
ATOM   1780  CG  LEU A 224      74.645 136.973  16.473  1.00 22.46           C  
ATOM   1781  CD1 LEU A 224      74.046 136.939  17.888  1.00 23.90           C  
ATOM   1782  CD2 LEU A 224      76.191 136.980  16.532  1.00 25.19           C  
ATOM   1783  N   LEU A 225      72.716 134.153  13.329  1.00 16.29           N  
ATOM   1784  CA  LEU A 225      72.170 132.827  13.043  1.00 16.50           C  
ATOM   1785  C   LEU A 225      72.392 132.418  11.572  1.00 18.37           C  
ATOM   1786  O   LEU A 225      72.174 131.251  11.216  1.00 17.56           O  
ATOM   1787  CB  LEU A 225      70.657 132.783  13.372  1.00 15.87           C  
ATOM   1788  CG  LEU A 225      70.254 132.876  14.846  1.00 15.97           C  
ATOM   1789  CD1 LEU A 225      68.696 133.037  14.928  1.00 17.01           C  
ATOM   1790  CD2 LEU A 225      70.680 131.613  15.552  1.00 20.06           C  
ATOM   1791  N   GLY A 226      72.753 133.378  10.714  1.00 20.05           N  
ATOM   1792  CA  GLY A 226      72.982 133.098   9.281  1.00 22.02           C  
ATOM   1793  C   GLY A 226      71.793 132.521   8.548  1.00 23.33           C  
ATOM   1794  O   GLY A 226      70.627 132.971   8.705  1.00 24.35           O  
ATOM   1795  N   ASP A 227      72.043 131.464   7.777  1.00 22.01           N  
ATOM   1796  CA  ASP A 227      70.986 130.973   6.928  1.00 21.99           C  
ATOM   1797  C   ASP A 227      69.968 130.150   7.703  1.00 19.85           C  
ATOM   1798  O   ASP A 227      69.081 129.577   7.098  1.00 19.53           O  
ATOM   1799  CB  ASP A 227      71.555 130.166   5.744  1.00 23.83           C  
ATOM   1800  CG  ASP A 227      72.221 128.866   6.175  1.00 29.17           C  
ATOM   1801  OD1 ASP A 227      72.115 128.440   7.359  1.00 34.93           O  
ATOM   1802  OD2 ASP A 227      72.870 128.236   5.300  1.00 38.00           O1-
ATOM   1803  N   ARG A 228      70.080 130.120   9.035  1.00 17.06           N  
ATOM   1804  CA  ARG A 228      69.083 129.405   9.849  1.00 16.06           C  
ATOM   1805  C   ARG A 228      67.719 130.136   9.865  1.00 16.16           C  
ATOM   1806  O   ARG A 228      66.699 129.534  10.206  1.00 15.31           O  
ATOM   1807  CB  ARG A 228      69.571 129.212  11.272  1.00 16.06           C  
ATOM   1808  CG  ARG A 228      70.717 128.221  11.384  1.00 18.00           C  
ATOM   1809  CD  ARG A 228      71.327 128.252  12.754  1.00 20.00           C  
ATOM   1810  NE  ARG A 228      72.568 127.466  12.811  1.00 21.24           N  
ATOM   1811  CZ  ARG A 228      73.779 127.931  12.476  1.00 24.21           C  
ATOM   1812  NH1 ARG A 228      73.936 129.160  12.022  1.00 21.69           N1+
ATOM   1813  NH2 ARG A 228      74.857 127.149  12.590  1.00 25.25           N  
ATOM   1814  N   VAL A 229      67.737 131.424   9.543  1.00 14.17           N  
ATOM   1815  CA  VAL A 229      66.489 132.194   9.457  1.00 14.51           C  
ATOM   1816  C   VAL A 229      65.985 132.134   8.006  1.00 14.13           C  
ATOM   1817  O   VAL A 229      66.696 132.530   7.068  1.00 14.82           O  
ATOM   1818  CB  VAL A 229      66.699 133.680   9.874  1.00 13.41           C  
ATOM   1819  CG1 VAL A 229      65.334 134.421   9.790  1.00 15.38           C  
ATOM   1820  CG2 VAL A 229      67.271 133.769  11.294  1.00 15.24           C  
ATOM   1821  N   LYS A 230      64.779 131.594   7.834  1.00 12.82           N  
ATOM   1822  CA  LYS A 230      64.143 131.438   6.538  1.00 13.18           C  
ATOM   1823  C   LYS A 230      63.033 132.479   6.421  1.00 13.64           C  
ATOM   1824  O   LYS A 230      62.002 132.373   7.090  1.00 14.45           O  
ATOM   1825  CB  LYS A 230      63.536 130.035   6.421  1.00 13.20           C  
ATOM   1826  CG  LYS A 230      64.479 128.913   6.887  1.00 13.62           C  
ATOM   1827  CD  LYS A 230      65.702 128.800   5.978  1.00 17.76           C  
ATOM   1828  CE  LYS A 230      66.507 127.613   6.484  1.00 22.37           C  
ATOM   1829  NZ  LYS A 230      67.827 127.600   5.812  1.00 26.17           N1+
ATOM   1830  N   LEU A 231      63.257 133.494   5.590  1.00 14.25           N  
ATOM   1831  CA  LEU A 231      62.253 134.548   5.342  1.00 13.32           C  
ATOM   1832  C   LEU A 231      61.237 134.125   4.268  1.00 13.52           C  
ATOM   1833  O   LEU A 231      61.528 133.291   3.398  1.00 13.49           O  
ATOM   1834  CB  LEU A 231      62.944 135.855   4.917  1.00 13.65           C  
ATOM   1835  CG  LEU A 231      64.002 136.430   5.854  1.00 14.75           C  
ATOM   1836  CD1 LEU A 231      64.597 137.669   5.195  1.00 16.15           C  
ATOM   1837  CD2 LEU A 231      63.363 136.744   7.259  1.00 16.84           C  
ATOM   1838  N   GLU A 232      60.044 134.721   4.307  1.00 13.01           N  
ATOM   1839  CA  GLU A 232      58.939 134.387   3.418  1.00 12.76           C  
ATOM   1840  C   GLU A 232      58.602 132.883   3.517  1.00 13.52           C  
ATOM   1841  O   GLU A 232      58.333 132.231   2.510  1.00 13.45           O  
ATOM   1842  CB  GLU A 232      59.187 134.857   1.969  1.00 14.77           C  
ATOM   1843  CG  GLU A 232      59.365 136.387   1.938  1.00 17.31           C  
ATOM   1844  CD  GLU A 232      59.409 136.934   0.513  1.00 21.45           C  
ATOM   1845  OE1 GLU A 232      60.525 137.061   0.003  1.00 27.93           O  
ATOM   1846  OE2 GLU A 232      58.346 137.230  -0.052  1.00 28.10           O1-
ATOM   1847  N   ARG A 233      58.579 132.390   4.760  1.00 12.36           N  
ATOM   1848  CA  ARG A 233      58.167 131.033   5.072  1.00 12.09           C  
ATOM   1849  C   ARG A 233      57.000 131.081   6.083  1.00 10.73           C  
ATOM   1850  O   ARG A 233      57.204 130.759   7.252  1.00 11.04           O  
ATOM   1851  CB  ARG A 233      59.305 130.227   5.670  1.00 13.31           C  
ATOM   1852  CG  ARG A 233      60.098 129.376   4.640  1.00 14.71           C  
ATOM   1853  CD  ARG A 233      60.935 130.259   3.756  1.00 18.52           C  
ATOM   1854  NE  ARG A 233      61.855 129.462   2.932  1.00 21.42           N  
ATOM   1855  CZ  ARG A 233      62.958 129.942   2.364  1.00 24.37           C  
ATOM   1856  NH1 ARG A 233      63.337 131.213   2.539  1.00 22.35           N1+
ATOM   1857  NH2 ARG A 233      63.696 129.126   1.626  1.00 25.81           N  
ATOM   1858  N   PRO A 234      55.800 131.518   5.637  1.00 11.95           N  
ATOM   1859  CA  PRO A 234      54.672 131.464   6.578  1.00 10.94           C  
ATOM   1860  C   PRO A 234      54.344 129.985   6.868  1.00 11.26           C  
ATOM   1861  O   PRO A 234      54.208 129.179   5.932  1.00 12.36           O  
ATOM   1862  CB  PRO A 234      53.501 132.112   5.795  1.00 11.66           C  
ATOM   1863  CG  PRO A 234      54.153 132.825   4.599  1.00 13.27           C  
ATOM   1864  CD  PRO A 234      55.390 131.974   4.301  1.00 12.33           C  
ATOM   1865  N   VAL A 235      54.201 129.653   8.151  1.00 10.12           N  
ATOM   1866  CA  VAL A 235      53.868 128.286   8.534  1.00  9.76           C  
ATOM   1867  C   VAL A 235      52.351 128.072   8.372  1.00 11.18           C  
ATOM   1868  O   VAL A 235      51.549 128.907   8.805  1.00 11.18           O  
ATOM   1869  CB  VAL A 235      54.303 128.005   9.972  1.00  9.45           C  
ATOM   1870  CG1 VAL A 235      53.699 126.666  10.501  1.00 10.69           C  
ATOM   1871  CG2 VAL A 235      55.871 128.017  10.070  1.00  9.83           C  
ATOM   1872  N   ILE A 236      51.991 126.950   7.742  1.00  9.87           N  
ATOM   1873  CA  ILE A 236      50.580 126.643   7.454  1.00 10.65           C  
ATOM   1874  C   ILE A 236      50.080 125.376   8.180  1.00 10.59           C  
ATOM   1875  O   ILE A 236      48.856 125.167   8.259  1.00 10.52           O  
ATOM   1876  CB  ILE A 236      50.322 126.502   5.902  1.00 10.93           C  
ATOM   1877  CG1 ILE A 236      51.269 125.429   5.313  1.00 12.92           C  
ATOM   1878  CG2 ILE A 236      50.489 127.852   5.214  1.00 14.90           C  
ATOM   1879  CD1 ILE A 236      50.882 124.947   3.906  1.00 16.16           C  
ATOM   1880  N   TYR A 237      51.007 124.537   8.674  1.00 10.54           N  
ATOM   1881  CA  TYR A 237      50.629 123.187   9.098  1.00 11.18           C  
ATOM   1882  C   TYR A 237      51.664 122.631  10.026  1.00 11.87           C  
ATOM   1883  O   TYR A 237      52.879 122.730   9.754  1.00 11.93           O  
ATOM   1884  CB  TYR A 237      50.484 122.273   7.848  1.00 11.48           C  
ATOM   1885  CG  TYR A 237      50.128 120.832   8.115  1.00 11.95           C  
ATOM   1886  CD1 TYR A 237      48.864 120.496   8.609  1.00 15.22           C  
ATOM   1887  CD2 TYR A 237      51.066 119.807   7.870  1.00 15.83           C  
ATOM   1888  CE1 TYR A 237      48.497 119.133   8.834  1.00 16.28           C  
ATOM   1889  CE2 TYR A 237      50.711 118.450   8.117  1.00 17.81           C  
ATOM   1890  CZ  TYR A 237      49.431 118.151   8.571  1.00 17.22           C  
ATOM   1891  OH  TYR A 237      49.063 116.828   8.801  1.00 19.05           O  
ATOM   1892  N   ILE A 238      51.170 122.092  11.138  1.00 11.48           N  
ATOM   1893  CA  ILE A 238      52.049 121.405  12.105  1.00 11.99           C  
ATOM   1894  C   ILE A 238      51.444 120.057  12.423  1.00 12.24           C  
ATOM   1895  O   ILE A 238      50.267 119.964  12.794  1.00 12.96           O  
ATOM   1896  CB  ILE A 238      52.299 122.224  13.397  1.00 12.08           C  
ATOM   1897  CG1 ILE A 238      53.048 123.532  13.064  1.00 12.35           C  
ATOM   1898  CG2 ILE A 238      53.083 121.366  14.463  1.00 13.66           C  
ATOM   1899  CD1 ILE A 238      53.157 124.482  14.241  1.00 11.98           C  
ATOM   1900  N   ASP A 239      52.269 119.001  12.256  1.00 12.59           N  
ATOM   1901  CA  ASP A 239      51.794 117.625  12.397  1.00 14.12           C  
ATOM   1902  C   ASP A 239      52.656 116.975  13.464  1.00 14.34           C  
ATOM   1903  O   ASP A 239      53.875 116.834  13.291  1.00 15.25           O  
ATOM   1904  CB  ASP A 239      51.906 116.925  11.019  1.00 14.09           C  
ATOM   1905  CG  ASP A 239      51.579 115.442  11.062  1.00 19.52           C  
ATOM   1906  OD1 ASP A 239      51.335 114.882  12.133  1.00 18.94           O  
ATOM   1907  OD2 ASP A 239      51.566 114.827   9.965  1.00 25.32           O1-
ATOM   1908  N   GLN A 240      52.018 116.608  14.589  1.00 14.35           N  
ATOM   1909  CA  GLN A 240      52.698 115.940  15.709  1.00 15.62           C  
ATOM   1910  C   GLN A 240      52.325 114.468  15.868  1.00 17.89           C  
ATOM   1911  O   GLN A 240      52.500 113.899  16.950  1.00 20.10           O  
ATOM   1912  CB  GLN A 240      52.391 116.631  17.016  1.00 16.66           C  
ATOM   1913  CG  GLN A 240      52.681 118.092  17.022  1.00 17.15           C  
ATOM   1914  CD  GLN A 240      52.727 118.606  18.448  1.00 17.10           C  
ATOM   1915  NE2 GLN A 240      51.652 119.278  18.873  1.00 14.66           N  
ATOM   1916  OE1 GLN A 240      53.694 118.360  19.172  1.00 17.14           O  
ATOM   1917  N   THR A 241      51.837 113.859  14.801  1.00 19.24           N  
ATOM   1918  CA  THR A 241      51.353 112.468  14.907  1.00 20.94           C  
ATOM   1919  C   THR A 241      52.486 111.449  14.848  1.00 23.21           C  
ATOM   1920  O   THR A 241      52.248 110.266  15.137  1.00 23.49           O  
ATOM   1921  CB  THR A 241      50.342 112.116  13.786  1.00 20.23           C  
ATOM   1922  CG2 THR A 241      49.094 112.995  13.870  1.00 21.91           C  
ATOM   1923  OG1 THR A 241      50.952 112.280  12.506  1.00 21.13           O  
ATOM   1924  N   ARG A 242      53.683 111.889  14.463  1.00 24.01           N  
ATOM   1925  CA  ARG A 242      54.829 110.980  14.232  1.00 25.75           C  
ATOM   1926  C   ARG A 242      55.959 111.286  15.187  1.00 25.32           C  
ATOM   1927  O   ARG A 242      55.866 112.209  16.004  1.00 24.96           O  
ATOM   1928  CB  ARG A 242      55.327 111.069  12.793  1.00 26.75           C  
ATOM   1929  CG  ARG A 242      54.405 110.447  11.771  1.00 31.59           C  
ATOM   1930  CD  ARG A 242      54.826 110.866  10.382  1.00 38.54           C  
ATOM   1931  NE  ARG A 242      53.904 111.868   9.852  1.00 46.54           N  
ATOM   1932  CZ  ARG A 242      53.027 111.641   8.874  1.00 47.82           C  
ATOM   1933  NH1 ARG A 242      52.968 110.448   8.286  1.00 49.47           N1+
ATOM   1934  NH2 ARG A 242      52.220 112.612   8.468  1.00 48.80           N  
ATOM   1935  N   GLU A 243      57.037 110.508  15.080  1.00 25.80           N  
ATOM   1936  CA  GLU A 243      58.162 110.627  16.006  1.00 26.14           C  
ATOM   1937  C   GLU A 243      58.771 112.026  16.075  1.00 25.07           C  
ATOM   1938  O   GLU A 243      59.103 112.514  17.163  1.00 26.13           O  
ATOM   1939  CB  GLU A 243      59.275 109.625  15.657  1.00 26.97           C  
ATOM   1940  CG  GLU A 243      60.143 109.364  16.878  1.00 30.19           C  
ATOM   1941  CD  GLU A 243      61.386 108.532  16.600  1.00 35.01           C  
ATOM   1942  OE1 GLU A 243      61.404 107.770  15.610  1.00 37.76           O  
ATOM   1943  OE2 GLU A 243      62.344 108.667  17.383  1.00 35.85           O1-
ATOM   1944  N   ASN A 244      58.981 112.622  14.908  1.00 23.83           N  
ATOM   1945  CA  ASN A 244      59.444 114.001  14.830  1.00 23.51           C  
ATOM   1946  C   ASN A 244      58.278 114.872  14.376  1.00 21.83           C  
ATOM   1947  O   ASN A 244      57.433 114.441  13.587  1.00 21.25           O  
ATOM   1948  CB  ASN A 244      60.558 114.133  13.799  1.00 24.54           C  
ATOM   1949  CG  ASN A 244      61.790 113.289  14.131  1.00 30.00           C  
ATOM   1950  ND2 ASN A 244      62.455 112.800  13.089  1.00 33.22           N  
ATOM   1951  OD1 ASN A 244      62.147 113.099  15.299  1.00 35.03           O  
ATOM   1952  N   VAL A 245      58.250 116.107  14.875  1.00 19.78           N  
ATOM   1953  CA  VAL A 245      57.229 117.077  14.440  1.00 17.83           C  
ATOM   1954  C   VAL A 245      57.489 117.549  13.010  1.00 17.49           C  
ATOM   1955  O   VAL A 245      58.631 117.833  12.666  1.00 17.19           O  
ATOM   1956  CB  VAL A 245      57.268 118.300  15.374  1.00 17.47           C  
ATOM   1957  CG1 VAL A 245      56.175 119.321  14.987  1.00 17.19           C  
ATOM   1958  CG2 VAL A 245      57.050 117.868  16.802  1.00 15.80           C  
ATOM   1959  N   LEU A 246      56.439 117.666  12.196  1.00 16.27           N  
ATOM   1960  CA  LEU A 246      56.556 118.124  10.820  1.00 16.02           C  
ATOM   1961  C   LEU A 246      55.950 119.522  10.729  1.00 15.59           C  
ATOM   1962  O   LEU A 246      54.799 119.724  11.178  1.00 15.01           O  
ATOM   1963  CB  LEU A 246      55.839 117.190   9.824  1.00 17.47           C  
ATOM   1964  CG  LEU A 246      56.483 115.807   9.765  1.00 21.17           C  
ATOM   1965  CD1 LEU A 246      55.606 114.835   8.955  1.00 25.72           C  
ATOM   1966  CD2 LEU A 246      57.896 115.933   9.178  1.00 25.90           C  
ATOM   1967  N   VAL A 247      56.708 120.460  10.165  1.00 13.72           N  
ATOM   1968  CA  VAL A 247      56.223 121.859  10.030  1.00 13.53           C  
ATOM   1969  C   VAL A 247      56.285 122.249   8.565  1.00 13.91           C  
ATOM   1970  O   VAL A 247      57.375 122.278   7.967  1.00 15.28           O  
ATOM   1971  CB  VAL A 247      57.042 122.866  10.875  1.00 12.73           C  
ATOM   1972  CG1 VAL A 247      56.406 124.300  10.758  1.00 12.22           C  
ATOM   1973  CG2 VAL A 247      57.140 122.445  12.344  1.00 14.14           C  
ATOM   1974  N   GLU A 248      55.134 122.585   7.993  1.00 12.73           N  
ATOM   1975  CA  GLU A 248      55.046 122.925   6.585  1.00 12.50           C  
ATOM   1976  C   GLU A 248      54.794 124.395   6.391  1.00 13.18           C  
ATOM   1977  O   GLU A 248      54.022 125.020   7.152  1.00 12.19           O  
ATOM   1978  CB  GLU A 248      53.944 122.119   5.903  1.00 12.97           C  
ATOM   1979  CG  GLU A 248      54.023 122.226   4.368  1.00 17.75           C  
ATOM   1980  CD  GLU A 248      52.984 121.343   3.690  1.00 24.41           C  
ATOM   1981  OE1 GLU A 248      52.000 120.915   4.351  1.00 25.07           O  
ATOM   1982  OE2 GLU A 248      53.165 121.085   2.488  1.00 26.28           O1-
ATOM   1983  N   THR A 249      55.415 124.928   5.345  1.00 12.61           N  
ATOM   1984  CA  THR A 249      55.268 126.363   5.003  1.00 12.96           C  
ATOM   1985  C   THR A 249      54.430 126.549   3.725  1.00 14.77           C  
ATOM   1986  O   THR A 249      54.190 125.612   2.960  1.00 15.42           O  
ATOM   1987  CB  THR A 249      56.632 127.047   4.828  1.00 14.21           C  
ATOM   1988  CG2 THR A 249      57.450 126.934   6.094  1.00 14.48           C  
ATOM   1989  OG1 THR A 249      57.351 126.453   3.723  1.00 16.26           O  
ATOM   1990  N   LEU A 250      54.028 127.789   3.493  1.00 13.84           N  
ATOM   1991  CA  LEU A 250      53.138 128.132   2.395  1.00 16.01           C  
ATOM   1992  C   LEU A 250      53.853 127.964   1.056  1.00 18.01           C  
ATOM   1993  O   LEU A 250      53.193 127.632   0.064  1.00 19.53           O  
ATOM   1994  CB  LEU A 250      52.656 129.573   2.561  1.00 15.87           C  
ATOM   1995  CG  LEU A 250      51.611 130.078   1.563  1.00 17.01           C  
ATOM   1996  CD1 LEU A 250      50.279 129.338   1.690  1.00 19.37           C  
ATOM   1997  CD2 LEU A 250      51.406 131.575   1.738  1.00 18.42           C  
ATOM   1998  N   ASN A 251      55.173 128.179   1.056  1.00 19.73           N  
ATOM   1999  CA  ASN A 251      55.976 128.193  -0.183  1.00 22.06           C  
ATOM   2000  C   ASN A 251      56.480 126.799  -0.414  1.00 23.61           C  
ATOM   2001  O   ASN A 251      57.534 126.603  -1.071  1.00 25.87           O  
ATOM   2002  CB  ASN A 251      57.164 129.176  -0.067  1.00 22.15           C  
ATOM   2003  CG  ASN A 251      58.107 128.840   1.081  1.00 23.42           C  
ATOM   2004  ND2 ASN A 251      59.406 128.785   0.790  1.00 24.74           N  
ATOM   2005  OD1 ASN A 251      57.676 128.679   2.233  1.00 22.72           O  
ATOM   2006  N   HIS A 252      55.776 125.816   0.161  1.00 22.82           N  
ATOM   2007  CA  HIS A 252      55.981 124.417  -0.190  1.00 23.93           C  
ATOM   2008  C   HIS A 252      57.307 123.792   0.320  1.00 22.22           C  
ATOM   2009  O   HIS A 252      58.024 123.105  -0.435  1.00 23.87           O  
ATOM   2010  CB  HIS A 252      55.848 124.319  -1.711  1.00 24.99           C  
ATOM   2011  CG  HIS A 252      54.606 124.980  -2.233  1.00 29.07           C  
ATOM   2012  CD2 HIS A 252      53.292 124.660  -2.084  1.00 30.65           C  
ATOM   2013  ND1 HIS A 252      54.639 126.147  -2.978  1.00 30.25           N  
ATOM   2014  CE1 HIS A 252      53.402 126.509  -3.276  1.00 31.49           C  
ATOM   2015  NE2 HIS A 252      52.567 125.623  -2.751  1.00 32.29           N  
ATOM   2016  N   GLU A 253      57.645 124.030   1.584  1.00 18.56           N  
ATOM   2017  CA  GLU A 253      58.808 123.397   2.224  1.00 17.30           C  
ATOM   2018  C   GLU A 253      58.389 122.655   3.470  1.00 17.44           C  
ATOM   2019  O   GLU A 253      57.411 123.033   4.133  1.00 17.84           O  
ATOM   2020  CB  GLU A 253      59.860 124.437   2.610  1.00 17.50           C  
ATOM   2021  CG  GLU A 253      60.471 125.142   1.415  1.00 18.04           C  
ATOM   2022  CD  GLU A 253      61.467 126.224   1.798  1.00 19.76           C  
ATOM   2023  OE1 GLU A 253      61.468 126.732   2.940  1.00 19.68           O  
ATOM   2024  OE2 GLU A 253      62.276 126.608   0.938  1.00 23.37           O1-
ATOM   2025  N   MET A 254      59.130 121.609   3.810  1.00 17.37           N  
ATOM   2026  CA  MET A 254      58.854 120.826   5.028  1.00 18.04           C  
ATOM   2027  C   MET A 254      60.037 120.829   5.964  1.00 17.87           C  
ATOM   2028  O   MET A 254      61.189 120.548   5.555  1.00 18.33           O  
ATOM   2029  CB  MET A 254      58.459 119.378   4.706  1.00 19.00           C  
ATOM   2030  CG  MET A 254      57.922 118.618   5.942  1.00 23.97           C  
ATOM   2031  SD  MET A 254      56.252 119.164   6.419  1.00 32.26           S  
ATOM   2032  CE  MET A 254      55.466 119.000   4.811  1.00 29.51           C  
ATOM   2033  N   TYR A 255      59.779 121.140   7.226  1.00 16.94           N  
ATOM   2034  CA  TYR A 255      60.805 121.114   8.237  1.00 16.88           C  
ATOM   2035  C   TYR A 255      60.495 120.036   9.246  1.00 17.69           C  
ATOM   2036  O   TYR A 255      59.321 119.766   9.560  1.00 18.60           O  
ATOM   2037  CB  TYR A 255      60.965 122.524   8.876  1.00 16.14           C  
ATOM   2038  CG  TYR A 255      61.441 123.520   7.863  1.00 14.74           C  
ATOM   2039  CD1 TYR A 255      60.556 124.100   6.950  1.00 16.80           C  
ATOM   2040  CD2 TYR A 255      62.811 123.866   7.792  1.00 16.18           C  
ATOM   2041  CE1 TYR A 255      61.005 124.989   5.983  1.00 17.89           C  
ATOM   2042  CE2 TYR A 255      63.266 124.739   6.826  1.00 17.89           C  
ATOM   2043  CZ  TYR A 255      62.355 125.294   5.926  1.00 17.46           C  
ATOM   2044  OH  TYR A 255      62.781 126.171   4.968  1.00 22.30           O  
ATOM   2045  N   GLU A 256      61.529 119.345   9.713  1.00 17.99           N  
ATOM   2046  CA  GLU A 256      61.319 118.286  10.692  1.00 18.91           C  
ATOM   2047  C   GLU A 256      62.127 118.587  11.940  1.00 19.13           C  
ATOM   2048  O   GLU A 256      63.305 118.925  11.840  1.00 21.01           O  
ATOM   2049  CB  GLU A 256      61.708 116.942  10.071  1.00 20.75           C  
ATOM   2050  CG  GLU A 256      61.402 115.755  10.901  1.00 24.44           C  
ATOM   2051  CD  GLU A 256      61.773 114.475  10.173  1.00 32.31           C  
ATOM   2052  OE1 GLU A 256      62.492 113.657  10.786  1.00 36.15           O  
ATOM   2053  OE2 GLU A 256      61.384 114.324   8.985  1.00 33.90           O1-
ATOM   2054  N   ALA A 257      61.495 118.494  13.105  1.00 17.24           N  
ATOM   2055  CA  ALA A 257      62.154 118.864  14.343  1.00 15.82           C  
ATOM   2056  C   ALA A 257      61.742 118.015  15.527  1.00 15.07           C  
ATOM   2057  O   ALA A 257      60.704 117.343  15.498  1.00 15.27           O  
ATOM   2058  CB  ALA A 257      61.877 120.371  14.655  1.00 17.09           C  
ATOM   2059  N   LYS A 258      62.514 118.095  16.601  1.00 14.53           N  
ATOM   2060  CA  LYS A 258      62.151 117.440  17.845  1.00 14.72           C  
ATOM   2061  C   LYS A 258      61.056 118.217  18.580  1.00 14.83           C  
ATOM   2062  O   LYS A 258      60.144 117.609  19.159  1.00 14.81           O  
ATOM   2063  CB  LYS A 258      63.342 117.314  18.775  1.00 15.83           C  
ATOM   2064  CG  LYS A 258      64.467 116.381  18.227  1.00 19.48           C  
ATOM   2065  CD  LYS A 258      65.665 116.360  19.153  1.00 22.11           C  
ATOM   2066  CE  LYS A 258      66.741 115.370  18.641  1.00 23.63           C  
ATOM   2067  NZ  LYS A 258      67.343 115.826  17.354  1.00 28.17           N1+
ATOM   2068  N   TYR A 259      61.157 119.557  18.521  1.00 13.79           N  
ATOM   2069  CA  TYR A 259      60.196 120.412  19.221  1.00 13.40           C  
ATOM   2070  C   TYR A 259      59.934 121.657  18.395  1.00 12.12           C  
ATOM   2071  O   TYR A 259      60.726 122.008  17.519  1.00 11.65           O  
ATOM   2072  CB  TYR A 259      60.779 120.883  20.580  1.00 13.52           C  
ATOM   2073  CG  TYR A 259      61.107 119.748  21.506  1.00 15.29           C  
ATOM   2074  CD1 TYR A 259      62.395 119.227  21.535  1.00 15.68           C  
ATOM   2075  CD2 TYR A 259      60.139 119.190  22.329  1.00 18.03           C  
ATOM   2076  CE1 TYR A 259      62.713 118.177  22.384  1.00 18.39           C  
ATOM   2077  CE2 TYR A 259      60.446 118.133  23.199  1.00 19.92           C  
ATOM   2078  CZ  TYR A 259      61.751 117.642  23.208  1.00 20.40           C  
ATOM   2079  OH  TYR A 259      62.061 116.582  24.039  1.00 24.74           O  
ATOM   2080  N   VAL A 260      58.848 122.351  18.729  1.00 12.28           N  
ATOM   2081  CA  VAL A 260      58.523 123.631  18.061  1.00 11.89           C  
ATOM   2082  C   VAL A 260      58.281 124.703  19.121  1.00 10.98           C  
ATOM   2083  O   VAL A 260      57.709 124.436  20.206  1.00 11.58           O  
ATOM   2084  CB  VAL A 260      57.276 123.471  17.179  1.00 11.60           C  
ATOM   2085  CG1 VAL A 260      56.774 124.850  16.611  1.00 12.70           C  
ATOM   2086  CG2 VAL A 260      57.562 122.484  16.023  1.00 13.44           C  
ATOM   2087  N   ILE A 261      58.727 125.930  18.826  1.00 11.00           N  
ATOM   2088  CA  ILE A 261      58.296 127.086  19.616  1.00 10.40           C  
ATOM   2089  C   ILE A 261      57.399 127.942  18.733  1.00 10.64           C  
ATOM   2090  O   ILE A 261      57.782 128.331  17.642  1.00 11.09           O  
ATOM   2091  CB  ILE A 261      59.484 127.937  20.064  1.00 10.79           C  
ATOM   2092  CG1 ILE A 261      60.337 127.184  21.076  1.00 11.01           C  
ATOM   2093  CG2 ILE A 261      58.989 129.322  20.664  1.00 11.82           C  
ATOM   2094  CD1 ILE A 261      61.649 127.891  21.502  1.00 12.24           C  
ATOM   2095  N   SER A 262      56.182 128.187  19.212  1.00 10.43           N  
ATOM   2096  CA  SER A 262      55.286 129.105  18.532  1.00  9.85           C  
ATOM   2097  C   SER A 262      55.554 130.514  19.119  1.00 10.45           C  
ATOM   2098  O   SER A 262      55.215 130.756  20.269  1.00 10.86           O  
ATOM   2099  CB  SER A 262      53.828 128.662  18.762  1.00 10.58           C  
ATOM   2100  OG  SER A 262      52.926 129.615  18.215  1.00 10.75           O  
ATOM   2101  N   ALA A 263      56.124 131.417  18.310  1.00  9.46           N  
ATOM   2102  CA  ALA A 263      56.513 132.755  18.791  1.00 10.21           C  
ATOM   2103  C   ALA A 263      55.694 133.840  18.096  1.00 10.67           C  
ATOM   2104  O   ALA A 263      56.161 134.933  17.821  1.00 11.68           O  
ATOM   2105  CB  ALA A 263      58.061 132.991  18.612  1.00  9.13           C  
ATOM   2106  N   ILE A 264      54.429 133.537  17.846  1.00 11.11           N  
ATOM   2107  CA  ILE A 264      53.525 134.447  17.109  1.00  9.93           C  
ATOM   2108  C   ILE A 264      52.399 134.878  18.071  1.00  9.61           C  
ATOM   2109  O   ILE A 264      52.140 134.230  19.080  1.00 11.24           O  
ATOM   2110  CB  ILE A 264      52.941 133.721  15.832  1.00 10.19           C  
ATOM   2111  CG1 ILE A 264      52.058 132.497  16.206  1.00 10.23           C  
ATOM   2112  CG2 ILE A 264      54.098 133.307  14.857  1.00 10.76           C  
ATOM   2113  CD1 ILE A 264      51.492 131.776  14.981  1.00 11.51           C  
ATOM   2114  N   PRO A 265      51.698 135.994  17.759  1.00 10.52           N  
ATOM   2115  CA  PRO A 265      50.560 136.385  18.618  1.00 11.23           C  
ATOM   2116  C   PRO A 265      49.574 135.231  18.746  1.00 10.88           C  
ATOM   2117  O   PRO A 265      49.369 134.497  17.786  1.00 11.01           O  
ATOM   2118  CB  PRO A 265      49.914 137.536  17.812  1.00 12.08           C  
ATOM   2119  CG  PRO A 265      51.074 138.133  17.034  1.00 11.95           C  
ATOM   2120  CD  PRO A 265      51.930 136.933  16.658  1.00 11.59           C  
ATOM   2121  N   PRO A 266      48.938 135.062  19.926  1.00 10.40           N  
ATOM   2122  CA  PRO A 266      48.152 133.841  20.108  1.00 10.25           C  
ATOM   2123  C   PRO A 266      47.100 133.623  19.028  1.00  8.56           C  
ATOM   2124  O   PRO A 266      46.967 132.500  18.504  1.00  9.31           O  
ATOM   2125  CB  PRO A 266      47.485 134.060  21.485  1.00 11.43           C  
ATOM   2126  CG  PRO A 266      48.503 134.877  22.222  1.00 11.92           C  
ATOM   2127  CD  PRO A 266      49.162 135.784  21.195  1.00 11.64           C  
ATOM   2128  N   THR A 267      46.357 134.663  18.646  1.00  8.81           N  
ATOM   2129  CA  THR A 267      45.310 134.439  17.658  1.00  8.32           C  
ATOM   2130  C   THR A 267      45.867 134.040  16.320  1.00  8.49           C  
ATOM   2131  O   THR A 267      45.164 133.409  15.514  1.00  8.58           O  
ATOM   2132  CB  THR A 267      44.338 135.669  17.579  1.00  8.39           C  
ATOM   2133  CG2 THR A 267      45.015 136.884  16.964  1.00 11.30           C  
ATOM   2134  OG1 THR A 267      43.209 135.307  16.793  1.00  8.88           O  
ATOM   2135  N   LEU A 268      47.122 134.422  16.049  1.00  8.90           N  
ATOM   2136  CA  LEU A 268      47.698 134.104  14.711  1.00  8.48           C  
ATOM   2137  C   LEU A 268      47.995 132.594  14.600  1.00  9.51           C  
ATOM   2138  O   LEU A 268      48.257 132.104  13.512  1.00  8.96           O  
ATOM   2139  CB  LEU A 268      48.926 134.943  14.415  1.00  9.54           C  
ATOM   2140  CG  LEU A 268      48.570 136.370  14.007  1.00 14.24           C  
ATOM   2141  CD1 LEU A 268      49.816 137.065  13.433  1.00 14.32           C  
ATOM   2142  CD2 LEU A 268      47.491 136.421  13.027  1.00 20.82           C  
ATOM   2143  N   GLY A 269      47.893 131.874  15.717  1.00  8.85           N  
ATOM   2144  CA  GLY A 269      47.913 130.375  15.670  1.00  8.25           C  
ATOM   2145  C   GLY A 269      46.759 129.835  14.814  1.00  9.98           C  
ATOM   2146  O   GLY A 269      46.815 128.700  14.364  1.00 11.17           O  
ATOM   2147  N   MET A 270      45.705 130.617  14.629  1.00  9.36           N  
ATOM   2148  CA AMET A 270      44.581 130.254  13.750  0.50  9.17           C  
ATOM   2149  CA BMET A 270      44.606 130.181  13.763  0.50  9.06           C  
ATOM   2150  C   MET A 270      45.035 130.001  12.307  1.00  9.87           C  
ATOM   2151  O   MET A 270      44.380 129.271  11.573  1.00 10.33           O  
ATOM   2152  CB AMET A 270      43.488 131.361  13.757  0.50 10.12           C  
ATOM   2153  CB BMET A 270      43.408 131.140  13.834  0.50 10.14           C  
ATOM   2154  CG AMET A 270      42.574 131.363  14.982  0.50 10.19           C  
ATOM   2155  CG BMET A 270      42.736 131.172  15.190  0.50  9.61           C  
ATOM   2156  SD AMET A 270      41.557 129.883  15.045  0.50 11.26           S  
ATOM   2157  SD BMET A 270      41.249 132.139  15.021  0.50  9.13           S  
ATOM   2158  CE AMET A 270      40.287 130.188  13.816  0.50 10.16           C  
ATOM   2159  CE BMET A 270      40.217 131.051  14.044  0.50 10.62           C  
ATOM   2160  N   LYS A 271      46.138 130.632  11.914  1.00  9.28           N  
ATOM   2161  CA  LYS A 271      46.597 130.541  10.508  1.00  9.71           C  
ATOM   2162  C   LYS A 271      47.292 129.191  10.255  1.00 10.53           C  
ATOM   2163  O   LYS A 271      47.693 128.917   9.125  1.00 10.97           O  
ATOM   2164  CB  LYS A 271      47.576 131.679  10.176  1.00  9.73           C  
ATOM   2165  CG  LYS A 271      46.987 133.095  10.458  1.00 10.25           C  
ATOM   2166  CD  LYS A 271      47.570 134.203   9.586  1.00 13.77           C  
ATOM   2167  CE  LYS A 271      46.985 134.115   8.175  1.00 14.90           C  
ATOM   2168  NZ  LYS A 271      45.549 134.471   8.188  1.00 17.50           N1+
ATOM   2169  N   ILE A 272      47.443 128.381  11.293  1.00  9.75           N  
ATOM   2170  CA  ILE A 272      48.101 127.080  11.182  1.00 10.98           C  
ATOM   2171  C   ILE A 272      47.030 126.002  11.347  1.00 11.15           C  
ATOM   2172  O   ILE A 272      46.176 126.093  12.253  1.00 11.42           O  
ATOM   2173  CB  ILE A 272      49.225 126.947  12.237  1.00 10.72           C  
ATOM   2174  CG1 ILE A 272      50.251 128.091  12.097  1.00 11.70           C  
ATOM   2175  CG2 ILE A 272      49.853 125.532  12.204  1.00 11.75           C  
ATOM   2176  CD1 ILE A 272      51.244 128.162  13.279  1.00 12.83           C  
ATOM   2177  N   HIS A 273      47.052 125.004  10.445  1.00 10.68           N  
ATOM   2178  CA  HIS A 273      46.160 123.844  10.565  1.00 10.40           C  
ATOM   2179  C   HIS A 273      46.924 122.786  11.384  1.00 11.12           C  
ATOM   2180  O   HIS A 273      48.126 122.549  11.150  1.00 11.77           O  
ATOM   2181  CB  HIS A 273      45.811 123.321   9.158  1.00 10.79           C  
ATOM   2182  CG  HIS A 273      45.061 124.337   8.346  1.00 11.05           C  
ATOM   2183  CD2 HIS A 273      45.426 125.569   7.917  1.00 14.28           C  
ATOM   2184  ND1 HIS A 273      43.749 124.175   7.976  1.00 12.12           N  
ATOM   2185  CE1 HIS A 273      43.343 125.249   7.318  1.00 12.04           C  
ATOM   2186  NE2 HIS A 273      44.344 126.114   7.275  1.00 11.84           N  
ATOM   2187  N   PHE A 274      46.286 122.237  12.420  1.00 10.97           N  
ATOM   2188  CA  PHE A 274      47.008 121.346  13.352  1.00 12.29           C  
ATOM   2189  C   PHE A 274      46.530 119.902  13.184  1.00 11.91           C  
ATOM   2190  O   PHE A 274      45.337 119.636  13.010  1.00 12.43           O  
ATOM   2191  CB  PHE A 274      46.787 121.770  14.814  1.00 12.04           C  
ATOM   2192  CG  PHE A 274      47.506 123.049  15.183  1.00 11.19           C  
ATOM   2193  CD1 PHE A 274      46.846 124.303  15.024  1.00 13.19           C  
ATOM   2194  CD2 PHE A 274      48.833 123.033  15.610  1.00 11.74           C  
ATOM   2195  CE1 PHE A 274      47.520 125.504  15.318  1.00 13.48           C  
ATOM   2196  CE2 PHE A 274      49.525 124.230  15.928  1.00 13.45           C  
ATOM   2197  CZ  PHE A 274      48.859 125.467  15.766  1.00 13.82           C  
ATOM   2198  N   ASN A 275      47.501 118.998  13.249  1.00 13.10           N  
ATOM   2199  CA  ASN A 275      47.214 117.570  13.287  1.00 13.67           C  
ATOM   2200  C   ASN A 275      48.074 117.002  14.396  1.00 14.38           C  
ATOM   2201  O   ASN A 275      49.305 117.154  14.372  1.00 15.66           O  
ATOM   2202  CB  ASN A 275      47.598 116.946  11.964  1.00 13.63           C  
ATOM   2203  CG  ASN A 275      47.171 115.496  11.865  1.00 16.14           C  
ATOM   2204  ND2 ASN A 275      47.821 114.760  10.966  1.00 21.62           N  
ATOM   2205  OD1 ASN A 275      46.253 115.056  12.544  1.00 19.64           O  
ATOM   2206  N   PRO A 276      47.452 116.382  15.409  1.00 13.34           N  
ATOM   2207  CA  PRO A 276      46.012 116.279  15.613  1.00 14.17           C  
ATOM   2208  C   PRO A 276      45.476 117.664  15.959  1.00 13.81           C  
ATOM   2209  O   PRO A 276      46.273 118.574  16.204  1.00 14.36           O  
ATOM   2210  CB  PRO A 276      45.906 115.317  16.813  1.00 15.41           C  
ATOM   2211  CG  PRO A 276      47.111 115.604  17.585  1.00 15.36           C  
ATOM   2212  CD  PRO A 276      48.198 115.797  16.536  1.00 15.14           C  
ATOM   2213  N   PRO A 277      44.157 117.807  15.996  1.00 13.71           N  
ATOM   2214  CA  PRO A 277      43.565 119.120  16.317  1.00 12.97           C  
ATOM   2215  C   PRO A 277      44.054 119.587  17.698  1.00 13.29           C  
ATOM   2216  O   PRO A 277      44.428 118.765  18.569  1.00 14.36           O  
ATOM   2217  CB  PRO A 277      42.071 118.807  16.399  1.00 13.13           C  
ATOM   2218  CG  PRO A 277      41.905 117.523  15.578  1.00 15.47           C  
ATOM   2219  CD  PRO A 277      43.145 116.763  15.746  1.00 15.41           C  
ATOM   2220  N   LEU A 278      44.079 120.901  17.914  1.00 11.34           N  
ATOM   2221  CA  LEU A 278      44.424 121.415  19.251  1.00 11.21           C  
ATOM   2222  C   LEU A 278      43.431 120.924  20.295  1.00 10.76           C  
ATOM   2223  O   LEU A 278      42.273 120.663  19.979  1.00 11.66           O  
ATOM   2224  CB  LEU A 278      44.397 122.955  19.285  1.00 10.26           C  
ATOM   2225  CG  LEU A 278      45.395 123.615  18.349  1.00 11.69           C  
ATOM   2226  CD1 LEU A 278      45.132 125.113  18.378  1.00 13.52           C  
ATOM   2227  CD2 LEU A 278      46.862 123.298  18.767  1.00 11.09           C  
ATOM   2228  N   PRO A 279      43.869 120.820  21.548  1.00 12.52           N  
ATOM   2229  CA  PRO A 279      42.882 120.562  22.583  1.00 13.37           C  
ATOM   2230  C   PRO A 279      41.809 121.655  22.607  1.00 13.23           C  
ATOM   2231  O   PRO A 279      42.095 122.799  22.208  1.00 11.87           O  
ATOM   2232  CB  PRO A 279      43.699 120.598  23.884  1.00 13.70           C  
ATOM   2233  CG  PRO A 279      45.097 120.536  23.501  1.00 16.26           C  
ATOM   2234  CD  PRO A 279      45.225 121.004  22.080  1.00 13.33           C  
ATOM   2235  N   MET A 280      40.612 121.313  23.117  1.00 13.62           N  
ATOM   2236  CA  MET A 280      39.439 122.214  23.118  1.00 12.94           C  
ATOM   2237  C   MET A 280      39.753 123.602  23.641  1.00 11.24           C  
ATOM   2238  O   MET A 280      39.357 124.600  23.052  1.00 10.87           O  
ATOM   2239  CB  MET A 280      38.273 121.655  23.983  1.00 15.75           C  
ATOM   2240  CG  MET A 280      37.417 122.787  24.679  1.00 20.03           C  
ATOM   2241  SD  MET A 280      36.361 122.095  25.966  1.00 29.01           S  
ATOM   2242  CE  MET A 280      36.513 120.497  25.439  1.00 22.56           C  
ATOM   2243  N   MET A 281      40.405 123.679  24.802  1.00 10.30           N  
ATOM   2244  CA  MET A 281      40.577 125.005  25.375  1.00 10.35           C  
ATOM   2245  C   MET A 281      41.448 125.891  24.523  1.00 10.21           C  
ATOM   2246  O   MET A 281      41.109 127.058  24.357  1.00 10.53           O  
ATOM   2247  CB  MET A 281      41.077 124.917  26.821  1.00 10.69           C  
ATOM   2248  CG  MET A 281      40.098 124.180  27.700  1.00 13.47           C  
ATOM   2249  SD  MET A 281      38.514 125.101  27.876  1.00 22.07           S  
ATOM   2250  CE  MET A 281      39.178 126.393  28.766  1.00 15.46           C  
ATOM   2251  N   ARG A 282      42.581 125.398  24.011  1.00  9.10           N  
ATOM   2252  CA  ARG A 282      43.377 126.253  23.093  1.00  8.77           C  
ATOM   2253  C   ARG A 282      42.642 126.515  21.761  1.00  8.94           C  
ATOM   2254  O   ARG A 282      42.675 127.669  21.227  1.00  8.99           O  
ATOM   2255  CB  ARG A 282      44.789 125.677  22.827  1.00  9.58           C  
ATOM   2256  CG  ARG A 282      45.668 126.751  22.183  1.00  9.36           C  
ATOM   2257  CD  ARG A 282      47.119 126.294  21.908  1.00  8.83           C  
ATOM   2258  NE  ARG A 282      47.765 127.508  21.407  1.00  9.75           N  
ATOM   2259  CZ  ARG A 282      48.287 128.455  22.191  1.00  8.62           C  
ATOM   2260  NH1 ARG A 282      48.413 128.284  23.497  1.00  8.73           N1+
ATOM   2261  NH2 ARG A 282      48.744 129.597  21.674  1.00  9.73           N  
ATOM   2262  N   ASN A 283      41.924 125.514  21.250  1.00  7.33           N  
ATOM   2263  CA  ASN A 283      41.187 125.693  19.980  1.00  8.03           C  
ATOM   2264  C   ASN A 283      40.250 126.923  20.089  1.00  8.90           C  
ATOM   2265  O   ASN A 283      40.177 127.772  19.184  1.00  8.95           O  
ATOM   2266  CB  ASN A 283      40.362 124.439  19.669  1.00  9.35           C  
ATOM   2267  CG  ASN A 283      39.561 124.585  18.396  1.00 11.31           C  
ATOM   2268  ND2 ASN A 283      38.245 124.326  18.463  1.00  9.45           N  
ATOM   2269  OD1 ASN A 283      40.123 124.934  17.348  1.00 12.34           O  
ATOM   2270  N   GLN A 284      39.537 127.017  21.214  1.00  8.63           N  
ATOM   2271  CA  GLN A 284      38.686 128.198  21.397  1.00  8.09           C  
ATOM   2272  C   GLN A 284      39.404 129.446  21.858  1.00  8.19           C  
ATOM   2273  O   GLN A 284      39.027 130.579  21.452  1.00  7.92           O  
ATOM   2274  CB  GLN A 284      37.507 127.870  22.324  1.00  7.59           C  
ATOM   2275  CG  GLN A 284      36.443 126.954  21.641  1.00 10.44           C  
ATOM   2276  CD  GLN A 284      35.101 127.083  22.296  1.00  9.64           C  
ATOM   2277  NE2 GLN A 284      34.070 127.327  21.480  1.00 10.13           N  
ATOM   2278  OE1 GLN A 284      34.975 126.993  23.546  1.00 12.12           O  
ATOM   2279  N   MET A 285      40.436 129.308  22.687  1.00  7.62           N  
ATOM   2280  CA AMET A 285      41.164 130.475  23.176  0.50  8.12           C  
ATOM   2281  CA BMET A 285      41.138 130.488  23.170  0.50  8.44           C  
ATOM   2282  C   MET A 285      41.634 131.355  22.024  1.00  7.76           C  
ATOM   2283  O   MET A 285      41.523 132.592  22.120  1.00  7.31           O  
ATOM   2284  CB AMET A 285      42.370 130.065  24.025  0.50  7.98           C  
ATOM   2285  CB BMET A 285      42.327 130.128  24.044  0.50  8.73           C  
ATOM   2286  CG AMET A 285      43.143 131.266  24.625  0.50  7.82           C  
ATOM   2287  CG BMET A 285      43.019 131.381  24.620  0.50  9.70           C  
ATOM   2288  SD AMET A 285      44.446 131.858  23.534  0.50  7.58           S  
ATOM   2289  SD BMET A 285      44.617 130.935  25.282  0.50 15.25           S  
ATOM   2290  CE AMET A 285      45.652 130.531  23.584  0.50 10.34           C  
ATOM   2291  CE BMET A 285      45.597 130.804  23.775  0.50 15.09           C  
ATOM   2292  N   ILE A 286      42.160 130.739  20.961  1.00  7.88           N  
ATOM   2293  CA  ILE A 286      42.835 131.505  19.907  1.00  7.56           C  
ATOM   2294  C   ILE A 286      41.852 132.263  18.985  1.00  8.52           C  
ATOM   2295  O   ILE A 286      42.287 132.986  18.102  1.00  8.62           O  
ATOM   2296  CB  ILE A 286      43.835 130.635  19.075  1.00  7.79           C  
ATOM   2297  CG1 ILE A 286      43.101 129.440  18.426  1.00  7.45           C  
ATOM   2298  CG2 ILE A 286      45.007 130.187  19.968  1.00  8.21           C  
ATOM   2299  CD1 ILE A 286      44.050 128.670  17.463  1.00 11.10           C  
ATOM   2300  N   THR A 287      40.541 132.082  19.225  1.00  8.22           N  
ATOM   2301  CA  THR A 287      39.472 132.865  18.563  1.00  7.74           C  
ATOM   2302  C   THR A 287      38.920 133.982  19.455  1.00  7.57           C  
ATOM   2303  O   THR A 287      38.067 134.718  19.003  1.00  7.92           O  
ATOM   2304  CB  THR A 287      38.299 131.972  18.169  1.00  9.65           C  
ATOM   2305  CG2 THR A 287      38.793 130.744  17.374  1.00 10.50           C  
ATOM   2306  OG1 THR A 287      37.618 131.540  19.357  1.00  8.78           O  
ATOM   2307  N   ARG A 288      39.488 134.126  20.671  1.00  7.31           N  
ATOM   2308  CA  ARG A 288      38.927 134.984  21.707  1.00  7.82           C  
ATOM   2309  C   ARG A 288      39.846 136.135  22.148  1.00  8.03           C  
ATOM   2310  O   ARG A 288      39.518 136.849  23.112  1.00  9.78           O  
ATOM   2311  CB  ARG A 288      38.546 134.128  22.934  1.00  7.50           C  
ATOM   2312  CG  ARG A 288      37.208 133.365  22.710  1.00  7.14           C  
ATOM   2313  CD  ARG A 288      37.061 132.125  23.659  1.00 10.00           C  
ATOM   2314  NE  ARG A 288      35.659 131.768  23.885  1.00  8.78           N  
ATOM   2315  CZ  ARG A 288      34.894 131.156  22.983  1.00 10.30           C  
ATOM   2316  NH1 ARG A 288      35.369 130.799  21.781  1.00  7.55           N1+
ATOM   2317  NH2 ARG A 288      33.663 130.885  23.316  1.00  8.25           N  
ATOM   2318  N   VAL A 289      40.964 136.287  21.450  1.00  8.06           N  
ATOM   2319  CA  VAL A 289      42.106 137.119  21.930  1.00  9.68           C  
ATOM   2320  C   VAL A 289      42.600 138.052  20.781  1.00  8.06           C  
ATOM   2321  O   VAL A 289      43.626 137.829  20.132  1.00  8.47           O  
ATOM   2322  CB  VAL A 289      43.248 136.254  22.503  1.00  8.91           C  
ATOM   2323  CG1 VAL A 289      42.803 135.669  23.895  1.00 12.24           C  
ATOM   2324  CG2 VAL A 289      43.637 135.108  21.570  1.00 10.09           C  
ATOM   2325  N   PRO A 290      41.843 139.138  20.519  1.00  7.36           N  
ATOM   2326  CA  PRO A 290      42.224 140.100  19.461  1.00  7.16           C  
ATOM   2327  C   PRO A 290      43.394 140.954  19.880  1.00  6.82           C  
ATOM   2328  O   PRO A 290      43.673 141.083  21.103  1.00  7.58           O  
ATOM   2329  CB  PRO A 290      40.966 140.987  19.320  1.00  7.14           C  
ATOM   2330  CG  PRO A 290      40.295 140.890  20.697  1.00  9.51           C  
ATOM   2331  CD  PRO A 290      40.569 139.466  21.171  1.00  8.12           C  
ATOM   2332  N   LEU A 291      44.035 141.583  18.899  1.00  7.10           N  
ATOM   2333  CA  LEU A 291      45.010 142.657  19.205  1.00  7.32           C  
ATOM   2334  C   LEU A 291      44.368 144.019  19.037  1.00  7.83           C  
ATOM   2335  O   LEU A 291      43.381 144.183  18.307  1.00  8.40           O  
ATOM   2336  CB  LEU A 291      46.272 142.592  18.331  1.00  7.09           C  
ATOM   2337  CG  LEU A 291      47.216 141.389  18.665  1.00  8.34           C  
ATOM   2338  CD1 LEU A 291      46.736 140.056  17.981  1.00 11.19           C  
ATOM   2339  CD2 LEU A 291      48.701 141.691  18.328  1.00  9.72           C  
ATOM   2340  N   GLY A 292      44.974 144.996  19.697  1.00  8.04           N  
ATOM   2341  CA  GLY A 292      44.472 146.353  19.642  1.00  7.45           C  
ATOM   2342  C   GLY A 292      44.712 147.047  18.315  1.00  8.06           C  
ATOM   2343  O   GLY A 292      45.227 146.461  17.373  1.00  7.51           O  
ATOM   2344  N   SER A 293      44.322 148.323  18.260  1.00  8.22           N  
ATOM   2345  CA  SER A 293      44.320 149.077  16.986  1.00  7.86           C  
ATOM   2346  C   SER A 293      45.053 150.393  17.163  1.00  7.71           C  
ATOM   2347  O   SER A 293      44.753 151.151  18.081  1.00  8.87           O  
ATOM   2348  CB  SER A 293      42.850 149.384  16.563  1.00 10.02           C  
ATOM   2349  OG  SER A 293      42.100 148.178  16.408  1.00  9.42           O  
ATOM   2350  N   VAL A 294      46.052 150.626  16.305  1.00  7.31           N  
ATOM   2351  CA  VAL A 294      46.834 151.873  16.436  1.00  7.19           C  
ATOM   2352  C   VAL A 294      47.456 152.248  15.101  1.00  7.96           C  
ATOM   2353  O   VAL A 294      47.833 151.376  14.301  1.00  9.14           O  
ATOM   2354  CB  VAL A 294      47.912 151.749  17.563  1.00  7.53           C  
ATOM   2355  CG1 VAL A 294      48.902 150.536  17.318  1.00 10.08           C  
ATOM   2356  CG2 VAL A 294      48.677 153.070  17.749  1.00  8.87           C  
ATOM   2357  N   ILE A 295      47.527 153.563  14.852  1.00  7.68           N  
ATOM   2358  CA  ILE A 295      48.378 154.071  13.749  1.00  8.51           C  
ATOM   2359  C   ILE A 295      49.476 154.867  14.449  1.00  9.14           C  
ATOM   2360  O   ILE A 295      49.170 155.792  15.231  1.00 10.12           O  
ATOM   2361  CB  ILE A 295      47.602 154.999  12.750  1.00  9.42           C  
ATOM   2362  CG1 ILE A 295      46.290 154.350  12.326  1.00  9.75           C  
ATOM   2363  CG2 ILE A 295      48.518 155.301  11.501  1.00  9.74           C  
ATOM   2364  CD1 ILE A 295      45.427 155.265  11.404  1.00  9.72           C  
ATOM   2365  N   LYS A 296      50.739 154.531  14.171  1.00  7.72           N  
ATOM   2366  CA  LYS A 296      51.841 155.310  14.730  1.00  9.19           C  
ATOM   2367  C   LYS A 296      52.282 156.309  13.682  1.00  9.21           C  
ATOM   2368  O   LYS A 296      52.538 155.928  12.540  1.00  9.34           O  
ATOM   2369  CB  LYS A 296      53.001 154.377  15.145  1.00  8.31           C  
ATOM   2370  CG  LYS A 296      54.140 155.150  15.857  1.00  9.50           C  
ATOM   2371  CD  LYS A 296      55.135 154.144  16.449  1.00 11.52           C  
ATOM   2372  CE  LYS A 296      56.161 154.886  17.284  1.00 15.88           C  
ATOM   2373  NZ  LYS A 296      57.202 153.925  17.783  1.00 17.51           N1+
ATOM   2374  N   CYS A 297      52.300 157.609  14.030  1.00  8.66           N  
ATOM   2375  CA  CYS A 297      52.459 158.698  13.041  1.00  9.24           C  
ATOM   2376  C   CYS A 297      53.600 159.598  13.466  1.00  9.12           C  
ATOM   2377  O   CYS A 297      53.646 160.024  14.627  1.00  9.39           O  
ATOM   2378  CB  CYS A 297      51.216 159.563  13.017  1.00  8.97           C  
ATOM   2379  SG  CYS A 297      49.711 158.589  12.658  1.00 10.86           S  
ATOM   2380  N   ILE A 298      54.526 159.895  12.558  1.00  8.96           N  
ATOM   2381  CA  ILE A 298      55.667 160.748  12.963  1.00  9.00           C  
ATOM   2382  C   ILE A 298      55.726 161.938  11.996  1.00  9.33           C  
ATOM   2383  O   ILE A 298      55.890 161.764  10.762  1.00  8.72           O  
ATOM   2384  CB  ILE A 298      57.027 159.958  12.961  1.00  9.19           C  
ATOM   2385  CG1 ILE A 298      56.953 158.707  13.901  1.00 11.39           C  
ATOM   2386  CG2 ILE A 298      58.143 160.897  13.500  1.00 10.71           C  
ATOM   2387  CD1 ILE A 298      56.607 157.478  13.146  1.00 15.83           C  
ATOM   2388  N   VAL A 299      55.558 163.143  12.552  1.00  9.04           N  
ATOM   2389  CA  VAL A 299      55.595 164.388  11.778  1.00  8.86           C  
ATOM   2390  C   VAL A 299      56.942 165.066  12.020  1.00  8.68           C  
ATOM   2391  O   VAL A 299      57.345 165.280  13.181  1.00  9.95           O  
ATOM   2392  CB  VAL A 299      54.472 165.345  12.235  1.00  9.44           C  
ATOM   2393  CG1 VAL A 299      54.532 166.662  11.428  1.00 10.46           C  
ATOM   2394  CG2 VAL A 299      53.068 164.679  12.080  1.00 10.22           C  
ATOM   2395  N   TYR A 300      57.647 165.375  10.929  1.00  8.28           N  
ATOM   2396  CA  TYR A 300      58.998 165.959  10.995  1.00  9.39           C  
ATOM   2397  C   TYR A 300      58.935 167.449  10.760  1.00  8.87           C  
ATOM   2398  O   TYR A 300      58.150 167.907   9.914  1.00 10.19           O  
ATOM   2399  CB  TYR A 300      59.912 165.331   9.923  1.00  8.96           C  
ATOM   2400  CG  TYR A 300      60.179 163.853  10.243  1.00  9.32           C  
ATOM   2401  CD1 TYR A 300      59.245 162.885   9.937  1.00  9.28           C  
ATOM   2402  CD2 TYR A 300      61.322 163.479  10.964  1.00  8.84           C  
ATOM   2403  CE1 TYR A 300      59.482 161.523  10.272  1.00  9.58           C  
ATOM   2404  CE2 TYR A 300      61.553 162.136  11.310  1.00  9.46           C  
ATOM   2405  CZ  TYR A 300      60.618 161.191  10.975  1.00 10.11           C  
ATOM   2406  OH  TYR A 300      60.798 159.868  11.322  1.00 12.41           O  
ATOM   2407  N   TYR A 301      59.839 168.142  11.452  1.00  9.51           N  
ATOM   2408  CA  TYR A 301      59.947 169.612  11.333  1.00 10.32           C  
ATOM   2409  C   TYR A 301      61.401 170.054  11.157  1.00 12.01           C  
ATOM   2410  O   TYR A 301      62.321 169.303  11.428  1.00 12.26           O  
ATOM   2411  CB  TYR A 301      59.395 170.229  12.596  1.00 10.61           C  
ATOM   2412  CG  TYR A 301      57.887 170.027  12.757  1.00 10.70           C  
ATOM   2413  CD1 TYR A 301      57.370 169.027  13.633  1.00  8.49           C  
ATOM   2414  CD2 TYR A 301      56.970 170.811  12.017  1.00  8.79           C  
ATOM   2415  CE1 TYR A 301      55.965 168.856  13.783  1.00 10.71           C  
ATOM   2416  CE2 TYR A 301      55.570 170.650  12.162  1.00  7.48           C  
ATOM   2417  CZ  TYR A 301      55.092 169.659  13.060  1.00 10.47           C  
ATOM   2418  OH  TYR A 301      53.736 169.528  13.224  1.00 10.64           O  
ATOM   2419  N   LYS A 302      61.585 171.301  10.731  1.00 12.11           N  
ATOM   2420  CA  LYS A 302      62.956 171.862  10.558  1.00 14.26           C  
ATOM   2421  C   LYS A 302      63.722 171.884  11.865  1.00 14.08           C  
ATOM   2422  O   LYS A 302      64.929 171.602  11.895  1.00 15.09           O  
ATOM   2423  CB  LYS A 302      62.847 173.289   9.974  1.00 14.82           C  
ATOM   2424  CG  LYS A 302      64.210 173.877   9.603  1.00 21.77           C  
ATOM   2425  CD  LYS A 302      64.068 175.328   9.146  1.00 29.73           C  
ATOM   2426  CE  LYS A 302      65.445 175.937   8.857  1.00 34.93           C  
ATOM   2427  NZ  LYS A 302      65.330 176.974   7.781  1.00 37.72           N1+
ATOM   2428  N   GLU A 303      63.011 172.169  12.967  1.00 13.10           N  
ATOM   2429  CA  GLU A 303      63.581 172.301  14.309  1.00 13.66           C  
ATOM   2430  C   GLU A 303      62.606 171.816  15.350  1.00 13.55           C  
ATOM   2431  O   GLU A 303      61.395 171.814  15.103  1.00 12.86           O  
ATOM   2432  CB  GLU A 303      63.925 173.770  14.639  1.00 16.55           C  
ATOM   2433  CG  GLU A 303      64.912 174.396  13.643  1.00 22.10           C  
ATOM   2434  CD  GLU A 303      66.334 173.823  13.738  1.00 31.40           C  
ATOM   2435  OE1 GLU A 303      67.134 174.100  12.816  1.00 37.17           O  
ATOM   2436  OE2 GLU A 303      66.678 173.102  14.720  1.00 34.97           O1-
ATOM   2437  N   PRO A 304      63.123 171.441  16.541  1.00 13.34           N  
ATOM   2438  CA  PRO A 304      62.204 171.037  17.626  1.00 13.41           C  
ATOM   2439  C   PRO A 304      61.698 172.312  18.303  1.00 12.92           C  
ATOM   2440  O   PRO A 304      62.047 172.592  19.486  1.00 13.60           O  
ATOM   2441  CB  PRO A 304      63.091 170.233  18.568  1.00 13.49           C  
ATOM   2442  CG  PRO A 304      64.500 170.703  18.297  1.00 15.11           C  
ATOM   2443  CD  PRO A 304      64.544 171.271  16.921  1.00 13.86           C  
ATOM   2444  N   PHE A 305      60.819 173.007  17.586  1.00 12.28           N  
ATOM   2445  CA  PHE A 305      60.395 174.366  17.950  1.00 11.34           C  
ATOM   2446  C   PHE A 305      59.645 174.427  19.292  1.00 12.06           C  
ATOM   2447  O   PHE A 305      59.624 175.434  19.975  1.00 13.15           O  
ATOM   2448  CB  PHE A 305      59.549 174.960  16.835  1.00 12.00           C  
ATOM   2449  CG  PHE A 305      58.276 174.221  16.588  1.00 12.08           C  
ATOM   2450  CD1 PHE A 305      58.197 173.243  15.586  1.00 12.19           C  
ATOM   2451  CD2 PHE A 305      57.148 174.468  17.386  1.00 11.51           C  
ATOM   2452  CE1 PHE A 305      56.972 172.517  15.362  1.00 11.62           C  
ATOM   2453  CE2 PHE A 305      55.934 173.761  17.185  1.00 14.15           C  
ATOM   2454  CZ  PHE A 305      55.838 172.783  16.194  1.00 11.90           C  
ATOM   2455  N   TRP A 306      59.033 173.334  19.672  1.00 11.06           N  
ATOM   2456  CA  TRP A 306      58.288 173.301  20.946  1.00 10.75           C  
ATOM   2457  C   TRP A 306      59.206 173.530  22.129  1.00 11.22           C  
ATOM   2458  O   TRP A 306      58.768 174.046  23.156  1.00 11.42           O  
ATOM   2459  CB  TRP A 306      57.554 171.962  21.082  1.00 11.36           C  
ATOM   2460  CG  TRP A 306      58.445 170.745  20.748  1.00 11.50           C  
ATOM   2461  CD1 TRP A 306      59.171 169.974  21.629  1.00 11.39           C  
ATOM   2462  CD2 TRP A 306      58.658 170.173  19.430  1.00  8.69           C  
ATOM   2463  CE2 TRP A 306      59.524 169.052  19.592  1.00  9.14           C  
ATOM   2464  CE3 TRP A 306      58.182 170.494  18.148  1.00  9.01           C  
ATOM   2465  NE1 TRP A 306      59.825 168.951  20.932  1.00 10.78           N  
ATOM   2466  CZ2 TRP A 306      59.939 168.249  18.503  1.00  8.97           C  
ATOM   2467  CZ3 TRP A 306      58.591 169.736  17.062  1.00 10.85           C  
ATOM   2468  CH2 TRP A 306      59.479 168.595  17.239  1.00  9.73           C  
ATOM   2469  N   ARG A 307      60.468 173.112  22.016  1.00 12.23           N  
ATOM   2470  CA  ARG A 307      61.407 173.263  23.136  1.00 11.57           C  
ATOM   2471  C   ARG A 307      61.635 174.751  23.470  1.00 13.50           C  
ATOM   2472  O   ARG A 307      61.809 175.104  24.641  1.00 13.52           O  
ATOM   2473  CB  ARG A 307      62.727 172.593  22.771  1.00 12.12           C  
ATOM   2474  CG  ARG A 307      62.603 171.068  22.619  1.00 10.76           C  
ATOM   2475  CD  ARG A 307      63.974 170.481  22.246  1.00 13.19           C  
ATOM   2476  NE  ARG A 307      63.835 169.038  21.977  1.00 12.57           N  
ATOM   2477  CZ  ARG A 307      64.857 168.242  21.721  1.00 15.32           C  
ATOM   2478  NH1 ARG A 307      66.109 168.749  21.654  1.00 15.28           N1+
ATOM   2479  NH2 ARG A 307      64.655 166.948  21.509  1.00 12.52           N  
ATOM   2480  N   LYS A 308      61.591 175.587  22.439  1.00 13.97           N  
ATOM   2481  CA  LYS A 308      61.765 177.036  22.639  1.00 15.69           C  
ATOM   2482  C   LYS A 308      60.627 177.664  23.440  1.00 16.97           C  
ATOM   2483  O   LYS A 308      60.811 178.722  24.086  1.00 18.79           O  
ATOM   2484  CB  LYS A 308      61.972 177.727  21.293  1.00 16.65           C  
ATOM   2485  CG  LYS A 308      63.415 177.478  20.829  1.00 21.05           C  
ATOM   2486  CD  LYS A 308      63.658 177.753  19.330  1.00 31.27           C  
ATOM   2487  CE  LYS A 308      62.947 178.994  18.772  1.00 35.87           C  
ATOM   2488  NZ  LYS A 308      61.747 178.622  17.917  1.00 38.54           N1+
ATOM   2489  N   LYS A 309      59.475 177.005  23.424  1.00 15.52           N  
ATOM   2490  CA  LYS A 309      58.345 177.414  24.255  1.00 16.00           C  
ATOM   2491  C   LYS A 309      58.295 176.696  25.588  1.00 15.38           C  
ATOM   2492  O   LYS A 309      57.289 176.790  26.299  1.00 16.52           O  
ATOM   2493  CB  LYS A 309      57.036 177.226  23.514  1.00 16.47           C  
ATOM   2494  CG  LYS A 309      57.017 178.142  22.299  1.00 21.49           C  
ATOM   2495  CD  LYS A 309      55.711 178.158  21.707  1.00 24.04           C  
ATOM   2496  CE  LYS A 309      55.695 179.287  20.675  1.00 20.08           C  
ATOM   2497  NZ  LYS A 309      54.261 179.452  20.390  1.00 17.92           N1+
ATOM   2498  N   ASP A 310      59.361 175.955  25.922  1.00 14.80           N  
ATOM   2499  CA  ASP A 310      59.461 175.229  27.169  1.00 14.27           C  
ATOM   2500  C   ASP A 310      58.433 174.088  27.234  1.00 12.76           C  
ATOM   2501  O   ASP A 310      57.894 173.773  28.305  1.00 12.59           O  
ATOM   2502  CB  ASP A 310      59.376 176.150  28.429  1.00 14.79           C  
ATOM   2503  CG  ASP A 310      59.972 175.498  29.656  1.00 18.86           C  
ATOM   2504  OD1 ASP A 310      60.917 174.674  29.523  1.00 20.23           O  
ATOM   2505  OD2 ASP A 310      59.492 175.796  30.780  1.00 20.78           O1-
ATOM   2506  N   TYR A 311      58.225 173.459  26.081  1.00 11.66           N  
ATOM   2507  CA  TYR A 311      57.455 172.225  26.004  1.00 11.64           C  
ATOM   2508  C   TYR A 311      58.375 171.125  25.543  1.00 10.95           C  
ATOM   2509  O   TYR A 311      59.149 171.321  24.584  1.00 11.41           O  
ATOM   2510  CB  TYR A 311      56.363 172.359  24.959  1.00 10.71           C  
ATOM   2511  CG  TYR A 311      55.335 173.414  25.230  1.00 12.60           C  
ATOM   2512  CD1 TYR A 311      54.784 174.141  24.174  1.00 12.51           C  
ATOM   2513  CD2 TYR A 311      54.838 173.611  26.510  1.00 10.66           C  
ATOM   2514  CE1 TYR A 311      53.768 175.095  24.388  1.00 13.73           C  
ATOM   2515  CE2 TYR A 311      53.816 174.573  26.741  1.00 14.93           C  
ATOM   2516  CZ  TYR A 311      53.312 175.317  25.673  1.00 16.49           C  
ATOM   2517  OH  TYR A 311      52.288 176.247  25.827  1.00 16.25           O  
ATOM   2518  N   CYS A 312      58.300 169.955  26.193  1.00 10.35           N  
ATOM   2519  CA  CYS A 312      59.207 168.867  25.790  1.00 11.27           C  
ATOM   2520  C   CYS A 312      58.717 168.098  24.567  1.00 11.45           C  
ATOM   2521  O   CYS A 312      59.503 167.396  23.945  1.00 11.75           O  
ATOM   2522  CB  CYS A 312      59.504 167.879  26.926  1.00 10.98           C  
ATOM   2523  SG  CYS A 312      58.046 166.952  27.522  1.00 11.87           S  
ATOM   2524  N   GLY A 313      57.416 168.245  24.256  1.00  9.79           N  
ATOM   2525  CA  GLY A 313      56.828 167.582  23.067  1.00 10.95           C  
ATOM   2526  C   GLY A 313      55.876 166.463  23.495  1.00  9.56           C  
ATOM   2527  O   GLY A 313      55.188 165.887  22.675  1.00 10.91           O  
ATOM   2528  N   THR A 314      55.799 166.186  24.794  1.00  9.49           N  
ATOM   2529  CA  THR A 314      54.778 165.239  25.332  1.00  9.75           C  
ATOM   2530  C   THR A 314      53.438 165.957  25.475  1.00  9.74           C  
ATOM   2531  O   THR A 314      53.375 167.002  26.129  1.00  9.63           O  
ATOM   2532  CB  THR A 314      55.176 164.755  26.746  1.00 10.52           C  
ATOM   2533  CG2 THR A 314      54.083 163.787  27.310  1.00 10.37           C  
ATOM   2534  OG1 THR A 314      56.456 164.093  26.666  1.00 11.94           O  
ATOM   2535  N   MET A 315      52.392 165.418  24.853  1.00  9.01           N  
ATOM   2536  CA  MET A 315      51.052 166.010  24.901  1.00  8.19           C  
ATOM   2537  C   MET A 315      50.107 164.877  25.240  1.00  9.36           C  
ATOM   2538  O   MET A 315      50.162 163.819  24.604  1.00  9.73           O  
ATOM   2539  CB  MET A 315      50.672 166.614  23.534  1.00  8.45           C  
ATOM   2540  CG  MET A 315      51.585 167.797  23.129  1.00 10.95           C  
ATOM   2541  SD  MET A 315      51.157 168.430  21.497  1.00 13.01           S  
ATOM   2542  CE  MET A 315      52.519 167.768  20.489  1.00 11.79           C  
ATOM   2543  N   ILE A 316      49.276 165.077  26.283  1.00  8.71           N  
ATOM   2544  CA  ILE A 316      48.187 164.163  26.609  1.00  9.14           C  
ATOM   2545  C   ILE A 316      46.913 164.892  26.200  1.00 10.86           C  
ATOM   2546  O   ILE A 316      46.596 165.965  26.764  1.00 10.39           O  
ATOM   2547  CB  ILE A 316      48.149 163.894  28.144  1.00  9.73           C  
ATOM   2548  CG1 ILE A 316      49.477 163.292  28.614  1.00 12.90           C  
ATOM   2549  CG2 ILE A 316      46.887 163.101  28.526  1.00 10.88           C  
ATOM   2550  CD1 ILE A 316      49.630 163.382  30.147  1.00 16.99           C  
ATOM   2551  N   ILE A 317      46.260 164.395  25.149  1.00  9.76           N  
ATOM   2552  CA  ILE A 317      45.235 165.188  24.477  1.00 10.78           C  
ATOM   2553  C   ILE A 317      43.910 164.510  24.552  1.00 10.51           C  
ATOM   2554  O   ILE A 317      43.711 163.445  23.929  1.00 11.21           O  
ATOM   2555  CB  ILE A 317      45.626 165.412  22.997  1.00  9.63           C  
ATOM   2556  CG1 ILE A 317      47.033 165.989  22.906  1.00 10.77           C  
ATOM   2557  CG2 ILE A 317      44.580 166.335  22.265  1.00 11.62           C  
ATOM   2558  CD1 ILE A 317      47.588 166.026  21.415  1.00  9.82           C  
ATOM   2559  N   ASP A 318      42.989 165.098  25.321  1.00 11.64           N  
ATOM   2560  CA  ASP A 318      41.673 164.560  25.493  1.00 13.72           C  
ATOM   2561  C   ASP A 318      40.745 165.107  24.393  1.00 15.74           C  
ATOM   2562  O   ASP A 318      41.067 166.084  23.688  1.00 20.82           O  
ATOM   2563  CB  ASP A 318      41.167 164.884  26.912  1.00 14.62           C  
ATOM   2564  CG  ASP A 318      40.124 163.896  27.406  1.00 17.55           C  
ATOM   2565  OD1 ASP A 318      39.583 163.127  26.591  1.00 20.08           O  
ATOM   2566  OD2 ASP A 318      39.861 163.893  28.616  1.00 19.63           O1-
ATOM   2567  N   GLY A 319      39.653 164.424  24.169  1.00 17.43           N  
ATOM   2568  CA  GLY A 319      38.615 164.942  23.297  1.00 17.29           C  
ATOM   2569  C   GLY A 319      38.424 164.095  22.076  1.00 17.08           C  
ATOM   2570  O   GLY A 319      39.409 163.676  21.448  1.00 16.54           O  
ATOM   2571  N   GLU A 320      37.169 163.865  21.714  1.00 17.03           N  
ATOM   2572  CA  GLU A 320      36.897 163.032  20.533  1.00 16.99           C  
ATOM   2573  C   GLU A 320      37.444 163.585  19.227  1.00 17.11           C  
ATOM   2574  O   GLU A 320      37.828 162.818  18.334  1.00 16.62           O  
ATOM   2575  CB  GLU A 320      35.377 162.759  20.384  1.00 18.74           C  
ATOM   2576  CG  GLU A 320      35.017 161.890  19.147  1.00 17.01           C  
ATOM   2577  CD  GLU A 320      35.574 160.453  19.230  1.00 19.45           C  
ATOM   2578  OE1 GLU A 320      35.779 159.870  18.165  1.00 20.53           O  
ATOM   2579  OE2 GLU A 320      35.795 159.929  20.348  1.00 21.42           O1-
ATOM   2580  N   GLU A 321      37.495 164.907  19.100  1.00 16.65           N  
ATOM   2581  CA  GLU A 321      37.891 165.501  17.834  1.00 18.71           C  
ATOM   2582  C   GLU A 321      39.385 165.317  17.603  1.00 17.72           C  
ATOM   2583  O   GLU A 321      39.835 165.412  16.467  1.00 20.43           O  
ATOM   2584  CB  GLU A 321      37.601 167.021  17.810  1.00 19.56           C  
ATOM   2585  CG  GLU A 321      36.221 167.457  18.280  1.00 27.85           C  
ATOM   2586  CD  GLU A 321      36.172 168.972  18.599  1.00 35.83           C  
ATOM   2587  OE1 GLU A 321      36.051 169.773  17.643  1.00 40.41           O  
ATOM   2588  OE2 GLU A 321      36.261 169.361  19.793  1.00 37.88           O1-
ATOM   2589  N   ALA A 322      40.171 165.127  18.669  1.00 14.33           N  
ATOM   2590  CA  ALA A 322      41.615 165.015  18.471  1.00 12.70           C  
ATOM   2591  C   ALA A 322      41.940 163.639  17.879  1.00 12.86           C  
ATOM   2592  O   ALA A 322      41.621 162.645  18.488  1.00 11.64           O  
ATOM   2593  CB  ALA A 322      42.322 165.181  19.805  1.00 13.83           C  
ATOM   2594  N   PRO A 323      42.611 163.586  16.715  1.00 11.18           N  
ATOM   2595  CA  PRO A 323      42.937 162.285  16.131  1.00 10.46           C  
ATOM   2596  C   PRO A 323      43.958 161.549  16.985  1.00  9.64           C  
ATOM   2597  O   PRO A 323      43.933 160.301  17.046  1.00  8.93           O  
ATOM   2598  CB  PRO A 323      43.579 162.638  14.780  1.00 10.80           C  
ATOM   2599  CG  PRO A 323      43.927 164.113  14.880  1.00 12.39           C  
ATOM   2600  CD  PRO A 323      42.867 164.685  15.771  1.00 11.69           C  
ATOM   2601  N   VAL A 324      44.859 162.293  17.613  1.00  9.31           N  
ATOM   2602  CA  VAL A 324      45.991 161.732  18.390  1.00  9.25           C  
ATOM   2603  C   VAL A 324      45.791 162.099  19.831  1.00  9.33           C  
ATOM   2604  O   VAL A 324      45.570 163.277  20.114  1.00  9.83           O  
ATOM   2605  CB  VAL A 324      47.335 162.328  17.891  1.00  9.63           C  
ATOM   2606  CG1 VAL A 324      48.517 162.131  18.913  1.00  8.71           C  
ATOM   2607  CG2 VAL A 324      47.711 161.764  16.513  1.00  9.92           C  
ATOM   2608  N   ALA A 325      45.851 161.120  20.747  1.00  8.50           N  
ATOM   2609  CA  ALA A 325      45.663 161.366  22.176  1.00  8.37           C  
ATOM   2610  C   ALA A 325      46.972 161.442  22.932  1.00  8.19           C  
ATOM   2611  O   ALA A 325      46.976 161.869  24.078  1.00  9.40           O  
ATOM   2612  CB  ALA A 325      44.773 160.243  22.757  1.00 10.83           C  
ATOM   2613  N   TYR A 326      48.088 161.048  22.310  1.00  7.29           N  
ATOM   2614  CA  TYR A 326      49.367 161.071  23.055  1.00  8.31           C  
ATOM   2615  C   TYR A 326      50.505 161.256  22.090  1.00  8.94           C  
ATOM   2616  O   TYR A 326      50.539 160.620  21.037  1.00  9.09           O  
ATOM   2617  CB  TYR A 326      49.594 159.750  23.796  1.00  8.48           C  
ATOM   2618  CG  TYR A 326      50.721 159.818  24.798  1.00  8.55           C  
ATOM   2619  CD1 TYR A 326      50.587 160.596  25.940  1.00  8.56           C  
ATOM   2620  CD2 TYR A 326      51.878 159.052  24.612  1.00  9.68           C  
ATOM   2621  CE1 TYR A 326      51.606 160.645  26.880  1.00  8.63           C  
ATOM   2622  CE2 TYR A 326      52.934 159.089  25.563  1.00 10.09           C  
ATOM   2623  CZ  TYR A 326      52.751 159.882  26.690  1.00 10.05           C  
ATOM   2624  OH  TYR A 326      53.718 159.969  27.682  1.00 11.14           O  
ATOM   2625  N   THR A 327      51.426 162.149  22.457  1.00  8.27           N  
ATOM   2626  CA  THR A 327      52.632 162.364  21.670  1.00  8.17           C  
ATOM   2627  C   THR A 327      53.883 162.348  22.549  1.00  8.40           C  
ATOM   2628  O   THR A 327      53.809 162.589  23.744  1.00  9.71           O  
ATOM   2629  CB  THR A 327      52.657 163.758  20.956  1.00  8.07           C  
ATOM   2630  CG2 THR A 327      51.441 163.950  20.078  1.00  9.32           C  
ATOM   2631  OG1 THR A 327      52.752 164.796  21.937  1.00  8.53           O  
ATOM   2632  N   LEU A 328      55.005 162.092  21.886  1.00  8.37           N  
ATOM   2633  CA  LEU A 328      56.363 162.252  22.473  1.00  8.67           C  
ATOM   2634  C   LEU A 328      57.280 162.895  21.454  1.00  9.08           C  
ATOM   2635  O   LEU A 328      57.146 162.666  20.252  1.00  9.65           O  
ATOM   2636  CB  LEU A 328      56.932 160.853  22.837  1.00  9.01           C  
ATOM   2637  CG  LEU A 328      56.203 160.197  24.027  1.00  7.79           C  
ATOM   2638  CD1 LEU A 328      56.673 158.718  24.111  1.00  9.65           C  
ATOM   2639  CD2 LEU A 328      56.514 160.965  25.376  1.00 10.34           C  
ATOM   2640  N   ASP A 329      58.280 163.640  21.934  1.00  9.70           N  
ATOM   2641  CA  ASP A 329      59.337 164.160  21.075  1.00 10.00           C  
ATOM   2642  C   ASP A 329      60.109 162.978  20.479  1.00 10.06           C  
ATOM   2643  O   ASP A 329      60.497 162.081  21.225  1.00 10.49           O  
ATOM   2644  CB  ASP A 329      60.228 165.046  21.981  1.00  8.89           C  
ATOM   2645  CG  ASP A 329      61.281 165.844  21.207  1.00 10.81           C  
ATOM   2646  OD1 ASP A 329      61.619 165.472  20.082  1.00 14.80           O  
ATOM   2647  OD2 ASP A 329      61.793 166.853  21.750  1.00 11.36           O1-
ATOM   2648  N   ASP A 330      60.258 162.949  19.147  1.00  9.89           N  
ATOM   2649  CA  ASP A 330      60.991 161.838  18.451  1.00 10.84           C  
ATOM   2650  C   ASP A 330      62.262 162.358  17.765  1.00 10.56           C  
ATOM   2651  O   ASP A 330      62.853 161.669  16.918  1.00 11.24           O  
ATOM   2652  CB  ASP A 330      60.076 161.118  17.425  1.00 10.24           C  
ATOM   2653  CG  ASP A 330      60.416 159.626  17.269  1.00 13.72           C  
ATOM   2654  OD1 ASP A 330      60.634 158.959  18.308  1.00 15.69           O  
ATOM   2655  OD2 ASP A 330      60.441 159.129  16.107  1.00 14.48           O1-
ATOM   2656  N   THR A 331      62.679 163.578  18.125  1.00 10.94           N  
ATOM   2657  CA  THR A 331      63.951 164.127  17.629  1.00 11.11           C  
ATOM   2658  C   THR A 331      65.141 163.226  17.935  1.00 11.62           C  
ATOM   2659  O   THR A 331      65.198 162.570  18.992  1.00 12.22           O  
ATOM   2660  CB  THR A 331      64.149 165.498  18.264  1.00 11.32           C  
ATOM   2661  CG2 THR A 331      65.391 166.213  17.688  1.00 11.71           C  
ATOM   2662  OG1 THR A 331      62.983 166.306  17.984  1.00 10.71           O  
ATOM   2663  N   LYS A 332      66.093 163.158  16.995  1.00 12.17           N  
ATOM   2664  CA  LYS A 332      67.271 162.311  17.226  1.00 13.30           C  
ATOM   2665  C   LYS A 332      68.087 162.851  18.397  1.00 14.41           C  
ATOM   2666  O   LYS A 332      67.956 164.040  18.737  1.00 13.78           O  
ATOM   2667  CB  LYS A 332      68.137 162.304  15.971  1.00 11.82           C  
ATOM   2668  CG  LYS A 332      67.453 161.703  14.741  1.00 13.70           C  
ATOM   2669  CD  LYS A 332      67.494 160.142  14.792  1.00 15.27           C  
ATOM   2670  CE  LYS A 332      66.850 159.547  13.525  1.00 12.76           C  
ATOM   2671  NZ  LYS A 332      65.326 159.761  13.369  1.00 11.48           N1+
ATOM   2672  N   PRO A 333      68.933 162.002  19.009  1.00 15.91           N  
ATOM   2673  CA  PRO A 333      69.651 162.443  20.224  1.00 17.74           C  
ATOM   2674  C   PRO A 333      70.612 163.584  19.903  1.00 19.23           C  
ATOM   2675  O   PRO A 333      70.886 164.407  20.779  1.00 20.06           O  
ATOM   2676  CB  PRO A 333      70.432 161.178  20.670  1.00 17.56           C  
ATOM   2677  CG  PRO A 333      70.273 160.183  19.608  1.00 17.59           C  
ATOM   2678  CD  PRO A 333      69.082 160.550  18.789  1.00 15.10           C  
ATOM   2679  N   GLU A 334      71.070 163.632  18.652  1.00 20.20           N  
ATOM   2680  CA  GLU A 334      71.933 164.705  18.128  1.00 22.12           C  
ATOM   2681  C   GLU A 334      71.213 166.046  17.956  1.00 22.17           C  
ATOM   2682  O   GLU A 334      71.870 167.075  17.756  1.00 22.92           O  
ATOM   2683  CB  GLU A 334      72.607 164.290  16.800  1.00 22.73           C  
ATOM   2684  CG  GLU A 334      73.603 163.131  16.891  1.00 25.32           C  
ATOM   2685  CD  GLU A 334      72.965 161.738  16.928  1.00 28.04           C  
ATOM   2686  OE1 GLU A 334      71.732 161.570  16.679  1.00 23.90           O  
ATOM   2687  OE2 GLU A 334      73.716 160.782  17.190  1.00 30.60           O1-
ATOM   2688  N   GLY A 335      69.876 166.047  18.014  1.00 19.56           N  
ATOM   2689  CA  GLY A 335      69.111 167.281  18.022  1.00 18.08           C  
ATOM   2690  C   GLY A 335      68.553 167.586  16.642  1.00 16.62           C  
ATOM   2691  O   GLY A 335      67.881 168.609  16.470  1.00 17.42           O  
ATOM   2692  N   ASN A 336      68.875 166.748  15.654  1.00 15.25           N  
ATOM   2693  CA  ASN A 336      68.375 166.914  14.280  1.00 15.75           C  
ATOM   2694  C   ASN A 336      67.251 165.909  13.984  1.00 13.39           C  
ATOM   2695  O   ASN A 336      66.891 165.111  14.848  1.00 12.36           O  
ATOM   2696  CB  ASN A 336      69.489 166.800  13.205  1.00 16.96           C  
ATOM   2697  CG  ASN A 336      70.357 165.562  13.376  1.00 21.01           C  
ATOM   2698  ND2 ASN A 336      71.434 165.484  12.581  1.00 24.25           N  
ATOM   2699  OD1 ASN A 336      70.107 164.713  14.221  1.00 20.08           O  
ATOM   2700  N   TYR A 337      66.695 166.009  12.778  1.00 13.53           N  
ATOM   2701  CA  TYR A 337      65.482 165.264  12.340  1.00 12.55           C  
ATOM   2702  C   TYR A 337      64.379 165.481  13.383  1.00 12.08           C  
ATOM   2703  O   TYR A 337      63.748 164.536  13.887  1.00 13.23           O  
ATOM   2704  CB  TYR A 337      65.766 163.752  12.121  1.00 13.34           C  
ATOM   2705  CG  TYR A 337      66.887 163.470  11.142  1.00 12.85           C  
ATOM   2706  CD1 TYR A 337      68.210 163.427  11.588  1.00 15.93           C  
ATOM   2707  CD2 TYR A 337      66.623 163.245   9.814  1.00 14.04           C  
ATOM   2708  CE1 TYR A 337      69.270 163.145  10.695  1.00 15.45           C  
ATOM   2709  CE2 TYR A 337      67.681 162.948   8.913  1.00 13.92           C  
ATOM   2710  CZ  TYR A 337      68.979 162.926   9.383  1.00 17.51           C  
ATOM   2711  OH  TYR A 337      70.031 162.672   8.525  1.00 20.81           O  
ATOM   2712  N   ALA A 338      64.183 166.744  13.744  1.00 11.15           N  
ATOM   2713  CA  ALA A 338      63.129 167.068  14.742  1.00 10.16           C  
ATOM   2714  C   ALA A 338      61.824 166.456  14.326  1.00  9.61           C  
ATOM   2715  O   ALA A 338      61.463 166.482  13.136  1.00  9.88           O  
ATOM   2716  CB  ALA A 338      62.943 168.578  14.824  1.00 11.66           C  
ATOM   2717  N   ALA A 339      61.087 165.959  15.312  1.00  9.30           N  
ATOM   2718  CA  ALA A 339      59.881 165.162  15.011  1.00  9.10           C  
ATOM   2719  C   ALA A 339      59.032 164.970  16.255  1.00  8.38           C  
ATOM   2720  O   ALA A 339      59.535 164.961  17.384  1.00  8.98           O  
ATOM   2721  CB  ALA A 339      60.270 163.776  14.445  1.00  8.36           C  
ATOM   2722  N   ILE A 340      57.729 164.888  16.018  1.00  7.93           N  
ATOM   2723  CA  ILE A 340      56.743 164.528  17.024  1.00  8.16           C  
ATOM   2724  C   ILE A 340      56.159 163.167  16.644  1.00  8.62           C  
ATOM   2725  O   ILE A 340      55.611 163.043  15.530  1.00  9.10           O  
ATOM   2726  CB  ILE A 340      55.603 165.597  17.153  1.00  9.02           C  
ATOM   2727  CG1 ILE A 340      56.182 166.940  17.579  1.00 10.69           C  
ATOM   2728  CG2 ILE A 340      54.533 165.107  18.175  1.00 10.12           C  
ATOM   2729  CD1 ILE A 340      56.673 166.955  19.027  1.00 19.12           C  
ATOM   2730  N   MET A 341      56.224 162.208  17.563  1.00  8.61           N  
ATOM   2731  CA  MET A 341      55.512 160.945  17.404  1.00  8.74           C  
ATOM   2732  C   MET A 341      54.153 161.043  18.082  1.00  8.85           C  
ATOM   2733  O   MET A 341      54.039 161.499  19.244  1.00  9.35           O  
ATOM   2734  CB  MET A 341      56.331 159.839  18.117  1.00  9.14           C  
ATOM   2735  CG  MET A 341      55.796 158.407  17.902  1.00 11.11           C  
ATOM   2736  SD  MET A 341      54.343 157.946  18.881  1.00 13.41           S  
ATOM   2737  CE  MET A 341      54.800 158.282  20.555  1.00 12.39           C  
ATOM   2738  N   GLY A 342      53.121 160.589  17.377  1.00  7.46           N  
ATOM   2739  CA  GLY A 342      51.775 160.522  17.980  1.00  8.40           C  
ATOM   2740  C   GLY A 342      51.120 159.176  17.686  1.00  7.80           C  
ATOM   2741  O   GLY A 342      51.347 158.595  16.614  1.00  8.78           O  
ATOM   2742  N   PHE A 343      50.245 158.739  18.596  1.00  7.67           N  
ATOM   2743  CA  PHE A 343      49.439 157.522  18.372  1.00  7.69           C  
ATOM   2744  C   PHE A 343      47.985 157.881  18.073  1.00  8.92           C  
ATOM   2745  O   PHE A 343      47.400 158.714  18.786  1.00  8.63           O  
ATOM   2746  CB  PHE A 343      49.419 156.648  19.630  1.00  8.50           C  
ATOM   2747  CG  PHE A 343      50.719 156.016  19.966  1.00  9.45           C  
ATOM   2748  CD1 PHE A 343      51.280 156.221  21.228  1.00 12.45           C  
ATOM   2749  CD2 PHE A 343      51.360 155.173  19.069  1.00 10.57           C  
ATOM   2750  CE1 PHE A 343      52.506 155.581  21.595  1.00 13.60           C  
ATOM   2751  CE2 PHE A 343      52.588 154.557  19.411  1.00 11.00           C  
ATOM   2752  CZ  PHE A 343      53.121 154.742  20.694  1.00 11.26           C  
ATOM   2753  N   ILE A 344      47.427 157.282  17.028  1.00  7.82           N  
ATOM   2754  CA  ILE A 344      45.983 157.346  16.777  1.00  7.54           C  
ATOM   2755  C   ILE A 344      45.426 156.032  17.303  1.00  8.98           C  
ATOM   2756  O   ILE A 344      45.811 154.957  16.819  1.00  9.11           O  
ATOM   2757  CB  ILE A 344      45.688 157.496  15.251  1.00  7.84           C  
ATOM   2758  CG1 ILE A 344      46.250 158.843  14.748  1.00  8.36           C  
ATOM   2759  CG2 ILE A 344      44.185 157.451  14.995  1.00  7.98           C  
ATOM   2760  CD1 ILE A 344      46.172 158.944  13.178  1.00  9.26           C  
ATOM   2761  N   LEU A 345      44.590 156.119  18.335  1.00  9.01           N  
ATOM   2762  CA  LEU A 345      44.275 154.936  19.172  1.00  8.50           C  
ATOM   2763  C   LEU A 345      42.890 154.333  18.989  1.00  8.66           C  
ATOM   2764  O   LEU A 345      41.901 155.034  18.858  1.00  9.88           O  
ATOM   2765  CB  LEU A 345      44.399 155.295  20.687  1.00  8.49           C  
ATOM   2766  CG  LEU A 345      45.810 155.740  21.083  1.00  9.02           C  
ATOM   2767  CD1 LEU A 345      45.643 156.429  22.431  1.00 12.11           C  
ATOM   2768  CD2 LEU A 345      46.795 154.567  21.180  1.00 10.00           C  
ATOM   2769  N   ALA A 346      42.836 153.008  19.014  1.00  8.48           N  
ATOM   2770  CA  ALA A 346      41.540 152.286  19.203  1.00  8.95           C  
ATOM   2771  C   ALA A 346      40.513 152.694  18.167  1.00  8.73           C  
ATOM   2772  O   ALA A 346      40.842 152.609  16.973  1.00  9.52           O  
ATOM   2773  CB  ALA A 346      41.039 152.413  20.656  1.00  9.40           C  
ATOM   2774  N   HIS A 347      39.306 153.134  18.522  1.00  8.49           N  
ATOM   2775  CA  HIS A 347      38.337 153.417  17.423  1.00 10.09           C  
ATOM   2776  C   HIS A 347      38.816 154.473  16.424  1.00 10.70           C  
ATOM   2777  O   HIS A 347      38.406 154.462  15.276  1.00 12.10           O  
ATOM   2778  CB  HIS A 347      36.955 153.813  17.929  1.00 10.23           C  
ATOM   2779  CG  HIS A 347      36.867 155.218  18.429  1.00 10.95           C  
ATOM   2780  CD2 HIS A 347      36.358 156.336  17.861  1.00 14.45           C  
ATOM   2781  ND1 HIS A 347      37.277 155.576  19.701  1.00 11.41           N  
ATOM   2782  CE1 HIS A 347      37.055 156.874  19.871  1.00 14.04           C  
ATOM   2783  NE2 HIS A 347      36.487 157.352  18.776  1.00 14.22           N  
ATOM   2784  N   LYS A 348      39.672 155.397  16.850  1.00 10.76           N  
ATOM   2785  CA  LYS A 348      40.137 156.413  15.893  1.00 10.60           C  
ATOM   2786  C   LYS A 348      41.056 155.845  14.821  1.00 11.36           C  
ATOM   2787  O   LYS A 348      41.110 156.365  13.704  1.00 11.43           O  
ATOM   2788  CB  LYS A 348      40.840 157.562  16.637  1.00 10.29           C  
ATOM   2789  CG  LYS A 348      39.845 158.323  17.545  1.00 11.14           C  
ATOM   2790  CD  LYS A 348      40.571 159.356  18.404  1.00 12.98           C  
ATOM   2791  CE  LYS A 348      39.629 160.056  19.419  1.00 13.02           C  
ATOM   2792  NZ  LYS A 348      40.427 160.934  20.369  1.00 10.91           N1+
ATOM   2793  N   ALA A 349      41.749 154.748  15.136  1.00 11.36           N  
ATOM   2794  CA  ALA A 349      42.590 154.095  14.135  1.00 13.00           C  
ATOM   2795  C   ALA A 349      41.653 153.561  13.050  1.00 15.44           C  
ATOM   2796  O   ALA A 349      41.947 153.734  11.865  1.00 17.72           O  
ATOM   2797  CB  ALA A 349      43.488 152.959  14.749  1.00 13.00           C  
ATOM   2798  N   ARG A 350      40.501 152.994  13.447  1.00 13.84           N  
ATOM   2799  CA  ARG A 350      39.506 152.513  12.481  1.00 16.19           C  
ATOM   2800  C   ARG A 350      38.877 153.678  11.735  1.00 16.40           C  
ATOM   2801  O   ARG A 350      38.787 153.641  10.522  1.00 16.77           O  
ATOM   2802  CB  ARG A 350      38.417 151.672  13.189  1.00 16.16           C  
ATOM   2803  CG  ARG A 350      38.870 150.207  13.524  1.00 19.32           C  
ATOM   2804  CD  ARG A 350      39.336 149.948  14.927  1.00 22.01           C  
ATOM   2805  NE  ARG A 350      38.290 150.071  15.956  1.00 17.30           N  
ATOM   2806  CZ  ARG A 350      38.456 149.650  17.216  1.00 16.63           C  
ATOM   2807  NH1 ARG A 350      39.574 148.994  17.575  1.00 14.16           N1+
ATOM   2808  NH2 ARG A 350      37.508 149.889  18.121  1.00 14.28           N  
ATOM   2809  N   LYS A 351      38.487 154.719  12.465  1.00 16.04           N  
ATOM   2810  CA  LYS A 351      37.781 155.885  11.898  1.00 17.77           C  
ATOM   2811  C   LYS A 351      38.631 156.634  10.900  1.00 18.12           C  
ATOM   2812  O   LYS A 351      38.172 156.935   9.778  1.00 19.17           O  
ATOM   2813  CB  LYS A 351      37.301 156.819  13.026  1.00 18.66           C  
ATOM   2814  CG  LYS A 351      36.532 158.099  12.534  1.00 25.01           C  
ATOM   2815  CD  LYS A 351      36.067 158.956  13.746  1.00 32.33           C  
ATOM   2816  CE  LYS A 351      37.190 159.774  14.392  1.00 33.97           C  
ATOM   2817  NZ  LYS A 351      36.639 160.824  15.368  1.00 37.94           N1+
ATOM   2818  N   LEU A 352      39.887 156.901  11.259  1.00 16.54           N  
ATOM   2819  CA  LEU A 352      40.744 157.735  10.433  1.00 15.60           C  
ATOM   2820  C   LEU A 352      41.531 156.988   9.343  1.00 15.18           C  
ATOM   2821  O   LEU A 352      42.194 157.605   8.527  1.00 15.04           O  
ATOM   2822  CB  LEU A 352      41.665 158.532  11.319  1.00 14.96           C  
ATOM   2823  CG  LEU A 352      40.851 159.402  12.310  1.00 17.14           C  
ATOM   2824  CD1 LEU A 352      41.833 160.100  13.168  1.00 18.08           C  
ATOM   2825  CD2 LEU A 352      39.847 160.396  11.626  1.00 19.86           C  
ATOM   2826  N   ALA A 353      41.461 155.664   9.344  1.00 15.27           N  
ATOM   2827  CA  ALA A 353      42.165 154.873   8.324  1.00 16.91           C  
ATOM   2828  C   ALA A 353      41.590 155.143   6.930  1.00 19.01           C  
ATOM   2829  O   ALA A 353      42.295 154.948   5.957  1.00 21.45           O  
ATOM   2830  CB  ALA A 353      42.025 153.407   8.630  1.00 17.26           C  
ATOM   2831  N   ARG A 354      40.347 155.610   6.900  1.00 20.84           N  
ATOM   2832  CA  ARG A 354      39.588 155.996   5.685  1.00 23.81           C  
ATOM   2833  C   ARG A 354      40.260 157.137   4.894  1.00 23.35           C  
ATOM   2834  O   ARG A 354      40.206 157.170   3.646  1.00 24.94           O  
ATOM   2835  CB  ARG A 354      38.146 156.380   6.077  1.00 25.01           C  
ATOM   2836  CG  ARG A 354      37.283 155.160   6.545  1.00 30.28           C  
ATOM   2837  CD  ARG A 354      35.806 155.502   6.840  1.00 37.24           C  
ATOM   2838  NE  ARG A 354      35.621 155.984   8.212  1.00 42.80           N  
ATOM   2839  CZ  ARG A 354      34.450 156.272   8.779  1.00 45.29           C  
ATOM   2840  NH1 ARG A 354      33.314 156.140   8.101  1.00 46.24           N1+
ATOM   2841  NH2 ARG A 354      34.416 156.707  10.035  1.00 47.12           N  
ATOM   2842  N   LEU A 355      40.914 158.046   5.617  1.00 20.71           N  
ATOM   2843  CA  LEU A 355      41.588 159.218   5.037  1.00 19.57           C  
ATOM   2844  C   LEU A 355      42.848 158.847   4.234  1.00 17.91           C  
ATOM   2845  O   LEU A 355      43.351 157.742   4.324  1.00 18.09           O  
ATOM   2846  CB  LEU A 355      41.929 160.191   6.191  1.00 18.52           C  
ATOM   2847  CG  LEU A 355      40.729 160.680   7.038  1.00 20.63           C  
ATOM   2848  CD1 LEU A 355      41.210 161.698   8.055  1.00 19.56           C  
ATOM   2849  CD2 LEU A 355      39.573 161.290   6.219  1.00 22.12           C  
ATOM   2850  N   THR A 356      43.333 159.757   3.394  1.00 17.25           N  
ATOM   2851  CA  THR A 356      44.652 159.584   2.809  1.00 17.03           C  
ATOM   2852  C   THR A 356      45.752 159.940   3.823  1.00 16.42           C  
ATOM   2853  O   THR A 356      45.475 160.584   4.846  1.00 16.48           O  
ATOM   2854  CB  THR A 356      44.842 160.473   1.589  1.00 16.79           C  
ATOM   2855  CG2 THR A 356      43.696 160.265   0.579  1.00 18.98           C  
ATOM   2856  OG1 THR A 356      44.810 161.841   2.028  1.00 15.72           O  
ATOM   2857  N   LYS A 357      46.980 159.533   3.516  1.00 16.25           N  
ATOM   2858  CA  LYS A 357      48.150 159.893   4.319  1.00 16.18           C  
ATOM   2859  C   LYS A 357      48.233 161.425   4.463  1.00 15.71           C  
ATOM   2860  O   LYS A 357      48.467 161.957   5.555  1.00 15.09           O  
ATOM   2861  CB  LYS A 357      49.422 159.317   3.678  1.00 16.44           C  
ATOM   2862  CG  LYS A 357      50.672 159.537   4.469  1.00 19.07           C  
ATOM   2863  CD  LYS A 357      51.959 158.977   3.743  1.00 23.61           C  
ATOM   2864  CE  LYS A 357      53.220 159.311   4.580  1.00 25.12           C  
ATOM   2865  NZ  LYS A 357      54.552 158.882   4.039  1.00 26.64           N1+
ATOM   2866  N   GLU A 358      48.037 162.126   3.345  1.00 16.00           N  
ATOM   2867  CA  GLU A 358      48.116 163.583   3.335  1.00 16.41           C  
ATOM   2868  C   GLU A 358      47.014 164.196   4.199  1.00 15.36           C  
ATOM   2869  O   GLU A 358      47.236 165.191   4.884  1.00 15.06           O  
ATOM   2870  CB  GLU A 358      48.034 164.104   1.877  1.00 17.93           C  
ATOM   2871  CG  GLU A 358      49.231 163.706   1.030  1.00 21.96           C  
ATOM   2872  CD  GLU A 358      49.248 162.207   0.595  1.00 27.42           C  
ATOM   2873  OE1 GLU A 358      48.185 161.501   0.594  1.00 24.54           O  
ATOM   2874  OE2 GLU A 358      50.371 161.727   0.293  1.00 33.29           O1-
ATOM   2875  N   GLU A 359      45.812 163.630   4.163  1.00 14.66           N  
ATOM   2876  CA  GLU A 359      44.732 164.096   5.045  1.00 13.79           C  
ATOM   2877  C   GLU A 359      45.010 163.879   6.531  1.00 13.37           C  
ATOM   2878  O   GLU A 359      44.698 164.743   7.363  1.00 12.56           O  
ATOM   2879  CB  GLU A 359      43.413 163.414   4.676  1.00 14.79           C  
ATOM   2880  CG  GLU A 359      42.776 164.031   3.420  1.00 18.42           C  
ATOM   2881  CD  GLU A 359      41.638 163.204   2.827  1.00 24.90           C  
ATOM   2882  OE1 GLU A 359      41.492 161.991   3.107  1.00 20.31           O  
ATOM   2883  OE2 GLU A 359      40.889 163.806   2.033  1.00 27.83           O1-
ATOM   2884  N   ARG A 360      45.584 162.728   6.870  1.00 12.10           N  
ATOM   2885  CA  ARG A 360      45.958 162.506   8.281  1.00 11.32           C  
ATOM   2886  C   ARG A 360      47.068 163.466   8.672  1.00 11.67           C  
ATOM   2887  O   ARG A 360      47.028 164.033   9.775  1.00 11.48           O  
ATOM   2888  CB  ARG A 360      46.392 161.064   8.535  1.00 12.22           C  
ATOM   2889  CG  ARG A 360      45.227 160.102   8.784  1.00 12.01           C  
ATOM   2890  CD  ARG A 360      45.729 158.684   9.156  1.00 11.90           C  
ATOM   2891  NE  ARG A 360      46.464 158.090   8.026  1.00 11.56           N  
ATOM   2892  CZ  ARG A 360      45.882 157.523   6.962  1.00 12.55           C  
ATOM   2893  NH1 ARG A 360      44.556 157.381   6.894  1.00 13.07           N1+
ATOM   2894  NH2 ARG A 360      46.620 157.083   5.958  1.00 13.90           N  
ATOM   2895  N   LEU A 361      48.066 163.662   7.817  1.00 12.12           N  
ATOM   2896  CA  LEU A 361      49.116 164.646   8.186  1.00 11.43           C  
ATOM   2897  C   LEU A 361      48.518 166.034   8.494  1.00 12.29           C  
ATOM   2898  O   LEU A 361      48.902 166.682   9.490  1.00 12.32           O  
ATOM   2899  CB  LEU A 361      50.156 164.784   7.068  1.00 10.78           C  
ATOM   2900  CG  LEU A 361      51.179 165.925   7.197  1.00 11.17           C  
ATOM   2901  CD1 LEU A 361      52.057 165.703   8.407  1.00 10.84           C  
ATOM   2902  CD2 LEU A 361      52.041 165.986   5.920  1.00 12.12           C  
ATOM   2903  N   LYS A 362      47.566 166.471   7.677  1.00 11.54           N  
ATOM   2904  CA  LYS A 362      46.947 167.788   7.872  1.00 12.15           C  
ATOM   2905  C   LYS A 362      46.233 167.860   9.228  1.00 11.75           C  
ATOM   2906  O   LYS A 362      46.424 168.840   9.986  1.00 12.06           O  
ATOM   2907  CB  LYS A 362      45.996 168.118   6.702  1.00 12.61           C  
ATOM   2908  CG  LYS A 362      45.504 169.583   6.748  1.00 17.10           C  
ATOM   2909  CD  LYS A 362      44.753 169.908   5.448  1.00 24.30           C  
ATOM   2910  CE  LYS A 362      43.262 169.811   5.639  1.00 31.15           C  
ATOM   2911  NZ  LYS A 362      42.767 171.103   6.194  1.00 31.84           N1+
ATOM   2912  N   LYS A 363      45.436 166.835   9.547  1.00 11.39           N  
ATOM   2913  CA  LYS A 363      44.687 166.863  10.826  1.00 10.95           C  
ATOM   2914  C   LYS A 363      45.659 166.856  11.995  1.00 11.45           C  
ATOM   2915  O   LYS A 363      45.404 167.500  12.998  1.00 11.41           O  
ATOM   2916  CB  LYS A 363      43.767 165.642  10.930  1.00 12.48           C  
ATOM   2917  CG  LYS A 363      42.567 165.707   9.952  1.00 16.51           C  
ATOM   2918  CD  LYS A 363      41.645 164.502  10.268  1.00 24.43           C  
ATOM   2919  CE  LYS A 363      40.312 164.616   9.555  1.00 28.22           C  
ATOM   2920  NZ  LYS A 363      39.491 165.710  10.127  1.00 28.48           N1+
ATOM   2921  N   LEU A 364      46.749 166.088  11.877  1.00 10.18           N  
ATOM   2922  CA  LEU A 364      47.719 166.027  13.000  1.00  9.67           C  
ATOM   2923  C   LEU A 364      48.375 167.402  13.194  1.00  9.63           C  
ATOM   2924  O   LEU A 364      48.472 167.890  14.328  1.00 10.02           O  
ATOM   2925  CB  LEU A 364      48.809 164.974  12.767  1.00 10.23           C  
ATOM   2926  CG  LEU A 364      48.478 163.599  13.388  1.00 10.95           C  
ATOM   2927  CD1 LEU A 364      47.096 163.047  12.924  1.00 12.99           C  
ATOM   2928  CD2 LEU A 364      49.604 162.604  13.112  1.00 11.40           C  
ATOM   2929  N   CYS A 365      48.820 168.020  12.091  1.00  9.85           N  
ATOM   2930  CA  CYS A 365      49.462 169.365  12.222  1.00  9.66           C  
ATOM   2931  C   CYS A 365      48.515 170.412  12.791  1.00  9.80           C  
ATOM   2932  O   CYS A 365      48.920 171.244  13.619  1.00 10.39           O  
ATOM   2933  CB  CYS A 365      49.930 169.814  10.848  1.00  9.64           C  
ATOM   2934  SG  CYS A 365      51.354 168.833  10.268  1.00 12.44           S  
ATOM   2935  N   GLU A 366      47.251 170.382  12.389  1.00 10.25           N  
ATOM   2936  CA  GLU A 366      46.276 171.343  12.901  1.00 10.77           C  
ATOM   2937  C   GLU A 366      46.070 171.123  14.408  1.00 11.36           C  
ATOM   2938  O   GLU A 366      45.951 172.078  15.180  1.00 10.90           O  
ATOM   2939  CB  GLU A 366      44.972 171.243  12.107  1.00 11.19           C  
ATOM   2940  CG  GLU A 366      45.178 171.733  10.668  1.00 16.45           C  
ATOM   2941  CD  GLU A 366      43.986 171.542   9.743  1.00 23.83           C  
ATOM   2942  OE1 GLU A 366      43.071 170.778  10.085  1.00 27.08           O  
ATOM   2943  OE2 GLU A 366      44.022 172.129   8.628  1.00 26.01           O1-
ATOM   2944  N   LEU A 367      46.030 169.851  14.821  1.00  8.95           N  
ATOM   2945  CA  LEU A 367      45.896 169.549  16.240  1.00  9.20           C  
ATOM   2946  C   LEU A 367      47.125 170.045  17.006  1.00  9.11           C  
ATOM   2947  O   LEU A 367      46.990 170.698  18.028  1.00  9.71           O  
ATOM   2948  CB  LEU A 367      45.759 168.022  16.396  1.00  9.44           C  
ATOM   2949  CG  LEU A 367      45.729 167.562  17.865  1.00  9.29           C  
ATOM   2950  CD1 LEU A 367      44.500 168.104  18.601  1.00  9.13           C  
ATOM   2951  CD2 LEU A 367      45.774 165.995  17.959  1.00 10.03           C  
ATOM   2952  N   TYR A 368      48.319 169.710  16.515  1.00  9.24           N  
ATOM   2953  CA  TYR A 368      49.522 170.091  17.237  1.00  8.77           C  
ATOM   2954  C   TYR A 368      49.657 171.606  17.290  1.00  8.72           C  
ATOM   2955  O   TYR A 368      50.169 172.118  18.286  1.00  9.04           O  
ATOM   2956  CB  TYR A 368      50.799 169.480  16.599  1.00  8.25           C  
ATOM   2957  CG  TYR A 368      50.818 167.963  16.589  1.00  8.32           C  
ATOM   2958  CD1 TYR A 368      51.666 167.299  15.709  1.00  7.19           C  
ATOM   2959  CD2 TYR A 368      49.977 167.212  17.430  1.00 10.55           C  
ATOM   2960  CE1 TYR A 368      51.698 165.870  15.660  1.00  7.76           C  
ATOM   2961  CE2 TYR A 368      49.998 165.788  17.411  1.00  8.27           C  
ATOM   2962  CZ  TYR A 368      50.873 165.147  16.527  1.00  7.92           C  
ATOM   2963  OH  TYR A 368      50.900 163.761  16.505  1.00  8.27           O  
ATOM   2964  N   ALA A 369      49.266 172.288  16.224  1.00  8.39           N  
ATOM   2965  CA  ALA A 369      49.367 173.764  16.231  1.00  8.25           C  
ATOM   2966  C   ALA A 369      48.489 174.303  17.361  1.00  8.57           C  
ATOM   2967  O   ALA A 369      48.889 175.248  18.086  1.00  9.20           O  
ATOM   2968  CB  ALA A 369      48.921 174.356  14.848  1.00  8.69           C  
ATOM   2969  N   LYS A 370      47.296 173.734  17.526  1.00  9.32           N  
ATOM   2970  CA  LYS A 370      46.425 174.209  18.614  1.00  9.37           C  
ATOM   2971  C   LYS A 370      46.982 173.862  19.993  1.00  9.47           C  
ATOM   2972  O   LYS A 370      47.090 174.697  20.872  1.00  9.58           O  
ATOM   2973  CB  LYS A 370      45.022 173.652  18.467  1.00  9.93           C  
ATOM   2974  CG  LYS A 370      44.060 174.167  19.584  1.00 10.70           C  
ATOM   2975  CD  LYS A 370      42.681 173.580  19.350  1.00 14.03           C  
ATOM   2976  CE  LYS A 370      41.676 174.215  20.355  1.00 15.39           C  
ATOM   2977  NZ  LYS A 370      40.285 173.636  20.170  1.00 16.10           N1+
ATOM   2978  N   VAL A 371      47.415 172.612  20.164  1.00  7.71           N  
ATOM   2979  CA  VAL A 371      47.843 172.196  21.503  1.00  9.30           C  
ATOM   2980  C   VAL A 371      49.093 172.949  21.940  1.00  9.72           C  
ATOM   2981  O   VAL A 371      49.216 173.325  23.114  1.00 10.15           O  
ATOM   2982  CB  VAL A 371      48.046 170.663  21.537  1.00  8.67           C  
ATOM   2983  CG1 VAL A 371      48.533 170.201  22.917  1.00 10.27           C  
ATOM   2984  CG2 VAL A 371      46.712 169.970  21.260  1.00  8.70           C  
ATOM   2985  N   LEU A 372      50.009 173.170  21.000  1.00  9.56           N  
ATOM   2986  CA  LEU A 372      51.296 173.825  21.281  1.00  9.03           C  
ATOM   2987  C   LEU A 372      51.215 175.342  21.143  1.00  9.86           C  
ATOM   2988  O   LEU A 372      52.174 176.020  21.404  1.00 10.51           O  
ATOM   2989  CB  LEU A 372      52.359 173.327  20.304  1.00  8.74           C  
ATOM   2990  CG  LEU A 372      52.713 171.839  20.429  1.00  8.11           C  
ATOM   2991  CD1 LEU A 372      53.583 171.470  19.233  1.00 10.77           C  
ATOM   2992  CD2 LEU A 372      53.495 171.576  21.726  1.00  9.61           C  
ATOM   2993  N   GLY A 373      50.060 175.821  20.695  1.00  9.92           N  
ATOM   2994  CA  GLY A 373      49.840 177.254  20.435  1.00  9.50           C  
ATOM   2995  C   GLY A 373      50.868 177.802  19.458  1.00  9.57           C  
ATOM   2996  O   GLY A 373      51.418 178.916  19.660  1.00 10.84           O  
ATOM   2997  N   SER A 374      51.158 177.023  18.437  1.00 10.54           N  
ATOM   2998  CA  SER A 374      52.288 177.292  17.551  1.00 10.18           C  
ATOM   2999  C   SER A 374      51.951 177.113  16.079  1.00 10.93           C  
ATOM   3000  O   SER A 374      51.783 175.990  15.600  1.00 11.95           O  
ATOM   3001  CB  SER A 374      53.477 176.358  17.927  1.00 11.42           C  
ATOM   3002  OG  SER A 374      53.959 176.587  19.259  1.00 11.82           O  
ATOM   3003  N   LEU A 375      51.934 178.229  15.337  1.00 10.52           N  
ATOM   3004  CA  LEU A 375      51.778 178.158  13.886  1.00 10.53           C  
ATOM   3005  C   LEU A 375      52.885 177.323  13.183  1.00 10.48           C  
ATOM   3006  O   LEU A 375      52.652 176.820  12.085  1.00 11.11           O  
ATOM   3007  CB  LEU A 375      51.725 179.575  13.287  1.00 10.84           C  
ATOM   3008  CG  LEU A 375      50.469 180.376  13.659  1.00 13.24           C  
ATOM   3009  CD1 LEU A 375      50.713 181.810  13.265  1.00 13.79           C  
ATOM   3010  CD2 LEU A 375      49.223 179.842  12.919  1.00 16.70           C  
ATOM   3011  N   GLU A 376      54.067 177.214  13.796  1.00 11.10           N  
ATOM   3012  CA  GLU A 376      55.150 176.448  13.199  1.00 11.86           C  
ATOM   3013  C   GLU A 376      54.716 174.976  13.009  1.00 11.38           C  
ATOM   3014  O   GLU A 376      55.242 174.279  12.134  1.00 11.03           O  
ATOM   3015  CB  GLU A 376      56.388 176.520  14.092  1.00 12.75           C  
ATOM   3016  CG  GLU A 376      57.681 176.091  13.400  1.00 19.05           C  
ATOM   3017  CD  GLU A 376      58.981 176.751  13.948  1.00 23.26           C  
ATOM   3018  OE1 GLU A 376      60.052 176.248  13.526  1.00 27.84           O  
ATOM   3019  OE2 GLU A 376      58.978 177.746  14.773  1.00 22.68           O1-
ATOM   3020  N   ALA A 377      53.753 174.504  13.806  1.00 10.58           N  
ATOM   3021  CA  ALA A 377      53.340 173.078  13.661  1.00 10.28           C  
ATOM   3022  C   ALA A 377      52.643 172.809  12.336  1.00 10.61           C  
ATOM   3023  O   ALA A 377      52.459 171.649  11.926  1.00  9.83           O  
ATOM   3024  CB  ALA A 377      52.413 172.679  14.806  1.00 10.90           C  
ATOM   3025  N   LEU A 378      52.222 173.877  11.649  1.00 10.26           N  
ATOM   3026  CA  LEU A 378      51.584 173.740  10.334  1.00 11.08           C  
ATOM   3027  C   LEU A 378      52.599 173.645   9.196  1.00 11.76           C  
ATOM   3028  O   LEU A 378      52.201 173.635   8.026  1.00 13.57           O  
ATOM   3029  CB  LEU A 378      50.667 174.946  10.055  1.00 11.90           C  
ATOM   3030  CG  LEU A 378      49.551 175.187  11.077  1.00  9.29           C  
ATOM   3031  CD1 LEU A 378      48.821 176.503  10.749  1.00 13.07           C  
ATOM   3032  CD2 LEU A 378      48.561 173.999  11.136  1.00 12.39           C  
ATOM   3033  N   GLU A 379      53.878 173.562   9.534  1.00 12.44           N  
ATOM   3034  CA  GLU A 379      54.958 173.544   8.560  1.00 12.77           C  
ATOM   3035  C   GLU A 379      55.834 172.277   8.572  1.00 12.08           C  
ATOM   3036  O   GLU A 379      57.042 172.363   8.674  1.00 12.88           O  
ATOM   3037  CB  GLU A 379      55.858 174.774   8.756  1.00 14.70           C  
ATOM   3038  CG  GLU A 379      55.084 176.136   8.779  1.00 18.46           C  
ATOM   3039  CD  GLU A 379      54.333 176.453   7.513  1.00 29.05           C  
ATOM   3040  OE1 GLU A 379      54.848 176.126   6.421  1.00 32.95           O  
ATOM   3041  OE2 GLU A 379      53.241 177.084   7.586  1.00 30.99           O1-
ATOM   3042  N   PRO A 380      55.219 171.104   8.422  1.00 11.29           N  
ATOM   3043  CA  PRO A 380      56.014 169.854   8.468  1.00 11.40           C  
ATOM   3044  C   PRO A 380      56.925 169.760   7.263  1.00 10.95           C  
ATOM   3045  O   PRO A 380      56.578 170.276   6.199  1.00 12.17           O  
ATOM   3046  CB  PRO A 380      54.940 168.766   8.362  1.00 11.15           C  
ATOM   3047  CG  PRO A 380      53.816 169.400   7.577  1.00 12.24           C  
ATOM   3048  CD  PRO A 380      53.804 170.841   8.123  1.00 11.33           C  
ATOM   3049  N   VAL A 381      58.035 169.044   7.417  1.00 12.03           N  
ATOM   3050  CA  VAL A 381      58.959 168.820   6.290  1.00 10.82           C  
ATOM   3051  C   VAL A 381      58.909 167.387   5.769  1.00 12.53           C  
ATOM   3052  O   VAL A 381      59.403 167.116   4.682  1.00 12.99           O  
ATOM   3053  CB  VAL A 381      60.400 169.217   6.636  1.00 12.03           C  
ATOM   3054  CG1 VAL A 381      60.451 170.704   7.039  1.00 14.59           C  
ATOM   3055  CG2 VAL A 381      61.009 168.322   7.713  1.00 12.96           C  
ATOM   3056  N   HIS A 382      58.288 166.491   6.540  1.00 10.58           N  
ATOM   3057  CA  HIS A 382      58.226 165.078   6.163  1.00 10.50           C  
ATOM   3058  C   HIS A 382      57.226 164.379   7.100  1.00 10.53           C  
ATOM   3059  O   HIS A 382      56.916 164.904   8.181  1.00 10.33           O  
ATOM   3060  CB  HIS A 382      59.628 164.421   6.243  1.00 11.34           C  
ATOM   3061  CG  HIS A 382      59.665 163.044   5.671  1.00 13.18           C  
ATOM   3062  CD2 HIS A 382      59.744 161.823   6.253  1.00 13.37           C  
ATOM   3063  ND1 HIS A 382      59.586 162.826   4.314  1.00 13.82           N  
ATOM   3064  CE1 HIS A 382      59.616 161.517   4.080  1.00 15.11           C  
ATOM   3065  NE2 HIS A 382      59.718 160.893   5.236  1.00 12.70           N  
ATOM   3066  N   TYR A 383      56.747 163.201   6.670  1.00 10.51           N  
ATOM   3067  CA  TYR A 383      55.762 162.449   7.472  1.00  9.96           C  
ATOM   3068  C   TYR A 383      55.970 160.971   7.206  1.00 10.70           C  
ATOM   3069  O   TYR A 383      56.176 160.607   6.068  1.00 10.69           O  
ATOM   3070  CB  TYR A 383      54.365 162.863   7.027  1.00 10.75           C  
ATOM   3071  CG  TYR A 383      53.234 162.152   7.766  1.00  9.82           C  
ATOM   3072  CD1 TYR A 383      53.168 162.217   9.139  1.00  9.65           C  
ATOM   3073  CD2 TYR A 383      52.252 161.466   7.082  1.00 13.35           C  
ATOM   3074  CE1 TYR A 383      52.105 161.583   9.846  1.00 11.88           C  
ATOM   3075  CE2 TYR A 383      51.183 160.806   7.760  1.00 11.99           C  
ATOM   3076  CZ  TYR A 383      51.138 160.878   9.145  1.00 11.27           C  
ATOM   3077  OH  TYR A 383      50.123 160.271   9.843  1.00 11.70           O  
ATOM   3078  N   GLU A 384      55.921 160.148   8.265  1.00  9.36           N  
ATOM   3079  CA  GLU A 384      55.889 158.686   8.140  1.00 10.00           C  
ATOM   3080  C   GLU A 384      54.803 158.151   9.041  1.00  9.48           C  
ATOM   3081  O   GLU A 384      54.540 158.703  10.109  1.00 10.38           O  
ATOM   3082  CB  GLU A 384      57.221 158.063   8.576  1.00  9.40           C  
ATOM   3083  CG  GLU A 384      58.391 158.468   7.670  1.00 11.25           C  
ATOM   3084  CD  GLU A 384      58.350 157.872   6.236  1.00 12.95           C  
ATOM   3085  OE1 GLU A 384      57.489 157.007   5.891  1.00 13.58           O  
ATOM   3086  OE2 GLU A 384      59.248 158.267   5.444  1.00 13.16           O1-
ATOM   3087  N   GLU A 385      54.185 157.039   8.631  1.00  9.71           N  
ATOM   3088  CA  GLU A 385      53.160 156.451   9.489  1.00  9.75           C  
ATOM   3089  C   GLU A 385      53.062 154.955   9.218  1.00 10.72           C  
ATOM   3090  O   GLU A 385      53.482 154.495   8.154  1.00 12.18           O  
ATOM   3091  CB  GLU A 385      51.799 157.115   9.309  1.00 10.73           C  
ATOM   3092  CG  GLU A 385      51.288 156.989   7.865  1.00 12.77           C  
ATOM   3093  CD  GLU A 385      49.850 157.376   7.613  1.00 15.08           C  
ATOM   3094  OE1 GLU A 385      49.324 156.889   6.588  1.00 18.28           O  
ATOM   3095  OE2 GLU A 385      49.251 158.165   8.372  1.00 14.36           O1-
ATOM   3096  N   LYS A 386      52.472 154.236  10.173  1.00  8.87           N  
ATOM   3097  CA  LYS A 386      52.134 152.824   9.945  1.00  8.61           C  
ATOM   3098  C   LYS A 386      50.852 152.482  10.703  1.00  9.12           C  
ATOM   3099  O   LYS A 386      50.786 152.658  11.921  1.00  9.26           O  
ATOM   3100  CB  LYS A 386      53.289 151.905  10.395  1.00  9.37           C  
ATOM   3101  CG  LYS A 386      52.990 150.408  10.112  1.00  9.65           C  
ATOM   3102  CD  LYS A 386      52.534 150.137   8.701  1.00 13.96           C  
ATOM   3103  CE  LYS A 386      51.940 148.692   8.635  1.00 16.71           C  
ATOM   3104  NZ  LYS A 386      51.574 148.300   7.277  1.00 19.27           N1+
ATOM   3105  N   ASN A 387      49.876 151.962   9.970  1.00 10.12           N  
ATOM   3106  CA  ASN A 387      48.626 151.461  10.578  1.00 10.04           C  
ATOM   3107  C   ASN A 387      48.795 149.943  10.772  1.00  9.44           C  
ATOM   3108  O   ASN A 387      48.758 149.176   9.822  1.00 10.80           O  
ATOM   3109  CB  ASN A 387      47.465 151.714   9.617  1.00 10.83           C  
ATOM   3110  CG  ASN A 387      46.149 151.331  10.192  1.00 14.95           C  
ATOM   3111  ND2 ASN A 387      45.081 151.878   9.622  1.00 20.27           N  
ATOM   3112  OD1 ASN A 387      46.063 150.611  11.170  1.00 13.95           O  
ATOM   3113  N   TRP A 388      48.998 149.549  12.035  1.00  8.46           N  
ATOM   3114  CA  TRP A 388      49.268 148.130  12.349  1.00  7.43           C  
ATOM   3115  C   TRP A 388      48.019 147.248  12.219  1.00  7.98           C  
ATOM   3116  O   TRP A 388      48.154 146.007  12.172  1.00  8.94           O  
ATOM   3117  CB  TRP A 388      49.938 148.056  13.750  1.00  7.75           C  
ATOM   3118  CG  TRP A 388      51.350 148.492  13.642  1.00  7.51           C  
ATOM   3119  CD1 TRP A 388      51.825 149.792  13.751  1.00  8.90           C  
ATOM   3120  CD2 TRP A 388      52.482 147.684  13.273  1.00  5.96           C  
ATOM   3121  CE2 TRP A 388      53.622 148.542  13.237  1.00  7.62           C  
ATOM   3122  CE3 TRP A 388      52.647 146.305  12.989  1.00  7.41           C  
ATOM   3123  NE1 TRP A 388      53.200 149.816  13.540  1.00  8.07           N  
ATOM   3124  CZ2 TRP A 388      54.923 148.078  12.951  1.00  8.52           C  
ATOM   3125  CZ3 TRP A 388      53.957 145.840  12.729  1.00  8.73           C  
ATOM   3126  CH2 TRP A 388      55.073 146.728  12.703  1.00  8.60           C  
ATOM   3127  N   CYS A 389      46.836 147.855  12.098  1.00  9.23           N  
ATOM   3128  CA  CYS A 389      45.602 147.078  11.907  1.00  9.17           C  
ATOM   3129  C   CYS A 389      45.587 146.354  10.566  1.00  9.56           C  
ATOM   3130  O   CYS A 389      44.827 145.358  10.436  1.00 10.43           O  
ATOM   3131  CB  CYS A 389      44.376 147.994  11.932  1.00  9.27           C  
ATOM   3132  SG  CYS A 389      44.242 149.030  13.418  1.00 11.88           S  
ATOM   3133  N   GLU A 390      46.436 146.798   9.622  1.00 10.06           N  
ATOM   3134  CA  GLU A 390      46.388 146.187   8.291  1.00 10.99           C  
ATOM   3135  C   GLU A 390      47.265 144.955   8.134  1.00 11.18           C  
ATOM   3136  O   GLU A 390      47.248 144.290   7.084  1.00 11.29           O  
ATOM   3137  CB  GLU A 390      46.669 147.229   7.220  1.00 13.33           C  
ATOM   3138  CG  GLU A 390      48.077 147.676   7.125  1.00 15.63           C  
ATOM   3139  CD  GLU A 390      48.234 149.088   6.434  1.00 18.51           C  
ATOM   3140  OE1 GLU A 390      49.387 149.504   6.310  1.00 21.54           O  
ATOM   3141  OE2 GLU A 390      47.230 149.770   6.082  1.00 22.09           O1-
ATOM   3142  N   GLU A 391      48.042 144.653   9.159  1.00 10.95           N  
ATOM   3143  CA  GLU A 391      49.071 143.585   9.054  1.00  9.23           C  
ATOM   3144  C   GLU A 391      48.528 142.171   9.270  1.00  9.22           C  
ATOM   3145  O   GLU A 391      48.113 141.822  10.375  1.00  9.52           O  
ATOM   3146  CB  GLU A 391      50.197 143.862  10.061  1.00 10.24           C  
ATOM   3147  CG  GLU A 391      50.988 145.121   9.699  1.00 11.60           C  
ATOM   3148  CD  GLU A 391      51.738 144.920   8.373  1.00 15.92           C  
ATOM   3149  OE1 GLU A 391      52.533 143.951   8.276  1.00 17.14           O  
ATOM   3150  OE2 GLU A 391      51.486 145.669   7.373  1.00 15.80           O1-
ATOM   3151  N   GLN A 392      48.532 141.385   8.197  1.00  8.42           N  
ATOM   3152  CA  GLN A 392      48.102 139.974   8.254  1.00  7.94           C  
ATOM   3153  C   GLN A 392      48.888 139.186   9.303  1.00  9.67           C  
ATOM   3154  O   GLN A 392      48.311 138.327   9.969  1.00  9.89           O  
ATOM   3155  CB  GLN A 392      48.214 139.342   6.833  1.00  8.46           C  
ATOM   3156  CG  GLN A 392      47.844 137.850   6.842  1.00 11.33           C  
ATOM   3157  CD  GLN A 392      47.532 137.274   5.455  1.00 14.47           C  
ATOM   3158  NE2 GLN A 392      48.212 137.790   4.443  1.00 16.02           N  
ATOM   3159  OE1 GLN A 392      46.670 136.386   5.312  1.00 14.62           O  
ATOM   3160  N   TYR A 393      50.195 139.471   9.419  1.00  9.27           N  
ATOM   3161  CA  TYR A 393      51.074 138.673  10.275  1.00  9.20           C  
ATOM   3162  C   TYR A 393      51.368 139.317  11.626  1.00  9.37           C  
ATOM   3163  O   TYR A 393      52.257 138.849  12.357  1.00  8.87           O  
ATOM   3164  CB  TYR A 393      52.343 138.201   9.506  1.00 10.54           C  
ATOM   3165  CG  TYR A 393      51.950 137.236   8.372  1.00 10.18           C  
ATOM   3166  CD1 TYR A 393      52.147 137.587   7.026  1.00 12.95           C  
ATOM   3167  CD2 TYR A 393      51.390 135.999   8.663  1.00 12.20           C  
ATOM   3168  CE1 TYR A 393      51.762 136.713   5.981  1.00 13.69           C  
ATOM   3169  CE2 TYR A 393      51.032 135.108   7.640  1.00 11.23           C  
ATOM   3170  CZ  TYR A 393      51.233 135.478   6.303  1.00 13.54           C  
ATOM   3171  OH  TYR A 393      50.851 134.604   5.282  1.00 14.15           O  
ATOM   3172  N   SER A 394      50.582 140.352  11.972  1.00  8.31           N  
ATOM   3173  CA  SER A 394      50.573 140.876  13.357  1.00  8.87           C  
ATOM   3174  C   SER A 394      49.187 140.820  13.959  1.00  9.47           C  
ATOM   3175  O   SER A 394      49.047 140.436  15.136  1.00  9.99           O  
ATOM   3176  CB  SER A 394      51.066 142.356  13.420  1.00  8.61           C  
ATOM   3177  OG  SER A 394      52.461 142.475  13.066  1.00  8.58           O  
ATOM   3178  N   GLY A 395      48.201 141.305  13.209  1.00  9.84           N  
ATOM   3179  CA  GLY A 395      46.778 141.344  13.667  1.00  8.93           C  
ATOM   3180  C   GLY A 395      46.397 142.662  14.348  1.00  9.22           C  
ATOM   3181  O   GLY A 395      45.232 142.923  14.583  1.00  9.70           O  
ATOM   3182  N   GLY A 396      47.402 143.487  14.648  1.00  9.10           N  
ATOM   3183  CA  GLY A 396      47.203 144.757  15.366  1.00  8.39           C  
ATOM   3184  C   GLY A 396      48.454 145.096  16.155  1.00  8.82           C  
ATOM   3185  O   GLY A 396      49.506 144.441  15.977  1.00  9.18           O  
ATOM   3186  N   CYS A 397      48.340 146.124  16.998  1.00  7.62           N  
ATOM   3187  CA  CYS A 397      49.403 146.489  17.950  1.00  7.47           C  
ATOM   3188  C   CYS A 397      48.718 147.251  19.097  1.00  7.69           C  
ATOM   3189  O   CYS A 397      47.591 147.721  18.920  1.00  8.16           O  
ATOM   3190  CB  CYS A 397      50.475 147.398  17.292  1.00  8.21           C  
ATOM   3191  SG  CYS A 397      51.956 146.465  16.820  1.00  7.74           S  
ATOM   3192  N   TYR A 398      49.362 147.393  20.257  1.00  7.51           N  
ATOM   3193  CA  TYR A 398      50.683 146.794  20.520  1.00  8.61           C  
ATOM   3194  C   TYR A 398      50.622 145.301  20.744  1.00  8.25           C  
ATOM   3195  O   TYR A 398      51.597 144.575  20.469  1.00  8.29           O  
ATOM   3196  CB  TYR A 398      51.265 147.400  21.821  1.00  8.34           C  
ATOM   3197  CG  TYR A 398      50.964 148.873  22.025  1.00  7.50           C  
ATOM   3198  CD1 TYR A 398      51.279 149.822  21.039  1.00  8.67           C  
ATOM   3199  CD2 TYR A 398      50.395 149.299  23.242  1.00  6.65           C  
ATOM   3200  CE1 TYR A 398      50.972 151.173  21.236  1.00  8.46           C  
ATOM   3201  CE2 TYR A 398      50.086 150.662  23.433  1.00  8.26           C  
ATOM   3202  CZ  TYR A 398      50.408 151.548  22.437  1.00  8.59           C  
ATOM   3203  OH  TYR A 398      50.108 152.890  22.660  1.00  9.95           O  
ATOM   3204  N   THR A 399      49.518 144.889  21.374  1.00  7.51           N  
ATOM   3205  CA  THR A 399      49.438 143.515  21.897  1.00  6.54           C  
ATOM   3206  C   THR A 399      47.989 143.027  21.969  1.00  7.74           C  
ATOM   3207  O   THR A 399      47.047 143.711  21.551  1.00  8.45           O  
ATOM   3208  CB  THR A 399      50.150 143.479  23.294  1.00  8.08           C  
ATOM   3209  CG2 THR A 399      49.286 144.173  24.357  1.00  9.89           C  
ATOM   3210  OG1 THR A 399      50.383 142.089  23.625  1.00  9.00           O  
ATOM   3211  N   THR A 400      47.861 141.791  22.424  1.00  8.02           N  
ATOM   3212  CA  THR A 400      46.596 141.114  22.589  1.00  7.66           C  
ATOM   3213  C   THR A 400      45.874 141.617  23.833  1.00  8.00           C  
ATOM   3214  O   THR A 400      46.466 141.704  24.944  1.00  8.74           O  
ATOM   3215  CB  THR A 400      46.907 139.629  22.759  1.00  8.05           C  
ATOM   3216  CG2 THR A 400      45.646 138.792  23.033  1.00  7.59           C  
ATOM   3217  OG1 THR A 400      47.528 139.148  21.540  1.00  7.41           O  
ATOM   3218  N   TYR A 401      44.578 141.923  23.661  1.00  7.45           N  
ATOM   3219  CA  TYR A 401      43.734 142.221  24.819  1.00  7.64           C  
ATOM   3220  C   TYR A 401      42.717 141.102  25.040  1.00  9.12           C  
ATOM   3221  O   TYR A 401      42.407 140.302  24.156  1.00  7.76           O  
ATOM   3222  CB  TYR A 401      43.020 143.633  24.735  1.00  7.95           C  
ATOM   3223  CG  TYR A 401      41.922 143.728  23.707  1.00  7.81           C  
ATOM   3224  CD1 TYR A 401      40.627 143.354  24.025  1.00  7.43           C  
ATOM   3225  CD2 TYR A 401      42.188 144.264  22.430  1.00  9.20           C  
ATOM   3226  CE1 TYR A 401      39.577 143.495  23.075  1.00  8.87           C  
ATOM   3227  CE2 TYR A 401      41.147 144.395  21.459  1.00  7.77           C  
ATOM   3228  CZ  TYR A 401      39.862 144.018  21.817  1.00  8.08           C  
ATOM   3229  OH  TYR A 401      38.797 144.106  20.911  1.00  9.10           O  
ATOM   3230  N   PHE A 402      42.224 141.054  26.274  1.00  7.70           N  
ATOM   3231  CA  PHE A 402      41.239 140.001  26.649  1.00  8.18           C  
ATOM   3232  C   PHE A 402      39.898 140.667  26.953  1.00  7.95           C  
ATOM   3233  O   PHE A 402      39.787 141.461  27.899  1.00  8.59           O  
ATOM   3234  CB  PHE A 402      41.704 139.255  27.919  1.00  8.14           C  
ATOM   3235  CG  PHE A 402      42.696 138.192  27.650  1.00  8.65           C  
ATOM   3236  CD1 PHE A 402      43.969 138.539  27.222  1.00  9.68           C  
ATOM   3237  CD2 PHE A 402      42.357 136.833  27.811  1.00 10.46           C  
ATOM   3238  CE1 PHE A 402      44.917 137.522  26.973  1.00 11.42           C  
ATOM   3239  CE2 PHE A 402      43.270 135.835  27.552  1.00 11.79           C  
ATOM   3240  CZ  PHE A 402      44.565 136.187  27.152  1.00 10.70           C  
ATOM   3241  N   PRO A 403      38.864 140.331  26.190  1.00  7.45           N  
ATOM   3242  CA  PRO A 403      37.520 140.837  26.480  1.00  8.03           C  
ATOM   3243  C   PRO A 403      36.960 140.208  27.735  1.00  8.45           C  
ATOM   3244  O   PRO A 403      37.518 139.239  28.244  1.00  8.23           O  
ATOM   3245  CB  PRO A 403      36.688 140.423  25.239  1.00  7.19           C  
ATOM   3246  CG  PRO A 403      37.725 140.214  24.140  1.00  9.78           C  
ATOM   3247  CD  PRO A 403      38.943 139.614  24.895  1.00  8.08           C  
ATOM   3248  N   PRO A 404      35.831 140.744  28.229  1.00  7.95           N  
ATOM   3249  CA  PRO A 404      35.305 140.217  29.494  1.00  8.26           C  
ATOM   3250  C   PRO A 404      35.080 138.709  29.458  1.00  8.33           C  
ATOM   3251  O   PRO A 404      34.529 138.184  28.492  1.00  8.59           O  
ATOM   3252  CB  PRO A 404      33.971 140.987  29.707  1.00  9.40           C  
ATOM   3253  CG  PRO A 404      33.745 141.760  28.399  1.00 13.17           C  
ATOM   3254  CD  PRO A 404      35.076 141.912  27.719  1.00  8.47           C  
ATOM   3255  N   GLY A 405      35.465 138.042  30.553  1.00  8.36           N  
ATOM   3256  CA  GLY A 405      35.153 136.611  30.728  1.00  8.69           C  
ATOM   3257  C   GLY A 405      36.198 135.659  30.198  1.00  8.65           C  
ATOM   3258  O   GLY A 405      36.148 134.446  30.519  1.00  9.62           O  
ATOM   3259  N   ILE A 406      37.170 136.150  29.409  1.00  8.16           N  
ATOM   3260  CA  ILE A 406      38.078 135.252  28.706  1.00  8.95           C  
ATOM   3261  C   ILE A 406      39.303 134.816  29.512  1.00  8.78           C  
ATOM   3262  O   ILE A 406      39.675 133.618  29.488  1.00 10.31           O  
ATOM   3263  CB  ILE A 406      38.511 135.855  27.339  1.00  7.43           C  
ATOM   3264  CG1 ILE A 406      37.249 136.141  26.498  1.00  7.79           C  
ATOM   3265  CG2 ILE A 406      39.531 134.977  26.582  1.00  9.31           C  
ATOM   3266  CD1 ILE A 406      36.275 134.905  26.305  1.00 10.39           C  
ATOM   3267  N   LEU A 407      39.883 135.753  30.247  1.00  9.33           N  
ATOM   3268  CA  LEU A 407      41.139 135.467  30.938  1.00  9.16           C  
ATOM   3269  C   LEU A 407      40.891 134.395  32.031  1.00 10.16           C  
ATOM   3270  O   LEU A 407      41.746 133.489  32.231  1.00  9.66           O  
ATOM   3271  CB  LEU A 407      41.739 136.766  31.517  1.00  9.34           C  
ATOM   3272  CG  LEU A 407      43.033 136.604  32.328  1.00  9.33           C  
ATOM   3273  CD1 LEU A 407      44.151 136.018  31.400  1.00  9.30           C  
ATOM   3274  CD2 LEU A 407      43.417 137.999  32.934  1.00  9.28           C  
ATOM   3275  N   THR A 408      39.744 134.454  32.727  1.00  9.46           N  
ATOM   3276  CA  THR A 408      39.488 133.422  33.748  1.00 10.55           C  
ATOM   3277  C   THR A 408      39.176 132.071  33.117  1.00 11.53           C  
ATOM   3278  O   THR A 408      39.576 131.045  33.653  1.00 14.67           O  
ATOM   3279  CB  THR A 408      38.386 133.808  34.738  1.00 10.72           C  
ATOM   3280  CG2 THR A 408      38.904 134.954  35.716  1.00 10.37           C  
ATOM   3281  OG1 THR A 408      37.178 134.229  34.042  1.00 11.55           O  
ATOM   3282  N   GLN A 409      38.548 132.054  31.949  1.00 10.01           N  
ATOM   3283  CA  GLN A 409      38.098 130.783  31.403  1.00 10.40           C  
ATOM   3284  C   GLN A 409      39.181 130.093  30.569  1.00 11.81           C  
ATOM   3285  O   GLN A 409      39.234 128.853  30.533  1.00 13.01           O  
ATOM   3286  CB  GLN A 409      36.837 130.992  30.533  1.00 11.17           C  
ATOM   3287  CG  GLN A 409      35.589 131.258  31.367  1.00 12.72           C  
ATOM   3288  CD  GLN A 409      35.097 129.982  32.037  1.00 15.84           C  
ATOM   3289  NE2 GLN A 409      35.079 129.985  33.371  1.00 17.93           N  
ATOM   3290  OE1 GLN A 409      34.740 129.024  31.364  1.00 20.20           O  
ATOM   3291  N   TYR A 410      40.055 130.881  29.957  1.00 11.18           N  
ATOM   3292  CA  TYR A 410      40.996 130.373  28.943  1.00 11.65           C  
ATOM   3293  C   TYR A 410      42.425 130.763  29.249  1.00 12.87           C  
ATOM   3294  O   TYR A 410      43.350 130.236  28.601  1.00 13.57           O  
ATOM   3295  CB  TYR A 410      40.638 130.900  27.530  1.00 11.86           C  
ATOM   3296  CG  TYR A 410      39.319 130.414  27.004  1.00 10.13           C  
ATOM   3297  CD1 TYR A 410      38.136 131.152  27.187  1.00  9.90           C  
ATOM   3298  CD2 TYR A 410      39.232 129.154  26.373  1.00 10.03           C  
ATOM   3299  CE1 TYR A 410      36.904 130.661  26.726  1.00  9.55           C  
ATOM   3300  CE2 TYR A 410      38.023 128.681  25.884  1.00 12.47           C  
ATOM   3301  CZ  TYR A 410      36.874 129.421  26.058  1.00 11.90           C  
ATOM   3302  OH  TYR A 410      35.679 128.953  25.554  1.00 14.84           O  
ATOM   3303  N   GLY A 411      42.645 131.695  30.189  1.00 12.71           N  
ATOM   3304  CA  GLY A 411      44.015 132.178  30.486  1.00 12.33           C  
ATOM   3305  C   GLY A 411      45.015 131.088  30.875  1.00 12.54           C  
ATOM   3306  O   GLY A 411      46.203 131.190  30.488  1.00 13.92           O  
ATOM   3307  N   ARG A 412      44.552 130.064  31.579  1.00 13.55           N  
ATOM   3308  CA  ARG A 412      45.446 128.974  32.014  1.00 14.75           C  
ATOM   3309  C   ARG A 412      46.152 128.342  30.819  1.00 14.63           C  
ATOM   3310  O   ARG A 412      47.264 127.827  30.946  1.00 16.27           O  
ATOM   3311  CB  ARG A 412      44.631 127.893  32.717  1.00 15.60           C  
ATOM   3312  CG  ARG A 412      44.387 128.137  34.212  1.00 20.18           C  
ATOM   3313  CD  ARG A 412      43.247 127.216  34.688  1.00 25.47           C  
ATOM   3314  NE  ARG A 412      42.829 127.502  36.078  1.00 28.79           N  
ATOM   3315  CZ  ARG A 412      41.951 128.442  36.416  1.00 29.87           C  
ATOM   3316  NH1 ARG A 412      41.385 129.215  35.492  1.00 27.80           N1+
ATOM   3317  NH2 ARG A 412      41.641 128.618  37.700  1.00 33.52           N  
ATOM   3318  N   VAL A 413      45.557 128.383  29.629  1.00 13.17           N  
ATOM   3319  CA  VAL A 413      46.226 127.597  28.562  1.00 13.45           C  
ATOM   3320  C   VAL A 413      47.139 128.417  27.690  1.00 12.24           C  
ATOM   3321  O   VAL A 413      47.758 127.893  26.806  1.00 12.29           O  
ATOM   3322  CB  VAL A 413      45.303 126.665  27.732  1.00 14.10           C  
ATOM   3323  CG1 VAL A 413      44.472 125.751  28.652  1.00 18.03           C  
ATOM   3324  CG2 VAL A 413      44.408 127.523  26.830  1.00 16.18           C  
ATOM   3325  N   LEU A 414      47.265 129.720  27.937  1.00 12.71           N  
ATOM   3326  CA  LEU A 414      48.044 130.533  27.033  1.00 12.94           C  
ATOM   3327  C   LEU A 414      49.477 130.033  26.779  1.00 14.04           C  
ATOM   3328  O   LEU A 414      49.957 130.034  25.625  1.00 14.18           O  
ATOM   3329  CB  LEU A 414      48.102 131.948  27.661  1.00 14.39           C  
ATOM   3330  CG  LEU A 414      48.451 133.134  26.820  1.00 18.24           C  
ATOM   3331  CD1 LEU A 414      47.574 133.298  25.629  1.00 15.51           C  
ATOM   3332  CD2 LEU A 414      48.357 134.353  27.764  1.00 19.75           C  
ATOM   3333  N   ARG A 415      50.178 129.614  27.829  1.00 12.33           N  
ATOM   3334  CA  ARG A 415      51.538 129.097  27.617  1.00 13.65           C  
ATOM   3335  C   ARG A 415      51.676 127.606  27.982  1.00 13.17           C  
ATOM   3336  O   ARG A 415      52.797 127.072  28.177  1.00 14.26           O  
ATOM   3337  CB  ARG A 415      52.618 130.012  28.224  1.00 15.99           C  
ATOM   3338  CG  ARG A 415      52.443 130.323  29.694  1.00 14.34           C  
ATOM   3339  CD  ARG A 415      53.630 131.069  30.369  1.00 11.90           C  
ATOM   3340  NE  ARG A 415      53.207 131.237  31.751  1.00 12.02           N  
ATOM   3341  CZ  ARG A 415      52.522 132.285  32.219  1.00 13.14           C  
ATOM   3342  NH1 ARG A 415      52.272 133.367  31.443  1.00 12.56           N1+
ATOM   3343  NH2 ARG A 415      52.145 132.275  33.483  1.00 16.98           N  
ATOM   3344  N   GLN A 416      50.549 126.931  28.065  1.00 12.24           N  
ATOM   3345  CA  GLN A 416      50.576 125.451  28.292  1.00 11.96           C  
ATOM   3346  C   GLN A 416      51.093 124.710  27.033  1.00 11.87           C  
ATOM   3347  O   GLN A 416      50.520 124.851  25.941  1.00 10.99           O  
ATOM   3348  CB  GLN A 416      49.157 124.978  28.650  1.00 13.85           C  
ATOM   3349  CG  GLN A 416      49.143 123.517  29.063  1.00 18.39           C  
ATOM   3350  CD  GLN A 416      47.795 123.126  29.602  1.00 20.66           C  
ATOM   3351  NE2 GLN A 416      47.368 123.755  30.696  1.00 24.49           N  
ATOM   3352  OE1 GLN A 416      47.138 122.267  29.037  1.00 29.53           O  
ATOM   3353  N   PRO A 417      52.158 123.879  27.157  1.00 10.86           N  
ATOM   3354  CA  PRO A 417      52.618 123.194  25.943  1.00 11.76           C  
ATOM   3355  C   PRO A 417      51.539 122.286  25.379  1.00 12.23           C  
ATOM   3356  O   PRO A 417      50.716 121.721  26.150  1.00 12.54           O  
ATOM   3357  CB  PRO A 417      53.822 122.355  26.440  1.00 12.23           C  
ATOM   3358  CG  PRO A 417      54.277 123.111  27.672  1.00 13.08           C  
ATOM   3359  CD  PRO A 417      53.024 123.608  28.319  1.00 12.94           C  
ATOM   3360  N   VAL A 418      51.567 122.121  24.059  1.00 11.49           N  
ATOM   3361  CA  VAL A 418      50.698 121.180  23.384  1.00 12.66           C  
ATOM   3362  C   VAL A 418      51.621 120.131  22.770  1.00 13.03           C  
ATOM   3363  O   VAL A 418      52.135 120.314  21.677  1.00 13.50           O  
ATOM   3364  CB  VAL A 418      49.852 121.873  22.288  1.00 12.77           C  
ATOM   3365  CG1 VAL A 418      49.041 120.854  21.523  1.00 14.17           C  
ATOM   3366  CG2 VAL A 418      48.907 122.940  22.899  1.00 13.63           C  
ATOM   3367  N   ASP A 419      51.775 119.016  23.492  1.00 13.82           N  
ATOM   3368  CA  ASP A 419      52.712 117.930  23.113  1.00 13.63           C  
ATOM   3369  C   ASP A 419      54.148 118.468  23.005  1.00 12.86           C  
ATOM   3370  O   ASP A 419      54.748 118.769  24.030  1.00 14.16           O  
ATOM   3371  CB  ASP A 419      52.190 117.155  21.867  1.00 13.82           C  
ATOM   3372  CG  ASP A 419      52.962 115.865  21.591  1.00 17.83           C  
ATOM   3373  OD1 ASP A 419      53.866 115.523  22.382  1.00 20.20           O  
ATOM   3374  OD2 ASP A 419      52.649 115.239  20.553  1.00 21.27           O1-
ATOM   3375  N   ARG A 420      54.649 118.671  21.797  1.00 12.52           N  
ATOM   3376  CA  ARG A 420      56.001 119.157  21.636  1.00 12.66           C  
ATOM   3377  C   ARG A 420      56.049 120.605  21.156  1.00 12.38           C  
ATOM   3378  O   ARG A 420      57.117 121.066  20.764  1.00 12.77           O  
ATOM   3379  CB  ARG A 420      56.758 118.252  20.676  1.00 14.53           C  
ATOM   3380  CG  ARG A 420      57.138 116.962  21.376  1.00 13.60           C  
ATOM   3381  CD  ARG A 420      57.403 115.902  20.319  1.00 18.17           C  
ATOM   3382  NE  ARG A 420      56.120 115.377  19.882  1.00 20.36           N  
ATOM   3383  CZ  ARG A 420      55.897 114.613  18.812  1.00 23.74           C  
ATOM   3384  NH1 ARG A 420      56.886 114.240  17.990  1.00 23.00           N1+
ATOM   3385  NH2 ARG A 420      54.653 114.219  18.581  1.00 23.71           N  
ATOM   3386  N   ILE A 421      54.892 121.296  21.171  1.00 12.30           N  
ATOM   3387  CA  ILE A 421      54.836 122.741  20.872  1.00 11.88           C  
ATOM   3388  C   ILE A 421      54.837 123.526  22.160  1.00 11.56           C  
ATOM   3389  O   ILE A 421      53.994 123.292  23.005  1.00 12.12           O  
ATOM   3390  CB  ILE A 421      53.565 123.135  20.069  1.00 11.43           C  
ATOM   3391  CG1 ILE A 421      53.420 122.300  18.803  1.00 14.46           C  
ATOM   3392  CG2 ILE A 421      53.611 124.663  19.720  1.00 12.05           C  
ATOM   3393  CD1 ILE A 421      52.061 122.490  18.114  1.00 14.36           C  
ATOM   3394  N   TYR A 422      55.794 124.449  22.285  1.00 11.45           N  
ATOM   3395  CA  TYR A 422      55.926 125.368  23.425  1.00 10.58           C  
ATOM   3396  C   TYR A 422      55.620 126.777  22.931  1.00 10.93           C  
ATOM   3397  O   TYR A 422      55.761 127.055  21.736  1.00 11.03           O  
ATOM   3398  CB  TYR A 422      57.363 125.274  24.010  1.00 11.46           C  
ATOM   3399  CG  TYR A 422      57.577 123.904  24.672  1.00 12.17           C  
ATOM   3400  CD1 TYR A 422      57.843 122.796  23.882  1.00 13.49           C  
ATOM   3401  CD2 TYR A 422      57.415 123.744  26.044  1.00 12.82           C  
ATOM   3402  CE1 TYR A 422      58.001 121.522  24.456  1.00 16.20           C  
ATOM   3403  CE2 TYR A 422      57.571 122.475  26.650  1.00 12.12           C  
ATOM   3404  CZ  TYR A 422      57.847 121.393  25.834  1.00 14.71           C  
ATOM   3405  OH  TYR A 422      57.993 120.158  26.476  1.00 17.01           O  
ATOM   3406  N   PHE A 423      55.136 127.613  23.826  1.00  9.76           N  
ATOM   3407  CA  PHE A 423      54.655 128.943  23.437  1.00  9.10           C  
ATOM   3408  C   PHE A 423      55.466 130.093  23.941  1.00  8.89           C  
ATOM   3409  O   PHE A 423      55.611 130.269  25.140  1.00 10.22           O  
ATOM   3410  CB  PHE A 423      53.158 129.037  23.862  1.00  8.40           C  
ATOM   3411  CG  PHE A 423      52.299 128.045  23.110  1.00  9.79           C  
ATOM   3412  CD1 PHE A 423      52.024 126.783  23.674  1.00 10.14           C  
ATOM   3413  CD2 PHE A 423      51.874 128.335  21.806  1.00  9.28           C  
ATOM   3414  CE1 PHE A 423      51.287 125.837  22.939  1.00 10.34           C  
ATOM   3415  CE2 PHE A 423      51.147 127.378  21.072  1.00  9.58           C  
ATOM   3416  CZ  PHE A 423      50.851 126.150  21.628  1.00 10.50           C  
ATOM   3417  N   ALA A 424      56.003 130.869  23.002  1.00  9.38           N  
ATOM   3418  CA  ALA A 424      56.720 132.107  23.339  1.00  9.10           C  
ATOM   3419  C   ALA A 424      55.798 133.272  22.951  1.00  8.89           C  
ATOM   3420  O   ALA A 424      54.555 133.149  22.984  1.00 10.41           O  
ATOM   3421  CB  ALA A 424      58.072 132.187  22.619  1.00  8.84           C  
ATOM   3422  N   GLY A 425      56.405 134.417  22.652  1.00  9.87           N  
ATOM   3423  CA  GLY A 425      55.648 135.623  22.264  1.00  9.56           C  
ATOM   3424  C   GLY A 425      55.358 136.451  23.495  1.00  8.79           C  
ATOM   3425  O   GLY A 425      55.149 135.935  24.590  1.00  9.56           O  
ATOM   3426  N   THR A 426      55.364 137.770  23.308  1.00  8.54           N  
ATOM   3427  CA  THR A 426      55.242 138.639  24.462  1.00  8.17           C  
ATOM   3428  C   THR A 426      53.987 138.419  25.280  1.00  7.11           C  
ATOM   3429  O   THR A 426      53.982 138.644  26.507  1.00  6.99           O  
ATOM   3430  CB  THR A 426      55.353 140.120  24.040  1.00  7.48           C  
ATOM   3431  CG2 THR A 426      54.100 140.562  23.175  1.00  8.73           C  
ATOM   3432  OG1 THR A 426      55.532 140.924  25.220  1.00  8.71           O  
ATOM   3433  N   GLU A 427      52.922 137.985  24.629  1.00  7.29           N  
ATOM   3434  CA  GLU A 427      51.654 137.722  25.336  1.00  7.92           C  
ATOM   3435  C   GLU A 427      51.762 136.698  26.438  1.00  8.89           C  
ATOM   3436  O   GLU A 427      50.892 136.663  27.299  1.00  8.59           O  
ATOM   3437  CB  GLU A 427      50.583 137.204  24.335  1.00  8.07           C  
ATOM   3438  CG  GLU A 427      50.013 138.315  23.438  1.00 10.23           C  
ATOM   3439  CD  GLU A 427      50.848 138.712  22.199  1.00 11.15           C  
ATOM   3440  OE1 GLU A 427      51.992 138.230  21.955  1.00 11.11           O  
ATOM   3441  OE2 GLU A 427      50.320 139.565  21.459  1.00 11.97           O1-
ATOM   3442  N   THR A 428      52.778 135.822  26.371  1.00  9.21           N  
ATOM   3443  CA  THR A 428      52.964 134.782  27.404  1.00  8.62           C  
ATOM   3444  C   THR A 428      53.925 135.178  28.505  1.00  9.28           C  
ATOM   3445  O   THR A 428      54.188 134.375  29.397  1.00  9.97           O  
ATOM   3446  CB  THR A 428      53.456 133.448  26.821  1.00  9.40           C  
ATOM   3447  CG2 THR A 428      52.483 132.968  25.763  1.00  9.59           C  
ATOM   3448  OG1 THR A 428      54.754 133.617  26.229  1.00  8.68           O  
ATOM   3449  N   ALA A 429      54.419 136.415  28.489  1.00  9.11           N  
ATOM   3450  CA  ALA A 429      55.318 136.896  29.546  1.00  9.46           C  
ATOM   3451  C   ALA A 429      54.578 137.208  30.833  1.00 10.24           C  
ATOM   3452  O   ALA A 429      53.354 137.415  30.858  1.00  9.86           O  
ATOM   3453  CB  ALA A 429      56.078 138.116  29.069  1.00  9.93           C  
ATOM   3454  N   THR A 430      55.327 137.220  31.947  1.00 10.47           N  
ATOM   3455  CA  THR A 430      54.749 137.567  33.250  1.00 11.07           C  
ATOM   3456  C   THR A 430      55.231 138.930  33.792  1.00 11.58           C  
ATOM   3457  O   THR A 430      54.763 139.375  34.860  1.00 12.71           O  
ATOM   3458  CB  THR A 430      55.065 136.491  34.317  1.00 12.30           C  
ATOM   3459  CG2 THR A 430      54.523 135.135  33.878  1.00 14.24           C  
ATOM   3460  OG1 THR A 430      56.479 136.442  34.562  1.00 14.34           O  
ATOM   3461  N   HIS A 431      56.138 139.571  33.072  1.00 10.79           N  
ATOM   3462  CA  HIS A 431      56.640 140.910  33.405  1.00 12.17           C  
ATOM   3463  C   HIS A 431      56.815 141.662  32.096  1.00 11.72           C  
ATOM   3464  O   HIS A 431      57.539 141.217  31.208  1.00 11.56           O  
ATOM   3465  CB  HIS A 431      57.963 140.820  34.222  1.00 13.48           C  
ATOM   3466  CG  HIS A 431      58.416 142.117  34.835  1.00 18.62           C  
ATOM   3467  CD2 HIS A 431      57.738 143.230  35.213  1.00 23.33           C  
ATOM   3468  ND1 HIS A 431      59.742 142.356  35.146  1.00 25.79           N  
ATOM   3469  CE1 HIS A 431      59.863 143.567  35.662  1.00 22.85           C  
ATOM   3470  NE2 HIS A 431      58.660 144.113  35.725  1.00 23.12           N  
ATOM   3471  N   TRP A 432      56.124 142.826  31.980  1.00 10.39           N  
ATOM   3472  CA  TRP A 432      56.099 143.569  30.733  1.00  9.32           C  
ATOM   3473  C   TRP A 432      55.651 142.734  29.505  1.00  9.43           C  
ATOM   3474  O   TRP A 432      56.112 142.916  28.346  1.00  8.29           O  
ATOM   3475  CB  TRP A 432      57.454 144.221  30.471  1.00 10.50           C  
ATOM   3476  CG  TRP A 432      57.903 145.254  31.461  1.00  9.32           C  
ATOM   3477  CD1 TRP A 432      58.827 145.091  32.478  1.00 11.11           C  
ATOM   3478  CD2 TRP A 432      57.508 146.633  31.503  1.00  9.18           C  
ATOM   3479  CE2 TRP A 432      58.224 147.252  32.560  1.00  9.65           C  
ATOM   3480  CE3 TRP A 432      56.588 147.411  30.768  1.00  7.66           C  
ATOM   3481  NE1 TRP A 432      59.020 146.294  33.140  1.00 10.51           N  
ATOM   3482  CZ2 TRP A 432      58.069 148.614  32.872  1.00 10.77           C  
ATOM   3483  CZ3 TRP A 432      56.462 148.769  31.065  1.00  8.52           C  
ATOM   3484  CH2 TRP A 432      57.187 149.362  32.120  1.00 10.97           C  
ATOM   3485  N   SER A 433      54.686 141.856  29.760  1.00  8.86           N  
ATOM   3486  CA  SER A 433      53.907 141.305  28.650  1.00  8.77           C  
ATOM   3487  C   SER A 433      53.328 142.435  27.817  1.00  9.57           C  
ATOM   3488  O   SER A 433      52.805 143.419  28.395  1.00  8.49           O  
ATOM   3489  CB  SER A 433      52.756 140.443  29.180  1.00  9.49           C  
ATOM   3490  OG  SER A 433      52.033 139.825  28.105  1.00  8.67           O  
ATOM   3491  N   GLY A 434      53.382 142.266  26.484  1.00  8.58           N  
ATOM   3492  CA  GLY A 434      52.925 143.314  25.560  1.00  9.76           C  
ATOM   3493  C   GLY A 434      54.063 144.156  25.001  1.00  8.79           C  
ATOM   3494  O   GLY A 434      53.869 144.856  24.021  1.00  8.85           O  
ATOM   3495  N   TYR A 435      55.266 144.036  25.596  1.00  8.05           N  
ATOM   3496  CA  TYR A 435      56.448 144.836  25.262  1.00  8.33           C  
ATOM   3497  C   TYR A 435      57.584 143.998  24.692  1.00  8.21           C  
ATOM   3498  O   TYR A 435      57.559 142.749  24.793  1.00  7.63           O  
ATOM   3499  CB  TYR A 435      56.969 145.491  26.568  1.00  7.77           C  
ATOM   3500  CG  TYR A 435      56.030 146.557  27.129  1.00  7.11           C  
ATOM   3501  CD1 TYR A 435      54.813 146.216  27.767  1.00  7.96           C  
ATOM   3502  CD2 TYR A 435      56.351 147.939  26.991  1.00  7.90           C  
ATOM   3503  CE1 TYR A 435      53.943 147.197  28.250  1.00  7.86           C  
ATOM   3504  CE2 TYR A 435      55.496 148.914  27.517  1.00  7.91           C  
ATOM   3505  CZ  TYR A 435      54.305 148.523  28.130  1.00  8.61           C  
ATOM   3506  OH  TYR A 435      53.469 149.489  28.579  1.00 11.33           O  
ATOM   3507  N   MET A 436      58.592 144.679  24.154  1.00  8.48           N  
ATOM   3508  CA  MET A 436      59.834 144.006  23.744  1.00  9.30           C  
ATOM   3509  C   MET A 436      60.464 143.227  24.901  1.00  9.02           C  
ATOM   3510  O   MET A 436      60.911 142.077  24.678  1.00  9.61           O  
ATOM   3511  CB  MET A 436      60.794 145.046  23.177  1.00  8.62           C  
ATOM   3512  CG  MET A 436      60.248 145.687  21.853  1.00  9.99           C  
ATOM   3513  SD  MET A 436      61.544 146.810  21.244  1.00 12.40           S  
ATOM   3514  CE  MET A 436      61.384 148.267  22.315  1.00  9.38           C  
ATOM   3515  N   GLU A 437      60.438 143.774  26.121  1.00  9.23           N  
ATOM   3516  CA  GLU A 437      60.900 143.071  27.312  1.00  9.48           C  
ATOM   3517  C   GLU A 437      60.212 141.714  27.505  1.00  8.70           C  
ATOM   3518  O   GLU A 437      60.882 140.692  27.681  1.00  9.53           O  
ATOM   3519  CB  GLU A 437      60.695 143.963  28.544  1.00  9.56           C  
ATOM   3520  CG  GLU A 437      60.870 143.262  29.889  1.00 10.76           C  
ATOM   3521  CD  GLU A 437      62.348 142.927  30.163  1.00 13.85           C  
ATOM   3522  OE1 GLU A 437      62.612 142.237  31.154  1.00 16.83           O  
ATOM   3523  OE2 GLU A 437      63.188 143.351  29.364  1.00 14.24           O1-
ATOM   3524  N   GLY A 438      58.859 141.697  27.449  1.00  8.25           N  
ATOM   3525  CA  GLY A 438      58.097 140.455  27.596  1.00  8.84           C  
ATOM   3526  C   GLY A 438      58.428 139.481  26.468  1.00  8.34           C  
ATOM   3527  O   GLY A 438      58.433 138.264  26.681  1.00  8.14           O  
ATOM   3528  N   ALA A 439      58.666 139.984  25.269  1.00  7.87           N  
ATOM   3529  CA  ALA A 439      59.056 139.088  24.189  1.00  9.51           C  
ATOM   3530  C   ALA A 439      60.367 138.330  24.544  1.00  9.32           C  
ATOM   3531  O   ALA A 439      60.473 137.122  24.284  1.00  8.88           O  
ATOM   3532  CB  ALA A 439      59.235 139.884  22.875  1.00  8.52           C  
ATOM   3533  N   VAL A 440      61.345 139.041  25.111  1.00 10.11           N  
ATOM   3534  CA  VAL A 440      62.592 138.372  25.512  1.00 10.22           C  
ATOM   3535  C   VAL A 440      62.343 137.352  26.616  1.00  9.55           C  
ATOM   3536  O   VAL A 440      62.809 136.188  26.512  1.00 10.52           O  
ATOM   3537  CB  VAL A 440      63.708 139.379  25.897  1.00  9.32           C  
ATOM   3538  CG1 VAL A 440      65.012 138.608  26.250  1.00 10.12           C  
ATOM   3539  CG2 VAL A 440      63.980 140.340  24.749  1.00  9.54           C  
ATOM   3540  N   GLU A 441      61.554 137.723  27.634  1.00 11.16           N  
ATOM   3541  CA  GLU A 441      61.278 136.846  28.769  1.00 11.13           C  
ATOM   3542  C   GLU A 441      60.674 135.566  28.245  1.00 10.96           C  
ATOM   3543  O   GLU A 441      61.121 134.457  28.607  1.00  9.97           O  
ATOM   3544  CB  GLU A 441      60.342 137.464  29.797  1.00 11.39           C  
ATOM   3545  CG  GLU A 441      60.052 136.531  31.012  1.00 13.30           C  
ATOM   3546  CD  GLU A 441      58.662 136.796  31.555  1.00 18.20           C  
ATOM   3547  OE1 GLU A 441      58.362 137.973  31.874  1.00 22.16           O  
ATOM   3548  OE2 GLU A 441      57.855 135.892  31.622  1.00 20.20           O1-
ATOM   3549  N   ALA A 442      59.650 135.701  27.387  1.00  9.02           N  
ATOM   3550  CA  ALA A 442      58.918 134.525  26.907  1.00  9.55           C  
ATOM   3551  C   ALA A 442      59.713 133.614  25.961  1.00 10.26           C  
ATOM   3552  O   ALA A 442      59.571 132.375  26.021  1.00 10.72           O  
ATOM   3553  CB  ALA A 442      57.612 134.971  26.234  1.00  9.47           C  
ATOM   3554  N   GLY A 443      60.526 134.219  25.096  1.00 10.81           N  
ATOM   3555  CA  GLY A 443      61.328 133.444  24.121  1.00 11.22           C  
ATOM   3556  C   GLY A 443      62.378 132.607  24.831  1.00 12.40           C  
ATOM   3557  O   GLY A 443      62.538 131.413  24.556  1.00 11.07           O  
ATOM   3558  N   GLU A 444      63.052 133.223  25.788  1.00 11.96           N  
ATOM   3559  CA  GLU A 444      64.064 132.538  26.570  1.00 12.09           C  
ATOM   3560  C   GLU A 444      63.450 131.477  27.471  1.00 12.49           C  
ATOM   3561  O   GLU A 444      64.003 130.377  27.614  1.00 12.00           O  
ATOM   3562  CB  GLU A 444      64.905 133.573  27.337  1.00 12.58           C  
ATOM   3563  CG  GLU A 444      65.724 134.430  26.346  1.00 11.78           C  
ATOM   3564  CD  GLU A 444      66.719 135.381  26.984  1.00 12.61           C  
ATOM   3565  OE1 GLU A 444      66.771 135.487  28.241  1.00 16.59           O  
ATOM   3566  OE2 GLU A 444      67.427 136.054  26.204  1.00 13.69           O1-
ATOM   3567  N   ARG A 445      62.291 131.770  28.084  1.00 11.21           N  
ATOM   3568  CA  ARG A 445      61.603 130.784  28.956  1.00 11.17           C  
ATOM   3569  C   ARG A 445      61.148 129.595  28.134  1.00 11.23           C  
ATOM   3570  O   ARG A 445      61.335 128.439  28.542  1.00 11.89           O  
ATOM   3571  CB  ARG A 445      60.426 131.451  29.694  1.00  9.97           C  
ATOM   3572  CG  ARG A 445      59.625 130.519  30.623  1.00 11.07           C  
ATOM   3573  CD  ARG A 445      58.480 129.807  29.898  1.00 10.96           C  
ATOM   3574  NE  ARG A 445      57.593 130.819  29.318  1.00 11.62           N  
ATOM   3575  CZ  ARG A 445      56.886 130.636  28.209  1.00 12.15           C  
ATOM   3576  NH1 ARG A 445      56.873 129.455  27.595  1.00 10.45           N1+
ATOM   3577  NH2 ARG A 445      56.164 131.663  27.713  1.00 11.83           N  
ATOM   3578  N   ALA A 446      60.561 129.845  26.955  1.00 10.59           N  
ATOM   3579  CA  ALA A 446      60.143 128.719  26.099  1.00 10.30           C  
ATOM   3580  C   ALA A 446      61.348 127.877  25.665  1.00 10.75           C  
ATOM   3581  O   ALA A 446      61.251 126.631  25.626  1.00 11.22           O  
ATOM   3582  CB  ALA A 446      59.373 129.233  24.864  1.00 10.00           C  
ATOM   3583  N   ALA A 447      62.435 128.535  25.269  1.00 10.79           N  
ATOM   3584  CA  ALA A 447      63.668 127.782  24.916  1.00 11.33           C  
ATOM   3585  C   ALA A 447      64.125 126.915  26.076  1.00 12.34           C  
ATOM   3586  O   ALA A 447      64.502 125.749  25.855  1.00 12.65           O  
ATOM   3587  CB  ALA A 447      64.779 128.751  24.528  1.00 11.35           C  
ATOM   3588  N   ARG A 448      64.091 127.454  27.288  1.00 11.73           N  
ATOM   3589  CA  ARG A 448      64.529 126.676  28.474  1.00 13.29           C  
ATOM   3590  C   ARG A 448      63.554 125.556  28.826  1.00 13.43           C  
ATOM   3591  O   ARG A 448      63.940 124.487  29.320  1.00 13.38           O  
ATOM   3592  CB  ARG A 448      64.812 127.608  29.651  1.00 12.68           C  
ATOM   3593  CG  ARG A 448      66.090 128.456  29.375  1.00 13.34           C  
ATOM   3594  CD  ARG A 448      66.611 129.221  30.632  1.00 16.96           C  
ATOM   3595  NE  ARG A 448      65.514 129.936  31.271  1.00 17.30           N  
ATOM   3596  CZ  ARG A 448      65.287 131.244  31.110  1.00 19.09           C  
ATOM   3597  NH1 ARG A 448      66.178 131.973  30.432  1.00 17.82           N1+
ATOM   3598  NH2 ARG A 448      64.195 131.808  31.668  1.00 13.90           N  
ATOM   3599  N   GLU A 449      62.256 125.748  28.552  1.00 12.20           N  
ATOM   3600  CA  GLU A 449      61.338 124.596  28.672  1.00 13.62           C  
ATOM   3601  C   GLU A 449      61.751 123.411  27.792  1.00 14.49           C  
ATOM   3602  O   GLU A 449      61.682 122.246  28.231  1.00 15.52           O  
ATOM   3603  CB  GLU A 449      59.915 125.031  28.305  1.00 13.13           C  
ATOM   3604  CG  GLU A 449      59.237 125.812  29.433  1.00 14.74           C  
ATOM   3605  CD  GLU A 449      57.788 126.227  29.092  1.00 17.70           C  
ATOM   3606  OE1 GLU A 449      56.914 126.094  29.980  1.00 23.70           O  
ATOM   3607  OE2 GLU A 449      57.545 126.746  27.990  1.00 16.78           O1-
ATOM   3608  N   ILE A 450      62.182 123.700  26.565  1.00 13.38           N  
ATOM   3609  CA  ILE A 450      62.667 122.671  25.658  1.00 14.81           C  
ATOM   3610  C   ILE A 450      64.007 122.077  26.163  1.00 15.31           C  
ATOM   3611  O   ILE A 450      64.165 120.849  26.149  1.00 15.89           O  
ATOM   3612  CB  ILE A 450      62.763 123.220  24.224  1.00 14.55           C  
ATOM   3613  CG1 ILE A 450      61.325 123.327  23.704  1.00 14.32           C  
ATOM   3614  CG2 ILE A 450      63.657 122.288  23.336  1.00 16.12           C  
ATOM   3615  CD1 ILE A 450      61.232 124.057  22.402  1.00 16.13           C  
ATOM   3616  N   LEU A 451      64.924 122.922  26.606  1.00 15.28           N  
ATOM   3617  CA  LEU A 451      66.181 122.412  27.208  1.00 15.76           C  
ATOM   3618  C   LEU A 451      65.886 121.464  28.378  1.00 16.93           C  
ATOM   3619  O   LEU A 451      66.550 120.396  28.514  1.00 15.96           O  
ATOM   3620  CB  LEU A 451      67.122 123.560  27.625  1.00 15.29           C  
ATOM   3621  CG  LEU A 451      67.716 124.368  26.469  1.00 17.21           C  
ATOM   3622  CD1 LEU A 451      68.522 125.538  26.983  1.00 19.34           C  
ATOM   3623  CD2 LEU A 451      68.556 123.508  25.495  1.00 18.61           C  
ATOM   3624  N   HIS A 452      64.886 121.799  29.190  1.00 16.36           N  
ATOM   3625  CA  HIS A 452      64.498 120.921  30.283  1.00 17.49           C  
ATOM   3626  C   HIS A 452      63.891 119.612  29.781  1.00 17.99           C  
ATOM   3627  O   HIS A 452      64.229 118.533  30.305  1.00 17.54           O  
ATOM   3628  CB  HIS A 452      63.549 121.629  31.256  1.00 17.35           C  
ATOM   3629  CG  HIS A 452      62.928 120.688  32.243  1.00 19.91           C  
ATOM   3630  CD2 HIS A 452      61.668 120.202  32.336  1.00 21.04           C  
ATOM   3631  ND1 HIS A 452      63.656 120.067  33.240  1.00 25.16           N  
ATOM   3632  CE1 HIS A 452      62.857 119.260  33.924  1.00 22.76           C  
ATOM   3633  NE2 HIS A 452      61.645 119.328  33.397  1.00 27.34           N  
ATOM   3634  N   ALA A 453      63.030 119.688  28.759  1.00 17.73           N  
ATOM   3635  CA  ALA A 453      62.453 118.488  28.130  1.00 18.03           C  
ATOM   3636  C   ALA A 453      63.518 117.551  27.604  1.00 17.56           C  
ATOM   3637  O   ALA A 453      63.340 116.309  27.629  1.00 19.27           O  
ATOM   3638  CB  ALA A 453      61.462 118.847  26.984  1.00 17.24           C  
ATOM   3639  N   MET A 454      64.616 118.134  27.131  1.00 18.68           N  
ATOM   3640  CA  MET A 454      65.716 117.349  26.556  1.00 20.29           C  
ATOM   3641  C   MET A 454      66.649 116.814  27.621  1.00 21.79           C  
ATOM   3642  O   MET A 454      67.625 116.116  27.292  1.00 22.17           O  
ATOM   3643  CB  MET A 454      66.513 118.170  25.543  1.00 20.30           C  
ATOM   3644  CG  MET A 454      65.702 118.513  24.295  1.00 21.21           C  
ATOM   3645  SD  MET A 454      66.698 119.630  23.323  1.00 24.24           S  
ATOM   3646  CE  MET A 454      66.019 119.455  21.723  1.00 24.39           C  
ATOM   3647  N   GLY A 455      66.380 117.160  28.878  1.00 22.42           N  
ATOM   3648  CA  GLY A 455      67.244 116.727  29.994  1.00 23.28           C  
ATOM   3649  C   GLY A 455      68.550 117.492  30.122  1.00 24.42           C  
ATOM   3650  O   GLY A 455      69.483 117.024  30.780  1.00 25.29           O  
ATOM   3651  N   LYS A 456      68.622 118.688  29.535  1.00 23.86           N  
ATOM   3652  CA  LYS A 456      69.851 119.483  29.548  1.00 24.18           C  
ATOM   3653  C   LYS A 456      70.005 120.427  30.728  1.00 24.06           C  
ATOM   3654  O   LYS A 456      71.142 120.794  31.107  1.00 24.29           O  
ATOM   3655  CB  LYS A 456      70.008 120.210  28.216  1.00 24.07           C  
ATOM   3656  CG  LYS A 456      70.272 119.234  27.097  1.00 26.10           C  
ATOM   3657  CD  LYS A 456      70.241 119.880  25.748  1.00 30.13           C  
ATOM   3658  CE  LYS A 456      70.524 118.852  24.652  1.00 34.66           C  
ATOM   3659  NZ  LYS A 456      71.782 118.052  24.850  1.00 36.34           N1+
ATOM   3660  N   ILE A 457      68.875 120.831  31.317  1.00 23.13           N  
ATOM   3661  CA  ILE A 457      68.857 121.705  32.490  1.00 22.27           C  
ATOM   3662  C   ILE A 457      67.788 121.225  33.461  1.00 21.97           C  
ATOM   3663  O   ILE A 457      66.798 120.602  33.055  1.00 21.97           O  
ATOM   3664  CB  ILE A 457      68.618 123.217  32.113  1.00 21.56           C  
ATOM   3665  CG1 ILE A 457      67.216 123.407  31.496  1.00 21.45           C  
ATOM   3666  CG2 ILE A 457      69.701 123.716  31.176  1.00 23.13           C  
ATOM   3667  CD1 ILE A 457      66.828 124.912  31.294  1.00 18.84           C  
ATOM   3668  N   PRO A 458      67.959 121.509  34.760  1.00 22.57           N  
ATOM   3669  CA  PRO A 458      66.942 121.093  35.700  1.00 23.60           C  
ATOM   3670  C   PRO A 458      65.722 122.017  35.660  1.00 24.39           C  
ATOM   3671  O   PRO A 458      65.791 123.126  35.095  1.00 23.34           O  
ATOM   3672  CB  PRO A 458      67.661 121.213  37.049  1.00 24.54           C  
ATOM   3673  CG  PRO A 458      68.610 122.311  36.841  1.00 24.32           C  
ATOM   3674  CD  PRO A 458      69.102 122.153  35.438  1.00 23.25           C  
ATOM   3675  N   GLU A 459      64.629 121.565  36.246  1.00 24.30           N  
ATOM   3676  CA  GLU A 459      63.367 122.312  36.215  1.00 26.18           C  
ATOM   3677  C   GLU A 459      63.489 123.752  36.758  1.00 25.87           C  
ATOM   3678  O   GLU A 459      62.925 124.688  36.180  1.00 25.18           O  
ATOM   3679  CB  GLU A 459      62.286 121.526  36.952  1.00 26.48           C  
ATOM   3680  CG  GLU A 459      60.899 122.088  36.776  1.00 31.85           C  
ATOM   3681  CD  GLU A 459      59.867 121.308  37.557  1.00 40.61           C  
ATOM   3682  OE1 GLU A 459      60.116 120.991  38.749  1.00 42.45           O  
ATOM   3683  OE2 GLU A 459      58.801 121.016  36.979  1.00 44.31           O1-
ATOM   3684  N   ASP A 460      64.242 123.933  37.849  1.00 24.96           N  
ATOM   3685  CA  ASP A 460      64.394 125.231  38.494  1.00 24.83           C  
ATOM   3686  C   ASP A 460      65.128 126.261  37.638  1.00 23.50           C  
ATOM   3687  O   ASP A 460      65.218 127.420  38.045  1.00 24.38           O  
ATOM   3688  CB  ASP A 460      65.154 125.041  39.804  1.00 26.20           C  
ATOM   3689  CG  ASP A 460      66.384 124.213  39.600  1.00 29.12           C  
ATOM   3690  OD1 ASP A 460      66.257 122.965  39.631  1.00 35.13           O  
ATOM   3691  OD2 ASP A 460      67.452 124.804  39.332  1.00 34.45           O1-
ATOM   3692  N   GLU A 461      65.656 125.858  36.475  1.00 21.45           N  
ATOM   3693  CA  GLU A 461      66.330 126.771  35.565  1.00 20.34           C  
ATOM   3694  C   GLU A 461      65.440 127.240  34.413  1.00 18.66           C  
ATOM   3695  O   GLU A 461      65.899 127.997  33.542  1.00 18.16           O  
ATOM   3696  CB  GLU A 461      67.614 126.157  35.006  1.00 20.69           C  
ATOM   3697  CG  GLU A 461      68.708 126.159  36.060  1.00 23.79           C  
ATOM   3698  CD  GLU A 461      69.991 125.490  35.612  1.00 27.20           C  
ATOM   3699  OE1 GLU A 461      70.345 125.508  34.404  1.00 25.33           O  
ATOM   3700  OE2 GLU A 461      70.659 124.938  36.512  1.00 28.22           O1-
ATOM   3701  N   ILE A 462      64.194 126.785  34.411  1.00 17.83           N  
ATOM   3702  CA  ILE A 462      63.280 127.171  33.303  1.00 17.32           C  
ATOM   3703  C   ILE A 462      62.965 128.683  33.413  1.00 16.96           C  
ATOM   3704  O   ILE A 462      63.062 129.416  32.429  1.00 17.06           O  
ATOM   3705  CB  ILE A 462      61.996 126.368  33.285  1.00 16.83           C  
ATOM   3706  CG1 ILE A 462      62.271 124.912  32.866  1.00 18.30           C  
ATOM   3707  CG2 ILE A 462      60.948 127.023  32.336  1.00 17.68           C  
ATOM   3708  CD1 ILE A 462      61.098 123.985  33.094  1.00 18.57           C  
ATOM   3709  N   TRP A 463      62.618 129.119  34.617  1.00 17.14           N  
ATOM   3710  CA  TRP A 463      62.333 130.537  34.896  1.00 17.69           C  
ATOM   3711  C   TRP A 463      63.586 131.110  35.538  1.00 19.30           C  
ATOM   3712  O   TRP A 463      64.076 130.537  36.508  1.00 21.55           O  
ATOM   3713  CB  TRP A 463      61.102 130.701  35.783  1.00 17.03           C  
ATOM   3714  CG  TRP A 463      59.875 130.207  35.119  1.00 18.08           C  
ATOM   3715  CD1 TRP A 463      59.410 128.920  35.091  1.00 20.65           C  
ATOM   3716  CD2 TRP A 463      58.955 130.983  34.335  1.00 17.16           C  
ATOM   3717  CE2 TRP A 463      57.950 130.100  33.871  1.00 17.87           C  
ATOM   3718  CE3 TRP A 463      58.885 132.336  33.986  1.00 18.13           C  
ATOM   3719  NE1 TRP A 463      58.263 128.839  34.312  1.00 20.07           N  
ATOM   3720  CZ2 TRP A 463      56.872 130.533  33.095  1.00 15.88           C  
ATOM   3721  CZ3 TRP A 463      57.802 132.764  33.195  1.00 14.26           C  
ATOM   3722  CH2 TRP A 463      56.830 131.874  32.772  1.00 14.67           C  
ATOM   3723  N   GLN A 464      64.127 132.182  34.976  1.00 18.82           N  
ATOM   3724  CA  GLN A 464      65.414 132.719  35.406  1.00 19.58           C  
ATOM   3725  C   GLN A 464      65.277 134.214  35.658  1.00 20.29           C  
ATOM   3726  O   GLN A 464      64.790 134.968  34.781  1.00 20.48           O  
ATOM   3727  CB  GLN A 464      66.456 132.472  34.305  1.00 20.80           C  
ATOM   3728  CG  GLN A 464      67.821 133.110  34.529  1.00 24.84           C  
ATOM   3729  CD  GLN A 464      68.870 132.668  33.509  1.00 28.49           C  
ATOM   3730  NE2 GLN A 464      69.816 133.559  33.209  1.00 29.72           N  
ATOM   3731  OE1 GLN A 464      68.827 131.553  32.999  1.00 29.82           O  
ATOM   3732  N   SER A 465      65.732 134.652  36.826  1.00 19.95           N  
ATOM   3733  CA  SER A 465      65.685 136.086  37.166  1.00 19.42           C  
ATOM   3734  C   SER A 465      66.737 136.828  36.329  1.00 18.64           C  
ATOM   3735  O   SER A 465      67.636 136.210  35.764  1.00 19.36           O  
ATOM   3736  CB  SER A 465      65.964 136.263  38.668  1.00 21.31           C  
ATOM   3737  OG  SER A 465      67.326 135.980  38.878  1.00 25.19           O  
ATOM   3738  N   GLU A 466      66.616 138.156  36.207  1.00 16.84           N  
ATOM   3739  CA  GLU A 466      67.528 138.953  35.380  1.00 16.13           C  
ATOM   3740  C   GLU A 466      68.207 140.030  36.237  1.00 16.69           C  
ATOM   3741  O   GLU A 466      67.497 140.767  36.966  1.00 17.12           O  
ATOM   3742  CB  GLU A 466      66.757 139.653  34.230  1.00 15.65           C  
ATOM   3743  CG  GLU A 466      67.667 140.379  33.274  1.00 14.72           C  
ATOM   3744  CD  GLU A 466      68.521 139.466  32.404  1.00 14.72           C  
ATOM   3745  OE1 GLU A 466      68.134 138.292  32.199  1.00 16.74           O  
ATOM   3746  OE2 GLU A 466      69.562 139.933  31.877  1.00 17.20           O1-
ATOM   3747  N   PRO A 467      69.560 140.096  36.195  1.00 17.13           N  
ATOM   3748  CA  PRO A 467      70.230 141.149  36.979  1.00 17.00           C  
ATOM   3749  C   PRO A 467      69.801 142.518  36.480  1.00 16.62           C  
ATOM   3750  O   PRO A 467      69.588 142.722  35.259  1.00 17.47           O  
ATOM   3751  CB  PRO A 467      71.729 140.909  36.690  1.00 15.92           C  
ATOM   3752  CG  PRO A 467      71.832 139.467  36.318  1.00 19.08           C  
ATOM   3753  CD  PRO A 467      70.531 139.167  35.563  1.00 16.87           C  
ATOM   3754  N   GLU A 468      69.666 143.458  37.402  1.00 17.14           N  
ATOM   3755  CA  GLU A 468      69.337 144.822  37.033  1.00 17.55           C  
ATOM   3756  C   GLU A 468      70.409 145.443  36.138  1.00 17.96           C  
ATOM   3757  O   GLU A 468      71.632 145.303  36.394  1.00 18.42           O  
ATOM   3758  CB  GLU A 468      69.157 145.662  38.280  1.00 18.68           C  
ATOM   3759  CG  GLU A 468      68.780 147.117  37.980  1.00 21.12           C  
ATOM   3760  CD  GLU A 468      68.185 147.781  39.204  1.00 29.75           C  
ATOM   3761  OE1 GLU A 468      66.985 148.147  39.170  1.00 30.53           O  
ATOM   3762  OE2 GLU A 468      68.912 147.893  40.214  1.00 31.87           O1-
ATOM   3763  N   SER A 469      69.961 146.121  35.075  1.00 16.56           N  
ATOM   3764  CA  SER A 469      70.854 146.888  34.218  1.00 17.04           C  
ATOM   3765  C   SER A 469      71.675 147.898  35.031  1.00 18.87           C  
ATOM   3766  O   SER A 469      71.137 148.597  35.878  1.00 19.20           O  
ATOM   3767  CB  SER A 469      70.053 147.661  33.154  1.00 16.27           C  
ATOM   3768  OG  SER A 469      70.869 148.577  32.451  1.00 15.34           O  
ATOM   3769  N   VAL A 470      72.978 147.960  34.760  1.00 19.79           N  
ATOM   3770  CA  VAL A 470      73.822 148.984  35.384  1.00 21.94           C  
ATOM   3771  C   VAL A 470      73.703 150.319  34.658  1.00 21.12           C  
ATOM   3772  O   VAL A 470      74.056 151.372  35.202  1.00 22.82           O  
ATOM   3773  CB  VAL A 470      75.339 148.540  35.452  1.00 21.99           C  
ATOM   3774  CG1 VAL A 470      75.471 147.216  36.182  1.00 25.18           C  
ATOM   3775  CG2 VAL A 470      75.975 148.497  34.038  1.00 25.37           C  
ATOM   3776  N   ASP A 471      73.253 150.294  33.410  1.00 19.80           N  
ATOM   3777  CA  ASP A 471      73.118 151.490  32.596  1.00 19.58           C  
ATOM   3778  C   ASP A 471      71.789 152.203  32.792  1.00 19.83           C  
ATOM   3779  O   ASP A 471      71.706 153.418  32.603  1.00 19.23           O  
ATOM   3780  CB  ASP A 471      73.247 151.155  31.114  1.00 19.80           C  
ATOM   3781  CG  ASP A 471      74.518 150.401  30.818  1.00 22.44           C  
ATOM   3782  OD1 ASP A 471      74.445 149.217  30.427  1.00 22.75           O  
ATOM   3783  OD2 ASP A 471      75.592 150.982  31.060  1.00 25.01           O1-
ATOM   3784  N   VAL A 472      70.755 151.442  33.147  1.00 18.27           N  
ATOM   3785  CA  VAL A 472      69.401 151.999  33.283  1.00 18.45           C  
ATOM   3786  C   VAL A 472      68.831 151.545  34.609  1.00 19.93           C  
ATOM   3787  O   VAL A 472      67.926 150.710  34.673  1.00 18.84           O  
ATOM   3788  CB  VAL A 472      68.452 151.539  32.138  1.00 17.52           C  
ATOM   3789  CG1 VAL A 472      67.131 152.294  32.188  1.00 17.95           C  
ATOM   3790  CG2 VAL A 472      69.093 151.704  30.782  1.00 18.61           C  
ATOM   3791  N   PRO A 473      69.357 152.097  35.703  1.00 22.37           N  
ATOM   3792  CA  PRO A 473      68.854 151.550  36.966  1.00 23.08           C  
ATOM   3793  C   PRO A 473      67.455 152.133  37.276  1.00 21.12           C  
ATOM   3794  O   PRO A 473      67.068 153.165  36.732  1.00 21.58           O  
ATOM   3795  CB  PRO A 473      69.894 152.026  37.985  1.00 24.45           C  
ATOM   3796  CG  PRO A 473      70.361 153.347  37.437  1.00 25.05           C  
ATOM   3797  CD  PRO A 473      70.372 153.156  35.895  1.00 23.71           C  
ATOM   3798  N   ALA A 474      66.700 151.408  38.075  1.00 20.49           N  
ATOM   3799  CA  ALA A 474      65.318 151.778  38.342  1.00 19.28           C  
ATOM   3800  C   ALA A 474      65.205 152.472  39.703  1.00 17.92           C  
ATOM   3801  O   ALA A 474      65.613 151.907  40.710  1.00 18.32           O  
ATOM   3802  CB  ALA A 474      64.470 150.544  38.338  1.00 19.51           C  
ATOM   3803  N   GLN A 475      64.642 153.679  39.718  1.00 16.95           N  
ATOM   3804  CA  GLN A 475      64.258 154.289  40.982  1.00 16.82           C  
ATOM   3805  C   GLN A 475      62.971 153.663  41.443  1.00 17.24           C  
ATOM   3806  O   GLN A 475      62.107 153.311  40.623  1.00 15.99           O  
ATOM   3807  CB  GLN A 475      64.083 155.793  40.871  1.00 17.60           C  
ATOM   3808  CG  GLN A 475      65.326 156.521  40.433  1.00 20.70           C  
ATOM   3809  CD  GLN A 475      65.046 157.997  40.230  1.00 27.09           C  
ATOM   3810  NE2 GLN A 475      63.871 158.311  39.708  1.00 30.19           N  
ATOM   3811  OE1 GLN A 475      65.877 158.848  40.549  1.00 34.60           O  
ATOM   3812  N   PRO A 476      62.799 153.515  42.748  1.00 17.84           N  
ATOM   3813  CA  PRO A 476      61.588 152.939  43.291  1.00 18.38           C  
ATOM   3814  C   PRO A 476      60.394 153.840  43.039  1.00 18.96           C  
ATOM   3815  O   PRO A 476      60.563 155.051  42.922  1.00 18.59           O  
ATOM   3816  CB  PRO A 476      61.877 152.883  44.803  1.00 19.24           C  
ATOM   3817  CG  PRO A 476      62.991 153.848  45.015  1.00 18.41           C  
ATOM   3818  CD  PRO A 476      63.815 153.798  43.783  1.00 18.15           C  
ATOM   3819  N   ILE A 477      59.209 153.241  42.976  1.00 20.12           N  
ATOM   3820  CA  ILE A 477      57.987 154.027  42.918  1.00 21.82           C  
ATOM   3821  C   ILE A 477      57.537 154.251  44.356  1.00 22.39           C  
ATOM   3822  O   ILE A 477      57.364 153.300  45.092  1.00 24.26           O  
ATOM   3823  CB  ILE A 477      56.864 153.309  42.143  1.00 22.29           C  
ATOM   3824  CG1 ILE A 477      57.388 152.729  40.812  1.00 23.10           C  
ATOM   3825  CG2 ILE A 477      55.669 154.299  41.984  1.00 23.71           C  
ATOM   3826  CD1 ILE A 477      57.755 153.790  39.777  1.00 21.91           C  
ATOM   3827  N   THR A 478      57.398 155.502  44.745  1.00 23.32           N  
ATOM   3828  CA  THR A 478      57.090 155.842  46.138  1.00 24.80           C  
ATOM   3829  C   THR A 478      55.814 156.630  46.161  1.00 24.98           C  
ATOM   3830  O   THR A 478      55.414 157.177  45.137  1.00 25.95           O  
ATOM   3831  CB  THR A 478      58.224 156.698  46.774  1.00 24.92           C  
ATOM   3832  CG2 THR A 478      59.559 155.916  46.752  1.00 26.78           C  
ATOM   3833  OG1 THR A 478      58.391 157.914  46.033  1.00 27.05           O  
ATOM   3834  N   THR A 479      55.176 156.659  47.323  1.00 25.21           N  
ATOM   3835  CA  THR A 479      53.977 157.471  47.565  1.00 26.55           C  
ATOM   3836  C   THR A 479      54.191 158.325  48.824  1.00 27.15           C  
ATOM   3837  O   THR A 479      55.124 158.080  49.601  1.00 27.38           O  
ATOM   3838  CB  THR A 479      52.742 156.572  47.758  1.00 26.05           C  
ATOM   3839  CG2 THR A 479      52.464 155.760  46.487  1.00 26.88           C  
ATOM   3840  OG1 THR A 479      52.980 155.676  48.854  1.00 28.00           O  
ATOM   3841  N   THR A 480      53.378 159.372  48.986  1.00 27.71           N  
ATOM   3842  CA  THR A 480      53.404 160.170  50.215  1.00 27.93           C  
ATOM   3843  C   THR A 480      52.369 159.657  51.196  1.00 27.96           C  
ATOM   3844  O   THR A 480      51.445 158.928  50.813  1.00 26.87           O  
ATOM   3845  CB  THR A 480      53.127 161.652  49.937  1.00 28.62           C  
ATOM   3846  CG2 THR A 480      54.101 162.196  48.906  1.00 28.32           C  
ATOM   3847  OG1 THR A 480      51.785 161.802  49.443  1.00 28.78           O  
ATOM   3848  N   PHE A 481      52.523 160.027  52.473  1.00 27.22           N  
ATOM   3849  CA  PHE A 481      51.542 159.693  53.493  1.00 27.83           C  
ATOM   3850  C   PHE A 481      50.110 160.115  53.077  1.00 27.51           C  
ATOM   3851  O   PHE A 481      49.149 159.344  53.254  1.00 26.90           O  
ATOM   3852  CB  PHE A 481      51.923 160.372  54.830  1.00 29.25           C  
ATOM   3853  CG  PHE A 481      50.999 160.036  55.956  1.00 30.27           C  
ATOM   3854  CD1 PHE A 481      51.136 158.834  56.649  1.00 33.06           C  
ATOM   3855  CD2 PHE A 481      49.974 160.913  56.317  1.00 32.94           C  
ATOM   3856  CE1 PHE A 481      50.277 158.514  57.695  1.00 34.32           C  
ATOM   3857  CE2 PHE A 481      49.112 160.602  57.363  1.00 32.89           C  
ATOM   3858  CZ  PHE A 481      49.256 159.400  58.047  1.00 35.25           C  
ATOM   3859  N   LEU A 482      49.981 161.324  52.539  1.00 27.15           N  
ATOM   3860  CA  LEU A 482      48.655 161.828  52.169  1.00 27.88           C  
ATOM   3861  C   LEU A 482      48.090 161.076  50.953  1.00 26.90           C  
ATOM   3862  O   LEU A 482      46.882 160.818  50.895  1.00 26.81           O  
ATOM   3863  CB  LEU A 482      48.648 163.345  51.945  1.00 28.68           C  
ATOM   3864  CG  LEU A 482      48.702 164.332  53.129  1.00 30.87           C  
ATOM   3865  CD1 LEU A 482      48.616 165.759  52.572  1.00 32.94           C  
ATOM   3866  CD2 LEU A 482      47.610 164.087  54.191  1.00 31.56           C  
ATOM   3867  N   GLU A 483      48.955 160.722  49.998  1.00 25.38           N  
ATOM   3868  CA  GLU A 483      48.519 159.895  48.847  1.00 24.51           C  
ATOM   3869  C   GLU A 483      47.967 158.566  49.335  1.00 23.23           C  
ATOM   3870  O   GLU A 483      46.941 158.073  48.849  1.00 21.56           O  
ATOM   3871  CB  GLU A 483      49.645 159.696  47.825  1.00 25.31           C  
ATOM   3872  CG  GLU A 483      49.880 160.953  46.998  1.00 28.41           C  
ATOM   3873  CD  GLU A 483      51.178 160.964  46.217  1.00 33.91           C  
ATOM   3874  OE1 GLU A 483      52.059 160.102  46.445  1.00 31.70           O  
ATOM   3875  OE2 GLU A 483      51.320 161.873  45.370  1.00 35.40           O1-
ATOM   3876  N   ARG A 484      48.638 157.982  50.316  1.00 22.02           N  
ATOM   3877  CA  ARG A 484      48.194 156.711  50.873  1.00 21.96           C  
ATOM   3878  C   ARG A 484      46.898 156.774  51.677  1.00 21.87           C  
ATOM   3879  O   ARG A 484      46.090 155.850  51.633  1.00 21.46           O  
ATOM   3880  CB  ARG A 484      49.329 156.092  51.722  1.00 22.27           C  
ATOM   3881  CG  ARG A 484      50.524 155.679  50.881  1.00 25.20           C  
ATOM   3882  CD  ARG A 484      51.491 154.751  51.643  1.00 30.83           C  
ATOM   3883  NE  ARG A 484      52.075 155.402  52.816  1.00 31.37           N  
ATOM   3884  CZ  ARG A 484      53.098 156.254  52.795  1.00 33.83           C  
ATOM   3885  NH1 ARG A 484      53.537 156.778  53.943  1.00 34.82           N1+
ATOM   3886  NH2 ARG A 484      53.669 156.619  51.644  1.00 33.78           N  
ATOM   3887  N   HIS A 485      46.690 157.865  52.412  1.00 21.62           N  
ATOM   3888  CA  HIS A 485      45.654 157.863  53.439  1.00 22.77           C  
ATOM   3889  C   HIS A 485      44.455 158.792  53.203  1.00 22.46           C  
ATOM   3890  O   HIS A 485      43.418 158.634  53.849  1.00 23.90           O  
ATOM   3891  CB  HIS A 485      46.298 158.103  54.814  1.00 23.55           C  
ATOM   3892  CG  HIS A 485      47.184 156.966  55.254  1.00 27.10           C  
ATOM   3893  CD2 HIS A 485      48.526 156.896  55.440  1.00 30.73           C  
ATOM   3894  ND1 HIS A 485      46.696 155.700  55.504  1.00 31.32           N  
ATOM   3895  CE1 HIS A 485      47.695 154.903  55.847  1.00 32.69           C  
ATOM   3896  NE2 HIS A 485      48.818 155.603  55.811  1.00 33.09           N  
ATOM   3897  N   LEU A 486      44.568 159.721  52.264  1.00 22.06           N  
ATOM   3898  CA  LEU A 486      43.423 160.589  51.948  1.00 21.72           C  
ATOM   3899  C   LEU A 486      42.227 159.752  51.514  1.00 20.91           C  
ATOM   3900  O   LEU A 486      42.384 158.725  50.842  1.00 21.43           O  
ATOM   3901  CB  LEU A 486      43.791 161.639  50.906  1.00 21.77           C  
ATOM   3902  CG  LEU A 486      44.495 162.877  51.492  1.00 24.83           C  
ATOM   3903  CD1 LEU A 486      44.900 163.826  50.393  1.00 27.33           C  
ATOM   3904  CD2 LEU A 486      43.609 163.610  52.530  1.00 27.63           C  
ATOM   3905  N   PRO A 487      41.020 160.149  51.934  1.00 19.83           N  
ATOM   3906  CA  PRO A 487      39.876 159.322  51.552  1.00 19.06           C  
ATOM   3907  C   PRO A 487      39.502 159.490  50.083  1.00 18.06           C  
ATOM   3908  O   PRO A 487      39.845 160.496  49.425  1.00 17.53           O  
ATOM   3909  CB  PRO A 487      38.737 159.866  52.422  1.00 20.01           C  
ATOM   3910  CG  PRO A 487      39.100 161.285  52.630  1.00 17.88           C  
ATOM   3911  CD  PRO A 487      40.621 161.302  52.762  1.00 21.06           C  
ATOM   3912  N   SER A 488      38.770 158.498  49.601  1.00 16.94           N  
ATOM   3913  CA  SER A 488      38.095 158.611  48.312  1.00 17.12           C  
ATOM   3914  C   SER A 488      36.906 159.553  48.492  1.00 16.99           C  
ATOM   3915  O   SER A 488      36.601 159.965  49.625  1.00 17.38           O  
ATOM   3916  CB  SER A 488      37.572 157.255  47.913  1.00 16.16           C  
ATOM   3917  OG  SER A 488      36.562 156.803  48.794  1.00 16.31           O  
ATOM   3918  N   VAL A 489      36.212 159.864  47.399  1.00 15.93           N  
ATOM   3919  CA  VAL A 489      35.028 160.711  47.507  1.00 16.80           C  
ATOM   3920  C   VAL A 489      33.945 160.002  48.338  1.00 16.92           C  
ATOM   3921  O   VAL A 489      33.434 160.586  49.281  1.00 18.30           O  
ATOM   3922  CB  VAL A 489      34.537 161.173  46.106  1.00 16.58           C  
ATOM   3923  CG1 VAL A 489      33.167 161.856  46.182  1.00 18.41           C  
ATOM   3924  CG2 VAL A 489      35.560 162.091  45.504  1.00 16.94           C  
ATOM   3925  N   PRO A 490      33.630 158.721  48.039  1.00 17.41           N  
ATOM   3926  CA  PRO A 490      32.608 158.113  48.926  1.00 18.15           C  
ATOM   3927  C   PRO A 490      33.107 157.949  50.365  1.00 18.69           C  
ATOM   3928  O   PRO A 490      32.306 158.012  51.316  1.00 19.79           O  
ATOM   3929  CB  PRO A 490      32.318 156.744  48.288  1.00 18.58           C  
ATOM   3930  CG  PRO A 490      33.372 156.528  47.270  1.00 18.89           C  
ATOM   3931  CD  PRO A 490      33.909 157.885  46.853  1.00 17.22           C  
ATOM   3932  N   GLY A 491      34.422 157.820  50.543  1.00 19.37           N  
ATOM   3933  CA  GLY A 491      35.024 157.744  51.886  1.00 20.46           C  
ATOM   3934  C   GLY A 491      34.784 159.049  52.628  1.00 21.56           C  
ATOM   3935  O   GLY A 491      34.403 159.023  53.803  1.00 22.53           O  
ATOM   3936  N   LEU A 492      34.986 160.174  51.936  1.00 21.27           N  
ATOM   3937  CA  LEU A 492      34.723 161.500  52.486  1.00 21.65           C  
ATOM   3938  C   LEU A 492      33.238 161.675  52.806  1.00 22.89           C  
ATOM   3939  O   LEU A 492      32.874 162.276  53.831  1.00 22.70           O  
ATOM   3940  CB  LEU A 492      35.178 162.587  51.508  1.00 22.08           C  
ATOM   3941  CG  LEU A 492      34.898 164.024  51.967  1.00 22.53           C  
ATOM   3942  CD1 LEU A 492      35.734 164.344  53.210  1.00 25.83           C  
ATOM   3943  CD2 LEU A 492      35.153 165.020  50.849  1.00 23.11           C  
ATOM   3944  N   LEU A 493      32.375 161.169  51.934  1.00 22.34           N  
ATOM   3945  CA  LEU A 493      30.928 161.312  52.147  1.00 23.69           C  
ATOM   3946  C   LEU A 493      30.495 160.523  53.380  1.00 25.11           C  
ATOM   3947  O   LEU A 493      29.626 160.967  54.137  1.00 24.63           O  
ATOM   3948  CB  LEU A 493      30.144 160.869  50.909  1.00 23.44           C  
ATOM   3949  CG  LEU A 493      30.271 161.791  49.691  1.00 23.74           C  
ATOM   3950  CD1 LEU A 493      29.613 161.167  48.475  1.00 24.03           C  
ATOM   3951  CD2 LEU A 493      29.646 163.167  49.949  1.00 26.41           C  
ATOM   3952  N   ARG A 494      31.090 159.342  53.559  1.00 26.33           N  
ATOM   3953  CA  ARG A 494      30.877 158.541  54.768  1.00 29.91           C  
ATOM   3954  C   ARG A 494      31.344 159.282  56.045  1.00 30.77           C  
ATOM   3955  O   ARG A 494      30.611 159.316  57.038  1.00 32.08           O  
ATOM   3956  CB  ARG A 494      31.531 157.162  54.623  1.00 29.66           C  
ATOM   3957  CG  ARG A 494      30.656 156.170  53.879  1.00 34.58           C  
ATOM   3958  CD  ARG A 494      31.164 154.718  53.951  1.00 39.65           C  
ATOM   3959  NE  ARG A 494      30.096 153.781  53.561  1.00 45.77           N  
ATOM   3960  CZ  ARG A 494      30.271 152.500  53.227  1.00 47.58           C  
ATOM   3961  NH1 ARG A 494      31.487 151.959  53.215  1.00 48.67           N1+
ATOM   3962  NH2 ARG A 494      29.221 151.754  52.892  1.00 48.59           N  
ATOM   3963  N   LEU A 495      32.527 159.901  56.004  1.00 31.87           N  
ATOM   3964  CA  LEU A 495      33.010 160.773  57.085  1.00 33.37           C  
ATOM   3965  C   LEU A 495      32.019 161.905  57.416  1.00 34.55           C  
ATOM   3966  O   LEU A 495      31.729 162.142  58.596  1.00 34.86           O  
ATOM   3967  CB  LEU A 495      34.392 161.356  56.747  1.00 33.39           C  
ATOM   3968  CG  LEU A 495      35.690 160.778  57.340  1.00 35.16           C  
ATOM   3969  CD1 LEU A 495      35.501 159.424  58.085  1.00 36.39           C  
ATOM   3970  CD2 LEU A 495      36.832 160.711  56.293  1.00 34.62           C  
ATOM   3971  N   ILE A 496      31.516 162.588  56.378  1.00 35.19           N  
ATOM   3972  CA  ILE A 496      30.507 163.656  56.508  1.00 35.89           C  
ATOM   3973  C   ILE A 496      29.196 163.152  57.126  1.00 38.00           C  
ATOM   3974  O   ILE A 496      28.654 163.776  58.051  1.00 38.13           O  
ATOM   3975  CB  ILE A 496      30.229 164.329  55.140  1.00 35.33           C  
ATOM   3976  CG1 ILE A 496      31.475 165.079  54.657  1.00 33.12           C  
ATOM   3977  CG2 ILE A 496      29.028 165.299  55.214  1.00 34.06           C  
ATOM   3978  CD1 ILE A 496      31.424 165.483  53.200  1.00 30.80           C  
ATOM   3979  N   GLY A 497      28.690 162.029  56.618  1.00 39.81           N  
ATOM   3980  CA  GLY A 497      27.504 161.384  57.181  1.00 42.84           C  
ATOM   3981  C   GLY A 497      27.669 161.149  58.673  1.00 44.82           C  
ATOM   3982  O   GLY A 497      26.787 161.503  59.457  1.00 45.44           O  
ATOM   3983  N   LEU A 498      28.816 160.592  59.065  1.00 46.83           N  
ATOM   3984  CA  LEU A 498      29.097 160.267  60.475  1.00 48.64           C  
ATOM   3985  C   LEU A 498      29.186 161.460  61.429  1.00 50.12           C  
ATOM   3986  O   LEU A 498      28.677 161.387  62.557  1.00 50.59           O  
ATOM   3987  CB  LEU A 498      30.336 159.366  60.611  1.00 48.36           C  
ATOM   3988  CG  LEU A 498      30.240 157.964  59.986  1.00 48.70           C  
ATOM   3989  CD1 LEU A 498      31.525 157.177  60.225  1.00 48.07           C  
ATOM   3990  CD2 LEU A 498      29.002 157.180  60.468  1.00 48.86           C  
ATOM   3991  N   THR A 499      29.822 162.550  60.993  1.00 51.54           N  
ATOM   3992  CA  THR A 499      29.858 163.784  61.800  1.00 53.13           C  
ATOM   3993  C   THR A 499      28.445 164.345  62.007  1.00 54.15           C  
ATOM   3994  O   THR A 499      28.141 164.899  63.067  1.00 54.46           O  
ATOM   3995  CB  THR A 499      30.768 164.877  61.184  1.00 53.11           C  
ATOM   3996  CG2 THR A 499      31.163 165.917  62.234  1.00 52.94           C  
ATOM   3997  OG1 THR A 499      31.953 164.276  60.654  1.00 53.42           O  
ATOM   3998  N   THR A 500      27.594 164.194  60.990  1.00 55.37           N  
ATOM   3999  CA  THR A 500      26.172 164.554  61.072  1.00 56.51           C  
ATOM   4000  C   THR A 500      25.371 163.599  61.991  1.00 57.16           C  
ATOM   4001  O   THR A 500      24.349 163.992  62.557  1.00 57.44           O  
ATOM   4002  CB  THR A 500      25.537 164.639  59.648  1.00 56.55           C  
ATOM   4003  CG2 THR A 500      24.131 165.252  59.684  1.00 56.55           C  
ATOM   4004  OG1 THR A 500      26.371 165.441  58.801  1.00 56.63           O  
ATOM   4005  N   ILE A 501      25.847 162.362  62.144  1.00 57.76           N  
ATOM   4006  CA  ILE A 501      25.188 161.352  62.982  1.00 58.11           C  
ATOM   4007  C   ILE A 501      25.963 161.083  64.285  1.00 58.34           C  
ATOM   4008  O   ILE A 501      26.285 162.005  65.045  1.00 58.58           O  
ATOM   4009  CB  ILE A 501      24.965 160.016  62.196  1.00 58.23           C  
ATOM   4010  CG1 ILE A 501      23.912 160.215  61.091  1.00 58.03           C  
ATOM   4011  CG2 ILE A 501      24.570 158.872  63.152  1.00 58.32           C  
ATOM   4012  CD1 ILE A 501      23.768 159.060  60.111  1.00 57.54           C  
TER   
ATOM   4013  N   ASN B   3      41.274 121.624 -10.943  1.00 35.49           N  
ATOM   4014  CA  ASN B   3      41.725 122.917 -11.535  1.00 34.86           C  
ATOM   4015  C   ASN B   3      40.591 123.931 -11.820  1.00 32.94           C  
ATOM   4016  O   ASN B   3      40.233 124.676 -10.918  1.00 31.95           O  
ATOM   4017  CB  ASN B   3      42.745 122.759 -12.708  1.00 36.45           C  
ATOM   4018  CG  ASN B   3      44.160 123.281 -12.348  1.00 39.40           C  
ATOM   4019  ND2 ASN B   3      45.194 122.574 -12.824  1.00 43.02           N  
ATOM   4020  OD1 ASN B   3      44.317 124.311 -11.670  1.00 41.83           O  
ATOM   4021  N   LYS B   4      40.006 123.957 -13.021  1.00 30.15           N  
ATOM   4022  CA  LYS B   4      39.261 125.156 -13.428  1.00 28.70           C  
ATOM   4023  C   LYS B   4      37.747 125.065 -13.358  1.00 27.18           C  
ATOM   4024  O   LYS B   4      37.141 124.070 -13.783  1.00 27.56           O  
ATOM   4025  CB  LYS B   4      39.725 125.649 -14.808  1.00 29.77           C  
ATOM   4026  CG  LYS B   4      41.237 125.767 -14.903  1.00 31.86           C  
ATOM   4027  CD  LYS B   4      41.664 126.790 -15.929  1.00 38.95           C  
ATOM   4028  CE  LYS B   4      43.183 126.799 -16.087  1.00 41.35           C  
ATOM   4029  NZ  LYS B   4      43.610 127.908 -17.014  1.00 44.03           N1+
ATOM   4030  N   CYS B   5      37.130 126.115 -12.825  1.00 23.97           N  
ATOM   4031  CA  CYS B   5      35.692 126.128 -12.654  1.00 22.01           C  
ATOM   4032  C   CYS B   5      35.182 127.563 -12.602  1.00 20.06           C  
ATOM   4033  O   CYS B   5      35.970 128.511 -12.682  1.00 21.71           O  
ATOM   4034  CB  CYS B   5      35.297 125.289 -11.426  1.00 21.85           C  
ATOM   4035  SG  CYS B   5      35.724 126.106  -9.853  1.00 21.60           S  
ATOM   4036  N   ASP B   6      33.875 127.750 -12.521  1.00 18.67           N  
ATOM   4037  CA  ASP B   6      33.314 129.103 -12.461  1.00 17.35           C  
ATOM   4038  C   ASP B   6      33.409 129.697 -11.014  1.00 16.68           C  
ATOM   4039  O   ASP B   6      33.837 130.847 -10.828  1.00 16.45           O  
ATOM   4040  CB  ASP B   6      31.875 129.117 -12.948  1.00 18.31           C  
ATOM   4041  CG  ASP B   6      31.765 128.784 -14.461  1.00 20.70           C  
ATOM   4042  OD1 ASP B   6      32.527 129.390 -15.237  1.00 24.22           O  
ATOM   4043  OD2 ASP B   6      30.954 127.927 -14.846  1.00 18.67           O1-
ATOM   4044  N   VAL B   7      32.977 128.913 -10.027  1.00 15.55           N  
ATOM   4045  CA  VAL B   7      32.961 129.391  -8.631  1.00 14.05           C  
ATOM   4046  C   VAL B   7      33.457 128.281  -7.728  1.00 12.67           C  
ATOM   4047  O   VAL B   7      33.038 127.131  -7.856  1.00 12.60           O  
ATOM   4048  CB  VAL B   7      31.540 129.767  -8.177  1.00 12.78           C  
ATOM   4049  CG1 VAL B   7      31.556 130.308  -6.710  1.00 13.51           C  
ATOM   4050  CG2 VAL B   7      30.890 130.803  -9.108  1.00 15.80           C  
ATOM   4051  N   VAL B   8      34.382 128.627  -6.836  1.00 12.08           N  
ATOM   4052  CA  VAL B   8      34.801 127.737  -5.758  1.00 11.15           C  
ATOM   4053  C   VAL B   8      34.023 128.173  -4.523  1.00 10.57           C  
ATOM   4054  O   VAL B   8      34.024 129.357  -4.176  1.00 11.37           O  
ATOM   4055  CB  VAL B   8      36.302 127.858  -5.484  1.00 11.83           C  
ATOM   4056  CG1 VAL B   8      36.721 127.185  -4.151  1.00  9.76           C  
ATOM   4057  CG2 VAL B   8      37.134 127.183  -6.598  1.00 14.31           C  
ATOM   4058  N   VAL B   9      33.420 127.194  -3.868  1.00  9.86           N  
ATOM   4059  CA  VAL B   9      32.746 127.456  -2.584  1.00  9.27           C  
ATOM   4060  C   VAL B   9      33.605 126.831  -1.525  1.00 10.12           C  
ATOM   4061  O   VAL B   9      33.903 125.616  -1.547  1.00 10.42           O  
ATOM   4062  CB  VAL B   9      31.320 126.871  -2.589  1.00  9.31           C  
ATOM   4063  CG1 VAL B   9      30.680 127.028  -1.161  1.00  9.54           C  
ATOM   4064  CG2 VAL B   9      30.452 127.528  -3.641  1.00 10.96           C  
ATOM   4065  N   VAL B  10      34.010 127.655  -0.544  1.00  9.00           N  
ATOM   4066  CA  VAL B  10      34.812 127.169   0.565  1.00  9.39           C  
ATOM   4067  C   VAL B  10      33.872 126.823   1.723  1.00  9.44           C  
ATOM   4068  O   VAL B  10      33.246 127.718   2.290  1.00 10.36           O  
ATOM   4069  CB  VAL B  10      35.847 128.242   1.022  1.00  9.94           C  
ATOM   4070  CG1 VAL B  10      36.747 127.729   2.199  1.00 10.66           C  
ATOM   4071  CG2 VAL B  10      36.731 128.670  -0.169  1.00 10.69           C  
ATOM   4072  N   GLY B  11      33.780 125.532   2.021  1.00  9.39           N  
ATOM   4073  CA  GLY B  11      32.897 125.059   3.090  1.00  8.97           C  
ATOM   4074  C   GLY B  11      31.670 124.334   2.543  1.00  9.19           C  
ATOM   4075  O   GLY B  11      30.900 124.908   1.764  1.00  9.92           O  
ATOM   4076  N   GLY B  12      31.470 123.100   2.995  1.00  9.36           N  
ATOM   4077  CA  GLY B  12      30.289 122.292   2.618  1.00  9.55           C  
ATOM   4078  C   GLY B  12      29.332 122.061   3.762  1.00  9.57           C  
ATOM   4079  O   GLY B  12      28.832 120.956   3.912  1.00 10.51           O  
ATOM   4080  N   GLY B  13      29.089 123.116   4.534  1.00  9.61           N  
ATOM   4081  CA  GLY B  13      27.924 123.148   5.433  1.00  8.42           C  
ATOM   4082  C   GLY B  13      26.683 123.494   4.641  1.00  8.01           C  
ATOM   4083  O   GLY B  13      26.718 123.601   3.397  1.00  8.42           O  
ATOM   4084  N   ILE B  14      25.570 123.710   5.331  1.00  7.93           N  
ATOM   4085  CA  ILE B  14      24.310 124.032   4.628  1.00  6.93           C  
ATOM   4086  C   ILE B  14      24.470 125.284   3.779  1.00  7.67           C  
ATOM   4087  O   ILE B  14      23.914 125.381   2.680  1.00  8.13           O  
ATOM   4088  CB  ILE B  14      23.160 124.153   5.610  1.00  6.86           C  
ATOM   4089  CG1 ILE B  14      22.782 122.719   6.090  1.00  7.49           C  
ATOM   4090  CG2 ILE B  14      21.903 124.793   4.955  1.00  8.41           C  
ATOM   4091  CD1 ILE B  14      21.750 122.769   7.266  1.00  8.37           C  
ATOM   4092  N   SER B  15      25.189 126.276   4.286  1.00  7.52           N  
ATOM   4093  CA  SER B  15      25.258 127.526   3.514  1.00  7.17           C  
ATOM   4094  C   SER B  15      26.069 127.340   2.207  1.00  7.18           C  
ATOM   4095  O   SER B  15      25.615 127.779   1.120  1.00  7.96           O  
ATOM   4096  CB  SER B  15      25.924 128.615   4.372  1.00  7.94           C  
ATOM   4097  OG  SER B  15      25.636 129.912   3.813  1.00  8.40           O  
ATOM   4098  N   GLY B  16      27.227 126.717   2.299  1.00  7.54           N  
ATOM   4099  CA  GLY B  16      28.048 126.420   1.098  1.00  7.58           C  
ATOM   4100  C   GLY B  16      27.300 125.511   0.125  1.00  8.81           C  
ATOM   4101  O   GLY B  16      27.320 125.756  -1.116  1.00  9.22           O  
ATOM   4102  N   MET B  17      26.630 124.497   0.663  1.00  8.37           N  
ATOM   4103  CA  MET B  17      25.836 123.593  -0.194  1.00  9.26           C  
ATOM   4104  C   MET B  17      24.673 124.305  -0.861  1.00  9.35           C  
ATOM   4105  O   MET B  17      24.403 124.053  -2.066  1.00  9.32           O  
ATOM   4106  CB  MET B  17      25.358 122.382   0.641  1.00  8.93           C  
ATOM   4107  CG  MET B  17      26.554 121.514   1.149  1.00  9.97           C  
ATOM   4108  SD  MET B  17      27.511 120.890  -0.286  1.00 16.26           S  
ATOM   4109  CE  MET B  17      28.280 119.438   0.415  1.00 16.76           C  
ATOM   4110  N   ALA B  18      23.945 125.154  -0.135  1.00  8.85           N  
ATOM   4111  CA  ALA B  18      22.831 125.890  -0.739  1.00  9.61           C  
ATOM   4112  C   ALA B  18      23.332 126.848  -1.824  1.00 10.00           C  
ATOM   4113  O   ALA B  18      22.685 126.956  -2.887  1.00  9.32           O  
ATOM   4114  CB  ALA B  18      22.083 126.642   0.336  1.00 11.23           C  
ATOM   4115  N   ALA B  19      24.464 127.509  -1.573  1.00  9.46           N  
ATOM   4116  CA  ALA B  19      25.096 128.400  -2.599  1.00  9.71           C  
ATOM   4117  C   ALA B  19      25.487 127.566  -3.821  1.00 10.43           C  
ATOM   4118  O   ALA B  19      25.143 127.967  -4.975  1.00 11.39           O  
ATOM   4119  CB  ALA B  19      26.361 129.082  -2.026  1.00  8.57           C  
ATOM   4120  N   ALA B  20      26.149 126.427  -3.589  1.00  9.51           N  
ATOM   4121  CA  ALA B  20      26.665 125.617  -4.731  1.00 10.42           C  
ATOM   4122  C   ALA B  20      25.499 125.052  -5.530  1.00 10.34           C  
ATOM   4123  O   ALA B  20      25.575 125.019  -6.777  1.00 11.52           O  
ATOM   4124  CB  ALA B  20      27.605 124.461  -4.277  1.00 11.54           C  
ATOM   4125  N   LYS B  21      24.431 124.623  -4.863  1.00 10.17           N  
ATOM   4126  CA  LYS B  21      23.252 124.100  -5.586  1.00 10.00           C  
ATOM   4127  C   LYS B  21      22.625 125.181  -6.463  1.00 10.85           C  
ATOM   4128  O   LYS B  21      22.262 124.919  -7.615  1.00 11.44           O  
ATOM   4129  CB  LYS B  21      22.211 123.555  -4.605  1.00 10.71           C  
ATOM   4130  CG  LYS B  21      20.998 122.942  -5.310  1.00  9.99           C  
ATOM   4131  CD  LYS B  21      19.944 122.429  -4.318  1.00 11.31           C  
ATOM   4132  CE  LYS B  21      18.698 121.841  -5.012  1.00 13.46           C  
ATOM   4133  NZ  LYS B  21      18.019 122.955  -5.788  1.00 14.14           N1+
ATOM   4134  N   LEU B  22      22.498 126.400  -5.928  1.00  9.96           N  
ATOM   4135  CA  LEU B  22      21.859 127.462  -6.692  1.00 10.28           C  
ATOM   4136  C   LEU B  22      22.700 127.774  -7.943  1.00 11.43           C  
ATOM   4137  O   LEU B  22      22.156 127.927  -9.044  1.00 12.70           O  
ATOM   4138  CB  LEU B  22      21.668 128.737  -5.838  1.00 10.68           C  
ATOM   4139  CG  LEU B  22      20.761 129.840  -6.424  1.00 12.69           C  
ATOM   4140  CD1 LEU B  22      20.214 130.715  -5.305  1.00 12.54           C  
ATOM   4141  CD2 LEU B  22      21.498 130.790  -7.422  1.00 15.57           C  
ATOM   4142  N   LEU B  23      24.013 127.860  -7.770  1.00 10.85           N  
ATOM   4143  CA  LEU B  23      24.907 128.166  -8.901  1.00 11.98           C  
ATOM   4144  C   LEU B  23      24.881 127.023  -9.916  1.00 13.22           C  
ATOM   4145  O   LEU B  23      24.758 127.282 -11.145  1.00 13.31           O  
ATOM   4146  CB  LEU B  23      26.319 128.412  -8.385  1.00 11.99           C  
ATOM   4147  CG  LEU B  23      26.433 129.708  -7.528  1.00 13.52           C  
ATOM   4148  CD1 LEU B  23      27.798 129.647  -6.897  1.00 14.12           C  
ATOM   4149  CD2 LEU B  23      26.234 130.992  -8.339  1.00 14.70           C  
ATOM   4150  N   HIS B  24      24.971 125.782  -9.435  1.00 12.04           N  
ATOM   4151  CA  HIS B  24      24.886 124.582 -10.315  1.00 12.26           C  
ATOM   4152  C   HIS B  24      23.582 124.568 -11.104  1.00 12.87           C  
ATOM   4153  O   HIS B  24      23.612 124.326 -12.342  1.00 13.38           O  
ATOM   4154  CB  HIS B  24      24.969 123.361  -9.412  1.00 11.82           C  
ATOM   4155  CG  HIS B  24      24.664 122.071 -10.105  1.00 13.00           C  
ATOM   4156  CD2 HIS B  24      23.503 121.381 -10.215  1.00 13.73           C  
ATOM   4157  ND1 HIS B  24      25.629 121.336 -10.761  1.00 14.77           N  
ATOM   4158  CE1 HIS B  24      25.068 120.244 -11.263  1.00 13.69           C  
ATOM   4159  NE2 HIS B  24      23.791 120.232 -10.925  1.00 14.45           N  
ATOM   4160  N   ASP B  25      22.457 124.841 -10.444  1.00 12.25           N  
ATOM   4161  CA  ASP B  25      21.146 124.835 -11.083  1.00 12.92           C  
ATOM   4162  C   ASP B  25      21.033 125.926 -12.162  1.00 14.68           C  
ATOM   4163  O   ASP B  25      20.217 125.802 -13.101  1.00 14.95           O  
ATOM   4164  CB  ASP B  25      20.014 125.032 -10.071  1.00 11.90           C  
ATOM   4165  CG  ASP B  25      19.767 123.823  -9.188  1.00 12.39           C  
ATOM   4166  OD1 ASP B  25      20.244 122.690  -9.484  1.00 14.40           O  
ATOM   4167  OD2 ASP B  25      19.026 124.003  -8.181  1.00 13.78           O1-
ATOM   4168  N   SER B  26      21.819 126.992 -12.018  1.00 15.62           N  
ATOM   4169  CA ASER B  26      21.816 128.064 -13.008  0.50 16.36           C  
ATOM   4170  CA BSER B  26      21.815 128.062 -13.010  0.50 16.81           C  
ATOM   4171  C   SER B  26      22.777 127.752 -14.159  1.00 17.01           C  
ATOM   4172  O   SER B  26      22.925 128.572 -15.071  1.00 19.59           O  
ATOM   4173  CB ASER B  26      22.227 129.390 -12.373  0.50 16.20           C  
ATOM   4174  CB BSER B  26      22.176 129.408 -12.370  0.50 16.73           C  
ATOM   4175  OG ASER B  26      23.638 129.483 -12.353  0.50 15.40           O  
ATOM   4176  OG BSER B  26      21.296 129.717 -11.306  0.50 18.68           O  
ATOM   4177  N   GLY B  27      23.447 126.597 -14.109  1.00 16.37           N  
ATOM   4178  CA  GLY B  27      24.364 126.175 -15.187  1.00 16.81           C  
ATOM   4179  C   GLY B  27      25.828 126.533 -15.044  1.00 17.71           C  
ATOM   4180  O   GLY B  27      26.607 126.359 -15.972  1.00 18.90           O  
ATOM   4181  N   LEU B  28      26.238 127.043 -13.874  1.00 16.37           N  
ATOM   4182  CA  LEU B  28      27.649 127.241 -13.633  1.00 15.72           C  
ATOM   4183  C   LEU B  28      28.333 125.984 -13.110  1.00 15.61           C  
ATOM   4184  O   LEU B  28      27.705 125.111 -12.493  1.00 15.77           O  
ATOM   4185  CB  LEU B  28      27.846 128.380 -12.634  1.00 15.28           C  
ATOM   4186  CG  LEU B  28      27.280 129.707 -13.079  1.00 17.39           C  
ATOM   4187  CD1 LEU B  28      27.413 130.711 -11.974  1.00 21.07           C  
ATOM   4188  CD2 LEU B  28      27.997 130.231 -14.359  1.00 20.11           C  
ATOM   4189  N   ASN B  29      29.630 125.902 -13.391  1.00 14.63           N  
ATOM   4190  CA  ASN B  29      30.493 124.834 -12.918  1.00 15.64           C  
ATOM   4191  C   ASN B  29      31.016 125.236 -11.525  1.00 15.27           C  
ATOM   4192  O   ASN B  29      31.774 126.197 -11.397  1.00 16.14           O  
ATOM   4193  CB  ASN B  29      31.670 124.615 -13.878  1.00 16.25           C  
ATOM   4194  CG  ASN B  29      31.239 123.919 -15.155  1.00 20.79           C  
ATOM   4195  ND2 ASN B  29      31.679 124.447 -16.309  1.00 23.57           N  
ATOM   4196  OD1 ASN B  29      30.494 122.936 -15.106  1.00 24.68           O  
ATOM   4197  N   VAL B  30      30.563 124.514 -10.507  1.00 14.50           N  
ATOM   4198  CA  VAL B  30      30.962 124.810  -9.121  1.00 15.01           C  
ATOM   4199  C   VAL B  30      31.815 123.695  -8.551  1.00 14.63           C  
ATOM   4200  O   VAL B  30      31.707 122.508  -8.957  1.00 14.96           O  
ATOM   4201  CB  VAL B  30      29.714 125.090  -8.224  1.00 13.96           C  
ATOM   4202  CG1 VAL B  30      28.863 126.156  -8.845  1.00 18.83           C  
ATOM   4203  CG2 VAL B  30      28.883 123.812  -7.940  1.00 17.19           C  
ATOM   4204  N   VAL B  31      32.685 124.045  -7.594  1.00 13.31           N  
ATOM   4205  CA  VAL B  31      33.415 123.064  -6.864  1.00 13.10           C  
ATOM   4206  C   VAL B  31      33.246 123.477  -5.401  1.00 12.67           C  
ATOM   4207  O   VAL B  31      33.337 124.682  -5.119  1.00 12.92           O  
ATOM   4208  CB  VAL B  31      34.915 123.098  -7.208  1.00 14.42           C  
ATOM   4209  CG1 VAL B  31      35.733 122.401  -6.217  1.00 16.37           C  
ATOM   4210  CG2 VAL B  31      35.137 122.462  -8.631  1.00 15.55           C  
ATOM   4211  N   VAL B  32      32.980 122.501  -4.540  1.00 12.60           N  
ATOM   4212  CA  VAL B  32      32.923 122.749  -3.084  1.00 11.38           C  
ATOM   4213  C   VAL B  32      34.150 122.164  -2.441  1.00 11.42           C  
ATOM   4214  O   VAL B  32      34.413 120.936  -2.549  1.00 11.72           O  
ATOM   4215  CB  VAL B  32      31.644 122.168  -2.442  1.00 11.16           C  
ATOM   4216  CG1 VAL B  32      31.636 122.391  -0.879  1.00 12.02           C  
ATOM   4217  CG2 VAL B  32      30.417 122.803  -3.045  1.00 12.22           C  
ATOM   4218  N   LEU B  33      34.927 123.004  -1.759  1.00 10.97           N  
ATOM   4219  CA  LEU B  33      36.110 122.509  -1.051  1.00 10.03           C  
ATOM   4220  C   LEU B  33      35.781 122.448   0.447  1.00 10.94           C  
ATOM   4221  O   LEU B  33      35.489 123.481   1.053  1.00 11.54           O  
ATOM   4222  CB  LEU B  33      37.311 123.417  -1.281  1.00 10.95           C  
ATOM   4223  CG  LEU B  33      37.686 123.644  -2.759  1.00 10.91           C  
ATOM   4224  CD1 LEU B  33      38.850 124.592  -2.886  1.00 11.62           C  
ATOM   4225  CD2 LEU B  33      38.084 122.267  -3.362  1.00 12.05           C  
ATOM   4226  N   GLU B  34      35.778 121.235   0.974  1.00 10.38           N  
ATOM   4227  CA  GLU B  34      35.377 120.981   2.386  1.00  9.85           C  
ATOM   4228  C   GLU B  34      36.550 120.408   3.170  1.00 10.77           C  
ATOM   4229  O   GLU B  34      37.126 119.376   2.805  1.00  9.89           O  
ATOM   4230  CB  GLU B  34      34.172 119.985   2.403  1.00  9.92           C  
ATOM   4231  CG  GLU B  34      33.908 119.322   3.782  1.00 10.40           C  
ATOM   4232  CD  GLU B  34      33.642 120.389   4.872  1.00 11.50           C  
ATOM   4233  OE1 GLU B  34      32.907 121.383   4.617  1.00 11.80           O  
ATOM   4234  OE2 GLU B  34      34.200 120.217   5.984  1.00 10.06           O1-
ATOM   4235  N   ALA B  35      36.863 121.018   4.319  1.00  8.86           N  
ATOM   4236  CA  ALA B  35      38.009 120.638   5.104  1.00 10.34           C  
ATOM   4237  C   ALA B  35      37.889 119.234   5.694  1.00 10.26           C  
ATOM   4238  O   ALA B  35      38.899 118.513   5.799  1.00  9.94           O  
ATOM   4239  CB  ALA B  35      38.203 121.653   6.230  1.00 12.28           C  
ATOM   4240  N   ARG B  36      36.685 118.899   6.190  1.00  9.60           N  
ATOM   4241  CA  ARG B  36      36.447 117.619   6.840  1.00 10.93           C  
ATOM   4242  C   ARG B  36      36.288 116.458   5.888  1.00 11.60           C  
ATOM   4243  O   ARG B  36      36.082 116.645   4.681  1.00 11.70           O  
ATOM   4244  CB  ARG B  36      35.216 117.683   7.730  1.00  9.77           C  
ATOM   4245  CG  ARG B  36      35.397 118.671   8.906  1.00  9.88           C  
ATOM   4246  CD  ARG B  36      34.081 118.608   9.671  1.00  8.58           C  
ATOM   4247  NE  ARG B  36      34.083 119.114  11.062  1.00 11.29           N  
ATOM   4248  CZ  ARG B  36      33.562 120.294  11.405  1.00 11.32           C  
ATOM   4249  NH1 ARG B  36      33.032 121.107  10.475  1.00 10.79           N1+
ATOM   4250  NH2 ARG B  36      33.475 120.616  12.709  1.00  9.88           N  
ATOM   4251  N   ASP B  37      36.306 115.260   6.471  1.00 11.08           N  
ATOM   4252  CA  ASP B  37      35.953 114.056   5.722  1.00 13.03           C  
ATOM   4253  C   ASP B  37      34.421 113.842   5.590  1.00 13.18           C  
ATOM   4254  O   ASP B  37      33.947 112.740   5.248  1.00 13.80           O  
ATOM   4255  CB  ASP B  37      36.655 112.812   6.318  1.00 14.21           C  
ATOM   4256  CG  ASP B  37      36.063 112.366   7.678  1.00 18.53           C  
ATOM   4257  OD1 ASP B  37      35.209 113.075   8.266  1.00 16.13           O  
ATOM   4258  OD2 ASP B  37      36.456 111.268   8.157  1.00 21.33           O1-
ATOM   4259  N   ARG B  38      33.621 114.883   5.884  1.00 10.80           N  
ATOM   4260  CA  ARG B  38      32.186 114.813   5.774  1.00 11.37           C  
ATOM   4261  C   ARG B  38      31.670 116.195   5.431  1.00 10.63           C  
ATOM   4262  O   ARG B  38      32.383 117.212   5.626  1.00 11.26           O  
ATOM   4263  CB  ARG B  38      31.506 114.349   7.100  1.00 11.16           C  
ATOM   4264  CG  ARG B  38      31.736 115.361   8.248  1.00 11.91           C  
ATOM   4265  CD  ARG B  38      31.029 114.937   9.501  1.00 11.07           C  
ATOM   4266  NE  ARG B  38      31.264 115.926  10.569  1.00 10.61           N  
ATOM   4267  CZ  ARG B  38      30.459 116.972  10.754  1.00 12.65           C  
ATOM   4268  NH1 ARG B  38      29.406 117.155   9.968  1.00 11.67           N1+
ATOM   4269  NH2 ARG B  38      30.711 117.832  11.739  1.00 10.91           N  
ATOM   4270  N   VAL B  39      30.433 116.213   4.953  1.00 11.36           N  
ATOM   4271  CA  VAL B  39      29.731 117.480   4.763  1.00 10.38           C  
ATOM   4272  C   VAL B  39      28.834 117.742   5.954  1.00 10.88           C  
ATOM   4273  O   VAL B  39      28.686 116.879   6.838  1.00 11.92           O  
ATOM   4274  CB  VAL B  39      28.910 117.535   3.453  1.00 10.90           C  
ATOM   4275  CG1 VAL B  39      29.894 117.476   2.275  1.00 12.22           C  
ATOM   4276  CG2 VAL B  39      27.870 116.387   3.341  1.00 10.31           C  
ATOM   4277  N   GLY B  40      28.275 118.958   5.985  1.00  9.47           N  
ATOM   4278  CA  GLY B  40      27.264 119.294   7.008  1.00  8.38           C  
ATOM   4279  C   GLY B  40      27.728 120.296   8.082  1.00  8.77           C  
ATOM   4280  O   GLY B  40      26.877 121.008   8.649  1.00  9.00           O  
ATOM   4281  N   GLY B  41      29.017 120.295   8.381  1.00  8.28           N  
ATOM   4282  CA  GLY B  41      29.576 121.350   9.279  1.00  8.31           C  
ATOM   4283  C   GLY B  41      29.026 121.273  10.698  1.00  8.01           C  
ATOM   4284  O   GLY B  41      29.225 120.283  11.403  1.00  7.72           O  
ATOM   4285  N   ARG B  42      28.328 122.347  11.101  1.00  6.99           N  
ATOM   4286  CA  ARG B  42      27.664 122.391  12.424  1.00  6.83           C  
ATOM   4287  C   ARG B  42      26.386 121.563  12.492  1.00  7.73           C  
ATOM   4288  O   ARG B  42      25.765 121.475  13.568  1.00  7.09           O  
ATOM   4289  CB  ARG B  42      27.408 123.866  12.824  1.00  5.89           C  
ATOM   4290  CG  ARG B  42      28.739 124.541  13.200  1.00  6.45           C  
ATOM   4291  CD  ARG B  42      28.460 126.049  13.483  1.00  7.36           C  
ATOM   4292  NE  ARG B  42      28.620 126.815  12.251  1.00  7.95           N  
ATOM   4293  CZ  ARG B  42      28.382 128.133  12.150  1.00  9.17           C  
ATOM   4294  NH1 ARG B  42      27.875 128.838  13.189  1.00 10.00           N1+
ATOM   4295  NH2 ARG B  42      28.681 128.753  11.027  1.00  8.60           N  
ATOM   4296  N   THR B  43      25.970 120.947  11.387  1.00  6.79           N  
ATOM   4297  CA  THR B  43      25.025 119.811  11.464  1.00  8.51           C  
ATOM   4298  C   THR B  43      25.798 118.516  11.273  1.00  8.32           C  
ATOM   4299  O   THR B  43      26.786 118.459  10.506  1.00  9.11           O  
ATOM   4300  CB  THR B  43      23.903 119.908  10.460  1.00  7.96           C  
ATOM   4301  CG2 THR B  43      23.198 121.258  10.572  1.00  7.49           C  
ATOM   4302  OG1 THR B  43      24.439 119.760   9.116  1.00  9.73           O  
ATOM   4303  N   TYR B  44      25.358 117.487  11.993  1.00  8.60           N  
ATOM   4304  CA  TYR B  44      26.008 116.174  11.979  1.00  8.37           C  
ATOM   4305  C   TYR B  44      24.960 115.179  12.479  1.00  9.24           C  
ATOM   4306  O   TYR B  44      24.546 115.242  13.652  1.00  8.23           O  
ATOM   4307  CB  TYR B  44      27.249 116.171  12.882  1.00  7.33           C  
ATOM   4308  CG  TYR B  44      27.898 114.816  12.974  1.00 10.80           C  
ATOM   4309  CD1 TYR B  44      28.285 114.155  11.819  1.00 11.86           C  
ATOM   4310  CD2 TYR B  44      28.110 114.212  14.221  1.00 15.46           C  
ATOM   4311  CE1 TYR B  44      28.896 112.896  11.882  1.00 14.58           C  
ATOM   4312  CE2 TYR B  44      28.722 112.951  14.289  1.00 15.81           C  
ATOM   4313  CZ  TYR B  44      29.103 112.329  13.111  1.00 16.71           C  
ATOM   4314  OH  TYR B  44      29.717 111.086  13.120  1.00 22.40           O  
ATOM   4315  N   THR B  45      24.581 114.227  11.623  1.00  8.92           N  
ATOM   4316  CA  THR B  45      23.630 113.202  12.023  1.00  8.76           C  
ATOM   4317  C   THR B  45      24.398 111.883  12.092  1.00  8.85           C  
ATOM   4318  O   THR B  45      24.968 111.422  11.089  1.00  9.70           O  
ATOM   4319  CB  THR B  45      22.449 113.084  11.006  1.00  8.72           C  
ATOM   4320  CG2 THR B  45      21.448 112.037  11.473  1.00  8.90           C  
ATOM   4321  OG1 THR B  45      21.764 114.356  10.929  1.00  8.77           O  
ATOM   4322  N   LEU B  46      24.474 111.316  13.295  1.00  9.37           N  
ATOM   4323  CA  LEU B  46      25.094 109.983  13.502  1.00  9.15           C  
ATOM   4324  C   LEU B  46      24.049 108.908  13.352  1.00  9.99           C  
ATOM   4325  O   LEU B  46      22.944 109.051  13.871  1.00  9.36           O  
ATOM   4326  CB  LEU B  46      25.640 109.934  14.925  1.00 10.88           C  
ATOM   4327  CG  LEU B  46      26.228 108.594  15.355  1.00 11.74           C  
ATOM   4328  CD1 LEU B  46      27.416 108.236  14.451  1.00 15.96           C  
ATOM   4329  CD2 LEU B  46      26.658 108.736  16.829  1.00 13.73           C  
ATOM   4330  N   ARG B  47      24.394 107.803  12.666  1.00 10.15           N  
ATOM   4331  CA  ARG B  47      23.475 106.668  12.547  1.00 10.53           C  
ATOM   4332  C   ARG B  47      24.115 105.459  13.196  1.00 10.52           C  
ATOM   4333  O   ARG B  47      25.292 105.206  13.016  1.00 11.64           O  
ATOM   4334  CB  ARG B  47      23.164 106.324  11.060  1.00 10.68           C  
ATOM   4335  CG  ARG B  47      22.230 107.326  10.374  1.00 10.95           C  
ATOM   4336  CD  ARG B  47      22.913 108.628  10.008  1.00 11.32           C  
ATOM   4337  NE  ARG B  47      22.140 109.257   8.926  1.00 11.33           N  
ATOM   4338  CZ  ARG B  47      22.586 110.271   8.181  1.00 11.27           C  
ATOM   4339  NH1 ARG B  47      23.783 110.797   8.378  1.00 11.02           N1+
ATOM   4340  NH2 ARG B  47      21.807 110.721   7.200  1.00  9.99           N  
ATOM   4341  N   ASN B  48      23.348 104.777  14.036  1.00 10.10           N  
ATOM   4342  CA  ASN B  48      23.739 103.421  14.513  1.00 10.82           C  
ATOM   4343  C   ASN B  48      22.517 102.691  14.977  1.00 11.32           C  
ATOM   4344  O   ASN B  48      21.428 103.244  15.006  1.00 11.55           O  
ATOM   4345  CB  ASN B  48      24.840 103.465  15.576  1.00 11.22           C  
ATOM   4346  CG  ASN B  48      24.400 104.206  16.888  1.00 10.44           C  
ATOM   4347  ND2 ASN B  48      25.239 105.090  17.365  1.00 13.99           N  
ATOM   4348  OD1 ASN B  48      23.343 103.964  17.411  1.00 12.20           O  
ATOM   4349  N   GLN B  49      22.637 101.376  15.274  1.00 11.15           N  
ATOM   4350  CA  GLN B  49      21.459 100.616  15.562  1.00 12.58           C  
ATOM   4351  C   GLN B  49      20.774 101.074  16.867  1.00 11.57           C  
ATOM   4352  O   GLN B  49      19.561 101.000  16.985  1.00 13.80           O  
ATOM   4353  CB  GLN B  49      21.854  99.119  15.678  1.00 13.67           C  
ATOM   4354  CG  GLN B  49      20.691  98.268  16.091  1.00 16.73           C  
ATOM   4355  CD  GLN B  49      21.090  96.965  16.718  1.00 24.03           C  
ATOM   4356  NE2 GLN B  49      20.367  95.913  16.361  1.00 25.92           N  
ATOM   4357  OE1 GLN B  49      22.036  96.895  17.529  1.00 28.28           O  
ATOM   4358  N   LYS B  50      21.569 101.575  17.802  1.00 12.58           N  
ATOM   4359  CA  LYS B  50      20.998 101.949  19.138  1.00 13.11           C  
ATOM   4360  C   LYS B  50      20.095 103.180  19.064  1.00 12.82           C  
ATOM   4361  O   LYS B  50      19.107 103.263  19.841  1.00 14.07           O  
ATOM   4362  CB  LYS B  50      22.105 102.171  20.148  1.00 12.87           C  
ATOM   4363  CG  LYS B  50      22.812 100.873  20.555  1.00 17.34           C  
ATOM   4364  CD  LYS B  50      21.903 100.129  21.539  1.00 22.85           C  
ATOM   4365  CE  LYS B  50      22.467  98.762  22.008  1.00 27.64           C  
ATOM   4366  NZ  LYS B  50      23.822  98.931  22.552  1.00 33.21           N1+
ATOM   4367  N   VAL B  51      20.428 104.117  18.167  1.00 11.56           N  
ATOM   4368  CA  VAL B  51      19.725 105.391  18.106  1.00 10.28           C  
ATOM   4369  C   VAL B  51      18.915 105.565  16.823  1.00  9.80           C  
ATOM   4370  O   VAL B  51      18.044 106.398  16.753  1.00  9.77           O  
ATOM   4371  CB  VAL B  51      20.703 106.620  18.196  1.00 10.44           C  
ATOM   4372  CG1 VAL B  51      21.591 106.498  19.404  1.00 12.27           C  
ATOM   4373  CG2 VAL B  51      21.559 106.799  16.873  1.00  9.80           C  
ATOM   4374  N   LYS B  52      19.167 104.667  15.875  1.00  9.66           N  
ATOM   4375  CA  LYS B  52      18.708 104.775  14.467  1.00  9.76           C  
ATOM   4376  C   LYS B  52      19.448 105.959  13.815  1.00 10.55           C  
ATOM   4377  O   LYS B  52      20.405 105.775  13.030  1.00 11.12           O  
ATOM   4378  CB  LYS B  52      17.183 104.785  14.269  1.00 10.72           C  
ATOM   4379  CG  LYS B  52      16.771 104.620  12.757  1.00 12.30           C  
ATOM   4380  CD  LYS B  52      15.421 103.964  12.620  1.00 26.56           C  
ATOM   4381  CE  LYS B  52      14.262 104.892  12.903  1.00 29.58           C  
ATOM   4382  NZ  LYS B  52      12.937 104.213  12.564  1.00 30.61           N1+
ATOM   4383  N   TYR B  53      19.048 107.173  14.175  1.00 10.36           N  
ATOM   4384  CA  TYR B  53      19.805 108.356  13.781  1.00  9.86           C  
ATOM   4385  C   TYR B  53      19.671 109.385  14.906  1.00 10.08           C  
ATOM   4386  O   TYR B  53      18.706 109.339  15.662  1.00  9.73           O  
ATOM   4387  CB  TYR B  53      19.207 108.947  12.491  1.00 10.04           C  
ATOM   4388  CG  TYR B  53      17.735 109.385  12.570  1.00  9.51           C  
ATOM   4389  CD1 TYR B  53      17.360 110.672  13.041  1.00 10.30           C  
ATOM   4390  CD2 TYR B  53      16.679 108.500  12.236  1.00  8.61           C  
ATOM   4391  CE1 TYR B  53      16.032 111.049  13.145  1.00 10.55           C  
ATOM   4392  CE2 TYR B  53      15.367 108.877  12.320  1.00  9.87           C  
ATOM   4393  CZ  TYR B  53      15.017 110.151  12.775  1.00  9.77           C  
ATOM   4394  OH  TYR B  53      13.700 110.502  12.880  1.00 12.30           O  
ATOM   4395  N   VAL B  54      20.638 110.293  15.009  1.00  9.33           N  
ATOM   4396  CA  VAL B  54      20.544 111.365  16.036  1.00  8.95           C  
ATOM   4397  C   VAL B  54      21.271 112.602  15.539  1.00  8.50           C  
ATOM   4398  O   VAL B  54      22.397 112.510  15.039  1.00  8.61           O  
ATOM   4399  CB  VAL B  54      21.059 110.917  17.432  1.00  9.21           C  
ATOM   4400  CG1 VAL B  54      22.515 110.487  17.400  1.00  8.89           C  
ATOM   4401  CG2 VAL B  54      20.866 112.087  18.473  1.00 10.97           C  
ATOM   4402  N   ASP B  55      20.623 113.763  15.680  1.00  8.53           N  
ATOM   4403  CA  ASP B  55      21.310 115.025  15.353  1.00  8.81           C  
ATOM   4404  C   ASP B  55      22.197 115.444  16.537  1.00  8.52           C  
ATOM   4405  O   ASP B  55      21.668 115.677  17.636  1.00 10.42           O  
ATOM   4406  CB  ASP B  55      20.279 116.130  15.085  1.00  7.84           C  
ATOM   4407  CG  ASP B  55      19.653 116.031  13.732  1.00  8.46           C  
ATOM   4408  OD1 ASP B  55      20.426 115.684  12.813  1.00 11.79           O  
ATOM   4409  OD2 ASP B  55      18.451 116.358  13.620  1.00 10.82           O1-
ATOM   4410  N   LEU B  56      23.514 115.468  16.317  1.00  7.88           N  
ATOM   4411  CA  LEU B  56      24.487 115.874  17.355  1.00  7.58           C  
ATOM   4412  C   LEU B  56      24.834 117.355  17.201  1.00  8.02           C  
ATOM   4413  O   LEU B  56      25.442 117.921  18.098  1.00  9.39           O  
ATOM   4414  CB  LEU B  56      25.750 114.996  17.339  1.00 10.02           C  
ATOM   4415  CG  LEU B  56      25.482 113.584  17.876  1.00 11.13           C  
ATOM   4416  CD1 LEU B  56      26.730 112.740  17.627  1.00 13.78           C  
ATOM   4417  CD2 LEU B  56      25.138 113.647  19.375  1.00 13.90           C  
ATOM   4418  N   GLY B  57      24.472 117.934  16.047  1.00  7.48           N  
ATOM   4419  CA  GLY B  57      24.591 119.386  15.793  1.00  7.35           C  
ATOM   4420  C   GLY B  57      23.214 119.994  15.617  1.00  7.65           C  
ATOM   4421  O   GLY B  57      22.233 119.549  16.258  1.00  8.90           O  
ATOM   4422  N   GLY B  58      23.103 121.016  14.756  1.00  7.15           N  
ATOM   4423  CA  GLY B  58      21.824 121.681  14.567  1.00  7.12           C  
ATOM   4424  C   GLY B  58      20.712 120.725  14.190  1.00  8.42           C  
ATOM   4425  O   GLY B  58      20.967 119.764  13.419  1.00  7.95           O  
ATOM   4426  N   SER B  59      19.502 120.933  14.739  1.00  7.59           N  
ATOM   4427  CA ASER B  59      18.412 119.951  14.541  0.50  7.79           C  
ATOM   4428  CA BSER B  59      18.424 119.966  14.498  0.50  9.03           C  
ATOM   4429  C   SER B  59      17.051 120.575  14.271  1.00  8.03           C  
ATOM   4430  O   SER B  59      16.262 120.054  13.479  1.00  9.18           O  
ATOM   4431  CB ASER B  59      18.309 119.035  15.784  0.50  7.72           C  
ATOM   4432  CB BSER B  59      18.352 118.979  15.673  0.50  9.40           C  
ATOM   4433  OG ASER B  59      17.412 117.940  15.595  0.50  4.87           O  
ATOM   4434  OG BSER B  59      18.089 119.657  16.882  0.50 13.98           O  
ATOM   4435  N   TYR B  60      16.731 121.670  14.995  1.00  7.45           N  
ATOM   4436  CA  TYR B  60      15.342 122.143  15.054  1.00  6.22           C  
ATOM   4437  C   TYR B  60      15.073 123.133  13.940  1.00  7.74           C  
ATOM   4438  O   TYR B  60      15.952 123.976  13.598  1.00  7.85           O  
ATOM   4439  CB  TYR B  60      15.042 122.815  16.409  1.00  7.47           C  
ATOM   4440  CG  TYR B  60      15.264 121.858  17.530  1.00  7.23           C  
ATOM   4441  CD1 TYR B  60      16.352 121.995  18.369  1.00  7.92           C  
ATOM   4442  CD2 TYR B  60      14.407 120.746  17.701  1.00  9.40           C  
ATOM   4443  CE1 TYR B  60      16.581 121.060  19.376  1.00  8.63           C  
ATOM   4444  CE2 TYR B  60      14.646 119.786  18.709  1.00  9.42           C  
ATOM   4445  CZ  TYR B  60      15.741 119.987  19.532  1.00 10.31           C  
ATOM   4446  OH  TYR B  60      16.046 119.058  20.515  1.00 10.69           O  
ATOM   4447  N   VAL B  61      13.862 123.015  13.420  1.00  7.21           N  
ATOM   4448  CA  VAL B  61      13.306 124.017  12.474  1.00  7.17           C  
ATOM   4449  C   VAL B  61      11.896 124.361  12.903  1.00  7.52           C  
ATOM   4450  O   VAL B  61      11.237 123.632  13.658  1.00  9.26           O  
ATOM   4451  CB  VAL B  61      13.333 123.547  10.989  1.00  6.53           C  
ATOM   4452  CG1 VAL B  61      14.791 123.315  10.554  1.00  7.15           C  
ATOM   4453  CG2 VAL B  61      12.458 122.263  10.809  1.00  7.64           C  
ATOM   4454  N   GLY B  62      11.402 125.516  12.468  1.00  7.02           N  
ATOM   4455  CA  GLY B  62      10.054 125.881  12.897  1.00  8.10           C  
ATOM   4456  C   GLY B  62       9.464 126.966  12.008  1.00  9.04           C  
ATOM   4457  O   GLY B  62      10.101 127.395  11.016  1.00  8.74           O  
ATOM   4458  N   PRO B  63       8.240 127.365  12.329  1.00 10.23           N  
ATOM   4459  CA  PRO B  63       7.528 128.382  11.514  1.00 10.24           C  
ATOM   4460  C   PRO B  63       8.347 129.644  11.354  1.00  9.86           C  
ATOM   4461  O   PRO B  63       9.093 130.066  12.265  1.00  9.85           O  
ATOM   4462  CB  PRO B  63       6.250 128.697  12.303  1.00 11.43           C  
ATOM   4463  CG  PRO B  63       6.457 128.099  13.638  1.00 14.47           C  
ATOM   4464  CD  PRO B  63       7.412 126.878  13.459  1.00 10.92           C  
ATOM   4465  N   THR B  64       8.225 130.204  10.152  1.00  9.69           N  
ATOM   4466  CA  THR B  64       8.953 131.405   9.668  1.00  9.32           C  
ATOM   4467  C   THR B  64      10.345 131.086   9.110  1.00  8.79           C  
ATOM   4468  O   THR B  64      10.984 131.983   8.568  1.00 10.73           O  
ATOM   4469  CB  THR B  64       9.027 132.620  10.657  1.00 10.04           C  
ATOM   4470  CG2 THR B  64       7.667 132.920  11.343  1.00 10.06           C  
ATOM   4471  OG1 THR B  64      10.073 132.420  11.639  1.00  9.62           O  
ATOM   4472  N   GLN B  65      10.779 129.824   9.222  1.00  8.88           N  
ATOM   4473  CA  GLN B  65      12.055 129.423   8.649  1.00  8.56           C  
ATOM   4474  C   GLN B  65      11.781 128.796   7.288  1.00  8.64           C  
ATOM   4475  O   GLN B  65      11.993 127.587   7.066  1.00  9.40           O  
ATOM   4476  CB  GLN B  65      12.799 128.426   9.545  1.00  8.46           C  
ATOM   4477  CG  GLN B  65      13.091 129.028  10.975  1.00  8.40           C  
ATOM   4478  CD  GLN B  65      13.832 128.047  11.835  1.00  8.81           C  
ATOM   4479  NE2 GLN B  65      14.258 128.490  13.030  1.00  7.93           N  
ATOM   4480  OE1 GLN B  65      14.010 126.896  11.467  1.00  7.96           O  
ATOM   4481  N   ASN B  66      11.361 129.631   6.355  1.00  9.24           N  
ATOM   4482  CA  ASN B  66      10.797 129.062   5.111  1.00  9.70           C  
ATOM   4483  C   ASN B  66      11.781 128.582   4.093  1.00 10.14           C  
ATOM   4484  O   ASN B  66      11.481 127.667   3.316  1.00  9.67           O  
ATOM   4485  CB  ASN B  66       9.812 130.071   4.518  1.00  9.51           C  
ATOM   4486  CG  ASN B  66       8.610 130.288   5.433  1.00  9.13           C  
ATOM   4487  ND2 ASN B  66       8.364 131.556   5.794  1.00 11.17           N  
ATOM   4488  OD1 ASN B  66       7.945 129.329   5.842  1.00 12.04           O  
ATOM   4489  N   ARG B  67      12.996 129.113   4.129  1.00  9.13           N  
ATOM   4490  CA  ARG B  67      14.019 128.704   3.172  1.00  8.29           C  
ATOM   4491  C   ARG B  67      14.533 127.292   3.453  1.00  9.39           C  
ATOM   4492  O   ARG B  67      14.638 126.485   2.535  1.00 10.19           O  
ATOM   4493  CB  ARG B  67      15.163 129.725   3.123  1.00  9.77           C  
ATOM   4494  CG  ARG B  67      14.666 131.130   2.753  1.00  9.59           C  
ATOM   4495  CD  ARG B  67      15.830 132.176   2.793  1.00 12.11           C  
ATOM   4496  NE  ARG B  67      15.313 133.439   2.189  1.00 14.19           N  
ATOM   4497  CZ  ARG B  67      14.678 134.375   2.878  1.00 19.13           C  
ATOM   4498  NH1 ARG B  67      14.489 134.210   4.190  1.00 18.68           N1+
ATOM   4499  NH2 ARG B  67      14.171 135.454   2.266  1.00 16.51           N  
ATOM   4500  N   ILE B  68      14.902 127.042   4.719  1.00  8.70           N  
ATOM   4501  CA  ILE B  68      15.383 125.699   5.045  1.00  8.25           C  
ATOM   4502  C   ILE B  68      14.258 124.671   4.840  1.00  8.77           C  
ATOM   4503  O   ILE B  68      14.533 123.565   4.372  1.00  9.33           O  
ATOM   4504  CB  ILE B  68      16.017 125.631   6.471  1.00  8.22           C  
ATOM   4505  CG1 ILE B  68      16.581 124.207   6.742  1.00  8.05           C  
ATOM   4506  CG2 ILE B  68      14.997 125.930   7.539  1.00 10.02           C  
ATOM   4507  CD1 ILE B  68      17.772 123.839   5.903  1.00 10.01           C  
ATOM   4508  N   LEU B  69      13.028 125.028   5.178  1.00  8.34           N  
ATOM   4509  CA  LEU B  69      11.883 124.108   4.957  1.00  9.48           C  
ATOM   4510  C   LEU B  69      11.699 123.815   3.451  1.00 10.20           C  
ATOM   4511  O   LEU B  69      11.501 122.646   3.087  1.00 10.51           O  
ATOM   4512  CB  LEU B  69      10.610 124.680   5.564  1.00 10.24           C  
ATOM   4513  CG  LEU B  69      10.617 124.729   7.096  1.00  8.51           C  
ATOM   4514  CD1 LEU B  69       9.417 125.479   7.553  1.00  9.95           C  
ATOM   4515  CD2 LEU B  69      10.606 123.294   7.714  1.00 11.09           C  
ATOM   4516  N   ARG B  70      11.822 124.834   2.612  1.00  9.60           N  
ATOM   4517  CA  ARG B  70      11.647 124.644   1.140  1.00  9.11           C  
ATOM   4518  C   ARG B  70      12.797 123.826   0.554  1.00 10.99           C  
ATOM   4519  O   ARG B  70      12.562 122.910  -0.250  1.00 10.23           O  
ATOM   4520  CB  ARG B  70      11.562 126.034   0.484  1.00  9.04           C  
ATOM   4521  CG  ARG B  70      11.612 126.016  -1.095  1.00  8.18           C  
ATOM   4522  CD  ARG B  70      13.016 126.262  -1.623  1.00  9.02           C  
ATOM   4523  NE  ARG B  70      13.506 127.596  -1.234  1.00  9.44           N  
ATOM   4524  CZ  ARG B  70      14.787 127.925  -1.163  1.00  9.61           C  
ATOM   4525  NH1 ARG B  70      15.770 127.080  -1.525  1.00 11.03           N1+
ATOM   4526  NH2 ARG B  70      15.070 129.170  -0.729  1.00  8.71           N  
ATOM   4527  N   LEU B  71      14.044 124.143   0.925  1.00  9.10           N  
ATOM   4528  CA  LEU B  71      15.195 123.405   0.473  1.00  8.32           C  
ATOM   4529  C   LEU B  71      15.097 121.932   0.884  1.00  9.07           C  
ATOM   4530  O   LEU B  71      15.267 121.016   0.060  1.00  9.85           O  
ATOM   4531  CB  LEU B  71      16.479 124.033   1.026  1.00  8.46           C  
ATOM   4532  CG  LEU B  71      17.752 123.306   0.595  1.00  9.14           C  
ATOM   4533  CD1 LEU B  71      17.943 123.249  -0.968  1.00 11.75           C  
ATOM   4534  CD2 LEU B  71      18.985 123.988   1.233  1.00  9.80           C  
ATOM   4535  N   ALA B  72      14.814 121.662   2.169  1.00  8.07           N  
ATOM   4536  CA  ALA B  72      14.702 120.265   2.608  1.00  8.59           C  
ATOM   4537  C   ALA B  72      13.576 119.557   1.876  1.00  9.23           C  
ATOM   4538  O   ALA B  72      13.748 118.384   1.559  1.00  9.73           O  
ATOM   4539  CB  ALA B  72      14.411 120.234   4.108  1.00  9.11           C  
ATOM   4540  N   LYS B  73      12.442 120.240   1.686  1.00  9.93           N  
ATOM   4541  CA  LYS B  73      11.304 119.581   1.004  1.00 10.03           C  
ATOM   4542  C   LYS B  73      11.706 119.172  -0.421  1.00 10.47           C  
ATOM   4543  O   LYS B  73      11.396 118.042  -0.866  1.00 10.37           O  
ATOM   4544  CB  LYS B  73      10.106 120.512   0.972  1.00 11.35           C  
ATOM   4545  CG  LYS B  73       8.846 119.801   0.436  1.00 12.76           C  
ATOM   4546  CD  LYS B  73       7.631 120.683   0.622  1.00 14.06           C  
ATOM   4547  CE  LYS B  73       6.365 119.963   0.133  1.00 19.24           C  
ATOM   4548  NZ  LYS B  73       5.180 120.776   0.474  1.00 22.58           N1+
ATOM   4549  N   GLU B  74      12.427 120.055  -1.096  1.00 10.56           N  
ATOM   4550  CA  GLU B  74      12.867 119.778  -2.471  1.00 11.16           C  
ATOM   4551  C   GLU B  74      13.783 118.564  -2.531  1.00 11.73           C  
ATOM   4552  O   GLU B  74      13.700 117.745  -3.476  1.00 12.45           O  
ATOM   4553  CB  GLU B  74      13.567 121.006  -3.057  1.00 10.65           C  
ATOM   4554  CG  GLU B  74      13.978 120.791  -4.539  1.00 13.86           C  
ATOM   4555  CD  GLU B  74      14.618 122.008  -5.131  1.00 15.28           C  
ATOM   4556  OE1 GLU B  74      15.574 121.804  -5.893  1.00 16.44           O  
ATOM   4557  OE2 GLU B  74      14.160 123.154  -4.824  1.00 17.79           O1-
ATOM   4558  N   LEU B  75      14.609 118.395  -1.487  1.00  9.42           N  
ATOM   4559  CA  LEU B  75      15.525 117.279  -1.375  1.00  8.97           C  
ATOM   4560  C   LEU B  75      14.849 115.997  -0.855  1.00  9.44           C  
ATOM   4561  O   LEU B  75      15.535 114.986  -0.750  1.00 11.46           O  
ATOM   4562  CB  LEU B  75      16.695 117.637  -0.435  1.00 10.93           C  
ATOM   4563  CG  LEU B  75      17.521 118.871  -0.855  1.00  9.56           C  
ATOM   4564  CD1 LEU B  75      18.441 119.283   0.319  1.00 10.27           C  
ATOM   4565  CD2 LEU B  75      18.356 118.520  -2.118  1.00 11.82           C  
ATOM   4566  N   GLY B  76      13.548 116.044  -0.559  1.00  9.68           N  
ATOM   4567  CA  GLY B  76      12.790 114.811  -0.231  1.00 10.89           C  
ATOM   4568  C   GLY B  76      12.663 114.549   1.256  1.00 11.29           C  
ATOM   4569  O   GLY B  76      12.284 113.452   1.653  1.00 12.94           O  
ATOM   4570  N   LEU B  77      12.923 115.560   2.062  1.00 10.64           N  
ATOM   4571  CA  LEU B  77      12.858 115.396   3.537  1.00  9.71           C  
ATOM   4572  C   LEU B  77      11.487 115.783   4.075  1.00 11.91           C  
ATOM   4573  O   LEU B  77      10.741 116.557   3.439  1.00 13.27           O  
ATOM   4574  CB  LEU B  77      13.950 116.255   4.218  1.00 10.74           C  
ATOM   4575  CG  LEU B  77      15.380 115.965   3.717  1.00 13.51           C  
ATOM   4576  CD1 LEU B  77      16.367 116.792   4.471  1.00 18.66           C  
ATOM   4577  CD2 LEU B  77      15.709 114.461   3.873  1.00 14.38           C  
ATOM   4578  N   GLU B  78      11.170 115.251   5.254  1.00 11.76           N  
ATOM   4579  CA  GLU B  78       9.888 115.512   5.960  1.00 12.96           C  
ATOM   4580  C   GLU B  78      10.249 115.948   7.363  1.00 11.00           C  
ATOM   4581  O   GLU B  78      11.338 115.662   7.809  1.00 11.77           O  
ATOM   4582  CB  GLU B  78       9.036 114.235   6.102  1.00 13.74           C  
ATOM   4583  CG  GLU B  78       8.668 113.578   4.752  1.00 22.62           C  
ATOM   4584  CD  GLU B  78       7.569 114.298   4.019  1.00 31.62           C  
ATOM   4585  OE1 GLU B  78       7.503 114.154   2.771  1.00 34.20           O  
ATOM   4586  OE2 GLU B  78       6.753 115.004   4.665  1.00 37.57           O1-
ATOM   4587  N   THR B  79       9.336 116.674   8.004  1.00 12.26           N  
ATOM   4588  CA  THR B  79       9.569 117.009   9.443  1.00 12.35           C  
ATOM   4589  C   THR B  79       8.583 116.265  10.325  1.00 13.24           C  
ATOM   4590  O   THR B  79       7.558 115.724   9.872  1.00 14.59           O  
ATOM   4591  CB  THR B  79       9.405 118.512   9.751  1.00 13.50           C  
ATOM   4592  CG2 THR B  79      10.404 119.381   9.003  1.00 13.87           C  
ATOM   4593  OG1 THR B  79       8.069 118.928   9.450  1.00 15.18           O  
ATOM   4594  N   TYR B  80       8.885 116.238  11.630  1.00 12.11           N  
ATOM   4595  CA  TYR B  80       7.902 115.838  12.614  1.00 12.00           C  
ATOM   4596  C   TYR B  80       8.000 116.810  13.776  1.00 11.78           C  
ATOM   4597  O   TYR B  80       8.995 117.539  13.907  1.00 10.38           O  
ATOM   4598  CB  TYR B  80       8.125 114.407  13.090  1.00 12.74           C  
ATOM   4599  CG  TYR B  80       9.340 114.199  13.953  1.00 12.66           C  
ATOM   4600  CD1 TYR B  80       9.235 114.232  15.357  1.00 15.27           C  
ATOM   4601  CD2 TYR B  80      10.579 113.969  13.383  1.00 15.54           C  
ATOM   4602  CE1 TYR B  80      10.326 114.011  16.162  1.00 18.35           C  
ATOM   4603  CE2 TYR B  80      11.696 113.731  14.166  1.00 18.22           C  
ATOM   4604  CZ  TYR B  80      11.563 113.776  15.568  1.00 19.82           C  
ATOM   4605  OH  TYR B  80      12.632 113.583  16.375  1.00 22.54           O  
ATOM   4606  N   LYS B  81       6.961 116.811  14.604  1.00 11.05           N  
ATOM   4607  CA  LYS B  81       6.888 117.778  15.719  1.00 11.34           C  
ATOM   4608  C   LYS B  81       7.566 117.256  16.967  1.00 11.87           C  
ATOM   4609  O   LYS B  81       7.362 116.122  17.403  1.00 12.40           O  
ATOM   4610  CB  LYS B  81       5.409 118.076  16.038  1.00 12.45           C  
ATOM   4611  CG  LYS B  81       4.726 118.986  15.075  1.00 13.33           C  
ATOM   4612  CD  LYS B  81       3.234 119.049  15.475  1.00 20.31           C  
ATOM   4613  CE  LYS B  81       2.408 119.950  14.631  1.00 25.35           C  
ATOM   4614  NZ  LYS B  81       1.026 119.900  15.268  1.00 25.84           N1+
ATOM   4615  N   VAL B  82       8.397 118.122  17.540  1.00  9.47           N  
ATOM   4616  CA  VAL B  82       9.012 117.875  18.830  1.00  9.68           C  
ATOM   4617  C   VAL B  82       7.883 117.714  19.846  1.00 10.44           C  
ATOM   4618  O   VAL B  82       6.915 118.491  19.833  1.00 11.34           O  
ATOM   4619  CB  VAL B  82       9.892 119.071  19.244  1.00  8.84           C  
ATOM   4620  CG1 VAL B  82      10.373 118.902  20.713  1.00  9.92           C  
ATOM   4621  CG2 VAL B  82      11.097 119.157  18.286  1.00 11.63           C  
ATOM   4622  N   ASN B  83       7.994 116.701  20.728  1.00  9.63           N  
ATOM   4623  CA  ASN B  83       6.872 116.468  21.652  1.00  9.80           C  
ATOM   4624  C   ASN B  83       6.646 117.641  22.634  1.00 10.55           C  
ATOM   4625  O   ASN B  83       7.536 117.941  23.452  1.00 11.38           O  
ATOM   4626  CB  ASN B  83       7.093 115.163  22.452  1.00  9.67           C  
ATOM   4627  CG  ASN B  83       5.927 114.885  23.369  1.00 10.12           C  
ATOM   4628  ND2 ASN B  83       6.203 114.745  24.659  1.00  9.57           N  
ATOM   4629  OD1 ASN B  83       4.762 114.855  22.916  1.00 10.92           O  
ATOM   4630  N   GLU B  84       5.446 118.241  22.611  1.00 10.21           N  
ATOM   4631  CA  GLU B  84       5.078 119.268  23.591  1.00 10.23           C  
ATOM   4632  C   GLU B  84       3.624 119.101  24.031  1.00 11.37           C  
ATOM   4633  O   GLU B  84       2.948 120.061  24.310  1.00 12.37           O  
ATOM   4634  CB  GLU B  84       5.359 120.696  23.068  1.00 11.65           C  
ATOM   4635  CG  GLU B  84       5.605 121.659  24.264  1.00 12.71           C  
ATOM   4636  CD  GLU B  84       5.784 123.105  23.868  1.00 15.49           C  
ATOM   4637  OE1 GLU B  84       5.194 123.526  22.842  1.00 15.86           O  
ATOM   4638  OE2 GLU B  84       6.526 123.815  24.578  1.00 13.20           O1-
ATOM   4639  N   VAL B  85       3.176 117.848  24.058  1.00  9.95           N  
ATOM   4640  CA  VAL B  85       1.766 117.564  24.395  1.00 11.26           C  
ATOM   4641  C   VAL B  85       1.524 117.783  25.874  1.00 11.14           C  
ATOM   4642  O   VAL B  85       0.555 118.480  26.237  1.00 12.34           O  
ATOM   4643  CB  VAL B  85       1.423 116.116  24.040  1.00 10.97           C  
ATOM   4644  CG1 VAL B  85       0.013 115.737  24.556  1.00 12.77           C  
ATOM   4645  CG2 VAL B  85       1.514 115.939  22.515  1.00 12.81           C  
ATOM   4646  N   GLU B  86       2.427 117.275  26.707  1.00 10.61           N  
ATOM   4647  CA  GLU B  86       2.246 117.335  28.178  1.00 10.46           C  
ATOM   4648  C   GLU B  86       2.909 118.586  28.772  1.00 10.42           C  
ATOM   4649  O   GLU B  86       3.290 119.503  28.025  1.00 11.68           O  
ATOM   4650  CB  GLU B  86       2.785 116.066  28.842  1.00 10.16           C  
ATOM   4651  CG  GLU B  86       2.313 114.741  28.215  1.00 11.39           C  
ATOM   4652  CD  GLU B  86       3.069 114.278  26.957  1.00 13.81           C  
ATOM   4653  OE1 GLU B  86       3.975 114.988  26.452  1.00 10.36           O  
ATOM   4654  OE2 GLU B  86       2.769 113.152  26.483  1.00 15.54           O1-
ATOM   4655  N   ARG B  87       3.067 118.624  30.106  1.00  9.31           N  
ATOM   4656  CA  ARG B  87       3.515 119.868  30.755  1.00  9.56           C  
ATOM   4657  C   ARG B  87       5.029 120.048  30.658  1.00  8.32           C  
ATOM   4658  O   ARG B  87       5.793 119.079  30.720  1.00 10.01           O  
ATOM   4659  CB  ARG B  87       3.127 119.880  32.224  1.00 10.54           C  
ATOM   4660  CG  ARG B  87       1.622 119.725  32.394  1.00 10.58           C  
ATOM   4661  CD  ARG B  87       1.299 119.491  33.866  1.00 11.37           C  
ATOM   4662  NE  ARG B  87       1.833 118.224  34.343  1.00 11.54           N  
ATOM   4663  CZ  ARG B  87       1.837 117.851  35.633  1.00 12.72           C  
ATOM   4664  NH1 ARG B  87       1.360 118.692  36.581  1.00 15.82           N1+
ATOM   4665  NH2 ARG B  87       2.326 116.656  35.974  1.00 13.43           N  
ATOM   4666  N   LEU B  88       5.448 121.298  30.577  1.00  9.80           N  
ATOM   4667  CA  LEU B  88       6.839 121.659  30.660  1.00  9.29           C  
ATOM   4668  C   LEU B  88       7.189 121.772  32.137  1.00  9.61           C  
ATOM   4669  O   LEU B  88       6.294 121.898  32.973  1.00 11.10           O  
ATOM   4670  CB  LEU B  88       7.048 123.047  30.022  1.00  8.83           C  
ATOM   4671  CG  LEU B  88       6.901 123.130  28.494  1.00  9.54           C  
ATOM   4672  CD1 LEU B  88       5.455 122.994  28.081  1.00 12.02           C  
ATOM   4673  CD2 LEU B  88       7.426 124.529  28.067  1.00 11.70           C  
ATOM   4674  N   ILE B  89       8.479 121.737  32.462  1.00  8.28           N  
ATOM   4675  CA  ILE B  89       8.909 121.921  33.841  1.00  9.15           C  
ATOM   4676  C   ILE B  89       9.886 123.090  33.995  1.00  8.80           C  
ATOM   4677  O   ILE B  89      10.843 123.199  33.243  1.00  9.73           O  
ATOM   4678  CB  ILE B  89       9.602 120.641  34.375  1.00 10.04           C  
ATOM   4679  CG1 ILE B  89       8.580 119.502  34.526  1.00 10.28           C  
ATOM   4680  CG2 ILE B  89      10.337 120.918  35.771  1.00  9.75           C  
ATOM   4681  CD1 ILE B  89       9.283 118.149  34.720  1.00 11.08           C  
ATOM   4682  N   HIS B  90       9.678 123.931  35.028  1.00  9.23           N  
ATOM   4683  CA  HIS B  90      10.696 124.861  35.452  1.00  8.50           C  
ATOM   4684  C   HIS B  90      11.202 124.379  36.804  1.00 10.18           C  
ATOM   4685  O   HIS B  90      10.397 124.299  37.752  1.00 10.66           O  
ATOM   4686  CB  HIS B  90      10.078 126.273  35.596  1.00 10.27           C  
ATOM   4687  CG  HIS B  90      11.094 127.339  35.849  1.00 11.43           C  
ATOM   4688  CD2 HIS B  90      12.429 127.390  35.594  1.00 11.16           C  
ATOM   4689  ND1 HIS B  90      10.764 128.546  36.436  1.00 16.44           N  
ATOM   4690  CE1 HIS B  90      11.855 129.291  36.530  1.00 15.76           C  
ATOM   4691  NE2 HIS B  90      12.878 128.621  36.030  1.00 14.87           N  
ATOM   4692  N   HIS B  91      12.496 124.078  36.870  1.00  9.49           N  
ATOM   4693  CA  HIS B  91      13.102 123.607  38.115  1.00 10.06           C  
ATOM   4694  C   HIS B  91      13.893 124.743  38.724  1.00 13.42           C  
ATOM   4695  O   HIS B  91      14.838 125.215  38.129  1.00 13.69           O  
ATOM   4696  CB  HIS B  91      13.986 122.371  37.829  1.00 10.58           C  
ATOM   4697  CG  HIS B  91      14.429 121.645  39.070  1.00 10.64           C  
ATOM   4698  CD2 HIS B  91      15.573 121.718  39.788  1.00 13.64           C  
ATOM   4699  ND1 HIS B  91      13.651 120.681  39.670  1.00 11.84           N  
ATOM   4700  CE1 HIS B  91      14.292 120.197  40.730  1.00 13.27           C  
ATOM   4701  NE2 HIS B  91      15.458 120.807  40.819  1.00 13.87           N  
ATOM   4702  N   VAL B  92      13.500 125.172  39.912  1.00 16.01           N  
ATOM   4703  CA  VAL B  92      14.123 126.365  40.511  1.00 19.99           C  
ATOM   4704  C   VAL B  92      14.237 126.108  42.000  1.00 20.15           C  
ATOM   4705  O   VAL B  92      13.313 125.572  42.619  1.00 19.40           O  
ATOM   4706  CB  VAL B  92      13.307 127.681  40.237  1.00 21.04           C  
ATOM   4707  CG1 VAL B  92      11.834 127.446  40.205  1.00 23.48           C  
ATOM   4708  CG2 VAL B  92      13.595 128.761  41.310  1.00 24.27           C  
ATOM   4709  N   LYS B  93      15.404 126.475  42.520  1.00 22.16           N  
ATOM   4710  CA  LYS B  93      15.727 126.284  43.942  1.00 24.37           C  
ATOM   4711  C   LYS B  93      15.317 124.886  44.388  1.00 24.19           C  
ATOM   4712  O   LYS B  93      14.622 124.691  45.396  1.00 25.41           O  
ATOM   4713  CB  LYS B  93      15.110 127.396  44.816  1.00 25.11           C  
ATOM   4714  CG  LYS B  93      15.407 128.833  44.344  1.00 29.04           C  
ATOM   4715  CD  LYS B  93      16.646 129.470  45.000  1.00 35.37           C  
ATOM   4716  CE  LYS B  93      17.927 129.207  44.203  1.00 38.36           C  
ATOM   4717  NZ  LYS B  93      18.833 130.400  44.161  1.00 40.34           N1+
ATOM   4718  N   GLY B  94      15.705 123.911  43.568  1.00 22.73           N  
ATOM   4719  CA  GLY B  94      15.582 122.505  43.928  1.00 21.08           C  
ATOM   4720  C   GLY B  94      14.209 121.869  43.843  1.00 19.49           C  
ATOM   4721  O   GLY B  94      14.006 120.792  44.390  1.00 19.77           O  
ATOM   4722  N   LYS B  95      13.255 122.519  43.170  1.00 18.38           N  
ATOM   4723  CA  LYS B  95      11.905 121.980  43.063  1.00 16.43           C  
ATOM   4724  C   LYS B  95      11.370 122.148  41.634  1.00 15.71           C  
ATOM   4725  O   LYS B  95      11.628 123.181  41.021  1.00 14.54           O  
ATOM   4726  CB  LYS B  95      10.979 122.709  44.064  1.00 18.28           C  
ATOM   4727  CG  LYS B  95       9.599 122.205  44.141  1.00 22.56           C  
ATOM   4728  CD  LYS B  95       8.850 122.874  45.334  1.00 27.64           C  
ATOM   4729  CE  LYS B  95       7.349 122.774  45.119  1.00 32.56           C  
ATOM   4730  NZ  LYS B  95       6.942 121.348  44.897  1.00 34.56           N1+
ATOM   4731  N   SER B  96      10.592 121.168  41.163  1.00 13.74           N  
ATOM   4732  CA  SER B  96       9.961 121.234  39.840  1.00 13.57           C  
ATOM   4733  C   SER B  96       8.575 121.849  39.896  1.00 14.32           C  
ATOM   4734  O   SER B  96       7.706 121.467  40.707  1.00 15.27           O  
ATOM   4735  CB  SER B  96       9.916 119.867  39.175  1.00 12.41           C  
ATOM   4736  OG  SER B  96      11.251 119.452  38.947  1.00 11.54           O  
ATOM   4737  N   TYR B  97       8.361 122.801  38.996  1.00 12.35           N  
ATOM   4738  CA  TYR B  97       7.086 123.445  38.840  1.00 11.49           C  
ATOM   4739  C   TYR B  97       6.550 123.226  37.425  1.00 12.55           C  
ATOM   4740  O   TYR B  97       7.038 123.840  36.480  1.00 12.45           O  
ATOM   4741  CB  TYR B  97       7.243 124.959  39.078  1.00 11.98           C  
ATOM   4742  CG  TYR B  97       7.686 125.250  40.497  1.00 13.10           C  
ATOM   4743  CD1 TYR B  97       9.031 125.332  40.786  1.00 13.36           C  
ATOM   4744  CD2 TYR B  97       6.754 125.436  41.536  1.00 16.91           C  
ATOM   4745  CE1 TYR B  97       9.498 125.594  42.075  1.00 17.88           C  
ATOM   4746  CE2 TYR B  97       7.207 125.711  42.835  1.00 20.01           C  
ATOM   4747  CZ  TYR B  97       8.577 125.785  43.088  1.00 19.18           C  
ATOM   4748  OH  TYR B  97       9.080 126.038  44.360  1.00 21.75           O  
ATOM   4749  N   PRO B  98       5.539 122.378  37.267  1.00 13.32           N  
ATOM   4750  CA  PRO B  98       5.077 122.129  35.905  1.00 13.63           C  
ATOM   4751  C   PRO B  98       4.247 123.294  35.373  1.00 14.38           C  
ATOM   4752  O   PRO B  98       3.576 124.006  36.163  1.00 15.31           O  
ATOM   4753  CB  PRO B  98       4.251 120.835  36.059  1.00 15.08           C  
ATOM   4754  CG  PRO B  98       4.733 120.249  37.387  1.00 15.78           C  
ATOM   4755  CD  PRO B  98       4.889 121.468  38.229  1.00 14.43           C  
ATOM   4756  N   PHE B  99       4.300 123.550  34.065  1.00 14.09           N  
ATOM   4757  CA  PHE B  99       3.528 124.642  33.479  1.00 15.23           C  
ATOM   4758  C   PHE B  99       3.226 124.365  32.033  1.00 16.52           C  
ATOM   4759  O   PHE B  99       3.789 123.437  31.425  1.00 14.34           O  
ATOM   4760  CB  PHE B  99       4.249 125.995  33.621  1.00 15.04           C  
ATOM   4761  CG  PHE B  99       5.476 126.132  32.785  1.00 14.19           C  
ATOM   4762  CD1 PHE B  99       5.450 126.828  31.585  1.00 13.51           C  
ATOM   4763  CD2 PHE B  99       6.689 125.550  33.187  1.00 11.98           C  
ATOM   4764  CE1 PHE B  99       6.615 126.973  30.802  1.00 12.81           C  
ATOM   4765  CE2 PHE B  99       7.854 125.659  32.398  1.00 11.61           C  
ATOM   4766  CZ  PHE B  99       7.817 126.379  31.205  1.00 11.26           C  
ATOM   4767  N   ARG B 100       2.321 125.181  31.494  1.00 18.37           N  
ATOM   4768  CA  ARG B 100       2.012 125.148  30.062  1.00 21.52           C  
ATOM   4769  C   ARG B 100       2.163 126.543  29.491  1.00 22.67           C  
ATOM   4770  O   ARG B 100       2.162 127.555  30.239  1.00 21.89           O  
ATOM   4771  CB  ARG B 100       0.606 124.568  29.799  1.00 22.28           C  
ATOM   4772  CG  ARG B 100       0.365 123.101  30.344  1.00 24.47           C  
ATOM   4773  CD  ARG B 100      -1.031 122.546  29.933  1.00 27.63           C  
ATOM   4774  NE  ARG B 100      -1.456 121.403  30.749  1.00 29.40           N  
ATOM   4775  CZ  ARG B 100      -1.276 120.114  30.427  1.00 28.78           C  
ATOM   4776  NH1 ARG B 100      -0.651 119.787  29.276  1.00 27.38           N1+
ATOM   4777  NH2 ARG B 100      -1.726 119.149  31.266  1.00 24.37           N  
ATOM   4778  N   GLY B 101       2.267 126.624  28.164  1.00 24.28           N  
ATOM   4779  CA  GLY B 101       2.529 127.907  27.512  1.00 26.35           C  
ATOM   4780  C   GLY B 101       4.021 128.160  27.490  1.00 28.03           C  
ATOM   4781  O   GLY B 101       4.791 127.297  27.932  1.00 28.31           O  
ATOM   4782  N   PRO B 102       4.460 129.334  26.986  1.00 28.64           N  
ATOM   4783  CA  PRO B 102       5.886 129.390  26.659  1.00 29.25           C  
ATOM   4784  C   PRO B 102       6.811 129.914  27.769  1.00 28.92           C  
ATOM   4785  O   PRO B 102       8.008 129.637  27.716  1.00 28.55           O  
ATOM   4786  CB  PRO B 102       5.932 130.332  25.438  1.00 29.41           C  
ATOM   4787  CG  PRO B 102       4.548 131.060  25.407  1.00 30.10           C  
ATOM   4788  CD  PRO B 102       3.755 130.578  26.585  1.00 29.83           C  
ATOM   4789  N   PHE B 103       6.277 130.684  28.724  1.00 27.35           N  
ATOM   4790  CA APHE B 103       7.069 131.185  29.853  0.50 26.92           C  
ATOM   4791  CA BPHE B 103       7.052 131.233  29.835  0.50 26.42           C  
ATOM   4792  C   PHE B 103       6.569 130.616  31.158  1.00 25.84           C  
ATOM   4793  O   PHE B 103       5.375 130.460  31.336  1.00 24.73           O  
ATOM   4794  CB APHE B 103       7.042 132.707  29.930  0.50 27.10           C  
ATOM   4795  CB BPHE B 103       6.890 132.757  29.864  0.50 26.28           C  
ATOM   4796  CG APHE B 103       7.809 133.364  28.843  0.50 28.71           C  
ATOM   4797  CG BPHE B 103       7.225 133.437  28.555  0.50 25.49           C  
ATOM   4798  CD1APHE B 103       7.159 134.088  27.865  0.50 27.78           C  
ATOM   4799  CD1BPHE B 103       8.472 134.022  28.370  0.50 24.19           C  
ATOM   4800  CD2APHE B 103       9.181 133.236  28.783  0.50 27.72           C  
ATOM   4801  CD2BPHE B 103       6.304 133.492  27.520  0.50 23.13           C  
ATOM   4802  CE1APHE B 103       7.872 134.685  26.851  0.50 29.52           C  
ATOM   4803  CE1BPHE B 103       8.791 134.637  27.187  0.50 22.79           C  
ATOM   4804  CE2APHE B 103       9.888 133.816  27.761  0.50 28.20           C  
ATOM   4805  CE2BPHE B 103       6.615 134.115  26.327  0.50 22.47           C  
ATOM   4806  CZ APHE B 103       9.237 134.547  26.800  0.50 28.44           C  
ATOM   4807  CZ BPHE B 103       7.865 134.682  26.156  0.50 23.75           C  
ATOM   4808  N   PRO B 104       7.499 130.271  32.095  1.00 24.88           N  
ATOM   4809  CA  PRO B 104       6.961 129.731  33.353  1.00 25.30           C  
ATOM   4810  C   PRO B 104       6.156 130.773  34.120  1.00 25.55           C  
ATOM   4811  O   PRO B 104       6.504 131.934  34.077  1.00 26.54           O  
ATOM   4812  CB  PRO B 104       8.216 129.339  34.160  1.00 25.29           C  
ATOM   4813  CG  PRO B 104       9.327 129.333  33.208  1.00 25.20           C  
ATOM   4814  CD  PRO B 104       8.971 130.241  32.066  1.00 25.28           C  
ATOM   4815  N   PRO B 105       5.086 130.359  34.814  1.00 26.69           N  
ATOM   4816  CA  PRO B 105       4.280 131.309  35.594  1.00 25.76           C  
ATOM   4817  C   PRO B 105       5.109 131.910  36.737  1.00 24.93           C  
ATOM   4818  O   PRO B 105       6.043 131.283  37.238  1.00 24.23           O  
ATOM   4819  CB  PRO B 105       3.161 130.436  36.189  1.00 27.07           C  
ATOM   4820  CG  PRO B 105       3.220 129.115  35.438  1.00 27.28           C  
ATOM   4821  CD  PRO B 105       4.632 128.969  34.995  1.00 27.10           C  
ATOM   4822  N   VAL B 106       4.791 133.153  37.077  1.00 23.95           N  
ATOM   4823  CA  VAL B 106       5.388 133.848  38.203  1.00 24.06           C  
ATOM   4824  C   VAL B 106       4.197 134.238  39.065  1.00 24.21           C  
ATOM   4825  O   VAL B 106       3.247 134.801  38.550  1.00 23.07           O  
ATOM   4826  CB  VAL B 106       6.095 135.160  37.680  1.00 23.84           C  
ATOM   4827  CG1 VAL B 106       6.756 135.862  38.760  1.00 25.88           C  
ATOM   4828  CG2 VAL B 106       7.108 134.812  36.540  1.00 25.60           C  
ATOM   4829  N   TRP B 107       4.258 133.989  40.369  1.00 26.21           N  
ATOM   4830  CA  TRP B 107       3.087 134.306  41.197  1.00 28.93           C  
ATOM   4831  C   TRP B 107       3.179 135.585  42.056  1.00 28.48           C  
ATOM   4832  O   TRP B 107       2.195 136.340  42.162  1.00 30.00           O  
ATOM   4833  CB  TRP B 107       2.672 133.071  42.011  1.00 30.42           C  
ATOM   4834  CG  TRP B 107       2.045 132.035  41.116  1.00 33.99           C  
ATOM   4835  CD1 TRP B 107       2.674 130.983  40.507  1.00 35.37           C  
ATOM   4836  CD2 TRP B 107       0.675 131.993  40.692  1.00 37.51           C  
ATOM   4837  CE2 TRP B 107       0.536 130.869  39.840  1.00 38.80           C  
ATOM   4838  CE3 TRP B 107      -0.458 132.788  40.966  1.00 39.02           C  
ATOM   4839  NE1 TRP B 107       1.769 130.272  39.742  1.00 38.62           N  
ATOM   4840  CZ2 TRP B 107      -0.694 130.519  39.253  1.00 40.87           C  
ATOM   4841  CZ3 TRP B 107      -1.683 132.437  40.386  1.00 39.97           C  
ATOM   4842  CH2 TRP B 107      -1.789 131.314  39.538  1.00 40.66           C  
ATOM   4843  N   ASN B 108       4.344 135.838  42.642  1.00 26.95           N  
ATOM   4844  CA  ASN B 108       4.542 137.052  43.435  1.00 26.02           C  
ATOM   4845  C   ASN B 108       4.322 138.256  42.524  1.00 24.90           C  
ATOM   4846  O   ASN B 108       4.843 138.284  41.391  1.00 23.15           O  
ATOM   4847  CB  ASN B 108       5.947 137.064  44.054  1.00 26.71           C  
ATOM   4848  CG  ASN B 108       6.232 138.330  44.892  1.00 32.20           C  
ATOM   4849  ND2 ASN B 108       6.167 138.173  46.220  1.00 35.76           N  
ATOM   4850  OD1 ASN B 108       6.532 139.424  44.363  1.00 35.14           O  
ATOM   4851  N   PRO B 109       3.555 139.260  42.986  1.00 23.38           N  
ATOM   4852  CA  PRO B 109       3.184 140.385  42.133  1.00 22.84           C  
ATOM   4853  C   PRO B 109       4.385 141.247  41.686  1.00 21.21           C  
ATOM   4854  O   PRO B 109       4.385 141.729  40.568  1.00 20.40           O  
ATOM   4855  CB  PRO B 109       2.212 141.194  43.017  1.00 23.71           C  
ATOM   4856  CG  PRO B 109       2.592 140.814  44.385  1.00 23.07           C  
ATOM   4857  CD  PRO B 109       2.859 139.339  44.287  1.00 24.21           C  
ATOM   4858  N   ILE B 110       5.395 141.410  42.533  1.00 19.81           N  
ATOM   4859  CA  ILE B 110       6.564 142.248  42.168  1.00 20.32           C  
ATOM   4860  C   ILE B 110       7.394 141.518  41.107  1.00 19.05           C  
ATOM   4861  O   ILE B 110       7.786 142.089  40.069  1.00 18.18           O  
ATOM   4862  CB  ILE B 110       7.417 142.594  43.408  1.00 21.03           C  
ATOM   4863  CG1 ILE B 110       6.611 143.462  44.401  1.00 23.60           C  
ATOM   4864  CG2 ILE B 110       8.774 143.250  43.036  1.00 22.66           C  
ATOM   4865  CD1 ILE B 110       5.587 144.390  43.764  1.00 25.01           C  
ATOM   4866  N   THR B 111       7.658 140.251  41.388  1.00 18.53           N  
ATOM   4867  CA  THR B 111       8.366 139.386  40.444  1.00 18.43           C  
ATOM   4868  C   THR B 111       7.591 139.312  39.139  1.00 17.09           C  
ATOM   4869  O   THR B 111       8.186 139.389  38.046  1.00 16.14           O  
ATOM   4870  CB  THR B 111       8.515 138.005  41.045  1.00 19.33           C  
ATOM   4871  CG2 THR B 111       9.609 137.282  40.359  1.00 21.93           C  
ATOM   4872  OG1 THR B 111       8.912 138.169  42.420  1.00 25.95           O  
ATOM   4873  N   TYR B 112       6.274 139.169  39.208  1.00 15.88           N  
ATOM   4874  CA  TYR B 112       5.482 139.188  37.990  1.00 15.67           C  
ATOM   4875  C   TYR B 112       5.696 140.429  37.114  1.00 14.35           C  
ATOM   4876  O   TYR B 112       5.868 140.314  35.896  1.00 14.85           O  
ATOM   4877  CB  TYR B 112       3.986 139.018  38.342  1.00 16.10           C  
ATOM   4878  CG  TYR B 112       3.084 138.801  37.184  1.00 20.37           C  
ATOM   4879  CD1 TYR B 112       2.676 139.861  36.374  1.00 23.04           C  
ATOM   4880  CD2 TYR B 112       2.545 137.529  36.959  1.00 27.43           C  
ATOM   4881  CE1 TYR B 112       1.800 139.651  35.310  1.00 30.73           C  
ATOM   4882  CE2 TYR B 112       1.678 137.304  35.930  1.00 31.45           C  
ATOM   4883  CZ  TYR B 112       1.312 138.358  35.098  1.00 33.32           C  
ATOM   4884  OH  TYR B 112       0.426 138.081  34.092  1.00 36.45           O  
ATOM   4885  N   LEU B 113       5.646 141.622  37.705  1.00 14.06           N  
ATOM   4886  CA  LEU B 113       5.849 142.852  36.946  1.00 14.07           C  
ATOM   4887  C   LEU B 113       7.276 142.885  36.362  1.00 13.22           C  
ATOM   4888  O   LEU B 113       7.462 143.271  35.214  1.00 14.30           O  
ATOM   4889  CB  LEU B 113       5.684 144.066  37.860  1.00 15.35           C  
ATOM   4890  CG  LEU B 113       4.252 144.311  38.390  1.00 16.47           C  
ATOM   4891  CD1 LEU B 113       4.314 145.538  39.332  1.00 18.19           C  
ATOM   4892  CD2 LEU B 113       3.296 144.523  37.236  1.00 16.45           C  
ATOM   4893  N   ASP B 114       8.233 142.439  37.167  1.00 13.55           N  
ATOM   4894  CA  ASP B 114       9.669 142.453  36.737  1.00 12.91           C  
ATOM   4895  C   ASP B 114       9.872 141.518  35.557  1.00 13.86           C  
ATOM   4896  O   ASP B 114      10.496 141.926  34.577  1.00 12.86           O  
ATOM   4897  CB  ASP B 114      10.591 142.099  37.881  1.00 14.25           C  
ATOM   4898  CG  ASP B 114      12.041 142.557  37.656  1.00 11.94           C  
ATOM   4899  OD1 ASP B 114      12.258 143.730  37.291  1.00 15.34           O  
ATOM   4900  OD2 ASP B 114      12.904 141.759  37.950  1.00 15.76           O1-
ATOM   4901  N   HIS B 115       9.363 140.292  35.647  1.00 13.87           N  
ATOM   4902  CA  HIS B 115       9.500 139.335  34.520  1.00 12.99           C  
ATOM   4903  C   HIS B 115       8.771 139.830  33.299  1.00 13.05           C  
ATOM   4904  O   HIS B 115       9.321 139.815  32.177  1.00 12.15           O  
ATOM   4905  CB  HIS B 115       8.902 137.974  34.888  1.00 13.80           C  
ATOM   4906  CG  HIS B 115       9.783 137.096  35.733  1.00 13.28           C  
ATOM   4907  CD2 HIS B 115      10.241 137.217  37.003  1.00 13.09           C  
ATOM   4908  ND1 HIS B 115      10.218 135.864  35.294  1.00 15.91           N  
ATOM   4909  CE1 HIS B 115      10.913 135.267  36.248  1.00 16.80           C  
ATOM   4910  NE2 HIS B 115      10.953 136.072  37.292  1.00 14.87           N  
ATOM   4911  N   ASN B 116       7.527 140.295  33.469  1.00 12.71           N  
ATOM   4912  CA  ASN B 116       6.783 140.771  32.339  1.00 13.00           C  
ATOM   4913  C   ASN B 116       7.522 141.910  31.617  1.00 12.38           C  
ATOM   4914  O   ASN B 116       7.643 141.913  30.389  1.00 13.58           O  
ATOM   4915  CB  ASN B 116       5.401 141.251  32.759  1.00 13.63           C  
ATOM   4916  CG  ASN B 116       4.602 141.785  31.586  1.00 14.03           C  
ATOM   4917  ND2 ASN B 116       4.192 140.899  30.703  1.00 13.02           N  
ATOM   4918  OD1 ASN B 116       4.380 143.007  31.475  1.00 16.64           O  
ATOM   4919  N   ASN B 117       8.066 142.840  32.404  1.00 11.86           N  
ATOM   4920  CA  ASN B 117       8.769 143.983  31.847  1.00 11.47           C  
ATOM   4921  C   ASN B 117      10.066 143.560  31.131  1.00 11.96           C  
ATOM   4922  O   ASN B 117      10.438 144.166  30.111  1.00 12.56           O  
ATOM   4923  CB  ASN B 117       9.100 145.004  32.936  1.00 12.38           C  
ATOM   4924  CG  ASN B 117       9.808 146.228  32.379  1.00 12.33           C  
ATOM   4925  ND2 ASN B 117       9.106 147.009  31.579  1.00 10.10           N  
ATOM   4926  OD1 ASN B 117      11.040 146.416  32.628  1.00 15.66           O  
ATOM   4927  N   PHE B 118      10.708 142.500  31.623  1.00 11.45           N  
ATOM   4928  CA  PHE B 118      12.011 142.102  31.027  1.00 12.34           C  
ATOM   4929  C   PHE B 118      11.783 141.677  29.585  1.00 12.29           C  
ATOM   4930  O   PHE B 118      12.456 142.188  28.639  1.00 11.74           O  
ATOM   4931  CB  PHE B 118      12.710 140.985  31.794  1.00 13.78           C  
ATOM   4932  CG  PHE B 118      13.741 140.263  30.963  1.00 16.26           C  
ATOM   4933  CD1 PHE B 118      14.947 140.870  30.691  1.00 21.46           C  
ATOM   4934  CD2 PHE B 118      13.449 138.994  30.435  1.00 19.21           C  
ATOM   4935  CE1 PHE B 118      15.903 140.206  29.866  1.00 17.97           C  
ATOM   4936  CE2 PHE B 118      14.385 138.323  29.645  1.00 20.61           C  
ATOM   4937  CZ  PHE B 118      15.595 138.954  29.364  1.00 19.93           C
[truncated: 247,120 more chars]
