# Supplementary material for: Investigation of the Mechanism of Cinnamaldehyde in Irritable Bowel Syndrome Based via Network Pharmacology, Molecular Docking, and Animal Experiments
Source: Pediatr Discov. 2025 Oct 5:e70017. Online ahead of print. doi: 10.1002/pdi3.70017 (PMC13398650; doi:10.1002/pdi3.70017)
Supplement: Supplementary file 1 — Supporting Information S1 [file PDI3-9999-0-s001.zip › Supplementary Materials/Molecular Docking/MAOB/GPQ_out.pdb]

REMARK   4 XXXX COMPLIES WITH FORMAT V. 2.0
HETATM    1  C   UNL     1       5.745 136.869  29.172  1.00  0.00      GPQ_ C  
HETATM    2  C   UNL     1       6.456 136.763  30.367  1.00  0.00      GPQ_ C  
HETATM    3  C   UNL     1       4.525 136.209  29.026  1.00  0.00      GPQ_ C  
HETATM    4  C   UNL     1       5.948 135.996  31.416  1.00  0.00      GPQ_ C  
HETATM    5  C   UNL     1       4.016 135.442  30.075  1.00  0.00      GPQ_ C  
HETATM    6  C   UNL     1       4.727 135.336  31.270  1.00  0.00      GPQ_ C  
HETATM    7  C   UNL     1       6.275 137.668  28.078  1.00  0.00      GPQ_ C  
HETATM    8  C   UNL     1       5.813 137.660  26.809  1.00  0.00      GPQ_ C  
HETATM    9  C   UNL     1       6.460 138.522  25.799  1.00  0.00      GPQ_ C  
HETATM   10  O   UNL     1       7.055 138.055  24.835  1.00  0.00      GPQ_ O  
