# Supplementary material for: Investigation of the Mechanism of Cinnamaldehyde in Irritable Bowel Syndrome Based via Network Pharmacology, Molecular Docking, and Animal Experiments
Source: Pediatr Discov. 2025 Oct 5:e70017. Online ahead of print. doi: 10.1002/pdi3.70017 (PMC13398650; doi:10.1002/pdi3.70017)
Supplement: Supplementary file 1 — Supporting Information S1 [file PDI3-9999-0-s001.zip › Supplementary Materials/Molecular Docking/MAOB/GPQ_out.pdbqt]

MODEL 1
REMARK VINA RESULT:      -7.0      0.000      0.000
REMARK  2 active torsions:
REMARK  status: ('A' for Active; 'I' for Inactive)
REMARK    1  A    between atoms: C_2  and  C_7 
REMARK    2  A    between atoms: C_9  and  C_10 
ROOT
HETATM    1  C   UNL     1       5.745 136.869  29.172  1.00  0.00    -0.036 A 
HETATM    2  C   UNL     1       6.456 136.763  30.367  1.00  0.00     0.011 A 
HETATM    3  C   UNL     1       4.525 136.209  29.026  1.00  0.00     0.011 A 
HETATM    4  C   UNL     1       5.948 135.996  31.416  1.00  0.00     0.001 A 
HETATM    5  C   UNL     1       4.016 135.442  30.075  1.00  0.00     0.001 A 
HETATM    6  C   UNL     1       4.727 135.336  31.270  1.00  0.00     0.000 A 
ENDROOT
BRANCH   1   7
HETATM    7  C   UNL     1       6.275 137.668  28.078  1.00  0.00     0.014 C 
HETATM    8  C   UNL     1       5.813 137.660  26.809  1.00  0.00     0.042 C 
BRANCH   8   9
HETATM    9  C   UNL     1       6.460 138.522  25.799  1.00  0.00     0.258 C 
HETATM   10  O   UNL     1       7.055 138.055  24.835  1.00  0.00    -0.302 OA
ENDBRANCH   8   9
ENDBRANCH   1   7
TORSDOF 2
ENDMDL
MODEL 2
REMARK VINA RESULT:      -6.9      0.695      1.661
REMARK  2 active torsions:
REMARK  status: ('A' for Active; 'I' for Inactive)
REMARK    1  A    between atoms: C_2  and  C_7 
REMARK    2  A    between atoms: C_9  and  C_10 
ROOT
HETATM    1  C   UNL     1       5.265 136.901  28.514  1.00  0.00    -0.036 A 
HETATM    2  C   UNL     1       4.242 136.000  28.810  1.00  0.00     0.011 A 
HETATM    3  C   UNL     1       6.232 137.197  29.474  1.00  0.00     0.011 A 
HETATM    4  C   UNL     1       4.186 135.395  30.066  1.00  0.00     0.001 A 
HETATM    5  C   UNL     1       6.178 136.592  30.730  1.00  0.00     0.001 A 
HETATM    6  C   UNL     1       5.155 135.691  31.026  1.00  0.00     0.000 A 
ENDROOT
BRANCH   1   7
HETATM    7  C   UNL     1       5.323 137.531  27.204  1.00  0.00     0.014 C 
HETATM    8  C   UNL     1       6.441 138.007  26.615  1.00  0.00     0.042 C 
BRANCH   8   9
HETATM    9  C   UNL     1       6.345 138.633  25.280  1.00  0.00     0.258 C 
HETATM   10  O   UNL     1       6.933 138.176  24.307  1.00  0.00    -0.302 OA
ENDBRANCH   8   9
ENDBRANCH   1   7
TORSDOF 2
ENDMDL
MODEL 3
REMARK VINA RESULT:      -6.6      2.967      4.962
REMARK  2 active torsions:
REMARK  status: ('A' for Active; 'I' for Inactive)
REMARK    1  A    between atoms: C_2  and  C_7 
REMARK    2  A    between atoms: C_9  and  C_10 
ROOT
HETATM    1  C   UNL     1       5.497 136.985  28.636  1.00  0.00    -0.036 A 
HETATM    2  C   UNL     1       4.423 136.501  27.889  1.00  0.00     0.011 A 
HETATM    3  C   UNL     1       6.464 137.786  28.028  1.00  0.00     0.011 A 
HETATM    4  C   UNL     1       4.315 136.818  26.535  1.00  0.00     0.001 A 
HETATM    5  C   UNL     1       6.356 138.104  26.674  1.00  0.00     0.001 A 
HETATM    6  C   UNL     1       5.282 137.620  25.927  1.00  0.00     0.000 A 
ENDROOT
BRANCH   1   7
HETATM    7  C   UNL     1       5.609 136.655  30.048  1.00  0.00     0.014 C 
HETATM    8  C   UNL     1       6.144 137.453  30.997  1.00  0.00     0.042 C 
BRANCH   8   9
HETATM    9  C   UNL     1       6.199 136.978  32.395  1.00  0.00     0.258 C 
HETATM   10  O   UNL     1       5.742 137.638  33.321  1.00  0.00    -0.302 OA
ENDBRANCH   8   9
ENDBRANCH   1   7
TORSDOF 2
ENDMDL
MODEL 4
REMARK VINA RESULT:      -6.4      1.540      2.237
REMARK  2 active torsions:
REMARK  status: ('A' for Active; 'I' for Inactive)
REMARK    1  A    between atoms: C_2  and  C_7 
REMARK    2  A    between atoms: C_9  and  C_10 
ROOT
HETATM    1  C   UNL     1       5.065 137.022  28.306  1.00  0.00    -0.036 A 
HETATM    2  C   UNL     1       4.166 136.079  28.803  1.00  0.00     0.011 A 
HETATM    3  C   UNL     1       6.167 137.405  29.071  1.00  0.00     0.011 A 
HETATM    4  C   UNL     1       4.367 135.519  30.065  1.00  0.00     0.001 A 
HETATM    5  C   UNL     1       6.370 136.845  30.332  1.00  0.00     0.001 A 
HETATM    6  C   UNL     1       5.471 135.902  30.829  1.00  0.00     0.000 A 
ENDROOT
BRANCH   1   7
HETATM    7  C   UNL     1       4.854 137.605  26.990  1.00  0.00     0.014 C 
HETATM    8  C   UNL     1       4.212 137.007  25.964  1.00  0.00     0.042 C 
BRANCH   8   9
HETATM    9  C   UNL     1       4.083 137.721  24.677  1.00  0.00     0.258 C 
HETATM   10  O   UNL     1       4.464 137.228  23.622  1.00  0.00    -0.302 OA
ENDBRANCH   8   9
ENDBRANCH   1   7
TORSDOF 2
ENDMDL
MODEL 5
REMARK VINA RESULT:      -6.3     19.281     20.483
REMARK  2 active torsions:
REMARK  status: ('A' for Active; 'I' for Inactive)
REMARK    1  A    between atoms: C_2  and  C_7 
REMARK    2  A    between atoms: C_9  and  C_10 
ROOT
HETATM    1  C   UNL     1      19.649 125.679  18.796  1.00  0.00    -0.036 A 
HETATM    2  C   UNL     1      19.629 126.971  18.270  1.00  0.00     0.011 A 
HETATM    3  C   UNL     1      20.348 124.669  18.135  1.00  0.00     0.011 A 
HETATM    4  C   UNL     1      20.307 127.253  17.084  1.00  0.00     0.001 A 
HETATM    5  C   UNL     1      21.027 124.950  16.950  1.00  0.00     0.001 A 
HETATM    6  C   UNL     1      21.007 126.242  16.424  1.00  0.00     0.000 A 
ENDROOT
BRANCH   1   7
HETATM    7  C   UNL     1      18.942 125.386  20.033  1.00  0.00     0.014 C 
HETATM    8  C   UNL     1      18.063 126.209  20.644  1.00  0.00     0.042 C 
BRANCH   8   9
HETATM    9  C   UNL     1      17.426 125.778  21.906  1.00  0.00     0.258 C 
HETATM   10  O   UNL     1      16.569 126.455  22.462  1.00  0.00    -0.302 OA
ENDBRANCH   8   9
ENDBRANCH   1   7
TORSDOF 2
ENDMDL
MODEL 6
REMARK VINA RESULT:      -6.3      3.557      5.567
REMARK  2 active torsions:
REMARK  status: ('A' for Active; 'I' for Inactive)
REMARK    1  A    between atoms: C_2  and  C_7 
REMARK    2  A    between atoms: C_9  and  C_10 
ROOT
HETATM    1  C   UNL     1       4.939 135.971  30.138  1.00  0.00    -0.036 A 
HETATM    2  C   UNL     1       4.152 135.840  28.994  1.00  0.00     0.011 A 
HETATM    3  C   UNL     1       6.050 136.814  30.127  1.00  0.00     0.011 A 
HETATM    4  C   UNL     1       4.476 136.552  27.839  1.00  0.00     0.001 A 
HETATM    5  C   UNL     1       6.374 137.527  28.973  1.00  0.00     0.001 A 
HETATM    6  C   UNL     1       5.586 137.396  27.829  1.00  0.00     0.000 A 
ENDROOT
BRANCH   1   7
HETATM    7  C   UNL     1       4.602 135.228  31.343  1.00  0.00     0.014 C 
HETATM    8  C   UNL     1       5.189 135.385  32.548  1.00  0.00     0.042 C 
BRANCH   8   9
HETATM    9  C   UNL     1       4.747 134.550  33.683  1.00  0.00     0.258 C 
HETATM   10  O   UNL     1       4.094 135.012  34.611  1.00  0.00    -0.302 OA
ENDBRANCH   8   9
ENDBRANCH   1   7
TORSDOF 2
ENDMDL
MODEL 7
REMARK VINA RESULT:      -6.0     21.532     22.607
REMARK  2 active torsions:
REMARK  status: ('A' for Active; 'I' for Inactive)
REMARK    1  A    between atoms: C_2  and  C_7 
REMARK    2  A    between atoms: C_9  and  C_10 
ROOT
HETATM    1  C   UNL     1      20.938 125.711  16.797  1.00  0.00    -0.036 A 
HETATM    2  C   UNL     1      20.693 124.635  17.650  1.00  0.00     0.011 A 
HETATM    3  C   UNL     1      20.391 126.963  17.079  1.00  0.00     0.011 A 
HETATM    4  C   UNL     1      19.900 124.811  18.784  1.00  0.00     0.001 A 
HETATM    5  C   UNL     1      19.598 127.139  18.213  1.00  0.00     0.001 A 
HETATM    6  C   UNL     1      19.353 126.063  19.066  1.00  0.00     0.000 A 
ENDROOT
BRANCH   1   7
HETATM    7  C   UNL     1      21.765 125.528  15.614  1.00  0.00     0.014 C 
HETATM    8  C   UNL     1      21.395 125.820  14.349  1.00  0.00     0.042 C 
BRANCH   8   9
HETATM    9  C   UNL     1      22.341 125.571  13.243  1.00  0.00     0.258 C 
HETATM   10  O   UNL     1      23.193 124.692  13.305  1.00  0.00    -0.302 OA
ENDBRANCH   8   9
ENDBRANCH   1   7
TORSDOF 2
ENDMDL
MODEL 8
REMARK VINA RESULT:      -5.9      3.702      5.406
REMARK  2 active torsions:
REMARK  status: ('A' for Active; 'I' for Inactive)
REMARK    1  A    between atoms: C_2  and  C_7 
REMARK    2  A    between atoms: C_9  and  C_10 
ROOT
HETATM    1  C   UNL     1       4.260 135.557  29.707  1.00  0.00    -0.036 A 
HETATM    2  C   UNL     1       5.288 136.022  30.527  1.00  0.00     0.011 A 
HETATM    3  C   UNL     1       4.134 136.040  28.405  1.00  0.00     0.011 A 
HETATM    4  C   UNL     1       6.190 136.970  30.044  1.00  0.00     0.001 A 
HETATM    5  C   UNL     1       5.036 136.987  27.921  1.00  0.00     0.001 A 
HETATM    6  C   UNL     1       6.064 137.452  28.741  1.00  0.00     0.000 A 
ENDROOT
BRANCH   1   7
HETATM    7  C   UNL     1       3.319 134.568  30.211  1.00  0.00     0.014 C 
HETATM    8  C   UNL     1       3.515 133.783  31.292  1.00  0.00     0.042 C 
BRANCH   8   9
HETATM    9  C   UNL     1       2.470 132.813  31.680  1.00  0.00     0.258 C 
HETATM   10  O   UNL     1       2.679 131.934  32.509  1.00  0.00    -0.302 OA
ENDBRANCH   8   9
ENDBRANCH   1   7
TORSDOF 2
ENDMDL
MODEL 9
REMARK VINA RESULT:      -5.6     48.972     50.669
REMARK  2 active torsions:
REMARK  status: ('A' for Active; 'I' for Inactive)
REMARK    1  A    between atoms: C_2  and  C_7 
REMARK    2  A    between atoms: C_9  and  C_10 
ROOT
HETATM    1  C   UNL     1      53.715 135.685  12.074  1.00  0.00    -0.036 A 
HETATM    2  C   UNL     1      54.728 136.246  11.296  1.00  0.00     0.011 A 
HETATM    3  C   UNL     1      53.563 136.074  13.405  1.00  0.00     0.011 A 
HETATM    4  C   UNL     1      55.589 137.195  11.849  1.00  0.00     0.001 A 
HETATM    5  C   UNL     1      54.422 137.023  13.958  1.00  0.00     0.001 A 
HETATM    6  C   UNL     1      55.435 137.584  13.180  1.00  0.00     0.000 A 
ENDROOT
BRANCH   1   7
HETATM    7  C   UNL     1      52.818 134.696  11.498  1.00  0.00     0.014 C 
HETATM    8  C   UNL     1      51.669 134.263  12.058  1.00  0.00     0.042 C 
BRANCH   8   9
HETATM    9  C   UNL     1      50.862 133.243  11.358  1.00  0.00     0.258 C 
HETATM   10  O   UNL     1      51.231 132.736  10.305  1.00  0.00    -0.302 OA
ENDBRANCH   8   9
ENDBRANCH   1   7
TORSDOF 2
ENDMDL
