# Supplementary material for: Investigation of the Mechanism of Cinnamaldehyde in Irritable Bowel Syndrome Based via Network Pharmacology, Molecular Docking, and Animal Experiments
Source: Pediatr Discov. 2025 Oct 5:e70017. Online ahead of print. doi: 10.1002/pdi3.70017 (PMC13398650; doi:10.1002/pdi3.70017)
Supplement: Supplementary file 1 — Supporting Information S1 [file PDI3-9999-0-s001.zip › Supplementary Materials/Molecular Docking/MMP2/7xjo.pdb]

HEADER    HYDROLASE                               18-APR-22   7XJO              
TITLE     CRYSTAL STRUCTURE OF HUMAN MMP-2 CATALYTIC DOMAIN IN COMPLEX WITH     
TITLE    2 INHIBITOR                                                            
COMPND    MOL_ID: 1;                                                            
COMPND   2 MOLECULE: MATRIX METALLOPROTEINASE-2;                                
COMPND   3 CHAIN: A, B;                                                         
COMPND   4 EC: 3.4.24.24;                                                       
COMPND   5 ENGINEERED: YES;                                                     
COMPND   6 MUTATION: YES;                                                       
COMPND   7 MOL_ID: 2;                                                           
COMPND   8 MOLECULE: RYH-KFB-GLU-ASP-DAB-LEU-EME-EOE-NH2;                       
COMPND   9 CHAIN: C, D;                                                         
COMPND  10 ENGINEERED: YES                                                      
SOURCE    MOL_ID: 1;                                                            
SOURCE   2 ORGANISM_SCIENTIFIC: HOMO SAPIENS;                                   
SOURCE   3 ORGANISM_TAXID: 9606;                                                
SOURCE   4 GENE: MMP2;                                                          
SOURCE   5 EXPRESSION_SYSTEM: ESCHERICHIA COLI BL21(DE3);                       
SOURCE   6 EXPRESSION_SYSTEM_TAXID: 469008;                                     
SOURCE   7 EXPRESSION_SYSTEM_VECTOR_TYPE: PLASMID;                              
SOURCE   8 EXPRESSION_SYSTEM_PLASMID: PET21A(+);                                
SOURCE   9 MOL_ID: 2;                                                           
SOURCE  10 SYNTHETIC: YES;                                                      
SOURCE  11 ORGANISM_SCIENTIFIC: SYNTHETIC CONSTRUCT;                            
SOURCE  12 ORGANISM_TAXID: 32630                                                
KEYWDS    GELATINASE A, MATRIX METALLOPROTEINASE-2, 72 KDA TYPE IV COLLAGENASE, 
KEYWDS   2 HYDROLASE                                                            
EXPDTA    X-RAY DIFFRACTION                                                     
AUTHOR    M.KAMITANI,M.MIMA,T.TAKEUCHI                                          
REVDAT   5   29-NOV-23 7XJO    1       REMARK                                   
REVDAT   4   15-NOV-23 7XJO    1       LINK   ATOM                              
REVDAT   3   12-APR-23 7XJO    1       COMPND SOURCE REMARK DBREF               
REVDAT   3 2                   1       SEQRES HET    HETNAM HETSYN              
REVDAT   3 3                   1       FORMUL SHEET  LINK   ATOM                
REVDAT   2   06-JUL-22 7XJO    1       JRNL                                     
REVDAT   1   29-JUN-22 7XJO    0                                                
JRNL        AUTH   T.TAKEUCHI,M.HAYASHI,T.TAMITA,Y.NOMURA,N.KOJIMA,A.MITANI,    
JRNL        AUTH 2 T.TAKEDA,K.HITAKA,Y.KATO,M.KAMITANI,M.MIMA,H.TOKI,M.OHKUBO,  
JRNL        AUTH 3 A.NOZOE,H.KAKINUMA                                           
JRNL        TITL   DISCOVERY OF ARYLOXYPHENYL-HEPTAPEPTIDE HYBRIDS AS POTENT    
JRNL        TITL 2 AND SELECTIVE MATRIX METALLOPROTEINASE-2 INHIBITORS FOR THE  
JRNL        TITL 3 TREATMENT OF IDIOPATHIC PULMONARY FIBROSIS.                  
JRNL        REF    J.MED.CHEM.                   V.  65  8493 2022              
JRNL        REFN                   ISSN 0022-2623                               
JRNL        PMID   35687819                                                     
JRNL        DOI    10.1021/ACS.JMEDCHEM.2C00613                                 
REMARK   2                                                                      
REMARK   2 RESOLUTION.    2.00 ANGSTROMS.                                       
REMARK   3                                                                      
REMARK   3 REFINEMENT.                                                          
REMARK   3   PROGRAM     : REFMAC 5.8.0267                                      
REMARK   3   AUTHORS     : MURSHUDOV,SKUBAK,LEBEDEV,PANNU,STEINER,              
REMARK   3               : NICHOLLS,WINN,LONG,VAGIN                             
REMARK   3                                                                      
REMARK   3    REFINEMENT TARGET : MAXIMUM LIKELIHOOD                            
REMARK   3                                                                      
REMARK   3  DATA USED IN REFINEMENT.                                            
REMARK   3   RESOLUTION RANGE HIGH (ANGSTROMS) : 2.00                           
REMARK   3   RESOLUTION RANGE LOW  (ANGSTROMS) : 22.10                          
REMARK   3   DATA CUTOFF            (SIGMA(F)) : NULL                           
REMARK   3   COMPLETENESS FOR RANGE        (%) : 99.2                           
REMARK   3   NUMBER OF REFLECTIONS             : 28936                          
REMARK   3                                                                      
REMARK   3  FIT TO DATA USED IN REFINEMENT.                                     
REMARK   3   CROSS-VALIDATION METHOD          : THROUGHOUT                      
REMARK   3   FREE R VALUE TEST SET SELECTION  : RANDOM                          
REMARK   3   R VALUE     (WORKING + TEST SET) : 0.201                           
REMARK   3   R VALUE            (WORKING SET) : 0.199                           
REMARK   3   FREE R VALUE                     : 0.243                           
REMARK   3   FREE R VALUE TEST SET SIZE   (%) : 4.900                           
REMARK   3   FREE R VALUE TEST SET COUNT      : 1497                            
REMARK   3                                                                      
REMARK   3  FIT IN THE HIGHEST RESOLUTION BIN.                                  
REMARK   3   TOTAL NUMBER OF BINS USED           : 20                           
REMARK   3   BIN RESOLUTION RANGE HIGH       (A) : 2.00                         
REMARK   3   BIN RESOLUTION RANGE LOW        (A) : 2.05                         
REMARK   3   REFLECTION IN BIN     (WORKING SET) : 2131                         
REMARK   3   BIN COMPLETENESS (WORKING+TEST) (%) : 99.91                        
REMARK   3   BIN R VALUE           (WORKING SET) : 0.3090                       
REMARK   3   BIN FREE R VALUE SET COUNT          : 95                           
REMARK   3   BIN FREE R VALUE                    : 0.3070                       
REMARK   3                                                                      
REMARK   3  NUMBER OF NON-HYDROGEN ATOMS USED IN REFINEMENT.                    
REMARK   3   PROTEIN ATOMS            : 2769                                    
REMARK   3   NUCLEIC ACID ATOMS       : 0                                       
REMARK   3   HETEROGEN ATOMS          : 33                                      
REMARK   3   SOLVENT ATOMS            : 242                                     
REMARK   3                                                                      
REMARK   3  B VALUES.                                                           
REMARK   3   FROM WILSON PLOT           (A**2) : NULL                           
REMARK   3   MEAN B VALUE      (OVERALL, A**2) : 20.56                          
REMARK   3   OVERALL ANISOTROPIC B VALUE.                                       
REMARK   3    B11 (A**2) : 0.37000                                              
REMARK   3    B22 (A**2) : 0.37000                                              
REMARK   3    B33 (A**2) : -1.20000                                             
REMARK   3    B12 (A**2) : 0.18000                                              
REMARK   3    B13 (A**2) : 0.00000                                              
REMARK   3    B23 (A**2) : 0.00000                                              
REMARK   3                                                                      
REMARK   3  ESTIMATED OVERALL COORDINATE ERROR.                                 
REMARK   3   ESU BASED ON R VALUE                            (A): 0.173         
REMARK   3   ESU BASED ON FREE R VALUE                       (A): 0.161         
REMARK   3   ESU BASED ON MAXIMUM LIKELIHOOD                 (A): 0.120         
REMARK   3   ESU FOR B VALUES BASED ON MAXIMUM LIKELIHOOD (A**2): 4.418         
REMARK   3                                                                      
REMARK   3 CORRELATION COEFFICIENTS.                                            
REMARK   3   CORRELATION COEFFICIENT FO-FC      : 0.938                         
REMARK   3   CORRELATION COEFFICIENT FO-FC FREE : 0.897                         
REMARK   3                                                                      
REMARK   3  RMS DEVIATIONS FROM IDEAL VALUES        COUNT    RMS    WEIGHT      
REMARK   3   BOND LENGTHS REFINED ATOMS        (A):  2877 ; 0.011 ; 0.013       
REMARK   3   BOND LENGTHS OTHERS               (A):  2539 ; 0.001 ; 0.017       
REMARK   3   BOND ANGLES REFINED ATOMS   (DEGREES):  3906 ; 1.845 ; 1.717       
REMARK   3   BOND ANGLES OTHERS          (DEGREES):  5854 ; 1.459 ; 1.661       
REMARK   3   TORSION ANGLES, PERIOD 1    (DEGREES):   329 ; 7.315 ; 5.000       
REMARK   3   TORSION ANGLES, PERIOD 2    (DEGREES):   153 ;32.717 ;22.418       
REMARK   3   TORSION ANGLES, PERIOD 3    (DEGREES):   389 ;16.931 ;15.000       
REMARK   3   TORSION ANGLES, PERIOD 4    (DEGREES):    14 ;22.449 ;15.000       
REMARK   3   CHIRAL-CENTER RESTRAINTS       (A**3):   341 ; 0.091 ; 0.200       
REMARK   3   GENERAL PLANES REFINED ATOMS      (A):  3291 ; 0.009 ; 0.020       
REMARK   3   GENERAL PLANES OTHERS             (A):   705 ; 0.001 ; 0.020       
REMARK   3   NON-BONDED CONTACTS REFINED ATOMS (A):  NULL ;  NULL ;  NULL       
REMARK   3   NON-BONDED CONTACTS OTHERS        (A):  NULL ;  NULL ;  NULL       
REMARK   3   NON-BONDED TORSION REFINED ATOMS  (A):  NULL ;  NULL ;  NULL       
REMARK   3   NON-BONDED TORSION OTHERS         (A):  NULL ;  NULL ;  NULL       
REMARK   3   H-BOND (X...Y) REFINED ATOMS      (A):  NULL ;  NULL ;  NULL       
REMARK   3   H-BOND (X...Y) OTHERS             (A):  NULL ;  NULL ;  NULL       
REMARK   3   POTENTIAL METAL-ION REFINED ATOMS (A):  NULL ;  NULL ;  NULL       
REMARK   3   POTENTIAL METAL-ION OTHERS        (A):  NULL ;  NULL ;  NULL       
REMARK   3   SYMMETRY VDW REFINED ATOMS        (A):  NULL ;  NULL ;  NULL       
REMARK   3   SYMMETRY VDW OTHERS               (A):  NULL ;  NULL ;  NULL       
REMARK   3   SYMMETRY H-BOND REFINED ATOMS     (A):  NULL ;  NULL ;  NULL       
REMARK   3   SYMMETRY H-BOND OTHERS            (A):  NULL ;  NULL ;  NULL       
REMARK   3   SYMMETRY METAL-ION REFINED ATOMS  (A):  NULL ;  NULL ;  NULL       
REMARK   3   SYMMETRY METAL-ION OTHERS         (A):  NULL ;  NULL ;  NULL       
REMARK   3                                                                      
REMARK   3  ISOTROPIC THERMAL FACTOR RESTRAINTS.     COUNT   RMS    WEIGHT      
REMARK   3   MAIN-CHAIN BOND REFINED ATOMS  (A**2):  1322 ; 1.773 ; 1.965       
REMARK   3   MAIN-CHAIN BOND OTHER ATOMS    (A**2):  1321 ; 1.764 ; 1.962       
REMARK   3   MAIN-CHAIN ANGLE REFINED ATOMS (A**2):  1649 ; 2.768 ; 2.934       
REMARK   3   MAIN-CHAIN ANGLE OTHER ATOMS   (A**2):  1650 ; 2.768 ; 2.937       
REMARK   3   SIDE-CHAIN BOND REFINED ATOMS  (A**2):  1555 ; 2.224 ; 2.234       
REMARK   3   SIDE-CHAIN BOND OTHER ATOMS    (A**2):  1556 ; 2.223 ; 2.235       
REMARK   3   SIDE-CHAIN ANGLE REFINED ATOMS (A**2):  NULL ;  NULL ;  NULL       
REMARK   3   SIDE-CHAIN ANGLE OTHER ATOMS   (A**2):  2258 ; 3.607 ; 3.257       
REMARK   3   LONG RANGE B REFINED ATOMS     (A**2): 14441 ; 6.986 ;37.416       
REMARK   3   LONG RANGE B OTHER ATOMS       (A**2): 14271 ; 6.935 ;37.373       
REMARK   3                                                                      
REMARK   3 ANISOTROPIC THERMAL FACTOR RESTRAINTS.    COUNT   RMS   WEIGHT       
REMARK   3   RIGID-BOND RESTRAINTS          (A**2):  NULL ;  NULL ;  NULL       
REMARK   3   SPHERICITY; FREE ATOMS         (A**2):  NULL ;  NULL ;  NULL       
REMARK   3   SPHERICITY; BONDED ATOMS       (A**2):  NULL ;  NULL ;  NULL       
REMARK   3                                                                      
REMARK   3  NCS RESTRAINTS STATISTICS                                           
REMARK   3   NUMBER OF DIFFERENT NCS GROUPS : NULL                              
REMARK   3                                                                      
REMARK   3  TLS DETAILS                                                         
REMARK   3   NUMBER OF TLS GROUPS  : NULL                                       
REMARK   3                                                                      
REMARK   3  BULK SOLVENT MODELLING.                                             
REMARK   3   METHOD USED : MASK                                                 
REMARK   3   PARAMETERS FOR MASK CALCULATION                                    
REMARK   3   VDW PROBE RADIUS   : 1.20                                          
REMARK   3   ION PROBE RADIUS   : 0.80                                          
REMARK   3   SHRINKAGE RADIUS   : 0.80                                          
REMARK   3                                                                      
REMARK   3  OTHER REFINEMENT REMARKS: HYDROGENS HAVE BEEN ADDED IN THE RIDING   
REMARK   3  POSITIONS                                                           
REMARK   4                                                                      
REMARK   4 7XJO COMPLIES WITH FORMAT V. 3.30, 13-JUL-11                         
REMARK 100                                                                      
REMARK 100 THIS ENTRY HAS BEEN PROCESSED BY PDBJ ON 20-MAY-22.                  
REMARK 100 THE DEPOSITION ID IS D_1300028759.                                   
REMARK 200                                                                      
REMARK 200 EXPERIMENTAL DETAILS                                                 
REMARK 200  EXPERIMENT TYPE                : X-RAY DIFFRACTION                  
REMARK 200  DATE OF DATA COLLECTION        : 15-MAR-18                          
REMARK 200  TEMPERATURE           (KELVIN) : 100                                
REMARK 200  PH                             : 7.5                                
REMARK 200  NUMBER OF CRYSTALS USED        : 1                                  
REMARK 200                                                                      
REMARK 200  SYNCHROTRON              (Y/N) : N                                  
REMARK 200  RADIATION SOURCE               : ROTATING ANODE                     
REMARK 200  BEAMLINE                       : NULL                               
REMARK 200  X-RAY GENERATOR MODEL          : RIGAKU MICROMAX-007 HF             
REMARK 200  MONOCHROMATIC OR LAUE    (M/L) : M                                  
REMARK 200  WAVELENGTH OR RANGE        (A) : 1.54184                            
REMARK 200  MONOCHROMATOR                  : NULL                               
REMARK 200  OPTICS                         : NULL                               
REMARK 200                                                                      
REMARK 200  DETECTOR TYPE                  : PIXEL                              
REMARK 200  DETECTOR MANUFACTURER          : DECTRIS PILATUS 200K               
REMARK 200  INTENSITY-INTEGRATION SOFTWARE : CRYSALISPRO                        
REMARK 200  DATA SCALING SOFTWARE          : CRYSALISPRO                        
REMARK 200                                                                      
REMARK 200  NUMBER OF UNIQUE REFLECTIONS   : 30644                              
REMARK 200  RESOLUTION RANGE HIGH      (A) : 2.000                              
REMARK 200  RESOLUTION RANGE LOW       (A) : 22.100                             
REMARK 200  REJECTION CRITERIA  (SIGMA(I)) : NULL                               
REMARK 200                                                                      
REMARK 200 OVERALL.                                                             
REMARK 200  COMPLETENESS FOR RANGE     (%) : 99.9                               
REMARK 200  DATA REDUNDANCY                : 13.60                              
REMARK 200  R MERGE                    (I) : 0.35900                            
REMARK 200  R SYM                      (I) : NULL                               
REMARK 200  <I/SIGMA(I)> FOR THE DATA SET  : 5.4000                             
REMARK 200                                                                      
REMARK 200 IN THE HIGHEST RESOLUTION SHELL.                                     
REMARK 200  HIGHEST RESOLUTION SHELL, RANGE HIGH (A) : 2.00                     
REMARK 200  HIGHEST RESOLUTION SHELL, RANGE LOW  (A) : 2.11                     
REMARK 200  COMPLETENESS FOR SHELL     (%) : 100.0                              
REMARK 200  DATA REDUNDANCY IN SHELL       : 12.40                              
REMARK 200  R MERGE FOR SHELL          (I) : 1.26800                            
REMARK 200  R SYM FOR SHELL            (I) : NULL                               
REMARK 200  <I/SIGMA(I)> FOR SHELL         : 1.900                              
REMARK 200                                                                      
REMARK 200 DIFFRACTION PROTOCOL: SINGLE WAVELENGTH                              
REMARK 200 METHOD USED TO DETERMINE THE STRUCTURE: MOLECULAR REPLACEMENT        
REMARK 200 SOFTWARE USED: MOLREP 11.6.02                                        
REMARK 200 STARTING MODEL: 3AYU                                                 
REMARK 200                                                                      
REMARK 200 REMARK: NULL                                                         
REMARK 280                                                                      
REMARK 280 CRYSTAL                                                              
REMARK 280 SOLVENT CONTENT, VS   (%): 57.73                                     
REMARK 280 MATTHEWS COEFFICIENT, VM (ANGSTROMS**3/DA): 2.91                     
REMARK 280                                                                      
REMARK 280 CRYSTALLIZATION CONDITIONS: 20 % W/V POLYETHYLENE GLYCOL 3,350,      
REMARK 280  100 MM BIS-TRIS PROPANE PH 7.5, 200MM POTASSIUM SODIUM TARTRATE,    
REMARK 280  VAPOR DIFFUSION, TEMPERATURE 293K                                   
REMARK 290                                                                      
REMARK 290 CRYSTALLOGRAPHIC SYMMETRY                                            
REMARK 290 SYMMETRY OPERATORS FOR SPACE GROUP: P 64 2 2                         
REMARK 290                                                                      
REMARK 290      SYMOP   SYMMETRY                                                
REMARK 290     NNNMMM   OPERATOR                                                
REMARK 290       1555   X,Y,Z                                                   
REMARK 290       2555   -Y,X-Y,Z+1/3                                            
REMARK 290       3555   -X+Y,-X,Z+2/3                                           
REMARK 290       4555   -X,-Y,Z                                                 
REMARK 290       5555   Y,-X+Y,Z+1/3                                            
REMARK 290       6555   X-Y,X,Z+2/3                                             
REMARK 290       7555   Y,X,-Z+1/3                                              
REMARK 290       8555   X-Y,-Y,-Z                                               
REMARK 290       9555   -X,-X+Y,-Z+2/3                                          
REMARK 290      10555   -Y,-X,-Z+1/3                                            
REMARK 290      11555   -X+Y,Y,-Z                                               
REMARK 290      12555   X,X-Y,-Z+2/3                                            
REMARK 290                                                                      
REMARK 290     WHERE NNN -> OPERATOR NUMBER                                     
REMARK 290           MMM -> TRANSLATION VECTOR                                  
REMARK 290                                                                      
REMARK 290 CRYSTALLOGRAPHIC SYMMETRY TRANSFORMATIONS                            
REMARK 290 THE FOLLOWING TRANSFORMATIONS OPERATE ON THE ATOM/HETATM             
REMARK 290 RECORDS IN THIS ENTRY TO PRODUCE CRYSTALLOGRAPHICALLY                
REMARK 290 RELATED MOLECULES.                                                   
REMARK 290   SMTRY1   1  1.000000  0.000000  0.000000        0.00000            
REMARK 290   SMTRY2   1  0.000000  1.000000  0.000000        0.00000            
REMARK 290   SMTRY3   1  0.000000  0.000000  1.000000        0.00000            
REMARK 290   SMTRY1   2 -0.500000 -0.866025  0.000000        0.00000            
REMARK 290   SMTRY2   2  0.866025 -0.500000  0.000000        0.00000            
REMARK 290   SMTRY3   2  0.000000  0.000000  1.000000       30.34233            
REMARK 290   SMTRY1   3 -0.500000  0.866025  0.000000        0.00000            
REMARK 290   SMTRY2   3 -0.866025 -0.500000  0.000000        0.00000            
REMARK 290   SMTRY3   3  0.000000  0.000000  1.000000       60.68467            
REMARK 290   SMTRY1   4 -1.000000  0.000000  0.000000        0.00000            
REMARK 290   SMTRY2   4  0.000000 -1.000000  0.000000        0.00000            
REMARK 290   SMTRY3   4  0.000000  0.000000  1.000000        0.00000            
REMARK 290   SMTRY1   5  0.500000  0.866025  0.000000        0.00000            
REMARK 290   SMTRY2   5 -0.866025  0.500000  0.000000        0.00000            
REMARK 290   SMTRY3   5  0.000000  0.000000  1.000000       30.34233            
REMARK 290   SMTRY1   6  0.500000 -0.866025  0.000000        0.00000            
REMARK 290   SMTRY2   6  0.866025  0.500000  0.000000        0.00000            
REMARK 290   SMTRY3   6  0.000000  0.000000  1.000000       60.68467            
REMARK 290   SMTRY1   7 -0.500000  0.866025  0.000000        0.00000            
REMARK 290   SMTRY2   7  0.866025  0.500000  0.000000        0.00000            
REMARK 290   SMTRY3   7  0.000000  0.000000 -1.000000       30.34233            
REMARK 290   SMTRY1   8  1.000000  0.000000  0.000000        0.00000            
REMARK 290   SMTRY2   8  0.000000 -1.000000  0.000000        0.00000            
REMARK 290   SMTRY3   8  0.000000  0.000000 -1.000000        0.00000            
REMARK 290   SMTRY1   9 -0.500000 -0.866025  0.000000        0.00000            
REMARK 290   SMTRY2   9 -0.866025  0.500000  0.000000        0.00000            
REMARK 290   SMTRY3   9  0.000000  0.000000 -1.000000       60.68467            
REMARK 290   SMTRY1  10  0.500000 -0.866025  0.000000        0.00000            
REMARK 290   SMTRY2  10 -0.866025 -0.500000  0.000000        0.00000            
REMARK 290   SMTRY3  10  0.000000  0.000000 -1.000000       30.34233            
REMARK 290   SMTRY1  11 -1.000000  0.000000  0.000000        0.00000            
REMARK 290   SMTRY2  11  0.000000  1.000000  0.000000        0.00000            
REMARK 290   SMTRY3  11  0.000000  0.000000 -1.000000        0.00000            
REMARK 290   SMTRY1  12  0.500000  0.866025  0.000000        0.00000            
REMARK 290   SMTRY2  12  0.866025 -0.500000  0.000000        0.00000            
REMARK 290   SMTRY3  12  0.000000  0.000000 -1.000000       60.68467            
REMARK 290                                                                      
REMARK 290 REMARK: NULL                                                         
REMARK 300                                                                      
REMARK 300 BIOMOLECULE: 1, 2                                                    
REMARK 300 SEE REMARK 350 FOR THE AUTHOR PROVIDED AND/OR PROGRAM                
REMARK 300 GENERATED ASSEMBLY INFORMATION FOR THE STRUCTURE IN                  
REMARK 300 THIS ENTRY. THE REMARK MAY ALSO PROVIDE INFORMATION ON               
REMARK 300 BURIED SURFACE AREA.                                                 
REMARK 350                                                                      
REMARK 350 COORDINATES FOR A COMPLETE MULTIMER REPRESENTING THE KNOWN           
REMARK 350 BIOLOGICALLY SIGNIFICANT OLIGOMERIZATION STATE OF THE                
REMARK 350 MOLECULE CAN BE GENERATED BY APPLYING BIOMT TRANSFORMATIONS          
REMARK 350 GIVEN BELOW.  BOTH NON-CRYSTALLOGRAPHIC AND                          
REMARK 350 CRYSTALLOGRAPHIC OPERATIONS ARE GIVEN.                               
REMARK 350                                                                      
REMARK 350 BIOMOLECULE: 1                                                       
REMARK 350 AUTHOR DETERMINED BIOLOGICAL UNIT: DIMERIC                           
REMARK 350 SOFTWARE DETERMINED QUATERNARY STRUCTURE: DIMERIC                    
REMARK 350 SOFTWARE USED: PISA                                                  
REMARK 350 TOTAL BURIED SURFACE AREA: 2480 ANGSTROM**2                          
REMARK 350 SURFACE AREA OF THE COMPLEX: 8500 ANGSTROM**2                        
REMARK 350 CHANGE IN SOLVENT FREE ENERGY: -65.0 KCAL/MOL                        
REMARK 350 APPLY THE FOLLOWING TO CHAINS: A, C                                  
REMARK 350   BIOMT1   1  1.000000  0.000000  0.000000        0.00000            
REMARK 350   BIOMT2   1  0.000000  1.000000  0.000000        0.00000            
REMARK 350   BIOMT3   1  0.000000  0.000000  1.000000        0.00000            
REMARK 350                                                                      
REMARK 350 BIOMOLECULE: 2                                                       
REMARK 350 AUTHOR DETERMINED BIOLOGICAL UNIT: DIMERIC                           
REMARK 350 SOFTWARE DETERMINED QUATERNARY STRUCTURE: DIMERIC                    
REMARK 350 SOFTWARE USED: PISA                                                  
REMARK 350 TOTAL BURIED SURFACE AREA: 2270 ANGSTROM**2                          
REMARK 350 SURFACE AREA OF THE COMPLEX: 8160 ANGSTROM**2                        
REMARK 350 CHANGE IN SOLVENT FREE ENERGY: -75.0 KCAL/MOL                        
REMARK 350 APPLY THE FOLLOWING TO CHAINS: B, D                                  
REMARK 350   BIOMT1   1  1.000000  0.000000  0.000000        0.00000            
REMARK 350   BIOMT2   1  0.000000  1.000000  0.000000        0.00000            
REMARK 350   BIOMT3   1  0.000000  0.000000  1.000000        0.00000            
REMARK 465                                                                      
REMARK 465 MISSING RESIDUES                                                     
REMARK 465 THE FOLLOWING RESIDUES WERE NOT LOCATED IN THE                       
REMARK 465 EXPERIMENT. (M=MODEL NUMBER; RES=RESIDUE NAME; C=CHAIN               
REMARK 465 IDENTIFIER; SSSEQ=SEQUENCE NUMBER; I=INSERTION CODE.)                
REMARK 465                                                                      
REMARK 465   M RES C SSSEQI                                                     
REMARK 465     MET A     1                                                      
REMARK 465     TYR A     2                                                      
REMARK 465     MET B     1                                                      
REMARK 465     TYR B     2                                                      
REMARK 465     ASP B   168                                                      
REMARK 500                                                                      
REMARK 500 GEOMETRY AND STEREOCHEMISTRY                                         
REMARK 500 SUBTOPIC: CLOSE CONTACTS                                             
REMARK 500                                                                      
REMARK 500 THE FOLLOWING ATOMS THAT ARE RELATED BY CRYSTALLOGRAPHIC             
REMARK 500 SYMMETRY ARE IN CLOSE CONTACT.  AN ATOM LOCATED WITHIN 0.15          
REMARK 500 ANGSTROMS OF A SYMMETRY RELATED ATOM IS ASSUMED TO BE ON A           
REMARK 500 SPECIAL POSITION AND IS, THEREFORE, LISTED IN REMARK 375             
REMARK 500 INSTEAD OF REMARK 500.  ATOMS WITH NON-BLANK ALTERNATE               
REMARK 500 LOCATION INDICATORS ARE NOT INCLUDED IN THE CALCULATIONS.            
REMARK 500                                                                      
REMARK 500 DISTANCE CUTOFF:                                                     
REMARK 500 2.2 ANGSTROMS FOR CONTACTS NOT INVOLVING HYDROGEN ATOMS              
REMARK 500 1.6 ANGSTROMS FOR CONTACTS INVOLVING HYDROGEN ATOMS                  
REMARK 500                                                                      
REMARK 500  ATM1  RES C  SSEQI   ATM2  RES C  SSEQI  SSYMOP   DISTANCE          
REMARK 500   O    HOH B   336     O    HOH B   336     4545     2.06            
REMARK 500   O    HOH A   393     O    HOH A   393    11655     2.19            
REMARK 500                                                                      
REMARK 500 REMARK: NULL                                                         
REMARK 500                                                                      
REMARK 500 GEOMETRY AND STEREOCHEMISTRY                                         
REMARK 500 SUBTOPIC: COVALENT BOND ANGLES                                       
REMARK 500                                                                      
REMARK 500 THE STEREOCHEMICAL PARAMETERS OF THE FOLLOWING RESIDUES              
REMARK 500 HAVE VALUES WHICH DEVIATE FROM EXPECTED VALUES BY MORE               
REMARK 500 THAN 6*RMSD (M=MODEL NUMBER; RES=RESIDUE NAME; C=CHAIN               
REMARK 500 IDENTIFIER; SSEQ=SEQUENCE NUMBER; I=INSERTION CODE).                 
REMARK 500                                                                      
REMARK 500 STANDARD TABLE:                                                      
REMARK 500 FORMAT: (10X,I3,1X,A3,1X,A1,I4,A1,3(1X,A4,2X),12X,F5.1)              
REMARK 500                                                                      
REMARK 500 EXPECTED VALUES PROTEIN: ENGH AND HUBER, 1999                        
REMARK 500 EXPECTED VALUES NUCLEIC ACID: CLOWNEY ET AL 1996                     
REMARK 500                                                                      
REMARK 500  M RES CSSEQI ATM1   ATM2   ATM3                                     
REMARK 500    ARG A  38   CD  -  NE  -  CZ  ANGL. DEV. =  13.4 DEGREES          
REMARK 500    ARG A  38   NE  -  CZ  -  NH1 ANGL. DEV. =  10.3 DEGREES          
REMARK 500    ARG A  38   NE  -  CZ  -  NH2 ANGL. DEV. = -11.6 DEGREES          
REMARK 500    THR A 144   CB  -  CA  -  C   ANGL. DEV. = -18.8 DEGREES          
REMARK 500    LEU D   6   N   -  CA  -  CB  ANGL. DEV. = -12.7 DEGREES          
REMARK 500    EOE D   8   C   -  N   -  CA  ANGL. DEV. = -18.8 DEGREES          
REMARK 500                                                                      
REMARK 500 REMARK: NULL                                                         
REMARK 500                                                                      
REMARK 500 GEOMETRY AND STEREOCHEMISTRY                                         
REMARK 500 SUBTOPIC: TORSION ANGLES                                             
REMARK 500                                                                      
REMARK 500 TORSION ANGLES OUTSIDE THE EXPECTED RAMACHANDRAN REGIONS:            
REMARK 500 (M=MODEL NUMBER; RES=RESIDUE NAME; C=CHAIN IDENTIFIER;               
REMARK 500 SSEQ=SEQUENCE NUMBER; I=INSERTION CODE).                             
REMARK 500                                                                      
REMARK 500 STANDARD TABLE:                                                      
REMARK 500 FORMAT:(10X,I3,1X,A3,1X,A1,I4,A1,4X,F7.2,3X,F7.2)                    
REMARK 500                                                                      
REMARK 500 EXPECTED VALUES: GJ KLEYWEGT AND TA JONES (1996). PHI/PSI-           
REMARK 500 CHOLOGY: RAMACHANDRAN REVISITED. STRUCTURE 4, 1395 - 1400            
REMARK 500                                                                      
REMARK 500  M RES CSSEQI        PSI       PHI                                   
REMARK 500    ASP A  12       36.13    -97.21                                   
REMARK 500    TRP A  68     -129.96     41.67                                   
REMARK 500    ASP A  77       22.40   -145.23                                   
REMARK 500    ASP A  80     -168.32     65.51                                   
REMARK 500    ASN A 148       72.96   -110.53                                   
REMARK 500    PRO B   6      -33.94    -34.08                                   
REMARK 500    LYS B   8       72.61     28.11                                   
REMARK 500    ASP B  12       40.87   -100.60                                   
REMARK 500    TRP B  68     -132.84     43.37                                   
REMARK 500    TYR B  74       77.95   -113.08                                   
REMARK 500    ASP B  77       23.83   -145.77                                   
REMARK 500    ASP B  80     -170.08     61.67                                   
REMARK 500    ASN B 148       71.52   -112.44                                   
REMARK 500                                                                      
REMARK 500 REMARK: NULL                                                         
REMARK 500                                                                      
REMARK 500 GEOMETRY AND STEREOCHEMISTRY                                         
REMARK 500 SUBTOPIC: NON-CIS, NON-TRANS                                         
REMARK 500                                                                      
REMARK 500 THE FOLLOWING PEPTIDE BONDS DEVIATE SIGNIFICANTLY FROM BOTH          
REMARK 500 CIS AND TRANS CONFORMATION.  CIS BONDS, IF ANY, ARE LISTED           
REMARK 500 ON CISPEP RECORDS.  TRANS IS DEFINED AS 180 +/- 30 AND               
REMARK 500 CIS IS DEFINED AS 0 +/- 30 DEGREES.                                  
REMARK 500                                 MODEL     OMEGA                      
REMARK 500 EME C    7     EOE C    8                  139.90                    
REMARK 500 EME D    7     EOE D    8                  144.18                    
REMARK 500                                                                      
REMARK 500 REMARK: NULL                                                         
REMARK 620                                                                      
REMARK 620 METAL COORDINATION                                                   
REMARK 620 (M=MODEL NUMBER; RES=RESIDUE NAME; C=CHAIN IDENTIFIER;               
REMARK 620 SSEQ=SEQUENCE NUMBER; I=INSERTION CODE):                             
REMARK 620                                                                      
REMARK 620 COORDINATION ANGLES FOR:  M RES CSSEQI METAL                         
REMARK 620                              CA A 205  CA                            
REMARK 620 N RES CSSEQI ATOM                                                    
REMARK 620 1 ASP A  26   OD2                                                    
REMARK 620 2 ASP A 101   O   168.6                                              
REMARK 620 3 ASP A 101   OD1  91.5  77.1                                        
REMARK 620 4 GLU A 103   O    91.1  93.1 113.9                                  
REMARK 620 5 HOH A 344   O    87.6  91.2  81.6 164.5                            
REMARK 620 6 HOH A 424   O   102.5  88.3 154.7  87.1  78.1                      
REMARK 620 N                    1     2     3     4     5                       
REMARK 620                                                                      
REMARK 620 COORDINATION ANGLES FOR:  M RES CSSEQI METAL                         
REMARK 620                              CA A 204  CA                            
REMARK 620 N RES CSSEQI ATOM                                                    
REMARK 620 1 ASP A  60   O                                                      
REMARK 620 2 GLY A  92   O   163.9                                              
REMARK 620 3 GLY A  94   O    83.2  98.7                                        
REMARK 620 4 ASP A  96   OD1  88.8 106.9  94.0                                  
REMARK 620 5 HOH A 318   O    95.4  80.0 170.7  95.1                            
REMARK 620 6 HOH A 337   O    84.9  80.0  77.1 169.7  93.6                      
REMARK 620 N                    1     2     3     4     5                       
REMARK 620                                                                      
REMARK 620 COORDINATION ANGLES FOR:  M RES CSSEQI METAL                         
REMARK 620                              CA A 207  CA                            
REMARK 620 N RES CSSEQI ATOM                                                    
REMARK 620 1 ARG A  67   O                                                      
REMARK 620 2 GLU A  69   O    83.5                                              
REMARK 620 3 ARG B  67   O   177.0  93.5                                        
REMARK 620 4 GLU B  69   O    96.7 139.6  85.8                                  
REMARK 620 N                    1     2     3                                   
REMARK 620                                                                      
REMARK 620 COORDINATION ANGLES FOR:  M RES CSSEQI METAL                         
REMARK 620                              ZN A 202  ZN                            
REMARK 620 N RES CSSEQI ATOM                                                    
REMARK 620 1 HIS A  70   NE2                                                    
REMARK 620 2 ASP A  72   OD2 114.3                                              
REMARK 620 3 HIS A  85   NE2 110.4 113.5                                        
REMARK 620 4 HIS A  98   ND1 105.7  92.9 119.1                                  
REMARK 620 N                    1     2     3                                   
REMARK 620                                                                      
REMARK 620 COORDINATION ANGLES FOR:  M RES CSSEQI METAL                         
REMARK 620                              CA A 203  CA                            
REMARK 620 N RES CSSEQI ATOM                                                    
REMARK 620 1 ASP A  77   OD1                                                    
REMARK 620 2 GLY A  78   O    87.5                                              
REMARK 620 3 ASP A  80   O    81.4  88.9                                        
REMARK 620 4 LEU A  82   O    94.1 175.7  95.3                                  
REMARK 620 5 ASP A 100   OD2  93.3  87.4 173.7  88.5                            
REMARK 620 6 GLU A 103   OE2 173.0  92.2  91.6  86.7  93.6                      
REMARK 620 N                    1     2     3     4     5                       
REMARK 620                                                                      
REMARK 620 COORDINATION ANGLES FOR:  M RES CSSEQI METAL                         
REMARK 620                              ZN A 201  ZN                            
REMARK 620 N RES CSSEQI ATOM                                                    
REMARK 620 1 HIS A 121   NE2                                                    
REMARK 620 2 HIS A 125   NE2  95.6                                              
REMARK 620 3 HIS A 131   NE2 116.5 100.9                                        
REMARK 620 4 ASP C   4   OD1 156.0  92.5  83.8                                  
REMARK 620 5 ASP C   4   OD2 103.0 103.7 130.6  53.1                            
REMARK 620 N                    1     2     3     4                             
REMARK 620                                                                      
REMARK 620 COORDINATION ANGLES FOR:  M RES CSSEQI METAL                         
REMARK 620                              CA B 205  CA                            
REMARK 620 N RES CSSEQI ATOM                                                    
REMARK 620 1 THR B  24   OG1                                                    
REMARK 620 2 ASP B  26   OD2  60.7                                              
REMARK 620 3 ASP B 101   O   153.6 142.4                                        
REMARK 620 4 ASP B 101   OD1  83.4 142.7  71.1                                  
REMARK 620 5 GLU B 103   O   123.5  75.3  81.6 139.0                            
REMARK 620 6 HOH B 345   O   103.5 104.2  63.5  73.0 121.0                      
REMARK 620 N                    1     2     3     4     5                       
REMARK 620                                                                      
REMARK 620 COORDINATION ANGLES FOR:  M RES CSSEQI METAL                         
REMARK 620                              CA B 204  CA                            
REMARK 620 N RES CSSEQI ATOM                                                    
REMARK 620 1 ASP B  60   O                                                      
REMARK 620 2 GLY B  92   O   165.9                                              
REMARK 620 3 GLY B  94   O    88.9  98.5                                        
REMARK 620 4 ASP B  96   OD1  87.4 103.8  95.0                                  
REMARK 620 5 HOH B 308   O    92.9  78.9 175.1  89.7                            
REMARK 620 6 HOH B 310   O    86.6  83.6  75.9 169.2  99.6                      
REMARK 620 N                    1     2     3     4     5                       
REMARK 620                                                                      
REMARK 620 COORDINATION ANGLES FOR:  M RES CSSEQI METAL                         
REMARK 620                              ZN B 202  ZN                            
REMARK 620 N RES CSSEQI ATOM                                                    
REMARK 620 1 HIS B  70   NE2                                                    
REMARK 620 2 ASP B  72   OD2 111.4                                              
REMARK 620 3 HIS B  85   NE2 105.8 117.0                                        
REMARK 620 4 HIS B  98   ND1 107.9  96.1 118.4                                  
REMARK 620 N                    1     2     3                                   
REMARK 620                                                                      
REMARK 620 COORDINATION ANGLES FOR:  M RES CSSEQI METAL                         
REMARK 620                              CA B 203  CA                            
REMARK 620 N RES CSSEQI ATOM                                                    
REMARK 620 1 ASP B  77   OD1                                                    
REMARK 620 2 GLY B  78   O    84.8                                              
REMARK 620 3 ASP B  80   O    82.9  83.7                                        
REMARK 620 4 LEU B  82   O    87.2 172.0  94.9                                  
REMARK 620 5 ASP B 100   OD2  94.0  90.1 173.4  90.8                            
REMARK 620 6 GLU B 103   OE2 167.3  93.7  84.4  94.0  98.5                      
REMARK 620 N                    1     2     3     4     5                       
REMARK 620                                                                      
REMARK 620 COORDINATION ANGLES FOR:  M RES CSSEQI METAL                         
REMARK 620                              ZN B 201  ZN                            
REMARK 620 N RES CSSEQI ATOM                                                    
REMARK 620 1 HIS B 121   NE2                                                    
REMARK 620 2 HIS B 125   NE2 107.2                                              
REMARK 620 3 HIS B 131   NE2 104.9 103.9                                        
REMARK 620 4 ASP D   4   OD1 101.0 117.5 121.0                                  
REMARK 620 5 ASP D   4   OD2 155.3  90.6  86.7  54.8                            
REMARK 620 6 HOH D 101   O    83.2 168.5  67.7  63.9  81.1                      
REMARK 620 N                    1     2     3     4     5                       
DBREF  7XJO A    1   168  PDB    7XJO     7XJO             1    168             
DBREF  7XJO B    1   168  PDB    7XJO     7XJO             1    168             
DBREF  7XJO C    1     9  PDB    7XJO     7XJO             1      9             
DBREF  7XJO D    1     9  PDB    7XJO     7XJO             1      9             
SEQRES   1 A  168  MET TYR ASN PHE PHE PRO ARG LYS PRO LYS TRP ASP LYS          
SEQRES   2 A  168  ASN GLN ILE THR TYR ARG ILE ILE GLY TYR THR PRO ASP          
SEQRES   3 A  168  LEU ALA PRO GLU THR VAL ASP ASP ALA PHE ALA ARG ALA          
SEQRES   4 A  168  PHE GLN VAL TRP SER ASP VAL THR PRO LEU ARG PHE SER          
SEQRES   5 A  168  ARG ILE TYR ASP GLY GLU ALA ASP ILE MET ILE ASN PHE          
SEQRES   6 A  168  GLY ARG TRP GLU HIS GLY ASP GLY TYR PRO PHE ASP GLY          
SEQRES   7 A  168  LYS ASP GLY LEU LEU ALA HIS ALA PHE ALA PRO GLY THR          
SEQRES   8 A  168  GLY VAL GLY GLY ASP SER HIS PHE ASP ASP ASP GLU LEU          
SEQRES   9 A  168  TRP THR LEU GLY LYS GLY VAL GLY TYR SER LEU PHE LEU          
SEQRES  10 A  168  VAL ALA ALA HIS ALA PHE GLY HIS ALA MET GLY LEU GLU          
SEQRES  11 A  168  HIS SER GLN ASP PRO GLY ALA LEU MET ALA PRO ILE TYR          
SEQRES  12 A  168  THR TYR THR LYS ASN PHE ARG LEU SER GLN ASP ASP ILE          
SEQRES  13 A  168  LYS GLY ILE GLN GLU LEU TYR GLY ALA SER PRO ASP              
SEQRES   1 B  168  MET TYR ASN PHE PHE PRO ARG LYS PRO LYS TRP ASP LYS          
SEQRES   2 B  168  ASN GLN ILE THR TYR ARG ILE ILE GLY TYR THR PRO ASP          
SEQRES   3 B  168  LEU ALA PRO GLU THR VAL ASP ASP ALA PHE ALA ARG ALA          
SEQRES   4 B  168  PHE GLN VAL TRP SER ASP VAL THR PRO LEU ARG PHE SER          
SEQRES   5 B  168  ARG ILE TYR ASP GLY GLU ALA ASP ILE MET ILE ASN PHE          
SEQRES   6 B  168  GLY ARG TRP GLU HIS GLY ASP GLY TYR PRO PHE ASP GLY          
SEQRES   7 B  168  LYS ASP GLY LEU LEU ALA HIS ALA PHE ALA PRO GLY THR          
SEQRES   8 B  168  GLY VAL GLY GLY ASP SER HIS PHE ASP ASP ASP GLU LEU          
SEQRES   9 B  168  TRP THR LEU GLY LYS GLY VAL GLY TYR SER LEU PHE LEU          
SEQRES  10 B  168  VAL ALA ALA HIS ALA PHE GLY HIS ALA MET GLY LEU GLU          
SEQRES  11 B  168  HIS SER GLN ASP PRO GLY ALA LEU MET ALA PRO ILE TYR          
SEQRES  12 B  168  THR TYR THR LYS ASN PHE ARG LEU SER GLN ASP ASP ILE          
SEQRES  13 B  168  LYS GLY ILE GLN GLU LEU TYR GLY ALA SER PRO ASP              
SEQRES   1 C    9  RYH KFB GLU ASP DAB LEU EME EOE NH2                          
SEQRES   1 D    9  RYH KFB GLU ASP DAB LEU EME EOE NH2                          
HET    RYH  C   1      18                                                       
HET    KFB  C   2       7                                                       
HET    DAB  C   5       7                                                       
HET    EME  C   7      10                                                       
HET    EOE  C   8       8                                                       
HET    NH2  C   9       1                                                       
HET    RYH  D   1      18                                                       
HET    KFB  D   2       7                                                       
HET    DAB  D   5       7                                                       
HET    EME  D   7      10                                                       
HET    EOE  D   8       8                                                       
HET    NH2  D   9       1                                                       
HET     ZN  A 201       1                                                       
HET     ZN  A 202       1                                                       
HET     CA  A 203       1                                                       
HET     CA  A 204       1                                                       
HET     CA  A 205       1                                                       
HET    B3P  A 206      19                                                       
HET     CA  A 207       1                                                       
HET     CL  A 208       1                                                       
HET     ZN  B 201       1                                                       
HET     ZN  B 202       1                                                       
HET     CA  B 203       1                                                       
HET     CA  B 204       1                                                       
HET     CA  B 205       1                                                       
HET     CL  B 206       1                                                       
HET     CL  B 207       1                                                       
HETNAM     RYH 4-(4-AMINOCARBONYLPHENOXY)BENZOIC ACID                           
HETNAM     KFB 5-AMINOVALERIC ACID                                              
HETNAM     DAB 2,4-DIAMINOBUTYRIC ACID                                          
HETNAM     EME N-METHYL-L-GLUTAMIC ACID                                         
HETNAM     EOE BETA3-PROLINE                                                    
HETNAM     NH2 AMINO GROUP                                                      
HETNAM      ZN ZINC ION                                                         
HETNAM      CA CALCIUM ION                                                      
HETNAM     B3P 2-[3-(2-HYDROXY-1,1-DIHYDROXYMETHYL-ETHYLAMINO)-                 
HETNAM   2 B3P  PROPYLAMINO]-2-HYDROXYMETHYL-PROPANE-1,3-DIOL                   
HETNAM      CL CHLORIDE ION                                                     
HETSYN     KFB 5-AMINOPENTANOIC ACID                                            
FORMUL   3  RYH    2(C14 H11 N O4)                                              
FORMUL   3  KFB    2(C5 H11 N O2)                                               
FORMUL   3  DAB    2(C4 H10 N2 O2)                                              
FORMUL   3  EME    2(C6 H11 N O4)                                               
FORMUL   3  EOE    2(C6 H11 N O2)                                               
FORMUL   3  NH2    2(H2 N)                                                      
FORMUL   5   ZN    4(ZN 2+)                                                     
FORMUL   7   CA    7(CA 2+)                                                     
FORMUL  10  B3P    C11 H26 N2 O6                                                
FORMUL  12   CL    3(CL 1-)                                                     
FORMUL  20  HOH   *242(H2 O)                                                    
HELIX    1 AA1 ALA A   28  ASP A   45  1                                  18    
HELIX    2 AA2 LEU A  115  MET A  127  1                                  13    
HELIX    3 AA3 SER A  152  GLY A  164  1                                  13    
HELIX    4 AA4 ALA B   28  ASP B   45  1                                  18    
HELIX    5 AA5 LEU B  115  GLY B  128  1                                  14    
HELIX    6 AA6 SER B  152  GLY B  164  1                                  13    
SHEET    1 AA1 6 ARG A  50  ARG A  53  0                                        
SHEET    2 AA1 6 GLN A  15  ILE A  20  1  N  ILE A  16   O  ARG A  50           
SHEET    3 AA1 6 ILE A  61  GLY A  66  1  O  ILE A  63   N  ARG A  19           
SHEET    4 AA1 6 SER A  97  ASP A 100  1  O  PHE A  99   N  GLY A  66           
SHEET    5 AA1 6 ALA A  84  PHE A  87 -1  N  HIS A  85   O  HIS A  98           
SHEET    6 AA1 6 DAB C   5  LEU C   6  1  O  LEU C   6   N  ALA A  86           
SHEET    1 AA2 2 TRP A 105  THR A 106  0                                        
SHEET    2 AA2 2 TYR A 113  SER A 114  1  O  TYR A 113   N  THR A 106           
SHEET    1 AA3 6 ARG B  50  ARG B  53  0                                        
SHEET    2 AA3 6 GLN B  15  ILE B  20  1  N  ILE B  16   O  ARG B  50           
SHEET    3 AA3 6 ILE B  61  GLY B  66  1  O  ILE B  63   N  ARG B  19           
SHEET    4 AA3 6 SER B  97  ASP B 100  1  O  PHE B  99   N  ASN B  64           
SHEET    5 AA3 6 ALA B  84  PHE B  87 -1  N  HIS B  85   O  HIS B  98           
SHEET    6 AA3 6 DAB D   5  LEU D   6  1  O  LEU D   6   N  ALA B  86           
SHEET    1 AA4 2 TRP B 105  THR B 106  0                                        
SHEET    2 AA4 2 TYR B 113  SER B 114  1  O  TYR B 113   N  THR B 106           
LINK         CAB RYH C   1                 N   KFB C   2     1555   1555  1.36  
LINK         C   KFB C   2                 N   GLU C   3     1555   1555  1.35  
LINK         C   ASP C   4                 N   DAB C   5     1555   1555  1.34  
LINK         C   DAB C   5                 N   LEU C   6     1555   1555  1.33  
LINK         C   LEU C   6                 N   EME C   7     1555   1555  1.36  
LINK         C   EME C   7                 N   EOE C   8     1555   1555  1.33  
LINK         C   EOE C   8                 N   NH2 C   9     1555   1555  1.35  
LINK         CAB RYH D   1                 N   KFB D   2     1555   1555  1.34  
LINK         C   KFB D   2                 N   GLU D   3     1555   1555  1.32  
LINK         C   ASP D   4                 N   DAB D   5     1555   1555  1.32  
LINK         C   DAB D   5                 N   LEU D   6     1555   1555  1.32  
LINK         C   LEU D   6                 N   EME D   7     1555   1555  1.35  
LINK         C   EME D   7                 N   EOE D   8     1555   1555  1.33  
LINK         C   EOE D   8                 N   NH2 D   9     1555   1555  1.32  
LINK         OD2 ASP A  26                CA    CA A 205     1555   1555  2.44  
LINK         O   ASP A  60                CA    CA A 204     1555   1555  2.40  
LINK         O   ARG A  67                CA    CA A 207     1555   1555  2.37  
LINK         O   GLU A  69                CA    CA A 207     1555   1555  2.41  
LINK         NE2 HIS A  70                ZN    ZN A 202     1555   1555  1.98  
LINK         OD2 ASP A  72                ZN    ZN A 202     1555   1555  1.93  
LINK         OD1 ASP A  77                CA    CA A 203     1555   1555  2.33  
LINK         O   GLY A  78                CA    CA A 203     1555   1555  2.21  
LINK         O   ASP A  80                CA    CA A 203     1555   1555  2.36  
LINK         O   LEU A  82                CA    CA A 203     1555   1555  2.28  
LINK         NE2 HIS A  85                ZN    ZN A 202     1555   1555  1.96  
LINK         O   GLY A  92                CA    CA A 204     1555   1555  2.55  
LINK         O   GLY A  94                CA    CA A 204     1555   1555  2.37  
LINK         OD1 ASP A  96                CA    CA A 204     1555   1555  2.55  
LINK         ND1 HIS A  98                ZN    ZN A 202     1555   1555  1.99  
LINK         OD2 ASP A 100                CA    CA A 203     1555   1555  2.29  
LINK         O   ASP A 101                CA    CA A 205     1555   1555  2.44  
LINK         OD1 ASP A 101                CA    CA A 205     1555   1555  2.50  
LINK         OE2 GLU A 103                CA    CA A 203     1555   1555  2.16  
LINK         O   GLU A 103                CA    CA A 205     1555   1555  2.24  
LINK         NE2 HIS A 121                ZN    ZN A 201     1555   1555  2.04  
LINK         NE2 HIS A 125                ZN    ZN A 201     1555   1555  2.08  
LINK         NE2 HIS A 131                ZN    ZN A 201     1555   1555  2.03  
LINK        ZN    ZN A 201                 OD1 ASP C   4     1555   1555  2.69  
LINK        ZN    ZN A 201                 OD2 ASP C   4     1555   1555  2.01  
LINK        CA    CA A 204                 O   HOH A 318     1555   1555  2.28  
LINK        CA    CA A 204                 O   HOH A 337     1555   1555  2.55  
LINK        CA    CA A 205                 O   HOH A 344     1555   1555  2.54  
LINK        CA    CA A 205                 O   HOH A 424     1555   1555  2.39  
LINK        CA    CA A 207                 O   ARG B  67     1555   1555  2.32  
LINK        CA    CA A 207                 O   GLU B  69     1555   1555  2.37  
LINK         OG1 THR B  24                CA    CA B 205     1555   1555  2.94  
LINK         OD2 ASP B  26                CA    CA B 205     1555   1555  2.83  
LINK         O   ASP B  60                CA    CA B 204     1555   1555  2.26  
LINK         NE2 HIS B  70                ZN    ZN B 202     1555   1555  2.02  
LINK         OD2 ASP B  72                ZN    ZN B 202     1555   1555  1.83  
LINK         OD1 ASP B  77                CA    CA B 203     1555   1555  2.25  
LINK         O   GLY B  78                CA    CA B 203     1555   1555  2.27  
LINK         O   ASP B  80                CA    CA B 203     1555   1555  2.34  
LINK         O   LEU B  82                CA    CA B 203     1555   1555  2.22  
LINK         NE2 HIS B  85                ZN    ZN B 202     1555   1555  1.94  
LINK         O   GLY B  92                CA    CA B 204     1555   1555  2.49  
LINK         O   GLY B  94                CA    CA B 204     1555   1555  2.36  
LINK         OD1 ASP B  96                CA    CA B 204     1555   1555  2.59  
LINK         ND1 HIS B  98                ZN    ZN B 202     1555   1555  2.04  
LINK         OD2 ASP B 100                CA    CA B 203     1555   1555  2.39  
LINK         O   ASP B 101                CA    CA B 205     1555   1555  2.89  
LINK         OD1 ASP B 101                CA    CA B 205     1555   1555  2.91  
LINK         OE2 GLU B 103                CA    CA B 203     1555   1555  2.20  
LINK         O   GLU B 103                CA    CA B 205     1555   1555  2.73  
LINK         NE2 HIS B 121                ZN    ZN B 201     1555   1555  2.11  
LINK         NE2 HIS B 125                ZN    ZN B 201     1555   1555  2.01  
LINK         NE2 HIS B 131                ZN    ZN B 201     1555   1555  2.13  
LINK        ZN    ZN B 201                 OD1 ASP D   4     1555   1555  2.02  
LINK        ZN    ZN B 201                 OD2 ASP D   4     1555   1555  2.65  
LINK        ZN    ZN B 201                 O   HOH D 101     1555   1555  2.60  
LINK        CA    CA B 204                 O   HOH B 308     1555   1555  2.27  
LINK        CA    CA B 204                 O   HOH B 310     1555   1555  2.45  
LINK        CA    CA B 205                 O   HOH B 345     1555   4545  3.13  
CRYST1  128.977  128.977   91.027  90.00  90.00 120.00 P 64 2 2     24          
ORIGX1      1.000000  0.000000  0.000000        0.00000                         
ORIGX2      0.000000  1.000000  0.000000        0.00000                         
ORIGX3      0.000000  0.000000  1.000000        0.00000                         
SCALE1      0.007753  0.004476  0.000000        0.00000                         
SCALE2      0.000000  0.008953  0.000000        0.00000                         
SCALE3      0.000000  0.000000  0.010986        0.00000                         
ATOM      1  N   ASN A   3      62.932 -61.449  24.509  1.00 34.97           N  
ATOM      2  CA  ASN A   3      63.582 -60.693  23.398  1.00 30.20           C  
ATOM      3  C   ASN A   3      62.957 -60.988  22.010  1.00 24.00           C  
ATOM      4  O   ASN A   3      62.947 -60.006  21.245  1.00 17.49           O  
ATOM      5  CB  ASN A   3      65.119 -60.776  23.403  1.00 36.35           C  
ATOM      6  CG  ASN A   3      65.738 -62.158  23.482  1.00 43.76           C  
ATOM      7  OD1 ASN A   3      66.931 -62.306  23.209  1.00 52.20           O  
ATOM      8  ND2 ASN A   3      64.974 -63.171  23.865  1.00 46.67           N  
ATOM      9  N   PHE A   4      62.454 -62.196  21.663  1.00 18.90           N  
ATOM     10  CA  PHE A   4      61.738 -62.442  20.373  1.00 20.09           C  
ATOM     11  C   PHE A   4      60.356 -63.049  20.619  1.00 18.82           C  
ATOM     12  O   PHE A   4      60.072 -63.451  21.737  1.00 18.55           O  
ATOM     13  CB  PHE A   4      62.565 -63.287  19.394  1.00 20.89           C  
ATOM     14  CG  PHE A   4      63.951 -62.766  19.131  1.00 20.64           C  
ATOM     15  CD1 PHE A   4      64.143 -61.472  18.685  1.00 20.44           C  
ATOM     16  CD2 PHE A   4      65.071 -63.563  19.357  1.00 23.62           C  
ATOM     17  CE1 PHE A   4      65.415 -60.978  18.443  1.00 21.64           C  
ATOM     18  CE2 PHE A   4      66.348 -63.062  19.129  1.00 24.10           C  
ATOM     19  CZ  PHE A   4      66.517 -61.770  18.670  1.00 23.52           C  
ATOM     20  N   PHE A   5      59.489 -63.068  19.607  1.00 19.56           N  
ATOM     21  CA  PHE A   5      58.161 -63.732  19.700  1.00 19.99           C  
ATOM     22  C   PHE A   5      58.385 -65.251  19.696  1.00 22.05           C  
ATOM     23  O   PHE A   5      59.474 -65.718  19.395  1.00 19.83           O  
ATOM     24  CB  PHE A   5      57.222 -63.340  18.549  1.00 20.46           C  
ATOM     25  CG  PHE A   5      56.663 -61.949  18.626  1.00 19.59           C  
ATOM     26  CD1 PHE A   5      57.438 -60.864  18.232  1.00 19.83           C  
ATOM     27  CD2 PHE A   5      55.400 -61.717  19.148  1.00 19.77           C  
ATOM     28  CE1 PHE A   5      56.939 -59.575  18.318  1.00 19.53           C  
ATOM     29  CE2 PHE A   5      54.883 -60.432  19.191  1.00 19.38           C  
ATOM     30  CZ  PHE A   5      55.651 -59.368  18.772  1.00 19.66           C  
ATOM     31  N   PRO A   6      57.388 -66.070  20.094  1.00 23.49           N  
ATOM     32  CA  PRO A   6      57.509 -67.524  19.994  1.00 25.20           C  
ATOM     33  C   PRO A   6      57.736 -67.969  18.548  1.00 27.88           C  
ATOM     34  O   PRO A   6      56.982 -67.558  17.662  1.00 25.19           O  
ATOM     35  CB  PRO A   6      56.165 -68.040  20.512  1.00 25.81           C  
ATOM     36  CG  PRO A   6      55.686 -66.934  21.436  1.00 24.95           C  
ATOM     37  CD  PRO A   6      56.145 -65.657  20.758  1.00 24.15           C  
ATOM     38  N   ARG A   7      58.785 -68.778  18.362  1.00 30.52           N  
ATOM     39  CA  ARG A   7      59.213 -69.369  17.062  1.00 31.14           C  
ATOM     40  C   ARG A   7      59.881 -68.274  16.224  1.00 29.01           C  
ATOM     41  O   ARG A   7      60.000 -68.457  15.002  1.00 30.87           O  
ATOM     42  CB  ARG A   7      58.025 -70.070  16.388  1.00 33.61           C  
ATOM     43  CG  ARG A   7      57.376 -71.137  17.264  1.00 35.78           C  
ATOM     44  CD  ARG A   7      56.209 -71.884  16.641  1.00 40.70           C  
ATOM     45  NE  ARG A   7      55.203 -70.982  16.090  1.00 47.64           N  
ATOM     46  CZ  ARG A   7      54.302 -70.283  16.796  1.00 53.08           C  
ATOM     47  NH1 ARG A   7      54.249 -70.376  18.116  1.00 55.00           N  
ATOM     48  NH2 ARG A   7      53.438 -69.497  16.170  1.00 52.47           N  
ATOM     49  N   LYS A   8      60.282 -67.170  16.868  1.00 26.49           N  
ATOM     50  CA  LYS A   8      61.208 -66.153  16.309  1.00 25.82           C  
ATOM     51  C   LYS A   8      60.783 -65.760  14.892  1.00 23.68           C  
ATOM     52  O   LYS A   8      61.568 -65.822  13.931  1.00 20.57           O  
ATOM     53  CB  LYS A   8      62.619 -66.747  16.325  1.00 26.79           C  
ATOM     54  CG  LYS A   8      63.739 -65.733  16.359  1.00 29.60           C  
ATOM     55  CD  LYS A   8      65.089 -66.383  16.172  1.00 32.08           C  
ATOM     56  CE  LYS A   8      66.181 -65.752  17.004  1.00 37.65           C  
ATOM     57  NZ  LYS A   8      67.486 -66.456  16.846  1.00 40.45           N  
ATOM     58  N   PRO A   9      59.539 -65.291  14.709  1.00 19.24           N  
ATOM     59  CA  PRO A   9      59.142 -64.778  13.410  1.00 19.26           C  
ATOM     60  C   PRO A   9      59.995 -63.549  13.084  1.00 19.46           C  
ATOM     61  O   PRO A   9      60.336 -62.796  13.965  1.00 19.55           O  
ATOM     62  CB  PRO A   9      57.652 -64.461  13.535  1.00 19.43           C  
ATOM     63  CG  PRO A   9      57.395 -64.373  15.024  1.00 19.91           C  
ATOM     64  CD  PRO A   9      58.469 -65.215  15.705  1.00 20.06           C  
ATOM     65  N   LYS A  10      60.351 -63.421  11.806  1.00 19.92           N  
ATOM     66  CA  LYS A  10      61.023 -62.240  11.249  1.00 19.95           C  
ATOM     67  C   LYS A  10      60.696 -62.181   9.764  1.00 19.66           C  
ATOM     68  O   LYS A  10      60.197 -63.178   9.194  1.00 17.04           O  
ATOM     69  CB  LYS A  10      62.535 -62.327  11.442  1.00 23.72           C  
ATOM     70  CG  LYS A  10      63.145 -63.620  10.905  1.00 27.18           C  
ATOM     71  CD  LYS A  10      64.575 -63.445  10.449  1.00 29.10           C  
ATOM     72  CE  LYS A  10      65.388 -64.715  10.539  1.00 32.46           C  
ATOM     73  NZ  LYS A  10      66.834 -64.430  10.346  1.00 36.70           N  
ATOM     74  N   TRP A  11      60.973 -61.029   9.181  1.00 18.96           N  
ATOM     75  CA  TRP A  11      60.821 -60.761   7.737  1.00 19.93           C  
ATOM     76  C   TRP A  11      61.957 -61.469   6.998  1.00 21.55           C  
ATOM     77  O   TRP A  11      63.108 -61.316   7.417  1.00 18.52           O  
ATOM     78  CB  TRP A  11      60.845 -59.257   7.493  1.00 18.19           C  
ATOM     79  CG  TRP A  11      59.712 -58.555   8.155  1.00 19.23           C  
ATOM     80  CD1 TRP A  11      59.780 -57.750   9.252  1.00 19.39           C  
ATOM     81  CD2 TRP A  11      58.323 -58.604   7.778  1.00 17.98           C  
ATOM     82  NE1 TRP A  11      58.531 -57.291   9.580  1.00 18.71           N  
ATOM     83  CE2 TRP A  11      57.623 -57.789   8.696  1.00 18.29           C  
ATOM     84  CE3 TRP A  11      57.609 -59.260   6.771  1.00 18.08           C  
ATOM     85  CZ2 TRP A  11      56.249 -57.600   8.622  1.00 17.60           C  
ATOM     86  CZ3 TRP A  11      56.257 -59.042   6.668  1.00 18.21           C  
ATOM     87  CH2 TRP A  11      55.582 -58.250   7.607  1.00 18.57           C  
ATOM     88  N   ASP A  12      61.645 -62.150   5.901  1.00 25.25           N  
ATOM     89  CA  ASP A  12      62.656 -62.903   5.118  1.00 29.28           C  
ATOM     90  C   ASP A  12      63.103 -62.028   3.954  1.00 27.20           C  
ATOM     91  O   ASP A  12      63.293 -62.551   2.868  1.00 31.40           O  
ATOM     92  CB  ASP A  12      62.092 -64.266   4.711  1.00 34.42           C  
ATOM     93  CG  ASP A  12      61.715 -65.124   5.915  1.00 43.43           C  
ATOM     94  OD1 ASP A  12      62.649 -65.635   6.614  1.00 46.81           O  
ATOM     95  OD2 ASP A  12      60.484 -65.262   6.180  1.00 54.99           O  
ATOM     96  N   LYS A  13      63.197 -60.726   4.169  1.00 26.40           N  
ATOM     97  CA  LYS A  13      63.624 -59.766   3.137  1.00 24.88           C  
ATOM     98  C   LYS A  13      64.122 -58.504   3.828  1.00 25.37           C  
ATOM     99  O   LYS A  13      63.795 -58.313   4.996  1.00 25.92           O  
ATOM    100  CB  LYS A  13      62.446 -59.429   2.241  1.00 27.03           C  
ATOM    101  CG  LYS A  13      61.250 -58.841   2.971  1.00 27.50           C  
ATOM    102  CD  LYS A  13      59.981 -59.162   2.239  1.00 26.83           C  
ATOM    103  CE  LYS A  13      58.764 -58.461   2.784  1.00 25.55           C  
ATOM    104  NZ  LYS A  13      57.612 -58.709   1.894  1.00 24.87           N  
ATOM    105  N   ASN A  14      64.804 -57.636   3.100  1.00 23.46           N  
ATOM    106  CA  ASN A  14      65.357 -56.410   3.696  1.00 24.96           C  
ATOM    107  C   ASN A  14      64.513 -55.190   3.326  1.00 24.42           C  
ATOM    108  O   ASN A  14      64.606 -54.186   4.042  1.00 24.28           O  
ATOM    109  CB  ASN A  14      66.812 -56.260   3.294  1.00 26.62           C  
ATOM    110  CG  ASN A  14      67.734 -57.099   4.149  1.00 27.57           C  
ATOM    111  OD1 ASN A  14      68.905 -57.257   3.808  1.00 30.59           O  
ATOM    112  ND2 ASN A  14      67.249 -57.579   5.283  1.00 29.16           N  
ATOM    113  N   GLN A  15      63.678 -55.269   2.301  1.00 23.11           N  
ATOM    114  CA  GLN A  15      62.745 -54.155   2.014  1.00 23.03           C  
ATOM    115  C   GLN A  15      61.384 -54.481   2.629  1.00 19.66           C  
ATOM    116  O   GLN A  15      60.784 -55.522   2.351  1.00 19.96           O  
ATOM    117  CB  GLN A  15      62.620 -53.817   0.538  1.00 25.69           C  
ATOM    118  CG  GLN A  15      61.268 -53.193   0.211  1.00 28.28           C  
ATOM    119  CD  GLN A  15      61.248 -52.508  -1.130  1.00 29.55           C  
ATOM    120  OE1 GLN A  15      61.014 -51.315  -1.223  1.00 32.62           O  
ATOM    121  NE2 GLN A  15      61.468 -53.264  -2.184  1.00 29.80           N  
ATOM    122  N   ILE A  16      60.927 -53.566   3.458  1.00 17.72           N  
ATOM    123  CA  ILE A  16      59.631 -53.685   4.154  1.00 17.29           C  
ATOM    124  C   ILE A  16      58.819 -52.510   3.656  1.00 15.89           C  
ATOM    125  O   ILE A  16      59.281 -51.392   3.820  1.00 16.25           O  
ATOM    126  CB  ILE A  16      59.836 -53.657   5.675  1.00 17.18           C  
ATOM    127  CG1 ILE A  16      60.965 -54.588   6.128  1.00 18.46           C  
ATOM    128  CG2 ILE A  16      58.532 -53.978   6.364  1.00 17.21           C  
ATOM    129  CD1 ILE A  16      60.644 -56.050   5.984  1.00 19.56           C  
ATOM    130  N   THR A  17      57.692 -52.743   3.015  1.00 14.49           N  
ATOM    131  CA  THR A  17      56.884 -51.606   2.557  1.00 13.25           C  
ATOM    132  C   THR A  17      55.985 -51.244   3.715  1.00 12.10           C  
ATOM    133  O   THR A  17      55.598 -52.134   4.488  1.00 10.90           O  
ATOM    134  CB  THR A  17      56.070 -51.876   1.297  1.00 13.41           C  
ATOM    135  OG1 THR A  17      55.308 -53.036   1.604  1.00 13.40           O  
ATOM    136  CG2 THR A  17      56.943 -52.089   0.074  1.00 14.64           C  
ATOM    137  N   TYR A  18      55.596 -49.988   3.752  1.00 11.95           N  
ATOM    138  CA  TYR A  18      54.531 -49.542   4.667  1.00 11.78           C  
ATOM    139  C   TYR A  18      53.629 -48.536   3.985  1.00 11.74           C  
ATOM    140  O   TYR A  18      54.033 -47.820   3.105  1.00 11.78           O  
ATOM    141  CB  TYR A  18      55.144 -48.958   5.936  1.00 11.42           C  
ATOM    142  CG  TYR A  18      55.806 -47.610   5.775  1.00 10.37           C  
ATOM    143  CD1 TYR A  18      55.120 -46.427   5.983  1.00 10.26           C  
ATOM    144  CD2 TYR A  18      57.147 -47.522   5.471  1.00 10.36           C  
ATOM    145  CE1 TYR A  18      55.761 -45.199   5.861  1.00 10.11           C  
ATOM    146  CE2 TYR A  18      57.805 -46.304   5.381  1.00 10.13           C  
ATOM    147  CZ  TYR A  18      57.120 -45.138   5.609  1.00  9.85           C  
ATOM    148  OH  TYR A  18      57.818 -43.964   5.518  1.00 10.37           O  
ATOM    149  N   ARG A  19      52.420 -48.459   4.506  1.00 12.59           N  
ATOM    150  CA  ARG A  19      51.402 -47.539   3.983  1.00 13.80           C  
ATOM    151  C   ARG A  19      50.662 -46.929   5.163  1.00 12.93           C  
ATOM    152  O   ARG A  19      50.143 -47.667   6.040  1.00 11.05           O  
ATOM    153  CB  ARG A  19      50.479 -48.284   3.020  1.00 14.61           C  
ATOM    154  CG  ARG A  19      49.340 -47.436   2.474  1.00 16.49           C  
ATOM    155  CD  ARG A  19      48.477 -48.234   1.486  1.00 18.06           C  
ATOM    156  NE  ARG A  19      47.276 -47.482   1.182  1.00 18.27           N  
ATOM    157  CZ  ARG A  19      46.138 -48.001   0.749  1.00 17.65           C  
ATOM    158  NH1 ARG A  19      46.037 -49.287   0.480  1.00 17.05           N  
ATOM    159  NH2 ARG A  19      45.106 -47.213   0.593  1.00 18.82           N  
ATOM    160  N   ILE A  20      50.563 -45.617   5.138  1.00 12.75           N  
ATOM    161  CA  ILE A  20      49.772 -44.896   6.149  1.00 13.19           C  
ATOM    162  C   ILE A  20      48.336 -44.787   5.625  1.00 14.13           C  
ATOM    163  O   ILE A  20      48.103 -43.942   4.736  1.00 13.36           O  
ATOM    164  CB  ILE A  20      50.413 -43.542   6.451  1.00 12.91           C  
ATOM    165  CG1 ILE A  20      51.861 -43.703   6.903  1.00 13.11           C  
ATOM    166  CG2 ILE A  20      49.572 -42.811   7.492  1.00 12.88           C  
ATOM    167  CD1 ILE A  20      52.720 -42.467   6.690  1.00 13.97           C  
ATOM    168  N   ILE A  21      47.423 -45.599   6.151  1.00 12.94           N  
ATOM    169  CA  ILE A  21      46.040 -45.677   5.632  1.00 14.26           C  
ATOM    170  C   ILE A  21      45.341 -44.396   6.009  1.00 15.48           C  
ATOM    171  O   ILE A  21      44.670 -43.841   5.149  1.00 16.85           O  
ATOM    172  CB  ILE A  21      45.279 -46.876   6.203  1.00 15.07           C  
ATOM    173  CG1 ILE A  21      45.915 -48.186   5.779  1.00 16.68           C  
ATOM    174  CG2 ILE A  21      43.815 -46.795   5.810  1.00 15.66           C  
ATOM    175  CD1 ILE A  21      46.019 -48.324   4.278  1.00 19.31           C  
ATOM    176  N   GLY A  22      45.496 -43.983   7.264  1.00 15.29           N  
ATOM    177  CA  GLY A  22      44.868 -42.743   7.758  1.00 14.86           C  
ATOM    178  C   GLY A  22      45.617 -42.112   8.908  1.00 12.58           C  
ATOM    179  O   GLY A  22      46.595 -42.703   9.384  1.00 12.20           O  
ATOM    180  N   TYR A  23      45.124 -40.965   9.344  1.00 10.98           N  
ATOM    181  CA  TYR A  23      45.840 -40.031  10.240  1.00 11.51           C  
ATOM    182  C   TYR A  23      45.072 -39.809  11.541  1.00 11.83           C  
ATOM    183  O   TYR A  23      43.976 -40.349  11.743  1.00 11.62           O  
ATOM    184  CB  TYR A  23      46.090 -38.727   9.488  1.00 11.27           C  
ATOM    185  CG  TYR A  23      47.083 -38.931   8.376  1.00 11.37           C  
ATOM    186  CD1 TYR A  23      46.695 -39.375   7.115  1.00 11.24           C  
ATOM    187  CD2 TYR A  23      48.436 -38.760   8.620  1.00 10.68           C  
ATOM    188  CE1 TYR A  23      47.639 -39.581   6.113  1.00 11.61           C  
ATOM    189  CE2 TYR A  23      49.382 -38.957   7.638  1.00 10.29           C  
ATOM    190  CZ  TYR A  23      48.983 -39.348   6.377  1.00 10.59           C  
ATOM    191  OH  TYR A  23      49.948 -39.550   5.459  1.00 10.15           O  
ATOM    192  N   THR A  24      45.677 -38.999  12.394  1.00 11.64           N  
ATOM    193  CA  THR A  24      45.010 -38.336  13.534  1.00 11.73           C  
ATOM    194  C   THR A  24      44.859 -36.872  13.175  1.00 12.16           C  
ATOM    195  O   THR A  24      45.740 -36.287  12.537  1.00 12.63           O  
ATOM    196  CB  THR A  24      45.831 -38.473  14.816  1.00 11.88           C  
ATOM    197  OG1 THR A  24      45.275 -37.650  15.834  1.00 11.23           O  
ATOM    198  CG2 THR A  24      47.276 -38.096  14.601  1.00 12.07           C  
ATOM    199  N   PRO A  25      43.788 -36.222  13.647  1.00 12.06           N  
ATOM    200  CA  PRO A  25      43.666 -34.777  13.486  1.00 12.61           C  
ATOM    201  C   PRO A  25      44.613 -33.988  14.388  1.00 11.53           C  
ATOM    202  O   PRO A  25      44.671 -32.800  14.227  1.00 11.69           O  
ATOM    203  CB  PRO A  25      42.222 -34.447  13.862  1.00 13.21           C  
ATOM    204  CG  PRO A  25      41.732 -35.647  14.649  1.00 13.27           C  
ATOM    205  CD  PRO A  25      42.650 -36.820  14.352  1.00 13.10           C  
ATOM    206  N   ASP A  26      45.318 -34.670  15.291  1.00 11.20           N  
ATOM    207  CA  ASP A  26      46.065 -34.026  16.404  1.00 10.72           C  
ATOM    208  C   ASP A  26      47.350 -33.386  15.875  1.00 10.87           C  
ATOM    209  O   ASP A  26      47.933 -32.557  16.569  1.00 10.80           O  
ATOM    210  CB  ASP A  26      46.449 -35.066  17.436  1.00 10.57           C  
ATOM    211  CG  ASP A  26      45.282 -35.716  18.162  1.00 10.80           C  
ATOM    212  OD1 ASP A  26      44.111 -35.193  18.064  1.00  9.79           O  
ATOM    213  OD2 ASP A  26      45.557 -36.732  18.818  1.00  9.55           O  
ATOM    214  N   LEU A  27      47.824 -33.847  14.721  1.00 10.75           N  
ATOM    215  CA  LEU A  27      49.087 -33.366  14.122  1.00 10.49           C  
ATOM    216  C   LEU A  27      48.831 -33.133  12.638  1.00  9.69           C  
ATOM    217  O   LEU A  27      47.918 -33.694  12.093  1.00  9.77           O  
ATOM    218  CB  LEU A  27      50.224 -34.388  14.323  1.00 10.21           C  
ATOM    219  CG  LEU A  27      50.705 -34.565  15.765  1.00 10.44           C  
ATOM    220  CD1 LEU A  27      51.485 -35.853  15.936  1.00  9.92           C  
ATOM    221  CD2 LEU A  27      51.561 -33.379  16.230  1.00 10.30           C  
ATOM    222  N   ALA A  28      49.688 -32.374  12.000  1.00  9.44           N  
ATOM    223  CA  ALA A  28      49.657 -32.247  10.537  1.00 10.45           C  
ATOM    224  C   ALA A  28      50.081 -33.586   9.937  1.00 10.48           C  
ATOM    225  O   ALA A  28      50.997 -34.268  10.429  1.00 10.57           O  
ATOM    226  CB  ALA A  28      50.543 -31.087  10.109  1.00 10.85           C  
ATOM    227  N   PRO A  29      49.477 -33.957   8.789  1.00 10.35           N  
ATOM    228  CA  PRO A  29      49.813 -35.206   8.113  1.00  9.70           C  
ATOM    229  C   PRO A  29      51.311 -35.263   7.781  1.00  9.07           C  
ATOM    230  O   PRO A  29      51.902 -36.333   7.922  1.00  8.81           O  
ATOM    231  CB  PRO A  29      48.927 -35.249   6.862  1.00  9.82           C  
ATOM    232  CG  PRO A  29      48.521 -33.813   6.649  1.00 10.03           C  
ATOM    233  CD  PRO A  29      48.504 -33.165   8.032  1.00 10.49           C  
ATOM    234  N   GLU A  30      51.924 -34.163   7.325  1.00  9.51           N  
ATOM    235  CA  GLU A  30      53.367 -34.240   6.935  1.00  8.89           C  
ATOM    236  C   GLU A  30      54.233 -34.474   8.182  1.00  8.24           C  
ATOM    237  O   GLU A  30      55.308 -35.061   8.085  1.00  8.72           O  
ATOM    238  CB  GLU A  30      53.781 -33.037   6.096  1.00  9.61           C  
ATOM    239  CG  GLU A  30      53.914 -31.733   6.850  1.00 10.22           C  
ATOM    240  CD  GLU A  30      52.634 -30.982   7.186  1.00 10.47           C  
ATOM    241  OE1 GLU A  30      52.804 -29.920   7.811  1.00 12.38           O  
ATOM    242  OE2 GLU A  30      51.471 -31.428   6.818  1.00 10.61           O  
ATOM    243  N   THR A  31      53.774 -34.057   9.342  1.00  8.36           N  
ATOM    244  CA  THR A  31      54.483 -34.236  10.627  1.00  8.41           C  
ATOM    245  C   THR A  31      54.273 -35.669  11.101  1.00  8.52           C  
ATOM    246  O   THR A  31      55.247 -36.218  11.644  1.00  9.27           O  
ATOM    247  CB  THR A  31      54.047 -33.143  11.604  1.00  9.01           C  
ATOM    248  OG1 THR A  31      54.588 -31.872  11.181  1.00  9.56           O  
ATOM    249  CG2 THR A  31      54.475 -33.462  13.010  1.00  9.09           C  
ATOM    250  N   VAL A  32      53.102 -36.262  10.855  1.00  7.48           N  
ATOM    251  CA  VAL A  32      52.863 -37.708  11.099  1.00  7.50           C  
ATOM    252  C   VAL A  32      53.776 -38.513  10.185  1.00  8.08           C  
ATOM    253  O   VAL A  32      54.511 -39.373  10.687  1.00  7.62           O  
ATOM    254  CB  VAL A  32      51.376 -38.090  10.907  1.00  7.48           C  
ATOM    255  CG1 VAL A  32      51.166 -39.610  10.869  1.00  7.39           C  
ATOM    256  CG2 VAL A  32      50.520 -37.479  12.002  1.00  7.34           C  
ATOM    257  N   ASP A  33      53.774 -38.228   8.874  1.00  8.60           N  
ATOM    258  CA  ASP A  33      54.659 -38.950   7.923  1.00  9.02           C  
ATOM    259  C   ASP A  33      56.104 -38.892   8.426  1.00  8.14           C  
ATOM    260  O   ASP A  33      56.817 -39.925   8.419  1.00  7.64           O  
ATOM    261  CB  ASP A  33      54.579 -38.369   6.507  1.00  9.85           C  
ATOM    262  CG  ASP A  33      53.203 -38.457   5.879  1.00 11.85           C  
ATOM    263  OD1 ASP A  33      52.359 -39.315   6.321  1.00 14.14           O  
ATOM    264  OD2 ASP A  33      52.965 -37.679   4.949  1.00 14.03           O  
ATOM    265  N   ASP A  34      56.534 -37.707   8.821  1.00  7.72           N  
ATOM    266  CA  ASP A  34      57.927 -37.503   9.271  1.00  7.79           C  
ATOM    267  C   ASP A  34      58.161 -38.332  10.545  1.00  8.47           C  
ATOM    268  O   ASP A  34      59.226 -38.972  10.622  1.00 10.03           O  
ATOM    269  CB  ASP A  34      58.239 -36.034   9.521  1.00  7.32           C  
ATOM    270  CG  ASP A  34      59.671 -35.844  10.001  1.00  7.36           C  
ATOM    271  OD1 ASP A  34      60.567 -35.868   9.132  1.00  6.89           O  
ATOM    272  OD2 ASP A  34      59.854 -35.724  11.257  1.00  6.74           O  
ATOM    273  N   ALA A  35      57.236 -38.326  11.501  1.00  8.28           N  
ATOM    274  CA  ALA A  35      57.348 -39.112  12.759  1.00  8.82           C  
ATOM    275  C   ALA A  35      57.482 -40.616  12.464  1.00  8.37           C  
ATOM    276  O   ALA A  35      58.353 -41.289  13.036  1.00  8.63           O  
ATOM    277  CB  ALA A  35      56.167 -38.854  13.659  1.00  8.68           C  
ATOM    278  N   PHE A  36      56.676 -41.149  11.557  1.00  8.48           N  
ATOM    279  CA  PHE A  36      56.772 -42.588  11.212  1.00  8.47           C  
ATOM    280  C   PHE A  36      58.119 -42.829  10.530  1.00  8.65           C  
ATOM    281  O   PHE A  36      58.813 -43.806  10.893  1.00  8.33           O  
ATOM    282  CB  PHE A  36      55.575 -43.049  10.385  1.00  8.31           C  
ATOM    283  CG  PHE A  36      54.281 -43.075  11.153  1.00  7.90           C  
ATOM    284  CD1 PHE A  36      54.220 -43.489  12.487  1.00  8.19           C  
ATOM    285  CD2 PHE A  36      53.103 -42.782  10.502  1.00  7.61           C  
ATOM    286  CE1 PHE A  36      53.015 -43.548  13.162  1.00  8.01           C  
ATOM    287  CE2 PHE A  36      51.905 -42.828  11.187  1.00  7.45           C  
ATOM    288  CZ  PHE A  36      51.863 -43.168  12.516  1.00  7.67           C  
ATOM    289  N   ALA A  37      58.559 -41.905   9.673  1.00  9.52           N  
ATOM    290  CA  ALA A  37      59.823 -42.092   8.932  1.00  9.08           C  
ATOM    291  C   ALA A  37      60.963 -42.192   9.935  1.00  9.13           C  
ATOM    292  O   ALA A  37      61.811 -43.057   9.777  1.00  9.67           O  
ATOM    293  CB  ALA A  37      60.045 -40.992   7.951  1.00  9.49           C  
ATOM    294  N   ARG A  38      60.957 -41.328  10.937  1.00  8.89           N  
ATOM    295  CA  ARG A  38      62.053 -41.206  11.934  1.00  9.01           C  
ATOM    296  C   ARG A  38      62.057 -42.476  12.806  1.00  8.55           C  
ATOM    297  O   ARG A  38      63.191 -43.007  13.152  1.00  8.12           O  
ATOM    298  CB  ARG A  38      61.906 -39.905  12.743  1.00  9.08           C  
ATOM    299  CG  ARG A  38      62.453 -38.640  12.072  1.00 10.00           C  
ATOM    300  CD  ARG A  38      61.690 -37.344  12.458  1.00 11.19           C  
ATOM    301  NE  ARG A  38      61.809 -37.376  13.851  1.00 11.69           N  
ATOM    302  CZ  ARG A  38      61.023 -37.185  14.887  1.00 10.35           C  
ATOM    303  NH1 ARG A  38      59.804 -36.660  14.962  1.00 10.91           N  
ATOM    304  NH2 ARG A  38      61.667 -37.515  15.966  1.00  9.38           N  
ATOM    305  N   ALA A  39      60.867 -43.007  13.105  1.00  8.21           N  
ATOM    306  CA  ALA A  39      60.693 -44.222  13.937  1.00  8.28           C  
ATOM    307  C   ALA A  39      61.303 -45.439  13.230  1.00  8.16           C  
ATOM    308  O   ALA A  39      61.917 -46.291  13.890  1.00  7.88           O  
ATOM    309  CB  ALA A  39      59.228 -44.440  14.293  1.00  9.06           C  
ATOM    310  N   PHE A  40      61.105 -45.553  11.926  1.00  8.23           N  
ATOM    311  CA  PHE A  40      61.698 -46.635  11.101  1.00  8.24           C  
ATOM    312  C   PHE A  40      63.211 -46.461  11.040  1.00  8.64           C  
ATOM    313  O   PHE A  40      63.940 -47.451  11.055  1.00  8.48           O  
ATOM    314  CB  PHE A  40      61.122 -46.593   9.684  1.00  8.16           C  
ATOM    315  CG  PHE A  40      59.752 -47.228   9.576  1.00  8.01           C  
ATOM    316  CD1 PHE A  40      59.549 -48.538   9.968  1.00  7.94           C  
ATOM    317  CD2 PHE A  40      58.676 -46.535   9.045  1.00  8.07           C  
ATOM    318  CE1 PHE A  40      58.293 -49.118   9.882  1.00  7.95           C  
ATOM    319  CE2 PHE A  40      57.426 -47.118   8.953  1.00  8.18           C  
ATOM    320  CZ  PHE A  40      57.233 -48.397   9.389  1.00  8.09           C  
ATOM    321  N   GLN A  41      63.656 -45.217  10.924  1.00  9.44           N  
ATOM    322  CA  GLN A  41      65.085 -44.889  10.739  1.00 10.32           C  
ATOM    323  C   GLN A  41      65.854 -45.367  11.968  1.00 10.04           C  
ATOM    324  O   GLN A  41      67.004 -45.715  11.804  1.00  9.52           O  
ATOM    325  CB  GLN A  41      65.257 -43.387  10.504  1.00 11.54           C  
ATOM    326  CG  GLN A  41      66.698 -42.946  10.284  1.00 12.92           C  
ATOM    327  CD  GLN A  41      66.894 -41.448  10.364  1.00 17.07           C  
ATOM    328  OE1 GLN A  41      67.904 -40.897   9.891  1.00 21.15           O  
ATOM    329  NE2 GLN A  41      65.978 -40.758  11.033  1.00 18.12           N  
ATOM    330  N   VAL A  42      65.280 -45.348  13.181  1.00 10.32           N  
ATOM    331  CA  VAL A  42      66.072 -45.822  14.341  1.00 11.58           C  
ATOM    332  C   VAL A  42      66.472 -47.288  14.106  1.00 11.65           C  
ATOM    333  O   VAL A  42      67.591 -47.647  14.529  1.00 12.42           O  
ATOM    334  CB  VAL A  42      65.430 -45.612  15.726  1.00 12.77           C  
ATOM    335  CG1 VAL A  42      64.708 -44.302  15.886  1.00 12.33           C  
ATOM    336  CG2 VAL A  42      64.569 -46.755  16.160  1.00 13.90           C  
ATOM    337  N   TRP A  43      65.642 -48.092  13.448  1.00 11.39           N  
ATOM    338  CA  TRP A  43      65.950 -49.519  13.131  1.00 11.77           C  
ATOM    339  C   TRP A  43      66.784 -49.653  11.843  1.00 13.39           C  
ATOM    340  O   TRP A  43      67.698 -50.541  11.819  1.00 13.66           O  
ATOM    341  CB  TRP A  43      64.664 -50.367  13.070  1.00 10.90           C  
ATOM    342  CG  TRP A  43      63.851 -50.301  14.326  1.00 10.41           C  
ATOM    343  CD1 TRP A  43      62.662 -49.650  14.472  1.00 10.62           C  
ATOM    344  CD2 TRP A  43      64.220 -50.758  15.647  1.00 10.07           C  
ATOM    345  NE1 TRP A  43      62.232 -49.734  15.768  1.00 10.86           N  
ATOM    346  CE2 TRP A  43      63.168 -50.403  16.518  1.00 10.07           C  
ATOM    347  CE3 TRP A  43      65.322 -51.444  16.176  1.00 10.19           C  
ATOM    348  CZ2 TRP A  43      63.157 -50.750  17.866  1.00  9.81           C  
ATOM    349  CZ3 TRP A  43      65.312 -51.801  17.510  1.00 10.39           C  
ATOM    350  CH2 TRP A  43      64.247 -51.447  18.342  1.00 10.31           C  
ATOM    351  N   SER A  44      66.484 -48.867  10.797  1.00 14.40           N  
ATOM    352  CA  SER A  44      67.251 -48.810   9.508  1.00 16.40           C  
ATOM    353  C   SER A  44      68.744 -48.598   9.740  1.00 16.23           C  
ATOM    354  O   SER A  44      69.554 -49.070   8.974  1.00 16.27           O  
ATOM    355  CB  SER A  44      66.891 -47.601   8.719  1.00 16.18           C  
ATOM    356  OG  SER A  44      65.690 -47.786   8.144  1.00 19.70           O  
ATOM    357  N   ASP A  45      69.004 -47.663  10.625  1.00 15.74           N  
ATOM    358  CA  ASP A  45      70.333 -47.098  10.854  1.00 16.17           C  
ATOM    359  C   ASP A  45      71.295 -48.175  11.359  1.00 16.36           C  
ATOM    360  O   ASP A  45      72.482 -48.013  11.137  1.00 15.51           O  
ATOM    361  CB  ASP A  45      70.212 -45.924  11.805  1.00 15.97           C  
ATOM    362  CG  ASP A  45      69.890 -44.642  11.068  1.00 17.49           C  
ATOM    363  OD1 ASP A  45      69.753 -44.665   9.785  1.00 18.36           O  
ATOM    364  OD2 ASP A  45      69.809 -43.633  11.756  1.00 16.11           O  
ATOM    365  N   VAL A  46      70.812 -49.233  11.995  1.00 14.90           N  
ATOM    366  CA  VAL A  46      71.742 -50.227  12.590  1.00 14.22           C  
ATOM    367  C   VAL A  46      71.509 -51.586  11.976  1.00 14.34           C  
ATOM    368  O   VAL A  46      72.032 -52.549  12.526  1.00 15.24           O  
ATOM    369  CB  VAL A  46      71.648 -50.255  14.128  1.00 13.19           C  
ATOM    370  CG1 VAL A  46      71.956 -48.894  14.709  1.00 12.42           C  
ATOM    371  CG2 VAL A  46      70.312 -50.804  14.607  1.00 13.57           C  
ATOM    372  N   THR A  47      70.814 -51.653  10.845  1.00 14.83           N  
ATOM    373  CA  THR A  47      70.569 -52.911  10.095  1.00 15.22           C  
ATOM    374  C   THR A  47      70.632 -52.633   8.585  1.00 15.18           C  
ATOM    375  O   THR A  47      70.803 -51.480   8.138  1.00 15.56           O  
ATOM    376  CB  THR A  47      69.202 -53.508  10.469  1.00 15.94           C  
ATOM    377  OG1 THR A  47      68.196 -52.691   9.868  1.00 15.87           O  
ATOM    378  CG2 THR A  47      68.949 -53.621  11.960  1.00 15.94           C  
ATOM    379  N   PRO A  48      70.529 -53.690   7.759  1.00 15.75           N  
ATOM    380  CA  PRO A  48      70.341 -53.521   6.309  1.00 16.91           C  
ATOM    381  C   PRO A  48      68.890 -53.266   5.859  1.00 16.99           C  
ATOM    382  O   PRO A  48      68.607 -53.283   4.678  1.00 15.67           O  
ATOM    383  CB  PRO A  48      70.794 -54.860   5.704  1.00 17.42           C  
ATOM    384  CG  PRO A  48      70.845 -55.855   6.852  1.00 18.06           C  
ATOM    385  CD  PRO A  48      70.766 -55.092   8.158  1.00 16.32           C  
ATOM    386  N   LEU A  49      67.985 -53.127   6.819  1.00 17.45           N  
ATOM    387  CA  LEU A  49      66.539 -52.943   6.546  1.00 18.75           C  
ATOM    388  C   LEU A  49      66.351 -51.576   5.876  1.00 17.72           C  
ATOM    389  O   LEU A  49      67.017 -50.587   6.253  1.00 16.08           O  
ATOM    390  CB  LEU A  49      65.739 -53.025   7.851  1.00 18.37           C  
ATOM    391  CG  LEU A  49      65.736 -54.376   8.577  1.00 19.10           C  
ATOM    392  CD1 LEU A  49      65.064 -54.243   9.934  1.00 20.95           C  
ATOM    393  CD2 LEU A  49      65.050 -55.451   7.762  1.00 20.31           C  
ATOM    394  N   ARG A  50      65.437 -51.533   4.927  1.00 19.06           N  
ATOM    395  CA  ARG A  50      64.897 -50.249   4.447  1.00 20.50           C  
ATOM    396  C   ARG A  50      63.379 -50.365   4.382  1.00 16.30           C  
ATOM    397  O   ARG A  50      62.848 -51.424   4.140  1.00 13.96           O  
ATOM    398  CB  ARG A  50      65.650 -49.798   3.189  1.00 27.29           C  
ATOM    399  CG  ARG A  50      66.599 -48.648   3.533  1.00 35.94           C  
ATOM    400  CD  ARG A  50      67.962 -48.556   2.871  1.00 45.48           C  
ATOM    401  NE  ARG A  50      68.910 -49.618   3.214  1.00 52.87           N  
ATOM    402  CZ  ARG A  50      70.244 -49.495   3.207  1.00 59.78           C  
ATOM    403  NH1 ARG A  50      70.813 -48.328   2.920  1.00 62.01           N  
ATOM    404  NH2 ARG A  50      71.005 -50.537   3.529  1.00 57.43           N  
ATOM    405  N   PHE A  51      62.746 -49.272   4.729  1.00 15.28           N  
ATOM    406  CA  PHE A  51      61.287 -49.130   4.873  1.00 15.35           C  
ATOM    407  C   PHE A  51      60.819 -48.189   3.786  1.00 15.33           C  
ATOM    408  O   PHE A  51      61.259 -47.031   3.797  1.00 16.65           O  
ATOM    409  CB  PHE A  51      61.017 -48.576   6.264  1.00 14.96           C  
ATOM    410  CG  PHE A  51      61.438 -49.535   7.337  1.00 14.81           C  
ATOM    411  CD1 PHE A  51      60.630 -50.614   7.660  1.00 15.06           C  
ATOM    412  CD2 PHE A  51      62.652 -49.390   7.990  1.00 14.38           C  
ATOM    413  CE1 PHE A  51      61.020 -51.523   8.632  1.00 15.37           C  
ATOM    414  CE2 PHE A  51      63.024 -50.278   8.988  1.00 15.08           C  
ATOM    415  CZ  PHE A  51      62.211 -51.351   9.299  1.00 15.99           C  
ATOM    416  N   SER A  52      60.020 -48.677   2.856  1.00 15.32           N  
ATOM    417  CA  SER A  52      59.586 -47.875   1.691  1.00 16.03           C  
ATOM    418  C   SER A  52      58.126 -47.565   1.839  1.00 14.74           C  
ATOM    419  O   SER A  52      57.371 -48.496   1.934  1.00 15.77           O  
ATOM    420  CB  SER A  52      59.782 -48.591   0.420  1.00 16.71           C  
ATOM    421  OG  SER A  52      61.136 -48.891   0.312  1.00 21.12           O  
ATOM    422  N   ARG A  53      57.778 -46.305   1.751  1.00 14.24           N  
ATOM    423  CA  ARG A  53      56.370 -45.878   1.738  1.00 15.14           C  
ATOM    424  C   ARG A  53      55.721 -46.171   0.378  1.00 15.25           C  
ATOM    425  O   ARG A  53      56.249 -45.747  -0.672  1.00 12.71           O  
ATOM    426  CB  ARG A  53      56.291 -44.383   2.018  1.00 16.36           C  
ATOM    427  CG  ARG A  53      54.855 -43.951   2.228  1.00 16.72           C  
ATOM    428  CD  ARG A  53      54.816 -42.576   2.803  1.00 17.57           C  
ATOM    429  NE  ARG A  53      53.436 -42.149   2.822  1.00 17.24           N  
ATOM    430  CZ  ARG A  53      53.054 -40.905   2.988  1.00 19.25           C  
ATOM    431  NH1 ARG A  53      53.946 -39.943   3.144  1.00 21.46           N  
ATOM    432  NH2 ARG A  53      51.770 -40.619   2.992  1.00 21.95           N  
ATOM    433  N   ILE A  54      54.556 -46.810   0.402  1.00 15.10           N  
ATOM    434  CA  ILE A  54      53.707 -46.936  -0.809  1.00 15.71           C  
ATOM    435  C   ILE A  54      52.397 -46.249  -0.510  1.00 16.38           C  
ATOM    436  O   ILE A  54      52.046 -46.123   0.693  1.00 14.78           O  
ATOM    437  CB  ILE A  54      53.523 -48.388  -1.260  1.00 16.28           C  
ATOM    438  CG1 ILE A  54      52.752 -49.237  -0.238  1.00 16.28           C  
ATOM    439  CG2 ILE A  54      54.881 -48.973  -1.576  1.00 17.13           C  
ATOM    440  CD1 ILE A  54      52.547 -50.676  -0.639  1.00 15.84           C  
ATOM    441  N   TYR A  55      51.738 -45.801  -1.573  1.00 17.12           N  
ATOM    442  CA  TYR A  55      50.607 -44.843  -1.520  1.00 18.54           C  
ATOM    443  C   TYR A  55      49.312 -45.515  -1.941  1.00 19.12           C  
ATOM    444  O   TYR A  55      48.289 -44.806  -1.972  1.00 22.04           O  
ATOM    445  CB  TYR A  55      50.897 -43.638  -2.403  1.00 20.27           C  
ATOM    446  CG  TYR A  55      52.042 -42.828  -1.868  1.00 21.55           C  
ATOM    447  CD1 TYR A  55      51.827 -41.818  -0.947  1.00 22.10           C  
ATOM    448  CD2 TYR A  55      53.343 -43.143  -2.213  1.00 23.06           C  
ATOM    449  CE1 TYR A  55      52.877 -41.085  -0.424  1.00 23.46           C  
ATOM    450  CE2 TYR A  55      54.407 -42.426  -1.695  1.00 24.47           C  
ATOM    451  CZ  TYR A  55      54.172 -41.386  -0.810  1.00 25.77           C  
ATOM    452  OH  TYR A  55      55.234 -40.689  -0.310  1.00 27.81           O  
ATOM    453  N   ASP A  56      49.373 -46.817  -2.232  1.00 19.63           N  
ATOM    454  CA  ASP A  56      48.203 -47.660  -2.579  1.00 19.99           C  
ATOM    455  C   ASP A  56      48.573 -49.137  -2.410  1.00 19.66           C  
ATOM    456  O   ASP A  56      49.759 -49.427  -2.328  1.00 19.39           O  
ATOM    457  CB  ASP A  56      47.761 -47.420  -4.020  1.00 20.95           C  
ATOM    458  CG  ASP A  56      46.328 -47.869  -4.272  1.00 21.11           C  
ATOM    459  OD1 ASP A  56      45.619 -48.225  -3.311  1.00 23.10           O  
ATOM    460  OD2 ASP A  56      45.936 -47.822  -5.402  1.00 21.24           O  
ATOM    461  N   GLY A  57      47.590 -50.029  -2.378  1.00 21.02           N  
ATOM    462  CA  GLY A  57      47.816 -51.482  -2.280  1.00 21.89           C  
ATOM    463  C   GLY A  57      48.118 -51.955  -0.865  1.00 23.86           C  
ATOM    464  O   GLY A  57      47.969 -51.189   0.107  1.00 23.47           O  
ATOM    465  N   GLU A  58      48.565 -53.198  -0.768  1.00 26.12           N  
ATOM    466  CA  GLU A  58      48.783 -53.927   0.497  1.00 29.06           C  
ATOM    467  C   GLU A  58      50.270 -53.863   0.853  1.00 24.82           C  
ATOM    468  O   GLU A  58      51.047 -54.585   0.241  1.00 28.19           O  
ATOM    469  CB  GLU A  58      48.274 -55.356   0.316  1.00 34.00           C  
ATOM    470  CG  GLU A  58      46.975 -55.598   1.042  1.00 40.06           C  
ATOM    471  CD  GLU A  58      47.196 -55.780   2.530  1.00 47.32           C  
ATOM    472  OE1 GLU A  58      48.236 -56.384   2.894  1.00 52.81           O  
ATOM    473  OE2 GLU A  58      46.349 -55.298   3.321  1.00 51.97           O  
ATOM    474  N   ALA A  59      50.649 -53.024   1.811  1.00 19.47           N  
ATOM    475  CA  ALA A  59      52.053 -52.915   2.267  1.00 17.62           C  
ATOM    476  C   ALA A  59      52.296 -54.010   3.302  1.00 16.33           C  
ATOM    477  O   ALA A  59      51.317 -54.606   3.790  1.00 17.52           O  
ATOM    478  CB  ALA A  59      52.336 -51.533   2.806  1.00 17.11           C  
ATOM    479  N   ASP A  60      53.558 -54.310   3.568  1.00 14.10           N  
ATOM    480  CA  ASP A  60      53.934 -55.268   4.619  1.00 13.10           C  
ATOM    481  C   ASP A  60      53.440 -54.731   5.971  1.00 12.54           C  
ATOM    482  O   ASP A  60      52.908 -55.499   6.764  1.00 10.79           O  
ATOM    483  CB  ASP A  60      55.437 -55.442   4.695  1.00 12.98           C  
ATOM    484  CG  ASP A  60      55.996 -56.093   3.449  1.00 13.98           C  
ATOM    485  OD1 ASP A  60      55.453 -57.136   3.059  1.00 13.15           O  
ATOM    486  OD2 ASP A  60      56.975 -55.537   2.904  1.00 13.11           O  
ATOM    487  N   ILE A  61      53.623 -53.442   6.205  1.00 11.55           N  
ATOM    488  CA  ILE A  61      53.115 -52.799   7.441  1.00 12.63           C  
ATOM    489  C   ILE A  61      52.038 -51.788   7.062  1.00 11.97           C  
ATOM    490  O   ILE A  61      52.379 -50.717   6.512  1.00 11.63           O  
ATOM    491  CB  ILE A  61      54.287 -52.165   8.176  1.00 12.83           C  
ATOM    492  CG1 ILE A  61      55.233 -53.264   8.646  1.00 12.97           C  
ATOM    493  CG2 ILE A  61      53.789 -51.279   9.308  1.00 13.93           C  
ATOM    494  CD1 ILE A  61      56.454 -52.729   9.285  1.00 13.73           C  
ATOM    495  N   MET A  62      50.788 -52.149   7.328  1.00 12.02           N  
ATOM    496  CA  MET A  62      49.642 -51.236   7.167  1.00 11.93           C  
ATOM    497  C   MET A  62      49.503 -50.471   8.485  1.00 11.49           C  
ATOM    498  O   MET A  62      49.439 -51.064   9.553  1.00 12.27           O  
ATOM    499  CB  MET A  62      48.368 -51.983   6.799  1.00 12.94           C  
ATOM    500  CG  MET A  62      48.554 -52.785   5.526  1.00 14.66           C  
ATOM    501  SD  MET A  62      48.512 -51.711   4.089  1.00 16.34           S  
ATOM    502  CE  MET A  62      46.756 -51.770   3.749  1.00 18.65           C  
ATOM    503  N   ILE A  63      49.580 -49.157   8.389  1.00 10.11           N  
ATOM    504  CA  ILE A  63      49.525 -48.255   9.554  1.00  9.77           C  
ATOM    505  C   ILE A  63      48.174 -47.561   9.513  1.00  9.54           C  
ATOM    506  O   ILE A  63      47.777 -47.052   8.422  1.00  9.88           O  
ATOM    507  CB  ILE A  63      50.675 -47.246   9.486  1.00  9.27           C  
ATOM    508  CG1 ILE A  63      52.011 -47.981   9.539  1.00  9.66           C  
ATOM    509  CG2 ILE A  63      50.484 -46.202  10.569  1.00  9.11           C  
ATOM    510  CD1 ILE A  63      53.210 -47.103   9.230  1.00 10.24           C  
ATOM    511  N   ASN A  64      47.538 -47.457  10.661  1.00  8.87           N  
ATOM    512  CA  ASN A  64      46.273 -46.713  10.777  1.00  9.39           C  
ATOM    513  C   ASN A  64      46.062 -46.281  12.235  1.00  8.73           C  
ATOM    514  O   ASN A  64      46.749 -46.789  13.124  1.00  8.12           O  
ATOM    515  CB  ASN A  64      45.121 -47.582  10.259  1.00 10.46           C  
ATOM    516  CG  ASN A  64      43.915 -46.798   9.783  1.00 11.57           C  
ATOM    517  OD1 ASN A  64      42.969 -47.380   9.295  1.00 15.82           O  
ATOM    518  ND2 ASN A  64      43.891 -45.504   9.939  1.00 11.78           N  
ATOM    519  N   PHE A  65      45.190 -45.296  12.427  1.00  8.97           N  
ATOM    520  CA  PHE A  65      44.690 -44.862  13.741  1.00  9.37           C  
ATOM    521  C   PHE A  65      43.270 -45.386  13.935  1.00  9.73           C  
ATOM    522  O   PHE A  65      42.503 -45.512  12.979  1.00 10.69           O  
ATOM    523  CB  PHE A  65      44.682 -43.341  13.806  1.00  9.56           C  
ATOM    524  CG  PHE A  65      46.060 -42.747  13.813  1.00  9.46           C  
ATOM    525  CD1 PHE A  65      46.777 -42.630  12.627  1.00  9.05           C  
ATOM    526  CD2 PHE A  65      46.591 -42.261  14.992  1.00  9.21           C  
ATOM    527  CE1 PHE A  65      48.019 -42.038  12.645  1.00  9.27           C  
ATOM    528  CE2 PHE A  65      47.850 -41.688  15.007  1.00  9.42           C  
ATOM    529  CZ  PHE A  65      48.548 -41.574  13.835  1.00  9.48           C  
ATOM    530  N   GLY A  66      42.910 -45.649  15.174  1.00  9.32           N  
ATOM    531  CA  GLY A  66      41.521 -46.017  15.501  1.00  9.66           C  
ATOM    532  C   GLY A  66      41.323 -45.921  17.000  1.00  9.08           C  
ATOM    533  O   GLY A  66      42.286 -45.525  17.724  1.00  8.59           O  
ATOM    534  N   ARG A  67      40.118 -46.261  17.434  1.00  8.76           N  
ATOM    535  CA  ARG A  67      39.674 -46.204  18.836  1.00  9.18           C  
ATOM    536  C   ARG A  67      38.878 -47.483  19.120  1.00  9.28           C  
ATOM    537  O   ARG A  67      38.360 -48.076  18.162  1.00  8.77           O  
ATOM    538  CB  ARG A  67      38.805 -44.965  18.987  1.00  9.79           C  
ATOM    539  CG  ARG A  67      39.528 -43.641  18.817  1.00 10.36           C  
ATOM    540  CD  ARG A  67      38.473 -42.572  18.932  1.00 11.46           C  
ATOM    541  NE  ARG A  67      38.992 -41.233  19.117  1.00 12.38           N  
ATOM    542  CZ  ARG A  67      39.225 -40.400  18.133  1.00 13.00           C  
ATOM    543  NH1 ARG A  67      39.051 -40.793  16.872  1.00 14.63           N  
ATOM    544  NH2 ARG A  67      39.635 -39.180  18.415  1.00 14.03           N  
ATOM    545  N   TRP A  68      38.901 -47.936  20.366  1.00  9.24           N  
ATOM    546  CA  TRP A  68      38.173 -49.135  20.816  1.00  9.42           C  
ATOM    547  C   TRP A  68      38.318 -50.212  19.755  1.00  9.35           C  
ATOM    548  O   TRP A  68      39.471 -50.490  19.371  1.00  9.48           O  
ATOM    549  CB  TRP A  68      36.745 -48.703  21.097  1.00  9.60           C  
ATOM    550  CG  TRP A  68      36.771 -47.754  22.248  1.00  9.97           C  
ATOM    551  CD1 TRP A  68      36.778 -46.393  22.203  1.00  9.62           C  
ATOM    552  CD2 TRP A  68      36.836 -48.125  23.633  1.00  9.58           C  
ATOM    553  NE1 TRP A  68      36.828 -45.901  23.478  1.00 10.16           N  
ATOM    554  CE2 TRP A  68      36.860 -46.933  24.374  1.00 10.24           C  
ATOM    555  CE3 TRP A  68      36.860 -49.338  24.310  1.00 10.15           C  
ATOM    556  CZ2 TRP A  68      36.904 -46.926  25.770  1.00 10.85           C  
ATOM    557  CZ3 TRP A  68      36.963 -49.330  25.684  1.00 10.64           C  
ATOM    558  CH2 TRP A  68      36.976 -48.144  26.406  1.00 10.32           C  
ATOM    559  N   GLU A  69      37.231 -50.837  19.316  1.00  9.48           N  
ATOM    560  CA  GLU A  69      37.345 -51.898  18.283  1.00  9.39           C  
ATOM    561  C   GLU A  69      37.614 -51.194  16.947  1.00  8.98           C  
ATOM    562  O   GLU A  69      36.815 -50.356  16.559  1.00  8.60           O  
ATOM    563  CB  GLU A  69      36.113 -52.798  18.198  1.00  9.90           C  
ATOM    564  CG  GLU A  69      36.209 -53.794  17.018  1.00 10.14           C  
ATOM    565  CD  GLU A  69      37.477 -54.636  16.944  1.00  9.80           C  
ATOM    566  OE1 GLU A  69      37.981 -54.920  15.826  1.00  9.14           O  
ATOM    567  OE2 GLU A  69      37.971 -55.006  18.024  1.00 10.87           O  
ATOM    568  N   HIS A  70      38.705 -51.518  16.262  1.00  8.87           N  
ATOM    569  CA  HIS A  70      39.121 -50.788  15.038  1.00  8.99           C  
ATOM    570  C   HIS A  70      39.500 -51.736  13.888  1.00  9.61           C  
ATOM    571  O   HIS A  70      40.134 -51.253  12.943  1.00  9.12           O  
ATOM    572  CB  HIS A  70      40.257 -49.835  15.341  1.00  8.27           C  
ATOM    573  CG  HIS A  70      41.423 -50.579  15.875  1.00  8.16           C  
ATOM    574  ND1 HIS A  70      41.520 -50.920  17.195  1.00  7.98           N  
ATOM    575  CD2 HIS A  70      42.493 -51.105  15.251  1.00  8.04           C  
ATOM    576  CE1 HIS A  70      42.633 -51.599  17.383  1.00  8.17           C  
ATOM    577  NE2 HIS A  70      43.262 -51.738  16.186  1.00  7.89           N  
ATOM    578  N   GLY A  71      39.088 -53.003  13.923  1.00 10.07           N  
ATOM    579  CA  GLY A  71      39.164 -53.858  12.733  1.00 10.67           C  
ATOM    580  C   GLY A  71      39.896 -55.171  12.956  1.00 11.32           C  
ATOM    581  O   GLY A  71      39.965 -55.903  11.988  1.00 10.27           O  
ATOM    582  N   ASP A  72      40.459 -55.465  14.135  1.00 10.70           N  
ATOM    583  CA  ASP A  72      41.277 -56.704  14.270  1.00 10.67           C  
ATOM    584  C   ASP A  72      40.936 -57.556  15.500  1.00 10.29           C  
ATOM    585  O   ASP A  72      41.579 -58.586  15.698  1.00 10.45           O  
ATOM    586  CB  ASP A  72      42.756 -56.348  14.252  1.00 11.66           C  
ATOM    587  CG  ASP A  72      43.208 -55.343  15.303  1.00 11.46           C  
ATOM    588  OD1 ASP A  72      42.612 -55.285  16.375  1.00 10.77           O  
ATOM    589  OD2 ASP A  72      44.215 -54.659  15.028  1.00 12.46           O  
ATOM    590  N   GLY A  73      39.896 -57.203  16.220  1.00 10.17           N  
ATOM    591  CA  GLY A  73      39.415 -57.929  17.406  1.00 10.91           C  
ATOM    592  C   GLY A  73      40.341 -57.772  18.590  1.00 11.25           C  
ATOM    593  O   GLY A  73      40.124 -58.475  19.566  1.00 11.18           O  
ATOM    594  N   TYR A  74      41.364 -56.899  18.519  1.00 11.98           N  
ATOM    595  CA  TYR A  74      42.170 -56.508  19.704  1.00 11.66           C  
ATOM    596  C   TYR A  74      41.908 -55.031  19.956  1.00 11.83           C  
ATOM    597  O   TYR A  74      42.590 -54.141  19.437  1.00 10.50           O  
ATOM    598  CB  TYR A  74      43.647 -56.792  19.476  1.00 13.00           C  
ATOM    599  CG  TYR A  74      44.022 -58.246  19.388  1.00 13.23           C  
ATOM    600  CD1 TYR A  74      44.406 -58.931  20.520  1.00 14.22           C  
ATOM    601  CD2 TYR A  74      44.108 -58.901  18.173  1.00 13.32           C  
ATOM    602  CE1 TYR A  74      44.801 -60.258  20.461  1.00 14.61           C  
ATOM    603  CE2 TYR A  74      44.537 -60.219  18.089  1.00 13.78           C  
ATOM    604  CZ  TYR A  74      44.889 -60.895  19.241  1.00 14.57           C  
ATOM    605  OH  TYR A  74      45.305 -62.196  19.210  1.00 15.84           O  
ATOM    606  N   PRO A  75      40.793 -54.732  20.628  1.00 11.04           N  
ATOM    607  CA  PRO A  75      40.339 -53.363  20.758  1.00 11.13           C  
ATOM    608  C   PRO A  75      41.275 -52.498  21.603  1.00 10.54           C  
ATOM    609  O   PRO A  75      41.896 -52.968  22.554  1.00 11.15           O  
ATOM    610  CB  PRO A  75      38.965 -53.544  21.441  1.00 11.57           C  
ATOM    611  CG  PRO A  75      39.090 -54.819  22.189  1.00 11.38           C  
ATOM    612  CD  PRO A  75      39.851 -55.690  21.214  1.00 11.84           C  
ATOM    613  N   PHE A  76      41.333 -51.233  21.232  1.00  9.86           N  
ATOM    614  CA  PHE A  76      41.887 -50.160  22.089  1.00  9.03           C  
ATOM    615  C   PHE A  76      40.925 -49.901  23.244  1.00  9.02           C  
ATOM    616  O   PHE A  76      39.900 -50.618  23.387  1.00  8.78           O  
ATOM    617  CB  PHE A  76      42.228 -48.950  21.232  1.00  8.79           C  
ATOM    618  CG  PHE A  76      43.422 -49.186  20.366  1.00  8.52           C  
ATOM    619  CD1 PHE A  76      44.554 -49.830  20.843  1.00  8.76           C  
ATOM    620  CD2 PHE A  76      43.441 -48.706  19.085  1.00  8.61           C  
ATOM    621  CE1 PHE A  76      45.647 -50.067  20.025  1.00  8.35           C  
ATOM    622  CE2 PHE A  76      44.544 -48.909  18.282  1.00  8.68           C  
ATOM    623  CZ  PHE A  76      45.633 -49.612  18.742  1.00  8.58           C  
ATOM    624  N   ASP A  77      41.259 -48.934  24.102  1.00  8.83           N  
ATOM    625  CA  ASP A  77      40.729 -48.921  25.500  1.00  8.58           C  
ATOM    626  C   ASP A  77      40.485 -47.496  25.997  1.00  8.13           C  
ATOM    627  O   ASP A  77      40.447 -47.284  27.203  1.00  6.94           O  
ATOM    628  CB  ASP A  77      41.692 -49.667  26.422  1.00  8.17           C  
ATOM    629  CG  ASP A  77      43.121 -49.118  26.333  1.00  8.15           C  
ATOM    630  OD1 ASP A  77      43.350 -48.169  25.558  1.00  7.72           O  
ATOM    631  OD2 ASP A  77      43.982 -49.615  27.063  1.00  7.54           O  
ATOM    632  N   GLY A  78      40.314 -46.548  25.106  1.00  8.23           N  
ATOM    633  CA  GLY A  78      40.229 -45.140  25.516  1.00  8.95           C  
ATOM    634  C   GLY A  78      41.574 -44.599  25.957  1.00 10.24           C  
ATOM    635  O   GLY A  78      42.653 -45.106  25.531  1.00  9.00           O  
ATOM    636  N   LYS A  79      41.508 -43.576  26.799  1.00 12.20           N  
ATOM    637  CA  LYS A  79      42.687 -42.788  27.202  1.00 13.13           C  
ATOM    638  C   LYS A  79      43.695 -43.699  27.896  1.00 12.34           C  
ATOM    639  O   LYS A  79      43.289 -44.424  28.803  1.00 13.22           O  
ATOM    640  CB  LYS A  79      42.285 -41.714  28.199  1.00 16.48           C  
ATOM    641  CG  LYS A  79      41.526 -40.547  27.606  1.00 19.23           C  
ATOM    642  CD  LYS A  79      41.356 -39.457  28.627  1.00 22.73           C  
ATOM    643  CE  LYS A  79      40.947 -38.157  27.980  1.00 26.62           C  
ATOM    644  NZ  LYS A  79      42.139 -37.409  27.532  1.00 27.97           N  
ATOM    645  N   ASP A  80      44.964 -43.599  27.502  1.00 10.51           N  
ATOM    646  CA  ASP A  80      46.086 -44.279  28.162  1.00 10.27           C  
ATOM    647  C   ASP A  80      45.941 -45.799  28.001  1.00  9.57           C  
ATOM    648  O   ASP A  80      45.114 -46.284  27.209  1.00  9.11           O  
ATOM    649  CB  ASP A  80      46.170 -43.795  29.616  1.00 10.39           C  
ATOM    650  CG  ASP A  80      46.236 -42.286  29.682  1.00 11.72           C  
ATOM    651  OD1 ASP A  80      47.252 -41.702  29.197  1.00 12.74           O  
ATOM    652  OD2 ASP A  80      45.240 -41.689  30.101  1.00 12.87           O  
ATOM    653  N   GLY A  81      46.747 -46.537  28.747  1.00  9.08           N  
ATOM    654  CA  GLY A  81      46.868 -47.987  28.615  1.00  8.58           C  
ATOM    655  C   GLY A  81      47.480 -48.331  27.279  1.00  7.83           C  
ATOM    656  O   GLY A  81      48.644 -47.970  27.044  1.00  7.79           O  
ATOM    657  N   LEU A  82      46.718 -49.011  26.433  1.00  7.20           N  
ATOM    658  CA  LEU A  82      47.138 -49.372  25.064  1.00  7.05           C  
ATOM    659  C   LEU A  82      47.279 -48.087  24.247  1.00  6.47           C  
ATOM    660  O   LEU A  82      46.307 -47.321  24.158  1.00  6.14           O  
ATOM    661  CB  LEU A  82      46.115 -50.327  24.449  1.00  7.44           C  
ATOM    662  CG  LEU A  82      46.126 -51.730  25.038  1.00  7.76           C  
ATOM    663  CD1 LEU A  82      44.855 -52.478  24.642  1.00  7.83           C  
ATOM    664  CD2 LEU A  82      47.395 -52.505  24.602  1.00  7.90           C  
ATOM    665  N   LEU A  83      48.491 -47.807  23.782  1.00  6.09           N  
ATOM    666  CA  LEU A  83      48.800 -46.574  23.026  1.00  6.22           C  
ATOM    667  C   LEU A  83      48.818 -46.910  21.544  1.00  6.33           C  
ATOM    668  O   LEU A  83      48.363 -46.065  20.738  1.00  6.74           O  
ATOM    669  CB  LEU A  83      50.163 -46.025  23.478  1.00  6.20           C  
ATOM    670  CG  LEU A  83      50.326 -45.856  24.985  1.00  6.12           C  
ATOM    671  CD1 LEU A  83      51.668 -45.227  25.315  1.00  6.14           C  
ATOM    672  CD2 LEU A  83      49.195 -45.034  25.571  1.00  6.09           C  
ATOM    673  N   ALA A  84      49.368 -48.065  21.235  1.00  6.45           N  
ATOM    674  CA  ALA A  84      49.589 -48.608  19.883  1.00  6.89           C  
ATOM    675  C   ALA A  84      49.834 -50.088  20.069  1.00  7.50           C  
ATOM    676  O   ALA A  84      50.323 -50.456  21.157  1.00  8.61           O  
ATOM    677  CB  ALA A  84      50.779 -47.967  19.230  1.00  6.97           C  
ATOM    678  N   HIS A  85      49.602 -50.893  19.045  1.00  7.31           N  
ATOM    679  CA  HIS A  85      49.975 -52.322  19.056  1.00  7.06           C  
ATOM    680  C   HIS A  85      50.445 -52.676  17.645  1.00  6.99           C  
ATOM    681  O   HIS A  85      50.145 -51.924  16.706  1.00  6.17           O  
ATOM    682  CB  HIS A  85      48.849 -53.235  19.589  1.00  7.23           C  
ATOM    683  CG  HIS A  85      47.551 -53.216  18.846  1.00  7.33           C  
ATOM    684  ND1 HIS A  85      46.362 -53.562  19.469  1.00  7.71           N  
ATOM    685  CD2 HIS A  85      47.230 -52.973  17.538  1.00  7.31           C  
ATOM    686  CE1 HIS A  85      45.371 -53.490  18.605  1.00  7.23           C  
ATOM    687  NE2 HIS A  85      45.887 -53.191  17.403  1.00  7.84           N  
ATOM    688  N   ALA A  86      51.296 -53.688  17.560  1.00  6.74           N  
ATOM    689  CA  ALA A  86      51.811 -54.204  16.284  1.00  7.36           C  
ATOM    690  C   ALA A  86      51.775 -55.727  16.361  1.00  7.82           C  
ATOM    691  O   ALA A  86      51.932 -56.282  17.461  1.00  7.86           O  
ATOM    692  CB  ALA A  86      53.220 -53.734  16.004  1.00  7.15           C  
ATOM    693  N   PHE A  87      51.568 -56.338  15.205  1.00  8.39           N  
ATOM    694  CA  PHE A  87      51.629 -57.793  14.992  1.00  9.29           C  
ATOM    695  C   PHE A  87      53.039 -58.189  14.640  1.00  9.39           C  
ATOM    696  O   PHE A  87      53.714 -57.419  13.948  1.00  9.48           O  
ATOM    697  CB  PHE A  87      50.707 -58.192  13.851  1.00 10.33           C  
ATOM    698  CG  PHE A  87      49.263 -58.043  14.223  1.00 10.95           C  
ATOM    699  CD1 PHE A  87      48.630 -56.824  14.080  1.00 11.91           C  
ATOM    700  CD2 PHE A  87      48.547 -59.121  14.744  1.00 11.89           C  
ATOM    701  CE1 PHE A  87      47.284 -56.694  14.390  1.00 12.24           C  
ATOM    702  CE2 PHE A  87      47.209 -58.982  15.082  1.00 12.00           C  
ATOM    703  CZ  PHE A  87      46.579 -57.777  14.876  1.00 12.87           C  
ATOM    704  N   ALA A  88      53.452 -59.358  15.103  1.00  9.93           N  
ATOM    705  CA  ALA A  88      54.767 -59.920  14.759  1.00 10.24           C  
ATOM    706  C   ALA A  88      54.843 -60.082  13.238  1.00 10.74           C  
ATOM    707  O   ALA A  88      53.844 -60.135  12.524  1.00 10.44           O  
ATOM    708  CB  ALA A  88      54.981 -61.210  15.479  1.00 10.33           C  
ATOM    709  N   PRO A  89      56.056 -60.112  12.678  1.00 11.78           N  
ATOM    710  CA  PRO A  89      56.229 -60.313  11.248  1.00 12.39           C  
ATOM    711  C   PRO A  89      55.444 -61.524  10.759  1.00 12.83           C  
ATOM    712  O   PRO A  89      55.381 -62.536  11.450  1.00 12.11           O  
ATOM    713  CB  PRO A  89      57.730 -60.576  11.111  1.00 11.84           C  
ATOM    714  CG  PRO A  89      58.325 -59.785  12.231  1.00 11.98           C  
ATOM    715  CD  PRO A  89      57.340 -59.941  13.376  1.00 12.53           C  
ATOM    716  N   GLY A  90      54.892 -61.384   9.563  1.00 14.35           N  
ATOM    717  CA  GLY A  90      54.169 -62.478   8.905  1.00 15.03           C  
ATOM    718  C   GLY A  90      53.209 -61.945   7.882  1.00 16.16           C  
ATOM    719  O   GLY A  90      53.133 -60.692   7.675  1.00 16.21           O  
ATOM    720  N   THR A  91      52.477 -62.854   7.267  1.00 16.50           N  
ATOM    721  CA  THR A  91      51.499 -62.511   6.219  1.00 19.00           C  
ATOM    722  C   THR A  91      50.254 -61.909   6.879  1.00 17.59           C  
ATOM    723  O   THR A  91      50.101 -61.937   8.143  1.00 18.20           O  
ATOM    724  CB  THR A  91      51.163 -63.726   5.338  1.00 20.43           C  
ATOM    725  OG1 THR A  91      50.643 -64.785   6.157  1.00 21.07           O  
ATOM    726  CG2 THR A  91      52.374 -64.187   4.554  1.00 21.58           C  
ATOM    727  N   GLY A  92      49.402 -61.357   6.041  1.00 15.81           N  
ATOM    728  CA  GLY A  92      48.146 -60.713   6.451  1.00 16.09           C  
ATOM    729  C   GLY A  92      48.419 -59.566   7.392  1.00 15.59           C  
ATOM    730  O   GLY A  92      49.150 -58.647   7.018  1.00 14.41           O  
ATOM    731  N   VAL A  93      47.922 -59.666   8.618  1.00 15.56           N  
ATOM    732  CA  VAL A  93      47.989 -58.558   9.620  1.00 16.05           C  
ATOM    733  C   VAL A  93      49.399 -58.453  10.213  1.00 14.66           C  
ATOM    734  O   VAL A  93      49.663 -57.426  10.826  1.00 14.25           O  
ATOM    735  CB  VAL A  93      46.908 -58.683  10.705  1.00 18.98           C  
ATOM    736  CG1 VAL A  93      45.537 -58.354  10.114  1.00 23.76           C  
ATOM    737  CG2 VAL A  93      46.883 -60.040  11.398  1.00 18.15           C  
ATOM    738  N   GLY A  94      50.237 -59.479  10.043  1.00 13.48           N  
ATOM    739  CA  GLY A  94      51.658 -59.485  10.412  1.00 12.22           C  
ATOM    740  C   GLY A  94      52.271 -58.137  10.128  1.00 11.48           C  
ATOM    741  O   GLY A  94      52.168 -57.641   8.982  1.00 11.78           O  
ATOM    742  N   GLY A  95      52.960 -57.583  11.106  1.00 10.69           N  
ATOM    743  CA  GLY A  95      53.651 -56.289  10.962  1.00  9.99           C  
ATOM    744  C   GLY A  95      52.717 -55.094  11.091  1.00  9.22           C  
ATOM    745  O   GLY A  95      53.231 -53.999  11.279  1.00  9.02           O  
ATOM    746  N   ASP A  96      51.397 -55.251  10.998  1.00  9.21           N  
ATOM    747  CA  ASP A  96      50.496 -54.073  10.954  1.00  9.40           C  
ATOM    748  C   ASP A  96      50.602 -53.334  12.297  1.00  9.10           C  
ATOM    749  O   ASP A  96      50.820 -53.977  13.328  1.00  8.39           O  
ATOM    750  CB  ASP A  96      49.042 -54.436  10.641  1.00 10.53           C  
ATOM    751  CG  ASP A  96      48.872 -54.879   9.192  1.00 12.31           C  
ATOM    752  OD1 ASP A  96      49.932 -54.879   8.423  1.00 12.26           O  
ATOM    753  OD2 ASP A  96      47.727 -55.244   8.844  1.00 11.21           O  
ATOM    754  N   SER A  97      50.558 -52.014  12.251  1.00  8.35           N  
ATOM    755  CA  SER A  97      50.791 -51.180  13.439  1.00  8.83           C  
ATOM    756  C   SER A  97      49.650 -50.173  13.519  1.00  8.39           C  
ATOM    757  O   SER A  97      49.444 -49.414  12.524  1.00  7.84           O  
ATOM    758  CB  SER A  97      52.105 -50.495  13.361  1.00  9.10           C  
ATOM    759  OG  SER A  97      53.126 -51.441  13.171  1.00  9.39           O  
ATOM    760  N   HIS A  98      48.994 -50.164  14.666  1.00  7.62           N  
ATOM    761  CA  HIS A  98      47.812 -49.324  14.905  1.00  7.74           C  
ATOM    762  C   HIS A  98      48.065 -48.426  16.111  1.00  7.50           C  
ATOM    763  O   HIS A  98      48.666 -48.893  17.124  1.00  7.68           O  
ATOM    764  CB  HIS A  98      46.568 -50.211  15.089  1.00  7.63           C  
ATOM    765  CG  HIS A  98      46.266 -51.122  13.948  1.00  7.57           C  
ATOM    766  ND1 HIS A  98      45.579 -52.340  14.121  1.00  7.29           N  
ATOM    767  CD2 HIS A  98      46.487 -51.000  12.621  1.00  7.46           C  
ATOM    768  CE1 HIS A  98      45.403 -52.903  12.943  1.00  7.33           C  
ATOM    769  NE2 HIS A  98      45.989 -52.145  12.034  1.00  7.30           N  
ATOM    770  N   PHE A  99      47.512 -47.223  16.039  1.00  7.32           N  
ATOM    771  CA  PHE A  99      47.703 -46.164  17.051  1.00  7.29           C  
ATOM    772  C   PHE A  99      46.328 -45.727  17.549  1.00  7.28           C  
ATOM    773  O   PHE A  99      45.432 -45.421  16.748  1.00  7.04           O  
ATOM    774  CB  PHE A  99      48.527 -45.036  16.426  1.00  7.17           C  
ATOM    775  CG  PHE A  99      49.909 -45.500  16.038  1.00  7.02           C  
ATOM    776  CD1 PHE A  99      50.144 -46.108  14.815  1.00  6.64           C  
ATOM    777  CD2 PHE A  99      50.987 -45.281  16.888  1.00  6.83           C  
ATOM    778  CE1 PHE A  99      51.410 -46.545  14.482  1.00  6.73           C  
ATOM    779  CE2 PHE A  99      52.258 -45.714  16.546  1.00  6.68           C  
ATOM    780  CZ  PHE A  99      52.462 -46.360  15.346  1.00  6.58           C  
ATOM    781  N   ASP A 100      46.184 -45.688  18.867  1.00  7.14           N  
ATOM    782  CA  ASP A 100      44.907 -45.340  19.516  1.00  7.43           C  
ATOM    783  C   ASP A 100      44.722 -43.819  19.472  1.00  7.84           C  
ATOM    784  O   ASP A 100      45.473 -43.080  20.180  1.00  7.18           O  
ATOM    785  CB  ASP A 100      44.918 -45.917  20.925  1.00  7.59           C  
ATOM    786  CG  ASP A 100      43.621 -45.789  21.669  1.00  7.64           C  
ATOM    787  OD1 ASP A 100      42.668 -45.188  21.132  1.00  7.79           O  
ATOM    788  OD2 ASP A 100      43.622 -46.251  22.807  1.00  7.89           O  
ATOM    789  N   ASP A 101      43.708 -43.372  18.728  1.00  7.87           N  
ATOM    790  CA  ASP A 101      43.428 -41.926  18.570  1.00  8.84           C  
ATOM    791  C   ASP A 101      42.622 -41.405  19.759  1.00  8.59           C  
ATOM    792  O   ASP A 101      42.308 -40.235  19.711  1.00  7.80           O  
ATOM    793  CB  ASP A 101      42.761 -41.569  17.244  1.00  9.61           C  
ATOM    794  CG  ASP A 101      43.119 -40.159  16.779  1.00 10.33           C  
ATOM    795  OD1 ASP A 101      44.111 -39.588  17.297  1.00  9.59           O  
ATOM    796  OD2 ASP A 101      42.411 -39.644  15.919  1.00 10.58           O  
ATOM    797  N   ASP A 102      42.366 -42.212  20.805  1.00  8.40           N  
ATOM    798  CA  ASP A 102      41.888 -41.674  22.097  1.00  8.43           C  
ATOM    799  C   ASP A 102      43.040 -41.048  22.878  1.00  8.52           C  
ATOM    800  O   ASP A 102      42.722 -40.340  23.844  1.00  8.09           O  
ATOM    801  CB  ASP A 102      41.093 -42.691  22.905  1.00  8.49           C  
ATOM    802  CG  ASP A 102      39.626 -42.683  22.501  1.00  8.92           C  
ATOM    803  OD1 ASP A 102      39.132 -41.585  22.152  1.00  9.35           O  
ATOM    804  OD2 ASP A 102      39.042 -43.778  22.395  1.00  9.26           O  
ATOM    805  N   GLU A 103      44.303 -41.305  22.494  1.00  8.75           N  
ATOM    806  CA  GLU A 103      45.493 -40.558  22.989  1.00  9.12           C  
ATOM    807  C   GLU A 103      45.608 -39.209  22.264  1.00  9.61           C  
ATOM    808  O   GLU A 103      45.226 -39.164  21.093  1.00  9.01           O  
ATOM    809  CB  GLU A 103      46.769 -41.373  22.780  1.00  9.09           C  
ATOM    810  CG  GLU A 103      46.603 -42.861  23.100  1.00  8.88           C  
ATOM    811  CD  GLU A 103      46.005 -43.221  24.452  1.00  8.64           C  
ATOM    812  OE1 GLU A 103      45.950 -42.318  25.339  1.00  8.67           O  
ATOM    813  OE2 GLU A 103      45.578 -44.392  24.612  1.00  8.13           O  
ATOM    814  N   LEU A 104      46.090 -38.164  22.934  1.00  9.72           N  
ATOM    815  CA  LEU A 104      46.519 -36.901  22.261  1.00 11.40           C  
ATOM    816  C   LEU A 104      47.952 -37.064  21.714  1.00 10.37           C  
ATOM    817  O   LEU A 104      48.929 -37.246  22.482  1.00  9.85           O  
ATOM    818  CB  LEU A 104      46.381 -35.687  23.196  1.00 13.51           C  
ATOM    819  CG  LEU A 104      46.827 -34.335  22.617  1.00 15.78           C  
ATOM    820  CD1 LEU A 104      46.109 -34.002  21.328  1.00 17.78           C  
ATOM    821  CD2 LEU A 104      46.580 -33.182  23.578  1.00 17.19           C  
ATOM    822  N   TRP A 105      48.073 -37.034  20.389  1.00  9.41           N  
ATOM    823  CA  TRP A 105      49.368 -37.272  19.718  1.00  9.28           C  
ATOM    824  C   TRP A 105      50.141 -35.964  19.630  1.00  9.14           C  
ATOM    825  O   TRP A 105      49.561 -34.927  19.247  1.00  9.64           O  
ATOM    826  CB  TRP A 105      49.195 -37.998  18.386  1.00  8.76           C  
ATOM    827  CG  TRP A 105      48.704 -39.399  18.627  1.00  8.36           C  
ATOM    828  CD1 TRP A 105      47.446 -39.873  18.409  1.00  7.91           C  
ATOM    829  CD2 TRP A 105      49.424 -40.479  19.248  1.00  8.16           C  
ATOM    830  NE1 TRP A 105      47.336 -41.177  18.825  1.00  7.86           N  
ATOM    831  CE2 TRP A 105      48.540 -41.585  19.320  1.00  8.13           C  
ATOM    832  CE3 TRP A 105      50.720 -40.631  19.737  1.00  8.33           C  
ATOM    833  CZ2 TRP A 105      48.920 -42.804  19.863  1.00  8.03           C  
ATOM    834  CZ3 TRP A 105      51.100 -41.843  20.275  1.00  8.44           C  
ATOM    835  CH2 TRP A 105      50.198 -42.909  20.358  1.00  8.23           C  
ATOM    836  N   THR A 106      51.410 -36.028  19.998  1.00  9.02           N  
ATOM    837  CA  THR A 106      52.332 -34.872  20.030  1.00  8.91           C  
ATOM    838  C   THR A 106      53.725 -35.419  19.716  1.00  8.39           C  
ATOM    839  O   THR A 106      53.832 -36.625  19.553  1.00  7.57           O  
ATOM    840  CB  THR A 106      52.220 -34.150  21.381  1.00  9.65           C  
ATOM    841  OG1 THR A 106      53.195 -33.098  21.445  1.00  9.94           O  
ATOM    842  CG2 THR A 106      52.501 -35.074  22.551  1.00 10.26           C  
ATOM    843  N   LEU A 107      54.749 -34.572  19.675  1.00  8.57           N  
ATOM    844  CA  LEU A 107      56.160 -35.023  19.670  1.00  8.37           C  
ATOM    845  C   LEU A 107      56.865 -34.642  20.959  1.00  8.91           C  
ATOM    846  O   LEU A 107      58.035 -34.958  21.056  1.00  8.42           O  
ATOM    847  CB  LEU A 107      56.857 -34.434  18.463  1.00  9.12           C  
ATOM    848  CG  LEU A 107      56.271 -34.978  17.179  1.00 10.26           C  
ATOM    849  CD1 LEU A 107      56.817 -34.222  16.024  1.00 10.84           C  
ATOM    850  CD2 LEU A 107      56.588 -36.487  17.057  1.00 10.65           C  
ATOM    851  N   GLY A 108      56.166 -34.091  21.939  1.00  8.57           N  
ATOM    852  CA  GLY A 108      56.849 -33.712  23.184  1.00  9.57           C  
ATOM    853  C   GLY A 108      56.248 -34.340  24.414  1.00  9.75           C  
ATOM    854  O   GLY A 108      55.617 -35.388  24.322  1.00 10.18           O  
ATOM    855  N   LYS A 109      56.469 -33.685  25.544  1.00 10.70           N  
ATOM    856  CA  LYS A 109      56.188 -34.161  26.922  1.00 12.05           C  
ATOM    857  C   LYS A 109      54.780 -33.795  27.440  1.00 10.72           C  
ATOM    858  O   LYS A 109      54.196 -32.756  27.013  1.00  9.73           O  
ATOM    859  CB  LYS A 109      57.277 -33.524  27.789  1.00 14.92           C  
ATOM    860  CG  LYS A 109      57.122 -33.698  29.285  1.00 18.51           C  
ATOM    861  CD  LYS A 109      58.409 -33.450  30.090  1.00 21.25           C  
ATOM    862  CE  LYS A 109      59.275 -32.303  29.624  1.00 23.62           C  
ATOM    863  NZ  LYS A 109      60.420 -32.099  30.558  1.00 25.52           N  
ATOM    864  N   GLY A 110      54.269 -34.602  28.383  1.00  9.89           N  
ATOM    865  CA  GLY A 110      53.305 -34.183  29.422  1.00  9.92           C  
ATOM    866  C   GLY A 110      51.845 -34.147  28.955  1.00  9.50           C  
ATOM    867  O   GLY A 110      50.984 -34.691  29.649  1.00  7.68           O  
ATOM    868  N   VAL A 111      51.560 -33.513  27.816  1.00  9.90           N  
ATOM    869  CA  VAL A 111      50.163 -33.198  27.426  1.00 10.46           C  
ATOM    870  C   VAL A 111      49.624 -34.267  26.474  1.00  9.67           C  
ATOM    871  O   VAL A 111      48.390 -34.339  26.327  1.00 10.53           O  
ATOM    872  CB  VAL A 111      50.030 -31.779  26.848  1.00 11.09           C  
ATOM    873  CG1 VAL A 111      50.330 -30.750  27.907  1.00 11.01           C  
ATOM    874  CG2 VAL A 111      50.879 -31.567  25.600  1.00 11.71           C  
ATOM    875  N   GLY A 112      50.484 -35.136  25.963  1.00  9.22           N  
ATOM    876  CA  GLY A 112      50.107 -36.319  25.163  1.00  8.46           C  
ATOM    877  C   GLY A 112      51.243 -37.306  25.083  1.00  8.07           C  
ATOM    878  O   GLY A 112      52.203 -37.140  25.801  1.00  8.61           O  
ATOM    879  N   TYR A 113      51.182 -38.231  24.145  1.00  7.54           N  
ATOM    880  CA  TYR A 113      52.224 -39.244  23.885  1.00  7.33           C  
ATOM    881  C   TYR A 113      52.962 -38.850  22.615  1.00  7.54           C  
ATOM    882  O   TYR A 113      52.334 -38.346  21.646  1.00  7.69           O  
ATOM    883  CB  TYR A 113      51.624 -40.654  23.767  1.00  7.24           C  
ATOM    884  CG  TYR A 113      51.044 -41.162  25.053  1.00  6.99           C  
ATOM    885  CD1 TYR A 113      51.858 -41.748  26.005  1.00  7.19           C  
ATOM    886  CD2 TYR A 113      49.699 -41.027  25.348  1.00  7.28           C  
ATOM    887  CE1 TYR A 113      51.360 -42.151  27.239  1.00  7.36           C  
ATOM    888  CE2 TYR A 113      49.177 -41.464  26.560  1.00  7.14           C  
ATOM    889  CZ  TYR A 113      50.011 -42.041  27.502  1.00  7.16           C  
ATOM    890  OH  TYR A 113      49.583 -42.501  28.715  1.00  7.45           O  
ATOM    891  N   SER A 114      54.264 -39.117  22.622  1.00  7.51           N  
ATOM    892  CA  SER A 114      55.117 -38.905  21.447  1.00  7.36           C  
ATOM    893  C   SER A 114      54.741 -39.916  20.382  1.00  7.01           C  
ATOM    894  O   SER A 114      55.003 -41.106  20.579  1.00  7.09           O  
ATOM    895  CB  SER A 114      56.581 -38.994  21.764  1.00  7.49           C  
ATOM    896  OG  SER A 114      57.320 -39.092  20.548  1.00  7.47           O  
ATOM    897  N   LEU A 115      54.298 -39.458  19.223  1.00  6.75           N  
ATOM    898  CA  LEU A 115      54.032 -40.398  18.124  1.00  6.56           C  
ATOM    899  C   LEU A 115      55.355 -41.063  17.704  1.00  6.56           C  
ATOM    900  O   LEU A 115      55.354 -42.271  17.371  1.00  6.24           O  
ATOM    901  CB  LEU A 115      53.355 -39.677  16.963  1.00  6.79           C  
ATOM    902  CG  LEU A 115      52.943 -40.598  15.825  1.00  7.01           C  
ATOM    903  CD1 LEU A 115      51.985 -41.686  16.347  1.00  7.33           C  
ATOM    904  CD2 LEU A 115      52.277 -39.834  14.696  1.00  7.11           C  
ATOM    905  N   PHE A 116      56.448 -40.302  17.665  1.00  6.23           N  
ATOM    906  CA  PHE A 116      57.779 -40.829  17.310  1.00  6.41           C  
ATOM    907  C   PHE A 116      58.151 -42.046  18.184  1.00  6.31           C  
ATOM    908  O   PHE A 116      58.475 -43.129  17.666  1.00  6.06           O  
ATOM    909  CB  PHE A 116      58.793 -39.691  17.451  1.00  6.49           C  
ATOM    910  CG  PHE A 116      60.198 -40.192  17.339  1.00  6.80           C  
ATOM    911  CD1 PHE A 116      60.610 -40.877  16.207  1.00  7.40           C  
ATOM    912  CD2 PHE A 116      61.087 -40.042  18.381  1.00  7.25           C  
ATOM    913  CE1 PHE A 116      61.895 -41.394  16.114  1.00  7.26           C  
ATOM    914  CE2 PHE A 116      62.373 -40.565  18.289  1.00  7.37           C  
ATOM    915  CZ  PHE A 116      62.768 -41.231  17.160  1.00  7.29           C  
ATOM    916  N   LEU A 117      58.138 -41.852  19.512  1.00  6.06           N  
ATOM    917  CA  LEU A 117      58.700 -42.823  20.473  1.00  6.19           C  
ATOM    918  C   LEU A 117      57.781 -44.023  20.472  1.00  6.17           C  
ATOM    919  O   LEU A 117      58.259 -45.153  20.398  1.00  6.08           O  
ATOM    920  CB  LEU A 117      58.812 -42.175  21.859  1.00  6.33           C  
ATOM    921  CG  LEU A 117      59.879 -41.075  21.972  1.00  6.32           C  
ATOM    922  CD1 LEU A 117      59.773 -40.369  23.320  1.00  6.56           C  
ATOM    923  CD2 LEU A 117      61.295 -41.638  21.808  1.00  6.28           C  
ATOM    924  N   VAL A 118      56.471 -43.780  20.528  1.00  6.15           N  
ATOM    925  CA  VAL A 118      55.504 -44.908  20.532  1.00  5.92           C  
ATOM    926  C   VAL A 118      55.683 -45.707  19.234  1.00  5.77           C  
ATOM    927  O   VAL A 118      55.742 -46.959  19.278  1.00  5.80           O  
ATOM    928  CB  VAL A 118      54.072 -44.384  20.718  1.00  5.94           C  
ATOM    929  CG1 VAL A 118      53.075 -45.515  20.547  1.00  6.21           C  
ATOM    930  CG2 VAL A 118      53.887 -43.753  22.086  1.00  6.08           C  
ATOM    931  N   ALA A 119      55.773 -45.043  18.081  1.00  5.81           N  
ATOM    932  CA  ALA A 119      55.939 -45.771  16.802  1.00  5.60           C  
ATOM    933  C   ALA A 119      57.261 -46.515  16.809  1.00  5.84           C  
ATOM    934  O   ALA A 119      57.301 -47.681  16.370  1.00  6.00           O  
ATOM    935  CB  ALA A 119      55.873 -44.842  15.634  1.00  5.84           C  
ATOM    936  N   ALA A 120      58.353 -45.902  17.270  1.00  6.02           N  
ATOM    937  CA  ALA A 120      59.625 -46.636  17.215  1.00  6.32           C  
ATOM    938  C   ALA A 120      59.440 -47.953  17.990  1.00  6.55           C  
ATOM    939  O   ALA A 120      59.936 -48.963  17.532  1.00  6.74           O  
ATOM    940  CB  ALA A 120      60.761 -45.791  17.702  1.00  6.28           C  
ATOM    941  N   HIS A 121      58.814 -47.923  19.169  1.00  6.42           N  
ATOM    942  CA  HIS A 121      58.647 -49.125  20.018  1.00  6.35           C  
ATOM    943  C   HIS A 121      57.764 -50.132  19.287  1.00  6.27           C  
ATOM    944  O   HIS A 121      58.105 -51.282  19.197  1.00  6.41           O  
ATOM    945  CB  HIS A 121      58.064 -48.707  21.366  1.00  6.47           C  
ATOM    946  CG  HIS A 121      57.748 -49.848  22.259  1.00  6.51           C  
ATOM    947  ND1 HIS A 121      58.584 -50.238  23.280  1.00  6.24           N  
ATOM    948  CD2 HIS A 121      56.654 -50.638  22.319  1.00  6.57           C  
ATOM    949  CE1 HIS A 121      58.022 -51.256  23.897  1.00  6.52           C  
ATOM    950  NE2 HIS A 121      56.852 -51.525  23.318  1.00  6.08           N  
ATOM    951  N   ALA A 122      56.637 -49.702  18.777  1.00  6.55           N  
ATOM    952  CA  ALA A 122      55.682 -50.585  18.092  1.00  6.74           C  
ATOM    953  C   ALA A 122      56.323 -51.181  16.841  1.00  7.02           C  
ATOM    954  O   ALA A 122      56.090 -52.345  16.593  1.00  6.85           O  
ATOM    955  CB  ALA A 122      54.450 -49.794  17.756  1.00  7.06           C  
ATOM    956  N   PHE A 123      57.147 -50.428  16.116  1.00  7.12           N  
ATOM    957  CA  PHE A 123      57.791 -50.947  14.884  1.00  7.65           C  
ATOM    958  C   PHE A 123      58.838 -51.994  15.275  1.00  7.65           C  
ATOM    959  O   PHE A 123      59.116 -52.894  14.488  1.00  7.52           O  
ATOM    960  CB  PHE A 123      58.424 -49.819  14.067  1.00  8.04           C  
ATOM    961  CG  PHE A 123      57.460 -48.831  13.454  1.00  7.97           C  
ATOM    962  CD1 PHE A 123      56.139 -49.171  13.217  1.00  7.57           C  
ATOM    963  CD2 PHE A 123      57.910 -47.594  13.040  1.00  7.59           C  
ATOM    964  CE1 PHE A 123      55.284 -48.270  12.620  1.00  7.67           C  
ATOM    965  CE2 PHE A 123      57.055 -46.698  12.429  1.00  7.49           C  
ATOM    966  CZ  PHE A 123      55.726 -47.011  12.262  1.00  7.80           C  
ATOM    967  N   GLY A 124      59.374 -51.902  16.497  1.00  7.64           N  
ATOM    968  CA  GLY A 124      60.266 -52.932  17.036  1.00  7.58           C  
ATOM    969  C   GLY A 124      59.506 -54.242  17.120  1.00  8.02           C  
ATOM    970  O   GLY A 124      60.042 -55.298  16.658  1.00  7.70           O  
ATOM    971  N   HIS A 125      58.281 -54.184  17.639  1.00  7.91           N  
ATOM    972  CA  HIS A 125      57.386 -55.361  17.676  1.00  8.55           C  
ATOM    973  C   HIS A 125      57.118 -55.821  16.235  1.00  9.10           C  
ATOM    974  O   HIS A 125      57.204 -56.992  15.992  1.00  9.46           O  
ATOM    975  CB  HIS A 125      56.104 -55.081  18.454  1.00  8.08           C  
ATOM    976  CG  HIS A 125      56.265 -54.841  19.917  1.00  8.12           C  
ATOM    977  ND1 HIS A 125      57.095 -55.622  20.735  1.00  7.64           N  
ATOM    978  CD2 HIS A 125      55.660 -53.928  20.728  1.00  7.82           C  
ATOM    979  CE1 HIS A 125      56.972 -55.196  21.989  1.00  7.48           C  
ATOM    980  NE2 HIS A 125      56.077 -54.172  22.010  1.00  7.58           N  
ATOM    981  N   ALA A 126      56.795 -54.921  15.319  1.00  9.64           N  
ATOM    982  CA  ALA A 126      56.485 -55.273  13.907  1.00 10.73           C  
ATOM    983  C   ALA A 126      57.685 -55.976  13.258  1.00 11.55           C  
ATOM    984  O   ALA A 126      57.487 -56.734  12.322  1.00 13.00           O  
ATOM    985  CB  ALA A 126      56.115 -54.021  13.154  1.00 10.79           C  
ATOM    986  N   MET A 127      58.904 -55.746  13.742  1.00 12.25           N  
ATOM    987  CA  MET A 127      60.123 -56.336  13.162  1.00 12.20           C  
ATOM    988  C   MET A 127      60.482 -57.628  13.897  1.00 12.51           C  
ATOM    989  O   MET A 127      61.458 -58.292  13.453  1.00 12.39           O  
ATOM    990  CB  MET A 127      61.283 -55.352  13.243  1.00 13.67           C  
ATOM    991  CG  MET A 127      61.092 -54.128  12.389  1.00 16.44           C  
ATOM    992  SD  MET A 127      60.632 -54.527  10.693  1.00 18.61           S  
ATOM    993  CE  MET A 127      59.022 -53.781  10.594  1.00 23.24           C  
ATOM    994  N   GLY A 128      59.796 -57.963  14.994  1.00 11.29           N  
ATOM    995  CA  GLY A 128      60.016 -59.255  15.664  1.00 11.52           C  
ATOM    996  C   GLY A 128      60.598 -59.152  17.069  1.00 10.98           C  
ATOM    997  O   GLY A 128      60.856 -60.204  17.675  1.00 10.44           O  
ATOM    998  N   LEU A 129      60.772 -57.967  17.606  1.00 10.64           N  
ATOM    999  CA  LEU A 129      61.340 -57.838  18.964  1.00 11.43           C  
ATOM   1000  C   LEU A 129      60.216 -57.902  19.973  1.00 11.55           C  
ATOM   1001  O   LEU A 129      59.168 -57.257  19.764  1.00 11.37           O  
ATOM   1002  CB  LEU A 129      62.096 -56.528  19.105  1.00 11.42           C  
ATOM   1003  CG  LEU A 129      63.245 -56.357  18.131  1.00 11.73           C  
ATOM   1004  CD1 LEU A 129      64.001 -55.077  18.437  1.00 12.20           C  
ATOM   1005  CD2 LEU A 129      64.174 -57.560  18.205  1.00 12.06           C  
ATOM   1006  N   GLU A 130      60.475 -58.621  21.045  1.00 12.27           N  
ATOM   1007  CA  GLU A 130      59.592 -58.629  22.233  1.00 12.18           C  
ATOM   1008  C   GLU A 130      60.158 -57.648  23.246  1.00 11.57           C  
ATOM   1009  O   GLU A 130      61.183 -57.019  22.974  1.00 12.54           O  
ATOM   1010  CB  GLU A 130      59.422 -60.048  22.784  1.00 12.87           C  
ATOM   1011  CG  GLU A 130      58.053 -60.631  22.463  1.00 14.26           C  
ATOM   1012  CD  GLU A 130      56.834 -59.952  23.119  1.00 16.14           C  
ATOM   1013  OE1 GLU A 130      57.014 -58.938  23.853  1.00 15.66           O  
ATOM   1014  OE2 GLU A 130      55.676 -60.432  22.887  1.00 15.48           O  
ATOM   1015  N   HIS A 131      59.501 -57.546  24.404  1.00 10.88           N  
ATOM   1016  CA  HIS A 131      59.902 -56.608  25.466  1.00 10.39           C  
ATOM   1017  C   HIS A 131      61.276 -56.978  26.012  1.00 10.50           C  
ATOM   1018  O   HIS A 131      61.604 -58.208  26.091  1.00 10.34           O  
ATOM   1019  CB  HIS A 131      58.825 -56.524  26.521  1.00  9.97           C  
ATOM   1020  CG  HIS A 131      57.629 -55.794  26.027  1.00  9.78           C  
ATOM   1021  ND1 HIS A 131      56.378 -56.348  26.036  1.00  9.68           N  
ATOM   1022  CD2 HIS A 131      57.499 -54.580  25.469  1.00  9.93           C  
ATOM   1023  CE1 HIS A 131      55.508 -55.476  25.564  1.00 10.08           C  
ATOM   1024  NE2 HIS A 131      56.174 -54.376  25.170  1.00  9.86           N  
ATOM   1025  N   SER A 132      62.069 -55.948  26.292  1.00  9.92           N  
ATOM   1026  CA  SER A 132      63.386 -56.054  26.951  1.00 10.50           C  
ATOM   1027  C   SER A 132      63.195 -55.898  28.467  1.00 11.50           C  
ATOM   1028  O   SER A 132      62.226 -55.245  28.900  1.00 10.51           O  
ATOM   1029  CB  SER A 132      64.342 -55.016  26.422  1.00 10.33           C  
ATOM   1030  OG  SER A 132      65.543 -55.023  27.175  1.00  9.77           O  
ATOM   1031  N   GLN A 133      64.113 -56.431  29.257  1.00 12.07           N  
ATOM   1032  CA  GLN A 133      64.135 -56.141  30.714  1.00 13.46           C  
ATOM   1033  C   GLN A 133      65.243 -55.143  31.012  1.00 12.20           C  
ATOM   1034  O   GLN A 133      65.466 -54.829  32.211  1.00 10.59           O  
ATOM   1035  CB  GLN A 133      64.321 -57.437  31.479  1.00 16.42           C  
ATOM   1036  CG  GLN A 133      62.993 -58.079  31.780  1.00 20.62           C  
ATOM   1037  CD  GLN A 133      63.097 -59.536  31.467  1.00 26.90           C  
ATOM   1038  OE1 GLN A 133      63.390 -60.353  32.351  1.00 33.12           O  
ATOM   1039  NE2 GLN A 133      62.958 -59.824  30.179  1.00 31.14           N  
ATOM   1040  N   ASP A 134      65.874 -54.635  29.962  1.00 10.98           N  
ATOM   1041  CA  ASP A 134      66.937 -53.632  30.165  1.00 12.20           C  
ATOM   1042  C   ASP A 134      66.228 -52.300  30.335  1.00 12.23           C  
ATOM   1043  O   ASP A 134      65.666 -51.807  29.370  1.00 11.93           O  
ATOM   1044  CB  ASP A 134      67.919 -53.622  29.005  1.00 13.14           C  
ATOM   1045  CG  ASP A 134      69.024 -52.590  29.112  1.00 14.36           C  
ATOM   1046  OD1 ASP A 134      68.846 -51.553  29.754  1.00 12.66           O  
ATOM   1047  OD2 ASP A 134      70.050 -52.843  28.485  1.00 17.98           O  
ATOM   1048  N   PRO A 135      66.328 -51.639  31.512  1.00 11.96           N  
ATOM   1049  CA  PRO A 135      65.613 -50.388  31.750  1.00 11.35           C  
ATOM   1050  C   PRO A 135      65.901 -49.277  30.739  1.00 11.11           C  
ATOM   1051  O   PRO A 135      65.045 -48.432  30.583  1.00 11.20           O  
ATOM   1052  CB  PRO A 135      66.124 -49.918  33.116  1.00 12.11           C  
ATOM   1053  CG  PRO A 135      66.648 -51.183  33.759  1.00 13.03           C  
ATOM   1054  CD  PRO A 135      67.255 -51.957  32.611  1.00 12.53           C  
ATOM   1055  N   GLY A 136      67.073 -49.280  30.089  1.00 10.75           N  
ATOM   1056  CA  GLY A 136      67.424 -48.236  29.105  1.00  9.60           C  
ATOM   1057  C   GLY A 136      66.942 -48.555  27.690  1.00  9.48           C  
ATOM   1058  O   GLY A 136      67.166 -47.743  26.801  1.00  9.88           O  
ATOM   1059  N   ALA A 137      66.326 -49.699  27.440  1.00  8.87           N  
ATOM   1060  CA  ALA A 137      66.003 -50.117  26.062  1.00  8.72           C  
ATOM   1061  C   ALA A 137      64.703 -49.455  25.608  1.00  8.23           C  
ATOM   1062  O   ALA A 137      63.757 -49.321  26.419  1.00  8.04           O  
ATOM   1063  CB  ALA A 137      65.904 -51.612  25.979  1.00  8.72           C  
ATOM   1064  N   LEU A 138      64.640 -49.117  24.331  1.00  7.70           N  
ATOM   1065  CA  LEU A 138      63.381 -48.650  23.722  1.00  7.78           C  
ATOM   1066  C   LEU A 138      62.333 -49.756  23.871  1.00  7.61           C  
ATOM   1067  O   LEU A 138      61.129 -49.420  23.932  1.00  7.25           O  
ATOM   1068  CB  LEU A 138      63.602 -48.290  22.249  1.00  8.28           C  
ATOM   1069  CG  LEU A 138      62.341 -48.103  21.395  1.00  8.27           C  
ATOM   1070  CD1 LEU A 138      61.520 -46.883  21.853  1.00  8.79           C  
ATOM   1071  CD2 LEU A 138      62.750 -47.930  19.928  1.00  8.86           C  
ATOM   1072  N   MET A 139      62.744 -51.032  23.861  1.00  7.44           N  
ATOM   1073  CA  MET A 139      61.775 -52.151  23.870  1.00  7.41           C  
ATOM   1074  C   MET A 139      61.439 -52.523  25.304  1.00  7.67           C  
ATOM   1075  O   MET A 139      60.714 -53.562  25.500  1.00  8.34           O  
ATOM   1076  CB  MET A 139      62.311 -53.372  23.106  1.00  7.31           C  
ATOM   1077  CG  MET A 139      62.452 -53.107  21.587  1.00  7.29           C  
ATOM   1078  SD  MET A 139      61.047 -52.278  20.789  1.00  7.19           S  
ATOM   1079  CE  MET A 139      59.747 -53.498  21.022  1.00  7.44           C  
ATOM   1080  N   ALA A 140      61.935 -51.774  26.281  1.00  7.71           N  
ATOM   1081  CA  ALA A 140      61.401 -51.880  27.648  1.00  7.84           C  
ATOM   1082  C   ALA A 140      59.942 -51.491  27.527  1.00  7.78           C  
ATOM   1083  O   ALA A 140      59.574 -50.744  26.615  1.00  7.88           O  
ATOM   1084  CB  ALA A 140      62.124 -51.034  28.650  1.00  7.40           C  
ATOM   1085  N   PRO A 141      59.065 -52.097  28.346  1.00  8.46           N  
ATOM   1086  CA  PRO A 141      57.630 -51.985  28.089  1.00  8.58           C  
ATOM   1087  C   PRO A 141      56.971 -50.650  28.424  1.00  8.78           C  
ATOM   1088  O   PRO A 141      55.941 -50.424  27.917  1.00  9.35           O  
ATOM   1089  CB  PRO A 141      56.999 -53.061  28.955  1.00  8.41           C  
ATOM   1090  CG  PRO A 141      58.012 -53.244  30.069  1.00  8.86           C  
ATOM   1091  CD  PRO A 141      59.383 -53.036  29.435  1.00  8.46           C  
ATOM   1092  N   ILE A 142      57.552 -49.827  29.289  1.00  8.79           N  
ATOM   1093  CA  ILE A 142      56.852 -48.654  29.878  1.00  8.31           C  
ATOM   1094  C   ILE A 142      57.246 -47.381  29.119  1.00  8.48           C  
ATOM   1095  O   ILE A 142      58.476 -47.078  28.913  1.00  7.59           O  
ATOM   1096  CB  ILE A 142      57.148 -48.559  31.394  1.00  8.45           C  
ATOM   1097  CG1 ILE A 142      56.837 -49.870  32.118  1.00  8.66           C  
ATOM   1098  CG2 ILE A 142      56.430 -47.381  32.024  1.00  8.52           C  
ATOM   1099  CD1 ILE A 142      55.463 -50.482  31.784  1.00  8.84           C  
ATOM   1100  N   TYR A 143      56.231 -46.632  28.716  1.00  8.59           N  
ATOM   1101  CA  TYR A 143      56.425 -45.352  27.997  1.00  8.90           C  
ATOM   1102  C   TYR A 143      57.278 -44.433  28.858  1.00  9.96           C  
ATOM   1103  O   TYR A 143      57.112 -44.416  30.121  1.00  9.99           O  
ATOM   1104  CB  TYR A 143      55.101 -44.633  27.746  1.00  8.51           C  
ATOM   1105  CG  TYR A 143      55.258 -43.295  27.067  1.00  7.82           C  
ATOM   1106  CD1 TYR A 143      55.504 -43.231  25.701  1.00  7.48           C  
ATOM   1107  CD2 TYR A 143      55.215 -42.115  27.774  1.00  7.62           C  
ATOM   1108  CE1 TYR A 143      55.644 -42.027  25.051  1.00  7.13           C  
ATOM   1109  CE2 TYR A 143      55.404 -40.889  27.140  1.00  7.89           C  
ATOM   1110  CZ  TYR A 143      55.616 -40.856  25.760  1.00  7.29           C  
ATOM   1111  OH  TYR A 143      55.764 -39.713  25.036  1.00  7.02           O  
ATOM   1112  N   THR A 144      58.173 -43.695  28.203  1.00 11.47           N  
ATOM   1113  CA  THR A 144      58.704 -42.411  28.714  1.00 12.24           C  
ATOM   1114  C   THR A 144      58.960 -41.479  27.545  1.00 11.30           C  
ATOM   1115  O   THR A 144      59.337 -41.997  26.498  1.00 11.73           O  
ATOM   1116  CB  THR A 144      60.152 -42.331  29.192  1.00 15.33           C  
ATOM   1117  OG1 THR A 144      61.033 -43.454  29.061  1.00 18.52           O  
ATOM   1118  CG2 THR A 144      60.196 -41.697  30.543  1.00 13.68           C  
ATOM   1119  N   TYR A 145      58.866 -40.166  27.768  1.00 10.73           N  
ATOM   1120  CA  TYR A 145      59.369 -39.130  26.840  1.00 10.82           C  
ATOM   1121  C   TYR A 145      60.870 -38.987  27.071  1.00 11.66           C  
ATOM   1122  O   TYR A 145      61.305 -38.794  28.196  1.00  9.94           O  
ATOM   1123  CB  TYR A 145      58.685 -37.764  27.008  1.00 10.16           C  
ATOM   1124  CG  TYR A 145      59.306 -36.729  26.103  1.00  9.76           C  
ATOM   1125  CD1 TYR A 145      59.125 -36.770  24.728  1.00  9.19           C  
ATOM   1126  CD2 TYR A 145      60.192 -35.781  26.606  1.00  9.87           C  
ATOM   1127  CE1 TYR A 145      59.739 -35.859  23.891  1.00  9.13           C  
ATOM   1128  CE2 TYR A 145      60.787 -34.836  25.786  1.00  9.71           C  
ATOM   1129  CZ  TYR A 145      60.561 -34.877  24.420  1.00  9.26           C  
ATOM   1130  OH  TYR A 145      61.227 -34.008  23.614  1.00  8.82           O  
ATOM   1131  N   THR A 146      61.650 -39.060  26.005  1.00 12.69           N  
ATOM   1132  CA  THR A 146      63.102 -38.777  26.036  1.00 14.54           C  
ATOM   1133  C   THR A 146      63.383 -37.640  25.073  1.00 14.96           C  
ATOM   1134  O   THR A 146      63.019 -37.771  23.851  1.00 13.91           O  
ATOM   1135  CB  THR A 146      63.906 -40.003  25.590  1.00 15.81           C  
ATOM   1136  OG1 THR A 146      63.384 -41.163  26.249  1.00 18.91           O  
ATOM   1137  CG2 THR A 146      65.379 -39.829  25.869  1.00 16.71           C  
ATOM   1138  N   LYS A 147      64.047 -36.587  25.513  1.00 17.57           N  
ATOM   1139  CA  LYS A 147      64.322 -35.490  24.542  1.00 20.96           C  
ATOM   1140  C   LYS A 147      65.499 -35.887  23.645  1.00 21.07           C  
ATOM   1141  O   LYS A 147      65.463 -35.530  22.431  1.00 24.04           O  
ATOM   1142  CB  LYS A 147      64.503 -34.134  25.223  1.00 24.93           C  
ATOM   1143  CG  LYS A 147      65.723 -33.971  26.093  1.00 27.47           C  
ATOM   1144  CD  LYS A 147      65.676 -32.669  26.871  1.00 33.62           C  
ATOM   1145  CE  LYS A 147      65.647 -31.453  25.973  1.00 39.64           C  
ATOM   1146  NZ  LYS A 147      66.547 -30.383  26.472  1.00 43.77           N  
ATOM   1147  N   ASN A 148      66.476 -36.606  24.194  1.00 21.64           N  
ATOM   1148  CA  ASN A 148      67.675 -37.071  23.442  1.00 22.11           C  
ATOM   1149  C   ASN A 148      67.620 -38.573  23.268  1.00 20.29           C  
ATOM   1150  O   ASN A 148      68.341 -39.269  23.984  1.00 18.50           O  
ATOM   1151  CB  ASN A 148      68.961 -36.746  24.179  1.00 24.25           C  
ATOM   1152  CG  ASN A 148      69.130 -35.254  24.260  1.00 28.01           C  
ATOM   1153  OD1 ASN A 148      69.508 -34.745  25.308  1.00 32.62           O  
ATOM   1154  ND2 ASN A 148      68.779 -34.569  23.178  1.00 26.33           N  
ATOM   1155  N   PHE A 149      66.743 -39.048  22.401  1.00 18.17           N  
ATOM   1156  CA  PHE A 149      66.554 -40.492  22.268  1.00 17.17           C  
ATOM   1157  C   PHE A 149      67.761 -41.085  21.527  1.00 19.68           C  
ATOM   1158  O   PHE A 149      68.221 -40.540  20.477  1.00 17.16           O  
ATOM   1159  CB  PHE A 149      65.222 -40.805  21.610  1.00 16.77           C  
ATOM   1160  CG  PHE A 149      65.123 -42.272  21.308  1.00 15.51           C  
ATOM   1161  CD1 PHE A 149      64.802 -43.165  22.318  1.00 14.60           C  
ATOM   1162  CD2 PHE A 149      65.456 -42.756  20.051  1.00 14.66           C  
ATOM   1163  CE1 PHE A 149      64.762 -44.526  22.062  1.00 14.63           C  
ATOM   1164  CE2 PHE A 149      65.447 -44.118  19.803  1.00 14.10           C  
ATOM   1165  CZ  PHE A 149      65.060 -44.997  20.800  1.00 15.29           C  
ATOM   1166  N   ARG A 150      68.243 -42.201  22.072  1.00 19.63           N  
ATOM   1167  CA  ARG A 150      69.388 -43.000  21.559  1.00 22.07           C  
ATOM   1168  C   ARG A 150      68.948 -44.452  21.659  1.00 18.94           C  
ATOM   1169  O   ARG A 150      68.556 -44.909  22.761  1.00 17.66           O  
ATOM   1170  CB  ARG A 150      70.635 -42.794  22.433  1.00 25.98           C  
ATOM   1171  CG  ARG A 150      71.928 -42.499  21.688  1.00 31.59           C  
ATOM   1172  CD  ARG A 150      72.477 -41.083  21.890  1.00 35.85           C  
ATOM   1173  NE  ARG A 150      73.518 -40.960  22.920  1.00 41.76           N  
ATOM   1174  CZ  ARG A 150      74.855 -40.968  22.717  1.00 48.69           C  
ATOM   1175  NH1 ARG A 150      75.372 -41.118  21.502  1.00 51.08           N  
ATOM   1176  NH2 ARG A 150      75.680 -40.822  23.747  1.00 46.24           N  
ATOM   1177  N   LEU A 151      68.934 -45.172  20.560  1.00 15.86           N  
ATOM   1178  CA  LEU A 151      68.700 -46.630  20.666  1.00 15.02           C  
ATOM   1179  C   LEU A 151      69.782 -47.246  21.570  1.00 14.55           C  
ATOM   1180  O   LEU A 151      70.964 -46.893  21.388  1.00 14.55           O  
ATOM   1181  CB  LEU A 151      68.770 -47.154  19.242  1.00 14.98           C  
ATOM   1182  CG  LEU A 151      68.090 -48.471  18.992  1.00 14.19           C  
ATOM   1183  CD1 LEU A 151      66.591 -48.367  19.303  1.00 13.93           C  
ATOM   1184  CD2 LEU A 151      68.344 -48.896  17.553  1.00 13.74           C  
ATOM   1185  N   SER A 152      69.395 -48.087  22.525  1.00 14.80           N  
ATOM   1186  CA  SER A 152      70.284 -48.824  23.467  1.00 14.88           C  
ATOM   1187  C   SER A 152      71.049 -49.971  22.788  1.00 14.95           C  
ATOM   1188  O   SER A 152      70.614 -50.476  21.735  1.00 13.08           O  
ATOM   1189  CB  SER A 152      69.510 -49.326  24.659  1.00 15.74           C  
ATOM   1190  OG  SER A 152      68.901 -50.598  24.421  1.00 15.35           O  
ATOM   1191  N   GLN A 153      72.181 -50.400  23.387  1.00 15.17           N  
ATOM   1192  CA  GLN A 153      72.927 -51.559  22.844  1.00 15.06           C  
ATOM   1193  C   GLN A 153      72.044 -52.793  22.936  1.00 14.40           C  
ATOM   1194  O   GLN A 153      72.143 -53.609  22.051  1.00 14.18           O  
ATOM   1195  CB  GLN A 153      74.254 -51.800  23.553  1.00 16.76           C  
ATOM   1196  CG  GLN A 153      75.240 -50.655  23.357  1.00 17.73           C  
ATOM   1197  CD  GLN A 153      75.666 -50.501  21.915  1.00 19.76           C  
ATOM   1198  OE1 GLN A 153      75.918 -49.399  21.470  1.00 24.19           O  
ATOM   1199  NE2 GLN A 153      75.738 -51.588  21.163  1.00 19.81           N  
ATOM   1200  N   ASP A 154      71.192 -52.926  23.952  1.00 13.79           N  
ATOM   1201  CA  ASP A 154      70.243 -54.062  23.995  1.00 13.19           C  
ATOM   1202  C   ASP A 154      69.373 -54.063  22.731  1.00 12.79           C  
ATOM   1203  O   ASP A 154      69.212 -55.120  22.134  1.00 12.57           O  
ATOM   1204  CB  ASP A 154      69.350 -54.018  25.224  1.00 14.50           C  
ATOM   1205  CG  ASP A 154      68.510 -55.278  25.360  1.00 15.73           C  
ATOM   1206  OD1 ASP A 154      69.115 -56.337  25.598  1.00 15.90           O  
ATOM   1207  OD2 ASP A 154      67.240 -55.196  25.228  1.00 15.45           O  
ATOM   1208  N   ASP A 155      68.789 -52.933  22.350  1.00 11.85           N  
ATOM   1209  CA  ASP A 155      67.906 -52.906  21.161  1.00 11.97           C  
ATOM   1210  C   ASP A 155      68.704 -53.300  19.920  1.00 12.02           C  
ATOM   1211  O   ASP A 155      68.170 -54.059  19.061  1.00 11.87           O  
ATOM   1212  CB  ASP A 155      67.259 -51.538  20.987  1.00 12.22           C  
ATOM   1213  CG  ASP A 155      66.410 -51.119  22.170  1.00 11.22           C  
ATOM   1214  OD1 ASP A 155      65.486 -51.866  22.506  1.00 10.60           O  
ATOM   1215  OD2 ASP A 155      66.702 -50.049  22.724  1.00 11.09           O  
ATOM   1216  N   ILE A 156      69.932 -52.784  19.814  1.00 12.89           N  
ATOM   1217  CA  ILE A 156      70.755 -52.949  18.591  1.00 13.66           C  
ATOM   1218  C   ILE A 156      71.111 -54.430  18.491  1.00 14.75           C  
ATOM   1219  O   ILE A 156      71.026 -55.014  17.381  1.00 12.09           O  
ATOM   1220  CB  ILE A 156      71.988 -52.045  18.657  1.00 14.46           C  
ATOM   1221  CG1 ILE A 156      71.563 -50.589  18.490  1.00 14.27           C  
ATOM   1222  CG2 ILE A 156      73.030 -52.480  17.635  1.00 14.42           C  
ATOM   1223  CD1 ILE A 156      72.616 -49.601  18.893  1.00 15.03           C  
ATOM   1224  N   LYS A 157      71.394 -55.019  19.646  1.00 16.02           N  
ATOM   1225  CA  LYS A 157      71.769 -56.443  19.727  1.00 19.91           C  
ATOM   1226  C   LYS A 157      70.596 -57.304  19.249  1.00 16.85           C  
ATOM   1227  O   LYS A 157      70.830 -58.236  18.434  1.00 14.28           O  
ATOM   1228  CB  LYS A 157      72.215 -56.801  21.145  1.00 25.00           C  
ATOM   1229  CG  LYS A 157      73.207 -57.940  21.165  1.00 33.51           C  
ATOM   1230  CD  LYS A 157      74.373 -57.677  20.198  1.00 40.29           C  
ATOM   1231  CE  LYS A 157      75.567 -58.577  20.427  1.00 44.02           C  
ATOM   1232  NZ  LYS A 157      75.151 -60.003  20.478  1.00 48.55           N  
ATOM   1233  N   GLY A 158      69.370 -56.990  19.686  1.00 14.38           N  
ATOM   1234  CA  GLY A 158      68.214 -57.820  19.285  1.00 12.84           C  
ATOM   1235  C   GLY A 158      67.966 -57.693  17.792  1.00 12.14           C  
ATOM   1236  O   GLY A 158      67.692 -58.691  17.110  1.00 11.73           O  
ATOM   1237  N   ILE A 159      67.935 -56.466  17.288  1.00 12.38           N  
ATOM   1238  CA  ILE A 159      67.497 -56.232  15.881  1.00 11.67           C  
ATOM   1239  C   ILE A 159      68.563 -56.798  14.944  1.00 12.21           C  
ATOM   1240  O   ILE A 159      68.201 -57.374  13.888  1.00 12.08           O  
ATOM   1241  CB  ILE A 159      67.185 -54.759  15.605  1.00 11.12           C  
ATOM   1242  CG1 ILE A 159      66.386 -54.630  14.309  1.00 11.28           C  
ATOM   1243  CG2 ILE A 159      68.430 -53.895  15.563  1.00 10.85           C  
ATOM   1244  CD1 ILE A 159      64.962 -55.090  14.431  1.00 11.83           C  
ATOM   1245  N   GLN A 160      69.840 -56.645  15.308  1.00 13.78           N  
ATOM   1246  CA  GLN A 160      70.957 -57.214  14.514  1.00 14.22           C  
ATOM   1247  C   GLN A 160      70.931 -58.749  14.563  1.00 15.88           C  
ATOM   1248  O   GLN A 160      71.177 -59.366  13.504  1.00 17.11           O  
ATOM   1249  CB  GLN A 160      72.285 -56.610  14.959  1.00 13.89           C  
ATOM   1250  CG  GLN A 160      72.372 -55.167  14.531  1.00 13.77           C  
ATOM   1251  CD  GLN A 160      73.726 -54.574  14.813  1.00 14.20           C  
ATOM   1252  OE1 GLN A 160      74.517 -55.117  15.556  1.00 12.74           O  
ATOM   1253  NE2 GLN A 160      73.975 -53.410  14.257  1.00 13.85           N  
ATOM   1254  N   GLU A 161      70.636 -59.370  15.700  1.00 16.29           N  
ATOM   1255  CA  GLU A 161      70.508 -60.848  15.778  1.00 17.85           C  
ATOM   1256  C   GLU A 161      69.528 -61.327  14.688  1.00 17.69           C  
ATOM   1257  O   GLU A 161      69.785 -62.353  14.089  1.00 16.43           O  
ATOM   1258  CB  GLU A 161      70.132 -61.247  17.211  1.00 21.30           C  
ATOM   1259  CG  GLU A 161      69.625 -62.680  17.353  1.00 26.42           C  
ATOM   1260  CD  GLU A 161      70.587 -63.788  16.954  1.00 35.20           C  
ATOM   1261  OE1 GLU A 161      70.104 -64.892  16.566  1.00 40.67           O  
ATOM   1262  OE2 GLU A 161      71.825 -63.551  17.029  1.00 40.42           O  
ATOM   1263  N   LEU A 162      68.455 -60.587  14.385  1.00 16.48           N  
ATOM   1264  CA  LEU A 162      67.431 -61.022  13.387  1.00 16.31           C  
ATOM   1265  C   LEU A 162      67.870 -60.688  11.943  1.00 15.56           C  
ATOM   1266  O   LEU A 162      67.634 -61.503  11.047  1.00 15.08           O  
ATOM   1267  CB  LEU A 162      66.101 -60.321  13.709  1.00 15.80           C  
ATOM   1268  CG  LEU A 162      65.469 -60.685  15.045  1.00 16.26           C  
ATOM   1269  CD1 LEU A 162      64.150 -59.938  15.243  1.00 16.46           C  
ATOM   1270  CD2 LEU A 162      65.200 -62.190  15.119  1.00 16.44           C  
ATOM   1271  N   TYR A 163      68.478 -59.521  11.729  1.00 14.76           N  
ATOM   1272  CA  TYR A 163      68.621 -58.902  10.384  1.00 14.93           C  
ATOM   1273  C   TYR A 163      70.070 -58.535  10.037  1.00 15.10           C  
ATOM   1274  O   TYR A 163      70.289 -58.208   8.864  1.00 14.00           O  
ATOM   1275  CB  TYR A 163      67.746 -57.650  10.313  1.00 14.32           C  
ATOM   1276  CG  TYR A 163      66.292 -57.966  10.551  1.00 13.96           C  
ATOM   1277  CD1 TYR A 163      65.596 -58.761   9.653  1.00 13.48           C  
ATOM   1278  CD2 TYR A 163      65.625 -57.519  11.684  1.00 13.38           C  
ATOM   1279  CE1 TYR A 163      64.267 -59.089   9.859  1.00 13.72           C  
ATOM   1280  CE2 TYR A 163      64.289 -57.813  11.878  1.00 12.78           C  
ATOM   1281  CZ  TYR A 163      63.603 -58.603  10.973  1.00 13.01           C  
ATOM   1282  OH  TYR A 163      62.286 -58.929  11.151  1.00 12.15           O  
ATOM   1283  N   GLY A 164      70.992 -58.566  11.000  1.00 14.39           N  
ATOM   1284  CA  GLY A 164      72.395 -58.164  10.777  1.00 15.41           C  
ATOM   1285  C   GLY A 164      72.601 -56.679  10.959  1.00 15.51           C  
ATOM   1286  O   GLY A 164      71.634 -55.922  11.278  1.00 16.39           O  
ATOM   1287  N   ALA A 165      73.833 -56.252  10.761  1.00 16.41           N  
ATOM   1288  CA  ALA A 165      74.288 -54.895  11.092  1.00 17.54           C  
ATOM   1289  C   ALA A 165      74.183 -54.021   9.842  1.00 18.57           C  
ATOM   1290  O   ALA A 165      73.985 -54.542   8.739  1.00 16.90           O  
ATOM   1291  CB  ALA A 165      75.683 -54.968  11.633  1.00 18.40           C  
ATOM   1292  N   SER A 166      74.288 -52.718  10.016  1.00 21.11           N  
ATOM   1293  CA  SER A 166      74.266 -51.758   8.890  1.00 23.80           C  
ATOM   1294  C   SER A 166      75.421 -52.081   7.963  1.00 28.30           C  
ATOM   1295  O   SER A 166      76.506 -52.418   8.436  1.00 28.17           O  
ATOM   1296  CB  SER A 166      74.424 -50.356   9.360  1.00 24.10           C  
ATOM   1297  OG  SER A 166      74.262 -49.484   8.253  1.00 23.98           O  
ATOM   1298  N   PRO A 167      75.238 -51.975   6.635  1.00 28.87           N  
ATOM   1299  CA  PRO A 167      76.378 -52.012   5.727  1.00 28.60           C  
ATOM   1300  C   PRO A 167      77.334 -50.818   5.849  1.00 29.59           C  
ATOM   1301  O   PRO A 167      78.474 -50.984   5.585  1.00 33.55           O  
ATOM   1302  CB  PRO A 167      75.726 -52.058   4.334  1.00 29.74           C  
ATOM   1303  CG  PRO A 167      74.311 -51.570   4.535  1.00 29.36           C  
ATOM   1304  CD  PRO A 167      73.942 -51.981   5.941  1.00 30.63           C  
ATOM   1305  N   ASP A 168      76.852 -49.641   6.220  1.00 28.04           N  
ATOM   1306  CA  ASP A 168      77.651 -48.395   6.188  1.00 29.75           C  
ATOM   1307  C   ASP A 168      77.311 -47.633   7.464  1.00 34.08           C  
ATOM   1308  O   ASP A 168      77.440 -46.410   7.597  1.00 39.71           O  
ATOM   1309  CB  ASP A 168      77.364 -47.600   4.913  1.00 27.35           C  
ATOM   1310  CG  ASP A 168      75.958 -47.036   4.864  1.00 27.08           C  
ATOM   1311  OD1 ASP A 168      75.195 -47.303   5.821  1.00 25.29           O  
ATOM   1312  OD2 ASP A 168      75.637 -46.317   3.890  1.00 24.49           O  
ATOM   1313  OXT ASP A 168      76.854 -48.321   8.369  1.00 34.82           O  
TER    1314      ASP A 168                                                      
ATOM   1315  N   ASN B   3      12.963 -31.227   4.210  1.00 53.56           N  
ATOM   1316  CA  ASN B   3      12.936 -30.949   5.678  1.00 50.80           C  
ATOM   1317  C   ASN B   3      14.326 -30.525   6.185  1.00 48.08           C  
ATOM   1318  O   ASN B   3      15.339 -30.790   5.493  1.00 39.85           O  
ATOM   1319  CB  ASN B   3      12.439 -32.160   6.474  1.00 56.36           C  
ATOM   1320  CG  ASN B   3      11.074 -32.647   6.029  1.00 57.25           C  
ATOM   1321  OD1 ASN B   3      10.947 -33.314   5.001  1.00 51.69           O  
ATOM   1322  ND2 ASN B   3      10.054 -32.337   6.812  1.00 58.87           N  
ATOM   1323  N   PHE B   4      14.368 -29.927   7.379  1.00 40.25           N  
ATOM   1324  CA  PHE B   4      15.599 -29.427   8.032  1.00 41.69           C  
ATOM   1325  C   PHE B   4      15.682 -29.973   9.456  1.00 44.08           C  
ATOM   1326  O   PHE B   4      14.700 -30.550   9.941  1.00 42.94           O  
ATOM   1327  CB  PHE B   4      15.603 -27.898   8.051  1.00 46.52           C  
ATOM   1328  CG  PHE B   4      15.437 -27.229   6.707  1.00 50.46           C  
ATOM   1329  CD1 PHE B   4      16.035 -27.745   5.563  1.00 48.91           C  
ATOM   1330  CD2 PHE B   4      14.704 -26.055   6.594  1.00 53.42           C  
ATOM   1331  CE1 PHE B   4      15.884 -27.120   4.334  1.00 49.36           C  
ATOM   1332  CE2 PHE B   4      14.557 -25.431   5.365  1.00 56.62           C  
ATOM   1333  CZ  PHE B   4      15.147 -25.966   4.239  1.00 52.58           C  
ATOM   1334  N   PHE B   5      16.824 -29.778  10.114  1.00 40.98           N  
ATOM   1335  CA  PHE B   5      17.015 -30.114  11.547  1.00 42.89           C  
ATOM   1336  C   PHE B   5      16.199 -29.145  12.411  1.00 46.17           C  
ATOM   1337  O   PHE B   5      15.945 -28.016  12.001  1.00 41.83           O  
ATOM   1338  CB  PHE B   5      18.502 -30.098  11.918  1.00 41.95           C  
ATOM   1339  CG  PHE B   5      19.338 -31.252  11.415  1.00 39.89           C  
ATOM   1340  CD1 PHE B   5      19.874 -31.241  10.130  1.00 39.57           C  
ATOM   1341  CD2 PHE B   5      19.682 -32.299  12.257  1.00 37.95           C  
ATOM   1342  CE1 PHE B   5      20.687 -32.277   9.683  1.00 37.62           C  
ATOM   1343  CE2 PHE B   5      20.494 -33.336  11.807  1.00 38.33           C  
ATOM   1344  CZ  PHE B   5      20.994 -33.325  10.523  1.00 39.25           C  
ATOM   1345  N   PRO B   6      15.790 -29.565  13.635  1.00 51.37           N  
ATOM   1346  CA  PRO B   6      14.893 -28.820  14.525  1.00 54.77           C  
ATOM   1347  C   PRO B   6      14.865 -27.285  14.633  1.00 62.25           C  
ATOM   1348  O   PRO B   6      13.774 -26.816  14.885  1.00 85.65           O  
ATOM   1349  CB  PRO B   6      15.302 -29.411  15.882  1.00 54.32           C  
ATOM   1350  CG  PRO B   6      15.451 -30.872  15.577  1.00 54.61           C  
ATOM   1351  CD  PRO B   6      16.089 -30.891  14.200  1.00 53.49           C  
ATOM   1352  N   ARG B   7      15.957 -26.525  14.501  1.00 60.56           N  
ATOM   1353  CA  ARG B   7      15.810 -25.041  14.383  1.00 56.46           C  
ATOM   1354  C   ARG B   7      16.377 -24.584  13.047  1.00 51.85           C  
ATOM   1355  O   ARG B   7      16.824 -23.436  12.965  1.00 50.28           O  
ATOM   1356  CB  ARG B   7      16.478 -24.268  15.520  1.00 60.84           C  
ATOM   1357  CG  ARG B   7      15.947 -24.639  16.893  1.00 67.81           C  
ATOM   1358  CD  ARG B   7      16.851 -25.697  17.474  1.00 75.70           C  
ATOM   1359  NE  ARG B   7      16.205 -26.477  18.509  1.00 82.46           N  
ATOM   1360  CZ  ARG B   7      16.785 -27.472  19.173  1.00 88.61           C  
ATOM   1361  NH1 ARG B   7      16.109 -28.126  20.103  1.00 94.11           N  
ATOM   1362  NH2 ARG B   7      18.036 -27.812  18.912  1.00 89.15           N  
ATOM   1363  N   LYS B   8      16.280 -25.448  12.038  1.00 51.47           N  
ATOM   1364  CA  LYS B   8      17.053 -25.403  10.765  1.00 51.78           C  
ATOM   1365  C   LYS B   8      18.411 -24.723  10.980  1.00 46.51           C  
ATOM   1366  O   LYS B   8      18.647 -23.611  10.513  1.00 44.40           O  
ATOM   1367  CB  LYS B   8      16.215 -24.784   9.639  1.00 53.90           C  
ATOM   1368  CG  LYS B   8      15.691 -23.374   9.864  1.00 56.28           C  
ATOM   1369  CD  LYS B   8      15.620 -22.561   8.584  1.00 61.59           C  
ATOM   1370  CE  LYS B   8      15.946 -21.095   8.803  1.00 68.42           C  
ATOM   1371  NZ  LYS B   8      15.124 -20.208   7.945  1.00 70.96           N  
ATOM   1372  N   PRO B   9      19.389 -25.370  11.657  1.00 41.12           N  
ATOM   1373  CA  PRO B   9      20.731 -24.801  11.728  1.00 38.43           C  
ATOM   1374  C   PRO B   9      21.300 -24.815  10.302  1.00 34.65           C  
ATOM   1375  O   PRO B   9      20.980 -25.692   9.517  1.00 31.20           O  
ATOM   1376  CB  PRO B   9      21.468 -25.717  12.696  1.00 36.94           C  
ATOM   1377  CG  PRO B   9      20.761 -27.039  12.529  1.00 40.64           C  
ATOM   1378  CD  PRO B   9      19.301 -26.675  12.326  1.00 42.43           C  
ATOM   1379  N   LYS B  10      22.097 -23.811   9.976  1.00 38.75           N  
ATOM   1380  CA  LYS B  10      22.782 -23.755   8.666  1.00 38.64           C  
ATOM   1381  C   LYS B  10      24.143 -23.114   8.844  1.00 34.78           C  
ATOM   1382  O   LYS B  10      24.366 -22.447   9.861  1.00 29.41           O  
ATOM   1383  CB  LYS B  10      21.963 -22.949   7.657  1.00 42.70           C  
ATOM   1384  CG  LYS B  10      21.543 -21.574   8.141  1.00 44.42           C  
ATOM   1385  CD  LYS B  10      20.573 -20.885   7.206  1.00 49.39           C  
ATOM   1386  CE  LYS B  10      21.269 -20.182   6.063  1.00 54.67           C  
ATOM   1387  NZ  LYS B  10      20.301 -19.508   5.166  1.00 56.23           N  
ATOM   1388  N   TRP B  11      24.996 -23.287   7.845  1.00 33.24           N  
ATOM   1389  CA  TRP B  11      26.297 -22.592   7.819  1.00 33.12           C  
ATOM   1390  C   TRP B  11      25.975 -21.116   7.568  1.00 34.31           C  
ATOM   1391  O   TRP B  11      25.116 -20.852   6.735  1.00 35.09           O  
ATOM   1392  CB  TRP B  11      27.235 -23.247   6.789  1.00 31.55           C  
ATOM   1393  CG  TRP B  11      27.659 -24.644   7.159  1.00 30.62           C  
ATOM   1394  CD1 TRP B  11      27.328 -25.809   6.528  1.00 30.99           C  
ATOM   1395  CD2 TRP B  11      28.479 -25.029   8.281  1.00 30.82           C  
ATOM   1396  NE1 TRP B  11      27.908 -26.884   7.155  1.00 29.22           N  
ATOM   1397  CE2 TRP B  11      28.606 -26.432   8.243  1.00 30.12           C  
ATOM   1398  CE3 TRP B  11      29.136 -24.323   9.300  1.00 33.30           C  
ATOM   1399  CZ2 TRP B  11      29.352 -27.135   9.192  1.00 30.31           C  
ATOM   1400  CZ3 TRP B  11      29.852 -25.022  10.248  1.00 32.27           C  
ATOM   1401  CH2 TRP B  11      29.967 -26.413  10.184  1.00 29.28           C  
ATOM   1402  N   ASP B  12      26.570 -20.219   8.345  1.00 37.57           N  
ATOM   1403  CA  ASP B  12      26.393 -18.747   8.244  1.00 44.69           C  
ATOM   1404  C   ASP B  12      27.599 -18.164   7.498  1.00 45.78           C  
ATOM   1405  O   ASP B  12      28.118 -17.102   7.900  1.00 48.39           O  
ATOM   1406  CB  ASP B  12      26.184 -18.129   9.626  1.00 51.36           C  
ATOM   1407  CG  ASP B  12      27.348 -18.360  10.574  1.00 60.28           C  
ATOM   1408  OD1 ASP B  12      28.360 -18.969  10.140  1.00 65.43           O  
ATOM   1409  OD2 ASP B  12      27.232 -17.947  11.744  1.00 75.51           O  
ATOM   1410  N   LYS B  13      28.026 -18.868   6.455  1.00 45.88           N  
ATOM   1411  CA  LYS B  13      29.027 -18.426   5.460  1.00 41.52           C  
ATOM   1412  C   LYS B  13      28.906 -19.386   4.287  1.00 38.09           C  
ATOM   1413  O   LYS B  13      28.286 -20.433   4.465  1.00 37.41           O  
ATOM   1414  CB  LYS B  13      30.431 -18.473   6.051  1.00 47.41           C  
ATOM   1415  CG  LYS B  13      30.898 -19.876   6.407  1.00 52.18           C  
ATOM   1416  CD  LYS B  13      31.956 -19.901   7.485  1.00 53.26           C  
ATOM   1417  CE  LYS B  13      32.452 -21.294   7.811  1.00 49.99           C  
ATOM   1418  NZ  LYS B  13      33.275 -21.264   9.038  1.00 47.33           N  
ATOM   1419  N   ASN B  14      29.479 -19.049   3.141  1.00 34.36           N  
ATOM   1420  CA  ASN B  14      29.410 -19.912   1.941  1.00 34.42           C  
ATOM   1421  C   ASN B  14      30.748 -20.619   1.716  1.00 31.16           C  
ATOM   1422  O   ASN B  14      30.719 -21.667   1.041  1.00 28.02           O  
ATOM   1423  CB  ASN B  14      28.989 -19.101   0.727  1.00 38.06           C  
ATOM   1424  CG  ASN B  14      27.618 -18.492   0.918  1.00 42.61           C  
ATOM   1425  OD1 ASN B  14      26.750 -19.086   1.562  1.00 48.69           O  
ATOM   1426  ND2 ASN B  14      27.423 -17.298   0.384  1.00 42.96           N  
ATOM   1427  N   GLN B  15      31.848 -20.038   2.214  1.00 29.54           N  
ATOM   1428  CA  GLN B  15      33.213 -20.629   2.205  1.00 30.36           C  
ATOM   1429  C   GLN B  15      33.279 -21.712   3.288  1.00 26.57           C  
ATOM   1430  O   GLN B  15      33.306 -21.334   4.475  1.00 26.13           O  
ATOM   1431  CB  GLN B  15      34.285 -19.566   2.491  1.00 34.46           C  
ATOM   1432  CG  GLN B  15      34.370 -18.432   1.467  1.00 39.62           C  
ATOM   1433  CD  GLN B  15      34.497 -18.852   0.016  1.00 44.29           C  
ATOM   1434  OE1 GLN B  15      34.049 -18.143  -0.887  1.00 48.48           O  
ATOM   1435  NE2 GLN B  15      35.123 -19.997  -0.236  1.00 45.47           N  
ATOM   1436  N   ILE B  16      33.220 -22.994   2.908  1.00 25.74           N  
ATOM   1437  CA  ILE B  16      33.212 -24.137   3.878  1.00 23.93           C  
ATOM   1438  C   ILE B  16      34.522 -24.913   3.712  1.00 22.28           C  
ATOM   1439  O   ILE B  16      34.807 -25.344   2.590  1.00 21.19           O  
ATOM   1440  CB  ILE B  16      32.019 -25.106   3.681  1.00 25.47           C  
ATOM   1441  CG1 ILE B  16      30.666 -24.424   3.465  1.00 26.64           C  
ATOM   1442  CG2 ILE B  16      31.947 -26.107   4.823  1.00 25.63           C  
ATOM   1443  CD1 ILE B  16      30.124 -23.720   4.666  1.00 26.70           C  
ATOM   1444  N   THR B  17      35.237 -25.177   4.802  1.00 20.35           N  
ATOM   1445  CA  THR B  17      36.462 -26.024   4.761  1.00 18.62           C  
ATOM   1446  C   THR B  17      36.146 -27.475   5.166  1.00 18.09           C  
ATOM   1447  O   THR B  17      35.309 -27.683   6.054  1.00 16.75           O  
ATOM   1448  CB  THR B  17      37.571 -25.492   5.668  1.00 16.98           C  
ATOM   1449  OG1 THR B  17      37.074 -25.437   7.007  1.00 15.02           O  
ATOM   1450  CG2 THR B  17      38.086 -24.145   5.199  1.00 17.88           C  
ATOM   1451  N   TYR B  18      36.882 -28.422   4.590  1.00 17.42           N  
ATOM   1452  CA  TYR B  18      36.828 -29.853   4.961  1.00 16.21           C  
ATOM   1453  C   TYR B  18      38.242 -30.430   5.023  1.00 17.02           C  
ATOM   1454  O   TYR B  18      39.178 -29.949   4.327  1.00 19.11           O  
ATOM   1455  CB  TYR B  18      35.903 -30.600   4.016  1.00 15.65           C  
ATOM   1456  CG  TYR B  18      36.380 -30.812   2.601  1.00 14.64           C  
ATOM   1457  CD1 TYR B  18      37.106 -31.938   2.264  1.00 15.00           C  
ATOM   1458  CD2 TYR B  18      36.055 -29.934   1.577  1.00 15.17           C  
ATOM   1459  CE1 TYR B  18      37.492 -32.197   0.957  1.00 15.22           C  
ATOM   1460  CE2 TYR B  18      36.454 -30.161   0.262  1.00 15.45           C  
ATOM   1461  CZ  TYR B  18      37.159 -31.304  -0.052  1.00 14.87           C  
ATOM   1462  OH  TYR B  18      37.534 -31.584  -1.332  1.00 15.94           O  
ATOM   1463  N   ARG B  19      38.420 -31.413   5.899  1.00 16.33           N  
ATOM   1464  CA  ARG B  19      39.721 -32.114   6.093  1.00 15.48           C  
ATOM   1465  C   ARG B  19      39.451 -33.625   6.094  1.00 14.75           C  
ATOM   1466  O   ARG B  19      38.578 -34.095   6.864  1.00 15.93           O  
ATOM   1467  CB  ARG B  19      40.404 -31.568   7.351  1.00 15.49           C  
ATOM   1468  CG  ARG B  19      41.691 -32.289   7.733  1.00 15.20           C  
ATOM   1469  CD  ARG B  19      42.345 -31.652   8.942  1.00 14.83           C  
ATOM   1470  NE  ARG B  19      43.538 -32.424   9.285  1.00 14.29           N  
ATOM   1471  CZ  ARG B  19      44.183 -32.349  10.438  1.00 13.43           C  
ATOM   1472  NH1 ARG B  19      43.769 -31.524  11.381  1.00 12.48           N  
ATOM   1473  NH2 ARG B  19      45.238 -33.110  10.634  1.00 13.17           N  
ATOM   1474  N   ILE B  20      40.130 -34.351   5.219  1.00 13.72           N  
ATOM   1475  CA  ILE B  20      40.067 -35.834   5.149  1.00 13.43           C  
ATOM   1476  C   ILE B  20      41.130 -36.421   6.055  1.00 14.40           C  
ATOM   1477  O   ILE B  20      42.340 -36.411   5.695  1.00 13.81           O  
ATOM   1478  CB  ILE B  20      40.206 -36.324   3.710  1.00 13.51           C  
ATOM   1479  CG1 ILE B  20      39.170 -35.628   2.826  1.00 13.63           C  
ATOM   1480  CG2 ILE B  20      40.097 -37.838   3.710  1.00 13.69           C  
ATOM   1481  CD1 ILE B  20      39.333 -35.822   1.334  1.00 13.22           C  
ATOM   1482  N   ILE B  21      40.693 -36.884   7.218  1.00 14.63           N  
ATOM   1483  CA  ILE B  21      41.597 -37.381   8.284  1.00 15.95           C  
ATOM   1484  C   ILE B  21      42.005 -38.816   7.941  1.00 17.87           C  
ATOM   1485  O   ILE B  21      43.180 -39.148   8.137  1.00 17.23           O  
ATOM   1486  CB  ILE B  21      40.904 -37.290   9.659  1.00 16.27           C  
ATOM   1487  CG1 ILE B  21      40.528 -35.853  10.002  1.00 16.51           C  
ATOM   1488  CG2 ILE B  21      41.762 -37.900  10.756  1.00 17.45           C  
ATOM   1489  CD1 ILE B  21      41.750 -34.945  10.157  1.00 18.57           C  
ATOM   1490  N   GLY B  22      41.062 -39.652   7.490  1.00 18.15           N  
ATOM   1491  CA  GLY B  22      41.347 -41.084   7.271  1.00 19.02           C  
ATOM   1492  C   GLY B  22      40.715 -41.645   6.015  1.00 17.78           C  
ATOM   1493  O   GLY B  22      39.875 -40.981   5.398  1.00 15.20           O  
ATOM   1494  N   TYR B  23      41.081 -42.879   5.691  1.00 19.07           N  
ATOM   1495  CA  TYR B  23      40.734 -43.552   4.427  1.00 19.82           C  
ATOM   1496  C   TYR B  23      40.294 -44.990   4.693  1.00 22.05           C  
ATOM   1497  O   TYR B  23      40.605 -45.574   5.742  1.00 19.11           O  
ATOM   1498  CB  TYR B  23      41.953 -43.547   3.516  1.00 21.05           C  
ATOM   1499  CG  TYR B  23      42.318 -42.168   3.046  1.00 20.40           C  
ATOM   1500  CD1 TYR B  23      42.974 -41.278   3.877  1.00 22.51           C  
ATOM   1501  CD2 TYR B  23      41.907 -41.721   1.807  1.00 19.92           C  
ATOM   1502  CE1 TYR B  23      43.252 -39.980   3.468  1.00 22.94           C  
ATOM   1503  CE2 TYR B  23      42.178 -40.434   1.378  1.00 19.53           C  
ATOM   1504  CZ  TYR B  23      42.859 -39.561   2.204  1.00 21.17           C  
ATOM   1505  OH  TYR B  23      43.141 -38.294   1.780  1.00 20.74           O  
ATOM   1506  N   THR B  24      39.601 -45.542   3.704  1.00 24.40           N  
ATOM   1507  CA  THR B  24      39.354 -46.982   3.552  1.00 25.39           C  
ATOM   1508  C   THR B  24      40.503 -47.540   2.730  1.00 25.67           C  
ATOM   1509  O   THR B  24      40.890 -46.967   1.717  1.00 25.56           O  
ATOM   1510  CB  THR B  24      37.983 -47.286   2.934  1.00 26.07           C  
ATOM   1511  OG1 THR B  24      37.971 -48.688   2.643  1.00 26.82           O  
ATOM   1512  CG2 THR B  24      37.677 -46.486   1.682  1.00 26.55           C  
ATOM   1513  N   PRO B  25      41.041 -48.704   3.135  1.00 26.27           N  
ATOM   1514  CA  PRO B  25      42.019 -49.421   2.320  1.00 28.64           C  
ATOM   1515  C   PRO B  25      41.404 -50.039   1.051  1.00 26.71           C  
ATOM   1516  O   PRO B  25      42.144 -50.494   0.229  1.00 29.32           O  
ATOM   1517  CB  PRO B  25      42.565 -50.504   3.283  1.00 27.19           C  
ATOM   1518  CG  PRO B  25      41.428 -50.747   4.262  1.00 27.46           C  
ATOM   1519  CD  PRO B  25      40.737 -49.400   4.401  1.00 27.09           C  
ATOM   1520  N   ASP B  26      40.085 -50.029   0.919  1.00 27.76           N  
ATOM   1521  CA  ASP B  26      39.363 -50.624  -0.236  1.00 28.44           C  
ATOM   1522  C   ASP B  26      39.537 -49.786  -1.505  1.00 25.99           C  
ATOM   1523  O   ASP B  26      39.237 -50.320  -2.565  1.00 22.25           O  
ATOM   1524  CB  ASP B  26      37.852 -50.666  -0.014  1.00 31.64           C  
ATOM   1525  CG  ASP B  26      37.451 -51.392   1.253  1.00 34.07           C  
ATOM   1526  OD1 ASP B  26      38.200 -52.306   1.642  1.00 32.94           O  
ATOM   1527  OD2 ASP B  26      36.397 -51.008   1.843  1.00 31.22           O  
ATOM   1528  N   LEU B  27      39.868 -48.496  -1.371  1.00 25.15           N  
ATOM   1529  CA  LEU B  27      40.062 -47.565  -2.517  1.00 24.68           C  
ATOM   1530  C   LEU B  27      41.399 -46.843  -2.371  1.00 21.54           C  
ATOM   1531  O   LEU B  27      41.881 -46.722  -1.264  1.00 21.49           O  
ATOM   1532  CB  LEU B  27      38.897 -46.576  -2.579  1.00 23.66           C  
ATOM   1533  CG  LEU B  27      37.535 -47.222  -2.791  1.00 22.91           C  
ATOM   1534  CD1 LEU B  27      36.437 -46.185  -2.629  1.00 22.84           C  
ATOM   1535  CD2 LEU B  27      37.473 -47.897  -4.158  1.00 23.85           C  
ATOM   1536  N   ALA B  28      42.000 -46.443  -3.488  1.00 22.96           N  
ATOM   1537  CA  ALA B  28      43.205 -45.583  -3.486  1.00 21.85           C  
ATOM   1538  C   ALA B  28      42.788 -44.278  -2.838  1.00 18.66           C  
ATOM   1539  O   ALA B  28      41.662 -43.834  -3.039  1.00 16.43           O  
ATOM   1540  CB  ALA B  28      43.747 -45.369  -4.884  1.00 21.70           C  
ATOM   1541  N   PRO B  29      43.670 -43.649  -2.044  1.00 18.38           N  
ATOM   1542  CA  PRO B  29      43.354 -42.362  -1.412  1.00 18.80           C  
ATOM   1543  C   PRO B  29      42.891 -41.270  -2.399  1.00 19.20           C  
ATOM   1544  O   PRO B  29      42.031 -40.479  -2.042  1.00 17.96           O  
ATOM   1545  CB  PRO B  29      44.662 -41.967  -0.711  1.00 19.62           C  
ATOM   1546  CG  PRO B  29      45.731 -42.818  -1.357  1.00 19.67           C  
ATOM   1547  CD  PRO B  29      45.038 -44.097  -1.773  1.00 19.30           C  
ATOM   1548  N   GLU B  30      43.433 -41.253  -3.622  1.00 19.82           N  
ATOM   1549  CA  GLU B  30      43.055 -40.239  -4.638  1.00 19.61           C  
ATOM   1550  C   GLU B  30      41.593 -40.456  -5.046  1.00 19.12           C  
ATOM   1551  O   GLU B  30      40.893 -39.443  -5.246  1.00 17.54           O  
ATOM   1552  CB  GLU B  30      44.023 -40.201  -5.829  1.00 20.45           C  
ATOM   1553  CG  GLU B  30      44.060 -41.470  -6.657  1.00 19.86           C  
ATOM   1554  CD  GLU B  30      45.121 -42.484  -6.239  1.00 19.75           C  
ATOM   1555  OE1 GLU B  30      45.472 -43.269  -7.085  1.00 20.12           O  
ATOM   1556  OE2 GLU B  30      45.576 -42.501  -5.051  1.00 22.01           O  
ATOM   1557  N   THR B  31      41.151 -41.706  -5.174  1.00 18.04           N  
ATOM   1558  CA  THR B  31      39.742 -42.069  -5.508  1.00 19.72           C  
ATOM   1559  C   THR B  31      38.798 -41.603  -4.391  1.00 17.67           C  
ATOM   1560  O   THR B  31      37.703 -41.071  -4.676  1.00 18.10           O  
ATOM   1561  CB  THR B  31      39.643 -43.586  -5.710  1.00 23.40           C  
ATOM   1562  OG1 THR B  31      40.721 -43.958  -6.571  1.00 26.07           O  
ATOM   1563  CG2 THR B  31      38.325 -44.029  -6.303  1.00 23.49           C  
ATOM   1564  N   VAL B  32      39.217 -41.809  -3.147  1.00 16.66           N  
ATOM   1565  CA  VAL B  32      38.492 -41.336  -1.942  1.00 16.27           C  
ATOM   1566  C   VAL B  32      38.401 -39.812  -2.013  1.00 16.66           C  
ATOM   1567  O   VAL B  32      37.282 -39.257  -1.925  1.00 16.25           O  
ATOM   1568  CB  VAL B  32      39.190 -41.781  -0.643  1.00 16.13           C  
ATOM   1569  CG1 VAL B  32      38.592 -41.065   0.552  1.00 16.34           C  
ATOM   1570  CG2 VAL B  32      39.148 -43.291  -0.445  1.00 17.70           C  
ATOM   1571  N   ASP B  33      39.547 -39.155  -2.158  1.00 16.03           N  
ATOM   1572  CA  ASP B  33      39.608 -37.681  -2.269  1.00 17.77           C  
ATOM   1573  C   ASP B  33      38.648 -37.220  -3.369  1.00 16.67           C  
ATOM   1574  O   ASP B  33      37.882 -36.264  -3.159  1.00 17.13           O  
ATOM   1575  CB  ASP B  33      41.048 -37.241  -2.529  1.00 18.48           C  
ATOM   1576  CG  ASP B  33      42.006 -37.447  -1.368  1.00 20.90           C  
ATOM   1577  OD1 ASP B  33      41.542 -37.794  -0.246  1.00 22.34           O  
ATOM   1578  OD2 ASP B  33      43.230 -37.219  -1.585  1.00 21.59           O  
ATOM   1579  N   ASP B  34      38.670 -37.882  -4.516  1.00 17.99           N  
ATOM   1580  CA  ASP B  34      37.846 -37.460  -5.671  1.00 19.40           C  
ATOM   1581  C   ASP B  34      36.354 -37.686  -5.346  1.00 20.87           C  
ATOM   1582  O   ASP B  34      35.503 -36.770  -5.592  1.00 22.44           O  
ATOM   1583  CB  ASP B  34      38.281 -38.198  -6.934  1.00 20.22           C  
ATOM   1584  CG  ASP B  34      37.393 -37.827  -8.101  1.00 21.49           C  
ATOM   1585  OD1 ASP B  34      37.570 -36.732  -8.616  1.00 22.84           O  
ATOM   1586  OD2 ASP B  34      36.481 -38.583  -8.399  1.00 21.75           O  
ATOM   1587  N   ALA B  35      36.010 -38.846  -4.795  1.00 20.12           N  
ATOM   1588  CA  ALA B  35      34.601 -39.132  -4.438  1.00 19.49           C  
ATOM   1589  C   ALA B  35      34.096 -38.030  -3.510  1.00 18.34           C  
ATOM   1590  O   ALA B  35      33.006 -37.547  -3.732  1.00 18.91           O  
ATOM   1591  CB  ALA B  35      34.470 -40.492  -3.827  1.00 18.98           C  
ATOM   1592  N   PHE B  36      34.877 -37.598  -2.523  1.00 17.84           N  
ATOM   1593  CA  PHE B  36      34.413 -36.554  -1.578  1.00 16.58           C  
ATOM   1594  C   PHE B  36      34.295 -35.180  -2.277  1.00 16.88           C  
ATOM   1595  O   PHE B  36      33.275 -34.458  -2.058  1.00 16.11           O  
ATOM   1596  CB  PHE B  36      35.327 -36.522  -0.355  1.00 17.68           C  
ATOM   1597  CG  PHE B  36      35.229 -37.698   0.584  1.00 17.23           C  
ATOM   1598  CD1 PHE B  36      34.020 -38.332   0.841  1.00 18.05           C  
ATOM   1599  CD2 PHE B  36      36.326 -38.084   1.329  1.00 17.58           C  
ATOM   1600  CE1 PHE B  36      33.949 -39.385   1.744  1.00 17.59           C  
ATOM   1601  CE2 PHE B  36      36.248 -39.120   2.246  1.00 16.42           C  
ATOM   1602  CZ  PHE B  36      35.064 -39.768   2.454  1.00 16.52           C  
ATOM   1603  N   ALA B  37      35.283 -34.794  -3.088  1.00 17.22           N  
ATOM   1604  CA  ALA B  37      35.216 -33.594  -3.959  1.00 18.03           C  
ATOM   1605  C   ALA B  37      33.909 -33.636  -4.759  1.00 17.91           C  
ATOM   1606  O   ALA B  37      33.164 -32.674  -4.678  1.00 18.35           O  
ATOM   1607  CB  ALA B  37      36.417 -33.511  -4.880  1.00 18.69           C  
ATOM   1608  N   ARG B  38      33.629 -34.728  -5.470  1.00 19.00           N  
ATOM   1609  CA  ARG B  38      32.430 -34.836  -6.343  1.00 20.26           C  
ATOM   1610  C   ARG B  38      31.163 -34.740  -5.501  1.00 20.98           C  
ATOM   1611  O   ARG B  38      30.210 -34.069  -5.931  1.00 18.98           O  
ATOM   1612  CB  ARG B  38      32.472 -36.125  -7.146  1.00 21.77           C  
ATOM   1613  CG  ARG B  38      33.417 -36.025  -8.335  1.00 22.51           C  
ATOM   1614  CD  ARG B  38      33.394 -37.254  -9.212  1.00 23.81           C  
ATOM   1615  NE  ARG B  38      33.762 -38.472  -8.492  1.00 24.17           N  
ATOM   1616  CZ  ARG B  38      32.993 -39.546  -8.313  1.00 26.28           C  
ATOM   1617  NH1 ARG B  38      33.474 -40.585  -7.652  1.00 27.51           N  
ATOM   1618  NH2 ARG B  38      31.756 -39.592  -8.783  1.00 27.75           N  
ATOM   1619  N   ALA B  39      31.197 -35.288  -4.283  1.00 21.19           N  
ATOM   1620  CA  ALA B  39      30.034 -35.300  -3.366  1.00 20.55           C  
ATOM   1621  C   ALA B  39      29.726 -33.874  -2.925  1.00 19.88           C  
ATOM   1622  O   ALA B  39      28.544 -33.466  -2.945  1.00 17.99           O  
ATOM   1623  CB  ALA B  39      30.294 -36.213  -2.196  1.00 21.13           C  
ATOM   1624  N   PHE B  40      30.737 -33.118  -2.522  1.00 18.46           N  
ATOM   1625  CA  PHE B  40      30.526 -31.681  -2.242  1.00 18.81           C  
ATOM   1626  C   PHE B  40      30.011 -30.976  -3.509  1.00 20.68           C  
ATOM   1627  O   PHE B  40      29.132 -30.091  -3.381  1.00 20.86           O  
ATOM   1628  CB  PHE B  40      31.794 -31.038  -1.707  1.00 17.65           C  
ATOM   1629  CG  PHE B  40      32.100 -31.362  -0.263  1.00 18.20           C  
ATOM   1630  CD1 PHE B  40      31.245 -30.961   0.760  1.00 18.33           C  
ATOM   1631  CD2 PHE B  40      33.254 -32.047   0.075  1.00 17.39           C  
ATOM   1632  CE1 PHE B  40      31.541 -31.243   2.093  1.00 17.65           C  
ATOM   1633  CE2 PHE B  40      33.544 -32.332   1.405  1.00 18.23           C  
ATOM   1634  CZ  PHE B  40      32.693 -31.924   2.409  1.00 17.70           C  
ATOM   1635  N   GLN B  41      30.503 -31.326  -4.697  1.00 22.97           N  
ATOM   1636  CA  GLN B  41      30.155 -30.526  -5.904  1.00 27.63           C  
ATOM   1637  C   GLN B  41      28.648 -30.632  -6.215  1.00 30.56           C  
ATOM   1638  O   GLN B  41      28.078 -29.648  -6.752  1.00 30.27           O  
ATOM   1639  CB  GLN B  41      30.995 -30.905  -7.122  1.00 29.21           C  
ATOM   1640  CG  GLN B  41      30.812 -29.937  -8.301  1.00 34.44           C  
ATOM   1641  CD  GLN B  41      31.201 -28.495  -8.024  1.00 39.57           C  
ATOM   1642  OE1 GLN B  41      32.357 -28.198  -7.743  1.00 44.26           O  
ATOM   1643  NE2 GLN B  41      30.254 -27.565  -8.132  1.00 42.02           N  
ATOM   1644  N   VAL B  42      28.005 -31.771  -5.930  1.00 31.96           N  
ATOM   1645  CA  VAL B  42      26.544 -31.938  -6.197  1.00 29.76           C  
ATOM   1646  C   VAL B  42      25.812 -30.805  -5.492  1.00 30.21           C  
ATOM   1647  O   VAL B  42      24.858 -30.320  -6.080  1.00 30.46           O  
ATOM   1648  CB  VAL B  42      25.987 -33.298  -5.759  1.00 31.41           C  
ATOM   1649  CG1 VAL B  42      26.783 -34.451  -6.339  1.00 29.95           C  
ATOM   1650  CG2 VAL B  42      25.883 -33.394  -4.255  1.00 36.05           C  
ATOM   1651  N   TRP B  43      26.283 -30.359  -4.318  1.00 29.78           N  
ATOM   1652  CA  TRP B  43      25.644 -29.251  -3.558  1.00 30.99           C  
ATOM   1653  C   TRP B  43      26.130 -27.873  -4.054  1.00 34.69           C  
ATOM   1654  O   TRP B  43      25.284 -26.976  -4.207  1.00 33.33           O  
ATOM   1655  CB  TRP B  43      25.826 -29.445  -2.044  1.00 31.59           C  
ATOM   1656  CG  TRP B  43      25.308 -30.765  -1.556  1.00 31.38           C  
ATOM   1657  CD1 TRP B  43      26.040 -31.806  -1.060  1.00 32.42           C  
ATOM   1658  CD2 TRP B  43      23.941 -31.214  -1.562  1.00 32.74           C  
ATOM   1659  NE1 TRP B  43      25.226 -32.862  -0.745  1.00 32.76           N  
ATOM   1660  CE2 TRP B  43      23.931 -32.529  -1.041  1.00 33.02           C  
ATOM   1661  CE3 TRP B  43      22.721 -30.632  -1.934  1.00 34.19           C  
ATOM   1662  CZ2 TRP B  43      22.755 -33.261  -0.889  1.00 32.97           C  
ATOM   1663  CZ3 TRP B  43      21.555 -31.360  -1.789  1.00 33.74           C  
ATOM   1664  CH2 TRP B  43      21.577 -32.658  -1.274  1.00 34.72           C  
ATOM   1665  N   SER B  44      27.434 -27.686  -4.269  1.00 34.68           N  
ATOM   1666  CA  SER B  44      28.041 -26.439  -4.807  1.00 36.36           C  
ATOM   1667  C   SER B  44      27.389 -26.026  -6.124  1.00 35.81           C  
ATOM   1668  O   SER B  44      27.231 -24.814  -6.346  1.00 34.74           O  
ATOM   1669  CB  SER B  44      29.502 -26.621  -5.050  1.00 37.42           C  
ATOM   1670  OG  SER B  44      30.188 -26.503  -3.834  1.00 37.45           O  
ATOM   1671  N   ASP B  45      27.079 -27.004  -6.977  1.00 37.22           N  
ATOM   1672  CA  ASP B  45      26.511 -26.757  -8.327  1.00 39.18           C  
ATOM   1673  C   ASP B  45      25.215 -25.938  -8.259  1.00 41.66           C  
ATOM   1674  O   ASP B  45      24.874 -25.358  -9.285  1.00 42.46           O  
ATOM   1675  CB  ASP B  45      26.194 -28.060  -9.049  1.00 38.22           C  
ATOM   1676  CG  ASP B  45      27.411 -28.771  -9.604  1.00 39.65           C  
ATOM   1677  OD1 ASP B  45      28.485 -28.124  -9.739  1.00 38.64           O  
ATOM   1678  OD2 ASP B  45      27.269 -29.979  -9.884  1.00 45.50           O  
ATOM   1679  N   VAL B  46      24.487 -25.924  -7.139  1.00 36.07           N  
ATOM   1680  CA  VAL B  46      23.115 -25.351  -7.120  1.00 34.84           C  
ATOM   1681  C   VAL B  46      22.989 -24.378  -5.959  1.00 34.82           C  
ATOM   1682  O   VAL B  46      21.858 -24.006  -5.654  1.00 38.00           O  
ATOM   1683  CB  VAL B  46      22.068 -26.476  -7.077  1.00 35.67           C  
ATOM   1684  CG1 VAL B  46      22.180 -27.357  -8.313  1.00 32.56           C  
ATOM   1685  CG2 VAL B  46      22.183 -27.304  -5.799  1.00 35.38           C  
ATOM   1686  N   THR B  47      24.114 -23.931  -5.393  1.00 32.75           N  
ATOM   1687  CA  THR B  47      24.169 -22.969  -4.263  1.00 30.45           C  
ATOM   1688  C   THR B  47      25.345 -22.016  -4.464  1.00 30.63           C  
ATOM   1689  O   THR B  47      26.164 -22.236  -5.348  1.00 30.07           O  
ATOM   1690  CB  THR B  47      24.251 -23.746  -2.943  1.00 31.00           C  
ATOM   1691  OG1 THR B  47      25.414 -24.587  -2.930  1.00 29.16           O  
ATOM   1692  CG2 THR B  47      23.024 -24.599  -2.723  1.00 29.64           C  
ATOM   1693  N   PRO B  48      25.476 -20.945  -3.649  1.00 31.31           N  
ATOM   1694  CA  PRO B  48      26.734 -20.211  -3.540  1.00 33.95           C  
ATOM   1695  C   PRO B  48      27.778 -20.878  -2.623  1.00 33.73           C  
ATOM   1696  O   PRO B  48      28.777 -20.246  -2.356  1.00 31.91           O  
ATOM   1697  CB  PRO B  48      26.291 -18.881  -2.906  1.00 33.51           C  
ATOM   1698  CG  PRO B  48      25.165 -19.304  -1.995  1.00 35.23           C  
ATOM   1699  CD  PRO B  48      24.425 -20.357  -2.802  1.00 35.20           C  
ATOM   1700  N   LEU B  49      27.533 -22.109  -2.150  1.00 34.12           N  
ATOM   1701  CA  LEU B  49      28.464 -22.829  -1.229  1.00 33.23           C  
ATOM   1702  C   LEU B  49      29.759 -23.199  -1.966  1.00 32.72           C  
ATOM   1703  O   LEU B  49      29.703 -23.832  -3.054  1.00 28.32           O  
ATOM   1704  CB  LEU B  49      27.797 -24.075  -0.639  1.00 32.90           C  
ATOM   1705  CG  LEU B  49      26.705 -23.806   0.399  1.00 33.59           C  
ATOM   1706  CD1 LEU B  49      26.000 -25.096   0.784  1.00 33.76           C  
ATOM   1707  CD2 LEU B  49      27.249 -23.083   1.630  1.00 32.43           C  
ATOM   1708  N   ARG B  50      30.894 -22.854  -1.352  1.00 32.82           N  
ATOM   1709  CA  ARG B  50      32.244 -23.143  -1.901  1.00 32.97           C  
ATOM   1710  C   ARG B  50      33.047 -23.921  -0.852  1.00 28.52           C  
ATOM   1711  O   ARG B  50      33.303 -23.420   0.282  1.00 30.19           O  
ATOM   1712  CB  ARG B  50      32.896 -21.851  -2.405  1.00 35.54           C  
ATOM   1713  CG  ARG B  50      32.062 -21.106  -3.448  1.00 39.29           C  
ATOM   1714  CD  ARG B  50      31.786 -21.843  -4.768  1.00 43.98           C  
ATOM   1715  NE  ARG B  50      30.734 -21.205  -5.578  1.00 49.84           N  
ATOM   1716  CZ  ARG B  50      29.551 -21.734  -5.945  1.00 51.04           C  
ATOM   1717  NH1 ARG B  50      29.196 -22.965  -5.612  1.00 46.72           N  
ATOM   1718  NH2 ARG B  50      28.715 -21.009  -6.672  1.00 54.49           N  
ATOM   1719  N   PHE B  51      33.425 -25.125  -1.248  1.00 25.30           N  
ATOM   1720  CA  PHE B  51      34.120 -26.117  -0.395  1.00 25.36           C  
ATOM   1721  C   PHE B  51      35.612 -26.115  -0.719  1.00 23.48           C  
ATOM   1722  O   PHE B  51      35.981 -26.293  -1.877  1.00 24.43           O  
ATOM   1723  CB  PHE B  51      33.484 -27.482  -0.634  1.00 24.23           C  
ATOM   1724  CG  PHE B  51      32.031 -27.517  -0.225  1.00 25.21           C  
ATOM   1725  CD1 PHE B  51      31.670 -27.501   1.111  1.00 25.11           C  
ATOM   1726  CD2 PHE B  51      31.028 -27.519  -1.174  1.00 25.97           C  
ATOM   1727  CE1 PHE B  51      30.336 -27.510   1.493  1.00 27.75           C  
ATOM   1728  CE2 PHE B  51      29.691 -27.537  -0.794  1.00 27.09           C  
ATOM   1729  CZ  PHE B  51      29.348 -27.539   0.541  1.00 27.29           C  
ATOM   1730  N   SER B  52      36.437 -25.966   0.301  1.00 23.68           N  
ATOM   1731  CA  SER B  52      37.916 -25.963   0.193  1.00 23.19           C  
ATOM   1732  C   SER B  52      38.487 -27.070   1.063  1.00 20.08           C  
ATOM   1733  O   SER B  52      38.195 -27.093   2.261  1.00 19.51           O  
ATOM   1734  CB  SER B  52      38.482 -24.653   0.649  1.00 25.29           C  
ATOM   1735  OG  SER B  52      37.943 -23.584  -0.093  1.00 28.31           O  
ATOM   1736  N   ARG B  53      39.389 -27.860   0.524  1.00 18.67           N  
ATOM   1737  CA  ARG B  53      40.074 -28.868   1.355  1.00 18.40           C  
ATOM   1738  C   ARG B  53      41.233 -28.214   2.120  1.00 18.99           C  
ATOM   1739  O   ARG B  53      42.071 -27.477   1.517  1.00 18.83           O  
ATOM   1740  CB  ARG B  53      40.545 -29.995   0.452  1.00 18.66           C  
ATOM   1741  CG  ARG B  53      41.158 -31.166   1.199  1.00 18.74           C  
ATOM   1742  CD  ARG B  53      41.520 -32.274   0.230  1.00 17.87           C  
ATOM   1743  NE  ARG B  53      42.270 -33.332   0.901  1.00 15.86           N  
ATOM   1744  CZ  ARG B  53      42.764 -34.382   0.277  1.00 15.68           C  
ATOM   1745  NH1 ARG B  53      42.616 -34.500  -1.037  1.00 15.87           N  
ATOM   1746  NH2 ARG B  53      43.436 -35.286   0.963  1.00 14.41           N  
ATOM   1747  N   ILE B  54      41.335 -28.487   3.407  1.00 17.20           N  
ATOM   1748  CA  ILE B  54      42.576 -28.118   4.136  1.00 17.95           C  
ATOM   1749  C   ILE B  54      43.219 -29.396   4.667  1.00 18.55           C  
ATOM   1750  O   ILE B  54      42.499 -30.441   4.751  1.00 17.21           O  
ATOM   1751  CB  ILE B  54      42.270 -27.091   5.216  1.00 19.03           C  
ATOM   1752  CG1 ILE B  54      41.390 -27.660   6.334  1.00 19.72           C  
ATOM   1753  CG2 ILE B  54      41.655 -25.856   4.566  1.00 18.84           C  
ATOM   1754  CD1 ILE B  54      41.185 -26.673   7.474  1.00 20.81           C  
ATOM   1755  N   TYR B  55      44.510 -29.333   5.016  1.00 16.07           N  
ATOM   1756  CA  TYR B  55      45.266 -30.546   5.417  1.00 16.40           C  
ATOM   1757  C   TYR B  55      45.758 -30.470   6.859  1.00 16.79           C  
ATOM   1758  O   TYR B  55      46.268 -31.455   7.359  1.00 20.10           O  
ATOM   1759  CB  TYR B  55      46.420 -30.772   4.461  1.00 15.85           C  
ATOM   1760  CG  TYR B  55      45.992 -31.141   3.076  1.00 15.25           C  
ATOM   1761  CD1 TYR B  55      45.468 -30.185   2.223  1.00 14.90           C  
ATOM   1762  CD2 TYR B  55      46.203 -32.412   2.594  1.00 14.43           C  
ATOM   1763  CE1 TYR B  55      45.126 -30.506   0.925  1.00 16.02           C  
ATOM   1764  CE2 TYR B  55      45.825 -32.758   1.312  1.00 14.19           C  
ATOM   1765  CZ  TYR B  55      45.286 -31.802   0.473  1.00 15.12           C  
ATOM   1766  OH  TYR B  55      44.906 -32.108  -0.808  1.00 14.95           O  
ATOM   1767  N   ASP B  56      45.589 -29.340   7.521  1.00 18.61           N  
ATOM   1768  CA  ASP B  56      45.846 -29.248   8.969  1.00 18.75           C  
ATOM   1769  C   ASP B  56      44.801 -28.331   9.580  1.00 18.53           C  
ATOM   1770  O   ASP B  56      44.147 -27.605   8.818  1.00 18.52           O  
ATOM   1771  CB  ASP B  56      47.246 -28.719   9.281  1.00 20.55           C  
ATOM   1772  CG  ASP B  56      47.671 -29.111  10.685  1.00 22.35           C  
ATOM   1773  OD1 ASP B  56      47.035 -30.052  11.283  1.00 26.19           O  
ATOM   1774  OD2 ASP B  56      48.593 -28.497  11.172  1.00 24.95           O  
ATOM   1775  N   GLY B  57      44.687 -28.389  10.904  1.00 18.32           N  
ATOM   1776  CA  GLY B  57      43.777 -27.560  11.712  1.00 19.98           C  
ATOM   1777  C   GLY B  57      42.353 -28.104  11.730  1.00 19.44           C  
ATOM   1778  O   GLY B  57      42.098 -29.212  11.252  1.00 17.23           O  
ATOM   1779  N   GLU B  58      41.450 -27.324  12.299  1.00 22.68           N  
ATOM   1780  CA  GLU B  58      40.040 -27.707  12.520  1.00 26.24           C  
ATOM   1781  C   GLU B  58      39.235 -27.218  11.330  1.00 25.11           C  
ATOM   1782  O   GLU B  58      38.956 -26.040  11.281  1.00 27.50           O  
ATOM   1783  CB  GLU B  58      39.565 -27.086  13.827  1.00 30.94           C  
ATOM   1784  CG  GLU B  58      39.693 -28.029  14.981  1.00 38.45           C  
ATOM   1785  CD  GLU B  58      38.679 -29.159  14.923  1.00 49.55           C  
ATOM   1786  OE1 GLU B  58      37.511 -28.915  14.493  1.00 51.01           O  
ATOM   1787  OE2 GLU B  58      39.053 -30.289  15.304  1.00 61.05           O  
ATOM   1788  N   ALA B  59      38.910 -28.073  10.378  1.00 20.96           N  
ATOM   1789  CA  ALA B  59      38.026 -27.663   9.274  1.00 20.52           C  
ATOM   1790  C   ALA B  59      36.573 -27.644   9.795  1.00 20.88           C  
ATOM   1791  O   ALA B  59      36.298 -28.257  10.843  1.00 19.10           O  
ATOM   1792  CB  ALA B  59      38.217 -28.581   8.108  1.00 18.41           C  
ATOM   1793  N   ASP B  60      35.661 -26.969   9.086  1.00 20.96           N  
ATOM   1794  CA  ASP B  60      34.201 -26.987   9.393  1.00 21.29           C  
ATOM   1795  C   ASP B  60      33.758 -28.456   9.370  1.00 19.48           C  
ATOM   1796  O   ASP B  60      33.160 -28.915  10.349  1.00 18.49           O  
ATOM   1797  CB  ASP B  60      33.384 -26.133   8.403  1.00 22.18           C  
ATOM   1798  CG  ASP B  60      33.765 -24.647   8.428  1.00 22.23           C  
ATOM   1799  OD1 ASP B  60      33.786 -24.093   9.530  1.00 19.75           O  
ATOM   1800  OD2 ASP B  60      34.105 -24.071   7.342  1.00 25.74           O  
ATOM   1801  N   ILE B  61      34.094 -29.156   8.297  1.00 16.29           N  
ATOM   1802  CA  ILE B  61      33.764 -30.589   8.117  1.00 16.99           C  
ATOM   1803  C   ILE B  61      35.037 -31.444   8.229  1.00 15.58           C  
ATOM   1804  O   ILE B  61      35.802 -31.554   7.246  1.00 14.70           O  
ATOM   1805  CB  ILE B  61      33.018 -30.785   6.795  1.00 16.81           C  
ATOM   1806  CG1 ILE B  61      31.744 -29.941   6.829  1.00 18.05           C  
ATOM   1807  CG2 ILE B  61      32.720 -32.267   6.567  1.00 16.69           C  
ATOM   1808  CD1 ILE B  61      31.158 -29.733   5.498  1.00 19.88           C  
ATOM   1809  N   MET B  62      35.205 -32.054   9.395  1.00 14.84           N  
ATOM   1810  CA  MET B  62      36.210 -33.116   9.629  1.00 15.55           C  
ATOM   1811  C   MET B  62      35.627 -34.452   9.183  1.00 15.30           C  
ATOM   1812  O   MET B  62      34.584 -34.891   9.722  1.00 15.79           O  
ATOM   1813  CB  MET B  62      36.607 -33.172  11.104  1.00 16.04           C  
ATOM   1814  CG  MET B  62      37.142 -31.841  11.580  1.00 17.67           C  
ATOM   1815  SD  MET B  62      38.802 -31.486  10.938  1.00 16.95           S  
ATOM   1816  CE  MET B  62      39.782 -32.113  12.303  1.00 18.02           C  
ATOM   1817  N   ILE B  63      36.286 -35.079   8.223  1.00 14.44           N  
ATOM   1818  CA  ILE B  63      35.894 -36.393   7.663  1.00 14.22           C  
ATOM   1819  C   ILE B  63      36.804 -37.502   8.177  1.00 14.37           C  
ATOM   1820  O   ILE B  63      38.075 -37.389   8.092  1.00 13.15           O  
ATOM   1821  CB  ILE B  63      35.941 -36.320   6.141  1.00 14.23           C  
ATOM   1822  CG1 ILE B  63      35.049 -35.183   5.653  1.00 14.42           C  
ATOM   1823  CG2 ILE B  63      35.600 -37.672   5.555  1.00 14.78           C  
ATOM   1824  CD1 ILE B  63      35.155 -34.920   4.166  1.00 14.84           C  
ATOM   1825  N   ASN B  64      36.217 -38.622   8.576  1.00 14.35           N  
ATOM   1826  CA  ASN B  64      37.072 -39.757   8.988  1.00 14.65           C  
ATOM   1827  C   ASN B  64      36.348 -41.057   8.687  1.00 15.34           C  
ATOM   1828  O   ASN B  64      35.098 -41.052   8.438  1.00 14.67           O  
ATOM   1829  CB  ASN B  64      37.455 -39.585  10.458  1.00 15.98           C  
ATOM   1830  CG  ASN B  64      38.761 -40.229  10.876  1.00 16.75           C  
ATOM   1831  OD1 ASN B  64      39.266 -41.144  10.240  1.00 15.00           O  
ATOM   1832  ND2 ASN B  64      39.259 -39.800  12.024  1.00 20.13           N  
ATOM   1833  N   PHE B  65      37.105 -42.146   8.757  1.00 15.42           N  
ATOM   1834  CA  PHE B  65      36.568 -43.515   8.788  1.00 15.45           C  
ATOM   1835  C   PHE B  65      36.838 -44.080  10.177  1.00 15.07           C  
ATOM   1836  O   PHE B  65      37.873 -43.773  10.773  1.00 13.84           O  
ATOM   1837  CB  PHE B  65      37.201 -44.396   7.725  1.00 15.65           C  
ATOM   1838  CG  PHE B  65      36.846 -44.016   6.316  1.00 15.67           C  
ATOM   1839  CD1 PHE B  65      37.390 -42.879   5.732  1.00 15.29           C  
ATOM   1840  CD2 PHE B  65      35.978 -44.801   5.572  1.00 16.86           C  
ATOM   1841  CE1 PHE B  65      37.079 -42.531   4.429  1.00 14.78           C  
ATOM   1842  CE2 PHE B  65      35.658 -44.449   4.265  1.00 15.92           C  
ATOM   1843  CZ  PHE B  65      36.208 -43.316   3.702  1.00 15.39           C  
ATOM   1844  N   GLY B  66      35.935 -44.931  10.632  1.00 15.09           N  
ATOM   1845  CA  GLY B  66      36.031 -45.614  11.935  1.00 15.11           C  
ATOM   1846  C   GLY B  66      35.161 -46.863  11.962  1.00 14.80           C  
ATOM   1847  O   GLY B  66      34.334 -47.068  11.023  1.00 12.49           O  
ATOM   1848  N   ARG B  67      35.304 -47.657  13.015  1.00 13.80           N  
ATOM   1849  CA  ARG B  67      34.436 -48.824  13.245  1.00 14.40           C  
ATOM   1850  C   ARG B  67      33.868 -48.684  14.646  1.00 13.22           C  
ATOM   1851  O   ARG B  67      34.533 -48.026  15.448  1.00 10.83           O  
ATOM   1852  CB  ARG B  67      35.261 -50.092  13.039  1.00 17.41           C  
ATOM   1853  CG  ARG B  67      35.572 -50.332  11.568  1.00 21.08           C  
ATOM   1854  CD  ARG B  67      36.907 -50.969  11.263  1.00 23.99           C  
ATOM   1855  NE  ARG B  67      36.737 -52.375  11.038  1.00 28.49           N  
ATOM   1856  CZ  ARG B  67      37.399 -53.108  10.145  1.00 29.29           C  
ATOM   1857  NH1 ARG B  67      38.326 -52.575   9.361  1.00 30.67           N  
ATOM   1858  NH2 ARG B  67      37.151 -54.404  10.098  1.00 26.71           N  
ATOM   1859  N   TRP B  68      32.674 -49.240  14.906  1.00 12.94           N  
ATOM   1860  CA  TRP B  68      32.086 -49.281  16.266  1.00 12.98           C  
ATOM   1861  C   TRP B  68      32.304 -47.912  16.911  1.00 13.09           C  
ATOM   1862  O   TRP B  68      32.038 -46.923  16.213  1.00 13.08           O  
ATOM   1863  CB  TRP B  68      32.707 -50.442  17.035  1.00 13.93           C  
ATOM   1864  CG  TRP B  68      32.302 -51.738  16.425  1.00 15.23           C  
ATOM   1865  CD1 TRP B  68      33.001 -52.527  15.558  1.00 15.98           C  
ATOM   1866  CD2 TRP B  68      31.005 -52.353  16.575  1.00 15.25           C  
ATOM   1867  NE1 TRP B  68      32.237 -53.611  15.201  1.00 15.15           N  
ATOM   1868  CE2 TRP B  68      31.007 -53.522  15.797  1.00 15.45           C  
ATOM   1869  CE3 TRP B  68      29.867 -52.042  17.325  1.00 16.05           C  
ATOM   1870  CZ2 TRP B  68      29.907 -54.380  15.747  1.00 15.94           C  
ATOM   1871  CZ3 TRP B  68      28.770 -52.870  17.257  1.00 16.37           C  
ATOM   1872  CH2 TRP B  68      28.794 -54.027  16.476  1.00 16.19           C  
ATOM   1873  N   GLU B  69      32.778 -47.838  18.157  1.00 12.50           N  
ATOM   1874  CA  GLU B  69      32.914 -46.552  18.863  1.00 12.04           C  
ATOM   1875  C   GLU B  69      34.130 -45.850  18.257  1.00 11.24           C  
ATOM   1876  O   GLU B  69      35.186 -46.507  18.174  1.00 10.62           O  
ATOM   1877  CB  GLU B  69      33.047 -46.756  20.375  1.00 13.03           C  
ATOM   1878  CG  GLU B  69      33.305 -45.470  21.144  1.00 13.72           C  
ATOM   1879  CD  GLU B  69      32.387 -44.289  20.834  1.00 14.56           C  
ATOM   1880  OE1 GLU B  69      32.907 -43.152  20.726  1.00 15.14           O  
ATOM   1881  OE2 GLU B  69      31.159 -44.495  20.683  1.00 13.57           O  
ATOM   1882  N   HIS B  70      33.968 -44.633  17.738  1.00 10.62           N  
ATOM   1883  CA  HIS B  70      35.055 -43.957  16.986  1.00 10.93           C  
ATOM   1884  C   HIS B  70      35.199 -42.516  17.442  1.00 11.19           C  
ATOM   1885  O   HIS B  70      35.784 -41.736  16.664  1.00 10.75           O  
ATOM   1886  CB  HIS B  70      34.863 -44.051  15.465  1.00 10.70           C  
ATOM   1887  CG  HIS B  70      33.534 -43.528  15.042  1.00 10.80           C  
ATOM   1888  ND1 HIS B  70      32.378 -44.300  15.156  1.00 11.74           N  
ATOM   1889  CD2 HIS B  70      33.141 -42.311  14.599  1.00 10.71           C  
ATOM   1890  CE1 HIS B  70      31.328 -43.561  14.792  1.00 11.17           C  
ATOM   1891  NE2 HIS B  70      31.770 -42.344  14.424  1.00 10.26           N  
ATOM   1892  N   GLY B  71      34.827 -42.235  18.696  1.00 12.32           N  
ATOM   1893  CA  GLY B  71      35.197 -41.030  19.463  1.00 12.32           C  
ATOM   1894  C   GLY B  71      34.093 -40.000  19.556  1.00 13.87           C  
ATOM   1895  O   GLY B  71      34.376 -38.905  20.042  1.00 15.18           O  
ATOM   1896  N   ASP B  72      32.867 -40.307  19.164  1.00 14.35           N  
ATOM   1897  CA  ASP B  72      31.744 -39.335  19.290  1.00 15.20           C  
ATOM   1898  C   ASP B  72      30.538 -39.885  20.069  1.00 17.01           C  
ATOM   1899  O   ASP B  72      29.566 -39.117  20.232  1.00 17.96           O  
ATOM   1900  CB  ASP B  72      31.312 -38.823  17.919  1.00 14.09           C  
ATOM   1901  CG  ASP B  72      30.868 -39.878  16.940  1.00 13.65           C  
ATOM   1902  OD1 ASP B  72      30.509 -41.000  17.369  1.00 14.79           O  
ATOM   1903  OD2 ASP B  72      30.900 -39.574  15.740  1.00 13.48           O  
ATOM   1904  N   GLY B  73      30.541 -41.147  20.493  1.00 16.81           N  
ATOM   1905  CA  GLY B  73      29.467 -41.694  21.336  1.00 17.42           C  
ATOM   1906  C   GLY B  73      28.295 -42.140  20.492  1.00 18.56           C  
ATOM   1907  O   GLY B  73      27.280 -42.589  21.079  1.00 18.57           O  
ATOM   1908  N   TYR B  74      28.428 -42.062  19.165  1.00 17.98           N  
ATOM   1909  CA  TYR B  74      27.464 -42.651  18.203  1.00 18.59           C  
ATOM   1910  C   TYR B  74      28.139 -43.791  17.451  1.00 16.25           C  
ATOM   1911  O   TYR B  74      28.544 -43.653  16.302  1.00 17.30           O  
ATOM   1912  CB  TYR B  74      26.924 -41.569  17.269  1.00 19.96           C  
ATOM   1913  CG  TYR B  74      26.041 -40.550  17.953  1.00 22.99           C  
ATOM   1914  CD1 TYR B  74      24.682 -40.774  18.141  1.00 24.93           C  
ATOM   1915  CD2 TYR B  74      26.568 -39.361  18.425  1.00 23.85           C  
ATOM   1916  CE1 TYR B  74      23.872 -39.829  18.756  1.00 26.51           C  
ATOM   1917  CE2 TYR B  74      25.772 -38.402  19.023  1.00 25.10           C  
ATOM   1918  CZ  TYR B  74      24.421 -38.635  19.187  1.00 26.57           C  
ATOM   1919  OH  TYR B  74      23.659 -37.681  19.792  1.00 29.02           O  
ATOM   1920  N   PRO B  75      28.290 -44.984  18.046  1.00 15.70           N  
ATOM   1921  CA  PRO B  75      29.081 -46.015  17.390  1.00 14.86           C  
ATOM   1922  C   PRO B  75      28.480 -46.497  16.066  1.00 14.18           C  
ATOM   1923  O   PRO B  75      27.281 -46.407  15.877  1.00 12.93           O  
ATOM   1924  CB  PRO B  75      29.109 -47.134  18.414  1.00 15.45           C  
ATOM   1925  CG  PRO B  75      27.840 -46.907  19.200  1.00 16.11           C  
ATOM   1926  CD  PRO B  75      27.755 -45.407  19.350  1.00 15.60           C  
ATOM   1927  N   PHE B  76      29.336 -47.012  15.194  1.00 13.11           N  
ATOM   1928  CA  PHE B  76      28.913 -47.788  14.008  1.00 12.85           C  
ATOM   1929  C   PHE B  76      28.596 -49.226  14.452  1.00 12.77           C  
ATOM   1930  O   PHE B  76      28.584 -49.495  15.683  1.00 11.25           O  
ATOM   1931  CB  PHE B  76      29.939 -47.666  12.880  1.00 13.15           C  
ATOM   1932  CG  PHE B  76      29.990 -46.316  12.215  1.00 13.06           C  
ATOM   1933  CD1 PHE B  76      28.847 -45.723  11.715  1.00 13.69           C  
ATOM   1934  CD2 PHE B  76      31.189 -45.615  12.094  1.00 14.54           C  
ATOM   1935  CE1 PHE B  76      28.885 -44.463  11.126  1.00 14.02           C  
ATOM   1936  CE2 PHE B  76      31.233 -44.363  11.488  1.00 13.69           C  
ATOM   1937  CZ  PHE B  76      30.086 -43.793  10.996  1.00 14.18           C  
ATOM   1938  N   ASP B  77      28.330 -50.127  13.496  1.00 13.07           N  
ATOM   1939  CA  ASP B  77      27.572 -51.375  13.791  1.00 13.41           C  
ATOM   1940  C   ASP B  77      28.051 -52.551  12.952  1.00 13.32           C  
ATOM   1941  O   ASP B  77      27.279 -53.513  12.788  1.00 13.25           O  
ATOM   1942  CB  ASP B  77      26.083 -51.107  13.604  1.00 13.76           C  
ATOM   1943  CG  ASP B  77      25.737 -50.801  12.159  1.00 14.31           C  
ATOM   1944  OD1 ASP B  77      26.688 -50.672  11.336  1.00 15.61           O  
ATOM   1945  OD2 ASP B  77      24.532 -50.726  11.860  1.00 15.78           O  
ATOM   1946  N   GLY B  78      29.288 -52.527  12.466  1.00 13.13           N  
ATOM   1947  CA  GLY B  78      29.807 -53.606  11.604  1.00 12.95           C  
ATOM   1948  C   GLY B  78      29.163 -53.591  10.208  1.00 12.98           C  
ATOM   1949  O   GLY B  78      28.525 -52.575   9.819  1.00 12.12           O  
ATOM   1950  N   LYS B  79      29.331 -54.666   9.455  1.00 14.67           N  
ATOM   1951  CA  LYS B  79      28.895 -54.731   8.036  1.00 17.50           C  
ATOM   1952  C   LYS B  79      27.401 -54.380   7.925  1.00 18.52           C  
ATOM   1953  O   LYS B  79      26.607 -54.794   8.802  1.00 17.74           O  
ATOM   1954  CB  LYS B  79      29.176 -56.106   7.441  1.00 19.00           C  
ATOM   1955  CG  LYS B  79      28.659 -56.291   6.012  1.00 21.02           C  
ATOM   1956  CD  LYS B  79      29.217 -57.531   5.340  1.00 21.69           C  
ATOM   1957  CE  LYS B  79      28.652 -57.739   3.950  1.00 25.17           C  
ATOM   1958  NZ  LYS B  79      27.198 -58.063   3.983  1.00 26.15           N  
ATOM   1959  N   ASP B  80      27.058 -53.568   6.920  1.00 17.68           N  
ATOM   1960  CA  ASP B  80      25.679 -53.101   6.618  1.00 18.25           C  
ATOM   1961  C   ASP B  80      25.057 -52.276   7.753  1.00 17.98           C  
ATOM   1962  O   ASP B  80      25.778 -51.811   8.668  1.00 17.29           O  
ATOM   1963  CB  ASP B  80      24.772 -54.271   6.255  1.00 18.67           C  
ATOM   1964  CG  ASP B  80      25.170 -54.931   4.959  1.00 19.75           C  
ATOM   1965  OD1 ASP B  80      25.469 -54.198   3.975  1.00 21.13           O  
ATOM   1966  OD2 ASP B  80      25.200 -56.172   4.938  1.00 21.33           O  
ATOM   1967  N   GLY B  81      23.755 -52.005   7.629  1.00 17.00           N  
ATOM   1968  CA  GLY B  81      22.993 -51.172   8.572  1.00 16.40           C  
ATOM   1969  C   GLY B  81      23.466 -49.726   8.494  1.00 16.33           C  
ATOM   1970  O   GLY B  81      23.400 -49.167   7.412  1.00 13.81           O  
ATOM   1971  N   LEU B  82      23.903 -49.139   9.607  1.00 16.25           N  
ATOM   1972  CA  LEU B  82      24.456 -47.757   9.642  1.00 18.28           C  
ATOM   1973  C   LEU B  82      25.745 -47.729   8.807  1.00 17.03           C  
ATOM   1974  O   LEU B  82      26.633 -48.583   9.065  1.00 15.90           O  
ATOM   1975  CB  LEU B  82      24.673 -47.336  11.099  1.00 20.35           C  
ATOM   1976  CG  LEU B  82      25.142 -45.900  11.311  1.00 22.39           C  
ATOM   1977  CD1 LEU B  82      24.125 -44.905  10.786  1.00 22.60           C  
ATOM   1978  CD2 LEU B  82      25.439 -45.641  12.794  1.00 22.82           C  
ATOM   1979  N   LEU B  83      25.784 -46.857   7.788  1.00 16.39           N  
ATOM   1980  CA  LEU B  83      26.866 -46.779   6.761  1.00 16.68           C  
ATOM   1981  C   LEU B  83      27.765 -45.567   7.023  1.00 16.05           C  
ATOM   1982  O   LEU B  83      28.973 -45.641   6.743  1.00 15.06           O  
ATOM   1983  CB  LEU B  83      26.262 -46.636   5.357  1.00 16.52           C  
ATOM   1984  CG  LEU B  83      25.240 -47.687   4.935  1.00 15.93           C  
ATOM   1985  CD1 LEU B  83      24.708 -47.319   3.565  1.00 16.27           C  
ATOM   1986  CD2 LEU B  83      25.852 -49.075   4.897  1.00 16.65           C  
ATOM   1987  N   ALA B  84      27.159 -44.490   7.497  1.00 15.95           N  
ATOM   1988  CA  ALA B  84      27.791 -43.173   7.648  1.00 15.75           C  
ATOM   1989  C   ALA B  84      26.871 -42.302   8.477  1.00 14.85           C  
ATOM   1990  O   ALA B  84      25.677 -42.571   8.487  1.00 16.40           O  
ATOM   1991  CB  ALA B  84      28.005 -42.573   6.290  1.00 15.55           C  
ATOM   1992  N   HIS B  85      27.397 -41.287   9.141  1.00 14.39           N  
ATOM   1993  CA  HIS B  85      26.551 -40.264   9.790  1.00 14.83           C  
ATOM   1994  C   HIS B  85      27.203 -38.897   9.637  1.00 14.17           C  
ATOM   1995  O   HIS B  85      28.439 -38.830   9.483  1.00 12.50           O  
ATOM   1996  CB  HIS B  85      26.199 -40.681  11.228  1.00 16.16           C  
ATOM   1997  CG  HIS B  85      27.332 -40.879  12.177  1.00 17.34           C  
ATOM   1998  ND1 HIS B  85      27.182 -41.644  13.317  1.00 18.78           N  
ATOM   1999  CD2 HIS B  85      28.590 -40.390  12.222  1.00 17.18           C  
ATOM   2000  CE1 HIS B  85      28.300 -41.605  14.016  1.00 17.50           C  
ATOM   2001  NE2 HIS B  85      29.184 -40.875  13.347  1.00 16.48           N  
ATOM   2002  N   ALA B  86      26.402 -37.847   9.694  1.00 14.03           N  
ATOM   2003  CA  ALA B  86      26.892 -36.451   9.665  1.00 15.18           C  
ATOM   2004  C   ALA B  86      26.220 -35.631  10.757  1.00 16.08           C  
ATOM   2005  O   ALA B  86      25.028 -35.815  11.031  1.00 17.07           O  
ATOM   2006  CB  ALA B  86      26.685 -35.830   8.308  1.00 14.50           C  
ATOM   2007  N   PHE B  87      26.955 -34.720  11.353  1.00 17.44           N  
ATOM   2008  CA  PHE B  87      26.338 -33.775  12.295  1.00 19.33           C  
ATOM   2009  C   PHE B  87      25.817 -32.565  11.529  1.00 20.83           C  
ATOM   2010  O   PHE B  87      26.427 -32.146  10.520  1.00 18.36           O  
ATOM   2011  CB  PHE B  87      27.297 -33.345  13.380  1.00 21.25           C  
ATOM   2012  CG  PHE B  87      27.692 -34.447  14.316  1.00 22.47           C  
ATOM   2013  CD1 PHE B  87      28.719 -35.319  13.992  1.00 22.54           C  
ATOM   2014  CD2 PHE B  87      27.063 -34.572  15.543  1.00 23.88           C  
ATOM   2015  CE1 PHE B  87      29.104 -36.310  14.877  1.00 23.14           C  
ATOM   2016  CE2 PHE B  87      27.451 -35.566  16.428  1.00 23.63           C  
ATOM   2017  CZ  PHE B  87      28.465 -36.434  16.094  1.00 24.70           C  
ATOM   2018  N   ALA B  88      24.706 -32.030  12.032  1.00 20.75           N  
ATOM   2019  CA  ALA B  88      24.111 -30.771  11.557  1.00 22.42           C  
ATOM   2020  C   ALA B  88      25.138 -29.654  11.631  1.00 22.77           C  
ATOM   2021  O   ALA B  88      26.000 -29.612  12.522  1.00 21.95           O  
ATOM   2022  CB  ALA B  88      22.895 -30.407  12.375  1.00 23.42           C  
ATOM   2023  N   PRO B  89      24.970 -28.646  10.755  1.00 24.18           N  
ATOM   2024  CA  PRO B  89      25.789 -27.443  10.817  1.00 24.54           C  
ATOM   2025  C   PRO B  89      25.952 -26.959  12.258  1.00 26.28           C  
ATOM   2026  O   PRO B  89      24.997 -26.973  13.035  1.00 26.47           O  
ATOM   2027  CB  PRO B  89      25.017 -26.468   9.940  1.00 25.05           C  
ATOM   2028  CG  PRO B  89      24.368 -27.357   8.914  1.00 24.09           C  
ATOM   2029  CD  PRO B  89      23.982 -28.606   9.664  1.00 23.39           C  
ATOM   2030  N   GLY B  90      27.192 -26.617  12.610  1.00 28.96           N  
ATOM   2031  CA  GLY B  90      27.509 -26.132  13.962  1.00 27.67           C  
ATOM   2032  C   GLY B  90      28.994 -26.046  14.260  1.00 29.21           C  
ATOM   2033  O   GLY B  90      29.829 -26.458  13.443  1.00 29.80           O  
ATOM   2034  N   THR B  91      29.273 -25.453  15.411  1.00 30.12           N  
ATOM   2035  CA  THR B  91      30.580 -25.321  16.090  1.00 31.12           C  
ATOM   2036  C   THR B  91      31.068 -26.734  16.437  1.00 29.67           C  
ATOM   2037  O   THR B  91      30.225 -27.646  16.533  1.00 29.07           O  
ATOM   2038  CB  THR B  91      30.347 -24.438  17.329  1.00 32.86           C  
ATOM   2039  OG1 THR B  91      31.380 -23.468  17.415  1.00 38.74           O  
ATOM   2040  CG2 THR B  91      30.259 -25.200  18.635  1.00 33.98           C  
ATOM   2041  N   GLY B  92      32.360 -26.909  16.668  1.00 26.73           N  
ATOM   2042  CA  GLY B  92      32.949 -28.186  17.118  1.00 26.15           C  
ATOM   2043  C   GLY B  92      32.634 -29.367  16.205  1.00 24.66           C  
ATOM   2044  O   GLY B  92      33.027 -29.371  15.045  1.00 20.79           O  
ATOM   2045  N   VAL B  93      31.929 -30.374  16.713  1.00 24.06           N  
ATOM   2046  CA  VAL B  93      31.686 -31.617  15.938  1.00 24.49           C  
ATOM   2047  C   VAL B  93      30.655 -31.358  14.835  1.00 21.70           C  
ATOM   2048  O   VAL B  93      30.493 -32.234  13.976  1.00 20.47           O  
ATOM   2049  CB  VAL B  93      31.275 -32.759  16.879  1.00 29.03           C  
ATOM   2050  CG1 VAL B  93      29.824 -32.640  17.325  1.00 28.48           C  
ATOM   2051  CG2 VAL B  93      31.565 -34.105  16.254  1.00 31.05           C  
ATOM   2052  N   GLY B  94      29.960 -30.217  14.854  1.00 21.33           N  
ATOM   2053  CA  GLY B  94      28.936 -29.903  13.842  1.00 20.13           C  
ATOM   2054  C   GLY B  94      29.513 -29.974  12.445  1.00 18.33           C  
ATOM   2055  O   GLY B  94      30.618 -29.506  12.268  1.00 21.69           O  
ATOM   2056  N   GLY B  95      28.801 -30.584  11.502  1.00 17.96           N  
ATOM   2057  CA  GLY B  95      29.203 -30.775  10.087  1.00 17.82           C  
ATOM   2058  C   GLY B  95      30.037 -32.031   9.863  1.00 17.18           C  
ATOM   2059  O   GLY B  95      30.159 -32.483   8.685  1.00 16.97           O  
ATOM   2060  N   ASP B  96      30.617 -32.571  10.933  1.00 16.77           N  
ATOM   2061  CA  ASP B  96      31.589 -33.682  10.827  1.00 16.68           C  
ATOM   2062  C   ASP B  96      30.877 -34.882  10.220  1.00 16.39           C  
ATOM   2063  O   ASP B  96      29.692 -35.134  10.541  1.00 16.35           O  
ATOM   2064  CB  ASP B  96      32.262 -33.989  12.161  1.00 17.59           C  
ATOM   2065  CG  ASP B  96      33.266 -32.931  12.611  1.00 19.89           C  
ATOM   2066  OD1 ASP B  96      33.386 -31.864  11.942  1.00 21.08           O  
ATOM   2067  OD2 ASP B  96      33.904 -33.165  13.640  1.00 21.10           O  
ATOM   2068  N   SER B  97      31.561 -35.549   9.310  1.00 15.98           N  
ATOM   2069  CA  SER B  97      31.027 -36.662   8.505  1.00 15.57           C  
ATOM   2070  C   SER B  97      31.910 -37.885   8.714  1.00 16.29           C  
ATOM   2071  O   SER B  97      33.135 -37.793   8.472  1.00 14.92           O  
ATOM   2072  CB  SER B  97      30.938 -36.242   7.088  1.00 16.38           C  
ATOM   2073  OG  SER B  97      30.153 -35.057   7.015  1.00 16.16           O  
ATOM   2074  N   HIS B  98      31.333 -38.994   9.181  1.00 14.94           N  
ATOM   2075  CA  HIS B  98      32.110 -40.216   9.486  1.00 14.48           C  
ATOM   2076  C   HIS B  98      31.572 -41.339   8.617  1.00 14.35           C  
ATOM   2077  O   HIS B  98      30.371 -41.339   8.335  1.00 14.12           O  
ATOM   2078  CB  HIS B  98      32.095 -40.548  10.990  1.00 14.83           C  
ATOM   2079  CG  HIS B  98      32.589 -39.439  11.859  1.00 14.27           C  
ATOM   2080  ND1 HIS B  98      32.230 -39.334  13.198  1.00 14.80           N  
ATOM   2081  CD2 HIS B  98      33.445 -38.416  11.607  1.00 13.79           C  
ATOM   2082  CE1 HIS B  98      32.818 -38.278  13.716  1.00 14.44           C  
ATOM   2083  NE2 HIS B  98      33.584 -37.705  12.761  1.00 13.51           N  
ATOM   2084  N   PHE B  99      32.441 -42.266   8.243  1.00 12.91           N  
ATOM   2085  CA  PHE B  99      32.074 -43.383   7.368  1.00 14.33           C  
ATOM   2086  C   PHE B  99      32.510 -44.667   8.035  1.00 14.09           C  
ATOM   2087  O   PHE B  99      33.627 -44.710   8.537  1.00 13.29           O  
ATOM   2088  CB  PHE B  99      32.699 -43.212   5.986  1.00 14.55           C  
ATOM   2089  CG  PHE B  99      32.154 -42.009   5.277  1.00 15.10           C  
ATOM   2090  CD1 PHE B  99      32.620 -40.751   5.577  1.00 15.65           C  
ATOM   2091  CD2 PHE B  99      31.145 -42.136   4.335  1.00 15.91           C  
ATOM   2092  CE1 PHE B  99      32.092 -39.639   4.937  1.00 16.48           C  
ATOM   2093  CE2 PHE B  99      30.631 -41.028   3.686  1.00 16.26           C  
ATOM   2094  CZ  PHE B  99      31.105 -39.772   3.991  1.00 16.05           C  
ATOM   2095  N   ASP B 100      31.658 -45.688   7.941  1.00 13.74           N  
ATOM   2096  CA  ASP B 100      31.860 -46.963   8.655  1.00 13.62           C  
ATOM   2097  C   ASP B 100      32.814 -47.799   7.837  1.00 14.15           C  
ATOM   2098  O   ASP B 100      32.495 -48.174   6.675  1.00 15.26           O  
ATOM   2099  CB  ASP B 100      30.548 -47.703   8.896  1.00 14.09           C  
ATOM   2100  CG  ASP B 100      30.682 -48.958   9.741  1.00 13.31           C  
ATOM   2101  OD1 ASP B 100      31.833 -49.403  10.027  1.00 12.06           O  
ATOM   2102  OD2 ASP B 100      29.622 -49.476  10.106  1.00 12.67           O  
ATOM   2103  N   ASP B 101      33.951 -48.061   8.432  1.00 14.58           N  
ATOM   2104  CA  ASP B 101      35.052 -48.791   7.789  1.00 16.40           C  
ATOM   2105  C   ASP B 101      34.734 -50.290   7.787  1.00 15.82           C  
ATOM   2106  O   ASP B 101      35.522 -51.047   7.184  1.00 15.77           O  
ATOM   2107  CB  ASP B 101      36.336 -48.402   8.519  1.00 20.18           C  
ATOM   2108  CG  ASP B 101      37.605 -48.772   7.774  1.00 25.67           C  
ATOM   2109  OD1 ASP B 101      37.662 -48.529   6.519  1.00 26.72           O  
ATOM   2110  OD2 ASP B 101      38.477 -49.364   8.432  1.00 36.02           O  
ATOM   2111  N   ASP B 102      33.656 -50.752   8.442  1.00 14.96           N  
ATOM   2112  CA  ASP B 102      33.218 -52.173   8.280  1.00 14.97           C  
ATOM   2113  C   ASP B 102      32.429 -52.380   6.973  1.00 14.70           C  
ATOM   2114  O   ASP B 102      32.049 -53.566   6.704  1.00 13.85           O  
ATOM   2115  CB  ASP B 102      32.441 -52.686   9.491  1.00 14.52           C  
ATOM   2116  CG  ASP B 102      33.357 -53.172  10.605  1.00 15.01           C  
ATOM   2117  OD1 ASP B 102      34.257 -54.007  10.288  1.00 15.58           O  
ATOM   2118  OD2 ASP B 102      33.130 -52.767  11.789  1.00 14.71           O  
ATOM   2119  N   GLU B 103      32.185 -51.313   6.193  1.00 14.91           N  
ATOM   2120  CA  GLU B 103      31.558 -51.419   4.845  1.00 15.85           C  
ATOM   2121  C   GLU B 103      32.656 -51.563   3.798  1.00 17.16           C  
ATOM   2122  O   GLU B 103      33.750 -51.002   3.969  1.00 17.06           O  
ATOM   2123  CB  GLU B 103      30.675 -50.226   4.468  1.00 15.12           C  
ATOM   2124  CG  GLU B 103      29.660 -49.799   5.511  1.00 15.53           C  
ATOM   2125  CD  GLU B 103      28.771 -50.900   6.094  1.00 16.22           C  
ATOM   2126  OE1 GLU B 103      28.663 -51.977   5.484  1.00 17.85           O  
ATOM   2127  OE2 GLU B 103      28.194 -50.698   7.171  1.00 15.13           O  
ATOM   2128  N   LEU B 104      32.351 -52.271   2.721  1.00 20.37           N  
ATOM   2129  CA  LEU B 104      33.232 -52.360   1.544  1.00 20.44           C  
ATOM   2130  C   LEU B 104      32.858 -51.207   0.628  1.00 19.82           C  
ATOM   2131  O   LEU B 104      31.783 -51.246   0.026  1.00 18.49           O  
ATOM   2132  CB  LEU B 104      33.068 -53.691   0.830  1.00 26.53           C  
ATOM   2133  CG  LEU B 104      33.942 -53.786  -0.412  1.00 31.56           C  
ATOM   2134  CD1 LEU B 104      35.372 -54.053  -0.008  1.00 35.90           C  
ATOM   2135  CD2 LEU B 104      33.439 -54.856  -1.360  1.00 36.85           C  
ATOM   2136  N   TRP B 105      33.690 -50.180   0.601  1.00 17.31           N  
ATOM   2137  CA  TRP B 105      33.411 -48.951  -0.173  1.00 17.90           C  
ATOM   2138  C   TRP B 105      33.769 -49.194  -1.639  1.00 18.59           C  
ATOM   2139  O   TRP B 105      34.846 -49.738  -1.921  1.00 18.88           O  
ATOM   2140  CB  TRP B 105      34.154 -47.779   0.452  1.00 16.44           C  
ATOM   2141  CG  TRP B 105      33.615 -47.523   1.818  1.00 15.71           C  
ATOM   2142  CD1 TRP B 105      34.182 -47.842   3.018  1.00 14.96           C  
ATOM   2143  CD2 TRP B 105      32.319 -46.982   2.110  1.00 15.65           C  
ATOM   2144  NE1 TRP B 105      33.354 -47.478   4.041  1.00 14.31           N  
ATOM   2145  CE2 TRP B 105      32.203 -46.955   3.518  1.00 15.13           C  
ATOM   2146  CE3 TRP B 105      31.288 -46.458   1.324  1.00 15.49           C  
ATOM   2147  CZ2 TRP B 105      31.067 -46.450   4.144  1.00 15.39           C  
ATOM   2148  CZ3 TRP B 105      30.156 -45.984   1.945  1.00 16.23           C  
ATOM   2149  CH2 TRP B 105      30.059 -45.965   3.338  1.00 16.03           C  
ATOM   2150  N   THR B 106      32.866 -48.863  -2.542  1.00 19.60           N  
ATOM   2151  CA  THR B 106      33.134 -49.030  -3.994  1.00 21.12           C  
ATOM   2152  C   THR B 106      32.769 -47.722  -4.678  1.00 20.78           C  
ATOM   2153  O   THR B 106      32.402 -46.752  -3.971  1.00 20.19           O  
ATOM   2154  CB  THR B 106      32.382 -50.232  -4.593  1.00 19.68           C  
ATOM   2155  OG1 THR B 106      30.995 -50.065  -4.301  1.00 22.87           O  
ATOM   2156  CG2 THR B 106      32.884 -51.560  -4.097  1.00 19.80           C  
ATOM   2157  N   LEU B 107      32.854 -47.725  -6.002  1.00 23.47           N  
ATOM   2158  CA  LEU B 107      32.451 -46.584  -6.859  1.00 27.36           C  
ATOM   2159  C   LEU B 107      31.954 -47.109  -8.200  1.00 28.61           C  
ATOM   2160  O   LEU B 107      32.635 -48.004  -8.778  1.00 25.87           O  
ATOM   2161  CB  LEU B 107      33.646 -45.659  -7.080  1.00 27.44           C  
ATOM   2162  CG  LEU B 107      33.967 -44.733  -5.918  1.00 27.31           C  
ATOM   2163  CD1 LEU B 107      35.155 -43.882  -6.294  1.00 28.66           C  
ATOM   2164  CD2 LEU B 107      32.782 -43.859  -5.533  1.00 26.92           C  
ATOM   2165  N   GLY B 108      30.813 -46.565  -8.630  1.00 31.30           N  
ATOM   2166  CA  GLY B 108      30.165 -46.906  -9.906  1.00 35.46           C  
ATOM   2167  C   GLY B 108      29.911 -48.395  -9.998  1.00 36.76           C  
ATOM   2168  O   GLY B 108      29.949 -48.932 -11.116  1.00 35.95           O  
ATOM   2169  N   LYS B 109      29.607 -49.037  -8.870  1.00 36.86           N  
ATOM   2170  CA  LYS B 109      29.465 -50.510  -8.816  1.00 37.82           C  
ATOM   2171  C   LYS B 109      28.211 -50.930  -8.038  1.00 40.75           C  
ATOM   2172  O   LYS B 109      27.820 -50.224  -7.054  1.00 40.04           O  
ATOM   2173  CB  LYS B 109      30.723 -51.060  -8.157  1.00 40.64           C  
ATOM   2174  CG  LYS B 109      31.372 -52.227  -8.864  1.00 40.68           C  
ATOM   2175  CD  LYS B 109      32.858 -52.274  -8.642  1.00 42.74           C  
ATOM   2176  CE  LYS B 109      33.549 -51.018  -9.124  1.00 45.45           C  
ATOM   2177  NZ  LYS B 109      34.968 -51.282  -9.468  1.00 48.79           N  
ATOM   2178  N   GLY B 110      27.641 -52.076  -8.430  1.00 39.58           N  
ATOM   2179  CA  GLY B 110      26.454 -52.678  -7.791  1.00 40.06           C  
ATOM   2180  C   GLY B 110      26.796 -53.298  -6.448  1.00 38.93           C  
ATOM   2181  O   GLY B 110      25.949 -53.261  -5.553  1.00 41.93           O  
ATOM   2182  N   VAL B 111      27.996 -53.857  -6.316  1.00 37.61           N  
ATOM   2183  CA  VAL B 111      28.454 -54.526  -5.067  1.00 38.31           C  
ATOM   2184  C   VAL B 111      29.046 -53.468  -4.129  1.00 37.55           C  
ATOM   2185  O   VAL B 111      29.589 -52.445  -4.611  1.00 35.79           O  
ATOM   2186  CB  VAL B 111      29.456 -55.656  -5.349  1.00 41.84           C  
ATOM   2187  CG1 VAL B 111      28.852 -56.705  -6.273  1.00 43.90           C  
ATOM   2188  CG2 VAL B 111      30.773 -55.129  -5.896  1.00 44.27           C  
ATOM   2189  N   GLY B 112      28.914 -53.716  -2.828  1.00 32.09           N  
ATOM   2190  CA  GLY B 112      29.286 -52.765  -1.769  1.00 29.95           C  
ATOM   2191  C   GLY B 112      28.475 -51.484  -1.835  1.00 25.81           C  
ATOM   2192  O   GLY B 112      27.341 -51.456  -2.359  1.00 25.54           O  
ATOM   2193  N   TYR B 113      29.033 -50.426  -1.288  1.00 24.95           N  
ATOM   2194  CA  TYR B 113      28.340 -49.131  -1.192  1.00 22.39           C  
ATOM   2195  C   TYR B 113      29.190 -48.049  -1.847  1.00 22.00           C  
ATOM   2196  O   TYR B 113      30.398 -47.940  -1.558  1.00 19.49           O  
ATOM   2197  CB  TYR B 113      28.066 -48.807   0.267  1.00 22.94           C  
ATOM   2198  CG  TYR B 113      27.098 -49.741   0.936  1.00 23.20           C  
ATOM   2199  CD1 TYR B 113      25.744 -49.670   0.674  1.00 23.44           C  
ATOM   2200  CD2 TYR B 113      27.531 -50.688   1.850  1.00 25.36           C  
ATOM   2201  CE1 TYR B 113      24.842 -50.526   1.291  1.00 24.19           C  
ATOM   2202  CE2 TYR B 113      26.639 -51.539   2.493  1.00 25.38           C  
ATOM   2203  CZ  TYR B 113      25.281 -51.451   2.222  1.00 26.29           C  
ATOM   2204  OH  TYR B 113      24.373 -52.271   2.844  1.00 25.73           O  
ATOM   2205  N   SER B 114      28.548 -47.300  -2.742  1.00 20.86           N  
ATOM   2206  CA  SER B 114      29.134 -46.128  -3.420  1.00 19.80           C  
ATOM   2207  C   SER B 114      29.516 -45.082  -2.375  1.00 16.95           C  
ATOM   2208  O   SER B 114      28.635 -44.447  -1.826  1.00 15.68           O  
ATOM   2209  CB  SER B 114      28.219 -45.540  -4.423  1.00 19.02           C  
ATOM   2210  OG  SER B 114      28.776 -44.325  -4.876  1.00 18.37           O  
ATOM   2211  N   LEU B 115      30.811 -44.875  -2.183  1.00 17.68           N  
ATOM   2212  CA  LEU B 115      31.317 -43.800  -1.280  1.00 17.01           C  
ATOM   2213  C   LEU B 115      30.804 -42.444  -1.750  1.00 17.27           C  
ATOM   2214  O   LEU B 115      30.572 -41.580  -0.916  1.00 17.03           O  
ATOM   2215  CB  LEU B 115      32.842 -43.845  -1.246  1.00 17.13           C  
ATOM   2216  CG  LEU B 115      33.498 -42.866  -0.271  1.00 17.40           C  
ATOM   2217  CD1 LEU B 115      32.888 -42.955   1.130  1.00 16.58           C  
ATOM   2218  CD2 LEU B 115      34.990 -43.151  -0.214  1.00 17.48           C  
ATOM   2219  N   PHE B 116      30.650 -42.283  -3.063  1.00 18.32           N  
ATOM   2220  CA  PHE B 116      30.226 -41.028  -3.694  1.00 18.59           C  
ATOM   2221  C   PHE B 116      28.781 -40.737  -3.282  1.00 17.74           C  
ATOM   2222  O   PHE B 116      28.508 -39.636  -2.794  1.00 18.89           O  
ATOM   2223  CB  PHE B 116      30.421 -41.107  -5.219  1.00 20.40           C  
ATOM   2224  CG  PHE B 116      29.659 -40.010  -5.905  1.00 21.49           C  
ATOM   2225  CD1 PHE B 116      29.911 -38.684  -5.576  1.00 22.81           C  
ATOM   2226  CD2 PHE B 116      28.619 -40.295  -6.773  1.00 24.62           C  
ATOM   2227  CE1 PHE B 116      29.175 -37.654  -6.141  1.00 23.09           C  
ATOM   2228  CE2 PHE B 116      27.893 -39.265  -7.356  1.00 25.19           C  
ATOM   2229  CZ  PHE B 116      28.160 -37.952  -7.031  1.00 24.73           C  
ATOM   2230  N   LEU B 117      27.869 -41.695  -3.462  1.00 18.73           N  
ATOM   2231  CA  LEU B 117      26.424 -41.483  -3.150  1.00 19.67           C  
ATOM   2232  C   LEU B 117      26.234 -41.342  -1.643  1.00 18.64           C  
ATOM   2233  O   LEU B 117      25.573 -40.371  -1.213  1.00 18.40           O  
ATOM   2234  CB  LEU B 117      25.608 -42.651  -3.694  1.00 21.00           C  
ATOM   2235  CG  LEU B 117      25.685 -42.811  -5.208  1.00 22.39           C  
ATOM   2236  CD1 LEU B 117      25.133 -44.163  -5.619  1.00 25.66           C  
ATOM   2237  CD2 LEU B 117      24.933 -41.697  -5.905  1.00 23.73           C  
ATOM   2238  N   VAL B 118      26.870 -42.213  -0.864  1.00 17.32           N  
ATOM   2239  CA  VAL B 118      26.729 -42.131   0.619  1.00 17.44           C  
ATOM   2240  C   VAL B 118      27.265 -40.770   1.048  1.00 17.79           C  
ATOM   2241  O   VAL B 118      26.553 -40.078   1.795  1.00 17.14           O  
ATOM   2242  CB  VAL B 118      27.426 -43.296   1.347  1.00 18.04           C  
ATOM   2243  CG1 VAL B 118      27.420 -43.093   2.861  1.00 17.97           C  
ATOM   2244  CG2 VAL B 118      26.779 -44.619   0.982  1.00 18.27           C  
ATOM   2245  N   ALA B 119      28.459 -40.372   0.573  1.00 17.58           N  
ATOM   2246  CA  ALA B 119      29.060 -39.086   0.991  1.00 17.99           C  
ATOM   2247  C   ALA B 119      28.107 -37.941   0.630  1.00 16.68           C  
ATOM   2248  O   ALA B 119      27.834 -37.087   1.480  1.00 15.90           O  
ATOM   2249  CB  ALA B 119      30.437 -38.896   0.389  1.00 17.62           C  
ATOM   2250  N   ALA B 120      27.629 -37.927  -0.611  1.00 18.91           N  
ATOM   2251  CA  ALA B 120      26.742 -36.862  -1.114  1.00 18.72           C  
ATOM   2252  C   ALA B 120      25.505 -36.753  -0.201  1.00 18.55           C  
ATOM   2253  O   ALA B 120      25.141 -35.610   0.190  1.00 18.93           O  
ATOM   2254  CB  ALA B 120      26.412 -37.174  -2.555  1.00 19.77           C  
ATOM   2255  N   HIS B 121      24.921 -37.887   0.198  1.00 18.71           N  
ATOM   2256  CA  HIS B 121      23.748 -37.934   1.121  1.00 20.50           C  
ATOM   2257  C   HIS B 121      24.131 -37.370   2.481  1.00 20.00           C  
ATOM   2258  O   HIS B 121      23.390 -36.501   3.016  1.00 18.10           O  
ATOM   2259  CB  HIS B 121      23.215 -39.365   1.306  1.00 22.38           C  
ATOM   2260  CG  HIS B 121      22.035 -39.476   2.225  1.00 22.88           C  
ATOM   2261  ND1 HIS B 121      20.743 -39.342   1.785  1.00 23.91           N  
ATOM   2262  CD2 HIS B 121      21.948 -39.773   3.547  1.00 23.98           C  
ATOM   2263  CE1 HIS B 121      19.914 -39.492   2.803  1.00 25.81           C  
ATOM   2264  NE2 HIS B 121      20.621 -39.787   3.890  1.00 22.01           N  
ATOM   2265  N   ALA B 122      25.244 -37.862   3.027  1.00 20.30           N  
ATOM   2266  CA  ALA B 122      25.753 -37.442   4.363  1.00 20.88           C  
ATOM   2267  C   ALA B 122      26.041 -35.935   4.359  1.00 18.78           C  
ATOM   2268  O   ALA B 122      25.661 -35.275   5.317  1.00 18.39           O  
ATOM   2269  CB  ALA B 122      26.973 -38.250   4.757  1.00 20.96           C  
ATOM   2270  N   PHE B 123      26.685 -35.414   3.314  1.00 17.79           N  
ATOM   2271  CA  PHE B 123      27.063 -33.976   3.190  1.00 17.58           C  
ATOM   2272  C   PHE B 123      25.777 -33.099   3.155  1.00 17.69           C  
ATOM   2273  O   PHE B 123      25.744 -31.963   3.719  1.00 17.67           O  
ATOM   2274  CB  PHE B 123      28.014 -33.822   1.988  1.00 17.37           C  
ATOM   2275  CG  PHE B 123      29.396 -34.440   2.116  1.00 16.54           C  
ATOM   2276  CD1 PHE B 123      29.919 -34.845   3.351  1.00 16.16           C  
ATOM   2277  CD2 PHE B 123      30.213 -34.565   0.994  1.00 16.55           C  
ATOM   2278  CE1 PHE B 123      31.193 -35.389   3.454  1.00 14.82           C  
ATOM   2279  CE2 PHE B 123      31.500 -35.084   1.098  1.00 16.02           C  
ATOM   2280  CZ  PHE B 123      31.980 -35.506   2.326  1.00 16.16           C  
ATOM   2281  N   GLY B 124      24.708 -33.619   2.554  1.00 19.66           N  
ATOM   2282  CA  GLY B 124      23.360 -33.011   2.614  1.00 21.81           C  
ATOM   2283  C   GLY B 124      22.968 -32.781   4.063  1.00 21.97           C  
ATOM   2284  O   GLY B 124      22.608 -31.655   4.435  1.00 23.85           O  
ATOM   2285  N   HIS B 125      23.146 -33.797   4.903  1.00 22.41           N  
ATOM   2286  CA  HIS B 125      22.908 -33.671   6.363  1.00 21.33           C  
ATOM   2287  C   HIS B 125      23.871 -32.617   6.927  1.00 22.29           C  
ATOM   2288  O   HIS B 125      23.420 -31.707   7.693  1.00 20.31           O  
ATOM   2289  CB  HIS B 125      23.016 -35.044   7.045  1.00 21.01           C  
ATOM   2290  CG  HIS B 125      21.887 -35.995   6.788  1.00 19.51           C  
ATOM   2291  ND1 HIS B 125      20.583 -35.583   6.718  1.00 20.24           N  
ATOM   2292  CD2 HIS B 125      21.857 -37.345   6.680  1.00 18.63           C  
ATOM   2293  CE1 HIS B 125      19.804 -36.637   6.502  1.00 20.03           C  
ATOM   2294  NE2 HIS B 125      20.551 -37.739   6.490  1.00 16.57           N  
ATOM   2295  N   ALA B 126      25.163 -32.714   6.586  1.00 21.12           N  
ATOM   2296  CA  ALA B 126      26.199 -31.784   7.099  1.00 21.09           C  
ATOM   2297  C   ALA B 126      25.875 -30.333   6.716  1.00 21.16           C  
ATOM   2298  O   ALA B 126      26.390 -29.440   7.415  1.00 20.69           O  
ATOM   2299  CB  ALA B 126      27.563 -32.179   6.592  1.00 20.87           C  
ATOM   2300  N   MET B 127      25.115 -30.098   5.636  1.00 23.72           N  
ATOM   2301  CA  MET B 127      24.664 -28.738   5.206  1.00 25.53           C  
ATOM   2302  C   MET B 127      23.343 -28.333   5.888  1.00 26.75           C  
ATOM   2303  O   MET B 127      23.002 -27.142   5.804  1.00 25.59           O  
ATOM   2304  CB  MET B 127      24.461 -28.625   3.688  1.00 26.58           C  
ATOM   2305  CG  MET B 127      25.723 -28.702   2.851  1.00 28.70           C  
ATOM   2306  SD  MET B 127      27.212 -27.964   3.591  1.00 31.91           S  
ATOM   2307  CE  MET B 127      28.292 -29.386   3.432  1.00 34.81           C  
ATOM   2308  N   GLY B 128      22.603 -29.258   6.500  1.00 29.17           N  
ATOM   2309  CA  GLY B 128      21.367 -28.938   7.246  1.00 29.77           C  
ATOM   2310  C   GLY B 128      20.095 -29.524   6.631  1.00 30.69           C  
ATOM   2311  O   GLY B 128      18.993 -29.125   7.089  1.00 32.67           O  
ATOM   2312  N   LEU B 129      20.211 -30.453   5.681  1.00 29.52           N  
ATOM   2313  CA  LEU B 129      19.054 -31.169   5.099  1.00 28.98           C  
ATOM   2314  C   LEU B 129      18.722 -32.356   5.976  1.00 30.40           C  
ATOM   2315  O   LEU B 129      19.663 -33.006   6.457  1.00 29.68           O  
ATOM   2316  CB  LEU B 129      19.377 -31.663   3.689  1.00 29.64           C  
ATOM   2317  CG  LEU B 129      19.669 -30.565   2.676  1.00 29.28           C  
ATOM   2318  CD1 LEU B 129      19.646 -31.101   1.255  1.00 29.32           C  
ATOM   2319  CD2 LEU B 129      18.660 -29.440   2.831  1.00 33.18           C  
ATOM   2320  N   GLU B 130      17.422 -32.628   6.119  1.00 31.23           N  
ATOM   2321  CA  GLU B 130      16.892 -33.874   6.724  1.00 29.30           C  
ATOM   2322  C   GLU B 130      16.415 -34.805   5.611  1.00 28.86           C  
ATOM   2323  O   GLU B 130      16.540 -34.491   4.432  1.00 25.37           O  
ATOM   2324  CB  GLU B 130      15.789 -33.592   7.750  1.00 29.17           C  
ATOM   2325  CG  GLU B 130      16.247 -33.743   9.188  1.00 29.02           C  
ATOM   2326  CD  GLU B 130      16.716 -35.138   9.590  1.00 30.64           C  
ATOM   2327  OE1 GLU B 130      16.635 -36.106   8.749  1.00 28.05           O  
ATOM   2328  OE2 GLU B 130      17.169 -35.268  10.764  1.00 28.68           O  
ATOM   2329  N   HIS B 131      15.948 -35.975   5.992  1.00 29.61           N  
ATOM   2330  CA  HIS B 131      15.392 -36.937   5.027  1.00 32.35           C  
ATOM   2331  C   HIS B 131      14.154 -36.362   4.335  1.00 35.35           C  
ATOM   2332  O   HIS B 131      13.385 -35.613   4.963  1.00 34.90           O  
ATOM   2333  CB  HIS B 131      15.094 -38.230   5.744  1.00 32.37           C  
ATOM   2334  CG  HIS B 131      16.331 -38.949   6.132  1.00 33.11           C  
ATOM   2335  ND1 HIS B 131      16.540 -39.408   7.420  1.00 31.98           N  
ATOM   2336  CD2 HIS B 131      17.408 -39.305   5.406  1.00 30.36           C  
ATOM   2337  CE1 HIS B 131      17.682 -40.042   7.467  1.00 30.34           C  
ATOM   2338  NE2 HIS B 131      18.225 -40.009   6.237  1.00 30.77           N  
ATOM   2339  N   SER B 132      13.960 -36.754   3.084  1.00 38.10           N  
ATOM   2340  CA  SER B 132      12.835 -36.307   2.228  1.00 39.83           C  
ATOM   2341  C   SER B 132      11.827 -37.443   2.021  1.00 39.90           C  
ATOM   2342  O   SER B 132      12.244 -38.605   1.808  1.00 39.57           O  
ATOM   2343  CB  SER B 132      13.364 -35.786   0.920  1.00 40.53           C  
ATOM   2344  OG  SER B 132      12.755 -36.447  -0.174  1.00 39.72           O  
ATOM   2345  N   GLN B 133      10.540 -37.097   2.005  1.00 44.88           N  
ATOM   2346  CA  GLN B 133       9.418 -38.050   1.774  1.00 49.27           C  
ATOM   2347  C   GLN B 133       9.430 -38.525   0.317  1.00 48.92           C  
ATOM   2348  O   GLN B 133       8.844 -39.600   0.028  1.00 47.98           O  
ATOM   2349  CB  GLN B 133       8.082 -37.399   2.138  1.00 51.85           C  
ATOM   2350  CG  GLN B 133       7.880 -37.248   3.642  1.00 55.95           C  
ATOM   2351  CD  GLN B 133       8.365 -35.918   4.167  1.00 62.98           C  
ATOM   2352  OE1 GLN B 133       9.434 -35.817   4.770  1.00 71.26           O  
ATOM   2353  NE2 GLN B 133       7.582 -34.877   3.930  1.00 62.52           N  
ATOM   2354  N   ASP B 134      10.064 -37.756  -0.568  1.00 45.10           N  
ATOM   2355  CA  ASP B 134      10.185 -38.102  -2.002  1.00 45.80           C  
ATOM   2356  C   ASP B 134      11.170 -39.257  -2.138  1.00 43.76           C  
ATOM   2357  O   ASP B 134      12.359 -39.085  -1.902  1.00 48.51           O  
ATOM   2358  CB  ASP B 134      10.603 -36.879  -2.819  1.00 45.76           C  
ATOM   2359  CG  ASP B 134      10.858 -37.210  -4.277  1.00 44.26           C  
ATOM   2360  OD1 ASP B 134      10.926 -38.412  -4.610  1.00 48.67           O  
ATOM   2361  OD2 ASP B 134      10.987 -36.270  -5.060  1.00 49.80           O  
ATOM   2362  N   PRO B 135      10.726 -40.463  -2.547  1.00 45.57           N  
ATOM   2363  CA  PRO B 135      11.622 -41.622  -2.602  1.00 44.47           C  
ATOM   2364  C   PRO B 135      12.640 -41.604  -3.760  1.00 42.80           C  
ATOM   2365  O   PRO B 135      13.469 -42.484  -3.792  1.00 43.22           O  
ATOM   2366  CB  PRO B 135      10.658 -42.809  -2.783  1.00 44.06           C  
ATOM   2367  CG  PRO B 135       9.457 -42.206  -3.506  1.00 45.16           C  
ATOM   2368  CD  PRO B 135       9.363 -40.776  -3.007  1.00 45.69           C  
ATOM   2369  N   GLY B 136      12.531 -40.657  -4.699  1.00 41.97           N  
ATOM   2370  CA  GLY B 136      13.489 -40.483  -5.812  1.00 38.67           C  
ATOM   2371  C   GLY B 136      14.688 -39.642  -5.408  1.00 37.29           C  
ATOM   2372  O   GLY B 136      15.750 -39.784  -6.043  1.00 40.25           O  
ATOM   2373  N   ALA B 137      14.541 -38.842  -4.350  1.00 36.13           N  
ATOM   2374  CA  ALA B 137      15.492 -37.790  -3.922  1.00 35.37           C  
ATOM   2375  C   ALA B 137      16.764 -38.392  -3.296  1.00 35.37           C  
ATOM   2376  O   ALA B 137      16.700 -39.518  -2.763  1.00 31.54           O  
ATOM   2377  CB  ALA B 137      14.805 -36.847  -2.972  1.00 34.02           C  
ATOM   2378  N   LEU B 138      17.890 -37.658  -3.359  1.00 31.93           N  
ATOM   2379  CA  LEU B 138      19.170 -38.086  -2.727  1.00 30.03           C  
ATOM   2380  C   LEU B 138      18.991 -38.130  -1.203  1.00 27.50           C  
ATOM   2381  O   LEU B 138      19.529 -39.065  -0.597  1.00 25.96           O  
ATOM   2382  CB  LEU B 138      20.310 -37.139  -3.094  1.00 31.39           C  
ATOM   2383  CG  LEU B 138      21.632 -37.446  -2.399  1.00 28.38           C  
ATOM   2384  CD1 LEU B 138      22.203 -38.749  -2.912  1.00 28.32           C  
ATOM   2385  CD2 LEU B 138      22.619 -36.308  -2.594  1.00 28.92           C  
ATOM   2386  N   MET B 139      18.213 -37.212  -0.621  1.00 27.45           N  
ATOM   2387  CA  MET B 139      17.975 -37.195   0.851  1.00 28.45           C  
ATOM   2388  C   MET B 139      16.841 -38.162   1.263  1.00 30.47           C  
ATOM   2389  O   MET B 139      16.415 -38.102   2.439  1.00 27.98           O  
ATOM   2390  CB  MET B 139      17.696 -35.772   1.334  1.00 27.86           C  
ATOM   2391  CG  MET B 139      18.861 -34.821   1.072  1.00 29.25           C  
ATOM   2392  SD  MET B 139      20.493 -35.546   1.484  1.00 29.10           S  
ATOM   2393  CE  MET B 139      20.355 -35.659   3.276  1.00 27.53           C  
ATOM   2394  N   ALA B 140      16.394 -39.066   0.379  1.00 30.63           N  
ATOM   2395  CA  ALA B 140      15.568 -40.233   0.773  1.00 32.52           C  
ATOM   2396  C   ALA B 140      16.395 -41.059   1.753  1.00 35.28           C  
ATOM   2397  O   ALA B 140      17.610 -41.141   1.593  1.00 33.14           O  
ATOM   2398  CB  ALA B 140      15.164 -41.065  -0.413  1.00 28.64           C  
ATOM   2399  N   PRO B 141      15.777 -41.696   2.777  1.00 35.56           N  
ATOM   2400  CA  PRO B 141      16.538 -42.469   3.767  1.00 33.31           C  
ATOM   2401  C   PRO B 141      17.238 -43.739   3.252  1.00 32.25           C  
ATOM   2402  O   PRO B 141      18.230 -44.109   3.842  1.00 35.45           O  
ATOM   2403  CB  PRO B 141      15.487 -42.824   4.839  1.00 34.86           C  
ATOM   2404  CG  PRO B 141      14.151 -42.748   4.118  1.00 34.58           C  
ATOM   2405  CD  PRO B 141      14.327 -41.685   3.048  1.00 35.91           C  
ATOM   2406  N   ILE B 142      16.777 -44.340   2.156  1.00 28.73           N  
ATOM   2407  CA  ILE B 142      17.256 -45.672   1.669  1.00 29.94           C  
ATOM   2408  C   ILE B 142      18.422 -45.507   0.690  1.00 28.58           C  
ATOM   2409  O   ILE B 142      18.291 -44.668  -0.223  1.00 28.04           O  
ATOM   2410  CB  ILE B 142      16.129 -46.436   0.937  1.00 33.05           C  
ATOM   2411  CG1 ILE B 142      14.743 -46.179   1.535  1.00 35.37           C  
ATOM   2412  CG2 ILE B 142      16.466 -47.920   0.863  1.00 32.20           C  
ATOM   2413  CD1 ILE B 142      13.906 -45.147   0.769  1.00 35.95           C  
ATOM   2414  N   TYR B 143      19.456 -46.351   0.777  1.00 28.04           N  
ATOM   2415  CA  TYR B 143      20.537 -46.423  -0.244  1.00 27.21           C  
ATOM   2416  C   TYR B 143      20.018 -47.129  -1.490  1.00 27.67           C  
ATOM   2417  O   TYR B 143      19.667 -48.303  -1.419  1.00 28.10           O  
ATOM   2418  CB  TYR B 143      21.763 -47.217   0.205  1.00 26.25           C  
ATOM   2419  CG  TYR B 143      22.828 -47.388  -0.854  1.00 24.02           C  
ATOM   2420  CD1 TYR B 143      23.782 -46.406  -1.089  1.00 24.60           C  
ATOM   2421  CD2 TYR B 143      22.933 -48.561  -1.576  1.00 24.46           C  
ATOM   2422  CE1 TYR B 143      24.776 -46.574  -2.041  1.00 23.10           C  
ATOM   2423  CE2 TYR B 143      23.925 -48.751  -2.525  1.00 24.37           C  
ATOM   2424  CZ  TYR B 143      24.845 -47.746  -2.765  1.00 23.22           C  
ATOM   2425  OH  TYR B 143      25.798 -47.932  -3.724  1.00 23.33           O  
ATOM   2426  N   THR B 144      20.068 -46.452  -2.624  1.00 29.93           N  
ATOM   2427  CA  THR B 144      19.716 -47.028  -3.934  1.00 31.16           C  
ATOM   2428  C   THR B 144      20.881 -46.755  -4.857  1.00 32.63           C  
ATOM   2429  O   THR B 144      21.079 -45.590  -5.176  1.00 34.83           O  
ATOM   2430  CB  THR B 144      18.450 -46.402  -4.522  1.00 32.99           C  
ATOM   2431  OG1 THR B 144      17.388 -46.551  -3.576  1.00 36.83           O  
ATOM   2432  CG2 THR B 144      18.087 -47.026  -5.852  1.00 32.35           C  
ATOM   2433  N   TYR B 145      21.636 -47.776  -5.221  1.00 35.43           N  
ATOM   2434  CA  TYR B 145      22.714 -47.612  -6.213  1.00 38.85           C  
ATOM   2435  C   TYR B 145      22.071 -47.269  -7.557  1.00 41.53           C  
ATOM   2436  O   TYR B 145      21.156 -47.988  -7.975  1.00 36.17           O  
ATOM   2437  CB  TYR B 145      23.564 -48.861  -6.333  1.00 39.99           C  
ATOM   2438  CG  TYR B 145      24.501 -48.748  -7.498  1.00 42.67           C  
ATOM   2439  CD1 TYR B 145      25.484 -47.776  -7.512  1.00 45.03           C  
ATOM   2440  CD2 TYR B 145      24.356 -49.554  -8.611  1.00 42.95           C  
ATOM   2441  CE1 TYR B 145      26.344 -47.646  -8.587  1.00 46.97           C  
ATOM   2442  CE2 TYR B 145      25.218 -49.454  -9.686  1.00 43.33           C  
ATOM   2443  CZ  TYR B 145      26.211 -48.493  -9.674  1.00 47.34           C  
ATOM   2444  OH  TYR B 145      27.054 -48.391 -10.737  1.00 54.07           O  
ATOM   2445  N   THR B 146      22.505 -46.169  -8.172  1.00 47.96           N  
ATOM   2446  CA  THR B 146      22.068 -45.739  -9.528  1.00 54.38           C  
ATOM   2447  C   THR B 146      23.306 -45.495 -10.399  1.00 55.80           C  
ATOM   2448  O   THR B 146      24.204 -44.731  -9.969  1.00 51.54           O  
ATOM   2449  CB  THR B 146      21.170 -44.496  -9.484  1.00 57.09           C  
ATOM   2450  OG1 THR B 146      22.001 -43.348  -9.332  1.00 60.83           O  
ATOM   2451  CG2 THR B 146      20.153 -44.531  -8.363  1.00 62.00           C  
ATOM   2452  N   LYS B 147      23.327 -46.123 -11.579  1.00 60.07           N  
ATOM   2453  CA  LYS B 147      24.326 -45.880 -12.651  1.00 60.30           C  
ATOM   2454  C   LYS B 147      24.290 -44.395 -13.007  1.00 56.06           C  
ATOM   2455  O   LYS B 147      25.362 -43.787 -13.104  1.00 49.41           O  
ATOM   2456  CB  LYS B 147      24.011 -46.709 -13.900  1.00 65.17           C  
ATOM   2457  CG  LYS B 147      25.165 -47.563 -14.412  1.00 70.49           C  
ATOM   2458  CD  LYS B 147      25.246 -48.914 -13.721  1.00 70.70           C  
ATOM   2459  CE  LYS B 147      26.557 -49.641 -13.946  1.00 71.17           C  
ATOM   2460  NZ  LYS B 147      26.892 -50.536 -12.812  1.00 67.97           N  
ATOM   2461  N   ASN B 148      23.076 -43.854 -13.132  1.00 57.56           N  
ATOM   2462  CA  ASN B 148      22.779 -42.556 -13.785  1.00 57.54           C  
ATOM   2463  C   ASN B 148      22.293 -41.526 -12.749  1.00 52.79           C  
ATOM   2464  O   ASN B 148      21.123 -41.130 -12.819  1.00 53.94           O  
ATOM   2465  CB  ASN B 148      21.779 -42.801 -14.921  1.00 59.00           C  
ATOM   2466  CG  ASN B 148      21.831 -41.729 -15.985  1.00 62.65           C  
ATOM   2467  OD1 ASN B 148      21.914 -42.035 -17.173  1.00 69.95           O  
ATOM   2468  ND2 ASN B 148      21.802 -40.474 -15.569  1.00 59.57           N  
ATOM   2469  N   PHE B 149      23.170 -41.021 -11.876  1.00 51.14           N  
ATOM   2470  CA  PHE B 149      22.781 -40.145 -10.735  1.00 46.34           C  
ATOM   2471  C   PHE B 149      22.591 -38.684 -11.160  1.00 45.56           C  
ATOM   2472  O   PHE B 149      23.369 -38.162 -11.982  1.00 50.80           O  
ATOM   2473  CB  PHE B 149      23.803 -40.158  -9.592  1.00 43.52           C  
ATOM   2474  CG  PHE B 149      23.421 -39.188  -8.504  1.00 40.75           C  
ATOM   2475  CD1 PHE B 149      22.394 -39.493  -7.619  1.00 41.34           C  
ATOM   2476  CD2 PHE B 149      23.987 -37.929  -8.445  1.00 37.29           C  
ATOM   2477  CE1 PHE B 149      21.997 -38.584  -6.651  1.00 39.81           C  
ATOM   2478  CE2 PHE B 149      23.591 -37.024  -7.475  1.00 38.29           C  
ATOM   2479  CZ  PHE B 149      22.601 -37.354  -6.577  1.00 39.10           C  
ATOM   2480  N   ARG B 150      21.631 -38.011 -10.525  1.00 43.62           N  
ATOM   2481  CA  ARG B 150      21.387 -36.554 -10.679  1.00 45.90           C  
ATOM   2482  C   ARG B 150      20.556 -36.093  -9.486  1.00 40.31           C  
ATOM   2483  O   ARG B 150      19.646 -36.832  -9.116  1.00 44.97           O  
ATOM   2484  CB  ARG B 150      20.687 -36.291 -12.018  1.00 54.03           C  
ATOM   2485  CG  ARG B 150      19.804 -35.048 -12.059  1.00 63.56           C  
ATOM   2486  CD  ARG B 150      19.497 -34.517 -13.464  1.00 71.76           C  
ATOM   2487  NE  ARG B 150      18.186 -34.866 -14.028  1.00 75.04           N  
ATOM   2488  CZ  ARG B 150      17.895 -35.975 -14.723  1.00 74.15           C  
ATOM   2489  NH1 ARG B 150      18.806 -36.909 -14.948  1.00 75.83           N  
ATOM   2490  NH2 ARG B 150      16.673 -36.154 -15.185  1.00 74.38           N  
ATOM   2491  N   LEU B 151      20.857 -34.925  -8.919  1.00 35.87           N  
ATOM   2492  CA  LEU B 151      20.037 -34.314  -7.837  1.00 35.40           C  
ATOM   2493  C   LEU B 151      18.582 -34.240  -8.312  1.00 37.39           C  
ATOM   2494  O   LEU B 151      18.338 -33.803  -9.452  1.00 39.26           O  
ATOM   2495  CB  LEU B 151      20.518 -32.900  -7.504  1.00 34.66           C  
ATOM   2496  CG  LEU B 151      21.421 -32.695  -6.284  1.00 36.03           C  
ATOM   2497  CD1 LEU B 151      21.433 -31.226  -5.900  1.00 35.37           C  
ATOM   2498  CD2 LEU B 151      21.012 -33.527  -5.080  1.00 35.17           C  
ATOM   2499  N   SER B 152      17.633 -34.598  -7.456  1.00 37.45           N  
ATOM   2500  CA  SER B 152      16.197 -34.436  -7.773  1.00 39.05           C  
ATOM   2501  C   SER B 152      15.810 -32.993  -7.468  1.00 39.13           C  
ATOM   2502  O   SER B 152      16.551 -32.322  -6.718  1.00 37.42           O  
ATOM   2503  CB  SER B 152      15.368 -35.403  -7.017  1.00 38.01           C  
ATOM   2504  OG  SER B 152      15.375 -35.045  -5.654  1.00 40.74           O  
ATOM   2505  N   GLN B 153      14.668 -32.549  -7.989  1.00 41.47           N  
ATOM   2506  CA  GLN B 153      14.202 -31.146  -7.807  1.00 41.97           C  
ATOM   2507  C   GLN B 153      13.925 -30.864  -6.320  1.00 38.45           C  
ATOM   2508  O   GLN B 153      14.150 -29.718  -5.912  1.00 36.18           O  
ATOM   2509  CB  GLN B 153      13.018 -30.817  -8.731  1.00 46.63           C  
ATOM   2510  CG  GLN B 153      13.350 -29.774  -9.807  1.00 50.90           C  
ATOM   2511  CD  GLN B 153      13.736 -28.406  -9.272  1.00 57.20           C  
ATOM   2512  OE1 GLN B 153      14.783 -27.847  -9.616  1.00 55.56           O  
ATOM   2513  NE2 GLN B 153      12.884 -27.836  -8.430  1.00 59.66           N  
ATOM   2514  N   ASP B 154      13.530 -31.861  -5.520  1.00 37.43           N  
ATOM   2515  CA  ASP B 154      13.239 -31.689  -4.064  1.00 37.41           C  
ATOM   2516  C   ASP B 154      14.522 -31.299  -3.309  1.00 33.76           C  
ATOM   2517  O   ASP B 154      14.534 -30.301  -2.538  1.00 32.41           O  
ATOM   2518  CB  ASP B 154      12.619 -32.970  -3.503  1.00 41.53           C  
ATOM   2519  CG  ASP B 154      12.293 -32.909  -2.023  1.00 44.97           C  
ATOM   2520  OD1 ASP B 154      11.402 -32.125  -1.652  1.00 44.74           O  
ATOM   2521  OD2 ASP B 154      12.933 -33.652  -1.257  1.00 47.63           O  
ATOM   2522  N   ASP B 155      15.589 -32.052  -3.532  1.00 30.29           N  
ATOM   2523  CA  ASP B 155      16.938 -31.751  -2.974  1.00 30.68           C  
ATOM   2524  C   ASP B 155      17.315 -30.294  -3.282  1.00 30.38           C  
ATOM   2525  O   ASP B 155      17.734 -29.556  -2.354  1.00 28.86           O  
ATOM   2526  CB  ASP B 155      17.950 -32.746  -3.541  1.00 29.16           C  
ATOM   2527  CG  ASP B 155      17.644 -34.196  -3.197  1.00 28.01           C  
ATOM   2528  OD1 ASP B 155      17.385 -34.482  -2.005  1.00 31.18           O  
ATOM   2529  OD2 ASP B 155      17.672 -35.031  -4.113  1.00 25.41           O  
ATOM   2530  N   ILE B 156      17.182 -29.891  -4.551  1.00 31.52           N  
ATOM   2531  CA  ILE B 156      17.615 -28.541  -5.013  1.00 32.53           C  
ATOM   2532  C   ILE B 156      16.779 -27.500  -4.285  1.00 34.43           C  
ATOM   2533  O   ILE B 156      17.360 -26.541  -3.789  1.00 34.02           O  
ATOM   2534  CB  ILE B 156      17.492 -28.401  -6.537  1.00 32.30           C  
ATOM   2535  CG1 ILE B 156      18.512 -29.286  -7.247  1.00 31.22           C  
ATOM   2536  CG2 ILE B 156      17.607 -26.950  -6.956  1.00 30.86           C  
ATOM   2537  CD1 ILE B 156      18.104 -29.664  -8.640  1.00 31.40           C  
ATOM   2538  N   LYS B 157      15.461 -27.699  -4.219  1.00 40.71           N  
ATOM   2539  CA  LYS B 157      14.534 -26.730  -3.574  1.00 44.77           C  
ATOM   2540  C   LYS B 157      14.885 -26.610  -2.089  1.00 42.10           C  
ATOM   2541  O   LYS B 157      14.870 -25.465  -1.558  1.00 44.04           O  
ATOM   2542  CB  LYS B 157      13.077 -27.156  -3.778  1.00 49.71           C  
ATOM   2543  CG  LYS B 157      12.554 -26.945  -5.192  1.00 55.09           C  
ATOM   2544  CD  LYS B 157      11.434 -27.891  -5.579  1.00 62.12           C  
ATOM   2545  CE  LYS B 157      10.140 -27.648  -4.826  1.00 65.44           C  
ATOM   2546  NZ  LYS B 157       9.257 -26.700  -5.548  1.00 64.35           N  
ATOM   2547  N   GLY B 158      15.152 -27.750  -1.448  1.00 40.54           N  
ATOM   2548  CA  GLY B 158      15.539 -27.825  -0.027  1.00 37.05           C  
ATOM   2549  C   GLY B 158      16.839 -27.083   0.210  1.00 34.93           C  
ATOM   2550  O   GLY B 158      16.875 -26.196   1.077  1.00 33.82           O  
ATOM   2551  N   ILE B 159      17.888 -27.408  -0.543  1.00 33.09           N  
ATOM   2552  CA  ILE B 159      19.214 -26.783  -0.274  1.00 35.10           C  
ATOM   2553  C   ILE B 159      19.125 -25.279  -0.599  1.00 36.14           C  
ATOM   2554  O   ILE B 159      19.615 -24.464   0.207  1.00 33.38           O  
ATOM   2555  CB  ILE B 159      20.362 -27.531  -0.988  1.00 35.09           C  
ATOM   2556  CG1 ILE B 159      21.718 -27.114  -0.408  1.00 37.07           C  
ATOM   2557  CG2 ILE B 159      20.312 -27.358  -2.501  1.00 35.35           C  
ATOM   2558  CD1 ILE B 159      21.940 -27.559   1.031  1.00 34.77           C  
ATOM   2559  N   GLN B 160      18.459 -24.912  -1.699  1.00 37.80           N  
ATOM   2560  CA  GLN B 160      18.314 -23.488  -2.100  1.00 38.90           C  
ATOM   2561  C   GLN B 160      17.523 -22.755  -1.027  1.00 38.78           C  
ATOM   2562  O   GLN B 160      17.902 -21.642  -0.708  1.00 40.52           O  
ATOM   2563  CB  GLN B 160      17.710 -23.352  -3.496  1.00 40.19           C  
ATOM   2564  CG  GLN B 160      18.721 -23.740  -4.563  1.00 41.84           C  
ATOM   2565  CD  GLN B 160      18.208 -23.683  -5.977  1.00 44.52           C  
ATOM   2566  OE1 GLN B 160      17.011 -23.582  -6.217  1.00 50.94           O  
ATOM   2567  NE2 GLN B 160      19.122 -23.766  -6.929  1.00 42.16           N  
ATOM   2568  N   GLU B 161      16.510 -23.387  -0.448  1.00 43.69           N  
ATOM   2569  CA  GLU B 161      15.728 -22.773   0.652  1.00 47.46           C  
ATOM   2570  C   GLU B 161      16.709 -22.264   1.719  1.00 47.13           C  
ATOM   2571  O   GLU B 161      16.478 -21.159   2.251  1.00 44.93           O  
ATOM   2572  CB  GLU B 161      14.709 -23.775   1.194  1.00 52.57           C  
ATOM   2573  CG  GLU B 161      13.914 -23.260   2.380  1.00 59.56           C  
ATOM   2574  CD  GLU B 161      12.936 -22.136   2.065  1.00 68.86           C  
ATOM   2575  OE1 GLU B 161      11.720 -22.430   1.994  1.00 75.11           O  
ATOM   2576  OE2 GLU B 161      13.385 -20.967   1.899  1.00 68.80           O  
ATOM   2577  N   LEU B 162      17.774 -23.024   2.006  1.00 44.98           N  
ATOM   2578  CA  LEU B 162      18.773 -22.685   3.060  1.00 42.65           C  
ATOM   2579  C   LEU B 162      19.790 -21.657   2.539  1.00 39.13           C  
ATOM   2580  O   LEU B 162      20.123 -20.726   3.289  1.00 37.64           O  
ATOM   2581  CB  LEU B 162      19.499 -23.957   3.526  1.00 43.62           C  
ATOM   2582  CG  LEU B 162      18.805 -24.823   4.583  1.00 45.00           C  
ATOM   2583  CD1 LEU B 162      19.662 -26.038   4.884  1.00 46.16           C  
ATOM   2584  CD2 LEU B 162      18.531 -24.064   5.880  1.00 44.26           C  
ATOM   2585  N   TYR B 163      20.346 -21.835   1.341  1.00 37.18           N  
ATOM   2586  CA  TYR B 163      21.578 -21.089   0.950  1.00 39.89           C  
ATOM   2587  C   TYR B 163      21.384 -20.236  -0.304  1.00 40.01           C  
ATOM   2588  O   TYR B 163      22.317 -19.474  -0.622  1.00 44.52           O  
ATOM   2589  CB  TYR B 163      22.762 -22.045   0.775  1.00 37.64           C  
ATOM   2590  CG  TYR B 163      23.110 -22.768   2.049  1.00 34.99           C  
ATOM   2591  CD1 TYR B 163      23.748 -22.108   3.078  1.00 35.03           C  
ATOM   2592  CD2 TYR B 163      22.752 -24.092   2.246  1.00 36.94           C  
ATOM   2593  CE1 TYR B 163      24.045 -22.749   4.269  1.00 35.45           C  
ATOM   2594  CE2 TYR B 163      23.049 -24.754   3.427  1.00 35.31           C  
ATOM   2595  CZ  TYR B 163      23.705 -24.081   4.441  1.00 33.49           C  
ATOM   2596  OH  TYR B 163      24.011 -24.708   5.614  1.00 32.13           O  
ATOM   2597  N   GLY B 164      20.246 -20.350  -0.986  1.00 39.63           N  
ATOM   2598  CA  GLY B 164      20.029 -19.692  -2.284  1.00 39.46           C  
ATOM   2599  C   GLY B 164      20.520 -20.553  -3.426  1.00 42.77           C  
ATOM   2600  O   GLY B 164      21.245 -21.558  -3.185  1.00 40.76           O  
ATOM   2601  N   ALA B 165      20.094 -20.205  -4.639  1.00 44.15           N  
ATOM   2602  CA  ALA B 165      20.532 -20.855  -5.892  1.00 44.87           C  
ATOM   2603  C   ALA B 165      21.942 -20.368  -6.248  1.00 44.20           C  
ATOM   2604  O   ALA B 165      22.479 -19.447  -5.588  1.00 43.72           O  
ATOM   2605  CB  ALA B 165      19.537 -20.595  -6.998  1.00 43.15           C  
ATOM   2606  N   SER B 166      22.544 -21.012  -7.237  1.00 45.25           N  
ATOM   2607  CA  SER B 166      23.950 -20.766  -7.618  1.00 46.92           C  
ATOM   2608  C   SER B 166      24.022 -19.409  -8.300  1.00 47.39           C  
ATOM   2609  O   SER B 166      23.242 -19.141  -9.201  1.00 44.75           O  
ATOM   2610  CB  SER B 166      24.478 -21.865  -8.480  1.00 47.09           C  
ATOM   2611  OG  SER B 166      25.268 -21.338  -9.525  1.00 51.68           O  
ATOM   2612  N   PRO B 167      24.943 -18.517  -7.879  1.00 50.33           N  
ATOM   2613  CA  PRO B 167      25.192 -17.274  -8.608  1.00 51.03           C  
ATOM   2614  C   PRO B 167      25.990 -17.589  -9.884  1.00 48.20           C  
ATOM   2615  O   PRO B 167      26.035 -16.826 -10.830  1.00 54.31           O  
ATOM   2616  CB  PRO B 167      25.981 -16.429  -7.598  1.00 51.10           C  
ATOM   2617  CG  PRO B 167      26.728 -17.461  -6.755  1.00 52.00           C  
ATOM   2618  CD  PRO B 167      25.835 -18.685  -6.716  1.00 50.89           C  
TER    2619      PRO B 167                                                      
HETATM 2620  CAM RYH C   1      58.788 -47.660  25.805  1.00  9.23           C  
HETATM 2621  CAS RYH C   1      52.926 -48.931  23.574  1.00  7.25           C  
HETATM 2622  CAO RYH C   1      60.882 -46.349  26.305  1.00 11.40           C  
HETATM 2623  CAI RYH C   1      57.158 -46.877  24.180  1.00  8.44           C  
HETATM 2624  CAK RYH C   1      59.165 -45.586  24.646  1.00  9.03           C  
HETATM 2625  OAC RYH C   1      50.470 -49.773  24.465  1.00  6.60           O  
HETATM 2626  OAH RYH C   1      55.982 -47.022  23.463  1.00  7.79           O  
HETATM 2627  CAR RYH C   1      54.061 -48.278  23.102  1.00  7.45           C  
HETATM 2628  CAL RYH C   1      59.566 -46.526  25.572  1.00  9.85           C  
HETATM 2629  CAJ RYH C   1      57.953 -45.735  23.973  1.00  8.68           C  
HETATM 2630  CAN RYH C   1      57.589 -47.865  25.103  1.00  8.88           C  
HETATM 2631  CAB RYH C   1      51.345 -49.688  25.351  1.00  7.63           C  
HETATM 2632  CAF RYH C   1      54.588 -47.729  25.350  1.00  7.49           C  
HETATM 2633  CAE RYH C   1      53.454 -48.387  25.837  1.00  7.10           C  
HETATM 2634  CAD RYH C   1      52.610 -48.965  24.938  1.00  7.31           C  
HETATM 2635  CAG RYH C   1      54.901 -47.683  23.965  1.00  7.30           C  
HETATM 2636  OAQ RYH C   1      61.738 -45.703  25.744  1.00 12.69           O  
HETATM 2637  NAP RYH C   1      61.102 -46.898  27.517  1.00 11.96           N  
HETATM 2638  CA  KFB C   2      49.808 -54.552  28.284  1.00 10.44           C  
HETATM 2639  CB  KFB C   2      49.264 -53.147  27.894  1.00  9.71           C  
HETATM 2640  CG  KFB C   2      50.390 -52.302  27.227  1.00  9.08           C  
HETATM 2641  CD  KFB C   2      50.108 -50.807  27.194  1.00  8.32           C  
HETATM 2642  C   KFB C   2      50.057 -55.327  27.014  1.00 10.63           C  
HETATM 2643  O   KFB C   2      51.214 -55.453  26.637  1.00  9.22           O  
HETATM 2644  N   KFB C   2      51.277 -50.109  26.641  1.00  7.90           N  
ATOM   2645  N   GLU C   3      48.942 -55.738  26.378  1.00 10.54           N  
ATOM   2646  CA  GLU C   3      49.015 -56.533  25.177  1.00 12.77           C  
ATOM   2647  C   GLU C   3      49.305 -55.729  23.948  1.00 11.04           C  
ATOM   2648  O   GLU C   3      48.447 -55.641  23.050  1.00 10.40           O  
ATOM   2649  CB  GLU C   3      47.656 -57.335  25.088  1.00 16.90           C  
ATOM   2650  CG  GLU C   3      47.848 -58.702  24.434  1.00 21.43           C  
ATOM   2651  CD  GLU C   3      46.560 -59.473  24.058  1.00 26.76           C  
ATOM   2652  OE1 GLU C   3      46.799 -60.618  23.599  1.00 28.48           O  
ATOM   2653  OE2 GLU C   3      45.350 -59.035  24.202  1.00 30.29           O  
ATOM   2654  N   ASP C   4      50.522 -55.150  23.845  1.00  9.85           N  
ATOM   2655  CA  ASP C   4      50.770 -54.320  22.667  1.00  9.58           C  
ATOM   2656  C   ASP C   4      51.549 -54.977  21.528  1.00 10.14           C  
ATOM   2657  O   ASP C   4      51.847 -54.318  20.583  1.00 10.12           O  
ATOM   2658  CB  ASP C   4      51.400 -53.021  23.168  1.00  8.52           C  
ATOM   2659  CG  ASP C   4      52.897 -53.216  23.504  1.00  8.09           C  
ATOM   2660  OD1 ASP C   4      53.218 -54.322  23.970  1.00  7.59           O  
ATOM   2661  OD2 ASP C   4      53.781 -52.321  23.290  1.00  7.27           O  
HETATM 2662  N   DAB C   5      51.880 -56.265  21.646  1.00 11.32           N  
HETATM 2663  CA  DAB C   5      52.680 -57.122  20.780  1.00 11.52           C  
HETATM 2664  C   DAB C   5      51.863 -58.358  20.546  1.00 12.23           C  
HETATM 2665  O   DAB C   5      51.717 -59.145  21.453  1.00 11.56           O  
HETATM 2666  CB  DAB C   5      54.024 -57.407  21.388  1.00 11.72           C  
HETATM 2667  CG  DAB C   5      54.102 -57.423  22.912  1.00 12.15           C  
HETATM 2668  ND  DAB C   5      53.800 -58.747  23.463  1.00 11.70           N  
ATOM   2669  N   LEU C   6      51.294 -58.443  19.342  1.00 11.88           N  
ATOM   2670  CA  LEU C   6      50.378 -59.481  18.984  1.00 11.91           C  
ATOM   2671  C   LEU C   6      50.829 -60.477  17.945  1.00 13.58           C  
ATOM   2672  O   LEU C   6      51.635 -60.114  17.119  1.00 12.49           O  
ATOM   2673  CB  LEU C   6      49.181 -58.765  18.364  1.00 11.47           C  
ATOM   2674  CG  LEU C   6      48.599 -57.628  19.209  1.00 11.87           C  
ATOM   2675  CD1 LEU C   6      47.550 -56.885  18.426  1.00 12.09           C  
ATOM   2676  CD2 LEU C   6      48.044 -58.169  20.530  1.00 11.93           C  
HETATM 2677  C7  EME C   7      49.264 -62.108  18.997  1.00 16.14           C  
HETATM 2678  N   EME C   7      50.263 -61.713  18.000  1.00 15.74           N  
HETATM 2679  CA  EME C   7      50.624 -62.707  16.984  1.00 17.18           C  
HETATM 2680  C   EME C   7      49.631 -62.691  15.876  1.00 16.99           C  
HETATM 2681  O   EME C   7      48.426 -62.620  16.098  1.00 17.99           O  
HETATM 2682  CB  EME C   7      50.769 -64.087  17.614  1.00 19.83           C  
HETATM 2683  CG  EME C   7      51.933 -64.097  18.608  1.00 21.96           C  
HETATM 2684  CD  EME C   7      52.305 -65.537  18.909  1.00 25.02           C  
HETATM 2685  OE2 EME C   7      52.210 -66.431  18.051  1.00 31.25           O  
HETATM 2686  OE1 EME C   7      52.723 -65.819  20.024  1.00 30.20           O  
HETATM 2687  C   EOE C   8      48.223 -64.194  11.815  1.00 27.29           C  
HETATM 2688  CA  EOE C   8      48.761 -64.105  13.227  1.00 21.49           C  
HETATM 2689  CB  EOE C   8      49.174 -62.628  13.478  1.00 18.30           C  
HETATM 2690  C05 EOE C   8      50.013 -62.113  12.339  1.00 17.03           C  
HETATM 2691  C06 EOE C   8      51.397 -62.683  12.650  1.00 16.49           C  
HETATM 2692  C07 EOE C   8      51.479 -62.724  14.193  1.00 16.82           C  
HETATM 2693  N   EOE C   8      50.097 -62.656  14.626  1.00 17.40           N  
HETATM 2694  O   EOE C   8      48.815 -64.837  10.906  1.00 31.39           O  
HETATM 2695  N   NH2 C   9      47.083 -63.498  11.650  1.00 28.99           N  
TER    2696      NH2 C   9                                                      
HETATM 2697  CAM RYH D   1      21.950 -42.826  -1.327  1.00 27.18           C  
HETATM 2698  CAS RYH D   1      23.378 -43.657   5.447  1.00 20.51           C  
HETATM 2699  CAO RYH D   1      19.657 -42.372  -2.187  1.00 25.48           C  
HETATM 2700  CAI RYH D   1      22.461 -42.603   1.012  1.00 26.34           C  
HETATM 2701  CAK RYH D   1      20.208 -42.173   0.226  1.00 24.84           C  
HETATM 2702  OAC RYH D   1      23.245 -45.356   7.621  1.00 18.01           O  
HETATM 2703  OAH RYH D   1      23.378 -42.678   2.024  1.00 23.53           O  
HETATM 2704  CAR RYH D   1      23.655 -42.989   4.257  1.00 19.68           C  
HETATM 2705  CAL RYH D   1      20.625 -42.462  -1.059  1.00 25.25           C  
HETATM 2706  CAJ RYH D   1      21.121 -42.241   1.267  1.00 26.37           C  
HETATM 2707  CAN RYH D   1      22.878 -42.891  -0.281  1.00 25.91           C  
HETATM 2708  CAB RYH D   1      22.334 -45.435   6.778  1.00 21.96           C  
HETATM 2709  CAF RYH D   1      22.183 -44.518   3.077  1.00 20.59           C  
HETATM 2710  CAE RYH D   1      21.904 -45.187   4.283  1.00 19.26           C  
HETATM 2711  CAD RYH D   1      22.525 -44.762   5.452  1.00 19.91           C  
HETATM 2712  CAG RYH D   1      23.074 -43.411   3.101  1.00 21.23           C  
HETATM 2713  OAQ RYH D   1      19.710 -43.190  -3.044  1.00 24.87           O  
HETATM 2714  NAP RYH D   1      18.779 -41.403  -2.221  1.00 25.50           N  
HETATM 2715  CA  KFB D   2      18.848 -44.969  10.763  1.00 26.23           C  
HETATM 2716  CB  KFB D   2      20.056 -45.654  10.157  1.00 26.63           C  
HETATM 2717  CG  KFB D   2      19.628 -46.122   8.807  1.00 24.91           C  
HETATM 2718  CD  KFB D   2      20.796 -46.774   8.142  1.00 23.82           C  
HETATM 2719  C   KFB D   2      19.212 -43.587  11.257  1.00 25.62           C  
HETATM 2720  O   KFB D   2      18.832 -42.575  10.675  1.00 22.58           O  
HETATM 2721  N   KFB D   2      21.155 -46.059   6.946  1.00 22.34           N  
ATOM   2722  N   GLU D   3      19.938 -43.593  12.359  1.00 25.98           N  
ATOM   2723  CA  GLU D   3      20.355 -42.389  12.992  1.00 27.03           C  
ATOM   2724  C   GLU D   3      21.633 -41.942  12.302  1.00 25.82           C  
ATOM   2725  O   GLU D   3      22.703 -42.028  12.880  1.00 24.64           O  
ATOM   2726  CB  GLU D   3      20.478 -42.762  14.470  1.00 29.89           C  
ATOM   2727  CG  GLU D   3      20.619 -41.536  15.328  1.00 32.18           C  
ATOM   2728  CD  GLU D   3      20.844 -41.843  16.811  1.00 36.78           C  
ATOM   2729  OE1 GLU D   3      20.390 -40.956  17.582  1.00 41.10           O  
ATOM   2730  OE2 GLU D   3      21.448 -42.890  17.227  1.00 33.22           O  
ATOM   2731  N   ASP D   4      21.529 -41.524  11.008  1.00 22.91           N  
ATOM   2732  CA  ASP D   4      22.667 -41.083  10.218  1.00 21.06           C  
ATOM   2733  C   ASP D   4      22.735 -39.590  10.175  1.00 21.09           C  
ATOM   2734  O   ASP D   4      23.534 -39.046   9.414  1.00 19.97           O  
ATOM   2735  CB  ASP D   4      22.607 -41.665   8.783  1.00 19.77           C  
ATOM   2736  CG  ASP D   4      21.564 -40.972   7.912  1.00 18.86           C  
ATOM   2737  OD1 ASP D   4      21.678 -40.982   6.642  1.00 16.60           O  
ATOM   2738  OD2 ASP D   4      20.602 -40.410   8.498  1.00 17.29           O  
HETATM 2739  N   DAB D   5      21.902 -38.921  10.957  1.00 20.64           N  
HETATM 2740  CA  DAB D   5      21.815 -37.485  10.932  1.00 23.22           C  
HETATM 2741  C   DAB D   5      21.694 -37.085  12.354  1.00 25.76           C  
HETATM 2742  O   DAB D   5      20.789 -37.453  13.084  1.00 29.21           O  
HETATM 2743  CB  DAB D   5      20.742 -37.210   9.898  1.00 25.21           C  
HETATM 2744  CG  DAB D   5      19.337 -36.876  10.342  1.00 26.51           C  
HETATM 2745  ND  DAB D   5      18.608 -37.954  10.993  1.00 27.03           N  
ATOM   2746  N   LEU D   6      22.733 -36.395  12.783  1.00 24.56           N  
ATOM   2747  CA  LEU D   6      22.865 -36.070  14.157  1.00 26.26           C  
ATOM   2748  C   LEU D   6      22.983 -34.622  14.572  1.00 26.65           C  
ATOM   2749  O   LEU D   6      23.345 -33.769  13.765  1.00 24.01           O  
ATOM   2750  CB  LEU D   6      24.214 -36.747  14.400  1.00 26.98           C  
ATOM   2751  CG  LEU D   6      24.331 -38.092  15.099  1.00 29.74           C  
ATOM   2752  CD1 LEU D   6      23.183 -39.071  14.928  1.00 30.57           C  
ATOM   2753  CD2 LEU D   6      25.634 -38.782  14.677  1.00 30.76           C  
HETATM 2754  C7  EME D   7      22.327 -35.341  16.887  1.00 27.72           C  
HETATM 2755  N   EME D   7      22.717 -34.361  15.871  1.00 28.58           N  
HETATM 2756  CA  EME D   7      22.849 -32.975  16.321  1.00 33.25           C  
HETATM 2757  C   EME D   7      24.140 -32.793  17.109  1.00 33.09           C  
HETATM 2758  O   EME D   7      24.493 -33.631  17.920  1.00 32.10           O  
HETATM 2759  CB  EME D   7      21.602 -32.488  17.123  1.00 36.13           C  
HETATM 2760  CG  EME D   7      20.476 -32.052  16.171  1.00 39.54           C  
HETATM 2761  CD  EME D   7      19.145 -31.669  16.828  1.00 43.10           C  
HETATM 2762  OE2 EME D   7      18.609 -30.601  16.456  1.00 49.52           O  
HETATM 2763  OE1 EME D   7      18.582 -32.409  17.664  1.00 40.51           O  
HETATM 2764  C   EOE D   8      27.059 -31.136  19.793  1.00 37.69           C  
HETATM 2765  CA  EOE D   8      25.737 -31.150  19.067  1.00 34.05           C  
HETATM 2766  CB  EOE D   8      26.087 -31.442  17.605  1.00 33.86           C  
HETATM 2767  C05 EOE D   8      26.702 -30.226  16.912  1.00 34.19           C  
HETATM 2768  C06 EOE D   8      25.835 -29.896  15.721  1.00 34.22           C  
HETATM 2769  C07 EOE D   8      24.532 -30.645  15.919  1.00 31.72           C  
HETATM 2770  N   EOE D   8      24.850 -31.689  16.878  1.00 31.75           N  
HETATM 2771  O   EOE D   8      27.541 -32.112  20.357  1.00 34.38           O  
HETATM 2772  N   NH2 D   9      27.729 -29.996  19.752  1.00 37.16           N  
TER    2773      NH2 D   9                                                      
HETATM 2774 ZN    ZN A 201      55.592 -53.086  23.712  1.00  7.81          ZN  
HETATM 2775 ZN    ZN A 202      44.757 -52.982  15.812  1.00  8.66          ZN  
HETATM 2776 CA    CA A 203      44.467 -46.216  24.936  1.00  7.39          CA  
HETATM 2777 CA    CA A 204      50.937 -56.826   7.128  1.00 21.90          CA  
HETATM 2778 CA    CA A 205      43.882 -38.383  19.479  1.00 23.47          CA  
HETATM 2779  C1  B3P A 206      41.746 -62.340  20.024  1.00 48.56           C  
HETATM 2780  C2  B3P A 206      41.278 -61.754  18.739  1.00 47.08           C  
HETATM 2781  C3  B3P A 206      40.676 -62.350  21.058  1.00 50.95           C  
HETATM 2782  N1  B3P A 206      40.482 -60.990  21.554  1.00 56.66           N  
HETATM 2783  C4  B3P A 206      40.973 -60.654  22.916  1.00 57.80           C  
HETATM 2784  C5  B3P A 206      40.773 -59.141  23.101  1.00 56.71           C  
HETATM 2785  C6  B3P A 206      40.175 -61.442  23.963  1.00 55.82           C  
HETATM 2786  C7  B3P A 206      42.463 -60.999  23.039  1.00 61.26           C  
HETATM 2787  N2  B3P A 206      40.643 -62.788  17.922  1.00 47.31           N  
HETATM 2788  C8  B3P A 206      41.157 -62.990  16.541  1.00 48.62           C  
HETATM 2789  C9  B3P A 206      40.243 -64.022  15.872  1.00 47.66           C  
HETATM 2790  C10 B3P A 206      42.605 -63.498  16.570  1.00 45.05           C  
HETATM 2791  C11 B3P A 206      41.090 -61.675  15.753  1.00 48.10           C  
HETATM 2792  O1  B3P A 206      38.967 -63.456  15.609  1.00 44.71           O  
HETATM 2793  O2  B3P A 206      42.818 -64.411  17.636  1.00 46.91           O  
HETATM 2794  O3  B3P A 206      41.314 -61.855  14.357  1.00 44.11           O  
HETATM 2795  O4  B3P A 206      39.398 -58.812  23.211  1.00 53.35           O  
HETATM 2796  O5  B3P A 206      40.480 -61.017  25.281  1.00 52.93           O  
HETATM 2797  O6  B3P A 206      43.053 -60.409  24.187  1.00 58.80           O  
HETATM 2798 CA    CA A 207      36.415 -47.992  16.804  1.00 26.39          CA  
HETATM 2799 CL    CL A 208      37.892 -46.771  14.908  1.00  9.85          CL  
HETATM 2800 ZN    ZN B 201      20.313 -39.661   5.971  1.00 21.44          ZN  
HETATM 2801 ZN    ZN B 202      30.906 -40.530  14.176  1.00 15.01          ZN  
HETATM 2802 CA    CA B 203      27.643 -50.551   9.300  1.00 12.99          CA  
HETATM 2803 CA    CA B 204      32.960 -29.387  12.553  1.00 24.67          CA  
HETATM 2804 CA    CA B 205      36.281 -50.163   4.542  1.00 57.97          CA  
HETATM 2805 CL    CL B 206      25.517 -53.711  10.715  1.00 14.43          CL  
HETATM 2806 CL    CL B 207      33.594 -50.559  20.512  1.00 27.07          CL  
HETATM 2807  O   HOH A 301      46.229 -63.318  20.985  1.00 30.10           O  
HETATM 2808  O   HOH A 302      69.328 -43.667  14.056  1.00 14.65           O  
HETATM 2809  O   HOH A 303      64.338 -46.028   7.334  1.00 21.05           O  
HETATM 2810  O   HOH A 304      68.771 -45.672   7.868  1.00 29.52           O  
HETATM 2811  O   HOH A 305      76.353 -50.837  18.966  1.00 34.87           O  
HETATM 2812  O   HOH A 306      69.600 -32.312  23.026  1.00 14.91           O  
HETATM 2813  O   HOH A 307      56.123 -59.209  26.089  1.00 27.00           O  
HETATM 2814  O   HOH A 308      51.164 -36.180   4.243  1.00 29.61           O  
HETATM 2815  O   HOH A 309      54.950 -66.178  17.438  1.00 28.98           O  
HETATM 2816  O   HOH A 310      72.227 -45.936  19.458  1.00 20.85           O  
HETATM 2817  O   HOH A 311      45.229 -39.246  30.698  1.00 10.92           O  
HETATM 2818  O   HOH A 312      43.704 -38.553  25.929  1.00 31.24           O  
HETATM 2819  O   HOH A 313      47.469 -36.123  10.717  1.00 16.27           O  
HETATM 2820  O   HOH A 314      57.880 -56.167   0.638  1.00 20.76           O  
HETATM 2821  O   HOH A 315      61.138 -66.771  20.985  1.00 30.52           O  
HETATM 2822  O   HOH A 316      43.437 -59.747  14.416  1.00 17.61           O  
HETATM 2823  O   HOH A 317      49.470 -41.528   3.631  1.00 27.91           O  
HETATM 2824  O   HOH A 318      49.947 -56.288   5.151  1.00 16.48           O  
HETATM 2825  O   HOH A 319      69.045 -58.902   6.716  1.00 25.27           O  
HETATM 2826  O   HOH A 320      61.715 -42.895  25.318  1.00  8.08           O  
HETATM 2827  O   HOH A 321      49.326 -32.361  18.987  1.00  4.79           O  
HETATM 2828  O   HOH A 322      78.578 -53.953   8.690  1.00 39.79           O  
HETATM 2829  O   HOH A 323      49.596 -29.685   6.383  1.00 12.30           O  
HETATM 2830  O   HOH A 324      41.730 -40.695  13.627  1.00 14.78           O  
HETATM 2831  O   HOH A 325      49.949 -60.957   3.518  1.00 27.68           O  
HETATM 2832  O   HOH A 326      45.633 -53.948   9.722  1.00 32.22           O  
HETATM 2833  O   HOH A 327      72.057 -48.703   5.189  1.00 27.05           O  
HETATM 2834  O   HOH A 328      54.333 -35.748   3.836  1.00 19.58           O  
HETATM 2835  O   HOH A 329      60.173 -60.332  26.637  1.00 27.42           O  
HETATM 2836  O   HOH A 330      64.416 -55.594  34.492  1.00 10.81           O  
HETATM 2837  O   HOH A 331      47.023 -56.221   6.507  1.00 18.91           O  
HETATM 2838  O   HOH A 332      54.337 -54.155  -0.571  1.00 12.93           O  
HETATM 2839  O   HOH A 333      71.823 -48.836   7.504  1.00 12.20           O  
HETATM 2840  O   HOH A 334      54.852 -37.446  26.023  1.00  5.52           O  
HETATM 2841  O   HOH A 335      65.581 -54.419  23.158  1.00 11.94           O  
HETATM 2842  O   HOH A 336      73.117 -59.189  17.528  1.00 24.07           O  
HETATM 2843  O   HOH A 337      52.305 -58.726   6.111  1.00 16.39           O  
HETATM 2844  O   HOH A 338      60.417 -56.030  30.666  1.00 20.26           O  
HETATM 2845  O   HOH A 339      46.273 -35.862  26.786  1.00 11.74           O  
HETATM 2846  O   HOH A 340      40.343 -39.327  24.432  1.00 18.87           O  
HETATM 2847  O   HOH A 341      40.306 -46.100  22.131  1.00  3.61           O  
HETATM 2848  O   HOH A 342      69.128 -44.386  18.024  1.00 21.08           O  
HETATM 2849  O   HOH A 343      67.444 -62.052   8.448  1.00 35.70           O  
HETATM 2850  O   HOH A 344      42.189 -37.044  18.137  1.00 18.20           O  
HETATM 2851  O   HOH A 345      71.712 -56.600  26.172  1.00 20.82           O  
HETATM 2852  O   HOH A 346      73.012 -45.909   3.593  1.00 30.36           O  
HETATM 2853  O   HOH A 347      57.845 -35.762  13.023  1.00  7.63           O  
HETATM 2854  O   HOH A 348      53.631 -58.957   3.785  1.00 12.14           O  
HETATM 2855  O   HOH A 349      56.652 -41.650   6.206  1.00 12.29           O  
HETATM 2856  O   HOH A 350      41.138 -44.826  30.355  1.00 21.13           O  
HETATM 2857  O   HOH A 351      59.330 -37.313  20.581  1.00  5.52           O  
HETATM 2858  O   HOH A 352      63.032 -64.823  23.000  1.00 24.59           O  
HETATM 2859  O   HOH A 353      61.371 -31.548  24.710  1.00 14.71           O  
HETATM 2860  O   HOH A 354      65.117 -41.194  13.681  1.00 11.88           O  
HETATM 2861  O   HOH A 355      60.215 -36.462  17.984  1.00  2.11           O  
HETATM 2862  O   HOH A 356      36.799 -55.531  13.463  1.00  9.52           O  
HETATM 2863  O   HOH A 357      57.198 -61.263   2.716  1.00 38.50           O  
HETATM 2864  O   HOH A 358      55.031 -63.029  22.419  1.00 26.76           O  
HETATM 2865  O   HOH A 359      38.931 -52.299  25.295  1.00 18.17           O  
HETATM 2866  O   HOH A 360      42.639 -33.023  17.331  1.00 30.43           O  
HETATM 2867  O   HOH A 361      61.805 -37.530  21.425  1.00 13.27           O  
HETATM 2868  O   HOH A 362      69.250 -45.784  15.658  1.00  9.88           O  
HETATM 2869  O   HOH A 363      40.656 -44.471  11.245  1.00  2.81           O  
HETATM 2870  O   HOH A 364      44.659 -44.370   2.456  1.00 25.26           O  
HETATM 2871  O   HOH A 365      54.543 -51.854  26.036  1.00  7.96           O  
HETATM 2872  O   HOH A 366      42.332 -48.230  12.627  1.00 29.62           O  
HETATM 2873  O   HOH A 367      60.267 -62.831  16.710  1.00 12.46           O  
HETATM 2874  O   HOH A 368      46.077 -54.804  21.904  1.00 12.93           O  
HETATM 2875  O   HOH A 369      63.909 -56.728  22.778  1.00 14.17           O  
HETATM 2876  O   HOH A 370      43.429 -49.643  -2.444  1.00 32.13           O  
HETATM 2877  O   HOH A 371      65.540 -29.724  28.952  1.00 33.25           O  
HETATM 2878  O   HOH A 372      50.111 -41.778  31.323  1.00  9.06           O  
HETATM 2879  O   HOH A 373      73.588 -46.957  22.234  1.00 25.03           O  
HETATM 2880  O   HOH A 374      53.155 -29.551  11.604  1.00 24.32           O  
HETATM 2881  O   HOH A 375      63.777 -47.364  28.375  1.00  7.48           O  
HETATM 2882  O   HOH A 376      50.783 -46.878  28.408  1.00  9.48           O  
HETATM 2883  O   HOH A 377      49.019 -45.932  30.204  0.50 29.18           O  
HETATM 2884  O   HOH A 378      54.901 -37.234  28.966  1.00 15.03           O  
HETATM 2885  O   HOH A 379      70.508 -53.299   2.654  1.00 28.59           O  
HETATM 2886  O   HOH A 380      51.519 -27.628   8.742  1.00 25.47           O  
HETATM 2887  O   HOH A 381      40.167 -38.224  20.993  1.00 21.19           O  
HETATM 2888  O   HOH A 382      51.364 -44.179   2.604  1.00 12.79           O  
HETATM 2889  O   HOH A 383      45.717 -40.195  27.166  1.00 10.68           O  
HETATM 2890  O   HOH A 384      71.323 -58.536   4.464  1.00 35.40           O  
HETATM 2891  O   HOH A 385      71.508 -51.367  26.578  1.00 23.20           O  
HETATM 2892  O   HOH A 386      36.498 -43.274  24.452  1.00 23.92           O  
HETATM 2893  O   HOH A 387      40.334 -53.711  17.159  1.00  7.63           O  
HETATM 2894  O   HOH A 388      43.068 -47.210  29.292  1.00 21.44           O  
HETATM 2895  O   HOH A 389      73.045 -48.959  25.681  1.00 21.56           O  
HETATM 2896  O   HOH A 390      46.801 -38.368  25.685  1.00 18.18           O  
HETATM 2897  O   HOH A 391      69.734 -49.741   6.112  1.00 15.78           O  
HETATM 2898  O   HOH A 392      43.337 -55.420  22.763  1.00 17.85           O  
HETATM 2899  O   HOH A 393      65.528 -57.726   0.343  1.00 30.22           O  
HETATM 2900  O   HOH A 394      36.319 -56.010  20.143  1.00 20.07           O  
HETATM 2901  O   HOH A 395      53.296 -49.850  28.876  1.00  7.86           O  
HETATM 2902  O   HOH A 396      64.581 -47.096   5.110  1.00 28.39           O  
HETATM 2903  O   HOH A 397      46.877 -32.125  19.209  1.00 35.76           O  
HETATM 2904  O   HOH A 398      47.149 -44.688   1.861  1.00 18.80           O  
HETATM 2905  O   HOH A 399      54.314 -56.919   0.418  1.00 26.28           O  
HETATM 2906  O   HOH A 400      58.938 -62.307   4.864  1.00 30.58           O  
HETATM 2907  O   HOH A 401      41.291 -53.446  25.353  1.00 23.46           O  
HETATM 2908  O   HOH A 402      65.362 -37.545  20.321  1.00 21.17           O  
HETATM 2909  O   HOH A 403      66.820 -46.964  23.890  1.00 25.43           O  
HETATM 2910  O   HOH A 404      65.995 -58.468  28.346  1.00 31.66           O  
HETATM 2911  O   HOH A 405      71.419 -51.914  31.129  1.00 25.43           O  
HETATM 2912  O   HOH A 406      44.642 -37.062  29.059  1.00 15.00           O  
HETATM 2913  O   HOH A 407      64.303 -36.577  28.460  1.00 35.88           O  
HETATM 2914  O   HOH A 408      75.727 -58.385   9.949  1.00 32.11           O  
HETATM 2915  O   HOH A 409      61.734 -56.311  -0.362  1.00 41.57           O  
HETATM 2916  O   HOH A 410      56.619 -34.996   5.382  1.00 12.41           O  
HETATM 2917  O   HOH A 411      39.855 -36.189  18.156  1.00 35.66           O  
HETATM 2918  O   HOH A 412      59.820 -44.132   1.313  1.00 23.93           O  
HETATM 2919  O   HOH A 413      46.522 -32.197  27.352  1.00 21.62           O  
HETATM 2920  O   HOH A 414      38.799 -42.835  27.939  1.00 20.03           O  
HETATM 2921  O   HOH A 415      48.247 -29.777  15.396  1.00 33.97           O  
HETATM 2922  O   HOH A 416      41.028 -42.987  13.809  1.00 33.11           O  
HETATM 2923  O   HOH A 417      41.582 -43.977   8.589  1.00 25.41           O  
HETATM 2924  O   HOH A 418      68.222 -41.987  25.487  1.00 31.43           O  
HETATM 2925  O   HOH A 419      56.984 -40.218   3.875  1.00 19.98           O  
HETATM 2926  O   HOH A 420      42.037 -57.645  10.372  1.00 21.90           O  
HETATM 2927  O   HOH A 421      64.482 -38.777  15.309  1.00  6.66           O  
HETATM 2928  O   HOH A 422      37.286 -37.096  18.085  1.00 32.43           O  
HETATM 2929  O   HOH A 423      41.978 -35.039  20.409  1.00 37.64           O  
HETATM 2930  O   HOH A 424      42.681 -37.241  21.201  1.00 25.69           O  
HETATM 2931  O   HOH A 425      75.338 -50.990  12.486  1.00 19.20           O  
HETATM 2932  O   HOH A 426      63.173 -40.821  29.810  1.00 30.28           O  
HETATM 2933  O   HOH A 427      75.237 -48.191  12.746  1.00 32.34           O  
HETATM 2934  O   HOH A 428      38.478 -43.648  15.480  1.00 16.58           O  
HETATM 2935  O   HOH A 429      51.711 -30.506  13.729  1.00  4.81           O  
HETATM 2936  O   HOH A 430      38.796 -38.201  14.918  1.00 20.13           O  
HETATM 2937  O   HOH A 431      67.021 -37.449  27.304  1.00 33.42           O  
HETATM 2938  O   HOH A 432      45.761 -58.485   6.190  1.00 36.99           O  
HETATM 2939  O   HOH A 433      57.159 -57.104  29.405  1.00 26.65           O  
HETATM 2940  O   HOH A 434      43.244 -55.009  10.787  1.00 25.10           O  
HETATM 2941  O   HOH A 435      78.857 -43.628   5.758  1.00 26.40           O  
HETATM 2942  O   HOH A 436      54.796 -55.893  29.291  1.00 23.82           O  
HETATM 2943  O   HOH A 437      67.520 -41.745  14.247  1.00 19.15           O  
HETATM 2944  O   HOH A 438      52.473 -65.537   9.880  1.00 29.94           O  
HETATM 2945  O   HOH A 439      36.863 -61.234  20.046  1.00 19.47           O  
HETATM 2946  O   HOH A 440      66.519 -37.056  12.502  1.00 22.84           O  
HETATM 2947  O   HOH A 441      44.810 -52.366   7.551  1.00 16.19           O  
HETATM 2948  O   HOH A 442      70.899 -51.858  33.615  1.00 17.98           O  
HETATM 2949  O   HOH A 443      57.854 -59.705  28.487  1.00 36.48           O  
HETATM 2950  O   HOH A 444      46.845 -30.214  26.030  1.00 19.68           O  
HETATM 2951  O   HOH A 445      73.918 -45.893  24.546  1.00 32.27           O  
HETATM 2952  O   HOH B 301      30.209 -45.820  22.234  1.00 26.06           O  
HETATM 2953  O   HOH B 302      16.126 -41.341  -4.005  1.00 44.18           O  
HETATM 2954  O   HOH B 303      40.327 -32.300  15.629  1.00 35.70           O  
HETATM 2955  O   HOH B 304      45.498 -34.236  -1.836  1.00 18.36           O  
HETATM 2956  O   HOH B 305      14.843 -37.721   9.230  1.00 41.14           O  
HETATM 2957  O   HOH B 306      16.917 -44.497  -2.299  1.00 36.51           O  
HETATM 2958  O   HOH B 307      27.336 -54.881   2.486  1.00 27.83           O  
HETATM 2959  O   HOH B 308      35.182 -29.110  12.930  1.00 18.49           O  
HETATM 2960  O   HOH B 309      35.801 -22.534   0.708  1.00 26.27           O  
HETATM 2961  O   HOH B 310      32.204 -27.070  12.833  1.00 21.32           O  
HETATM 2962  O   HOH B 311      33.579 -24.395  12.039  1.00 22.80           O  
HETATM 2963  O   HOH B 312      40.282 -45.966   8.240  1.00 30.18           O  
HETATM 2964  O   HOH B 313      36.855 -50.999  -3.228  1.00 29.45           O  
HETATM 2965  O   HOH B 314      21.832 -49.610   5.430  1.00 18.50           O  
HETATM 2966  O   HOH B 315      18.822 -46.215   5.198  1.00 20.32           O  
HETATM 2967  O   HOH B 316      34.710 -35.676  13.916  1.00 16.80           O  
HETATM 2968  O   HOH B 317      44.401 -37.126  -3.898  1.00 29.33           O  
HETATM 2969  O   HOH B 318      33.818 -54.904  13.106  1.00 24.59           O  
HETATM 2970  O   HOH B 319      24.951 -42.587  14.294  1.00 21.08           O  
HETATM 2971  O   HOH B 320      26.503 -50.443  -4.628  1.00 19.48           O  
HETATM 2972  O   HOH B 321      44.620 -30.193  -2.584  1.00 32.60           O  
HETATM 2973  O   HOH B 322      30.043 -47.561 -13.359  1.00 44.29           O  
HETATM 2974  O   HOH B 323      46.722 -30.704  13.813  1.00 32.98           O  
HETATM 2975  O   HOH B 324      42.475 -32.959   3.980  1.00 12.25           O  
HETATM 2976  O   HOH B 325      33.801 -41.848  22.850  1.00 26.48           O  
HETATM 2977  O   HOH B 326      31.671 -50.679  12.545  1.00 11.23           O  
HETATM 2978  O   HOH B 327      19.000 -27.509   9.210  1.00 31.06           O  
HETATM 2979  O   HOH B 328      43.816 -35.440   3.683  1.00 21.34           O  
HETATM 2980  O   HOH B 329      31.621 -30.252  19.377  1.00 29.87           O  
HETATM 2981  O   HOH B 330      16.448 -34.080  13.064  1.00 37.90           O  
HETATM 2982  O   HOH B 331      35.604 -31.442  14.814  1.00 31.03           O  
HETATM 2983  O   HOH B 332      36.483 -40.941  -7.071  1.00 24.62           O  
HETATM 2984  O   HOH B 333      44.903 -36.494   6.512  1.00 21.55           O  
HETATM 2985  O   HOH B 334      46.015 -27.104   4.807  1.00 13.26           O  
HETATM 2986  O   HOH B 335      38.901 -33.834  -1.927  1.00 23.62           O  
HETATM 2987  O   HOH B 336      31.531 -55.107   4.548  1.00 20.05           O  
HETATM 2988  O   HOH B 337      50.467 -27.943  13.039  1.00 26.69           O  
HETATM 2989  O   HOH B 338      31.463 -43.483  17.918  1.00 13.26           O  
HETATM 2990  O   HOH B 339      36.482 -29.756  -3.073  1.00 35.01           O  
HETATM 2991  O   HOH B 340      44.701 -33.602   6.675  1.00 23.20           O  
HETATM 2992  O   HOH B 341      41.718 -37.007  -6.213  1.00 22.02           O  
HETATM 2993  O   HOH B 342      29.882 -34.283  -8.663  1.00 21.56           O  
HETATM 2994  O   HOH B 343      29.191 -36.446  19.623  1.00 22.11           O  
HETATM 2995  O   HOH B 344      23.598 -27.163  15.413  1.00 30.53           O  
HETATM 2996  O   HOH B 345      26.185 -59.662   6.021  1.00 30.49           O  
HETATM 2997  O   HOH B 346      18.609 -37.820  -6.729  1.00 37.10           O  
HETATM 2998  O   HOH B 347      24.510 -42.881  20.942  1.00 29.30           O  
HETATM 2999  O   HOH B 348      29.459 -53.363   3.193  1.00 15.79           O  
HETATM 3000  O   HOH B 349      24.332 -58.116   6.751  1.00 32.40           O  
HETATM 3001  O   HOH B 350      42.399 -44.807   0.747  1.00 30.65           O  
HETATM 3002  O   HOH B 351      41.925 -42.011  10.613  1.00 13.09           O  
HETATM 3003  O   HOH B 352      25.188 -44.555  16.427  1.00 22.77           O  
HETATM 3004  O   HOH B 353      33.001 -26.029  -4.102  1.00 31.45           O  
HETATM 3005  O   HOH B 354      40.126 -27.560  -2.243  1.00 22.89           O  
HETATM 3006  O   HOH B 355      42.559 -24.784  13.080  1.00 28.08           O  
HETATM 3007  O   HOH B 356      26.537 -50.257  17.566  1.00 16.08           O  
HETATM 3008  O   HOH B 357      29.584 -48.164  -5.965  1.00 18.79           O  
HETATM 3009  O   HOH B 358      28.992 -44.293  -7.767  1.00 11.53           O  
HETATM 3010  O   HOH B 359      23.178 -33.677 -10.129  1.00 30.69           O  
HETATM 3011  O   HOH B 360      40.528 -46.990  -5.941  1.00 25.07           O  
HETATM 3012  O   HOH B 361      26.656 -55.432  -2.047  1.00 32.10           O  
HETATM 3013  O   HOH B 362      18.667 -40.430  -5.962  1.00 31.67           O  
HETATM 3014  O   HOH B 363      45.922 -35.327   8.705  1.00 22.51           O  
HETATM 3015  O   HOH B 364      37.135 -37.659  20.216  1.00 29.96           O  
HETATM 3016  O   HOH B 365      21.796 -52.048  11.867  1.00 23.27           O  
HETATM 3017  O   HOH B 366      38.124 -33.218  15.182  1.00 23.78           O  
HETATM 3018  O   HOH B 367      41.243 -33.210  -3.549  1.00 21.26           O  
HETATM 3019  O   HOH B 368      20.681 -48.598   3.029  1.00 26.11           O  
HETATM 3020  O   HOH B 369      40.177 -34.829  -5.485  1.00 24.24           O  
HETATM 3021  O   HOH B 370      32.438 -39.611  23.218  1.00 31.61           O  
HETATM 3022  O   HOH B 371      21.400 -54.482   3.421  1.00 37.95           O  
HETATM 3023  O   HOH B 372      48.117 -40.351  -3.265  1.00 25.93           O  
HETATM 3024  O   HOH B 373      34.366 -36.679  16.361  1.00 18.79           O  
HETATM 3025  O   HOH B 374      34.278 -30.953  19.806  1.00 34.85           O  
HETATM 3026  O   HOH B 375      46.696 -38.379  -3.084  1.00 23.22           O  
HETATM 3027  O   HOH B 376      46.221 -36.613   4.371  1.00 19.38           O  
HETATM 3028  O   HOH B 377      36.024 -28.125  18.538  1.00 43.76           O  
HETATM 3029  O   HOH B 378      37.965 -35.799  13.447  1.00 25.03           O  
HETATM 3030  O   HOH C 101      46.186 -63.117  16.193  1.00 33.62           O  
HETATM 3031  O   HOH C 102      53.091 -63.946  21.642  1.00 36.46           O  
HETATM 3032  O   HOH C 103      49.331 -67.190  11.807  1.00 40.91           O  
HETATM 3033  O   HOH C 104      64.455 -45.584  26.024  1.00 28.39           O  
HETATM 3034  O   HOH C 105      53.363 -54.011  27.571  1.00 11.96           O  
HETATM 3035  O   HOH C 106      51.257 -59.235  24.440  1.00 42.79           O  
HETATM 3036  O   HOH C 107      53.468 -51.123  20.766  1.00 11.02           O  
HETATM 3037  O   HOH C 108      52.966 -57.650  26.128  1.00 16.09           O  
HETATM 3038  O   HOH C 109      52.684 -68.687  20.137  1.00 29.74           O  
HETATM 3039  O   HOH C 110      46.474 -55.069  27.785  1.00 22.41           O  
HETATM 3040  O   HOH C 111      44.173 -61.962  10.628  1.00 24.67           O  
HETATM 3041  O   HOH C 112      51.562 -66.318  14.621  1.00 38.13           O  
HETATM 3042  O   HOH C 113      50.352 -58.257  29.003  1.00 25.95           O  
HETATM 3043  O   HOH C 114      49.997 -59.715  26.759  1.00 35.86           O  
HETATM 3044  O   HOH D 101      19.694 -42.169   5.718  1.00 22.63           O  
HETATM 3045  O   HOH D 102      18.046 -42.904   8.128  1.00 32.88           O  
HETATM 3046  O   HOH D 103      20.847 -45.884  13.700  1.00 30.72           O  
HETATM 3047  O   HOH D 104      24.326 -40.094   6.321  1.00 28.09           O  
HETATM 3048  O   HOH D 105      20.727 -38.442  18.886  1.00 33.04           O  
CONECT  213 2778                                                                
CONECT  482 2777                                                                
CONECT  537 2798                                                                
CONECT  562 2798                                                                
CONECT  577 2775                                                                
CONECT  589 2775                                                                
CONECT  630 2776                                                                
CONECT  635 2776                                                                
CONECT  648 2776                                                                
CONECT  660 2776                                                                
CONECT  687 2775                                                                
CONECT  730 2777                                                                
CONECT  741 2777                                                                
CONECT  752 2777                                                                
CONECT  766 2775                                                                
CONECT  788 2776                                                                
CONECT  792 2778                                                                
CONECT  795 2778                                                                
CONECT  808 2778                                                                
CONECT  813 2776                                                                
CONECT  950 2774                                                                
CONECT  980 2774                                                                
CONECT 1024 2774                                                                
CONECT 1511 2804                                                                
CONECT 1527 2804                                                                
CONECT 1796 2803                                                                
CONECT 1851 2798                                                                
CONECT 1876 2798                                                                
CONECT 1891 2801                                                                
CONECT 1903 2801                                                                
CONECT 1944 2802                                                                
CONECT 1949 2802                                                                
CONECT 1962 2802                                                                
CONECT 1974 2802                                                                
CONECT 2001 2801                                                                
CONECT 2044 2803                                                                
CONECT 2055 2803                                                                
CONECT 2066 2803                                                                
CONECT 2080 2801                                                                
CONECT 2102 2802                                                                
CONECT 2106 2804                                                                
CONECT 2109 2804                                                                
CONECT 2122 2804                                                                
CONECT 2127 2802                                                                
CONECT 2264 2800                                                                
CONECT 2294 2800                                                                
CONECT 2338 2800                                                                
CONECT 2620 2628 2630                                                           
CONECT 2621 2627 2634                                                           
CONECT 2622 2628 2636 2637                                                      
CONECT 2623 2626 2629 2630                                                      
CONECT 2624 2628 2629                                                           
CONECT 2625 2631                                                                
CONECT 2626 2623 2635                                                           
CONECT 2627 2621 2635                                                           
CONECT 2628 2620 2622 2624                                                      
CONECT 2629 2623 2624                                                           
CONECT 2630 2620 2623                                                           
CONECT 2631 2625 2634 2644                                                      
CONECT 2632 2633 2635                                                           
CONECT 2633 2632 2634                                                           
CONECT 2634 2621 2631 2633                                                      
CONECT 2635 2626 2627 2632                                                      
CONECT 2636 2622                                                                
CONECT 2637 2622                                                                
CONECT 2638 2639 2642                                                           
CONECT 2639 2638 2640                                                           
CONECT 2640 2639 2641                                                           
CONECT 2641 2640 2644                                                           
CONECT 2642 2638 2643 2645                                                      
CONECT 2643 2642                                                                
CONECT 2644 2631 2641                                                           
CONECT 2645 2642                                                                
CONECT 2656 2662                                                                
CONECT 2660 2774                                                                
CONECT 2661 2774                                                                
CONECT 2662 2656 2663                                                           
CONECT 2663 2662 2664 2666                                                      
CONECT 2664 2663 2665 2669                                                      
CONECT 2665 2664                                                                
CONECT 2666 2663 2667                                                           
CONECT 2667 2666 2668                                                           
CONECT 2668 2667                                                                
CONECT 2669 2664                                                                
CONECT 2671 2678                                                                
CONECT 2677 2678                                                                
CONECT 2678 2671 2677 2679                                                      
CONECT 2679 2678 2680 2682                                                      
CONECT 2680 2679 2681 2693                                                      
CONECT 2681 2680                                                                
CONECT 2682 2679 2683                                                           
CONECT 2683 2682 2684                                                           
CONECT 2684 2683 2685 2686                                                      
CONECT 2685 2684                                                                
CONECT 2686 2684                                                                
CONECT 2687 2688 2694 2695                                                      
CONECT 2688 2687 2689                                                           
CONECT 2689 2688 2690 2693                                                      
CONECT 2690 2689 2691                                                           
CONECT 2691 2690 2692                                                           
CONECT 2692 2691 2693                                                           
CONECT 2693 2680 2689 2692                                                      
CONECT 2694 2687                                                                
CONECT 2695 2687                                                                
CONECT 2697 2705 2707                                                           
CONECT 2698 2704 2711                                                           
CONECT 2699 2705 2713 2714                                                      
CONECT 2700 2703 2706 2707                                                      
CONECT 2701 2705 2706                                                           
CONECT 2702 2708                                                                
CONECT 2703 2700 2712                                                           
CONECT 2704 2698 2712                                                           
CONECT 2705 2697 2699 2701                                                      
CONECT 2706 2700 2701                                                           
CONECT 2707 2697 2700                                                           
CONECT 2708 2702 2711 2721                                                      
CONECT 2709 2710 2712                                                           
CONECT 2710 2709 2711                                                           
CONECT 2711 2698 2708 2710                                                      
CONECT 2712 2703 2704 2709                                                      
CONECT 2713 2699                                                                
CONECT 2714 2699                                                                
CONECT 2715 2716 2719                                                           
CONECT 2716 2715 2717                                                           
CONECT 2717 2716 2718                                                           
CONECT 2718 2717 2721                                                           
CONECT 2719 2715 2720 2722                                                      
CONECT 2720 2719                                                                
CONECT 2721 2708 2718                                                           
CONECT 2722 2719                                                                
CONECT 2733 2739                                                                
CONECT 2737 2800                                                                
CONECT 2738 2800                                                                
CONECT 2739 2733 2740                                                           
CONECT 2740 2739 2741 2743                                                      
CONECT 2741 2740 2742 2746                                                      
CONECT 2742 2741                                                                
CONECT 2743 2740 2744                                                           
CONECT 2744 2743 2745                                                           
CONECT 2745 2744                                                                
CONECT 2746 2741                                                                
CONECT 2748 2755                                                                
CONECT 2754 2755                                                                
CONECT 2755 2748 2754 2756                                                      
CONECT 2756 2755 2757 2759                                                      
CONECT 2757 2756 2758 2770                                                      
CONECT 2758 2757                                                                
CONECT 2759 2756 2760                                                           
CONECT 2760 2759 2761                                                           
CONECT 2761 2760 2762 2763                                                      
CONECT 2762 2761                                                                
CONECT 2763 2761                                                                
CONECT 2764 2765 2771 2772                                                      
CONECT 2765 2764 2766                                                           
CONECT 2766 2765 2767 2770                                                      
CONECT 2767 2766 2768                                                           
CONECT 2768 2767 2769                                                           
CONECT 2769 2768 2770                                                           
CONECT 2770 2757 2766 2769                                                      
CONECT 2771 2764                                                                
CONECT 2772 2764                                                                
CONECT 2774  950  980 1024 2660                                                 
CONECT 2774 2661                                                                
CONECT 2775  577  589  687  766                                                 
CONECT 2776  630  635  648  660                                                 
CONECT 2776  788  813                                                           
CONECT 2777  482  730  741  752                                                 
CONECT 2777 2824 2843                                                           
CONECT 2778  213  792  795  808                                                 
CONECT 2778 2850 2930                                                           
CONECT 2779 2780 2781                                                           
CONECT 2780 2779 2787                                                           
CONECT 2781 2779 2782                                                           
CONECT 2782 2781 2783                                                           
CONECT 2783 2782 2784 2785 2786                                                 
CONECT 2784 2783 2795                                                           
CONECT 2785 2783 2796                                                           
CONECT 2786 2783 2797                                                           
CONECT 2787 2780 2788                                                           
CONECT 2788 2787 2789 2790 2791                                                 
CONECT 2789 2788 2792                                                           
CONECT 2790 2788 2793                                                           
CONECT 2791 2788 2794                                                           
CONECT 2792 2789                                                                
CONECT 2793 2790                                                                
CONECT 2794 2791                                                                
CONECT 2795 2784                                                                
CONECT 2796 2785                                                                
CONECT 2797 2786                                                                
CONECT 2798  537  562 1851 1876                                                 
CONECT 2800 2264 2294 2338 2737                                                 
CONECT 2800 2738 3044                                                           
CONECT 2801 1891 1903 2001 2080                                                 
CONECT 2802 1944 1949 1962 1974                                                 
CONECT 2802 2102 2127                                                           
CONECT 2803 1796 2044 2055 2066                                                 
CONECT 2803 2959 2961                                                           
CONECT 2804 1511 1527 2106 2109                                                 
CONECT 2804 2122                                                                
CONECT 2824 2777                                                                
CONECT 2843 2777                                                                
CONECT 2850 2778                                                                
CONECT 2930 2778                                                                
CONECT 2959 2803                                                                
CONECT 2961 2803                                                                
CONECT 3044 2800                                                                
MASTER      501    0   27    6   16    0    0    6 3044    4  206   28          
END                                                                             
