# Supplementary material for: Investigation of the Mechanism of Cinnamaldehyde in Irritable Bowel Syndrome Based via Network Pharmacology, Molecular Docking, and Animal Experiments
Source: Pediatr Discov. 2025 Oct 5:e70017. Online ahead of print. doi: 10.1002/pdi3.70017 (PMC13398650; doi:10.1002/pdi3.70017)
Supplement: Supplementary file 1 — Supporting Information S1 [file PDI3-9999-0-s001.zip › Supplementary Materials/Molecular Docking/MMP2/7xjoQU.pdb]

CRYST1  128.977  128.977   91.027  90.00  90.00 120.00 P 64 2 2      2
ATOM      1  N   ASN A   3      62.932 -61.449  24.509  1.00 34.97           N  
ATOM      2  CA  ASN A   3      63.582 -60.693  23.398  1.00 30.20           C  
ATOM      3  C   ASN A   3      62.957 -60.988  22.010  1.00 24.00           C  
ATOM      4  O   ASN A   3      62.947 -60.006  21.245  1.00 17.49           O  
ATOM      5  CB  ASN A   3      65.119 -60.776  23.403  1.00 36.35           C  
ATOM      6  CG  ASN A   3      65.738 -62.158  23.482  1.00 43.76           C  
ATOM      7  ND2 ASN A   3      64.974 -63.171  23.865  1.00 46.67           N  
ATOM      8  OD1 ASN A   3      66.931 -62.306  23.209  1.00 52.20           O  
ATOM      9  N   PHE A   4      62.454 -62.196  21.663  1.00 18.90           N  
ATOM     10  CA  PHE A   4      61.738 -62.442  20.373  1.00 20.09           C  
ATOM     11  C   PHE A   4      60.356 -63.049  20.619  1.00 18.82           C  
ATOM     12  O   PHE A   4      60.072 -63.451  21.737  1.00 18.55           O  
ATOM     13  CB  PHE A   4      62.565 -63.287  19.394  1.00 20.89           C  
ATOM     14  CG  PHE A   4      63.951 -62.766  19.131  1.00 20.64           C  
ATOM     15  CD1 PHE A   4      64.143 -61.472  18.685  1.00 20.44           C  
ATOM     16  CD2 PHE A   4      65.071 -63.563  19.357  1.00 23.62           C  
ATOM     17  CE1 PHE A   4      65.415 -60.978  18.443  1.00 21.64           C  
ATOM     18  CE2 PHE A   4      66.348 -63.062  19.129  1.00 24.10           C  
ATOM     19  CZ  PHE A   4      66.517 -61.770  18.670  1.00 23.52           C  
ATOM     20  N   PHE A   5      59.489 -63.068  19.607  1.00 19.56           N  
ATOM     21  CA  PHE A   5      58.161 -63.732  19.700  1.00 19.99           C  
ATOM     22  C   PHE A   5      58.385 -65.251  19.696  1.00 22.05           C  
ATOM     23  O   PHE A   5      59.474 -65.718  19.395  1.00 19.83           O  
ATOM     24  CB  PHE A   5      57.222 -63.340  18.549  1.00 20.46           C  
ATOM     25  CG  PHE A   5      56.663 -61.949  18.626  1.00 19.59           C  
ATOM     26  CD1 PHE A   5      57.438 -60.864  18.232  1.00 19.83           C  
ATOM     27  CD2 PHE A   5      55.400 -61.717  19.148  1.00 19.77           C  
ATOM     28  CE1 PHE A   5      56.939 -59.575  18.318  1.00 19.53           C  
ATOM     29  CE2 PHE A   5      54.883 -60.432  19.191  1.00 19.38           C  
ATOM     30  CZ  PHE A   5      55.651 -59.368  18.772  1.00 19.66           C  
ATOM     31  N   PRO A   6      57.388 -66.070  20.094  1.00 23.49           N  
ATOM     32  CA  PRO A   6      57.509 -67.524  19.994  1.00 25.20           C  
ATOM     33  C   PRO A   6      57.736 -67.969  18.548  1.00 27.88           C  
ATOM     34  O   PRO A   6      56.982 -67.558  17.662  1.00 25.19           O  
ATOM     35  CB  PRO A   6      56.165 -68.040  20.512  1.00 25.81           C  
ATOM     36  CG  PRO A   6      55.686 -66.934  21.436  1.00 24.95           C  
ATOM     37  CD  PRO A   6      56.145 -65.657  20.758  1.00 24.15           C  
ATOM     38  N   ARG A   7      58.785 -68.778  18.362  1.00 30.52           N  
ATOM     39  CA  ARG A   7      59.213 -69.369  17.062  1.00 31.14           C  
ATOM     40  C   ARG A   7      59.881 -68.274  16.224  1.00 29.01           C  
ATOM     41  O   ARG A   7      60.000 -68.457  15.002  1.00 30.87           O  
ATOM     42  CB  ARG A   7      58.025 -70.070  16.388  1.00 33.61           C  
ATOM     43  CG  ARG A   7      57.376 -71.137  17.264  1.00 35.78           C  
ATOM     44  CD  ARG A   7      56.209 -71.884  16.641  1.00 40.70           C  
ATOM     45  NE  ARG A   7      55.203 -70.982  16.090  1.00 47.64           N  
ATOM     46  CZ  ARG A   7      54.302 -70.283  16.796  1.00 53.08           C  
ATOM     47  NH1 ARG A   7      54.249 -70.376  18.116  1.00 55.00           N1+
ATOM     48  NH2 ARG A   7      53.438 -69.497  16.170  1.00 52.47           N  
ATOM     49  N   LYS A   8      60.282 -67.170  16.868  1.00 26.49           N  
ATOM     50  CA  LYS A   8      61.208 -66.153  16.309  1.00 25.82           C  
ATOM     51  C   LYS A   8      60.783 -65.760  14.892  1.00 23.68           C  
ATOM     52  O   LYS A   8      61.568 -65.822  13.931  1.00 20.57           O  
ATOM     53  CB  LYS A   8      62.619 -66.747  16.325  1.00 26.79           C  
ATOM     54  CG  LYS A   8      63.739 -65.733  16.359  1.00 29.60           C  
ATOM     55  CD  LYS A   8      65.089 -66.383  16.172  1.00 32.08           C  
ATOM     56  CE  LYS A   8      66.181 -65.752  17.004  1.00 37.65           C  
ATOM     57  NZ  LYS A   8      67.486 -66.456  16.846  1.00 40.45           N1+
ATOM     58  N   PRO A   9      59.539 -65.291  14.709  1.00 19.24           N  
ATOM     59  CA  PRO A   9      59.142 -64.778  13.410  1.00 19.26           C  
ATOM     60  C   PRO A   9      59.995 -63.549  13.084  1.00 19.46           C  
ATOM     61  O   PRO A   9      60.336 -62.796  13.965  1.00 19.55           O  
ATOM     62  CB  PRO A   9      57.652 -64.461  13.535  1.00 19.43           C  
ATOM     63  CG  PRO A   9      57.395 -64.373  15.024  1.00 19.91           C  
ATOM     64  CD  PRO A   9      58.469 -65.215  15.705  1.00 20.06           C  
ATOM     65  N   LYS A  10      60.351 -63.421  11.806  1.00 19.92           N  
ATOM     66  CA  LYS A  10      61.023 -62.240  11.249  1.00 19.95           C  
ATOM     67  C   LYS A  10      60.696 -62.181   9.764  1.00 19.66           C  
ATOM     68  O   LYS A  10      60.197 -63.178   9.194  1.00 17.04           O  
ATOM     69  CB  LYS A  10      62.535 -62.327  11.442  1.00 23.72           C  
ATOM     70  CG  LYS A  10      63.145 -63.620  10.905  1.00 27.18           C  
ATOM     71  CD  LYS A  10      64.575 -63.445  10.449  1.00 29.10           C  
ATOM     72  CE  LYS A  10      65.388 -64.715  10.539  1.00 32.46           C  
ATOM     73  NZ  LYS A  10      66.834 -64.430  10.346  1.00 36.70           N1+
ATOM     74  N   TRP A  11      60.973 -61.029   9.181  1.00 18.96           N  
ATOM     75  CA  TRP A  11      60.821 -60.761   7.737  1.00 19.93           C  
ATOM     76  C   TRP A  11      61.957 -61.469   6.998  1.00 21.55           C  
ATOM     77  O   TRP A  11      63.108 -61.316   7.417  1.00 18.52           O  
ATOM     78  CB  TRP A  11      60.845 -59.257   7.493  1.00 18.19           C  
ATOM     79  CG  TRP A  11      59.712 -58.555   8.155  1.00 19.23           C  
ATOM     80  CD1 TRP A  11      59.780 -57.750   9.252  1.00 19.39           C  
ATOM     81  CD2 TRP A  11      58.323 -58.604   7.778  1.00 17.98           C  
ATOM     82  CE2 TRP A  11      57.623 -57.789   8.696  1.00 18.29           C  
ATOM     83  CE3 TRP A  11      57.609 -59.260   6.771  1.00 18.08           C  
ATOM     84  NE1 TRP A  11      58.531 -57.291   9.580  1.00 18.71           N  
ATOM     85  CZ2 TRP A  11      56.249 -57.600   8.622  1.00 17.60           C  
ATOM     86  CZ3 TRP A  11      56.257 -59.042   6.668  1.00 18.21           C  
ATOM     87  CH2 TRP A  11      55.582 -58.250   7.607  1.00 18.57           C  
ATOM     88  N   ASP A  12      61.645 -62.150   5.901  1.00 25.25           N  
ATOM     89  CA  ASP A  12      62.656 -62.903   5.118  1.00 29.28           C  
ATOM     90  C   ASP A  12      63.103 -62.028   3.954  1.00 27.20           C  
ATOM     91  O   ASP A  12      63.293 -62.551   2.868  1.00 31.40           O  
ATOM     92  CB  ASP A  12      62.092 -64.266   4.711  1.00 34.42           C  
ATOM     93  CG  ASP A  12      61.715 -65.124   5.915  1.00 43.43           C  
ATOM     94  OD1 ASP A  12      62.649 -65.635   6.614  1.00 46.81           O  
ATOM     95  OD2 ASP A  12      60.484 -65.262   6.180  1.00 54.99           O1-
ATOM     96  N   LYS A  13      63.197 -60.726   4.169  1.00 26.40           N  
ATOM     97  CA  LYS A  13      63.624 -59.766   3.137  1.00 24.88           C  
ATOM     98  C   LYS A  13      64.122 -58.504   3.828  1.00 25.37           C  
ATOM     99  O   LYS A  13      63.795 -58.313   4.996  1.00 25.92           O  
ATOM    100  CB  LYS A  13      62.446 -59.429   2.241  1.00 27.03           C  
ATOM    101  CG  LYS A  13      61.250 -58.841   2.971  1.00 27.50           C  
ATOM    102  CD  LYS A  13      59.981 -59.162   2.239  1.00 26.83           C  
ATOM    103  CE  LYS A  13      58.764 -58.461   2.784  1.00 25.55           C  
ATOM    104  NZ  LYS A  13      57.612 -58.709   1.894  1.00 24.87           N1+
ATOM    105  N   ASN A  14      64.804 -57.636   3.100  1.00 23.46           N  
ATOM    106  CA  ASN A  14      65.357 -56.410   3.696  1.00 24.96           C  
ATOM    107  C   ASN A  14      64.513 -55.190   3.326  1.00 24.42           C  
ATOM    108  O   ASN A  14      64.606 -54.186   4.042  1.00 24.28           O  
ATOM    109  CB  ASN A  14      66.812 -56.260   3.294  1.00 26.62           C  
ATOM    110  CG  ASN A  14      67.734 -57.099   4.149  1.00 27.57           C  
ATOM    111  ND2 ASN A  14      67.249 -57.579   5.283  1.00 29.16           N  
ATOM    112  OD1 ASN A  14      68.905 -57.257   3.808  1.00 30.59           O  
ATOM    113  N   GLN A  15      63.678 -55.269   2.301  1.00 23.11           N  
ATOM    114  CA  GLN A  15      62.745 -54.155   2.014  1.00 23.03           C  
ATOM    115  C   GLN A  15      61.384 -54.481   2.629  1.00 19.66           C  
ATOM    116  O   GLN A  15      60.784 -55.522   2.351  1.00 19.96           O  
ATOM    117  CB  GLN A  15      62.620 -53.817   0.538  1.00 25.69           C  
ATOM    118  CG  GLN A  15      61.268 -53.193   0.211  1.00 28.28           C  
ATOM    119  CD  GLN A  15      61.248 -52.508  -1.130  1.00 29.55           C  
ATOM    120  NE2 GLN A  15      61.468 -53.264  -2.184  1.00 29.80           N  
ATOM    121  OE1 GLN A  15      61.014 -51.315  -1.223  1.00 32.62           O  
ATOM    122  N   ILE A  16      60.927 -53.566   3.458  1.00 17.72           N  
ATOM    123  CA  ILE A  16      59.631 -53.685   4.154  1.00 17.29           C  
ATOM    124  C   ILE A  16      58.819 -52.510   3.656  1.00 15.89           C  
ATOM    125  O   ILE A  16      59.281 -51.392   3.820  1.00 16.25           O  
ATOM    126  CB  ILE A  16      59.836 -53.657   5.675  1.00 17.18           C  
ATOM    127  CG1 ILE A  16      60.965 -54.588   6.128  1.00 18.46           C  
ATOM    128  CG2 ILE A  16      58.532 -53.978   6.364  1.00 17.21           C  
ATOM    129  CD1 ILE A  16      60.644 -56.050   5.984  1.00 19.56           C  
ATOM    130  N   THR A  17      57.692 -52.743   3.015  1.00 14.49           N  
ATOM    131  CA  THR A  17      56.884 -51.606   2.557  1.00 13.25           C  
ATOM    132  C   THR A  17      55.985 -51.244   3.715  1.00 12.10           C  
ATOM    133  O   THR A  17      55.598 -52.134   4.488  1.00 10.90           O  
ATOM    134  CB  THR A  17      56.070 -51.876   1.297  1.00 13.41           C  
ATOM    135  CG2 THR A  17      56.943 -52.089   0.074  1.00 14.64           C  
ATOM    136  OG1 THR A  17      55.308 -53.036   1.604  1.00 13.40           O  
ATOM    137  N   TYR A  18      55.596 -49.988   3.752  1.00 11.95           N  
ATOM    138  CA  TYR A  18      54.531 -49.542   4.667  1.00 11.78           C  
ATOM    139  C   TYR A  18      53.629 -48.536   3.985  1.00 11.74           C  
ATOM    140  O   TYR A  18      54.033 -47.820   3.105  1.00 11.78           O  
ATOM    141  CB  TYR A  18      55.144 -48.958   5.936  1.00 11.42           C  
ATOM    142  CG  TYR A  18      55.806 -47.610   5.775  1.00 10.37           C  
ATOM    143  CD1 TYR A  18      55.120 -46.427   5.983  1.00 10.26           C  
ATOM    144  CD2 TYR A  18      57.147 -47.522   5.471  1.00 10.36           C  
ATOM    145  CE1 TYR A  18      55.761 -45.199   5.861  1.00 10.11           C  
ATOM    146  CE2 TYR A  18      57.805 -46.304   5.381  1.00 10.13           C  
ATOM    147  CZ  TYR A  18      57.120 -45.138   5.609  1.00  9.85           C  
ATOM    148  OH  TYR A  18      57.818 -43.964   5.518  1.00 10.37           O  
ATOM    149  N   ARG A  19      52.420 -48.459   4.506  1.00 12.59           N  
ATOM    150  CA  ARG A  19      51.402 -47.539   3.983  1.00 13.80           C  
ATOM    151  C   ARG A  19      50.662 -46.929   5.163  1.00 12.93           C  
ATOM    152  O   ARG A  19      50.143 -47.667   6.040  1.00 11.05           O  
ATOM    153  CB  ARG A  19      50.479 -48.284   3.020  1.00 14.61           C  
ATOM    154  CG  ARG A  19      49.340 -47.436   2.474  1.00 16.49           C  
ATOM    155  CD  ARG A  19      48.477 -48.234   1.486  1.00 18.06           C  
ATOM    156  NE  ARG A  19      47.276 -47.482   1.182  1.00 18.27           N  
ATOM    157  CZ  ARG A  19      46.138 -48.001   0.749  1.00 17.65           C  
ATOM    158  NH1 ARG A  19      46.037 -49.287   0.480  1.00 17.05           N1+
ATOM    159  NH2 ARG A  19      45.106 -47.213   0.593  1.00 18.82           N  
ATOM    160  N   ILE A  20      50.563 -45.617   5.138  1.00 12.75           N  
ATOM    161  CA  ILE A  20      49.772 -44.896   6.149  1.00 13.19           C  
ATOM    162  C   ILE A  20      48.336 -44.787   5.625  1.00 14.13           C  
ATOM    163  O   ILE A  20      48.103 -43.942   4.736  1.00 13.36           O  
ATOM    164  CB  ILE A  20      50.413 -43.542   6.451  1.00 12.91           C  
ATOM    165  CG1 ILE A  20      51.861 -43.703   6.903  1.00 13.11           C  
ATOM    166  CG2 ILE A  20      49.572 -42.811   7.492  1.00 12.88           C  
ATOM    167  CD1 ILE A  20      52.720 -42.467   6.690  1.00 13.97           C  
ATOM    168  N   ILE A  21      47.423 -45.599   6.151  1.00 12.94           N  
ATOM    169  CA  ILE A  21      46.040 -45.677   5.632  1.00 14.26           C  
ATOM    170  C   ILE A  21      45.341 -44.396   6.009  1.00 15.48           C  
ATOM    171  O   ILE A  21      44.670 -43.841   5.149  1.00 16.85           O  
ATOM    172  CB  ILE A  21      45.279 -46.876   6.203  1.00 15.07           C  
ATOM    173  CG1 ILE A  21      45.915 -48.186   5.779  1.00 16.68           C  
ATOM    174  CG2 ILE A  21      43.815 -46.795   5.810  1.00 15.66           C  
ATOM    175  CD1 ILE A  21      46.019 -48.324   4.278  1.00 19.31           C  
ATOM    176  N   GLY A  22      45.496 -43.983   7.264  1.00 15.29           N  
ATOM    177  CA  GLY A  22      44.868 -42.743   7.758  1.00 14.86           C  
ATOM    178  C   GLY A  22      45.617 -42.112   8.908  1.00 12.58           C  
ATOM    179  O   GLY A  22      46.595 -42.703   9.384  1.00 12.20           O  
ATOM    180  N   TYR A  23      45.124 -40.965   9.344  1.00 10.98           N  
ATOM    181  CA  TYR A  23      45.840 -40.031  10.240  1.00 11.51           C  
ATOM    182  C   TYR A  23      45.072 -39.809  11.541  1.00 11.83           C  
ATOM    183  O   TYR A  23      43.976 -40.349  11.743  1.00 11.62           O  
ATOM    184  CB  TYR A  23      46.090 -38.727   9.488  1.00 11.27           C  
ATOM    185  CG  TYR A  23      47.083 -38.931   8.376  1.00 11.37           C  
ATOM    186  CD1 TYR A  23      46.695 -39.375   7.115  1.00 11.24           C  
ATOM    187  CD2 TYR A  23      48.436 -38.760   8.620  1.00 10.68           C  
ATOM    188  CE1 TYR A  23      47.639 -39.581   6.113  1.00 11.61           C  
ATOM    189  CE2 TYR A  23      49.382 -38.957   7.638  1.00 10.29           C  
ATOM    190  CZ  TYR A  23      48.983 -39.348   6.377  1.00 10.59           C  
ATOM    191  OH  TYR A  23      49.948 -39.550   5.459  1.00 10.15           O  
ATOM    192  N   THR A  24      45.677 -38.999  12.394  1.00 11.64           N  
ATOM    193  CA  THR A  24      45.010 -38.336  13.534  1.00 11.73           C  
ATOM    194  C   THR A  24      44.859 -36.872  13.175  1.00 12.16           C  
ATOM    195  O   THR A  24      45.740 -36.287  12.537  1.00 12.63           O  
ATOM    196  CB  THR A  24      45.831 -38.473  14.816  1.00 11.88           C  
ATOM    197  CG2 THR A  24      47.276 -38.096  14.601  1.00 12.07           C  
ATOM    198  OG1 THR A  24      45.275 -37.650  15.834  1.00 11.23           O  
ATOM    199  N   PRO A  25      43.788 -36.222  13.647  1.00 12.06           N  
ATOM    200  CA  PRO A  25      43.666 -34.777  13.486  1.00 12.61           C  
ATOM    201  C   PRO A  25      44.613 -33.988  14.388  1.00 11.53           C  
ATOM    202  O   PRO A  25      44.671 -32.800  14.227  1.00 11.69           O  
ATOM    203  CB  PRO A  25      42.222 -34.447  13.862  1.00 13.21           C  
ATOM    204  CG  PRO A  25      41.732 -35.647  14.649  1.00 13.27           C  
ATOM    205  CD  PRO A  25      42.650 -36.820  14.352  1.00 13.10           C  
ATOM    206  N   ASP A  26      45.318 -34.670  15.291  1.00 11.20           N  
ATOM    207  CA  ASP A  26      46.065 -34.026  16.404  1.00 10.72           C  
ATOM    208  C   ASP A  26      47.350 -33.386  15.875  1.00 10.87           C  
ATOM    209  O   ASP A  26      47.933 -32.557  16.569  1.00 10.80           O  
ATOM    210  CB  ASP A  26      46.449 -35.066  17.436  1.00 10.57           C  
ATOM    211  CG  ASP A  26      45.282 -35.716  18.162  1.00 10.80           C  
ATOM    212  OD1 ASP A  26      44.111 -35.193  18.064  1.00  9.79           O  
ATOM    213  OD2 ASP A  26      45.557 -36.732  18.818  1.00  9.55           O1-
ATOM    214  N   LEU A  27      47.824 -33.847  14.721  1.00 10.75           N  
ATOM    215  CA  LEU A  27      49.087 -33.366  14.122  1.00 10.49           C  
ATOM    216  C   LEU A  27      48.831 -33.133  12.638  1.00  9.69           C  
ATOM    217  O   LEU A  27      47.918 -33.694  12.093  1.00  9.77           O  
ATOM    218  CB  LEU A  27      50.224 -34.388  14.323  1.00 10.21           C  
ATOM    219  CG  LEU A  27      50.705 -34.565  15.765  1.00 10.44           C  
ATOM    220  CD1 LEU A  27      51.485 -35.853  15.936  1.00  9.92           C  
ATOM    221  CD2 LEU A  27      51.561 -33.379  16.230  1.00 10.30           C  
ATOM    222  N   ALA A  28      49.688 -32.374  12.000  1.00  9.44           N  
ATOM    223  CA  ALA A  28      49.657 -32.247  10.537  1.00 10.45           C  
ATOM    224  C   ALA A  28      50.081 -33.586   9.937  1.00 10.48           C  
ATOM    225  O   ALA A  28      50.997 -34.268  10.429  1.00 10.57           O  
ATOM    226  CB  ALA A  28      50.543 -31.087  10.109  1.00 10.85           C  
ATOM    227  N   PRO A  29      49.477 -33.957   8.789  1.00 10.35           N  
ATOM    228  CA  PRO A  29      49.813 -35.206   8.113  1.00  9.70           C  
ATOM    229  C   PRO A  29      51.311 -35.263   7.781  1.00  9.07           C  
ATOM    230  O   PRO A  29      51.902 -36.333   7.922  1.00  8.81           O  
ATOM    231  CB  PRO A  29      48.927 -35.249   6.862  1.00  9.82           C  
ATOM    232  CG  PRO A  29      48.521 -33.813   6.649  1.00 10.03           C  
ATOM    233  CD  PRO A  29      48.504 -33.165   8.032  1.00 10.49           C  
ATOM    234  N   GLU A  30      51.924 -34.163   7.325  1.00  9.51           N  
ATOM    235  CA  GLU A  30      53.367 -34.240   6.935  1.00  8.89           C  
ATOM    236  C   GLU A  30      54.233 -34.474   8.182  1.00  8.24           C  
ATOM    237  O   GLU A  30      55.308 -35.061   8.085  1.00  8.72           O  
ATOM    238  CB  GLU A  30      53.781 -33.037   6.096  1.00  9.61           C  
ATOM    239  CG  GLU A  30      53.914 -31.733   6.850  1.00 10.22           C  
ATOM    240  CD  GLU A  30      52.634 -30.982   7.186  1.00 10.47           C  
ATOM    241  OE1 GLU A  30      52.804 -29.920   7.811  1.00 12.38           O  
ATOM    242  OE2 GLU A  30      51.471 -31.428   6.818  1.00 10.61           O1-
ATOM    243  N   THR A  31      53.774 -34.057   9.342  1.00  8.36           N  
ATOM    244  CA  THR A  31      54.483 -34.236  10.627  1.00  8.41           C  
ATOM    245  C   THR A  31      54.273 -35.669  11.101  1.00  8.52           C  
ATOM    246  O   THR A  31      55.247 -36.218  11.644  1.00  9.27           O  
ATOM    247  CB  THR A  31      54.047 -33.143  11.604  1.00  9.01           C  
ATOM    248  CG2 THR A  31      54.475 -33.462  13.010  1.00  9.09           C  
ATOM    249  OG1 THR A  31      54.588 -31.872  11.181  1.00  9.56           O  
ATOM    250  N   VAL A  32      53.102 -36.262  10.855  1.00  7.48           N  
ATOM    251  CA  VAL A  32      52.863 -37.708  11.099  1.00  7.50           C  
ATOM    252  C   VAL A  32      53.776 -38.513  10.185  1.00  8.08           C  
ATOM    253  O   VAL A  32      54.511 -39.373  10.687  1.00  7.62           O  
ATOM    254  CB  VAL A  32      51.376 -38.090  10.907  1.00  7.48           C  
ATOM    255  CG1 VAL A  32      51.166 -39.610  10.869  1.00  7.39           C  
ATOM    256  CG2 VAL A  32      50.520 -37.479  12.002  1.00  7.34           C  
ATOM    257  N   ASP A  33      53.774 -38.228   8.874  1.00  8.60           N  
ATOM    258  CA  ASP A  33      54.659 -38.950   7.923  1.00  9.02           C  
ATOM    259  C   ASP A  33      56.104 -38.892   8.426  1.00  8.14           C  
ATOM    260  O   ASP A  33      56.817 -39.925   8.419  1.00  7.64           O  
ATOM    261  CB  ASP A  33      54.579 -38.369   6.507  1.00  9.85           C  
ATOM    262  CG  ASP A  33      53.203 -38.457   5.879  1.00 11.85           C  
ATOM    263  OD1 ASP A  33      52.359 -39.315   6.321  1.00 14.14           O  
ATOM    264  OD2 ASP A  33      52.965 -37.679   4.949  1.00 14.03           O1-
ATOM    265  N   ASP A  34      56.534 -37.707   8.821  1.00  7.72           N  
ATOM    266  CA  ASP A  34      57.927 -37.503   9.271  1.00  7.79           C  
ATOM    267  C   ASP A  34      58.161 -38.332  10.545  1.00  8.47           C  
ATOM    268  O   ASP A  34      59.226 -38.972  10.622  1.00 10.03           O  
ATOM    269  CB  ASP A  34      58.239 -36.034   9.521  1.00  7.32           C  
ATOM    270  CG  ASP A  34      59.671 -35.844  10.001  1.00  7.36           C  
ATOM    271  OD1 ASP A  34      60.567 -35.868   9.132  1.00  6.89           O  
ATOM    272  OD2 ASP A  34      59.854 -35.724  11.257  1.00  6.74           O1-
ATOM    273  N   ALA A  35      57.236 -38.326  11.501  1.00  8.28           N  
ATOM    274  CA  ALA A  35      57.348 -39.112  12.759  1.00  8.82           C  
ATOM    275  C   ALA A  35      57.482 -40.616  12.464  1.00  8.37           C  
ATOM    276  O   ALA A  35      58.353 -41.289  13.036  1.00  8.63           O  
ATOM    277  CB  ALA A  35      56.167 -38.854  13.659  1.00  8.68           C  
ATOM    278  N   PHE A  36      56.676 -41.149  11.557  1.00  8.48           N  
ATOM    279  CA  PHE A  36      56.772 -42.588  11.212  1.00  8.47           C  
ATOM    280  C   PHE A  36      58.119 -42.829  10.530  1.00  8.65           C  
ATOM    281  O   PHE A  36      58.813 -43.806  10.893  1.00  8.33           O  
ATOM    282  CB  PHE A  36      55.575 -43.049  10.385  1.00  8.31           C  
ATOM    283  CG  PHE A  36      54.281 -43.075  11.153  1.00  7.90           C  
ATOM    284  CD1 PHE A  36      54.220 -43.489  12.487  1.00  8.19           C  
ATOM    285  CD2 PHE A  36      53.103 -42.782  10.502  1.00  7.61           C  
ATOM    286  CE1 PHE A  36      53.015 -43.548  13.162  1.00  8.01           C  
ATOM    287  CE2 PHE A  36      51.905 -42.828  11.187  1.00  7.45           C  
ATOM    288  CZ  PHE A  36      51.863 -43.168  12.516  1.00  7.67           C  
ATOM    289  N   ALA A  37      58.559 -41.905   9.673  1.00  9.52           N  
ATOM    290  CA  ALA A  37      59.823 -42.092   8.932  1.00  9.08           C  
ATOM    291  C   ALA A  37      60.963 -42.192   9.935  1.00  9.13           C  
ATOM    292  O   ALA A  37      61.811 -43.057   9.777  1.00  9.67           O  
ATOM    293  CB  ALA A  37      60.045 -40.992   7.951  1.00  9.49           C  
ATOM    294  N   ARG A  38      60.957 -41.328  10.937  1.00  8.89           N  
ATOM    295  CA  ARG A  38      62.053 -41.206  11.934  1.00  9.01           C  
ATOM    296  C   ARG A  38      62.057 -42.476  12.806  1.00  8.55           C  
ATOM    297  O   ARG A  38      63.191 -43.007  13.152  1.00  8.12           O  
ATOM    298  CB  ARG A  38      61.906 -39.905  12.743  1.00  9.08           C  
ATOM    299  CG  ARG A  38      62.453 -38.640  12.072  1.00 10.00           C  
ATOM    300  CD  ARG A  38      61.690 -37.344  12.458  1.00 11.19           C  
ATOM    301  NE  ARG A  38      61.809 -37.376  13.851  1.00 11.69           N  
ATOM    302  CZ  ARG A  38      61.023 -37.185  14.887  1.00 10.35           C  
ATOM    303  NH1 ARG A  38      59.804 -36.660  14.962  1.00 10.91           N1+
ATOM    304  NH2 ARG A  38      61.667 -37.515  15.966  1.00  9.38           N  
ATOM    305  N   ALA A  39      60.867 -43.007  13.105  1.00  8.21           N  
ATOM    306  CA  ALA A  39      60.693 -44.222  13.937  1.00  8.28           C  
ATOM    307  C   ALA A  39      61.303 -45.439  13.230  1.00  8.16           C  
ATOM    308  O   ALA A  39      61.917 -46.291  13.890  1.00  7.88           O  
ATOM    309  CB  ALA A  39      59.228 -44.440  14.293  1.00  9.06           C  
ATOM    310  N   PHE A  40      61.105 -45.553  11.926  1.00  8.23           N  
ATOM    311  CA  PHE A  40      61.698 -46.635  11.101  1.00  8.24           C  
ATOM    312  C   PHE A  40      63.211 -46.461  11.040  1.00  8.64           C  
ATOM    313  O   PHE A  40      63.940 -47.451  11.055  1.00  8.48           O  
ATOM    314  CB  PHE A  40      61.122 -46.593   9.684  1.00  8.16           C  
ATOM    315  CG  PHE A  40      59.752 -47.228   9.576  1.00  8.01           C  
ATOM    316  CD1 PHE A  40      59.549 -48.538   9.968  1.00  7.94           C  
ATOM    317  CD2 PHE A  40      58.676 -46.535   9.045  1.00  8.07           C  
ATOM    318  CE1 PHE A  40      58.293 -49.118   9.882  1.00  7.95           C  
ATOM    319  CE2 PHE A  40      57.426 -47.118   8.953  1.00  8.18           C  
ATOM    320  CZ  PHE A  40      57.233 -48.397   9.389  1.00  8.09           C  
ATOM    321  N   GLN A  41      63.656 -45.217  10.924  1.00  9.44           N  
ATOM    322  CA  GLN A  41      65.085 -44.889  10.739  1.00 10.32           C  
ATOM    323  C   GLN A  41      65.854 -45.367  11.968  1.00 10.04           C  
ATOM    324  O   GLN A  41      67.004 -45.715  11.804  1.00  9.52           O  
ATOM    325  CB  GLN A  41      65.257 -43.387  10.504  1.00 11.54           C  
ATOM    326  CG  GLN A  41      66.698 -42.946  10.284  1.00 12.92           C  
ATOM    327  CD  GLN A  41      66.894 -41.448  10.364  1.00 17.07           C  
ATOM    328  NE2 GLN A  41      65.978 -40.758  11.033  1.00 18.12           N  
ATOM    329  OE1 GLN A  41      67.904 -40.897   9.891  1.00 21.15           O  
ATOM    330  N   VAL A  42      65.280 -45.348  13.181  1.00 10.32           N  
ATOM    331  CA  VAL A  42      66.072 -45.822  14.341  1.00 11.58           C  
ATOM    332  C   VAL A  42      66.472 -47.288  14.106  1.00 11.65           C  
ATOM    333  O   VAL A  42      67.591 -47.647  14.529  1.00 12.42           O  
ATOM    334  CB  VAL A  42      65.430 -45.612  15.726  1.00 12.77           C  
ATOM    335  CG1 VAL A  42      64.708 -44.302  15.886  1.00 12.33           C  
ATOM    336  CG2 VAL A  42      64.569 -46.755  16.160  1.00 13.90           C  
ATOM    337  N   TRP A  43      65.642 -48.092  13.448  1.00 11.39           N  
ATOM    338  CA  TRP A  43      65.950 -49.519  13.131  1.00 11.77           C  
ATOM    339  C   TRP A  43      66.784 -49.653  11.843  1.00 13.39           C  
ATOM    340  O   TRP A  43      67.698 -50.541  11.819  1.00 13.66           O  
ATOM    341  CB  TRP A  43      64.664 -50.367  13.070  1.00 10.90           C  
ATOM    342  CG  TRP A  43      63.851 -50.301  14.326  1.00 10.41           C  
ATOM    343  CD1 TRP A  43      62.662 -49.650  14.472  1.00 10.62           C  
ATOM    344  CD2 TRP A  43      64.220 -50.758  15.647  1.00 10.07           C  
ATOM    345  CE2 TRP A  43      63.168 -50.403  16.518  1.00 10.07           C  
ATOM    346  CE3 TRP A  43      65.322 -51.444  16.176  1.00 10.19           C  
ATOM    347  NE1 TRP A  43      62.232 -49.734  15.768  1.00 10.86           N  
ATOM    348  CZ2 TRP A  43      63.157 -50.750  17.866  1.00  9.81           C  
ATOM    349  CZ3 TRP A  43      65.312 -51.801  17.510  1.00 10.39           C  
ATOM    350  CH2 TRP A  43      64.247 -51.447  18.342  1.00 10.31           C  
ATOM    351  N   SER A  44      66.484 -48.867  10.797  1.00 14.40           N  
ATOM    352  CA  SER A  44      67.251 -48.810   9.508  1.00 16.40           C  
ATOM    353  C   SER A  44      68.744 -48.598   9.740  1.00 16.23           C  
ATOM    354  O   SER A  44      69.554 -49.070   8.974  1.00 16.27           O  
ATOM    355  CB  SER A  44      66.891 -47.601   8.719  1.00 16.18           C  
ATOM    356  OG  SER A  44      65.690 -47.786   8.144  1.00 19.70           O  
ATOM    357  N   ASP A  45      69.004 -47.663  10.625  1.00 15.74           N  
ATOM    358  CA  ASP A  45      70.333 -47.098  10.854  1.00 16.17           C  
ATOM    359  C   ASP A  45      71.295 -48.175  11.359  1.00 16.36           C  
ATOM    360  O   ASP A  45      72.482 -48.013  11.137  1.00 15.51           O  
ATOM    361  CB  ASP A  45      70.212 -45.924  11.805  1.00 15.97           C  
ATOM    362  CG  ASP A  45      69.890 -44.642  11.068  1.00 17.49           C  
ATOM    363  OD1 ASP A  45      69.753 -44.665   9.785  1.00 18.36           O  
ATOM    364  OD2 ASP A  45      69.809 -43.633  11.756  1.00 16.11           O1-
ATOM    365  N   VAL A  46      70.812 -49.233  11.995  1.00 14.90           N  
ATOM    366  CA  VAL A  46      71.742 -50.227  12.590  1.00 14.22           C  
ATOM    367  C   VAL A  46      71.509 -51.586  11.976  1.00 14.34           C  
ATOM    368  O   VAL A  46      72.032 -52.549  12.526  1.00 15.24           O  
ATOM    369  CB  VAL A  46      71.648 -50.255  14.128  1.00 13.19           C  
ATOM    370  CG1 VAL A  46      71.956 -48.894  14.709  1.00 12.42           C  
ATOM    371  CG2 VAL A  46      70.312 -50.804  14.607  1.00 13.57           C  
ATOM    372  N   THR A  47      70.814 -51.653  10.845  1.00 14.83           N  
ATOM    373  CA  THR A  47      70.569 -52.911  10.095  1.00 15.22           C  
ATOM    374  C   THR A  47      70.632 -52.633   8.585  1.00 15.18           C  
ATOM    375  O   THR A  47      70.803 -51.480   8.138  1.00 15.56           O  
ATOM    376  CB  THR A  47      69.202 -53.508  10.469  1.00 15.94           C  
ATOM    377  CG2 THR A  47      68.949 -53.621  11.960  1.00 15.94           C  
ATOM    378  OG1 THR A  47      68.196 -52.691   9.868  1.00 15.87           O  
ATOM    379  N   PRO A  48      70.529 -53.690   7.759  1.00 15.75           N  
ATOM    380  CA  PRO A  48      70.341 -53.521   6.309  1.00 16.91           C  
ATOM    381  C   PRO A  48      68.890 -53.266   5.859  1.00 16.99           C  
ATOM    382  O   PRO A  48      68.607 -53.283   4.678  1.00 15.67           O  
ATOM    383  CB  PRO A  48      70.794 -54.860   5.704  1.00 17.42           C  
ATOM    384  CG  PRO A  48      70.845 -55.855   6.852  1.00 18.06           C  
ATOM    385  CD  PRO A  48      70.766 -55.092   8.158  1.00 16.32           C  
ATOM    386  N   LEU A  49      67.985 -53.127   6.819  1.00 17.45           N  
ATOM    387  CA  LEU A  49      66.539 -52.943   6.546  1.00 18.75           C  
ATOM    388  C   LEU A  49      66.351 -51.576   5.876  1.00 17.72           C  
ATOM    389  O   LEU A  49      67.017 -50.587   6.253  1.00 16.08           O  
ATOM    390  CB  LEU A  49      65.739 -53.025   7.851  1.00 18.37           C  
ATOM    391  CG  LEU A  49      65.736 -54.376   8.577  1.00 19.10           C  
ATOM    392  CD1 LEU A  49      65.064 -54.243   9.934  1.00 20.95           C  
ATOM    393  CD2 LEU A  49      65.050 -55.451   7.762  1.00 20.31           C  
ATOM    394  N   ARG A  50      65.437 -51.533   4.927  1.00 19.06           N  
ATOM    395  CA  ARG A  50      64.897 -50.249   4.447  1.00 20.50           C  
ATOM    396  C   ARG A  50      63.379 -50.365   4.382  1.00 16.30           C  
ATOM    397  O   ARG A  50      62.848 -51.424   4.140  1.00 13.96           O  
ATOM    398  CB  ARG A  50      65.650 -49.798   3.189  1.00 27.29           C  
ATOM    399  CG  ARG A  50      66.599 -48.648   3.533  1.00 35.94           C  
ATOM    400  CD  ARG A  50      67.962 -48.556   2.871  1.00 45.48           C  
ATOM    401  NE  ARG A  50      68.910 -49.618   3.214  1.00 52.87           N  
ATOM    402  CZ  ARG A  50      70.244 -49.495   3.207  1.00 59.78           C  
ATOM    403  NH1 ARG A  50      70.813 -48.328   2.920  1.00 62.01           N1+
ATOM    404  NH2 ARG A  50      71.005 -50.537   3.529  1.00 57.43           N  
ATOM    405  N   PHE A  51      62.746 -49.272   4.729  1.00 15.28           N  
ATOM    406  CA  PHE A  51      61.287 -49.130   4.873  1.00 15.35           C  
ATOM    407  C   PHE A  51      60.819 -48.189   3.786  1.00 15.33           C  
ATOM    408  O   PHE A  51      61.259 -47.031   3.797  1.00 16.65           O  
ATOM    409  CB  PHE A  51      61.017 -48.576   6.264  1.00 14.96           C  
ATOM    410  CG  PHE A  51      61.438 -49.535   7.337  1.00 14.81           C  
ATOM    411  CD1 PHE A  51      60.630 -50.614   7.660  1.00 15.06           C  
ATOM    412  CD2 PHE A  51      62.652 -49.390   7.990  1.00 14.38           C  
ATOM    413  CE1 PHE A  51      61.020 -51.523   8.632  1.00 15.37           C  
ATOM    414  CE2 PHE A  51      63.024 -50.278   8.988  1.00 15.08           C  
ATOM    415  CZ  PHE A  51      62.211 -51.351   9.299  1.00 15.99           C  
ATOM    416  N   SER A  52      60.020 -48.677   2.856  1.00 15.32           N  
ATOM    417  CA  SER A  52      59.586 -47.875   1.691  1.00 16.03           C  
ATOM    418  C   SER A  52      58.126 -47.565   1.839  1.00 14.74           C  
ATOM    419  O   SER A  52      57.371 -48.496   1.934  1.00 15.77           O  
ATOM    420  CB  SER A  52      59.782 -48.591   0.420  1.00 16.71           C  
ATOM    421  OG  SER A  52      61.136 -48.891   0.312  1.00 21.12           O  
ATOM    422  N   ARG A  53      57.778 -46.305   1.751  1.00 14.24           N  
ATOM    423  CA  ARG A  53      56.370 -45.878   1.738  1.00 15.14           C  
ATOM    424  C   ARG A  53      55.721 -46.171   0.378  1.00 15.25           C  
ATOM    425  O   ARG A  53      56.249 -45.747  -0.672  1.00 12.71           O  
ATOM    426  CB  ARG A  53      56.291 -44.383   2.018  1.00 16.36           C  
ATOM    427  CG  ARG A  53      54.855 -43.951   2.228  1.00 16.72           C  
ATOM    428  CD  ARG A  53      54.816 -42.576   2.803  1.00 17.57           C  
ATOM    429  NE  ARG A  53      53.436 -42.149   2.822  1.00 17.24           N  
ATOM    430  CZ  ARG A  53      53.054 -40.905   2.988  1.00 19.25           C  
ATOM    431  NH1 ARG A  53      53.946 -39.943   3.144  1.00 21.46           N1+
ATOM    432  NH2 ARG A  53      51.770 -40.619   2.992  1.00 21.95           N  
ATOM    433  N   ILE A  54      54.556 -46.810   0.402  1.00 15.10           N  
ATOM    434  CA  ILE A  54      53.707 -46.936  -0.809  1.00 15.71           C  
ATOM    435  C   ILE A  54      52.397 -46.249  -0.510  1.00 16.38           C  
ATOM    436  O   ILE A  54      52.046 -46.123   0.693  1.00 14.78           O  
ATOM    437  CB  ILE A  54      53.523 -48.388  -1.260  1.00 16.28           C  
ATOM    438  CG1 ILE A  54      52.752 -49.237  -0.238  1.00 16.28           C  
ATOM    439  CG2 ILE A  54      54.881 -48.973  -1.576  1.00 17.13           C  
ATOM    440  CD1 ILE A  54      52.547 -50.676  -0.639  1.00 15.84           C  
ATOM    441  N   TYR A  55      51.738 -45.801  -1.573  1.00 17.12           N  
ATOM    442  CA  TYR A  55      50.607 -44.843  -1.520  1.00 18.54           C  
ATOM    443  C   TYR A  55      49.312 -45.515  -1.941  1.00 19.12           C  
ATOM    444  O   TYR A  55      48.289 -44.806  -1.972  1.00 22.04           O  
ATOM    445  CB  TYR A  55      50.897 -43.638  -2.403  1.00 20.27           C  
ATOM    446  CG  TYR A  55      52.042 -42.828  -1.868  1.00 21.55           C  
ATOM    447  CD1 TYR A  55      51.827 -41.818  -0.947  1.00 22.10           C  
ATOM    448  CD2 TYR A  55      53.343 -43.143  -2.213  1.00 23.06           C  
ATOM    449  CE1 TYR A  55      52.877 -41.085  -0.424  1.00 23.46           C  
ATOM    450  CE2 TYR A  55      54.407 -42.426  -1.695  1.00 24.47           C  
ATOM    451  CZ  TYR A  55      54.172 -41.386  -0.810  1.00 25.77           C  
ATOM    452  OH  TYR A  55      55.234 -40.689  -0.310  1.00 27.81           O  
ATOM    453  N   ASP A  56      49.373 -46.817  -2.232  1.00 19.63           N  
ATOM    454  CA  ASP A  56      48.203 -47.660  -2.579  1.00 19.99           C  
ATOM    455  C   ASP A  56      48.573 -49.137  -2.410  1.00 19.66           C  
ATOM    456  O   ASP A  56      49.759 -49.427  -2.328  1.00 19.39           O  
ATOM    457  CB  ASP A  56      47.761 -47.420  -4.020  1.00 20.95           C  
ATOM    458  CG  ASP A  56      46.328 -47.869  -4.272  1.00 21.11           C  
ATOM    459  OD1 ASP A  56      45.619 -48.225  -3.311  1.00 23.10           O  
ATOM    460  OD2 ASP A  56      45.936 -47.822  -5.402  1.00 21.24           O1-
ATOM    461  N   GLY A  57      47.590 -50.029  -2.378  1.00 21.02           N  
ATOM    462  CA  GLY A  57      47.816 -51.482  -2.280  1.00 21.89           C  
ATOM    463  C   GLY A  57      48.118 -51.955  -0.865  1.00 23.86           C  
ATOM    464  O   GLY A  57      47.969 -51.189   0.107  1.00 23.47           O  
ATOM    465  N   GLU A  58      48.565 -53.198  -0.768  1.00 26.12           N  
ATOM    466  CA  GLU A  58      48.783 -53.927   0.497  1.00 29.06           C  
ATOM    467  C   GLU A  58      50.270 -53.863   0.853  1.00 24.82           C  
ATOM    468  O   GLU A  58      51.047 -54.585   0.241  1.00 28.19           O  
ATOM    469  CB  GLU A  58      48.274 -55.356   0.316  1.00 34.00           C  
ATOM    470  CG  GLU A  58      46.975 -55.598   1.042  1.00 40.06           C  
ATOM    471  CD  GLU A  58      47.196 -55.780   2.530  1.00 47.32           C  
ATOM    472  OE1 GLU A  58      48.236 -56.384   2.894  1.00 52.81           O  
ATOM    473  OE2 GLU A  58      46.349 -55.298   3.321  1.00 51.97           O1-
ATOM    474  N   ALA A  59      50.649 -53.024   1.811  1.00 19.47           N  
ATOM    475  CA  ALA A  59      52.053 -52.915   2.267  1.00 17.62           C  
ATOM    476  C   ALA A  59      52.296 -54.010   3.302  1.00 16.33           C  
ATOM    477  O   ALA A  59      51.317 -54.606   3.790  1.00 17.52           O  
ATOM    478  CB  ALA A  59      52.336 -51.533   2.806  1.00 17.11           C  
ATOM    479  N   ASP A  60      53.558 -54.310   3.568  1.00 14.10           N  
ATOM    480  CA  ASP A  60      53.934 -55.268   4.619  1.00 13.10           C  
ATOM    481  C   ASP A  60      53.440 -54.731   5.971  1.00 12.54           C  
ATOM    482  O   ASP A  60      52.908 -55.499   6.764  1.00 10.79           O  
ATOM    483  CB  ASP A  60      55.437 -55.442   4.695  1.00 12.98           C  
ATOM    484  CG  ASP A  60      55.996 -56.093   3.449  1.00 13.98           C  
ATOM    485  OD1 ASP A  60      55.453 -57.136   3.059  1.00 13.15           O  
ATOM    486  OD2 ASP A  60      56.975 -55.537   2.904  1.00 13.11           O1-
ATOM    487  N   ILE A  61      53.623 -53.442   6.205  1.00 11.55           N  
ATOM    488  CA  ILE A  61      53.115 -52.799   7.441  1.00 12.63           C  
ATOM    489  C   ILE A  61      52.038 -51.788   7.062  1.00 11.97           C  
ATOM    490  O   ILE A  61      52.379 -50.717   6.512  1.00 11.63           O  
ATOM    491  CB  ILE A  61      54.287 -52.165   8.176  1.00 12.83           C  
ATOM    492  CG1 ILE A  61      55.233 -53.264   8.646  1.00 12.97           C  
ATOM    493  CG2 ILE A  61      53.789 -51.279   9.308  1.00 13.93           C  
ATOM    494  CD1 ILE A  61      56.454 -52.729   9.285  1.00 13.73           C  
ATOM    495  N   MET A  62      50.788 -52.149   7.328  1.00 12.02           N  
ATOM    496  CA  MET A  62      49.642 -51.236   7.167  1.00 11.93           C  
ATOM    497  C   MET A  62      49.503 -50.471   8.485  1.00 11.49           C  
ATOM    498  O   MET A  62      49.439 -51.064   9.553  1.00 12.27           O  
ATOM    499  CB  MET A  62      48.368 -51.983   6.799  1.00 12.94           C  
ATOM    500  CG  MET A  62      48.554 -52.785   5.526  1.00 14.66           C  
ATOM    501  SD  MET A  62      48.512 -51.711   4.089  1.00 16.34           S  
ATOM    502  CE  MET A  62      46.756 -51.770   3.749  1.00 18.65           C  
ATOM    503  N   ILE A  63      49.580 -49.157   8.389  1.00 10.11           N  
ATOM    504  CA  ILE A  63      49.525 -48.255   9.554  1.00  9.77           C  
ATOM    505  C   ILE A  63      48.174 -47.561   9.513  1.00  9.54           C  
ATOM    506  O   ILE A  63      47.777 -47.052   8.422  1.00  9.88           O  
ATOM    507  CB  ILE A  63      50.675 -47.246   9.486  1.00  9.27           C  
ATOM    508  CG1 ILE A  63      52.011 -47.981   9.539  1.00  9.66           C  
ATOM    509  CG2 ILE A  63      50.484 -46.202  10.569  1.00  9.11           C  
ATOM    510  CD1 ILE A  63      53.210 -47.103   9.230  1.00 10.24           C  
ATOM    511  N   ASN A  64      47.538 -47.457  10.661  1.00  8.87           N  
ATOM    512  CA  ASN A  64      46.273 -46.713  10.777  1.00  9.39           C  
ATOM    513  C   ASN A  64      46.062 -46.281  12.235  1.00  8.73           C  
ATOM    514  O   ASN A  64      46.749 -46.789  13.124  1.00  8.12           O  
ATOM    515  CB  ASN A  64      45.121 -47.582  10.259  1.00 10.46           C  
ATOM    516  CG  ASN A  64      43.915 -46.798   9.783  1.00 11.57           C  
ATOM    517  ND2 ASN A  64      43.891 -45.504   9.939  1.00 11.78           N  
ATOM    518  OD1 ASN A  64      42.969 -47.380   9.295  1.00 15.82           O  
ATOM    519  N   PHE A  65      45.190 -45.296  12.427  1.00  8.97           N  
ATOM    520  CA  PHE A  65      44.690 -44.862  13.741  1.00  9.37           C  
ATOM    521  C   PHE A  65      43.270 -45.386  13.935  1.00  9.73           C  
ATOM    522  O   PHE A  65      42.503 -45.512  12.979  1.00 10.69           O  
ATOM    523  CB  PHE A  65      44.682 -43.341  13.806  1.00  9.56           C  
ATOM    524  CG  PHE A  65      46.060 -42.747  13.813  1.00  9.46           C  
ATOM    525  CD1 PHE A  65      46.777 -42.630  12.627  1.00  9.05           C  
ATOM    526  CD2 PHE A  65      46.591 -42.261  14.992  1.00  9.21           C  
ATOM    527  CE1 PHE A  65      48.019 -42.038  12.645  1.00  9.27           C  
ATOM    528  CE2 PHE A  65      47.850 -41.688  15.007  1.00  9.42           C  
ATOM    529  CZ  PHE A  65      48.548 -41.574  13.835  1.00  9.48           C  
ATOM    530  N   GLY A  66      42.910 -45.649  15.174  1.00  9.32           N  
ATOM    531  CA  GLY A  66      41.521 -46.017  15.501  1.00  9.66           C  
ATOM    532  C   GLY A  66      41.323 -45.921  17.000  1.00  9.08           C  
ATOM    533  O   GLY A  66      42.286 -45.525  17.724  1.00  8.59           O  
ATOM    534  N   ARG A  67      40.118 -46.261  17.434  1.00  8.76           N  
ATOM    535  CA  ARG A  67      39.674 -46.204  18.836  1.00  9.18           C  
ATOM    536  C   ARG A  67      38.878 -47.483  19.120  1.00  9.28           C  
ATOM    537  O   ARG A  67      38.360 -48.076  18.162  1.00  8.77           O  
ATOM    538  CB  ARG A  67      38.805 -44.965  18.987  1.00  9.79           C  
ATOM    539  CG  ARG A  67      39.528 -43.641  18.817  1.00 10.36           C  
ATOM    540  CD  ARG A  67      38.473 -42.572  18.932  1.00 11.46           C  
ATOM    541  NE  ARG A  67      38.992 -41.233  19.117  1.00 12.38           N  
ATOM    542  CZ  ARG A  67      39.225 -40.400  18.133  1.00 13.00           C  
ATOM    543  NH1 ARG A  67      39.051 -40.793  16.872  1.00 14.63           N1+
ATOM    544  NH2 ARG A  67      39.635 -39.180  18.415  1.00 14.03           N  
ATOM    545  N   TRP A  68      38.901 -47.936  20.366  1.00  9.24           N  
ATOM    546  CA  TRP A  68      38.173 -49.135  20.816  1.00  9.42           C  
ATOM    547  C   TRP A  68      38.318 -50.212  19.755  1.00  9.35           C  
ATOM    548  O   TRP A  68      39.471 -50.490  19.371  1.00  9.48           O  
ATOM    549  CB  TRP A  68      36.745 -48.703  21.097  1.00  9.60           C  
ATOM    550  CG  TRP A  68      36.771 -47.754  22.248  1.00  9.97           C  
ATOM    551  CD1 TRP A  68      36.778 -46.393  22.203  1.00  9.62           C  
ATOM    552  CD2 TRP A  68      36.836 -48.125  23.633  1.00  9.58           C  
ATOM    553  CE2 TRP A  68      36.860 -46.933  24.374  1.00 10.24           C  
ATOM    554  CE3 TRP A  68      36.860 -49.338  24.310  1.00 10.15           C  
ATOM    555  NE1 TRP A  68      36.828 -45.901  23.478  1.00 10.16           N  
ATOM    556  CZ2 TRP A  68      36.904 -46.926  25.770  1.00 10.85           C  
ATOM    557  CZ3 TRP A  68      36.963 -49.330  25.684  1.00 10.64           C  
ATOM    558  CH2 TRP A  68      36.976 -48.144  26.406  1.00 10.32           C  
ATOM    559  N   GLU A  69      37.231 -50.837  19.316  1.00  9.48           N  
ATOM    560  CA  GLU A  69      37.345 -51.898  18.283  1.00  9.39           C  
ATOM    561  C   GLU A  69      37.614 -51.194  16.947  1.00  8.98           C  
ATOM    562  O   GLU A  69      36.815 -50.356  16.559  1.00  8.60           O  
ATOM    563  CB  GLU A  69      36.113 -52.798  18.198  1.00  9.90           C  
ATOM    564  CG  GLU A  69      36.209 -53.794  17.018  1.00 10.14           C  
ATOM    565  CD  GLU A  69      37.477 -54.636  16.944  1.00  9.80           C  
ATOM    566  OE1 GLU A  69      37.981 -54.920  15.826  1.00  9.14           O  
ATOM    567  OE2 GLU A  69      37.971 -55.006  18.024  1.00 10.87           O1-
ATOM    568  N   HIS A  70      38.705 -51.518  16.262  1.00  8.87           N  
ATOM    569  CA  HIS A  70      39.121 -50.788  15.038  1.00  8.99           C  
ATOM    570  C   HIS A  70      39.500 -51.736  13.888  1.00  9.61           C  
ATOM    571  O   HIS A  70      40.134 -51.253  12.943  1.00  9.12           O  
ATOM    572  CB  HIS A  70      40.257 -49.835  15.341  1.00  8.27           C  
ATOM    573  CG  HIS A  70      41.423 -50.579  15.875  1.00  8.16           C  
ATOM    574  CD2 HIS A  70      42.493 -51.105  15.251  1.00  8.04           C  
ATOM    575  ND1 HIS A  70      41.520 -50.920  17.195  1.00  7.98           N  
ATOM    576  CE1 HIS A  70      42.633 -51.599  17.383  1.00  8.17           C  
ATOM    577  NE2 HIS A  70      43.262 -51.738  16.186  1.00  7.89           N  
ATOM    578  N   GLY A  71      39.088 -53.003  13.923  1.00 10.07           N  
ATOM    579  CA  GLY A  71      39.164 -53.858  12.733  1.00 10.67           C  
ATOM    580  C   GLY A  71      39.896 -55.171  12.956  1.00 11.32           C  
ATOM    581  O   GLY A  71      39.965 -55.903  11.988  1.00 10.27           O  
ATOM    582  N   ASP A  72      40.459 -55.465  14.135  1.00 10.70           N  
ATOM    583  CA  ASP A  72      41.277 -56.704  14.270  1.00 10.67           C  
ATOM    584  C   ASP A  72      40.936 -57.556  15.500  1.00 10.29           C  
ATOM    585  O   ASP A  72      41.579 -58.586  15.698  1.00 10.45           O  
ATOM    586  CB  ASP A  72      42.756 -56.348  14.252  1.00 11.66           C  
ATOM    587  CG  ASP A  72      43.208 -55.343  15.303  1.00 11.46           C  
ATOM    588  OD1 ASP A  72      42.612 -55.285  16.375  1.00 10.77           O  
ATOM    589  OD2 ASP A  72      44.215 -54.659  15.028  1.00 12.46           O1-
ATOM    590  N   GLY A  73      39.896 -57.203  16.220  1.00 10.17           N  
ATOM    591  CA  GLY A  73      39.415 -57.929  17.406  1.00 10.91           C  
ATOM    592  C   GLY A  73      40.341 -57.772  18.590  1.00 11.25           C  
ATOM    593  O   GLY A  73      40.124 -58.475  19.566  1.00 11.18           O  
ATOM    594  N   TYR A  74      41.364 -56.899  18.519  1.00 11.98           N  
ATOM    595  CA  TYR A  74      42.170 -56.508  19.704  1.00 11.66           C  
ATOM    596  C   TYR A  74      41.908 -55.031  19.956  1.00 11.83           C  
ATOM    597  O   TYR A  74      42.590 -54.141  19.437  1.00 10.50           O  
ATOM    598  CB  TYR A  74      43.647 -56.792  19.476  1.00 13.00           C  
ATOM    599  CG  TYR A  74      44.022 -58.246  19.388  1.00 13.23           C  
ATOM    600  CD1 TYR A  74      44.406 -58.931  20.520  1.00 14.22           C  
ATOM    601  CD2 TYR A  74      44.108 -58.901  18.173  1.00 13.32           C  
ATOM    602  CE1 TYR A  74      44.801 -60.258  20.461  1.00 14.61           C  
ATOM    603  CE2 TYR A  74      44.537 -60.219  18.089  1.00 13.78           C  
ATOM    604  CZ  TYR A  74      44.889 -60.895  19.241  1.00 14.57           C  
ATOM    605  OH  TYR A  74      45.305 -62.196  19.210  1.00 15.84           O  
ATOM    606  N   PRO A  75      40.793 -54.732  20.628  1.00 11.04           N  
ATOM    607  CA  PRO A  75      40.339 -53.363  20.758  1.00 11.13           C  
ATOM    608  C   PRO A  75      41.275 -52.498  21.603  1.00 10.54           C  
ATOM    609  O   PRO A  75      41.896 -52.968  22.554  1.00 11.15           O  
ATOM    610  CB  PRO A  75      38.965 -53.544  21.441  1.00 11.57           C  
ATOM    611  CG  PRO A  75      39.090 -54.819  22.189  1.00 11.38           C  
ATOM    612  CD  PRO A  75      39.851 -55.690  21.214  1.00 11.84           C  
ATOM    613  N   PHE A  76      41.333 -51.233  21.232  1.00  9.86           N  
ATOM    614  CA  PHE A  76      41.887 -50.160  22.089  1.00  9.03           C  
ATOM    615  C   PHE A  76      40.925 -49.901  23.244  1.00  9.02           C  
ATOM    616  O   PHE A  76      39.900 -50.618  23.387  1.00  8.78           O  
ATOM    617  CB  PHE A  76      42.228 -48.950  21.232  1.00  8.79           C  
ATOM    618  CG  PHE A  76      43.422 -49.186  20.366  1.00  8.52           C  
ATOM    619  CD1 PHE A  76      44.554 -49.830  20.843  1.00  8.76           C  
ATOM    620  CD2 PHE A  76      43.441 -48.706  19.085  1.00  8.61           C  
ATOM    621  CE1 PHE A  76      45.647 -50.067  20.025  1.00  8.35           C  
ATOM    622  CE2 PHE A  76      44.544 -48.909  18.282  1.00  8.68           C  
ATOM    623  CZ  PHE A  76      45.633 -49.612  18.742  1.00  8.58           C  
ATOM    624  N   ASP A  77      41.259 -48.934  24.102  1.00  8.83           N  
ATOM    625  CA  ASP A  77      40.729 -48.921  25.500  1.00  8.58           C  
ATOM    626  C   ASP A  77      40.485 -47.496  25.997  1.00  8.13           C  
ATOM    627  O   ASP A  77      40.447 -47.284  27.203  1.00  6.94           O  
ATOM    628  CB  ASP A  77      41.692 -49.667  26.422  1.00  8.17           C  
ATOM    629  CG  ASP A  77      43.121 -49.118  26.333  1.00  8.15           C  
ATOM    630  OD1 ASP A  77      43.350 -48.169  25.558  1.00  7.72           O  
ATOM    631  OD2 ASP A  77      43.982 -49.615  27.063  1.00  7.54           O1-
ATOM    632  N   GLY A  78      40.314 -46.548  25.106  1.00  8.23           N  
ATOM    633  CA  GLY A  78      40.229 -45.140  25.516  1.00  8.95           C  
ATOM    634  C   GLY A  78      41.574 -44.599  25.957  1.00 10.24           C  
ATOM    635  O   GLY A  78      42.653 -45.106  25.531  1.00  9.00           O  
ATOM    636  N   LYS A  79      41.508 -43.576  26.799  1.00 12.20           N  
ATOM    637  CA  LYS A  79      42.687 -42.788  27.202  1.00 13.13           C  
ATOM    638  C   LYS A  79      43.695 -43.699  27.896  1.00 12.34           C  
ATOM    639  O   LYS A  79      43.289 -44.424  28.803  1.00 13.22           O  
ATOM    640  CB  LYS A  79      42.285 -41.714  28.199  1.00 16.48           C  
ATOM    641  CG  LYS A  79      41.526 -40.547  27.606  1.00 19.23           C  
ATOM    642  CD  LYS A  79      41.356 -39.457  28.627  1.00 22.73           C  
ATOM    643  CE  LYS A  79      40.947 -38.157  27.980  1.00 26.62           C  
ATOM    644  NZ  LYS A  79      42.139 -37.409  27.532  1.00 27.97           N1+
ATOM    645  N   ASP A  80      44.964 -43.599  27.502  1.00 10.51           N  
ATOM    646  CA  ASP A  80      46.086 -44.279  28.162  1.00 10.27           C  
ATOM    647  C   ASP A  80      45.941 -45.799  28.001  1.00  9.57           C  
ATOM    648  O   ASP A  80      45.114 -46.284  27.209  1.00  9.11           O  
ATOM    649  CB  ASP A  80      46.170 -43.795  29.616  1.00 10.39           C  
ATOM    650  CG  ASP A  80      46.236 -42.286  29.682  1.00 11.72           C  
ATOM    651  OD1 ASP A  80      47.252 -41.702  29.197  1.00 12.74           O  
ATOM    652  OD2 ASP A  80      45.240 -41.689  30.101  1.00 12.87           O1-
ATOM    653  N   GLY A  81      46.747 -46.537  28.747  1.00  9.08           N  
ATOM    654  CA  GLY A  81      46.868 -47.987  28.615  1.00  8.58           C  
ATOM    655  C   GLY A  81      47.480 -48.331  27.279  1.00  7.83           C  
ATOM    656  O   GLY A  81      48.644 -47.970  27.044  1.00  7.79           O  
ATOM    657  N   LEU A  82      46.718 -49.011  26.433  1.00  7.20           N  
ATOM    658  CA  LEU A  82      47.138 -49.372  25.064  1.00  7.05           C  
ATOM    659  C   LEU A  82      47.279 -48.087  24.247  1.00  6.47           C  
ATOM    660  O   LEU A  82      46.307 -47.321  24.158  1.00  6.14           O  
ATOM    661  CB  LEU A  82      46.115 -50.327  24.449  1.00  7.44           C  
ATOM    662  CG  LEU A  82      46.126 -51.730  25.038  1.00  7.76           C  
ATOM    663  CD1 LEU A  82      44.855 -52.478  24.642  1.00  7.83           C  
ATOM    664  CD2 LEU A  82      47.395 -52.505  24.602  1.00  7.90           C  
ATOM    665  N   LEU A  83      48.491 -47.807  23.782  1.00  6.09           N  
ATOM    666  CA  LEU A  83      48.800 -46.574  23.026  1.00  6.22           C  
ATOM    667  C   LEU A  83      48.818 -46.910  21.544  1.00  6.33           C  
ATOM    668  O   LEU A  83      48.363 -46.065  20.738  1.00  6.74           O  
ATOM    669  CB  LEU A  83      50.163 -46.025  23.478  1.00  6.20           C  
ATOM    670  CG  LEU A  83      50.326 -45.856  24.985  1.00  6.12           C  
ATOM    671  CD1 LEU A  83      51.668 -45.227  25.315  1.00  6.14           C  
ATOM    672  CD2 LEU A  83      49.195 -45.034  25.571  1.00  6.09           C  
ATOM    673  N   ALA A  84      49.368 -48.065  21.235  1.00  6.45           N  
ATOM    674  CA  ALA A  84      49.589 -48.608  19.883  1.00  6.89           C  
ATOM    675  C   ALA A  84      49.834 -50.088  20.069  1.00  7.50           C  
ATOM    676  O   ALA A  84      50.323 -50.456  21.157  1.00  8.61           O  
ATOM    677  CB  ALA A  84      50.779 -47.967  19.230  1.00  6.97           C  
ATOM    678  N   HIS A  85      49.602 -50.893  19.045  1.00  7.31           N  
ATOM    679  CA  HIS A  85      49.975 -52.322  19.056  1.00  7.06           C  
ATOM    680  C   HIS A  85      50.445 -52.676  17.645  1.00  6.99           C  
ATOM    681  O   HIS A  85      50.145 -51.924  16.706  1.00  6.17           O  
ATOM    682  CB  HIS A  85      48.849 -53.235  19.589  1.00  7.23           C  
ATOM    683  CG  HIS A  85      47.551 -53.216  18.846  1.00  7.33           C  
ATOM    684  CD2 HIS A  85      47.230 -52.973  17.538  1.00  7.31           C  
ATOM    685  ND1 HIS A  85      46.362 -53.562  19.469  1.00  7.71           N  
ATOM    686  CE1 HIS A  85      45.371 -53.490  18.605  1.00  7.23           C  
ATOM    687  NE2 HIS A  85      45.887 -53.191  17.403  1.00  7.84           N  
ATOM    688  N   ALA A  86      51.296 -53.688  17.560  1.00  6.74           N  
ATOM    689  CA  ALA A  86      51.811 -54.204  16.284  1.00  7.36           C  
ATOM    690  C   ALA A  86      51.775 -55.727  16.361  1.00  7.82           C  
ATOM    691  O   ALA A  86      51.932 -56.282  17.461  1.00  7.86           O  
ATOM    692  CB  ALA A  86      53.220 -53.734  16.004  1.00  7.15           C  
ATOM    693  N   PHE A  87      51.568 -56.338  15.205  1.00  8.39           N  
ATOM    694  CA  PHE A  87      51.629 -57.793  14.992  1.00  9.29           C  
ATOM    695  C   PHE A  87      53.039 -58.189  14.640  1.00  9.39           C  
ATOM    696  O   PHE A  87      53.714 -57.419  13.948  1.00  9.48           O  
ATOM    697  CB  PHE A  87      50.707 -58.192  13.851  1.00 10.33           C  
ATOM    698  CG  PHE A  87      49.263 -58.043  14.223  1.00 10.95           C  
ATOM    699  CD1 PHE A  87      48.630 -56.824  14.080  1.00 11.91           C  
ATOM    700  CD2 PHE A  87      48.547 -59.121  14.744  1.00 11.89           C  
ATOM    701  CE1 PHE A  87      47.284 -56.694  14.390  1.00 12.24           C  
ATOM    702  CE2 PHE A  87      47.209 -58.982  15.082  1.00 12.00           C  
ATOM    703  CZ  PHE A  87      46.579 -57.777  14.876  1.00 12.87           C  
ATOM    704  N   ALA A  88      53.452 -59.358  15.103  1.00  9.93           N  
ATOM    705  CA  ALA A  88      54.767 -59.920  14.759  1.00 10.24           C  
ATOM    706  C   ALA A  88      54.843 -60.082  13.238  1.00 10.74           C  
ATOM    707  O   ALA A  88      53.844 -60.135  12.524  1.00 10.44           O  
ATOM    708  CB  ALA A  88      54.981 -61.210  15.479  1.00 10.33           C  
ATOM    709  N   PRO A  89      56.056 -60.112  12.678  1.00 11.78           N  
ATOM    710  CA  PRO A  89      56.229 -60.313  11.248  1.00 12.39           C  
ATOM    711  C   PRO A  89      55.444 -61.524  10.759  1.00 12.83           C  
ATOM    712  O   PRO A  89      55.381 -62.536  11.450  1.00 12.11           O  
ATOM    713  CB  PRO A  89      57.730 -60.576  11.111  1.00 11.84           C  
ATOM    714  CG  PRO A  89      58.325 -59.785  12.231  1.00 11.98           C  
ATOM    715  CD  PRO A  89      57.340 -59.941  13.376  1.00 12.53           C  
ATOM    716  N   GLY A  90      54.892 -61.384   9.563  1.00 14.35           N  
ATOM    717  CA  GLY A  90      54.169 -62.478   8.905  1.00 15.03           C  
ATOM    718  C   GLY A  90      53.209 -61.945   7.882  1.00 16.16           C  
ATOM    719  O   GLY A  90      53.133 -60.692   7.675  1.00 16.21           O  
ATOM    720  N   THR A  91      52.477 -62.854   7.267  1.00 16.50           N  
ATOM    721  CA  THR A  91      51.499 -62.511   6.219  1.00 19.00           C  
ATOM    722  C   THR A  91      50.254 -61.909   6.879  1.00 17.59           C  
ATOM    723  O   THR A  91      50.101 -61.937   8.143  1.00 18.20           O  
ATOM    724  CB  THR A  91      51.163 -63.726   5.338  1.00 20.43           C  
ATOM    725  CG2 THR A  91      52.374 -64.187   4.554  1.00 21.58           C  
ATOM    726  OG1 THR A  91      50.643 -64.785   6.157  1.00 21.07           O  
ATOM    727  N   GLY A  92      49.402 -61.357   6.041  1.00 15.81           N  
ATOM    728  CA  GLY A  92      48.146 -60.713   6.451  1.00 16.09           C  
ATOM    729  C   GLY A  92      48.419 -59.566   7.392  1.00 15.59           C  
ATOM    730  O   GLY A  92      49.150 -58.647   7.018  1.00 14.41           O  
ATOM    731  N   VAL A  93      47.922 -59.666   8.618  1.00 15.56           N  
ATOM    732  CA  VAL A  93      47.989 -58.558   9.620  1.00 16.05           C  
ATOM    733  C   VAL A  93      49.399 -58.453  10.213  1.00 14.66           C  
ATOM    734  O   VAL A  93      49.663 -57.426  10.826  1.00 14.25           O  
ATOM    735  CB  VAL A  93      46.908 -58.683  10.705  1.00 18.98           C  
ATOM    736  CG1 VAL A  93      45.537 -58.354  10.114  1.00 23.76           C  
ATOM    737  CG2 VAL A  93      46.883 -60.040  11.398  1.00 18.15           C  
ATOM    738  N   GLY A  94      50.237 -59.479  10.043  1.00 13.48           N  
ATOM    739  CA  GLY A  94      51.658 -59.485  10.412  1.00 12.22           C  
ATOM    740  C   GLY A  94      52.271 -58.137  10.128  1.00 11.48           C  
ATOM    741  O   GLY A  94      52.168 -57.641   8.982  1.00 11.78           O  
ATOM    742  N   GLY A  95      52.960 -57.583  11.106  1.00 10.69           N  
ATOM    743  CA  GLY A  95      53.651 -56.289  10.962  1.00  9.99           C  
ATOM    744  C   GLY A  95      52.717 -55.094  11.091  1.00  9.22           C  
ATOM    745  O   GLY A  95      53.231 -53.999  11.279  1.00  9.02           O  
ATOM    746  N   ASP A  96      51.397 -55.251  10.998  1.00  9.21           N  
ATOM    747  CA  ASP A  96      50.496 -54.073  10.954  1.00  9.40           C  
ATOM    748  C   ASP A  96      50.602 -53.334  12.297  1.00  9.10           C  
ATOM    749  O   ASP A  96      50.820 -53.977  13.328  1.00  8.39           O  
ATOM    750  CB  ASP A  96      49.042 -54.436  10.641  1.00 10.53           C  
ATOM    751  CG  ASP A  96      48.872 -54.879   9.192  1.00 12.31           C  
ATOM    752  OD1 ASP A  96      49.932 -54.879   8.423  1.00 12.26           O  
ATOM    753  OD2 ASP A  96      47.727 -55.244   8.844  1.00 11.21           O1-
ATOM    754  N   SER A  97      50.558 -52.014  12.251  1.00  8.35           N  
ATOM    755  CA  SER A  97      50.791 -51.180  13.439  1.00  8.83           C  
ATOM    756  C   SER A  97      49.650 -50.173  13.519  1.00  8.39           C  
ATOM    757  O   SER A  97      49.444 -49.414  12.524  1.00  7.84           O  
ATOM    758  CB  SER A  97      52.105 -50.495  13.361  1.00  9.10           C  
ATOM    759  OG  SER A  97      53.126 -51.441  13.171  1.00  9.39           O  
ATOM    760  N   HIS A  98      48.994 -50.164  14.666  1.00  7.62           N  
ATOM    761  CA  HIS A  98      47.812 -49.324  14.905  1.00  7.74           C  
ATOM    762  C   HIS A  98      48.065 -48.426  16.111  1.00  7.50           C  
ATOM    763  O   HIS A  98      48.666 -48.893  17.124  1.00  7.68           O  
ATOM    764  CB  HIS A  98      46.568 -50.211  15.089  1.00  7.63           C  
ATOM    765  CG  HIS A  98      46.266 -51.122  13.948  1.00  7.57           C  
ATOM    766  CD2 HIS A  98      46.487 -51.000  12.621  1.00  7.46           C  
ATOM    767  ND1 HIS A  98      45.579 -52.340  14.121  1.00  7.29           N  
ATOM    768  CE1 HIS A  98      45.403 -52.903  12.943  1.00  7.33           C  
ATOM    769  NE2 HIS A  98      45.989 -52.145  12.034  1.00  7.30           N  
ATOM    770  N   PHE A  99      47.512 -47.223  16.039  1.00  7.32           N  
ATOM    771  CA  PHE A  99      47.703 -46.164  17.051  1.00  7.29           C  
ATOM    772  C   PHE A  99      46.328 -45.727  17.549  1.00  7.28           C  
ATOM    773  O   PHE A  99      45.432 -45.421  16.748  1.00  7.04           O  
ATOM    774  CB  PHE A  99      48.527 -45.036  16.426  1.00  7.17           C  
ATOM    775  CG  PHE A  99      49.909 -45.500  16.038  1.00  7.02           C  
ATOM    776  CD1 PHE A  99      50.144 -46.108  14.815  1.00  6.64           C  
ATOM    777  CD2 PHE A  99      50.987 -45.281  16.888  1.00  6.83           C  
ATOM    778  CE1 PHE A  99      51.410 -46.545  14.482  1.00  6.73           C  
ATOM    779  CE2 PHE A  99      52.258 -45.714  16.546  1.00  6.68           C  
ATOM    780  CZ  PHE A  99      52.462 -46.360  15.346  1.00  6.58           C  
ATOM    781  N   ASP A 100      46.184 -45.688  18.867  1.00  7.14           N  
ATOM    782  CA  ASP A 100      44.907 -45.340  19.516  1.00  7.43           C  
ATOM    783  C   ASP A 100      44.722 -43.819  19.472  1.00  7.84           C  
ATOM    784  O   ASP A 100      45.473 -43.080  20.180  1.00  7.18           O  
ATOM    785  CB  ASP A 100      44.918 -45.917  20.925  1.00  7.59           C  
ATOM    786  CG  ASP A 100      43.621 -45.789  21.669  1.00  7.64           C  
ATOM    787  OD1 ASP A 100      42.668 -45.188  21.132  1.00  7.79           O  
ATOM    788  OD2 ASP A 100      43.622 -46.251  22.807  1.00  7.89           O1-
ATOM    789  N   ASP A 101      43.708 -43.372  18.728  1.00  7.87           N  
ATOM    790  CA  ASP A 101      43.428 -41.926  18.570  1.00  8.84           C  
ATOM    791  C   ASP A 101      42.622 -41.405  19.759  1.00  8.59           C  
ATOM    792  O   ASP A 101      42.308 -40.235  19.711  1.00  7.80           O  
ATOM    793  CB  ASP A 101      42.761 -41.569  17.244  1.00  9.61           C  
ATOM    794  CG  ASP A 101      43.119 -40.159  16.779  1.00 10.33           C  
ATOM    795  OD1 ASP A 101      44.111 -39.588  17.297  1.00  9.59           O  
ATOM    796  OD2 ASP A 101      42.411 -39.644  15.919  1.00 10.58           O1-
ATOM    797  N   ASP A 102      42.366 -42.212  20.805  1.00  8.40           N  
ATOM    798  CA  ASP A 102      41.888 -41.674  22.097  1.00  8.43           C  
ATOM    799  C   ASP A 102      43.040 -41.048  22.878  1.00  8.52           C  
ATOM    800  O   ASP A 102      42.722 -40.340  23.844  1.00  8.09           O  
ATOM    801  CB  ASP A 102      41.093 -42.691  22.905  1.00  8.49           C  
ATOM    802  CG  ASP A 102      39.626 -42.683  22.501  1.00  8.92           C  
ATOM    803  OD1 ASP A 102      39.132 -41.585  22.152  1.00  9.35           O  
ATOM    804  OD2 ASP A 102      39.042 -43.778  22.395  1.00  9.26           O1-
ATOM    805  N   GLU A 103      44.303 -41.305  22.494  1.00  8.75           N  
ATOM    806  CA  GLU A 103      45.493 -40.558  22.989  1.00  9.12           C  
ATOM    807  C   GLU A 103      45.608 -39.209  22.264  1.00  9.61           C  
ATOM    808  O   GLU A 103      45.226 -39.164  21.093  1.00  9.01           O  
ATOM    809  CB  GLU A 103      46.769 -41.373  22.780  1.00  9.09           C  
ATOM    810  CG  GLU A 103      46.603 -42.861  23.100  1.00  8.88           C  
ATOM    811  CD  GLU A 103      46.005 -43.221  24.452  1.00  8.64           C  
ATOM    812  OE1 GLU A 103      45.950 -42.318  25.339  1.00  8.67           O  
ATOM    813  OE2 GLU A 103      45.578 -44.392  24.612  1.00  8.13           O1-
ATOM    814  N   LEU A 104      46.090 -38.164  22.934  1.00  9.72           N  
ATOM    815  CA  LEU A 104      46.519 -36.901  22.261  1.00 11.40           C  
ATOM    816  C   LEU A 104      47.952 -37.064  21.714  1.00 10.37           C  
ATOM    817  O   LEU A 104      48.929 -37.246  22.482  1.00  9.85           O  
ATOM    818  CB  LEU A 104      46.381 -35.687  23.196  1.00 13.51           C  
ATOM    819  CG  LEU A 104      46.827 -34.335  22.617  1.00 15.78           C  
ATOM    820  CD1 LEU A 104      46.109 -34.002  21.328  1.00 17.78           C  
ATOM    821  CD2 LEU A 104      46.580 -33.182  23.578  1.00 17.19           C  
ATOM    822  N   TRP A 105      48.073 -37.034  20.389  1.00  9.41           N  
ATOM    823  CA  TRP A 105      49.368 -37.272  19.718  1.00  9.28           C  
ATOM    824  C   TRP A 105      50.141 -35.964  19.630  1.00  9.14           C  
ATOM    825  O   TRP A 105      49.561 -34.927  19.247  1.00  9.64           O  
ATOM    826  CB  TRP A 105      49.195 -37.998  18.386  1.00  8.76           C  
ATOM    827  CG  TRP A 105      48.704 -39.399  18.627  1.00  8.36           C  
ATOM    828  CD1 TRP A 105      47.446 -39.873  18.409  1.00  7.91           C  
ATOM    829  CD2 TRP A 105      49.424 -40.479  19.248  1.00  8.16           C  
ATOM    830  CE2 TRP A 105      48.540 -41.585  19.320  1.00  8.13           C  
ATOM    831  CE3 TRP A 105      50.720 -40.631  19.737  1.00  8.33           C  
ATOM    832  NE1 TRP A 105      47.336 -41.177  18.825  1.00  7.86           N  
ATOM    833  CZ2 TRP A 105      48.920 -42.804  19.863  1.00  8.03           C  
ATOM    834  CZ3 TRP A 105      51.100 -41.843  20.275  1.00  8.44           C  
ATOM    835  CH2 TRP A 105      50.198 -42.909  20.358  1.00  8.23           C  
ATOM    836  N   THR A 106      51.410 -36.028  19.998  1.00  9.02           N  
ATOM    837  CA  THR A 106      52.332 -34.872  20.030  1.00  8.91           C  
ATOM    838  C   THR A 106      53.725 -35.419  19.716  1.00  8.39           C  
ATOM    839  O   THR A 106      53.832 -36.625  19.553  1.00  7.57           O  
ATOM    840  CB  THR A 106      52.220 -34.150  21.381  1.00  9.65           C  
ATOM    841  CG2 THR A 106      52.501 -35.074  22.551  1.00 10.26           C  
ATOM    842  OG1 THR A 106      53.195 -33.098  21.445  1.00  9.94           O  
ATOM    843  N   LEU A 107      54.749 -34.572  19.675  1.00  8.57           N  
ATOM    844  CA  LEU A 107      56.160 -35.023  19.670  1.00  8.37           C  
ATOM    845  C   LEU A 107      56.865 -34.642  20.959  1.00  8.91           C  
ATOM    846  O   LEU A 107      58.035 -34.958  21.056  1.00  8.42           O  
ATOM    847  CB  LEU A 107      56.857 -34.434  18.463  1.00  9.12           C  
ATOM    848  CG  LEU A 107      56.271 -34.978  17.179  1.00 10.26           C  
ATOM    849  CD1 LEU A 107      56.817 -34.222  16.024  1.00 10.84           C  
ATOM    850  CD2 LEU A 107      56.588 -36.487  17.057  1.00 10.65           C  
ATOM    851  N   GLY A 108      56.166 -34.091  21.939  1.00  8.57           N  
ATOM    852  CA  GLY A 108      56.849 -33.712  23.184  1.00  9.57           C  
ATOM    853  C   GLY A 108      56.248 -34.340  24.414  1.00  9.75           C  
ATOM    854  O   GLY A 108      55.617 -35.388  24.322  1.00 10.18           O  
ATOM    855  N   LYS A 109      56.469 -33.685  25.544  1.00 10.70           N  
ATOM    856  CA  LYS A 109      56.188 -34.161  26.922  1.00 12.05           C  
ATOM    857  C   LYS A 109      54.780 -33.795  27.440  1.00 10.72           C  
ATOM    858  O   LYS A 109      54.196 -32.756  27.013  1.00  9.73           O  
ATOM    859  CB  LYS A 109      57.277 -33.524  27.789  1.00 14.92           C  
ATOM    860  CG  LYS A 109      57.122 -33.698  29.285  1.00 18.51           C  
ATOM    861  CD  LYS A 109      58.409 -33.450  30.090  1.00 21.25           C  
ATOM    862  CE  LYS A 109      59.275 -32.303  29.624  1.00 23.62           C  
ATOM    863  NZ  LYS A 109      60.420 -32.099  30.558  1.00 25.52           N1+
ATOM    864  N   GLY A 110      54.269 -34.602  28.383  1.00  9.89           N  
ATOM    865  CA  GLY A 110      53.305 -34.183  29.422  1.00  9.92           C  
ATOM    866  C   GLY A 110      51.845 -34.147  28.955  1.00  9.50           C  
ATOM    867  O   GLY A 110      50.984 -34.691  29.649  1.00  7.68           O  
ATOM    868  N   VAL A 111      51.560 -33.513  27.816  1.00  9.90           N  
ATOM    869  CA  VAL A 111      50.163 -33.198  27.426  1.00 10.46           C  
ATOM    870  C   VAL A 111      49.624 -34.267  26.474  1.00  9.67           C  
ATOM    871  O   VAL A 111      48.390 -34.339  26.327  1.00 10.53           O  
ATOM    872  CB  VAL A 111      50.030 -31.779  26.848  1.00 11.09           C  
ATOM    873  CG1 VAL A 111      50.330 -30.750  27.907  1.00 11.01           C  
ATOM    874  CG2 VAL A 111      50.879 -31.567  25.600  1.00 11.71           C  
ATOM    875  N   GLY A 112      50.484 -35.136  25.963  1.00  9.22           N  
ATOM    876  CA  GLY A 112      50.107 -36.319  25.163  1.00  8.46           C  
ATOM    877  C   GLY A 112      51.243 -37.306  25.083  1.00  8.07           C  
ATOM    878  O   GLY A 112      52.203 -37.140  25.801  1.00  8.61           O  
ATOM    879  N   TYR A 113      51.182 -38.231  24.145  1.00  7.54           N  
ATOM    880  CA  TYR A 113      52.224 -39.244  23.885  1.00  7.33           C  
ATOM    881  C   TYR A 113      52.962 -38.850  22.615  1.00  7.54           C  
ATOM    882  O   TYR A 113      52.334 -38.346  21.646  1.00  7.69           O  
ATOM    883  CB  TYR A 113      51.624 -40.654  23.767  1.00  7.24           C  
ATOM    884  CG  TYR A 113      51.044 -41.162  25.053  1.00  6.99           C  
ATOM    885  CD1 TYR A 113      51.858 -41.748  26.005  1.00  7.19           C  
ATOM    886  CD2 TYR A 113      49.699 -41.027  25.348  1.00  7.28           C  
ATOM    887  CE1 TYR A 113      51.360 -42.151  27.239  1.00  7.36           C  
ATOM    888  CE2 TYR A 113      49.177 -41.464  26.560  1.00  7.14           C  
ATOM    889  CZ  TYR A 113      50.011 -42.041  27.502  1.00  7.16           C  
ATOM    890  OH  TYR A 113      49.583 -42.501  28.715  1.00  7.45           O  
ATOM    891  N   SER A 114      54.264 -39.117  22.622  1.00  7.51           N  
ATOM    892  CA  SER A 114      55.117 -38.905  21.447  1.00  7.36           C  
ATOM    893  C   SER A 114      54.741 -39.916  20.382  1.00  7.01           C  
ATOM    894  O   SER A 114      55.003 -41.106  20.579  1.00  7.09           O  
ATOM    895  CB  SER A 114      56.581 -38.994  21.764  1.00  7.49           C  
ATOM    896  OG  SER A 114      57.320 -39.092  20.548  1.00  7.47           O  
ATOM    897  N   LEU A 115      54.298 -39.458  19.223  1.00  6.75           N  
ATOM    898  CA  LEU A 115      54.032 -40.398  18.124  1.00  6.56           C  
ATOM    899  C   LEU A 115      55.355 -41.063  17.704  1.00  6.56           C  
ATOM    900  O   LEU A 115      55.354 -42.271  17.371  1.00  6.24           O  
ATOM    901  CB  LEU A 115      53.355 -39.677  16.963  1.00  6.79           C  
ATOM    902  CG  LEU A 115      52.943 -40.598  15.825  1.00  7.01           C  
ATOM    903  CD1 LEU A 115      51.985 -41.686  16.347  1.00  7.33           C  
ATOM    904  CD2 LEU A 115      52.277 -39.834  14.696  1.00  7.11           C  
ATOM    905  N   PHE A 116      56.448 -40.302  17.665  1.00  6.23           N  
ATOM    906  CA  PHE A 116      57.779 -40.829  17.310  1.00  6.41           C  
ATOM    907  C   PHE A 116      58.151 -42.046  18.184  1.00  6.31           C  
ATOM    908  O   PHE A 116      58.475 -43.129  17.666  1.00  6.06           O  
ATOM    909  CB  PHE A 116      58.793 -39.691  17.451  1.00  6.49           C  
ATOM    910  CG  PHE A 116      60.198 -40.192  17.339  1.00  6.80           C  
ATOM    911  CD1 PHE A 116      60.610 -40.877  16.207  1.00  7.40           C  
ATOM    912  CD2 PHE A 116      61.087 -40.042  18.381  1.00  7.25           C  
ATOM    913  CE1 PHE A 116      61.895 -41.394  16.114  1.00  7.26           C  
ATOM    914  CE2 PHE A 116      62.373 -40.565  18.289  1.00  7.37           C  
ATOM    915  CZ  PHE A 116      62.768 -41.231  17.160  1.00  7.29           C  
ATOM    916  N   LEU A 117      58.138 -41.852  19.512  1.00  6.06           N  
ATOM    917  CA  LEU A 117      58.700 -42.823  20.473  1.00  6.19           C  
ATOM    918  C   LEU A 117      57.781 -44.023  20.472  1.00  6.17           C  
ATOM    919  O   LEU A 117      58.259 -45.153  20.398  1.00  6.08           O  
ATOM    920  CB  LEU A 117      58.812 -42.175  21.859  1.00  6.33           C  
ATOM    921  CG  LEU A 117      59.879 -41.075  21.972  1.00  6.32           C  
ATOM    922  CD1 LEU A 117      59.773 -40.369  23.320  1.00  6.56           C  
ATOM    923  CD2 LEU A 117      61.295 -41.638  21.808  1.00  6.28           C  
ATOM    924  N   VAL A 118      56.471 -43.780  20.528  1.00  6.15           N  
ATOM    925  CA  VAL A 118      55.504 -44.908  20.532  1.00  5.92           C  
ATOM    926  C   VAL A 118      55.683 -45.707  19.234  1.00  5.77           C  
ATOM    927  O   VAL A 118      55.742 -46.959  19.278  1.00  5.80           O  
ATOM    928  CB  VAL A 118      54.072 -44.384  20.718  1.00  5.94           C  
ATOM    929  CG1 VAL A 118      53.075 -45.515  20.547  1.00  6.21           C  
ATOM    930  CG2 VAL A 118      53.887 -43.753  22.086  1.00  6.08           C  
ATOM    931  N   ALA A 119      55.773 -45.043  18.081  1.00  5.81           N  
ATOM    932  CA  ALA A 119      55.939 -45.771  16.802  1.00  5.60           C  
ATOM    933  C   ALA A 119      57.261 -46.515  16.809  1.00  5.84           C  
ATOM    934  O   ALA A 119      57.301 -47.681  16.370  1.00  6.00           O  
ATOM    935  CB  ALA A 119      55.873 -44.842  15.634  1.00  5.84           C  
ATOM    936  N   ALA A 120      58.353 -45.902  17.270  1.00  6.02           N  
ATOM    937  CA  ALA A 120      59.625 -46.636  17.215  1.00  6.32           C  
ATOM    938  C   ALA A 120      59.440 -47.953  17.990  1.00  6.55           C  
ATOM    939  O   ALA A 120      59.936 -48.963  17.532  1.00  6.74           O  
ATOM    940  CB  ALA A 120      60.761 -45.791  17.702  1.00  6.28           C  
ATOM    941  N   HIS A 121      58.814 -47.923  19.169  1.00  6.42           N  
ATOM    942  CA  HIS A 121      58.647 -49.125  20.018  1.00  6.35           C  
ATOM    943  C   HIS A 121      57.764 -50.132  19.287  1.00  6.27           C  
ATOM    944  O   HIS A 121      58.105 -51.282  19.197  1.00  6.41           O  
ATOM    945  CB  HIS A 121      58.064 -48.707  21.366  1.00  6.47           C  
ATOM    946  CG  HIS A 121      57.748 -49.848  22.259  1.00  6.51           C  
ATOM    947  CD2 HIS A 121      56.654 -50.638  22.319  1.00  6.57           C  
ATOM    948  ND1 HIS A 121      58.584 -50.238  23.280  1.00  6.24           N  
ATOM    949  CE1 HIS A 121      58.022 -51.256  23.897  1.00  6.52           C  
ATOM    950  NE2 HIS A 121      56.852 -51.525  23.318  1.00  6.08           N  
ATOM    951  N   ALA A 122      56.637 -49.702  18.777  1.00  6.55           N  
ATOM    952  CA  ALA A 122      55.682 -50.585  18.092  1.00  6.74           C  
ATOM    953  C   ALA A 122      56.323 -51.181  16.841  1.00  7.02           C  
ATOM    954  O   ALA A 122      56.090 -52.345  16.593  1.00  6.85           O  
ATOM    955  CB  ALA A 122      54.450 -49.794  17.756  1.00  7.06           C  
ATOM    956  N   PHE A 123      57.147 -50.428  16.116  1.00  7.12           N  
ATOM    957  CA  PHE A 123      57.791 -50.947  14.884  1.00  7.65           C  
ATOM    958  C   PHE A 123      58.838 -51.994  15.275  1.00  7.65           C  
ATOM    959  O   PHE A 123      59.116 -52.894  14.488  1.00  7.52           O  
ATOM    960  CB  PHE A 123      58.424 -49.819  14.067  1.00  8.04           C  
ATOM    961  CG  PHE A 123      57.460 -48.831  13.454  1.00  7.97           C  
ATOM    962  CD1 PHE A 123      56.139 -49.171  13.217  1.00  7.57           C  
ATOM    963  CD2 PHE A 123      57.910 -47.594  13.040  1.00  7.59           C  
ATOM    964  CE1 PHE A 123      55.284 -48.270  12.620  1.00  7.67           C  
ATOM    965  CE2 PHE A 123      57.055 -46.698  12.429  1.00  7.49           C  
ATOM    966  CZ  PHE A 123      55.726 -47.011  12.262  1.00  7.80           C  
ATOM    967  N   GLY A 124      59.374 -51.902  16.497  1.00  7.64           N  
ATOM    968  CA  GLY A 124      60.266 -52.932  17.036  1.00  7.58           C  
ATOM    969  C   GLY A 124      59.506 -54.242  17.120  1.00  8.02           C  
ATOM    970  O   GLY A 124      60.042 -55.298  16.658  1.00  7.70           O  
ATOM    971  N   HIS A 125      58.281 -54.184  17.639  1.00  7.91           N  
ATOM    972  CA  HIS A 125      57.386 -55.361  17.676  1.00  8.55           C  
ATOM    973  C   HIS A 125      57.118 -55.821  16.235  1.00  9.10           C  
ATOM    974  O   HIS A 125      57.204 -56.992  15.992  1.00  9.46           O  
ATOM    975  CB  HIS A 125      56.104 -55.081  18.454  1.00  8.08           C  
ATOM    976  CG  HIS A 125      56.265 -54.841  19.917  1.00  8.12           C  
ATOM    977  CD2 HIS A 125      55.660 -53.928  20.728  1.00  7.82           C  
ATOM    978  ND1 HIS A 125      57.095 -55.622  20.735  1.00  7.64           N  
ATOM    979  CE1 HIS A 125      56.972 -55.196  21.989  1.00  7.48           C  
ATOM    980  NE2 HIS A 125      56.077 -54.172  22.010  1.00  7.58           N  
ATOM    981  N   ALA A 126      56.795 -54.921  15.319  1.00  9.64           N  
ATOM    982  CA  ALA A 126      56.485 -55.273  13.907  1.00 10.73           C  
ATOM    983  C   ALA A 126      57.685 -55.976  13.258  1.00 11.55           C  
ATOM    984  O   ALA A 126      57.487 -56.734  12.322  1.00 13.00           O  
ATOM    985  CB  ALA A 126      56.115 -54.021  13.154  1.00 10.79           C  
ATOM    986  N   MET A 127      58.904 -55.746  13.742  1.00 12.25           N  
ATOM    987  CA  MET A 127      60.123 -56.336  13.162  1.00 12.20           C  
ATOM    988  C   MET A 127      60.482 -57.628  13.897  1.00 12.51           C  
ATOM    989  O   MET A 127      61.458 -58.292  13.453  1.00 12.39           O  
ATOM    990  CB  MET A 127      61.283 -55.352  13.243  1.00 13.67           C  
ATOM    991  CG  MET A 127      61.092 -54.128  12.389  1.00 16.44           C  
ATOM    992  SD  MET A 127      60.632 -54.527  10.693  1.00 18.61           S  
ATOM    993  CE  MET A 127      59.022 -53.781  10.594  1.00 23.24           C  
ATOM    994  N   GLY A 128      59.796 -57.963  14.994  1.00 11.29           N  
ATOM    995  CA  GLY A 128      60.016 -59.255  15.664  1.00 11.52           C  
ATOM    996  C   GLY A 128      60.598 -59.152  17.069  1.00 10.98           C  
ATOM    997  O   GLY A 128      60.856 -60.204  17.675  1.00 10.44           O  
ATOM    998  N   LEU A 129      60.772 -57.967  17.606  1.00 10.64           N  
ATOM    999  CA  LEU A 129      61.340 -57.838  18.964  1.00 11.43           C  
ATOM   1000  C   LEU A 129      60.216 -57.902  19.973  1.00 11.55           C  
ATOM   1001  O   LEU A 129      59.168 -57.257  19.764  1.00 11.37           O  
ATOM   1002  CB  LEU A 129      62.096 -56.528  19.105  1.00 11.42           C  
ATOM   1003  CG  LEU A 129      63.245 -56.357  18.131  1.00 11.73           C  
ATOM   1004  CD1 LEU A 129      64.001 -55.077  18.437  1.00 12.20           C  
ATOM   1005  CD2 LEU A 129      64.174 -57.560  18.205  1.00 12.06           C  
ATOM   1006  N   GLU A 130      60.475 -58.621  21.045  1.00 12.27           N  
ATOM   1007  CA  GLU A 130      59.592 -58.629  22.233  1.00 12.18           C  
ATOM   1008  C   GLU A 130      60.158 -57.648  23.246  1.00 11.57           C  
ATOM   1009  O   GLU A 130      61.183 -57.019  22.974  1.00 12.54           O  
ATOM   1010  CB  GLU A 130      59.422 -60.048  22.784  1.00 12.87           C  
ATOM   1011  CG  GLU A 130      58.053 -60.631  22.463  1.00 14.26           C  
ATOM   1012  CD  GLU A 130      56.834 -59.952  23.119  1.00 16.14           C  
ATOM   1013  OE1 GLU A 130      57.014 -58.938  23.853  1.00 15.66           O  
ATOM   1014  OE2 GLU A 130      55.676 -60.432  22.887  1.00 15.48           O1-
ATOM   1015  N   HIS A 131      59.501 -57.546  24.404  1.00 10.88           N  
ATOM   1016  CA  HIS A 131      59.902 -56.608  25.466  1.00 10.39           C  
ATOM   1017  C   HIS A 131      61.276 -56.978  26.012  1.00 10.50           C  
ATOM   1018  O   HIS A 131      61.604 -58.208  26.091  1.00 10.34           O  
ATOM   1019  CB  HIS A 131      58.825 -56.524  26.521  1.00  9.97           C  
ATOM   1020  CG  HIS A 131      57.629 -55.794  26.027  1.00  9.78           C  
ATOM   1021  CD2 HIS A 131      57.499 -54.580  25.469  1.00  9.93           C  
ATOM   1022  ND1 HIS A 131      56.378 -56.348  26.036  1.00  9.68           N  
ATOM   1023  CE1 HIS A 131      55.508 -55.476  25.564  1.00 10.08           C  
ATOM   1024  NE2 HIS A 131      56.174 -54.376  25.170  1.00  9.86           N  
ATOM   1025  N   SER A 132      62.069 -55.948  26.292  1.00  9.92           N  
ATOM   1026  CA  SER A 132      63.386 -56.054  26.951  1.00 10.50           C  
ATOM   1027  C   SER A 132      63.195 -55.898  28.467  1.00 11.50           C  
ATOM   1028  O   SER A 132      62.226 -55.245  28.900  1.00 10.51           O  
ATOM   1029  CB  SER A 132      64.342 -55.016  26.422  1.00 10.33           C  
ATOM   1030  OG  SER A 132      65.543 -55.023  27.175  1.00  9.77           O  
ATOM   1031  N   GLN A 133      64.113 -56.431  29.257  1.00 12.07           N  
ATOM   1032  CA  GLN A 133      64.135 -56.141  30.714  1.00 13.46           C  
ATOM   1033  C   GLN A 133      65.243 -55.143  31.012  1.00 12.20           C  
ATOM   1034  O   GLN A 133      65.466 -54.829  32.211  1.00 10.59           O  
ATOM   1035  CB  GLN A 133      64.321 -57.437  31.479  1.00 16.42           C  
ATOM   1036  CG  GLN A 133      62.993 -58.079  31.780  1.00 20.62           C  
ATOM   1037  CD  GLN A 133      63.097 -59.536  31.467  1.00 26.90           C  
ATOM   1038  NE2 GLN A 133      62.958 -59.824  30.179  1.00 31.14           N  
ATOM   1039  OE1 GLN A 133      63.390 -60.353  32.351  1.00 33.12           O  
ATOM   1040  N   ASP A 134      65.874 -54.635  29.962  1.00 10.98           N  
ATOM   1041  CA  ASP A 134      66.937 -53.632  30.165  1.00 12.20           C  
ATOM   1042  C   ASP A 134      66.228 -52.300  30.335  1.00 12.23           C  
ATOM   1043  O   ASP A 134      65.666 -51.807  29.370  1.00 11.93           O  
ATOM   1044  CB  ASP A 134      67.919 -53.622  29.005  1.00 13.14           C  
ATOM   1045  CG  ASP A 134      69.024 -52.590  29.112  1.00 14.36           C  
ATOM   1046  OD1 ASP A 134      68.846 -51.553  29.754  1.00 12.66           O  
ATOM   1047  OD2 ASP A 134      70.050 -52.843  28.485  1.00 17.98           O1-
ATOM   1048  N   PRO A 135      66.328 -51.639  31.512  1.00 11.96           N  
ATOM   1049  CA  PRO A 135      65.613 -50.388  31.750  1.00 11.35           C  
ATOM   1050  C   PRO A 135      65.901 -49.277  30.739  1.00 11.11           C  
ATOM   1051  O   PRO A 135      65.045 -48.432  30.583  1.00 11.20           O  
ATOM   1052  CB  PRO A 135      66.124 -49.918  33.116  1.00 12.11           C  
ATOM   1053  CG  PRO A 135      66.648 -51.183  33.759  1.00 13.03           C  
ATOM   1054  CD  PRO A 135      67.255 -51.957  32.611  1.00 12.53           C  
ATOM   1055  N   GLY A 136      67.073 -49.280  30.089  1.00 10.75           N  
ATOM   1056  CA  GLY A 136      67.424 -48.236  29.105  1.00  9.60           C  
ATOM   1057  C   GLY A 136      66.942 -48.555  27.690  1.00  9.48           C  
ATOM   1058  O   GLY A 136      67.166 -47.743  26.801  1.00  9.88           O  
ATOM   1059  N   ALA A 137      66.326 -49.699  27.440  1.00  8.87           N  
ATOM   1060  CA  ALA A 137      66.003 -50.117  26.062  1.00  8.72           C  
ATOM   1061  C   ALA A 137      64.703 -49.455  25.608  1.00  8.23           C  
ATOM   1062  O   ALA A 137      63.757 -49.321  26.419  1.00  8.04           O  
ATOM   1063  CB  ALA A 137      65.904 -51.612  25.979  1.00  8.72           C  
ATOM   1064  N   LEU A 138      64.640 -49.117  24.331  1.00  7.70           N  
ATOM   1065  CA  LEU A 138      63.381 -48.650  23.722  1.00  7.78           C  
ATOM   1066  C   LEU A 138      62.333 -49.756  23.871  1.00  7.61           C  
ATOM   1067  O   LEU A 138      61.129 -49.420  23.932  1.00  7.25           O  
ATOM   1068  CB  LEU A 138      63.602 -48.290  22.249  1.00  8.28           C  
ATOM   1069  CG  LEU A 138      62.341 -48.103  21.395  1.00  8.27           C  
ATOM   1070  CD1 LEU A 138      61.520 -46.883  21.853  1.00  8.79           C  
ATOM   1071  CD2 LEU A 138      62.750 -47.930  19.928  1.00  8.86           C  
ATOM   1072  N   MET A 139      62.744 -51.032  23.861  1.00  7.44           N  
ATOM   1073  CA  MET A 139      61.775 -52.151  23.870  1.00  7.41           C  
ATOM   1074  C   MET A 139      61.439 -52.523  25.304  1.00  7.67           C  
ATOM   1075  O   MET A 139      60.714 -53.562  25.500  1.00  8.34           O  
ATOM   1076  CB  MET A 139      62.311 -53.372  23.106  1.00  7.31           C  
ATOM   1077  CG  MET A 139      62.452 -53.107  21.587  1.00  7.29           C  
ATOM   1078  SD  MET A 139      61.047 -52.278  20.789  1.00  7.19           S  
ATOM   1079  CE  MET A 139      59.747 -53.498  21.022  1.00  7.44           C  
ATOM   1080  N   ALA A 140      61.935 -51.774  26.281  1.00  7.71           N  
ATOM   1081  CA  ALA A 140      61.401 -51.880  27.648  1.00  7.84           C  
ATOM   1082  C   ALA A 140      59.942 -51.491  27.527  1.00  7.78           C  
ATOM   1083  O   ALA A 140      59.574 -50.744  26.615  1.00  7.88           O  
ATOM   1084  CB  ALA A 140      62.124 -51.034  28.650  1.00  7.40           C  
ATOM   1085  N   PRO A 141      59.065 -52.097  28.346  1.00  8.46           N  
ATOM   1086  CA  PRO A 141      57.630 -51.985  28.089  1.00  8.58           C  
ATOM   1087  C   PRO A 141      56.971 -50.650  28.424  1.00  8.78           C  
ATOM   1088  O   PRO A 141      55.941 -50.424  27.917  1.00  9.35           O  
ATOM   1089  CB  PRO A 141      56.999 -53.061  28.955  1.00  8.41           C  
ATOM   1090  CG  PRO A 141      58.012 -53.244  30.069  1.00  8.86           C  
ATOM   1091  CD  PRO A 141      59.383 -53.036  29.435  1.00  8.46           C  
ATOM   1092  N   ILE A 142      57.552 -49.827  29.289  1.00  8.79           N  
ATOM   1093  CA  ILE A 142      56.852 -48.654  29.878  1.00  8.31           C  
ATOM   1094  C   ILE A 142      57.246 -47.381  29.119  1.00  8.48           C  
ATOM   1095  O   ILE A 142      58.476 -47.078  28.913  1.00  7.59           O  
ATOM   1096  CB  ILE A 142      57.148 -48.559  31.394  1.00  8.45           C  
ATOM   1097  CG1 ILE A 142      56.837 -49.870  32.118  1.00  8.66           C  
ATOM   1098  CG2 ILE A 142      56.430 -47.381  32.024  1.00  8.52           C  
ATOM   1099  CD1 ILE A 142      55.463 -50.482  31.784  1.00  8.84           C  
ATOM   1100  N   TYR A 143      56.231 -46.632  28.716  1.00  8.59           N  
ATOM   1101  CA  TYR A 143      56.425 -45.352  27.997  1.00  8.90           C  
ATOM   1102  C   TYR A 143      57.278 -44.433  28.858  1.00  9.96           C  
ATOM   1103  O   TYR A 143      57.112 -44.416  30.121  1.00  9.99           O  
ATOM   1104  CB  TYR A 143      55.101 -44.633  27.746  1.00  8.51           C  
ATOM   1105  CG  TYR A 143      55.258 -43.295  27.067  1.00  7.82           C  
ATOM   1106  CD1 TYR A 143      55.504 -43.231  25.701  1.00  7.48           C  
ATOM   1107  CD2 TYR A 143      55.215 -42.115  27.774  1.00  7.62           C  
ATOM   1108  CE1 TYR A 143      55.644 -42.027  25.051  1.00  7.13           C  
ATOM   1109  CE2 TYR A 143      55.404 -40.889  27.140  1.00  7.89           C  
ATOM   1110  CZ  TYR A 143      55.616 -40.856  25.760  1.00  7.29           C  
ATOM   1111  OH  TYR A 143      55.764 -39.713  25.036  1.00  7.02           O  
ATOM   1112  N   THR A 144      58.173 -43.695  28.203  1.00 11.47           N  
ATOM   1113  CA  THR A 144      58.704 -42.411  28.714  1.00 12.24           C  
ATOM   1114  C   THR A 144      58.960 -41.479  27.545  1.00 11.30           C  
ATOM   1115  O   THR A 144      59.337 -41.997  26.498  1.00 11.73           O  
ATOM   1116  CB  THR A 144      60.152 -42.331  29.192  1.00 15.33           C  
ATOM   1117  CG2 THR A 144      60.196 -41.697  30.543  1.00 13.68           C  
ATOM   1118  OG1 THR A 144      61.033 -43.454  29.061  1.00 18.52           O  
ATOM   1119  N   TYR A 145      58.866 -40.166  27.768  1.00 10.73           N  
ATOM   1120  CA  TYR A 145      59.369 -39.130  26.840  1.00 10.82           C  
ATOM   1121  C   TYR A 145      60.870 -38.987  27.071  1.00 11.66           C  
ATOM   1122  O   TYR A 145      61.305 -38.794  28.196  1.00  9.94           O  
ATOM   1123  CB  TYR A 145      58.685 -37.764  27.008  1.00 10.16           C  
ATOM   1124  CG  TYR A 145      59.306 -36.729  26.103  1.00  9.76           C  
ATOM   1125  CD1 TYR A 145      59.125 -36.770  24.728  1.00  9.19           C  
ATOM   1126  CD2 TYR A 145      60.192 -35.781  26.606  1.00  9.87           C  
ATOM   1127  CE1 TYR A 145      59.739 -35.859  23.891  1.00  9.13           C  
ATOM   1128  CE2 TYR A 145      60.787 -34.836  25.786  1.00  9.71           C  
ATOM   1129  CZ  TYR A 145      60.561 -34.877  24.420  1.00  9.26           C  
ATOM   1130  OH  TYR A 145      61.227 -34.008  23.614  1.00  8.82           O  
ATOM   1131  N   THR A 146      61.650 -39.060  26.005  1.00 12.69           N  
ATOM   1132  CA  THR A 146      63.102 -38.777  26.036  1.00 14.54           C  
ATOM   1133  C   THR A 146      63.383 -37.640  25.073  1.00 14.96           C  
ATOM   1134  O   THR A 146      63.019 -37.771  23.851  1.00 13.91           O  
ATOM   1135  CB  THR A 146      63.906 -40.003  25.590  1.00 15.81           C  
ATOM   1136  CG2 THR A 146      65.379 -39.829  25.869  1.00 16.71           C  
ATOM   1137  OG1 THR A 146      63.384 -41.163  26.249  1.00 18.91           O  
ATOM   1138  N   LYS A 147      64.047 -36.587  25.513  1.00 17.57           N  
ATOM   1139  CA  LYS A 147      64.322 -35.490  24.542  1.00 20.96           C  
ATOM   1140  C   LYS A 147      65.499 -35.887  23.645  1.00 21.07           C  
ATOM   1141  O   LYS A 147      65.463 -35.530  22.431  1.00 24.04           O  
ATOM   1142  CB  LYS A 147      64.503 -34.134  25.223  1.00 24.93           C  
ATOM   1143  CG  LYS A 147      65.723 -33.971  26.093  1.00 27.47           C  
ATOM   1144  CD  LYS A 147      65.676 -32.669  26.871  1.00 33.62           C  
ATOM   1145  CE  LYS A 147      65.647 -31.453  25.973  1.00 39.64           C  
ATOM   1146  NZ  LYS A 147      66.547 -30.383  26.472  1.00 43.77           N1+
ATOM   1147  N   ASN A 148      66.476 -36.606  24.194  1.00 21.64           N  
ATOM   1148  CA  ASN A 148      67.675 -37.071  23.442  1.00 22.11           C  
ATOM   1149  C   ASN A 148      67.620 -38.573  23.268  1.00 20.29           C  
ATOM   1150  O   ASN A 148      68.341 -39.269  23.984  1.00 18.50           O  
ATOM   1151  CB  ASN A 148      68.961 -36.746  24.179  1.00 24.25           C  
ATOM   1152  CG  ASN A 148      69.130 -35.254  24.260  1.00 28.01           C  
ATOM   1153  ND2 ASN A 148      68.779 -34.569  23.178  1.00 26.33           N  
ATOM   1154  OD1 ASN A 148      69.508 -34.745  25.308  1.00 32.62           O  
ATOM   1155  N   PHE A 149      66.743 -39.048  22.401  1.00 18.17           N  
ATOM   1156  CA  PHE A 149      66.554 -40.492  22.268  1.00 17.17           C  
ATOM   1157  C   PHE A 149      67.761 -41.085  21.527  1.00 19.68           C  
ATOM   1158  O   PHE A 149      68.221 -40.540  20.477  1.00 17.16           O  
ATOM   1159  CB  PHE A 149      65.222 -40.805  21.610  1.00 16.77           C  
ATOM   1160  CG  PHE A 149      65.123 -42.272  21.308  1.00 15.51           C  
ATOM   1161  CD1 PHE A 149      64.802 -43.165  22.318  1.00 14.60           C  
ATOM   1162  CD2 PHE A 149      65.456 -42.756  20.051  1.00 14.66           C  
ATOM   1163  CE1 PHE A 149      64.762 -44.526  22.062  1.00 14.63           C  
ATOM   1164  CE2 PHE A 149      65.447 -44.118  19.803  1.00 14.10           C  
ATOM   1165  CZ  PHE A 149      65.060 -44.997  20.800  1.00 15.29           C  
ATOM   1166  N   ARG A 150      68.243 -42.201  22.072  1.00 19.63           N  
ATOM   1167  CA  ARG A 150      69.388 -43.000  21.559  1.00 22.07           C  
ATOM   1168  C   ARG A 150      68.948 -44.452  21.659  1.00 18.94           C  
ATOM   1169  O   ARG A 150      68.556 -44.909  22.761  1.00 17.66           O  
ATOM   1170  CB  ARG A 150      70.635 -42.794  22.433  1.00 25.98           C  
ATOM   1171  CG  ARG A 150      71.928 -42.499  21.688  1.00 31.59           C  
ATOM   1172  CD  ARG A 150      72.477 -41.083  21.890  1.00 35.85           C  
ATOM   1173  NE  ARG A 150      73.518 -40.960  22.920  1.00 41.76           N  
ATOM   1174  CZ  ARG A 150      74.855 -40.968  22.717  1.00 48.69           C  
ATOM   1175  NH1 ARG A 150      75.372 -41.118  21.502  1.00 51.08           N1+
ATOM   1176  NH2 ARG A 150      75.680 -40.822  23.747  1.00 46.24           N  
ATOM   1177  N   LEU A 151      68.934 -45.172  20.560  1.00 15.86           N  
ATOM   1178  CA  LEU A 151      68.700 -46.630  20.666  1.00 15.02           C  
ATOM   1179  C   LEU A 151      69.782 -47.246  21.570  1.00 14.55           C  
ATOM   1180  O   LEU A 151      70.964 -46.893  21.388  1.00 14.55           O  
ATOM   1181  CB  LEU A 151      68.770 -47.154  19.242  1.00 14.98           C  
ATOM   1182  CG  LEU A 151      68.090 -48.471  18.992  1.00 14.19           C  
ATOM   1183  CD1 LEU A 151      66.591 -48.367  19.303  1.00 13.93           C  
ATOM   1184  CD2 LEU A 151      68.344 -48.896  17.553  1.00 13.74           C  
ATOM   1185  N   SER A 152      69.395 -48.087  22.525  1.00 14.80           N  
ATOM   1186  CA  SER A 152      70.284 -48.824  23.467  1.00 14.88           C  
ATOM   1187  C   SER A 152      71.049 -49.971  22.788  1.00 14.95           C  
ATOM   1188  O   SER A 152      70.614 -50.476  21.735  1.00 13.08           O  
ATOM   1189  CB  SER A 152      69.510 -49.326  24.659  1.00 15.74           C  
ATOM   1190  OG  SER A 152      68.901 -50.598  24.421  1.00 15.35           O  
ATOM   1191  N   GLN A 153      72.181 -50.400  23.387  1.00 15.17           N  
ATOM   1192  CA  GLN A 153      72.927 -51.559  22.844  1.00 15.06           C  
ATOM   1193  C   GLN A 153      72.044 -52.793  22.936  1.00 14.40           C  
ATOM   1194  O   GLN A 153      72.143 -53.609  22.051  1.00 14.18           O  
ATOM   1195  CB  GLN A 153      74.254 -51.800  23.553  1.00 16.76           C  
ATOM   1196  CG  GLN A 153      75.240 -50.655  23.357  1.00 17.73           C  
ATOM   1197  CD  GLN A 153      75.666 -50.501  21.915  1.00 19.76           C  
ATOM   1198  NE2 GLN A 153      75.738 -51.588  21.163  1.00 19.81           N  
ATOM   1199  OE1 GLN A 153      75.918 -49.399  21.470  1.00 24.19           O  
ATOM   1200  N   ASP A 154      71.192 -52.926  23.952  1.00 13.79           N  
ATOM   1201  CA  ASP A 154      70.243 -54.062  23.995  1.00 13.19           C  
ATOM   1202  C   ASP A 154      69.373 -54.063  22.731  1.00 12.79           C  
ATOM   1203  O   ASP A 154      69.212 -55.120  22.134  1.00 12.57           O  
ATOM   1204  CB  ASP A 154      69.350 -54.018  25.224  1.00 14.50           C  
ATOM   1205  CG  ASP A 154      68.510 -55.278  25.360  1.00 15.73           C  
ATOM   1206  OD1 ASP A 154      69.115 -56.337  25.598  1.00 15.90           O  
ATOM   1207  OD2 ASP A 154      67.240 -55.196  25.228  1.00 15.45           O1-
ATOM   1208  N   ASP A 155      68.789 -52.933  22.350  1.00 11.85           N  
ATOM   1209  CA  ASP A 155      67.906 -52.906  21.161  1.00 11.97           C  
ATOM   1210  C   ASP A 155      68.704 -53.300  19.920  1.00 12.02           C  
ATOM   1211  O   ASP A 155      68.170 -54.059  19.061  1.00 11.87           O  
ATOM   1212  CB  ASP A 155      67.259 -51.538  20.987  1.00 12.22           C  
ATOM   1213  CG  ASP A 155      66.410 -51.119  22.170  1.00 11.22           C  
ATOM   1214  OD1 ASP A 155      65.486 -51.866  22.506  1.00 10.60           O  
ATOM   1215  OD2 ASP A 155      66.702 -50.049  22.724  1.00 11.09           O1-
ATOM   1216  N   ILE A 156      69.932 -52.784  19.814  1.00 12.89           N  
ATOM   1217  CA  ILE A 156      70.755 -52.949  18.591  1.00 13.66           C  
ATOM   1218  C   ILE A 156      71.111 -54.430  18.491  1.00 14.75           C  
ATOM   1219  O   ILE A 156      71.026 -55.014  17.381  1.00 12.09           O  
ATOM   1220  CB  ILE A 156      71.988 -52.045  18.657  1.00 14.46           C  
ATOM   1221  CG1 ILE A 156      71.563 -50.589  18.490  1.00 14.27           C  
ATOM   1222  CG2 ILE A 156      73.030 -52.480  17.635  1.00 14.42           C  
ATOM   1223  CD1 ILE A 156      72.616 -49.601  18.893  1.00 15.03           C  
ATOM   1224  N   LYS A 157      71.394 -55.019  19.646  1.00 16.02           N  
ATOM   1225  CA  LYS A 157      71.769 -56.443  19.727  1.00 19.91           C  
ATOM   1226  C   LYS A 157      70.596 -57.304  19.249  1.00 16.85           C  
ATOM   1227  O   LYS A 157      70.830 -58.236  18.434  1.00 14.28           O  
ATOM   1228  CB  LYS A 157      72.215 -56.801  21.145  1.00 25.00           C  
ATOM   1229  CG  LYS A 157      73.207 -57.940  21.165  1.00 33.51           C  
ATOM   1230  CD  LYS A 157      74.373 -57.677  20.198  1.00 40.29           C  
ATOM   1231  CE  LYS A 157      75.567 -58.577  20.427  1.00 44.02           C  
ATOM   1232  NZ  LYS A 157      75.151 -60.003  20.478  1.00 48.55           N1+
ATOM   1233  N   GLY A 158      69.370 -56.990  19.686  1.00 14.38           N  
ATOM   1234  CA  GLY A 158      68.214 -57.820  19.285  1.00 12.84           C  
ATOM   1235  C   GLY A 158      67.966 -57.693  17.792  1.00 12.14           C  
ATOM   1236  O   GLY A 158      67.692 -58.691  17.110  1.00 11.73           O  
ATOM   1237  N   ILE A 159      67.935 -56.466  17.288  1.00 12.38           N  
ATOM   1238  CA  ILE A 159      67.497 -56.232  15.881  1.00 11.67           C  
ATOM   1239  C   ILE A 159      68.563 -56.798  14.944  1.00 12.21           C  
ATOM   1240  O   ILE A 159      68.201 -57.374  13.888  1.00 12.08           O  
ATOM   1241  CB  ILE A 159      67.185 -54.759  15.605  1.00 11.12           C  
ATOM   1242  CG1 ILE A 159      66.386 -54.630  14.309  1.00 11.28           C  
ATOM   1243  CG2 ILE A 159      68.430 -53.895  15.563  1.00 10.85           C  
ATOM   1244  CD1 ILE A 159      64.962 -55.090  14.431  1.00 11.83           C  
ATOM   1245  N   GLN A 160      69.840 -56.645  15.308  1.00 13.78           N  
ATOM   1246  CA  GLN A 160      70.957 -57.214  14.514  1.00 14.22           C  
ATOM   1247  C   GLN A 160      70.931 -58.749  14.563  1.00 15.88           C  
ATOM   1248  O   GLN A 160      71.177 -59.366  13.504  1.00 17.11           O  
ATOM   1249  CB  GLN A 160      72.285 -56.610  14.959  1.00 13.89           C  
ATOM   1250  CG  GLN A 160      72.372 -55.167  14.531  1.00 13.77           C  
ATOM   1251  CD  GLN A 160      73.726 -54.574  14.813  1.00 14.20           C  
ATOM   1252  NE2 GLN A 160      73.975 -53.410  14.257  1.00 13.85           N  
ATOM   1253  OE1 GLN A 160      74.517 -55.117  15.556  1.00 12.74           O  
ATOM   1254  N   GLU A 161      70.636 -59.370  15.700  1.00 16.29           N  
ATOM   1255  CA  GLU A 161      70.508 -60.848  15.778  1.00 17.85           C  
ATOM   1256  C   GLU A 161      69.528 -61.327  14.688  1.00 17.69           C  
ATOM   1257  O   GLU A 161      69.785 -62.353  14.089  1.00 16.43           O  
ATOM   1258  CB  GLU A 161      70.132 -61.247  17.211  1.00 21.30           C  
ATOM   1259  CG  GLU A 161      69.625 -62.680  17.353  1.00 26.42           C  
ATOM   1260  CD  GLU A 161      70.587 -63.788  16.954  1.00 35.20           C  
ATOM   1261  OE1 GLU A 161      70.104 -64.892  16.566  1.00 40.67           O  
ATOM   1262  OE2 GLU A 161      71.825 -63.551  17.029  1.00 40.42           O1-
ATOM   1263  N   LEU A 162      68.455 -60.587  14.385  1.00 16.48           N  
ATOM   1264  CA  LEU A 162      67.431 -61.022  13.387  1.00 16.31           C  
ATOM   1265  C   LEU A 162      67.870 -60.688  11.943  1.00 15.56           C  
ATOM   1266  O   LEU A 162      67.634 -61.503  11.047  1.00 15.08           O  
ATOM   1267  CB  LEU A 162      66.101 -60.321  13.709  1.00 15.80           C  
ATOM   1268  CG  LEU A 162      65.469 -60.685  15.045  1.00 16.26           C  
ATOM   1269  CD1 LEU A 162      64.150 -59.938  15.243  1.00 16.46           C  
ATOM   1270  CD2 LEU A 162      65.200 -62.190  15.119  1.00 16.44           C  
ATOM   1271  N   TYR A 163      68.478 -59.521  11.729  1.00 14.76           N  
ATOM   1272  CA  TYR A 163      68.621 -58.902  10.384  1.00 14.93           C  
ATOM   1273  C   TYR A 163      70.070 -58.535  10.037  1.00 15.10           C  
ATOM   1274  O   TYR A 163      70.289 -58.208   8.864  1.00 14.00           O  
ATOM   1275  CB  TYR A 163      67.746 -57.650  10.313  1.00 14.32           C  
ATOM   1276  CG  TYR A 163      66.292 -57.966  10.551  1.00 13.96           C  
ATOM   1277  CD1 TYR A 163      65.596 -58.761   9.653  1.00 13.48           C  
ATOM   1278  CD2 TYR A 163      65.625 -57.519  11.684  1.00 13.38           C  
ATOM   1279  CE1 TYR A 163      64.267 -59.089   9.859  1.00 13.72           C  
ATOM   1280  CE2 TYR A 163      64.289 -57.813  11.878  1.00 12.78           C  
ATOM   1281  CZ  TYR A 163      63.603 -58.603  10.973  1.00 13.01           C  
ATOM   1282  OH  TYR A 163      62.286 -58.929  11.151  1.00 12.15           O  
ATOM   1283  N   GLY A 164      70.992 -58.566  11.000  1.00 14.39           N  
ATOM   1284  CA  GLY A 164      72.395 -58.164  10.777  1.00 15.41           C  
ATOM   1285  C   GLY A 164      72.601 -56.679  10.959  1.00 15.51           C  
ATOM   1286  O   GLY A 164      71.634 -55.922  11.278  1.00 16.39           O  
ATOM   1287  N   ALA A 165      73.833 -56.252  10.761  1.00 16.41           N  
ATOM   1288  CA  ALA A 165      74.288 -54.895  11.092  1.00 17.54           C  
ATOM   1289  C   ALA A 165      74.183 -54.021   9.842  1.00 18.57           C  
ATOM   1290  O   ALA A 165      73.985 -54.542   8.739  1.00 16.90           O  
ATOM   1291  CB  ALA A 165      75.683 -54.968  11.633  1.00 18.40           C  
ATOM   1292  N   SER A 166      74.288 -52.718  10.016  1.00 21.11           N  
ATOM   1293  CA  SER A 166      74.266 -51.758   8.890  1.00 23.80           C  
ATOM   1294  C   SER A 166      75.421 -52.081   7.963  1.00 28.30           C  
ATOM   1295  O   SER A 166      76.506 -52.418   8.436  1.00 28.17           O  
ATOM   1296  CB  SER A 166      74.424 -50.356   9.360  1.00 24.10           C  
ATOM   1297  OG  SER A 166      74.262 -49.484   8.253  1.00 23.98           O  
ATOM   1298  N   PRO A 167      75.238 -51.975   6.635  1.00 28.87           N  
ATOM   1299  CA  PRO A 167      76.378 -52.012   5.727  1.00 28.60           C  
ATOM   1300  C   PRO A 167      77.334 -50.818   5.849  1.00 29.59           C  
ATOM   1301  O   PRO A 167      78.474 -50.984   5.585  1.00 33.55           O  
ATOM   1302  CB  PRO A 167      75.726 -52.058   4.334  1.00 29.74           C  
ATOM   1303  CG  PRO A 167      74.311 -51.570   4.535  1.00 29.36           C  
ATOM   1304  CD  PRO A 167      73.942 -51.981   5.941  1.00 30.63           C  
ATOM   1305  N   ASP A 168      76.852 -49.641   6.220  1.00 28.04           N  
ATOM   1306  CA  ASP A 168      77.651 -48.395   6.188  1.00 29.75           C  
ATOM   1307  C   ASP A 168      77.311 -47.633   7.464  1.00 34.08           C  
ATOM   1308  O   ASP A 168      77.440 -46.410   7.597  1.00 39.71           O  
ATOM   1309  CB  ASP A 168      77.364 -47.600   4.913  1.00 27.35           C  
ATOM   1310  CG  ASP A 168      75.958 -47.036   4.864  1.00 27.08           C  
ATOM   1311  OD1 ASP A 168      75.195 -47.303   5.821  1.00 25.29           O  
ATOM   1312  OD2 ASP A 168      75.637 -46.317   3.890  1.00 24.49           O1-
ATOM   1313  OXT ASP A 168      76.854 -48.321   8.369  1.00 34.82           O1-
TER   
ATOM   1314  N   ASN B   3      12.963 -31.227   4.210  1.00 53.56           N  
ATOM   1315  CA  ASN B   3      12.936 -30.949   5.678  1.00 50.80           C  
ATOM   1316  C   ASN B   3      14.326 -30.525   6.185  1.00 48.08           C  
ATOM   1317  O   ASN B   3      15.339 -30.790   5.493  1.00 39.85           O  
ATOM   1318  CB  ASN B   3      12.439 -32.160   6.474  1.00 56.36           C  
ATOM   1319  CG  ASN B   3      11.074 -32.647   6.029  1.00 57.25           C  
ATOM   1320  ND2 ASN B   3      10.054 -32.337   6.812  1.00 58.87           N  
ATOM   1321  OD1 ASN B   3      10.947 -33.314   5.001  1.00 51.69           O  
ATOM   1322  N   PHE B   4      14.368 -29.927   7.379  1.00 40.25           N  
ATOM   1323  CA  PHE B   4      15.599 -29.427   8.032  1.00 41.69           C  
ATOM   1324  C   PHE B   4      15.682 -29.973   9.456  1.00 44.08           C  
ATOM   1325  O   PHE B   4      14.700 -30.550   9.941  1.00 42.94           O  
ATOM   1326  CB  PHE B   4      15.603 -27.898   8.051  1.00 46.52           C  
ATOM   1327  CG  PHE B   4      15.437 -27.229   6.707  1.00 50.46           C  
ATOM   1328  CD1 PHE B   4      16.035 -27.745   5.563  1.00 48.91           C  
ATOM   1329  CD2 PHE B   4      14.704 -26.055   6.594  1.00 53.42           C  
ATOM   1330  CE1 PHE B   4      15.884 -27.120   4.334  1.00 49.36           C  
ATOM   1331  CE2 PHE B   4      14.557 -25.431   5.365  1.00 56.62           C  
ATOM   1332  CZ  PHE B   4      15.147 -25.966   4.239  1.00 52.58           C  
ATOM   1333  N   PHE B   5      16.824 -29.778  10.114  1.00 40.98           N  
ATOM   1334  CA  PHE B   5      17.015 -30.114  11.547  1.00 42.89           C  
ATOM   1335  C   PHE B   5      16.199 -29.145  12.411  1.00 46.17           C  
ATOM   1336  O   PHE B   5      15.945 -28.016  12.001  1.00 41.83           O  
ATOM   1337  CB  PHE B   5      18.502 -30.098  11.918  1.00 41.95           C  
ATOM   1338  CG  PHE B   5      19.338 -31.252  11.415  1.00 39.89           C  
ATOM   1339  CD1 PHE B   5      19.874 -31.241  10.130  1.00 39.57           C  
ATOM   1340  CD2 PHE B   5      19.682 -32.299  12.257  1.00 37.95           C  
ATOM   1341  CE1 PHE B   5      20.687 -32.277   9.683  1.00 37.62           C  
ATOM   1342  CE2 PHE B   5      20.494 -33.336  11.807  1.00 38.33           C  
ATOM   1343  CZ  PHE B   5      20.994 -33.325  10.523  1.00 39.25           C  
ATOM   1344  N   PRO B   6      15.790 -29.565  13.635  1.00 51.37           N  
ATOM   1345  CA  PRO B   6      14.893 -28.820  14.525  1.00 54.77           C  
ATOM   1346  C   PRO B   6      14.865 -27.285  14.633  1.00 62.25           C  
ATOM   1347  O   PRO B   6      13.774 -26.816  14.885  1.00 85.65           O  
ATOM   1348  CB  PRO B   6      15.302 -29.411  15.882  1.00 54.32           C  
ATOM   1349  CG  PRO B   6      15.451 -30.872  15.577  1.00 54.61           C  
ATOM   1350  CD  PRO B   6      16.089 -30.891  14.200  1.00 53.49           C  
ATOM   1351  N   ARG B   7      15.957 -26.525  14.501  1.00 60.56           N  
ATOM   1352  CA  ARG B   7      15.810 -25.041  14.383  1.00 56.46           C  
ATOM   1353  C   ARG B   7      16.377 -24.584  13.047  1.00 51.85           C  
ATOM   1354  O   ARG B   7      16.824 -23.436  12.965  1.00 50.28           O  
ATOM   1355  CB  ARG B   7      16.478 -24.268  15.520  1.00 60.84           C  
ATOM   1356  CG  ARG B   7      15.947 -24.639  16.893  1.00 67.81           C  
ATOM   1357  CD  ARG B   7      16.851 -25.697  17.474  1.00 75.70           C  
ATOM   1358  NE  ARG B   7      16.205 -26.477  18.509  1.00 82.46           N  
ATOM   1359  CZ  ARG B   7      16.785 -27.472  19.173  1.00 88.61           C  
ATOM   1360  NH1 ARG B   7      16.109 -28.126  20.103  1.00 94.11           N1+
ATOM   1361  NH2 ARG B   7      18.036 -27.812  18.912  1.00 89.15           N  
ATOM   1362  N   LYS B   8      16.280 -25.448  12.038  1.00 51.47           N  
ATOM   1363  CA  LYS B   8      17.053 -25.403  10.765  1.00 51.78           C  
ATOM   1364  C   LYS B   8      18.411 -24.723  10.980  1.00 46.51           C  
ATOM   1365  O   LYS B   8      18.647 -23.611  10.513  1.00 44.40           O  
ATOM   1366  CB  LYS B   8      16.215 -24.784   9.639  1.00 53.90           C  
ATOM   1367  CG  LYS B   8      15.691 -23.374   9.864  1.00 56.28           C  
ATOM   1368  CD  LYS B   8      15.620 -22.561   8.584  1.00 61.59           C  
ATOM   1369  CE  LYS B   8      15.946 -21.095   8.803  1.00 68.42           C  
ATOM   1370  NZ  LYS B   8      15.124 -20.208   7.945  1.00 70.96           N1+
ATOM   1371  N   PRO B   9      19.389 -25.370  11.657  1.00 41.12           N  
ATOM   1372  CA  PRO B   9      20.731 -24.801  11.728  1.00 38.43           C  
ATOM   1373  C   PRO B   9      21.300 -24.815  10.302  1.00 34.65           C  
ATOM   1374  O   PRO B   9      20.980 -25.692   9.517  1.00 31.20           O  
ATOM   1375  CB  PRO B   9      21.468 -25.717  12.696  1.00 36.94           C  
ATOM   1376  CG  PRO B   9      20.761 -27.039  12.529  1.00 40.64           C  
ATOM   1377  CD  PRO B   9      19.301 -26.675  12.326  1.00 42.43           C  
ATOM   1378  N   LYS B  10      22.097 -23.811   9.976  1.00 38.75           N  
ATOM   1379  CA  LYS B  10      22.782 -23.755   8.666  1.00 38.64           C  
ATOM   1380  C   LYS B  10      24.143 -23.114   8.844  1.00 34.78           C  
ATOM   1381  O   LYS B  10      24.366 -22.447   9.861  1.00 29.41           O  
ATOM   1382  CB  LYS B  10      21.963 -22.949   7.657  1.00 42.70           C  
ATOM   1383  CG  LYS B  10      21.543 -21.574   8.141  1.00 44.42           C  
ATOM   1384  CD  LYS B  10      20.573 -20.885   7.206  1.00 49.39           C  
ATOM   1385  CE  LYS B  10      21.269 -20.182   6.063  1.00 54.67           C  
ATOM   1386  NZ  LYS B  10      20.301 -19.508   5.166  1.00 56.23           N1+
ATOM   1387  N   TRP B  11      24.996 -23.287   7.845  1.00 33.24           N  
ATOM   1388  CA  TRP B  11      26.297 -22.592   7.819  1.00 33.12           C  
ATOM   1389  C   TRP B  11      25.975 -21.116   7.568  1.00 34.31           C  
ATOM   1390  O   TRP B  11      25.116 -20.852   6.735  1.00 35.09           O  
ATOM   1391  CB  TRP B  11      27.235 -23.247   6.789  1.00 31.55           C  
ATOM   1392  CG  TRP B  11      27.659 -24.644   7.159  1.00 30.62           C  
ATOM   1393  CD1 TRP B  11      27.328 -25.809   6.528  1.00 30.99           C  
ATOM   1394  CD2 TRP B  11      28.479 -25.029   8.281  1.00 30.82           C  
ATOM   1395  CE2 TRP B  11      28.606 -26.432   8.243  1.00 30.12           C  
ATOM   1396  CE3 TRP B  11      29.136 -24.323   9.300  1.00 33.30           C  
ATOM   1397  NE1 TRP B  11      27.908 -26.884   7.155  1.00 29.22           N  
ATOM   1398  CZ2 TRP B  11      29.352 -27.135   9.192  1.00 30.31           C  
ATOM   1399  CZ3 TRP B  11      29.852 -25.022  10.248  1.00 32.27           C  
ATOM   1400  CH2 TRP B  11      29.967 -26.413  10.184  1.00 29.28           C  
ATOM   1401  N   ASP B  12      26.570 -20.219   8.345  1.00 37.57           N  
ATOM   1402  CA  ASP B  12      26.393 -18.747   8.244  1.00 44.69           C  
ATOM   1403  C   ASP B  12      27.599 -18.164   7.498  1.00 45.78           C  
ATOM   1404  O   ASP B  12      28.118 -17.102   7.900  1.00 48.39           O  
ATOM   1405  CB  ASP B  12      26.184 -18.129   9.626  1.00 51.36           C  
ATOM   1406  CG  ASP B  12      27.348 -18.360  10.574  1.00 60.28           C  
ATOM   1407  OD1 ASP B  12      28.360 -18.969  10.140  1.00 65.43           O  
ATOM   1408  OD2 ASP B  12      27.232 -17.947  11.744  1.00 75.51           O1-
ATOM   1409  N   LYS B  13      28.026 -18.868   6.455  1.00 45.88           N  
ATOM   1410  CA  LYS B  13      29.027 -18.426   5.460  1.00 41.52           C  
ATOM   1411  C   LYS B  13      28.906 -19.386   4.287  1.00 38.09           C  
ATOM   1412  O   LYS B  13      28.286 -20.433   4.465  1.00 37.41           O  
ATOM   1413  CB  LYS B  13      30.431 -18.473   6.051  1.00 47.41           C  
ATOM   1414  CG  LYS B  13      30.898 -19.876   6.407  1.00 52.18           C  
ATOM   1415  CD  LYS B  13      31.956 -19.901   7.485  1.00 53.26           C  
ATOM   1416  CE  LYS B  13      32.452 -21.294   7.811  1.00 49.99           C  
ATOM   1417  NZ  LYS B  13      33.275 -21.264   9.038  1.00 47.33           N1+
ATOM   1418  N   ASN B  14      29.479 -19.049   3.141  1.00 34.36           N  
ATOM   1419  CA  ASN B  14      29.410 -19.912   1.941  1.00 34.42           C  
ATOM   1420  C   ASN B  14      30.748 -20.619   1.716  1.00 31.16           C  
ATOM   1421  O   ASN B  14      30.719 -21.667   1.041  1.00 28.02           O  
ATOM   1422  CB  ASN B  14      28.989 -19.101   0.727  1.00 38.06           C  
ATOM   1423  CG  ASN B  14      27.618 -18.492   0.918  1.00 42.61           C  
ATOM   1424  ND2 ASN B  14      27.423 -17.298   0.384  1.00 42.96           N  
ATOM   1425  OD1 ASN B  14      26.750 -19.086   1.562  1.00 48.69           O  
ATOM   1426  N   GLN B  15      31.848 -20.038   2.214  1.00 29.54           N  
ATOM   1427  CA  GLN B  15      33.213 -20.629   2.205  1.00 30.36           C  
ATOM   1428  C   GLN B  15      33.279 -21.712   3.288  1.00 26.57           C  
ATOM   1429  O   GLN B  15      33.306 -21.334   4.475  1.00 26.13           O  
ATOM   1430  CB  GLN B  15      34.285 -19.566   2.491  1.00 34.46           C  
ATOM   1431  CG  GLN B  15      34.370 -18.432   1.467  1.00 39.62           C  
ATOM   1432  CD  GLN B  15      34.497 -18.852   0.016  1.00 44.29           C  
ATOM   1433  NE2 GLN B  15      35.123 -19.997  -0.236  1.00 45.47           N  
ATOM   1434  OE1 GLN B  15      34.049 -18.143  -0.887  1.00 48.48           O  
ATOM   1435  N   ILE B  16      33.220 -22.994   2.908  1.00 25.74           N  
ATOM   1436  CA  ILE B  16      33.212 -24.137   3.878  1.00 23.93           C  
ATOM   1437  C   ILE B  16      34.522 -24.913   3.712  1.00 22.28           C  
ATOM   1438  O   ILE B  16      34.807 -25.344   2.590  1.00 21.19           O  
ATOM   1439  CB  ILE B  16      32.019 -25.106   3.681  1.00 25.47           C  
ATOM   1440  CG1 ILE B  16      30.666 -24.424   3.465  1.00 26.64           C  
ATOM   1441  CG2 ILE B  16      31.947 -26.107   4.823  1.00 25.63           C  
ATOM   1442  CD1 ILE B  16      30.124 -23.720   4.666  1.00 26.70           C  
ATOM   1443  N   THR B  17      35.237 -25.177   4.802  1.00 20.35           N  
ATOM   1444  CA  THR B  17      36.462 -26.024   4.761  1.00 18.62           C  
ATOM   1445  C   THR B  17      36.146 -27.475   5.166  1.00 18.09           C  
ATOM   1446  O   THR B  17      35.309 -27.683   6.054  1.00 16.75           O  
ATOM   1447  CB  THR B  17      37.571 -25.492   5.668  1.00 16.98           C  
ATOM   1448  CG2 THR B  17      38.086 -24.145   5.199  1.00 17.88           C  
ATOM   1449  OG1 THR B  17      37.074 -25.437   7.007  1.00 15.02           O  
ATOM   1450  N   TYR B  18      36.882 -28.422   4.590  1.00 17.42           N  
ATOM   1451  CA  TYR B  18      36.828 -29.853   4.961  1.00 16.21           C  
ATOM   1452  C   TYR B  18      38.242 -30.430   5.023  1.00 17.02           C  
ATOM   1453  O   TYR B  18      39.178 -29.949   4.327  1.00 19.11           O  
ATOM   1454  CB  TYR B  18      35.903 -30.600   4.016  1.00 15.65           C  
ATOM   1455  CG  TYR B  18      36.380 -30.812   2.601  1.00 14.64           C  
ATOM   1456  CD1 TYR B  18      37.106 -31.938   2.264  1.00 15.00           C  
ATOM   1457  CD2 TYR B  18      36.055 -29.934   1.577  1.00 15.17           C  
ATOM   1458  CE1 TYR B  18      37.492 -32.197   0.957  1.00 15.22           C  
ATOM   1459  CE2 TYR B  18      36.454 -30.161   0.262  1.00 15.45           C  
ATOM   1460  CZ  TYR B  18      37.159 -31.304  -0.052  1.00 14.87           C  
ATOM   1461  OH  TYR B  18      37.534 -31.584  -1.332  1.00 15.94           O  
ATOM   1462  N   ARG B  19      38.420 -31.413   5.899  1.00 16.33           N  
ATOM   1463  CA  ARG B  19      39.721 -32.114   6.093  1.00 15.48           C  
ATOM   1464  C   ARG B  19      39.451 -33.625   6.094  1.00 14.75           C  
ATOM   1465  O   ARG B  19      38.578 -34.095   6.864  1.00 15.93           O  
ATOM   1466  CB  ARG B  19      40.404 -31.568   7.351  1.00 15.49           C  
ATOM   1467  CG  ARG B  19      41.691 -32.289   7.733  1.00 15.20           C  
ATOM   1468  CD  ARG B  19      42.345 -31.652   8.942  1.00 14.83           C  
ATOM   1469  NE  ARG B  19      43.538 -32.424   9.285  1.00 14.29           N  
ATOM   1470  CZ  ARG B  19      44.183 -32.349  10.438  1.00 13.43           C  
ATOM   1471  NH1 ARG B  19      43.769 -31.524  11.381  1.00 12.48           N1+
ATOM   1472  NH2 ARG B  19      45.238 -33.110  10.634  1.00 13.17           N  
ATOM   1473  N   ILE B  20      40.130 -34.351   5.219  1.00 13.72           N  
ATOM   1474  CA  ILE B  20      40.067 -35.834   5.149  1.00 13.43           C  
ATOM   1475  C   ILE B  20      41.130 -36.421   6.055  1.00 14.40           C  
ATOM   1476  O   ILE B  20      42.340 -36.411   5.695  1.00 13.81           O  
ATOM   1477  CB  ILE B  20      40.206 -36.324   3.710  1.00 13.51           C  
ATOM   1478  CG1 ILE B  20      39.170 -35.628   2.826  1.00 13.63           C  
ATOM   1479  CG2 ILE B  20      40.097 -37.838   3.710  1.00 13.69           C  
ATOM   1480  CD1 ILE B  20      39.333 -35.822   1.334  1.00 13.22           C  
ATOM   1481  N   ILE B  21      40.693 -36.884   7.218  1.00 14.63           N  
ATOM   1482  CA  ILE B  21      41.597 -37.381   8.284  1.00 15.95           C  
ATOM   1483  C   ILE B  21      42.005 -38.816   7.941  1.00 17.87           C  
ATOM   1484  O   ILE B  21      43.180 -39.148   8.137  1.00 17.23           O  
ATOM   1485  CB  ILE B  21      40.904 -37.290   9.659  1.00 16.27           C  
ATOM   1486  CG1 ILE B  21      40.528 -35.853  10.002  1.00 16.51           C  
ATOM   1487  CG2 ILE B  21      41.762 -37.900  10.756  1.00 17.45           C  
ATOM   1488  CD1 ILE B  21      41.750 -34.945  10.157  1.00 18.57           C  
ATOM   1489  N   GLY B  22      41.062 -39.652   7.490  1.00 18.15           N  
ATOM   1490  CA  GLY B  22      41.347 -41.084   7.271  1.00 19.02           C  
ATOM   1491  C   GLY B  22      40.715 -41.645   6.015  1.00 17.78           C  
ATOM   1492  O   GLY B  22      39.875 -40.981   5.398  1.00 15.20           O  
ATOM   1493  N   TYR B  23      41.081 -42.879   5.691  1.00 19.07           N  
ATOM   1494  CA  TYR B  23      40.734 -43.552   4.427  1.00 19.82           C  
ATOM   1495  C   TYR B  23      40.294 -44.990   4.693  1.00 22.05           C  
ATOM   1496  O   TYR B  23      40.605 -45.574   5.742  1.00 19.11           O  
ATOM   1497  CB  TYR B  23      41.953 -43.547   3.516  1.00 21.05           C  
ATOM   1498  CG  TYR B  23      42.318 -42.168   3.046  1.00 20.40           C  
ATOM   1499  CD1 TYR B  23      42.974 -41.278   3.877  1.00 22.51           C  
ATOM   1500  CD2 TYR B  23      41.907 -41.721   1.807  1.00 19.92           C  
ATOM   1501  CE1 TYR B  23      43.252 -39.980   3.468  1.00 22.94           C  
ATOM   1502  CE2 TYR B  23      42.178 -40.434   1.378  1.00 19.53           C  
ATOM   1503  CZ  TYR B  23      42.859 -39.561   2.204  1.00 21.17           C  
ATOM   1504  OH  TYR B  23      43.141 -38.294   1.780  1.00 20.74           O  
ATOM   1505  N   THR B  24      39.601 -45.542   3.704  1.00 24.40           N  
ATOM   1506  CA  THR B  24      39.354 -46.982   3.552  1.00 25.39           C  
ATOM   1507  C   THR B  24      40.503 -47.540   2.730  1.00 25.67           C  
ATOM   1508  O   THR B  24      40.890 -46.967   1.717  1.00 25.56           O  
ATOM   1509  CB  THR B  24      37.983 -47.286   2.934  1.00 26.07           C  
ATOM   1510  CG2 THR B  24      37.677 -46.486   1.682  1.00 26.55           C  
ATOM   1511  OG1 THR B  24      37.971 -48.688   2.643  1.00 26.82           O  
ATOM   1512  N   PRO B  25      41.041 -48.704   3.135  1.00 26.27           N  
ATOM   1513  CA  PRO B  25      42.019 -49.421   2.320  1.00 28.64           C  
ATOM   1514  C   PRO B  25      41.404 -50.039   1.051  1.00 26.71           C  
ATOM   1515  O   PRO B  25      42.144 -50.494   0.229  1.00 29.32           O  
ATOM   1516  CB  PRO B  25      42.565 -50.504   3.283  1.00 27.19           C  
ATOM   1517  CG  PRO B  25      41.428 -50.747   4.262  1.00 27.46           C  
ATOM   1518  CD  PRO B  25      40.737 -49.400   4.401  1.00 27.09           C  
ATOM   1519  N   ASP B  26      40.085 -50.029   0.919  1.00 27.76           N  
ATOM   1520  CA  ASP B  26      39.363 -50.624  -0.236  1.00 28.44           C  
ATOM   1521  C   ASP B  26      39.537 -49.786  -1.505  1.00 25.99           C  
ATOM   1522  O   ASP B  26      39.237 -50.320  -2.565  1.00 22.25           O  
ATOM   1523  CB  ASP B  26      37.852 -50.666  -0.014  1.00 31.64           C  
ATOM   1524  CG  ASP B  26      37.451 -51.392   1.253  1.00 34.07           C  
ATOM   1525  OD1 ASP B  26      38.200 -52.306   1.642  1.00 32.94           O  
ATOM   1526  OD2 ASP B  26      36.397 -51.008   1.843  1.00 31.22           O1-
ATOM   1527  N   LEU B  27      39.868 -48.496  -1.371  1.00 25.15           N  
ATOM   1528  CA  LEU B  27      40.062 -47.565  -2.517  1.00 24.68           C  
ATOM   1529  C   LEU B  27      41.399 -46.843  -2.371  1.00 21.54           C  
ATOM   1530  O   LEU B  27      41.881 -46.722  -1.264  1.00 21.49           O  
ATOM   1531  CB  LEU B  27      38.897 -46.576  -2.579  1.00 23.66           C  
ATOM   1532  CG  LEU B  27      37.535 -47.222  -2.791  1.00 22.91           C  
ATOM   1533  CD1 LEU B  27      36.437 -46.185  -2.629  1.00 22.84           C  
ATOM   1534  CD2 LEU B  27      37.473 -47.897  -4.158  1.00 23.85           C  
ATOM   1535  N   ALA B  28      42.000 -46.443  -3.488  1.00 22.96           N  
ATOM   1536  CA  ALA B  28      43.205 -45.583  -3.486  1.00 21.85           C  
ATOM   1537  C   ALA B  28      42.788 -44.278  -2.838  1.00 18.66           C  
ATOM   1538  O   ALA B  28      41.662 -43.834  -3.039  1.00 16.43           O  
ATOM   1539  CB  ALA B  28      43.747 -45.369  -4.884  1.00 21.70           C  
ATOM   1540  N   PRO B  29      43.670 -43.649  -2.044  1.00 18.38           N  
ATOM   1541  CA  PRO B  29      43.354 -42.362  -1.412  1.00 18.80           C  
ATOM   1542  C   PRO B  29      42.891 -41.270  -2.399  1.00 19.20           C  
ATOM   1543  O   PRO B  29      42.031 -40.479  -2.042  1.00 17.96           O  
ATOM   1544  CB  PRO B  29      44.662 -41.967  -0.711  1.00 19.62           C  
ATOM   1545  CG  PRO B  29      45.731 -42.818  -1.357  1.00 19.67           C  
ATOM   1546  CD  PRO B  29      45.038 -44.097  -1.773  1.00 19.30           C  
ATOM   1547  N   GLU B  30      43.433 -41.253  -3.622  1.00 19.82           N  
ATOM   1548  CA  GLU B  30      43.055 -40.239  -4.638  1.00 19.61           C  
ATOM   1549  C   GLU B  30      41.593 -40.456  -5.046  1.00 19.12           C  
ATOM   1550  O   GLU B  30      40.893 -39.443  -5.246  1.00 17.54           O  
ATOM   1551  CB  GLU B  30      44.023 -40.201  -5.829  1.00 20.45           C  
ATOM   1552  CG  GLU B  30      44.060 -41.470  -6.657  1.00 19.86           C  
ATOM   1553  CD  GLU B  30      45.121 -42.484  -6.239  1.00 19.75           C  
ATOM   1554  OE1 GLU B  30      45.472 -43.269  -7.085  1.00 20.12           O  
ATOM   1555  OE2 GLU B  30      45.576 -42.501  -5.051  1.00 22.01           O1-
ATOM   1556  N   THR B  31      41.151 -41.706  -5.174  1.00 18.04           N  
ATOM   1557  CA  THR B  31      39.742 -42.069  -5.508  1.00 19.72           C  
ATOM   1558  C   THR B  31      38.798 -41.603  -4.391  1.00 17.67           C  
ATOM   1559  O   THR B  31      37.703 -41.071  -4.676  1.00 18.10           O  
ATOM   1560  CB  THR B  31      39.643 -43.586  -5.710  1.00 23.40           C  
ATOM   1561  CG2 THR B  31      38.325 -44.029  -6.303  1.00 23.49           C  
ATOM   1562  OG1 THR B  31      40.721 -43.958  -6.571  1.00 26.07           O  
ATOM   1563  N   VAL B  32      39.217 -41.809  -3.147  1.00 16.66           N  
ATOM   1564  CA  VAL B  32      38.492 -41.336  -1.942  1.00 16.27           C  
ATOM   1565  C   VAL B  32      38.401 -39.812  -2.013  1.00 16.66           C  
ATOM   1566  O   VAL B  32      37.282 -39.257  -1.925  1.00 16.25           O  
ATOM   1567  CB  VAL B  32      39.190 -41.781  -0.643  1.00 16.13           C  
ATOM   1568  CG1 VAL B  32      38.592 -41.065   0.552  1.00 16.34           C  
ATOM   1569  CG2 VAL B  32      39.148 -43.291  -0.445  1.00 17.70           C  
ATOM   1570  N   ASP B  33      39.547 -39.155  -2.158  1.00 16.03           N  
ATOM   1571  CA  ASP B  33      39.608 -37.681  -2.269  1.00 17.77           C  
ATOM   1572  C   ASP B  33      38.648 -37.220  -3.369  1.00 16.67           C  
ATOM   1573  O   ASP B  33      37.882 -36.264  -3.159  1.00 17.13           O  
ATOM   1574  CB  ASP B  33      41.048 -37.241  -2.529  1.00 18.48           C  
ATOM   1575  CG  ASP B  33      42.006 -37.447  -1.368  1.00 20.90           C  
ATOM   1576  OD1 ASP B  33      41.542 -37.794  -0.246  1.00 22.34           O  
ATOM   1577  OD2 ASP B  33      43.230 -37.219  -1.585  1.00 21.59           O1-
ATOM   1578  N   ASP B  34      38.670 -37.882  -4.516  1.00 17.99           N  
ATOM   1579  CA  ASP B  34      37.846 -37.460  -5.671  1.00 19.40           C  
ATOM   1580  C   ASP B  34      36.354 -37.686  -5.346  1.00 20.87           C  
ATOM   1581  O   ASP B  34      35.503 -36.770  -5.592  1.00 22.44           O  
ATOM   1582  CB  ASP B  34      38.281 -38.198  -6.934  1.00 20.22           C  
ATOM   1583  CG  ASP B  34      37.393 -37.827  -8.101  1.00 21.49           C  
ATOM   1584  OD1 ASP B  34      37.570 -36.732  -8.616  1.00 22.84           O  
ATOM   1585  OD2 ASP B  34      36.481 -38.583  -8.399  1.00 21.75           O1-
ATOM   1586  N   ALA B  35      36.010 -38.846  -4.795  1.00 20.12           N  
ATOM   1587  CA  ALA B  35      34.601 -39.132  -4.438  1.00 19.49           C  
ATOM   1588  C   ALA B  35      34.096 -38.030  -3.510  1.00 18.34           C  
ATOM   1589  O   ALA B  35      33.006 -37.547  -3.732  1.00 18.91           O  
ATOM   1590  CB  ALA B  35      34.470 -40.492  -3.827  1.00 18.98           C  
ATOM   1591  N   PHE B  36      34.877 -37.598  -2.523  1.00 17.84           N  
ATOM   1592  CA  PHE B  36      34.413 -36.554  -1.578  1.00 16.58           C  
ATOM   1593  C   PHE B  36      34.295 -35.180  -2.277  1.00 16.88           C  
ATOM   1594  O   PHE B  36      33.275 -34.458  -2.058  1.00 16.11           O  
ATOM   1595  CB  PHE B  36      35.327 -36.522  -0.355  1.00 17.68           C  
ATOM   1596  CG  PHE B  36      35.229 -37.698   0.584  1.00 17.23           C  
ATOM   1597  CD1 PHE B  36      34.020 -38.332   0.841  1.00 18.05           C  
ATOM   1598  CD2 PHE B  36      36.326 -38.084   1.329  1.00 17.58           C  
ATOM   1599  CE1 PHE B  36      33.949 -39.385   1.744  1.00 17.59           C  
ATOM   1600  CE2 PHE B  36      36.248 -39.120   2.246  1.00 16.42           C  
ATOM   1601  CZ  PHE B  36      35.064 -39.768   2.454  1.00 16.52           C  
ATOM   1602  N   ALA B  37      35.283 -34.794  -3.088  1.00 17.22           N  
ATOM   1603  CA  ALA B  37      35.216 -33.594  -3.959  1.00 18.03           C  
ATOM   1604  C   ALA B  37      33.909 -33.636  -4.759  1.00 17.91           C  
ATOM   1605  O   ALA B  37      33.164 -32.674  -4.678  1.00 18.35           O  
ATOM   1606  CB  ALA B  37      36.417 -33.511  -4.880  1.00 18.69           C  
ATOM   1607  N   ARG B  38      33.629 -34.728  -5.470  1.00 19.00           N  
ATOM   1608  CA  ARG B  38      32.430 -34.836  -6.343  1.00 20.26           C  
ATOM   1609  C   ARG B  38      31.163 -34.740  -5.501  1.00 20.98           C  
ATOM   1610  O   ARG B  38      30.210 -34.069  -5.931  1.00 18.98           O  
ATOM   1611  CB  ARG B  38      32.472 -36.125  -7.146  1.00 21.77           C  
ATOM   1612  CG  ARG B  38      33.417 -36.025  -8.335  1.00 22.51           C  
ATOM   1613  CD  ARG B  38      33.394 -37.254  -9.212  1.00 23.81           C  
ATOM   1614  NE  ARG B  38      33.762 -38.472  -8.492  1.00 24.17           N  
ATOM   1615  CZ  ARG B  38      32.993 -39.546  -8.313  1.00 26.28           C  
ATOM   1616  NH1 ARG B  38      33.474 -40.585  -7.652  1.00 27.51           N1+
ATOM   1617  NH2 ARG B  38      31.756 -39.592  -8.783  1.00 27.75           N  
ATOM   1618  N   ALA B  39      31.197 -35.288  -4.283  1.00 21.19           N  
ATOM   1619  CA  ALA B  39      30.034 -35.300  -3.366  1.00 20.55           C  
ATOM   1620  C   ALA B  39      29.726 -33.874  -2.925  1.00 19.88           C  
ATOM   1621  O   ALA B  39      28.544 -33.466  -2.945  1.00 17.99           O  
ATOM   1622  CB  ALA B  39      30.294 -36.213  -2.196  1.00 21.13           C  
ATOM   1623  N   PHE B  40      30.737 -33.118  -2.522  1.00 18.46           N  
ATOM   1624  CA  PHE B  40      30.526 -31.681  -2.242  1.00 18.81           C  
ATOM   1625  C   PHE B  40      30.011 -30.976  -3.509  1.00 20.68           C  
ATOM   1626  O   PHE B  40      29.132 -30.091  -3.381  1.00 20.86           O  
ATOM   1627  CB  PHE B  40      31.794 -31.038  -1.707  1.00 17.65           C  
ATOM   1628  CG  PHE B  40      32.100 -31.362  -0.263  1.00 18.20           C  
ATOM   1629  CD1 PHE B  40      31.245 -30.961   0.760  1.00 18.33           C  
ATOM   1630  CD2 PHE B  40      33.254 -32.047   0.075  1.00 17.39           C  
ATOM   1631  CE1 PHE B  40      31.541 -31.243   2.093  1.00 17.65           C  
ATOM   1632  CE2 PHE B  40      33.544 -32.332   1.405  1.00 18.23           C  
ATOM   1633  CZ  PHE B  40      32.693 -31.924   2.409  1.00 17.70           C  
ATOM   1634  N   GLN B  41      30.503 -31.326  -4.697  1.00 22.97           N  
ATOM   1635  CA  GLN B  41      30.155 -30.526  -5.904  1.00 27.63           C  
ATOM   1636  C   GLN B  41      28.648 -30.632  -6.215  1.00 30.56           C  
ATOM   1637  O   GLN B  41      28.078 -29.648  -6.752  1.00 30.27           O  
ATOM   1638  CB  GLN B  41      30.995 -30.905  -7.122  1.00 29.21           C  
ATOM   1639  CG  GLN B  41      30.812 -29.937  -8.301  1.00 34.44           C  
ATOM   1640  CD  GLN B  41      31.201 -28.495  -8.024  1.00 39.57           C  
ATOM   1641  NE2 GLN B  41      30.254 -27.565  -8.132  1.00 42.02           N  
ATOM   1642  OE1 GLN B  41      32.357 -28.198  -7.743  1.00 44.26           O  
ATOM   1643  N   VAL B  42      28.005 -31.771  -5.930  1.00 31.96           N  
ATOM   1644  CA  VAL B  42      26.544 -31.938  -6.197  1.00 29.76           C  
ATOM   1645  C   VAL B  42      25.812 -30.805  -5.492  1.00 30.21           C  
ATOM   1646  O   VAL B  42      24.858 -30.320  -6.080  1.00 30.46           O  
ATOM   1647  CB  VAL B  42      25.987 -33.298  -5.759  1.00 31.41           C  
ATOM   1648  CG1 VAL B  42      26.783 -34.451  -6.339  1.00 29.95           C  
ATOM   1649  CG2 VAL B  42      25.883 -33.394  -4.255  1.00 36.05           C  
ATOM   1650  N   TRP B  43      26.283 -30.359  -4.318  1.00 29.78           N  
ATOM   1651  CA  TRP B  43      25.644 -29.251  -3.558  1.00 30.99           C  
ATOM   1652  C   TRP B  43      26.130 -27.873  -4.054  1.00 34.69           C  
ATOM   1653  O   TRP B  43      25.284 -26.976  -4.207  1.00 33.33           O  
ATOM   1654  CB  TRP B  43      25.826 -29.445  -2.044  1.00 31.59           C  
ATOM   1655  CG  TRP B  43      25.308 -30.765  -1.556  1.00 31.38           C  
ATOM   1656  CD1 TRP B  43      26.040 -31.806  -1.060  1.00 32.42           C  
ATOM   1657  CD2 TRP B  43      23.941 -31.214  -1.562  1.00 32.74           C  
ATOM   1658  CE2 TRP B  43      23.931 -32.529  -1.041  1.00 33.02           C  
ATOM   1659  CE3 TRP B  43      22.721 -30.632  -1.934  1.00 34.19           C  
ATOM   1660  NE1 TRP B  43      25.226 -32.862  -0.745  1.00 32.76           N  
ATOM   1661  CZ2 TRP B  43      22.755 -33.261  -0.889  1.00 32.97           C  
ATOM   1662  CZ3 TRP B  43      21.555 -31.360  -1.789  1.00 33.74           C  
ATOM   1663  CH2 TRP B  43      21.577 -32.658  -1.274  1.00 34.72           C  
ATOM   1664  N   SER B  44      27.434 -27.686  -4.269  1.00 34.68           N  
ATOM   1665  CA  SER B  44      28.041 -26.439  -4.807  1.00 36.36           C  
ATOM   1666  C   SER B  44      27.389 -26.026  -6.124  1.00 35.81           C  
ATOM   1667  O   SER B  44      27.231 -24.814  -6.346  1.00 34.74           O  
ATOM   1668  CB  SER B  44      29.502 -26.621  -5.050  1.00 37.42           C  
ATOM   1669  OG  SER B  44      30.188 -26.503  -3.834  1.00 37.45           O  
ATOM   1670  N   ASP B  45      27.079 -27.004  -6.977  1.00 37.22           N  
ATOM   1671  CA  ASP B  45      26.511 -26.757  -8.327  1.00 39.18           C  
ATOM   1672  C   ASP B  45      25.215 -25.938  -8.259  1.00 41.66           C  
ATOM   1673  O   ASP B  45      24.874 -25.358  -9.285  1.00 42.46           O  
ATOM   1674  CB  ASP B  45      26.194 -28.060  -9.049  1.00 38.22           C  
ATOM   1675  CG  ASP B  45      27.411 -28.771  -9.604  1.00 39.65           C  
ATOM   1676  OD1 ASP B  45      28.485 -28.124  -9.739  1.00 38.64           O  
ATOM   1677  OD2 ASP B  45      27.269 -29.979  -9.884  1.00 45.50           O1-
ATOM   1678  N   VAL B  46      24.487 -25.924  -7.139  1.00 36.07           N  
ATOM   1679  CA  VAL B  46      23.115 -25.351  -7.120  1.00 34.84           C  
ATOM   1680  C   VAL B  46      22.989 -24.378  -5.959  1.00 34.82           C  
ATOM   1681  O   VAL B  46      21.858 -24.006  -5.654  1.00 38.00           O  
ATOM   1682  CB  VAL B  46      22.068 -26.476  -7.077  1.00 35.67           C  
ATOM   1683  CG1 VAL B  46      22.180 -27.357  -8.313  1.00 32.56           C  
ATOM   1684  CG2 VAL B  46      22.183 -27.304  -5.799  1.00 35.38           C  
ATOM   1685  N   THR B  47      24.114 -23.931  -5.393  1.00 32.75           N  
ATOM   1686  CA  THR B  47      24.169 -22.969  -4.263  1.00 30.45           C  
ATOM   1687  C   THR B  47      25.345 -22.016  -4.464  1.00 30.63           C  
ATOM   1688  O   THR B  47      26.164 -22.236  -5.348  1.00 30.07           O  
ATOM   1689  CB  THR B  47      24.251 -23.746  -2.943  1.00 31.00           C  
ATOM   1690  CG2 THR B  47      23.024 -24.599  -2.723  1.00 29.64           C  
ATOM   1691  OG1 THR B  47      25.414 -24.587  -2.930  1.00 29.16           O  
ATOM   1692  N   PRO B  48      25.476 -20.945  -3.649  1.00 31.31           N  
ATOM   1693  CA  PRO B  48      26.734 -20.211  -3.540  1.00 33.95           C  
ATOM   1694  C   PRO B  48      27.778 -20.878  -2.623  1.00 33.73           C  
ATOM   1695  O   PRO B  48      28.777 -20.246  -2.356  1.00 31.91           O  
ATOM   1696  CB  PRO B  48      26.291 -18.881  -2.906  1.00 33.51           C  
ATOM   1697  CG  PRO B  48      25.165 -19.304  -1.995  1.00 35.23           C  
ATOM   1698  CD  PRO B  48      24.425 -20.357  -2.802  1.00 35.20           C  
ATOM   1699  N   LEU B  49      27.533 -22.109  -2.150  1.00 34.12           N  
ATOM   1700  CA  LEU B  49      28.464 -22.829  -1.229  1.00 33.23           C  
ATOM   1701  C   LEU B  49      29.759 -23.199  -1.966  1.00 32.72           C  
ATOM   1702  O   LEU B  49      29.703 -23.832  -3.054  1.00 28.32           O  
ATOM   1703  CB  LEU B  49      27.797 -24.075  -0.639  1.00 32.90           C  
ATOM   1704  CG  LEU B  49      26.705 -23.806   0.399  1.00 33.59           C  
ATOM   1705  CD1 LEU B  49      26.000 -25.096   0.784  1.00 33.76           C  
ATOM   1706  CD2 LEU B  49      27.249 -23.083   1.630  1.00 32.43           C  
ATOM   1707  N   ARG B  50      30.894 -22.854  -1.352  1.00 32.82           N  
ATOM   1708  CA  ARG B  50      32.244 -23.143  -1.901  1.00 32.97           C  
ATOM   1709  C   ARG B  50      33.047 -23.921  -0.852  1.00 28.52           C  
ATOM   1710  O   ARG B  50      33.303 -23.420   0.282  1.00 30.19           O  
ATOM   1711  CB  ARG B  50      32.896 -21.851  -2.405  1.00 35.54           C  
ATOM   1712  CG  ARG B  50      32.062 -21.106  -3.448  1.00 39.29           C  
ATOM   1713  CD  ARG B  50      31.786 -21.843  -4.768  1.00 43.98           C  
ATOM   1714  NE  ARG B  50      30.734 -21.205  -5.578  1.00 49.84           N  
ATOM   1715  CZ  ARG B  50      29.551 -21.734  -5.945  1.00 51.04           C  
ATOM   1716  NH1 ARG B  50      29.196 -22.965  -5.612  1.00 46.72           N1+
ATOM   1717  NH2 ARG B  50      28.715 -21.009  -6.672  1.00 54.49           N  
ATOM   1718  N   PHE B  51      33.425 -25.125  -1.248  1.00 25.30           N  
ATOM   1719  CA  PHE B  51      34.120 -26.117  -0.395  1.00 25.36           C  
ATOM   1720  C   PHE B  51      35.612 -26.115  -0.719  1.00 23.48           C  
ATOM   1721  O   PHE B  51      35.981 -26.293  -1.877  1.00 24.43           O  
ATOM   1722  CB  PHE B  51      33.484 -27.482  -0.634  1.00 24.23           C  
ATOM   1723  CG  PHE B  51      32.031 -27.517  -0.225  1.00 25.21           C  
ATOM   1724  CD1 PHE B  51      31.670 -27.501   1.111  1.00 25.11           C  
ATOM   1725  CD2 PHE B  51      31.028 -27.519  -1.174  1.00 25.97           C  
ATOM   1726  CE1 PHE B  51      30.336 -27.510   1.493  1.00 27.75           C  
ATOM   1727  CE2 PHE B  51      29.691 -27.537  -0.794  1.00 27.09           C  
ATOM   1728  CZ  PHE B  51      29.348 -27.539   0.541  1.00 27.29           C  
ATOM   1729  N   SER B  52      36.437 -25.966   0.301  1.00 23.68           N  
ATOM   1730  CA  SER B  52      37.916 -25.963   0.193  1.00 23.19           C  
ATOM   1731  C   SER B  52      38.487 -27.070   1.063  1.00 20.08           C  
ATOM   1732  O   SER B  52      38.195 -27.093   2.261  1.00 19.51           O  
ATOM   1733  CB  SER B  52      38.482 -24.653   0.649  1.00 25.29           C  
ATOM   1734  OG  SER B  52      37.943 -23.584  -0.093  1.00 28.31           O  
ATOM   1735  N   ARG B  53      39.389 -27.860   0.524  1.00 18.67           N  
ATOM   1736  CA  ARG B  53      40.074 -28.868   1.355  1.00 18.40           C  
ATOM   1737  C   ARG B  53      41.233 -28.214   2.120  1.00 18.99           C  
ATOM   1738  O   ARG B  53      42.071 -27.477   1.517  1.00 18.83           O  
ATOM   1739  CB  ARG B  53      40.545 -29.995   0.452  1.00 18.66           C  
ATOM   1740  CG  ARG B  53      41.158 -31.166   1.199  1.00 18.74           C  
ATOM   1741  CD  ARG B  53      41.520 -32.274   0.230  1.00 17.87           C  
ATOM   1742  NE  ARG B  53      42.270 -33.332   0.901  1.00 15.86           N  
ATOM   1743  CZ  ARG B  53      42.764 -34.382   0.277  1.00 15.68           C  
ATOM   1744  NH1 ARG B  53      42.616 -34.500  -1.037  1.00 15.87           N1+
ATOM   1745  NH2 ARG B  53      43.436 -35.286   0.963  1.00 14.41           N  
ATOM   1746  N   ILE B  54      41.335 -28.487   3.407  1.00 17.20           N  
ATOM   1747  CA  ILE B  54      42.576 -28.118   4.136  1.00 17.95           C  
ATOM   1748  C   ILE B  54      43.219 -29.396   4.667  1.00 18.55           C  
ATOM   1749  O   ILE B  54      42.499 -30.441   4.751  1.00 17.21           O  
ATOM   1750  CB  ILE B  54      42.270 -27.091   5.216  1.00 19.03           C  
ATOM   1751  CG1 ILE B  54      41.390 -27.660   6.334  1.00 19.72           C  
ATOM   1752  CG2 ILE B  54      41.655 -25.856   4.566  1.00 18.84           C  
ATOM   1753  CD1 ILE B  54      41.185 -26.673   7.474  1.00 20.81           C  
ATOM   1754  N   TYR B  55      44.510 -29.333   5.016  1.00 16.07           N  
ATOM   1755  CA  TYR B  55      45.266 -30.546   5.417  1.00 16.40           C  
ATOM   1756  C   TYR B  55      45.758 -30.470   6.859  1.00 16.79           C  
ATOM   1757  O   TYR B  55      46.268 -31.455   7.359  1.00 20.10           O  
ATOM   1758  CB  TYR B  55      46.420 -30.772   4.461  1.00 15.85           C  
ATOM   1759  CG  TYR B  55      45.992 -31.141   3.076  1.00 15.25           C  
ATOM   1760  CD1 TYR B  55      45.468 -30.185   2.223  1.00 14.90           C  
ATOM   1761  CD2 TYR B  55      46.203 -32.412   2.594  1.00 14.43           C  
ATOM   1762  CE1 TYR B  55      45.126 -30.506   0.925  1.00 16.02           C  
ATOM   1763  CE2 TYR B  55      45.825 -32.758   1.312  1.00 14.19           C  
ATOM   1764  CZ  TYR B  55      45.286 -31.802   0.473  1.00 15.12           C  
ATOM   1765  OH  TYR B  55      44.906 -32.108  -0.808  1.00 14.95           O  
ATOM   1766  N   ASP B  56      45.589 -29.340   7.521  1.00 18.61           N  
ATOM   1767  CA  ASP B  56      45.846 -29.248   8.969  1.00 18.75           C  
ATOM   1768  C   ASP B  56      44.801 -28.331   9.580  1.00 18.53           C  
ATOM   1769  O   ASP B  56      44.147 -27.605   8.818  1.00 18.52           O  
ATOM   1770  CB  ASP B  56      47.246 -28.719   9.281  1.00 20.55           C  
ATOM   1771  CG  ASP B  56      47.671 -29.111  10.685  1.00 22.35           C  
ATOM   1772  OD1 ASP B  56      47.035 -30.052  11.283  1.00 26.19           O  
ATOM   1773  OD2 ASP B  56      48.593 -28.497  11.172  1.00 24.95           O1-
ATOM   1774  N   GLY B  57      44.687 -28.389  10.904  1.00 18.32           N  
ATOM   1775  CA  GLY B  57      43.777 -27.560  11.712  1.00 19.98           C  
ATOM   1776  C   GLY B  57      42.353 -28.104  11.730  1.00 19.44           C  
ATOM   1777  O   GLY B  57      42.098 -29.212  11.252  1.00 17.23           O  
ATOM   1778  N   GLU B  58      41.450 -27.324  12.299  1.00 22.68           N  
ATOM   1779  CA  GLU B  58      40.040 -27.707  12.520  1.00 26.24           C  
ATOM   1780  C   GLU B  58      39.235 -27.218  11.330  1.00 25.11           C  
ATOM   1781  O   GLU B  58      38.956 -26.040  11.281  1.00 27.50           O  
ATOM   1782  CB  GLU B  58      39.565 -27.086  13.827  1.00 30.94           C  
ATOM   1783  CG  GLU B  58      39.693 -28.029  14.981  1.00 38.45           C  
ATOM   1784  CD  GLU B  58      38.679 -29.159  14.923  1.00 49.55           C  
ATOM   1785  OE1 GLU B  58      37.511 -28.915  14.493  1.00 51.01           O  
ATOM   1786  OE2 GLU B  58      39.053 -30.289  15.304  1.00 61.05           O1-
ATOM   1787  N   ALA B  59      38.910 -28.073  10.378  1.00 20.96           N  
ATOM   1788  CA  ALA B  59      38.026 -27.663   9.274  1.00 20.52           C  
ATOM   1789  C   ALA B  59      36.573 -27.644   9.795  1.00 20.88           C  
ATOM   1790  O   ALA B  59      36.298 -28.257  10.843  1.00 19.10           O  
ATOM   1791  CB  ALA B  59      38.217 -28.581   8.108  1.00 18.41           C  
ATOM   1792  N   ASP B  60      35.661 -26.969   9.086  1.00 20.96           N  
ATOM   1793  CA  ASP B  60      34.201 -26.987   9.393  1.00 21.29           C  
ATOM   1794  C   ASP B  60      33.758 -28.456   9.370  1.00 19.48           C  
ATOM   1795  O   ASP B  60      33.160 -28.915  10.349  1.00 18.49           O  
ATOM   1796  CB  ASP B  60      33.384 -26.133   8.403  1.00 22.18           C  
ATOM   1797  CG  ASP B  60      33.765 -24.647   8.428  1.00 22.23           C  
ATOM   1798  OD1 ASP B  60      33.786 -24.093   9.530  1.00 19.75           O  
ATOM   1799  OD2 ASP B  60      34.105 -24.071   7.342  1.00 25.74           O1-
ATOM   1800  N   ILE B  61      34.094 -29.156   8.297  1.00 16.29           N  
ATOM   1801  CA  ILE B  61      33.764 -30.589   8.117  1.00 16.99           C  
ATOM   1802  C   ILE B  61      35.037 -31.444   8.229  1.00 15.58           C  
ATOM   1803  O   ILE B  61      35.802 -31.554   7.246  1.00 14.70           O  
ATOM   1804  CB  ILE B  61      33.018 -30.785   6.795  1.00 16.81           C  
ATOM   1805  CG1 ILE B  61      31.744 -29.941   6.829  1.00 18.05           C  
ATOM   1806  CG2 ILE B  61      32.720 -32.267   6.567  1.00 16.69           C  
ATOM   1807  CD1 ILE B  61      31.158 -29.733   5.498  1.00 19.88           C  
ATOM   1808  N   MET B  62      35.205 -32.054   9.395  1.00 14.84           N  
ATOM   1809  CA  MET B  62      36.210 -33.116   9.629  1.00 15.55           C  
ATOM   1810  C   MET B  62      35.627 -34.452   9.183  1.00 15.30           C  
ATOM   1811  O   MET B  62      34.584 -34.891   9.722  1.00 15.79           O  
ATOM   1812  CB  MET B  62      36.607 -33.172  11.104  1.00 16.04           C  
ATOM   1813  CG  MET B  62      37.142 -31.841  11.580  1.00 17.67           C  
ATOM   1814  SD  MET B  62      38.802 -31.486  10.938  1.00 16.95           S  
ATOM   1815  CE  MET B  62      39.782 -32.113  12.303  1.00 18.02           C  
ATOM   1816  N   ILE B  63      36.286 -35.079   8.223  1.00 14.44           N  
ATOM   1817  CA  ILE B  63      35.894 -36.393   7.663  1.00 14.22           C  
ATOM   1818  C   ILE B  63      36.804 -37.502   8.177  1.00 14.37           C  
ATOM   1819  O   ILE B  63      38.075 -37.389   8.092  1.00 13.15           O  
ATOM   1820  CB  ILE B  63      35.941 -36.320   6.141  1.00 14.23           C  
ATOM   1821  CG1 ILE B  63      35.049 -35.183   5.653  1.00 14.42           C  
ATOM   1822  CG2 ILE B  63      35.600 -37.672   5.555  1.00 14.78           C  
ATOM   1823  CD1 ILE B  63      35.155 -34.920   4.166  1.00 14.84           C  
ATOM   1824  N   ASN B  64      36.217 -38.622   8.576  1.00 14.35           N  
ATOM   1825  CA  ASN B  64      37.072 -39.757   8.988  1.00 14.65           C  
ATOM   1826  C   ASN B  64      36.348 -41.057   8.687  1.00 15.34           C  
ATOM   1827  O   ASN B  64      35.098 -41.052   8.438  1.00 14.67           O  
ATOM   1828  CB  ASN B  64      37.455 -39.585  10.458  1.00 15.98           C  
ATOM   1829  CG  ASN B  64      38.761 -40.229  10.876  1.00 16.75           C  
ATOM   1830  ND2 ASN B  64      39.259 -39.800  12.024  1.00 20.13           N  
ATOM   1831  OD1 ASN B  64      39.266 -41.144  10.240  1.00 15.00           O  
ATOM   1832  N   PHE B  65      37.105 -42.146   8.757  1.00 15.42           N  
ATOM   1833  CA  PHE B  65      36.568 -43.515   8.788  1.00 15.45           C  
ATOM   1834  C   PHE B  65      36.838 -44.080  10.177  1.00 15.07           C  
ATOM   1835  O   PHE B  65      37.873 -43.773  10.773  1.00 13.84           O  
ATOM   1836  CB  PHE B  65      37.201 -44.396   7.725  1.00 15.65           C  
ATOM   1837  CG  PHE B  65      36.846 -44.016   6.316  1.00 15.67           C  
ATOM   1838  CD1 PHE B  65      37.390 -42.879   5.732  1.00 15.29           C  
ATOM   1839  CD2 PHE B  65      35.978 -44.801   5.572  1.00 16.86           C  
ATOM   1840  CE1 PHE B  65      37.079 -42.531   4.429  1.00 14.78           C  
ATOM   1841  CE2 PHE B  65      35.658 -44.449   4.265  1.00 15.92           C  
ATOM   1842  CZ  PHE B  65      36.208 -43.316   3.702  1.00 15.39           C  
ATOM   1843  N   GLY B  66      35.935 -44.931  10.632  1.00 15.09           N  
ATOM   1844  CA  GLY B  66      36.031 -45.614  11.935  1.00 15.11           C  
ATOM   1845  C   GLY B  66      35.161 -46.863  11.962  1.00 14.80           C  
ATOM   1846  O   GLY B  66      34.334 -47.068  11.023  1.00 12.49           O  
ATOM   1847  N   ARG B  67      35.304 -47.657  13.015  1.00 13.80           N  
ATOM   1848  CA  ARG B  67      34.436 -48.824  13.245  1.00 14.40           C  
ATOM   1849  C   ARG B  67      33.868 -48.684  14.646  1.00 13.22           C  
ATOM   1850  O   ARG B  67      34.533 -48.026  15.448  1.00 10.83           O  
ATOM   1851  CB  ARG B  67      35.261 -50.092  13.039  1.00 17.41           C  
ATOM   1852  CG  ARG B  67      35.572 -50.332  11.568  1.00 21.08           C  
ATOM   1853  CD  ARG B  67      36.907 -50.969  11.263  1.00 23.99           C  
ATOM   1854  NE  ARG B  67      36.737 -52.375  11.038  1.00 28.49           N  
ATOM   1855  CZ  ARG B  67      37.399 -53.108  10.145  1.00 29.29           C  
ATOM   1856  NH1 ARG B  67      38.326 -52.575   9.361  1.00 30.67           N1+
ATOM   1857  NH2 ARG B  67      37.151 -54.404  10.098  1.00 26.71           N  
ATOM   1858  N   TRP B  68      32.674 -49.240  14.906  1.00 12.94           N  
ATOM   1859  CA  TRP B  68      32.086 -49.281  16.266  1.00 12.98           C  
ATOM   1860  C   TRP B  68      32.304 -47.912  16.911  1.00 13.09           C  
ATOM   1861  O   TRP B  68      32.038 -46.923  16.213  1.00 13.08           O  
ATOM   1862  CB  TRP B  68      32.707 -50.442  17.035  1.00 13.93           C  
ATOM   1863  CG  TRP B  68      32.302 -51.738  16.425  1.00 15.23           C  
ATOM   1864  CD1 TRP B  68      33.001 -52.527  15.558  1.00 15.98           C  
ATOM   1865  CD2 TRP B  68      31.005 -52.353  16.575  1.00 15.25           C  
ATOM   1866  CE2 TRP B  68      31.007 -53.522  15.797  1.00 15.45           C  
ATOM   1867  CE3 TRP B  68      29.867 -52.042  17.325  1.00 16.05           C  
ATOM   1868  NE1 TRP B  68      32.237 -53.611  15.201  1.00 15.15           N  
ATOM   1869  CZ2 TRP B  68      29.907 -54.380  15.747  1.00 15.94           C  
ATOM   1870  CZ3 TRP B  68      28.770 -52.870  17.257  1.00 16.37           C  
ATOM   1871  CH2 TRP B  68      28.794 -54.027  16.476  1.00 16.19           C  
ATOM   1872  N   GLU B  69      32.778 -47.838  18.157  1.00 12.50           N  
ATOM   1873  CA  GLU B  69      32.914 -46.552  18.863  1.00 12.04           C  
ATOM   1874  C   GLU B  69      34.130 -45.850  18.257  1.00 11.24           C  
ATOM   1875  O   GLU B  69      35.186 -46.507  18.174  1.00 10.62           O  
ATOM   1876  CB  GLU B  69      33.047 -46.756  20.375  1.00 13.03           C  
ATOM   1877  CG  GLU B  69      33.305 -45.470  21.144  1.00 13.72           C  
ATOM   1878  CD  GLU B  69      32.387 -44.289  20.834  1.00 14.56           C  
ATOM   1879  OE1 GLU B  69      32.907 -43.152  20.726  1.00 15.14           O  
ATOM   1880  OE2 GLU B  69      31.159 -44.495  20.683  1.00 13.57           O1-
ATOM   1881  N   HIS B  70      33.968 -44.633  17.738  1.00 10.62           N  
ATOM   1882  CA  HIS B  70      35.055 -43.957  16.986  1.00 10.93           C  
ATOM   1883  C   HIS B  70      35.199 -42.516  17.442  1.00 11.19           C  
ATOM   1884  O   HIS B  70      35.784 -41.736  16.664  1.00 10.75           O  
ATOM   1885  CB  HIS B  70      34.863 -44.051  15.465  1.00 10.70           C  
ATOM   1886  CG  HIS B  70      33.534 -43.528  15.042  1.00 10.80           C  
ATOM   1887  CD2 HIS B  70      33.141 -42.311  14.599  1.00 10.71           C  
ATOM   1888  ND1 HIS B  70      32.378 -44.300  15.156  1.00 11.74           N  
ATOM   1889  CE1 HIS B  70      31.328 -43.561  14.792  1.00 11.17           C  
ATOM   1890  NE2 HIS B  70      31.770 -42.344  14.424  1.00 10.26           N  
ATOM   1891  N   GLY B  71      34.827 -42.235  18.696  1.00 12.32           N  
ATOM   1892  CA  GLY B  71      35.197 -41.030  19.463  1.00 12.32           C  
ATOM   1893  C   GLY B  71      34.093 -40.000  19.556  1.00 13.87           C  
ATOM   1894  O   GLY B  71      34.376 -38.905  20.042  1.00 15.18           O  
ATOM   1895  N   ASP B  72      32.867 -40.307  19.164  1.00 14.35           N  
ATOM   1896  CA  ASP B  72      31.744 -39.335  19.290  1.00 15.20           C  
ATOM   1897  C   ASP B  72      30.538 -39.885  20.069  1.00 17.01           C  
ATOM   1898  O   ASP B  72      29.566 -39.117  20.232  1.00 17.96           O  
ATOM   1899  CB  ASP B  72      31.312 -38.823  17.919  1.00 14.09           C  
ATOM   1900  CG  ASP B  72      30.868 -39.878  16.940  1.00 13.65           C  
ATOM   1901  OD1 ASP B  72      30.509 -41.000  17.369  1.00 14.79           O  
ATOM   1902  OD2 ASP B  72      30.900 -39.574  15.740  1.00 13.48           O1-
ATOM   1903  N   GLY B  73      30.541 -41.147  20.493  1.00 16.81           N  
ATOM   1904  CA  GLY B  73      29.467 -41.694  21.336  1.00 17.42           C  
ATOM   1905  C   GLY B  73      28.295 -42.140  20.492  1.00 18.56           C  
ATOM   1906  O   GLY B  73      27.280 -42.589  21.079  1.00 18.57           O  
ATOM   1907  N   TYR B  74      28.428 -42.062  19.165  1.00 17.98           N  
ATOM   1908  CA  TYR B  74      27.464 -42.651  18.203  1.00 18.59           C  
ATOM   1909  C   TYR B  74      28.139 -43.791  17.451  1.00 16.25           C  
ATOM   1910  O   TYR B  74      28.544 -43.653  16.302  1.00 17.30           O  
ATOM   1911  CB  TYR B  74      26.924 -41.569  17.269  1.00 19.96           C  
ATOM   1912  CG  TYR B  74      26.041 -40.550  17.953  1.00 22.99           C  
ATOM   1913  CD1 TYR B  74      24.682 -40.774  18.141  1.00 24.93           C  
ATOM   1914  CD2 TYR B  74      26.568 -39.361  18.425  1.00 23.85           C  
ATOM   1915  CE1 TYR B  74      23.872 -39.829  18.756  1.00 26.51           C  
ATOM   1916  CE2 TYR B  74      25.772 -38.402  19.023  1.00 25.10           C  
ATOM   1917  CZ  TYR B  74      24.421 -38.635  19.187  1.00 26.57           C  
ATOM   1918  OH  TYR B  74      23.659 -37.681  19.792  1.00 29.02           O  
ATOM   1919  N   PRO B  75      28.290 -44.984  18.046  1.00 15.70           N  
ATOM   1920  CA  PRO B  75      29.081 -46.015  17.390  1.00 14.86           C  
ATOM   1921  C   PRO B  75      28.480 -46.497  16.066  1.00 14.18           C  
ATOM   1922  O   PRO B  75      27.281 -46.407  15.877  1.00 12.93           O  
ATOM   1923  CB  PRO B  75      29.109 -47.134  18.414  1.00 15.45           C  
ATOM   1924  CG  PRO B  75      27.840 -46.907  19.200  1.00 16.11           C  
ATOM   1925  CD  PRO B  75      27.755 -45.407  19.350  1.00 15.60           C  
ATOM   1926  N   PHE B  76      29.336 -47.012  15.194  1.00 13.11           N  
ATOM   1927  CA  PHE B  76      28.913 -47.788  14.008  1.00 12.85           C  
ATOM   1928  C   PHE B  76      28.596 -49.226  14.452  1.00 12.77           C  
ATOM   1929  O   PHE B  76      28.584 -49.495  15.683  1.00 11.25           O  
ATOM   1930  CB  PHE B  76      29.939 -47.666  12.880  1.00 13.15           C  
ATOM   1931  CG  PHE B  76      29.990 -46.316  12.215  1.00 13.06           C  
ATOM   1932  CD1 PHE B  76      28.847 -45.723  11.715  1.00 13.69           C  
ATOM   1933  CD2 PHE B  76      31.189 -45.615  12.094  1.00 14.54           C  
ATOM   1934  CE1 PHE B  76      28.885 -44.463  11.126  1.00 14.02           C  
ATOM   1935  CE2 PHE B  76      31.233 -44.363  11.488  1.00 13.69           C  
ATOM   1936  CZ  PHE B  76      30.086 -43.793  10.996  1.00 14.18           C  
ATOM   1937  N   ASP B  77      28.330 -50.127  13.496  1.00 13.07           N  
ATOM   1938  CA  ASP B  77      27.572 -51.375  13.791  1.00 13.41           C  
ATOM   1939  C   ASP B  77      28.051 -52.551  12.952  1.00 13.32           C  
ATOM   1940  O   ASP B  77      27.279 -53.513  12.788  1.00 13.25           O  
ATOM   1941  CB  ASP B  77      26.083 -51.107  13.604  1.00 13.76           C  
ATOM   1942  CG  ASP B  77      25.737 -50.801  12.159  1.00 14.31           C  
ATOM   1943  OD1 ASP B  77      26.688 -50.672  11.336  1.00 15.61           O  
ATOM   1944  OD2 ASP B  77      24.532 -50.726  11.860  1.00 15.78           O1-
ATOM   1945  N   GLY B  78      29.288 -52.527  12.466  1.00 13.13           N  
ATOM   1946  CA  GLY B  78      29.807 -53.606  11.604  1.00 12.95           C  
ATOM   1947  C   GLY B  78      29.163 -53.591  10.208  1.00 12.98           C  
ATOM   1948  O   GLY B  78      28.525 -52.575   9.819  1.00 12.12           O  
ATOM   1949  N   LYS B  79      29.331 -54.666   9.455  1.00 14.67           N  
ATOM   1950  CA  LYS B  79      28.895 -54.731   8.036  1.00 17.50           C  
ATOM   1951  C   LYS B  79      27.401 -54.380   7.925  1.00 18.52           C  
ATOM   1952  O   LYS B  79      26.607 -54.794   8.802  1.00 17.74           O  
ATOM   1953  CB  LYS B  79      29.176 -56.106   7.441  1.00 19.00           C  
ATOM   1954  CG  LYS B  79      28.659 -56.291   6.012  1.00 21.02           C  
ATOM   1955  CD  LYS B  79      29.217 -57.531   5.340  1.00 21.69           C  
ATOM   1956  CE  LYS B  79      28.652 -57.739   3.950  1.00 25.17           C  
ATOM   1957  NZ  LYS B  79      27.198 -58.063   3.983  1.00 26.15           N1+
ATOM   1958  N   ASP B  80      27.058 -53.568   6.920  1.00 17.68           N  
ATOM   1959  CA  ASP B  80      25.679 -53.101   6.618  1.00 18.25           C  
ATOM   1960  C   ASP B  80      25.057 -52.276   7.753  1.00 17.98           C  
ATOM   1961  O   ASP B  80      25.778 -51.811   8.668  1.00 17.29           O  
ATOM   1962  CB  ASP B  80      24.772 -54.271   6.255  1.00 18.67           C  
ATOM   1963  CG  ASP B  80      25.170 -54.931   4.959  1.00 19.75           C  
ATOM   1964  OD1 ASP B  80      25.469 -54.198   3.975  1.00 21.13           O  
ATOM   1965  OD2 ASP B  80      25.200 -56.172   4.938  1.00 21.33           O1-
ATOM   1966  N   GLY B  81      23.755 -52.005   7.629  1.00 17.00           N  
ATOM   1967  CA  GLY B  81      22.993 -51.172   8.572  1.00 16.40           C  
ATOM   1968  C   GLY B  81      23.466 -49.726   8.494  1.00 16.33           C  
ATOM   1969  O   GLY B  81      23.400 -49.167   7.412  1.00 13.81           O  
ATOM   1970  N   LEU B  82      23.903 -49.139   9.607  1.00 16.25           N  
ATOM   1971  CA  LEU B  82      24.456 -47.757   9.642  1.00 18.28           C  
ATOM   1972  C   LEU B  82      25.745 -47.729   8.807  1.00 17.03           C  
ATOM   1973  O   LEU B  82      26.633 -48.583   9.065  1.00 15.90           O  
ATOM   1974  CB  LEU B  82      24.673 -47.336  11.099  1.00 20.35           C  
ATOM   1975  CG  LEU B  82      25.142 -45.900  11.311  1.00 22.39           C  
ATOM   1976  CD1 LEU B  82      24.125 -44.905  10.786  1.00 22.60           C  
ATOM   1977  CD2 LEU B  82      25.439 -45.641  12.794  1.00 22.82           C  
ATOM   1978  N   LEU B  83      25.784 -46.857   7.788  1.00 16.39           N  
ATOM   1979  CA  LEU B  83      26.866 -46.779   6.761  1.00 16.68           C  
ATOM   1980  C   LEU B  83      27.765 -45.567   7.023  1.00 16.05           C  
ATOM   1981  O   LEU B  83      28.973 -45.641   6.743  1.00 15.06           O  
ATOM   1982  CB  LEU B  83      26.262 -46.636   5.357  1.00 16.52           C  
ATOM   1983  CG  LEU B  83      25.240 -47.687   4.935  1.00 15.93           C  
ATOM   1984  CD1 LEU B  83      24.708 -47.319   3.565  1.00 16.27           C  
ATOM   1985  CD2 LEU B  83      25.852 -49.075   4.897  1.00 16.65           C  
ATOM   1986  N   ALA B  84      27.159 -44.490   7.497  1.00 15.95           N  
ATOM   1987  CA  ALA B  84      27.791 -43.173   7.648  1.00 15.75           C  
ATOM   1988  C   ALA B  84      26.871 -42.302   8.477  1.00 14.85           C  
ATOM   1989  O   ALA B  84      25.677 -42.571   8.487  1.00 16.40           O  
ATOM   1990  CB  ALA B  84      28.005 -42.573   6.290  1.00 15.55           C  
ATOM   1991  N   HIS B  85      27.397 -41.287   9.141  1.00 14.39           N  
ATOM   1992  CA  HIS B  85      26.551 -40.264   9.790  1.00 14.83           C  
ATOM   1993  C   HIS B  85      27.203 -38.897   9.637  1.00 14.17           C  
ATOM   1994  O   HIS B  85      28.439 -38.830   9.483  1.00 12.50           O  
ATOM   1995  CB  HIS B  85      26.199 -40.681  11.228  1.00 16.16           C  
ATOM   1996  CG  HIS B  85      27.332 -40.879  12.177  1.00 17.34           C  
ATOM   1997  CD2 HIS B  85      28.590 -40.390  12.222  1.00 17.18           C  
ATOM   1998  ND1 HIS B  85      27.182 -41.644  13.317  1.00 18.78           N  
ATOM   1999  CE1 HIS B  85      28.300 -41.605  14.016  1.00 17.50           C  
ATOM   2000  NE2 HIS B  85      29.184 -40.875  13.347  1.00 16.48           N  
ATOM   2001  N   ALA B  86      26.402 -37.847   9.694  1.00 14.03           N  
ATOM   2002  CA  ALA B  86      26.892 -36.451   9.665  1.00 15.18           C  
ATOM   2003  C   ALA B  86      26.220 -35.631  10.757  1.00 16.08           C  
ATOM   2004  O   ALA B  86      25.028 -35.815  11.031  1.00 17.07           O  
ATOM   2005  CB  ALA B  86      26.685 -35.830   8.308  1.00 14.50           C  
ATOM   2006  N   PHE B  87      26.955 -34.720  11.353  1.00 17.44           N  
ATOM   2007  CA  PHE B  87      26.338 -33.775  12.295  1.00 19.33           C  
ATOM   2008  C   PHE B  87      25.817 -32.565  11.529  1.00 20.83           C  
ATOM   2009  O   PHE B  87      26.427 -32.146  10.520  1.00 18.36           O  
ATOM   2010  CB  PHE B  87      27.297 -33.345  13.380  1.00 21.25           C  
ATOM   2011  CG  PHE B  87      27.692 -34.447  14.316  1.00 22.47           C  
ATOM   2012  CD1 PHE B  87      28.719 -35.319  13.992  1.00 22.54           C  
ATOM   2013  CD2 PHE B  87      27.063 -34.572  15.543  1.00 23.88           C  
ATOM   2014  CE1 PHE B  87      29.104 -36.310  14.877  1.00 23.14           C  
ATOM   2015  CE2 PHE B  87      27.451 -35.566  16.428  1.00 23.63           C  
ATOM   2016  CZ  PHE B  87      28.465 -36.434  16.094  1.00 24.70           C  
ATOM   2017  N   ALA B  88      24.706 -32.030  12.032  1.00 20.75           N  
ATOM   2018  CA  ALA B  88      24.111 -30.771  11.557  1.00 22.42           C  
ATOM   2019  C   ALA B  88      25.138 -29.654  11.631  1.00 22.77           C  
ATOM   2020  O   ALA B  88      26.000 -29.612  12.522  1.00 21.95           O  
ATOM   2021  CB  ALA B  88      22.895 -30.407  12.375  1.00 23.42           C  
ATOM   2022  N   PRO B  89      24.970 -28.646  10.755  1.00 24.18           N  
ATOM   2023  CA  PRO B  89      25.789 -27.443  10.817  1.00 24.54           C  
ATOM   2024  C   PRO B  89      25.952 -26.959  12.258  1.00 26.28           C  
ATOM   2025  O   PRO B  89      24.997 -26.973  13.035  1.00 26.47           O  
ATOM   2026  CB  PRO B  89      25.017 -26.468   9.940  1.00 25.05           C  
ATOM   2027  CG  PRO B  89      24.368 -27.357   8.914  1.00 24.09           C  
ATOM   2028  CD  PRO B  89      23.982 -28.606   9.664  1.00 23.39           C  
ATOM   2029  N   GLY B  90      27.192 -26.617  12.610  1.00 28.96           N  
ATOM   2030  CA  GLY B  90      27.509 -26.132  13.962  1.00 27.67           C  
ATOM   2031  C   GLY B  90      28.994 -26.046  14.260  1.00 29.21           C  
ATOM   2032  O   GLY B  90      29.829 -26.458  13.443  1.00 29.80           O  
ATOM   2033  N   THR B  91      29.273 -25.453  15.411  1.00 30.12           N  
ATOM   2034  CA  THR B  91      30.580 -25.321  16.090  1.00 31.12           C  
ATOM   2035  C   THR B  91      31.068 -26.734  16.437  1.00 29.67           C  
ATOM   2036  O   THR B  91      30.225 -27.646  16.533  1.00 29.07           O  
ATOM   2037  CB  THR B  91      30.347 -24.438  17.329  1.00 32.86           C  
ATOM   2038  CG2 THR B  91      30.259 -25.200  18.635  1.00 33.98           C  
ATOM   2039  OG1 THR B  91      31.380 -23.468  17.415  1.00 38.74           O  
ATOM   2040  N   GLY B  92      32.360 -26.909  16.668  1.00 26.73           N  
ATOM   2041  CA  GLY B  92      32.949 -28.186  17.118  1.00 26.15           C  
ATOM   2042  C   GLY B  92      32.634 -29.367  16.205  1.00 24.66           C  
ATOM   2043  O   GLY B  92      33.027 -29.371  15.045  1.00 20.79           O  
ATOM   2044  N   VAL B  93      31.929 -30.374  16.713  1.00 24.06           N  
ATOM   2045  CA  VAL B  93      31.686 -31.617  15.938  1.00 24.49           C  
ATOM   2046  C   VAL B  93      30.655 -31.358  14.835  1.00 21.70           C  
ATOM   2047  O   VAL B  93      30.493 -32.234  13.976  1.00 20.47           O  
ATOM   2048  CB  VAL B  93      31.275 -32.759  16.879  1.00 29.03           C  
ATOM   2049  CG1 VAL B  93      29.824 -32.640  17.325  1.00 28.48           C  
ATOM   2050  CG2 VAL B  93      31.565 -34.105  16.254  1.00 31.05           C  
ATOM   2051  N   GLY B  94      29.960 -30.217  14.854  1.00 21.33           N  
ATOM   2052  CA  GLY B  94      28.936 -29.903  13.842  1.00 20.13           C  
ATOM   2053  C   GLY B  94      29.513 -29.974  12.445  1.00 18.33           C  
ATOM   2054  O   GLY B  94      30.618 -29.506  12.268  1.00 21.69           O  
ATOM   2055  N   GLY B  95      28.801 -30.584  11.502  1.00 17.96           N  
ATOM   2056  CA  GLY B  95      29.203 -30.775  10.087  1.00 17.82           C  
ATOM   2057  C   GLY B  95      30.037 -32.031   9.863  1.00 17.18           C  
ATOM   2058  O   GLY B  95      30.159 -32.483   8.685  1.00 16.97           O  
ATOM   2059  N   ASP B  96      30.617 -32.571  10.933  1.00 16.77           N  
ATOM   2060  CA  ASP B  96      31.589 -33.682  10.827  1.00 16.68           C  
ATOM   2061  C   ASP B  96      30.877 -34.882  10.220  1.00 16.39           C  
ATOM   2062  O   ASP B  96      29.692 -35.134  10.541  1.00 16.35           O  
ATOM   2063  CB  ASP B  96      32.262 -33.989  12.161  1.00 17.59           C  
ATOM   2064  CG  ASP B  96      33.266 -32.931  12.611  1.00 19.89           C  
ATOM   2065  OD1 ASP B  96      33.386 -31.864  11.942  1.00 21.08           O  
ATOM   2066  OD2 ASP B  96      33.904 -33.165  13.640  1.00 21.10           O1-
ATOM   2067  N   SER B  97      31.561 -35.549   9.310  1.00 15.98           N  
ATOM   2068  CA  SER B  97      31.027 -36.662   8.505  1.00 15.57           C  
ATOM   2069  C   SER B  97      31.910 -37.885   8.714  1.00 16.29           C  
ATOM   2070  O   SER B  97      33.135 -37.793   8.472  1.00 14.92           O  
ATOM   2071  CB  SER B  97      30.938 -36.242   7.088  1.00 16.38           C  
ATOM   2072  OG  SER B  97      30.153 -35.057   7.015  1.00 16.16           O  
ATOM   2073  N   HIS B  98      31.333 -38.994   9.181  1.00 14.94           N  
ATOM   2074  CA  HIS B  98      32.110 -40.216   9.486  1.00 14.48           C  
ATOM   2075  C   HIS B  98      31.572 -41.339   8.617  1.00 14.35           C  
ATOM   2076  O   HIS B  98      30.371 -41.339   8.335  1.00 14.12           O  
ATOM   2077  CB  HIS B  98      32.095 -40.548  10.990  1.00 14.83           C  
ATOM   2078  CG  HIS B  98      32.589 -39.439  11.859  1.00 14.27           C  
ATOM   2079  CD2 HIS B  98      33.445 -38.416  11.607  1.00 13.79           C  
ATOM   2080  ND1 HIS B  98      32.230 -39.334  13.198  1.00 14.80           N  
ATOM   2081  CE1 HIS B  98      32.818 -38.278  13.716  1.00 14.44           C  
ATOM   2082  NE2 HIS B  98      33.584 -37.705  12.761  1.00 13.51           N  
ATOM   2083  N   PHE B  99      32.441 -42.266   8.243  1.00 12.91           N  
ATOM   2084  CA  PHE B  99      32.074 -43.383   7.368  1.00 14.33           C  
ATOM   2085  C   PHE B  99      32.510 -44.667   8.035  1.00 14.09           C  
ATOM   2086  O   PHE B  99      33.627 -44.710   8.537  1.00 13.29           O  
ATOM   2087  CB  PHE B  99      32.699 -43.212   5.986  1.00 14.55           C  
ATOM   2088  CG  PHE B  99      32.154 -42.009   5.277  1.00 15.10           C  
ATOM   2089  CD1 PHE B  99      32.620 -40.751   5.577  1.00 15.65           C  
ATOM   2090  CD2 PHE B  99      31.145 -42.136   4.335  1.00 15.91           C  
ATOM   2091  CE1 PHE B  99      32.092 -39.639   4.937  1.00 16.48           C  
ATOM   2092  CE2 PHE B  99      30.631 -41.028   3.686  1.00 16.26           C  
ATOM   2093  CZ  PHE B  99      31.105 -39.772   3.991  1.00 16.05           C  
ATOM   2094  N   ASP B 100      31.658 -45.688   7.941  1.00 13.74           N  
ATOM   2095  CA  ASP B 100      31.860 -46.963   8.655  1.00 13.62           C  
ATOM   2096  C   ASP B 100      32.814 -47.799   7.837  1.00 14.15           C  
ATOM   2097  O   ASP B 100      32.495 -48.174   6.675  1.00 15.26           O  
ATOM   2098  CB  ASP B 100      30.548 -47.703   8.896  1.00 14.09           C  
ATOM   2099  CG  ASP B 100      30.682 -48.958   9.741  1.00 13.31           C  
ATOM   2100  OD1 ASP B 100      31.833 -49.403  10.027  1.00 12.06           O  
ATOM   2101  OD2 ASP B 100      29.622 -49.476  10.106  1.00 12.67           O1-
ATOM   2102  N   ASP B 101      33.951 -48.061   8.432  1.00 14.58           N  
ATOM   2103  CA  ASP B 101      35.052 -48.791   7.789  1.00 16.40           C  
ATOM   2104  C   ASP B 101      34.734 -50.290   7.787  1.00 15.82           C  
ATOM   2105  O   ASP B 101      35.522 -51.047   7.184  1.00 15.77           O  
ATOM   2106  CB  ASP B 101      36.336 -48.402   8.519  1.00 20.18           C  
ATOM   2107  CG  ASP B 101      37.605 -48.772   7.774  1.00 25.67           C  
ATOM   2108  OD1 ASP B 101      37.662 -48.529   6.519  1.00 26.72           O  
ATOM   2109  OD2 ASP B 101      38.477 -49.364   8.432  1.00 36.02           O1-
ATOM   2110  N   ASP B 102      33.656 -50.752   8.442  1.00 14.96           N  
ATOM   2111  CA  ASP B 102      33.218 -52.173   8.280  1.00 14.97           C  
ATOM   2112  C   ASP B 102      32.429 -52.380   6.973  1.00 14.70           C  
ATOM   2113  O   ASP B 102      32.049 -53.566   6.704  1.00 13.85           O  
ATOM   2114  CB  ASP B 102      32.441 -52.686   9.491  1.00 14.52           C  
ATOM   2115  CG  ASP B 102      33.357 -53.172  10.605  1.00 15.01           C  
ATOM   2116  OD1 ASP B 102      34.257 -54.007  10.288  1.00 15.58           O  
ATOM   2117  OD2 ASP B 102      33.130 -52.767  11.789  1.00 14.71           O1-
ATOM   2118  N   GLU B 103      32.185 -51.313   6.193  1.00 14.91           N  
ATOM   2119  CA  GLU B 103      31.558 -51.419   4.845  1.00 15.85           C  
ATOM   2120  C   GLU B 103      32.656 -51.563   3.798  1.00 17.16           C  
ATOM   2121  O   GLU B 103      33.750 -51.002   3.969  1.00 17.06           O  
ATOM   2122  CB  GLU B 103      30.675 -50.226   4.468  1.00 15.12           C  
ATOM   2123  CG  GLU B 103      29.660 -49.799   5.511  1.00 15.53           C  
ATOM   2124  CD  GLU B 103      28.771 -50.900   6.094  1.00 16.22           C  
ATOM   2125  OE1 GLU B 103      28.663 -51.977   5.484  1.00 17.85           O  
ATOM   2126  OE2 GLU B 103      28.194 -50.698   7.171  1.00 15.13           O1-
ATOM   2127  N   LEU B 104      32.351 -52.271   2.721  1.00 20.37           N  
ATOM   2128  CA  LEU B 104      33.232 -52.360   1.544  1.00 20.44           C  
ATOM   2129  C   LEU B 104      32.858 -51.207   0.628  1.00 19.82           C  
ATOM   2130  O   LEU B 104      31.783 -51.246   0.026  1.00 18.49           O  
ATOM   2131  CB  LEU B 104      33.068 -53.691   0.830  1.00 26.53           C  
ATOM   2132  CG  LEU B 104      33.942 -53.786  -0.412  1.00 31.56           C  
ATOM   2133  CD1 LEU B 104      35.372 -54.053  -0.008  1.00 35.90           C  
ATOM   2134  CD2 LEU B 104      33.439 -54.856  -1.360  1.00 36.85           C  
ATOM   2135  N   TRP B 105      33.690 -50.180   0.601  1.00 17.31           N  
ATOM   2136  CA  TRP B 105      33.411 -48.951  -0.173  1.00 17.90           C  
ATOM   2137  C   TRP B 105      33.769 -49.194  -1.639  1.00 18.59           C  
ATOM   2138  O   TRP B 105      34.846 -49.738  -1.921  1.00 18.88           O  
ATOM   2139  CB  TRP B 105      34.154 -47.779   0.452  1.00 16.44           C  
ATOM   2140  CG  TRP B 105      33.615 -47.523   1.818  1.00 15.71           C  
ATOM   2141  CD1 TRP B 105      34.182 -47.842   3.018  1.00 14.96           C  
ATOM   2142  CD2 TRP B 105      32.319 -46.982   2.110  1.00 15.65           C  
ATOM   2143  CE2 TRP B 105      32.203 -46.955   3.518  1.00 15.13           C  
ATOM   2144  CE3 TRP B 105      31.288 -46.458   1.324  1.00 15.49           C  
ATOM   2145  NE1 TRP B 105      33.354 -47.478   4.041  1.00 14.31           N  
ATOM   2146  CZ2 TRP B 105      31.067 -46.450   4.144  1.00 15.39           C  
ATOM   2147  CZ3 TRP B 105      30.156 -45.984   1.945  1.00 16.23           C  
ATOM   2148  CH2 TRP B 105      30.059 -45.965   3.338  1.00 16.03           C  
ATOM   2149  N   THR B 106      32.866 -48.863  -2.542  1.00 19.60           N  
ATOM   2150  CA  THR B 106      33.134 -49.030  -3.994  1.00 21.12           C  
ATOM   2151  C   THR B 106      32.769 -47.722  -4.678  1.00 20.78           C  
ATOM   2152  O   THR B 106      32.402 -46.752  -3.971  1.00 20.19           O  
ATOM   2153  CB  THR B 106      32.382 -50.232  -4.593  1.00 19.68           C  
ATOM   2154  CG2 THR B 106      32.884 -51.560  -4.097  1.00 19.80           C  
ATOM   2155  OG1 THR B 106      30.995 -50.065  -4.301  1.00 22.87           O  
ATOM   2156  N   LEU B 107      32.854 -47.725  -6.002  1.00 23.47           N  
ATOM   2157  CA  LEU B 107      32.451 -46.584  -6.859  1.00 27.36           C  
ATOM   2158  C   LEU B 107      31.954 -47.109  -8.200  1.00 28.61           C  
ATOM   2159  O   LEU B 107      32.635 -48.004  -8.778  1.00 25.87           O  
ATOM   2160  CB  LEU B 107      33.646 -45.659  -7.080  1.00 27.44           C  
ATOM   2161  CG  LEU B 107      33.967 -44.733  -5.918  1.00 27.31           C  
ATOM   2162  CD1 LEU B 107      35.155 -43.882  -6.294  1.00 28.66           C  
ATOM   2163  CD2 LEU B 107      32.782 -43.859  -5.533  1.00 26.92           C  
ATOM   2164  N   GLY B 108      30.813 -46.565  -8.630  1.00 31.30           N  
ATOM   2165  CA  GLY B 108      30.165 -46.906  -9.906  1.00 35.46           C  
ATOM   2166  C   GLY B 108      29.911 -48.395  -9.998  1.00 36.76           C  
ATOM   2167  O   GLY B 108      29.949 -48.932 -11.116  1.00 35.95           O  
ATOM   2168  N   LYS B 109      29.607 -49.037  -8.870  1.00 36.86           N  
ATOM   2169  CA  LYS B 109      29.465 -50.510  -8.816  1.00 37.82           C  
ATOM   2170  C   LYS B 109      28.211 -50.930  -8.038  1.00 40.75           C  
ATOM   2171  O   LYS B 109      27.820 -50.224  -7.054  1.00 40.04           O  
ATOM   2172  CB  LYS B 109      30.723 -51.060  -8.157  1.00 40.64           C  
ATOM   2173  CG  LYS B 109      31.372 -52.227  -8.864  1.00 40.68           C  
ATOM   2174  CD  LYS B 109      32.858 -52.274  -8.642  1.00 42.74           C  
ATOM   2175  CE  LYS B 109      33.549 -51.018  -9.124  1.00 45.45           C  
ATOM   2176  NZ  LYS B 109      34.968 -51.282  -9.468  1.00 48.79           N1+
ATOM   2177  N   GLY B 110      27.641 -52.076  -8.430  1.00 39.58           N  
ATOM   2178  CA  GLY B 110      26.454 -52.678  -7.791  1.00 40.06           C  
ATOM   2179  C   GLY B 110      26.796 -53.298  -6.448  1.00 38.93           C  
ATOM   2180  O   GLY B 110      25.949 -53.261  -5.553  1.00 41.93           O  
ATOM   2181  N   VAL B 111      27.996 -53.857  -6.316  1.00 37.61           N  
ATOM   2182  CA  VAL B 111      28.454 -54.526  -5.067  1.00 38.31           C  
ATOM   2183  C   VAL B 111      29.046 -53.468  -4.129  1.00 37.55           C  
ATOM   2184  O   VAL B 111      29.589 -52.445  -4.611  1.00 35.79           O  
ATOM   2185  CB  VAL B 111      29.456 -55.656  -5.349  1.00 41.84           C  
ATOM   2186  CG1 VAL B 111      28.852 -56.705  -6.273  1.00 43.90           C  
ATOM   2187  CG2 VAL B 111      30.773 -55.129  -5.896  1.00 44.27           C  
ATOM   2188  N   GLY B 112      28.914 -53.716  -2.828  1.00 32.09           N  
ATOM   2189  CA  GLY B 112      29.286 -52.765  -1.769  1.00 29.95           C  
ATOM   2190  C   GLY B 112      28.475 -51.484  -1.835  1.00 25.81           C  
ATOM   2191  O   GLY B 112      27.341 -51.456  -2.359  1.00 25.54           O  
ATOM   2192  N   TYR B 113      29.033 -50.426  -1.288  1.00 24.95           N  
ATOM   2193  CA  TYR B 113      28.340 -49.131  -1.192  1.00 22.39           C  
ATOM   2194  C   TYR B 113      29.190 -48.049  -1.847  1.00 22.00           C  
ATOM   2195  O   TYR B 113      30.398 -47.940  -1.558  1.00 19.49           O  
ATOM   2196  CB  TYR B 113      28.066 -48.807   0.267  1.00 22.94           C  
ATOM   2197  CG  TYR B 113      27.098 -49.741   0.936  1.00 23.20           C  
ATOM   2198  CD1 TYR B 113      25.744 -49.670   0.674  1.00 23.44           C  
ATOM   2199  CD2 TYR B 113      27.531 -50.688   1.850  1.00 25.36           C  
ATOM   2200  CE1 TYR B 113      24.842 -50.526   1.291  1.00 24.19           C  
ATOM   2201  CE2 TYR B 113      26.639 -51.539   2.493  1.00 25.38           C  
ATOM   2202  CZ  TYR B 113      25.281 -51.451   2.222  1.00 26.29           C  
ATOM   2203  OH  TYR B 113      24.373 -52.271   2.844  1.00 25.73           O  
ATOM   2204  N   SER B 114      28.548 -47.300  -2.742  1.00 20.86           N  
ATOM   2205  CA  SER B 114      29.134 -46.128  -3.420  1.00 19.80           C  
ATOM   2206  C   SER B 114      29.516 -45.082  -2.375  1.00 16.95           C  
ATOM   2207  O   SER B 114      28.635 -44.447  -1.826  1.00 15.68           O  
ATOM   2208  CB  SER B 114      28.219 -45.540  -4.423  1.00 19.02           C  
ATOM   2209  OG  SER B 114      28.776 -44.325  -4.876  1.00 18.37           O  
ATOM   2210  N   LEU B 115      30.811 -44.875  -2.183  1.00 17.68           N  
ATOM   2211  CA  LEU B 115      31.317 -43.800  -1.280  1.00 17.01           C  
ATOM   2212  C   LEU B 115      30.804 -42.444  -1.750  1.00 17.27           C  
ATOM   2213  O   LEU B 115      30.572 -41.580  -0.916  1.00 17.03           O  
ATOM   2214  CB  LEU B 115      32.842 -43.845  -1.246  1.00 17.13           C  
ATOM   2215  CG  LEU B 115      33.498 -42.866  -0.271  1.00 17.40           C  
ATOM   2216  CD1 LEU B 115      32.888 -42.955   1.130  1.00 16.58           C  
ATOM   2217  CD2 LEU B 115      34.990 -43.151  -0.214  1.00 17.48           C  
ATOM   2218  N   PHE B 116      30.650 -42.283  -3.063  1.00 18.32           N  
ATOM   2219  CA  PHE B 116      30.226 -41.028  -3.694  1.00 18.59           C  
ATOM   2220  C   PHE B 116      28.781 -40.737  -3.282  1.00 17.74           C  
ATOM   2221  O   PHE B 116      28.508 -39.636  -2.794  1.00 18.89           O  
ATOM   2222  CB  PHE B 116      30.421 -41.107  -5.219  1.00 20.40           C  
ATOM   2223  CG  PHE B 116      29.659 -40.010  -5.905  1.00 21.49           C  
ATOM   2224  CD1 PHE B 116      29.911 -38.684  -5.576  1.00 22.81           C  
ATOM   2225  CD2 PHE B 116      28.619 -40.295  -6.773  1.00 24.62           C  
ATOM   2226  CE1 PHE B 116      29.175 -37.654  -6.141  1.00 23.09           C  
ATOM   2227  CE2 PHE B 116      27.893 -39.265  -7.356  1.00 25.19           C  
ATOM   2228  CZ  PHE B 116      28.160 -37.952  -7.031  1.00 24.73           C  
ATOM   2229  N   LEU B 117      27.869 -41.695  -3.462  1.00 18.73           N  
ATOM   2230  CA  LEU B 117      26.424 -41.483  -3.150  1.00 19.67           C  
ATOM   2231  C   LEU B 117      26.234 -41.342  -1.643  1.00 18.64           C  
ATOM   2232  O   LEU B 117      25.573 -40.371  -1.213  1.00 18.40           O  
ATOM   2233  CB  LEU B 117      25.608 -42.651  -3.694  1.00 21.00           C  
ATOM   2234  CG  LEU B 117      25.685 -42.811  -5.208  1.00 22.39           C  
ATOM   2235  CD1 LEU B 117      25.133 -44.163  -5.619  1.00 25.66           C  
ATOM   2236  CD2 LEU B 117      24.933 -41.697  -5.905  1.00 23.73           C  
ATOM   2237  N   VAL B 118      26.870 -42.213  -0.864  1.00 17.32           N  
ATOM   2238  CA  VAL B 118      26.729 -42.131   0.619  1.00 17.44           C  
ATOM   2239  C   VAL B 118      27.265 -40.770   1.048  1.00 17.79           C  
ATOM   2240  O   VAL B 118      26.553 -40.078   1.795  1.00 17.14           O  
ATOM   2241  CB  VAL B 118      27.426 -43.296   1.347  1.00 18.04           C  
ATOM   2242  CG1 VAL B 118      27.420 -43.093   2.861  1.00 17.97           C  
ATOM   2243  CG2 VAL B 118      26.779 -44.619   0.982  1.00 18.27           C  
ATOM   2244  N   ALA B 119      28.459 -40.372   0.573  1.00 17.58           N  
ATOM   2245  CA  ALA B 119      29.060 -39.086   0.991  1.00 17.99           C  
ATOM   2246  C   ALA B 119      28.107 -37.941   0.630  1.00 16.68           C  
ATOM   2247  O   ALA B 119      27.834 -37.087   1.480  1.00 15.90           O  
ATOM   2248  CB  ALA B 119      30.437 -38.896   0.389  1.00 17.62           C  
ATOM   2249  N   ALA B 120      27.629 -37.927  -0.611  1.00 18.91           N  
ATOM   2250  CA  ALA B 120      26.742 -36.862  -1.114  1.00 18.72           C  
ATOM   2251  C   ALA B 120      25.505 -36.753  -0.201  1.00 18.55           C  
ATOM   2252  O   ALA B 120      25.141 -35.610   0.190  1.00 18.93           O  
ATOM   2253  CB  ALA B 120      26.412 -37.174  -2.555  1.00 19.77           C  
ATOM   2254  N   HIS B 121      24.921 -37.887   0.198  1.00 18.71           N  
ATOM   2255  CA  HIS B 121      23.748 -37.934   1.121  1.00 20.50           C  
ATOM   2256  C   HIS B 121      24.131 -37.370   2.481  1.00 20.00           C  
ATOM   2257  O   HIS B 121      23.390 -36.501   3.016  1.00 18.10           O  
ATOM   2258  CB  HIS B 121      23.215 -39.365   1.306  1.00 22.38           C  
ATOM   2259  CG  HIS B 121      22.035 -39.476   2.225  1.00 22.88           C  
ATOM   2260  CD2 HIS B 121      21.948 -39.773   3.547  1.00 23.98           C  
ATOM   2261  ND1 HIS B 121      20.743 -39.342   1.785  1.00 23.91           N  
ATOM   2262  CE1 HIS B 121      19.914 -39.492   2.803  1.00 25.81           C  
ATOM   2263  NE2 HIS B 121      20.621 -39.787   3.890  1.00 22.01           N  
ATOM   2264  N   ALA B 122      25.244 -37.862   3.027  1.00 20.30           N  
ATOM   2265  CA  ALA B 122      25.753 -37.442   4.363  1.00 20.88           C  
ATOM   2266  C   ALA B 122      26.041 -35.935   4.359  1.00 18.78           C  
ATOM   2267  O   ALA B 122      25.661 -35.275   5.317  1.00 18.39           O  
ATOM   2268  CB  ALA B 122      26.973 -38.250   4.757  1.00 20.96           C  
ATOM   2269  N   PHE B 123      26.685 -35.414   3.314  1.00 17.79           N  
ATOM   2270  CA  PHE B 123      27.063 -33.976   3.190  1.00 17.58           C  
ATOM   2271  C   PHE B 123      25.777 -33.099   3.155  1.00 17.69           C  
ATOM   2272  O   PHE B 123      25.744 -31.963   3.719  1.00 17.67           O  
ATOM   2273  CB  PHE B 123      28.014 -33.822   1.988  1.00 17.37           C  
ATOM   2274  CG  PHE B 123      29.396 -34.440   2.116  1.00 16.54           C  
ATOM   2275  CD1 PHE B 123      29.919 -34.845   3.351  1.00 16.16           C  
ATOM   2276  CD2 PHE B 123      30.213 -34.565   0.994  1.00 16.55           C  
ATOM   2277  CE1 PHE B 123      31.193 -35.389   3.454  1.00 14.82           C  
ATOM   2278  CE2 PHE B 123      31.500 -35.084   1.098  1.00 16.02           C  
ATOM   2279  CZ  PHE B 123      31.980 -35.506   2.326  1.00 16.16           C  
ATOM   2280  N   GLY B 124      24.708 -33.619   2.554  1.00 19.66           N  
ATOM   2281  CA  GLY B 124      23.360 -33.011   2.614  1.00 21.81           C  
ATOM   2282  C   GLY B 124      22.968 -32.781   4.063  1.00 21.97           C  
ATOM   2283  O   GLY B 124      22.608 -31.655   4.435  1.00 23.85           O  
ATOM   2284  N   HIS B 125      23.146 -33.797   4.903  1.00 22.41           N  
ATOM   2285  CA  HIS B 125      22.908 -33.671   6.363  1.00 21.33           C  
ATOM   2286  C   HIS B 125      23.871 -32.617   6.927  1.00 22.29           C  
ATOM   2287  O   HIS B 125      23.420 -31.707   7.693  1.00 20.31           O  
ATOM   2288  CB  HIS B 125      23.016 -35.044   7.045  1.00 21.01           C  
ATOM   2289  CG  HIS B 125      21.887 -35.995   6.788  1.00 19.51           C  
ATOM   2290  CD2 HIS B 125      21.857 -37.345   6.680  1.00 18.63           C  
ATOM   2291  ND1 HIS B 125      20.583 -35.583   6.718  1.00 20.24           N  
ATOM   2292  CE1 HIS B 125      19.804 -36.637   6.502  1.00 20.03           C  
ATOM   2293  NE2 HIS B 125      20.551 -37.739   6.490  1.00 16.57           N  
ATOM   2294  N   ALA B 126      25.163 -32.714   6.586  1.00 21.12           N  
ATOM   2295  CA  ALA B 126      26.199 -31.784   7.099  1.00 21.09           C  
ATOM   2296  C   ALA B 126      25.875 -30.333   6.716  1.00 21.16           C  
ATOM   2297  O   ALA B 126      26.390 -29.440   7.415  1.00 20.69           O  
ATOM   2298  CB  ALA B 126      27.563 -32.179   6.592  1.00 20.87           C  
ATOM   2299  N   MET B 127      25.115 -30.098   5.636  1.00 23.72           N  
ATOM   2300  CA  MET B 127      24.664 -28.738   5.206  1.00 25.53           C  
ATOM   2301  C   MET B 127      23.343 -28.333   5.888  1.00 26.75           C  
ATOM   2302  O   MET B 127      23.002 -27.142   5.804  1.00 25.59           O  
ATOM   2303  CB  MET B 127      24.461 -28.625   3.688  1.00 26.58           C  
ATOM   2304  CG  MET B 127      25.723 -28.702   2.851  1.00 28.70           C  
ATOM   2305  SD  MET B 127      27.212 -27.964   3.591  1.00 31.91           S  
ATOM   2306  CE  MET B 127      28.292 -29.386   3.432  1.00 34.81           C  
ATOM   2307  N   GLY B 128      22.603 -29.258   6.500  1.00 29.17           N  
ATOM   2308  CA  GLY B 128      21.367 -28.938   7.246  1.00 29.77           C  
ATOM   2309  C   GLY B 128      20.095 -29.524   6.631  1.00 30.69           C  
ATOM   2310  O   GLY B 128      18.993 -29.125   7.089  1.00 32.67           O  
ATOM   2311  N   LEU B 129      20.211 -30.453   5.681  1.00 29.52           N  
ATOM   2312  CA  LEU B 129      19.054 -31.169   5.099  1.00 28.98           C  
ATOM   2313  C   LEU B 129      18.722 -32.356   5.976  1.00 30.40           C  
ATOM   2314  O   LEU B 129      19.663 -33.006   6.457  1.00 29.68           O  
ATOM   2315  CB  LEU B 129      19.377 -31.663   3.689  1.00 29.64           C  
ATOM   2316  CG  LEU B 129      19.669 -30.565   2.676  1.00 29.28           C  
ATOM   2317  CD1 LEU B 129      19.646 -31.101   1.255  1.00 29.32           C  
ATOM   2318  CD2 LEU B 129      18.660 -29.440   2.831  1.00 33.18           C  
ATOM   2319  N   GLU B 130      17.422 -32.628   6.119  1.00 31.23           N  
ATOM   2320  CA  GLU B 130      16.892 -33.874   6.724  1.00 29.30           C  
ATOM   2321  C   GLU B 130      16.415 -34.805   5.611  1.00 28.86           C  
ATOM   2322  O   GLU B 130      16.540 -34.491   4.432  1.00 25.37           O  
ATOM   2323  CB  GLU B 130      15.789 -33.592   7.750  1.00 29.17           C  
ATOM   2324  CG  GLU B 130      16.247 -33.743   9.188  1.00 29.02           C  
ATOM   2325  CD  GLU B 130      16.716 -35.138   9.590  1.00 30.64           C  
ATOM   2326  OE1 GLU B 130      16.635 -36.106   8.749  1.00 28.05           O  
ATOM   2327  OE2 GLU B 130      17.169 -35.268  10.764  1.00 28.68           O1-
ATOM   2328  N   HIS B 131      15.948 -35.975   5.992  1.00 29.61           N  
ATOM   2329  CA  HIS B 131      15.392 -36.937   5.027  1.00 32.35           C  
ATOM   2330  C   HIS B 131      14.154 -36.362   4.335  1.00 35.35           C  
ATOM   2331  O   HIS B 131      13.385 -35.613   4.963  1.00 34.90           O  
ATOM   2332  CB  HIS B 131      15.094 -38.230   5.744  1.00 32.37           C  
ATOM   2333  CG  HIS B 131      16.331 -38.949   6.132  1.00 33.11           C  
ATOM   2334  CD2 HIS B 131      17.408 -39.305   5.406  1.00 30.36           C  
ATOM   2335  ND1 HIS B 131      16.540 -39.408   7.420  1.00 31.98           N  
ATOM   2336  CE1 HIS B 131      17.682 -40.042   7.467  1.00 30.34           C  
ATOM   2337  NE2 HIS B 131      18.225 -40.009   6.237  1.00 30.77           N  
ATOM   2338  N   SER B 132      13.960 -36.754   3.084  1.00 38.10           N  
ATOM   2339  CA  SER B 132      12.835 -36.307   2.228  1.00 39.83           C  
ATOM   2340  C   SER B 132      11.827 -37.443   2.021  1.00 39.90           C  
ATOM   2341  O   SER B 132      12.244 -38.605   1.808  1.00 39.57           O  
ATOM   2342  CB  SER B 132      13.364 -35.786   0.920  1.00 40.53           C  
ATOM   2343  OG  SER B 132      12.755 -36.447  -0.174  1.00 39.72           O  
ATOM   2344  N   GLN B 133      10.540 -37.097   2.005  1.00 44.88           N  
ATOM   2345  CA  GLN B 133       9.418 -38.050   1.774  1.00 49.27           C  
ATOM   2346  C   GLN B 133       9.430 -38.525   0.317  1.00 48.92           C  
ATOM   2347  O   GLN B 133       8.844 -39.600   0.028  1.00 47.98           O  
ATOM   2348  CB  GLN B 133       8.082 -37.399   2.138  1.00 51.85           C  
ATOM   2349  CG  GLN B 133       7.880 -37.248   3.642  1.00 55.95           C  
ATOM   2350  CD  GLN B 133       8.365 -35.918   4.167  1.00 62.98           C  
ATOM   2351  NE2 GLN B 133       7.582 -34.877   3.930  1.00 62.52           N  
ATOM   2352  OE1 GLN B 133       9.434 -35.817   4.770  1.00 71.26           O  
ATOM   2353  N   ASP B 134      10.064 -37.756  -0.568  1.00 45.10           N  
ATOM   2354  CA  ASP B 134      10.185 -38.102  -2.002  1.00 45.80           C  
ATOM   2355  C   ASP B 134      11.170 -39.257  -2.138  1.00 43.76           C  
ATOM   2356  O   ASP B 134      12.359 -39.085  -1.902  1.00 48.51           O  
ATOM   2357  CB  ASP B 134      10.603 -36.879  -2.819  1.00 45.76           C  
ATOM   2358  CG  ASP B 134      10.858 -37.210  -4.277  1.00 44.26           C  
ATOM   2359  OD1 ASP B 134      10.926 -38.412  -4.610  1.00 48.67           O  
ATOM   2360  OD2 ASP B 134      10.987 -36.270  -5.060  1.00 49.80           O1-
ATOM   2361  N   PRO B 135      10.726 -40.463  -2.547  1.00 45.57           N  
ATOM   2362  CA  PRO B 135      11.622 -41.622  -2.602  1.00 44.47           C  
ATOM   2363  C   PRO B 135      12.640 -41.604  -3.760  1.00 42.80           C  
ATOM   2364  O   PRO B 135      13.469 -42.484  -3.792  1.00 43.22           O  
ATOM   2365  CB  PRO B 135      10.658 -42.809  -2.783  1.00 44.06           C  
ATOM   2366  CG  PRO B 135       9.457 -42.206  -3.506  1.00 45.16           C  
ATOM   2367  CD  PRO B 135       9.363 -40.776  -3.007  1.00 45.69           C  
ATOM   2368  N   GLY B 136      12.531 -40.657  -4.699  1.00 41.97           N  
ATOM   2369  CA  GLY B 136      13.489 -40.483  -5.812  1.00 38.67           C  
ATOM   2370  C   GLY B 136      14.688 -39.642  -5.408  1.00 37.29           C  
ATOM   2371  O   GLY B 136      15.750 -39.784  -6.043  1.00 40.25           O  
ATOM   2372  N   ALA B 137      14.541 -38.842  -4.350  1.00 36.13           N  
ATOM   2373  CA  ALA B 137      15.492 -37.790  -3.922  1.00 35.37           C  
ATOM   2374  C   ALA B 137      16.764 -38.392  -3.296  1.00 35.37           C  
ATOM   2375  O   ALA B 137      16.700 -39.518  -2.763  1.00 31.54           O  
ATOM   2376  CB  ALA B 137      14.805 -36.847  -2.972  1.00 34.02           C  
ATOM   2377  N   LEU B 138      17.890 -37.658  -3.359  1.00 31.93           N  
ATOM   2378  CA  LEU B 138      19.170 -38.086  -2.727  1.00 30.03           C  
ATOM   2379  C   LEU B 138      18.991 -38.130  -1.203  1.00 27.50           C  
ATOM   2380  O   LEU B 138      19.529 -39.065  -0.597  1.00 25.96           O  
ATOM   2381  CB  LEU B 138      20.310 -37.139  -3.094  1.00 31.39           C  
ATOM   2382  CG  LEU B 138      21.632 -37.446  -2.399  1.00 28.38           C  
ATOM   2383  CD1 LEU B 138      22.203 -38.749  -2.912  1.00 28.32           C  
ATOM   2384  CD2 LEU B 138      22.619 -36.308  -2.594  1.00 28.92           C  
ATOM   2385  N   MET B 139      18.213 -37.212  -0.621  1.00 27.45           N  
ATOM   2386  CA  MET B 139      17.975 -37.195   0.851  1.00 28.45           C  
ATOM   2387  C   MET B 139      16.841 -38.162   1.263  1.00 30.47           C  
ATOM   2388  O   MET B 139      16.415 -38.102   2.439  1.00 27.98           O  
ATOM   2389  CB  MET B 139      17.696 -35.772   1.334  1.00 27.86           C  
ATOM   2390  CG  MET B 139      18.861 -34.821   1.072  1.00 29.25           C  
ATOM   2391  SD  MET B 139      20.493 -35.546   1.484  1.00 29.10           S  
ATOM   2392  CE  MET B 139      20.355 -35.659   3.276  1.00 27.53           C  
ATOM   2393  N   ALA B 140      16.394 -39.066   0.379  1.00 30.63           N  
ATOM   2394  CA  ALA B 140      15.568 -40.233   0.773  1.00 32.52           C  
ATOM   2395  C   ALA B 140      16.395 -41.059   1.753  1.00 35.28           C  
ATOM   2396  O   ALA B 140      17.610 -41.141   1.593  1.00 33.14           O  
ATOM   2397  CB  ALA B 140      15.164 -41.065  -0.413  1.00 28.64           C  
ATOM   2398  N   PRO B 141      15.777 -41.696   2.777  1.00 35.56           N  
ATOM   2399  CA  PRO B 141      16.538 -42.469   3.767  1.00 33.31           C  
ATOM   2400  C   PRO B 141      17.238 -43.739   3.252  1.00 32.25           C  
ATOM   2401  O   PRO B 141      18.230 -44.109   3.842  1.00 35.45           O  
ATOM   2402  CB  PRO B 141      15.487 -42.824   4.839  1.00 34.86           C  
ATOM   2403  CG  PRO B 141      14.151 -42.748   4.118  1.00 34.58           C  
ATOM   2404  CD  PRO B 141      14.327 -41.685   3.048  1.00 35.91           C  
ATOM   2405  N   ILE B 142      16.777 -44.340   2.156  1.00 28.73           N  
ATOM   2406  CA  ILE B 142      17.256 -45.672   1.669  1.00 29.94           C  
ATOM   2407  C   ILE B 142      18.422 -45.507   0.690  1.00 28.58           C  
ATOM   2408  O   ILE B 142      18.291 -44.668  -0.223  1.00 28.04           O  
ATOM   2409  CB  ILE B 142      16.129 -46.436   0.937  1.00 33.05           C  
ATOM   2410  CG1 ILE B 142      14.743 -46.179   1.535  1.00 35.37           C  
ATOM   2411  CG2 ILE B 142      16.466 -47.920   0.863  1.00 32.20           C  
ATOM   2412  CD1 ILE B 142      13.906 -45.147   0.769  1.00 35.95           C  
ATOM   2413  N   TYR B 143      19.456 -46.351   0.777  1.00 28.04           N  
ATOM   2414  CA  TYR B 143      20.537 -46.423  -0.244  1.00 27.21           C  
ATOM   2415  C   TYR B 143      20.018 -47.129  -1.490  1.00 27.67           C  
ATOM   2416  O   TYR B 143      19.667 -48.303  -1.419  1.00 28.10           O  
ATOM   2417  CB  TYR B 143      21.763 -47.217   0.205  1.00 26.25           C  
ATOM   2418  CG  TYR B 143      22.828 -47.388  -0.854  1.00 24.02           C  
ATOM   2419  CD1 TYR B 143      23.782 -46.406  -1.089  1.00 24.60           C  
ATOM   2420  CD2 TYR B 143      22.933 -48.561  -1.576  1.00 24.46           C  
ATOM   2421  CE1 TYR B 143      24.776 -46.574  -2.041  1.00 23.10           C  
ATOM   2422  CE2 TYR B 143      23.925 -48.751  -2.525  1.00 24.37           C  
ATOM   2423  CZ  TYR B 143      24.845 -47.746  -2.765  1.00 23.22           C  
ATOM   2424  OH  TYR B 143      25.798 -47.932  -3.724  1.00 23.33           O  
ATOM   2425  N   THR B 144      20.068 -46.452  -2.624  1.00 29.93           N  
ATOM   2426  CA  THR B 144      19.716 -47.028  -3.934  1.00 31.16           C  
ATOM   2427  C   THR B 144      20.881 -46.755  -4.857  1.00 32.63           C  
ATOM   2428  O   THR B 144      21.079 -45.590  -5.176  1.00 34.83           O  
ATOM   2429  CB  THR B 144      18.450 -46.402  -4.522  1.00 32.99           C  
ATOM   2430  CG2 THR B 144      18.087 -47.026  -5.852  1.00 32.35           C  
ATOM   2431  OG1 THR B 144      17.388 -46.551  -3.576  1.00 36.83           O  
ATOM   2432  N   TYR B 145      21.636 -47.776  -5.221  1.00 35.43           N  
ATOM   2433  CA  TYR B 145      22.714 -47.612  -6.213  1.00 38.85           C  
ATOM   2434  C   TYR B 145      22.071 -47.269  -7.557  1.00 41.53           C  
ATOM   2435  O   TYR B 145      21.156 -47.988  -7.975  1.00 36.17           O  
ATOM   2436  CB  TYR B 145      23.564 -48.861  -6.333  1.00 39.99           C  
ATOM   2437  CG  TYR B 145      24.501 -48.748  -7.498  1.00 42.67           C  
ATOM   2438  CD1 TYR B 145      25.484 -47.776  -7.512  1.00 45.03           C  
ATOM   2439  CD2 TYR B 145      24.356 -49.554  -8.611  1.00 42.95           C  
ATOM   2440  CE1 TYR B 145      26.344 -47.646  -8.587  1.00 46.97           C  
ATOM   2441  CE2 TYR B 145      25.218 -49.454  -9.686  1.00 43.33           C  
ATOM   2442  CZ  TYR B 145      26.211 -48.493  -9.674  1.00 47.34           C  
ATOM   2443  OH  TYR B 145      27.054 -48.391 -10.737  1.00 54.07           O  
ATOM   2444  N   THR B 146      22.505 -46.169  -8.172  1.00 47.96           N  
ATOM   2445  CA  THR B 146      22.068 -45.739  -9.528  1.00 54.38           C  
ATOM   2446  C   THR B 146      23.306 -45.495 -10.399  1.00 55.80           C  
ATOM   2447  O   THR B 146      24.204 -44.731  -9.969  1.00 51.54           O  
ATOM   2448  CB  THR B 146      21.170 -44.496  -9.484  1.00 57.09           C  
ATOM   2449  CG2 THR B 146      20.153 -44.531  -8.363  1.00 62.00           C  
ATOM   2450  OG1 THR B 146      22.001 -43.348  -9.332  1.00 60.83           O  
ATOM   2451  N   LYS B 147      23.327 -46.123 -11.579  1.00 60.07           N  
ATOM   2452  CA  LYS B 147      24.326 -45.880 -12.651  1.00 60.30           C  
ATOM   2453  C   LYS B 147      24.290 -44.395 -13.007  1.00 56.06           C  
ATOM   2454  O   LYS B 147      25.362 -43.787 -13.104  1.00 49.41           O  
ATOM   2455  CB  LYS B 147      24.011 -46.709 -13.900  1.00 65.17           C  
ATOM   2456  CG  LYS B 147      25.165 -47.563 -14.412  1.00 70.49           C  
ATOM   2457  CD  LYS B 147      25.246 -48.914 -13.721  1.00 70.70           C  
ATOM   2458  CE  LYS B 147      26.557 -49.641 -13.946  1.00 71.17           C  
ATOM   2459  NZ  LYS B 147      26.892 -50.536 -12.812  1.00 67.97           N1+
ATOM   2460  N   ASN B 148      23.076 -43.854 -13.132  1.00 57.56           N  
ATOM   2461  CA  ASN B 148      22.779 -42.556 -13.785  1.00 57.54           C  
ATOM   2462  C   ASN B 148      22.293 -41.526 -12.749  1.00 52.79           C  
ATOM   2463  O   ASN B 148      21.123 -41.130 -12.819  1.00 53.94           O  
ATOM   2464  CB  ASN B 148      21.779 -42.801 -14.921  1.00 59.00           C  
ATOM   2465  CG  ASN B 148      21.831 -41.729 -15.985  1.00 62.65           C  
ATOM   2466  ND2 ASN B 148      21.802 -40.474 -15.569  1.00 59.57           N  
ATOM   2467  OD1 ASN B 148      21.914 -42.035 -17.173  1.00 69.95           O  
ATOM   2468  N   PHE B 149      23.170 -41.021 -11.876  1.00 51.14           N  
ATOM   2469  CA  PHE B 149      22.781 -40.145 -10.735  1.00 46.34           C  
ATOM   2470  C   PHE B 149      22.591 -38.684 -11.160  1.00 45.56           C  
ATOM   2471  O   PHE B 149      23.369 -38.162 -11.982  1.00 50.80           O  
ATOM   2472  CB  PHE B 149      23.803 -40.158  -9.592  1.00 43.52           C  
ATOM   2473  CG  PHE B 149      23.421 -39.188  -8.504  1.00 40.75           C  
ATOM   2474  CD1 PHE B 149      22.394 -39.493  -7.619  1.00 41.34           C  
ATOM   2475  CD2 PHE B 149      23.987 -37.929  -8.445  1.00 37.29           C  
ATOM   2476  CE1 PHE B 149      21.997 -38.584  -6.651  1.00 39.81           C  
ATOM   2477  CE2 PHE B 149      23.591 -37.024  -7.475  1.00 38.29           C  
ATOM   2478  CZ  PHE B 149      22.601 -37.354  -6.577  1.00 39.10           C  
ATOM   2479  N   ARG B 150      21.631 -38.011 -10.525  1.00 43.62           N  
ATOM   2480  CA  ARG B 150      21.387 -36.554 -10.679  1.00 45.90           C  
ATOM   2481  C   ARG B 150      20.556 -36.093  -9.486  1.00 40.31           C  
ATOM   2482  O   ARG B 150      19.646 -36.832  -9.116  1.00 44.97           O  
ATOM   2483  CB  ARG B 150      20.687 -36.291 -12.018  1.00 54.03           C  
ATOM   2484  CG  ARG B 150      19.804 -35.048 -12.059  1.00 63.56           C  
ATOM   2485  CD  ARG B 150      19.497 -34.517 -13.464  1.00 71.76           C  
ATOM   2486  NE  ARG B 150      18.186 -34.866 -14.028  1.00 75.04           N  
ATOM   2487  CZ  ARG B 150      17.895 -35.975 -14.723  1.00 74.15           C  
ATOM   2488  NH1 ARG B 150      18.806 -36.909 -14.948  1.00 75.83           N1+
ATOM   2489  NH2 ARG B 150      16.673 -36.154 -15.185  1.00 74.38           N  
ATOM   2490  N   LEU B 151      20.857 -34.925  -8.919  1.00 35.87           N  
ATOM   2491  CA  LEU B 151      20.037 -34.314  -7.837  1.00 35.40           C  
ATOM   2492  C   LEU B 151      18.582 -34.240  -8.312  1.00 37.39           C  
ATOM   2493  O   LEU B 151      18.338 -33.803  -9.452  1.00 39.26           O  
ATOM   2494  CB  LEU B 151      20.518 -32.900  -7.504  1.00 34.66           C  
ATOM   2495  CG  LEU B 151      21.421 -32.695  -6.284  1.00 36.03           C  
ATOM   2496  CD1 LEU B 151      21.433 -31.226  -5.900  1.00 35.37           C  
ATOM   2497  CD2 LEU B 151      21.012 -33.527  -5.080  1.00 35.17           C  
ATOM   2498  N   SER B 152      17.633 -34.598  -7.456  1.00 37.45           N  
ATOM   2499  CA  SER B 152      16.197 -34.436  -7.773  1.00 39.05           C  
ATOM   2500  C   SER B 152      15.810 -32.993  -7.468  1.00 39.13           C  
ATOM   2501  O   SER B 152      16.551 -32.322  -6.718  1.00 37.42           O  
ATOM   2502  CB  SER B 152      15.368 -35.403  -7.017  1.00 38.01           C  
ATOM   2503  OG  SER B 152      15.375 -35.045  -5.654  1.00 40.74           O  
ATOM   2504  N   GLN B 153      14.668 -32.549  -7.989  1.00 41.47           N  
ATOM   2505  CA  GLN B 153      14.202 -31.146  -7.807  1.00 41.97           C  
ATOM   2506  C   GLN B 153      13.925 -30.864  -6.320  1.00 38.45           C  
ATOM   2507  O   GLN B 153      14.150 -29.718  -5.912  1.00 36.18           O  
ATOM   2508  CB  GLN B 153      13.018 -30.817  -8.731  1.00 46.63           C  
ATOM   2509  CG  GLN B 153      13.350 -29.774  -9.807  1.00 50.90           C  
ATOM   2510  CD  GLN B 153      13.736 -28.406  -9.272  1.00 57.20           C  
ATOM   2511  NE2 GLN B 153      12.884 -27.836  -8.430  1.00 59.66           N  
ATOM   2512  OE1 GLN B 153      14.783 -27.847  -9.616  1.00 55.56           O  
ATOM   2513  N   ASP B 154      13.530 -31.861  -5.520  1.00 37.43           N  
ATOM   2514  CA  ASP B 154      13.239 -31.689  -4.064  1.00 37.41           C  
ATOM   2515  C   ASP B 154      14.522 -31.299  -3.309  1.00 33.76           C  
ATOM   2516  O   ASP B 154      14.534 -30.301  -2.538  1.00 32.41           O  
ATOM   2517  CB  ASP B 154      12.619 -32.970  -3.503  1.00 41.53           C  
ATOM   2518  CG  ASP B 154      12.293 -32.909  -2.023  1.00 44.97           C  
ATOM   2519  OD1 ASP B 154      11.402 -32.125  -1.652  1.00 44.74           O  
ATOM   2520  OD2 ASP B 154      12.933 -33.652  -1.257  1.00 47.63           O1-
ATOM   2521  N   ASP B 155      15.589 -32.052  -3.532  1.00 30.29           N  
ATOM   2522  CA  ASP B 155      16.938 -31.751  -2.974  1.00 30.68           C  
ATOM   2523  C   ASP B 155      17.315 -30.294  -3.282  1.00 30.38           C  
ATOM   2524  O   ASP B 155      17.734 -29.556  -2.354  1.00 28.86           O  
ATOM   2525  CB  ASP B 155      17.950 -32.746  -3.541  1.00 29.16           C  
ATOM   2526  CG  ASP B 155      17.644 -34.196  -3.197  1.00 28.01           C  
ATOM   2527  OD1 ASP B 155      17.385 -34.482  -2.005  1.00 31.18           O  
ATOM   2528  OD2 ASP B 155      17.672 -35.031  -4.113  1.00 25.41           O1-
ATOM   2529  N   ILE B 156      17.182 -29.891  -4.551  1.00 31.52           N  
ATOM   2530  CA  ILE B 156      17.615 -28.541  -5.013  1.00 32.53           C  
ATOM   2531  C   ILE B 156      16.779 -27.500  -4.285  1.00 34.43           C  
ATOM   2532  O   ILE B 156      17.360 -26.541  -3.789  1.00 34.02           O  
ATOM   2533  CB  ILE B 156      17.492 -28.401  -6.537  1.00 32.30           C  
ATOM   2534  CG1 ILE B 156      18.512 -29.286  -7.247  1.00 31.22           C  
ATOM   2535  CG2 ILE B 156      17.607 -26.950  -6.956  1.00 30.86           C  
ATOM   2536  CD1 ILE B 156      18.104 -29.664  -8.640  1.00 31.40           C  
ATOM   2537  N   LYS B 157      15.461 -27.699  -4.219  1.00 40.71           N  
ATOM   2538  CA  LYS B 157      14.534 -26.730  -3.574  1.00 44.77           C  
ATOM   2539  C   LYS B 157      14.885 -26.610  -2.089  1.00 42.10           C  
ATOM   2540  O   LYS B 157      14.870 -25.465  -1.558  1.00 44.04           O  
ATOM   2541  CB  LYS B 157      13.077 -27.156  -3.778  1.00 49.71           C  
ATOM   2542  CG  LYS B 157      12.554 -26.945  -5.192  1.00 55.09           C  
ATOM   2543  CD  LYS B 157      11.434 -27.891  -5.579  1.00 62.12           C  
ATOM   2544  CE  LYS B 157      10.140 -27.648  -4.826  1.00 65.44           C  
ATOM   2545  NZ  LYS B 157       9.257 -26.700  -5.548  1.00 64.35           N1+
ATOM   2546  N   GLY B 158      15.152 -27.750  -1.448  1.00 40.54           N  
ATOM   2547  CA  GLY B 158      15.539 -27.825  -0.027  1.00 37.05           C  
ATOM   2548  C   GLY B 158      16.839 -27.083   0.210  1.00 34.93           C  
ATOM   2549  O   GLY B 158      16.875 -26.196   1.077  1.00 33.82           O  
ATOM   2550  N   ILE B 159      17.888 -27.408  -0.543  1.00 33.09           N  
ATOM   2551  CA  ILE B 159      19.214 -26.783  -0.274  1.00 35.10           C  
ATOM   2552  C   ILE B 159      19.125 -25.279  -0.599  1.00 36.14           C  
ATOM   2553  O   ILE B 159      19.615 -24.464   0.207  1.00 33.38           O  
ATOM   2554  CB  ILE B 159      20.362 -27.531  -0.988  1.00 35.09           C  
ATOM   2555  CG1 ILE B 159      21.718 -27.114  -0.408  1.00 37.07           C  
ATOM   2556  CG2 ILE B 159      20.312 -27.358  -2.501  1.00 35.35           C  
ATOM   2557  CD1 ILE B 159      21.940 -27.559   1.031  1.00 34.77           C  
ATOM   2558  N   GLN B 160      18.459 -24.912  -1.699  1.00 37.80           N  
ATOM   2559  CA  GLN B 160      18.314 -23.488  -2.100  1.00 38.90           C  
ATOM   2560  C   GLN B 160      17.523 -22.755  -1.027  1.00 38.78           C  
ATOM   2561  O   GLN B 160      17.902 -21.642  -0.708  1.00 40.52           O  
ATOM   2562  CB  GLN B 160      17.710 -23.352  -3.496  1.00 40.19           C  
ATOM   2563  CG  GLN B 160      18.721 -23.740  -4.563  1.00 41.84           C  
ATOM   2564  CD  GLN B 160      18.208 -23.683  -5.977  1.00 44.52           C  
ATOM   2565  NE2 GLN B 160      19.122 -23.766  -6.929  1.00 42.16           N  
ATOM   2566  OE1 GLN B 160      17.011 -23.582  -6.217  1.00 50.94           O  
ATOM   2567  N   GLU B 161      16.510 -23.387  -0.448  1.00 43.69           N  
ATOM   2568  CA  GLU B 161      15.728 -22.773   0.652  1.00 47.46           C  
ATOM   2569  C   GLU B 161      16.709 -22.264   1.719  1.00 47.13           C  
ATOM   2570  O   GLU B 161      16.478 -21.159   2.251  1.00 44.93           O  
ATOM   2571  CB  GLU B 161      14.709 -23.775   1.194  1.00 52.57           C  
ATOM   2572  CG  GLU B 161      13.914 -23.260   2.380  1.00 59.56           C  
ATOM   2573  CD  GLU B 161      12.936 -22.136   2.065  1.00 68.86           C  
ATOM   2574  OE1 GLU B 161      11.720 -22.430   1.994  1.00 75.11           O  
ATOM   2575  OE2 GLU B 161      13.385 -20.967   1.899  1.00 68.80           O1-
ATOM   2576  N   LEU B 162      17.774 -23.024   2.006  1.00 44.98           N  
ATOM   2577  CA  LEU B 162      18.773 -22.685   3.060  1.00 42.65           C  
ATOM   2578  C   LEU B 162      19.790 -21.657   2.539  1.00 39.13           C  
ATOM   2579  O   LEU B 162      20.123 -20.726   3.289  1.00 37.64           O  
ATOM   2580  CB  LEU B 162      19.499 -23.957   3.526  1.00 43.62           C  
ATOM   2581  CG  LEU B 162      18.805 -24.823   4.583  1.00 45.00           C  
ATOM   2582  CD1 LEU B 162      19.662 -26.038   4.884  1.00 46.16           C  
ATOM   2583  CD2 LEU B 162      18.531 -24.064   5.880  1.00 44.26           C  
ATOM   2584  N   TYR B 163      20.346 -21.835   1.341  1.00 37.18           N  
ATOM   2585  CA  TYR B 163      21.578 -21.089   0.950  1.00 39.89           C  
ATOM   2586  C   TYR B 163      21.384 -20.236  -0.304  1.00 40.01           C  
ATOM   2587  O   TYR B 163      22.317 -19.474  -0.622  1.00 44.52           O  
ATOM   2588  CB  TYR B 163      22.762 -22.045   0.775  1.00 37.64           C  
ATOM   2589  CG  TYR B 163      23.110 -22.768   2.049  1.00 34.99           C  
ATOM   2590  CD1 TYR B 163      23.748 -22.108   3.078  1.00 35.03           C  
ATOM   2591  CD2 TYR B 163      22.752 -24.092   2.246  1.00 36.94           C  
ATOM   2592  CE1 TYR B 163      24.045 -22.749   4.269  1.00 35.45           C  
ATOM   2593  CE2 TYR B 163      23.049 -24.754   3.427  1.00 35.31           C  
ATOM   2594  CZ  TYR B 163      23.705 -24.081   4.441  1.00 33.49           C  
ATOM   2595  OH  TYR B 163      24.011 -24.708   5.614  1.00 32.13           O  
ATOM   2596  N   GLY B 164      20.246 -20.350  -0.986  1.00 39.63           N  
ATOM   2597  CA  GLY B 164      20.029 -19.692  -2.284  1.00 39.46           C  
ATOM   2598  C   GLY B 164      20.520 -20.553  -3.426  1.00 42.77           C  
ATOM   2599  O   GLY B 164      21.245 -21.558  -3.185  1.00 40.76           O  
ATOM   2600  N   ALA B 165      20.094 -20.205  -4.639  1.00 44.15           N  
ATOM   2601  CA  ALA B 165      20.532 -20.855  -5.892  1.00 44.87           C  
ATOM   2602  C   ALA B 165      21.942 -20.368  -6.248  1.00 44.20           C  
ATOM   2603  O   ALA B 165      22.479 -19.447  -5.588  1.00 43.72           O  
ATOM   2604  CB  ALA B 165      19.537 -20.595  -6.998  1.00 43.15           C  
ATOM   2605  N   SER B 166      22.544 -21.012  -7.237  1.00 45.25           N  
ATOM   2606  CA  SER B 166      23.950 -20.766  -7.618  1.00 46.92           C  
ATOM   2607  C   SER B 166      24.022 -19.409  -8.300  1.00 47.39           C  
ATOM   2608  O   SER B 166      23.242 -19.141  -9.201  1.00 44.75           O  
ATOM   2609  CB  SER B 166      24.478 -21.865  -8.480  1.00 47.09           C  
ATOM   2610  OG  SER B 166      25.268 -21.338  -9.525  1.00 51.68           O  
ATOM   2611  N   PRO B 167      24.943 -18.517  -7.879  1.00 50.33           N  
ATOM   2612  CA  PRO B 167      25.192 -17.274  -8.608  1.00 51.03           C  
ATOM   2613  C   PRO B 167      25.990 -17.589  -9.884  1.00 48.20           C  
ATOM   2614  O   PRO B 167      26.035 -16.826 -10.830  1.00 54.31           O  
ATOM   2615  CB  PRO B 167      25.981 -16.429  -7.598  1.00 51.10           C  
ATOM   2616  CG  PRO B 167      26.728 -17.461  -6.755  1.00 52.00           C  
ATOM   2617  CD  PRO B 167      25.835 -18.685  -6.716  1.00 50.89           C  
TER   
ATOM   2618  N   GLU C   3      48.942 -55.738  26.378  1.00 10.54           N  
ATOM   2619  CA  GLU C   3      49.015 -56.533  25.177  1.00 12.77           C  
ATOM   2620  C   GLU C   3      49.305 -55.729  23.948  1.00 11.04           C  
ATOM   2621  O   GLU C   3      48.447 -55.641  23.050  1.00 10.40           O  
ATOM   2622  CB  GLU C   3      47.656 -57.335  25.088  1.00 16.90           C  
ATOM   2623  CG  GLU C   3      47.848 -58.702  24.434  1.00 21.43           C  
ATOM   2624  CD  GLU C   3      46.560 -59.473  24.058  1.00 26.76           C  
ATOM   2625  OE1 GLU C   3      46.799 -60.618  23.599  1.00 28.48           O  
ATOM   2626  OE2 GLU C   3      45.350 -59.035  24.202  1.00 30.29           O1-
ATOM   2627  N   ASP C   4      50.522 -55.150  23.845  1.00  9.85           N  
ATOM   2628  CA  ASP C   4      50.770 -54.320  22.667  1.00  9.58           C  
ATOM   2629  C   ASP C   4      51.549 -54.977  21.528  1.00 10.14           C  
ATOM   2630  O   ASP C   4      51.847 -54.318  20.583  1.00 10.12           O  
ATOM   2631  CB  ASP C   4      51.400 -53.021  23.168  1.00  8.52           C  
ATOM   2632  CG  ASP C   4      52.897 -53.216  23.504  1.00  8.09           C  
ATOM   2633  OD1 ASP C   4      53.218 -54.322  23.970  1.00  7.59           O  
ATOM   2634  OD2 ASP C   4      53.781 -52.321  23.290  1.00  7.27           O1-
ATOM   2635  N   LEU C   6      51.294 -58.443  19.342  1.00 11.88           N  
ATOM   2636  CA  LEU C   6      50.378 -59.481  18.984  1.00 11.91           C  
ATOM   2637  C   LEU C   6      50.829 -60.477  17.945  1.00 13.58           C  
ATOM   2638  O   LEU C   6      51.635 -60.114  17.119  1.00 12.49           O  
ATOM   2639  CB  LEU C   6      49.181 -58.765  18.364  1.00 11.47           C  
ATOM   2640  CG  LEU C   6      48.599 -57.628  19.209  1.00 11.87           C  
ATOM   2641  CD1 LEU C   6      47.550 -56.885  18.426  1.00 12.09           C  
ATOM   2642  CD2 LEU C   6      48.044 -58.169  20.530  1.00 11.93           C  
TER   
ATOM   2643  N   GLU D   3      19.938 -43.593  12.359  1.00 25.98           N  
ATOM   2644  CA  GLU D   3      20.355 -42.389  12.992  1.00 27.03           C  
ATOM   2645  C   GLU D   3      21.633 -41.942  12.302  1.00 25.82           C  
ATOM   2646  O   GLU D   3      22.703 -42.028  12.880  1.00 24.64           O  
ATOM   2647  CB  GLU D   3      20.478 -42.762  14.470  1.00 29.89           C  
ATOM   2648  CG  GLU D   3      20.619 -41.536  15.328  1.00 32.18           C  
ATOM   2649  CD  GLU D   3      20.844 -41.843  16.811  1.00 36.78           C  
ATOM   2650  OE1 GLU D   3      20.390 -40.956  17.582  1.00 41.10           O  
ATOM   2651  OE2 GLU D   3      21.448 -42.890  17.227  1.00 33.22           O1-
ATOM   2652  N   ASP D   4      21.529 -41.524  11.008  1.00 22.91           N  
ATOM   2653  CA  ASP D   4      22.667 -41.083  10.218  1.00 21.06           C  
ATOM   2654  C   ASP D   4      22.735 -39.590  10.175  1.00 21.09           C  
ATOM   2655  O   ASP D   4      23.534 -39.046   9.414  1.00 19.97           O  
ATOM   2656  CB  ASP D   4      22.607 -41.665   8.783  1.00 19.77           C  
ATOM   2657  CG  ASP D   4      21.564 -40.972   7.912  1.00 18.86           C  
ATOM   2658  OD1 ASP D   4      21.678 -40.982   6.642  1.00 16.60           O  
ATOM   2659  OD2 ASP D   4      20.602 -40.410   8.498  1.00 17.29           O1-
ATOM   2660  N   LEU D   6      22.733 -36.395  12.783  1.00 24.56           N  
ATOM   2661  CA  LEU D   6      22.865 -36.070  14.157  1.00 26.26           C  
ATOM   2662  C   LEU D   6      22.983 -34.622  14.572  1.00 26.65           C  
ATOM   2663  O   LEU D   6      23.345 -33.769  13.765  1.00 24.01           O  
ATOM   2664  CB  LEU D   6      24.214 -36.747  14.400  1.00 26.98           C  
ATOM   2665  CG  LEU D   6      24.331 -38.092  15.099  1.00 29.74           C  
ATOM   2666  CD1 LEU D   6      23.183 -39.071  14.928  1.00 30.57           C  
ATOM   2667  CD2 LEU D   6      25.634 -38.782  14.677  1.00 30.76           C  
TER   
END
