# Supplementary material for: Investigation of the Mechanism of Cinnamaldehyde in Irritable Bowel Syndrome Based via Network Pharmacology, Molecular Docking, and Animal Experiments
Source: Pediatr Discov. 2025 Oct 5:e70017. Online ahead of print. doi: 10.1002/pdi3.70017 (PMC13398650; doi:10.1002/pdi3.70017)
Supplement: Supplementary file 1 — Supporting Information S1 [file PDI3-9999-0-s001.zip › Supplementary Materials/Molecular Docking/MMP2/7xjoQU.pdbqt]

REMARK   4 XXXX COMPLIES WITH FORMAT V. 2.0
ATOM      1  N   ASN A   3      62.932 -61.449  24.509  1.00 34.97    -0.066 N 
ATOM      2  HN1 ASN A   3      63.343 -61.255  25.422  1.00  0.00     0.275 HD
ATOM      3  HN2 ASN A   3      62.934 -62.451  24.316  1.00  0.00     0.275 HD
ATOM      4  HN3 ASN A   3      61.926 -61.282  24.521  1.00  0.00     0.275 HD
ATOM      5  CA  ASN A   3      63.582 -60.693  23.398  1.00 30.20     0.184 C 
ATOM      6  HA  ASN A   3      63.348 -59.622  23.600  1.00  0.00     0.099 H 
ATOM      7  C   ASN A   3      62.957 -60.988  22.010  1.00 24.00     0.249 C 
ATOM      8  O   ASN A   3      62.947 -60.006  21.245  1.00 17.49    -0.271 OA
ATOM      9  CB  ASN A   3      65.119 -60.776  23.403  1.00 36.35     0.044 C 
ATOM     10  HB1 ASN A   3      65.522 -60.142  24.227  1.00  0.00     0.051 H 
ATOM     11  HB2 ASN A   3      65.522 -60.240  22.512  1.00  0.00     0.051 H 
ATOM     12  CG  ASN A   3      65.738 -62.158  23.482  1.00 43.76     0.217 C 
ATOM     13  ND2 ASN A   3      64.974 -63.171  23.865  1.00 46.67    -0.370 N 
ATOM     14 1HD2 ASN A   3      65.390 -64.101  23.918  1.00  0.00     0.159 HD
ATOM     15 2HD2 ASN A   3      63.987 -63.049  24.091  1.00  0.00     0.159 HD
ATOM     16  OD1 ASN A   3      66.931 -62.306  23.209  1.00 52.20    -0.274 OA
ATOM     17  N   PHE A   4      62.454 -62.196  21.663  1.00 18.90    -0.346 N 
ATOM     18  HN  PHE A   4      62.569 -62.975  22.312  1.00  0.00     0.163 HD
ATOM     19  CA  PHE A   4      61.738 -62.442  20.373  1.00 20.09     0.093 C 
ATOM     20  HA  PHE A   4      61.578 -61.448  19.893  1.00  0.00     0.088 H 
ATOM     21  C   PHE A   4      60.356 -63.049  20.619  1.00 18.82     0.241 C 
ATOM     22  O   PHE A   4      60.072 -63.451  21.737  1.00 18.55    -0.271 OA
ATOM     23  CB  PHE A   4      62.565 -63.287  19.394  1.00 20.89    -0.014 C 
ATOM     24  HB1 PHE A   4      62.013 -63.419  18.435  1.00  0.00     0.043 H 
ATOM     25  HB2 PHE A   4      62.609 -64.347  19.738  1.00  0.00     0.043 H 
ATOM     26  CG  PHE A   4      63.951 -62.766  19.131  1.00 20.64    -0.056 A 
ATOM     27  CD1 PHE A   4      64.143 -61.472  18.685  1.00 20.44    -0.077 A 
ATOM     28  HD1 PHE A   4      63.268 -60.821  18.519  1.00  0.00     0.084 H 
ATOM     29  CD2 PHE A   4      65.071 -63.563  19.357  1.00 23.62    -0.077 A 
ATOM     30  HD2 PHE A   4      64.944 -64.597  19.719  1.00  0.00     0.084 H 
ATOM     31  CE1 PHE A   4      65.415 -60.978  18.443  1.00 21.64    -0.082 A 
ATOM     32  HE1 PHE A   4      65.544 -59.949  18.068  1.00  0.00     0.083 H 
ATOM     33  CE2 PHE A   4      66.348 -63.062  19.129  1.00 24.10    -0.082 A 
ATOM     34  HE2 PHE A   4      67.229 -63.699  19.315  1.00  0.00     0.083 H 
ATOM     35  CZ  PHE A   4      66.517 -61.770  18.670  1.00 23.52    -0.083 A 
ATOM     36  HZ  PHE A   4      67.530 -61.375  18.486  1.00  0.00     0.083 H 
ATOM     37  N   PHE A   5      59.489 -63.068  19.607  1.00 19.56    -0.346 N 
ATOM     38  HN  PHE A   5      59.746 -62.609  18.733  1.00  0.00     0.163 HD
ATOM     39  CA  PHE A   5      58.161 -63.732  19.700  1.00 19.99     0.093 C 
ATOM     40  HA  PHE A   5      57.684 -63.443  20.665  1.00  0.00     0.088 H 
ATOM     41  C   PHE A   5      58.385 -65.251  19.696  1.00 22.05     0.243 C 
ATOM     42  O   PHE A   5      59.474 -65.718  19.395  1.00 19.83    -0.271 OA
ATOM     43  CB  PHE A   5      57.222 -63.340  18.549  1.00 20.46    -0.014 C 
ATOM     44  HB1 PHE A   5      57.731 -63.495  17.569  1.00  0.00     0.043 H 
ATOM     45  HB2 PHE A   5      56.394 -64.082  18.460  1.00  0.00     0.043 H 
ATOM     46  CG  PHE A   5      56.663 -61.949  18.626  1.00 19.59    -0.056 A 
ATOM     47  CD1 PHE A   5      57.438 -60.864  18.232  1.00 19.83    -0.077 A 
ATOM     48  HD1 PHE A   5      58.458 -61.031  17.848  1.00  0.00     0.084 H 
ATOM     49  CD2 PHE A   5      55.400 -61.717  19.148  1.00 19.77    -0.077 A 
ATOM     50  HD2 PHE A   5      54.802 -62.561  19.532  1.00  0.00     0.084 H 
ATOM     51  CE1 PHE A   5      56.939 -59.575  18.318  1.00 19.53    -0.082 A 
ATOM     52  HE1 PHE A   5      57.568 -58.717  18.025  1.00  0.00     0.083 H 
ATOM     53  CE2 PHE A   5      54.883 -60.432  19.191  1.00 19.38    -0.082 A 
ATOM     54  HE2 PHE A   5      53.858 -60.261  19.560  1.00  0.00     0.083 H 
ATOM     55  CZ  PHE A   5      55.651 -59.368  18.772  1.00 19.66    -0.083 A 
ATOM     56  HZ  PHE A   5      55.236 -58.347  18.799  1.00  0.00     0.083 H 
ATOM     57  N   PRO A   6      57.388 -66.070  20.094  1.00 23.49    -0.337 N 
ATOM     58  CA  PRO A   6      57.509 -67.524  19.994  1.00 25.20     0.091 C 
ATOM     59  HA  PRO A   6      58.338 -67.888  20.644  1.00  0.00     0.087 H 
ATOM     60  C   PRO A   6      57.736 -67.969  18.548  1.00 27.88     0.241 C 
ATOM     61  O   PRO A   6      56.982 -67.558  17.662  1.00 25.19    -0.271 OA
ATOM     62  CB  PRO A   6      56.165 -68.040  20.512  1.00 25.81    -0.036 C 
ATOM     63  HB1 PRO A   6      55.440 -68.318  19.712  1.00  0.00     0.036 H 
ATOM     64  HB2 PRO A   6      56.211 -69.048  20.986  1.00  0.00     0.036 H 
ATOM     65  CG  PRO A   6      55.686 -66.934  21.436  1.00 24.95    -0.048 C 
ATOM     66  HG1 PRO A   6      56.029 -67.040  22.492  1.00  0.00     0.035 H 
ATOM     67  HG2 PRO A   6      54.594 -66.966  21.659  1.00  0.00     0.035 H 
ATOM     68  CD  PRO A   6      56.145 -65.657  20.758  1.00 24.15    -0.001 C 
ATOM     69  HD1 PRO A   6      56.248 -64.779  21.437  1.00  0.00     0.064 H 
ATOM     70  HD2 PRO A   6      55.390 -65.188  20.085  1.00  0.00     0.064 H 
ATOM     71  N   ARG A   7      58.785 -68.778  18.362  1.00 30.52    -0.346 N 
ATOM     72  HN  ARG A   7      59.342 -69.012  19.184  1.00  0.00     0.163 HD
ATOM     73  CA  ARG A   7      59.213 -69.369  17.062  1.00 31.14     0.089 C 
ATOM     74  HA  ARG A   7      59.984 -70.145  17.281  1.00  0.00     0.087 H 
ATOM     75  C   ARG A   7      59.881 -68.274  16.224  1.00 29.01     0.241 C 
ATOM     76  O   ARG A   7      60.000 -68.457  15.002  1.00 30.87    -0.271 OA
ATOM     77  CB  ARG A   7      58.025 -70.070  16.388  1.00 33.61    -0.036 C 
ATOM     78  HB1 ARG A   7      57.269 -69.326  16.045  1.00  0.00     0.036 H 
ATOM     79  HB2 ARG A   7      58.324 -70.496  15.402  1.00  0.00     0.036 H 
ATOM     80  CG  ARG A   7      57.376 -71.137  17.264  1.00 35.78    -0.048 C 
ATOM     81  HG1 ARG A   7      57.065 -70.691  18.238  1.00  0.00     0.035 H 
ATOM     82  HG2 ARG A   7      58.148 -71.862  17.614  1.00  0.00     0.035 H 
ATOM     83  CD  ARG A   7      56.209 -71.884  16.641  1.00 40.70     0.009 C 
ATOM     84  HD1 ARG A   7      56.561 -72.611  15.873  1.00  0.00     0.064 H 
ATOM     85  HD2 ARG A   7      55.755 -72.598  17.367  1.00  0.00     0.064 H 
ATOM     86  NE  ARG A   7      55.203 -70.982  16.090  1.00 47.64    -0.227 N 
ATOM     87  HE  ARG A   7      55.183 -70.873  15.076  1.00  0.00     0.177 HD
ATOM     88  CZ  ARG A   7      54.302 -70.283  16.796  1.00 53.08     0.665 C 
ATOM     89  NH1 ARG A   7      54.249 -70.376  18.116  1.00 55.00    -0.235 N 
ATOM     90 1HH1 ARG A   7      54.914 -70.981  18.598  1.00  0.00     0.174 HD
ATOM     91 2HH1 ARG A   7      53.564 -69.844  18.653  1.00  0.00     0.174 HD
ATOM     92  NH2 ARG A   7      53.438 -69.497  16.170  1.00 52.47    -0.235 N 
ATOM     93 1HH2 ARG A   7      53.479 -69.425  15.153  1.00  0.00     0.174 HD
ATOM     94 2HH2 ARG A   7      52.753 -68.965  16.707  1.00  0.00     0.174 HD
ATOM     95  N   LYS A   8      60.282 -67.170  16.868  1.00 26.49    -0.346 N 
ATOM     96  HN  LYS A   8      59.925 -67.017  17.811  1.00  0.00     0.163 HD
ATOM     97  CA  LYS A   8      61.208 -66.153  16.309  1.00 25.82     0.089 C 
ATOM     98  HA  LYS A   8      61.188 -65.247  16.959  1.00  0.00     0.087 H 
ATOM     99  C   LYS A   8      60.783 -65.760  14.892  1.00 23.68     0.243 C 
ATOM    100  O   LYS A   8      61.568 -65.822  13.931  1.00 20.57    -0.271 OA
ATOM    101  CB  LYS A   8      62.619 -66.747  16.325  1.00 26.79    -0.038 C 
ATOM    102  HB1 LYS A   8      62.724 -67.465  17.171  1.00  0.00     0.036 H 
ATOM    103  HB2 LYS A   8      62.754 -67.441  15.463  1.00  0.00     0.036 H 
ATOM    104  CG  LYS A   8      63.739 -65.733  16.359  1.00 29.60    -0.061 C 
ATOM    105  HG1 LYS A   8      63.707 -65.124  17.292  1.00  0.00     0.033 H 
ATOM    106  HG2 LYS A   8      63.573 -64.920  15.614  1.00  0.00     0.033 H 
ATOM    107  CD  LYS A   8      65.089 -66.383  16.172  1.00 32.08    -0.043 C 
ATOM    108  HD1 LYS A   8      65.029 -67.480  16.365  1.00  0.00     0.035 H 
ATOM    109  HD2 LYS A   8      65.373 -66.400  15.094  1.00  0.00     0.035 H 
ATOM    110  CE  LYS A   8      66.181 -65.752  17.004  1.00 37.65     0.080 C 
ATOM    111  HE1 LYS A   8      66.280 -64.664  16.782  1.00  0.00     0.075 H 
ATOM    112  HE2 LYS A   8      65.885 -65.687  18.077  1.00  0.00     0.075 H 
ATOM    113  NZ  LYS A   8      67.486 -66.456  16.846  1.00 40.45    -0.079 N 
ATOM    114  HZ1 LYS A   8      68.223 -66.030  17.408  1.00  0.00     0.274 HD
ATOM    115  HZ2 LYS A   8      67.757 -66.515  15.864  1.00  0.00     0.274 HD
ATOM    116  HZ3 LYS A   8      67.396 -67.451  17.049  1.00  0.00     0.274 HD
ATOM    117  N   PRO A   9      59.539 -65.291  14.709  1.00 19.24    -0.337 N 
ATOM    118  CA  PRO A   9      59.142 -64.778  13.410  1.00 19.26     0.091 C 
ATOM    119  HA  PRO A   9      59.297 -65.561  12.632  1.00  0.00     0.087 H 
ATOM    120  C   PRO A   9      59.995 -63.549  13.084  1.00 19.46     0.241 C 
ATOM    121  O   PRO A   9      60.336 -62.796  13.965  1.00 19.55    -0.271 OA
ATOM    122  CB  PRO A   9      57.652 -64.461  13.535  1.00 19.43    -0.036 C 
ATOM    123  HB1 PRO A   9      56.990 -65.184  13.004  1.00  0.00     0.036 H 
ATOM    124  HB2 PRO A   9      57.333 -63.556  12.967  1.00  0.00     0.036 H 
ATOM    125  CG  PRO A   9      57.395 -64.373  15.024  1.00 19.91    -0.048 C 
ATOM    126  HG1 PRO A   9      56.358 -64.667  15.310  1.00  0.00     0.035 H 
ATOM    127  HG2 PRO A   9      57.352 -63.325  15.402  1.00  0.00     0.035 H 
ATOM    128  CD  PRO A   9      58.469 -65.215  15.705  1.00 20.06    -0.001 C 
ATOM    129  HD1 PRO A   9      58.794 -64.829  16.699  1.00  0.00     0.064 H 
ATOM    130  HD2 PRO A   9      58.112 -66.205  16.072  1.00  0.00     0.064 H 
ATOM    131  N   LYS A  10      60.351 -63.421  11.806  1.00 19.92    -0.346 N 
ATOM    132  HN  LYS A  10      60.143 -64.194  11.174  1.00  0.00     0.163 HD
ATOM    133  CA  LYS A  10      61.023 -62.240  11.249  1.00 19.95     0.089 C 
ATOM    134  HA  LYS A  10      60.637 -61.322  11.751  1.00  0.00     0.087 H 
ATOM    135  C   LYS A  10      60.696 -62.181   9.764  1.00 19.66     0.241 C 
ATOM    136  O   LYS A  10      60.197 -63.178   9.194  1.00 17.04    -0.271 OA
ATOM    137  CB  LYS A  10      62.535 -62.327  11.442  1.00 23.72    -0.038 C 
ATOM    138  HB1 LYS A  10      62.805 -62.179  12.514  1.00  0.00     0.036 H 
ATOM    139  HB2 LYS A  10      63.041 -61.438  10.998  1.00  0.00     0.036 H 
ATOM    140  CG  LYS A  10      63.145 -63.620  10.905  1.00 27.18    -0.061 C 
ATOM    141  HG1 LYS A  10      63.062 -64.442  11.653  1.00  0.00     0.033 H 
ATOM    142  HG2 LYS A  10      62.516 -64.051  10.092  1.00  0.00     0.033 H 
ATOM    143  CD  LYS A  10      64.575 -63.445  10.449  1.00 29.10    -0.043 C 
ATOM    144  HD1 LYS A  10      65.071 -62.616  11.007  1.00  0.00     0.035 H 
ATOM    145  HD2 LYS A  10      64.614 -63.021   9.418  1.00  0.00     0.035 H 
ATOM    146  CE  LYS A  10      65.388 -64.715  10.539  1.00 32.46     0.080 C 
ATOM    147  HE1 LYS A  10      65.198 -65.260  11.493  1.00  0.00     0.075 H 
ATOM    148  HE2 LYS A  10      65.022 -65.491   9.827  1.00  0.00     0.075 H 
ATOM    149  NZ  LYS A  10      66.834 -64.430  10.346  1.00 36.70    -0.079 N 
ATOM    150  HZ1 LYS A  10      67.383 -65.288  10.407  1.00  0.00     0.274 HD
ATOM    151  HZ2 LYS A  10      67.169 -63.720  10.997  1.00  0.00     0.274 HD
ATOM    152  HZ3 LYS A  10      67.007 -63.932   9.473  1.00  0.00     0.274 HD
ATOM    153  N   TRP A  11      60.973 -61.029   9.181  1.00 18.96    -0.346 N 
ATOM    154  HN  TRP A  11      61.316 -60.270   9.770  1.00  0.00     0.163 HD
ATOM    155  CA  TRP A  11      60.821 -60.761   7.737  1.00 19.93     0.093 C 
ATOM    156  HA  TRP A  11      59.845 -61.173   7.389  1.00  0.00     0.088 H 
ATOM    157  C   TRP A  11      61.957 -61.469   6.998  1.00 21.55     0.241 C 
ATOM    158  O   TRP A  11      63.108 -61.316   7.417  1.00 18.52    -0.271 OA
ATOM    159  CB  TRP A  11      60.845 -59.257   7.493  1.00 18.19    -0.012 C 
ATOM    160  HB1 TRP A  11      61.823 -58.816   7.797  1.00  0.00     0.044 H 
ATOM    161  HB2 TRP A  11      60.877 -59.028   6.402  1.00  0.00     0.044 H 
ATOM    162  CG  TRP A  11      59.712 -58.555   8.155  1.00 19.23    -0.028 A 
ATOM    163  CD1 TRP A  11      59.780 -57.750   9.252  1.00 19.39    -0.016 A 
ATOM    164  HD1 TRP A  11      60.706 -57.503   9.797  1.00  0.00     0.112 H 
ATOM    165  CD2 TRP A  11      58.323 -58.604   7.778  1.00 17.98    -0.002 A 
ATOM    166  CE2 TRP A  11      57.623 -57.789   8.696  1.00 18.29     0.042 A 
ATOM    167  CE3 TRP A  11      57.609 -59.260   6.771  1.00 18.08    -0.070 A 
ATOM    168  HE3 TRP A  11      58.123 -59.941   6.071  1.00  0.00     0.084 H 
ATOM    169  NE1 TRP A  11      58.531 -57.291   9.580  1.00 18.71    -0.365 N 
ATOM    170  HE1 TRP A  11      58.316 -56.674  10.363  1.00  0.00     0.165 HD
ATOM    171  CZ2 TRP A  11      56.249 -57.600   8.622  1.00 17.60    -0.056 A 
ATOM    172  HZ2 TRP A  11      55.716 -56.958   9.344  1.00  0.00     0.086 H 
ATOM    173  CZ3 TRP A  11      56.257 -59.042   6.668  1.00 18.21    -0.082 A 
ATOM    174  HZ3 TRP A  11      55.695 -59.496   5.835  1.00  0.00     0.083 H 
ATOM    175  CH2 TRP A  11      55.582 -58.250   7.607  1.00 18.57    -0.081 A 
ATOM    176  HH2 TRP A  11      54.487 -58.144   7.531  1.00  0.00     0.083 H 
ATOM    177  N   ASP A  12      61.645 -62.150   5.901  1.00 25.25    -0.345 N 
ATOM    178  HN  ASP A  12      60.675 -62.156   5.585  1.00  0.00     0.163 HD
ATOM    179  CA  ASP A  12      62.656 -62.903   5.118  1.00 29.28     0.098 C 
ATOM    180  HA  ASP A  12      63.539 -63.079   5.775  1.00  0.00     0.088 H 
ATOM    181  C   ASP A  12      63.103 -62.028   3.954  1.00 27.20     0.241 C 
ATOM    182  O   ASP A  12      63.293 -62.551   2.868  1.00 31.40    -0.271 OA
ATOM    183  CB  ASP A  12      62.092 -64.266   4.711  1.00 34.42     0.043 C 
ATOM    184  HB1 ASP A  12      62.796 -64.807   4.037  1.00  0.00     0.052 H 
ATOM    185  HB2 ASP A  12      61.230 -64.152   4.014  1.00  0.00     0.052 H 
ATOM    186  CG  ASP A  12      61.715 -65.124   5.915  1.00 43.43     0.175 C 
ATOM    187  OD1 ASP A  12      62.649 -65.635   6.614  1.00 46.81    -0.648 OA
ATOM    188  OD2 ASP A  12      60.484 -65.262   6.180  1.00 54.99    -0.648 OA
ATOM    189  N   LYS A  13      63.197 -60.726   4.169  1.00 26.40    -0.346 N 
ATOM    190  HN  LYS A  13      62.962 -60.369   5.095  1.00  0.00     0.163 HD
ATOM    191  CA  LYS A  13      63.624 -59.766   3.137  1.00 24.88     0.089 C 
ATOM    192  HA  LYS A  13      64.445 -60.210   2.527  1.00  0.00     0.087 H 
ATOM    193  C   LYS A  13      64.122 -58.504   3.828  1.00 25.37     0.241 C 
ATOM    194  O   LYS A  13      63.795 -58.313   4.996  1.00 25.92    -0.271 OA
ATOM    195  CB  LYS A  13      62.446 -59.429   2.241  1.00 27.03    -0.038 C 
ATOM    196  HB1 LYS A  13      62.767 -58.754   1.414  1.00  0.00     0.036 H 
ATOM    197  HB2 LYS A  13      62.139 -60.323   1.649  1.00  0.00     0.036 H 
ATOM    198  CG  LYS A  13      61.250 -58.841   2.971  1.00 27.50    -0.061 C 
ATOM    199  HG1 LYS A  13      61.210 -59.171   4.035  1.00  0.00     0.033 H 
ATOM    200  HG2 LYS A  13      61.365 -57.745   3.141  1.00  0.00     0.033 H 
ATOM    201  CD  LYS A  13      59.981 -59.162   2.239  1.00 26.83    -0.043 C 
ATOM    202  HD1 LYS A  13      60.095 -58.957   1.149  1.00  0.00     0.035 H 
ATOM    203  HD2 LYS A  13      59.816 -60.264   2.207  1.00  0.00     0.035 H 
ATOM    204  CE  LYS A  13      58.764 -58.461   2.784  1.00 25.55     0.080 C 
ATOM    205  HE1 LYS A  13      58.943 -57.373   2.948  1.00  0.00     0.075 H 
ATOM    206  HE2 LYS A  13      58.550 -58.748   3.840  1.00  0.00     0.075 H 
ATOM    207  NZ  LYS A  13      57.612 -58.709   1.894  1.00 24.87    -0.079 N 
ATOM    208  HZ1 LYS A  13      56.788 -58.234   2.263  1.00  0.00     0.274 HD
ATOM    209  HZ2 LYS A  13      57.448 -59.705   1.744  1.00  0.00     0.274 HD
ATOM    210  HZ3 LYS A  13      57.808 -58.446   0.928  1.00  0.00     0.274 HD
ATOM    211  N   ASN A  14      64.804 -57.636   3.100  1.00 23.46    -0.346 N 
ATOM    212  HN  ASN A  14      64.949 -57.820   2.107  1.00  0.00     0.163 HD
ATOM    213  CA  ASN A  14      65.357 -56.410   3.696  1.00 24.96     0.097 C 
ATOM    214  HA  ASN A  14      65.321 -56.525   4.804  1.00  0.00     0.088 H 
ATOM    215  C   ASN A  14      64.513 -55.190   3.326  1.00 24.42     0.241 C 
ATOM    216  O   ASN A  14      64.606 -54.186   4.042  1.00 24.28    -0.271 OA
ATOM    217  CB  ASN A  14      66.812 -56.260   3.294  1.00 26.62     0.036 C 
ATOM    218  HB1 ASN A  14      66.955 -56.482   2.211  1.00  0.00     0.051 H 
ATOM    219  HB2 ASN A  14      67.122 -55.189   3.299  1.00  0.00     0.051 H 
ATOM    220  CG  ASN A  14      67.734 -57.099   4.149  1.00 27.57     0.217 C 
ATOM    221  ND2 ASN A  14      67.249 -57.579   5.283  1.00 29.16    -0.370 N 
ATOM    222 1HD2 ASN A  14      66.278 -57.448   5.566  1.00  0.00     0.159 HD
ATOM    223 2HD2 ASN A  14      67.871 -58.145   5.860  1.00  0.00     0.159 HD
ATOM    224  OD1 ASN A  14      68.905 -57.257   3.808  1.00 30.59    -0.274 OA
ATOM    225  N   GLN A  15      63.678 -55.269   2.301  1.00 23.11    -0.346 N 
ATOM    226  HN  GLN A  15      63.677 -56.099   1.708  1.00  0.00     0.163 HD
ATOM    227  CA  GLN A  15      62.745 -54.155   2.014  1.00 23.03     0.090 C 
ATOM    228  HA  GLN A  15      63.137 -53.249   2.532  1.00  0.00     0.087 H 
ATOM    229  C   GLN A  15      61.384 -54.481   2.629  1.00 19.66     0.241 C 
ATOM    230  O   GLN A  15      60.784 -55.522   2.351  1.00 19.96    -0.271 OA
ATOM    231  CB  GLN A  15      62.620 -53.817   0.538  1.00 25.69    -0.030 C 
ATOM    232  HB1 GLN A  15      62.820 -54.709  -0.101  1.00  0.00     0.037 H 
ATOM    233  HB2 GLN A  15      63.460 -53.167   0.198  1.00  0.00     0.037 H 
ATOM    234  CG  GLN A  15      61.268 -53.193   0.211  1.00 28.28     0.011 C 
ATOM    235  HG1 GLN A  15      60.944 -52.497   1.019  1.00  0.00     0.047 H 
ATOM    236  HG2 GLN A  15      60.452 -53.949   0.285  1.00  0.00     0.047 H 
ATOM    237  CD  GLN A  15      61.248 -52.508  -1.130  1.00 29.55     0.215 C 
ATOM    238  NE2 GLN A  15      61.468 -53.264  -2.184  1.00 29.80    -0.370 N 
ATOM    239 1HE2 GLN A  15      61.454 -52.800  -3.092  1.00  0.00     0.159 HD
ATOM    240 2HE2 GLN A  15      61.664 -54.262  -2.106  1.00  0.00     0.159 HD
ATOM    241  OE1 GLN A  15      61.014 -51.315  -1.223  1.00 32.62    -0.274 OA
ATOM    242  N   ILE A  16      60.927 -53.566   3.458  1.00 17.72    -0.346 N 
ATOM    243  HN  ILE A  16      61.495 -52.736   3.627  1.00  0.00     0.163 HD
ATOM    244  CA  ILE A  16      59.631 -53.685   4.154  1.00 17.29     0.092 C 
ATOM    245  HA  ILE A  16      59.133 -54.638   3.860  1.00  0.00     0.088 H 
ATOM    246  C   ILE A  16      58.819 -52.510   3.656  1.00 15.89     0.241 C 
ATOM    247  O   ILE A  16      59.281 -51.392   3.820  1.00 16.25    -0.271 OA
ATOM    248  CB  ILE A  16      59.836 -53.657   5.675  1.00 17.18    -0.030 C 
ATOM    249  HB  ILE A  16      60.121 -52.617   5.959  1.00  0.00     0.043 H 
ATOM    250  CG1 ILE A  16      60.965 -54.588   6.128  1.00 18.46    -0.063 C 
ATOM    251 1HG1 ILE A  16      61.269 -54.355   7.175  1.00  0.00     0.033 H 
ATOM    252 2HG1 ILE A  16      61.914 -54.341   5.597  1.00  0.00     0.033 H 
ATOM    253  CG2 ILE A  16      58.532 -53.978   6.364  1.00 17.21    -0.071 C 
ATOM    254 1HG2 ILE A  16      58.681 -53.958   7.469  1.00  0.00     0.028 H 
ATOM    255 2HG2 ILE A  16      58.097 -54.944   6.015  1.00  0.00     0.028 H 
ATOM    256 3HG2 ILE A  16      57.706 -53.304   6.038  1.00  0.00     0.028 H 
ATOM    257  CD1 ILE A  16      60.644 -56.050   5.984  1.00 19.56    -0.076 C 
ATOM    258 1HD1 ILE A  16      61.466 -56.728   6.314  1.00  0.00     0.027 H 
ATOM    259 2HD1 ILE A  16      60.340 -56.283   4.937  1.00  0.00     0.027 H 
ATOM    260 3HD1 ILE A  16      59.695 -56.297   6.515  1.00  0.00     0.027 H 
ATOM    261  N   THR A  17      57.692 -52.743   3.015  1.00 14.49    -0.344 N 
ATOM    262  HN  THR A  17      57.385 -53.700   2.839  1.00  0.00     0.163 HD
ATOM    263  CA  THR A  17      56.884 -51.606   2.557  1.00 13.25     0.113 C 
ATOM    264  HA  THR A  17      57.566 -50.747   2.358  1.00  0.00     0.091 H 
ATOM    265  C   THR A  17      55.985 -51.244   3.715  1.00 12.10     0.243 C 
ATOM    266  O   THR A  17      55.598 -52.134   4.488  1.00 10.90    -0.271 OA
ATOM    267  CB  THR A  17      56.070 -51.876   1.297  1.00 13.41     0.060 C 
ATOM    268  HB  THR A  17      55.380 -51.020   1.113  1.00  0.00     0.086 H 
ATOM    269  CG2 THR A  17      56.943 -52.089   0.074  1.00 14.64    -0.050 C 
ATOM    270 1HG2 THR A  17      57.541 -51.179  -0.167  1.00  0.00     0.031 H 
ATOM    271 2HG2 THR A  17      56.341 -52.425  -0.803  1.00  0.00     0.031 H 
ATOM    272 3HG2 THR A  17      57.595 -52.986   0.190  1.00  0.00     0.031 H 
ATOM    273  OG1 THR A  17      55.308 -53.036   1.604  1.00 13.40    -0.393 OA
ATOM    274  HG1 THR A  17      54.762 -52.903   2.370  1.00  0.00     0.210 HD
ATOM    275  N   TYR A  18      55.596 -49.988   3.752  1.00 11.95    -0.346 N 
ATOM    276  HN  TYR A  18      56.041 -49.309   3.134  1.00  0.00     0.163 HD
ATOM    277  CA  TYR A  18      54.531 -49.542   4.667  1.00 11.78     0.093 C 
ATOM    278  HA  TYR A  18      53.917 -50.429   4.950  1.00  0.00     0.088 H 
ATOM    279  C   TYR A  18      53.629 -48.536   3.985  1.00 11.74     0.241 C 
ATOM    280  O   TYR A  18      54.033 -47.820   3.105  1.00 11.78    -0.271 OA
ATOM    281  CB  TYR A  18      55.144 -48.958   5.936  1.00 11.42    -0.014 C 
ATOM    282  HB1 TYR A  18      55.861 -49.685   6.384  1.00  0.00     0.043 H 
ATOM    283  HB2 TYR A  18      54.378 -48.913   6.745  1.00  0.00     0.043 H 
ATOM    284  CG  TYR A  18      55.806 -47.610   5.775  1.00 10.37    -0.056 A 
ATOM    285  CD1 TYR A  18      55.120 -46.427   5.983  1.00 10.26    -0.074 A 
ATOM    286  HD1 TYR A  18      54.050 -46.458   6.249  1.00  0.00     0.084 H 
ATOM    287  CD2 TYR A  18      57.147 -47.522   5.471  1.00 10.36    -0.074 A 
ATOM    288  HD2 TYR A  18      57.716 -48.450   5.293  1.00  0.00     0.084 H 
ATOM    289  CE1 TYR A  18      55.761 -45.199   5.861  1.00 10.11    -0.051 A 
ATOM    290  HE1 TYR A  18      55.181 -44.266   5.966  1.00  0.00     0.087 H 
ATOM    291  CE2 TYR A  18      57.805 -46.304   5.381  1.00 10.13    -0.051 A 
ATOM    292  HE2 TYR A  18      58.878 -46.273   5.126  1.00  0.00     0.087 H 
ATOM    293  CZ  TYR A  18      57.120 -45.138   5.609  1.00  9.85     0.065 A 
ATOM    294  OH  TYR A  18      57.818 -43.964   5.518  1.00 10.37    -0.361 OA
ATOM    295  HH  TYR A  18      58.751 -43.922   5.345  1.00  0.00     0.217 HD
ATOM    296  N   ARG A  19      52.420 -48.459   4.506  1.00 12.59    -0.346 N 
ATOM    297  HN  ARG A  19      52.184 -49.058   5.298  1.00  0.00     0.163 HD
ATOM    298  CA  ARG A  19      51.402 -47.539   3.983  1.00 13.80     0.089 C 
ATOM    299  HA  ARG A  19      51.915 -46.722   3.424  1.00  0.00     0.087 H 
ATOM    300  C   ARG A  19      50.662 -46.929   5.163  1.00 12.93     0.241 C 
ATOM    301  O   ARG A  19      50.143 -47.667   6.040  1.00 11.05    -0.271 OA
ATOM    302  CB  ARG A  19      50.479 -48.284   3.020  1.00 14.61    -0.036 C 
ATOM    303  HB1 ARG A  19      51.065 -48.735   2.186  1.00  0.00     0.036 H 
ATOM    304  HB2 ARG A  19      50.083 -49.212   3.496  1.00  0.00     0.036 H 
ATOM    305  CG  ARG A  19      49.340 -47.436   2.474  1.00 16.49    -0.048 C 
ATOM    306  HG1 ARG A  19      48.725 -46.999   3.295  1.00  0.00     0.035 H 
ATOM    307  HG2 ARG A  19      49.715 -46.490   2.019  1.00  0.00     0.035 H 
ATOM    308  CD  ARG A  19      48.477 -48.234   1.486  1.00 18.06     0.009 C 
ATOM    309  HD1 ARG A  19      49.041 -48.519   0.567  1.00  0.00     0.064 H 
ATOM    310  HD2 ARG A  19      48.250 -49.261   1.857  1.00  0.00     0.064 H 
ATOM    311  NE  ARG A  19      47.276 -47.482   1.182  1.00 18.27    -0.227 N 
ATOM    312  HE  ARG A  19      47.310 -46.471   1.312  1.00  0.00     0.177 HD
ATOM    313  CZ  ARG A  19      46.138 -48.001   0.749  1.00 17.65     0.665 C 
ATOM    314  NH1 ARG A  19      46.037 -49.287   0.480  1.00 17.05    -0.235 N 
ATOM    315 1HH1 ARG A  19      45.160 -49.687   0.146  1.00  0.00     0.174 HD
ATOM    316 2HH1 ARG A  19      46.842 -49.902   0.602  1.00  0.00     0.174 HD
ATOM    317  NH2 ARG A  19      45.106 -47.213   0.593  1.00 18.82    -0.235 N 
ATOM    318 1HH2 ARG A  19      44.229 -47.613   0.259  1.00  0.00     0.174 HD
ATOM    319 2HH2 ARG A  19      45.184 -46.218   0.801  1.00  0.00     0.174 HD
ATOM    320  N   ILE A  20      50.563 -45.617   5.138  1.00 12.75    -0.346 N 
ATOM    321  HN  ILE A  20      51.042 -45.091   4.407  1.00  0.00     0.163 HD
ATOM    322  CA  ILE A  20      49.772 -44.896   6.149  1.00 13.19     0.092 C 
ATOM    323  HA  ILE A  20      49.762 -45.500   7.086  1.00  0.00     0.088 H 
ATOM    324  C   ILE A  20      48.336 -44.787   5.625  1.00 14.13     0.241 C 
ATOM    325  O   ILE A  20      48.103 -43.942   4.736  1.00 13.36    -0.271 OA
ATOM    326  CB  ILE A  20      50.413 -43.542   6.451  1.00 12.91    -0.030 C 
ATOM    327  HB  ILE A  20      50.407 -42.938   5.514  1.00  0.00     0.043 H 
ATOM    328  CG1 ILE A  20      51.861 -43.703   6.903  1.00 13.11    -0.063 C 
ATOM    329 1HG1 ILE A  20      52.326 -44.591   6.414  1.00  0.00     0.033 H 
ATOM    330 2HG1 ILE A  20      51.904 -44.029   7.968  1.00  0.00     0.033 H 
ATOM    331  CG2 ILE A  20      49.572 -42.811   7.492  1.00 12.88    -0.071 C 
ATOM    332 1HG2 ILE A  20      48.514 -42.693   7.162  1.00  0.00     0.028 H 
ATOM    333 2HG2 ILE A  20      50.024 -41.828   7.762  1.00  0.00     0.028 H 
ATOM    334 3HG2 ILE A  20      49.633 -43.311   8.487  1.00  0.00     0.028 H 
ATOM    335  CD1 ILE A  20      52.720 -42.467   6.690  1.00 13.97    -0.076 C 
ATOM    336 1HD1 ILE A  20      53.778 -42.585   7.020  1.00  0.00     0.027 H 
ATOM    337 2HD1 ILE A  20      52.255 -41.579   7.179  1.00  0.00     0.027 H 
ATOM    338 3HD1 ILE A  20      52.677 -42.141   5.625  1.00  0.00     0.027 H 
ATOM    339  N   ILE A  21      47.423 -45.599   6.151  1.00 12.94    -0.346 N 
ATOM    340  HN  ILE A  21      47.686 -46.189   6.940  1.00  0.00     0.163 HD
ATOM    341  CA  ILE A  21      46.040 -45.677   5.632  1.00 14.26     0.092 C 
ATOM    342  HA  ILE A  21      46.072 -45.761   4.521  1.00  0.00     0.088 H 
ATOM    343  C   ILE A  21      45.341 -44.396   6.009  1.00 15.48     0.241 C 
ATOM    344  O   ILE A  21      44.670 -43.841   5.149  1.00 16.85    -0.271 OA
ATOM    345  CB  ILE A  21      45.279 -46.876   6.203  1.00 15.07    -0.030 C 
ATOM    346  HB  ILE A  21      45.336 -46.816   7.315  1.00  0.00     0.043 H 
ATOM    347  CG1 ILE A  21      45.915 -48.186   5.779  1.00 16.68    -0.063 C 
ATOM    348 1HG1 ILE A  21      46.910 -48.323   6.263  1.00  0.00     0.033 H 
ATOM    349 2HG1 ILE A  21      45.377 -49.055   6.224  1.00  0.00     0.033 H 
ATOM    350  CG2 ILE A  21      43.815 -46.795   5.810  1.00 15.66    -0.071 C 
ATOM    351 1HG2 ILE A  21      43.347 -45.832   6.122  1.00  0.00     0.028 H 
ATOM    352 2HG2 ILE A  21      43.243 -47.667   6.204  1.00  0.00     0.028 H 
ATOM    353 3HG2 ILE A  21      43.680 -46.974   4.718  1.00  0.00     0.028 H 
ATOM    354  CD1 ILE A  21      46.019 -48.324   4.278  1.00 19.31    -0.076 C 
ATOM    355 1HD1 ILE A  21      46.487 -49.287   3.966  1.00  0.00     0.027 H 
ATOM    356 2HD1 ILE A  21      46.557 -47.455   3.833  1.00  0.00     0.027 H 
ATOM    357 3HD1 ILE A  21      45.024 -48.187   3.794  1.00  0.00     0.027 H 
ATOM    358  N   GLY A  22      45.496 -43.983   7.264  1.00 15.29    -0.351 N 
ATOM    359  HN  GLY A  22      46.065 -44.539   7.902  1.00  0.00     0.163 HD
ATOM    360  CA  GLY A  22      44.868 -42.743   7.758  1.00 14.86     0.069 C 
ATOM    361  HA1 GLY A  22      44.728 -42.012   6.928  1.00  0.00     0.078 H 
ATOM    362  HA2 GLY A  22      43.801 -42.920   8.030  1.00  0.00     0.078 H 
ATOM    363  C   GLY A  22      45.617 -42.112   8.908  1.00 12.58     0.236 C 
ATOM    364  O   GLY A  22      46.595 -42.703   9.384  1.00 12.20    -0.272 OA
ATOM    365  N   TYR A  23      45.124 -40.965   9.344  1.00 10.98    -0.346 N 
ATOM    366  HN  TYR A  23      44.185 -40.706   9.041  1.00  0.00     0.163 HD
ATOM    367  CA  TYR A  23      45.840 -40.031  10.240  1.00 11.51     0.093 C 
ATOM    368  HA  TYR A  23      46.828 -40.481  10.493  1.00  0.00     0.088 H 
ATOM    369  C   TYR A  23      45.072 -39.809  11.541  1.00 11.83     0.241 C 
ATOM    370  O   TYR A  23      43.976 -40.349  11.743  1.00 11.62    -0.271 OA
ATOM    371  CB  TYR A  23      46.090 -38.727   9.488  1.00 11.27    -0.014 C 
ATOM    372  HB1 TYR A  23      45.140 -38.278   9.115  1.00  0.00     0.043 H 
ATOM    373  HB2 TYR A  23      46.405 -37.908  10.176  1.00  0.00     0.043 H 
ATOM    374  CG  TYR A  23      47.083 -38.931   8.376  1.00 11.37    -0.056 A 
ATOM    375  CD1 TYR A  23      46.695 -39.375   7.115  1.00 11.24    -0.074 A 
ATOM    376  HD1 TYR A  23      45.629 -39.566   6.908  1.00  0.00     0.084 H 
ATOM    377  CD2 TYR A  23      48.436 -38.760   8.620  1.00 10.68    -0.074 A 
ATOM    378  HD2 TYR A  23      48.765 -38.458   9.628  1.00  0.00     0.084 H 
ATOM    379  CE1 TYR A  23      47.639 -39.581   6.113  1.00 11.61    -0.051 A 
ATOM    380  HE1 TYR A  23      47.322 -39.927   5.115  1.00  0.00     0.087 H 
ATOM    381  CE2 TYR A  23      49.382 -38.957   7.638  1.00 10.29    -0.051 A 
ATOM    382  HE2 TYR A  23      50.452 -38.803   7.859  1.00  0.00     0.087 H 
ATOM    383  CZ  TYR A  23      48.983 -39.348   6.377  1.00 10.59     0.065 A 
ATOM    384  OH  TYR A  23      49.948 -39.550   5.459  1.00 10.15    -0.361 OA
ATOM    385  HH  TYR A  23      50.867 -39.391   5.640  1.00  0.00     0.217 HD
ATOM    386  N   THR A  24      45.677 -38.999  12.394  1.00 11.64    -0.344 N 
ATOM    387  HN  THR A  24      46.672 -38.820  12.256  1.00  0.00     0.163 HD
ATOM    388  CA  THR A  24      45.010 -38.336  13.534  1.00 11.73     0.114 C 
ATOM    389  HA  THR A  24      44.002 -38.787  13.688  1.00  0.00     0.091 H 
ATOM    390  C   THR A  24      44.859 -36.872  13.175  1.00 12.16     0.246 C 
ATOM    391  O   THR A  24      45.740 -36.287  12.537  1.00 12.63    -0.271 OA
ATOM    392  CB  THR A  24      45.831 -38.473  14.816  1.00 11.88     0.060 C 
ATOM    393  HB  THR A  24      45.787 -39.535  15.154  1.00  0.00     0.086 H 
ATOM    394  CG2 THR A  24      47.276 -38.096  14.601  1.00 12.07    -0.050 C 
ATOM    395 1HG2 THR A  24      47.875 -38.196  15.536  1.00  0.00     0.031 H 
ATOM    396 2HG2 THR A  24      47.368 -37.073  14.168  1.00  0.00     0.031 H 
ATOM    397 3HG2 THR A  24      47.728 -38.681  13.766  1.00  0.00     0.031 H 
ATOM    398  OG1 THR A  24      45.275 -37.650  15.834  1.00 11.23    -0.393 OA
ATOM    399  HG1 THR A  24      45.785 -37.735  16.631  1.00  0.00     0.210 HD
ATOM    400  N   PRO A  25      43.788 -36.222  13.647  1.00 12.06    -0.337 N 
ATOM    401  CA  PRO A  25      43.666 -34.777  13.486  1.00 12.61     0.091 C 
ATOM    402  HA  PRO A  25      43.848 -34.502  12.421  1.00  0.00     0.087 H 
ATOM    403  C   PRO A  25      44.613 -33.988  14.388  1.00 11.53     0.241 C 
ATOM    404  O   PRO A  25      44.671 -32.800  14.227  1.00 11.69    -0.271 OA
ATOM    405  CB  PRO A  25      42.222 -34.447  13.862  1.00 13.21    -0.036 C 
ATOM    406  HB1 PRO A  25      42.107 -33.478  14.401  1.00  0.00     0.036 H 
ATOM    407  HB2 PRO A  25      41.578 -34.187  12.990  1.00  0.00     0.036 H 
ATOM    408  CG  PRO A  25      41.732 -35.647  14.649  1.00 13.27    -0.048 C 
ATOM    409  HG1 PRO A  25      41.643 -35.437  15.740  1.00  0.00     0.035 H 
ATOM    410  HG2 PRO A  25      40.660 -35.881  14.452  1.00  0.00     0.035 H 
ATOM    411  CD  PRO A  25      42.650 -36.820  14.352  1.00 13.10    -0.001 C 
ATOM    412  HD1 PRO A  25      42.159 -37.655  13.800  1.00  0.00     0.064 H 
ATOM    413  HD2 PRO A  25      42.933 -37.417  15.251  1.00  0.00     0.064 H 
ATOM    414  N   ASP A  26      45.318 -34.670  15.291  1.00 11.20    -0.346 N 
ATOM    415  HN  ASP A  26      45.346 -35.687  15.214  1.00  0.00     0.163 HD
ATOM    416  CA  ASP A  26      46.065 -34.026  16.404  1.00 10.72     0.098 C 
ATOM    417  HA  ASP A  26      45.427 -33.245  16.880  1.00  0.00     0.088 H 
ATOM    418  C   ASP A  26      47.350 -33.386  15.875  1.00 10.87     0.241 C 
ATOM    419  O   ASP A  26      47.933 -32.557  16.569  1.00 10.80    -0.271 OA
ATOM    420  CB  ASP A  26      46.449 -35.066  17.436  1.00 10.57     0.043 C 
ATOM    421  HB1 ASP A  26      47.165 -34.631  18.172  1.00  0.00     0.052 H 
ATOM    422  HB2 ASP A  26      47.096 -35.847  16.972  1.00  0.00     0.052 H 
ATOM    423  CG  ASP A  26      45.282 -35.716  18.162  1.00 10.80     0.175 C 
ATOM    424  OD1 ASP A  26      44.111 -35.193  18.064  1.00  9.79    -0.648 OA
ATOM    425  OD2 ASP A  26      45.557 -36.732  18.818  1.00  9.55    -0.648 OA
ATOM    426  N   LEU A  27      47.824 -33.847  14.721  1.00 10.75    -0.346 N 
ATOM    427  HN  LEU A  27      47.293 -34.564  14.227  1.00  0.00     0.163 HD
ATOM    428  CA  LEU A  27      49.087 -33.366  14.122  1.00 10.49     0.089 C 
ATOM    429  HA  LEU A  27      49.374 -32.400  14.600  1.00  0.00     0.087 H 
ATOM    430  C   LEU A  27      48.831 -33.133  12.638  1.00  9.69     0.241 C 
ATOM    431  O   LEU A  27      47.918 -33.694  12.093  1.00  9.77    -0.271 OA
ATOM    432  CB  LEU A  27      50.224 -34.388  14.323  1.00 10.21    -0.035 C 
ATOM    433  HB1 LEU A  27      51.086 -34.135  13.662  1.00  0.00     0.037 H 
ATOM    434  HB2 LEU A  27      49.930 -35.375  13.895  1.00  0.00     0.037 H 
ATOM    435  CG  LEU A  27      50.705 -34.565  15.765  1.00 10.44    -0.059 C 
ATOM    436  HG  LEU A  27      49.806 -34.618  16.423  1.00  0.00     0.039 H 
ATOM    437  CD1 LEU A  27      51.485 -35.853  15.936  1.00  9.92    -0.073 C 
ATOM    438 1HD1 LEU A  27      50.863 -36.715  15.598  1.00  0.00     0.028 H 
ATOM    439 2HD1 LEU A  27      51.855 -35.985  16.979  1.00  0.00     0.028 H 
ATOM    440 3HD1 LEU A  27      52.472 -35.819  15.419  1.00  0.00     0.028 H 
ATOM    441  CD2 LEU A  27      51.561 -33.379  16.230  1.00 10.30    -0.073 C 
ATOM    442 1HD2 LEU A  27      50.987 -32.431  16.104  1.00  0.00     0.028 H 
ATOM    443 2HD2 LEU A  27      52.548 -33.345  15.713  1.00  0.00     0.028 H 
ATOM    444 3HD2 LEU A  27      51.931 -33.511  17.273  1.00  0.00     0.028 H 
ATOM    445  N   ALA A  28      49.688 -32.374  12.000  1.00  9.44    -0.346 N 
ATOM    446  HN  ALA A  28      50.392 -31.860  12.531  1.00  0.00     0.163 HD
ATOM    447  CA  ALA A  28      49.657 -32.247  10.537  1.00 10.45     0.086 C 
ATOM    448  HA  ALA A  28      48.610 -32.031  10.221  1.00  0.00     0.086 H 
ATOM    449  C   ALA A  28      50.081 -33.586   9.937  1.00 10.48     0.243 C 
ATOM    450  O   ALA A  28      50.997 -34.268  10.429  1.00 10.57    -0.271 OA
ATOM    451  CB  ALA A  28      50.543 -31.087  10.109  1.00 10.85    -0.049 C 
ATOM    452  HB1 ALA A  28      50.519 -30.991   8.998  1.00  0.00     0.030 H 
ATOM    453  HB2 ALA A  28      51.582 -31.184  10.501  1.00  0.00     0.030 H 
ATOM    454  HB3 ALA A  28      50.267 -30.135  10.620  1.00  0.00     0.030 H 
ATOM    455  N   PRO A  29      49.477 -33.957   8.789  1.00 10.35    -0.337 N 
ATOM    456  CA  PRO A  29      49.813 -35.206   8.113  1.00  9.70     0.091 C 
ATOM    457  HA  PRO A  29      49.552 -36.063   8.776  1.00  0.00     0.087 H 
ATOM    458  C   PRO A  29      51.311 -35.263   7.781  1.00  9.07     0.241 C 
ATOM    459  O   PRO A  29      51.902 -36.333   7.922  1.00  8.81    -0.271 OA
ATOM    460  CB  PRO A  29      48.927 -35.249   6.862  1.00  9.82    -0.036 C 
ATOM    461  HB1 PRO A  29      49.409 -35.724   5.976  1.00  0.00     0.036 H 
ATOM    462  HB2 PRO A  29      48.072 -35.961   6.931  1.00  0.00     0.036 H 
ATOM    463  CG  PRO A  29      48.521 -33.813   6.649  1.00 10.03    -0.048 C 
ATOM    464  HG1 PRO A  29      49.165 -33.274   5.915  1.00  0.00     0.035 H 
ATOM    465  HG2 PRO A  29      47.560 -33.702   6.095  1.00  0.00     0.035 H 
ATOM    466  CD  PRO A  29      48.504 -33.165   8.032  1.00 10.49    -0.001 C 
ATOM    467  HD1 PRO A  29      47.494 -33.101   8.501  1.00  0.00     0.064 H 
ATOM    468  HD2 PRO A  29      48.701 -32.068   8.031  1.00  0.00     0.064 H 
ATOM    469  N   GLU A  30      51.924 -34.163   7.325  1.00  9.51    -0.346 N 
ATOM    470  HN  GLU A  30      51.414 -33.283   7.244  1.00  0.00     0.163 HD
ATOM    471  CA  GLU A  30      53.367 -34.240   6.935  1.00  8.89     0.090 C 
ATOM    472  HA  GLU A  30      53.480 -35.141   6.288  1.00  0.00     0.087 H 
ATOM    473  C   GLU A  30      54.233 -34.474   8.182  1.00  8.24     0.241 C 
ATOM    474  O   GLU A  30      55.308 -35.061   8.085  1.00  8.72    -0.271 OA
ATOM    475  CB  GLU A  30      53.781 -33.037   6.096  1.00  9.61    -0.029 C 
ATOM    476  HB1 GLU A  30      54.727 -33.260   5.549  1.00  0.00     0.037 H 
ATOM    477  HB2 GLU A  30      53.081 -32.912   5.237  1.00  0.00     0.037 H 
ATOM    478  CG  GLU A  30      53.914 -31.733   6.850  1.00 10.22     0.018 C 
ATOM    479  HG1 GLU A  30      54.496 -31.906   7.785  1.00  0.00     0.049 H 
ATOM    480  HG2 GLU A  30      54.604 -31.055   6.296  1.00  0.00     0.049 H 
ATOM    481  CD  GLU A  30      52.634 -30.982   7.186  1.00 10.47     0.172 C 
ATOM    482  OE1 GLU A  30      52.804 -29.920   7.811  1.00 12.38    -0.648 OA
ATOM    483  OE2 GLU A  30      51.471 -31.428   6.818  1.00 10.61    -0.648 OA
ATOM    484  N   THR A  31      53.774 -34.057   9.342  1.00  8.36    -0.344 N 
ATOM    485  HN  THR A  31      52.872 -33.580   9.356  1.00  0.00     0.163 HD
ATOM    486  CA  THR A  31      54.483 -34.236  10.627  1.00  8.41     0.113 C 
ATOM    487  HA  THR A  31      55.573 -34.101  10.433  1.00  0.00     0.091 H 
ATOM    488  C   THR A  31      54.273 -35.669  11.101  1.00  8.52     0.243 C 
ATOM    489  O   THR A  31      55.247 -36.218  11.644  1.00  9.27    -0.271 OA
ATOM    490  CB  THR A  31      54.047 -33.143  11.604  1.00  9.01     0.060 C 
ATOM    491  HB  THR A  31      52.934 -33.076  11.582  1.00  0.00     0.086 H 
ATOM    492  CG2 THR A  31      54.475 -33.462  13.010  1.00  9.09    -0.050 C 
ATOM    493 1HG2 THR A  31      54.157 -32.665  13.722  1.00  0.00     0.031 H 
ATOM    494 2HG2 THR A  31      55.572 -33.650  13.070  1.00  0.00     0.031 H 
ATOM    495 3HG2 THR A  31      54.110 -34.466  13.330  1.00  0.00     0.031 H 
ATOM    496  OG1 THR A  31      54.588 -31.872  11.181  1.00  9.56    -0.393 OA
ATOM    497  HG1 THR A  31      54.317 -31.193  11.788  1.00  0.00     0.210 HD
ATOM    498  N   VAL A  32      53.102 -36.262  10.855  1.00  7.48    -0.346 N 
ATOM    499  HN  VAL A  32      52.338 -35.697  10.483  1.00  0.00     0.163 HD
ATOM    500  CA  VAL A  32      52.863 -37.708  11.099  1.00  7.50     0.092 C 
ATOM    501  HA  VAL A  32      53.145 -37.932  12.154  1.00  0.00     0.088 H 
ATOM    502  C   VAL A  32      53.776 -38.513  10.185  1.00  8.08     0.241 C 
ATOM    503  O   VAL A  32      54.511 -39.373  10.687  1.00  7.62    -0.271 OA
ATOM    504  CB  VAL A  32      51.376 -38.090  10.907  1.00  7.48    -0.033 C 
ATOM    505  HB  VAL A  32      51.036 -37.671   9.931  1.00  0.00     0.042 H 
ATOM    506  CG1 VAL A  32      51.166 -39.610  10.869  1.00  7.39    -0.071 C 
ATOM    507 1HG1 VAL A  32      51.795 -40.059  10.065  1.00  0.00     0.028 H 
ATOM    508 2HG1 VAL A  32      50.090 -39.882  10.761  1.00  0.00     0.028 H 
ATOM    509 3HG1 VAL A  32      51.353 -40.084  11.861  1.00  0.00     0.028 H 
ATOM    510  CG2 VAL A  32      50.520 -37.479  12.002  1.00  7.34    -0.071 C 
ATOM    511 1HG2 VAL A  32      50.673 -36.375  12.030  1.00  0.00     0.028 H 
ATOM    512 2HG2 VAL A  32      50.707 -37.953  12.994  1.00  0.00     0.028 H 
ATOM    513 3HG2 VAL A  32      49.444 -37.751  11.894  1.00  0.00     0.028 H 
ATOM    514  N   ASP A  33      53.774 -38.228   8.874  1.00  8.60    -0.345 N 
ATOM    515  HN  ASP A  33      53.152 -37.500   8.522  1.00  0.00     0.163 HD
ATOM    516  CA  ASP A  33      54.659 -38.950   7.923  1.00  9.02     0.098 C 
ATOM    517  HA  ASP A  33      54.341 -40.018   7.885  1.00  0.00     0.088 H 
ATOM    518  C   ASP A  33      56.104 -38.892   8.426  1.00  8.14     0.241 C 
ATOM    519  O   ASP A  33      56.817 -39.925   8.419  1.00  7.64    -0.271 OA
ATOM    520  CB  ASP A  33      54.579 -38.369   6.507  1.00  9.85     0.043 C 
ATOM    521  HB1 ASP A  33      54.947 -37.317   6.495  1.00  0.00     0.052 H 
ATOM    522  HB2 ASP A  33      55.341 -38.844   5.846  1.00  0.00     0.052 H 
ATOM    523  CG  ASP A  33      53.203 -38.457   5.879  1.00 11.85     0.175 C 
ATOM    524  OD1 ASP A  33      52.359 -39.315   6.321  1.00 14.14    -0.648 OA
ATOM    525  OD2 ASP A  33      52.965 -37.679   4.949  1.00 14.03    -0.648 OA
ATOM    526  N   ASP A  34      56.534 -37.707   8.821  1.00  7.72    -0.345 N 
ATOM    527  HN  ASP A  34      55.891 -36.916   8.815  1.00  0.00     0.163 HD
ATOM    528  CA  ASP A  34      57.927 -37.503   9.271  1.00  7.79     0.098 C 
ATOM    529  HA  ASP A  34      58.613 -37.878   8.476  1.00  0.00     0.088 H 
ATOM    530  C   ASP A  34      58.161 -38.332  10.545  1.00  8.47     0.241 C 
ATOM    531  O   ASP A  34      59.226 -38.972  10.622  1.00 10.03    -0.271 OA
ATOM    532  CB  ASP A  34      58.239 -36.034   9.521  1.00  7.32     0.043 C 
ATOM    533  HB1 ASP A  34      58.024 -35.412   8.621  1.00  0.00     0.052 H 
ATOM    534  HB2 ASP A  34      57.507 -35.575  10.226  1.00  0.00     0.052 H 
ATOM    535  CG  ASP A  34      59.671 -35.844  10.001  1.00  7.36     0.175 C 
ATOM    536  OD1 ASP A  34      60.567 -35.868   9.132  1.00  6.89    -0.648 OA
ATOM    537  OD2 ASP A  34      59.854 -35.724  11.257  1.00  6.74    -0.648 OA
ATOM    538  N   ALA A  35      57.236 -38.326  11.501  1.00  8.28    -0.346 N 
ATOM    539  HN  ALA A  35      56.405 -37.751  11.364  1.00  0.00     0.163 HD
ATOM    540  CA  ALA A  35      57.348 -39.112  12.759  1.00  8.82     0.086 C 
ATOM    541  HA  ALA A  35      58.269 -38.781  13.293  1.00  0.00     0.086 H 
ATOM    542  C   ALA A  35      57.482 -40.616  12.464  1.00  8.37     0.240 C 
ATOM    543  O   ALA A  35      58.353 -41.289  13.036  1.00  8.63    -0.271 OA
ATOM    544  CB  ALA A  35      56.167 -38.854  13.659  1.00  8.68    -0.049 C 
ATOM    545  HB1 ALA A  35      56.070 -37.764  13.873  1.00  0.00     0.030 H 
ATOM    546  HB2 ALA A  35      56.220 -39.457  14.595  1.00  0.00     0.030 H 
ATOM    547  HB3 ALA A  35      55.226 -39.280  13.240  1.00  0.00     0.030 H 
ATOM    548  N   PHE A  36      56.676 -41.149  11.557  1.00  8.48    -0.346 N 
ATOM    549  HN  PHE A  36      55.983 -40.563  11.091  1.00  0.00     0.163 HD
ATOM    550  CA  PHE A  36      56.772 -42.588  11.212  1.00  8.47     0.093 C 
ATOM    551  HA  PHE A  36      56.767 -43.166  12.166  1.00  0.00     0.088 H 
ATOM    552  C   PHE A  36      58.119 -42.829  10.530  1.00  8.65     0.241 C 
ATOM    553  O   PHE A  36      58.813 -43.806  10.893  1.00  8.33    -0.271 OA
ATOM    554  CB  PHE A  36      55.575 -43.049  10.385  1.00  8.31    -0.014 C 
ATOM    555  HB1 PHE A  36      55.472 -42.430   9.463  1.00  0.00     0.043 H 
ATOM    556  HB2 PHE A  36      55.777 -44.043   9.922  1.00  0.00     0.043 H 
ATOM    557  CG  PHE A  36      54.281 -43.075  11.153  1.00  7.90    -0.056 A 
ATOM    558  CD1 PHE A  36      54.220 -43.489  12.487  1.00  8.19    -0.077 A 
ATOM    559  HD1 PHE A  36      55.149 -43.773  13.010  1.00  0.00     0.084 H 
ATOM    560  CD2 PHE A  36      53.103 -42.782  10.502  1.00  7.61    -0.077 A 
ATOM    561  HD2 PHE A  36      53.117 -42.511   9.433  1.00  0.00     0.084 H 
ATOM    562  CE1 PHE A  36      53.015 -43.548  13.162  1.00  8.01    -0.082 A 
ATOM    563  HE1 PHE A  36      52.979 -43.896  14.208  1.00  0.00     0.083 H 
ATOM    564  CE2 PHE A  36      51.905 -42.828  11.187  1.00  7.45    -0.082 A 
ATOM    565  HE2 PHE A  36      50.967 -42.588  10.658  1.00  0.00     0.083 H 
ATOM    566  CZ  PHE A  36      51.863 -43.168  12.516  1.00  7.67    -0.083 A 
ATOM    567  HZ  PHE A  36      50.907 -43.136  13.065  1.00  0.00     0.083 H 
ATOM    568  N   ALA A  37      58.559 -41.905   9.673  1.00  9.52    -0.346 N 
ATOM    569  HN  ALA A  37      58.013 -41.056   9.527  1.00  0.00     0.163 HD
ATOM    570  CA  ALA A  37      59.823 -42.092   8.932  1.00  9.08     0.086 C 
ATOM    571  HA  ALA A  37      59.763 -43.054   8.372  1.00  0.00     0.086 H 
ATOM    572  C   ALA A  37      60.963 -42.192   9.935  1.00  9.13     0.240 C 
ATOM    573  O   ALA A  37      61.811 -43.057   9.777  1.00  9.67    -0.271 OA
ATOM    574  CB  ALA A  37      60.045 -40.992   7.951  1.00  9.49    -0.049 C 
ATOM    575  HB1 ALA A  37      59.210 -40.919   7.216  1.00  0.00     0.030 H 
ATOM    576  HB2 ALA A  37      61.029 -41.098   7.438  1.00  0.00     0.030 H 
ATOM    577  HB3 ALA A  37      60.220 -40.018   8.465  1.00  0.00     0.030 H 
ATOM    578  N   ARG A  38      60.957 -41.328  10.937  1.00  8.89    -0.346 N 
ATOM    579  HN  ARG A  38      60.152 -40.708  11.031  1.00  0.00     0.163 HD
ATOM    580  CA  ARG A  38      62.053 -41.206  11.934  1.00  9.01     0.089 C 
ATOM    581  HA  ARG A  38      63.020 -41.163  11.381  1.00  0.00     0.087 H 
ATOM    582  C   ARG A  38      62.057 -42.476  12.806  1.00  8.55     0.241 C 
ATOM    583  O   ARG A  38      63.191 -43.007  13.152  1.00  8.12    -0.271 OA
ATOM    584  CB  ARG A  38      61.906 -39.905  12.743  1.00  9.08    -0.036 C 
ATOM    585  HB1 ARG A  38      60.839 -39.753  13.029  1.00  0.00     0.036 H 
ATOM    586  HB2 ARG A  38      62.366 -40.030  13.751  1.00  0.00     0.036 H 
ATOM    587  CG  ARG A  38      62.453 -38.640  12.072  1.00 10.00    -0.048 C 
ATOM    588  HG1 ARG A  38      62.480 -38.764  10.964  1.00  0.00     0.035 H 
ATOM    589  HG2 ARG A  38      63.544 -38.528  12.275  1.00  0.00     0.035 H 
ATOM    590  CD  ARG A  38      61.690 -37.344  12.458  1.00 11.19     0.009 C 
ATOM    591  HD1 ARG A  38      62.049 -36.410  11.966  1.00  0.00     0.064 H 
ATOM    592  HD2 ARG A  38      60.649 -37.264  12.066  1.00  0.00     0.064 H 
ATOM    593  NE  ARG A  38      61.809 -37.376  13.851  1.00 11.69    -0.227 N 
ATOM    594  HE  ARG A  38      62.759 -37.610  14.140  1.00  0.00     0.177 HD
ATOM    595  CZ  ARG A  38      61.023 -37.185  14.887  1.00 10.35     0.665 C 
ATOM    596  NH1 ARG A  38      59.804 -36.660  14.962  1.00 10.91    -0.235 N 
ATOM    597 1HH1 ARG A  38      59.194 -36.512  15.766  1.00  0.00     0.174 HD
ATOM    598 2HH1 ARG A  38      59.298 -36.401  14.115  1.00  0.00     0.174 HD
ATOM    599  NH2 ARG A  38      61.667 -37.515  15.966  1.00  9.38    -0.235 N 
ATOM    600 1HH2 ARG A  38      61.057 -37.367  16.770  1.00  0.00     0.174 HD
ATOM    601 2HH2 ARG A  38      62.602 -37.918  15.908  1.00  0.00     0.174 HD
ATOM    602  N   ALA A  39      60.867 -43.007  13.105  1.00  8.21    -0.346 N 
ATOM    603  HN  ALA A  39      60.031 -42.550  12.740  1.00  0.00     0.163 HD
ATOM    604  CA  ALA A  39      60.693 -44.222  13.937  1.00  8.28     0.086 C 
ATOM    605  HA  ALA A  39      61.254 -44.065  14.888  1.00  0.00     0.086 H 
ATOM    606  C   ALA A  39      61.303 -45.439  13.230  1.00  8.16     0.240 C 
ATOM    607  O   ALA A  39      61.917 -46.291  13.890  1.00  7.88    -0.271 OA
ATOM    608  CB  ALA A  39      59.228 -44.440  14.293  1.00  9.06    -0.049 C 
ATOM    609  HB1 ALA A  39      59.097 -45.354  14.919  1.00  0.00     0.030 H 
ATOM    610  HB2 ALA A  39      58.585 -44.471  13.383  1.00  0.00     0.030 H 
ATOM    611  HB3 ALA A  39      58.787 -43.541  14.783  1.00  0.00     0.030 H 
ATOM    612  N   PHE A  40      61.105 -45.553  11.926  1.00  8.23    -0.346 N 
ATOM    613  HN  PHE A  40      60.514 -44.861  11.464  1.00  0.00     0.163 HD
ATOM    614  CA  PHE A  40      61.698 -46.635  11.101  1.00  8.24     0.093 C 
ATOM    615  HA  PHE A  40      61.461 -47.621  11.564  1.00  0.00     0.088 H 
ATOM    616  C   PHE A  40      63.211 -46.461  11.040  1.00  8.64     0.241 C 
ATOM    617  O   PHE A  40      63.940 -47.451  11.055  1.00  8.48    -0.271 OA
ATOM    618  CB  PHE A  40      61.122 -46.593   9.684  1.00  8.16    -0.014 C 
ATOM    619  HB1 PHE A  40      61.107 -45.549   9.293  1.00  0.00     0.043 H 
ATOM    620  HB2 PHE A  40      61.830 -47.052   8.955  1.00  0.00     0.043 H 
ATOM    621  CG  PHE A  40      59.752 -47.228   9.576  1.00  8.01    -0.056 A 
ATOM    622  CD1 PHE A  40      59.549 -48.538   9.968  1.00  7.94    -0.077 A 
ATOM    623  HD1 PHE A  40      60.397 -49.129  10.354  1.00  0.00     0.084 H 
ATOM    624  CD2 PHE A  40      58.676 -46.535   9.045  1.00  8.07    -0.077 A 
ATOM    625  HD2 PHE A  40      58.819 -45.501   8.690  1.00  0.00     0.084 H 
ATOM    626  CE1 PHE A  40      58.293 -49.118   9.882  1.00  7.95    -0.082 A 
ATOM    627  HE1 PHE A  40      58.145 -50.161  10.210  1.00  0.00     0.083 H 
ATOM    628  CE2 PHE A  40      57.426 -47.118   8.953  1.00  8.18    -0.082 A 
ATOM    629  HE2 PHE A  40      56.583 -46.549   8.527  1.00  0.00     0.083 H 
ATOM    630  CZ  PHE A  40      57.233 -48.397   9.389  1.00  8.09    -0.083 A 
ATOM    631  HZ  PHE A  40      56.228 -48.850   9.346  1.00  0.00     0.083 H 
ATOM    632  N   GLN A  41      63.656 -45.217  10.924  1.00  9.44    -0.346 N 
ATOM    633  HN  GLN A  41      62.982 -44.453  10.964  1.00  0.00     0.163 HD
ATOM    634  CA  GLN A  41      65.085 -44.889  10.739  1.00 10.32     0.090 C 
ATOM    635  HA  GLN A  41      65.464 -45.436   9.845  1.00  0.00     0.087 H 
ATOM    636  C   GLN A  41      65.854 -45.367  11.968  1.00 10.04     0.241 C 
ATOM    637  O   GLN A  41      67.004 -45.715  11.804  1.00  9.52    -0.271 OA
ATOM    638  CB  GLN A  41      65.257 -43.387  10.504  1.00 11.54    -0.030 C 
ATOM    639  HB1 GLN A  41      64.614 -43.049   9.658  1.00  0.00     0.037 H 
ATOM    640  HB2 GLN A  41      64.796 -42.808  11.338  1.00  0.00     0.037 H 
ATOM    641  CG  GLN A  41      66.698 -42.946  10.284  1.00 12.92     0.011 C 
ATOM    642  HG1 GLN A  41      67.382 -43.471  10.991  1.00  0.00     0.047 H 
ATOM    643  HG2 GLN A  41      67.088 -43.343   9.318  1.00  0.00     0.047 H 
ATOM    644  CD  GLN A  41      66.894 -41.448  10.364  1.00 17.07     0.215 C 
ATOM    645  NE2 GLN A  41      65.978 -40.758  11.033  1.00 18.12    -0.370 N 
ATOM    646 1HE2 GLN A  41      65.150 -41.210  11.421  1.00  0.00     0.159 HD
ATOM    647 2HE2 GLN A  41      66.110 -39.748  11.087  1.00  0.00     0.159 HD
ATOM    648  OE1 GLN A  41      67.904 -40.897   9.891  1.00 21.15    -0.274 OA
ATOM    649  N   VAL A  42      65.280 -45.348  13.181  1.00 10.32    -0.346 N 
ATOM    650  HN  VAL A  42      64.323 -45.016  13.302  1.00  0.00     0.163 HD
ATOM    651  CA  VAL A  42      66.072 -45.822  14.341  1.00 11.58     0.092 C 
ATOM    652  HA  VAL A  42      67.018 -45.232  14.339  1.00  0.00     0.088 H 
ATOM    653  C   VAL A  42      66.472 -47.288  14.106  1.00 11.65     0.241 C 
ATOM    654  O   VAL A  42      67.591 -47.647  14.529  1.00 12.42    -0.271 OA
ATOM    655  CB  VAL A  42      65.430 -45.612  15.726  1.00 12.77    -0.033 C 
ATOM    656  HB  VAL A  42      66.277 -45.580  16.450  1.00  0.00     0.042 H 
ATOM    657  CG1 VAL A  42      64.708 -44.302  15.886  1.00 12.33    -0.071 C 
ATOM    658 1HG1 VAL A  42      64.243 -44.150  16.888  1.00  0.00     0.028 H 
ATOM    659 2HG1 VAL A  42      63.946 -44.178  15.082  1.00  0.00     0.028 H 
ATOM    660 3HG1 VAL A  42      65.386 -43.452  15.639  1.00  0.00     0.028 H 
ATOM    661  CG2 VAL A  42      64.569 -46.755  16.160  1.00 13.90    -0.071 C 
ATOM    662 1HG2 VAL A  42      64.104 -46.603  17.162  1.00  0.00     0.028 H 
ATOM    663 2HG2 VAL A  42      65.138 -47.713  16.129  1.00  0.00     0.028 H 
ATOM    664 3HG2 VAL A  42      63.791 -46.978  15.393  1.00  0.00     0.028 H 
ATOM    665  N   TRP A  43      65.642 -48.092  13.448  1.00 11.39    -0.346 N 
ATOM    666  HN  TRP A  43      64.745 -47.713  13.143  1.00  0.00     0.163 HD
ATOM    667  CA  TRP A  43      65.950 -49.519  13.131  1.00 11.77     0.093 C 
ATOM    668  HA  TRP A  43      66.569 -49.917  13.968  1.00  0.00     0.088 H 
ATOM    669  C   TRP A  43      66.784 -49.653  11.843  1.00 13.39     0.241 C 
ATOM    670  O   TRP A  43      67.698 -50.541  11.819  1.00 13.66    -0.271 OA
ATOM    671  CB  TRP A  43      64.664 -50.367  13.070  1.00 10.90    -0.012 C 
ATOM    672  HB1 TRP A  43      64.047 -50.088  12.184  1.00  0.00     0.044 H 
ATOM    673  HB2 TRP A  43      64.899 -51.424  12.805  1.00  0.00     0.044 H 
ATOM    674  CG  TRP A  43      63.851 -50.301  14.326  1.00 10.41    -0.028 A 
ATOM    675  CD1 TRP A  43      62.662 -49.650  14.472  1.00 10.62    -0.016 A 
ATOM    676  HD1 TRP A  43      62.124 -49.130  13.661  1.00  0.00     0.112 H 
ATOM    677  CD2 TRP A  43      64.220 -50.758  15.647  1.00 10.07    -0.002 A 
ATOM    678  CE2 TRP A  43      63.168 -50.403  16.518  1.00 10.07     0.042 A 
ATOM    679  CE3 TRP A  43      65.322 -51.444  16.176  1.00 10.19    -0.070 A 
ATOM    680  HE3 TRP A  43      66.185 -51.695  15.536  1.00  0.00     0.084 H 
ATOM    681  NE1 TRP A  43      62.232 -49.734  15.768  1.00 10.86    -0.365 N 
ATOM    682  HE1 TRP A  43      61.353 -49.358  16.122  1.00  0.00     0.165 HD
ATOM    683  CZ2 TRP A  43      63.157 -50.750  17.866  1.00  9.81    -0.056 A 
ATOM    684  HZ2 TRP A  43      62.314 -50.479  18.524  1.00  0.00     0.086 H 
ATOM    685  CZ3 TRP A  43      65.312 -51.801  17.510  1.00 10.39    -0.082 A 
ATOM    686  HZ3 TRP A  43      66.158 -52.374  17.925  1.00  0.00     0.083 H 
ATOM    687  CH2 TRP A  43      64.247 -51.447  18.342  1.00 10.31    -0.081 A 
ATOM    688  HH2 TRP A  43      64.279 -51.732  19.407  1.00  0.00     0.083 H 
ATOM    689  N   SER A  44      66.484 -48.867  10.797  1.00 14.40    -0.344 N 
ATOM    690  HN  SER A  44      65.669 -48.260  10.885  1.00  0.00     0.163 HD
ATOM    691  CA  SER A  44      67.251 -48.810   9.508  1.00 16.40     0.109 C 
ATOM    692  HA  SER A  44      67.076 -49.734   8.909  1.00  0.00     0.090 H 
ATOM    693  C   SER A  44      68.744 -48.598   9.740  1.00 16.23     0.243 C 
ATOM    694  O   SER A  44      69.554 -49.070   8.974  1.00 16.27    -0.271 OA
ATOM    695  CB  SER A  44      66.891 -47.601   8.719  1.00 16.18     0.044 C 
ATOM    696  HB1 SER A  44      67.678 -47.332   7.976  1.00  0.00     0.077 H 
ATOM    697  HB2 SER A  44      66.927 -46.670   9.332  1.00  0.00     0.077 H 
ATOM    698  OG  SER A  44      65.690 -47.786   8.144  1.00 19.70    -0.398 OA
ATOM    699  HG  SER A  44      65.460 -47.014   7.640  1.00  0.00     0.209 HD
ATOM    700  N   ASP A  45      69.004 -47.663  10.625  1.00 15.74    -0.345 N 
ATOM    701  HN  ASP A  45      68.230 -47.309  11.188  1.00  0.00     0.163 HD
ATOM    702  CA  ASP A  45      70.333 -47.098  10.854  1.00 16.17     0.098 C 
ATOM    703  HA  ASP A  45      70.720 -46.717   9.880  1.00  0.00     0.088 H 
ATOM    704  C   ASP A  45      71.295 -48.175  11.359  1.00 16.36     0.241 C 
ATOM    705  O   ASP A  45      72.482 -48.013  11.137  1.00 15.51    -0.271 OA
ATOM    706  CB  ASP A  45      70.212 -45.924  11.805  1.00 15.97     0.043 C 
ATOM    707  HB1 ASP A  45      69.470 -46.128  12.612  1.00  0.00     0.052 H 
ATOM    708  HB2 ASP A  45      71.126 -45.814  12.434  1.00  0.00     0.052 H 
ATOM    709  CG  ASP A  45      69.890 -44.642  11.068  1.00 17.49     0.175 C 
ATOM    710  OD1 ASP A  45      69.753 -44.665   9.785  1.00 18.36    -0.648 OA
ATOM    711  OD2 ASP A  45      69.809 -43.633  11.756  1.00 16.11    -0.648 OA
ATOM    712  N   VAL A  46      70.812 -49.233  11.995  1.00 14.90    -0.346 N 
ATOM    713  HN  VAL A  46      69.804 -49.364  12.076  1.00  0.00     0.163 HD
ATOM    714  CA  VAL A  46      71.742 -50.227  12.590  1.00 14.22     0.092 C 
ATOM    715  HA  VAL A  46      72.779 -49.914  12.325  1.00  0.00     0.088 H 
ATOM    716  C   VAL A  46      71.509 -51.586  11.976  1.00 14.34     0.241 C 
ATOM    717  O   VAL A  46      72.032 -52.549  12.526  1.00 15.24    -0.271 OA
ATOM    718  CB  VAL A  46      71.648 -50.255  14.128  1.00 13.19    -0.033 C 
ATOM    719  HB  VAL A  46      72.438 -50.953  14.492  1.00  0.00     0.042 H 
ATOM    720  CG1 VAL A  46      71.956 -48.894  14.709  1.00 12.42    -0.071 C 
ATOM    721 1HG1 VAL A  46      72.935 -48.492  14.358  1.00  0.00     0.028 H 
ATOM    722 2HG1 VAL A  46      71.906 -48.912  15.823  1.00  0.00     0.028 H 
ATOM    723 3HG1 VAL A  46      71.130 -48.174  14.504  1.00  0.00     0.028 H 
ATOM    724  CG2 VAL A  46      70.312 -50.804  14.607  1.00 13.57    -0.071 C 
ATOM    725 1HG2 VAL A  46      70.085 -51.808  14.178  1.00  0.00     0.028 H 
ATOM    726 2HG2 VAL A  46      69.486 -50.084  14.402  1.00  0.00     0.028 H 
ATOM    727 3HG2 VAL A  46      70.262 -50.822  15.721  1.00  0.00     0.028 H 
ATOM    728  N   THR A  47      70.814 -51.653  10.845  1.00 14.83    -0.344 N 
ATOM    729  HN  THR A  47      70.425 -50.788  10.469  1.00  0.00     0.163 HD
ATOM    730  CA  THR A  47      70.569 -52.911  10.095  1.00 15.22     0.114 C 
ATOM    731  HA  THR A  47      71.365 -53.646  10.358  1.00  0.00     0.091 H 
ATOM    732  C   THR A  47      70.632 -52.633   8.585  1.00 15.18     0.246 C 
ATOM    733  O   THR A  47      70.803 -51.480   8.138  1.00 15.56    -0.271 OA
ATOM    734  CB  THR A  47      69.202 -53.508  10.469  1.00 15.94     0.060 C 
ATOM    735  HB  THR A  47      69.134 -54.529  10.025  1.00  0.00     0.086 H 
ATOM    736  CG2 THR A  47      68.949 -53.621  11.960  1.00 15.94    -0.050 C 
ATOM    737 1HG2 THR A  47      67.958 -54.054  12.231  1.00  0.00     0.031 H 
ATOM    738 2HG2 THR A  47      69.087 -52.630  12.453  1.00  0.00     0.031 H 
ATOM    739 3HG2 THR A  47      69.770 -54.195  12.450  1.00  0.00     0.031 H 
ATOM    740  OG1 THR A  47      68.196 -52.691   9.868  1.00 15.87    -0.393 OA
ATOM    741  HG1 THR A  47      67.352 -53.060  10.099  1.00  0.00     0.210 HD
ATOM    742  N   PRO A  48      70.529 -53.690   7.759  1.00 15.75    -0.337 N 
ATOM    743  CA  PRO A  48      70.341 -53.521   6.309  1.00 16.91     0.091 C 
ATOM    744  HA  PRO A  48      70.999 -52.700   5.939  1.00  0.00     0.087 H 
ATOM    745  C   PRO A  48      68.890 -53.266   5.859  1.00 16.99     0.241 C 
ATOM    746  O   PRO A  48      68.607 -53.283   4.678  1.00 15.67    -0.271 OA
ATOM    747  CB  PRO A  48      70.794 -54.860   5.704  1.00 17.42    -0.036 C 
ATOM    748  HB1 PRO A  48      70.157 -55.199   4.854  1.00  0.00     0.036 H 
ATOM    749  HB2 PRO A  48      71.752 -54.788   5.139  1.00  0.00     0.036 H 
ATOM    750  CG  PRO A  48      70.845 -55.855   6.852  1.00 18.06    -0.048 C 
ATOM    751  HG1 PRO A  48      71.737 -56.521   6.800  1.00  0.00     0.035 H 
ATOM    752  HG2 PRO A  48      70.060 -56.643   6.770  1.00  0.00     0.035 H 
ATOM    753  CD  PRO A  48      70.766 -55.092   8.158  1.00 16.32    -0.001 C 
ATOM    754  HD1 PRO A  48      71.653 -55.232   8.819  1.00  0.00     0.064 H 
ATOM    755  HD2 PRO A  48      70.011 -55.494   8.873  1.00  0.00     0.064 H 
ATOM    756  N   LEU A  49      67.985 -53.127   6.819  1.00 17.45    -0.346 N 
ATOM    757  HN  LEU A  49      68.298 -53.148   7.790  1.00  0.00     0.163 HD
ATOM    758  CA  LEU A  49      66.539 -52.943   6.546  1.00 18.75     0.089 C 
ATOM    759  HA  LEU A  49      66.192 -53.743   5.852  1.00  0.00     0.087 H 
ATOM    760  C   LEU A  49      66.351 -51.576   5.876  1.00 17.72     0.241 C 
ATOM    761  O   LEU A  49      67.017 -50.587   6.253  1.00 16.08    -0.271 OA
ATOM    762  CB  LEU A  49      65.739 -53.025   7.851  1.00 18.37    -0.035 C 
ATOM    763  HB1 LEU A  49      64.689 -52.698   7.666  1.00  0.00     0.037 H 
ATOM    764  HB2 LEU A  49      66.082 -52.227   8.550  1.00  0.00     0.037 H 
ATOM    765  CG  LEU A  49      65.736 -54.376   8.577  1.00 19.10    -0.059 C 
ATOM    766  HG  LEU A  49      66.794 -54.686   8.741  1.00  0.00     0.039 H 
ATOM    767  CD1 LEU A  49      65.064 -54.243   9.934  1.00 20.95    -0.073 C 
ATOM    768 1HD1 LEU A  49      65.062 -55.225  10.462  1.00  0.00     0.028 H 
ATOM    769 2HD1 LEU A  49      64.039 -53.813   9.850  1.00  0.00     0.028 H 
ATOM    770 3HD1 LEU A  49      65.529 -53.440  10.552  1.00  0.00     0.028 H 
ATOM    771  CD2 LEU A  49      65.050 -55.451   7.762  1.00 20.31    -0.073 C 
ATOM    772 1HD2 LEU A  49      65.048 -56.433   8.290  1.00  0.00     0.028 H 
ATOM    773 2HD2 LEU A  49      65.499 -55.538   6.745  1.00  0.00     0.028 H 
ATOM    774 3HD2 LEU A  49      64.018 -55.144   7.472  1.00  0.00     0.028 H 
ATOM    775  N   ARG A  50      65.437 -51.533   4.927  1.00 19.06    -0.346 N 
ATOM    776  HN  ARG A  50      65.098 -52.404   4.518  1.00  0.00     0.163 HD
ATOM    777  CA  ARG A  50      64.897 -50.249   4.447  1.00 20.50     0.089 C 
ATOM    778  HA  ARG A  50      65.123 -49.496   5.238  1.00  0.00     0.087 H 
ATOM    779  C   ARG A  50      63.379 -50.365   4.382  1.00 16.30     0.241 C 
ATOM    780  O   ARG A  50      62.848 -51.424   4.140  1.00 13.96    -0.271 OA
ATOM    781  CB  ARG A  50      65.650 -49.798   3.189  1.00 27.29    -0.036 C 
ATOM    782  HB1 ARG A  50      64.955 -49.533   2.358  1.00  0.00     0.036 H 
ATOM    783  HB2 ARG A  50      66.181 -50.644   2.693  1.00  0.00     0.036 H 
ATOM    784  CG  ARG A  50      66.599 -48.648   3.533  1.00 35.94    -0.048 C 
ATOM    785  HG1 ARG A  50      66.744 -48.632   4.638  1.00  0.00     0.035 H 
ATOM    786  HG2 ARG A  50      66.061 -47.686   3.363  1.00  0.00     0.035 H 
ATOM    787  CD  ARG A  50      67.962 -48.556   2.871  1.00 45.48     0.009 C 
ATOM    788  HD1 ARG A  50      67.843 -48.496   1.764  1.00  0.00     0.064 H 
ATOM    789  HD2 ARG A  50      68.418 -47.559   3.077  1.00  0.00     0.064 H 
ATOM    790  NE  ARG A  50      68.910 -49.618   3.214  1.00 52.87    -0.227 N 
ATOM    791  HE  ARG A  50      68.524 -50.524   3.480  1.00  0.00     0.177 HD
ATOM    792  CZ  ARG A  50      70.244 -49.495   3.207  1.00 59.78     0.665 C 
ATOM    793  NH1 ARG A  50      70.813 -48.328   2.920  1.00 62.01    -0.235 N 
ATOM    794 1HH1 ARG A  50      71.829 -48.234   2.915  1.00  0.00     0.174 HD
ATOM    795 2HH1 ARG A  50      70.229 -47.529   2.673  1.00  0.00     0.174 HD
ATOM    796  NH2 ARG A  50      71.005 -50.537   3.529  1.00 57.43    -0.235 N 
ATOM    797 1HH2 ARG A  50      72.021 -50.443   3.524  1.00  0.00     0.174 HD
ATOM    798 2HH2 ARG A  50      70.569 -51.432   3.749  1.00  0.00     0.174 HD
ATOM    799  N   PHE A  51      62.746 -49.272   4.729  1.00 15.28    -0.346 N 
ATOM    800  HN  PHE A  51      63.314 -48.446   4.916  1.00  0.00     0.163 HD
ATOM    801  CA  PHE A  51      61.287 -49.130   4.873  1.00 15.35     0.093 C 
ATOM    802  HA  PHE A  51      60.794 -50.123   4.756  1.00  0.00     0.088 H 
ATOM    803  C   PHE A  51      60.819 -48.189   3.786  1.00 15.33     0.241 C 
ATOM    804  O   PHE A  51      61.259 -47.031   3.797  1.00 16.65    -0.271 OA
ATOM    805  CB  PHE A  51      61.017 -48.576   6.264  1.00 14.96    -0.014 C 
ATOM    806  HB1 PHE A  51      59.949 -48.278   6.382  1.00  0.00     0.043 H 
ATOM    807  HB2 PHE A  51      61.493 -47.577   6.403  1.00  0.00     0.043 H 
ATOM    808  CG  PHE A  51      61.438 -49.535   7.337  1.00 14.81    -0.056 A 
ATOM    809  CD1 PHE A  51      60.630 -50.614   7.660  1.00 15.06    -0.077 A 
ATOM    810  HD1 PHE A  51      59.668 -50.751   7.139  1.00  0.00     0.084 H 
ATOM    811  CD2 PHE A  51      62.652 -49.390   7.990  1.00 14.38    -0.077 A 
ATOM    812  HD2 PHE A  51      63.327 -48.562   7.714  1.00  0.00     0.084 H 
ATOM    813  CE1 PHE A  51      61.020 -51.523   8.632  1.00 15.37    -0.082 A 
ATOM    814  HE1 PHE A  51      60.375 -52.385   8.871  1.00  0.00     0.083 H 
ATOM    815  CE2 PHE A  51      63.024 -50.278   8.988  1.00 15.08    -0.082 A 
ATOM    816  HE2 PHE A  51      63.970 -50.128   9.534  1.00  0.00     0.083 H 
ATOM    817  CZ  PHE A  51      62.211 -51.351   9.299  1.00 15.99    -0.083 A 
ATOM    818  HZ  PHE A  51      62.516 -52.068  10.080  1.00  0.00     0.083 H 
ATOM    819  N   SER A  52      60.020 -48.677   2.856  1.00 15.32    -0.344 N 
ATOM    820  HN  SER A  52      59.691 -49.639   2.943  1.00  0.00     0.163 HD
ATOM    821  CA  SER A  52      59.586 -47.875   1.691  1.00 16.03     0.109 C 
ATOM    822  HA  SER A  52      60.163 -46.921   1.667  1.00  0.00     0.090 H 
ATOM    823  C   SER A  52      58.126 -47.565   1.839  1.00 14.74     0.243 C 
ATOM    824  O   SER A  52      57.371 -48.496   1.934  1.00 15.77    -0.271 OA
ATOM    825  CB  SER A  52      59.782 -48.591   0.420  1.00 16.71     0.044 C 
ATOM    826  HB1 SER A  52      59.129 -49.489   0.322  1.00  0.00     0.077 H 
ATOM    827  HB2 SER A  52      59.390 -48.029  -0.460  1.00  0.00     0.077 H 
ATOM    828  OG  SER A  52      61.136 -48.891   0.312  1.00 21.12    -0.398 OA
ATOM    829  HG  SER A  52      61.263 -49.353  -0.508  1.00  0.00     0.209 HD
ATOM    830  N   ARG A  53      57.778 -46.305   1.751  1.00 14.24    -0.346 N 
ATOM    831  HN  ARG A  53      58.508 -45.596   1.689  1.00  0.00     0.163 HD
ATOM    832  CA  ARG A  53      56.370 -45.878   1.738  1.00 15.14     0.089 C 
ATOM    833  HA  ARG A  53      55.815 -46.428   2.533  1.00  0.00     0.087 H 
ATOM    834  C   ARG A  53      55.721 -46.171   0.378  1.00 15.25     0.241 C 
ATOM    835  O   ARG A  53      56.249 -45.747  -0.672  1.00 12.71    -0.271 OA
ATOM    836  CB  ARG A  53      56.291 -44.383   2.018  1.00 16.36    -0.036 C 
ATOM    837  HB1 ARG A  53      56.940 -44.089   2.876  1.00  0.00     0.036 H 
ATOM    838  HB2 ARG A  53      56.789 -43.786   1.218  1.00  0.00     0.036 H 
ATOM    839  CG  ARG A  53      54.855 -43.951   2.228  1.00 16.72    -0.048 C 
ATOM    840  HG1 ARG A  53      54.253 -44.030   1.293  1.00  0.00     0.035 H 
ATOM    841  HG2 ARG A  53      54.286 -44.681   2.850  1.00  0.00     0.035 H 
ATOM    842  CD  ARG A  53      54.816 -42.576   2.803  1.00 17.57     0.009 C 
ATOM    843  HD1 ARG A  53      55.484 -41.862   2.266  1.00  0.00     0.064 H 
ATOM    844  HD2 ARG A  53      55.304 -42.510   3.803  1.00  0.00     0.064 H 
ATOM    845  NE  ARG A  53      53.436 -42.149   2.822  1.00 17.24    -0.227 N 
ATOM    846  HE  ARG A  53      52.714 -42.859   2.699  1.00  0.00     0.177 HD
ATOM    847  CZ  ARG A  53      53.054 -40.905   2.988  1.00 19.25     0.665 C 
ATOM    848  NH1 ARG A  53      53.946 -39.943   3.144  1.00 21.46    -0.235 N 
ATOM    849 1HH1 ARG A  53      53.649 -38.976   3.273  1.00  0.00     0.174 HD
ATOM    850 2HH1 ARG A  53      54.942 -40.165   3.141  1.00  0.00     0.174 HD
ATOM    851  NH2 ARG A  53      51.770 -40.619   2.992  1.00 21.95    -0.235 N 
ATOM    852 1HH2 ARG A  53      51.473 -39.652   3.121  1.00  0.00     0.174 HD
ATOM    853 2HH2 ARG A  53      51.081 -41.362   2.872  1.00  0.00     0.174 HD
ATOM    854  N   ILE A  54      54.556 -46.810   0.402  1.00 15.10    -0.346 N 
ATOM    855  HN  ILE A  54      54.236 -47.225   1.277  1.00  0.00     0.163 HD
ATOM    856  CA  ILE A  54      53.707 -46.936  -0.809  1.00 15.71     0.092 C 
ATOM    857  HA  ILE A  54      54.205 -46.380  -1.637  1.00  0.00     0.088 H 
ATOM    858  C   ILE A  54      52.397 -46.249  -0.510  1.00 16.38     0.241 C 
ATOM    859  O   ILE A  54      52.046 -46.123   0.693  1.00 14.78    -0.271 OA
ATOM    860  CB  ILE A  54      53.523 -48.388  -1.260  1.00 16.28    -0.030 C 
ATOM    861  HB  ILE A  54      52.931 -48.376  -2.205  1.00  0.00     0.043 H 
ATOM    862  CG1 ILE A  54      52.752 -49.237  -0.238  1.00 16.28    -0.063 C 
ATOM    863 1HG1 ILE A  54      53.244 -49.180   0.761  1.00  0.00     0.033 H 
ATOM    864 2HG1 ILE A  54      51.773 -48.759   0.001  1.00  0.00     0.033 H 
ATOM    865  CG2 ILE A  54      54.881 -48.973  -1.576  1.00 17.13    -0.071 C 
ATOM    866 1HG2 ILE A  54      55.441 -48.357  -2.318  1.00  0.00     0.028 H 
ATOM    867 2HG2 ILE A  54      54.796 -50.032  -1.913  1.00  0.00     0.028 H 
ATOM    868 3HG2 ILE A  54      55.479 -49.130  -0.648  1.00  0.00     0.028 H 
ATOM    869  CD1 ILE A  54      52.547 -50.676  -0.639  1.00 15.84    -0.076 C 
ATOM    870 1HD1 ILE A  54      51.987 -51.292   0.103  1.00  0.00     0.027 H 
ATOM    871 2HD1 ILE A  54      53.526 -51.154  -0.878  1.00  0.00     0.027 H 
ATOM    872 3HD1 ILE A  54      52.055 -50.733  -1.638  1.00  0.00     0.027 H 
ATOM    873  N   TYR A  55      51.738 -45.801  -1.573  1.00 17.12    -0.346 N 
ATOM    874  HN  TYR A  55      52.030 -46.140  -2.490  1.00  0.00     0.163 HD
ATOM    875  CA  TYR A  55      50.607 -44.843  -1.520  1.00 18.54     0.093 C 
ATOM    876  HA  TYR A  55      50.494 -44.490  -0.469  1.00  0.00     0.088 H 
ATOM    877  C   TYR A  55      49.312 -45.515  -1.941  1.00 19.12     0.241 C 
ATOM    878  O   TYR A  55      48.289 -44.806  -1.972  1.00 22.04    -0.271 OA
ATOM    879  CB  TYR A  55      50.897 -43.638  -2.403  1.00 20.27    -0.014 C 
ATOM    880  HB1 TYR A  55      51.071 -43.940  -3.462  1.00  0.00     0.043 H 
ATOM    881  HB2 TYR A  55      49.987 -43.011  -2.550  1.00  0.00     0.043 H 
ATOM    882  CG  TYR A  55      52.042 -42.828  -1.868  1.00 21.55    -0.056 A 
ATOM    883  CD1 TYR A  55      51.827 -41.818  -0.947  1.00 22.10    -0.074 A 
ATOM    884  HD1 TYR A  55      50.797 -41.593  -0.623  1.00  0.00     0.084 H 
ATOM    885  CD2 TYR A  55      53.343 -43.143  -2.213  1.00 23.06    -0.074 A 
ATOM    886  HD2 TYR A  55      53.535 -43.976  -2.910  1.00  0.00     0.084 H 
ATOM    887  CE1 TYR A  55      52.877 -41.085  -0.424  1.00 23.46    -0.051 A 
ATOM    888  HE1 TYR A  55      52.685 -40.269   0.293  1.00  0.00     0.087 H 
ATOM    889  CE2 TYR A  55      54.407 -42.426  -1.695  1.00 24.47    -0.051 A 
ATOM    890  HE2 TYR A  55      55.440 -42.682  -1.986  1.00  0.00     0.087 H 
ATOM    891  CZ  TYR A  55      54.172 -41.386  -0.810  1.00 25.77     0.065 A 
ATOM    892  OH  TYR A  55      55.234 -40.689  -0.310  1.00 27.81    -0.361 OA
ATOM    893  HH  TYR A  55      55.073 -39.976   0.297  1.00  0.00     0.217 HD
ATOM    894  N   ASP A  56      49.373 -46.817  -2.232  1.00 19.63    -0.346 N 
ATOM    895  HN  ASP A  56      50.290 -47.264  -2.214  1.00  0.00     0.163 HD
ATOM    896  CA  ASP A  56      48.203 -47.660  -2.579  1.00 19.99     0.098 C 
ATOM    897  HA  ASP A  56      47.359 -47.414  -1.893  1.00  0.00     0.088 H 
ATOM    898  C   ASP A  56      48.573 -49.137  -2.410  1.00 19.66     0.241 C 
ATOM    899  O   ASP A  56      49.759 -49.427  -2.328  1.00 19.39    -0.271 OA
ATOM    900  CB  ASP A  56      47.761 -47.420  -4.020  1.00 20.95     0.043 C 
ATOM    901  HB1 ASP A  56      48.464 -47.899  -4.741  1.00  0.00     0.052 H 
ATOM    902  HB2 ASP A  56      47.905 -46.353  -4.312  1.00  0.00     0.052 H 
ATOM    903  CG  ASP A  56      46.328 -47.869  -4.272  1.00 21.11     0.175 C 
ATOM    904  OD1 ASP A  56      45.619 -48.225  -3.311  1.00 23.10    -0.648 OA
ATOM    905  OD2 ASP A  56      45.936 -47.822  -5.402  1.00 21.24    -0.648 OA
ATOM    906  N   GLY A  57      47.590 -50.029  -2.378  1.00 21.02    -0.351 N 
ATOM    907  HN  GLY A  57      46.629 -49.691  -2.424  1.00  0.00     0.163 HD
ATOM    908  CA  GLY A  57      47.816 -51.482  -2.280  1.00 21.89     0.069 C 
ATOM    909  HA1 GLY A  57      48.618 -51.805  -2.984  1.00  0.00     0.078 H 
ATOM    910  HA2 GLY A  57      46.955 -52.045  -2.709  1.00  0.00     0.078 H 
ATOM    911  C   GLY A  57      48.118 -51.955  -0.865  1.00 23.86     0.236 C 
ATOM    912  O   GLY A  57      47.969 -51.189   0.107  1.00 23.47    -0.272 OA
ATOM    913  N   GLU A  58      48.565 -53.198  -0.768  1.00 26.12    -0.346 N 
ATOM    914  HN  GLU A  58      48.775 -53.691  -1.636  1.00  0.00     0.163 HD
ATOM    915  CA  GLU A  58      48.783 -53.927   0.497  1.00 29.06     0.090 C 
ATOM    916  HA  GLU A  58      48.195 -53.433   1.306  1.00  0.00     0.087 H 
ATOM    917  C   GLU A  58      50.270 -53.863   0.853  1.00 24.82     0.241 C 
ATOM    918  O   GLU A  58      51.047 -54.585   0.241  1.00 28.19    -0.271 OA
ATOM    919  CB  GLU A  58      48.274 -55.356   0.316  1.00 34.00    -0.029 C 
ATOM    920  HB1 GLU A  58      49.048 -56.100   0.617  1.00  0.00     0.037 H 
ATOM    921  HB2 GLU A  58      48.186 -55.618  -0.764  1.00  0.00     0.037 H 
ATOM    922  CG  GLU A  58      46.975 -55.598   1.042  1.00 40.06     0.018 C 
ATOM    923  HG1 GLU A  58      46.235 -54.790   0.835  1.00  0.00     0.049 H 
ATOM    924  HG2 GLU A  58      46.417 -56.458   0.604  1.00  0.00     0.049 H 
ATOM    925  CD  GLU A  58      47.196 -55.780   2.530  1.00 47.32     0.172 C 
ATOM    926  OE1 GLU A  58      48.236 -56.384   2.894  1.00 52.81    -0.648 OA
ATOM    927  OE2 GLU A  58      46.349 -55.298   3.321  1.00 51.97    -0.648 OA
ATOM    928  N   ALA A  59      50.649 -53.024   1.811  1.00 19.47    -0.346 N 
ATOM    929  HN  ALA A  59      49.944 -52.431   2.250  1.00  0.00     0.163 HD
ATOM    930  CA  ALA A  59      52.053 -52.915   2.267  1.00 17.62     0.086 C 
ATOM    931  HA  ALA A  59      52.723 -53.098   1.395  1.00  0.00     0.086 H 
ATOM    932  C   ALA A  59      52.296 -54.010   3.302  1.00 16.33     0.240 C 
ATOM    933  O   ALA A  59      51.317 -54.606   3.790  1.00 17.52    -0.271 OA
ATOM    934  CB  ALA A  59      52.336 -51.533   2.806  1.00 17.11    -0.049 C 
ATOM    935  HB1 ALA A  59      53.394 -51.451   3.149  1.00  0.00     0.030 H 
ATOM    936  HB2 ALA A  59      51.618 -51.249   3.610  1.00  0.00     0.030 H 
ATOM    937  HB3 ALA A  59      52.080 -50.741   2.064  1.00  0.00     0.030 H 
ATOM    938  N   ASP A  60      53.558 -54.310   3.568  1.00 14.10    -0.346 N 
ATOM    939  HN  ASP A  60      54.295 -53.861   3.025  1.00  0.00     0.163 HD
ATOM    940  CA  ASP A  60      53.934 -55.268   4.619  1.00 13.10     0.098 C 
ATOM    941  HA  ASP A  60      53.455 -56.254   4.413  1.00  0.00     0.088 H 
ATOM    942  C   ASP A  60      53.440 -54.731   5.971  1.00 12.54     0.241 C 
ATOM    943  O   ASP A  60      52.908 -55.499   6.764  1.00 10.79    -0.271 OA
ATOM    944  CB  ASP A  60      55.437 -55.442   4.695  1.00 12.98     0.043 C 
ATOM    945  HB1 ASP A  60      55.734 -56.003   5.612  1.00  0.00     0.052 H 
ATOM    946  HB2 ASP A  60      55.946 -54.473   4.909  1.00  0.00     0.052 H 
ATOM    947  CG  ASP A  60      55.996 -56.093   3.449  1.00 13.98     0.175 C 
ATOM    948  OD1 ASP A  60      55.453 -57.136   3.059  1.00 13.15    -0.648 OA
ATOM    949  OD2 ASP A  60      56.975 -55.537   2.904  1.00 13.11    -0.648 OA
ATOM    950  N   ILE A  61      53.623 -53.442   6.205  1.00 11.55    -0.346 N 
ATOM    951  HN  ILE A  61      54.125 -52.877   5.520  1.00  0.00     0.163 HD
ATOM    952  CA  ILE A  61      53.115 -52.799   7.441  1.00 12.63     0.092 C 
ATOM    953  HA  ILE A  61      52.661 -53.581   8.093  1.00  0.00     0.088 H 
ATOM    954  C   ILE A  61      52.038 -51.788   7.062  1.00 11.97     0.241 C 
ATOM    955  O   ILE A  61      52.379 -50.717   6.512  1.00 11.63    -0.271 OA
ATOM    956  CB  ILE A  61      54.287 -52.165   8.176  1.00 12.83    -0.030 C 
ATOM    957  HB  ILE A  61      54.840 -51.521   7.452  1.00  0.00     0.043 H 
ATOM    958  CG1 ILE A  61      55.233 -53.264   8.646  1.00 12.97    -0.063 C 
ATOM    959 1HG1 ILE A  61      54.710 -53.981   9.320  1.00  0.00     0.033 H 
ATOM    960 2HG1 ILE A  61      55.489 -53.956   7.810  1.00  0.00     0.033 H 
ATOM    961  CG2 ILE A  61      53.789 -51.279   9.308  1.00 13.93    -0.071 C 
ATOM    962 1HG2 ILE A  61      54.648 -50.814   9.847  1.00  0.00     0.028 H 
ATOM    963 2HG2 ILE A  61      53.115 -51.833  10.002  1.00  0.00     0.028 H 
ATOM    964 3HG2 ILE A  61      53.063 -50.514   8.947  1.00  0.00     0.028 H 
ATOM    965  CD1 ILE A  61      56.454 -52.729   9.285  1.00 13.73    -0.076 C 
ATOM    966 1HD1 ILE A  61      57.146 -53.533   9.629  1.00  0.00     0.027 H 
ATOM    967 2HD1 ILE A  61      56.198 -52.037  10.121  1.00  0.00     0.027 H 
ATOM    968 3HD1 ILE A  61      56.977 -52.012   8.611  1.00  0.00     0.027 H 
ATOM    969  N   MET A  62      50.788 -52.149   7.328  1.00 12.02    -0.346 N 
ATOM    970  HN  MET A  62      50.614 -53.098   7.658  1.00  0.00     0.163 HD
ATOM    971  CA  MET A  62      49.642 -51.236   7.167  1.00 11.93     0.090 C 
ATOM    972  HA  MET A  62      49.876 -50.509   6.355  1.00  0.00     0.087 H 
ATOM    973  C   MET A  62      49.503 -50.471   8.485  1.00 11.49     0.241 C 
ATOM    974  O   MET A  62      49.439 -51.064   9.553  1.00 12.27    -0.271 OA
ATOM    975  CB  MET A  62      48.368 -51.983   6.799  1.00 12.94    -0.030 C 
ATOM    976  HB1 MET A  62      48.010 -52.623   7.639  1.00  0.00     0.037 H 
ATOM    977  HB2 MET A  62      47.494 -51.294   6.726  1.00  0.00     0.037 H 
ATOM    978  CG  MET A  62      48.554 -52.785   5.526  1.00 14.66    -0.021 C 
ATOM    979  HG1 MET A  62      49.484 -53.399   5.556  1.00  0.00     0.049 H 
ATOM    980  HG2 MET A  62      47.810 -53.612   5.446  1.00  0.00     0.049 H 
ATOM    981  SD  MET A  62      48.512 -51.711   4.089  1.00 16.34    -0.173 SA
ATOM    982  CE  MET A  62      46.756 -51.770   3.749  1.00 18.65    -0.035 C 
ATOM    983  HE1 MET A  62      46.730 -51.103   2.856  1.00  0.00     0.041 H 
ATOM    984  HE2 MET A  62      46.081 -51.493   4.592  1.00  0.00     0.041 H 
ATOM    985  HE3 MET A  62      46.312 -52.785   3.620  1.00  0.00     0.041 H 
ATOM    986  N   ILE A  63      49.580 -49.157   8.389  1.00 10.11    -0.346 N 
ATOM    987  HN  ILE A  63      49.683 -48.745   7.462  1.00  0.00     0.163 HD
ATOM    988  CA  ILE A  63      49.525 -48.255   9.554  1.00  9.77     0.092 C 
ATOM    989  HA  ILE A  63      49.609 -48.852  10.492  1.00  0.00     0.088 H 
ATOM    990  C   ILE A  63      48.174 -47.561   9.513  1.00  9.54     0.241 C 
ATOM    991  O   ILE A  63      47.777 -47.052   8.422  1.00  9.88    -0.271 OA
ATOM    992  CB  ILE A  63      50.675 -47.246   9.486  1.00  9.27    -0.030 C 
ATOM    993  HB  ILE A  63      50.613 -46.727   8.501  1.00  0.00     0.043 H 
ATOM    994  CG1 ILE A  63      52.011 -47.981   9.539  1.00  9.66    -0.063 C 
ATOM    995 1HG1 ILE A  63      51.995 -48.872   8.869  1.00  0.00     0.033 H 
ATOM    996 2HG1 ILE A  63      52.140 -48.488  10.523  1.00  0.00     0.033 H 
ATOM    997  CG2 ILE A  63      50.484 -46.202  10.569  1.00  9.11    -0.071 C 
ATOM    998 1HG2 ILE A  63      51.321 -45.467  10.519  1.00  0.00     0.028 H 
ATOM    999 2HG2 ILE A  63      50.378 -46.656  11.582  1.00  0.00     0.028 H 
ATOM   1000 3HG2 ILE A  63      49.485 -45.710  10.512  1.00  0.00     0.028 H 
ATOM   1001  CD1 ILE A  63      53.210 -47.103   9.230  1.00 10.24    -0.076 C 
ATOM   1002 1HD1 ILE A  63      54.186 -47.640   9.269  1.00  0.00     0.027 H 
ATOM   1003 2HD1 ILE A  63      53.226 -46.212   9.900  1.00  0.00     0.027 H 
ATOM   1004 3HD1 ILE A  63      53.081 -46.596   8.246  1.00  0.00     0.027 H 
ATOM   1005  N   ASN A  64      47.538 -47.457  10.661  1.00  8.87    -0.346 N 
ATOM   1006  HN  ASN A  64      47.931 -47.903  11.490  1.00  0.00     0.163 HD
ATOM   1007  CA  ASN A  64      46.273 -46.713  10.777  1.00  9.39     0.097 C 
ATOM   1008  HA  ASN A  64      46.340 -45.799  10.143  1.00  0.00     0.088 H 
ATOM   1009  C   ASN A  64      46.062 -46.281  12.235  1.00  8.73     0.241 C 
ATOM   1010  O   ASN A  64      46.749 -46.789  13.124  1.00  8.12    -0.271 OA
ATOM   1011  CB  ASN A  64      45.121 -47.582  10.259  1.00 10.46     0.036 C 
ATOM   1012  HB1 ASN A  64      45.481 -48.269   9.457  1.00  0.00     0.051 H 
ATOM   1013  HB2 ASN A  64      44.820 -48.330  11.029  1.00  0.00     0.051 H 
ATOM   1014  CG  ASN A  64      43.915 -46.798   9.783  1.00 11.57     0.217 C 
ATOM   1015  ND2 ASN A  64      43.891 -45.504   9.939  1.00 11.78    -0.370 N 
ATOM   1016 1HD2 ASN A  64      44.686 -45.015  10.349  1.00  0.00     0.159 HD
ATOM   1017 2HD2 ASN A  64      43.079 -44.976   9.619  1.00  0.00     0.159 HD
ATOM   1018  OD1 ASN A  64      42.969 -47.380   9.295  1.00 15.82    -0.274 OA
ATOM   1019  N   PHE A  65      45.190 -45.296  12.427  1.00  8.97    -0.346 N 
ATOM   1020  HN  PHE A  65      44.842 -44.805  11.603  1.00  0.00     0.163 HD
ATOM   1021  CA  PHE A  65      44.690 -44.862  13.741  1.00  9.37     0.093 C 
ATOM   1022  HA  PHE A  65      45.350 -45.266  14.544  1.00  0.00     0.088 H 
ATOM   1023  C   PHE A  65      43.270 -45.386  13.935  1.00  9.73     0.241 C 
ATOM   1024  O   PHE A  65      42.503 -45.512  12.979  1.00 10.69    -0.271 OA
ATOM   1025  CB  PHE A  65      44.682 -43.341  13.806  1.00  9.56    -0.014 C 
ATOM   1026  HB1 PHE A  65      44.090 -42.983  14.680  1.00  0.00     0.043 H 
ATOM   1027  HB2 PHE A  65      44.067 -42.911  12.981  1.00  0.00     0.043 H 
ATOM   1028  CG  PHE A  65      46.060 -42.747  13.813  1.00  9.46    -0.056 A 
ATOM   1029  CD1 PHE A  65      46.777 -42.630  12.627  1.00  9.05    -0.077 A 
ATOM   1030  HD1 PHE A  65      46.354 -43.008  11.681  1.00  0.00     0.084 H 
ATOM   1031  CD2 PHE A  65      46.591 -42.261  14.992  1.00  9.21    -0.077 A 
ATOM   1032  HD2 PHE A  65      46.008 -42.330  15.926  1.00  0.00     0.084 H 
ATOM   1033  CE1 PHE A  65      48.019 -42.038  12.645  1.00  9.27    -0.082 A 
ATOM   1034  HE1 PHE A  65      48.593 -41.934  11.709  1.00  0.00     0.083 H 
ATOM   1035  CE2 PHE A  65      47.850 -41.688  15.007  1.00  9.42    -0.082 A 
ATOM   1036  HE2 PHE A  65      48.287 -41.327  15.953  1.00  0.00     0.083 H 
ATOM   1037  CZ  PHE A  65      48.548 -41.574  13.835  1.00  9.48    -0.083 A 
ATOM   1038  HZ  PHE A  65      49.546 -41.105  13.840  1.00  0.00     0.083 H 
ATOM   1039  N   GLY A  66      42.910 -45.649  15.174  1.00  9.32    -0.351 N 
ATOM   1040  HN  GLY A  66      43.604 -45.597  15.920  1.00  0.00     0.163 HD
ATOM   1041  CA  GLY A  66      41.521 -46.017  15.501  1.00  9.66     0.069 C 
ATOM   1042  HA1 GLY A  66      40.777 -45.409  14.935  1.00  0.00     0.078 H 
ATOM   1043  HA2 GLY A  66      41.242 -47.019  15.100  1.00  0.00     0.078 H 
ATOM   1044  C   GLY A  66      41.323 -45.921  17.000  1.00  9.08     0.236 C 
ATOM   1045  O   GLY A  66      42.286 -45.525  17.724  1.00  8.59    -0.272 OA
ATOM   1046  N   ARG A  67      40.118 -46.261  17.434  1.00  8.76    -0.346 N 
ATOM   1047  HN  ARG A  67      39.445 -46.588  16.741  1.00  0.00     0.163 HD
ATOM   1048  CA  ARG A  67      39.674 -46.204  18.836  1.00  9.18     0.089 C 
ATOM   1049  HA  ARG A  67      40.555 -46.141  19.516  1.00  0.00     0.087 H 
ATOM   1050  C   ARG A  67      38.878 -47.483  19.120  1.00  9.28     0.241 C 
ATOM   1051  O   ARG A  67      38.360 -48.076  18.162  1.00  8.77    -0.271 OA
ATOM   1052  CB  ARG A  67      38.805 -44.965  18.987  1.00  9.79    -0.036 C 
ATOM   1053  HB1 ARG A  67      37.936 -45.019  18.290  1.00  0.00     0.036 H 
ATOM   1054  HB2 ARG A  67      38.273 -44.988  19.966  1.00  0.00     0.036 H 
ATOM   1055  CG  ARG A  67      39.528 -43.641  18.817  1.00 10.36    -0.048 C 
ATOM   1056  HG1 ARG A  67      40.378 -43.505  19.526  1.00  0.00     0.035 H 
ATOM   1057  HG2 ARG A  67      40.124 -43.578  17.877  1.00  0.00     0.035 H 
ATOM   1058  CD  ARG A  67      38.473 -42.572  18.932  1.00 11.46     0.009 C 
ATOM   1059  HD1 ARG A  67      37.752 -42.824  19.744  1.00  0.00     0.064 H 
ATOM   1060  HD2 ARG A  67      37.789 -42.605  18.052  1.00  0.00     0.064 H 
ATOM   1061  NE  ARG A  67      38.992 -41.233  19.117  1.00 12.38    -0.227 N 
ATOM   1062  HE  ARG A  67      39.187 -40.920  20.068  1.00  0.00     0.177 HD
ATOM   1063  CZ  ARG A  67      39.225 -40.400  18.133  1.00 13.00     0.665 C 
ATOM   1064  NH1 ARG A  67      39.051 -40.793  16.872  1.00 14.63    -0.235 N 
ATOM   1065 1HH1 ARG A  67      39.232 -40.144  16.106  1.00  0.00     0.174 HD
ATOM   1066 2HH1 ARG A  67      38.734 -41.737  16.654  1.00  0.00     0.174 HD
ATOM   1067  NH2 ARG A  67      39.635 -39.180  18.415  1.00 14.03    -0.235 N 
ATOM   1068 1HH2 ARG A  67      39.816 -38.531  17.649  1.00  0.00     0.174 HD
ATOM   1069 2HH2 ARG A  67      39.768 -38.879  19.380  1.00  0.00     0.174 HD
ATOM   1070  N   TRP A  68      38.901 -47.936  20.366  1.00  9.24    -0.346 N 
ATOM   1071  HN  TRP A  68      39.455 -47.424  21.053  1.00  0.00     0.163 HD
ATOM   1072  CA  TRP A  68      38.173 -49.135  20.816  1.00  9.42     0.093 C 
ATOM   1073  HA  TRP A  68      38.632 -49.500  21.764  1.00  0.00     0.088 H 
ATOM   1074  C   TRP A  68      38.318 -50.212  19.755  1.00  9.35     0.241 C 
ATOM   1075  O   TRP A  68      39.471 -50.490  19.371  1.00  9.48    -0.271 OA
ATOM   1076  CB  TRP A  68      36.745 -48.703  21.097  1.00  9.60    -0.012 C 
ATOM   1077  HB1 TRP A  68      36.058 -49.565  21.263  1.00  0.00     0.044 H 
ATOM   1078  HB2 TRP A  68      36.237 -48.279  20.199  1.00  0.00     0.044 H 
ATOM   1079  CG  TRP A  68      36.771 -47.754  22.248  1.00  9.97    -0.028 A 
ATOM   1080  CD1 TRP A  68      36.778 -46.393  22.203  1.00  9.62    -0.016 A 
ATOM   1081  HD1 TRP A  68      36.748 -45.784  21.284  1.00  0.00     0.112 H 
ATOM   1082  CD2 TRP A  68      36.836 -48.125  23.633  1.00  9.58    -0.002 A 
ATOM   1083  CE2 TRP A  68      36.860 -46.933  24.374  1.00 10.24     0.042 A 
ATOM   1084  CE3 TRP A  68      36.860 -49.338  24.310  1.00 10.15    -0.070 A 
ATOM   1085  HE3 TRP A  68      36.798 -50.291  23.757  1.00  0.00     0.084 H 
ATOM   1086  NE1 TRP A  68      36.828 -45.901  23.478  1.00 10.16    -0.365 N 
ATOM   1087  HE1 TRP A  68      36.840 -44.911  23.724  1.00  0.00     0.165 HD
ATOM   1088  CZ2 TRP A  68      36.904 -46.926  25.770  1.00 10.85    -0.056 A 
ATOM   1089  HZ2 TRP A  68      36.882 -45.982  26.340  1.00  0.00     0.086 H 
ATOM   1090  CZ3 TRP A  68      36.963 -49.330  25.684  1.00 10.64    -0.082 A 
ATOM   1091  HZ3 TRP A  68      37.037 -50.289  26.224  1.00  0.00     0.083 H 
ATOM   1092  CH2 TRP A  68      36.976 -48.144  26.406  1.00 10.32    -0.081 A 
ATOM   1093  HH2 TRP A  68      37.045 -48.179  27.506  1.00  0.00     0.083 H 
ATOM   1094  N   GLU A  69      37.231 -50.837  19.316  1.00  9.48    -0.346 N 
ATOM   1095  HN  GLU A  69      36.315 -50.587  19.690  1.00  0.00     0.163 HD
ATOM   1096  CA  GLU A  69      37.345 -51.898  18.283  1.00  9.39     0.090 C 
ATOM   1097  HA  GLU A  69      38.228 -52.534  18.529  1.00  0.00     0.087 H 
ATOM   1098  C   GLU A  69      37.614 -51.194  16.947  1.00  8.98     0.241 C 
ATOM   1099  O   GLU A  69      36.815 -50.356  16.559  1.00  8.60    -0.271 OA
ATOM   1100  CB  GLU A  69      36.113 -52.798  18.198  1.00  9.90    -0.029 C 
ATOM   1101  HB1 GLU A  69      35.930 -53.327  19.162  1.00  0.00     0.037 H 
ATOM   1102  HB2 GLU A  69      35.175 -52.198  18.147  1.00  0.00     0.037 H 
ATOM   1103  CG  GLU A  69      36.209 -53.794  17.018  1.00 10.14     0.018 C 
ATOM   1104  HG1 GLU A  69      35.315 -54.460  17.015  1.00  0.00     0.049 H 
ATOM   1105  HG2 GLU A  69      36.061 -53.251  16.055  1.00  0.00     0.049 H 
ATOM   1106  CD  GLU A  69      37.477 -54.636  16.944  1.00  9.80     0.172 C 
ATOM   1107  OE1 GLU A  69      37.981 -54.920  15.826  1.00  9.14    -0.648 OA
ATOM   1108  OE2 GLU A  69      37.971 -55.006  18.024  1.00 10.87    -0.648 OA
ATOM   1109  N   HIS A  70      38.705 -51.518  16.262  1.00  8.87    -0.346 N 
ATOM   1110  HN  HIS A  70      39.278 -52.296  16.589  1.00  0.00     0.163 HD
ATOM   1111  CA  HIS A  70      39.121 -50.788  15.038  1.00  8.99     0.094 C 
ATOM   1112  HA  HIS A  70      38.252 -50.178  14.698  1.00  0.00     0.088 H 
ATOM   1113  C   HIS A  70      39.500 -51.736  13.888  1.00  9.61     0.241 C 
ATOM   1114  O   HIS A  70      40.134 -51.253  12.943  1.00  9.12    -0.271 OA
ATOM   1115  CB  HIS A  70      40.257 -49.835  15.341  1.00  8.27     0.002 C 
ATOM   1116  HB1 HIS A  70      39.940 -49.013  16.024  1.00  0.00     0.046 H 
ATOM   1117  HB2 HIS A  70      40.529 -49.216  14.454  1.00  0.00     0.046 H 
ATOM   1118  CG  HIS A  70      41.423 -50.579  15.875  1.00  8.16     0.028 A 
ATOM   1119  CD2 HIS A  70      42.493 -51.105  15.251  1.00  8.04    -0.000 A 
ATOM   1120  HD2 HIS A  70      42.711 -51.037  14.172  1.00  0.00     0.114 H 
ATOM   1121  ND1 HIS A  70      41.520 -50.920  17.195  1.00  7.98    -0.354 N 
ATOM   1122  HD1 HIS A  70      40.840 -50.686  17.918  1.00  0.00     0.166 HD
ATOM   1123  CE1 HIS A  70      42.633 -51.599  17.383  1.00  8.17     0.040 A 
ATOM   1124  HE1 HIS A  70      42.994 -51.989  18.349  1.00  0.00     0.140 H 
ATOM   1125  NE2 HIS A  70      43.262 -51.738  16.186  1.00  7.89    -0.360 N 
ATOM   1126  HE2 HIS A  70      44.143 -52.224  16.018  1.00  0.00     0.166 HD
ATOM   1127  N   GLY A  71      39.088 -53.003  13.923  1.00 10.07    -0.351 N 
ATOM   1128  HN  GLY A  71      38.714 -53.385  14.792  1.00  0.00     0.163 HD
ATOM   1129  CA  GLY A  71      39.164 -53.858  12.733  1.00 10.67     0.069 C 
ATOM   1130  HA1 GLY A  71      38.145 -54.044  12.321  1.00  0.00     0.078 H 
ATOM   1131  HA2 GLY A  71      39.615 -53.300  11.879  1.00  0.00     0.078 H 
ATOM   1132  C   GLY A  71      39.896 -55.171  12.956  1.00 11.32     0.236 C 
ATOM   1133  O   GLY A  71      39.965 -55.903  11.988  1.00 10.27    -0.272 OA
ATOM   1134  N   ASP A  72      40.459 -55.465  14.135  1.00 10.70    -0.346 N 
ATOM   1135  HN  ASP A  72      40.329 -54.846  14.935  1.00  0.00     0.163 HD
ATOM   1136  CA  ASP A  72      41.277 -56.704  14.270  1.00 10.67     0.098 C 
ATOM   1137  HA  ASP A  72      41.078 -57.330  13.369  1.00  0.00     0.088 H 
ATOM   1138  C   ASP A  72      40.936 -57.556  15.500  1.00 10.29     0.241 C 
ATOM   1139  O   ASP A  72      41.579 -58.586  15.698  1.00 10.45    -0.271 OA
ATOM   1140  CB  ASP A  72      42.756 -56.348  14.252  1.00 11.66     0.043 C 
ATOM   1141  HB1 ASP A  72      43.371 -57.275  14.324  1.00  0.00     0.052 H 
ATOM   1142  HB2 ASP A  72      43.049 -55.993  13.236  1.00  0.00     0.052 H 
ATOM   1143  CG  ASP A  72      43.208 -55.343  15.303  1.00 11.46     0.175 C 
ATOM   1144  OD1 ASP A  72      42.612 -55.285  16.375  1.00 10.77    -0.648 OA
ATOM   1145  OD2 ASP A  72      44.215 -54.659  15.028  1.00 12.46    -0.648 OA
ATOM   1146  N   GLY A  73      39.896 -57.203  16.220  1.00 10.17    -0.351 N 
ATOM   1147  HN  GLY A  73      39.386 -56.366  15.937  1.00  0.00     0.163 HD
ATOM   1148  CA  GLY A  73      39.415 -57.929  17.406  1.00 10.91     0.069 C 
ATOM   1149  HA1 GLY A  73      39.237 -59.005  17.174  1.00  0.00     0.078 H 
ATOM   1150  HA2 GLY A  73      38.374 -57.628  17.667  1.00  0.00     0.078 H 
ATOM   1151  C   GLY A  73      40.341 -57.772  18.590  1.00 11.25     0.236 C 
ATOM   1152  O   GLY A  73      40.124 -58.475  19.566  1.00 11.18    -0.272 OA
ATOM   1153  N   TYR A  74      41.364 -56.899  18.519  1.00 11.98    -0.346 N 
ATOM   1154  HN  TYR A  74      41.595 -56.489  17.614  1.00  0.00     0.163 HD
ATOM   1155  CA  TYR A  74      42.170 -56.508  19.704  1.00 11.66     0.093 C 
ATOM   1156  HA  TYR A  74      41.822 -57.093  20.587  1.00  0.00     0.088 H 
ATOM   1157  C   TYR A  74      41.908 -55.031  19.956  1.00 11.83     0.243 C 
ATOM   1158  O   TYR A  74      42.590 -54.141  19.437  1.00 10.50    -0.271 OA
ATOM   1159  CB  TYR A  74      43.647 -56.792  19.476  1.00 13.00    -0.014 C 
ATOM   1160  HB1 TYR A  74      44.258 -56.287  20.261  1.00  0.00     0.043 H 
ATOM   1161  HB2 TYR A  74      44.004 -56.251  18.569  1.00  0.00     0.043 H 
ATOM   1162  CG  TYR A  74      44.022 -58.246  19.388  1.00 13.23    -0.056 A 
ATOM   1163  CD1 TYR A  74      44.406 -58.931  20.520  1.00 14.22    -0.074 A 
ATOM   1164  HD1 TYR A  74      44.399 -58.412  21.493  1.00  0.00     0.084 H 
ATOM   1165  CD2 TYR A  74      44.108 -58.901  18.173  1.00 13.32    -0.074 A 
ATOM   1166  HD2 TYR A  74      43.830 -58.365  17.250  1.00  0.00     0.084 H 
ATOM   1167  CE1 TYR A  74      44.801 -60.258  20.461  1.00 14.61    -0.051 A 
ATOM   1168  HE1 TYR A  74      45.045 -60.804  21.388  1.00  0.00     0.087 H 
ATOM   1169  CE2 TYR A  74      44.537 -60.219  18.089  1.00 13.78    -0.051 A 
ATOM   1170  HE2 TYR A  74      44.596 -60.722  17.109  1.00  0.00     0.087 H 
ATOM   1171  CZ  TYR A  74      44.889 -60.895  19.241  1.00 14.57     0.065 A 
ATOM   1172  OH  TYR A  74      45.305 -62.196  19.210  1.00 15.84    -0.361 OA
ATOM   1173  HH  TYR A  74      45.547 -62.661  20.002  1.00  0.00     0.217 HD
ATOM   1174  N   PRO A  75      40.793 -54.732  20.628  1.00 11.04    -0.337 N 
ATOM   1175  CA  PRO A  75      40.339 -53.363  20.758  1.00 11.13     0.091 C 
ATOM   1176  HA  PRO A  75      40.206 -52.908  19.749  1.00  0.00     0.087 H 
ATOM   1177  C   PRO A  75      41.275 -52.498  21.603  1.00 10.54     0.241 C 
ATOM   1178  O   PRO A  75      41.896 -52.968  22.554  1.00 11.15    -0.271 OA
ATOM   1179  CB  PRO A  75      38.965 -53.544  21.441  1.00 11.57    -0.036 C 
ATOM   1180  HB1 PRO A  75      38.099 -53.510  20.739  1.00  0.00     0.036 H 
ATOM   1181  HB2 PRO A  75      38.650 -52.677  22.067  1.00  0.00     0.036 H 
ATOM   1182  CG  PRO A  75      39.090 -54.819  22.189  1.00 11.38    -0.048 C 
ATOM   1183  HG1 PRO A  75      38.127 -55.249  22.551  1.00  0.00     0.035 H 
ATOM   1184  HG2 PRO A  75      39.553 -54.728  23.199  1.00  0.00     0.035 H 
ATOM   1185  CD  PRO A  75      39.851 -55.690  21.214  1.00 11.84    -0.001 C 
ATOM   1186  HD1 PRO A  75      40.316 -56.601  21.657  1.00  0.00     0.064 H 
ATOM   1187  HD2 PRO A  75      39.219 -56.243  20.480  1.00  0.00     0.064 H 
ATOM   1188  N   PHE A  76      41.333 -51.233  21.232  1.00  9.86    -0.346 N 
ATOM   1189  HN  PHE A  76      40.979 -50.982  20.309  1.00  0.00     0.163 HD
ATOM   1190  CA  PHE A  76      41.887 -50.160  22.089  1.00  9.03     0.093 C 
ATOM   1191  HA  PHE A  76      42.840 -50.540  22.526  1.00  0.00     0.088 H 
ATOM   1192  C   PHE A  76      40.925 -49.901  23.244  1.00  9.02     0.241 C 
ATOM   1193  O   PHE A  76      39.900 -50.618  23.387  1.00  8.78    -0.271 OA
ATOM   1194  CB  PHE A  76      42.228 -48.950  21.232  1.00  8.79    -0.014 C 
ATOM   1195  HB1 PHE A  76      41.350 -48.625  20.627  1.00  0.00     0.043 H 
ATOM   1196  HB2 PHE A  76      42.360 -48.037  21.859  1.00  0.00     0.043 H 
ATOM   1197  CG  PHE A  76      43.422 -49.186  20.366  1.00  8.52    -0.056 A 
ATOM   1198  CD1 PHE A  76      44.554 -49.830  20.843  1.00  8.76    -0.077 A 
ATOM   1199  HD1 PHE A  76      44.585 -50.160  21.895  1.00  0.00     0.084 H 
ATOM   1200  CD2 PHE A  76      43.441 -48.706  19.085  1.00  8.61    -0.077 A 
ATOM   1201  HD2 PHE A  76      42.570 -48.154  18.693  1.00  0.00     0.084 H 
ATOM   1202  CE1 PHE A  76      45.647 -50.067  20.025  1.00  8.35    -0.082 A 
ATOM   1203  HE1 PHE A  76      46.521 -50.619  20.410  1.00  0.00     0.083 H 
ATOM   1204  CE2 PHE A  76      44.544 -48.909  18.282  1.00  8.68    -0.082 A 
ATOM   1205  HE2 PHE A  76      44.553 -48.502  17.257  1.00  0.00     0.083 H 
ATOM   1206  CZ  PHE A  76      45.633 -49.612  18.742  1.00  8.58    -0.083 A 
ATOM   1207  HZ  PHE A  76      46.490 -49.806  18.075  1.00  0.00     0.083 H 
ATOM   1208  N   ASP A  77      41.259 -48.934  24.102  1.00  8.83    -0.346 N 
ATOM   1209  HN  ASP A  77      41.887 -48.190  23.798  1.00  0.00     0.163 HD
ATOM   1210  CA  ASP A  77      40.729 -48.921  25.500  1.00  8.58     0.098 C 
ATOM   1211  HA  ASP A  77      39.754 -49.462  25.506  1.00  0.00     0.088 H 
ATOM   1212  C   ASP A  77      40.485 -47.496  25.997  1.00  8.13     0.241 C 
ATOM   1213  O   ASP A  77      40.447 -47.284  27.203  1.00  6.94    -0.271 OA
ATOM   1214  CB  ASP A  77      41.692 -49.667  26.422  1.00  8.17     0.043 C 
ATOM   1215  HB1 ASP A  77      41.324 -49.666  27.475  1.00  0.00     0.052 H 
ATOM   1216  HB2 ASP A  77      41.669 -50.765  26.227  1.00  0.00     0.052 H 
ATOM   1217  CG  ASP A  77      43.121 -49.118  26.333  1.00  8.15     0.175 C 
ATOM   1218  OD1 ASP A  77      43.350 -48.169  25.558  1.00  7.72    -0.648 OA
ATOM   1219  OD2 ASP A  77      43.982 -49.615  27.063  1.00  7.54    -0.648 OA
ATOM   1220  N   GLY A  78      40.314 -46.548  25.106  1.00  8.23    -0.351 N 
ATOM   1221  HN  GLY A  78      40.239 -46.791  24.118  1.00  0.00     0.163 HD
ATOM   1222  CA  GLY A  78      40.229 -45.140  25.516  1.00  8.95     0.069 C 
ATOM   1223  HA1 GLY A  78      39.454 -44.993  26.304  1.00  0.00     0.078 H 
ATOM   1224  HA2 GLY A  78      39.782 -44.510  24.712  1.00  0.00     0.078 H 
ATOM   1225  C   GLY A  78      41.574 -44.599  25.957  1.00 10.24     0.236 C 
ATOM   1226  O   GLY A  78      42.653 -45.106  25.531  1.00  9.00    -0.272 OA
ATOM   1227  N   LYS A  79      41.508 -43.576  26.799  1.00 12.20    -0.346 N 
ATOM   1228  HN  LYS A  79      40.599 -43.323  27.186  1.00  0.00     0.163 HD
ATOM   1229  CA  LYS A  79      42.687 -42.788  27.202  1.00 13.13     0.089 C 
ATOM   1230  HA  LYS A  79      43.154 -42.318  26.305  1.00  0.00     0.087 H 
ATOM   1231  C   LYS A  79      43.695 -43.699  27.896  1.00 12.34     0.241 C 
ATOM   1232  O   LYS A  79      43.289 -44.424  28.803  1.00 13.22    -0.271 OA
ATOM   1233  CB  LYS A  79      42.285 -41.714  28.199  1.00 16.48    -0.038 C 
ATOM   1234  HB1 LYS A  79      43.180 -41.349  28.755  1.00  0.00     0.036 H 
ATOM   1235  HB2 LYS A  79      41.706 -42.164  29.038  1.00  0.00     0.036 H 
ATOM   1236  CG  LYS A  79      41.526 -40.547  27.606  1.00 19.23    -0.061 C 
ATOM   1237  HG1 LYS A  79      40.549 -40.865  27.172  1.00  0.00     0.033 H 
ATOM   1238  HG2 LYS A  79      42.007 -40.170  26.673  1.00  0.00     0.033 H 
ATOM   1239  CD  LYS A  79      41.356 -39.457  28.627  1.00 22.73    -0.043 C 
ATOM   1240  HD1 LYS A  79      40.642 -39.756  29.430  1.00  0.00     0.035 H 
ATOM   1241  HD2 LYS A  79      42.273 -39.333  29.249  1.00  0.00     0.035 H 
ATOM   1242  CE  LYS A  79      40.947 -38.157  27.980  1.00 26.62     0.080 C 
ATOM   1243  HE1 LYS A  79      40.220 -38.317  27.150  1.00  0.00     0.075 H 
ATOM   1244  HE2 LYS A  79      40.300 -37.545  28.650  1.00  0.00     0.075 H 
ATOM   1245  NZ  LYS A  79      42.139 -37.409  27.532  1.00 27.97    -0.079 N 
ATOM   1246  HZ1 LYS A  79      41.862 -36.530  27.095  1.00  0.00     0.274 HD
ATOM   1247  HZ2 LYS A  79      42.731 -37.969  26.919  1.00  0.00     0.274 HD
ATOM   1248  HZ3 LYS A  79      42.804 -37.263  28.292  1.00  0.00     0.274 HD
ATOM   1249  N   ASP A  80      44.964 -43.599  27.502  1.00 10.51    -0.346 N 
ATOM   1250  HN  ASP A  80      45.169 -43.014  26.692  1.00  0.00     0.163 HD
ATOM   1251  CA  ASP A  80      46.086 -44.279  28.162  1.00 10.27     0.098 C 
ATOM   1252  HA  ASP A  80      47.024 -43.969  27.645  1.00  0.00     0.088 H 
ATOM   1253  C   ASP A  80      45.941 -45.799  28.001  1.00  9.57     0.241 C 
ATOM   1254  O   ASP A  80      45.114 -46.284  27.209  1.00  9.11    -0.271 OA
ATOM   1255  CB  ASP A  80      46.170 -43.795  29.616  1.00 10.39     0.043 C 
ATOM   1256  HB1 ASP A  80      45.332 -44.197  30.232  1.00  0.00     0.052 H 
ATOM   1257  HB2 ASP A  80      47.022 -44.268  30.158  1.00  0.00     0.052 H 
ATOM   1258  CG  ASP A  80      46.236 -42.286  29.682  1.00 11.72     0.175 C 
ATOM   1259  OD1 ASP A  80      47.252 -41.702  29.197  1.00 12.74    -0.648 OA
ATOM   1260  OD2 ASP A  80      45.240 -41.689  30.101  1.00 12.87    -0.648 OA
ATOM   1261  N   GLY A  81      46.747 -46.537  28.747  1.00  9.08    -0.351 N 
ATOM   1262  HN  GLY A  81      47.315 -46.068  29.453  1.00  0.00     0.163 HD
ATOM   1263  CA  GLY A  81      46.868 -47.987  28.615  1.00  8.58     0.069 C 
ATOM   1264  HA1 GLY A  81      47.433 -48.439  29.463  1.00  0.00     0.078 H 
ATOM   1265  HA2 GLY A  81      45.894 -48.505  28.775  1.00  0.00     0.078 H 
ATOM   1266  C   GLY A  81      47.480 -48.331  27.279  1.00  7.83     0.236 C 
ATOM   1267  O   GLY A  81      48.644 -47.970  27.044  1.00  7.79    -0.272 OA
ATOM   1268  N   LEU A  82      46.718 -49.011  26.433  1.00  7.20    -0.346 N 
ATOM   1269  HN  LEU A  82      45.791 -49.301  26.745  1.00  0.00     0.163 HD
ATOM   1270  CA  LEU A  82      47.138 -49.372  25.064  1.00  7.05     0.089 C 
ATOM   1271  HA  LEU A  82      48.128 -49.882  25.111  1.00  0.00     0.087 H 
ATOM   1272  C   LEU A  82      47.279 -48.087  24.247  1.00  6.47     0.241 C 
ATOM   1273  O   LEU A  82      46.307 -47.321  24.158  1.00  6.14    -0.271 OA
ATOM   1274  CB  LEU A  82      46.115 -50.327  24.449  1.00  7.44    -0.035 C 
ATOM   1275  HB1 LEU A  82      45.091 -49.889  24.508  1.00  0.00     0.037 H 
ATOM   1276  HB2 LEU A  82      46.241 -50.370  23.342  1.00  0.00     0.037 H 
ATOM   1277  CG  LEU A  82      46.126 -51.730  25.038  1.00  7.76    -0.059 C 
ATOM   1278  HG  LEU A  82      46.141 -51.638  26.149  1.00  0.00     0.039 H 
ATOM   1279  CD1 LEU A  82      44.855 -52.478  24.642  1.00  7.83    -0.073 C 
ATOM   1280 1HD1 LEU A  82      44.863 -53.506  25.074  1.00  0.00     0.028 H 
ATOM   1281 2HD1 LEU A  82      44.707 -52.491  23.537  1.00  0.00     0.028 H 
ATOM   1282 3HD1 LEU A  82      43.935 -51.915  24.924  1.00  0.00     0.028 H 
ATOM   1283  CD2 LEU A  82      47.395 -52.505  24.602  1.00  7.90    -0.073 C 
ATOM   1284 1HD2 LEU A  82      47.403 -53.533  25.034  1.00  0.00     0.028 H 
ATOM   1285 2HD2 LEU A  82      48.326 -51.946  24.855  1.00  0.00     0.028 H 
ATOM   1286 3HD2 LEU A  82      47.505 -52.524  23.493  1.00  0.00     0.028 H 
ATOM   1287  N   LEU A  83      48.491 -47.807  23.782  1.00  6.09    -0.346 N 
ATOM   1288  HN  LEU A  83      49.244 -48.473  23.954  1.00  0.00     0.163 HD
ATOM   1289  CA  LEU A  83      48.800 -46.574  23.026  1.00  6.22     0.089 C 
ATOM   1290  HA  LEU A  83      48.010 -45.812  23.223  1.00  0.00     0.087 H 
ATOM   1291  C   LEU A  83      48.818 -46.910  21.544  1.00  6.33     0.241 C 
ATOM   1292  O   LEU A  83      48.363 -46.065  20.738  1.00  6.74    -0.271 OA
ATOM   1293  CB  LEU A  83      50.163 -46.025  23.478  1.00  6.20    -0.035 C 
ATOM   1294  HB1 LEU A  83      50.381 -45.063  22.958  1.00  0.00     0.037 H 
ATOM   1295  HB2 LEU A  83      50.986 -46.658  23.071  1.00  0.00     0.037 H 
ATOM   1296  CG  LEU A  83      50.326 -45.856  24.985  1.00  6.12    -0.059 C 
ATOM   1297  HG  LEU A  83      50.295 -46.868  25.451  1.00  0.00     0.039 H 
ATOM   1298  CD1 LEU A  83      51.668 -45.227  25.315  1.00  6.14    -0.073 C 
ATOM   1299 1HD1 LEU A  83      51.787 -45.103  26.417  1.00  0.00     0.028 H 
ATOM   1300 2HD1 LEU A  83      51.817 -44.264  24.773  1.00  0.00     0.028 H 
ATOM   1301 3HD1 LEU A  83      52.514 -45.802  24.870  1.00  0.00     0.028 H 
ATOM   1302  CD2 LEU A  83      49.195 -45.034  25.571  1.00  6.09    -0.073 C 
ATOM   1303 1HD2 LEU A  83      49.314 -44.910  26.673  1.00  0.00     0.028 H 
ATOM   1304 2HD2 LEU A  83      48.199 -45.464  25.312  1.00  0.00     0.028 H 
ATOM   1305 3HD2 LEU A  83      49.095 -44.050  25.057  1.00  0.00     0.028 H 
ATOM   1306  N   ALA A  84      49.368 -48.065  21.235  1.00  6.45    -0.346 N 
ATOM   1307  HN  ALA A  84      49.674 -48.647  22.015  1.00  0.00     0.163 HD
ATOM   1308  CA  ALA A  84      49.589 -48.608  19.883  1.00  6.89     0.086 C 
ATOM   1309  HA  ALA A  84      48.680 -48.449  19.257  1.00  0.00     0.086 H 
ATOM   1310  C   ALA A  84      49.834 -50.088  20.069  1.00  7.50     0.240 C 
ATOM   1311  O   ALA A  84      50.323 -50.456  21.157  1.00  8.61    -0.271 OA
ATOM   1312  CB  ALA A  84      50.779 -47.967  19.230  1.00  6.97    -0.049 C 
ATOM   1313  HB1 ALA A  84      50.598 -46.875  19.093  1.00  0.00     0.030 H 
ATOM   1314  HB2 ALA A  84      51.050 -48.469  18.272  1.00  0.00     0.030 H 
ATOM   1315  HB3 ALA A  84      51.721 -48.167  19.792  1.00  0.00     0.030 H 
ATOM   1316  N   HIS A  85      49.602 -50.893  19.045  1.00  7.31    -0.346 N 
ATOM   1317  HN  HIS A  85      49.148 -50.512  18.215  1.00  0.00     0.163 HD
ATOM   1318  CA  HIS A  85      49.975 -52.322  19.056  1.00  7.06     0.094 C 
ATOM   1319  HA  HIS A  85      50.849 -52.435  19.739  1.00  0.00     0.088 H 
ATOM   1320  C   HIS A  85      50.445 -52.676  17.645  1.00  6.99     0.241 C 
ATOM   1321  O   HIS A  85      50.145 -51.924  16.706  1.00  6.17    -0.271 OA
ATOM   1322  CB  HIS A  85      48.849 -53.235  19.589  1.00  7.23     0.002 C 
ATOM   1323  HB1 HIS A  85      49.222 -54.283  19.659  1.00  0.00     0.046 H 
ATOM   1324  HB2 HIS A  85      48.665 -53.009  20.665  1.00  0.00     0.046 H 
ATOM   1325  CG  HIS A  85      47.551 -53.216  18.846  1.00  7.33     0.028 A 
ATOM   1326  CD2 HIS A  85      47.230 -52.973  17.538  1.00  7.31    -0.000 A 
ATOM   1327  HD2 HIS A  85      47.925 -52.660  16.741  1.00  0.00     0.114 H 
ATOM   1328  ND1 HIS A  85      46.362 -53.562  19.469  1.00  7.71    -0.354 N 
ATOM   1329  HD1 HIS A  85      46.269 -53.832  20.448  1.00  0.00     0.166 HD
ATOM   1330  CE1 HIS A  85      45.371 -53.490  18.605  1.00  7.23     0.040 A 
ATOM   1331  HE1 HIS A  85      44.303 -53.648  18.830  1.00  0.00     0.140 H 
ATOM   1332  NE2 HIS A  85      45.887 -53.191  17.403  1.00  7.84    -0.360 N 
ATOM   1333  HE2 HIS A  85      45.362 -53.135  16.530  1.00  0.00     0.166 HD
ATOM   1334  N   ALA A  86      51.296 -53.688  17.560  1.00  6.74    -0.346 N 
ATOM   1335  HN  ALA A  86      51.609 -54.131  18.424  1.00  0.00     0.163 HD
ATOM   1336  CA  ALA A  86      51.811 -54.204  16.284  1.00  7.36     0.086 C 
ATOM   1337  HA  ALA A  86      51.143 -53.865  15.458  1.00  0.00     0.086 H 
ATOM   1338  C   ALA A  86      51.775 -55.727  16.361  1.00  7.82     0.240 C 
ATOM   1339  O   ALA A  86      51.932 -56.282  17.461  1.00  7.86    -0.271 OA
ATOM   1340  CB  ALA A  86      53.220 -53.734  16.004  1.00  7.15    -0.049 C 
ATOM   1341  HB1 ALA A  86      53.246 -52.621  15.948  1.00  0.00     0.030 H 
ATOM   1342  HB2 ALA A  86      53.645 -54.209  15.089  1.00  0.00     0.030 H 
ATOM   1343  HB3 ALA A  86      53.949 -54.132  16.748  1.00  0.00     0.030 H 
ATOM   1344  N   PHE A  87      51.568 -56.338  15.205  1.00  8.39    -0.346 N 
ATOM   1345  HN  PHE A  87      51.349 -55.754  14.398  1.00  0.00     0.163 HD
ATOM   1346  CA  PHE A  87      51.629 -57.793  14.992  1.00  9.29     0.093 C 
ATOM   1347  HA  PHE A  87      51.317 -58.319  15.924  1.00  0.00     0.088 H 
ATOM   1348  C   PHE A  87      53.039 -58.189  14.640  1.00  9.39     0.241 C 
ATOM   1349  O   PHE A  87      53.714 -57.419  13.948  1.00  9.48    -0.271 OA
ATOM   1350  CB  PHE A  87      50.707 -58.192  13.851  1.00 10.33    -0.014 C 
ATOM   1351  HB1 PHE A  87      50.946 -57.628  12.920  1.00  0.00     0.043 H 
ATOM   1352  HB2 PHE A  87      50.929 -59.224  13.492  1.00  0.00     0.043 H 
ATOM   1353  CG  PHE A  87      49.263 -58.043  14.223  1.00 10.95    -0.056 A 
ATOM   1354  CD1 PHE A  87      48.630 -56.824  14.080  1.00 11.91    -0.077 A 
ATOM   1355  HD1 PHE A  87      49.197 -55.950  13.718  1.00  0.00     0.084 H 
ATOM   1356  CD2 PHE A  87      48.547 -59.121  14.744  1.00 11.89    -0.077 A 
ATOM   1357  HD2 PHE A  87      49.049 -60.092  14.888  1.00  0.00     0.084 H 
ATOM   1358  CE1 PHE A  87      47.284 -56.694  14.390  1.00 12.24    -0.082 A 
ATOM   1359  HE1 PHE A  87      46.777 -55.725  14.248  1.00  0.00     0.083 H 
ATOM   1360  CE2 PHE A  87      47.209 -58.982  15.082  1.00 12.00    -0.082 A 
ATOM   1361  HE2 PHE A  87      46.654 -59.832  15.513  1.00  0.00     0.083 H 
ATOM   1362  CZ  PHE A  87      46.579 -57.777  14.876  1.00 12.87    -0.083 A 
ATOM   1363  HZ  PHE A  87      45.504 -57.675  15.100  1.00  0.00     0.083 H 
ATOM   1364  N   ALA A  88      53.452 -59.358  15.103  1.00  9.93    -0.346 N 
ATOM   1365  HN  ALA A  88      52.837 -59.888  15.720  1.00  0.00     0.163 HD
ATOM   1366  CA  ALA A  88      54.767 -59.920  14.759  1.00 10.24     0.086 C 
ATOM   1367  HA  ALA A  88      55.556 -59.200  15.079  1.00  0.00     0.086 H 
ATOM   1368  C   ALA A  88      54.843 -60.082  13.238  1.00 10.74     0.243 C 
ATOM   1369  O   ALA A  88      53.844 -60.135  12.524  1.00 10.44    -0.271 OA
ATOM   1370  CB  ALA A  88      54.981 -61.210  15.479  1.00 10.33    -0.049 C 
ATOM   1371  HB1 ALA A  88      55.978 -61.636  15.218  1.00  0.00     0.030 H 
ATOM   1372  HB2 ALA A  88      54.156 -61.935  15.289  1.00  0.00     0.030 H 
ATOM   1373  HB3 ALA A  88      54.851 -61.099  16.581  1.00  0.00     0.030 H 
ATOM   1374  N   PRO A  89      56.056 -60.112  12.678  1.00 11.78    -0.337 N 
ATOM   1375  CA  PRO A  89      56.229 -60.313  11.248  1.00 12.39     0.091 C 
ATOM   1376  HA  PRO A  89      55.936 -59.398  10.683  1.00  0.00     0.087 H 
ATOM   1377  C   PRO A  89      55.444 -61.524  10.759  1.00 12.83     0.241 C 
ATOM   1378  O   PRO A  89      55.381 -62.536  11.450  1.00 12.11    -0.271 OA
ATOM   1379  CB  PRO A  89      57.730 -60.576  11.111  1.00 11.84    -0.036 C 
ATOM   1380  HB1 PRO A  89      58.150 -60.342  10.105  1.00  0.00     0.036 H 
ATOM   1381  HB2 PRO A  89      58.012 -61.655  11.106  1.00  0.00     0.036 H 
ATOM   1382  CG  PRO A  89      58.325 -59.785  12.231  1.00 11.98    -0.048 C 
ATOM   1383  HG1 PRO A  89      58.552 -58.725  11.968  1.00  0.00     0.035 H 
ATOM   1384  HG2 PRO A  89      59.370 -60.077  12.488  1.00  0.00     0.035 H 
ATOM   1385  CD  PRO A  89      57.340 -59.941  13.376  1.00 12.53    -0.001 C 
ATOM   1386  HD1 PRO A  89      57.590 -60.751  14.100  1.00  0.00     0.064 H 
ATOM   1387  HD2 PRO A  89      57.359 -59.115  14.124  1.00  0.00     0.064 H 
ATOM   1388  N   GLY A  90      54.892 -61.384   9.563  1.00 14.35    -0.351 N 
ATOM   1389  HN  GLY A  90      54.972 -60.487   9.084  1.00  0.00     0.163 HD
ATOM   1390  CA  GLY A  90      54.169 -62.478   8.905  1.00 15.03     0.069 C 
ATOM   1391  HA1 GLY A  90      54.867 -63.227   8.464  1.00  0.00     0.078 H 
ATOM   1392  HA2 GLY A  90      53.659 -63.138   9.644  1.00  0.00     0.078 H 
ATOM   1393  C   GLY A  90      53.209 -61.945   7.882  1.00 16.16     0.236 C 
ATOM   1394  O   GLY A  90      53.133 -60.692   7.675  1.00 16.21    -0.272 OA
ATOM   1395  N   THR A  91      52.477 -62.854   7.267  1.00 16.50    -0.344 N 
ATOM   1396  HN  THR A  91      52.592 -63.833   7.527  1.00  0.00     0.163 HD
ATOM   1397  CA  THR A  91      51.499 -62.511   6.219  1.00 19.00     0.113 C 
ATOM   1398  HA  THR A  91      51.954 -61.729   5.567  1.00  0.00     0.091 H 
ATOM   1399  C   THR A  91      50.254 -61.909   6.879  1.00 17.59     0.243 C 
ATOM   1400  O   THR A  91      50.101 -61.937   8.143  1.00 18.20    -0.271 OA
ATOM   1401  CB  THR A  91      51.163 -63.726   5.338  1.00 20.43     0.060 C 
ATOM   1402  HB  THR A  91      50.372 -63.424   4.613  1.00  0.00     0.086 H 
ATOM   1403  CG2 THR A  91      52.374 -64.187   4.554  1.00 21.58    -0.050 C 
ATOM   1404 1HG2 THR A  91      52.778 -63.365   3.918  1.00  0.00     0.031 H 
ATOM   1405 2HG2 THR A  91      52.151 -65.099   3.953  1.00  0.00     0.031 H 
ATOM   1406 3HG2 THR A  91      53.159 -64.612   5.223  1.00  0.00     0.031 H 
ATOM   1407  OG1 THR A  91      50.643 -64.785   6.157  1.00 21.07    -0.393 OA
ATOM   1408  HG1 THR A  91      49.883 -64.496   6.649  1.00  0.00     0.210 HD
ATOM   1409  N   GLY A  92      49.402 -61.357   6.041  1.00 15.81    -0.350 N 
ATOM   1410  HN  GLY A  92      49.627 -61.377   5.046  1.00  0.00     0.163 HD
ATOM   1411  CA  GLY A  92      48.146 -60.713   6.451  1.00 16.09     0.069 C 
ATOM   1412  HA1 GLY A  92      47.540 -60.392   5.572  1.00  0.00     0.078 H 
ATOM   1413  HA2 GLY A  92      47.429 -61.446   6.889  1.00  0.00     0.078 H 
ATOM   1414  C   GLY A  92      48.419 -59.566   7.392  1.00 15.59     0.236 C 
ATOM   1415  O   GLY A  92      49.150 -58.647   7.018  1.00 14.41    -0.272 OA
ATOM   1416  N   VAL A  93      47.922 -59.666   8.618  1.00 15.56    -0.346 N 
ATOM   1417  HN  VAL A  93      47.473 -60.540   8.890  1.00  0.00     0.163 HD
ATOM   1418  CA  VAL A  93      47.989 -58.558   9.620  1.00 16.05     0.092 C 
ATOM   1419  HA  VAL A  93      47.793 -57.608   9.071  1.00  0.00     0.088 H 
ATOM   1420  C   VAL A  93      49.399 -58.453  10.213  1.00 14.66     0.241 C 
ATOM   1421  O   VAL A  93      49.663 -57.426  10.826  1.00 14.25    -0.271 OA
ATOM   1422  CB  VAL A  93      46.908 -58.683  10.705  1.00 18.98    -0.033 C 
ATOM   1423  HB  VAL A  93      47.128 -57.916  11.484  1.00  0.00     0.042 H 
ATOM   1424  CG1 VAL A  93      45.537 -58.354  10.114  1.00 23.76    -0.071 C 
ATOM   1425 1HG1 VAL A  93      45.555 -57.361   9.607  1.00  0.00     0.028 H 
ATOM   1426 2HG1 VAL A  93      44.731 -58.411  10.882  1.00  0.00     0.028 H 
ATOM   1427 3HG1 VAL A  93      45.176 -59.160   9.433  1.00  0.00     0.028 H 
ATOM   1428  CG2 VAL A  93      46.883 -60.040  11.398  1.00 18.15    -0.071 C 
ATOM   1429 1HG2 VAL A  93      47.883 -60.280  11.829  1.00  0.00     0.028 H 
ATOM   1430 2HG2 VAL A  93      46.522 -60.846  10.717  1.00  0.00     0.028 H 
ATOM   1431 3HG2 VAL A  93      46.077 -60.097  12.166  1.00  0.00     0.028 H 
ATOM   1432  N   GLY A  94      50.237 -59.479  10.043  1.00 13.48    -0.351 N 
ATOM   1433  HN  GLY A  94      49.859 -60.328   9.622  1.00  0.00     0.163 HD
ATOM   1434  CA  GLY A  94      51.658 -59.485  10.412  1.00 12.22     0.069 C 
ATOM   1435  HA1 GLY A  94      52.216 -60.311   9.912  1.00  0.00     0.078 H 
ATOM   1436  HA2 GLY A  94      51.813 -59.800  11.470  1.00  0.00     0.078 H 
ATOM   1437  C   GLY A  94      52.271 -58.137  10.128  1.00 11.48     0.235 C 
ATOM   1438  O   GLY A  94      52.168 -57.641   8.982  1.00 11.78    -0.272 OA
ATOM   1439  N   GLY A  95      52.960 -57.583  11.106  1.00 10.69    -0.351 N 
ATOM   1440  HN  GLY A  95      53.017 -58.070  12.000  1.00  0.00     0.163 HD
ATOM   1441  CA  GLY A  95      53.651 -56.289  10.962  1.00  9.99     0.069 C 
ATOM   1442  HA1 GLY A  95      54.219 -56.247  10.004  1.00  0.00     0.078 H 
ATOM   1443  HA2 GLY A  95      54.499 -56.210  11.682  1.00  0.00     0.078 H 
ATOM   1444  C   GLY A  95      52.717 -55.094  11.091  1.00  9.22     0.236 C 
ATOM   1445  O   GLY A  95      53.231 -53.999  11.279  1.00  9.02    -0.272 OA
ATOM   1446  N   ASP A  96      51.397 -55.251  10.998  1.00  9.21    -0.346 N 
ATOM   1447  HN  ASP A  96      51.002 -56.191  10.957  1.00  0.00     0.163 HD
ATOM   1448  CA  ASP A  96      50.496 -54.073  10.954  1.00  9.40     0.098 C 
ATOM   1449  HA  ASP A  96      50.861 -53.388  10.153  1.00  0.00     0.088 H 
ATOM   1450  C   ASP A  96      50.602 -53.334  12.297  1.00  9.10     0.241 C 
ATOM   1451  O   ASP A  96      50.820 -53.977  13.328  1.00  8.39    -0.271 OA
ATOM   1452  CB  ASP A  96      49.042 -54.436  10.641  1.00 10.53     0.043 C 
ATOM   1453  HB1 ASP A  96      48.653 -55.204  11.350  1.00  0.00     0.052 H 
ATOM   1454  HB2 ASP A  96      48.350 -53.599  10.894  1.00  0.00     0.052 H 
ATOM   1455  CG  ASP A  96      48.872 -54.879   9.192  1.00 12.31     0.175 C 
ATOM   1456  OD1 ASP A  96      49.932 -54.879   8.423  1.00 12.26    -0.648 OA
ATOM   1457  OD2 ASP A  96      47.727 -55.244   8.844  1.00 11.21    -0.648 OA
ATOM   1458  N   SER A  97      50.558 -52.014  12.251  1.00  8.35    -0.344 N 
ATOM   1459  HN  SER A  97      50.356 -51.558  11.361  1.00  0.00     0.163 HD
ATOM   1460  CA  SER A  97      50.791 -51.180  13.439  1.00  8.83     0.109 C 
ATOM   1461  HA  SER A  97      50.771 -51.826  14.347  1.00  0.00     0.090 H 
ATOM   1462  C   SER A  97      49.650 -50.173  13.519  1.00  8.39     0.243 C 
ATOM   1463  O   SER A  97      49.444 -49.414  12.524  1.00  7.84    -0.271 OA
ATOM   1464  CB  SER A  97      52.105 -50.495  13.361  1.00  9.10     0.044 C 
ATOM   1465  HB1 SER A  97      52.293 -49.848  14.249  1.00  0.00     0.077 H 
ATOM   1466  HB2 SER A  97      52.118 -49.702  12.577  1.00  0.00     0.077 H 
ATOM   1467  OG  SER A  97      53.126 -51.441  13.171  1.00  9.39    -0.398 OA
ATOM   1468  HG  SER A  97      53.967 -51.002  13.121  1.00  0.00     0.209 HD
ATOM   1469  N   HIS A  98      48.994 -50.164  14.666  1.00  7.62    -0.346 N 
ATOM   1470  HN  HIS A  98      49.323 -50.767  15.420  1.00  0.00     0.163 HD
ATOM   1471  CA  HIS A  98      47.812 -49.324  14.905  1.00  7.74     0.094 C 
ATOM   1472  HA  HIS A  98      47.654 -48.677  14.011  1.00  0.00     0.088 H 
ATOM   1473  C   HIS A  98      48.065 -48.426  16.111  1.00  7.50     0.241 C 
ATOM   1474  O   HIS A  98      48.666 -48.893  17.124  1.00  7.68    -0.271 OA
ATOM   1475  CB  HIS A  98      46.568 -50.211  15.089  1.00  7.63     0.002 C 
ATOM   1476  HB1 HIS A  98      45.678 -49.581  15.324  1.00  0.00     0.046 H 
ATOM   1477  HB2 HIS A  98      46.649 -50.795  16.036  1.00  0.00     0.046 H 
ATOM   1478  CG  HIS A  98      46.266 -51.122  13.948  1.00  7.57     0.028 A 
ATOM   1479  CD2 HIS A  98      46.487 -51.000  12.621  1.00  7.46    -0.000 A 
ATOM   1480  HD2 HIS A  98      46.970 -50.152  12.108  1.00  0.00     0.114 H 
ATOM   1481  ND1 HIS A  98      45.579 -52.340  14.121  1.00  7.29    -0.354 N 
ATOM   1482  HD1 HIS A  98      45.268 -52.724  15.014  1.00  0.00     0.166 HD
ATOM   1483  CE1 HIS A  98      45.403 -52.903  12.943  1.00  7.33     0.040 A 
ATOM   1484  HE1 HIS A  98      44.861 -53.844  12.750  1.00  0.00     0.140 H 
ATOM   1485  NE2 HIS A  98      45.989 -52.145  12.034  1.00  7.30    -0.360 N 
ATOM   1486  HE2 HIS A  98      46.063 -52.373  11.043  1.00  0.00     0.166 HD
ATOM   1487  N   PHE A  99      47.512 -47.223  16.039  1.00  7.32    -0.346 N 
ATOM   1488  HN  PHE A  99      46.918 -47.016  15.236  1.00  0.00     0.163 HD
ATOM   1489  CA  PHE A  99      47.703 -46.164  17.051  1.00  7.29     0.093 C 
ATOM   1490  HA  PHE A  99      48.274 -46.590  17.909  1.00  0.00     0.088 H 
ATOM   1491  C   PHE A  99      46.328 -45.727  17.549  1.00  7.28     0.241 C 
ATOM   1492  O   PHE A  99      45.432 -45.421  16.748  1.00  7.04    -0.271 OA
ATOM   1493  CB  PHE A  99      48.527 -45.036  16.426  1.00  7.17    -0.014 C 
ATOM   1494  HB1 PHE A  99      47.995 -44.577  15.560  1.00  0.00     0.043 H 
ATOM   1495  HB2 PHE A  99      48.571 -44.146  17.096  1.00  0.00     0.043 H 
ATOM   1496  CG  PHE A  99      49.909 -45.500  16.038  1.00  7.02    -0.056 A 
ATOM   1497  CD1 PHE A  99      50.144 -46.108  14.815  1.00  6.64    -0.077 A 
ATOM   1498  HD1 PHE A  99      49.313 -46.244  14.102  1.00  0.00     0.084 H 
ATOM   1499  CD2 PHE A  99      50.987 -45.281  16.888  1.00  6.83    -0.077 A 
ATOM   1500  HD2 PHE A  99      50.829 -44.757  17.845  1.00  0.00     0.084 H 
ATOM   1501  CE1 PHE A  99      51.410 -46.545  14.482  1.00  6.73    -0.082 A 
ATOM   1502  HE1 PHE A  99      51.579 -47.047  13.514  1.00  0.00     0.083 H 
ATOM   1503  CE2 PHE A  99      52.258 -45.714  16.546  1.00  6.68    -0.082 A 
ATOM   1504  HE2 PHE A  99      53.104 -45.542  17.232  1.00  0.00     0.083 H 
ATOM   1505  CZ  PHE A  99      52.462 -46.360  15.346  1.00  6.58    -0.083 A 
ATOM   1506  HZ  PHE A  99      53.467 -46.728  15.080  1.00  0.00     0.083 H 
ATOM   1507  N   ASP A 100      46.184 -45.688  18.867  1.00  7.14    -0.345 N 
ATOM   1508  HN  ASP A 100      46.988 -45.907  19.455  1.00  0.00     0.163 HD
ATOM   1509  CA  ASP A 100      44.907 -45.340  19.516  1.00  7.43     0.098 C 
ATOM   1510  HA  ASP A 100      44.077 -45.816  18.944  1.00  0.00     0.088 H 
ATOM   1511  C   ASP A 100      44.722 -43.819  19.472  1.00  7.84     0.241 C 
ATOM   1512  O   ASP A 100      45.473 -43.080  20.180  1.00  7.18    -0.271 OA
ATOM   1513  CB  ASP A 100      44.918 -45.917  20.925  1.00  7.59     0.043 C 
ATOM   1514  HB1 ASP A 100      45.247 -46.982  20.903  1.00  0.00     0.052 H 
ATOM   1515  HB2 ASP A 100      45.749 -45.470  21.519  1.00  0.00     0.052 H 
ATOM   1516  CG  ASP A 100      43.621 -45.789  21.669  1.00  7.64     0.175 C 
ATOM   1517  OD1 ASP A 100      42.668 -45.188  21.132  1.00  7.79    -0.648 OA
ATOM   1518  OD2 ASP A 100      43.622 -46.251  22.807  1.00  7.89    -0.648 OA
ATOM   1519  N   ASP A 101      43.708 -43.372  18.728  1.00  7.87    -0.345 N 
ATOM   1520  HN  ASP A 101      43.108 -44.047  18.254  1.00  0.00     0.163 HD
ATOM   1521  CA  ASP A 101      43.428 -41.926  18.570  1.00  8.84     0.098 C 
ATOM   1522  HA  ASP A 101      44.412 -41.401  18.590  1.00  0.00     0.088 H 
ATOM   1523  C   ASP A 101      42.622 -41.405  19.759  1.00  8.59     0.241 C 
ATOM   1524  O   ASP A 101      42.308 -40.235  19.711  1.00  7.80    -0.271 OA
ATOM   1525  CB  ASP A 101      42.761 -41.569  17.244  1.00  9.61     0.043 C 
ATOM   1526  HB1 ASP A 101      42.996 -42.324  16.458  1.00  0.00     0.052 H 
ATOM   1527  HB2 ASP A 101      41.656 -41.707  17.298  1.00  0.00     0.052 H 
ATOM   1528  CG  ASP A 101      43.119 -40.159  16.779  1.00 10.33     0.175 C 
ATOM   1529  OD1 ASP A 101      44.111 -39.588  17.297  1.00  9.59    -0.648 OA
ATOM   1530  OD2 ASP A 101      42.411 -39.644  15.919  1.00 10.58    -0.648 OA
ATOM   1531  N   ASP A 102      42.366 -42.212  20.805  1.00  8.40    -0.345 N 
ATOM   1532  HN  ASP A 102      42.505 -43.218  20.704  1.00  0.00     0.163 HD
ATOM   1533  CA  ASP A 102      41.888 -41.674  22.097  1.00  8.43     0.098 C 
ATOM   1534  HA  ASP A 102      41.184 -40.844  21.853  1.00  0.00     0.088 H 
ATOM   1535  C   ASP A 102      43.040 -41.048  22.878  1.00  8.52     0.241 C 
ATOM   1536  O   ASP A 102      42.722 -40.340  23.844  1.00  8.09    -0.271 OA
ATOM   1537  CB  ASP A 102      41.093 -42.691  22.905  1.00  8.49     0.043 C 
ATOM   1538  HB1 ASP A 102      41.218 -42.533  24.002  1.00  0.00     0.052 H 
ATOM   1539  HB2 ASP A 102      41.535 -43.712  22.829  1.00  0.00     0.052 H 
ATOM   1540  CG  ASP A 102      39.626 -42.683  22.501  1.00  8.92     0.175 C 
ATOM   1541  OD1 ASP A 102      39.132 -41.585  22.152  1.00  9.35    -0.648 OA
ATOM   1542  OD2 ASP A 102      39.042 -43.778  22.395  1.00  9.26    -0.648 OA
ATOM   1543  N   GLU A 103      44.303 -41.305  22.494  1.00  8.75    -0.346 N 
ATOM   1544  HN  GLU A 103      44.455 -42.058  21.823  1.00  0.00     0.163 HD
ATOM   1545  CA  GLU A 103      45.493 -40.558  22.989  1.00  9.12     0.090 C 
ATOM   1546  HA  GLU A 103      45.366 -40.367  24.080  1.00  0.00     0.087 H 
ATOM   1547  C   GLU A 103      45.608 -39.209  22.264  1.00  9.61     0.241 C 
ATOM   1548  O   GLU A 103      45.226 -39.164  21.093  1.00  9.01    -0.271 OA
ATOM   1549  CB  GLU A 103      46.769 -41.373  22.780  1.00  9.09    -0.029 C 
ATOM   1550  HB1 GLU A 103      47.161 -41.233  21.746  1.00  0.00     0.037 H 
ATOM   1551  HB2 GLU A 103      47.615 -40.937  23.360  1.00  0.00     0.037 H 
ATOM   1552  CG  GLU A 103      46.603 -42.861  23.100  1.00  8.88     0.018 C 
ATOM   1553  HG1 GLU A 103      46.011 -43.350  22.291  1.00  0.00     0.049 H 
ATOM   1554  HG2 GLU A 103      47.584 -43.377  22.980  1.00  0.00     0.049 H 
ATOM   1555  CD  GLU A 103      46.005 -43.221  24.452  1.00  8.64     0.172 C 
ATOM   1556  OE1 GLU A 103      45.950 -42.318  25.339  1.00  8.67    -0.648 OA
ATOM   1557  OE2 GLU A 103      45.578 -44.392  24.612  1.00  8.13    -0.648 OA
ATOM   1558  N   LEU A 104      46.090 -38.164  22.934  1.00  9.72    -0.346 N 
ATOM   1559  HN  LEU A 104      46.170 -38.229  23.949  1.00  0.00     0.163 HD
ATOM   1560  CA  LEU A 104      46.519 -36.901  22.261  1.00 11.40     0.089 C 
ATOM   1561  HA  LEU A 104      45.842 -36.735  21.391  1.00  0.00     0.087 H 
ATOM   1562  C   LEU A 104      47.952 -37.064  21.714  1.00 10.37     0.241 C 
ATOM   1563  O   LEU A 104      48.929 -37.246  22.482  1.00  9.85    -0.271 OA
ATOM   1564  CB  LEU A 104      46.381 -35.687  23.196  1.00 13.51    -0.035 C 
ATOM   1565  HB1 LEU A 104      45.332 -35.612  23.566  1.00  0.00     0.037 H 
ATOM   1566  HB2 LEU A 104      46.918 -35.884  24.153  1.00  0.00     0.037 H 
ATOM   1567  CG  LEU A 104      46.827 -34.335  22.617  1.00 15.78    -0.059 C 
ATOM   1568  HG  LEU A 104      47.921 -34.387  22.406  1.00  0.00     0.039 H 
ATOM   1569  CD1 LEU A 104      46.109 -34.002  21.328  1.00 17.78    -0.073 C 
ATOM   1570 1HD1 LEU A 104      46.290 -34.847  20.624  1.00  0.00     0.028 H 
ATOM   1571 2HD1 LEU A 104      46.402 -33.012  20.907  1.00  0.00     0.028 H 
ATOM   1572 3HD1 LEU A 104      45.026 -33.780  21.475  1.00  0.00     0.028 H 
ATOM   1573  CD2 LEU A 104      46.580 -33.182  23.578  1.00 17.19    -0.073 C 
ATOM   1574 1HD2 LEU A 104      47.109 -33.427  24.528  1.00  0.00     0.028 H 
ATOM   1575 2HD2 LEU A 104      45.497 -32.960  23.725  1.00  0.00     0.028 H 
ATOM   1576 3HD2 LEU A 104      46.873 -32.192  23.157  1.00  0.00     0.028 H 
ATOM   1577  N   TRP A 105      48.073 -37.034  20.389  1.00  9.41    -0.346 N 
ATOM   1578  HN  TRP A 105      47.248 -36.841  19.820  1.00  0.00     0.163 HD
ATOM   1579  CA  TRP A 105      49.368 -37.272  19.718  1.00  9.28     0.093 C 
ATOM   1580  HA  TRP A 105      49.955 -37.950  20.381  1.00  0.00     0.088 H 
ATOM   1581  C   TRP A 105      50.141 -35.964  19.630  1.00  9.14     0.241 C 
ATOM   1582  O   TRP A 105      49.561 -34.927  19.247  1.00  9.64    -0.271 OA
ATOM   1583  CB  TRP A 105      49.195 -37.998  18.386  1.00  8.76    -0.012 C 
ATOM   1584  HB1 TRP A 105      48.533 -37.437  17.686  1.00  0.00     0.044 H 
ATOM   1585  HB2 TRP A 105      50.128 -37.981  17.775  1.00  0.00     0.044 H 
ATOM   1586  CG  TRP A 105      48.704 -39.399  18.627  1.00  8.36    -0.028 A 
ATOM   1587  CD1 TRP A 105      47.446 -39.873  18.409  1.00  7.91    -0.016 A 
ATOM   1588  HD1 TRP A 105      46.626 -39.288  17.959  1.00  0.00     0.112 H 
ATOM   1589  CD2 TRP A 105      49.424 -40.479  19.248  1.00  8.16    -0.002 A 
ATOM   1590  CE2 TRP A 105      48.540 -41.585  19.320  1.00  8.13     0.042 A 
ATOM   1591  CE3 TRP A 105      50.720 -40.631  19.737  1.00  8.33    -0.070 A 
ATOM   1592  HE3 TRP A 105      51.434 -39.791  19.694  1.00  0.00     0.084 H 
ATOM   1593  NE1 TRP A 105      47.336 -41.177  18.825  1.00  7.86    -0.365 N 
ATOM   1594  HE1 TRP A 105      46.492 -41.747  18.772  1.00  0.00     0.165 HD
ATOM   1595  CZ2 TRP A 105      48.920 -42.804  19.863  1.00  8.03    -0.056 A 
ATOM   1596  HZ2 TRP A 105      48.222 -43.658  19.896  1.00  0.00     0.086 H 
ATOM   1597  CZ3 TRP A 105      51.100 -41.843  20.275  1.00  8.44    -0.082 A 
ATOM   1598  HZ3 TRP A 105      52.131 -41.974  20.645  1.00  0.00     0.083 H 
ATOM   1599  CH2 TRP A 105      50.198 -42.909  20.358  1.00  8.23    -0.081 A 
ATOM   1600  HH2 TRP A 105      50.519 -43.853  20.830  1.00  0.00     0.083 H 
ATOM   1601  N   THR A 106      51.410 -36.028  19.998  1.00  9.02    -0.344 N 
ATOM   1602  HN  THR A 106      51.778 -36.937  20.279  1.00  0.00     0.163 HD
ATOM   1603  CA  THR A 106      52.332 -34.872  20.030  1.00  8.91     0.113 C 
ATOM   1604  HA  THR A 106      52.039 -34.161  19.222  1.00  0.00     0.091 H 
ATOM   1605  C   THR A 106      53.725 -35.419  19.716  1.00  8.39     0.243 C 
ATOM   1606  O   THR A 106      53.832 -36.625  19.553  1.00  7.57    -0.271 OA
ATOM   1607  CB  THR A 106      52.220 -34.150  21.381  1.00  9.65     0.060 C 
ATOM   1608  HB  THR A 106      51.198 -33.717  21.487  1.00  0.00     0.086 H 
ATOM   1609  CG2 THR A 106      52.501 -35.074  22.551  1.00 10.26    -0.050 C 
ATOM   1610 1HG2 THR A 106      52.420 -34.550  23.532  1.00  0.00     0.031 H 
ATOM   1611 2HG2 THR A 106      53.492 -35.573  22.442  1.00  0.00     0.031 H 
ATOM   1612 3HG2 THR A 106      51.845 -35.975  22.520  1.00  0.00     0.031 H 
ATOM   1613  OG1 THR A 106      53.195 -33.098  21.445  1.00  9.94    -0.393 OA
ATOM   1614  HG1 THR A 106      53.126 -32.651  22.281  1.00  0.00     0.210 HD
ATOM   1615  N   LEU A 107      54.749 -34.572  19.675  1.00  8.57    -0.346 N 
ATOM   1616  HN  LEU A 107      54.555 -33.571  19.646  1.00  0.00     0.163 HD
ATOM   1617  CA  LEU A 107      56.160 -35.023  19.670  1.00  8.37     0.089 C 
ATOM   1618  HA  LEU A 107      56.174 -36.134  19.577  1.00  0.00     0.087 H 
ATOM   1619  C   LEU A 107      56.865 -34.642  20.959  1.00  8.91     0.240 C 
ATOM   1620  O   LEU A 107      58.035 -34.958  21.056  1.00  8.42    -0.271 OA
ATOM   1621  CB  LEU A 107      56.857 -34.434  18.463  1.00  9.12    -0.035 C 
ATOM   1622  HB1 LEU A 107      57.960 -34.589  18.509  1.00  0.00     0.037 H 
ATOM   1623  HB2 LEU A 107      56.841 -33.319  18.482  1.00  0.00     0.037 H 
ATOM   1624  CG  LEU A 107      56.271 -34.978  17.179  1.00 10.26    -0.059 C 
ATOM   1625  HG  LEU A 107      55.164 -34.845  17.205  1.00  0.00     0.039 H 
ATOM   1626  CD1 LEU A 107      56.817 -34.222  16.024  1.00 10.84    -0.073 C 
ATOM   1627 1HD1 LEU A 107      56.588 -33.134  16.112  1.00  0.00     0.028 H 
ATOM   1628 2HD1 LEU A 107      56.459 -34.640  15.054  1.00  0.00     0.028 H 
ATOM   1629 3HD1 LEU A 107      57.910 -34.403  15.894  1.00  0.00     0.028 H 
ATOM   1630  CD2 LEU A 107      56.588 -36.487  17.057  1.00 10.65    -0.073 C 
ATOM   1631 1HD2 LEU A 107      56.178 -37.055  17.925  1.00  0.00     0.028 H 
ATOM   1632 2HD2 LEU A 107      57.681 -36.668  16.927  1.00  0.00     0.028 H 
ATOM   1633 3HD2 LEU A 107      56.230 -36.905  16.087  1.00  0.00     0.028 H 
ATOM   1634  N   GLY A 108      56.166 -34.091  21.939  1.00  8.57    -0.351 N 
ATOM   1635  HN  GLY A 108      55.164 -33.931  21.831  1.00  0.00     0.163 HD
ATOM   1636  CA  GLY A 108      56.849 -33.712  23.184  1.00  9.57     0.069 C 
ATOM   1637  HA1 GLY A 108      56.893 -32.603  23.288  1.00  0.00     0.078 H 
ATOM   1638  HA2 GLY A 108      57.940 -33.935  23.120  1.00  0.00     0.078 H 
ATOM   1639  C   GLY A 108      56.248 -34.340  24.414  1.00  9.75     0.236 C 
ATOM   1640  O   GLY A 108      55.617 -35.388  24.322  1.00 10.18    -0.272 OA
ATOM   1641  N   LYS A 109      56.469 -33.685  25.544  1.00 10.70    -0.346 N 
ATOM   1642  HN  LYS A 109      56.876 -32.754  25.458  1.00  0.00     0.163 HD
ATOM   1643  CA  LYS A 109      56.188 -34.161  26.922  1.00 12.05     0.089 C 
ATOM   1644  HA  LYS A 109      56.306 -35.269  26.952  1.00  0.00     0.087 H 
ATOM   1645  C   LYS A 109      54.780 -33.795  27.440  1.00 10.72     0.240 C 
ATOM   1646  O   LYS A 109      54.196 -32.756  27.013  1.00  9.73    -0.271 OA
ATOM   1647  CB  LYS A 109      57.277 -33.524  27.789  1.00 14.92    -0.038 C 
ATOM   1648  HB1 LYS A 109      57.372 -32.441  27.542  1.00  0.00     0.036 H 
ATOM   1649  HB2 LYS A 109      58.279 -33.891  27.467  1.00  0.00     0.036 H 
ATOM   1650  CG  LYS A 109      57.122 -33.698  29.285  1.00 18.51    -0.061 C 
ATOM   1651  HG1 LYS A 109      56.294 -33.056  29.667  1.00  0.00     0.033 H 
ATOM   1652  HG2 LYS A 109      56.706 -34.706  29.518  1.00  0.00     0.033 H 
ATOM   1653  CD  LYS A 109      58.409 -33.450  30.090  1.00 21.25    -0.043 C 
ATOM   1654  HD1 LYS A 109      58.160 -33.321  31.169  1.00  0.00     0.035 H 
ATOM   1655  HD2 LYS A 109      59.013 -34.386  30.133  1.00  0.00     0.035 H 
ATOM   1656  CE  LYS A 109      59.275 -32.303  29.624  1.00 23.62     0.080 C 
ATOM   1657  HE1 LYS A 109      58.684 -31.368  29.483  1.00  0.00     0.075 H 
ATOM   1658  HE2 LYS A 109      59.618 -32.443  28.572  1.00  0.00     0.075 H 
ATOM   1659  NZ  LYS A 109      60.420 -32.099  30.558  1.00 25.52    -0.079 N 
ATOM   1660  HZ1 LYS A 109      61.005 -31.325  30.243  1.00  0.00     0.274 HD
ATOM   1661  HZ2 LYS A 109      60.961 -32.954  30.687  1.00  0.00     0.274 HD
ATOM   1662  HZ3 LYS A 109      60.106 -31.971  31.520  1.00  0.00     0.274 HD
ATOM   1663  N   GLY A 110      54.269 -34.602  28.383  1.00  9.89    -0.351 N 
ATOM   1664  HN  GLY A 110      54.568 -35.577  28.383  1.00  0.00     0.163 HD
ATOM   1665  CA  GLY A 110      53.305 -34.183  29.422  1.00  9.92     0.069 C 
ATOM   1666  HA1 GLY A 110      53.407 -34.824  30.328  1.00  0.00     0.078 H 
ATOM   1667  HA2 GLY A 110      53.600 -33.197  29.851  1.00  0.00     0.078 H 
ATOM   1668  C   GLY A 110      51.845 -34.147  28.955  1.00  9.50     0.236 C 
ATOM   1669  O   GLY A 110      50.984 -34.691  29.649  1.00  7.68    -0.272 OA
ATOM   1670  N   VAL A 111      51.560 -33.513  27.816  1.00  9.90    -0.346 N 
ATOM   1671  HN  VAL A 111      52.322 -33.238  27.197  1.00  0.00     0.163 HD
ATOM   1672  CA  VAL A 111      50.163 -33.198  27.426  1.00 10.46     0.092 C 
ATOM   1673  HA  VAL A 111      49.544 -33.237  28.352  1.00  0.00     0.088 H 
ATOM   1674  C   VAL A 111      49.624 -34.267  26.474  1.00  9.67     0.241 C 
ATOM   1675  O   VAL A 111      48.390 -34.339  26.327  1.00 10.53    -0.271 OA
ATOM   1676  CB  VAL A 111      50.030 -31.779  26.848  1.00 11.09    -0.033 C 
ATOM   1677  HB  VAL A 111      48.964 -31.643  26.549  1.00  0.00     0.042 H 
ATOM   1678  CG1 VAL A 111      50.330 -30.750  27.907  1.00 11.01    -0.071 C 
ATOM   1679 1HG1 VAL A 111      49.709 -30.905  28.820  1.00  0.00     0.028 H 
ATOM   1680 2HG1 VAL A 111      50.218 -29.714  27.510  1.00  0.00     0.028 H 
ATOM   1681 3HG1 VAL A 111      51.417 -30.726  28.154  1.00  0.00     0.028 H 
ATOM   1682  CG2 VAL A 111      50.879 -31.567  25.600  1.00 11.71    -0.071 C 
ATOM   1683 1HG2 VAL A 111      50.657 -32.328  24.816  1.00  0.00     0.028 H 
ATOM   1684 2HG2 VAL A 111      51.966 -31.543  25.847  1.00  0.00     0.028 H 
ATOM   1685 3HG2 VAL A 111      50.767 -30.531  25.203  1.00  0.00     0.028 H 
ATOM   1686  N   GLY A 112      50.484 -35.136  25.963  1.00  9.22    -0.351 N 
ATOM   1687  HN  GLY A 112      51.477 -34.977  26.134  1.00  0.00     0.163 HD
ATOM   1688  CA  GLY A 112      50.107 -36.319  25.163  1.00  8.46     0.069 C 
ATOM   1689  HA1 GLY A 112      49.743 -36.030  24.150  1.00  0.00     0.078 H 
ATOM   1690  HA2 GLY A 112      49.176 -36.796  25.549  1.00  0.00     0.078 H 
ATOM   1691  C   GLY A 112      51.243 -37.306  25.083  1.00  8.07     0.236 C 
ATOM   1692  O   GLY A 112      52.203 -37.140  25.801  1.00  8.61    -0.272 OA
ATOM   1693  N   TYR A 113      51.182 -38.231  24.145  1.00  7.54    -0.346 N 
ATOM   1694  HN  TYR A 113      50.351 -38.248  23.554  1.00  0.00     0.163 HD
ATOM   1695  CA  TYR A 113      52.224 -39.244  23.885  1.00  7.33     0.093 C 
ATOM   1696  HA  TYR A 113      52.947 -39.236  24.733  1.00  0.00     0.088 H 
ATOM   1697  C   TYR A 113      52.962 -38.850  22.615  1.00  7.54     0.241 C 
ATOM   1698  O   TYR A 113      52.334 -38.346  21.646  1.00  7.69    -0.271 OA
ATOM   1699  CB  TYR A 113      51.624 -40.654  23.767  1.00  7.24    -0.014 C 
ATOM   1700  HB1 TYR A 113      50.868 -40.695  22.948  1.00  0.00     0.043 H 
ATOM   1701  HB2 TYR A 113      52.375 -41.371  23.361  1.00  0.00     0.043 H 
ATOM   1702  CG  TYR A 113      51.044 -41.162  25.053  1.00  6.99    -0.056 A 
ATOM   1703  CD1 TYR A 113      51.858 -41.748  26.005  1.00  7.19    -0.074 A 
ATOM   1704  HD1 TYR A 113      52.927 -41.899  25.780  1.00  0.00     0.084 H 
ATOM   1705  CD2 TYR A 113      49.699 -41.027  25.348  1.00  7.28    -0.074 A 
ATOM   1706  HD2 TYR A 113      49.027 -40.563  24.606  1.00  0.00     0.084 H 
ATOM   1707  CE1 TYR A 113      51.360 -42.151  27.239  1.00  7.36    -0.051 A 
ATOM   1708  HE1 TYR A 113      52.042 -42.557  28.005  1.00  0.00     0.087 H 
ATOM   1709  CE2 TYR A 113      49.177 -41.464  26.560  1.00  7.14    -0.051 A 
ATOM   1710  HE2 TYR A 113      48.100 -41.351  26.771  1.00  0.00     0.087 H 
ATOM   1711  CZ  TYR A 113      50.011 -42.041  27.502  1.00  7.16     0.065 A 
ATOM   1712  OH  TYR A 113      49.583 -42.501  28.715  1.00  7.45    -0.361 OA
ATOM   1713  HH  TYR A 113      50.155 -42.897  29.362  1.00  0.00     0.217 HD
ATOM   1714  N   SER A 114      54.264 -39.117  22.622  1.00  7.51    -0.344 N 
ATOM   1715  HN  SER A 114      54.686 -39.483  23.476  1.00  0.00     0.163 HD
ATOM   1716  CA  SER A 114      55.117 -38.905  21.447  1.00  7.36     0.109 C 
ATOM   1717  HA  SER A 114      54.910 -37.885  21.047  1.00  0.00     0.090 H 
ATOM   1718  C   SER A 114      54.741 -39.916  20.382  1.00  7.01     0.243 C 
ATOM   1719  O   SER A 114      55.003 -41.106  20.579  1.00  7.09    -0.271 OA
ATOM   1720  CB  SER A 114      56.581 -38.994  21.764  1.00  7.49     0.044 C 
ATOM   1721  HB1 SER A 114      56.812 -39.828  22.467  1.00  0.00     0.077 H 
ATOM   1722  HB2 SER A 114      56.928 -38.148  22.403  1.00  0.00     0.077 H 
ATOM   1723  OG  SER A 114      57.320 -39.092  20.548  1.00  7.47    -0.398 OA
ATOM   1724  HG  SER A 114      58.247 -39.148  20.749  1.00  0.00     0.209 HD
ATOM   1725  N   LEU A 115      54.298 -39.458  19.223  1.00  6.75    -0.346 N 
ATOM   1726  HN  LEU A 115      54.142 -38.459  19.092  1.00  0.00     0.163 HD
ATOM   1727  CA  LEU A 115      54.032 -40.398  18.124  1.00  6.56     0.089 C 
ATOM   1728  HA  LEU A 115      53.342 -41.190  18.497  1.00  0.00     0.087 H 
ATOM   1729  C   LEU A 115      55.355 -41.063  17.704  1.00  6.56     0.241 C 
ATOM   1730  O   LEU A 115      55.354 -42.271  17.371  1.00  6.24    -0.271 OA
ATOM   1731  CB  LEU A 115      53.355 -39.677  16.963  1.00  6.79    -0.035 C 
ATOM   1732  HB1 LEU A 115      52.482 -39.084  17.324  1.00  0.00     0.037 H 
ATOM   1733  HB2 LEU A 115      54.000 -38.850  16.585  1.00  0.00     0.037 H 
ATOM   1734  CG  LEU A 115      52.943 -40.598  15.825  1.00  7.01    -0.059 C 
ATOM   1735  HG  LEU A 115      53.857 -41.095  15.424  1.00  0.00     0.039 H 
ATOM   1736  CD1 LEU A 115      51.985 -41.686  16.347  1.00  7.33    -0.073 C 
ATOM   1737 1HD1 LEU A 115      52.474 -42.247  17.177  1.00  0.00     0.028 H 
ATOM   1738 2HD1 LEU A 115      51.631 -42.361  15.533  1.00  0.00     0.028 H 
ATOM   1739 3HD1 LEU A 115      50.996 -41.267  16.648  1.00  0.00     0.028 H 
ATOM   1740  CD2 LEU A 115      52.277 -39.834  14.696  1.00  7.11    -0.073 C 
ATOM   1741 1HD2 LEU A 115      52.970 -39.047  14.318  1.00  0.00     0.028 H 
ATOM   1742 2HD2 LEU A 115      51.288 -39.415  14.997  1.00  0.00     0.028 H 
ATOM   1743 3HD2 LEU A 115      51.923 -40.509  13.882  1.00  0.00     0.028 H 
ATOM   1744  N   PHE A 116      56.448 -40.302  17.665  1.00  6.23    -0.346 N 
ATOM   1745  HN  PHE A 116      56.360 -39.311  17.891  1.00  0.00     0.163 HD
ATOM   1746  CA  PHE A 116      57.779 -40.829  17.310  1.00  6.41     0.093 C 
ATOM   1747  HA  PHE A 116      57.758 -41.153  16.243  1.00  0.00     0.088 H 
ATOM   1748  C   PHE A 116      58.151 -42.046  18.184  1.00  6.31     0.241 C 
ATOM   1749  O   PHE A 116      58.475 -43.129  17.666  1.00  6.06    -0.271 OA
ATOM   1750  CB  PHE A 116      58.793 -39.691  17.451  1.00  6.49    -0.014 C 
ATOM   1751  HB1 PHE A 116      58.592 -38.873  16.721  1.00  0.00     0.043 H 
ATOM   1752  HB2 PHE A 116      58.637 -39.121  18.396  1.00  0.00     0.043 H 
ATOM   1753  CG  PHE A 116      60.198 -40.192  17.339  1.00  6.80    -0.056 A 
ATOM   1754  CD1 PHE A 116      60.610 -40.877  16.207  1.00  7.40    -0.077 A 
ATOM   1755  HD1 PHE A 116      59.907 -41.013  15.368  1.00  0.00     0.084 H 
ATOM   1756  CD2 PHE A 116      61.087 -40.042  18.381  1.00  7.25    -0.077 A 
ATOM   1757  HD2 PHE A 116      60.777 -39.504  19.293  1.00  0.00     0.084 H 
ATOM   1758  CE1 PHE A 116      61.895 -41.394  16.114  1.00  7.26    -0.082 A 
ATOM   1759  HE1 PHE A 116      62.212 -41.932  15.205  1.00  0.00     0.083 H 
ATOM   1760  CE2 PHE A 116      62.373 -40.565  18.289  1.00  7.37    -0.082 A 
ATOM   1761  HE2 PHE A 116      63.077 -40.443  19.129  1.00  0.00     0.083 H 
ATOM   1762  CZ  PHE A 116      62.768 -41.231  17.160  1.00  7.29    -0.083 A 
ATOM   1763  HZ  PHE A 116      63.791 -41.638  17.091  1.00  0.00     0.083 H 
ATOM   1764  N   LEU A 117      58.138 -41.852  19.512  1.00  6.06    -0.346 N 
ATOM   1765  HN  LEU A 117      57.721 -40.995  19.874  1.00  0.00     0.163 HD
ATOM   1766  CA  LEU A 117      58.700 -42.823  20.473  1.00  6.19     0.089 C 
ATOM   1767  HA  LEU A 117      59.714 -43.136  20.130  1.00  0.00     0.087 H 
ATOM   1768  C   LEU A 117      57.781 -44.023  20.472  1.00  6.17     0.241 C 
ATOM   1769  O   LEU A 117      58.259 -45.153  20.398  1.00  6.08    -0.271 OA
ATOM   1770  CB  LEU A 117      58.812 -42.175  21.859  1.00  6.33    -0.035 C 
ATOM   1771  HB1 LEU A 117      58.978 -42.955  22.638  1.00  0.00     0.037 H 
ATOM   1772  HB2 LEU A 117      57.819 -41.785  22.184  1.00  0.00     0.037 H 
ATOM   1773  CG  LEU A 117      59.879 -41.075  21.972  1.00  6.32    -0.059 C 
ATOM   1774  HG  LEU A 117      59.701 -40.326  21.166  1.00  0.00     0.039 H 
ATOM   1775  CD1 LEU A 117      59.773 -40.369  23.320  1.00  6.56    -0.073 C 
ATOM   1776 1HD1 LEU A 117      58.743 -39.959  23.439  1.00  0.00     0.028 H 
ATOM   1777 2HD1 LEU A 117      60.557 -39.587  23.451  1.00  0.00     0.028 H 
ATOM   1778 3HD1 LEU A 117      60.066 -41.030  24.168  1.00  0.00     0.028 H 
ATOM   1779  CD2 LEU A 117      61.295 -41.638  21.808  1.00  6.28    -0.073 C 
ATOM   1780 1HD2 LEU A 117      61.372 -42.154  20.823  1.00  0.00     0.028 H 
ATOM   1781 2HD2 LEU A 117      61.588 -42.299  22.656  1.00  0.00     0.028 H 
ATOM   1782 3HD2 LEU A 117      62.079 -40.856  21.939  1.00  0.00     0.028 H 
ATOM   1783  N   VAL A 118      56.471 -43.780  20.528  1.00  6.15    -0.346 N 
ATOM   1784  HN  VAL A 118      56.132 -42.819  20.568  1.00  0.00     0.163 HD
ATOM   1785  CA  VAL A 118      55.504 -44.908  20.532  1.00  5.92     0.092 C 
ATOM   1786  HA  VAL A 118      55.748 -45.576  21.391  1.00  0.00     0.088 H 
ATOM   1787  C   VAL A 118      55.683 -45.707  19.234  1.00  5.77     0.241 C 
ATOM   1788  O   VAL A 118      55.742 -46.959  19.278  1.00  5.80    -0.271 OA
ATOM   1789  CB  VAL A 118      54.072 -44.384  20.718  1.00  5.94    -0.033 C 
ATOM   1790  HB  VAL A 118      53.871 -43.612  19.939  1.00  0.00     0.042 H 
ATOM   1791  CG1 VAL A 118      53.075 -45.515  20.547  1.00  6.21    -0.071 C 
ATOM   1792 1HG1 VAL A 118      53.211 -45.979  19.542  1.00  0.00     0.028 H 
ATOM   1793 2HG1 VAL A 118      52.025 -45.182  20.720  1.00  0.00     0.028 H 
ATOM   1794 3HG1 VAL A 118      53.141 -46.264  21.370  1.00  0.00     0.028 H 
ATOM   1795  CG2 VAL A 118      53.887 -43.753  22.086  1.00  6.08    -0.071 C 
ATOM   1796 1HG2 VAL A 118      54.620 -42.922  22.212  1.00  0.00     0.028 H 
ATOM   1797 2HG2 VAL A 118      53.953 -44.502  22.909  1.00  0.00     0.028 H 
ATOM   1798 3HG2 VAL A 118      52.837 -43.420  22.259  1.00  0.00     0.028 H 
ATOM   1799  N   ALA A 119      55.773 -45.043  18.081  1.00  5.81    -0.346 N 
ATOM   1800  HN  ALA A 119      55.727 -44.024  18.080  1.00  0.00     0.163 HD
ATOM   1801  CA  ALA A 119      55.939 -45.771  16.802  1.00  5.60     0.086 C 
ATOM   1802  HA  ALA A 119      55.114 -46.516  16.709  1.00  0.00     0.086 H 
ATOM   1803  C   ALA A 119      57.261 -46.515  16.809  1.00  5.84     0.240 C 
ATOM   1804  O   ALA A 119      57.301 -47.681  16.370  1.00  6.00    -0.271 OA
ATOM   1805  CB  ALA A 119      55.873 -44.842  15.634  1.00  5.84    -0.049 C 
ATOM   1806  HB1 ALA A 119      54.901 -44.295  15.629  1.00  0.00     0.030 H 
ATOM   1807  HB2 ALA A 119      56.057 -45.372  14.670  1.00  0.00     0.030 H 
ATOM   1808  HB3 ALA A 119      56.743 -44.145  15.608  1.00  0.00     0.030 H 
ATOM   1809  N   ALA A 120      58.353 -45.902  17.270  1.00  6.02    -0.346 N 
ATOM   1810  HN  ALA A 120      58.306 -44.956  17.648  1.00  0.00     0.163 HD
ATOM   1811  CA  ALA A 120      59.625 -46.636  17.215  1.00  6.32     0.086 C 
ATOM   1812  HA  ALA A 120      59.824 -46.893  16.149  1.00  0.00     0.086 H 
ATOM   1813  C   ALA A 120      59.440 -47.953  17.990  1.00  6.55     0.240 C 
ATOM   1814  O   ALA A 120      59.936 -48.963  17.532  1.00  6.74    -0.271 OA
ATOM   1815  CB  ALA A 120      60.761 -45.791  17.702  1.00  6.28    -0.049 C 
ATOM   1816  HB1 ALA A 120      60.895 -44.837  17.141  1.00  0.00     0.030 H 
ATOM   1817  HB2 ALA A 120      61.709 -46.377  17.706  1.00  0.00     0.030 H 
ATOM   1818  HB3 ALA A 120      60.657 -45.590  18.794  1.00  0.00     0.030 H 
ATOM   1819  N   HIS A 121      58.814 -47.923  19.169  1.00  6.42    -0.346 N 
ATOM   1820  HN  HIS A 121      58.435 -47.035  19.499  1.00  0.00     0.163 HD
ATOM   1821  CA  HIS A 121      58.647 -49.125  20.018  1.00  6.35     0.094 C 
ATOM   1822  HA  HIS A 121      59.648 -49.585  20.188  1.00  0.00     0.088 H 
ATOM   1823  C   HIS A 121      57.764 -50.132  19.287  1.00  6.27     0.241 C 
ATOM   1824  O   HIS A 121      58.105 -51.282  19.197  1.00  6.41    -0.271 OA
ATOM   1825  CB  HIS A 121      58.064 -48.707  21.366  1.00  6.47     0.002 C 
ATOM   1826  HB1 HIS A 121      58.738 -47.982  21.878  1.00  0.00     0.046 H 
ATOM   1827  HB2 HIS A 121      57.168 -48.060  21.223  1.00  0.00     0.046 H 
ATOM   1828  CG  HIS A 121      57.748 -49.848  22.259  1.00  6.51     0.028 A 
ATOM   1829  CD2 HIS A 121      56.654 -50.638  22.319  1.00  6.57    -0.000 A 
ATOM   1830  HD2 HIS A 121      55.763 -50.571  21.672  1.00  0.00     0.114 H 
ATOM   1831  ND1 HIS A 121      58.584 -50.238  23.280  1.00  6.24    -0.354 N 
ATOM   1832  HD1 HIS A 121      59.481 -49.813  23.517  1.00  0.00     0.166 HD
ATOM   1833  CE1 HIS A 121      58.022 -51.256  23.897  1.00  6.52     0.040 A 
ATOM   1834  HE1 HIS A 121      58.451 -51.799  24.756  1.00  0.00     0.140 H 
ATOM   1835  NE2 HIS A 121      56.852 -51.525  23.318  1.00  6.08    -0.360 N 
ATOM   1836  HE2 HIS A 121      56.214 -52.275  23.585  1.00  0.00     0.166 HD
ATOM   1837  N   ALA A 122      56.637 -49.702  18.777  1.00  6.55    -0.346 N 
ATOM   1838  HN  ALA A 122      56.412 -48.711  18.859  1.00  0.00     0.163 HD
ATOM   1839  CA  ALA A 122      55.682 -50.585  18.092  1.00  6.74     0.086 C 
ATOM   1840  HA  ALA A 122      55.400 -51.414  18.782  1.00  0.00     0.086 H 
ATOM   1841  C   ALA A 122      56.323 -51.181  16.841  1.00  7.02     0.240 C 
ATOM   1842  O   ALA A 122      56.090 -52.345  16.593  1.00  6.85    -0.271 OA
ATOM   1843  CB  ALA A 122      54.450 -49.794  17.756  1.00  7.06    -0.049 C 
ATOM   1844  HB1 ALA A 122      53.982 -49.359  18.670  1.00  0.00     0.030 H 
ATOM   1845  HB2 ALA A 122      53.720 -50.404  17.175  1.00  0.00     0.030 H 
ATOM   1846  HB3 ALA A 122      54.665 -49.009  16.994  1.00  0.00     0.030 H 
ATOM   1847  N   PHE A 123      57.147 -50.428  16.116  1.00  7.12    -0.346 N 
ATOM   1848  HN  PHE A 123      57.340 -49.472  16.414  1.00  0.00     0.163 HD
ATOM   1849  CA  PHE A 123      57.791 -50.947  14.884  1.00  7.65     0.093 C 
ATOM   1850  HA  PHE A 123      57.012 -51.442  14.259  1.00  0.00     0.088 H 
ATOM   1851  C   PHE A 123      58.838 -51.994  15.275  1.00  7.65     0.241 C 
ATOM   1852  O   PHE A 123      59.116 -52.894  14.488  1.00  7.52    -0.271 OA
ATOM   1853  CB  PHE A 123      58.424 -49.819  14.067  1.00  8.04    -0.014 C 
ATOM   1854  HB1 PHE A 123      59.179 -49.279  14.685  1.00  0.00     0.043 H 
ATOM   1855  HB2 PHE A 123      59.084 -50.247  13.276  1.00  0.00     0.043 H 
ATOM   1856  CG  PHE A 123      57.460 -48.831  13.454  1.00  7.97    -0.056 A 
ATOM   1857  CD1 PHE A 123      56.139 -49.171  13.217  1.00  7.57    -0.077 A 
ATOM   1858  HD1 PHE A 123      55.769 -50.169  13.508  1.00  0.00     0.084 H 
ATOM   1859  CD2 PHE A 123      57.910 -47.594  13.040  1.00  7.59    -0.077 A 
ATOM   1860  HD2 PHE A 123      58.966 -47.317  13.199  1.00  0.00     0.084 H 
ATOM   1861  CE1 PHE A 123      55.284 -48.270  12.620  1.00  7.67    -0.082 A 
ATOM   1862  HE1 PHE A 123      54.237 -48.557  12.426  1.00  0.00     0.083 H 
ATOM   1863  CE2 PHE A 123      57.055 -46.698  12.429  1.00  7.49    -0.082 A 
ATOM   1864  HE2 PHE A 123      57.439 -45.727  12.073  1.00  0.00     0.083 H 
ATOM   1865  CZ  PHE A 123      55.726 -47.011  12.262  1.00  7.80    -0.083 A 
ATOM   1866  HZ  PHE A 123      55.024 -46.268  11.848  1.00  0.00     0.083 H 
ATOM   1867  N   GLY A 124      59.374 -51.902  16.497  1.00  7.64    -0.351 N 
ATOM   1868  HN  GLY A 124      59.155 -51.089  17.072  1.00  0.00     0.163 HD
ATOM   1869  CA  GLY A 124      60.266 -52.932  17.036  1.00  7.58     0.069 C 
ATOM   1870  HA1 GLY A 124      60.716 -52.637  18.013  1.00  0.00     0.078 H 
ATOM   1871  HA2 GLY A 124      61.211 -53.025  16.452  1.00  0.00     0.078 H 
ATOM   1872  C   GLY A 124      59.506 -54.242  17.120  1.00  8.02     0.236 C 
ATOM   1873  O   GLY A 124      60.042 -55.298  16.658  1.00  7.70    -0.272 OA
ATOM   1874  N   HIS A 125      58.281 -54.184  17.639  1.00  7.91    -0.346 N 
ATOM   1875  HN  HIS A 125      57.949 -53.299  18.023  1.00  0.00     0.163 HD
ATOM   1876  CA  HIS A 125      57.386 -55.361  17.676  1.00  8.55     0.094 C 
ATOM   1877  HA  HIS A 125      57.928 -56.183  18.199  1.00  0.00     0.088 H 
ATOM   1878  C   HIS A 125      57.118 -55.821  16.235  1.00  9.10     0.241 C 
ATOM   1879  O   HIS A 125      57.204 -56.992  15.992  1.00  9.46    -0.271 OA
ATOM   1880  CB  HIS A 125      56.104 -55.081  18.454  1.00  8.08     0.002 C 
ATOM   1881  HB1 HIS A 125      55.558 -54.227  17.989  1.00  0.00     0.046 H 
ATOM   1882  HB2 HIS A 125      55.371 -55.904  18.284  1.00  0.00     0.046 H 
ATOM   1883  CG  HIS A 125      56.265 -54.841  19.917  1.00  8.12     0.028 A 
ATOM   1884  CD2 HIS A 125      55.660 -53.928  20.728  1.00  7.82    -0.000 A 
ATOM   1885  HD2 HIS A 125      54.961 -53.136  20.410  1.00  0.00     0.114 H 
ATOM   1886  ND1 HIS A 125      57.095 -55.622  20.735  1.00  7.64    -0.354 N 
ATOM   1887  HD1 HIS A 125      57.692 -56.387  20.421  1.00  0.00     0.166 HD
ATOM   1888  CE1 HIS A 125      56.972 -55.196  21.989  1.00  7.48     0.040 A 
ATOM   1889  HE1 HIS A 125      57.506 -55.604  22.864  1.00  0.00     0.140 H 
ATOM   1890  NE2 HIS A 125      56.077 -54.172  22.010  1.00  7.58    -0.360 N 
ATOM   1891  HE2 HIS A 125      55.768 -53.669  22.842  1.00  0.00     0.166 HD
ATOM   1892  N   ALA A 126      56.795 -54.921  15.319  1.00  9.64    -0.346 N 
ATOM   1893  HN  ALA A 126      56.757 -53.940  15.595  1.00  0.00     0.163 HD
ATOM   1894  CA  ALA A 126      56.485 -55.273  13.907  1.00 10.73     0.086 C 
ATOM   1895  HA  ALA A 126      55.614 -55.968  13.895  1.00  0.00     0.086 H 
ATOM   1896  C   ALA A 126      57.685 -55.976  13.258  1.00 11.55     0.240 C 
ATOM   1897  O   ALA A 126      57.487 -56.734  12.322  1.00 13.00    -0.271 OA
ATOM   1898  CB  ALA A 126      56.115 -54.021  13.154  1.00 10.79    -0.049 C 
ATOM   1899  HB1 ALA A 126      55.243 -53.510  13.626  1.00  0.00     0.030 H 
ATOM   1900  HB2 ALA A 126      55.933 -54.231  12.074  1.00  0.00     0.030 H 
ATOM   1901  HB3 ALA A 126      56.986 -53.333  13.049  1.00  0.00     0.030 H 
ATOM   1902  N   MET A 127      58.904 -55.746  13.742  1.00 12.25    -0.346 N 
ATOM   1903  HN  MET A 127      58.998 -55.133  14.552  1.00  0.00     0.163 HD
ATOM   1904  CA  MET A 127      60.123 -56.336  13.162  1.00 12.20     0.090 C 
ATOM   1905  HA  MET A 127      59.930 -56.575  12.090  1.00  0.00     0.087 H 
ATOM   1906  C   MET A 127      60.482 -57.628  13.897  1.00 12.51     0.240 C 
ATOM   1907  O   MET A 127      61.458 -58.292  13.453  1.00 12.39    -0.271 OA
ATOM   1908  CB  MET A 127      61.283 -55.352  13.243  1.00 13.67    -0.030 C 
ATOM   1909  HB1 MET A 127      62.247 -55.857  12.999  1.00  0.00     0.037 H 
ATOM   1910  HB2 MET A 127      61.486 -55.067  14.302  1.00  0.00     0.037 H 
ATOM   1911  CG  MET A 127      61.092 -54.128  12.389  1.00 16.44    -0.021 C 
ATOM   1912  HG1 MET A 127      60.354 -53.430  12.850  1.00  0.00     0.049 H 
ATOM   1913  HG2 MET A 127      61.997 -53.477  12.415  1.00  0.00     0.049 H 
ATOM   1914  SD  MET A 127      60.632 -54.527  10.693  1.00 18.61    -0.173 SA
ATOM   1915  CE  MET A 127      59.022 -53.781  10.594  1.00 23.24    -0.035 C 
ATOM   1916  HE1 MET A 127      58.737 -54.028   9.545  1.00  0.00     0.041 H 
ATOM   1917  HE2 MET A 127      58.978 -52.699  10.861  1.00  0.00     0.041 H 
ATOM   1918  HE3 MET A 127      58.296 -54.103  11.376  1.00  0.00     0.041 H 
ATOM   1919  N   GLY A 128      59.796 -57.963  14.994  1.00 11.29    -0.351 N 
ATOM   1920  HN  GLY A 128      59.108 -57.312  15.373  1.00  0.00     0.163 HD
ATOM   1921  CA  GLY A 128      60.016 -59.255  15.664  1.00 11.52     0.069 C 
ATOM   1922  HA1 GLY A 128      60.651 -59.917  15.030  1.00  0.00     0.078 H 
ATOM   1923  HA2 GLY A 128      59.073 -59.849  15.678  1.00  0.00     0.078 H 
ATOM   1924  C   GLY A 128      60.598 -59.152  17.069  1.00 10.98     0.236 C 
ATOM   1925  O   GLY A 128      60.856 -60.204  17.675  1.00 10.44    -0.272 OA
ATOM   1926  N   LEU A 129      60.772 -57.967  17.606  1.00 10.64    -0.346 N 
ATOM   1927  HN  LEU A 129      60.514 -57.130  17.083  1.00  0.00     0.163 HD
ATOM   1928  CA  LEU A 129      61.340 -57.838  18.964  1.00 11.43     0.089 C 
ATOM   1929  HA  LEU A 129      62.042 -58.685  19.147  1.00  0.00     0.087 H 
ATOM   1930  C   LEU A 129      60.216 -57.902  19.973  1.00 11.55     0.241 C 
ATOM   1931  O   LEU A 129      59.168 -57.257  19.764  1.00 11.37    -0.271 OA
ATOM   1932  CB  LEU A 129      62.096 -56.528  19.105  1.00 11.42    -0.035 C 
ATOM   1933  HB1 LEU A 129      62.453 -56.397  20.153  1.00  0.00     0.037 H 
ATOM   1934  HB2 LEU A 129      61.394 -55.665  19.032  1.00  0.00     0.037 H 
ATOM   1935  CG  LEU A 129      63.245 -56.357  18.131  1.00 11.73    -0.059 C 
ATOM   1936  HG  LEU A 129      62.831 -56.289  17.098  1.00  0.00     0.039 H 
ATOM   1937  CD1 LEU A 129      64.001 -55.077  18.437  1.00 12.20    -0.073 C 
ATOM   1938 1HD1 LEU A 129      64.846 -54.951  17.721  1.00  0.00     0.028 H 
ATOM   1939 2HD1 LEU A 129      64.343 -55.038  19.497  1.00  0.00     0.028 H 
ATOM   1940 3HD1 LEU A 129      63.328 -54.188  18.449  1.00  0.00     0.028 H 
ATOM   1941  CD2 LEU A 129      64.174 -57.560  18.205  1.00 12.06    -0.073 C 
ATOM   1942 1HD2 LEU A 129      65.019 -57.434  17.489  1.00  0.00     0.028 H 
ATOM   1943 2HD2 LEU A 129      63.629 -58.519  18.044  1.00  0.00     0.028 H 
ATOM   1944 3HD2 LEU A 129      64.532 -57.748  19.244  1.00  0.00     0.028 H 
ATOM   1945  N   GLU A 130      60.475 -58.621  21.045  1.00 12.27    -0.346 N 
ATOM   1946  HN  GLU A 130      61.318 -59.195  21.057  1.00  0.00     0.163 HD
ATOM   1947  CA  GLU A 130      59.592 -58.629  22.233  1.00 12.18     0.090 C 
ATOM   1948  HA  GLU A 130      58.588 -58.259  21.919  1.00  0.00     0.087 H 
ATOM   1949  C   GLU A 130      60.158 -57.648  23.246  1.00 11.57     0.241 C 
ATOM   1950  O   GLU A 130      61.183 -57.019  22.974  1.00 12.54    -0.271 OA
ATOM   1951  CB  GLU A 130      59.422 -60.048  22.784  1.00 12.87    -0.029 C 
ATOM   1952  HB1 GLU A 130      60.239 -60.719  22.429  1.00  0.00     0.037 H 
ATOM   1953  HB2 GLU A 130      59.628 -60.082  23.879  1.00  0.00     0.037 H 
ATOM   1954  CG  GLU A 130      58.053 -60.631  22.463  1.00 14.26     0.018 C 
ATOM   1955  HG1 GLU A 130      57.912 -60.663  21.357  1.00  0.00     0.049 H 
ATOM   1956  HG2 GLU A 130      58.046 -61.720  22.703  1.00  0.00     0.049 H 
ATOM   1957  CD  GLU A 130      56.834 -59.952  23.119  1.00 16.14     0.172 C 
ATOM   1958  OE1 GLU A 130      57.014 -58.938  23.853  1.00 15.66    -0.648 OA
ATOM   1959  OE2 GLU A 130      55.676 -60.432  22.887  1.00 15.48    -0.648 OA
ATOM   1960  N   HIS A 131      59.501 -57.546  24.404  1.00 10.88    -0.346 N 
ATOM   1961  HN  HIS A 131      58.688 -58.142  24.559  1.00  0.00     0.163 HD
ATOM   1962  CA  HIS A 131      59.902 -56.608  25.466  1.00 10.39     0.094 C 
ATOM   1963  HA  HIS A 131      59.991 -55.598  25.001  1.00  0.00     0.088 H 
ATOM   1964  C   HIS A 131      61.276 -56.978  26.012  1.00 10.50     0.241 C 
ATOM   1965  O   HIS A 131      61.604 -58.208  26.091  1.00 10.34    -0.271 OA
ATOM   1966  CB  HIS A 131      58.825 -56.524  26.521  1.00  9.97     0.002 C 
ATOM   1967  HB1 HIS A 131      59.214 -56.076  27.465  1.00  0.00     0.046 H 
ATOM   1968  HB2 HIS A 131      58.554 -57.534  26.907  1.00  0.00     0.046 H 
ATOM   1969  CG  HIS A 131      57.629 -55.794  26.027  1.00  9.78     0.028 A 
ATOM   1970  CD2 HIS A 131      57.499 -54.580  25.469  1.00  9.93    -0.000 A 
ATOM   1971  HD2 HIS A 131      58.319 -53.866  25.282  1.00  0.00     0.114 H 
ATOM   1972  ND1 HIS A 131      56.378 -56.348  26.036  1.00  9.68    -0.354 N 
ATOM   1973  HD1 HIS A 131      56.153 -57.289  26.358  1.00  0.00     0.166 HD
ATOM   1974  CE1 HIS A 131      55.508 -55.476  25.564  1.00 10.08     0.040 A 
ATOM   1975  HE1 HIS A 131      54.417 -55.624  25.503  1.00  0.00     0.140 H 
ATOM   1976  NE2 HIS A 131      56.174 -54.376  25.170  1.00  9.86    -0.360 N 
ATOM   1977  HE2 HIS A 131      55.771 -53.547  24.732  1.00  0.00     0.166 HD
ATOM   1978  N   SER A 132      62.069 -55.948  26.292  1.00  9.92    -0.344 N 
ATOM   1979  HN  SER A 132      61.744 -55.017  26.033  1.00  0.00     0.163 HD
ATOM   1980  CA  SER A 132      63.386 -56.054  26.951  1.00 10.50     0.109 C 
ATOM   1981  HA  SER A 132      63.808 -57.066  26.746  1.00  0.00     0.090 H 
ATOM   1982  C   SER A 132      63.195 -55.898  28.467  1.00 11.50     0.243 C 
ATOM   1983  O   SER A 132      62.226 -55.245  28.900  1.00 10.51    -0.271 OA
ATOM   1984  CB  SER A 132      64.342 -55.016  26.422  1.00 10.33     0.044 C 
ATOM   1985  HB1 SER A 132      64.534 -55.146  25.331  1.00  0.00     0.077 H 
ATOM   1986  HB2 SER A 132      63.878 -54.003  26.389  1.00  0.00     0.077 H 
ATOM   1987  OG  SER A 132      65.543 -55.023  27.175  1.00  9.77    -0.398 OA
ATOM   1988  HG  SER A 132      66.146 -54.369  26.842  1.00  0.00     0.209 HD
ATOM   1989  N   GLN A 133      64.113 -56.431  29.257  1.00 12.07    -0.346 N 
ATOM   1990  HN  GLN A 133      64.818 -57.052  28.859  1.00  0.00     0.163 HD
ATOM   1991  CA  GLN A 133      64.135 -56.141  30.714  1.00 13.46     0.090 C 
ATOM   1992  HA  GLN A 133      63.158 -55.690  31.005  1.00  0.00     0.087 H 
ATOM   1993  C   GLN A 133      65.243 -55.143  31.012  1.00 12.20     0.241 C 
ATOM   1994  O   GLN A 133      65.466 -54.829  32.211  1.00 10.59    -0.271 OA
ATOM   1995  CB  GLN A 133      64.321 -57.437  31.479  1.00 16.42    -0.030 C 
ATOM   1996  HB1 GLN A 133      65.005 -58.137  30.944  1.00  0.00     0.037 H 
ATOM   1997  HB2 GLN A 133      64.924 -57.286  32.404  1.00  0.00     0.037 H 
ATOM   1998  CG  GLN A 133      62.993 -58.079  31.780  1.00 20.62     0.011 C 
ATOM   1999  HG1 GLN A 133      62.649 -57.887  32.823  1.00  0.00     0.047 H 
ATOM   2000  HG2 GLN A 133      62.146 -57.585  31.249  1.00  0.00     0.047 H 
ATOM   2001  CD  GLN A 133      63.097 -59.536  31.467  1.00 26.90     0.215 C 
ATOM   2002  NE2 GLN A 133      62.958 -59.824  30.179  1.00 31.14    -0.370 N 
ATOM   2003 1HE2 GLN A 133      63.029 -60.819  29.965  1.00  0.00     0.159 HD
ATOM   2004 2HE2 GLN A 133      62.717 -59.151  29.451  1.00  0.00     0.159 HD
ATOM   2005  OE1 GLN A 133      63.390 -60.353  32.351  1.00 33.12    -0.274 OA
ATOM   2006  N   ASP A 134      65.874 -54.635  29.962  1.00 10.98    -0.346 N 
ATOM   2007  HN  ASP A 134      65.626 -54.936  29.019  1.00  0.00     0.163 HD
ATOM   2008  CA  ASP A 134      66.937 -53.632  30.165  1.00 12.20     0.099 C 
ATOM   2009  HA  ASP A 134      67.488 -53.872  31.104  1.00  0.00     0.088 H 
ATOM   2010  C   ASP A 134      66.228 -52.300  30.335  1.00 12.23     0.243 C 
ATOM   2011  O   ASP A 134      65.666 -51.807  29.370  1.00 11.93    -0.271 OA
ATOM   2012  CB  ASP A 134      67.919 -53.622  29.005  1.00 13.14     0.043 C 
ATOM   2013  HB1 ASP A 134      67.374 -53.504  28.040  1.00  0.00     0.052 H 
ATOM   2014  HB2 ASP A 134      68.354 -54.638  28.859  1.00  0.00     0.052 H 
ATOM   2015  CG  ASP A 134      69.024 -52.590  29.112  1.00 14.36     0.175 C 
ATOM   2016  OD1 ASP A 134      68.846 -51.553  29.754  1.00 12.66    -0.648 OA
ATOM   2017  OD2 ASP A 134      70.050 -52.843  28.485  1.00 17.98    -0.648 OA
ATOM   2018  N   PRO A 135      66.328 -51.639  31.512  1.00 11.96    -0.337 N 
ATOM   2019  CA  PRO A 135      65.613 -50.388  31.750  1.00 11.35     0.091 C 
ATOM   2020  HA  PRO A 135      64.516 -50.581  31.800  1.00  0.00     0.087 H 
ATOM   2021  C   PRO A 135      65.901 -49.277  30.739  1.00 11.11     0.241 C 
ATOM   2022  O   PRO A 135      65.045 -48.432  30.583  1.00 11.20    -0.271 OA
ATOM   2023  CB  PRO A 135      66.124 -49.918  33.116  1.00 12.11    -0.036 C 
ATOM   2024  HB1 PRO A 135      66.864 -49.085  33.069  1.00  0.00     0.036 H 
ATOM   2025  HB2 PRO A 135      65.368 -49.371  33.726  1.00  0.00     0.036 H 
ATOM   2026  CG  PRO A 135      66.648 -51.183  33.759  1.00 13.03    -0.048 C 
ATOM   2027  HG1 PRO A 135      65.885 -51.751  34.340  1.00  0.00     0.035 H 
ATOM   2028  HG2 PRO A 135      67.345 -51.008  34.612  1.00  0.00     0.035 H 
ATOM   2029  CD  PRO A 135      67.255 -51.957  32.611  1.00 12.53    -0.001 C 
ATOM   2030  HD1 PRO A 135      67.409 -53.045  32.802  1.00  0.00     0.064 H 
ATOM   2031  HD2 PRO A 135      68.328 -51.736  32.405  1.00  0.00     0.064 H 
ATOM   2032  N   GLY A 136      67.073 -49.280  30.089  1.00 10.75    -0.351 N 
ATOM   2033  HN  GLY A 136      67.743 -50.026  30.280  1.00  0.00     0.163 HD
ATOM   2034  CA  GLY A 136      67.424 -48.236  29.105  1.00  9.60     0.069 C 
ATOM   2035  HA1 GLY A 136      68.521 -48.035  29.114  1.00  0.00     0.078 H 
ATOM   2036  HA2 GLY A 136      67.051 -47.238  29.435  1.00  0.00     0.078 H 
ATOM   2037  C   GLY A 136      66.942 -48.555  27.690  1.00  9.48     0.236 C 
ATOM   2038  O   GLY A 136      67.166 -47.743  26.801  1.00  9.88    -0.272 OA
ATOM   2039  N   ALA A 137      66.326 -49.699  27.440  1.00  8.87    -0.347 N 
ATOM   2040  HN  ALA A 137      66.068 -50.306  28.218  1.00  0.00     0.163 HD
ATOM   2041  CA  ALA A 137      66.003 -50.117  26.062  1.00  8.72     0.086 C 
ATOM   2042  HA  ALA A 137      66.825 -49.780  25.389  1.00  0.00     0.086 H 
ATOM   2043  C   ALA A 137      64.703 -49.455  25.608  1.00  8.23     0.240 C 
ATOM   2044  O   ALA A 137      63.757 -49.321  26.419  1.00  8.04    -0.271 OA
ATOM   2045  CB  ALA A 137      65.904 -51.612  25.979  1.00  8.72    -0.049 C 
ATOM   2046  HB1 ALA A 137      66.853 -52.095  26.310  1.00  0.00     0.030 H 
ATOM   2047  HB2 ALA A 137      65.606 -51.948  24.958  1.00  0.00     0.030 H 
ATOM   2048  HB3 ALA A 137      65.026 -51.998  26.548  1.00  0.00     0.030 H 
ATOM   2049  N   LEU A 138      64.640 -49.117  24.331  1.00  7.70    -0.346 N 
ATOM   2050  HN  LEU A 138      65.480 -49.181  23.755  1.00  0.00     0.163 HD
ATOM   2051  CA  LEU A 138      63.381 -48.650  23.722  1.00  7.78     0.089 C 
ATOM   2052  HA  LEU A 138      63.030 -47.743  24.267  1.00  0.00     0.087 H 
ATOM   2053  C   LEU A 138      62.333 -49.756  23.871  1.00  7.61     0.241 C 
ATOM   2054  O   LEU A 138      61.129 -49.420  23.932  1.00  7.25    -0.271 OA
ATOM   2055  CB  LEU A 138      63.602 -48.290  22.249  1.00  8.28    -0.035 C 
ATOM   2056  HB1 LEU A 138      64.269 -49.047  21.773  1.00  0.00     0.037 H 
ATOM   2057  HB2 LEU A 138      64.243 -47.380  22.177  1.00  0.00     0.037 H 
ATOM   2058  CG  LEU A 138      62.341 -48.103  21.395  1.00  8.27    -0.059 C 
ATOM   2059  HG  LEU A 138      61.708 -49.016  21.486  1.00  0.00     0.039 H 
ATOM   2060  CD1 LEU A 138      61.520 -46.883  21.853  1.00  8.79    -0.073 C 
ATOM   2061 1HD1 LEU A 138      61.222 -47.009  22.920  1.00  0.00     0.028 H 
ATOM   2062 2HD1 LEU A 138      60.642 -46.696  21.192  1.00  0.00     0.028 H 
ATOM   2063 3HD1 LEU A 138      62.061 -45.924  21.678  1.00  0.00     0.028 H 
ATOM   2064  CD2 LEU A 138      62.750 -47.930  19.928  1.00  8.86    -0.073 C 
ATOM   2065 1HD2 LEU A 138      63.344 -48.813  19.596  1.00  0.00     0.028 H 
ATOM   2066 2HD2 LEU A 138      63.291 -46.971  19.753  1.00  0.00     0.028 H 
ATOM   2067 3HD2 LEU A 138      61.872 -47.743  19.267  1.00  0.00     0.028 H 
ATOM   2068  N   MET A 139      62.744 -51.032  23.861  1.00  7.44    -0.346 N 
ATOM   2069  HN  MET A 139      63.743 -51.236  23.847  1.00  0.00     0.163 HD
ATOM   2070  CA  MET A 139      61.775 -52.151  23.870  1.00  7.41     0.090 C 
ATOM   2071  HA  MET A 139      60.840 -51.808  23.369  1.00  0.00     0.087 H 
ATOM   2072  C   MET A 139      61.439 -52.523  25.304  1.00  7.67     0.241 C 
ATOM   2073  O   MET A 139      60.714 -53.562  25.500  1.00  8.34    -0.271 OA
ATOM   2074  CB  MET A 139      62.311 -53.372  23.106  1.00  7.31    -0.030 C 
ATOM   2075  HB1 MET A 139      63.274 -53.727  23.542  1.00  0.00     0.037 H 
ATOM   2076  HB2 MET A 139      61.683 -54.273  23.299  1.00  0.00     0.037 H 
ATOM   2077  CG  MET A 139      62.452 -53.107  21.587  1.00  7.29    -0.021 C 
ATOM   2078  HG1 MET A 139      63.390 -52.538  21.388  1.00  0.00     0.049 H 
ATOM   2079  HG2 MET A 139      62.680 -54.061  21.056  1.00  0.00     0.049 H 
ATOM   2080  SD  MET A 139      61.047 -52.278  20.789  1.00  7.19    -0.173 SA
ATOM   2081  CE  MET A 139      59.747 -53.498  21.022  1.00  7.44    -0.035 C 
ATOM   2082  HE1 MET A 139      58.884 -52.989  20.532  1.00  0.00     0.041 H 
ATOM   2083  HE2 MET A 139      59.577 -53.820  22.076  1.00  0.00     0.041 H 
ATOM   2084  HE3 MET A 139      59.977 -54.521  20.643  1.00  0.00     0.041 H 
ATOM   2085  N   ALA A 140      61.935 -51.774  26.281  1.00  7.71    -0.346 N 
ATOM   2086  HN  ALA A 140      62.692 -51.120  26.083  1.00  0.00     0.163 HD
ATOM   2087  CA  ALA A 140      61.401 -51.880  27.648  1.00  7.84     0.086 C 
ATOM   2088  HA  ALA A 140      61.460 -52.945  27.972  1.00  0.00     0.086 H 
ATOM   2089  C   ALA A 140      59.942 -51.491  27.527  1.00  7.78     0.243 C 
ATOM   2090  O   ALA A 140      59.574 -50.744  26.615  1.00  7.88    -0.271 OA
ATOM   2091  CB  ALA A 140      62.124 -51.034  28.650  1.00  7.40    -0.049 C 
ATOM   2092  HB1 ALA A 140      63.198 -51.320  28.739  1.00  0.00     0.030 H 
ATOM   2093  HB2 ALA A 140      61.615 -51.057  29.642  1.00  0.00     0.030 H 
ATOM   2094  HB3 ALA A 140      62.012 -49.949  28.420  1.00  0.00     0.030 H 
ATOM   2095  N   PRO A 141      59.065 -52.097  28.346  1.00  8.46    -0.337 N 
ATOM   2096  CA  PRO A 141      57.630 -51.985  28.089  1.00  8.58     0.091 C 
ATOM   2097  HA  PRO A 141      57.436 -52.224  27.017  1.00  0.00     0.087 H 
ATOM   2098  C   PRO A 141      56.971 -50.650  28.424  1.00  8.78     0.241 C 
ATOM   2099  O   PRO A 141      55.941 -50.424  27.917  1.00  9.35    -0.271 OA
ATOM   2100  CB  PRO A 141      56.999 -53.061  28.955  1.00  8.41    -0.036 C 
ATOM   2101  HB1 PRO A 141      56.732 -53.997  28.412  1.00  0.00     0.036 H 
ATOM   2102  HB2 PRO A 141      55.964 -52.831  29.301  1.00  0.00     0.036 H 
ATOM   2103  CG  PRO A 141      58.012 -53.244  30.069  1.00  8.86    -0.048 C 
ATOM   2104  HG1 PRO A 141      57.913 -54.218  30.603  1.00  0.00     0.035 H 
ATOM   2105  HG2 PRO A 141      57.826 -52.586  30.950  1.00  0.00     0.035 H 
ATOM   2106  CD  PRO A 141      59.383 -53.036  29.435  1.00  8.46    -0.001 C 
ATOM   2107  HD1 PRO A 141      60.184 -52.700  30.134  1.00  0.00     0.064 H 
ATOM   2108  HD2 PRO A 141      59.908 -53.968  29.121  1.00  0.00     0.064 H 
ATOM   2109  N   ILE A 142      57.552 -49.827  29.289  1.00  8.79    -0.346 N 
ATOM   2110  HN  ILE A 142      58.519 -50.007  29.561  1.00  0.00     0.163 HD
ATOM   2111  CA  ILE A 142      56.852 -48.654  29.878  1.00  8.31     0.092 C 
ATOM   2112  HA  ILE A 142      55.755 -48.807  29.750  1.00  0.00     0.088 H 
ATOM   2113  C   ILE A 142      57.246 -47.381  29.119  1.00  8.48     0.241 C 
ATOM   2114  O   ILE A 142      58.476 -47.078  28.913  1.00  7.59    -0.271 OA
ATOM   2115  CB  ILE A 142      57.148 -48.559  31.394  1.00  8.45    -0.030 C 
ATOM   2116  HB  ILE A 142      58.242 -48.374  31.504  1.00  0.00     0.043 H 
ATOM   2117  CG1 ILE A 142      56.837 -49.870  32.118  1.00  8.66    -0.063 C 
ATOM   2118 1HG1 ILE A 142      57.646 -50.614  31.934  1.00  0.00     0.033 H 
ATOM   2119 2HG1 ILE A 142      56.943 -49.737  33.220  1.00  0.00     0.033 H 
ATOM   2120  CG2 ILE A 142      56.430 -47.381  32.024  1.00  8.52    -0.071 C 
ATOM   2121 1HG2 ILE A 142      56.643 -47.313  33.116  1.00  0.00     0.028 H 
ATOM   2122 2HG2 ILE A 142      55.334 -47.415  31.823  1.00  0.00     0.028 H 
ATOM   2123 3HG2 ILE A 142      56.671 -46.427  31.500  1.00  0.00     0.028 H 
ATOM   2124  CD1 ILE A 142      55.463 -50.482  31.784  1.00  8.84    -0.076 C 
ATOM   2125 1HD1 ILE A 142      55.236 -51.438  32.312  1.00  0.00     0.027 H 
ATOM   2126 2HD1 ILE A 142      55.357 -50.615  30.682  1.00  0.00     0.027 H 
ATOM   2127 3HD1 ILE A 142      54.654 -49.738  31.968  1.00  0.00     0.027 H 
ATOM   2128  N   TYR A 143      56.231 -46.632  28.716  1.00  8.59    -0.346 N 
ATOM   2129  HN  TYR A 143      55.280 -46.948  28.908  1.00  0.00     0.163 HD
ATOM   2130  CA  TYR A 143      56.425 -45.352  27.997  1.00  8.90     0.093 C 
ATOM   2131  HA  TYR A 143      56.939 -45.541  27.026  1.00  0.00     0.088 H 
ATOM   2132  C   TYR A 143      57.278 -44.433  28.858  1.00  9.96     0.241 C 
ATOM   2133  O   TYR A 143      57.112 -44.416  30.121  1.00  9.99    -0.271 OA
ATOM   2134  CB  TYR A 143      55.101 -44.633  27.746  1.00  8.51    -0.014 C 
ATOM   2135  HB1 TYR A 143      54.401 -45.285  27.173  1.00  0.00     0.043 H 
ATOM   2136  HB2 TYR A 143      54.524 -44.528  28.694  1.00  0.00     0.043 H 
ATOM   2137  CG  TYR A 143      55.258 -43.295  27.067  1.00  7.82    -0.056 A 
ATOM   2138  CD1 TYR A 143      55.504 -43.231  25.701  1.00  7.48    -0.074 A 
ATOM   2139  HD1 TYR A 143      55.589 -44.167  25.124  1.00  0.00     0.084 H 
ATOM   2140  CD2 TYR A 143      55.215 -42.115  27.774  1.00  7.62    -0.074 A 
ATOM   2141  HD2 TYR A 143      55.028 -42.140  28.861  1.00  0.00     0.084 H 
ATOM   2142  CE1 TYR A 143      55.644 -42.027  25.051  1.00  7.13    -0.051 A 
ATOM   2143  HE1 TYR A 143      55.779 -42.005  23.957  1.00  0.00     0.087 H 
ATOM   2144  CE2 TYR A 143      55.404 -40.889  27.140  1.00  7.89    -0.051 A 
ATOM   2145  HE2 TYR A 143      55.386 -39.953  27.723  1.00  0.00     0.087 H 
ATOM   2146  CZ  TYR A 143      55.616 -40.856  25.760  1.00  7.29     0.065 A 
ATOM   2147  OH  TYR A 143      55.764 -39.713  25.036  1.00  7.02    -0.361 OA
ATOM   2148  HH  TYR A 143      55.745 -38.901  25.528  1.00  0.00     0.217 HD
ATOM   2149  N   THR A 144      58.173 -43.695  28.203  1.00 11.47    -0.344 N 
ATOM   2150  HN  THR A 144      58.510 -44.033  27.302  1.00  0.00     0.163 HD
ATOM   2151  CA  THR A 144      58.704 -42.411  28.714  1.00 12.24     0.113 C 
ATOM   2152  HA  THR A 144      58.008 -41.951  29.453  1.00  0.00     0.091 H 
ATOM   2153  C   THR A 144      58.960 -41.479  27.545  1.00 11.30     0.243 C 
ATOM   2154  O   THR A 144      59.337 -41.997  26.498  1.00 11.73    -0.271 OA
ATOM   2155  CB  THR A 144      60.152 -42.331  29.192  1.00 15.33     0.060 C 
ATOM   2156  HB  THR A 144      60.607 -41.561  28.526  1.00  0.00     0.086 H 
ATOM   2157  CG2 THR A 144      60.196 -41.697  30.543  1.00 13.68    -0.050 C 
ATOM   2158 1HG2 THR A 144      59.511 -40.823  30.645  1.00  0.00     0.031 H 
ATOM   2159 2HG2 THR A 144      61.240 -41.414  30.813  1.00  0.00     0.031 H 
ATOM   2160 3HG2 THR A 144      59.997 -42.451  31.340  1.00  0.00     0.031 H 
ATOM   2161  OG1 THR A 144      61.033 -43.454  29.061  1.00 18.52    -0.393 OA
ATOM   2162  HG1 THR A 144      61.005 -43.857  28.201  1.00  0.00     0.210 HD
ATOM   2163  N   TYR A 145      58.866 -40.166  27.768  1.00 10.73    -0.346 N 
ATOM   2164  HN  TYR A 145      58.420 -39.858  28.632  1.00  0.00     0.163 HD
ATOM   2165  CA  TYR A 145      59.369 -39.130  26.840  1.00 10.82     0.093 C 
ATOM   2166  HA  TYR A 145      59.204 -39.482  25.795  1.00  0.00     0.088 H 
ATOM   2167  C   TYR A 145      60.870 -38.987  27.071  1.00 11.66     0.241 C 
ATOM   2168  O   TYR A 145      61.305 -38.794  28.196  1.00  9.94    -0.271 OA
ATOM   2169  CB  TYR A 145      58.685 -37.764  27.008  1.00 10.16    -0.014 C 
ATOM   2170  HB1 TYR A 145      58.687 -37.432  28.073  1.00  0.00     0.043 H 
ATOM   2171  HB2 TYR A 145      57.583 -37.835  26.854  1.00  0.00     0.043 H 
ATOM   2172  CG  TYR A 145      59.306 -36.729  26.103  1.00  9.76    -0.056 A 
ATOM   2173  CD1 TYR A 145      59.125 -36.770  24.728  1.00  9.19    -0.074 A 
ATOM   2174  HD1 TYR A 145      58.476 -37.548  24.293  1.00  0.00     0.084 H 
ATOM   2175  CD2 TYR A 145      60.192 -35.781  26.606  1.00  9.87    -0.074 A 
ATOM   2176  HD2 TYR A 145      60.426 -35.782  27.684  1.00  0.00     0.084 H 
ATOM   2177  CE1 TYR A 145      59.739 -35.859  23.891  1.00  9.13    -0.051 A 
ATOM   2178  HE1 TYR A 145      59.575 -35.913  22.802  1.00  0.00     0.087 H 
ATOM   2179  CE2 TYR A 145      60.787 -34.836  25.786  1.00  9.71    -0.051 A 
ATOM   2180  HE2 TYR A 145      61.436 -34.056  26.218  1.00  0.00     0.087 H 
ATOM   2181  CZ  TYR A 145      60.561 -34.877  24.420  1.00  9.26     0.065 A 
ATOM   2182  OH  TYR A 145      61.227 -34.008  23.614  1.00  8.82    -0.361 OA
ATOM   2183  HH  TYR A 145      61.791 -33.335  23.977  1.00  0.00     0.217 HD
ATOM   2184  N   THR A 146      61.650 -39.060  26.005  1.00 12.69    -0.344 N 
ATOM   2185  HN  THR A 146      61.228 -39.325  25.115  1.00  0.00     0.163 HD
ATOM   2186  CA  THR A 146      63.102 -38.777  26.036  1.00 14.54     0.113 C 
ATOM   2187  HA  THR A 146      63.406 -38.481  27.067  1.00  0.00     0.091 H 
ATOM   2188  C   THR A 146      63.383 -37.640  25.073  1.00 14.96     0.243 C 
ATOM   2189  O   THR A 146      63.019 -37.771  23.851  1.00 13.91    -0.271 OA
ATOM   2190  CB  THR A 146      63.906 -40.003  25.590  1.00 15.81     0.060 C 
ATOM   2191  HB  THR A 146      63.769 -40.132  24.491  1.00  0.00     0.086 H 
ATOM   2192  CG2 THR A 146      65.379 -39.829  25.869  1.00 16.71    -0.050 C 
ATOM   2193 1HG2 THR A 146      65.964 -40.721  25.544  1.00  0.00     0.031 H 
ATOM   2194 2HG2 THR A 146      65.565 -39.587  26.941  1.00  0.00     0.031 H 
ATOM   2195 3HG2 THR A 146      65.774 -38.893  25.409  1.00  0.00     0.031 H 
ATOM   2196  OG1 THR A 146      63.384 -41.163  26.249  1.00 18.91    -0.393 OA
ATOM   2197  HG1 THR A 146      63.882 -41.923  25.973  1.00  0.00     0.210 HD
ATOM   2198  N   LYS A 147      64.047 -36.587  25.513  1.00 17.57    -0.346 N 
ATOM   2199  HN  LYS A 147      64.360 -36.526  26.482  1.00  0.00     0.163 HD
ATOM   2200  CA  LYS A 147      64.322 -35.490  24.542  1.00 20.96     0.089 C 
ATOM   2201  HA  LYS A 147      63.426 -35.406  23.884  1.00  0.00     0.087 H 
ATOM   2202  C   LYS A 147      65.499 -35.887  23.645  1.00 21.07     0.241 C 
ATOM   2203  O   LYS A 147      65.463 -35.530  22.431  1.00 24.04    -0.271 OA
ATOM   2204  CB  LYS A 147      64.503 -34.134  25.223  1.00 24.93    -0.038 C 
ATOM   2205  HB1 LYS A 147      63.589 -33.886  25.811  1.00  0.00     0.036 H 
ATOM   2206  HB2 LYS A 147      64.479 -33.325  24.457  1.00  0.00     0.036 H 
ATOM   2207  CG  LYS A 147      65.723 -33.971  26.093  1.00 27.47    -0.061 C 
ATOM   2208  HG1 LYS A 147      66.663 -34.060  25.500  1.00  0.00     0.033 H 
ATOM   2209  HG2 LYS A 147      65.863 -34.847  26.769  1.00  0.00     0.033 H 
ATOM   2210  CD  LYS A 147      65.676 -32.669  26.871  1.00 33.62    -0.043 C 
ATOM   2211  HD1 LYS A 147      64.819 -32.660  27.584  1.00  0.00     0.035 H 
ATOM   2212  HD2 LYS A 147      66.518 -32.608  27.600  1.00  0.00     0.035 H 
ATOM   2213  CE  LYS A 147      65.647 -31.453  25.973  1.00 39.64     0.080 C 
ATOM   2214  HE1 LYS A 147      64.607 -31.077  25.831  1.00  0.00     0.075 H 
ATOM   2215  HE2 LYS A 147      65.881 -31.722  24.916  1.00  0.00     0.075 H 
ATOM   2216  NZ  LYS A 147      66.547 -30.383  26.472  1.00 43.77    -0.079 N 
ATOM   2217  HZ1 LYS A 147      66.527 -29.563  25.866  1.00  0.00     0.274 HD
ATOM   2218  HZ2 LYS A 147      67.498 -30.727  26.602  1.00  0.00     0.274 HD
ATOM   2219  HZ3 LYS A 147      66.333 -30.137  27.439  1.00  0.00     0.274 HD
ATOM   2220  N   ASN A 148      66.476 -36.606  24.194  1.00 21.64    -0.346 N 
ATOM   2221  HN  ASN A 148      66.399 -36.851  25.181  1.00  0.00     0.163 HD
ATOM   2222  CA  ASN A 148      67.675 -37.071  23.442  1.00 22.11     0.097 C 
ATOM   2223  HA  ASN A 148      67.692 -36.584  22.439  1.00  0.00     0.088 H 
ATOM   2224  C   ASN A 148      67.620 -38.573  23.268  1.00 20.29     0.241 C 
ATOM   2225  O   ASN A 148      68.341 -39.269  23.984  1.00 18.50    -0.271 OA
ATOM   2226  CB  ASN A 148      68.961 -36.746  24.179  1.00 24.25     0.036 C 
ATOM   2227  HB1 ASN A 148      69.846 -37.246  23.722  1.00  0.00     0.051 H 
ATOM   2228  HB2 ASN A 148      69.005 -37.230  25.183  1.00  0.00     0.051 H 
ATOM   2229  CG  ASN A 148      69.130 -35.254  24.260  1.00 28.01     0.217 C 
ATOM   2230  ND2 ASN A 148      68.779 -34.569  23.178  1.00 26.33    -0.370 N 
ATOM   2231 1HD2 ASN A 148      68.894 -33.557  23.233  1.00  0.00     0.159 HD
ATOM   2232 2HD2 ASN A 148      68.464 -34.993  22.305  1.00  0.00     0.159 HD
ATOM   2233  OD1 ASN A 148      69.508 -34.745  25.308  1.00 32.62    -0.274 OA
ATOM   2234  N   PHE A 149      66.743 -39.048  22.401  1.00 18.17    -0.346 N 
ATOM   2235  HN  PHE A 149      66.198 -38.407  21.824  1.00  0.00     0.163 HD
ATOM   2236  CA  PHE A 149      66.554 -40.492  22.268  1.00 17.17     0.093 C 
ATOM   2237  HA  PHE A 149      66.537 -40.928  23.294  1.00  0.00     0.088 H 
ATOM   2238  C   PHE A 149      67.761 -41.085  21.527  1.00 19.68     0.241 C 
ATOM   2239  O   PHE A 149      68.221 -40.540  20.477  1.00 17.16    -0.271 OA
ATOM   2240  CB  PHE A 149      65.222 -40.805  21.610  1.00 16.77    -0.014 C 
ATOM   2241  HB1 PHE A 149      64.361 -40.447  22.222  1.00  0.00     0.043 H 
ATOM   2242  HB2 PHE A 149      65.049 -40.181  20.702  1.00  0.00     0.043 H 
ATOM   2243  CG  PHE A 149      65.123 -42.272  21.308  1.00 15.51    -0.056 A 
ATOM   2244  CD1 PHE A 149      64.802 -43.165  22.318  1.00 14.60    -0.077 A 
ATOM   2245  HD1 PHE A 149      64.577 -42.790  23.331  1.00  0.00     0.084 H 
ATOM   2246  CD2 PHE A 149      65.456 -42.756  20.051  1.00 14.66    -0.077 A 
ATOM   2247  HD2 PHE A 149      65.729 -42.053  19.246  1.00  0.00     0.084 H 
ATOM   2248  CE1 PHE A 149      64.762 -44.526  22.062  1.00 14.63    -0.082 A 
ATOM   2249  HE1 PHE A 149      64.492 -45.232  22.866  1.00  0.00     0.083 H 
ATOM   2250  CE2 PHE A 149      65.447 -44.118  19.803  1.00 14.10    -0.082 A 
ATOM   2251  HE2 PHE A 149      65.747 -44.502  18.814  1.00  0.00     0.083 H 
ATOM   2252  CZ  PHE A 149      65.060 -44.997  20.800  1.00 15.29    -0.083 A 
ATOM   2253  HZ  PHE A 149      64.990 -46.077  20.585  1.00  0.00     0.083 H 
ATOM   2254  N   ARG A 150      68.243 -42.201  22.072  1.00 19.63    -0.346 N 
ATOM   2255  HN  ARG A 150      67.785 -42.538  22.919  1.00  0.00     0.163 HD
ATOM   2256  CA  ARG A 150      69.388 -43.000  21.559  1.00 22.07     0.089 C 
ATOM   2257  HA  ARG A 150      69.607 -42.731  20.499  1.00  0.00     0.087 H 
ATOM   2258  C   ARG A 150      68.948 -44.452  21.659  1.00 18.94     0.241 C 
ATOM   2259  O   ARG A 150      68.556 -44.909  22.761  1.00 17.66    -0.271 OA
ATOM   2260  CB  ARG A 150      70.635 -42.794  22.433  1.00 25.98    -0.036 C 
ATOM   2261  HB1 ARG A 150      70.777 -43.673  23.104  1.00  0.00     0.036 H 
ATOM   2262  HB2 ARG A 150      70.442 -41.996  23.187  1.00  0.00     0.036 H 
ATOM   2263  CG  ARG A 150      71.928 -42.499  21.688  1.00 31.59    -0.048 C 
ATOM   2264  HG1 ARG A 150      71.805 -42.714  20.601  1.00  0.00     0.035 H 
ATOM   2265  HG2 ARG A 150      72.705 -43.255  21.948  1.00  0.00     0.035 H 
ATOM   2266  CD  ARG A 150      72.477 -41.083  21.890  1.00 35.85     0.009 C 
ATOM   2267  HD1 ARG A 150      71.643 -40.373  22.100  1.00  0.00     0.064 H 
ATOM   2268  HD2 ARG A 150      72.844 -40.671  20.921  1.00  0.00     0.064 H 
ATOM   2269  NE  ARG A 150      73.518 -40.960  22.920  1.00 41.76    -0.227 N 
ATOM   2270  HE  ARG A 150      73.200 -40.858  23.884  1.00  0.00     0.177 HD
ATOM   2271  CZ  ARG A 150      74.855 -40.968  22.717  1.00 48.69     0.665 C 
ATOM   2272  NH1 ARG A 150      75.372 -41.118  21.502  1.00 51.08    -0.235 N 
ATOM   2273 1HH1 ARG A 150      76.380 -41.124  21.349  1.00  0.00     0.174 HD
ATOM   2274 2HH1 ARG A 150      74.738 -41.230  20.711  1.00  0.00     0.174 HD
ATOM   2275  NH2 ARG A 150      75.680 -40.822  23.747  1.00 46.24    -0.235 N 
ATOM   2276 1HH2 ARG A 150      76.688 -40.828  23.594  1.00  0.00     0.174 HD
ATOM   2277 2HH2 ARG A 150      75.283 -40.707  24.680  1.00  0.00     0.174 HD
ATOM   2278  N   LEU A 151      68.934 -45.172  20.560  1.00 15.86    -0.346 N 
ATOM   2279  HN  LEU A 151      69.082 -44.734  19.651  1.00  0.00     0.163 HD
ATOM   2280  CA  LEU A 151      68.700 -46.630  20.666  1.00 15.02     0.089 C 
ATOM   2281  HA  LEU A 151      67.689 -46.824  21.095  1.00  0.00     0.087 H 
ATOM   2282  C   LEU A 151      69.782 -47.246  21.570  1.00 14.55     0.241 C 
ATOM   2283  O   LEU A 151      70.964 -46.893  21.388  1.00 14.55    -0.271 OA
ATOM   2284  CB  LEU A 151      68.770 -47.154  19.242  1.00 14.98    -0.035 C 
ATOM   2285  HB1 LEU A 151      68.378 -46.385  18.536  1.00  0.00     0.037 H 
ATOM   2286  HB2 LEU A 151      69.833 -47.207  18.910  1.00  0.00     0.037 H 
ATOM   2287  CG  LEU A 151      68.090 -48.471  18.992  1.00 14.19    -0.059 C 
ATOM   2288  HG  LEU A 151      68.539 -49.234  19.670  1.00  0.00     0.039 H 
ATOM   2289  CD1 LEU A 151      66.591 -48.367  19.303  1.00 13.93    -0.073 C 
ATOM   2290 1HD1 LEU A 151      66.405 -48.056  20.357  1.00  0.00     0.028 H 
ATOM   2291 2HD1 LEU A 151      66.060 -49.318  19.062  1.00  0.00     0.028 H 
ATOM   2292 3HD1 LEU A 151      66.074 -47.690  18.583  1.00  0.00     0.028 H 
ATOM   2293  CD2 LEU A 151      68.344 -48.896  17.553  1.00 13.74    -0.073 C 
ATOM   2294 1HD2 LEU A 151      69.433 -48.972  17.327  1.00  0.00     0.028 H 
ATOM   2295 2HD2 LEU A 151      67.827 -48.219  16.833  1.00  0.00     0.028 H 
ATOM   2296 3HD2 LEU A 151      67.813 -49.847  17.312  1.00  0.00     0.028 H 
ATOM   2297  N   SER A 152      69.395 -48.087  22.525  1.00 14.80    -0.344 N 
ATOM   2298  HN  SER A 152      68.392 -48.243  22.622  1.00  0.00     0.163 HD
ATOM   2299  CA  SER A 152      70.284 -48.824  23.467  1.00 14.88     0.109 C 
ATOM   2300  HA  SER A 152      71.041 -48.098  23.845  1.00  0.00     0.090 H 
ATOM   2301  C   SER A 152      71.049 -49.971  22.788  1.00 14.95     0.243 C 
ATOM   2302  O   SER A 152      70.614 -50.476  21.735  1.00 13.08    -0.271 OA
ATOM   2303  CB  SER A 152      69.510 -49.326  24.659  1.00 15.74     0.044 C 
ATOM   2304  HB1 SER A 152      70.151 -49.352  25.571  1.00  0.00     0.077 H 
ATOM   2305  HB2 SER A 152      68.755 -48.576  24.992  1.00  0.00     0.077 H 
ATOM   2306  OG  SER A 152      68.901 -50.598  24.421  1.00 15.35    -0.398 OA
ATOM   2307  HG  SER A 152      68.413 -50.914  25.172  1.00  0.00     0.209 HD
ATOM   2308  N   GLN A 153      72.181 -50.400  23.387  1.00 15.17    -0.346 N 
ATOM   2309  HN  GLN A 153      72.525 -49.922  24.220  1.00  0.00     0.163 HD
ATOM   2310  CA  GLN A 153      72.927 -51.559  22.844  1.00 15.06     0.090 C 
ATOM   2311  HA  GLN A 153      73.139 -51.363  21.767  1.00  0.00     0.087 H 
ATOM   2312  C   GLN A 153      72.044 -52.793  22.936  1.00 14.40     0.241 C 
ATOM   2313  O   GLN A 153      72.143 -53.609  22.051  1.00 14.18    -0.271 OA
ATOM   2314  CB  GLN A 153      74.254 -51.800  23.553  1.00 16.76    -0.030 C 
ATOM   2315  HB1 GLN A 153      74.703 -52.772  23.243  1.00  0.00     0.037 H 
ATOM   2316  HB2 GLN A 153      74.097 -52.012  24.636  1.00  0.00     0.037 H 
ATOM   2317  CG  GLN A 153      75.240 -50.655  23.357  1.00 17.73     0.011 C 
ATOM   2318  HG1 GLN A 153      74.831 -49.699  23.759  1.00  0.00     0.047 H 
ATOM   2319  HG2 GLN A 153      76.124 -50.767  24.027  1.00  0.00     0.047 H 
ATOM   2320  CD  GLN A 153      75.666 -50.501  21.915  1.00 19.76     0.215 C 
ATOM   2321  NE2 GLN A 153      75.738 -51.588  21.163  1.00 19.81    -0.370 N 
ATOM   2322 1HE2 GLN A 153      76.025 -51.484  20.190  1.00  0.00     0.159 HD
ATOM   2323 2HE2 GLN A 153      75.526 -52.513  21.537  1.00  0.00     0.159 HD
ATOM   2324  OE1 GLN A 153      75.918 -49.399  21.470  1.00 24.19    -0.274 OA
ATOM   2325  N   ASP A 154      71.192 -52.926  23.952  1.00 13.79    -0.346 N 
ATOM   2326  HN  ASP A 154      71.194 -52.240  24.706  1.00  0.00     0.163 HD
ATOM   2327  CA  ASP A 154      70.243 -54.062  23.995  1.00 13.19     0.098 C 
ATOM   2328  HA  ASP A 154      70.829 -55.010  24.020  1.00  0.00     0.088 H 
ATOM   2329  C   ASP A 154      69.373 -54.063  22.731  1.00 12.79     0.241 C 
ATOM   2330  O   ASP A 154      69.212 -55.120  22.134  1.00 12.57    -0.271 OA
ATOM   2331  CB  ASP A 154      69.350 -54.018  25.224  1.00 14.50     0.043 C 
ATOM   2332  HB1 ASP A 154      68.712 -53.103  25.229  1.00  0.00     0.052 H 
ATOM   2333  HB2 ASP A 154      69.942 -53.824  26.149  1.00  0.00     0.052 H 
ATOM   2334  CG  ASP A 154      68.510 -55.278  25.360  1.00 15.73     0.175 C 
ATOM   2335  OD1 ASP A 154      69.115 -56.337  25.598  1.00 15.90    -0.648 OA
ATOM   2336  OD2 ASP A 154      67.240 -55.196  25.228  1.00 15.45    -0.648 OA
ATOM   2337  N   ASP A 155      68.789 -52.933  22.350  1.00 11.85    -0.345 N 
ATOM   2338  HN  ASP A 155      68.950 -52.077  22.880  1.00  0.00     0.163 HD
ATOM   2339  CA  ASP A 155      67.906 -52.906  21.161  1.00 11.97     0.098 C 
ATOM   2340  HA  ASP A 155      67.097 -53.659  21.310  1.00  0.00     0.088 H 
ATOM   2341  C   ASP A 155      68.704 -53.300  19.920  1.00 12.02     0.241 C 
ATOM   2342  O   ASP A 155      68.170 -54.059  19.061  1.00 11.87    -0.271 OA
ATOM   2343  CB  ASP A 155      67.259 -51.538  20.987  1.00 12.22     0.043 C 
ATOM   2344  HB1 ASP A 155      66.668 -51.497  20.042  1.00  0.00     0.052 H 
ATOM   2345  HB2 ASP A 155      68.028 -50.763  20.758  1.00  0.00     0.052 H 
ATOM   2346  CG  ASP A 155      66.410 -51.119  22.170  1.00 11.22     0.175 C 
ATOM   2347  OD1 ASP A 155      65.486 -51.866  22.506  1.00 10.60    -0.648 OA
ATOM   2348  OD2 ASP A 155      66.702 -50.049  22.724  1.00 11.09    -0.648 OA
ATOM   2349  N   ILE A 156      69.932 -52.784  19.814  1.00 12.89    -0.346 N 
ATOM   2350  HN  ILE A 156      70.316 -52.259  20.600  1.00  0.00     0.163 HD
ATOM   2351  CA  ILE A 156      70.755 -52.949  18.591  1.00 13.66     0.092 C 
ATOM   2352  HA  ILE A 156      70.144 -52.663  17.703  1.00  0.00     0.088 H 
ATOM   2353  C   ILE A 156      71.111 -54.430  18.491  1.00 14.75     0.241 C 
ATOM   2354  O   ILE A 156      71.026 -55.014  17.381  1.00 12.09    -0.271 OA
ATOM   2355  CB  ILE A 156      71.988 -52.045  18.657  1.00 14.46    -0.030 C 
ATOM   2356  HB  ILE A 156      72.438 -52.155  19.671  1.00  0.00     0.043 H 
ATOM   2357  CG1 ILE A 156      71.563 -50.589  18.490  1.00 14.27    -0.063 C 
ATOM   2358 1HG1 ILE A 156      70.611 -50.393  19.036  1.00  0.00     0.033 H 
ATOM   2359 2HG1 ILE A 156      71.223 -50.396  17.446  1.00  0.00     0.033 H 
ATOM   2360  CG2 ILE A 156      73.030 -52.480  17.635  1.00 14.42    -0.071 C 
ATOM   2361 1HG2 ILE A 156      73.928 -51.821  17.683  1.00  0.00     0.028 H 
ATOM   2362 2HG2 ILE A 156      72.605 -52.525  16.605  1.00  0.00     0.028 H 
ATOM   2363 3HG2 ILE A 156      73.300 -53.556  17.752  1.00  0.00     0.028 H 
ATOM   2364  CD1 ILE A 156      72.616 -49.601  18.893  1.00 15.03    -0.076 C 
ATOM   2365 1HD1 ILE A 156      72.305 -48.537  18.771  1.00  0.00     0.027 H 
ATOM   2366 2HD1 ILE A 156      73.568 -49.797  18.347  1.00  0.00     0.027 H 
ATOM   2367 3HD1 ILE A 156      72.956 -49.794  19.937  1.00  0.00     0.027 H 
ATOM   2368  N   LYS A 157      71.394 -55.019  19.646  1.00 16.02    -0.346 N 
ATOM   2369  HN  LYS A 157      71.351 -54.470  20.504  1.00  0.00     0.163 HD
ATOM   2370  CA  LYS A 157      71.769 -56.443  19.727  1.00 19.91     0.089 C 
ATOM   2371  HA  LYS A 157      72.629 -56.615  19.039  1.00  0.00     0.087 H 
ATOM   2372  C   LYS A 157      70.596 -57.304  19.249  1.00 16.85     0.240 C 
ATOM   2373  O   LYS A 157      70.830 -58.236  18.434  1.00 14.28    -0.271 OA
ATOM   2374  CB  LYS A 157      72.215 -56.801  21.145  1.00 25.00    -0.038 C 
ATOM   2375  HB1 LYS A 157      72.617 -55.908  21.678  1.00  0.00     0.036 H 
ATOM   2376  HB2 LYS A 157      71.339 -57.019  21.799  1.00  0.00     0.036 H 
ATOM   2377  CG  LYS A 157      73.207 -57.940  21.165  1.00 33.51    -0.061 C 
ATOM   2378  HG1 LYS A 157      73.570 -58.150  22.198  1.00  0.00     0.033 H 
ATOM   2379  HG2 LYS A 157      72.713 -58.918  20.956  1.00  0.00     0.033 H 
ATOM   2380  CD  LYS A 157      74.373 -57.677  20.198  1.00 40.29    -0.043 C 
ATOM   2381  HD1 LYS A 157      74.677 -56.605  20.230  1.00  0.00     0.035 H 
ATOM   2382  HD2 LYS A 157      74.029 -57.742  19.139  1.00  0.00     0.035 H 
ATOM   2383  CE  LYS A 157      75.567 -58.577  20.427  1.00 44.02     0.080 C 
ATOM   2384  HE1 LYS A 157      76.138 -58.281  21.338  1.00  0.00     0.075 H 
ATOM   2385  HE2 LYS A 157      76.364 -58.407  19.666  1.00  0.00     0.075 H 
ATOM   2386  NZ  LYS A 157      75.151 -60.003  20.478  1.00 48.55    -0.079 N 
ATOM   2387  HZ1 LYS A 157      75.956 -60.610  20.632  1.00  0.00     0.274 HD
ATOM   2388  HZ2 LYS A 157      74.629 -60.274  19.645  1.00  0.00     0.274 HD
ATOM   2389  HZ3 LYS A 157      74.422 -60.159  21.174  1.00  0.00     0.274 HD
ATOM   2390  N   GLY A 158      69.370 -56.990  19.686  1.00 14.38    -0.351 N 
ATOM   2391  HN  GLY A 158      69.234 -56.182  20.293  1.00  0.00     0.163 HD
ATOM   2392  CA  GLY A 158      68.214 -57.820  19.285  1.00 12.84     0.069 C 
ATOM   2393  HA1 GLY A 158      67.302 -57.578  19.880  1.00  0.00     0.078 H 
ATOM   2394  HA2 GLY A 158      68.338 -58.883  19.597  1.00  0.00     0.078 H 
ATOM   2395  C   GLY A 158      67.966 -57.693  17.792  1.00 12.14     0.236 C 
ATOM   2396  O   GLY A 158      67.692 -58.691  17.110  1.00 11.73    -0.272 OA
ATOM   2397  N   ILE A 159      67.935 -56.466  17.288  1.00 12.38    -0.346 N 
ATOM   2398  HN  ILE A 159      68.213 -55.675  17.868  1.00  0.00     0.163 HD
ATOM   2399  CA  ILE A 159      67.497 -56.232  15.881  1.00 11.67     0.092 C 
ATOM   2400  HA  ILE A 159      66.560 -56.813  15.717  1.00  0.00     0.088 H 
ATOM   2401  C   ILE A 159      68.563 -56.798  14.944  1.00 12.21     0.241 C 
ATOM   2402  O   ILE A 159      68.201 -57.374  13.888  1.00 12.08    -0.271 OA
ATOM   2403  CB  ILE A 159      67.185 -54.759  15.605  1.00 11.12    -0.030 C 
ATOM   2404  HB  ILE A 159      66.543 -54.387  16.437  1.00  0.00     0.043 H 
ATOM   2405  CG1 ILE A 159      66.386 -54.630  14.309  1.00 11.28    -0.063 C 
ATOM   2406 1HG1 ILE A 159      66.431 -53.586  13.921  1.00  0.00     0.033 H 
ATOM   2407 2HG1 ILE A 159      66.901 -55.161  13.474  1.00  0.00     0.033 H 
ATOM   2408  CG2 ILE A 159      68.430 -53.895  15.563  1.00 10.85    -0.071 C 
ATOM   2409 1HG2 ILE A 159      68.203 -52.822  15.362  1.00  0.00     0.028 H 
ATOM   2410 2HG2 ILE A 159      69.168 -54.292  14.827  1.00  0.00     0.028 H 
ATOM   2411 3HG2 ILE A 159      69.028 -54.009  16.497  1.00  0.00     0.028 H 
ATOM   2412  CD1 ILE A 159      64.962 -55.090  14.431  1.00 11.83    -0.076 C 
ATOM   2413 1HD1 ILE A 159      64.379 -54.996  13.485  1.00  0.00     0.027 H 
ATOM   2414 2HD1 ILE A 159      64.447 -54.559  15.266  1.00  0.00     0.027 H 
ATOM   2415 3HD1 ILE A 159      64.917 -56.134  14.819  1.00  0.00     0.027 H 
ATOM   2416  N   GLN A 160      69.840 -56.645  15.308  1.00 13.78    -0.346 N 
ATOM   2417  HN  GLN A 160      70.053 -56.121  16.157  1.00  0.00     0.163 HD
ATOM   2418  CA  GLN A 160      70.957 -57.214  14.514  1.00 14.22     0.090 C 
ATOM   2419  HA  GLN A 160      70.796 -56.914  13.452  1.00  0.00     0.087 H 
ATOM   2420  C   GLN A 160      70.931 -58.749  14.563  1.00 15.88     0.241 C 
ATOM   2421  O   GLN A 160      71.177 -59.366  13.504  1.00 17.11    -0.271 OA
ATOM   2422  CB  GLN A 160      72.285 -56.610  14.959  1.00 13.89    -0.030 C 
ATOM   2423  HB1 GLN A 160      72.450 -56.730  16.055  1.00  0.00     0.037 H 
ATOM   2424  HB2 GLN A 160      73.155 -57.205  14.596  1.00  0.00     0.037 H 
ATOM   2425  CG  GLN A 160      72.372 -55.167  14.531  1.00 13.77     0.011 C 
ATOM   2426  HG1 GLN A 160      71.560 -54.559  14.994  1.00  0.00     0.047 H 
ATOM   2427  HG2 GLN A 160      72.093 -55.046  13.458  1.00  0.00     0.047 H 
ATOM   2428  CD  GLN A 160      73.726 -54.574  14.813  1.00 14.20     0.215 C 
ATOM   2429  NE2 GLN A 160      73.975 -53.410  14.257  1.00 13.85    -0.370 N 
ATOM   2430 1HE2 GLN A 160      74.893 -53.008  14.448  1.00  0.00     0.159 HD
ATOM   2431 2HE2 GLN A 160      73.310 -52.954  13.632  1.00  0.00     0.159 HD
ATOM   2432  OE1 GLN A 160      74.517 -55.117  15.556  1.00 12.74    -0.274 OA
ATOM   2433  N   GLU A 161      70.636 -59.370  15.700  1.00 16.29    -0.346 N 
ATOM   2434  HN  GLU A 161      70.493 -58.816  16.544  1.00  0.00     0.163 HD
ATOM   2435  CA  GLU A 161      70.508 -60.848  15.778  1.00 17.85     0.090 C 
ATOM   2436  HA  GLU A 161      71.508 -61.288  15.554  1.00  0.00     0.087 H 
ATOM   2437  C   GLU A 161      69.528 -61.327  14.688  1.00 17.69     0.241 C 
ATOM   2438  O   GLU A 161      69.785 -62.353  14.089  1.00 16.43    -0.271 OA
ATOM   2439  CB  GLU A 161      70.132 -61.247  17.211  1.00 21.30    -0.029 C 
ATOM   2440  HB1 GLU A 161      69.391 -60.529  17.633  1.00  0.00     0.037 H 
ATOM   2441  HB2 GLU A 161      70.988 -61.067  17.902  1.00  0.00     0.037 H 
ATOM   2442  CG  GLU A 161      69.625 -62.680  17.353  1.00 26.42     0.018 C 
ATOM   2443  HG1 GLU A 161      69.272 -62.850  18.397  1.00  0.00     0.049 H 
ATOM   2444  HG2 GLU A 161      68.668 -62.795  16.792  1.00  0.00     0.049 H 
ATOM   2445  CD  GLU A 161      70.587 -63.788  16.954  1.00 35.20     0.172 C 
ATOM   2446  OE1 GLU A 161      70.104 -64.892  16.566  1.00 40.67    -0.648 OA
ATOM   2447  OE2 GLU A 161      71.825 -63.551  17.029  1.00 40.42    -0.648 OA
ATOM   2448  N   LEU A 162      68.455 -60.587  14.385  1.00 16.48    -0.346 N 
ATOM   2449  HN  LEU A 162      68.331 -59.690  14.854  1.00  0.00     0.163 HD
ATOM   2450  CA  LEU A 162      67.431 -61.022  13.387  1.00 16.31     0.089 C 
ATOM   2451  HA  LEU A 162      67.288 -62.124  13.474  1.00  0.00     0.087 H 
ATOM   2452  C   LEU A 162      67.870 -60.688  11.943  1.00 15.56     0.241 C 
ATOM   2453  O   LEU A 162      67.634 -61.503  11.047  1.00 15.08    -0.271 OA
ATOM   2454  CB  LEU A 162      66.101 -60.321  13.709  1.00 15.80    -0.035 C 
ATOM   2455  HB1 LEU A 162      66.227 -59.215  13.636  1.00  0.00     0.037 H 
ATOM   2456  HB2 LEU A 162      65.371 -60.493  12.884  1.00  0.00     0.037 H 
ATOM   2457  CG  LEU A 162      65.469 -60.685  15.045  1.00 16.26    -0.059 C 
ATOM   2458  HG  LEU A 162      66.170 -60.403  15.865  1.00  0.00     0.039 H 
ATOM   2459  CD1 LEU A 162      64.150 -59.938  15.243  1.00 16.46    -0.073 C 
ATOM   2460 1HD1 LEU A 162      64.346 -58.842  15.189  1.00  0.00     0.028 H 
ATOM   2461 2HD1 LEU A 162      63.631 -60.232  16.185  1.00  0.00     0.028 H 
ATOM   2462 3HD1 LEU A 162      63.363 -60.266  14.524  1.00  0.00     0.028 H 
ATOM   2463  CD2 LEU A 162      65.200 -62.190  15.119  1.00 16.44    -0.073 C 
ATOM   2464 1HD2 LEU A 162      66.162 -62.735  14.975  1.00  0.00     0.028 H 
ATOM   2465 2HD2 LEU A 162      64.413 -62.518  14.400  1.00  0.00     0.028 H 
ATOM   2466 3HD2 LEU A 162      64.681 -62.484  16.061  1.00  0.00     0.028 H 
ATOM   2467  N   TYR A 163      68.478 -59.521  11.729  1.00 14.76    -0.346 N 
ATOM   2468  HN  TYR A 163      68.866 -59.025  12.531  1.00  0.00     0.163 HD
ATOM   2469  CA  TYR A 163      68.621 -58.902  10.384  1.00 14.93     0.093 C 
ATOM   2470  HA  TYR A 163      68.253 -59.629   9.623  1.00  0.00     0.088 H 
ATOM   2471  C   TYR A 163      70.070 -58.535  10.037  1.00 15.10     0.241 C 
ATOM   2472  O   TYR A 163      70.289 -58.208   8.864  1.00 14.00    -0.271 OA
ATOM   2473  CB  TYR A 163      67.746 -57.650  10.313  1.00 14.32    -0.014 C 
ATOM   2474  HB1 TYR A 163      67.891 -57.109   9.349  1.00  0.00     0.043 H 
ATOM   2475  HB2 TYR A 163      68.109 -56.862  11.013  1.00  0.00     0.043 H 
ATOM   2476  CG  TYR A 163      66.292 -57.966  10.551  1.00 13.96    -0.056 A 
ATOM   2477  CD1 TYR A 163      65.596 -58.761   9.653  1.00 13.48    -0.074 A 
ATOM   2478  HD1 TYR A 163      66.112 -59.140   8.755  1.00  0.00     0.084 H 
ATOM   2479  CD2 TYR A 163      65.625 -57.519  11.684  1.00 13.38    -0.074 A 
ATOM   2480  HD2 TYR A 163      66.167 -56.923  12.437  1.00  0.00     0.084 H 
ATOM   2481  CE1 TYR A 163      64.267 -59.089   9.859  1.00 13.72    -0.051 A 
ATOM   2482  HE1 TYR A 163      63.739 -59.735   9.138  1.00  0.00     0.087 H 
ATOM   2483  CE2 TYR A 163      64.289 -57.813  11.878  1.00 12.78    -0.051 A 
ATOM   2484  HE2 TYR A 163      63.765 -57.414  12.763  1.00  0.00     0.087 H 
ATOM   2485  CZ  TYR A 163      63.603 -58.603  10.973  1.00 13.01     0.065 A 
ATOM   2486  OH  TYR A 163      62.286 -58.929  11.151  1.00 12.15    -0.361 OA
ATOM   2487  HH  TYR A 163      61.831 -58.596  11.915  1.00  0.00     0.217 HD
ATOM   2488  N   GLY A 164      70.992 -58.566  11.000  1.00 14.39    -0.351 N 
ATOM   2489  HN  GLY A 164      70.716 -58.881  11.930  1.00  0.00     0.163 HD
ATOM   2490  CA  GLY A 164      72.395 -58.164  10.777  1.00 15.41     0.069 C 
ATOM   2491  HA1 GLY A 164      73.089 -58.749  11.424  1.00  0.00     0.078 H 
ATOM   2492  HA2 GLY A 164      72.757 -58.501   9.778  1.00  0.00     0.078 H 
ATOM   2493  C   GLY A 164      72.601 -56.679  10.959  1.00 15.51     0.236 C 
ATOM   2494  O   GLY A 164      71.634 -55.922  11.278  1.00 16.39    -0.272 OA
ATOM   2495  N   ALA A 165      73.833 -56.252  10.761  1.00 16.41    -0.347 N 
ATOM   2496  HN  ALA A 165      74.508 -56.900  10.355  1.00  0.00     0.163 HD
ATOM   2497  CA  ALA A 165      74.288 -54.895  11.092  1.00 17.54     0.086 C 
ATOM   2498  HA  ALA A 165      73.620 -54.475  11.880  1.00  0.00     0.086 H 
ATOM   2499  C   ALA A 165      74.183 -54.021   9.842  1.00 18.57     0.240 C 
ATOM   2500  O   ALA A 165      73.985 -54.542   8.739  1.00 16.90    -0.271 OA
ATOM   2501  CB  ALA A 165      75.683 -54.968  11.633  1.00 18.40    -0.049 C 
ATOM   2502  HB1 ALA A 165      76.028 -53.938  11.884  1.00  0.00     0.030 H 
ATOM   2503  HB2 ALA A 165      76.381 -55.493  10.939  1.00  0.00     0.030 H 
ATOM   2504  HB3 ALA A 165      75.767 -55.667  12.497  1.00  0.00     0.030 H 
ATOM   2505  N   SER A 166      74.288 -52.718  10.016  1.00 21.11    -0.344 N 
ATOM   2506  HN  SER A 166      74.388 -52.357  10.965  1.00  0.00     0.163 HD
ATOM   2507  CA  SER A 166      74.266 -51.758   8.890  1.00 23.80     0.109 C 
ATOM   2508  HA  SER A 166      73.304 -51.858   8.335  1.00  0.00     0.090 H 
ATOM   2509  C   SER A 166      75.421 -52.081   7.963  1.00 28.30     0.245 C 
ATOM   2510  O   SER A 166      76.506 -52.418   8.436  1.00 28.17    -0.271 OA
ATOM   2511  CB  SER A 166      74.424 -50.356   9.360  1.00 24.10     0.044 C 
ATOM   2512  HB1 SER A 166      73.736 -50.108  10.202  1.00  0.00     0.077 H 
ATOM   2513  HB2 SER A 166      75.388 -50.192   9.895  1.00  0.00     0.077 H 
ATOM   2514  OG  SER A 166      74.262 -49.484   8.253  1.00 23.98    -0.398 OA
ATOM   2515  HG  SER A 166      74.363 -48.588   8.553  1.00  0.00     0.209 HD
ATOM   2516  N   PRO A 167      75.238 -51.975   6.635  1.00 28.87    -0.337 N 
ATOM   2517  CA  PRO A 167      76.378 -52.012   5.727  1.00 28.60     0.091 C 
ATOM   2518  HA  PRO A 167      76.948 -52.955   5.895  1.00  0.00     0.087 H 
ATOM   2519  C   PRO A 167      77.334 -50.818   5.849  1.00 29.59     0.241 C 
ATOM   2520  O   PRO A 167      78.474 -50.984   5.585  1.00 33.55    -0.271 OA
ATOM   2521  CB  PRO A 167      75.726 -52.058   4.334  1.00 29.74    -0.036 C 
ATOM   2522  HB1 PRO A 167      76.289 -51.491   3.556  1.00  0.00     0.036 H 
ATOM   2523  HB2 PRO A 167      75.790 -53.056   3.842  1.00  0.00     0.036 H 
ATOM   2524  CG  PRO A 167      74.311 -51.570   4.535  1.00 29.36    -0.048 C 
ATOM   2525  HG1 PRO A 167      73.597 -51.932   3.759  1.00  0.00     0.035 H 
ATOM   2526  HG2 PRO A 167      74.179 -50.481   4.336  1.00  0.00     0.035 H 
ATOM   2527  CD  PRO A 167      73.942 -51.981   5.941  1.00 30.63    -0.001 C 
ATOM   2528  HD1 PRO A 167      73.154 -51.353   6.419  1.00  0.00     0.064 H 
ATOM   2529  HD2 PRO A 167      73.379 -52.941   6.014  1.00  0.00     0.064 H 
ATOM   2530  N   ASP A 168      76.852 -49.641   6.220  1.00 28.04    -0.344 N 
ATOM   2531  HN  ASP A 168      75.886 -49.591   6.543  1.00  0.00     0.163 HD
ATOM   2532  CA  ASP A 168      77.651 -48.395   6.188  1.00 29.75     0.105 C 
ATOM   2533  HA  ASP A 168      78.733 -48.662   6.208  1.00  0.00     0.090 H 
ATOM   2534  C   ASP A 168      77.311 -47.633   7.464  1.00 34.08     0.197 C 
ATOM   2535  O   ASP A 168      77.440 -46.410   7.597  1.00 39.71    -0.646 OA
ATOM   2536  CB  ASP A 168      77.364 -47.600   4.913  1.00 27.35     0.044 C 
ATOM   2537  HB1 ASP A 168      77.577 -48.214   4.007  1.00  0.00     0.053 H 
ATOM   2538  HB2 ASP A 168      78.120 -46.793   4.770  1.00  0.00     0.053 H 
ATOM   2539  CG  ASP A 168      75.958 -47.036   4.864  1.00 27.08     0.175 C 
ATOM   2540  OD1 ASP A 168      75.195 -47.303   5.821  1.00 25.29    -0.648 OA
ATOM   2541  OD2 ASP A 168      75.637 -46.317   3.890  1.00 24.49    -0.648 OA
ATOM   2542  OXT ASP A 168      76.854 -48.321   8.369  1.00 34.82    -0.646 OA
TER    2543      ASP A 168 
ATOM   2543  N   ASN B   3      12.963 -31.227   4.210  1.00 53.56    -0.066 N 
ATOM   2544  HN1 ASN B   3      13.294 -30.421   3.680  1.00  0.00     0.275 HD
ATOM   2545  HN2 ASN B   3      12.054 -31.545   3.875  1.00  0.00     0.275 HD
ATOM   2546  HN3 ASN B   3      13.511 -32.061   3.999  1.00  0.00     0.275 HD
ATOM   2547  CA  ASN B   3      12.936 -30.949   5.678  1.00 50.80     0.184 C 
ATOM   2548  HA  ASN B   3      12.230 -30.104   5.857  1.00  0.00     0.099 H 
ATOM   2549  C   ASN B   3      14.326 -30.525   6.185  1.00 48.08     0.249 C 
ATOM   2550  O   ASN B   3      15.339 -30.790   5.493  1.00 39.85    -0.271 OA
ATOM   2551  CB  ASN B   3      12.439 -32.160   6.474  1.00 56.36     0.044 C 
ATOM   2552  HB1 ASN B   3      13.185 -32.988   6.444  1.00  0.00     0.051 H 
ATOM   2553  HB2 ASN B   3      12.447 -31.946   7.568  1.00  0.00     0.051 H 
ATOM   2554  CG  ASN B   3      11.074 -32.647   6.029  1.00 57.25     0.217 C 
ATOM   2555  ND2 ASN B   3      10.054 -32.337   6.812  1.00 58.87    -0.370 N 
ATOM   2556 1HD2 ASN B   3       9.136 -32.665   6.513  1.00  0.00     0.159 HD
ATOM   2557 2HD2 ASN B   3      10.159 -31.785   7.663  1.00  0.00     0.159 HD
ATOM   2558  OD1 ASN B   3      10.947 -33.314   5.001  1.00 51.69    -0.274 OA
ATOM   2559  N   PHE B   4      14.368 -29.927   7.379  1.00 40.25    -0.346 N 
ATOM   2560  HN  PHE B   4      13.486 -29.806   7.878  1.00  0.00     0.163 HD
ATOM   2561  CA  PHE B   4      15.599 -29.427   8.032  1.00 41.69     0.093 C 
ATOM   2562  HA  PHE B   4      16.484 -29.784   7.456  1.00  0.00     0.088 H 
ATOM   2563  C   PHE B   4      15.682 -29.973   9.456  1.00 44.08     0.241 C 
ATOM   2564  O   PHE B   4      14.700 -30.550   9.941  1.00 42.94    -0.271 OA
ATOM   2565  CB  PHE B   4      15.603 -27.898   8.051  1.00 46.52    -0.014 C 
ATOM   2566  HB1 PHE B   4      16.527 -27.525   8.551  1.00  0.00     0.043 H 
ATOM   2567  HB2 PHE B   4      14.829 -27.524   8.761  1.00  0.00     0.043 H 
ATOM   2568  CG  PHE B   4      15.437 -27.229   6.707  1.00 50.46    -0.056 A 
ATOM   2569  CD1 PHE B   4      16.035 -27.745   5.563  1.00 48.91    -0.077 A 
ATOM   2570  HD1 PHE B   4      16.639 -28.665   5.634  1.00  0.00     0.084 H 
ATOM   2571  CD2 PHE B   4      14.704 -26.055   6.594  1.00 53.42    -0.077 A 
ATOM   2572  HD2 PHE B   4      14.235 -25.615   7.490  1.00  0.00     0.084 H 
ATOM   2573  CE1 PHE B   4      15.884 -27.120   4.334  1.00 49.36    -0.082 A 
ATOM   2574  HE1 PHE B   4      16.356 -27.550   3.434  1.00  0.00     0.083 H 
ATOM   2575  CE2 PHE B   4      14.557 -25.431   5.365  1.00 56.62    -0.082 A 
ATOM   2576  HE2 PHE B   4      13.966 -24.503   5.287  1.00  0.00     0.083 H 
ATOM   2577  CZ  PHE B   4      15.147 -25.966   4.239  1.00 52.58    -0.083 A 
ATOM   2578  HZ  PHE B   4      15.027 -25.467   3.263  1.00  0.00     0.083 H 
ATOM   2579  N   PHE B   5      16.824 -29.778  10.114  1.00 40.98    -0.346 N 
ATOM   2580  HN  PHE B   5      17.611 -29.375   9.605  1.00  0.00     0.163 HD
ATOM   2581  CA  PHE B   5      17.015 -30.114  11.547  1.00 42.89     0.093 C 
ATOM   2582  HA  PHE B   5      16.625 -31.145  11.717  1.00  0.00     0.088 H 
ATOM   2583  C   PHE B   5      16.199 -29.145  12.411  1.00 46.17     0.243 C 
ATOM   2584  O   PHE B   5      15.945 -28.016  12.001  1.00 41.83    -0.271 OA
ATOM   2585  CB  PHE B   5      18.502 -30.098  11.918  1.00 41.95    -0.014 C 
ATOM   2586  HB1 PHE B   5      18.959 -29.135  11.592  1.00  0.00     0.043 H 
ATOM   2587  HB2 PHE B   5      18.611 -30.011  13.024  1.00  0.00     0.043 H 
ATOM   2588  CG  PHE B   5      19.338 -31.252  11.415  1.00 39.89    -0.056 A 
ATOM   2589  CD1 PHE B   5      19.874 -31.241  10.130  1.00 39.57    -0.077 A 
ATOM   2590  HD1 PHE B   5      19.650 -30.397   9.456  1.00  0.00     0.084 H 
ATOM   2591  CD2 PHE B   5      19.682 -32.299  12.257  1.00 37.95    -0.077 A 
ATOM   2592  HD2 PHE B   5      19.308 -32.310  13.295  1.00  0.00     0.084 H 
ATOM   2593  CE1 PHE B   5      20.687 -32.277   9.683  1.00 37.62    -0.082 A 
ATOM   2594  HE1 PHE B   5      21.086 -32.260   8.655  1.00  0.00     0.083 H 
ATOM   2595  CE2 PHE B   5      20.494 -33.336  11.807  1.00 38.33    -0.082 A 
ATOM   2596  HE2 PHE B   5      20.739 -34.172  12.483  1.00  0.00     0.083 H 
ATOM   2597  CZ  PHE B   5      20.994 -33.325  10.523  1.00 39.25    -0.083 A 
ATOM   2598  HZ  PHE B   5      21.636 -34.150  10.170  1.00  0.00     0.083 H 
ATOM   2599  N   PRO B   6      15.790 -29.565  13.635  1.00 51.37    -0.337 N 
ATOM   2600  CA  PRO B   6      14.893 -28.820  14.525  1.00 54.77     0.091 C 
ATOM   2601  HA  PRO B   6      13.853 -29.160  14.312  1.00  0.00     0.087 H 
ATOM   2602  C   PRO B   6      14.865 -27.285  14.633  1.00 62.25     0.241 C 
ATOM   2603  O   PRO B   6      13.774 -26.816  14.885  1.00 85.65    -0.271 OA
ATOM   2604  CB  PRO B   6      15.302 -29.411  15.882  1.00 54.32    -0.036 C 
ATOM   2605  HB1 PRO B   6      16.198 -28.937  16.346  1.00  0.00     0.036 H 
ATOM   2606  HB2 PRO B   6      14.606 -29.178  16.721  1.00  0.00     0.036 H 
ATOM   2607  CG  PRO B   6      15.451 -30.872  15.577  1.00 54.61    -0.048 C 
ATOM   2608  HG1 PRO B   6      16.010 -31.449  16.351  1.00  0.00     0.035 H 
ATOM   2609  HG2 PRO B   6      14.505 -31.457  15.653  1.00  0.00     0.035 H 
ATOM   2610  CD  PRO B   6      16.089 -30.891  14.200  1.00 53.49    -0.001 C 
ATOM   2611  HD1 PRO B   6      15.762 -31.743  13.559  1.00  0.00     0.064 H 
ATOM   2612  HD2 PRO B   6      17.174 -31.149  14.205  1.00  0.00     0.064 H 
ATOM   2613  N   ARG B   7      15.957 -26.525  14.501  1.00 60.56    -0.346 N 
ATOM   2614  HN  ARG B   7      16.882 -26.953  14.481  1.00  0.00     0.163 HD
ATOM   2615  CA  ARG B   7      15.810 -25.041  14.383  1.00 56.46     0.089 C 
ATOM   2616  HA  ARG B   7      14.721 -24.800  14.396  1.00  0.00     0.087 H 
ATOM   2617  C   ARG B   7      16.377 -24.584  13.047  1.00 51.85     0.241 C 
ATOM   2618  O   ARG B   7      16.824 -23.436  12.965  1.00 50.28    -0.271 OA
ATOM   2619  CB  ARG B   7      16.478 -24.268  15.520  1.00 60.84    -0.036 C 
ATOM   2620  HB1 ARG B   7      16.401 -23.169  15.350  1.00  0.00     0.036 H 
ATOM   2621  HB2 ARG B   7      17.586 -24.384  15.480  1.00  0.00     0.036 H 
ATOM   2622  CG  ARG B   7      15.947 -24.639  16.893  1.00 67.81    -0.048 C 
ATOM   2623  HG1 ARG B   7      14.877 -24.951  16.871  1.00  0.00     0.035 H 
ATOM   2624  HG2 ARG B   7      15.831 -23.756  17.563  1.00  0.00     0.035 H 
ATOM   2625  CD  ARG B   7      16.851 -25.697  17.474  1.00 75.70     0.009 C 
ATOM   2626  HD1 ARG B   7      17.803 -25.250  17.845  1.00  0.00     0.064 H 
ATOM   2627  HD2 ARG B   7      17.261 -26.356  16.674  1.00  0.00     0.064 H 
ATOM   2628  NE  ARG B   7      16.205 -26.477  18.509  1.00 82.46    -0.227 N 
ATOM   2629  HE  ARG B   7      15.239 -26.247  18.745  1.00  0.00     0.177 HD
ATOM   2630  CZ  ARG B   7      16.785 -27.472  19.173  1.00 88.61     0.665 C 
ATOM   2631  NH1 ARG B   7      16.109 -28.126  20.103  1.00 94.11    -0.235 N 
ATOM   2632 1HH1 ARG B   7      16.554 -28.889  20.612  1.00  0.00     0.174 HD
ATOM   2633 2HH1 ARG B   7      15.144 -27.864  20.304  1.00  0.00     0.174 HD
ATOM   2634  NH2 ARG B   7      18.036 -27.812  18.912  1.00 89.15    -0.235 N 
ATOM   2635 1HH2 ARG B   7      18.481 -28.575  19.421  1.00  0.00     0.174 HD
ATOM   2636 2HH2 ARG B   7      18.557 -27.308  18.195  1.00  0.00     0.174 HD
ATOM   2637  N   LYS B   8      16.280 -25.448  12.038  1.00 51.47    -0.346 N 
ATOM   2638  HN  LYS B   8      15.614 -26.213  12.147  1.00  0.00     0.163 HD
ATOM   2639  CA  LYS B   8      17.053 -25.403  10.765  1.00 51.78     0.089 C 
ATOM   2640  HA  LYS B   8      17.261 -26.459  10.473  1.00  0.00     0.087 H 
ATOM   2641  C   LYS B   8      18.411 -24.723  10.980  1.00 46.51     0.243 C 
ATOM   2642  O   LYS B   8      18.647 -23.611  10.513  1.00 44.40    -0.271 OA
ATOM   2643  CB  LYS B   8      16.215 -24.784   9.639  1.00 53.90    -0.038 C 
ATOM   2644  HB1 LYS B   8      16.790 -24.819   8.685  1.00  0.00     0.036 H 
ATOM   2645  HB2 LYS B   8      15.365 -25.462   9.392  1.00  0.00     0.036 H 
ATOM   2646  CG  LYS B   8      15.691 -23.374   9.864  1.00 56.28    -0.061 C 
ATOM   2647  HG1 LYS B   8      16.291 -22.844  10.641  1.00  0.00     0.033 H 
ATOM   2648  HG2 LYS B   8      14.703 -23.393  10.380  1.00  0.00     0.033 H 
ATOM   2649  CD  LYS B   8      15.620 -22.561   8.584  1.00 61.59    -0.043 C 
ATOM   2650  HD1 LYS B   8      14.628 -22.681   8.088  1.00  0.00     0.035 H 
ATOM   2651  HD2 LYS B   8      16.271 -23.002   7.793  1.00  0.00     0.035 H 
ATOM   2652  CE  LYS B   8      15.946 -21.095   8.803  1.00 68.42     0.080 C 
ATOM   2653  HE1 LYS B   8      15.853 -20.816   9.879  1.00  0.00     0.075 H 
ATOM   2654  HE2 LYS B   8      17.034 -20.898   8.663  1.00  0.00     0.075 H 
ATOM   2655  NZ  LYS B   8      15.124 -20.208   7.945  1.00 70.96    -0.079 N 
ATOM   2656  HZ1 LYS B   8      15.343 -19.223   8.092  1.00  0.00     0.274 HD
ATOM   2657  HZ2 LYS B   8      14.128 -20.389   8.073  1.00  0.00     0.274 HD
ATOM   2658  HZ3 LYS B   8      15.209 -20.463   6.961  1.00  0.00     0.274 HD
ATOM   2659  N   PRO B   9      19.389 -25.370  11.657  1.00 41.12    -0.337 N 
ATOM   2660  CA  PRO B   9      20.731 -24.801  11.728  1.00 38.43     0.091 C 
ATOM   2661  HA  PRO B   9      20.694 -23.760  12.125  1.00  0.00     0.087 H 
ATOM   2662  C   PRO B   9      21.300 -24.815  10.302  1.00 34.65     0.241 C 
ATOM   2663  O   PRO B   9      20.980 -25.692   9.517  1.00 31.20    -0.271 OA
ATOM   2664  CB  PRO B   9      21.468 -25.717  12.696  1.00 36.94    -0.036 C 
ATOM   2665  HB1 PRO B   9      22.572 -25.759  12.544  1.00  0.00     0.036 H 
ATOM   2666  HB2 PRO B   9      21.511 -25.344  13.746  1.00  0.00     0.036 H 
ATOM   2667  CG  PRO B   9      20.761 -27.039  12.529  1.00 40.64    -0.048 C 
ATOM   2668  HG1 PRO B   9      21.185 -27.680  11.721  1.00  0.00     0.035 H 
ATOM   2669  HG2 PRO B   9      20.937 -27.756  13.365  1.00  0.00     0.035 H 
ATOM   2670  CD  PRO B   9      19.301 -26.675  12.326  1.00 42.43    -0.001 C 
ATOM   2671  HD1 PRO B   9      18.682 -26.686  13.253  1.00  0.00     0.064 H 
ATOM   2672  HD2 PRO B   9      18.698 -27.440  11.784  1.00  0.00     0.064 H 
ATOM   2673  N   LYS B  10      22.097 -23.811   9.976  1.00 38.75    -0.346 N 
ATOM   2674  HN  LYS B  10      22.243 -23.055  10.645  1.00  0.00     0.163 HD
ATOM   2675  CA  LYS B  10      22.782 -23.755   8.666  1.00 38.64     0.089 C 
ATOM   2676  HA  LYS B  10      22.916 -24.793   8.280  1.00  0.00     0.087 H 
ATOM   2677  C   LYS B  10      24.143 -23.114   8.844  1.00 34.78     0.241 C 
ATOM   2678  O   LYS B  10      24.366 -22.447   9.861  1.00 29.41    -0.271 OA
ATOM   2679  CB  LYS B  10      21.963 -22.949   7.657  1.00 42.70    -0.038 C 
ATOM   2680  HB1 LYS B  10      22.510 -22.869   6.689  1.00  0.00     0.036 H 
ATOM   2681  HB2 LYS B  10      21.072 -23.532   7.326  1.00  0.00     0.036 H 
ATOM   2682  CG  LYS B  10      21.543 -21.574   8.141  1.00 44.42    -0.061 C 
ATOM   2683  HG1 LYS B  10      22.434 -20.931   8.333  1.00  0.00     0.033 H 
ATOM   2684  HG2 LYS B  10      21.129 -21.626   9.175  1.00  0.00     0.033 H 
ATOM   2685  CD  LYS B  10      20.573 -20.885   7.206  1.00 49.39    -0.043 C 
ATOM   2686  HD1 LYS B  10      19.909 -20.184   7.763  1.00  0.00     0.035 H 
ATOM   2687  HD2 LYS B  10      19.804 -21.599   6.829  1.00  0.00     0.035 H 
ATOM   2688  CE  LYS B  10      21.269 -20.182   6.063  1.00 54.67     0.080 C 
ATOM   2689  HE1 LYS B  10      22.044 -19.471   6.434  1.00  0.00     0.075 H 
ATOM   2690  HE2 LYS B  10      21.930 -20.880   5.498  1.00  0.00     0.075 H 
ATOM   2691  NZ  LYS B  10      20.301 -19.508   5.166  1.00 56.23    -0.079 N 
ATOM   2692  HZ1 LYS B  10      20.771 -19.034   4.395  1.00  0.00     0.274 HD
ATOM   2693  HZ2 LYS B  10      19.696 -18.870   5.683  1.00  0.00     0.274 HD
ATOM   2694  HZ3 LYS B  10      19.592 -20.158   4.827  1.00  0.00     0.274 HD
ATOM   2695  N   TRP B  11      24.996 -23.287   7.845  1.00 33.24    -0.346 N 
ATOM   2696  HN  TRP B  11      24.748 -23.913   7.079  1.00  0.00     0.163 HD
ATOM   2697  CA  TRP B  11      26.297 -22.592   7.819  1.00 33.12     0.093 C 
ATOM   2698  HA  TRP B  11      26.764 -22.683   8.827  1.00  0.00     0.088 H 
ATOM   2699  C   TRP B  11      25.975 -21.116   7.568  1.00 34.31     0.241 C 
ATOM   2700  O   TRP B  11      25.116 -20.852   6.735  1.00 35.09    -0.271 OA
ATOM   2701  CB  TRP B  11      27.235 -23.247   6.789  1.00 31.55    -0.012 C 
ATOM   2702  HB1 TRP B  11      26.776 -23.231   5.773  1.00  0.00     0.044 H 
ATOM   2703  HB2 TRP B  11      28.125 -22.602   6.602  1.00  0.00     0.044 H 
ATOM   2704  CG  TRP B  11      27.659 -24.644   7.159  1.00 30.62    -0.028 A 
ATOM   2705  CD1 TRP B  11      27.328 -25.809   6.528  1.00 30.99    -0.016 A 
ATOM   2706  HD1 TRP B  11      26.683 -25.877   5.636  1.00  0.00     0.112 H 
ATOM   2707  CD2 TRP B  11      28.479 -25.029   8.281  1.00 30.82    -0.002 A 
ATOM   2708  CE2 TRP B  11      28.606 -26.432   8.243  1.00 30.12     0.042 A 
ATOM   2709  CE3 TRP B  11      29.136 -24.323   9.300  1.00 33.30    -0.070 A 
ATOM   2710  HE3 TRP B  11      29.080 -23.222   9.342  1.00  0.00     0.084 H 
ATOM   2711  NE1 TRP B  11      27.908 -26.884   7.155  1.00 29.22    -0.365 N 
ATOM   2712  HE1 TRP B  11      27.832 -27.857   6.860  1.00  0.00     0.165 HD
ATOM   2713  CZ2 TRP B  11      29.352 -27.135   9.192  1.00 30.31    -0.056 A 
ATOM   2714  HZ2 TRP B  11      29.444 -28.233   9.146  1.00  0.00     0.086 H 
ATOM   2715  CZ3 TRP B  11      29.852 -25.022  10.248  1.00 32.27    -0.082 A 
ATOM   2716  HZ3 TRP B  11      30.342 -24.474  11.070  1.00  0.00     0.083 H 
ATOM   2717  CH2 TRP B  11      29.967 -26.413  10.184  1.00 29.28    -0.081 A 
ATOM   2718  HH2 TRP B  11      30.564 -26.941  10.946  1.00  0.00     0.083 H 
ATOM   2719  N   ASP B  12      26.570 -20.219   8.345  1.00 37.57    -0.345 N 
ATOM   2720  HN  ASP B  12      27.198 -20.568   9.069  1.00  0.00     0.163 HD
ATOM   2721  CA  ASP B  12      26.393 -18.747   8.244  1.00 44.69     0.098 C 
ATOM   2722  HA  ASP B  12      25.480 -18.549   7.635  1.00  0.00     0.088 H 
ATOM   2723  C   ASP B  12      27.599 -18.164   7.498  1.00 45.78     0.241 C 
ATOM   2724  O   ASP B  12      28.118 -17.102   7.900  1.00 48.39    -0.271 OA
ATOM   2725  CB  ASP B  12      26.184 -18.129   9.626  1.00 51.36     0.043 C 
ATOM   2726  HB1 ASP B  12      25.229 -18.486  10.078  1.00  0.00     0.052 H 
ATOM   2727  HB2 ASP B  12      25.953 -17.041   9.542  1.00  0.00     0.052 H 
ATOM   2728  CG  ASP B  12      27.348 -18.360  10.574  1.00 60.28     0.175 C 
ATOM   2729  OD1 ASP B  12      28.360 -18.969  10.140  1.00 65.43    -0.648 OA
ATOM   2730  OD2 ASP B  12      27.232 -17.947  11.744  1.00 75.51    -0.648 OA
ATOM   2731  N   LYS B  13      28.026 -18.868   6.455  1.00 45.88    -0.346 N 
ATOM   2732  HN  LYS B  13      27.627 -19.798   6.329  1.00  0.00     0.163 HD
ATOM   2733  CA  LYS B  13      29.027 -18.426   5.460  1.00 41.52     0.089 C 
ATOM   2734  HA  LYS B  13      28.793 -17.389   5.124  1.00  0.00     0.087 H 
ATOM   2735  C   LYS B  13      28.906 -19.386   4.287  1.00 38.09     0.241 C 
ATOM   2736  O   LYS B  13      28.286 -20.433   4.465  1.00 37.41    -0.271 OA
ATOM   2737  CB  LYS B  13      30.431 -18.473   6.051  1.00 47.41    -0.038 C 
ATOM   2738  HB1 LYS B  13      31.161 -17.976   5.370  1.00  0.00     0.036 H 
ATOM   2739  HB2 LYS B  13      30.509 -17.797   6.934  1.00  0.00     0.036 H 
ATOM   2740  CG  LYS B  13      30.898 -19.876   6.407  1.00 52.18    -0.061 C 
ATOM   2741  HG1 LYS B  13      31.247 -20.419   5.498  1.00  0.00     0.033 H 
ATOM   2742  HG2 LYS B  13      30.033 -20.521   6.687  1.00  0.00     0.033 H 
ATOM   2743  CD  LYS B  13      31.956 -19.901   7.485  1.00 53.26    -0.043 C 
ATOM   2744  HD1 LYS B  13      31.595 -19.385   8.405  1.00  0.00     0.035 H 
ATOM   2745  HD2 LYS B  13      32.807 -19.231   7.219  1.00  0.00     0.035 H 
ATOM   2746  CE  LYS B  13      32.452 -21.294   7.811  1.00 49.99     0.080 C 
ATOM   2747  HE1 LYS B  13      31.616 -22.028   7.887  1.00  0.00     0.075 H 
ATOM   2748  HE2 LYS B  13      32.997 -21.755   6.954  1.00  0.00     0.075 H 
ATOM   2749  NZ  LYS B  13      33.275 -21.264   9.038  1.00 47.33    -0.079 N 
ATOM   2750  HZ1 LYS B  13      33.609 -22.202   9.258  1.00  0.00     0.274 HD
ATOM   2751  HZ2 LYS B  13      32.777 -20.843   9.822  1.00  0.00     0.274 HD
ATOM   2752  HZ3 LYS B  13      34.040 -20.593   8.969  1.00  0.00     0.274 HD
ATOM   2753  N   ASN B  14      29.479 -19.049   3.141  1.00 34.36    -0.346 N 
ATOM   2754  HN  ASN B  14      29.985 -18.165   3.084  1.00  0.00     0.163 HD
ATOM   2755  CA  ASN B  14      29.410 -19.912   1.941  1.00 34.42     0.097 C 
ATOM   2756  HA  ASN B  14      28.634 -20.692   2.121  1.00  0.00     0.088 H 
ATOM   2757  C   ASN B  14      30.748 -20.619   1.716  1.00 31.16     0.241 C 
ATOM   2758  O   ASN B  14      30.719 -21.667   1.041  1.00 28.02    -0.271 OA
ATOM   2759  CB  ASN B  14      28.989 -19.101   0.727  1.00 38.06     0.036 C 
ATOM   2760  HB1 ASN B  14      29.748 -18.326   0.470  1.00  0.00     0.051 H 
ATOM   2761  HB2 ASN B  14      29.040 -19.708  -0.207  1.00  0.00     0.051 H 
ATOM   2762  CG  ASN B  14      27.618 -18.492   0.918  1.00 42.61     0.217 C 
ATOM   2763  ND2 ASN B  14      27.423 -17.298   0.384  1.00 42.96    -0.370 N 
ATOM   2764 1HD2 ASN B  14      26.498 -16.887   0.513  1.00  0.00     0.159 HD
ATOM   2765 2HD2 ASN B  14      28.141 -16.807  -0.149  1.00  0.00     0.159 HD
ATOM   2766  OD1 ASN B  14      26.750 -19.086   1.562  1.00 48.69    -0.274 OA
ATOM   2767  N   GLN B  15      31.848 -20.038   2.214  1.00 29.54    -0.346 N 
ATOM   2768  HN  GLN B  15      31.740 -19.115   2.634  1.00  0.00     0.163 HD
ATOM   2769  CA  GLN B  15      33.213 -20.629   2.205  1.00 30.36     0.090 C 
ATOM   2770  HA  GLN B  15      33.408 -21.091   1.209  1.00  0.00     0.087 H 
ATOM   2771  C   GLN B  15      33.279 -21.712   3.288  1.00 26.57     0.241 C 
ATOM   2772  O   GLN B  15      33.306 -21.334   4.475  1.00 26.13    -0.271 OA
ATOM   2773  CB  GLN B  15      34.285 -19.566   2.491  1.00 34.46    -0.030 C 
ATOM   2774  HB1 GLN B  15      34.146 -19.148   3.515  1.00  0.00     0.037 H 
ATOM   2775  HB2 GLN B  15      35.282 -20.050   2.610  1.00  0.00     0.037 H 
ATOM   2776  CG  GLN B  15      34.370 -18.432   1.467  1.00 39.62     0.011 C 
ATOM   2777  HG1 GLN B  15      33.498 -17.748   1.587  1.00  0.00     0.047 H 
ATOM   2778  HG2 GLN B  15      35.204 -17.743   1.735  1.00  0.00     0.047 H 
ATOM   2779  CD  GLN B  15      34.497 -18.852   0.016  1.00 44.29     0.215 C 
ATOM   2780  NE2 GLN B  15      35.123 -19.997  -0.236  1.00 45.47    -0.370 N 
ATOM   2781 1HE2 GLN B  15      35.494 -20.584   0.511  1.00  0.00     0.159 HD
ATOM   2782 2HE2 GLN B  15      35.208 -20.280  -1.212  1.00  0.00     0.159 HD
ATOM   2783  OE1 GLN B  15      34.049 -18.143  -0.887  1.00 48.48    -0.274 OA
ATOM   2784  N   ILE B  16      33.220 -22.994   2.908  1.00 25.74    -0.346 N 
ATOM   2785  HN  ILE B  16      33.178 -23.203   1.911  1.00  0.00     0.163 HD
ATOM   2786  CA  ILE B  16      33.212 -24.137   3.878  1.00 23.93     0.092 C 
ATOM   2787  HA  ILE B  16      33.170 -23.726   4.913  1.00  0.00     0.088 H 
ATOM   2788  C   ILE B  16      34.522 -24.913   3.712  1.00 22.28     0.241 C 
ATOM   2789  O   ILE B  16      34.807 -25.344   2.590  1.00 21.19    -0.271 OA
ATOM   2790  CB  ILE B  16      32.019 -25.106   3.681  1.00 25.47    -0.030 C 
ATOM   2791  HB  ILE B  16      32.233 -25.691   2.756  1.00  0.00     0.043 H 
ATOM   2792  CG1 ILE B  16      30.666 -24.424   3.465  1.00 26.64    -0.063 C 
ATOM   2793 1HG1 ILE B  16      30.719 -23.725   2.598  1.00  0.00     0.033 H 
ATOM   2794 2HG1 ILE B  16      29.921 -25.157   3.077  1.00  0.00     0.033 H 
ATOM   2795  CG2 ILE B  16      31.947 -26.107   4.823  1.00 25.63    -0.071 C 
ATOM   2796 1HG2 ILE B  16      32.933 -26.604   4.980  1.00  0.00     0.028 H 
ATOM   2797 2HG2 ILE B  16      31.131 -26.851   4.667  1.00  0.00     0.028 H 
ATOM   2798 3HG2 ILE B  16      31.569 -25.636   5.760  1.00  0.00     0.028 H 
ATOM   2799  CD1 ILE B  16      30.124 -23.720   4.666  1.00 26.70    -0.076 C 
ATOM   2800 1HD1 ILE B  16      29.138 -23.223   4.509  1.00  0.00     0.027 H 
ATOM   2801 2HD1 ILE B  16      30.869 -22.987   5.054  1.00  0.00     0.027 H 
ATOM   2802 3HD1 ILE B  16      30.071 -24.419   5.533  1.00  0.00     0.027 H 
ATOM   2803  N   THR B  17      35.237 -25.177   4.802  1.00 20.35    -0.344 N 
ATOM   2804  HN  THR B  17      34.937 -24.787   5.695  1.00  0.00     0.163 HD
ATOM   2805  CA  THR B  17      36.462 -26.024   4.761  1.00 18.62     0.113 C 
ATOM   2806  HA  THR B  17      36.844 -26.031   3.713  1.00  0.00     0.091 H 
ATOM   2807  C   THR B  17      36.146 -27.475   5.166  1.00 18.09     0.243 C 
ATOM   2808  O   THR B  17      35.309 -27.683   6.054  1.00 16.75    -0.271 OA
ATOM   2809  CB  THR B  17      37.571 -25.492   5.668  1.00 16.98     0.060 C 
ATOM   2810  HB  THR B  17      38.418 -26.216   5.642  1.00  0.00     0.086 H 
ATOM   2811  CG2 THR B  17      38.086 -24.145   5.199  1.00 17.88    -0.050 C 
ATOM   2812 1HG2 THR B  17      38.895 -23.757   5.861  1.00  0.00     0.031 H 
ATOM   2813 2HG2 THR B  17      37.257 -23.407   5.097  1.00  0.00     0.031 H 
ATOM   2814 3HG2 THR B  17      38.417 -24.185   4.135  1.00  0.00     0.031 H 
ATOM   2815  OG1 THR B  17      37.074 -25.437   7.007  1.00 15.02    -0.393 OA
ATOM   2816  HG1 THR B  17      37.763 -25.106   7.571  1.00  0.00     0.210 HD
ATOM   2817  N   TYR B  18      36.882 -28.422   4.590  1.00 17.42    -0.346 N 
ATOM   2818  HN  TYR B  18      37.523 -28.144   3.847  1.00  0.00     0.163 HD
ATOM   2819  CA  TYR B  18      36.828 -29.853   4.961  1.00 16.21     0.093 C 
ATOM   2820  HA  TYR B  18      36.391 -29.920   5.985  1.00  0.00     0.088 H 
ATOM   2821  C   TYR B  18      38.242 -30.430   5.023  1.00 17.02     0.241 C 
ATOM   2822  O   TYR B  18      39.178 -29.949   4.327  1.00 19.11    -0.271 OA
ATOM   2823  CB  TYR B  18      35.903 -30.600   4.016  1.00 15.65    -0.014 C 
ATOM   2824  HB1 TYR B  18      35.632 -31.584   4.466  1.00  0.00     0.043 H 
ATOM   2825  HB2 TYR B  18      34.908 -30.097   3.999  1.00  0.00     0.043 H 
ATOM   2826  CG  TYR B  18      36.380 -30.812   2.601  1.00 14.64    -0.056 A 
ATOM   2827  CD1 TYR B  18      37.106 -31.938   2.264  1.00 15.00    -0.074 A 
ATOM   2828  HD1 TYR B  18      37.387 -32.652   3.057  1.00  0.00     0.084 H 
ATOM   2829  CD2 TYR B  18      36.055 -29.934   1.577  1.00 15.17    -0.074 A 
ATOM   2830  HD2 TYR B  18      35.465 -29.032   1.811  1.00  0.00     0.084 H 
ATOM   2831  CE1 TYR B  18      37.492 -32.197   0.957  1.00 15.22    -0.051 A 
ATOM   2832  HE1 TYR B  18      38.062 -33.111   0.720  1.00  0.00     0.087 H 
ATOM   2833  CE2 TYR B  18      36.454 -30.161   0.262  1.00 15.45    -0.051 A 
ATOM   2834  HE2 TYR B  18      36.207 -29.429  -0.525  1.00  0.00     0.087 H 
ATOM   2835  CZ  TYR B  18      37.159 -31.304  -0.052  1.00 14.87     0.065 A 
ATOM   2836  OH  TYR B  18      37.534 -31.584  -1.332  1.00 15.94    -0.361 OA
ATOM   2837  HH  TYR B  18      38.020 -32.371  -1.548  1.00  0.00     0.217 HD
ATOM   2838  N   ARG B  19      38.420 -31.413   5.899  1.00 16.33    -0.346 N 
ATOM   2839  HN  ARG B  19      37.625 -31.703   6.468  1.00  0.00     0.163 HD
ATOM   2840  CA  ARG B  19      39.721 -32.114   6.093  1.00 15.48     0.089 C 
ATOM   2841  HA  ARG B  19      40.372 -31.881   5.218  1.00  0.00     0.087 H 
ATOM   2842  C   ARG B  19      39.451 -33.625   6.094  1.00 14.75     0.241 C 
ATOM   2843  O   ARG B  19      38.578 -34.095   6.864  1.00 15.93    -0.271 OA
ATOM   2844  CB  ARG B  19      40.404 -31.568   7.351  1.00 15.49    -0.036 C 
ATOM   2845  HB1 ARG B  19      39.692 -31.563   8.209  1.00  0.00     0.036 H 
ATOM   2846  HB2 ARG B  19      40.588 -30.473   7.249  1.00  0.00     0.036 H 
ATOM   2847  CG  ARG B  19      41.691 -32.289   7.733  1.00 15.20    -0.048 C 
ATOM   2848  HG1 ARG B  19      41.517 -33.379   7.890  1.00  0.00     0.035 H 
ATOM   2849  HG2 ARG B  19      42.396 -32.349   6.872  1.00  0.00     0.035 H 
ATOM   2850  CD  ARG B  19      42.345 -31.652   8.942  1.00 14.83     0.009 C 
ATOM   2851  HD1 ARG B  19      41.643 -31.545   9.802  1.00  0.00     0.064 H 
ATOM   2852  HD2 ARG B  19      42.565 -30.570   8.789  1.00  0.00     0.064 H 
ATOM   2853  NE  ARG B  19      43.538 -32.424   9.285  1.00 14.29    -0.227 N 
ATOM   2854  HE  ARG B  19      43.900 -33.069   8.583  1.00  0.00     0.177 HD
ATOM   2855  CZ  ARG B  19      44.183 -32.349  10.438  1.00 13.43     0.665 C 
ATOM   2856  NH1 ARG B  19      43.769 -31.524  11.381  1.00 12.48    -0.235 N 
ATOM   2857 1HH1 ARG B  19      44.266 -31.466  12.270  1.00  0.00     0.174 HD
ATOM   2858 2HH1 ARG B  19      42.951 -30.934  11.229  1.00  0.00     0.174 HD
ATOM   2859  NH2 ARG B  19      45.238 -33.110  10.634  1.00 13.17    -0.235 N 
ATOM   2860 1HH2 ARG B  19      45.735 -33.052  11.523  1.00  0.00     0.174 HD
ATOM   2861 2HH2 ARG B  19      45.558 -33.748   9.905  1.00  0.00     0.174 HD
ATOM   2862  N   ILE B  20      40.130 -34.351   5.219  1.00 13.72    -0.346 N 
ATOM   2863  HN  ILE B  20      40.731 -33.864   4.554  1.00  0.00     0.163 HD
ATOM   2864  CA  ILE B  20      40.067 -35.834   5.149  1.00 13.43     0.092 C 
ATOM   2865  HA  ILE B  20      39.070 -36.157   5.530  1.00  0.00     0.088 H 
ATOM   2866  C   ILE B  20      41.130 -36.421   6.055  1.00 14.40     0.241 C 
ATOM   2867  O   ILE B  20      42.340 -36.411   5.695  1.00 13.81    -0.271 OA
ATOM   2868  CB  ILE B  20      40.206 -36.324   3.710  1.00 13.51    -0.030 C 
ATOM   2869  HB  ILE B  20      41.222 -36.047   3.343  1.00  0.00     0.043 H 
ATOM   2870  CG1 ILE B  20      39.170 -35.628   2.826  1.00 13.63    -0.063 C 
ATOM   2871 1HG1 ILE B  20      38.143 -35.931   3.137  1.00  0.00     0.033 H 
ATOM   2872 2HG1 ILE B  20      39.139 -34.539   3.065  1.00  0.00     0.033 H 
ATOM   2873  CG2 ILE B  20      40.097 -37.838   3.710  1.00 13.69    -0.071 C 
ATOM   2874 1HG2 ILE B  20      40.852 -38.345   4.354  1.00  0.00     0.028 H 
ATOM   2875 2HG2 ILE B  20      40.141 -38.234   2.669  1.00  0.00     0.028 H 
ATOM   2876 3HG2 ILE B  20      39.066 -38.157   3.989  1.00  0.00     0.028 H 
ATOM   2877  CD1 ILE B  20      39.333 -35.822   1.334  1.00 13.22    -0.076 C 
ATOM   2878 1HD1 ILE B  20      38.578 -35.315   0.690  1.00  0.00     0.027 H 
ATOM   2879 2HD1 ILE B  20      39.364 -36.911   1.095  1.00  0.00     0.027 H 
ATOM   2880 3HD1 ILE B  20      40.360 -35.519   1.023  1.00  0.00     0.027 H 
ATOM   2881  N   ILE B  21      40.693 -36.884   7.218  1.00 14.63    -0.346 N 
ATOM   2882  HN  ILE B  21      39.687 -36.899   7.388  1.00  0.00     0.163 HD
ATOM   2883  CA  ILE B  21      41.597 -37.381   8.284  1.00 15.95     0.092 C 
ATOM   2884  HA  ILE B  21      42.512 -36.744   8.302  1.00  0.00     0.088 H 
ATOM   2885  C   ILE B  21      42.005 -38.816   7.941  1.00 17.87     0.241 C 
ATOM   2886  O   ILE B  21      43.180 -39.148   8.137  1.00 17.23    -0.271 OA
ATOM   2887  CB  ILE B  21      40.904 -37.290   9.659  1.00 16.27    -0.030 C 
ATOM   2888  HB  ILE B  21      39.960 -37.881   9.601  1.00  0.00     0.043 H 
ATOM   2889  CG1 ILE B  21      40.528 -35.853  10.002  1.00 16.51    -0.063 C 
ATOM   2890 1HG1 ILE B  21      39.883 -35.814  10.910  1.00  0.00     0.033 H 
ATOM   2891 2HG1 ILE B  21      39.813 -35.437   9.255  1.00  0.00     0.033 H 
ATOM   2892  CG2 ILE B  21      41.762 -37.900  10.756  1.00 17.45    -0.071 C 
ATOM   2893 1HG2 ILE B  21      41.261 -37.834  11.750  1.00  0.00     0.028 H 
ATOM   2894 2HG2 ILE B  21      42.779 -37.443  10.780  1.00  0.00     0.028 H 
ATOM   2895 3HG2 ILE B  21      42.050 -38.949  10.513  1.00  0.00     0.028 H 
ATOM   2896  CD1 ILE B  21      41.750 -34.945  10.157  1.00 18.57    -0.076 C 
ATOM   2897 1HD1 ILE B  21      41.475 -33.894  10.408  1.00  0.00     0.027 H 
ATOM   2898 2HD1 ILE B  21      42.395 -34.984   9.249  1.00  0.00     0.027 H 
ATOM   2899 3HD1 ILE B  21      42.465 -35.361  10.904  1.00  0.00     0.027 H 
ATOM   2900  N   GLY B  22      41.062 -39.652   7.490  1.00 18.15    -0.351 N 
ATOM   2901  HN  GLY B  22      40.128 -39.293   7.294  1.00  0.00     0.163 HD
ATOM   2902  CA  GLY B  22      41.347 -41.084   7.271  1.00 19.02     0.069 C 
ATOM   2903  HA1 GLY B  22      42.446 -41.272   7.276  1.00  0.00     0.078 H 
ATOM   2904  HA2 GLY B  22      41.051 -41.685   8.162  1.00  0.00     0.078 H 
ATOM   2905  C   GLY B  22      40.715 -41.645   6.015  1.00 17.78     0.236 C 
ATOM   2906  O   GLY B  22      39.875 -40.981   5.398  1.00 15.20    -0.272 OA
ATOM   2907  N   TYR B  23      41.081 -42.879   5.691  1.00 19.07    -0.346 N 
ATOM   2908  HN  TYR B  23      41.643 -43.399   6.365  1.00  0.00     0.163 HD
ATOM   2909  CA  TYR B  23      40.734 -43.552   4.427  1.00 19.82     0.093 C 
ATOM   2910  HA  TYR B  23      39.902 -42.998   3.932  1.00  0.00     0.088 H 
ATOM   2911  C   TYR B  23      40.294 -44.990   4.693  1.00 22.05     0.241 C 
ATOM   2912  O   TYR B  23      40.605 -45.574   5.742  1.00 19.11    -0.271 OA
ATOM   2913  CB  TYR B  23      41.953 -43.547   3.516  1.00 21.05    -0.014 C 
ATOM   2914  HB1 TYR B  23      41.811 -44.239   2.654  1.00  0.00     0.043 H 
ATOM   2915  HB2 TYR B  23      42.821 -44.046   4.006  1.00  0.00     0.043 H 
ATOM   2916  CG  TYR B  23      42.318 -42.168   3.046  1.00 20.40    -0.056 A 
ATOM   2917  CD1 TYR B  23      42.974 -41.278   3.877  1.00 22.51    -0.074 A 
ATOM   2918  HD1 TYR B  23      43.282 -41.605   4.884  1.00  0.00     0.084 H 
ATOM   2919  CD2 TYR B  23      41.907 -41.721   1.807  1.00 19.92    -0.074 A 
ATOM   2920  HD2 TYR B  23      41.350 -42.405   1.144  1.00  0.00     0.084 H 
ATOM   2921  CE1 TYR B  23      43.252 -39.980   3.468  1.00 22.94    -0.051 A 
ATOM   2922  HE1 TYR B  23      43.781 -39.287   4.143  1.00  0.00     0.087 H 
ATOM   2923  CE2 TYR B  23      42.178 -40.434   1.378  1.00 19.53    -0.051 A 
ATOM   2924  HE2 TYR B  23      41.851 -40.105   0.377  1.00  0.00     0.087 H 
ATOM   2925  CZ  TYR B  23      42.859 -39.561   2.204  1.00 21.17     0.065 A 
ATOM   2926  OH  TYR B  23      43.141 -38.294   1.780  1.00 20.74    -0.361 OA
ATOM   2927  HH  TYR B  23      43.609 -37.694   2.348  1.00  0.00     0.217 HD
ATOM   2928  N   THR B  24      39.601 -45.542   3.704  1.00 24.40    -0.344 N 
ATOM   2929  HN  THR B  24      39.211 -44.919   2.997  1.00  0.00     0.163 HD
ATOM   2930  CA  THR B  24      39.354 -46.982   3.552  1.00 25.39     0.114 C 
ATOM   2931  HA  THR B  24      39.391 -47.450   4.563  1.00  0.00     0.091 H 
ATOM   2932  C   THR B  24      40.503 -47.540   2.730  1.00 25.67     0.246 C 
ATOM   2933  O   THR B  24      40.890 -46.967   1.717  1.00 25.56    -0.271 OA
ATOM   2934  CB  THR B  24      37.983 -47.286   2.934  1.00 26.07     0.060 C 
ATOM   2935  HB  THR B  24      37.195 -47.073   3.694  1.00  0.00     0.086 H 
ATOM   2936  CG2 THR B  24      37.677 -46.486   1.682  1.00 26.55    -0.050 C 
ATOM   2937 1HG2 THR B  24      37.686 -45.394   1.909  1.00  0.00     0.031 H 
ATOM   2938 2HG2 THR B  24      36.719 -46.804   1.209  1.00  0.00     0.031 H 
ATOM   2939 3HG2 THR B  24      38.368 -46.743   0.845  1.00  0.00     0.031 H 
ATOM   2940  OG1 THR B  24      37.971 -48.688   2.643  1.00 26.82    -0.393 OA
ATOM   2941  HG1 THR B  24      38.163 -49.189   3.427  1.00  0.00     0.210 HD
ATOM   2942  N   PRO B  25      41.041 -48.704   3.135  1.00 26.27    -0.337 N 
ATOM   2943  CA  PRO B  25      42.019 -49.421   2.320  1.00 28.64     0.091 C 
ATOM   2944  HA  PRO B  25      42.844 -48.728   2.034  1.00  0.00     0.087 H 
ATOM   2945  C   PRO B  25      41.404 -50.039   1.051  1.00 26.71     0.241 C 
ATOM   2946  O   PRO B  25      42.144 -50.494   0.229  1.00 29.32    -0.271 OA
ATOM   2947  CB  PRO B  25      42.565 -50.504   3.283  1.00 27.19    -0.036 C 
ATOM   2948  HB1 PRO B  25      42.931 -51.425   2.772  1.00  0.00     0.036 H 
ATOM   2949  HB2 PRO B  25      43.534 -50.237   3.767  1.00  0.00     0.036 H 
ATOM   2950  CG  PRO B  25      41.428 -50.747   4.262  1.00 27.46    -0.048 C 
ATOM   2951  HG1 PRO B  25      41.753 -51.191   5.232  1.00  0.00     0.035 H 
ATOM   2952  HG2 PRO B  25      40.745 -51.577   3.965  1.00  0.00     0.035 H 
ATOM   2953  CD  PRO B  25      40.737 -49.400   4.401  1.00 27.09    -0.001 C 
ATOM   2954  HD1 PRO B  25      39.649 -49.467   4.636  1.00  0.00     0.064 H 
ATOM   2955  HD2 PRO B  25      41.025 -48.831   5.316  1.00  0.00     0.064 H 
ATOM   2956  N   ASP B  26      40.085 -50.029   0.919  1.00 27.76    -0.346 N 
ATOM   2957  HN  ASP B  26      39.533 -49.587   1.654  1.00  0.00     0.163 HD
ATOM   2958  CA  ASP B  26      39.363 -50.624  -0.236  1.00 28.44     0.098 C 
ATOM   2959  HA  ASP B  26      39.741 -51.657  -0.418  1.00  0.00     0.088 H 
ATOM   2960  C   ASP B  26      39.537 -49.786  -1.505  1.00 25.99     0.241 C 
ATOM   2961  O   ASP B  26      39.237 -50.320  -2.565  1.00 22.25    -0.271 OA
ATOM   2962  CB  ASP B  26      37.852 -50.666  -0.014  1.00 31.64     0.043 C 
ATOM   2963  HB1 ASP B  26      37.420 -49.638  -0.034  1.00  0.00     0.052 H 
ATOM   2964  HB2 ASP B  26      37.334 -51.101  -0.900  1.00  0.00     0.052 H 
ATOM   2965  CG  ASP B  26      37.451 -51.392   1.253  1.00 34.07     0.175 C 
ATOM   2966  OD1 ASP B  26      38.200 -52.306   1.642  1.00 32.94    -0.648 OA
ATOM   2967  OD2 ASP B  26      36.397 -51.008   1.843  1.00 31.22    -0.648 OA
ATOM   2968  N   LEU B  27      39.868 -48.496  -1.371  1.00 25.15    -0.346 N 
ATOM   2969  HN  LEU B  27      39.995 -48.129  -0.428  1.00  0.00     0.163 HD
ATOM   2970  CA  LEU B  27      40.062 -47.565  -2.517  1.00 24.68     0.089 C 
ATOM   2971  HA  LEU B  27      40.078 -48.158  -3.461  1.00  0.00     0.087 H 
ATOM   2972  C   LEU B  27      41.399 -46.843  -2.371  1.00 21.54     0.241 C 
ATOM   2973  O   LEU B  27      41.881 -46.722  -1.264  1.00 21.49    -0.271 OA
ATOM   2974  CB  LEU B  27      38.897 -46.576  -2.579  1.00 23.66    -0.035 C 
ATOM   2975  HB1 LEU B  27      38.885 -45.932  -1.669  1.00  0.00     0.037 H 
ATOM   2976  HB2 LEU B  27      39.086 -45.801  -3.358  1.00  0.00     0.037 H 
ATOM   2977  CG  LEU B  27      37.535 -47.222  -2.791  1.00 22.91    -0.059 C 
ATOM   2978  HG  LEU B  27      37.394 -48.004  -2.009  1.00  0.00     0.039 H 
ATOM   2979  CD1 LEU B  27      36.437 -46.185  -2.629  1.00 22.84    -0.073 C 
ATOM   2980 1HD1 LEU B  27      35.439 -46.658  -2.784  1.00  0.00     0.028 H 
ATOM   2981 2HD1 LEU B  27      36.591 -45.306  -3.297  1.00  0.00     0.028 H 
ATOM   2982 3HD1 LEU B  27      36.501 -45.658  -1.649  1.00  0.00     0.028 H 
ATOM   2983  CD2 LEU B  27      37.473 -47.897  -4.158  1.00 23.85    -0.073 C 
ATOM   2984 1HD2 LEU B  27      36.475 -48.370  -4.313  1.00  0.00     0.028 H 
ATOM   2985 2HD2 LEU B  27      38.305 -48.626  -4.299  1.00  0.00     0.028 H 
ATOM   2986 3HD2 LEU B  27      37.730 -47.191  -4.982  1.00  0.00     0.028 H 
ATOM   2987  N   ALA B  28      42.000 -46.443  -3.488  1.00 22.96    -0.346 N 
ATOM   2988  HN  ALA B  28      41.614 -46.741  -4.384  1.00  0.00     0.163 HD
ATOM   2989  CA  ALA B  28      43.205 -45.583  -3.486  1.00 21.85     0.086 C 
ATOM   2990  HA  ALA B  28      43.993 -46.064  -2.861  1.00  0.00     0.086 H 
ATOM   2991  C   ALA B  28      42.788 -44.278  -2.838  1.00 18.66     0.243 C 
ATOM   2992  O   ALA B  28      41.662 -43.834  -3.039  1.00 16.43    -0.271 OA
ATOM   2993  CB  ALA B  28      43.747 -45.369  -4.884  1.00 21.70    -0.049 C 
ATOM   2994  HB1 ALA B  28      44.655 -44.721  -4.882  1.00  0.00     0.030 H 
ATOM   2995  HB2 ALA B  28      42.962 -44.966  -5.566  1.00  0.00     0.030 H 
ATOM   2996  HB3 ALA B  28      43.942 -46.340  -5.396  1.00  0.00     0.030 H 
ATOM   2997  N   PRO B  29      43.670 -43.649  -2.044  1.00 18.38    -0.337 N 
ATOM   2998  CA  PRO B  29      43.354 -42.362  -1.412  1.00 18.80     0.091 C 
ATOM   2999  HA  PRO B  29      42.561 -42.518  -0.643  1.00  0.00     0.087 H 
ATOM   3000  C   PRO B  29      42.891 -41.270  -2.399  1.00 19.20     0.241 C 
ATOM   3001  O   PRO B  29      42.031 -40.479  -2.042  1.00 17.96    -0.271 OA
ATOM   3002  CB  PRO B  29      44.662 -41.967  -0.711  1.00 19.62    -0.036 C 
ATOM   3003  HB1 PRO B  29      44.877 -40.873  -0.743  1.00  0.00     0.036 H 
ATOM   3004  HB2 PRO B  29      44.623 -42.059   0.399  1.00  0.00     0.036 H 
ATOM   3005  CG  PRO B  29      45.731 -42.818  -1.357  1.00 19.67    -0.048 C 
ATOM   3006  HG1 PRO B  29      46.623 -42.983  -0.709  1.00  0.00     0.035 H 
ATOM   3007  HG2 PRO B  29      46.266 -42.307  -2.191  1.00  0.00     0.035 H 
ATOM   3008  CD  PRO B  29      45.038 -44.097  -1.773  1.00 19.30    -0.001 C 
ATOM   3009  HD1 PRO B  29      45.527 -44.641  -2.615  1.00  0.00     0.064 H 
ATOM   3010  HD2 PRO B  29      45.119 -44.933  -1.039  1.00  0.00     0.064 H 
ATOM   3011  N   GLU B  30      43.433 -41.253  -3.622  1.00 19.82    -0.346 N 
ATOM   3012  HN  GLU B  30      44.128 -41.959  -3.864  1.00  0.00     0.163 HD
ATOM   3013  CA  GLU B  30      43.055 -40.239  -4.638  1.00 19.61     0.090 C 
ATOM   3014  HA  GLU B  30      43.110 -39.243  -4.141  1.00  0.00     0.087 H 
ATOM   3015  C   GLU B  30      41.593 -40.456  -5.046  1.00 19.12     0.241 C 
ATOM   3016  O   GLU B  30      40.893 -39.443  -5.246  1.00 17.54    -0.271 OA
ATOM   3017  CB  GLU B  30      44.023 -40.201  -5.829  1.00 20.45    -0.029 C 
ATOM   3018  HB1 GLU B  30      43.803 -39.322  -6.478  1.00  0.00     0.037 H 
ATOM   3019  HB2 GLU B  30      45.049 -39.934  -5.485  1.00  0.00     0.037 H 
ATOM   3020  CG  GLU B  30      44.060 -41.470  -6.657  1.00 19.86     0.018 C 
ATOM   3021  HG1 GLU B  30      43.054 -41.950  -6.670  1.00  0.00     0.049 H 
ATOM   3022  HG2 GLU B  30      44.171 -41.221  -7.738  1.00  0.00     0.049 H 
ATOM   3023  CD  GLU B  30      45.121 -42.484  -6.239  1.00 19.75     0.172 C 
ATOM   3024  OE1 GLU B  30      45.472 -43.269  -7.085  1.00 20.12    -0.648 OA
ATOM   3025  OE2 GLU B  30      45.576 -42.501  -5.051  1.00 22.01    -0.648 OA
ATOM   3026  N   THR B  31      41.151 -41.706  -5.174  1.00 18.04    -0.344 N 
ATOM   3027  HN  THR B  31      41.819 -42.464  -5.035  1.00  0.00     0.163 HD
ATOM   3028  CA  THR B  31      39.742 -42.069  -5.508  1.00 19.72     0.113 C 
ATOM   3029  HA  THR B  31      39.455 -41.560  -6.458  1.00  0.00     0.091 H 
ATOM   3030  C   THR B  31      38.798 -41.603  -4.391  1.00 17.67     0.243 C 
ATOM   3031  O   THR B  31      37.703 -41.071  -4.676  1.00 18.10    -0.271 OA
ATOM   3032  CB  THR B  31      39.643 -43.586  -5.710  1.00 23.40     0.060 C 
ATOM   3033  HB  THR B  31      39.781 -44.089  -4.725  1.00  0.00     0.086 H 
ATOM   3034  CG2 THR B  31      38.325 -44.029  -6.303  1.00 23.49    -0.050 C 
ATOM   3035 1HG2 THR B  31      38.253 -45.132  -6.450  1.00  0.00     0.031 H 
ATOM   3036 2HG2 THR B  31      38.120 -43.489  -7.257  1.00  0.00     0.031 H 
ATOM   3037 3HG2 THR B  31      37.471 -43.655  -5.691  1.00  0.00     0.031 H 
ATOM   3038  OG1 THR B  31      40.721 -43.958  -6.571  1.00 26.07    -0.393 OA
ATOM   3039  HG1 THR B  31      40.660 -44.898  -6.696  1.00  0.00     0.210 HD
ATOM   3040  N   VAL B  32      39.217 -41.809  -3.147  1.00 16.66    -0.346 N 
ATOM   3041  HN  VAL B  32      40.088 -42.322  -3.013  1.00  0.00     0.163 HD
ATOM   3042  CA  VAL B  32      38.492 -41.336  -1.942  1.00 16.27     0.092 C 
ATOM   3043  HA  VAL B  32      37.460 -41.758  -1.957  1.00  0.00     0.088 H 
ATOM   3044  C   VAL B  32      38.401 -39.812  -2.013  1.00 16.66     0.241 C 
ATOM   3045  O   VAL B  32      37.282 -39.257  -1.925  1.00 16.25    -0.271 OA
ATOM   3046  CB  VAL B  32      39.190 -41.781  -0.643  1.00 16.13    -0.033 C 
ATOM   3047  HB  VAL B  32      40.261 -41.480  -0.715  1.00  0.00     0.042 H 
ATOM   3048  CG1 VAL B  32      38.592 -41.065   0.552  1.00 16.34    -0.071 C 
ATOM   3049 1HG1 VAL B  32      39.097 -41.387   1.492  1.00  0.00     0.028 H 
ATOM   3050 2HG1 VAL B  32      37.487 -41.202   0.607  1.00  0.00     0.028 H 
ATOM   3051 3HG1 VAL B  32      38.616 -39.957   0.427  1.00  0.00     0.028 H 
ATOM   3052  CG2 VAL B  32      39.148 -43.291  -0.445  1.00 17.70    -0.071 C 
ATOM   3053 1HG2 VAL B  32      39.653 -43.613   0.495  1.00  0.00     0.028 H 
ATOM   3054 2HG2 VAL B  32      39.570 -43.823  -1.329  1.00  0.00     0.028 H 
ATOM   3055 3HG2 VAL B  32      38.101 -43.672  -0.489  1.00  0.00     0.028 H 
ATOM   3056  N   ASP B  33      39.547 -39.155  -2.158  1.00 16.03    -0.345 N 
ATOM   3057  HN  ASP B  33      40.417 -39.687  -2.194  1.00  0.00     0.163 HD
ATOM   3058  CA  ASP B  33      39.608 -37.681  -2.269  1.00 17.77     0.098 C 
ATOM   3059  HA  ASP B  33      39.274 -37.240  -1.301  1.00  0.00     0.088 H 
ATOM   3060  C   ASP B  33      38.648 -37.220  -3.369  1.00 16.67     0.241 C 
ATOM   3061  O   ASP B  33      37.882 -36.264  -3.159  1.00 17.13    -0.271 OA
ATOM   3062  CB  ASP B  33      41.048 -37.241  -2.529  1.00 18.48     0.043 C 
ATOM   3063  HB1 ASP B  33      41.442 -37.740  -3.445  1.00  0.00     0.052 H 
ATOM   3064  HB2 ASP B  33      41.070 -36.177  -2.861  1.00  0.00     0.052 H 
ATOM   3065  CG  ASP B  33      42.006 -37.447  -1.368  1.00 20.90     0.175 C 
ATOM   3066  OD1 ASP B  33      41.542 -37.794  -0.246  1.00 22.34    -0.648 OA
ATOM   3067  OD2 ASP B  33      43.230 -37.219  -1.585  1.00 21.59    -0.648 OA
ATOM   3068  N   ASP B  34      38.670 -37.882  -4.516  1.00 17.99    -0.345 N 
ATOM   3069  HN  ASP B  34      39.269 -38.703  -4.606  1.00  0.00     0.163 HD
ATOM   3070  CA  ASP B  34      37.846 -37.460  -5.671  1.00 19.40     0.098 C 
ATOM   3071  HA  ASP B  34      38.006 -36.368  -5.833  1.00  0.00     0.088 H 
ATOM   3072  C   ASP B  34      36.354 -37.686  -5.346  1.00 20.87     0.241 C 
ATOM   3073  O   ASP B  34      35.503 -36.770  -5.592  1.00 22.44    -0.271 OA
ATOM   3074  CB  ASP B  34      38.281 -38.198  -6.934  1.00 20.22     0.043 C 
ATOM   3075  HB1 ASP B  34      39.359 -38.026  -7.163  1.00  0.00     0.052 H 
ATOM   3076  HB2 ASP B  34      38.318 -39.301  -6.777  1.00  0.00     0.052 H 
ATOM   3077  CG  ASP B  34      37.393 -37.827  -8.101  1.00 21.49     0.175 C 
ATOM   3078  OD1 ASP B  34      37.570 -36.732  -8.616  1.00 22.84    -0.648 OA
ATOM   3079  OD2 ASP B  34      36.481 -38.583  -8.399  1.00 21.75    -0.648 OA
ATOM   3080  N   ALA B  35      36.010 -38.846  -4.795  1.00 20.12    -0.346 N 
ATOM   3081  HN  ALA B  35      36.727 -39.549  -4.615  1.00  0.00     0.163 HD
ATOM   3082  CA  ALA B  35      34.601 -39.132  -4.438  1.00 19.49     0.086 C 
ATOM   3083  HA  ALA B  35      33.992 -39.108  -5.372  1.00  0.00     0.086 H 
ATOM   3084  C   ALA B  35      34.096 -38.030  -3.510  1.00 18.34     0.240 C 
ATOM   3085  O   ALA B  35      33.006 -37.547  -3.732  1.00 18.91    -0.271 OA
ATOM   3086  CB  ALA B  35      34.470 -40.492  -3.827  1.00 18.98    -0.049 C 
ATOM   3087  HB1 ALA B  35      33.409 -40.707  -3.558  1.00  0.00     0.030 H 
ATOM   3088  HB2 ALA B  35      35.150 -40.618  -2.952  1.00  0.00     0.030 H 
ATOM   3089  HB3 ALA B  35      34.896 -41.283  -4.487  1.00  0.00     0.030 H 
ATOM   3090  N   PHE B  36      34.877 -37.598  -2.523  1.00 17.84    -0.346 N 
ATOM   3091  HN  PHE B  36      35.812 -37.992  -2.415  1.00  0.00     0.163 HD
ATOM   3092  CA  PHE B  36      34.413 -36.554  -1.578  1.00 16.58     0.093 C 
ATOM   3093  HA  PHE B  36      33.394 -36.844  -1.230  1.00  0.00     0.088 H 
ATOM   3094  C   PHE B  36      34.295 -35.180  -2.277  1.00 16.88     0.241 C 
ATOM   3095  O   PHE B  36      33.275 -34.458  -2.058  1.00 16.11    -0.271 OA
ATOM   3096  CB  PHE B  36      35.327 -36.522  -0.355  1.00 17.68    -0.014 C 
ATOM   3097  HB1 PHE B  36      36.385 -36.387  -0.679  1.00  0.00     0.043 H 
ATOM   3098  HB2 PHE B  36      35.166 -35.575   0.210  1.00  0.00     0.043 H 
ATOM   3099  CG  PHE B  36      35.229 -37.698   0.584  1.00 17.23    -0.056 A 
ATOM   3100  CD1 PHE B  36      34.020 -38.332   0.841  1.00 18.05    -0.077 A 
ATOM   3101  HD1 PHE B  36      33.107 -37.996   0.322  1.00  0.00     0.084 H 
ATOM   3102  CD2 PHE B  36      36.326 -38.084   1.329  1.00 17.58    -0.077 A 
ATOM   3103  HD2 PHE B  36      37.285 -37.556   1.191  1.00  0.00     0.084 H 
ATOM   3104  CE1 PHE B  36      33.949 -39.385   1.744  1.00 17.59    -0.082 A 
ATOM   3105  HE1 PHE B  36      32.994 -39.917   1.893  1.00  0.00     0.083 H 
ATOM   3106  CE2 PHE B  36      36.248 -39.120   2.246  1.00 16.42    -0.082 A 
ATOM   3107  HE2 PHE B  36      37.146 -39.423   2.810  1.00  0.00     0.083 H 
ATOM   3108  CZ  PHE B  36      35.064 -39.768   2.454  1.00 16.52    -0.083 A 
ATOM   3109  HZ  PHE B  36      35.002 -40.592   3.185  1.00  0.00     0.083 H 
ATOM   3110  N   ALA B  37      35.283 -34.794  -3.088  1.00 17.22    -0.346 N 
ATOM   3111  HN  ALA B  37      36.133 -35.357  -3.110  1.00  0.00     0.163 HD
ATOM   3112  CA  ALA B  37      35.216 -33.594  -3.959  1.00 18.03     0.086 C 
ATOM   3113  HA  ALA B  37      35.204 -32.687  -3.311  1.00  0.00     0.086 H 
ATOM   3114  C   ALA B  37      33.909 -33.636  -4.759  1.00 17.91     0.240 C 
ATOM   3115  O   ALA B  37      33.164 -32.674  -4.678  1.00 18.35    -0.271 OA
ATOM   3116  CB  ALA B  37      36.417 -33.511  -4.880  1.00 18.69    -0.049 C 
ATOM   3117  HB1 ALA B  37      37.368 -33.480  -4.298  1.00  0.00     0.030 H 
ATOM   3118  HB2 ALA B  37      36.337 -32.648  -5.582  1.00  0.00     0.030 H 
ATOM   3119  HB3 ALA B  37      36.419 -34.339  -5.627  1.00  0.00     0.030 H 
ATOM   3120  N   ARG B  38      33.629 -34.728  -5.470  1.00 19.00    -0.346 N 
ATOM   3121  HN  ARG B  38      34.264 -35.524  -5.413  1.00  0.00     0.163 HD
ATOM   3122  CA  ARG B  38      32.430 -34.836  -6.343  1.00 20.26     0.089 C 
ATOM   3123  HA  ARG B  38      32.440 -33.980  -7.057  1.00  0.00     0.087 H 
ATOM   3124  C   ARG B  38      31.163 -34.740  -5.501  1.00 20.98     0.241 C 
ATOM   3125  O   ARG B  38      30.210 -34.069  -5.931  1.00 18.98    -0.271 OA
ATOM   3126  CB  ARG B  38      32.472 -36.125  -7.146  1.00 21.77    -0.036 C 
ATOM   3127  HB1 ARG B  38      32.726 -36.997  -6.499  1.00  0.00     0.036 H 
ATOM   3128  HB2 ARG B  38      31.450 -36.436  -7.466  1.00  0.00     0.036 H 
ATOM   3129  CG  ARG B  38      33.417 -36.025  -8.335  1.00 22.51    -0.048 C 
ATOM   3130  HG1 ARG B  38      34.455 -35.795  -8.000  1.00  0.00     0.035 H 
ATOM   3131  HG2 ARG B  38      33.210 -35.106  -8.932  1.00  0.00     0.035 H 
ATOM   3132  CD  ARG B  38      33.394 -37.254  -9.212  1.00 23.81     0.009 C 
ATOM   3133  HD1 ARG B  38      32.404 -37.369  -9.711  1.00  0.00     0.064 H 
ATOM   3134  HD2 ARG B  38      34.036 -37.114 -10.113  1.00  0.00     0.064 H 
ATOM   3135  NE  ARG B  38      33.762 -38.472  -8.492  1.00 24.17    -0.227 N 
ATOM   3136  HE  ARG B  38      34.698 -38.503  -8.087  1.00  0.00     0.177 HD
ATOM   3137  CZ  ARG B  38      32.993 -39.546  -8.313  1.00 26.28     0.665 C 
ATOM   3138  NH1 ARG B  38      33.474 -40.585  -7.652  1.00 27.51    -0.235 N 
ATOM   3139 1HH1 ARG B  38      32.886 -41.407  -7.515  1.00  0.00     0.174 HD
ATOM   3140 2HH1 ARG B  38      34.427 -40.550  -7.290  1.00  0.00     0.174 HD
ATOM   3141  NH2 ARG B  38      31.756 -39.592  -8.783  1.00 27.75    -0.235 N 
ATOM   3142 1HH2 ARG B  38      31.168 -40.414  -8.646  1.00  0.00     0.174 HD
ATOM   3143 2HH2 ARG B  38      31.385 -38.790  -9.293  1.00  0.00     0.174 HD
ATOM   3144  N   ALA B  39      31.197 -35.288  -4.283  1.00 21.19    -0.346 N 
ATOM   3145  HN  ALA B  39      32.066 -35.719  -3.969  1.00  0.00     0.163 HD
ATOM   3146  CA  ALA B  39      30.034 -35.300  -3.366  1.00 20.55     0.086 C 
ATOM   3147  HA  ALA B  39      29.152 -35.691  -3.925  1.00  0.00     0.086 H 
ATOM   3148  C   ALA B  39      29.726 -33.874  -2.925  1.00 19.88     0.240 C 
ATOM   3149  O   ALA B  39      28.544 -33.466  -2.945  1.00 17.99    -0.271 OA
ATOM   3150  CB  ALA B  39      30.294 -36.213  -2.196  1.00 21.13    -0.049 C 
ATOM   3151  HB1 ALA B  39      30.519 -37.256  -2.519  1.00  0.00     0.030 H 
ATOM   3152  HB2 ALA B  39      29.448 -36.189  -1.470  1.00  0.00     0.030 H 
ATOM   3153  HB3 ALA B  39      31.101 -35.810  -1.541  1.00  0.00     0.030 H 
ATOM   3154  N   PHE B  40      30.737 -33.118  -2.522  1.00 18.46    -0.346 N 
ATOM   3155  HN  PHE B  40      31.663 -33.528  -2.405  1.00  0.00     0.163 HD
ATOM   3156  CA  PHE B  40      30.526 -31.681  -2.242  1.00 18.81     0.093 C 
ATOM   3157  HA  PHE B  40      29.739 -31.595  -1.457  1.00  0.00     0.088 H 
ATOM   3158  C   PHE B  40      30.011 -30.976  -3.509  1.00 20.68     0.241 C 
ATOM   3159  O   PHE B  40      29.132 -30.091  -3.381  1.00 20.86    -0.271 OA
ATOM   3160  CB  PHE B  40      31.794 -31.038  -1.707  1.00 17.65    -0.014 C 
ATOM   3161  HB1 PHE B  40      31.763 -29.934  -1.859  1.00  0.00     0.043 H 
ATOM   3162  HB2 PHE B  40      32.664 -31.296  -2.355  1.00  0.00     0.043 H 
ATOM   3163  CG  PHE B  40      32.100 -31.362  -0.263  1.00 18.20    -0.056 A 
ATOM   3164  CD1 PHE B  40      31.245 -30.961   0.760  1.00 18.33    -0.077 A 
ATOM   3165  HD1 PHE B  40      30.321 -30.413   0.512  1.00  0.00     0.084 H 
ATOM   3166  CD2 PHE B  40      33.254 -32.047   0.075  1.00 17.39    -0.077 A 
ATOM   3167  HD2 PHE B  40      33.950 -32.370  -0.717  1.00  0.00     0.084 H 
ATOM   3168  CE1 PHE B  40      31.541 -31.243   2.093  1.00 17.65    -0.082 A 
ATOM   3169  HE1 PHE B  40      30.853 -30.921   2.892  1.00  0.00     0.083 H 
ATOM   3170  CE2 PHE B  40      33.544 -32.332   1.405  1.00 18.23    -0.082 A 
ATOM   3171  HE2 PHE B  40      34.462 -32.889   1.658  1.00  0.00     0.083 H 
ATOM   3172  CZ  PHE B  40      32.693 -31.924   2.409  1.00 17.70    -0.083 A 
ATOM   3173  HZ  PHE B  40      32.935 -32.143   3.463  1.00  0.00     0.083 H 
ATOM   3174  N   GLN B  41      30.503 -31.326  -4.697  1.00 22.97    -0.346 N 
ATOM   3175  HN  GLN B  41      31.115 -32.138  -4.779  1.00  0.00     0.163 HD
ATOM   3176  CA  GLN B  41      30.155 -30.526  -5.904  1.00 27.63     0.090 C 
ATOM   3177  HA  GLN B  41      30.372 -29.458  -5.669  1.00  0.00     0.087 H 
ATOM   3178  C   GLN B  41      28.648 -30.632  -6.215  1.00 30.56     0.241 C 
ATOM   3179  O   GLN B  41      28.078 -29.648  -6.752  1.00 30.27    -0.271 OA
ATOM   3180  CB  GLN B  41      30.995 -30.905  -7.122  1.00 29.21    -0.030 C 
ATOM   3181  HB1 GLN B  41      32.072 -31.001  -6.849  1.00  0.00     0.037 H 
ATOM   3182  HB2 GLN B  41      30.792 -31.956  -7.434  1.00  0.00     0.037 H 
ATOM   3183  CG  GLN B  41      30.812 -29.937  -8.301  1.00 34.44     0.011 C 
ATOM   3184  HG1 GLN B  41      31.359 -30.316  -9.196  1.00  0.00     0.047 H 
ATOM   3185  HG2 GLN B  41      29.763 -29.985  -8.677  1.00  0.00     0.047 H 
ATOM   3186  CD  GLN B  41      31.201 -28.495  -8.024  1.00 39.57     0.215 C 
ATOM   3187  NE2 GLN B  41      30.254 -27.565  -8.132  1.00 42.02    -0.370 N 
ATOM   3188 1HE2 GLN B  41      30.515 -26.597  -7.946  1.00  0.00     0.159 HD
ATOM   3189 2HE2 GLN B  41      29.292 -27.812  -8.366  1.00  0.00     0.159 HD
ATOM   3190  OE1 GLN B  41      32.357 -28.198  -7.743  1.00 44.26    -0.274 OA
ATOM   3191  N   VAL B  42      28.005 -31.771  -5.930  1.00 31.96    -0.346 N 
ATOM   3192  HN  VAL B  42      28.526 -32.546  -5.520  1.00  0.00     0.163 HD
ATOM   3193  CA  VAL B  42      26.544 -31.938  -6.197  1.00 29.76     0.092 C 
ATOM   3194  HA  VAL B  42      26.377 -31.831  -7.294  1.00  0.00     0.088 H 
ATOM   3195  C   VAL B  42      25.812 -30.805  -5.492  1.00 30.21     0.241 C 
ATOM   3196  O   VAL B  42      24.858 -30.320  -6.080  1.00 30.46    -0.271 OA
ATOM   3197  CB  VAL B  42      25.987 -33.298  -5.759  1.00 31.41    -0.033 C 
ATOM   3198  HB  VAL B  42      24.952 -33.376  -6.166  1.00  0.00     0.042 H 
ATOM   3199  CG1 VAL B  42      26.783 -34.451  -6.339  1.00 29.95    -0.071 C 
ATOM   3200 1HG1 VAL B  42      26.860 -34.380  -7.449  1.00  0.00     0.028 H 
ATOM   3201 2HG1 VAL B  42      26.365 -35.435  -6.022  1.00  0.00     0.028 H 
ATOM   3202 3HG1 VAL B  42      27.789 -34.530  -5.866  1.00  0.00     0.028 H 
ATOM   3203  CG2 VAL B  42      25.883 -33.394  -4.255  1.00 36.05    -0.071 C 
ATOM   3204 1HG2 VAL B  42      25.298 -32.546  -3.829  1.00  0.00     0.028 H 
ATOM   3205 2HG2 VAL B  42      26.889 -33.473  -3.782  1.00  0.00     0.028 H 
ATOM   3206 3HG2 VAL B  42      25.465 -34.378  -3.938  1.00  0.00     0.028 H 
ATOM   3207  N   TRP B  43      26.283 -30.359  -4.318  1.00 29.78    -0.346 N 
ATOM   3208  HN  TRP B  43      27.117 -30.799  -3.929  1.00  0.00     0.163 HD
ATOM   3209  CA  TRP B  43      25.644 -29.251  -3.558  1.00 30.99     0.093 C 
ATOM   3210  HA  TRP B  43      24.549 -29.304  -3.764  1.00  0.00     0.088 H 
ATOM   3211  C   TRP B  43      26.130 -27.873  -4.054  1.00 34.69     0.241 C 
ATOM   3212  O   TRP B  43      25.284 -26.976  -4.207  1.00 33.33    -0.271 OA
ATOM   3213  CB  TRP B  43      25.826 -29.445  -2.044  1.00 31.59    -0.012 C 
ATOM   3214  HB1 TRP B  43      25.366 -28.603  -1.477  1.00  0.00     0.044 H 
ATOM   3215  HB2 TRP B  43      26.892 -29.302  -1.750  1.00  0.00     0.044 H 
ATOM   3216  CG  TRP B  43      25.308 -30.765  -1.556  1.00 31.38    -0.028 A 
ATOM   3217  CD1 TRP B  43      26.040 -31.806  -1.060  1.00 32.42    -0.016 A 
ATOM   3218  HD1 TRP B  43      27.135 -31.798  -0.931  1.00  0.00     0.112 H 
ATOM   3219  CD2 TRP B  43      23.941 -31.214  -1.562  1.00 32.74    -0.002 A 
ATOM   3220  CE2 TRP B  43      23.931 -32.529  -1.041  1.00 33.02     0.042 A 
ATOM   3221  CE3 TRP B  43      22.721 -30.632  -1.934  1.00 34.19    -0.070 A 
ATOM   3222  HE3 TRP B  43      22.692 -29.606  -2.337  1.00  0.00     0.084 H 
ATOM   3223  NE1 TRP B  43      25.226 -32.862  -0.745  1.00 32.76    -0.365 N 
ATOM   3224  HE1 TRP B  43      25.534 -33.752  -0.353  1.00  0.00     0.165 HD
ATOM   3225  CZ2 TRP B  43      22.755 -33.261  -0.889  1.00 32.97    -0.056 A 
ATOM   3226  HZ2 TRP B  43      22.766 -34.284  -0.476  1.00  0.00     0.086 H 
ATOM   3227  CZ3 TRP B  43      21.555 -31.360  -1.789  1.00 33.74    -0.082 A 
ATOM   3228  HZ3 TRP B  43      20.593 -30.909  -2.084  1.00  0.00     0.083 H 
ATOM   3229  CH2 TRP B  43      21.577 -32.658  -1.274  1.00 34.72    -0.081 A 
ATOM   3230  HH2 TRP B  43      20.629 -33.214  -1.173  1.00  0.00     0.083 H 
ATOM   3231  N   SER B  44      27.434 -27.686  -4.269  1.00 34.68    -0.344 N 
ATOM   3232  HN  SER B  44      28.063 -28.458  -4.047  1.00  0.00     0.163 HD
ATOM   3233  CA  SER B  44      28.041 -26.439  -4.807  1.00 36.36     0.109 C 
ATOM   3234  HA  SER B  44      27.899 -25.620  -4.063  1.00  0.00     0.090 H 
ATOM   3235  C   SER B  44      27.389 -26.026  -6.124  1.00 35.81     0.243 C 
ATOM   3236  O   SER B  44      27.231 -24.814  -6.346  1.00 34.74    -0.271 OA
ATOM   3237  CB  SER B  44      29.502 -26.621  -5.050  1.00 37.42     0.044 C 
ATOM   3238  HB1 SER B  44      29.893 -25.922  -5.826  1.00  0.00     0.077 H 
ATOM   3239  HB2 SER B  44      29.728 -27.579  -5.573  1.00  0.00     0.077 H 
ATOM   3240  OG  SER B  44      30.188 -26.503  -3.834  1.00 37.45    -0.398 OA
ATOM   3241  HG  SER B  44      31.118 -26.619  -3.989  1.00  0.00     0.209 HD
ATOM   3242  N   ASP B  45      27.079 -27.004  -6.977  1.00 37.22    -0.345 N 
ATOM   3243  HN  ASP B  45      27.240 -27.969  -6.688  1.00  0.00     0.163 HD
ATOM   3244  CA  ASP B  45      26.511 -26.757  -8.327  1.00 39.18     0.098 C 
ATOM   3245  HA  ASP B  45      27.259 -26.190  -8.929  1.00  0.00     0.088 H 
ATOM   3246  C   ASP B  45      25.215 -25.938  -8.259  1.00 41.66     0.241 C 
ATOM   3247  O   ASP B  45      24.874 -25.358  -9.285  1.00 42.46    -0.271 OA
ATOM   3248  CB  ASP B  45      26.194 -28.060  -9.049  1.00 38.22     0.043 C 
ATOM   3249  HB1 ASP B  45      25.611 -28.742  -8.387  1.00  0.00     0.052 H 
ATOM   3250  HB2 ASP B  45      25.441 -27.888  -9.853  1.00  0.00     0.052 H 
ATOM   3251  CG  ASP B  45      27.411 -28.771  -9.604  1.00 39.65     0.175 C 
ATOM   3252  OD1 ASP B  45      28.485 -28.124  -9.739  1.00 38.64    -0.648 OA
ATOM   3253  OD2 ASP B  45      27.269 -29.979  -9.884  1.00 45.50    -0.648 OA
ATOM   3254  N   VAL B  46      24.487 -25.924  -7.139  1.00 36.07    -0.346 N 
ATOM   3255  HN  VAL B  46      24.879 -26.313  -6.282  1.00  0.00     0.163 HD
ATOM   3256  CA  VAL B  46      23.115 -25.351  -7.120  1.00 34.84     0.092 C 
ATOM   3257  HA  VAL B  46      22.967 -24.779  -8.066  1.00  0.00     0.088 H 
ATOM   3258  C   VAL B  46      22.989 -24.378  -5.959  1.00 34.82     0.241 C 
ATOM   3259  O   VAL B  46      21.858 -24.006  -5.654  1.00 38.00    -0.271 OA
ATOM   3260  CB  VAL B  46      22.068 -26.476  -7.077  1.00 35.67    -0.033 C 
ATOM   3261  HB  VAL B  46      21.059 -26.002  -7.086  1.00  0.00     0.042 H 
ATOM   3262  CG1 VAL B  46      22.180 -27.357  -8.313  1.00 32.56    -0.071 C 
ATOM   3263 1HG1 VAL B  46      22.096 -26.752  -9.246  1.00  0.00     0.028 H 
ATOM   3264 2HG1 VAL B  46      21.436 -28.188  -8.294  1.00  0.00     0.028 H 
ATOM   3265 3HG1 VAL B  46      23.115 -27.965  -8.300  1.00  0.00     0.028 H 
ATOM   3266  CG2 VAL B  46      22.183 -27.304  -5.799  1.00 35.38    -0.071 C 
ATOM   3267 1HG2 VAL B  46      22.101 -26.659  -4.894  1.00  0.00     0.028 H 
ATOM   3268 2HG2 VAL B  46      23.118 -27.912  -5.786  1.00  0.00     0.028 H 
ATOM   3269 3HG2 VAL B  46      21.439 -28.135  -5.780  1.00  0.00     0.028 H 
ATOM   3270  N   THR B  47      24.114 -23.931  -5.393  1.00 32.75    -0.344 N 
ATOM   3271  HN  THR B  47      24.999 -24.276  -5.764  1.00  0.00     0.163 HD
ATOM   3272  CA  THR B  47      24.169 -22.969  -4.263  1.00 30.45     0.114 C 
ATOM   3273  HA  THR B  47      23.227 -22.372  -4.262  1.00  0.00     0.091 H 
ATOM   3274  C   THR B  47      25.345 -22.016  -4.464  1.00 30.63     0.246 C 
ATOM   3275  O   THR B  47      26.164 -22.236  -5.348  1.00 30.07    -0.271 OA
ATOM   3276  CB  THR B  47      24.251 -23.746  -2.943  1.00 31.00     0.060 C 
ATOM   3277  HB  THR B  47      24.331 -23.015  -2.105  1.00  0.00     0.086 H 
ATOM   3278  CG2 THR B  47      23.024 -24.599  -2.723  1.00 29.64    -0.050 C 
ATOM   3279 1HG2 THR B  47      23.084 -25.164  -1.763  1.00  0.00     0.031 H 
ATOM   3280 2HG2 THR B  47      22.842 -25.281  -3.586  1.00  0.00     0.031 H 
ATOM   3281 3HG2 THR B  47      22.090 -23.992  -2.781  1.00  0.00     0.031 H 
ATOM   3282  OG1 THR B  47      25.414 -24.587  -2.930  1.00 29.16    -0.393 OA
ATOM   3283  HG1 THR B  47      25.465 -25.068  -2.112  1.00  0.00     0.210 HD
ATOM   3284  N   PRO B  48      25.476 -20.945  -3.649  1.00 31.31    -0.337 N 
ATOM   3285  CA  PRO B  48      26.734 -20.211  -3.540  1.00 33.95     0.091 C 
ATOM   3286  HA  PRO B  48      27.166 -20.032  -4.552  1.00  0.00     0.087 H 
ATOM   3287  C   PRO B  48      27.778 -20.878  -2.623  1.00 33.73     0.241 C 
ATOM   3288  O   PRO B  48      28.777 -20.246  -2.356  1.00 31.91    -0.271 OA
ATOM   3289  CB  PRO B  48      26.291 -18.881  -2.906  1.00 33.51    -0.036 C 
ATOM   3290  HB1 PRO B  48      26.025 -18.081  -3.636  1.00  0.00     0.036 H 
ATOM   3291  HB2 PRO B  48      27.106 -18.308  -2.406  1.00  0.00     0.036 H 
ATOM   3292  CG  PRO B  48      25.165 -19.304  -1.995  1.00 35.23    -0.048 C 
ATOM   3293  HG1 PRO B  48      25.493 -19.644  -0.985  1.00  0.00     0.035 H 
ATOM   3294  HG2 PRO B  48      24.524 -18.465  -1.635  1.00  0.00     0.035 H 
ATOM   3295  CD  PRO B  48      24.425 -20.357  -2.802  1.00 35.20    -0.001 C 
ATOM   3296  HD1 PRO B  48      23.860 -21.096  -2.188  1.00  0.00     0.064 H 
ATOM   3297  HD2 PRO B  48      23.542 -19.972  -3.363  1.00  0.00     0.064 H 
ATOM   3298  N   LEU B  49      27.533 -22.109  -2.150  1.00 34.12    -0.346 N 
ATOM   3299  HN  LEU B  49      26.671 -22.576  -2.432  1.00  0.00     0.163 HD
ATOM   3300  CA  LEU B  49      28.464 -22.829  -1.229  1.00 33.23     0.089 C 
ATOM   3301  HA  LEU B  49      28.724 -22.143  -0.390  1.00  0.00     0.087 H 
ATOM   3302  C   LEU B  49      29.759 -23.199  -1.966  1.00 32.72     0.241 C 
ATOM   3303  O   LEU B  49      29.703 -23.832  -3.054  1.00 28.32    -0.271 OA
ATOM   3304  CB  LEU B  49      27.797 -24.075  -0.639  1.00 32.90    -0.035 C 
ATOM   3305  HB1 LEU B  49      28.570 -24.757  -0.213  1.00  0.00     0.037 H 
ATOM   3306  HB2 LEU B  49      27.397 -24.718  -1.457  1.00  0.00     0.037 H 
ATOM   3307  CG  LEU B  49      26.705 -23.806   0.399  1.00 33.59    -0.059 C 
ATOM   3308  HG  LEU B  49      25.948 -23.138  -0.075  1.00  0.00     0.039 H 
ATOM   3309  CD1 LEU B  49      26.000 -25.096   0.784  1.00 33.76    -0.073 C 
ATOM   3310 1HD1 LEU B  49      25.204 -24.900   1.540  1.00  0.00     0.028 H 
ATOM   3311 2HD1 LEU B  49      26.720 -25.872   1.134  1.00  0.00     0.028 H 
ATOM   3312 3HD1 LEU B  49      25.599 -25.630  -0.109  1.00  0.00     0.028 H 
ATOM   3313  CD2 LEU B  49      27.249 -23.083   1.630  1.00 32.43    -0.073 C 
ATOM   3314 1HD2 LEU B  49      26.453 -22.887   2.386  1.00  0.00     0.028 H 
ATOM   3315 2HD2 LEU B  49      27.777 -22.143   1.346  1.00  0.00     0.028 H 
ATOM   3316 3HD2 LEU B  49      28.106 -23.638   2.079  1.00  0.00     0.028 H 
ATOM   3317  N   ARG B  50      30.894 -22.854  -1.352  1.00 32.82    -0.346 N 
ATOM   3318  HN  ARG B  50      30.830 -22.366  -0.459  1.00  0.00     0.163 HD
ATOM   3319  CA  ARG B  50      32.244 -23.143  -1.901  1.00 32.97     0.089 C 
ATOM   3320  HA  ARG B  50      32.109 -23.813  -2.782  1.00  0.00     0.087 H 
ATOM   3321  C   ARG B  50      33.047 -23.921  -0.852  1.00 28.52     0.241 C 
ATOM   3322  O   ARG B  50      33.303 -23.420   0.282  1.00 30.19    -0.271 OA
ATOM   3323  CB  ARG B  50      32.896 -21.851  -2.405  1.00 35.54    -0.036 C 
ATOM   3324  HB1 ARG B  50      33.921 -22.054  -2.794  1.00  0.00     0.036 H 
ATOM   3325  HB2 ARG B  50      33.149 -21.180  -1.552  1.00  0.00     0.036 H 
ATOM   3326  CG  ARG B  50      32.062 -21.106  -3.448  1.00 39.29    -0.048 C 
ATOM   3327  HG1 ARG B  50      32.530 -20.117  -3.663  1.00  0.00     0.035 H 
ATOM   3328  HG2 ARG B  50      31.097 -20.782  -2.993  1.00  0.00     0.035 H 
ATOM   3329  CD  ARG B  50      31.786 -21.843  -4.768  1.00 43.98     0.009 C 
ATOM   3330  HD1 ARG B  50      32.724 -21.964  -5.359  1.00  0.00     0.064 H 
ATOM   3331  HD2 ARG B  50      31.548 -22.916  -4.581  1.00  0.00     0.064 H 
ATOM   3332  NE  ARG B  50      30.734 -21.205  -5.578  1.00 49.84    -0.227 N 
ATOM   3333  HE  ARG B  50      30.923 -20.255  -5.897  1.00  0.00     0.177 HD
ATOM   3334  CZ  ARG B  50      29.551 -21.734  -5.945  1.00 51.04     0.665 C 
ATOM   3335  NH1 ARG B  50      29.196 -22.965  -5.612  1.00 46.72    -0.235 N 
ATOM   3336 1HH1 ARG B  50      28.300 -23.366  -5.890  1.00  0.00     0.174 HD
ATOM   3337 2HH1 ARG B  50      29.840 -23.524  -5.052  1.00  0.00     0.174 HD
ATOM   3338  NH2 ARG B  50      28.715 -21.009  -6.672  1.00 54.49    -0.235 N 
ATOM   3339 1HH2 ARG B  50      27.819 -21.410  -6.950  1.00  0.00     0.174 HD
ATOM   3340 2HH2 ARG B  50      28.989 -20.060  -6.929  1.00  0.00     0.174 HD
ATOM   3341  N   PHE B  51      33.425 -25.125  -1.248  1.00 25.30    -0.346 N 
ATOM   3342  HN  PHE B  51      33.223 -25.390  -2.212  1.00  0.00     0.163 HD
ATOM   3343  CA  PHE B  51      34.120 -26.117  -0.395  1.00 25.36     0.093 C 
ATOM   3344  HA  PHE B  51      33.981 -25.835   0.675  1.00  0.00     0.088 H 
ATOM   3345  C   PHE B  51      35.612 -26.115  -0.719  1.00 23.48     0.241 C 
ATOM   3346  O   PHE B  51      35.981 -26.293  -1.877  1.00 24.43    -0.271 OA
ATOM   3347  CB  PHE B  51      33.484 -27.482  -0.634  1.00 24.23    -0.014 C 
ATOM   3348  HB1 PHE B  51      33.612 -27.806  -1.693  1.00  0.00     0.043 H 
ATOM   3349  HB2 PHE B  51      34.064 -28.290  -0.130  1.00  0.00     0.043 H 
ATOM   3350  CG  PHE B  51      32.031 -27.517  -0.225  1.00 25.21    -0.056 A 
ATOM   3351  CD1 PHE B  51      31.670 -27.501   1.111  1.00 25.11    -0.077 A 
ATOM   3352  HD1 PHE B  51      32.456 -27.481   1.885  1.00  0.00     0.084 H 
ATOM   3353  CD2 PHE B  51      31.028 -27.519  -1.174  1.00 25.97    -0.077 A 
ATOM   3354  HD2 PHE B  51      31.291 -27.506  -2.245  1.00  0.00     0.084 H 
ATOM   3355  CE1 PHE B  51      30.336 -27.510   1.493  1.00 27.75    -0.082 A 
ATOM   3356  HE1 PHE B  51      30.069 -27.494   2.563  1.00  0.00     0.083 H 
ATOM   3357  CE2 PHE B  51      29.691 -27.537  -0.794  1.00 27.09    -0.082 A 
ATOM   3358  HE2 PHE B  51      28.901 -27.550  -1.564  1.00  0.00     0.083 H 
ATOM   3359  CZ  PHE B  51      29.348 -27.539   0.541  1.00 27.29    -0.083 A 
ATOM   3360  HZ  PHE B  51      28.287 -27.564   0.842  1.00  0.00     0.083 H 
ATOM   3361  N   SER B  52      36.437 -25.966   0.301  1.00 23.68    -0.344 N 
ATOM   3362  HN  SER B  52      36.029 -25.845   1.228  1.00  0.00     0.163 HD
ATOM   3363  CA  SER B  52      37.916 -25.963   0.193  1.00 23.19     0.109 C 
ATOM   3364  HA  SER B  52      38.208 -26.141  -0.868  1.00  0.00     0.090 H 
ATOM   3365  C   SER B  52      38.487 -27.070   1.063  1.00 20.08     0.243 C 
ATOM   3366  O   SER B  52      38.195 -27.093   2.261  1.00 19.51    -0.271 OA
ATOM   3367  CB  SER B  52      38.482 -24.653   0.649  1.00 25.29     0.044 C 
ATOM   3368  HB1 SER B  52      39.597 -24.654   0.619  1.00  0.00     0.077 H 
ATOM   3369  HB2 SER B  52      38.342 -24.504   1.745  1.00  0.00     0.077 H 
ATOM   3370  OG  SER B  52      37.943 -23.584  -0.093  1.00 28.31    -0.398 OA
ATOM   3371  HG  SER B  52      38.302 -22.753   0.196  1.00  0.00     0.209 HD
ATOM   3372  N   ARG B  53      39.389 -27.860   0.524  1.00 18.67    -0.346 N 
ATOM   3373  HN  ARG B  53      39.615 -27.776  -0.467  1.00  0.00     0.163 HD
ATOM   3374  CA  ARG B  53      40.074 -28.868   1.355  1.00 18.40     0.089 C 
ATOM   3375  HA  ARG B  53      39.346 -29.280   2.092  1.00  0.00     0.087 H 
ATOM   3376  C   ARG B  53      41.233 -28.214   2.120  1.00 18.99     0.241 C 
ATOM   3377  O   ARG B  53      42.071 -27.477   1.517  1.00 18.83    -0.271 OA
ATOM   3378  CB  ARG B  53      40.545 -29.995   0.452  1.00 18.66    -0.036 C 
ATOM   3379  HB1 ARG B  53      41.251 -29.610  -0.320  1.00  0.00     0.036 H 
ATOM   3380  HB2 ARG B  53      39.716 -30.342  -0.208  1.00  0.00     0.036 H 
ATOM   3381  CG  ARG B  53      41.158 -31.166   1.199  1.00 18.74    -0.048 C 
ATOM   3382  HG1 ARG B  53      42.030 -30.854   1.819  1.00  0.00     0.035 H 
ATOM   3383  HG2 ARG B  53      40.496 -31.530   2.019  1.00  0.00     0.035 H 
ATOM   3384  CD  ARG B  53      41.520 -32.274   0.230  1.00 17.87     0.009 C 
ATOM   3385  HD1 ARG B  53      40.619 -32.675  -0.291  1.00  0.00     0.064 H 
ATOM   3386  HD2 ARG B  53      42.068 -31.881  -0.658  1.00  0.00     0.064 H 
ATOM   3387  NE  ARG B  53      42.270 -33.332   0.901  1.00 15.86    -0.227 N 
ATOM   3388  HE  ARG B  53      42.420 -33.254   1.907  1.00  0.00     0.177 HD
ATOM   3389  CZ  ARG B  53      42.764 -34.382   0.277  1.00 15.68     0.665 C 
ATOM   3390  NH1 ARG B  53      42.616 -34.500  -1.037  1.00 15.87    -0.235 N 
ATOM   3391 1HH1 ARG B  53      42.096 -33.801  -1.568  1.00  0.00     0.174 HD
ATOM   3392 2HH1 ARG B  53      42.998 -35.313  -1.520  1.00  0.00     0.174 HD
ATOM   3393  NH2 ARG B  53      43.436 -35.286   0.963  1.00 14.41    -0.235 N 
ATOM   3394 1HH2 ARG B  53      43.550 -35.195   1.973  1.00  0.00     0.174 HD
ATOM   3395 2HH2 ARG B  53      43.818 -36.099   0.480  1.00  0.00     0.174 HD
ATOM   3396  N   ILE B  54      41.335 -28.487   3.407  1.00 17.20    -0.346 N 
ATOM   3397  HN  ILE B  54      40.568 -28.948   3.897  1.00  0.00     0.163 HD
ATOM   3398  CA  ILE B  54      42.576 -28.118   4.136  1.00 17.95     0.092 C 
ATOM   3399  HA  ILE B  54      43.280 -27.654   3.407  1.00  0.00     0.088 H 
ATOM   3400  C   ILE B  54      43.219 -29.396   4.667  1.00 18.55     0.241 C 
ATOM   3401  O   ILE B  54      42.499 -30.441   4.751  1.00 17.21    -0.271 OA
ATOM   3402  CB  ILE B  54      42.270 -27.091   5.216  1.00 19.03    -0.030 C 
ATOM   3403  HB  ILE B  54      43.239 -26.784   5.673  1.00  0.00     0.043 H 
ATOM   3404  CG1 ILE B  54      41.390 -27.660   6.334  1.00 19.72    -0.063 C 
ATOM   3405 1HG1 ILE B  54      40.413 -28.018   5.933  1.00  0.00     0.033 H 
ATOM   3406 2HG1 ILE B  54      41.795 -28.628   6.710  1.00  0.00     0.033 H 
ATOM   3407  CG2 ILE B  54      41.655 -25.856   4.566  1.00 18.84    -0.071 C 
ATOM   3408 1HG2 ILE B  54      41.431 -25.103   5.357  1.00  0.00     0.028 H 
ATOM   3409 2HG2 ILE B  54      40.760 -26.102   3.948  1.00  0.00     0.028 H 
ATOM   3410 3HG2 ILE B  54      42.296 -25.440   3.754  1.00  0.00     0.028 H 
ATOM   3411  CD1 ILE B  54      41.185 -26.673   7.474  1.00 20.81    -0.076 C 
ATOM   3412 1HD1 ILE B  54      40.545 -27.087   8.288  1.00  0.00     0.027 H 
ATOM   3413 2HD1 ILE B  54      40.780 -25.705   7.098  1.00  0.00     0.027 H 
ATOM   3414 3HD1 ILE B  54      42.162 -26.315   7.875  1.00  0.00     0.027 H 
ATOM   3415  N   TYR B  55      44.510 -29.333   5.016  1.00 16.07    -0.346 N 
ATOM   3416  HN  TYR B  55      44.985 -28.431   5.006  1.00  0.00     0.163 HD
ATOM   3417  CA  TYR B  55      45.266 -30.546   5.417  1.00 16.40     0.093 C 
ATOM   3418  HA  TYR B  55      44.578 -31.420   5.336  1.00  0.00     0.088 H 
ATOM   3419  C   TYR B  55      45.758 -30.470   6.859  1.00 16.79     0.241 C 
ATOM   3420  O   TYR B  55      46.268 -31.455   7.359  1.00 20.10    -0.271 OA
ATOM   3421  CB  TYR B  55      46.420 -30.772   4.461  1.00 15.85    -0.014 C 
ATOM   3422  HB1 TYR B  55      47.093 -29.883   4.441  1.00  0.00     0.043 H 
ATOM   3423  HB2 TYR B  55      47.126 -31.532   4.870  1.00  0.00     0.043 H 
ATOM   3424  CG  TYR B  55      45.992 -31.141   3.076  1.00 15.25    -0.056 A 
ATOM   3425  CD1 TYR B  55      45.468 -30.185   2.223  1.00 14.90    -0.074 A 
ATOM   3426  HD1 TYR B  55      45.322 -29.153   2.585  1.00  0.00     0.084 H 
ATOM   3427  CD2 TYR B  55      46.203 -32.412   2.594  1.00 14.43    -0.074 A 
ATOM   3428  HD2 TYR B  55      46.681 -33.166   3.241  1.00  0.00     0.084 H 
ATOM   3429  CE1 TYR B  55      45.126 -30.506   0.925  1.00 16.02    -0.051 A 
ATOM   3430  HE1 TYR B  55      44.726 -29.730   0.250  1.00  0.00     0.087 H 
ATOM   3431  CE2 TYR B  55      45.825 -32.758   1.312  1.00 14.19    -0.051 A 
ATOM   3432  HE2 TYR B  55      45.953 -33.795   0.959  1.00  0.00     0.087 H 
ATOM   3433  CZ  TYR B  55      45.286 -31.802   0.473  1.00 15.12     0.065 A 
ATOM   3434  OH  TYR B  55      44.906 -32.108  -0.808  1.00 14.95    -0.361 OA
ATOM   3435  HH  TYR B  55      45.016 -32.999  -1.119  1.00  0.00     0.217 HD
ATOM   3436  N   ASP B  56      45.589 -29.340   7.521  1.00 18.61    -0.346 N 
ATOM   3437  HN  ASP B  56      45.273 -28.511   7.018  1.00  0.00     0.163 HD
ATOM   3438  CA  ASP B  56      45.846 -29.248   8.969  1.00 18.75     0.098 C 
ATOM   3439  HA  ASP B  56      45.738 -30.263   9.417  1.00  0.00     0.088 H 
ATOM   3440  C   ASP B  56      44.801 -28.331   9.580  1.00 18.53     0.241 C 
ATOM   3441  O   ASP B  56      44.147 -27.605   8.818  1.00 18.52    -0.271 OA
ATOM   3442  CB  ASP B  56      47.246 -28.719   9.281  1.00 20.55     0.043 C 
ATOM   3443  HB1 ASP B  56      47.316 -27.618   9.121  1.00  0.00     0.052 H 
ATOM   3444  HB2 ASP B  56      47.990 -29.047   8.518  1.00  0.00     0.052 H 
ATOM   3445  CG  ASP B  56      47.671 -29.111  10.685  1.00 22.35     0.175 C 
ATOM   3446  OD1 ASP B  56      47.035 -30.052  11.283  1.00 26.19    -0.648 OA
ATOM   3447  OD2 ASP B  56      48.593 -28.497  11.172  1.00 24.95    -0.648 OA
ATOM   3448  N   GLY B  57      44.687 -28.389  10.904  1.00 18.32    -0.351 N 
ATOM   3449  HN  GLY B  57      45.276 -29.060  11.398  1.00  0.00     0.163 HD
ATOM   3450  CA  GLY B  57      43.777 -27.560  11.712  1.00 19.98     0.069 C 
ATOM   3451  HA1 GLY B  57      43.796 -26.497  11.375  1.00  0.00     0.078 H 
ATOM   3452  HA2 GLY B  57      44.169 -27.427  12.747  1.00  0.00     0.078 H 
ATOM   3453  C   GLY B  57      42.353 -28.104  11.730  1.00 19.44     0.236 C 
ATOM   3454  O   GLY B  57      42.098 -29.212  11.252  1.00 17.23    -0.272 OA
ATOM   3455  N   GLU B  58      41.450 -27.324  12.299  1.00 22.68    -0.346 N 
ATOM   3456  HN  GLU B  58      41.746 -26.397  12.606  1.00  0.00     0.163 HD
ATOM   3457  CA  GLU B  58      40.040 -27.707  12.520  1.00 26.24     0.090 C 
ATOM   3458  HA  GLU B  58      39.964 -28.817  12.588  1.00  0.00     0.087 H 
ATOM   3459  C   GLU B  58      39.235 -27.218  11.330  1.00 25.11     0.241 C 
ATOM   3460  O   GLU B  58      38.956 -26.040  11.281  1.00 27.50    -0.271 OA
ATOM   3461  CB  GLU B  58      39.565 -27.086  13.827  1.00 30.94    -0.029 C 
ATOM   3462  HB1 GLU B  58      38.523 -26.701  13.735  1.00  0.00     0.037 H 
ATOM   3463  HB2 GLU B  58      40.092 -26.125  14.032  1.00  0.00     0.037 H 
ATOM   3464  CG  GLU B  58      39.693 -28.029  14.981  1.00 38.45     0.018 C 
ATOM   3465  HG1 GLU B  58      39.633 -27.485  15.952  1.00  0.00     0.049 H 
ATOM   3466  HG2 GLU B  58      40.732 -28.426  15.062  1.00  0.00     0.049 H 
ATOM   3467  CD  GLU B  58      38.679 -29.159  14.923  1.00 49.55     0.172 C 
ATOM   3468  OE1 GLU B  58      37.511 -28.915  14.493  1.00 51.01    -0.648 OA
ATOM   3469  OE2 GLU B  58      39.053 -30.289  15.304  1.00 61.05    -0.648 OA
ATOM   3470  N   ALA B  59      38.910 -28.073  10.378  1.00 20.96    -0.346 N 
ATOM   3471  HN  ALA B  59      39.274 -29.025  10.407  1.00  0.00     0.163 HD
ATOM   3472  CA  ALA B  59      38.026 -27.663   9.274  1.00 20.52     0.086 C 
ATOM   3473  HA  ALA B  59      38.304 -26.630   8.961  1.00  0.00     0.086 H 
ATOM   3474  C   ALA B  59      36.573 -27.644   9.795  1.00 20.88     0.240 C 
ATOM   3475  O   ALA B  59      36.298 -28.257  10.843  1.00 19.10    -0.271 OA
ATOM   3476  CB  ALA B  59      38.217 -28.581   8.108  1.00 18.41    -0.049 C 
ATOM   3477  HB1 ALA B  59      37.548 -28.271   7.272  1.00  0.00     0.030 H 
ATOM   3478  HB2 ALA B  59      38.072 -29.651   8.387  1.00  0.00     0.030 H 
ATOM   3479  HB3 ALA B  59      39.284 -28.641   7.791  1.00  0.00     0.030 H 
ATOM   3480  N   ASP B  60      35.661 -26.969   9.086  1.00 20.96    -0.346 N 
ATOM   3481  HN  ASP B  60      35.981 -26.412   8.293  1.00  0.00     0.163 HD
ATOM   3482  CA  ASP B  60      34.201 -26.987   9.393  1.00 21.29     0.098 C 
ATOM   3483  HA  ASP B  60      34.048 -26.585  10.422  1.00  0.00     0.088 H 
ATOM   3484  C   ASP B  60      33.758 -28.456   9.370  1.00 19.48     0.241 C 
ATOM   3485  O   ASP B  60      33.160 -28.915  10.349  1.00 18.49    -0.271 OA
ATOM   3486  CB  ASP B  60      33.384 -26.133   8.403  1.00 22.18     0.043 C 
ATOM   3487  HB1 ASP B  60      33.459 -26.544   7.369  1.00  0.00     0.052 H 
ATOM   3488  HB2 ASP B  60      32.290 -26.265   8.575  1.00  0.00     0.052 H 
ATOM   3489  CG  ASP B  60      33.765 -24.647   8.428  1.00 22.23     0.175 C 
ATOM   3490  OD1 ASP B  60      33.786 -24.093   9.530  1.00 19.75    -0.648 OA
ATOM   3491  OD2 ASP B  60      34.105 -24.071   7.342  1.00 25.74    -0.648 OA
ATOM   3492  N   ILE B  61      34.094 -29.156   8.297  1.00 16.29    -0.346 N 
ATOM   3493  HN  ILE B  61      34.608 -28.683   7.554  1.00  0.00     0.163 HD
ATOM   3494  CA  ILE B  61      33.764 -30.589   8.117  1.00 16.99     0.092 C 
ATOM   3495  HA  ILE B  61      33.078 -30.888   8.944  1.00  0.00     0.088 H 
ATOM   3496  C   ILE B  61      35.037 -31.444   8.229  1.00 15.58     0.241 C 
ATOM   3497  O   ILE B  61      35.802 -31.554   7.246  1.00 14.70    -0.271 OA
ATOM   3498  CB  ILE B  61      33.018 -30.785   6.795  1.00 16.81    -0.030 C 
ATOM   3499  HB  ILE B  61      33.665 -30.420   5.964  1.00  0.00     0.043 H 
ATOM   3500  CG1 ILE B  61      31.744 -29.941   6.829  1.00 18.05    -0.063 C 
ATOM   3501 1HG1 ILE B  61      30.995 -30.379   7.530  1.00  0.00     0.033 H 
ATOM   3502 2HG1 ILE B  61      31.925 -28.967   7.341  1.00  0.00     0.033 H 
ATOM   3503  CG2 ILE B  61      32.720 -32.267   6.567  1.00 16.69    -0.071 C 
ATOM   3504 1HG2 ILE B  61      33.649 -32.883   6.542  1.00  0.00     0.028 H 
ATOM   3505 2HG2 ILE B  61      32.110 -32.419   5.646  1.00  0.00     0.028 H 
ATOM   3506 3HG2 ILE B  61      31.998 -32.655   7.323  1.00  0.00     0.028 H 
ATOM   3507  CD1 ILE B  61      31.158 -29.733   5.498  1.00 19.88    -0.076 C 
ATOM   3508 1HD1 ILE B  61      30.229 -29.117   5.523  1.00  0.00     0.027 H 
ATOM   3509 2HD1 ILE B  61      30.977 -30.707   4.986  1.00  0.00     0.027 H 
ATOM   3510 3HD1 ILE B  61      31.907 -29.295   4.797  1.00  0.00     0.027 H 
ATOM   3511  N   MET B  62      35.205 -32.054   9.395  1.00 14.84    -0.346 N 
ATOM   3512  HN  MET B  62      34.608 -31.776  10.174  1.00  0.00     0.163 HD
ATOM   3513  CA  MET B  62      36.210 -33.116   9.629  1.00 15.55     0.090 C 
ATOM   3514  HA  MET B  62      37.117 -32.896   9.019  1.00  0.00     0.087 H 
ATOM   3515  C   MET B  62      35.627 -34.452   9.183  1.00 15.30     0.241 C 
ATOM   3516  O   MET B  62      34.584 -34.891   9.722  1.00 15.79    -0.271 OA
ATOM   3517  CB  MET B  62      36.607 -33.172  11.104  1.00 16.04    -0.030 C 
ATOM   3518  HB1 MET B  62      37.329 -33.998  11.302  1.00  0.00     0.037 H 
ATOM   3519  HB2 MET B  62      35.763 -33.525  11.742  1.00  0.00     0.037 H 
ATOM   3520  CG  MET B  62      37.142 -31.841  11.580  1.00 17.67    -0.021 C 
ATOM   3521  HG1 MET B  62      36.434 -31.015  11.338  1.00  0.00     0.049 H 
ATOM   3522  HG2 MET B  62      37.121 -31.776  12.693  1.00  0.00     0.049 H 
ATOM   3523  SD  MET B  62      38.802 -31.486  10.938  1.00 16.95    -0.173 SA
ATOM   3524  CE  MET B  62      39.782 -32.113  12.303  1.00 18.02    -0.035 C 
ATOM   3525  HE1 MET B  62      40.802 -31.895  11.909  1.00  0.00     0.041 H 
ATOM   3526  HE2 MET B  62      39.587 -33.169  12.603  1.00  0.00     0.041 H 
ATOM   3527  HE3 MET B  62      39.545 -31.696  13.309  1.00  0.00     0.041 H 
ATOM   3528  N   ILE B  63      36.286 -35.079   8.223  1.00 14.44    -0.346 N 
ATOM   3529  HN  ILE B  63      37.119 -34.628   7.843  1.00  0.00     0.163 HD
ATOM   3530  CA  ILE B  63      35.894 -36.393   7.663  1.00 14.22     0.092 C 
ATOM   3531  HA  ILE B  63      34.848 -36.616   7.977  1.00  0.00     0.088 H 
ATOM   3532  C   ILE B  63      36.804 -37.502   8.177  1.00 14.37     0.241 C 
ATOM   3533  O   ILE B  63      38.075 -37.389   8.092  1.00 13.15    -0.271 OA
ATOM   3534  CB  ILE B  63      35.941 -36.320   6.141  1.00 14.23    -0.030 C 
ATOM   3535  HB  ILE B  63      36.989 -36.078   5.846  1.00  0.00     0.043 H 
ATOM   3536  CG1 ILE B  63      35.049 -35.183   5.653  1.00 14.42    -0.063 C 
ATOM   3537 1HG1 ILE B  63      33.988 -35.362   5.946  1.00  0.00     0.033 H 
ATOM   3538 2HG1 ILE B  63      35.248 -34.251   6.232  1.00  0.00     0.033 H 
ATOM   3539  CG2 ILE B  63      35.600 -37.672   5.555  1.00 14.78    -0.071 C 
ATOM   3540 1HG2 ILE B  63      36.252 -38.503   5.912  1.00  0.00     0.028 H 
ATOM   3541 2HG2 ILE B  63      35.602 -37.626   4.441  1.00  0.00     0.028 H 
ATOM   3542 3HG2 ILE B  63      34.526 -37.915   5.733  1.00  0.00     0.028 H 
ATOM   3543  CD1 ILE B  63      35.155 -34.920   4.166  1.00 14.84    -0.076 C 
ATOM   3544 1HD1 ILE B  63      34.503 -34.089   3.809  1.00  0.00     0.027 H 
ATOM   3545 2HD1 ILE B  63      34.956 -35.852   3.587  1.00  0.00     0.027 H 
ATOM   3546 3HD1 ILE B  63      36.216 -34.741   3.873  1.00  0.00     0.027 H 
ATOM   3547  N   ASN B  64      36.217 -38.622   8.576  1.00 14.35    -0.346 N 
ATOM   3548  HN  ASN B  64      35.200 -38.699   8.598  1.00  0.00     0.163 HD
ATOM   3549  CA  ASN B  64      37.072 -39.757   8.988  1.00 14.65     0.097 C 
ATOM   3550  HA  ASN B  64      38.006 -39.729   8.379  1.00  0.00     0.088 H 
ATOM   3551  C   ASN B  64      36.348 -41.057   8.687  1.00 15.34     0.241 C 
ATOM   3552  O   ASN B  64      35.098 -41.052   8.438  1.00 14.67    -0.271 OA
ATOM   3553  CB  ASN B  64      37.455 -39.585  10.458  1.00 15.98     0.036 C 
ATOM   3554  HB1 ASN B  64      36.627 -39.946  11.112  1.00  0.00     0.051 H 
ATOM   3555  HB2 ASN B  64      37.462 -38.503  10.725  1.00  0.00     0.051 H 
ATOM   3556  CG  ASN B  64      38.761 -40.229  10.876  1.00 16.75     0.217 C 
ATOM   3557  ND2 ASN B  64      39.259 -39.800  12.024  1.00 20.13    -0.370 N 
ATOM   3558 1HD2 ASN B  64      40.138 -40.234  12.305  1.00  0.00     0.159 HD
ATOM   3559 2HD2 ASN B  64      38.838 -39.037  12.554  1.00  0.00     0.159 HD
ATOM   3560  OD1 ASN B  64      39.266 -41.144  10.240  1.00 15.00    -0.274 OA
ATOM   3561  N   PHE B  65      37.105 -42.146   8.757  1.00 15.42    -0.346 N 
ATOM   3562  HN  PHE B  65      38.117 -42.026   8.791  1.00  0.00     0.163 HD
ATOM   3563  CA  PHE B  65      36.568 -43.515   8.788  1.00 15.45     0.093 C 
ATOM   3564  HA  PHE B  65      35.466 -43.477   8.619  1.00  0.00     0.088 H 
ATOM   3565  C   PHE B  65      36.838 -44.080  10.177  1.00 15.07     0.241 C 
ATOM   3566  O   PHE B  65      37.873 -43.773  10.773  1.00 13.84    -0.271 OA
ATOM   3567  CB  PHE B  65      37.201 -44.396   7.725  1.00 15.65    -0.014 C 
ATOM   3568  HB1 PHE B  65      38.308 -44.427   7.853  1.00  0.00     0.043 H 
ATOM   3569  HB2 PHE B  65      36.958 -45.468   7.912  1.00  0.00     0.043 H 
ATOM   3570  CG  PHE B  65      36.846 -44.016   6.316  1.00 15.67    -0.056 A 
ATOM   3571  CD1 PHE B  65      37.390 -42.879   5.732  1.00 15.29    -0.077 A 
ATOM   3572  HD1 PHE B  65      38.079 -42.245   6.315  1.00  0.00     0.084 H 
ATOM   3573  CD2 PHE B  65      35.978 -44.801   5.572  1.00 16.86    -0.077 A 
ATOM   3574  HD2 PHE B  65      35.539 -45.709   6.019  1.00  0.00     0.084 H 
ATOM   3575  CE1 PHE B  65      37.079 -42.531   4.429  1.00 14.78    -0.082 A 
ATOM   3576  HE1 PHE B  65      37.525 -41.631   3.974  1.00  0.00     0.083 H 
ATOM   3577  CE2 PHE B  65      35.658 -44.449   4.265  1.00 15.92    -0.082 A 
ATOM   3578  HE2 PHE B  65      34.965 -45.075   3.679  1.00  0.00     0.083 H 
ATOM   3579  CZ  PHE B  65      36.208 -43.316   3.702  1.00 15.39    -0.083 A 
ATOM   3580  HZ  PHE B  65      35.950 -43.037   2.667  1.00  0.00     0.083 H 
ATOM   3581  N   GLY B  66      35.935 -44.931  10.632  1.00 15.09    -0.351 N 
ATOM   3582  HN  GLY B  66      35.123 -45.127  10.047  1.00  0.00     0.163 HD
ATOM   3583  CA  GLY B  66      36.031 -45.614  11.935  1.00 15.11     0.069 C 
ATOM   3584  HA1 GLY B  66      37.089 -45.844  12.202  1.00  0.00     0.078 H 
ATOM   3585  HA2 GLY B  66      35.789 -44.926  12.779  1.00  0.00     0.078 H 
ATOM   3586  C   GLY B  66      35.161 -46.863  11.962  1.00 14.80     0.236 C 
ATOM   3587  O   GLY B  66      34.334 -47.068  11.023  1.00 12.49    -0.272 OA
ATOM   3588  N   ARG B  67      35.304 -47.657  13.015  1.00 13.80    -0.346 N 
ATOM   3589  HN  ARG B  67      36.041 -47.452  13.689  1.00  0.00     0.163 HD
ATOM   3590  CA  ARG B  67      34.436 -48.824  13.245  1.00 14.40     0.089 C 
ATOM   3591  HA  ARG B  67      33.599 -48.808  12.508  1.00  0.00     0.087 H 
ATOM   3592  C   ARG B  67      33.868 -48.684  14.646  1.00 13.22     0.241 C 
ATOM   3593  O   ARG B  67      34.533 -48.026  15.448  1.00 10.83    -0.271 OA
ATOM   3594  CB  ARG B  67      35.261 -50.092  13.039  1.00 17.41    -0.036 C 
ATOM   3595  HB1 ARG B  67      34.765 -50.978  13.499  1.00  0.00     0.036 H 
ATOM   3596  HB2 ARG B  67      36.192 -50.075  13.653  1.00  0.00     0.036 H 
ATOM   3597  CG  ARG B  67      35.572 -50.332  11.568  1.00 21.08    -0.048 C 
ATOM   3598  HG1 ARG B  67      34.754 -50.930  11.103  1.00  0.00     0.035 H 
ATOM   3599  HG2 ARG B  67      35.472 -49.377  11.001  1.00  0.00     0.035 H 
ATOM   3600  CD  ARG B  67      36.907 -50.969  11.263  1.00 23.99     0.009 C 
ATOM   3601  HD1 ARG B  67      37.661 -50.760  12.057  1.00  0.00     0.064 H 
ATOM   3602  HD2 ARG B  67      37.425 -50.469  10.412  1.00  0.00     0.064 H 
ATOM   3603  NE  ARG B  67      36.737 -52.375  11.038  1.00 28.49    -0.227 N 
ATOM   3604  HE  ARG B  67      36.047 -52.857  11.614  1.00  0.00     0.177 HD
ATOM   3605  CZ  ARG B  67      37.399 -53.108  10.145  1.00 29.29     0.665 C 
ATOM   3606  NH1 ARG B  67      38.326 -52.575   9.361  1.00 30.67    -0.235 N 
ATOM   3607 1HH1 ARG B  67      38.518 -51.574   9.397  1.00  0.00     0.174 HD
ATOM   3608 2HH1 ARG B  67      38.833 -53.137   8.677  1.00  0.00     0.174 HD
ATOM   3609  NH2 ARG B  67      37.151 -54.404  10.098  1.00 26.71    -0.235 N 
ATOM   3610 1HH2 ARG B  67      36.438 -54.814  10.701  1.00  0.00     0.174 HD
ATOM   3611 2HH2 ARG B  67      37.658 -54.966   9.414  1.00  0.00     0.174 HD
ATOM   3612  N   TRP B  68      32.674 -49.240  14.906  1.00 12.94    -0.346 N 
ATOM   3613  HN  TRP B  68      32.149 -49.652  14.135  1.00  0.00     0.163 HD
ATOM   3614  CA  TRP B  68      32.086 -49.281  16.266  1.00 12.98     0.093 C 
ATOM   3615  HA  TRP B  68      30.989 -49.461  16.174  1.00  0.00     0.088 H 
ATOM   3616  C   TRP B  68      32.304 -47.912  16.911  1.00 13.09     0.241 C 
ATOM   3617  O   TRP B  68      32.038 -46.923  16.213  1.00 13.08    -0.271 OA
ATOM   3618  CB  TRP B  68      32.707 -50.442  17.035  1.00 13.93    -0.012 C 
ATOM   3619  HB1 TRP B  68      32.463 -50.399  18.122  1.00  0.00     0.044 H 
ATOM   3620  HB2 TRP B  68      33.815 -50.346  17.111  1.00  0.00     0.044 H 
ATOM   3621  CG  TRP B  68      32.302 -51.738  16.425  1.00 15.23    -0.028 A 
ATOM   3622  CD1 TRP B  68      33.001 -52.527  15.558  1.00 15.98    -0.016 A 
ATOM   3623  HD1 TRP B  68      34.024 -52.325  15.199  1.00  0.00     0.112 H 
ATOM   3624  CD2 TRP B  68      31.005 -52.353  16.575  1.00 15.25    -0.002 A 
ATOM   3625  CE2 TRP B  68      31.007 -53.522  15.797  1.00 15.45     0.042 A 
ATOM   3626  CE3 TRP B  68      29.867 -52.042  17.325  1.00 16.05    -0.070 A 
ATOM   3627  HE3 TRP B  68      29.849 -51.143  17.964  1.00  0.00     0.084 H 
ATOM   3628  NE1 TRP B  68      32.237 -53.611  15.201  1.00 15.15    -0.365 N 
ATOM   3629  HE1 TRP B  68      32.539 -54.367  14.586  1.00  0.00     0.165 HD
ATOM   3630  CZ2 TRP B  68      29.907 -54.380  15.747  1.00 15.94    -0.056 A 
ATOM   3631  HZ2 TRP B  68      29.929 -55.305  15.147  1.00  0.00     0.086 H 
ATOM   3632  CZ3 TRP B  68      28.770 -52.870  17.257  1.00 16.37    -0.082 A 
ATOM   3633  HZ3 TRP B  68      27.860 -52.616  17.827  1.00  0.00     0.083 H 
ATOM   3634  CH2 TRP B  68      28.794 -54.027  16.476  1.00 16.19    -0.081 A 
ATOM   3635  HH2 TRP B  68      27.901 -54.673  16.442  1.00  0.00     0.083 H 
ATOM   3636  N   GLU B  69      32.778 -47.838  18.157  1.00 12.50    -0.346 N 
ATOM   3637  HN  GLU B  69      33.054 -48.696  18.634  1.00  0.00     0.163 HD
ATOM   3638  CA  GLU B  69      32.914 -46.552  18.863  1.00 12.04     0.090 C 
ATOM   3639  HA  GLU B  69      32.007 -45.935  18.663  1.00  0.00     0.087 H 
ATOM   3640  C   GLU B  69      34.130 -45.850  18.257  1.00 11.24     0.241 C 
ATOM   3641  O   GLU B  69      35.186 -46.507  18.174  1.00 10.62    -0.271 OA
ATOM   3642  CB  GLU B  69      33.047 -46.756  20.375  1.00 13.03    -0.029 C 
ATOM   3643  HB1 GLU B  69      33.832 -47.515  20.602  1.00  0.00     0.037 H 
ATOM   3644  HB2 GLU B  69      32.153 -47.285  20.781  1.00  0.00     0.037 H 
ATOM   3645  CG  GLU B  69      33.305 -45.470  21.144  1.00 13.72     0.018 C 
ATOM   3646  HG1 GLU B  69      34.368 -45.162  21.011  1.00  0.00     0.049 H 
ATOM   3647  HG2 GLU B  69      33.288 -45.679  22.239  1.00  0.00     0.049 H 
ATOM   3648  CD  GLU B  69      32.387 -44.289  20.834  1.00 14.56     0.172 C 
ATOM   3649  OE1 GLU B  69      32.907 -43.152  20.726  1.00 15.14    -0.648 OA
ATOM   3650  OE2 GLU B  69      31.159 -44.495  20.683  1.00 13.57    -0.648 OA
ATOM   3651  N   HIS B  70      33.968 -44.633  17.738  1.00 10.62    -0.346 N 
ATOM   3652  HN  HIS B  70      33.076 -44.155  17.860  1.00  0.00     0.163 HD
ATOM   3653  CA  HIS B  70      35.055 -43.957  16.986  1.00 10.93     0.094 C 
ATOM   3654  HA  HIS B  70      36.007 -44.481  17.234  1.00  0.00     0.088 H 
ATOM   3655  C   HIS B  70      35.199 -42.516  17.442  1.00 11.19     0.241 C 
ATOM   3656  O   HIS B  70      35.784 -41.736  16.664  1.00 10.75    -0.271 OA
ATOM   3657  CB  HIS B  70      34.863 -44.051  15.465  1.00 10.70     0.002 C 
ATOM   3658  HB1 HIS B  70      35.025 -45.092  15.099  1.00  0.00     0.046 H 
ATOM   3659  HB2 HIS B  70      35.692 -43.543  14.919  1.00  0.00     0.046 H 
ATOM   3660  CG  HIS B  70      33.534 -43.528  15.042  1.00 10.80     0.028 A 
ATOM   3661  CD2 HIS B  70      33.141 -42.311  14.599  1.00 10.71    -0.000 A 
ATOM   3662  HD2 HIS B  70      33.798 -41.446  14.411  1.00  0.00     0.114 H 
ATOM   3663  ND1 HIS B  70      32.378 -44.300  15.156  1.00 11.74    -0.354 N 
ATOM   3664  HD1 HIS B  70      32.341 -45.271  15.467  1.00  0.00     0.166 HD
ATOM   3665  CE1 HIS B  70      31.328 -43.561  14.792  1.00 11.17     0.040 A 
ATOM   3666  HE1 HIS B  70      30.276 -43.892  14.793  1.00  0.00     0.140 H 
ATOM   3667  NE2 HIS B  70      31.770 -42.344  14.424  1.00 10.26    -0.360 N 
ATOM   3668  HE2 HIS B  70      31.193 -41.578  14.076  1.00  0.00     0.166 HD
ATOM   3669  N   GLY B  71      34.827 -42.235  18.696  1.00 12.32    -0.351 N 
ATOM   3670  HN  GLY B  71      34.232 -42.917  19.166  1.00  0.00     0.163 HD
ATOM   3671  CA  GLY B  71      35.197 -41.030  19.463  1.00 12.32     0.069 C 
ATOM   3672  HA1 GLY B  71      36.126 -40.573  19.050  1.00  0.00     0.078 H 
ATOM   3673  HA2 GLY B  71      35.560 -41.308  20.480  1.00  0.00     0.078 H 
ATOM   3674  C   GLY B  71      34.093 -40.000  19.556  1.00 13.87     0.236 C 
ATOM   3675  O   GLY B  71      34.376 -38.905  20.042  1.00 15.18    -0.272 OA
ATOM   3676  N   ASP B  72      32.867 -40.307  19.164  1.00 14.35    -0.346 N 
ATOM   3677  HN  ASP B  72      32.686 -41.229  18.767  1.00  0.00     0.163 HD
ATOM   3678  CA  ASP B  72      31.744 -39.335  19.290  1.00 15.20     0.098 C 
ATOM   3679  HA  ASP B  72      32.131 -38.459  19.860  1.00  0.00     0.088 H 
ATOM   3680  C   ASP B  72      30.538 -39.885  20.069  1.00 17.01     0.241 C 
ATOM   3681  O   ASP B  72      29.566 -39.117  20.232  1.00 17.96    -0.271 OA
ATOM   3682  CB  ASP B  72      31.312 -38.823  17.919  1.00 14.09     0.043 C 
ATOM   3683  HB1 ASP B  72      32.124 -38.205  17.470  1.00  0.00     0.052 H 
ATOM   3684  HB2 ASP B  72      30.516 -38.051  18.034  1.00  0.00     0.052 H 
ATOM   3685  CG  ASP B  72      30.868 -39.878  16.940  1.00 13.65     0.175 C 
ATOM   3686  OD1 ASP B  72      30.509 -41.000  17.369  1.00 14.79    -0.648 OA
ATOM   3687  OD2 ASP B  72      30.900 -39.574  15.740  1.00 13.48    -0.648 OA
ATOM   3688  N   GLY B  73      30.541 -41.147  20.493  1.00 16.81    -0.351 N 
ATOM   3689  HN  GLY B  73      31.314 -41.755  20.224  1.00  0.00     0.163 HD
ATOM   3690  CA  GLY B  73      29.467 -41.694  21.336  1.00 17.42     0.069 C 
ATOM   3691  HA1 GLY B  73      29.837 -42.514  21.994  1.00  0.00     0.078 H 
ATOM   3692  HA2 GLY B  73      29.155 -40.972  22.126  1.00  0.00     0.078 H 
ATOM   3693  C   GLY B  73      28.295 -42.140  20.492  1.00 18.56     0.236 C 
ATOM   3694  O   GLY B  73      27.280 -42.589  21.079  1.00 18.57    -0.272 OA
ATOM   3695  N   TYR B  74      28.428 -42.062  19.165  1.00 17.98    -0.346 N 
ATOM   3696  HN  TYR B  74      29.239 -41.569  18.792  1.00  0.00     0.163 HD
ATOM   3697  CA  TYR B  74      27.464 -42.651  18.203  1.00 18.59     0.093 C 
ATOM   3698  HA  TYR B  74      26.608 -43.072  18.780  1.00  0.00     0.088 H 
ATOM   3699  C   TYR B  74      28.139 -43.791  17.451  1.00 16.25     0.243 C 
ATOM   3700  O   TYR B  74      28.544 -43.653  16.302  1.00 17.30    -0.271 OA
ATOM   3701  CB  TYR B  74      26.924 -41.569  17.269  1.00 19.96    -0.014 C 
ATOM   3702  HB1 TYR B  74      27.760 -41.064  16.731  1.00  0.00     0.043 H 
ATOM   3703  HB2 TYR B  74      26.393 -42.029  16.403  1.00  0.00     0.043 H 
ATOM   3704  CG  TYR B  74      26.041 -40.550  17.953  1.00 22.99    -0.056 A 
ATOM   3705  CD1 TYR B  74      24.682 -40.774  18.141  1.00 24.93    -0.074 A 
ATOM   3706  HD1 TYR B  74      24.238 -41.722  17.794  1.00  0.00     0.084 H 
ATOM   3707  CD2 TYR B  74      26.568 -39.361  18.425  1.00 23.85    -0.074 A 
ATOM   3708  HD2 TYR B  74      27.650 -39.174  18.322  1.00  0.00     0.084 H 
ATOM   3709  CE1 TYR B  74      23.872 -39.829  18.756  1.00 26.51    -0.051 A 
ATOM   3710  HE1 TYR B  74      22.797 -40.029  18.900  1.00  0.00     0.087 H 
ATOM   3711  CE2 TYR B  74      25.772 -38.402  19.023  1.00 25.10    -0.051 A 
ATOM   3712  HE2 TYR B  74      26.215 -37.453  19.368  1.00  0.00     0.087 H 
ATOM   3713  CZ  TYR B  74      24.421 -38.635  19.187  1.00 26.57     0.065 A 
ATOM   3714  OH  TYR B  74      23.659 -37.681  19.792  1.00 29.02    -0.361 OA
ATOM   3715  HH  TYR B  74      24.036 -36.861  20.088  1.00  0.00     0.217 HD
ATOM   3716  N   PRO B  75      28.290 -44.984  18.046  1.00 15.70    -0.337 N 
ATOM   3717  CA  PRO B  75      29.081 -46.015  17.390  1.00 14.86     0.091 C 
ATOM   3718  HA  PRO B  75      30.116 -45.639  17.217  1.00  0.00     0.087 H 
ATOM   3719  C   PRO B  75      28.480 -46.497  16.066  1.00 14.18     0.241 C 
ATOM   3720  O   PRO B  75      27.281 -46.407  15.877  1.00 12.93    -0.271 OA
ATOM   3721  CB  PRO B  75      29.109 -47.134  18.414  1.00 15.45    -0.036 C 
ATOM   3722  HB1 PRO B  75      29.213 -48.157  17.983  1.00  0.00     0.036 H 
ATOM   3723  HB2 PRO B  75      30.037 -47.177  19.031  1.00  0.00     0.036 H 
ATOM   3724  CG  PRO B  75      27.840 -46.907  19.200  1.00 16.11    -0.048 C 
ATOM   3725  HG1 PRO B  75      26.934 -47.372  18.747  1.00  0.00     0.035 H 
ATOM   3726  HG2 PRO B  75      27.795 -47.465  20.164  1.00  0.00     0.035 H 
ATOM   3727  CD  PRO B  75      27.755 -45.407  19.350  1.00 15.60    -0.001 C 
ATOM   3728  HD1 PRO B  75      28.265 -44.980  20.245  1.00  0.00     0.064 H 
ATOM   3729  HD2 PRO B  75      26.751 -45.003  19.616  1.00  0.00     0.064 H 
ATOM   3730  N   PHE B  76      29.336 -47.012  15.194  1.00 13.11    -0.346 N 
ATOM   3731  HN  PHE B  76      30.334 -46.866  15.348  1.00  0.00     0.163 HD
ATOM   3732  CA  PHE B  76      28.913 -47.788  14.008  1.00 12.85     0.093 C 
ATOM   3733  HA  PHE B  76      27.962 -47.338  13.640  1.00  0.00     0.088 H 
ATOM   3734  C   PHE B  76      28.596 -49.226  14.452  1.00 12.77     0.241 C 
ATOM   3735  O   PHE B  76      28.584 -49.495  15.683  1.00 11.25    -0.271 OA
ATOM   3736  CB  PHE B  76      29.939 -47.666  12.880  1.00 13.15    -0.014 C 
ATOM   3737  HB1 PHE B  76      29.774 -48.465  12.120  1.00  0.00     0.043 H 
ATOM   3738  HB2 PHE B  76      30.952 -47.954  13.247  1.00  0.00     0.043 H 
ATOM   3739  CG  PHE B  76      29.990 -46.316  12.215  1.00 13.06    -0.056 A 
ATOM   3740  CD1 PHE B  76      28.847 -45.723  11.715  1.00 13.69    -0.077 A 
ATOM   3741  HD1 PHE B  76      27.885 -46.259  11.784  1.00  0.00     0.084 H 
ATOM   3742  CD2 PHE B  76      31.189 -45.615  12.094  1.00 14.54    -0.077 A 
ATOM   3743  HD2 PHE B  76      32.119 -46.061  12.485  1.00  0.00     0.084 H 
ATOM   3744  CE1 PHE B  76      28.885 -44.463  11.126  1.00 14.02    -0.082 A 
ATOM   3745  HE1 PHE B  76      27.954 -43.998  10.762  1.00  0.00     0.083 H 
ATOM   3746  CE2 PHE B  76      31.233 -44.363  11.488  1.00 13.69    -0.082 A 
ATOM   3747  HE2 PHE B  76      32.193 -43.827  11.403  1.00  0.00     0.083 H 
ATOM   3748  CZ  PHE B  76      30.086 -43.793  10.996  1.00 14.18    -0.083 A 
ATOM   3749  HZ  PHE B  76      30.123 -42.808  10.501  1.00  0.00     0.083 H 
ATOM   3750  N   ASP B  77      28.330 -50.127  13.496  1.00 13.07    -0.346 N 
ATOM   3751  HN  ASP B  77      28.654 -49.954  12.544  1.00  0.00     0.163 HD
ATOM   3752  CA  ASP B  77      27.572 -51.375  13.791  1.00 13.41     0.098 C 
ATOM   3753  HA  ASP B  77      27.740 -51.630  14.863  1.00  0.00     0.088 H 
ATOM   3754  C   ASP B  77      28.051 -52.551  12.952  1.00 13.32     0.241 C 
ATOM   3755  O   ASP B  77      27.279 -53.513  12.788  1.00 13.25    -0.271 OA
ATOM   3756  CB  ASP B  77      26.083 -51.107  13.604  1.00 13.76     0.043 C 
ATOM   3757  HB1 ASP B  77      25.729 -50.298  14.285  1.00  0.00     0.052 H 
ATOM   3758  HB2 ASP B  77      25.468 -51.950  13.997  1.00  0.00     0.052 H 
ATOM   3759  CG  ASP B  77      25.737 -50.801  12.159  1.00 14.31     0.175 C 
ATOM   3760  OD1 ASP B  77      26.688 -50.672  11.336  1.00 15.61    -0.648 OA
ATOM   3761  OD2 ASP B  77      24.532 -50.726  11.860  1.00 15.78    -0.648 OA
ATOM   3762  N   GLY B  78      29.288 -52.527  12.466  1.00 13.13    -0.351 N 
ATOM   3763  HN  GLY B  78      29.896 -51.740  12.695  1.00  0.00     0.163 HD
ATOM   3764  CA  GLY B  78      29.807 -53.606  11.604  1.00 12.95     0.069 C 
ATOM   3765  HA1 GLY B  78      29.693 -54.602  12.091  1.00  0.00     0.078 H 
ATOM   3766  HA2 GLY B  78      30.919 -53.569  11.536  1.00  0.00     0.078 H 
ATOM   3767  C   GLY B  78      29.163 -53.591  10.208  1.00 12.98     0.236 C 
ATOM   3768  O   GLY B  78      28.525 -52.575   9.819  1.00 12.12    -0.272 OA
ATOM   3769  N   LYS B  79      29.331 -54.666   9.455  1.00 14.67    -0.346 N 
ATOM   3770  HN  LYS B  79      29.779 -55.485   9.866  1.00  0.00     0.163 HD
ATOM   3771  CA  LYS B  79      28.895 -54.731   8.036  1.00 17.50     0.089 C 
ATOM   3772  HA  LYS B  79      29.475 -53.975   7.457  1.00  0.00     0.087 H 
ATOM   3773  C   LYS B  79      27.401 -54.380   7.925  1.00 18.52     0.241 C 
ATOM   3774  O   LYS B  79      26.607 -54.794   8.802  1.00 17.74    -0.271 OA
ATOM   3775  CB  LYS B  79      29.176 -56.106   7.441  1.00 19.00    -0.038 C 
ATOM   3776  HB1 LYS B  79      30.265 -56.339   7.494  1.00  0.00     0.036 H 
ATOM   3777  HB2 LYS B  79      28.778 -56.907   8.106  1.00  0.00     0.036 H 
ATOM   3778  CG  LYS B  79      28.659 -56.291   6.012  1.00 21.02    -0.061 C 
ATOM   3779  HG1 LYS B  79      28.853 -55.382   5.396  1.00  0.00     0.033 H 
ATOM   3780  HG2 LYS B  79      27.544 -56.291   5.988  1.00  0.00     0.033 H 
ATOM   3781  CD  LYS B  79      29.217 -57.531   5.340  1.00 21.69    -0.043 C 
ATOM   3782  HD1 LYS B  79      30.332 -57.511   5.322  1.00  0.00     0.035 H 
ATOM   3783  HD2 LYS B  79      29.065 -58.435   5.975  1.00  0.00     0.035 H 
ATOM   3784  CE  LYS B  79      28.652 -57.739   3.950  1.00 25.17     0.080 C 
ATOM   3785  HE1 LYS B  79      28.857 -56.861   3.294  1.00  0.00     0.075 H 
ATOM   3786  HE2 LYS B  79      29.227 -58.513   3.391  1.00  0.00     0.075 H 
ATOM   3787  NZ  LYS B  79      27.198 -58.063   3.983  1.00 26.15    -0.079 N 
ATOM   3788  HZ1 LYS B  79      26.818 -58.203   3.047  1.00  0.00     0.274 HD
ATOM   3789  HZ2 LYS B  79      26.672 -57.354   4.495  1.00  0.00     0.274 HD
ATOM   3790  HZ3 LYS B  79      27.011 -58.866   4.583  1.00  0.00     0.274 HD
ATOM   3791  N   ASP B  80      27.058 -53.568   6.920  1.00 17.68    -0.346 N 
ATOM   3792  HN  ASP B  80      27.806 -53.241   6.308  1.00  0.00     0.163 HD
ATOM   3793  CA  ASP B  80      25.679 -53.101   6.618  1.00 18.25     0.098 C 
ATOM   3794  HA  ASP B  80      25.741 -52.439   5.723  1.00  0.00     0.088 H 
ATOM   3795  C   ASP B  80      25.057 -52.276   7.753  1.00 17.98     0.241 C 
ATOM   3796  O   ASP B  80      25.778 -51.811   8.668  1.00 17.29    -0.271 OA
ATOM   3797  CB  ASP B  80      24.772 -54.271   6.255  1.00 18.67     0.043 C 
ATOM   3798  HB1 ASP B  80      24.724 -55.014   7.085  1.00  0.00     0.052 H 
ATOM   3799  HB2 ASP B  80      23.702 -53.957   6.233  1.00  0.00     0.052 H 
ATOM   3800  CG  ASP B  80      25.170 -54.931   4.959  1.00 19.75     0.175 C 
ATOM   3801  OD1 ASP B  80      25.469 -54.198   3.975  1.00 21.13    -0.648 OA
ATOM   3802  OD2 ASP B  80      25.200 -56.172   4.938  1.00 21.33    -0.648 OA
ATOM   3803  N   GLY B  81      23.755 -52.005   7.629  1.00 17.00    -0.351 N 
ATOM   3804  HN  GLY B  81      23.258 -52.400   6.831  1.00  0.00     0.163 HD
ATOM   3805  CA  GLY B  81      22.993 -51.172   8.572  1.00 16.40     0.069 C 
ATOM   3806  HA1 GLY B  81      23.039 -51.571   9.612  1.00  0.00     0.078 H 
ATOM   3807  HA2 GLY B  81      21.893 -51.260   8.412  1.00  0.00     0.078 H 
ATOM   3808  C   GLY B  81      23.466 -49.726   8.494  1.00 16.33     0.236 C 
ATOM   3809  O   GLY B  81      23.400 -49.167   7.412  1.00 13.81    -0.272 OA
ATOM   3810  N   LEU B  82      23.903 -49.139   9.607  1.00 16.25    -0.346 N 
ATOM   3811  HN  LEU B  82      23.856 -49.663  10.481  1.00  0.00     0.163 HD
ATOM   3812  CA  LEU B  82      24.456 -47.757   9.642  1.00 18.28     0.089 C 
ATOM   3813  HA  LEU B  82      23.715 -47.065   9.178  1.00  0.00     0.087 H 
ATOM   3814  C   LEU B  82      25.745 -47.729   8.807  1.00 17.03     0.241 C 
ATOM   3815  O   LEU B  82      26.633 -48.583   9.065  1.00 15.90    -0.271 OA
ATOM   3816  CB  LEU B  82      24.673 -47.336  11.099  1.00 20.35    -0.035 C 
ATOM   3817  HB1 LEU B  82      23.747 -47.525  11.691  1.00  0.00     0.037 H 
ATOM   3818  HB2 LEU B  82      25.376 -48.043  11.598  1.00  0.00     0.037 H 
ATOM   3819  CG  LEU B  82      25.142 -45.900  11.311  1.00 22.39    -0.059 C 
ATOM   3820  HG  LEU B  82      26.089 -45.759  10.740  1.00  0.00     0.039 H 
ATOM   3821  CD1 LEU B  82      24.125 -44.905  10.786  1.00 22.60    -0.073 C 
ATOM   3822 1HD1 LEU B  82      24.468 -43.855  10.941  1.00  0.00     0.028 H 
ATOM   3823 2HD1 LEU B  82      23.117 -45.076  11.231  1.00  0.00     0.028 H 
ATOM   3824 3HD1 LEU B  82      23.875 -45.100   9.717  1.00  0.00     0.028 H 
ATOM   3825  CD2 LEU B  82      25.439 -45.641  12.794  1.00 22.82    -0.073 C 
ATOM   3826 1HD2 LEU B  82      25.782 -44.591  12.949  1.00  0.00     0.028 H 
ATOM   3827 2HD2 LEU B  82      26.167 -46.379  13.205  1.00  0.00     0.028 H 
ATOM   3828 3HD2 LEU B  82      24.565 -45.890  13.440  1.00  0.00     0.028 H 
ATOM   3829  N   LEU B  83      25.784 -46.857   7.788  1.00 16.39    -0.346 N 
ATOM   3830  HN  LEU B  83      25.013 -46.194   7.708  1.00  0.00     0.163 HD
ATOM   3831  CA  LEU B  83      26.866 -46.779   6.761  1.00 16.68     0.089 C 
ATOM   3832  HA  LEU B  83      27.481 -47.708   6.804  1.00  0.00     0.087 H 
ATOM   3833  C   LEU B  83      27.765 -45.567   7.023  1.00 16.05     0.241 C 
ATOM   3834  O   LEU B  83      28.973 -45.641   6.743  1.00 15.06    -0.271 OA
ATOM   3835  CB  LEU B  83      26.262 -46.636   5.357  1.00 16.52    -0.035 C 
ATOM   3836  HB1 LEU B  83      25.819 -45.619   5.244  1.00  0.00     0.037 H 
ATOM   3837  HB2 LEU B  83      27.081 -46.589   4.602  1.00  0.00     0.037 H 
ATOM   3838  CG  LEU B  83      25.240 -47.687   4.935  1.00 15.93    -0.059 C 
ATOM   3839  HG  LEU B  83      24.396 -47.684   5.664  1.00  0.00     0.039 H 
ATOM   3840  CD1 LEU B  83      24.708 -47.319   3.565  1.00 16.27    -0.073 C 
ATOM   3841 1HD1 LEU B  83      24.258 -46.299   3.593  1.00  0.00     0.028 H 
ATOM   3842 2HD1 LEU B  83      23.993 -48.081   3.175  1.00  0.00     0.028 H 
ATOM   3843 3HD1 LEU B  83      25.489 -47.410   2.775  1.00  0.00     0.028 H 
ATOM   3844  CD2 LEU B  83      25.852 -49.075   4.897  1.00 16.65    -0.073 C 
ATOM   3845 1HD2 LEU B  83      26.244 -49.346   5.905  1.00  0.00     0.028 H 
ATOM   3846 2HD2 LEU B  83      26.633 -49.166   4.107  1.00  0.00     0.028 H 
ATOM   3847 3HD2 LEU B  83      25.137 -49.837   4.507  1.00  0.00     0.028 H 
ATOM   3848  N   ALA B  84      27.159 -44.490   7.497  1.00 15.95    -0.346 N 
ATOM   3849  HN  ALA B  84      26.183 -44.581   7.778  1.00  0.00     0.163 HD
ATOM   3850  CA  ALA B  84      27.791 -43.173   7.648  1.00 15.75     0.086 C 
ATOM   3851  HA  ALA B  84      28.771 -43.285   8.168  1.00  0.00     0.086 H 
ATOM   3852  C   ALA B  84      26.871 -42.302   8.477  1.00 14.85     0.240 C 
ATOM   3853  O   ALA B  84      25.677 -42.571   8.487  1.00 16.40    -0.271 OA
ATOM   3854  CB  ALA B  84      28.005 -42.573   6.290  1.00 15.55    -0.049 C 
ATOM   3855  HB1 ALA B  84      28.683 -43.214   5.679  1.00  0.00     0.030 H 
ATOM   3856  HB2 ALA B  84      28.376 -41.524   6.355  1.00  0.00     0.030 H 
ATOM   3857  HB3 ALA B  84      27.040 -42.376   5.768  1.00  0.00     0.030 H 
ATOM   3858  N   HIS B  85      27.397 -41.287   9.141  1.00 14.39    -0.346 N 
ATOM   3859  HN  HIS B  85      28.412 -41.208   9.207  1.00  0.00     0.163 HD
ATOM   3860  CA  HIS B  85      26.551 -40.264   9.790  1.00 14.83     0.094 C 
ATOM   3861  HA  HIS B  85      25.593 -40.230   9.221  1.00  0.00     0.088 H 
ATOM   3862  C   HIS B  85      27.203 -38.897   9.637  1.00 14.17     0.241 C 
ATOM   3863  O   HIS B  85      28.439 -38.830   9.483  1.00 12.50    -0.271 OA
ATOM   3864  CB  HIS B  85      26.199 -40.681  11.228  1.00 16.16     0.002 C 
ATOM   3865  HB1 HIS B  85      25.571 -41.602  11.204  1.00  0.00     0.046 H 
ATOM   3866  HB2 HIS B  85      25.477 -39.949  11.660  1.00  0.00     0.046 H 
ATOM   3867  CG  HIS B  85      27.332 -40.879  12.177  1.00 17.34     0.028 A 
ATOM   3868  CD2 HIS B  85      28.590 -40.390  12.222  1.00 17.18    -0.000 A 
ATOM   3869  HD2 HIS B  85      29.053 -39.718  11.480  1.00  0.00     0.114 H 
ATOM   3870  ND1 HIS B  85      27.182 -41.644  13.317  1.00 18.78    -0.354 N 
ATOM   3871  HD1 HIS B  85      26.340 -42.158  13.577  1.00  0.00     0.166 HD
ATOM   3872  CE1 HIS B  85      28.300 -41.605  14.016  1.00 17.50     0.040 A 
ATOM   3873  HE1 HIS B  85      28.471 -42.095  14.989  1.00  0.00     0.140 H 
ATOM   3874  NE2 HIS B  85      29.184 -40.875  13.347  1.00 16.48    -0.360 N 
ATOM   3875  HE2 HIS B  85      30.149 -40.705  13.629  1.00  0.00     0.166 HD
ATOM   3876  N   ALA B  86      26.402 -37.847   9.694  1.00 14.03    -0.346 N 
ATOM   3877  HN  ALA B  86      25.397 -38.007   9.761  1.00  0.00     0.163 HD
ATOM   3878  CA  ALA B  86      26.892 -36.451   9.665  1.00 15.18     0.086 C 
ATOM   3879  HA  ALA B  86      27.987 -36.467   9.872  1.00  0.00     0.086 H 
ATOM   3880  C   ALA B  86      26.220 -35.631  10.757  1.00 16.08     0.240 C 
ATOM   3881  O   ALA B  86      25.028 -35.815  11.031  1.00 17.07    -0.271 OA
ATOM   3882  CB  ALA B  86      26.685 -35.830   8.308  1.00 14.50    -0.049 C 
ATOM   3883  HB1 ALA B  86      27.054 -34.778   8.286  1.00  0.00     0.030 H 
ATOM   3884  HB2 ALA B  86      25.620 -35.898   7.984  1.00  0.00     0.030 H 
ATOM   3885  HB3 ALA B  86      27.148 -36.444   7.501  1.00  0.00     0.030 H 
ATOM   3886  N   PHE B  87      26.955 -34.720  11.353  1.00 17.44    -0.346 N 
ATOM   3887  HN  PHE B  87      27.956 -34.668  11.162  1.00  0.00     0.163 HD
ATOM   3888  CA  PHE B  87      26.338 -33.775  12.295  1.00 19.33     0.093 C 
ATOM   3889  HA  PHE B  87      25.470 -34.281  12.778  1.00  0.00     0.088 H 
ATOM   3890  C   PHE B  87      25.817 -32.565  11.529  1.00 20.83     0.241 C 
ATOM   3891  O   PHE B  87      26.427 -32.146  10.520  1.00 18.36    -0.271 OA
ATOM   3892  CB  PHE B  87      27.297 -33.345  13.380  1.00 21.25    -0.014 C 
ATOM   3893  HB1 PHE B  87      28.201 -32.865  12.936  1.00  0.00     0.043 H 
ATOM   3894  HB2 PHE B  87      26.883 -32.479  13.947  1.00  0.00     0.043 H 
ATOM   3895  CG  PHE B  87      27.692 -34.447  14.316  1.00 22.47    -0.056 A 
ATOM   3896  CD1 PHE B  87      28.719 -35.319  13.992  1.00 22.54    -0.077 A 
ATOM   3897  HD1 PHE B  87      29.233 -35.222  13.021  1.00  0.00     0.084 H 
ATOM   3898  CD2 PHE B  87      27.063 -34.572  15.543  1.00 23.88    -0.077 A 
ATOM   3899  HD2 PHE B  87      26.250 -33.878  15.817  1.00  0.00     0.084 H 
ATOM   3900  CE1 PHE B  87      29.104 -36.310  14.877  1.00 23.14    -0.082 A 
ATOM   3901  HE1 PHE B  87      29.921 -37.001  14.610  1.00  0.00     0.083 H 
ATOM   3902  CE2 PHE B  87      27.451 -35.566  16.428  1.00 23.63    -0.082 A 
ATOM   3903  HE2 PHE B  87      26.945 -35.661  17.403  1.00  0.00     0.083 H 
ATOM   3904  CZ  PHE B  87      28.465 -36.434  16.094  1.00 24.70    -0.083 A 
ATOM   3905  HZ  PHE B  87      28.767 -37.228  16.798  1.00  0.00     0.083 H 
ATOM   3906  N   ALA B  88      24.706 -32.030  12.032  1.00 20.75    -0.346 N 
ATOM   3907  HN  ALA B  88      24.239 -32.523  12.793  1.00  0.00     0.163 HD
ATOM   3908  CA  ALA B  88      24.111 -30.771  11.557  1.00 22.42     0.086 C 
ATOM   3909  HA  ALA B  88      23.801 -30.901  10.494  1.00  0.00     0.086 H 
ATOM   3910  C   ALA B  88      25.138 -29.654  11.631  1.00 22.77     0.243 C 
ATOM   3911  O   ALA B  88      26.000 -29.612  12.522  1.00 21.95    -0.271 OA
ATOM   3912  CB  ALA B  88      22.895 -30.407  12.375  1.00 23.42    -0.049 C 
ATOM   3913  HB1 ALA B  88      22.444 -29.453  12.015  1.00  0.00     0.030 H 
ATOM   3914  HB2 ALA B  88      23.129 -30.367  13.465  1.00  0.00     0.030 H 
ATOM   3915  HB3 ALA B  88      22.148 -31.235  12.393  1.00  0.00     0.030 H 
ATOM   3916  N   PRO B  89      24.970 -28.646  10.755  1.00 24.18    -0.337 N 
ATOM   3917  CA  PRO B  89      25.789 -27.443  10.817  1.00 24.54     0.091 C 
ATOM   3918  HA  PRO B  89      26.790 -27.643  10.369  1.00  0.00     0.087 H 
ATOM   3919  C   PRO B  89      25.952 -26.959  12.258  1.00 26.28     0.241 C 
ATOM   3920  O   PRO B  89      24.997 -26.973  13.035  1.00 26.47    -0.271 OA
ATOM   3921  CB  PRO B  89      25.017 -26.468   9.940  1.00 25.05    -0.036 C 
ATOM   3922  HB1 PRO B  89      24.309 -25.809  10.494  1.00  0.00     0.036 H 
ATOM   3923  HB2 PRO B  89      25.634 -25.643   9.513  1.00  0.00     0.036 H 
ATOM   3924  CG  PRO B  89      24.368 -27.357   8.914  1.00 24.09    -0.048 C 
ATOM   3925  HG1 PRO B  89      23.520 -26.876   8.372  1.00  0.00     0.035 H 
ATOM   3926  HG2 PRO B  89      25.002 -27.548   8.017  1.00  0.00     0.035 H 
ATOM   3927  CD  PRO B  89      23.982 -28.606   9.664  1.00 23.39    -0.001 C 
ATOM   3928  HD1 PRO B  89      23.935 -29.530   9.041  1.00  0.00     0.064 H 
ATOM   3929  HD2 PRO B  89      22.918 -28.643   9.995  1.00  0.00     0.064 H 
ATOM   3930  N   GLY B  90      27.192 -26.617  12.610  1.00 28.96    -0.351 N 
ATOM   3931  HN  GLY B  90      27.942 -26.694  11.922  1.00  0.00     0.163 HD
ATOM   3932  CA  GLY B  90      27.509 -26.132  13.962  1.00 27.67     0.069 C 
ATOM   3933  HA1 GLY B  90      26.992 -26.753  14.730  1.00  0.00     0.078 H 
ATOM   3934  HA2 GLY B  90      27.016 -25.150  14.149  1.00  0.00     0.078 H 
ATOM   3935  C   GLY B  90      28.994 -26.046  14.260  1.00 29.21     0.236 C 
ATOM   3936  O   GLY B  90      29.829 -26.458  13.443  1.00 29.80    -0.272 OA
ATOM   3937  N   THR B  91      29.273 -25.453  15.411  1.00 30.12    -0.344 N 
ATOM   3938  HN  THR B  91      28.480 -25.031  15.894  1.00  0.00     0.163 HD
ATOM   3939  CA  THR B  91      30.580 -25.321  16.090  1.00 31.12     0.113 C 
ATOM   3940  HA  THR B  91      31.311 -24.827  15.408  1.00  0.00     0.091 H 
ATOM   3941  C   THR B  91      31.068 -26.734  16.437  1.00 29.67     0.243 C 
ATOM   3942  O   THR B  91      30.225 -27.646  16.533  1.00 29.07    -0.271 OA
ATOM   3943  CB  THR B  91      30.347 -24.438  17.329  1.00 32.86     0.060 C 
ATOM   3944  HB  THR B  91      29.383 -23.897  17.185  1.00  0.00     0.086 H 
ATOM   3945  CG2 THR B  91      30.259 -25.200  18.635  1.00 33.98    -0.050 C 
ATOM   3946 1HG2 THR B  91      30.090 -24.560  19.533  1.00  0.00     0.031 H 
ATOM   3947 2HG2 THR B  91      31.164 -25.835  18.776  1.00  0.00     0.031 H 
ATOM   3948 3HG2 THR B  91      29.477 -25.992  18.570  1.00  0.00     0.031 H 
ATOM   3949  OG1 THR B  91      31.380 -23.468  17.415  1.00 38.74    -0.393 OA
ATOM   3950  HG1 THR B  91      31.236 -22.923  18.180  1.00  0.00     0.210 HD
ATOM   3951  N   GLY B  92      32.360 -26.909  16.668  1.00 26.73    -0.350 N 
ATOM   3952  HN  GLY B  92      32.985 -26.115  16.527  1.00  0.00     0.163 HD
ATOM   3953  CA  GLY B  92      32.949 -28.186  17.118  1.00 26.15     0.069 C 
ATOM   3954  HA1 GLY B  92      34.050 -28.082  17.259  1.00  0.00     0.078 H 
ATOM   3955  HA2 GLY B  92      32.646 -28.410  18.167  1.00  0.00     0.078 H 
ATOM   3956  C   GLY B  92      32.634 -29.367  16.205  1.00 24.66     0.236 C 
ATOM   3957  O   GLY B  92      33.027 -29.371  15.045  1.00 20.79    -0.272 OA
ATOM   3958  N   VAL B  93      31.929 -30.374  16.713  1.00 24.06    -0.346 N 
ATOM   3959  HN  VAL B  93      31.547 -30.291  17.655  1.00  0.00     0.163 HD
ATOM   3960  CA  VAL B  93      31.686 -31.617  15.938  1.00 24.49     0.092 C 
ATOM   3961  HA  VAL B  93      32.645 -31.907  15.448  1.00  0.00     0.088 H 
ATOM   3962  C   VAL B  93      30.655 -31.358  14.835  1.00 21.70     0.241 C 
ATOM   3963  O   VAL B  93      30.493 -32.234  13.976  1.00 20.47    -0.271 OA
ATOM   3964  CB  VAL B  93      31.275 -32.759  16.879  1.00 29.03    -0.033 C 
ATOM   3965  HB  VAL B  93      31.908 -32.677  17.793  1.00  0.00     0.042 H 
ATOM   3966  CG1 VAL B  93      29.824 -32.640  17.325  1.00 28.48    -0.071 C 
ATOM   3967 1HG1 VAL B  93      29.610 -31.647  17.786  1.00  0.00     0.028 H 
ATOM   3968 2HG1 VAL B  93      29.541 -33.474  18.009  1.00  0.00     0.028 H 
ATOM   3969 3HG1 VAL B  93      29.123 -32.856  16.485  1.00  0.00     0.028 H 
ATOM   3970  CG2 VAL B  93      31.565 -34.105  16.254  1.00 31.05    -0.071 C 
ATOM   3971 1HG2 VAL B  93      32.628 -34.192  15.927  1.00  0.00     0.028 H 
ATOM   3972 2HG2 VAL B  93      30.864 -34.321  15.414  1.00  0.00     0.028 H 
ATOM   3973 3HG2 VAL B  93      31.282 -34.939  16.938  1.00  0.00     0.028 H 
ATOM   3974  N   GLY B  94      29.960 -30.217  14.854  1.00 21.33    -0.351 N 
ATOM   3975  HN  GLY B  94      30.145 -29.540  15.594  1.00  0.00     0.163 HD
ATOM   3976  CA  GLY B  94      28.936 -29.903  13.842  1.00 20.13     0.069 C 
ATOM   3977  HA1 GLY B  94      28.038 -30.556  13.950  1.00  0.00     0.078 H 
ATOM   3978  HA2 GLY B  94      28.454 -28.917  14.038  1.00  0.00     0.078 H 
ATOM   3979  C   GLY B  94      29.513 -29.974  12.445  1.00 18.33     0.235 C 
ATOM   3980  O   GLY B  94      30.618 -29.506  12.268  1.00 21.69    -0.272 OA
ATOM   3981  N   GLY B  95      28.801 -30.584  11.502  1.00 17.96    -0.351 N 
ATOM   3982  HN  GLY B  95      27.892 -30.956  11.778  1.00  0.00     0.163 HD
ATOM   3983  CA  GLY B  95      29.203 -30.775  10.087  1.00 17.82     0.069 C 
ATOM   3984  HA1 GLY B  95      28.312 -30.766   9.417  1.00  0.00     0.078 H 
ATOM   3985  HA2 GLY B  95      29.733 -29.873   9.700  1.00  0.00     0.078 H 
ATOM   3986  C   GLY B  95      30.037 -32.031   9.863  1.00 17.18     0.236 C 
ATOM   3987  O   GLY B  95      30.159 -32.483   8.685  1.00 16.97    -0.272 OA
ATOM   3988  N   ASP B  96      30.617 -32.571  10.933  1.00 16.77    -0.346 N 
ATOM   3989  HN  ASP B  96      30.384 -32.207  11.857  1.00  0.00     0.163 HD
ATOM   3990  CA  ASP B  96      31.589 -33.682  10.827  1.00 16.68     0.098 C 
ATOM   3991  HA  ASP B  96      32.385 -33.366  10.113  1.00  0.00     0.088 H 
ATOM   3992  C   ASP B  96      30.877 -34.882  10.220  1.00 16.39     0.241 C 
ATOM   3993  O   ASP B  96      29.692 -35.134  10.541  1.00 16.35    -0.271 OA
ATOM   3994  CB  ASP B  96      32.262 -33.989  12.161  1.00 17.59     0.043 C 
ATOM   3995  HB1 ASP B  96      32.741 -34.996  12.135  1.00  0.00     0.052 H 
ATOM   3996  HB2 ASP B  96      31.497 -34.164  12.953  1.00  0.00     0.052 H 
ATOM   3997  CG  ASP B  96      33.266 -32.931  12.611  1.00 19.89     0.175 C 
ATOM   3998  OD1 ASP B  96      33.386 -31.864  11.942  1.00 21.08    -0.648 OA
ATOM   3999  OD2 ASP B  96      33.904 -33.165  13.640  1.00 21.10    -0.648 OA
ATOM   4000  N   SER B  97      31.561 -35.549   9.310  1.00 15.98    -0.344 N 
ATOM   4001  HN  SER B  97      32.530 -35.274   9.152  1.00  0.00     0.163 HD
ATOM   4002  CA  SER B  97      31.027 -36.662   8.505  1.00 15.57     0.109 C 
ATOM   4003  HA  SER B  97      30.000 -36.901   8.868  1.00  0.00     0.090 H 
ATOM   4004  C   SER B  97      31.910 -37.885   8.714  1.00 16.29     0.243 C 
ATOM   4005  O   SER B  97      33.135 -37.793   8.472  1.00 14.92    -0.271 OA
ATOM   4006  CB  SER B  97      30.938 -36.242   7.088  1.00 16.38     0.044 C 
ATOM   4007  HB1 SER B  97      30.552 -37.052   6.426  1.00  0.00     0.077 H 
ATOM   4008  HB2 SER B  97      31.940 -36.121   6.614  1.00  0.00     0.077 H 
ATOM   4009  OG  SER B  97      30.153 -35.057   7.015  1.00 16.16    -0.398 OA
ATOM   4010  HG  SER B  97      30.096 -34.788   6.106  1.00  0.00     0.209 HD
ATOM   4011  N   HIS B  98      31.333 -38.994   9.181  1.00 14.94    -0.346 N 
ATOM   4012  HN  HIS B  98      30.324 -39.000   9.333  1.00  0.00     0.163 HD
ATOM   4013  CA  HIS B  98      32.110 -40.216   9.486  1.00 14.48     0.094 C 
ATOM   4014  HA  HIS B  98      33.168 -40.031   9.188  1.00  0.00     0.088 H 
ATOM   4015  C   HIS B  98      31.572 -41.339   8.617  1.00 14.35     0.241 C 
ATOM   4016  O   HIS B  98      30.371 -41.339   8.335  1.00 14.12    -0.271 OA
ATOM   4017  CB  HIS B  98      32.095 -40.548  10.990  1.00 14.83     0.002 C 
ATOM   4018  HB1 HIS B  98      31.078 -40.873  11.310  1.00  0.00     0.046 H 
ATOM   4019  HB2 HIS B  98      32.663 -41.486  11.190  1.00  0.00     0.046 H 
ATOM   4020  CG  HIS B  98      32.589 -39.439  11.859  1.00 14.27     0.028 A 
ATOM   4021  CD2 HIS B  98      33.445 -38.416  11.607  1.00 13.79    -0.000 A 
ATOM   4022  HD2 HIS B  98      33.938 -38.200  10.644  1.00  0.00     0.114 H 
ATOM   4023  ND1 HIS B  98      32.230 -39.334  13.198  1.00 14.80    -0.354 N 
ATOM   4024  HD1 HIS B  98      31.611 -39.972  13.698  1.00  0.00     0.166 HD
ATOM   4025  CE1 HIS B  98      32.818 -38.278  13.716  1.00 14.44     0.040 A 
ATOM   4026  HE1 HIS B  98      32.705 -37.921  14.753  1.00  0.00     0.140 H 
ATOM   4027  NE2 HIS B  98      33.584 -37.705  12.761  1.00 13.51    -0.360 N 
ATOM   4028  HE2 HIS B  98      34.169 -36.878  12.884  1.00  0.00     0.166 HD
ATOM   4029  N   PHE B  99      32.441 -42.266   8.243  1.00 12.91    -0.346 N 
ATOM   4030  HN  PHE B  99      33.403 -42.200   8.577  1.00  0.00     0.163 HD
ATOM   4031  CA  PHE B  99      32.074 -43.383   7.368  1.00 14.33     0.093 C 
ATOM   4032  HA  PHE B  99      30.965 -43.399   7.257  1.00  0.00     0.088 H 
ATOM   4033  C   PHE B  99      32.510 -44.667   8.035  1.00 14.09     0.241 C 
ATOM   4034  O   PHE B  99      33.627 -44.710   8.537  1.00 13.29    -0.271 OA
ATOM   4035  CB  PHE B  99      32.699 -43.212   5.986  1.00 14.55    -0.014 C 
ATOM   4036  HB1 PHE B  99      32.583 -44.134   5.370  1.00  0.00     0.043 H 
ATOM   4037  HB2 PHE B  99      33.812 -43.180   6.044  1.00  0.00     0.043 H 
ATOM   4038  CG  PHE B  99      32.154 -42.009   5.277  1.00 15.10    -0.056 A 
ATOM   4039  CD1 PHE B  99      32.620 -40.751   5.577  1.00 15.65    -0.077 A 
ATOM   4040  HD1 PHE B  99      33.417 -40.625   6.329  1.00  0.00     0.084 H 
ATOM   4041  CD2 PHE B  99      31.145 -42.136   4.335  1.00 15.91    -0.077 A 
ATOM   4042  HD2 PHE B  99      30.746 -43.137   4.099  1.00  0.00     0.084 H 
ATOM   4043  CE1 PHE B  99      32.092 -39.639   4.937  1.00 16.48    -0.082 A 
ATOM   4044  HE1 PHE B  99      32.470 -38.634   5.191  1.00  0.00     0.083 H 
ATOM   4045  CE2 PHE B  99      30.631 -41.028   3.686  1.00 16.26    -0.082 A 
ATOM   4046  HE2 PHE B  99      29.842 -41.151   2.925  1.00  0.00     0.083 H 
ATOM   4047  CZ  PHE B  99      31.105 -39.772   3.991  1.00 16.05    -0.083 A 
ATOM   4048  HZ  PHE B  99      30.697 -38.883   3.482  1.00  0.00     0.083 H 
ATOM   4049  N   ASP B 100      31.658 -45.688   7.941  1.00 13.74    -0.345 N 
ATOM   4050  HN  ASP B 100      30.832 -45.583   7.351  1.00  0.00     0.163 HD
ATOM   4051  CA  ASP B 100      31.860 -46.963   8.655  1.00 13.62     0.098 C 
ATOM   4052  HA  ASP B 100      32.333 -46.747   9.641  1.00  0.00     0.088 H 
ATOM   4053  C   ASP B 100      32.814 -47.799   7.837  1.00 14.15     0.241 C 
ATOM   4054  O   ASP B 100      32.495 -48.174   6.675  1.00 15.26    -0.271 OA
ATOM   4055  CB  ASP B 100      30.548 -47.703   8.896  1.00 14.09     0.043 C 
ATOM   4056  HB1 ASP B 100      30.050 -47.938   7.926  1.00  0.00     0.052 H 
ATOM   4057  HB2 ASP B 100      29.789 -47.016   9.338  1.00  0.00     0.052 H 
ATOM   4058  CG  ASP B 100      30.682 -48.958   9.741  1.00 13.31     0.175 C 
ATOM   4059  OD1 ASP B 100      31.833 -49.403  10.027  1.00 12.06    -0.648 OA
ATOM   4060  OD2 ASP B 100      29.622 -49.476  10.106  1.00 12.67    -0.648 OA
ATOM   4061  N   ASP B 101      33.951 -48.061   8.432  1.00 14.58    -0.345 N 
ATOM   4062  HN  ASP B 101      34.079 -47.741   9.392  1.00  0.00     0.163 HD
ATOM   4063  CA  ASP B 101      35.052 -48.791   7.789  1.00 16.40     0.098 C 
ATOM   4064  HA  ASP B 101      35.131 -48.447   6.731  1.00  0.00     0.088 H 
ATOM   4065  C   ASP B 101      34.734 -50.290   7.787  1.00 15.82     0.241 C 
ATOM   4066  O   ASP B 101      35.522 -51.047   7.184  1.00 15.77    -0.271 OA
ATOM   4067  CB  ASP B 101      36.336 -48.402   8.519  1.00 20.18     0.043 C 
ATOM   4068  HB1 ASP B 101      36.331 -47.315   8.768  1.00  0.00     0.052 H 
ATOM   4069  HB2 ASP B 101      36.347 -48.831   9.548  1.00  0.00     0.052 H 
ATOM   4070  CG  ASP B 101      37.605 -48.772   7.774  1.00 25.67     0.175 C 
ATOM   4071  OD1 ASP B 101      37.662 -48.529   6.519  1.00 26.72    -0.648 OA
ATOM   4072  OD2 ASP B 101      38.477 -49.364   8.432  1.00 36.02    -0.648 OA
ATOM   4073  N   ASP B 102      33.656 -50.752   8.442  1.00 14.96    -0.345 N 
ATOM   4074  HN  ASP B 102      33.131 -50.128   9.055  1.00  0.00     0.163 HD
ATOM   4075  CA  ASP B 102      33.218 -52.173   8.280  1.00 14.97     0.098 C 
ATOM   4076  HA  ASP B 102      34.143 -52.791   8.202  1.00  0.00     0.088 H 
ATOM   4077  C   ASP B 102      32.429 -52.380   6.973  1.00 14.70     0.241 C 
ATOM   4078  O   ASP B 102      32.049 -53.566   6.704  1.00 13.85    -0.271 OA
ATOM   4079  CB  ASP B 102      32.441 -52.686   9.491  1.00 14.52     0.043 C 
ATOM   4080  HB1 ASP B 102      31.726 -51.916   9.865  1.00  0.00     0.052 H 
ATOM   4081  HB2 ASP B 102      31.713 -53.477   9.196  1.00  0.00     0.052 H 
ATOM   4082  CG  ASP B 102      33.357 -53.172  10.605  1.00 15.01     0.175 C 
ATOM   4083  OD1 ASP B 102      34.257 -54.007  10.288  1.00 15.58    -0.648 OA
ATOM   4084  OD2 ASP B 102      33.130 -52.767  11.789  1.00 14.71    -0.648 OA
ATOM   4085  N   GLU B 103      32.185 -51.313   6.193  1.00 14.91    -0.346 N 
ATOM   4086  HN  GLU B 103      32.441 -50.388   6.539  1.00  0.00     0.163 HD
ATOM   4087  CA  GLU B 103      31.558 -51.419   4.845  1.00 15.85     0.090 C 
ATOM   4088  HA  GLU B 103      30.930 -52.340   4.823  1.00  0.00     0.087 H 
ATOM   4089  C   GLU B 103      32.656 -51.563   3.798  1.00 17.16     0.241 C 
ATOM   4090  O   GLU B 103      33.750 -51.002   3.969  1.00 17.06    -0.271 OA
ATOM   4091  CB  GLU B 103      30.675 -50.226   4.468  1.00 15.12    -0.029 C 
ATOM   4092  HB1 GLU B 103      30.162 -50.425   3.498  1.00  0.00     0.037 H 
ATOM   4093  HB2 GLU B 103      31.313 -49.357   4.181  1.00  0.00     0.037 H 
ATOM   4094  CG  GLU B 103      29.660 -49.799   5.511  1.00 15.53     0.018 C 
ATOM   4095  HG1 GLU B 103      30.177 -49.259   6.338  1.00  0.00     0.049 H 
ATOM   4096  HG2 GLU B 103      29.023 -48.981   5.100  1.00  0.00     0.049 H 
ATOM   4097  CD  GLU B 103      28.771 -50.900   6.094  1.00 16.22     0.172 C 
ATOM   4098  OE1 GLU B 103      28.663 -51.977   5.484  1.00 17.85    -0.648 OA
ATOM   4099  OE2 GLU B 103      28.194 -50.698   7.171  1.00 15.13    -0.648 OA
ATOM   4100  N   LEU B 104      32.351 -52.271   2.721  1.00 20.37    -0.346 N 
ATOM   4101  HN  LEU B 104      31.466 -52.778   2.706  1.00  0.00     0.163 HD
ATOM   4102  CA  LEU B 104      33.232 -52.360   1.544  1.00 20.44     0.089 C 
ATOM   4103  HA  LEU B 104      34.293 -52.244   1.868  1.00  0.00     0.087 H 
ATOM   4104  C   LEU B 104      32.858 -51.207   0.628  1.00 19.82     0.241 C 
ATOM   4105  O   LEU B 104      31.783 -51.246   0.026  1.00 18.49    -0.271 OA
ATOM   4106  CB  LEU B 104      33.068 -53.691   0.830  1.00 26.53    -0.035 C 
ATOM   4107  HB1 LEU B 104      33.254 -54.546   1.521  1.00  0.00     0.037 H 
ATOM   4108  HB2 LEU B 104      31.998 -53.890   0.587  1.00  0.00     0.037 H 
ATOM   4109  CG  LEU B 104      33.942 -53.786  -0.412  1.00 31.56    -0.059 C 
ATOM   4110  HG  LEU B 104      33.906 -52.805  -0.941  1.00  0.00     0.039 H 
ATOM   4111  CD1 LEU B 104      35.372 -54.053  -0.008  1.00 35.90    -0.073 C 
ATOM   4112 1HD1 LEU B 104      36.012 -54.123  -0.918  1.00  0.00     0.028 H 
ATOM   4113 2HD1 LEU B 104      35.464 -54.955   0.640  1.00  0.00     0.028 H 
ATOM   4114 3HD1 LEU B 104      35.752 -53.295   0.716  1.00  0.00     0.028 H 
ATOM   4115  CD2 LEU B 104      33.439 -54.856  -1.360  1.00 36.85    -0.073 C 
ATOM   4116 1HD2 LEU B 104      34.079 -54.926  -2.270  1.00  0.00     0.028 H 
ATOM   4117 2HD2 LEU B 104      32.368 -54.697  -1.625  1.00  0.00     0.028 H 
ATOM   4118 3HD2 LEU B 104      33.345 -55.843  -0.850  1.00  0.00     0.028 H 
ATOM   4119  N   TRP B 105      33.690 -50.180   0.601  1.00 17.31    -0.346 N 
ATOM   4120  HN  TRP B 105      34.558 -50.237   1.134  1.00  0.00     0.163 HD
ATOM   4121  CA  TRP B 105      33.411 -48.951  -0.173  1.00 17.90     0.093 C 
ATOM   4122  HA  TRP B 105      32.317 -48.742  -0.112  1.00  0.00     0.088 H 
ATOM   4123  C   TRP B 105      33.769 -49.194  -1.639  1.00 18.59     0.241 C 
ATOM   4124  O   TRP B 105      34.846 -49.738  -1.921  1.00 18.88    -0.271 OA
ATOM   4125  CB  TRP B 105      34.154 -47.779   0.452  1.00 16.44    -0.012 C 
ATOM   4126  HB1 TRP B 105      35.258 -47.933   0.456  1.00  0.00     0.044 H 
ATOM   4127  HB2 TRP B 105      34.123 -46.869  -0.191  1.00  0.00     0.044 H 
ATOM   4128  CG  TRP B 105      33.615 -47.523   1.818  1.00 15.71    -0.028 A 
ATOM   4129  CD1 TRP B 105      34.182 -47.842   3.018  1.00 14.96    -0.016 A 
ATOM   4130  HD1 TRP B 105      35.166 -48.324   3.143  1.00  0.00     0.112 H 
ATOM   4131  CD2 TRP B 105      32.319 -46.982   2.110  1.00 15.65    -0.002 A 
ATOM   4132  CE2 TRP B 105      32.203 -46.955   3.518  1.00 15.13     0.042 A 
ATOM   4133  CE3 TRP B 105      31.288 -46.458   1.324  1.00 15.49    -0.070 A 
ATOM   4134  HE3 TRP B 105      31.381 -46.425   0.225  1.00  0.00     0.084 H 
ATOM   4135  NE1 TRP B 105      33.354 -47.478   4.041  1.00 14.31    -0.365 N 
ATOM   4136  HE1 TRP B 105      33.560 -47.580   5.035  1.00  0.00     0.165 HD
ATOM   4137  CZ2 TRP B 105      31.067 -46.450   4.144  1.00 15.39    -0.056 A 
ATOM   4138  HZ2 TRP B 105      30.977 -46.438   5.243  1.00  0.00     0.086 H 
ATOM   4139  CZ3 TRP B 105      30.156 -45.984   1.945  1.00 16.23    -0.082 A 
ATOM   4140  HZ3 TRP B 105      29.314 -45.614   1.335  1.00  0.00     0.083 H 
ATOM   4141  CH2 TRP B 105      30.059 -45.965   3.338  1.00 16.03    -0.081 A 
ATOM   4142  HH2 TRP B 105      29.151 -45.550   3.807  1.00  0.00     0.083 H 
ATOM   4143  N   THR B 106      32.866 -48.863  -2.542  1.00 19.60    -0.344 N 
ATOM   4144  HN  THR B 106      31.968 -48.486  -2.238  1.00  0.00     0.163 HD
ATOM   4145  CA  THR B 106      33.134 -49.030  -3.994  1.00 21.12     0.113 C 
ATOM   4146  HA  THR B 106      34.228 -49.201  -4.129  1.00  0.00     0.091 H 
ATOM   4147  C   THR B 106      32.769 -47.722  -4.678  1.00 20.78     0.243 C 
ATOM   4148  O   THR B 106      32.402 -46.752  -3.971  1.00 20.19    -0.271 OA
ATOM   4149  CB  THR B 106      32.382 -50.232  -4.593  1.00 19.68     0.060 C 
ATOM   4150  HB  THR B 106      32.509 -50.204  -5.700  1.00  0.00     0.086 H 
ATOM   4151  CG2 THR B 106      32.884 -51.560  -4.097  1.00 19.80    -0.050 C 
ATOM   4152 1HG2 THR B 106      33.968 -51.690  -4.325  1.00  0.00     0.031 H 
ATOM   4153 2HG2 THR B 106      32.276 -52.404  -4.497  1.00  0.00     0.031 H 
ATOM   4154 3HG2 THR B 106      32.674 -51.699  -3.011  1.00  0.00     0.031 H 
ATOM   4155  OG1 THR B 106      30.995 -50.065  -4.301  1.00 22.87    -0.393 OA
ATOM   4156  HG1 THR B 106      30.678 -49.226  -4.614  1.00  0.00     0.210 HD
ATOM   4157  N   LEU B 107      32.854 -47.725  -6.002  1.00 23.47    -0.346 N 
ATOM   4158  HN  LEU B 107      33.218 -48.562  -6.457  1.00  0.00     0.163 HD
ATOM   4159  CA  LEU B 107      32.451 -46.584  -6.859  1.00 27.36     0.089 C 
ATOM   4160  HA  LEU B 107      31.632 -46.017  -6.358  1.00  0.00     0.087 H 
ATOM   4161  C   LEU B 107      31.954 -47.109  -8.200  1.00 28.61     0.240 C 
ATOM   4162  O   LEU B 107      32.635 -48.004  -8.778  1.00 25.87    -0.271 OA
ATOM   4163  CB  LEU B 107      33.646 -45.659  -7.080  1.00 27.44    -0.035 C 
ATOM   4164  HB1 LEU B 107      33.507 -45.068  -8.015  1.00  0.00     0.037 H 
ATOM   4165  HB2 LEU B 107      34.547 -46.254  -7.357  1.00  0.00     0.037 H 
ATOM   4166  CG  LEU B 107      33.967 -44.733  -5.918  1.00 27.31    -0.059 C 
ATOM   4167  HG  LEU B 107      34.245 -45.357  -5.037  1.00  0.00     0.039 H 
ATOM   4168  CD1 LEU B 107      35.155 -43.882  -6.294  1.00 28.66    -0.073 C 
ATOM   4169 1HD1 LEU B 107      35.390 -43.203  -5.442  1.00  0.00     0.028 H 
ATOM   4170 2HD1 LEU B 107      34.999 -43.330  -7.250  1.00  0.00     0.028 H 
ATOM   4171 3HD1 LEU B 107      36.034 -44.491  -6.610  1.00  0.00     0.028 H 
ATOM   4172  CD2 LEU B 107      32.782 -43.859  -5.533  1.00 26.92    -0.073 C 
ATOM   4173 1HD2 LEU B 107      33.017 -43.180  -4.681  1.00  0.00     0.028 H 
ATOM   4174 2HD2 LEU B 107      31.879 -44.477  -5.318  1.00  0.00     0.028 H 
ATOM   4175 3HD2 LEU B 107      32.401 -43.287  -6.411  1.00  0.00     0.028 H 
ATOM   4176  N   GLY B 108      30.813 -46.565  -8.630  1.00 31.30    -0.351 N 
ATOM   4177  HN  GLY B 108      30.362 -45.869  -8.036  1.00  0.00     0.163 HD
ATOM   4178  CA  GLY B 108      30.165 -46.906  -9.906  1.00 35.46     0.069 C 
ATOM   4179  HA1 GLY B 108      29.231 -46.317 -10.065  1.00  0.00     0.078 H 
ATOM   4180  HA2 GLY B 108      30.750 -46.532 -10.779  1.00  0.00     0.078 H 
ATOM   4181  C   GLY B 108      29.911 -48.395  -9.998  1.00 36.76     0.236 C 
ATOM   4182  O   GLY B 108      29.949 -48.932 -11.116  1.00 35.95    -0.272 OA
ATOM   4183  N   LYS B 109      29.607 -49.037  -8.870  1.00 36.86    -0.346 N 
ATOM   4184  HN  LYS B 109      29.468 -48.496  -8.016  1.00  0.00     0.163 HD
ATOM   4185  CA  LYS B 109      29.465 -50.510  -8.816  1.00 37.82     0.089 C 
ATOM   4186  HA  LYS B 109      29.397 -50.907  -9.856  1.00  0.00     0.087 H 
ATOM   4187  C   LYS B 109      28.211 -50.930  -8.038  1.00 40.75     0.240 C 
ATOM   4188  O   LYS B 109      27.820 -50.224  -7.054  1.00 40.04    -0.271 OA
ATOM   4189  CB  LYS B 109      30.723 -51.060  -8.157  1.00 40.64    -0.038 C 
ATOM   4190  HB1 LYS B 109      30.512 -51.327  -7.095  1.00  0.00     0.036 H 
ATOM   4191  HB2 LYS B 109      31.466 -50.242  -8.011  1.00  0.00     0.036 H 
ATOM   4192  CG  LYS B 109      31.372 -52.227  -8.864  1.00 40.68    -0.061 C 
ATOM   4193  HG1 LYS B 109      30.891 -53.191  -8.575  1.00  0.00     0.033 H 
ATOM   4194  HG2 LYS B 109      31.127 -52.225  -9.952  1.00  0.00     0.033 H 
ATOM   4195  CD  LYS B 109      32.858 -52.274  -8.642  1.00 42.74    -0.043 C 
ATOM   4196  HD1 LYS B 109      33.306 -53.184  -9.106  1.00  0.00     0.035 H 
ATOM   4197  HD2 LYS B 109      33.099 -52.482  -7.574  1.00  0.00     0.035 H 
ATOM   4198  CE  LYS B 109      33.549 -51.018  -9.124  1.00 45.45     0.080 C 
ATOM   4199  HE1 LYS B 109      33.455 -50.189  -8.384  1.00  0.00     0.075 H 
ATOM   4200  HE2 LYS B 109      33.002 -50.551  -9.976  1.00  0.00     0.075 H 
ATOM   4201  NZ  LYS B 109      34.968 -51.282  -9.468  1.00 48.79    -0.079 N 
ATOM   4202  HZ1 LYS B 109      35.434 -50.435  -9.793  1.00  0.00     0.274 HD
ATOM   4203  HZ2 LYS B 109      35.054 -52.040 -10.145  1.00  0.00     0.274 HD
ATOM   4204  HZ3 LYS B 109      35.469 -51.709  -8.689  1.00  0.00     0.274 HD
ATOM   4205  N   GLY B 110      27.641 -52.076  -8.430  1.00 39.58    -0.351 N 
ATOM   4206  HN  GLY B 110      28.054 -52.566  -9.223  1.00  0.00     0.163 HD
ATOM   4207  CA  GLY B 110      26.454 -52.678  -7.791  1.00 40.06     0.069 C 
ATOM   4208  HA1 GLY B 110      25.623 -51.940  -7.699  1.00  0.00     0.078 H 
ATOM   4209  HA2 GLY B 110      25.958 -53.415  -8.465  1.00  0.00     0.078 H 
ATOM   4210  C   GLY B 110      26.796 -53.298  -6.448  1.00 38.93     0.236 C 
ATOM   4211  O   GLY B 110      25.949 -53.261  -5.553  1.00 41.93    -0.272 OA
ATOM   4212  N   VAL B 111      27.996 -53.857  -6.316  1.00 37.61    -0.346 N 
ATOM   4213  HN  VAL B 111      28.635 -53.826  -7.111  1.00  0.00     0.163 HD
ATOM   4214  CA  VAL B 111      28.454 -54.526  -5.067  1.00 38.31     0.092 C 
ATOM   4215  HA  VAL B 111      27.563 -54.971  -4.567  1.00  0.00     0.088 H 
ATOM   4216  C   VAL B 111      29.046 -53.468  -4.129  1.00 37.55     0.241 C 
ATOM   4217  O   VAL B 111      29.589 -52.445  -4.611  1.00 35.79    -0.271 OA
ATOM   4218  CB  VAL B 111      29.456 -55.656  -5.349  1.00 41.84    -0.033 C 
ATOM   4219  HB  VAL B 111      29.676 -56.156  -4.377  1.00  0.00     0.042 H 
ATOM   4220  CG1 VAL B 111      28.852 -56.705  -6.273  1.00 43.90    -0.071 C 
ATOM   4221 1HG1 VAL B 111      27.886 -57.091  -5.872  1.00  0.00     0.028 H 
ATOM   4222 2HG1 VAL B 111      29.571 -57.533  -6.477  1.00  0.00     0.028 H 
ATOM   4223 3HG1 VAL B 111      28.737 -56.317  -7.312  1.00  0.00     0.028 H 
ATOM   4224  CG2 VAL B 111      30.773 -55.129  -5.896  1.00 44.27    -0.071 C 
ATOM   4225 1HG2 VAL B 111      31.215 -54.361  -5.219  1.00  0.00     0.028 H 
ATOM   4226 2HG2 VAL B 111      30.658 -54.741  -6.935  1.00  0.00     0.028 H 
ATOM   4227 3HG2 VAL B 111      31.492 -55.957  -6.100  1.00  0.00     0.028 H 
ATOM   4228  N   GLY B 112      28.914 -53.716  -2.828  1.00 32.09    -0.351 N 
ATOM   4229  HN  GLY B 112      28.532 -54.620  -2.548  1.00  0.00     0.163 HD
ATOM   4230  CA  GLY B 112      29.286 -52.765  -1.769  1.00 29.95     0.069 C 
ATOM   4231  HA1 GLY B 112      30.380 -52.550  -1.787  1.00  0.00     0.078 H 
ATOM   4232  HA2 GLY B 112      29.213 -53.236  -0.761  1.00  0.00     0.078 H 
ATOM   4233  C   GLY B 112      28.475 -51.484  -1.835  1.00 25.81     0.236 C 
ATOM   4234  O   GLY B 112      27.341 -51.456  -2.359  1.00 25.54    -0.272 OA
ATOM   4235  N   TYR B 113      29.033 -50.426  -1.288  1.00 24.95    -0.346 N 
ATOM   4236  HN  TYR B 113      29.980 -50.506  -0.917  1.00  0.00     0.163 HD
ATOM   4237  CA  TYR B 113      28.340 -49.131  -1.192  1.00 22.39     0.093 C 
ATOM   4238  HA  TYR B 113      27.368 -49.202  -1.734  1.00  0.00     0.088 H 
ATOM   4239  C   TYR B 113      29.190 -48.049  -1.847  1.00 22.00     0.241 C 
ATOM   4240  O   TYR B 113      30.398 -47.940  -1.558  1.00 19.49    -0.271 OA
ATOM   4241  CB  TYR B 113      28.066 -48.807   0.267  1.00 22.94    -0.014 C 
ATOM   4242  HB1 TYR B 113      27.726 -47.751   0.374  1.00  0.00     0.043 H 
ATOM   4243  HB2 TYR B 113      29.021 -48.758   0.841  1.00  0.00     0.043 H 
ATOM   4244  CG  TYR B 113      27.098 -49.741   0.936  1.00 23.20    -0.056 A 
ATOM   4245  CD1 TYR B 113      25.744 -49.670   0.674  1.00 23.44    -0.074 A 
ATOM   4246  HD1 TYR B 113      25.371 -48.917  -0.041  1.00  0.00     0.084 H 
ATOM   4247  CD2 TYR B 113      27.531 -50.688   1.850  1.00 25.36    -0.074 A 
ATOM   4248  HD2 TYR B 113      28.608 -50.769   2.073  1.00  0.00     0.084 H 
ATOM   4249  CE1 TYR B 113      24.842 -50.526   1.291  1.00 24.19    -0.051 A 
ATOM   4250  HE1 TYR B 113      23.770 -50.469   1.038  1.00  0.00     0.087 H 
ATOM   4251  CE2 TYR B 113      26.639 -51.539   2.493  1.00 25.38    -0.051 A 
ATOM   4252  HE2 TYR B 113      27.010 -52.283   3.218  1.00  0.00     0.087 H 
ATOM   4253  CZ  TYR B 113      25.281 -51.451   2.222  1.00 26.29     0.065 A 
ATOM   4254  OH  TYR B 113      24.373 -52.271   2.844  1.00 25.73    -0.361 OA
ATOM   4255  HH  TYR B 113      24.674 -52.906   3.483  1.00  0.00     0.217 HD
ATOM   4256  N   SER B 114      28.548 -47.300  -2.742  1.00 20.86    -0.344 N 
ATOM   4257  HN  SER B 114      27.588 -47.554  -2.974  1.00  0.00     0.163 HD
ATOM   4258  CA  SER B 114      29.134 -46.128  -3.420  1.00 19.80     0.109 C 
ATOM   4259  HA  SER B 114      30.063 -46.455  -3.943  1.00  0.00     0.090 H 
ATOM   4260  C   SER B 114      29.516 -45.082  -2.375  1.00 16.95     0.243 C 
ATOM   4261  O   SER B 114      28.635 -44.447  -1.826  1.00 15.68    -0.271 OA
ATOM   4262  CB  SER B 114      28.219 -45.540  -4.423  1.00 19.02     0.044 C 
ATOM   4263  HB1 SER B 114      27.988 -46.243  -5.257  1.00  0.00     0.077 H 
ATOM   4264  HB2 SER B 114      27.181 -45.417  -4.036  1.00  0.00     0.077 H 
ATOM   4265  OG  SER B 114      28.776 -44.325  -4.876  1.00 18.37    -0.398 OA
ATOM   4266  HG  SER B 114      28.188 -43.947  -5.520  1.00  0.00     0.209 HD
ATOM   4267  N   LEU B 115      30.811 -44.875  -2.183  1.00 17.68    -0.346 N 
ATOM   4268  HN  LEU B 115      31.483 -45.469  -2.668  1.00  0.00     0.163 HD
ATOM   4269  CA  LEU B 115      31.317 -43.800  -1.280  1.00 17.01     0.089 C 
ATOM   4270  HA  LEU B 115      30.932 -43.989  -0.251  1.00  0.00     0.087 H 
ATOM   4271  C   LEU B 115      30.804 -42.444  -1.750  1.00 17.27     0.241 C 
ATOM   4272  O   LEU B 115      30.572 -41.580  -0.916  1.00 17.03    -0.271 OA
ATOM   4273  CB  LEU B 115      32.842 -43.845  -1.246  1.00 17.13    -0.035 C 
ATOM   4274  HB1 LEU B 115      33.191 -44.884  -1.041  1.00  0.00     0.037 H 
ATOM   4275  HB2 LEU B 115      33.254 -43.700  -2.272  1.00  0.00     0.037 H 
ATOM   4276  CG  LEU B 115      33.498 -42.866  -0.271  1.00 17.40    -0.059 C 
ATOM   4277  HG  LEU B 115      33.350 -41.830  -0.656  1.00  0.00     0.039 H 
ATOM   4278  CD1 LEU B 115      32.888 -42.955   1.130  1.00 16.58    -0.073 C 
ATOM   4279 1HD1 LEU B 115      31.794 -42.746   1.088  1.00  0.00     0.028 H 
ATOM   4280 2HD1 LEU B 115      33.412 -42.289   1.855  1.00  0.00     0.028 H 
ATOM   4281 3HD1 LEU B 115      33.107 -43.934   1.618  1.00  0.00     0.028 H 
ATOM   4282  CD2 LEU B 115      34.990 -43.151  -0.214  1.00 17.48    -0.073 C 
ATOM   4283 1HD2 LEU B 115      35.434 -43.086  -1.235  1.00  0.00     0.028 H 
ATOM   4284 2HD2 LEU B 115      35.209 -44.130   0.274  1.00  0.00     0.028 H 
ATOM   4285 3HD2 LEU B 115      35.514 -42.485   0.511  1.00  0.00     0.028 H 
ATOM   4286  N   PHE B 116      30.650 -42.283  -3.063  1.00 18.32    -0.346 N 
ATOM   4287  HN  PHE B 116      30.839 -43.082  -3.668  1.00  0.00     0.163 HD
ATOM   4288  CA  PHE B 116      30.226 -41.028  -3.694  1.00 18.59     0.093 C 
ATOM   4289  HA  PHE B 116      30.871 -40.207  -3.303  1.00  0.00     0.088 H 
ATOM   4290  C   PHE B 116      28.781 -40.737  -3.282  1.00 17.74     0.241 C 
ATOM   4291  O   PHE B 116      28.508 -39.636  -2.794  1.00 18.89    -0.271 OA
ATOM   4292  CB  PHE B 116      30.421 -41.107  -5.219  1.00 20.40    -0.014 C 
ATOM   4293  HB1 PHE B 116      30.151 -42.112  -5.620  1.00  0.00     0.043 H 
ATOM   4294  HB2 PHE B 116      31.500 -41.100  -5.500  1.00  0.00     0.043 H 
ATOM   4295  CG  PHE B 116      29.659 -40.010  -5.905  1.00 21.49    -0.056 A 
ATOM   4296  CD1 PHE B 116      29.911 -38.684  -5.576  1.00 22.81    -0.077 A 
ATOM   4297  HD1 PHE B 116      30.710 -38.447  -4.853  1.00  0.00     0.084 H 
ATOM   4298  CD2 PHE B 116      28.619 -40.295  -6.773  1.00 24.62    -0.077 A 
ATOM   4299  HD2 PHE B 116      28.366 -41.344  -7.002  1.00  0.00     0.084 H 
ATOM   4300  CE1 PHE B 116      29.175 -37.654  -6.141  1.00 23.09    -0.082 A 
ATOM   4301  HE1 PHE B 116      29.397 -36.605  -5.882  1.00  0.00     0.083 H 
ATOM   4302  CE2 PHE B 116      27.893 -39.265  -7.356  1.00 25.19    -0.082 A 
ATOM   4303  HE2 PHE B 116      27.098 -39.499  -8.084  1.00  0.00     0.083 H 
ATOM   4304  CZ  PHE B 116      28.160 -37.952  -7.031  1.00 24.73    -0.083 A 
ATOM   4305  HZ  PHE B 116      27.564 -37.140  -7.481  1.00  0.00     0.083 H 
ATOM   4306  N   LEU B 117      27.869 -41.695  -3.462  1.00 18.73    -0.346 N 
ATOM   4307  HN  LEU B 117      28.168 -42.600  -3.824  1.00  0.00     0.163 HD
ATOM   4308  CA  LEU B 117      26.424 -41.483  -3.150  1.00 19.67     0.089 C 
ATOM   4309  HA  LEU B 117      26.083 -40.544  -3.645  1.00  0.00     0.087 H 
ATOM   4310  C   LEU B 117      26.234 -41.342  -1.643  1.00 18.64     0.241 C 
ATOM   4311  O   LEU B 117      25.573 -40.371  -1.213  1.00 18.40    -0.271 OA
ATOM   4312  CB  LEU B 117      25.608 -42.651  -3.694  1.00 21.00    -0.035 C 
ATOM   4313  HB1 LEU B 117      24.546 -42.574  -3.362  1.00  0.00     0.037 H 
ATOM   4314  HB2 LEU B 117      25.897 -43.600  -3.185  1.00  0.00     0.037 H 
ATOM   4315  CG  LEU B 117      25.685 -42.811  -5.208  1.00 22.39    -0.059 C 
ATOM   4316  HG  LEU B 117      26.756 -42.759  -5.514  1.00  0.00     0.039 H 
ATOM   4317  CD1 LEU B 117      25.133 -44.163  -5.619  1.00 25.66    -0.073 C 
ATOM   4318 1HD1 LEU B 117      25.687 -44.983  -5.106  1.00  0.00     0.028 H 
ATOM   4319 2HD1 LEU B 117      25.134 -44.292  -6.727  1.00  0.00     0.028 H 
ATOM   4320 3HD1 LEU B 117      24.034 -44.232  -5.445  1.00  0.00     0.028 H 
ATOM   4321  CD2 LEU B 117      24.933 -41.697  -5.905  1.00 23.73    -0.073 C 
ATOM   4322 1HD2 LEU B 117      25.339 -40.703  -5.603  1.00  0.00     0.028 H 
ATOM   4323 2HD2 LEU B 117      23.834 -41.766  -5.731  1.00  0.00     0.028 H 
ATOM   4324 3HD2 LEU B 117      24.934 -41.826  -7.013  1.00  0.00     0.028 H 
ATOM   4325  N   VAL B 118      26.870 -42.213  -0.864  1.00 17.32    -0.346 N 
ATOM   4326  HN  VAL B 118      27.455 -42.937  -1.281  1.00  0.00     0.163 HD
ATOM   4327  CA  VAL B 118      26.729 -42.131   0.619  1.00 17.44     0.092 C 
ATOM   4328  HA  VAL B 118      25.642 -42.169   0.866  1.00  0.00     0.088 H 
ATOM   4329  C   VAL B 118      27.265 -40.770   1.048  1.00 17.79     0.241 C 
ATOM   4330  O   VAL B 118      26.553 -40.078   1.795  1.00 17.14    -0.271 OA
ATOM   4331  CB  VAL B 118      27.426 -43.296   1.347  1.00 18.04    -0.033 C 
ATOM   4332  HB  VAL B 118      28.488 -43.327   1.008  1.00  0.00     0.042 H 
ATOM   4333  CG1 VAL B 118      27.420 -43.093   2.861  1.00 17.97    -0.071 C 
ATOM   4334 1HG1 VAL B 118      27.924 -43.936   3.388  1.00  0.00     0.028 H 
ATOM   4335 2HG1 VAL B 118      26.387 -42.931   3.247  1.00  0.00     0.028 H 
ATOM   4336 3HG1 VAL B 118      27.866 -42.111   3.143  1.00  0.00     0.028 H 
ATOM   4337  CG2 VAL B 118      26.779 -44.619   0.982  1.00 18.27    -0.071 C 
ATOM   4338 1HG2 VAL B 118      27.283 -45.462   1.509  1.00  0.00     0.028 H 
ATOM   4339 2HG2 VAL B 118      26.754 -44.777  -0.122  1.00  0.00     0.028 H 
ATOM   4340 3HG2 VAL B 118      25.681 -44.609   1.174  1.00  0.00     0.028 H 
ATOM   4341  N   ALA B 119      28.459 -40.372   0.573  1.00 17.58    -0.346 N 
ATOM   4342  HN  ALA B 119      28.959 -40.967  -0.087  1.00  0.00     0.163 HD
ATOM   4343  CA  ALA B 119      29.060 -39.086   0.991  1.00 17.99     0.086 C 
ATOM   4344  HA  ALA B 119      29.170 -39.104   2.100  1.00  0.00     0.086 H 
ATOM   4345  C   ALA B 119      28.107 -37.941   0.630  1.00 16.68     0.240 C 
ATOM   4346  O   ALA B 119      27.834 -37.087   1.480  1.00 15.90    -0.271 OA
ATOM   4347  CB  ALA B 119      30.437 -38.896   0.389  1.00 17.62    -0.049 C 
ATOM   4348  HB1 ALA B 119      30.890 -37.927   0.704  1.00  0.00     0.030 H 
ATOM   4349  HB2 ALA B 119      30.414 -38.994  -0.721  1.00  0.00     0.030 H 
ATOM   4350  HB3 ALA B 119      31.107 -39.755   0.624  1.00  0.00     0.030 H 
ATOM   4351  N   ALA B 120      27.629 -37.927  -0.611  1.00 18.91    -0.346 N 
ATOM   4352  HN  ALA B 120      27.887 -38.686  -1.242  1.00  0.00     0.163 HD
ATOM   4353  CA  ALA B 120      26.742 -36.862  -1.114  1.00 18.72     0.086 C 
ATOM   4354  HA  ALA B 120      27.295 -35.894  -1.079  1.00  0.00     0.086 H 
ATOM   4355  C   ALA B 120      25.505 -36.753  -0.201  1.00 18.55     0.240 C 
ATOM   4356  O   ALA B 120      25.141 -35.610   0.190  1.00 18.93    -0.271 OA
ATOM   4357  CB  ALA B 120      26.412 -37.174  -2.555  1.00 19.77    -0.049 C 
ATOM   4358  HB1 ALA B 120      25.741 -36.369  -2.935  1.00  0.00     0.030 H 
ATOM   4359  HB2 ALA B 120      25.981 -38.194  -2.688  1.00  0.00     0.030 H 
ATOM   4360  HB3 ALA B 120      27.321 -37.313  -3.186  1.00  0.00     0.030 H 
ATOM   4361  N   HIS B 121      24.921 -37.887   0.198  1.00 18.71    -0.346 N 
ATOM   4362  HN  HIS B 121      25.298 -38.770  -0.147  1.00  0.00     0.163 HD
ATOM   4363  CA  HIS B 121      23.748 -37.934   1.121  1.00 20.50     0.094 C 
ATOM   4364  HA  HIS B 121      22.934 -37.305   0.692  1.00  0.00     0.088 H 
ATOM   4365  C   HIS B 121      24.131 -37.370   2.481  1.00 20.00     0.241 C 
ATOM   4366  O   HIS B 121      23.390 -36.501   3.016  1.00 18.10    -0.271 OA
ATOM   4367  CB  HIS B 121      23.215 -39.365   1.306  1.00 22.38     0.002 C 
ATOM   4368  HB1 HIS B 121      22.981 -39.823   0.317  1.00  0.00     0.046 H 
ATOM   4369  HB2 HIS B 121      24.034 -40.043   1.642  1.00  0.00     0.046 H 
ATOM   4370  CG  HIS B 121      22.035 -39.476   2.225  1.00 22.88     0.028 A 
ATOM   4371  CD2 HIS B 121      21.948 -39.773   3.547  1.00 23.98    -0.000 A 
ATOM   4372  HD2 HIS B 121      22.796 -39.969   4.225  1.00  0.00     0.114 H 
ATOM   4373  ND1 HIS B 121      20.743 -39.342   1.785  1.00 23.91    -0.354 N 
ATOM   4374  HD1 HIS B 121      20.465 -39.155   0.821  1.00  0.00     0.166 HD
ATOM   4375  CE1 HIS B 121      19.914 -39.492   2.803  1.00 25.81     0.040 A 
ATOM   4376  HE1 HIS B 121      18.817 -39.389   2.759  1.00  0.00     0.140 H 
ATOM   4377  NE2 HIS B 121      20.621 -39.787   3.890  1.00 22.01    -0.360 N 
ATOM   4378  HE2 HIS B 121      20.243 -39.988   4.816  1.00  0.00     0.166 HD
ATOM   4379  N   ALA B 122      25.244 -37.862   3.027  1.00 20.30    -0.346 N 
ATOM   4380  HN  ALA B 122      25.773 -38.560   2.504  1.00  0.00     0.163 HD
ATOM   4381  CA  ALA B 122      25.753 -37.442   4.363  1.00 20.88     0.086 C 
ATOM   4382  HA  ALA B 122      24.953 -37.638   5.114  1.00  0.00     0.086 H 
ATOM   4383  C   ALA B 122      26.041 -35.935   4.359  1.00 18.78     0.240 C 
ATOM   4384  O   ALA B 122      25.661 -35.275   5.317  1.00 18.39    -0.271 OA
ATOM   4385  CB  ALA B 122      26.973 -38.250   4.757  1.00 20.96    -0.049 C 
ATOM   4386  HB1 ALA B 122      27.354 -37.936   5.757  1.00  0.00     0.030 H 
ATOM   4387  HB2 ALA B 122      27.770 -38.199   3.978  1.00  0.00     0.030 H 
ATOM   4388  HB3 ALA B 122      26.770 -39.346   4.720  1.00  0.00     0.030 H 
ATOM   4389  N   PHE B 123      26.685 -35.414   3.314  1.00 17.79    -0.346 N 
ATOM   4390  HN  PHE B 123      26.936 -36.040   2.549  1.00  0.00     0.163 HD
ATOM   4391  CA  PHE B 123      27.063 -33.976   3.190  1.00 17.58     0.093 C 
ATOM   4392  HA  PHE B 123      27.633 -33.699   4.107  1.00  0.00     0.088 H 
ATOM   4393  C   PHE B 123      25.777 -33.099   3.155  1.00 17.69     0.241 C 
ATOM   4394  O   PHE B 123      25.744 -31.963   3.719  1.00 17.67    -0.271 OA
ATOM   4395  CB  PHE B 123      28.014 -33.822   1.988  1.00 17.37    -0.014 C 
ATOM   4396  HB1 PHE B 123      27.517 -34.211   1.069  1.00  0.00     0.043 H 
ATOM   4397  HB2 PHE B 123      28.113 -32.742   1.728  1.00  0.00     0.043 H 
ATOM   4398  CG  PHE B 123      29.396 -34.440   2.116  1.00 16.54    -0.056 A 
ATOM   4399  CD1 PHE B 123      29.919 -34.845   3.351  1.00 16.16    -0.077 A 
ATOM   4400  HD1 PHE B 123      29.306 -34.729   4.261  1.00  0.00     0.084 H 
ATOM   4401  CD2 PHE B 123      30.213 -34.565   0.994  1.00 16.55    -0.077 A 
ATOM   4402  HD2 PHE B 123      29.834 -34.248   0.008  1.00  0.00     0.084 H 
ATOM   4403  CE1 PHE B 123      31.193 -35.389   3.454  1.00 14.82    -0.082 A 
ATOM   4404  HE1 PHE B 123      31.574 -35.726   4.433  1.00  0.00     0.083 H 
ATOM   4405  CE2 PHE B 123      31.500 -35.084   1.098  1.00 16.02    -0.082 A 
ATOM   4406  HE2 PHE B 123      32.138 -35.159   0.201  1.00  0.00     0.083 H 
ATOM   4407  CZ  PHE B 123      31.980 -35.506   2.326  1.00 16.16    -0.083 A 
ATOM   4408  HZ  PHE B 123      32.993 -35.936   2.403  1.00  0.00     0.083 H 
ATOM   4409  N   GLY B 124      24.708 -33.619   2.554  1.00 19.66    -0.351 N 
ATOM   4410  HN  GLY B 124      24.825 -34.483   2.024  1.00  0.00     0.163 HD
ATOM   4411  CA  GLY B 124      23.360 -33.011   2.614  1.00 21.81     0.069 C 
ATOM   4412  HA1 GLY B 124      22.601 -33.616   2.064  1.00  0.00     0.078 H 
ATOM   4413  HA2 GLY B 124      23.292 -32.078   2.007  1.00  0.00     0.078 H 
ATOM   4414  C   GLY B 124      22.968 -32.781   4.063  1.00 21.97     0.236 C 
ATOM   4415  O   GLY B 124      22.608 -31.655   4.435  1.00 23.85    -0.272 OA
ATOM   4416  N   HIS B 125      23.146 -33.797   4.903  1.00 22.41    -0.346 N 
ATOM   4417  HN  HIS B 125      23.457 -34.694   4.531  1.00  0.00     0.163 HD
ATOM   4418  CA  HIS B 125      22.908 -33.671   6.363  1.00 21.33     0.094 C 
ATOM   4419  HA  HIS B 125      21.868 -33.297   6.509  1.00  0.00     0.088 H 
ATOM   4420  C   HIS B 125      23.871 -32.617   6.927  1.00 22.29     0.241 C 
ATOM   4421  O   HIS B 125      23.420 -31.707   7.693  1.00 20.31    -0.271 OA
ATOM   4422  CB  HIS B 125      23.016 -35.044   7.045  1.00 21.01     0.002 C 
ATOM   4423  HB1 HIS B 125      23.157 -34.911   8.143  1.00  0.00     0.046 H 
ATOM   4424  HB2 HIS B 125      23.985 -35.525   6.776  1.00  0.00     0.046 H 
ATOM   4425  CG  HIS B 125      21.887 -35.995   6.788  1.00 19.51     0.028 A 
ATOM   4426  CD2 HIS B 125      21.857 -37.345   6.680  1.00 18.63    -0.000 A 
ATOM   4427  HD2 HIS B 125      22.731 -38.016   6.735  1.00  0.00     0.114 H 
ATOM   4428  ND1 HIS B 125      20.583 -35.583   6.718  1.00 20.24    -0.354 N 
ATOM   4429  HD1 HIS B 125      20.261 -34.620   6.816  1.00  0.00     0.166 HD
ATOM   4430  CE1 HIS B 125      19.804 -36.637   6.502  1.00 20.03     0.040 A 
ATOM   4431  HE1 HIS B 125      18.711 -36.604   6.356  1.00  0.00     0.140 H 
ATOM   4432  NE2 HIS B 125      20.551 -37.739   6.490  1.00 16.57    -0.360 N 
ATOM   4433  HE2 HIS B 125      20.219 -38.695   6.364  1.00  0.00     0.166 HD
ATOM   4434  N   ALA B 126      25.163 -32.714   6.586  1.00 21.12    -0.346 N 
ATOM   4435  HN  ALA B 126      25.446 -33.458   5.948  1.00  0.00     0.163 HD
ATOM   4436  CA  ALA B 126      26.199 -31.784   7.099  1.00 21.09     0.086 C 
ATOM   4437  HA  ALA B 126      26.209 -31.855   8.212  1.00  0.00     0.086 H 
ATOM   4438  C   ALA B 126      25.875 -30.333   6.716  1.00 21.16     0.240 C 
ATOM   4439  O   ALA B 126      26.390 -29.440   7.415  1.00 20.69    -0.271 OA
ATOM   4440  CB  ALA B 126      27.563 -32.179   6.592  1.00 20.87    -0.049 C 
ATOM   4441  HB1 ALA B 126      28.342 -31.480   6.978  1.00  0.00     0.030 H 
ATOM   4442  HB2 ALA B 126      27.586 -32.252   5.480  1.00  0.00     0.030 H 
ATOM   4443  HB3 ALA B 126      27.803 -33.241   6.834  1.00  0.00     0.030 H 
ATOM   4444  N   MET B 127      25.115 -30.098   5.636  1.00 23.72    -0.346 N 
ATOM   4445  HN  MET B 127      24.826 -30.897   5.072  1.00  0.00     0.163 HD
ATOM   4446  CA  MET B 127      24.664 -28.738   5.206  1.00 25.53     0.090 C 
ATOM   4447  HA  MET B 127      25.447 -28.003   5.506  1.00  0.00     0.087 H 
ATOM   4448  C   MET B 127      23.343 -28.333   5.888  1.00 26.75     0.240 C 
ATOM   4449  O   MET B 127      23.002 -27.142   5.804  1.00 25.59    -0.271 OA
ATOM   4450  CB  MET B 127      24.461 -28.625   3.688  1.00 26.58    -0.030 C 
ATOM   4451  HB1 MET B 127      23.728 -29.391   3.343  1.00  0.00     0.037 H 
ATOM   4452  HB2 MET B 127      23.900 -27.692   3.447  1.00  0.00     0.037 H 
ATOM   4453  CG  MET B 127      25.723 -28.702   2.851  1.00 28.70    -0.021 C 
ATOM   4454  HG1 MET B 127      25.926 -29.761   2.567  1.00  0.00     0.049 H 
ATOM   4455  HG2 MET B 127      25.539 -28.257   1.845  1.00  0.00     0.049 H 
ATOM   4456  SD  MET B 127      27.212 -27.964   3.591  1.00 31.91    -0.173 SA
ATOM   4457  CE  MET B 127      28.292 -29.386   3.432  1.00 34.81    -0.035 C 
ATOM   4458  HE1 MET B 127      29.205 -28.934   3.886  1.00  0.00     0.041 H 
ATOM   4459  HE2 MET B 127      28.402 -29.821   2.411  1.00  0.00     0.041 H 
ATOM   4460  HE3 MET B 127      27.931 -30.342   3.878  1.00  0.00     0.041 H 
ATOM   4461  N   GLY B 128      22.603 -29.258   6.500  1.00 29.17    -0.351 N 
ATOM   4462  HN  GLY B 128      22.903 -30.232   6.451  1.00  0.00     0.163 HD
ATOM   4463  CA  GLY B 128      21.367 -28.938   7.246  1.00 29.77     0.069 C 
ATOM   4464  HA1 GLY B 128      21.265 -27.836   7.378  1.00  0.00     0.078 H 
ATOM   4465  HA2 GLY B 128      21.464 -29.248   8.313  1.00  0.00     0.078 H 
ATOM   4466  C   GLY B 128      20.095 -29.524   6.631  1.00 30.69     0.236 C 
ATOM   4467  O   GLY B 128      18.993 -29.125   7.089  1.00 32.67    -0.272 OA
ATOM   4468  N   LEU B 129      20.211 -30.453   5.681  1.00 29.52    -0.346 N 
ATOM   4469  HN  LEU B 129      21.144 -30.681   5.338  1.00  0.00     0.163 HD
ATOM   4470  CA  LEU B 129      19.054 -31.169   5.099  1.00 28.98     0.089 C 
ATOM   4471  HA  LEU B 129      18.176 -30.482   5.058  1.00  0.00     0.087 H 
ATOM   4472  C   LEU B 129      18.722 -32.356   5.976  1.00 30.40     0.241 C 
ATOM   4473  O   LEU B 129      19.663 -33.006   6.457  1.00 29.68    -0.271 OA
ATOM   4474  CB  LEU B 129      19.377 -31.663   3.689  1.00 29.64    -0.035 C 
ATOM   4475  HB1 LEU B 129      18.561 -32.324   3.316  1.00  0.00     0.037 H 
ATOM   4476  HB2 LEU B 129      20.219 -32.393   3.720  1.00  0.00     0.037 H 
ATOM   4477  CG  LEU B 129      19.669 -30.565   2.676  1.00 29.28    -0.059 C 
ATOM   4478  HG  LEU B 129      20.686 -30.157   2.882  1.00  0.00     0.039 H 
ATOM   4479  CD1 LEU B 129      19.646 -31.101   1.255  1.00 29.32    -0.073 C 
ATOM   4480 1HD1 LEU B 129      19.860 -30.297   0.513  1.00  0.00     0.028 H 
ATOM   4481 2HD1 LEU B 129      18.685 -31.620   1.030  1.00  0.00     0.028 H 
ATOM   4482 3HD1 LEU B 129      20.341 -31.965   1.133  1.00  0.00     0.028 H 
ATOM   4483  CD2 LEU B 129      18.660 -29.440   2.831  1.00 33.18    -0.073 C 
ATOM   4484 1HD2 LEU B 129      18.874 -28.636   2.089  1.00  0.00     0.028 H 
ATOM   4485 2HD2 LEU B 129      18.625 -29.049   3.875  1.00  0.00     0.028 H 
ATOM   4486 3HD2 LEU B 129      17.609 -29.807   2.761  1.00  0.00     0.028 H 
ATOM   4487  N   GLU B 130      17.422 -32.628   6.119  1.00 31.23    -0.346 N 
ATOM   4488  HN  GLU B 130      16.750 -31.934   5.791  1.00  0.00     0.163 HD
ATOM   4489  CA  GLU B 130      16.892 -33.874   6.724  1.00 29.30     0.090 C 
ATOM   4490  HA  GLU B 130      17.732 -34.380   7.256  1.00  0.00     0.087 H 
ATOM   4491  C   GLU B 130      16.415 -34.805   5.611  1.00 28.86     0.241 C 
ATOM   4492  O   GLU B 130      16.540 -34.491   4.432  1.00 25.37    -0.271 OA
ATOM   4493  CB  GLU B 130      15.789 -33.592   7.750  1.00 29.17    -0.029 C 
ATOM   4494  HB1 GLU B 130      15.342 -32.584   7.582  1.00  0.00     0.037 H 
ATOM   4495  HB2 GLU B 130      14.894 -34.227   7.552  1.00  0.00     0.037 H 
ATOM   4496  CG  GLU B 130      16.247 -33.743   9.188  1.00 29.02     0.018 C 
ATOM   4497  HG1 GLU B 130      15.445 -33.397   9.881  1.00  0.00     0.049 H 
ATOM   4498  HG2 GLU B 130      17.042 -32.995   9.415  1.00  0.00     0.049 H 
ATOM   4499  CD  GLU B 130      16.716 -35.138   9.590  1.00 30.64     0.172 C 
ATOM   4500  OE1 GLU B 130      16.635 -36.106   8.749  1.00 28.05    -0.648 OA
ATOM   4501  OE2 GLU B 130      17.169 -35.268  10.764  1.00 28.68    -0.648 OA
ATOM   4502  N   HIS B 131      15.948 -35.975   5.992  1.00 29.61    -0.346 N 
ATOM   4503  HN  HIS B 131      15.972 -36.221   6.982  1.00  0.00     0.163 HD
ATOM   4504  CA  HIS B 131      15.392 -36.937   5.027  1.00 32.35     0.094 C 
ATOM   4505  HA  HIS B 131      16.165 -37.139   4.249  1.00  0.00     0.088 H 
ATOM   4506  C   HIS B 131      14.154 -36.362   4.335  1.00 35.35     0.241 C 
ATOM   4507  O   HIS B 131      13.385 -35.613   4.963  1.00 34.90    -0.271 OA
ATOM   4508  CB  HIS B 131      15.094 -38.230   5.744  1.00 32.37     0.002 C 
ATOM   4509  HB1 HIS B 131      14.420 -38.881   5.140  1.00  0.00     0.046 H 
ATOM   4510  HB2 HIS B 131      14.432 -38.061   6.625  1.00  0.00     0.046 H 
ATOM   4511  CG  HIS B 131      16.331 -38.949   6.132  1.00 33.11     0.028 A 
ATOM   4512  CD2 HIS B 131      17.408 -39.305   5.406  1.00 30.36    -0.000 A 
ATOM   4513  HD2 HIS B 131      17.592 -39.071   4.344  1.00  0.00     0.114 H 
ATOM   4514  ND1 HIS B 131      16.540 -39.408   7.420  1.00 31.98    -0.354 N 
ATOM   4515  HD1 HIS B 131      15.905 -39.273   8.207  1.00  0.00     0.166 HD
ATOM   4516  CE1 HIS B 131      17.682 -40.042   7.467  1.00 30.34     0.040 A 
ATOM   4517  HE1 HIS B 131      18.123 -40.520   8.358  1.00  0.00     0.140 H 
ATOM   4518  NE2 HIS B 131      18.225 -40.009   6.237  1.00 30.77    -0.360 N 
ATOM   4519  HE2 HIS B 131      19.109 -40.443   5.969  1.00  0.00     0.166 HD
ATOM   4520  N   SER B 132      13.960 -36.754   3.084  1.00 38.10    -0.344 N 
ATOM   4521  HN  SER B 132      14.631 -37.409   2.682  1.00  0.00     0.163 HD
ATOM   4522  CA  SER B 132      12.835 -36.307   2.228  1.00 39.83     0.109 C 
ATOM   4523  HA  SER B 132      12.313 -35.471   2.749  1.00  0.00     0.090 H 
ATOM   4524  C   SER B 132      11.827 -37.443   2.021  1.00 39.90     0.243 C 
ATOM   4525  O   SER B 132      12.244 -38.605   1.808  1.00 39.57    -0.271 OA
ATOM   4526  CB  SER B 132      13.364 -35.786   0.920  1.00 40.53     0.044 C 
ATOM   4527  HB1 SER B 132      13.254 -34.679   0.844  1.00  0.00     0.077 H 
ATOM   4528  HB2 SER B 132      14.476 -35.850   0.872  1.00  0.00     0.077 H 
ATOM   4529  OG  SER B 132      12.755 -36.447  -0.174  1.00 39.72    -0.398 OA
ATOM   4530  HG  SER B 132      13.089 -36.118  -1.000  1.00  0.00     0.209 HD
ATOM   4531  N   GLN B 133      10.540 -37.097   2.005  1.00 44.88    -0.346 N 
ATOM   4532  HN  GLN B 133      10.308 -36.116   2.161  1.00  0.00     0.163 HD
ATOM   4533  CA  GLN B 133       9.418 -38.050   1.774  1.00 49.27     0.090 C 
ATOM   4534  HA  GLN B 133       9.568 -38.936   2.434  1.00  0.00     0.087 H 
ATOM   4535  C   GLN B 133       9.430 -38.525   0.317  1.00 48.92     0.241 C 
ATOM   4536  O   GLN B 133       8.844 -39.600   0.028  1.00 47.98    -0.271 OA
ATOM   4537  CB  GLN B 133       8.082 -37.399   2.138  1.00 51.85    -0.030 C 
ATOM   4538  HB1 GLN B 133       7.231 -37.953   1.676  1.00  0.00     0.037 H 
ATOM   4539  HB2 GLN B 133       7.964 -36.418   1.621  1.00  0.00     0.037 H 
ATOM   4540  CG  GLN B 133       7.880 -37.248   3.642  1.00 55.95     0.011 C 
ATOM   4541  HG1 GLN B 133       8.354 -38.092   4.195  1.00  0.00     0.047 H 
ATOM   4542  HG2 GLN B 133       6.815 -37.423   3.921  1.00  0.00     0.047 H 
ATOM   4543  CD  GLN B 133       8.365 -35.918   4.167  1.00 62.98     0.215 C 
ATOM   4544  NE2 GLN B 133       7.582 -34.877   3.930  1.00 62.52    -0.370 N 
ATOM   4545 1HE2 GLN B 133       7.910 -33.979   4.285  1.00  0.00     0.159 HD
ATOM   4546 2HE2 GLN B 133       6.697 -34.961   3.431  1.00  0.00     0.159 HD
ATOM   4547  OE1 GLN B 133       9.434 -35.817   4.770  1.00 71.26    -0.274 OA
ATOM   4548  N   ASP B 134      10.064 -37.756  -0.568  1.00 45.10    -0.346 N 
ATOM   4549  HN  ASP B 134      10.486 -36.887  -0.241  1.00  0.00     0.163 HD
ATOM   4550  CA  ASP B 134      10.185 -38.102  -2.002  1.00 45.80     0.099 C 
ATOM   4551  HA  ASP B 134       9.189 -38.445  -2.366  1.00  0.00     0.088 H 
ATOM   4552  C   ASP B 134      11.170 -39.257  -2.138  1.00 43.76     0.243 C 
ATOM   4553  O   ASP B 134      12.359 -39.085  -1.902  1.00 48.51    -0.271 OA
ATOM   4554  CB  ASP B 134      10.603 -36.879  -2.819  1.00 45.76     0.043 C 
ATOM   4555  HB1 ASP B 134      11.487 -36.375  -2.362  1.00  0.00     0.052 H 
ATOM   4556  HB2 ASP B 134       9.856 -36.057  -2.720  1.00  0.00     0.052 H 
ATOM   4557  CG  ASP B 134      10.858 -37.210  -4.277  1.00 44.26     0.175 C 
ATOM   4558  OD1 ASP B 134      10.926 -38.412  -4.610  1.00 48.67    -0.648 OA
ATOM   4559  OD2 ASP B 134      10.987 -36.270  -5.060  1.00 49.80    -0.648 OA
ATOM   4560  N   PRO B 135      10.726 -40.463  -2.547  1.00 45.57    -0.337 N 
ATOM   4561  CA  PRO B 135      11.622 -41.622  -2.602  1.00 44.47     0.091 C 
ATOM   4562  HA  PRO B 135      12.162 -41.724  -1.632  1.00  0.00     0.087 H 
ATOM   4563  C   PRO B 135      12.640 -41.604  -3.760  1.00 42.80     0.241 C 
ATOM   4564  O   PRO B 135      13.469 -42.484  -3.792  1.00 43.22    -0.271 OA
ATOM   4565  CB  PRO B 135      10.658 -42.809  -2.783  1.00 44.06    -0.036 C 
ATOM   4566  HB1 PRO B 135      10.403 -43.340  -1.836  1.00  0.00     0.036 H 
ATOM   4567  HB2 PRO B 135      11.108 -43.689  -3.298  1.00  0.00     0.036 H 
ATOM   4568  CG  PRO B 135       9.457 -42.206  -3.506  1.00 45.16    -0.048 C 
ATOM   4569  HG1 PRO B 135       9.512 -42.291  -4.616  1.00  0.00     0.035 H 
ATOM   4570  HG2 PRO B 135       8.516 -42.789  -3.377  1.00  0.00     0.035 H 
ATOM   4571  CD  PRO B 135       9.363 -40.776  -3.007  1.00 45.69    -0.001 C 
ATOM   4572  HD1 PRO B 135       8.572 -40.611  -2.238  1.00  0.00     0.064 H 
ATOM   4573  HD2 PRO B 135       8.957 -40.057  -3.756  1.00  0.00     0.064 H 
ATOM   4574  N   GLY B 136      12.531 -40.657  -4.699  1.00 41.97    -0.351 N 
ATOM   4575  HN  GLY B 136      11.739 -40.016  -4.644  1.00  0.00     0.163 HD
ATOM   4576  CA  GLY B 136      13.489 -40.483  -5.812  1.00 38.67     0.069 C 
ATOM   4577  HA1 GLY B 136      12.987 -40.064  -6.715  1.00  0.00     0.078 H 
ATOM   4578  HA2 GLY B 136      13.808 -41.467  -6.228  1.00  0.00     0.078 H 
ATOM   4579  C   GLY B 136      14.688 -39.642  -5.408  1.00 37.29     0.236 C 
ATOM   4580  O   GLY B 136      15.750 -39.784  -6.043  1.00 40.25    -0.272 OA
ATOM   4581  N   ALA B 137      14.541 -38.842  -4.350  1.00 36.13    -0.347 N 
ATOM   4582  HN  ALA B 137      13.700 -38.966  -3.787  1.00  0.00     0.163 HD
ATOM   4583  CA  ALA B 137      15.492 -37.790  -3.922  1.00 35.37     0.086 C 
ATOM   4584  HA  ALA B 137      15.794 -37.210  -4.825  1.00  0.00     0.086 H 
ATOM   4585  C   ALA B 137      16.764 -38.392  -3.296  1.00 35.37     0.240 C 
ATOM   4586  O   ALA B 137      16.700 -39.518  -2.763  1.00 31.54    -0.271 OA
ATOM   4587  CB  ALA B 137      14.805 -36.847  -2.972  1.00 34.02    -0.049 C 
ATOM   4588  HB1 ALA B 137      15.521 -36.055  -2.650  1.00  0.00     0.030 H 
ATOM   4589  HB2 ALA B 137      14.349 -37.380  -2.105  1.00  0.00     0.030 H 
ATOM   4590  HB3 ALA B 137      13.871 -36.419  -3.405  1.00  0.00     0.030 H 
ATOM   4591  N   LEU B 138      17.890 -37.658  -3.359  1.00 31.93    -0.346 N 
ATOM   4592  HN  LEU B 138      17.866 -36.770  -3.861  1.00  0.00     0.163 HD
ATOM   4593  CA  LEU B 138      19.170 -38.086  -2.727  1.00 30.03     0.089 C 
ATOM   4594  HA  LEU B 138      19.424 -39.110  -3.088  1.00  0.00     0.087 H 
ATOM   4595  C   LEU B 138      18.991 -38.130  -1.203  1.00 27.50     0.241 C 
ATOM   4596  O   LEU B 138      19.529 -39.065  -0.597  1.00 25.96    -0.271 OA
ATOM   4597  CB  LEU B 138      20.310 -37.139  -3.094  1.00 31.39    -0.035 C 
ATOM   4598  HB1 LEU B 138      20.011 -36.081  -2.911  1.00  0.00     0.037 H 
ATOM   4599  HB2 LEU B 138      20.450 -37.109  -4.200  1.00  0.00     0.037 H 
ATOM   4600  CG  LEU B 138      21.632 -37.446  -2.399  1.00 28.38    -0.059 C 
ATOM   4601  HG  LEU B 138      21.436 -37.556  -1.307  1.00  0.00     0.039 H 
ATOM   4602  CD1 LEU B 138      22.203 -38.749  -2.912  1.00 28.32    -0.073 C 
ATOM   4603 1HD1 LEU B 138      23.170 -38.973  -2.404  1.00  0.00     0.028 H 
ATOM   4604 2HD1 LEU B 138      22.306 -38.750  -4.022  1.00  0.00     0.028 H 
ATOM   4605 3HD1 LEU B 138      21.476 -39.589  -2.814  1.00  0.00     0.028 H 
ATOM   4606  CD2 LEU B 138      22.619 -36.308  -2.594  1.00 28.92    -0.073 C 
ATOM   4607 1HD2 LEU B 138      23.586 -36.532  -2.086  1.00  0.00     0.028 H 
ATOM   4608 2HD2 LEU B 138      22.195 -35.332  -2.262  1.00  0.00     0.028 H 
ATOM   4609 3HD2 LEU B 138      22.766 -36.069  -3.673  1.00  0.00     0.028 H 
ATOM   4610  N   MET B 139      18.213 -37.212  -0.621  1.00 27.45    -0.346 N 
ATOM   4611  HN  MET B 139      17.768 -36.501  -1.202  1.00  0.00     0.163 HD
ATOM   4612  CA  MET B 139      17.975 -37.195   0.851  1.00 28.45     0.090 C 
ATOM   4613  HA  MET B 139      18.911 -37.542   1.348  1.00  0.00     0.087 H 
ATOM   4614  C   MET B 139      16.841 -38.162   1.263  1.00 30.47     0.241 C 
ATOM   4615  O   MET B 139      16.415 -38.102   2.439  1.00 27.98    -0.271 OA
ATOM   4616  CB  MET B 139      17.696 -35.772   1.334  1.00 27.86    -0.030 C 
ATOM   4617  HB1 MET B 139      17.408 -35.765   2.411  1.00  0.00     0.037 H 
ATOM   4618  HB2 MET B 139      16.751 -35.378   0.892  1.00  0.00     0.037 H 
ATOM   4619  CG  MET B 139      18.861 -34.821   1.072  1.00 29.25    -0.021 C 
ATOM   4620  HG1 MET B 139      18.711 -33.854   1.606  1.00  0.00     0.049 H 
ATOM   4621  HG2 MET B 139      18.844 -34.454   0.019  1.00  0.00     0.049 H 
ATOM   4622  SD  MET B 139      20.493 -35.546   1.484  1.00 29.10    -0.173 SA
ATOM   4623  CE  MET B 139      20.355 -35.659   3.276  1.00 27.53    -0.035 C 
ATOM   4624  HE1 MET B 139      21.348 -36.100   3.527  1.00  0.00     0.041 H 
ATOM   4625  HE2 MET B 139      19.468 -36.216   3.658  1.00  0.00     0.041 H 
ATOM   4626  HE3 MET B 139      20.101 -34.709   3.802  1.00  0.00     0.041 H 
ATOM   4627  N   ALA B 140      16.394 -39.066   0.379  1.00 30.63    -0.346 N 
ATOM   4628  HN  ALA B 140      16.632 -38.946  -0.606  1.00  0.00     0.163 HD
ATOM   4629  CA  ALA B 140      15.568 -40.233   0.773  1.00 32.52     0.086 C 
ATOM   4630  HA  ALA B 140      14.650 -39.869   1.290  1.00  0.00     0.086 H 
ATOM   4631  C   ALA B 140      16.395 -41.059   1.753  1.00 35.28     0.243 C 
ATOM   4632  O   ALA B 140      17.610 -41.141   1.593  1.00 33.14    -0.271 OA
ATOM   4633  CB  ALA B 140      15.164 -41.065  -0.413  1.00 28.64    -0.049 C 
ATOM   4634  HB1 ALA B 140      14.543 -41.942  -0.117  1.00  0.00     0.030 H 
ATOM   4635  HB2 ALA B 140      16.053 -41.381  -1.007  1.00  0.00     0.030 H 
ATOM   4636  HB3 ALA B 140      14.648 -40.446  -1.184  1.00  0.00     0.030 H 
ATOM   4637  N   PRO B 141      15.777 -41.696   2.777  1.00 35.56    -0.337 N 
ATOM   4638  CA  PRO B 141      16.538 -42.469   3.767  1.00 33.31     0.091 C 
ATOM   4639  HA  PRO B 141      17.304 -41.802   4.227  1.00  0.00     0.087 H 
ATOM   4640  C   PRO B 141      17.238 -43.739   3.252  1.00 32.25     0.241 C 
ATOM   4641  O   PRO B 141      18.230 -44.109   3.842  1.00 35.45    -0.271 OA
ATOM   4642  CB  PRO B 141      15.487 -42.824   4.839  1.00 34.86    -0.036 C 
ATOM   4643  HB1 PRO B 141      15.671 -43.799   5.348  1.00  0.00     0.036 H 
ATOM   4644  HB2 PRO B 141      15.543 -42.190   5.755  1.00  0.00     0.036 H 
ATOM   4645  CG  PRO B 141      14.151 -42.748   4.118  1.00 34.58    -0.048 C 
ATOM   4646  HG1 PRO B 141      13.799 -43.729   3.722  1.00  0.00     0.035 H 
ATOM   4647  HG2 PRO B 141      13.286 -42.562   4.796  1.00  0.00     0.035 H 
ATOM   4648  CD  PRO B 141      14.327 -41.685   3.048  1.00 35.91    -0.001 C 
ATOM   4649  HD1 PRO B 141      13.918 -40.685   3.322  1.00  0.00     0.064 H 
ATOM   4650  HD2 PRO B 141      13.689 -41.831   2.145  1.00  0.00     0.064 H 
ATOM   4651  N   ILE B 142      16.777 -44.340   2.156  1.00 28.73    -0.346 N 
ATOM   4652  HN  ILE B 142      16.054 -43.864   1.616  1.00  0.00     0.163 HD
ATOM   4653  CA  ILE B 142      17.256 -45.672   1.669  1.00 29.94     0.092 C 
ATOM   4654  HA  ILE B 142      17.597 -46.276   2.542  1.00  0.00     0.088 H 
ATOM   4655  C   ILE B 142      18.422 -45.507   0.690  1.00 28.58     0.241 C 
ATOM   4656  O   ILE B 142      18.291 -44.668  -0.223  1.00 28.04    -0.271 OA
ATOM   4657  CB  ILE B 142      16.129 -46.436   0.937  1.00 33.05    -0.030 C 
ATOM   4658  HB  ILE B 142      16.106 -46.056  -0.111  1.00  0.00     0.043 H 
ATOM   4659  CG1 ILE B 142      14.743 -46.179   1.535  1.00 35.37    -0.063 C 
ATOM   4660 1HG1 ILE B 142      14.830 -45.891   2.609  1.00  0.00     0.033 H 
ATOM   4661 2HG1 ILE B 142      14.181 -47.136   1.640  1.00  0.00     0.033 H 
ATOM   4662  CG2 ILE B 142      16.466 -47.920   0.863  1.00 32.20    -0.071 C 
ATOM   4663 1HG2 ILE B 142      15.653 -48.471   0.335  1.00  0.00     0.028 H 
ATOM   4664 2HG2 ILE B 142      16.677 -48.351   1.870  1.00  0.00     0.028 H 
ATOM   4665 3HG2 ILE B 142      17.463 -48.099   0.397  1.00  0.00     0.028 H 
ATOM   4666  CD1 ILE B 142      13.906 -45.147   0.769  1.00 35.95    -0.076 C 
ATOM   4667 1HD1 ILE B 142      12.897 -44.960   1.204  1.00  0.00     0.027 H 
ATOM   4668 2HD1 ILE B 142      13.819 -45.435  -0.305  1.00  0.00     0.027 H 
ATOM   4669 3HD1 ILE B 142      14.468 -44.190   0.664  1.00  0.00     0.027 H 
ATOM   4670  N   TYR B 143      19.456 -46.351   0.777  1.00 28.04    -0.346 N 
ATOM   4671  HN  TYR B 143      19.506 -46.976   1.582  1.00  0.00     0.163 HD
ATOM   4672  CA  TYR B 143      20.537 -46.423  -0.244  1.00 27.21     0.093 C 
ATOM   4673  HA  TYR B 143      20.852 -45.388  -0.515  1.00  0.00     0.088 H 
ATOM   4674  C   TYR B 143      20.018 -47.129  -1.490  1.00 27.67     0.241 C 
ATOM   4675  O   TYR B 143      19.667 -48.303  -1.419  1.00 28.10    -0.271 OA
ATOM   4676  CB  TYR B 143      21.763 -47.217   0.205  1.00 26.25    -0.014 C 
ATOM   4677  HB1 TYR B 143      22.201 -46.764   1.125  1.00  0.00     0.043 H 
ATOM   4678  HB2 TYR B 143      21.455 -48.210   0.607  1.00  0.00     0.043 H 
ATOM   4679  CG  TYR B 143      22.828 -47.388  -0.854  1.00 24.02    -0.056 A 
ATOM   4680  CD1 TYR B 143      23.782 -46.406  -1.089  1.00 24.60    -0.074 A 
ATOM   4681  HD1 TYR B 143      23.748 -45.471  -0.505  1.00  0.00     0.084 H 
ATOM   4682  CD2 TYR B 143      22.933 -48.561  -1.576  1.00 24.46    -0.074 A 
ATOM   4683  HD2 TYR B 143      22.206 -49.370  -1.392  1.00  0.00     0.084 H 
ATOM   4684  CE1 TYR B 143      24.776 -46.574  -2.041  1.00 23.10    -0.051 A 
ATOM   4685  HE1 TYR B 143      25.511 -45.771  -2.219  1.00  0.00     0.087 H 
ATOM   4686  CE2 TYR B 143      23.925 -48.751  -2.525  1.00 24.37    -0.051 A 
ATOM   4687  HE2 TYR B 143      23.981 -49.699  -3.086  1.00  0.00     0.087 H 
ATOM   4688  CZ  TYR B 143      24.845 -47.746  -2.765  1.00 23.22     0.065 A 
ATOM   4689  OH  TYR B 143      25.798 -47.932  -3.724  1.00 23.33    -0.361 OA
ATOM   4690  HH  TYR B 143      26.430 -47.242  -3.889  1.00  0.00     0.217 HD
ATOM   4691  N   THR B 144      20.068 -46.452  -2.624  1.00 29.93    -0.344 N 
ATOM   4692  HN  THR B 144      20.367 -45.477  -2.591  1.00  0.00     0.163 HD
ATOM   4693  CA  THR B 144      19.716 -47.028  -3.934  1.00 31.16     0.113 C 
ATOM   4694  HA  THR B 144      19.573 -48.129  -3.830  1.00  0.00     0.091 H 
ATOM   4695  C   THR B 144      20.881 -46.755  -4.857  1.00 32.63     0.243 C 
ATOM   4696  O   THR B 144      21.079 -45.590  -5.176  1.00 34.83    -0.271 OA
ATOM   4697  CB  THR B 144      18.450 -46.402  -4.522  1.00 32.99     0.060 C 
ATOM   4698  HB  THR B 144      18.634 -45.314  -4.680  1.00  0.00     0.086 H 
ATOM   4699  CG2 THR B 144      18.087 -47.026  -5.852  1.00 32.35    -0.050 C 
ATOM   4700 1HG2 THR B 144      17.164 -46.570  -6.281  1.00  0.00     0.031 H 
ATOM   4701 2HG2 THR B 144      17.994 -48.134  -5.770  1.00  0.00     0.031 H 
ATOM   4702 3HG2 THR B 144      18.938 -46.977  -6.571  1.00  0.00     0.031 H 
ATOM   4703  OG1 THR B 144      17.388 -46.551  -3.576  1.00 36.83    -0.393 OA
ATOM   4704  HG1 THR B 144      16.602 -46.162  -3.941  1.00  0.00     0.210 HD
ATOM   4705  N   TYR B 145      21.636 -47.776  -5.221  1.00 35.43    -0.346 N 
ATOM   4706  HN  TYR B 145      21.470 -48.694  -4.808  1.00  0.00     0.163 HD
ATOM   4707  CA  TYR B 145      22.714 -47.612  -6.213  1.00 38.85     0.093 C 
ATOM   4708  HA  TYR B 145      23.365 -46.763  -5.899  1.00  0.00     0.088 H 
ATOM   4709  C   TYR B 145      22.071 -47.269  -7.557  1.00 41.53     0.241 C 
ATOM   4710  O   TYR B 145      21.156 -47.988  -7.975  1.00 36.17    -0.271 OA
ATOM   4711  CB  TYR B 145      23.564 -48.861  -6.333  1.00 39.99    -0.014 C 
ATOM   4712  HB1 TYR B 145      22.940 -49.783  -6.391  1.00  0.00     0.043 H 
ATOM   4713  HB2 TYR B 145      24.106 -49.086  -5.385  1.00  0.00     0.043 H 
ATOM   4714  CG  TYR B 145      24.501 -48.748  -7.498  1.00 42.67    -0.056 A 
ATOM   4715  CD1 TYR B 145      25.484 -47.776  -7.512  1.00 45.03    -0.074 A 
ATOM   4716  HD1 TYR B 145      25.584 -47.093  -6.652  1.00  0.00     0.084 H 
ATOM   4717  CD2 TYR B 145      24.356 -49.554  -8.611  1.00 42.95    -0.074 A 
ATOM   4718  HD2 TYR B 145      23.536 -50.291  -8.642  1.00  0.00     0.084 H 
ATOM   4719  CE1 TYR B 145      26.344 -47.646  -8.587  1.00 46.97    -0.051 A 
ATOM   4720  HE1 TYR B 145      27.131 -46.873  -8.579  1.00  0.00     0.087 H 
ATOM   4721  CE2 TYR B 145      25.218 -49.454  -9.686  1.00 43.33    -0.051 A 
ATOM   4722  HE2 TYR B 145      25.114 -50.136 -10.547  1.00  0.00     0.087 H 
ATOM   4723  CZ  TYR B 145      26.211 -48.493  -9.674  1.00 47.34     0.065 A 
ATOM   4724  OH  TYR B 145      27.054 -48.391 -10.737  1.00 54.07    -0.361 OA
ATOM   4725  HH  TYR B 145      27.737 -47.730 -10.729  1.00  0.00     0.217 HD
ATOM   4726  N   THR B 146      22.505 -46.169  -8.172  1.00 47.96    -0.344 N 
ATOM   4727  HN  THR B 146      23.181 -45.584  -7.681  1.00  0.00     0.163 HD
ATOM   4728  CA  THR B 146      22.068 -45.739  -9.528  1.00 54.38     0.113 C 
ATOM   4729  HA  THR B 146      21.483 -46.572  -9.983  1.00  0.00     0.091 H 
ATOM   4730  C   THR B 146      23.306 -45.495 -10.399  1.00 55.80     0.243 C 
ATOM   4731  O   THR B 146      24.204 -44.731  -9.969  1.00 51.54    -0.271 OA
ATOM   4732  CB  THR B 146      21.170 -44.496  -9.484  1.00 57.09     0.060 C 
ATOM   4733  HB  THR B 146      20.627 -44.416 -10.454  1.00  0.00     0.086 H 
ATOM   4734  CG2 THR B 146      20.153 -44.531  -8.363  1.00 62.00    -0.050 C 
ATOM   4735 1HG2 THR B 146      19.500 -43.628  -8.331  1.00  0.00     0.031 H 
ATOM   4736 2HG2 THR B 146      20.653 -44.693  -7.380  1.00  0.00     0.031 H 
ATOM   4737 3HG2 THR B 146      19.540 -45.461  -8.414  1.00  0.00     0.031 H 
ATOM   4738  OG1 THR B 146      22.001 -43.348  -9.332  1.00 60.83    -0.393 OA
ATOM   4739  HG1 THR B 146      21.445 -42.578  -9.305  1.00  0.00     0.210 HD
ATOM   4740  N   LYS B 147      23.327 -46.123 -11.579  1.00 60.07    -0.346 N 
ATOM   4741  HN  LYS B 147      22.604 -46.820 -11.756  1.00  0.00     0.163 HD
ATOM   4742  CA  LYS B 147      24.326 -45.880 -12.651  1.00 60.30     0.089 C 
ATOM   4743  HA  LYS B 147      25.342 -46.146 -12.277  1.00  0.00     0.087 H 
ATOM   4744  C   LYS B 147      24.290 -44.395 -13.007  1.00 56.06     0.241 C 
ATOM   4745  O   LYS B 147      25.362 -43.787 -13.104  1.00 49.41    -0.271 OA
ATOM   4746  CB  LYS B 147      24.011 -46.709 -13.900  1.00 65.17    -0.038 C 
ATOM   4747  HB1 LYS B 147      23.111 -47.343 -13.725  1.00  0.00     0.036 H 
ATOM   4748  HB2 LYS B 147      23.629 -46.050 -14.714  1.00  0.00     0.036 H 
ATOM   4749  CG  LYS B 147      25.165 -47.563 -14.412  1.00 70.49    -0.061 C 
ATOM   4750  HG1 LYS B 147      25.114 -47.682 -15.519  1.00  0.00     0.033 H 
ATOM   4751  HG2 LYS B 147      26.133 -47.015 -14.334  1.00  0.00     0.033 H 
ATOM   4752  CD  LYS B 147      25.246 -48.914 -13.721  1.00 70.70    -0.043 C 
ATOM   4753  HD1 LYS B 147      25.037 -48.810 -12.631  1.00  0.00     0.035 H 
ATOM   4754  HD2 LYS B 147      24.385 -49.558 -14.016  1.00  0.00     0.035 H 
ATOM   4755  CE  LYS B 147      26.557 -49.641 -13.946  1.00 71.17     0.080 C 
ATOM   4756  HE1 LYS B 147      26.553 -50.196 -14.913  1.00  0.00     0.075 H 
ATOM   4757  HE2 LYS B 147      27.386 -48.926 -14.158  1.00  0.00     0.075 H 
ATOM   4758  NZ  LYS B 147      26.892 -50.536 -12.812  1.00 67.97    -0.079 N 
ATOM   4759  HZ1 LYS B 147      27.774 -51.025 -12.963  1.00  0.00     0.274 HD
ATOM   4760  HZ2 LYS B 147      26.133 -51.190 -12.618  1.00  0.00     0.274 HD
ATOM   4761  HZ3 LYS B 147      26.896 -50.029 -11.927  1.00  0.00     0.274 HD
ATOM   4762  N   ASN B 148      23.076 -43.854 -13.132  1.00 57.56    -0.346 N 
ATOM   4763  HN  ASN B 148      22.289 -44.376 -12.747  1.00  0.00     0.163 HD
ATOM   4764  CA  ASN B 148      22.779 -42.556 -13.785  1.00 57.54     0.097 C 
ATOM   4765  HA  ASN B 148      23.724 -42.172 -14.235  1.00  0.00     0.088 H 
ATOM   4766  C   ASN B 148      22.293 -41.526 -12.749  1.00 52.79     0.241 C 
ATOM   4767  O   ASN B 148      21.123 -41.130 -12.819  1.00 53.94    -0.271 OA
ATOM   4768  CB  ASN B 148      21.779 -42.801 -14.921  1.00 59.00     0.036 C 
ATOM   4769  HB1 ASN B 148      20.744 -42.921 -14.524  1.00  0.00     0.051 H 
ATOM   4770  HB2 ASN B 148      21.920 -43.814 -15.366  1.00  0.00     0.051 H 
ATOM   4771  CG  ASN B 148      21.831 -41.729 -15.985  1.00 62.65     0.217 C 
ATOM   4772  ND2 ASN B 148      21.802 -40.474 -15.569  1.00 59.57    -0.370 N 
ATOM   4773 1HD2 ASN B 148      21.837 -39.750 -16.287  1.00  0.00     0.159 HD
ATOM   4774 2HD2 ASN B 148      21.733 -40.220 -14.583  1.00  0.00     0.159 HD
ATOM   4775  OD1 ASN B 148      21.914 -42.035 -17.173  1.00 69.95    -0.274 OA
ATOM   4776  N   PHE B 149      23.170 -41.021 -11.876  1.00 51.14    -0.346 N 
ATOM   4777  HN  PHE B 149      24.157 -41.247 -11.997  1.00  0.00     0.163 HD
ATOM   4778  CA  PHE B 149      22.781 -40.145 -10.735  1.00 46.34     0.093 C 
ATOM   4779  HA  PHE B 149      21.809 -40.515 -10.332  1.00  0.00     0.088 H 
ATOM   4780  C   PHE B 149      22.591 -38.684 -11.160  1.00 45.56     0.241 C 
ATOM   4781  O   PHE B 149      23.369 -38.162 -11.982  1.00 50.80    -0.271 OA
ATOM   4782  CB  PHE B 149      23.803 -40.158  -9.592  1.00 43.52    -0.014 C 
ATOM   4783  HB1 PHE B 149      24.836 -39.968  -9.965  1.00  0.00     0.043 H 
ATOM   4784  HB2 PHE B 149      23.953 -41.187  -9.189  1.00  0.00     0.043 H 
ATOM   4785  CG  PHE B 149      23.421 -39.188  -8.504  1.00 40.75    -0.056 A 
ATOM   4786  CD1 PHE B 149      22.394 -39.493  -7.619  1.00 41.34    -0.077 A 
ATOM   4787  HD1 PHE B 149      21.888 -40.471  -7.688  1.00  0.00     0.084 H 
ATOM   4788  CD2 PHE B 149      23.987 -37.929  -8.445  1.00 37.29    -0.077 A 
ATOM   4789  HD2 PHE B 149      24.761 -37.642  -9.177  1.00  0.00     0.084 H 
ATOM   4790  CE1 PHE B 149      21.997 -38.584  -6.651  1.00 39.81    -0.082 A 
ATOM   4791  HE1 PHE B 149      21.196 -38.849  -5.941  1.00  0.00     0.083 H 
ATOM   4792  CE2 PHE B 149      23.591 -37.024  -7.475  1.00 38.29    -0.082 A 
ATOM   4793  HE2 PHE B 149      24.072 -36.033  -7.421  1.00  0.00     0.083 H 
ATOM   4794  CZ  PHE B 149      22.601 -37.354  -6.577  1.00 39.10    -0.083 A 
ATOM   4795  HZ  PHE B 149      22.294 -36.633  -5.801  1.00  0.00     0.083 H 
ATOM   4796  N   ARG B 150      21.631 -38.011 -10.525  1.00 43.62    -0.346 N 
ATOM   4797  HN  ARG B 150      21.024 -38.531  -9.892  1.00  0.00     0.163 HD
ATOM   4798  CA  ARG B 150      21.387 -36.554 -10.679  1.00 45.90     0.089 C 
ATOM   4799  HA  ARG B 150      22.365 -36.019 -10.669  1.00  0.00     0.087 H 
ATOM   4800  C   ARG B 150      20.556 -36.093  -9.486  1.00 40.31     0.241 C 
ATOM   4801  O   ARG B 150      19.646 -36.832  -9.116  1.00 44.97    -0.271 OA
ATOM   4802  CB  ARG B 150      20.687 -36.291 -12.018  1.00 54.03    -0.036 C 
ATOM   4803  HB1 ARG B 150      20.100 -37.188 -12.326  1.00  0.00     0.036 H 
ATOM   4804  HB2 ARG B 150      21.437 -36.255 -12.842  1.00  0.00     0.036 H 
ATOM   4805  CG  ARG B 150      19.804 -35.048 -12.059  1.00 63.56    -0.048 C 
ATOM   4806  HG1 ARG B 150      20.247 -34.240 -11.431  1.00  0.00     0.035 H 
ATOM   4807  HG2 ARG B 150      18.856 -35.231 -11.501  1.00  0.00     0.035 H 
ATOM   4808  CD  ARG B 150      19.497 -34.517 -13.464  1.00 71.76     0.009 C 
ATOM   4809  HD1 ARG B 150      20.303 -34.832 -14.167  1.00  0.00     0.064 H 
ATOM   4810  HD2 ARG B 150      19.630 -33.410 -13.483  1.00  0.00     0.064 H 
ATOM   4811  NE  ARG B 150      18.186 -34.866 -14.028  1.00 75.04    -0.227 N 
ATOM   4812  HE  ARG B 150      17.426 -34.203 -13.877  1.00  0.00     0.177 HD
ATOM   4813  CZ  ARG B 150      17.895 -35.975 -14.723  1.00 74.15     0.665 C 
ATOM   4814  NH1 ARG B 150      18.806 -36.909 -14.948  1.00 75.83    -0.235 N 
ATOM   4815 1HH1 ARG B 150      18.585 -37.753 -15.477  1.00  0.00     0.174 HD
ATOM   4816 2HH1 ARG B 150      19.751 -36.771 -14.591  1.00  0.00     0.174 HD
ATOM   4817  NH2 ARG B 150      16.673 -36.154 -15.185  1.00 74.38    -0.235 N 
ATOM   4818 1HH2 ARG B 150      16.452 -36.998 -15.714  1.00  0.00     0.174 HD
ATOM   4819 2HH2 ARG B 150      15.971 -35.434 -15.012  1.00  0.00     0.174 HD
ATOM   4820  N   LEU B 151      20.857 -34.925  -8.919  1.00 35.87    -0.346 N 
ATOM   4821  HN  LEU B 151      21.687 -34.427  -9.241  1.00  0.00     0.163 HD
ATOM   4822  CA  LEU B 151      20.037 -34.314  -7.837  1.00 35.40     0.089 C 
ATOM   4823  HA  LEU B 151      20.096 -34.950  -6.923  1.00  0.00     0.087 H 
ATOM   4824  C   LEU B 151      18.582 -34.240  -8.312  1.00 37.39     0.241 C 
ATOM   4825  O   LEU B 151      18.338 -33.803  -9.452  1.00 39.26    -0.271 OA
ATOM   4826  CB  LEU B 151      20.518 -32.900  -7.504  1.00 34.66    -0.035 C 
ATOM   4827  HB1 LEU B 151      19.631 -32.230  -7.412  1.00  0.00     0.037 H 
ATOM   4828  HB2 LEU B 151      21.022 -32.470  -8.401  1.00  0.00     0.037 H 
ATOM   4829  CG  LEU B 151      21.421 -32.695  -6.284  1.00 36.03    -0.059 C 
ATOM   4830  HG  LEU B 151      22.459 -32.986  -6.569  1.00  0.00     0.039 H 
ATOM   4831  CD1 LEU B 151      21.433 -31.226  -5.900  1.00 35.37    -0.073 C 
ATOM   4832 1HD1 LEU B 151      22.090 -31.077  -5.012  1.00  0.00     0.028 H 
ATOM   4833 2HD1 LEU B 151      20.405 -30.826  -5.734  1.00  0.00     0.028 H 
ATOM   4834 3HD1 LEU B 151      21.724 -30.571  -6.754  1.00  0.00     0.028 H 
ATOM   4835  CD2 LEU B 151      21.012 -33.527  -5.080  1.00 35.17    -0.073 C 
ATOM   4836 1HD2 LEU B 151      21.669 -33.378  -4.192  1.00  0.00     0.028 H 
ATOM   4837 2HD2 LEU B 151      20.952 -34.607  -5.349  1.00  0.00     0.028 H 
ATOM   4838 3HD2 LEU B 151      19.945 -33.342  -4.816  1.00  0.00     0.028 H 
ATOM   4839  N   SER B 152      17.633 -34.598  -7.456  1.00 37.45    -0.344 N 
ATOM   4840  HN  SER B 152      17.901 -34.995  -6.556  1.00  0.00     0.163 HD
ATOM   4841  CA  SER B 152      16.197 -34.436  -7.773  1.00 39.05     0.109 C 
ATOM   4842  HA  SER B 152      16.051 -34.620  -8.863  1.00  0.00     0.090 H 
ATOM   4843  C   SER B 152      15.810 -32.993  -7.468  1.00 39.13     0.243 C 
ATOM   4844  O   SER B 152      16.551 -32.322  -6.718  1.00 37.42    -0.271 OA
ATOM   4845  CB  SER B 152      15.368 -35.403  -7.017  1.00 38.01     0.044 C 
ATOM   4846  HB1 SER B 152      15.690 -36.458  -7.181  1.00  0.00     0.077 H 
ATOM   4847  HB2 SER B 152      14.335 -35.490  -7.428  1.00  0.00     0.077 H 
ATOM   4848  OG  SER B 152      15.375 -35.045  -5.654  1.00 40.74    -0.398 OA
ATOM   4849  HG  SER B 152      14.843 -35.665  -5.169  1.00  0.00     0.209 HD
ATOM   4850  N   GLN B 153      14.668 -32.549  -7.989  1.00 41.47    -0.346 N 
ATOM   4851  HN  GLN B 153      14.092 -33.192  -8.532  1.00  0.00     0.163 HD
ATOM   4852  CA  GLN B 153      14.202 -31.146  -7.807  1.00 41.97     0.090 C 
ATOM   4853  HA  GLN B 153      15.045 -30.482  -8.111  1.00  0.00     0.087 H 
ATOM   4854  C   GLN B 153      13.925 -30.864  -6.320  1.00 38.45     0.241 C 
ATOM   4855  O   GLN B 153      14.150 -29.718  -5.912  1.00 36.18    -0.271 OA
ATOM   4856  CB  GLN B 153      13.018 -30.817  -8.731  1.00 46.63    -0.030 C 
ATOM   4857  HB1 GLN B 153      12.610 -31.745  -9.195  1.00  0.00     0.037 H 
ATOM   4858  HB2 GLN B 153      12.130 -30.500  -8.136  1.00  0.00     0.037 H 
ATOM   4859  CG  GLN B 153      13.350 -29.774  -9.807  1.00 50.90     0.011 C 
ATOM   4860  HG1 GLN B 153      12.505 -29.682 -10.529  1.00  0.00     0.047 H 
ATOM   4861  HG2 GLN B 153      14.144 -30.161 -10.487  1.00  0.00     0.047 H 
ATOM   4862  CD  GLN B 153      13.736 -28.406  -9.272  1.00 57.20     0.215 C 
ATOM   4863  NE2 GLN B 153      12.884 -27.836  -8.430  1.00 59.66    -0.370 N 
ATOM   4864 1HE2 GLN B 153      13.143 -26.917  -8.071  1.00  0.00     0.159 HD
ATOM   4865 2HE2 GLN B 153      12.020 -28.297  -8.146  1.00  0.00     0.159 HD
ATOM   4866  OE1 GLN B 153      14.783 -27.847  -9.616  1.00 55.56    -0.274 OA
ATOM   4867  N   ASP B 154      13.530 -31.861  -5.520  1.00 37.43    -0.346 N 
ATOM   4868  HN  ASP B 154      13.421 -32.790  -5.926  1.00  0.00     0.163 HD
ATOM   4869  CA  ASP B 154      13.239 -31.689  -4.064  1.00 37.41     0.098 C 
ATOM   4870  HA  ASP B 154      12.500 -30.862  -3.949  1.00  0.00     0.088 H 
ATOM   4871  C   ASP B 154      14.522 -31.299  -3.309  1.00 33.76     0.241 C 
ATOM   4872  O   ASP B 154      14.534 -30.301  -2.538  1.00 32.41    -0.271 OA
ATOM   4873  CB  ASP B 154      12.619 -32.970  -3.503  1.00 41.53     0.043 C 
ATOM   4874  HB1 ASP B 154      13.272 -33.847  -3.722  1.00  0.00     0.052 H 
ATOM   4875  HB2 ASP B 154      11.715 -33.254  -4.090  1.00  0.00     0.052 H 
ATOM   4876  CG  ASP B 154      12.293 -32.909  -2.023  1.00 44.97     0.175 C 
ATOM   4877  OD1 ASP B 154      11.402 -32.125  -1.652  1.00 44.74    -0.648 OA
ATOM   4878  OD2 ASP B 154      12.933 -33.652  -1.257  1.00 47.63    -0.648 OA
ATOM   4879  N   ASP B 155      15.589 -32.052  -3.532  1.00 30.29    -0.345 N 
ATOM   4880  HN  ASP B 155      15.482 -32.881  -4.116  1.00  0.00     0.163 HD
ATOM   4881  CA  ASP B 155      16.938 -31.751  -2.974  1.00 30.68     0.098 C 
ATOM   4882  HA  ASP B 155      16.899 -31.879  -1.867  1.00  0.00     0.088 H 
ATOM   4883  C   ASP B 155      17.315 -30.294  -3.282  1.00 30.38     0.241 C 
ATOM   4884  O   ASP B 155      17.734 -29.556  -2.354  1.00 28.86    -0.271 OA
ATOM   4885  CB  ASP B 155      17.950 -32.746  -3.541  1.00 29.16     0.043 C 
ATOM   4886  HB1 ASP B 155      18.985 -32.477  -3.225  1.00  0.00     0.052 H 
ATOM   4887  HB2 ASP B 155      18.052 -32.617  -4.644  1.00  0.00     0.052 H 
ATOM   4888  CG  ASP B 155      17.644 -34.196  -3.197  1.00 28.01     0.175 C 
ATOM   4889  OD1 ASP B 155      17.385 -34.482  -2.005  1.00 31.18    -0.648 OA
ATOM   4890  OD2 ASP B 155      17.672 -35.031  -4.113  1.00 25.41    -0.648 OA
ATOM   4891  N   ILE B 156      17.182 -29.891  -4.551  1.00 31.52    -0.346 N 
ATOM   4892  HN  ILE B 156      16.769 -30.532  -5.228  1.00  0.00     0.163 HD
ATOM   4893  CA  ILE B 156      17.615 -28.541  -5.013  1.00 32.53     0.092 C 
ATOM   4894  HA  ILE B 156      18.684 -28.397  -4.730  1.00  0.00     0.088 H 
ATOM   4895  C   ILE B 156      16.779 -27.500  -4.285  1.00 34.43     0.241 C 
ATOM   4896  O   ILE B 156      17.360 -26.541  -3.789  1.00 34.02    -0.271 OA
ATOM   4897  CB  ILE B 156      17.492 -28.401  -6.537  1.00 32.30    -0.030 C 
ATOM   4898  HB  ILE B 156      16.476 -28.757  -6.828  1.00  0.00     0.043 H 
ATOM   4899  CG1 ILE B 156      18.512 -29.286  -7.247  1.00 31.22    -0.063 C 
ATOM   4900 1HG1 ILE B 156      18.738 -30.194  -6.641  1.00  0.00     0.033 H 
ATOM   4901 2HG1 ILE B 156      19.519 -28.808  -7.246  1.00  0.00     0.033 H 
ATOM   4902  CG2 ILE B 156      17.607 -26.950  -6.956  1.00 30.86    -0.071 C 
ATOM   4903 1HG2 ILE B 156      16.862 -26.303  -6.437  1.00  0.00     0.028 H 
ATOM   4904 2HG2 ILE B 156      17.534 -26.842  -8.063  1.00  0.00     0.028 H 
ATOM   4905 3HG2 ILE B 156      18.644 -26.568  -6.810  1.00  0.00     0.028 H 
ATOM   4906  CD1 ILE B 156      18.104 -29.664  -8.640  1.00 31.40    -0.076 C 
ATOM   4907 1HD1 ILE B 156      18.849 -30.311  -9.159  1.00  0.00     0.027 H 
ATOM   4908 2HD1 ILE B 156      17.878 -28.756  -9.246  1.00  0.00     0.027 H 
ATOM   4909 3HD1 ILE B 156      17.097 -30.142  -8.641  1.00  0.00     0.027 H 
ATOM   4910  N   LYS B 157      15.461 -27.699  -4.219  1.00 40.71    -0.346 N 
ATOM   4911  HN  LYS B 157      15.073 -28.550  -4.627  1.00  0.00     0.163 HD
ATOM   4912  CA  LYS B 157      14.534 -26.730  -3.574  1.00 44.77     0.089 C 
ATOM   4913  HA  LYS B 157      14.679 -25.733  -4.052  1.00  0.00     0.087 H 
ATOM   4914  C   LYS B 157      14.885 -26.610  -2.089  1.00 42.10     0.240 C 
ATOM   4915  O   LYS B 157      14.870 -25.465  -1.558  1.00 44.04    -0.271 OA
ATOM   4916  CB  LYS B 157      13.077 -27.156  -3.778  1.00 49.71    -0.038 C 
ATOM   4917  HB1 LYS B 157      12.416 -26.647  -3.038  1.00  0.00     0.036 H 
ATOM   4918  HB2 LYS B 157      12.934 -28.216  -3.464  1.00  0.00     0.036 H 
ATOM   4919  CG  LYS B 157      12.554 -26.945  -5.192  1.00 55.09    -0.061 C 
ATOM   4920  HG1 LYS B 157      12.241 -25.885  -5.341  1.00  0.00     0.033 H 
ATOM   4921  HG2 LYS B 157      13.387 -27.000  -5.931  1.00  0.00     0.033 H 
ATOM   4922  CD  LYS B 157      11.434 -27.891  -5.579  1.00 62.12    -0.043 C 
ATOM   4923  HD1 LYS B 157      11.259 -27.863  -6.680  1.00  0.00     0.035 H 
ATOM   4924  HD2 LYS B 157      11.760 -28.952  -5.468  1.00  0.00     0.035 H 
ATOM   4925  CE  LYS B 157      10.140 -27.648  -4.826  1.00 65.44     0.080 C 
ATOM   4926  HE1 LYS B 157      10.334 -27.309  -3.782  1.00  0.00     0.075 H 
ATOM   4927  HE2 LYS B 157       9.613 -28.605  -4.602  1.00  0.00     0.075 H 
ATOM   4928  NZ  LYS B 157       9.257 -26.700  -5.548  1.00 64.35    -0.079 N 
ATOM   4929  HZ1 LYS B 157       8.387 -26.537  -5.042  1.00  0.00     0.274 HD
ATOM   4930  HZ2 LYS B 157       9.079 -27.010  -6.503  1.00  0.00     0.274 HD
ATOM   4931  HZ3 LYS B 157       9.739 -25.825  -5.753  1.00  0.00     0.274 HD
ATOM   4932  N   GLY B 158      15.152 -27.750  -1.448  1.00 40.54    -0.351 N 
ATOM   4933  HN  GLY B 158      15.084 -28.622  -1.973  1.00  0.00     0.163 HD
ATOM   4934  CA  GLY B 158      15.539 -27.825  -0.027  1.00 37.05     0.069 C 
ATOM   4935  HA1 GLY B 158      14.726 -27.461   0.644  1.00  0.00     0.078 H 
ATOM   4936  HA2 GLY B 158      15.592 -28.879   0.333  1.00  0.00     0.078 H 
ATOM   4937  C   GLY B 158      16.839 -27.083   0.210  1.00 34.93     0.236 C 
ATOM   4938  O   GLY B 158      16.875 -26.196   1.077  1.00 33.82    -0.272 OA
ATOM   4939  N   ILE B 159      17.888 -27.408  -0.543  1.00 33.09    -0.346 N 
ATOM   4940  HN  ILE B 159      17.784 -28.082  -1.301  1.00  0.00     0.163 HD
ATOM   4941  CA  ILE B 159      19.214 -26.783  -0.274  1.00 35.10     0.092 C 
ATOM   4942  HA  ILE B 159      19.400 -26.870   0.822  1.00  0.00     0.088 H 
ATOM   4943  C   ILE B 159      19.125 -25.279  -0.599  1.00 36.14     0.241 C 
ATOM   4944  O   ILE B 159      19.615 -24.464   0.207  1.00 33.38    -0.271 OA
ATOM   4945  CB  ILE B 159      20.362 -27.531  -0.988  1.00 35.09    -0.030 C 
ATOM   4946  HB  ILE B 159      20.231 -28.618  -0.775  1.00  0.00     0.043 H 
ATOM   4947  CG1 ILE B 159      21.718 -27.114  -0.408  1.00 37.07    -0.063 C 
ATOM   4948 1HG1 ILE B 159      22.549 -27.471  -1.060  1.00  0.00     0.033 H 
ATOM   4949 2HG1 ILE B 159      21.862 -26.013  -0.504  1.00  0.00     0.033 H 
ATOM   4950  CG2 ILE B 159      20.312 -27.358  -2.501  1.00 35.35    -0.071 C 
ATOM   4951 1HG2 ILE B 159      21.140 -27.898  -3.016  1.00  0.00     0.028 H 
ATOM   4952 2HG2 ILE B 159      20.298 -26.279  -2.783  1.00  0.00     0.028 H 
ATOM   4953 3HG2 ILE B 159      19.319 -27.661  -2.908  1.00  0.00     0.028 H 
ATOM   4954  CD1 ILE B 159      21.940 -27.559   1.031  1.00 34.77    -0.076 C 
ATOM   4955 1HD1 ILE B 159      22.926 -27.256   1.453  1.00  0.00     0.027 H 
ATOM   4956 2HD1 ILE B 159      21.796 -28.660   1.127  1.00  0.00     0.027 H 
ATOM   4957 3HD1 ILE B 159      21.109 -27.202   1.683  1.00  0.00     0.027 H 
ATOM   4958  N   GLN B 160      18.459 -24.912  -1.699  1.00 37.80    -0.346 N 
ATOM   4959  HN  GLN B 160      18.036 -25.634  -2.283  1.00  0.00     0.163 HD
ATOM   4960  CA  GLN B 160      18.314 -23.488  -2.100  1.00 38.90     0.090 C 
ATOM   4961  HA  GLN B 160      19.335 -23.041  -2.130  1.00  0.00     0.087 H 
ATOM   4962  C   GLN B 160      17.523 -22.755  -1.027  1.00 38.78     0.241 C 
ATOM   4963  O   GLN B 160      17.902 -21.642  -0.708  1.00 40.52    -0.271 OA
ATOM   4964  CB  GLN B 160      17.710 -23.352  -3.496  1.00 40.19    -0.030 C 
ATOM   4965  HB1 GLN B 160      17.299 -22.330  -3.670  1.00  0.00     0.037 H 
ATOM   4966  HB2 GLN B 160      16.763 -23.933  -3.594  1.00  0.00     0.037 H 
ATOM   4967  CG  GLN B 160      18.721 -23.740  -4.563  1.00 41.84     0.011 C 
ATOM   4968  HG1 GLN B 160      19.643 -23.121  -4.463  1.00  0.00     0.047 H 
ATOM   4969  HG2 GLN B 160      19.141 -24.750  -4.346  1.00  0.00     0.047 H 
ATOM   4970  CD  GLN B 160      18.208 -23.683  -5.977  1.00 44.52     0.215 C 
ATOM   4971  NE2 GLN B 160      19.122 -23.766  -6.929  1.00 42.16    -0.370 N 
ATOM   4972 1HE2 GLN B 160      20.119 -23.850  -6.729  1.00  0.00     0.159 HD
ATOM   4973 2HE2 GLN B 160      18.774 -23.727  -7.887  1.00  0.00     0.159 HD
ATOM   4974  OE1 GLN B 160      17.011 -23.582  -6.217  1.00 50.94    -0.274 OA
ATOM   4975  N   GLU B 161      16.510 -23.387  -0.448  1.00 43.69    -0.346 N 
ATOM   4976  HN  GLU B 161      16.262 -24.323  -0.769  1.00  0.00     0.163 HD
ATOM   4977  CA  GLU B 161      15.728 -22.773   0.652  1.00 47.46     0.090 C 
ATOM   4978  HA  GLU B 161      15.173 -21.898   0.241  1.00  0.00     0.087 H 
ATOM   4979  C   GLU B 161      16.709 -22.264   1.719  1.00 47.13     0.241 C 
ATOM   4980  O   GLU B 161      16.478 -21.159   2.251  1.00 44.93    -0.271 OA
ATOM   4981  CB  GLU B 161      14.709 -23.775   1.194  1.00 52.57    -0.029 C 
ATOM   4982  HB1 GLU B 161      14.026 -24.118   0.382  1.00  0.00     0.037 H 
ATOM   4983  HB2 GLU B 161      15.204 -24.742   1.443  1.00  0.00     0.037 H 
ATOM   4984  CG  GLU B 161      13.914 -23.260   2.380  1.00 59.56     0.018 C 
ATOM   4985  HG1 GLU B 161      14.604 -22.950   3.199  1.00  0.00     0.049 H 
ATOM   4986  HG2 GLU B 161      13.382 -24.102   2.881  1.00  0.00     0.049 H 
ATOM   4987  CD  GLU B 161      12.936 -22.136   2.065  1.00 68.86     0.172 C 
ATOM   4988  OE1 GLU B 161      11.720 -22.430   1.994  1.00 75.11    -0.648 OA
ATOM   4989  OE2 GLU B 161      13.385 -20.967   1.899  1.00 68.80    -0.648 OA
ATOM   4990  N   LEU B 162      17.774 -23.024   2.006  1.00 44.98    -0.346 N 
ATOM   4991  HN  LEU B 162      17.909 -23.883   1.473  1.00  0.00     0.163 HD
ATOM   4992  CA  LEU B 162      18.773 -22.685   3.060  1.00 42.65     0.089 C 
ATOM   4993  HA  LEU B 162      18.235 -22.243   3.931  1.00  0.00     0.087 H 
ATOM   4994  C   LEU B 162      19.790 -21.657   2.539  1.00 39.13     0.241 C 
ATOM   4995  O   LEU B 162      20.123 -20.726   3.289  1.00 37.64    -0.271 OA
ATOM   4996  CB  LEU B 162      19.499 -23.957   3.526  1.00 43.62    -0.035 C 
ATOM   4997  HB1 LEU B 162      19.746 -24.586   2.639  1.00  0.00     0.037 H 
ATOM   4998  HB2 LEU B 162      20.520 -23.688   3.883  1.00  0.00     0.037 H 
ATOM   4999  CG  LEU B 162      18.805 -24.823   4.583  1.00 45.00    -0.059 C
[truncated: 14,245 more chars]
