# Supplementary material for: Investigation of the Mechanism of Cinnamaldehyde in Irritable Bowel Syndrome Based via Network Pharmacology, Molecular Docking, and Animal Experiments
Source: Pediatr Discov. 2025 Oct 5:e70017. Online ahead of print. doi: 10.1002/pdi3.70017 (PMC13398650; doi:10.1002/pdi3.70017)
Supplement: Supplementary file 1 — Supporting Information S1 [file PDI3-9999-0-s001.zip › Supplementary Materials/Molecular Docking/MMP2/7xjoQUGPQ.pdb]

CRYST1  128.977  128.977   91.027  90.00  90.00 120.00 P 64 2 2      1
ATOM      1  N   ASN A   3      62.932 -61.449  24.509  1.00 34.97           N  
ATOM      2  CA  ASN A   3      63.582 -60.693  23.398  1.00 30.20           C  
ATOM      3  C   ASN A   3      62.957 -60.988  22.010  1.00 24.00           C  
ATOM      4  O   ASN A   3      62.947 -60.006  21.245  1.00 17.49           O  
ATOM      5  CB  ASN A   3      65.119 -60.776  23.403  1.00 36.35           C  
ATOM      6  CG  ASN A   3      65.738 -62.158  23.482  1.00 43.76           C  
ATOM      7  ND2 ASN A   3      64.974 -63.171  23.865  1.00 46.67           N  
ATOM      8  OD1 ASN A   3      66.931 -62.306  23.209  1.00 52.20           O  
ATOM      9  N   PHE A   4      62.454 -62.196  21.663  1.00 18.90           N  
ATOM     10  CA  PHE A   4      61.738 -62.442  20.373  1.00 20.09           C  
ATOM     11  C   PHE A   4      60.356 -63.049  20.619  1.00 18.82           C  
ATOM     12  O   PHE A   4      60.072 -63.451  21.737  1.00 18.55           O  
ATOM     13  CB  PHE A   4      62.565 -63.287  19.394  1.00 20.89           C  
ATOM     14  CG  PHE A   4      63.951 -62.766  19.131  1.00 20.64           C  
ATOM     15  CD1 PHE A   4      64.143 -61.472  18.685  1.00 20.44           C  
ATOM     16  CD2 PHE A   4      65.071 -63.563  19.357  1.00 23.62           C  
ATOM     17  CE1 PHE A   4      65.415 -60.978  18.443  1.00 21.64           C  
ATOM     18  CE2 PHE A   4      66.348 -63.062  19.129  1.00 24.10           C  
ATOM     19  CZ  PHE A   4      66.517 -61.770  18.670  1.00 23.52           C  
ATOM     20  N   PHE A   5      59.489 -63.068  19.607  1.00 19.56           N  
ATOM     21  CA  PHE A   5      58.161 -63.732  19.700  1.00 19.99           C  
ATOM     22  C   PHE A   5      58.385 -65.251  19.696  1.00 22.05           C  
ATOM     23  O   PHE A   5      59.474 -65.718  19.395  1.00 19.83           O  
ATOM     24  CB  PHE A   5      57.222 -63.340  18.549  1.00 20.46           C  
ATOM     25  CG  PHE A   5      56.663 -61.949  18.626  1.00 19.59           C  
ATOM     26  CD1 PHE A   5      57.438 -60.864  18.232  1.00 19.83           C  
ATOM     27  CD2 PHE A   5      55.400 -61.717  19.148  1.00 19.77           C  
ATOM     28  CE1 PHE A   5      56.939 -59.575  18.318  1.00 19.53           C  
ATOM     29  CE2 PHE A   5      54.883 -60.432  19.191  1.00 19.38           C  
ATOM     30  CZ  PHE A   5      55.651 -59.368  18.772  1.00 19.66           C  
ATOM     31  N   PRO A   6      57.388 -66.070  20.094  1.00 23.49           N  
ATOM     32  CA  PRO A   6      57.509 -67.524  19.994  1.00 25.20           C  
ATOM     33  C   PRO A   6      57.736 -67.969  18.548  1.00 27.88           C  
ATOM     34  O   PRO A   6      56.982 -67.558  17.662  1.00 25.19           O  
ATOM     35  CB  PRO A   6      56.165 -68.040  20.512  1.00 25.81           C  
ATOM     36  CG  PRO A   6      55.686 -66.934  21.436  1.00 24.95           C  
ATOM     37  CD  PRO A   6      56.145 -65.657  20.758  1.00 24.15           C  
ATOM     38  N   ARG A   7      58.785 -68.778  18.362  1.00 30.52           N  
ATOM     39  CA  ARG A   7      59.213 -69.369  17.062  1.00 31.14           C  
ATOM     40  C   ARG A   7      59.881 -68.274  16.224  1.00 29.01           C  
ATOM     41  O   ARG A   7      60.000 -68.457  15.002  1.00 30.87           O  
ATOM     42  CB  ARG A   7      58.025 -70.070  16.388  1.00 33.61           C  
ATOM     43  CG  ARG A   7      57.376 -71.137  17.264  1.00 35.78           C  
ATOM     44  CD  ARG A   7      56.209 -71.884  16.641  1.00 40.70           C  
ATOM     45  NE  ARG A   7      55.203 -70.982  16.090  1.00 47.64           N  
ATOM     46  CZ  ARG A   7      54.302 -70.283  16.796  1.00 53.08           C  
ATOM     47  NH1 ARG A   7      54.249 -70.376  18.116  1.00 55.00           N1+
ATOM     48  NH2 ARG A   7      53.438 -69.497  16.170  1.00 52.47           N  
ATOM     49  N   LYS A   8      60.282 -67.170  16.868  1.00 26.49           N  
ATOM     50  CA  LYS A   8      61.208 -66.153  16.309  1.00 25.82           C  
ATOM     51  C   LYS A   8      60.783 -65.760  14.892  1.00 23.68           C  
ATOM     52  O   LYS A   8      61.568 -65.822  13.931  1.00 20.57           O  
ATOM     53  CB  LYS A   8      62.619 -66.747  16.325  1.00 26.79           C  
ATOM     54  CG  LYS A   8      63.739 -65.733  16.359  1.00 29.60           C  
ATOM     55  CD  LYS A   8      65.089 -66.383  16.172  1.00 32.08           C  
ATOM     56  CE  LYS A   8      66.181 -65.752  17.004  1.00 37.65           C  
ATOM     57  NZ  LYS A   8      67.486 -66.456  16.846  1.00 40.45           N1+
ATOM     58  N   PRO A   9      59.539 -65.291  14.709  1.00 19.24           N  
ATOM     59  CA  PRO A   9      59.142 -64.778  13.410  1.00 19.26           C  
ATOM     60  C   PRO A   9      59.995 -63.549  13.084  1.00 19.46           C  
ATOM     61  O   PRO A   9      60.336 -62.796  13.965  1.00 19.55           O  
ATOM     62  CB  PRO A   9      57.652 -64.461  13.535  1.00 19.43           C  
ATOM     63  CG  PRO A   9      57.395 -64.373  15.024  1.00 19.91           C  
ATOM     64  CD  PRO A   9      58.469 -65.215  15.705  1.00 20.06           C  
ATOM     65  N   LYS A  10      60.351 -63.421  11.806  1.00 19.92           N  
ATOM     66  CA  LYS A  10      61.023 -62.240  11.249  1.00 19.95           C  
ATOM     67  C   LYS A  10      60.696 -62.181   9.764  1.00 19.66           C  
ATOM     68  O   LYS A  10      60.197 -63.178   9.194  1.00 17.04           O  
ATOM     69  CB  LYS A  10      62.535 -62.327  11.442  1.00 23.72           C  
ATOM     70  CG  LYS A  10      63.145 -63.620  10.905  1.00 27.18           C  
ATOM     71  CD  LYS A  10      64.575 -63.445  10.449  1.00 29.10           C  
ATOM     72  CE  LYS A  10      65.388 -64.715  10.539  1.00 32.46           C  
ATOM     73  NZ  LYS A  10      66.834 -64.430  10.346  1.00 36.70           N1+
ATOM     74  N   TRP A  11      60.973 -61.029   9.181  1.00 18.96           N  
ATOM     75  CA  TRP A  11      60.821 -60.761   7.737  1.00 19.93           C  
ATOM     76  C   TRP A  11      61.957 -61.469   6.998  1.00 21.55           C  
ATOM     77  O   TRP A  11      63.108 -61.316   7.417  1.00 18.52           O  
ATOM     78  CB  TRP A  11      60.845 -59.257   7.493  1.00 18.19           C  
ATOM     79  CG  TRP A  11      59.712 -58.555   8.155  1.00 19.23           C  
ATOM     80  CD1 TRP A  11      59.780 -57.750   9.252  1.00 19.39           C  
ATOM     81  CD2 TRP A  11      58.323 -58.604   7.778  1.00 17.98           C  
ATOM     82  CE2 TRP A  11      57.623 -57.789   8.696  1.00 18.29           C  
ATOM     83  CE3 TRP A  11      57.609 -59.260   6.771  1.00 18.08           C  
ATOM     84  NE1 TRP A  11      58.531 -57.291   9.580  1.00 18.71           N  
ATOM     85  CZ2 TRP A  11      56.249 -57.600   8.622  1.00 17.60           C  
ATOM     86  CZ3 TRP A  11      56.257 -59.042   6.668  1.00 18.21           C  
ATOM     87  CH2 TRP A  11      55.582 -58.250   7.607  1.00 18.57           C  
ATOM     88  N   ASP A  12      61.645 -62.150   5.901  1.00 25.25           N  
ATOM     89  CA  ASP A  12      62.656 -62.903   5.118  1.00 29.28           C  
ATOM     90  C   ASP A  12      63.103 -62.028   3.954  1.00 27.20           C  
ATOM     91  O   ASP A  12      63.293 -62.551   2.868  1.00 31.40           O  
ATOM     92  CB  ASP A  12      62.092 -64.266   4.711  1.00 34.42           C  
ATOM     93  CG  ASP A  12      61.715 -65.124   5.915  1.00 43.43           C  
ATOM     94  OD1 ASP A  12      62.649 -65.635   6.614  1.00 46.81           O  
ATOM     95  OD2 ASP A  12      60.484 -65.262   6.180  1.00 54.99           O1-
ATOM     96  N   LYS A  13      63.197 -60.726   4.169  1.00 26.40           N  
ATOM     97  CA  LYS A  13      63.624 -59.766   3.137  1.00 24.88           C  
ATOM     98  C   LYS A  13      64.122 -58.504   3.828  1.00 25.37           C  
ATOM     99  O   LYS A  13      63.795 -58.313   4.996  1.00 25.92           O  
ATOM    100  CB  LYS A  13      62.446 -59.429   2.241  1.00 27.03           C  
ATOM    101  CG  LYS A  13      61.250 -58.841   2.971  1.00 27.50           C  
ATOM    102  CD  LYS A  13      59.981 -59.162   2.239  1.00 26.83           C  
ATOM    103  CE  LYS A  13      58.764 -58.461   2.784  1.00 25.55           C  
ATOM    104  NZ  LYS A  13      57.612 -58.709   1.894  1.00 24.87           N1+
ATOM    105  N   ASN A  14      64.804 -57.636   3.100  1.00 23.46           N  
ATOM    106  CA  ASN A  14      65.357 -56.410   3.696  1.00 24.96           C  
ATOM    107  C   ASN A  14      64.513 -55.190   3.326  1.00 24.42           C  
ATOM    108  O   ASN A  14      64.606 -54.186   4.042  1.00 24.28           O  
ATOM    109  CB  ASN A  14      66.812 -56.260   3.294  1.00 26.62           C  
ATOM    110  CG  ASN A  14      67.734 -57.099   4.149  1.00 27.57           C  
ATOM    111  ND2 ASN A  14      67.249 -57.579   5.283  1.00 29.16           N  
ATOM    112  OD1 ASN A  14      68.905 -57.257   3.808  1.00 30.59           O  
ATOM    113  N   GLN A  15      63.678 -55.269   2.301  1.00 23.11           N  
ATOM    114  CA  GLN A  15      62.745 -54.155   2.014  1.00 23.03           C  
ATOM    115  C   GLN A  15      61.384 -54.481   2.629  1.00 19.66           C  
ATOM    116  O   GLN A  15      60.784 -55.522   2.351  1.00 19.96           O  
ATOM    117  CB  GLN A  15      62.620 -53.817   0.538  1.00 25.69           C  
ATOM    118  CG  GLN A  15      61.268 -53.193   0.211  1.00 28.28           C  
ATOM    119  CD  GLN A  15      61.248 -52.508  -1.130  1.00 29.55           C  
ATOM    120  NE2 GLN A  15      61.468 -53.264  -2.184  1.00 29.80           N  
ATOM    121  OE1 GLN A  15      61.014 -51.315  -1.223  1.00 32.62           O  
ATOM    122  N   ILE A  16      60.927 -53.566   3.458  1.00 17.72           N  
ATOM    123  CA  ILE A  16      59.631 -53.685   4.154  1.00 17.29           C  
ATOM    124  C   ILE A  16      58.819 -52.510   3.656  1.00 15.89           C  
ATOM    125  O   ILE A  16      59.281 -51.392   3.820  1.00 16.25           O  
ATOM    126  CB  ILE A  16      59.836 -53.657   5.675  1.00 17.18           C  
ATOM    127  CG1 ILE A  16      60.965 -54.588   6.128  1.00 18.46           C  
ATOM    128  CG2 ILE A  16      58.532 -53.978   6.364  1.00 17.21           C  
ATOM    129  CD1 ILE A  16      60.644 -56.050   5.984  1.00 19.56           C  
ATOM    130  N   THR A  17      57.692 -52.743   3.015  1.00 14.49           N  
ATOM    131  CA  THR A  17      56.884 -51.606   2.557  1.00 13.25           C  
ATOM    132  C   THR A  17      55.985 -51.244   3.715  1.00 12.10           C  
ATOM    133  O   THR A  17      55.598 -52.134   4.488  1.00 10.90           O  
ATOM    134  CB  THR A  17      56.070 -51.876   1.297  1.00 13.41           C  
ATOM    135  CG2 THR A  17      56.943 -52.089   0.074  1.00 14.64           C  
ATOM    136  OG1 THR A  17      55.308 -53.036   1.604  1.00 13.40           O  
ATOM    137  N   TYR A  18      55.596 -49.988   3.752  1.00 11.95           N  
ATOM    138  CA  TYR A  18      54.531 -49.542   4.667  1.00 11.78           C  
ATOM    139  C   TYR A  18      53.629 -48.536   3.985  1.00 11.74           C  
ATOM    140  O   TYR A  18      54.033 -47.820   3.105  1.00 11.78           O  
ATOM    141  CB  TYR A  18      55.144 -48.958   5.936  1.00 11.42           C  
ATOM    142  CG  TYR A  18      55.806 -47.610   5.775  1.00 10.37           C  
ATOM    143  CD1 TYR A  18      55.120 -46.427   5.983  1.00 10.26           C  
ATOM    144  CD2 TYR A  18      57.147 -47.522   5.471  1.00 10.36           C  
ATOM    145  CE1 TYR A  18      55.761 -45.199   5.861  1.00 10.11           C  
ATOM    146  CE2 TYR A  18      57.805 -46.304   5.381  1.00 10.13           C  
ATOM    147  CZ  TYR A  18      57.120 -45.138   5.609  1.00  9.85           C  
ATOM    148  OH  TYR A  18      57.818 -43.964   5.518  1.00 10.37           O  
ATOM    149  N   ARG A  19      52.420 -48.459   4.506  1.00 12.59           N  
ATOM    150  CA  ARG A  19      51.402 -47.539   3.983  1.00 13.80           C  
ATOM    151  C   ARG A  19      50.662 -46.929   5.163  1.00 12.93           C  
ATOM    152  O   ARG A  19      50.143 -47.667   6.040  1.00 11.05           O  
ATOM    153  CB  ARG A  19      50.479 -48.284   3.020  1.00 14.61           C  
ATOM    154  CG  ARG A  19      49.340 -47.436   2.474  1.00 16.49           C  
ATOM    155  CD  ARG A  19      48.477 -48.234   1.486  1.00 18.06           C  
ATOM    156  NE  ARG A  19      47.276 -47.482   1.182  1.00 18.27           N  
ATOM    157  CZ  ARG A  19      46.138 -48.001   0.749  1.00 17.65           C  
ATOM    158  NH1 ARG A  19      46.037 -49.287   0.480  1.00 17.05           N1+
ATOM    159  NH2 ARG A  19      45.106 -47.213   0.593  1.00 18.82           N  
ATOM    160  N   ILE A  20      50.563 -45.617   5.138  1.00 12.75           N  
ATOM    161  CA  ILE A  20      49.772 -44.896   6.149  1.00 13.19           C  
ATOM    162  C   ILE A  20      48.336 -44.787   5.625  1.00 14.13           C  
ATOM    163  O   ILE A  20      48.103 -43.942   4.736  1.00 13.36           O  
ATOM    164  CB  ILE A  20      50.413 -43.542   6.451  1.00 12.91           C  
ATOM    165  CG1 ILE A  20      51.861 -43.703   6.903  1.00 13.11           C  
ATOM    166  CG2 ILE A  20      49.572 -42.811   7.492  1.00 12.88           C  
ATOM    167  CD1 ILE A  20      52.720 -42.467   6.690  1.00 13.97           C  
ATOM    168  N   ILE A  21      47.423 -45.599   6.151  1.00 12.94           N  
ATOM    169  CA  ILE A  21      46.040 -45.677   5.632  1.00 14.26           C  
ATOM    170  C   ILE A  21      45.341 -44.396   6.009  1.00 15.48           C  
ATOM    171  O   ILE A  21      44.670 -43.841   5.149  1.00 16.85           O  
ATOM    172  CB  ILE A  21      45.279 -46.876   6.203  1.00 15.07           C  
ATOM    173  CG1 ILE A  21      45.915 -48.186   5.779  1.00 16.68           C  
ATOM    174  CG2 ILE A  21      43.815 -46.795   5.810  1.00 15.66           C  
ATOM    175  CD1 ILE A  21      46.019 -48.324   4.278  1.00 19.31           C  
ATOM    176  N   GLY A  22      45.496 -43.983   7.264  1.00 15.29           N  
ATOM    177  CA  GLY A  22      44.868 -42.743   7.758  1.00 14.86           C  
ATOM    178  C   GLY A  22      45.617 -42.112   8.908  1.00 12.58           C  
ATOM    179  O   GLY A  22      46.595 -42.703   9.384  1.00 12.20           O  
ATOM    180  N   TYR A  23      45.124 -40.965   9.344  1.00 10.98           N  
ATOM    181  CA  TYR A  23      45.840 -40.031  10.240  1.00 11.51           C  
ATOM    182  C   TYR A  23      45.072 -39.809  11.541  1.00 11.83           C  
ATOM    183  O   TYR A  23      43.976 -40.349  11.743  1.00 11.62           O  
ATOM    184  CB  TYR A  23      46.090 -38.727   9.488  1.00 11.27           C  
ATOM    185  CG  TYR A  23      47.083 -38.931   8.376  1.00 11.37           C  
ATOM    186  CD1 TYR A  23      46.695 -39.375   7.115  1.00 11.24           C  
ATOM    187  CD2 TYR A  23      48.436 -38.760   8.620  1.00 10.68           C  
ATOM    188  CE1 TYR A  23      47.639 -39.581   6.113  1.00 11.61           C  
ATOM    189  CE2 TYR A  23      49.382 -38.957   7.638  1.00 10.29           C  
ATOM    190  CZ  TYR A  23      48.983 -39.348   6.377  1.00 10.59           C  
ATOM    191  OH  TYR A  23      49.948 -39.550   5.459  1.00 10.15           O  
ATOM    192  N   THR A  24      45.677 -38.999  12.394  1.00 11.64           N  
ATOM    193  CA  THR A  24      45.010 -38.336  13.534  1.00 11.73           C  
ATOM    194  C   THR A  24      44.859 -36.872  13.175  1.00 12.16           C  
ATOM    195  O   THR A  24      45.740 -36.287  12.537  1.00 12.63           O  
ATOM    196  CB  THR A  24      45.831 -38.473  14.816  1.00 11.88           C  
ATOM    197  CG2 THR A  24      47.276 -38.096  14.601  1.00 12.07           C  
ATOM    198  OG1 THR A  24      45.275 -37.650  15.834  1.00 11.23           O  
ATOM    199  N   PRO A  25      43.788 -36.222  13.647  1.00 12.06           N  
ATOM    200  CA  PRO A  25      43.666 -34.777  13.486  1.00 12.61           C  
ATOM    201  C   PRO A  25      44.613 -33.988  14.388  1.00 11.53           C  
ATOM    202  O   PRO A  25      44.671 -32.800  14.227  1.00 11.69           O  
ATOM    203  CB  PRO A  25      42.222 -34.447  13.862  1.00 13.21           C  
ATOM    204  CG  PRO A  25      41.732 -35.647  14.649  1.00 13.27           C  
ATOM    205  CD  PRO A  25      42.650 -36.820  14.352  1.00 13.10           C  
ATOM    206  N   ASP A  26      45.318 -34.670  15.291  1.00 11.20           N  
ATOM    207  CA  ASP A  26      46.065 -34.026  16.404  1.00 10.72           C  
ATOM    208  C   ASP A  26      47.350 -33.386  15.875  1.00 10.87           C  
ATOM    209  O   ASP A  26      47.933 -32.557  16.569  1.00 10.80           O  
ATOM    210  CB  ASP A  26      46.449 -35.066  17.436  1.00 10.57           C  
ATOM    211  CG  ASP A  26      45.282 -35.716  18.162  1.00 10.80           C  
ATOM    212  OD1 ASP A  26      44.111 -35.193  18.064  1.00  9.79           O  
ATOM    213  OD2 ASP A  26      45.557 -36.732  18.818  1.00  9.55           O1-
ATOM    214  N   LEU A  27      47.824 -33.847  14.721  1.00 10.75           N  
ATOM    215  CA  LEU A  27      49.087 -33.366  14.122  1.00 10.49           C  
ATOM    216  C   LEU A  27      48.831 -33.133  12.638  1.00  9.69           C  
ATOM    217  O   LEU A  27      47.918 -33.694  12.093  1.00  9.77           O  
ATOM    218  CB  LEU A  27      50.224 -34.388  14.323  1.00 10.21           C  
ATOM    219  CG  LEU A  27      50.705 -34.565  15.765  1.00 10.44           C  
ATOM    220  CD1 LEU A  27      51.485 -35.853  15.936  1.00  9.92           C  
ATOM    221  CD2 LEU A  27      51.561 -33.379  16.230  1.00 10.30           C  
ATOM    222  N   ALA A  28      49.688 -32.374  12.000  1.00  9.44           N  
ATOM    223  CA  ALA A  28      49.657 -32.247  10.537  1.00 10.45           C  
ATOM    224  C   ALA A  28      50.081 -33.586   9.937  1.00 10.48           C  
ATOM    225  O   ALA A  28      50.997 -34.268  10.429  1.00 10.57           O  
ATOM    226  CB  ALA A  28      50.543 -31.087  10.109  1.00 10.85           C  
ATOM    227  N   PRO A  29      49.477 -33.957   8.789  1.00 10.35           N  
ATOM    228  CA  PRO A  29      49.813 -35.206   8.113  1.00  9.70           C  
ATOM    229  C   PRO A  29      51.311 -35.263   7.781  1.00  9.07           C  
ATOM    230  O   PRO A  29      51.902 -36.333   7.922  1.00  8.81           O  
ATOM    231  CB  PRO A  29      48.927 -35.249   6.862  1.00  9.82           C  
ATOM    232  CG  PRO A  29      48.521 -33.813   6.649  1.00 10.03           C  
ATOM    233  CD  PRO A  29      48.504 -33.165   8.032  1.00 10.49           C  
ATOM    234  N   GLU A  30      51.924 -34.163   7.325  1.00  9.51           N  
ATOM    235  CA  GLU A  30      53.367 -34.240   6.935  1.00  8.89           C  
ATOM    236  C   GLU A  30      54.233 -34.474   8.182  1.00  8.24           C  
ATOM    237  O   GLU A  30      55.308 -35.061   8.085  1.00  8.72           O  
ATOM    238  CB  GLU A  30      53.781 -33.037   6.096  1.00  9.61           C  
ATOM    239  CG  GLU A  30      53.914 -31.733   6.850  1.00 10.22           C  
ATOM    240  CD  GLU A  30      52.634 -30.982   7.186  1.00 10.47           C  
ATOM    241  OE1 GLU A  30      52.804 -29.920   7.811  1.00 12.38           O  
ATOM    242  OE2 GLU A  30      51.471 -31.428   6.818  1.00 10.61           O1-
ATOM    243  N   THR A  31      53.774 -34.057   9.342  1.00  8.36           N  
ATOM    244  CA  THR A  31      54.483 -34.236  10.627  1.00  8.41           C  
ATOM    245  C   THR A  31      54.273 -35.669  11.101  1.00  8.52           C  
ATOM    246  O   THR A  31      55.247 -36.218  11.644  1.00  9.27           O  
ATOM    247  CB  THR A  31      54.047 -33.143  11.604  1.00  9.01           C  
ATOM    248  CG2 THR A  31      54.475 -33.462  13.010  1.00  9.09           C  
ATOM    249  OG1 THR A  31      54.588 -31.872  11.181  1.00  9.56           O  
ATOM    250  N   VAL A  32      53.102 -36.262  10.855  1.00  7.48           N  
ATOM    251  CA  VAL A  32      52.863 -37.708  11.099  1.00  7.50           C  
ATOM    252  C   VAL A  32      53.776 -38.513  10.185  1.00  8.08           C  
ATOM    253  O   VAL A  32      54.511 -39.373  10.687  1.00  7.62           O  
ATOM    254  CB  VAL A  32      51.376 -38.090  10.907  1.00  7.48           C  
ATOM    255  CG1 VAL A  32      51.166 -39.610  10.869  1.00  7.39           C  
ATOM    256  CG2 VAL A  32      50.520 -37.479  12.002  1.00  7.34           C  
ATOM    257  N   ASP A  33      53.774 -38.228   8.874  1.00  8.60           N  
ATOM    258  CA  ASP A  33      54.659 -38.950   7.923  1.00  9.02           C  
ATOM    259  C   ASP A  33      56.104 -38.892   8.426  1.00  8.14           C  
ATOM    260  O   ASP A  33      56.817 -39.925   8.419  1.00  7.64           O  
ATOM    261  CB  ASP A  33      54.579 -38.369   6.507  1.00  9.85           C  
ATOM    262  CG  ASP A  33      53.203 -38.457   5.879  1.00 11.85           C  
ATOM    263  OD1 ASP A  33      52.359 -39.315   6.321  1.00 14.14           O  
ATOM    264  OD2 ASP A  33      52.965 -37.679   4.949  1.00 14.03           O1-
ATOM    265  N   ASP A  34      56.534 -37.707   8.821  1.00  7.72           N  
ATOM    266  CA  ASP A  34      57.927 -37.503   9.271  1.00  7.79           C  
ATOM    267  C   ASP A  34      58.161 -38.332  10.545  1.00  8.47           C  
ATOM    268  O   ASP A  34      59.226 -38.972  10.622  1.00 10.03           O  
ATOM    269  CB  ASP A  34      58.239 -36.034   9.521  1.00  7.32           C  
ATOM    270  CG  ASP A  34      59.671 -35.844  10.001  1.00  7.36           C  
ATOM    271  OD1 ASP A  34      60.567 -35.868   9.132  1.00  6.89           O  
ATOM    272  OD2 ASP A  34      59.854 -35.724  11.257  1.00  6.74           O1-
ATOM    273  N   ALA A  35      57.236 -38.326  11.501  1.00  8.28           N  
ATOM    274  CA  ALA A  35      57.348 -39.112  12.759  1.00  8.82           C  
ATOM    275  C   ALA A  35      57.482 -40.616  12.464  1.00  8.37           C  
ATOM    276  O   ALA A  35      58.353 -41.289  13.036  1.00  8.63           O  
ATOM    277  CB  ALA A  35      56.167 -38.854  13.659  1.00  8.68           C  
ATOM    278  N   PHE A  36      56.676 -41.149  11.557  1.00  8.48           N  
ATOM    279  CA  PHE A  36      56.772 -42.588  11.212  1.00  8.47           C  
ATOM    280  C   PHE A  36      58.119 -42.829  10.530  1.00  8.65           C  
ATOM    281  O   PHE A  36      58.813 -43.806  10.893  1.00  8.33           O  
ATOM    282  CB  PHE A  36      55.575 -43.049  10.385  1.00  8.31           C  
ATOM    283  CG  PHE A  36      54.281 -43.075  11.153  1.00  7.90           C  
ATOM    284  CD1 PHE A  36      54.220 -43.489  12.487  1.00  8.19           C  
ATOM    285  CD2 PHE A  36      53.103 -42.782  10.502  1.00  7.61           C  
ATOM    286  CE1 PHE A  36      53.015 -43.548  13.162  1.00  8.01           C  
ATOM    287  CE2 PHE A  36      51.905 -42.828  11.187  1.00  7.45           C  
ATOM    288  CZ  PHE A  36      51.863 -43.168  12.516  1.00  7.67           C  
ATOM    289  N   ALA A  37      58.559 -41.905   9.673  1.00  9.52           N  
ATOM    290  CA  ALA A  37      59.823 -42.092   8.932  1.00  9.08           C  
ATOM    291  C   ALA A  37      60.963 -42.192   9.935  1.00  9.13           C  
ATOM    292  O   ALA A  37      61.811 -43.057   9.777  1.00  9.67           O  
ATOM    293  CB  ALA A  37      60.045 -40.992   7.951  1.00  9.49           C  
ATOM    294  N   ARG A  38      60.957 -41.328  10.937  1.00  8.89           N  
ATOM    295  CA  ARG A  38      62.053 -41.206  11.934  1.00  9.01           C  
ATOM    296  C   ARG A  38      62.057 -42.476  12.806  1.00  8.55           C  
ATOM    297  O   ARG A  38      63.191 -43.007  13.152  1.00  8.12           O  
ATOM    298  CB  ARG A  38      61.906 -39.905  12.743  1.00  9.08           C  
ATOM    299  CG  ARG A  38      62.453 -38.640  12.072  1.00 10.00           C  
ATOM    300  CD  ARG A  38      61.690 -37.344  12.458  1.00 11.19           C  
ATOM    301  NE  ARG A  38      61.809 -37.376  13.851  1.00 11.69           N  
ATOM    302  CZ  ARG A  38      61.023 -37.185  14.887  1.00 10.35           C  
ATOM    303  NH1 ARG A  38      59.804 -36.660  14.962  1.00 10.91           N1+
ATOM    304  NH2 ARG A  38      61.667 -37.515  15.966  1.00  9.38           N  
ATOM    305  N   ALA A  39      60.867 -43.007  13.105  1.00  8.21           N  
ATOM    306  CA  ALA A  39      60.693 -44.222  13.937  1.00  8.28           C  
ATOM    307  C   ALA A  39      61.303 -45.439  13.230  1.00  8.16           C  
ATOM    308  O   ALA A  39      61.917 -46.291  13.890  1.00  7.88           O  
ATOM    309  CB  ALA A  39      59.228 -44.440  14.293  1.00  9.06           C  
ATOM    310  N   PHE A  40      61.105 -45.553  11.926  1.00  8.23           N  
ATOM    311  CA  PHE A  40      61.698 -46.635  11.101  1.00  8.24           C  
ATOM    312  C   PHE A  40      63.211 -46.461  11.040  1.00  8.64           C  
ATOM    313  O   PHE A  40      63.940 -47.451  11.055  1.00  8.48           O  
ATOM    314  CB  PHE A  40      61.122 -46.593   9.684  1.00  8.16           C  
ATOM    315  CG  PHE A  40      59.752 -47.228   9.576  1.00  8.01           C  
ATOM    316  CD1 PHE A  40      59.549 -48.538   9.968  1.00  7.94           C  
ATOM    317  CD2 PHE A  40      58.676 -46.535   9.045  1.00  8.07           C  
ATOM    318  CE1 PHE A  40      58.293 -49.118   9.882  1.00  7.95           C  
ATOM    319  CE2 PHE A  40      57.426 -47.118   8.953  1.00  8.18           C  
ATOM    320  CZ  PHE A  40      57.233 -48.397   9.389  1.00  8.09           C  
ATOM    321  N   GLN A  41      63.656 -45.217  10.924  1.00  9.44           N  
ATOM    322  CA  GLN A  41      65.085 -44.889  10.739  1.00 10.32           C  
ATOM    323  C   GLN A  41      65.854 -45.367  11.968  1.00 10.04           C  
ATOM    324  O   GLN A  41      67.004 -45.715  11.804  1.00  9.52           O  
ATOM    325  CB  GLN A  41      65.257 -43.387  10.504  1.00 11.54           C  
ATOM    326  CG  GLN A  41      66.698 -42.946  10.284  1.00 12.92           C  
ATOM    327  CD  GLN A  41      66.894 -41.448  10.364  1.00 17.07           C  
ATOM    328  NE2 GLN A  41      65.978 -40.758  11.033  1.00 18.12           N  
ATOM    329  OE1 GLN A  41      67.904 -40.897   9.891  1.00 21.15           O  
ATOM    330  N   VAL A  42      65.280 -45.348  13.181  1.00 10.32           N  
ATOM    331  CA  VAL A  42      66.072 -45.822  14.341  1.00 11.58           C  
ATOM    332  C   VAL A  42      66.472 -47.288  14.106  1.00 11.65           C  
ATOM    333  O   VAL A  42      67.591 -47.647  14.529  1.00 12.42           O  
ATOM    334  CB  VAL A  42      65.430 -45.612  15.726  1.00 12.77           C  
ATOM    335  CG1 VAL A  42      64.708 -44.302  15.886  1.00 12.33           C  
ATOM    336  CG2 VAL A  42      64.569 -46.755  16.160  1.00 13.90           C  
ATOM    337  N   TRP A  43      65.642 -48.092  13.448  1.00 11.39           N  
ATOM    338  CA  TRP A  43      65.950 -49.519  13.131  1.00 11.77           C  
ATOM    339  C   TRP A  43      66.784 -49.653  11.843  1.00 13.39           C  
ATOM    340  O   TRP A  43      67.698 -50.541  11.819  1.00 13.66           O  
ATOM    341  CB  TRP A  43      64.664 -50.367  13.070  1.00 10.90           C  
ATOM    342  CG  TRP A  43      63.851 -50.301  14.326  1.00 10.41           C  
ATOM    343  CD1 TRP A  43      62.662 -49.650  14.472  1.00 10.62           C  
ATOM    344  CD2 TRP A  43      64.220 -50.758  15.647  1.00 10.07           C  
ATOM    345  CE2 TRP A  43      63.168 -50.403  16.518  1.00 10.07           C  
ATOM    346  CE3 TRP A  43      65.322 -51.444  16.176  1.00 10.19           C  
ATOM    347  NE1 TRP A  43      62.232 -49.734  15.768  1.00 10.86           N  
ATOM    348  CZ2 TRP A  43      63.157 -50.750  17.866  1.00  9.81           C  
ATOM    349  CZ3 TRP A  43      65.312 -51.801  17.510  1.00 10.39           C  
ATOM    350  CH2 TRP A  43      64.247 -51.447  18.342  1.00 10.31           C  
ATOM    351  N   SER A  44      66.484 -48.867  10.797  1.00 14.40           N  
ATOM    352  CA  SER A  44      67.251 -48.810   9.508  1.00 16.40           C  
ATOM    353  C   SER A  44      68.744 -48.598   9.740  1.00 16.23           C  
ATOM    354  O   SER A  44      69.554 -49.070   8.974  1.00 16.27           O  
ATOM    355  CB  SER A  44      66.891 -47.601   8.719  1.00 16.18           C  
ATOM    356  OG  SER A  44      65.690 -47.786   8.144  1.00 19.70           O  
ATOM    357  N   ASP A  45      69.004 -47.663  10.625  1.00 15.74           N  
ATOM    358  CA  ASP A  45      70.333 -47.098  10.854  1.00 16.17           C  
ATOM    359  C   ASP A  45      71.295 -48.175  11.359  1.00 16.36           C  
ATOM    360  O   ASP A  45      72.482 -48.013  11.137  1.00 15.51           O  
ATOM    361  CB  ASP A  45      70.212 -45.924  11.805  1.00 15.97           C  
ATOM    362  CG  ASP A  45      69.890 -44.642  11.068  1.00 17.49           C  
ATOM    363  OD1 ASP A  45      69.753 -44.665   9.785  1.00 18.36           O  
ATOM    364  OD2 ASP A  45      69.809 -43.633  11.756  1.00 16.11           O1-
ATOM    365  N   VAL A  46      70.812 -49.233  11.995  1.00 14.90           N  
ATOM    366  CA  VAL A  46      71.742 -50.227  12.590  1.00 14.22           C  
ATOM    367  C   VAL A  46      71.509 -51.586  11.976  1.00 14.34           C  
ATOM    368  O   VAL A  46      72.032 -52.549  12.526  1.00 15.24           O  
ATOM    369  CB  VAL A  46      71.648 -50.255  14.128  1.00 13.19           C  
ATOM    370  CG1 VAL A  46      71.956 -48.894  14.709  1.00 12.42           C  
ATOM    371  CG2 VAL A  46      70.312 -50.804  14.607  1.00 13.57           C  
ATOM    372  N   THR A  47      70.814 -51.653  10.845  1.00 14.83           N  
ATOM    373  CA  THR A  47      70.569 -52.911  10.095  1.00 15.22           C  
ATOM    374  C   THR A  47      70.632 -52.633   8.585  1.00 15.18           C  
ATOM    375  O   THR A  47      70.803 -51.480   8.138  1.00 15.56           O  
ATOM    376  CB  THR A  47      69.202 -53.508  10.469  1.00 15.94           C  
ATOM    377  CG2 THR A  47      68.949 -53.621  11.960  1.00 15.94           C  
ATOM    378  OG1 THR A  47      68.196 -52.691   9.868  1.00 15.87           O  
ATOM    379  N   PRO A  48      70.529 -53.690   7.759  1.00 15.75           N  
ATOM    380  CA  PRO A  48      70.341 -53.521   6.309  1.00 16.91           C  
ATOM    381  C   PRO A  48      68.890 -53.266   5.859  1.00 16.99           C  
ATOM    382  O   PRO A  48      68.607 -53.283   4.678  1.00 15.67           O  
ATOM    383  CB  PRO A  48      70.794 -54.860   5.704  1.00 17.42           C  
ATOM    384  CG  PRO A  48      70.845 -55.855   6.852  1.00 18.06           C  
ATOM    385  CD  PRO A  48      70.766 -55.092   8.158  1.00 16.32           C  
ATOM    386  N   LEU A  49      67.985 -53.127   6.819  1.00 17.45           N  
ATOM    387  CA  LEU A  49      66.539 -52.943   6.546  1.00 18.75           C  
ATOM    388  C   LEU A  49      66.351 -51.576   5.876  1.00 17.72           C  
ATOM    389  O   LEU A  49      67.017 -50.587   6.253  1.00 16.08           O  
ATOM    390  CB  LEU A  49      65.739 -53.025   7.851  1.00 18.37           C  
ATOM    391  CG  LEU A  49      65.736 -54.376   8.577  1.00 19.10           C  
ATOM    392  CD1 LEU A  49      65.064 -54.243   9.934  1.00 20.95           C  
ATOM    393  CD2 LEU A  49      65.050 -55.451   7.762  1.00 20.31           C  
ATOM    394  N   ARG A  50      65.437 -51.533   4.927  1.00 19.06           N  
ATOM    395  CA  ARG A  50      64.897 -50.249   4.447  1.00 20.50           C  
ATOM    396  C   ARG A  50      63.379 -50.365   4.382  1.00 16.30           C  
ATOM    397  O   ARG A  50      62.848 -51.424   4.140  1.00 13.96           O  
ATOM    398  CB  ARG A  50      65.650 -49.798   3.189  1.00 27.29           C  
ATOM    399  CG  ARG A  50      66.599 -48.648   3.533  1.00 35.94           C  
ATOM    400  CD  ARG A  50      67.962 -48.556   2.871  1.00 45.48           C  
ATOM    401  NE  ARG A  50      68.910 -49.618   3.214  1.00 52.87           N  
ATOM    402  CZ  ARG A  50      70.244 -49.495   3.207  1.00 59.78           C  
ATOM    403  NH1 ARG A  50      70.813 -48.328   2.920  1.00 62.01           N1+
ATOM    404  NH2 ARG A  50      71.005 -50.537   3.529  1.00 57.43           N  
ATOM    405  N   PHE A  51      62.746 -49.272   4.729  1.00 15.28           N  
ATOM    406  CA  PHE A  51      61.287 -49.130   4.873  1.00 15.35           C  
ATOM    407  C   PHE A  51      60.819 -48.189   3.786  1.00 15.33           C  
ATOM    408  O   PHE A  51      61.259 -47.031   3.797  1.00 16.65           O  
ATOM    409  CB  PHE A  51      61.017 -48.576   6.264  1.00 14.96           C  
ATOM    410  CG  PHE A  51      61.438 -49.535   7.337  1.00 14.81           C  
ATOM    411  CD1 PHE A  51      60.630 -50.614   7.660  1.00 15.06           C  
ATOM    412  CD2 PHE A  51      62.652 -49.390   7.990  1.00 14.38           C  
ATOM    413  CE1 PHE A  51      61.020 -51.523   8.632  1.00 15.37           C  
ATOM    414  CE2 PHE A  51      63.024 -50.278   8.988  1.00 15.08           C  
ATOM    415  CZ  PHE A  51      62.211 -51.351   9.299  1.00 15.99           C  
ATOM    416  N   SER A  52      60.020 -48.677   2.856  1.00 15.32           N  
ATOM    417  CA  SER A  52      59.586 -47.875   1.691  1.00 16.03           C  
ATOM    418  C   SER A  52      58.126 -47.565   1.839  1.00 14.74           C  
ATOM    419  O   SER A  52      57.371 -48.496   1.934  1.00 15.77           O  
ATOM    420  CB  SER A  52      59.782 -48.591   0.420  1.00 16.71           C  
ATOM    421  OG  SER A  52      61.136 -48.891   0.312  1.00 21.12           O  
ATOM    422  N   ARG A  53      57.778 -46.305   1.751  1.00 14.24           N  
ATOM    423  CA  ARG A  53      56.370 -45.878   1.738  1.00 15.14           C  
ATOM    424  C   ARG A  53      55.721 -46.171   0.378  1.00 15.25           C  
ATOM    425  O   ARG A  53      56.249 -45.747  -0.672  1.00 12.71           O  
ATOM    426  CB  ARG A  53      56.291 -44.383   2.018  1.00 16.36           C  
ATOM    427  CG  ARG A  53      54.855 -43.951   2.228  1.00 16.72           C  
ATOM    428  CD  ARG A  53      54.816 -42.576   2.803  1.00 17.57           C  
ATOM    429  NE  ARG A  53      53.436 -42.149   2.822  1.00 17.24           N  
ATOM    430  CZ  ARG A  53      53.054 -40.905   2.988  1.00 19.25           C  
ATOM    431  NH1 ARG A  53      53.946 -39.943   3.144  1.00 21.46           N1+
ATOM    432  NH2 ARG A  53      51.770 -40.619   2.992  1.00 21.95           N  
ATOM    433  N   ILE A  54      54.556 -46.810   0.402  1.00 15.10           N  
ATOM    434  CA  ILE A  54      53.707 -46.936  -0.809  1.00 15.71           C  
ATOM    435  C   ILE A  54      52.397 -46.249  -0.510  1.00 16.38           C  
ATOM    436  O   ILE A  54      52.046 -46.123   0.693  1.00 14.78           O  
ATOM    437  CB  ILE A  54      53.523 -48.388  -1.260  1.00 16.28           C  
ATOM    438  CG1 ILE A  54      52.752 -49.237  -0.238  1.00 16.28           C  
ATOM    439  CG2 ILE A  54      54.881 -48.973  -1.576  1.00 17.13           C  
ATOM    440  CD1 ILE A  54      52.547 -50.676  -0.639  1.00 15.84           C  
ATOM    441  N   TYR A  55      51.738 -45.801  -1.573  1.00 17.12           N  
ATOM    442  CA  TYR A  55      50.607 -44.843  -1.520  1.00 18.54           C  
ATOM    443  C   TYR A  55      49.312 -45.515  -1.941  1.00 19.12           C  
ATOM    444  O   TYR A  55      48.289 -44.806  -1.972  1.00 22.04           O  
ATOM    445  CB  TYR A  55      50.897 -43.638  -2.403  1.00 20.27           C  
ATOM    446  CG  TYR A  55      52.042 -42.828  -1.868  1.00 21.55           C  
ATOM    447  CD1 TYR A  55      51.827 -41.818  -0.947  1.00 22.10           C  
ATOM    448  CD2 TYR A  55      53.343 -43.143  -2.213  1.00 23.06           C  
ATOM    449  CE1 TYR A  55      52.877 -41.085  -0.424  1.00 23.46           C  
ATOM    450  CE2 TYR A  55      54.407 -42.426  -1.695  1.00 24.47           C  
ATOM    451  CZ  TYR A  55      54.172 -41.386  -0.810  1.00 25.77           C  
ATOM    452  OH  TYR A  55      55.234 -40.689  -0.310  1.00 27.81           O  
ATOM    453  N   ASP A  56      49.373 -46.817  -2.232  1.00 19.63           N  
ATOM    454  CA  ASP A  56      48.203 -47.660  -2.579  1.00 19.99           C  
ATOM    455  C   ASP A  56      48.573 -49.137  -2.410  1.00 19.66           C  
ATOM    456  O   ASP A  56      49.759 -49.427  -2.328  1.00 19.39           O  
ATOM    457  CB  ASP A  56      47.761 -47.420  -4.020  1.00 20.95           C  
ATOM    458  CG  ASP A  56      46.328 -47.869  -4.272  1.00 21.11           C  
ATOM    459  OD1 ASP A  56      45.619 -48.225  -3.311  1.00 23.10           O  
ATOM    460  OD2 ASP A  56      45.936 -47.822  -5.402  1.00 21.24           O1-
ATOM    461  N   GLY A  57      47.590 -50.029  -2.378  1.00 21.02           N  
ATOM    462  CA  GLY A  57      47.816 -51.482  -2.280  1.00 21.89           C  
ATOM    463  C   GLY A  57      48.118 -51.955  -0.865  1.00 23.86           C  
ATOM    464  O   GLY A  57      47.969 -51.189   0.107  1.00 23.47           O  
ATOM    465  N   GLU A  58      48.565 -53.198  -0.768  1.00 26.12           N  
ATOM    466  CA  GLU A  58      48.783 -53.927   0.497  1.00 29.06           C  
ATOM    467  C   GLU A  58      50.270 -53.863   0.853  1.00 24.82           C  
ATOM    468  O   GLU A  58      51.047 -54.585   0.241  1.00 28.19           O  
ATOM    469  CB  GLU A  58      48.274 -55.356   0.316  1.00 34.00           C  
ATOM    470  CG  GLU A  58      46.975 -55.598   1.042  1.00 40.06           C  
ATOM    471  CD  GLU A  58      47.196 -55.780   2.530  1.00 47.32           C  
ATOM    472  OE1 GLU A  58      48.236 -56.384   2.894  1.00 52.81           O  
ATOM    473  OE2 GLU A  58      46.349 -55.298   3.321  1.00 51.97           O1-
ATOM    474  N   ALA A  59      50.649 -53.024   1.811  1.00 19.47           N  
ATOM    475  CA  ALA A  59      52.053 -52.915   2.267  1.00 17.62           C  
ATOM    476  C   ALA A  59      52.296 -54.010   3.302  1.00 16.33           C  
ATOM    477  O   ALA A  59      51.317 -54.606   3.790  1.00 17.52           O  
ATOM    478  CB  ALA A  59      52.336 -51.533   2.806  1.00 17.11           C  
ATOM    479  N   ASP A  60      53.558 -54.310   3.568  1.00 14.10           N  
ATOM    480  CA  ASP A  60      53.934 -55.268   4.619  1.00 13.10           C  
ATOM    481  C   ASP A  60      53.440 -54.731   5.971  1.00 12.54           C  
ATOM    482  O   ASP A  60      52.908 -55.499   6.764  1.00 10.79           O  
ATOM    483  CB  ASP A  60      55.437 -55.442   4.695  1.00 12.98           C  
ATOM    484  CG  ASP A  60      55.996 -56.093   3.449  1.00 13.98           C  
ATOM    485  OD1 ASP A  60      55.453 -57.136   3.059  1.00 13.15           O  
ATOM    486  OD2 ASP A  60      56.975 -55.537   2.904  1.00 13.11           O1-
ATOM    487  N   ILE A  61      53.623 -53.442   6.205  1.00 11.55           N  
ATOM    488  CA  ILE A  61      53.115 -52.799   7.441  1.00 12.63           C  
ATOM    489  C   ILE A  61      52.038 -51.788   7.062  1.00 11.97           C  
ATOM    490  O   ILE A  61      52.379 -50.717   6.512  1.00 11.63           O  
ATOM    491  CB  ILE A  61      54.287 -52.165   8.176  1.00 12.83           C  
ATOM    492  CG1 ILE A  61      55.233 -53.264   8.646  1.00 12.97           C  
ATOM    493  CG2 ILE A  61      53.789 -51.279   9.308  1.00 13.93           C  
ATOM    494  CD1 ILE A  61      56.454 -52.729   9.285  1.00 13.73           C  
ATOM    495  N   MET A  62      50.788 -52.149   7.328  1.00 12.02           N  
ATOM    496  CA  MET A  62      49.642 -51.236   7.167  1.00 11.93           C  
ATOM    497  C   MET A  62      49.503 -50.471   8.485  1.00 11.49           C  
ATOM    498  O   MET A  62      49.439 -51.064   9.553  1.00 12.27           O  
ATOM    499  CB  MET A  62      48.368 -51.983   6.799  1.00 12.94           C  
ATOM    500  CG  MET A  62      48.554 -52.785   5.526  1.00 14.66           C  
ATOM    501  SD  MET A  62      48.512 -51.711   4.089  1.00 16.34           S  
ATOM    502  CE  MET A  62      46.756 -51.770   3.749  1.00 18.65           C  
ATOM    503  N   ILE A  63      49.580 -49.157   8.389  1.00 10.11           N  
ATOM    504  CA  ILE A  63      49.525 -48.255   9.554  1.00  9.77           C  
ATOM    505  C   ILE A  63      48.174 -47.561   9.513  1.00  9.54           C  
ATOM    506  O   ILE A  63      47.777 -47.052   8.422  1.00  9.88           O  
ATOM    507  CB  ILE A  63      50.675 -47.246   9.486  1.00  9.27           C  
ATOM    508  CG1 ILE A  63      52.011 -47.981   9.539  1.00  9.66           C  
ATOM    509  CG2 ILE A  63      50.484 -46.202  10.569  1.00  9.11           C  
ATOM    510  CD1 ILE A  63      53.210 -47.103   9.230  1.00 10.24           C  
ATOM    511  N   ASN A  64      47.538 -47.457  10.661  1.00  8.87           N  
ATOM    512  CA  ASN A  64      46.273 -46.713  10.777  1.00  9.39           C  
ATOM    513  C   ASN A  64      46.062 -46.281  12.235  1.00  8.73           C  
ATOM    514  O   ASN A  64      46.749 -46.789  13.124  1.00  8.12           O  
ATOM    515  CB  ASN A  64      45.121 -47.582  10.259  1.00 10.46           C  
ATOM    516  CG  ASN A  64      43.915 -46.798   9.783  1.00 11.57           C  
ATOM    517  ND2 ASN A  64      43.891 -45.504   9.939  1.00 11.78           N  
ATOM    518  OD1 ASN A  64      42.969 -47.380   9.295  1.00 15.82           O  
ATOM    519  N   PHE A  65      45.190 -45.296  12.427  1.00  8.97           N  
ATOM    520  CA  PHE A  65      44.690 -44.862  13.741  1.00  9.37           C  
ATOM    521  C   PHE A  65      43.270 -45.386  13.935  1.00  9.73           C  
ATOM    522  O   PHE A  65      42.503 -45.512  12.979  1.00 10.69           O  
ATOM    523  CB  PHE A  65      44.682 -43.341  13.806  1.00  9.56           C  
ATOM    524  CG  PHE A  65      46.060 -42.747  13.813  1.00  9.46           C  
ATOM    525  CD1 PHE A  65      46.777 -42.630  12.627  1.00  9.05           C  
ATOM    526  CD2 PHE A  65      46.591 -42.261  14.992  1.00  9.21           C  
ATOM    527  CE1 PHE A  65      48.019 -42.038  12.645  1.00  9.27           C  
ATOM    528  CE2 PHE A  65      47.850 -41.688  15.007  1.00  9.42           C  
ATOM    529  CZ  PHE A  65      48.548 -41.574  13.835  1.00  9.48           C  
ATOM    530  N   GLY A  66      42.910 -45.649  15.174  1.00  9.32           N  
ATOM    531  CA  GLY A  66      41.521 -46.017  15.501  1.00  9.66           C  
ATOM    532  C   GLY A  66      41.323 -45.921  17.000  1.00  9.08           C  
ATOM    533  O   GLY A  66      42.286 -45.525  17.724  1.00  8.59           O  
ATOM    534  N   ARG A  67      40.118 -46.261  17.434  1.00  8.76           N  
ATOM    535  CA  ARG A  67      39.674 -46.204  18.836  1.00  9.18           C  
ATOM    536  C   ARG A  67      38.878 -47.483  19.120  1.00  9.28           C  
ATOM    537  O   ARG A  67      38.360 -48.076  18.162  1.00  8.77           O  
ATOM    538  CB  ARG A  67      38.805 -44.965  18.987  1.00  9.79           C  
ATOM    539  CG  ARG A  67      39.528 -43.641  18.817  1.00 10.36           C  
ATOM    540  CD  ARG A  67      38.473 -42.572  18.932  1.00 11.46           C  
ATOM    541  NE  ARG A  67      38.992 -41.233  19.117  1.00 12.38           N  
ATOM    542  CZ  ARG A  67      39.225 -40.400  18.133  1.00 13.00           C  
ATOM    543  NH1 ARG A  67      39.051 -40.793  16.872  1.00 14.63           N1+
ATOM    544  NH2 ARG A  67      39.635 -39.180  18.415  1.00 14.03           N  
ATOM    545  N   TRP A  68      38.901 -47.936  20.366  1.00  9.24           N  
ATOM    546  CA  TRP A  68      38.173 -49.135  20.816  1.00  9.42           C  
ATOM    547  C   TRP A  68      38.318 -50.212  19.755  1.00  9.35           C  
ATOM    548  O   TRP A  68      39.471 -50.490  19.371  1.00  9.48           O  
ATOM    549  CB  TRP A  68      36.745 -48.703  21.097  1.00  9.60           C  
ATOM    550  CG  TRP A  68      36.771 -47.754  22.248  1.00  9.97           C  
ATOM    551  CD1 TRP A  68      36.778 -46.393  22.203  1.00  9.62           C  
ATOM    552  CD2 TRP A  68      36.836 -48.125  23.633  1.00  9.58           C  
ATOM    553  CE2 TRP A  68      36.860 -46.933  24.374  1.00 10.24           C  
ATOM    554  CE3 TRP A  68      36.860 -49.338  24.310  1.00 10.15           C  
ATOM    555  NE1 TRP A  68      36.828 -45.901  23.478  1.00 10.16           N  
ATOM    556  CZ2 TRP A  68      36.904 -46.926  25.770  1.00 10.85           C  
ATOM    557  CZ3 TRP A  68      36.963 -49.330  25.684  1.00 10.64           C  
ATOM    558  CH2 TRP A  68      36.976 -48.144  26.406  1.00 10.32           C  
ATOM    559  N   GLU A  69      37.231 -50.837  19.316  1.00  9.48           N  
ATOM    560  CA  GLU A  69      37.345 -51.898  18.283  1.00  9.39           C  
ATOM    561  C   GLU A  69      37.614 -51.194  16.947  1.00  8.98           C  
ATOM    562  O   GLU A  69      36.815 -50.356  16.559  1.00  8.60           O  
ATOM    563  CB  GLU A  69      36.113 -52.798  18.198  1.00  9.90           C  
ATOM    564  CG  GLU A  69      36.209 -53.794  17.018  1.00 10.14           C  
ATOM    565  CD  GLU A  69      37.477 -54.636  16.944  1.00  9.80           C  
ATOM    566  OE1 GLU A  69      37.981 -54.920  15.826  1.00  9.14           O  
ATOM    567  OE2 GLU A  69      37.971 -55.006  18.024  1.00 10.87           O1-
ATOM    568  N   HIS A  70      38.705 -51.518  16.262  1.00  8.87           N  
ATOM    569  CA  HIS A  70      39.121 -50.788  15.038  1.00  8.99           C  
ATOM    570  C   HIS A  70      39.500 -51.736  13.888  1.00  9.61           C  
ATOM    571  O   HIS A  70      40.134 -51.253  12.943  1.00  9.12           O  
ATOM    572  CB  HIS A  70      40.257 -49.835  15.341  1.00  8.27           C  
ATOM    573  CG  HIS A  70      41.423 -50.579  15.875  1.00  8.16           C  
ATOM    574  CD2 HIS A  70      42.493 -51.105  15.251  1.00  8.04           C  
ATOM    575  ND1 HIS A  70      41.520 -50.920  17.195  1.00  7.98           N  
ATOM    576  CE1 HIS A  70      42.633 -51.599  17.383  1.00  8.17           C  
ATOM    577  NE2 HIS A  70      43.262 -51.738  16.186  1.00  7.89           N  
ATOM    578  N   GLY A  71      39.088 -53.003  13.923  1.00 10.07           N  
ATOM    579  CA  GLY A  71      39.164 -53.858  12.733  1.00 10.67           C  
ATOM    580  C   GLY A  71      39.896 -55.171  12.956  1.00 11.32           C  
ATOM    581  O   GLY A  71      39.965 -55.903  11.988  1.00 10.27           O  
ATOM    582  N   ASP A  72      40.459 -55.465  14.135  1.00 10.70           N  
ATOM    583  CA  ASP A  72      41.277 -56.704  14.270  1.00 10.67           C  
ATOM    584  C   ASP A  72      40.936 -57.556  15.500  1.00 10.29           C  
ATOM    585  O   ASP A  72      41.579 -58.586  15.698  1.00 10.45           O  
ATOM    586  CB  ASP A  72      42.756 -56.348  14.252  1.00 11.66           C  
ATOM    587  CG  ASP A  72      43.208 -55.343  15.303  1.00 11.46           C  
ATOM    588  OD1 ASP A  72      42.612 -55.285  16.375  1.00 10.77           O  
ATOM    589  OD2 ASP A  72      44.215 -54.659  15.028  1.00 12.46           O1-
ATOM    590  N   GLY A  73      39.896 -57.203  16.220  1.00 10.17           N  
ATOM    591  CA  GLY A  73      39.415 -57.929  17.406  1.00 10.91           C  
ATOM    592  C   GLY A  73      40.341 -57.772  18.590  1.00 11.25           C  
ATOM    593  O   GLY A  73      40.124 -58.475  19.566  1.00 11.18           O  
ATOM    594  N   TYR A  74      41.364 -56.899  18.519  1.00 11.98           N  
ATOM    595  CA  TYR A  74      42.170 -56.508  19.704  1.00 11.66           C  
ATOM    596  C   TYR A  74      41.908 -55.031  19.956  1.00 11.83           C  
ATOM    597  O   TYR A  74      42.590 -54.141  19.437  1.00 10.50           O  
ATOM    598  CB  TYR A  74      43.647 -56.792  19.476  1.00 13.00           C  
ATOM    599  CG  TYR A  74      44.022 -58.246  19.388  1.00 13.23           C  
ATOM    600  CD1 TYR A  74      44.406 -58.931  20.520  1.00 14.22           C  
ATOM    601  CD2 TYR A  74      44.108 -58.901  18.173  1.00 13.32           C  
ATOM    602  CE1 TYR A  74      44.801 -60.258  20.461  1.00 14.61           C  
ATOM    603  CE2 TYR A  74      44.537 -60.219  18.089  1.00 13.78           C  
ATOM    604  CZ  TYR A  74      44.889 -60.895  19.241  1.00 14.57           C  
ATOM    605  OH  TYR A  74      45.305 -62.196  19.210  1.00 15.84           O  
ATOM    606  N   PRO A  75      40.793 -54.732  20.628  1.00 11.04           N  
ATOM    607  CA  PRO A  75      40.339 -53.363  20.758  1.00 11.13           C  
ATOM    608  C   PRO A  75      41.275 -52.498  21.603  1.00 10.54           C  
ATOM    609  O   PRO A  75      41.896 -52.968  22.554  1.00 11.15           O  
ATOM    610  CB  PRO A  75      38.965 -53.544  21.441  1.00 11.57           C  
ATOM    611  CG  PRO A  75      39.090 -54.819  22.189  1.00 11.38           C  
ATOM    612  CD  PRO A  75      39.851 -55.690  21.214  1.00 11.84           C  
ATOM    613  N   PHE A  76      41.333 -51.233  21.232  1.00  9.86           N  
ATOM    614  CA  PHE A  76      41.887 -50.160  22.089  1.00  9.03           C  
ATOM    615  C   PHE A  76      40.925 -49.901  23.244  1.00  9.02           C  
ATOM    616  O   PHE A  76      39.900 -50.618  23.387  1.00  8.78           O  
ATOM    617  CB  PHE A  76      42.228 -48.950  21.232  1.00  8.79           C  
ATOM    618  CG  PHE A  76      43.422 -49.186  20.366  1.00  8.52           C  
ATOM    619  CD1 PHE A  76      44.554 -49.830  20.843  1.00  8.76           C  
ATOM    620  CD2 PHE A  76      43.441 -48.706  19.085  1.00  8.61           C  
ATOM    621  CE1 PHE A  76      45.647 -50.067  20.025  1.00  8.35           C  
ATOM    622  CE2 PHE A  76      44.544 -48.909  18.282  1.00  8.68           C  
ATOM    623  CZ  PHE A  76      45.633 -49.612  18.742  1.00  8.58           C  
ATOM    624  N   ASP A  77      41.259 -48.934  24.102  1.00  8.83           N  
ATOM    625  CA  ASP A  77      40.729 -48.921  25.500  1.00  8.58           C  
ATOM    626  C   ASP A  77      40.485 -47.496  25.997  1.00  8.13           C  
ATOM    627  O   ASP A  77      40.447 -47.284  27.203  1.00  6.94           O  
ATOM    628  CB  ASP A  77      41.692 -49.667  26.422  1.00  8.17           C  
ATOM    629  CG  ASP A  77      43.121 -49.118  26.333  1.00  8.15           C  
ATOM    630  OD1 ASP A  77      43.350 -48.169  25.558  1.00  7.72           O  
ATOM    631  OD2 ASP A  77      43.982 -49.615  27.063  1.00  7.54           O1-
ATOM    632  N   GLY A  78      40.314 -46.548  25.106  1.00  8.23           N  
ATOM    633  CA  GLY A  78      40.229 -45.140  25.516  1.00  8.95           C  
ATOM    634  C   GLY A  78      41.574 -44.599  25.957  1.00 10.24           C  
ATOM    635  O   GLY A  78      42.653 -45.106  25.531  1.00  9.00           O  
ATOM    636  N   LYS A  79      41.508 -43.576  26.799  1.00 12.20           N  
ATOM    637  CA  LYS A  79      42.687 -42.788  27.202  1.00 13.13           C  
ATOM    638  C   LYS A  79      43.695 -43.699  27.896  1.00 12.34           C  
ATOM    639  O   LYS A  79      43.289 -44.424  28.803  1.00 13.22           O  
ATOM    640  CB  LYS A  79      42.285 -41.714  28.199  1.00 16.48           C  
ATOM    641  CG  LYS A  79      41.526 -40.547  27.606  1.00 19.23           C  
ATOM    642  CD  LYS A  79      41.356 -39.457  28.627  1.00 22.73           C  
ATOM    643  CE  LYS A  79      40.947 -38.157  27.980  1.00 26.62           C  
ATOM    644  NZ  LYS A  79      42.139 -37.409  27.532  1.00 27.97           N1+
ATOM    645  N   ASP A  80      44.964 -43.599  27.502  1.00 10.51           N  
ATOM    646  CA  ASP A  80      46.086 -44.279  28.162  1.00 10.27           C  
ATOM    647  C   ASP A  80      45.941 -45.799  28.001  1.00  9.57           C  
ATOM    648  O   ASP A  80      45.114 -46.284  27.209  1.00  9.11           O  
ATOM    649  CB  ASP A  80      46.170 -43.795  29.616  1.00 10.39           C  
ATOM    650  CG  ASP A  80      46.236 -42.286  29.682  1.00 11.72           C  
ATOM    651  OD1 ASP A  80      47.252 -41.702  29.197  1.00 12.74           O  
ATOM    652  OD2 ASP A  80      45.240 -41.689  30.101  1.00 12.87           O1-
ATOM    653  N   GLY A  81      46.747 -46.537  28.747  1.00  9.08           N  
ATOM    654  CA  GLY A  81      46.868 -47.987  28.615  1.00  8.58           C  
ATOM    655  C   GLY A  81      47.480 -48.331  27.279  1.00  7.83           C  
ATOM    656  O   GLY A  81      48.644 -47.970  27.044  1.00  7.79           O  
ATOM    657  N   LEU A  82      46.718 -49.011  26.433  1.00  7.20           N  
ATOM    658  CA  LEU A  82      47.138 -49.372  25.064  1.00  7.05           C  
ATOM    659  C   LEU A  82      47.279 -48.087  24.247  1.00  6.47           C  
ATOM    660  O   LEU A  82      46.307 -47.321  24.158  1.00  6.14           O  
ATOM    661  CB  LEU A  82      46.115 -50.327  24.449  1.00  7.44           C  
ATOM    662  CG  LEU A  82      46.126 -51.730  25.038  1.00  7.76           C  
ATOM    663  CD1 LEU A  82      44.855 -52.478  24.642  1.00  7.83           C  
ATOM    664  CD2 LEU A  82      47.395 -52.505  24.602  1.00  7.90           C  
ATOM    665  N   LEU A  83      48.491 -47.807  23.782  1.00  6.09           N  
ATOM    666  CA  LEU A  83      48.800 -46.574  23.026  1.00  6.22           C  
ATOM    667  C   LEU A  83      48.818 -46.910  21.544  1.00  6.33           C  
ATOM    668  O   LEU A  83      48.363 -46.065  20.738  1.00  6.74           O  
ATOM    669  CB  LEU A  83      50.163 -46.025  23.478  1.00  6.20           C  
ATOM    670  CG  LEU A  83      50.326 -45.856  24.985  1.00  6.12           C  
ATOM    671  CD1 LEU A  83      51.668 -45.227  25.315  1.00  6.14           C  
ATOM    672  CD2 LEU A  83      49.195 -45.034  25.571  1.00  6.09           C  
ATOM    673  N   ALA A  84      49.368 -48.065  21.235  1.00  6.45           N  
ATOM    674  CA  ALA A  84      49.589 -48.608  19.883  1.00  6.89           C  
ATOM    675  C   ALA A  84      49.834 -50.088  20.069  1.00  7.50           C  
ATOM    676  O   ALA A  84      50.323 -50.456  21.157  1.00  8.61           O  
ATOM    677  CB  ALA A  84      50.779 -47.967  19.230  1.00  6.97           C  
ATOM    678  N   HIS A  85      49.602 -50.893  19.045  1.00  7.31           N  
ATOM    679  CA  HIS A  85      49.975 -52.322  19.056  1.00  7.06           C  
ATOM    680  C   HIS A  85      50.445 -52.676  17.645  1.00  6.99           C  
ATOM    681  O   HIS A  85      50.145 -51.924  16.706  1.00  6.17           O  
ATOM    682  CB  HIS A  85      48.849 -53.235  19.589  1.00  7.23           C  
ATOM    683  CG  HIS A  85      47.551 -53.216  18.846  1.00  7.33           C  
ATOM    684  CD2 HIS A  85      47.230 -52.973  17.538  1.00  7.31           C  
ATOM    685  ND1 HIS A  85      46.362 -53.562  19.469  1.00  7.71           N  
ATOM    686  CE1 HIS A  85      45.371 -53.490  18.605  1.00  7.23           C  
ATOM    687  NE2 HIS A  85      45.887 -53.191  17.403  1.00  7.84           N  
ATOM    688  N   ALA A  86      51.296 -53.688  17.560  1.00  6.74           N  
ATOM    689  CA  ALA A  86      51.811 -54.204  16.284  1.00  7.36           C  
ATOM    690  C   ALA A  86      51.775 -55.727  16.361  1.00  7.82           C  
ATOM    691  O   ALA A  86      51.932 -56.282  17.461  1.00  7.86           O  
ATOM    692  CB  ALA A  86      53.220 -53.734  16.004  1.00  7.15           C  
ATOM    693  N   PHE A  87      51.568 -56.338  15.205  1.00  8.39           N  
ATOM    694  CA  PHE A  87      51.629 -57.793  14.992  1.00  9.29           C  
ATOM    695  C   PHE A  87      53.039 -58.189  14.640  1.00  9.39           C  
ATOM    696  O   PHE A  87      53.714 -57.419  13.948  1.00  9.48           O  
ATOM    697  CB  PHE A  87      50.707 -58.192  13.851  1.00 10.33           C  
ATOM    698  CG  PHE A  87      49.263 -58.043  14.223  1.00 10.95           C  
ATOM    699  CD1 PHE A  87      48.630 -56.824  14.080  1.00 11.91           C  
ATOM    700  CD2 PHE A  87      48.547 -59.121  14.744  1.00 11.89           C  
ATOM    701  CE1 PHE A  87      47.284 -56.694  14.390  1.00 12.24           C  
ATOM    702  CE2 PHE A  87      47.209 -58.982  15.082  1.00 12.00           C  
ATOM    703  CZ  PHE A  87      46.579 -57.777  14.876  1.00 12.87           C  
ATOM    704  N   ALA A  88      53.452 -59.358  15.103  1.00  9.93           N  
ATOM    705  CA  ALA A  88      54.767 -59.920  14.759  1.00 10.24           C  
ATOM    706  C   ALA A  88      54.843 -60.082  13.238  1.00 10.74           C  
ATOM    707  O   ALA A  88      53.844 -60.135  12.524  1.00 10.44           O  
ATOM    708  CB  ALA A  88      54.981 -61.210  15.479  1.00 10.33           C  
ATOM    709  N   PRO A  89      56.056 -60.112  12.678  1.00 11.78           N  
ATOM    710  CA  PRO A  89      56.229 -60.313  11.248  1.00 12.39           C  
ATOM    711  C   PRO A  89      55.444 -61.524  10.759  1.00 12.83           C  
ATOM    712  O   PRO A  89      55.381 -62.536  11.450  1.00 12.11           O  
ATOM    713  CB  PRO A  89      57.730 -60.576  11.111  1.00 11.84           C  
ATOM    714  CG  PRO A  89      58.325 -59.785  12.231  1.00 11.98           C  
ATOM    715  CD  PRO A  89      57.340 -59.941  13.376  1.00 12.53           C  
ATOM    716  N   GLY A  90      54.892 -61.384   9.563  1.00 14.35           N  
ATOM    717  CA  GLY A  90      54.169 -62.478   8.905  1.00 15.03           C  
ATOM    718  C   GLY A  90      53.209 -61.945   7.882  1.00 16.16           C  
ATOM    719  O   GLY A  90      53.133 -60.692   7.675  1.00 16.21           O  
ATOM    720  N   THR A  91      52.477 -62.854   7.267  1.00 16.50           N  
ATOM    721  CA  THR A  91      51.499 -62.511   6.219  1.00 19.00           C  
ATOM    722  C   THR A  91      50.254 -61.909   6.879  1.00 17.59           C  
ATOM    723  O   THR A  91      50.101 -61.937   8.143  1.00 18.20           O  
ATOM    724  CB  THR A  91      51.163 -63.726   5.338  1.00 20.43           C  
ATOM    725  CG2 THR A  91      52.374 -64.187   4.554  1.00 21.58           C  
ATOM    726  OG1 THR A  91      50.643 -64.785   6.157  1.00 21.07           O  
ATOM    727  N   GLY A  92      49.402 -61.357   6.041  1.00 15.81           N  
ATOM    728  CA  GLY A  92      48.146 -60.713   6.451  1.00 16.09           C  
ATOM    729  C   GLY A  92      48.419 -59.566   7.392  1.00 15.59           C  
ATOM    730  O   GLY A  92      49.150 -58.647   7.018  1.00 14.41           O  
ATOM    731  N   VAL A  93      47.922 -59.666   8.618  1.00 15.56           N  
ATOM    732  CA  VAL A  93      47.989 -58.558   9.620  1.00 16.05           C  
ATOM    733  C   VAL A  93      49.399 -58.453  10.213  1.00 14.66           C  
ATOM    734  O   VAL A  93      49.663 -57.426  10.826  1.00 14.25           O  
ATOM    735  CB  VAL A  93      46.908 -58.683  10.705  1.00 18.98           C  
ATOM    736  CG1 VAL A  93      45.537 -58.354  10.114  1.00 23.76           C  
ATOM    737  CG2 VAL A  93      46.883 -60.040  11.398  1.00 18.15           C  
ATOM    738  N   GLY A  94      50.237 -59.479  10.043  1.00 13.48           N  
ATOM    739  CA  GLY A  94      51.658 -59.485  10.412  1.00 12.22           C  
ATOM    740  C   GLY A  94      52.271 -58.137  10.128  1.00 11.48           C  
ATOM    741  O   GLY A  94      52.168 -57.641   8.982  1.00 11.78           O  
ATOM    742  N   GLY A  95      52.960 -57.583  11.106  1.00 10.69           N  
ATOM    743  CA  GLY A  95      53.651 -56.289  10.962  1.00  9.99           C  
ATOM    744  C   GLY A  95      52.717 -55.094  11.091  1.00  9.22           C  
ATOM    745  O   GLY A  95      53.231 -53.999  11.279  1.00  9.02           O  
ATOM    746  N   ASP A  96      51.397 -55.251  10.998  1.00  9.21           N  
ATOM    747  CA  ASP A  96      50.496 -54.073  10.954  1.00  9.40           C  
ATOM    748  C   ASP A  96      50.602 -53.334  12.297  1.00  9.10           C  
ATOM    749  O   ASP A  96      50.820 -53.977  13.328  1.00  8.39           O  
ATOM    750  CB  ASP A  96      49.042 -54.436  10.641  1.00 10.53           C  
ATOM    751  CG  ASP A  96      48.872 -54.879   9.192  1.00 12.31           C  
ATOM    752  OD1 ASP A  96      49.932 -54.879   8.423  1.00 12.26           O  
ATOM    753  OD2 ASP A  96      47.727 -55.244   8.844  1.00 11.21           O1-
ATOM    754  N   SER A  97      50.558 -52.014  12.251  1.00  8.35           N  
ATOM    755  CA  SER A  97      50.791 -51.180  13.439  1.00  8.83           C  
ATOM    756  C   SER A  97      49.650 -50.173  13.519  1.00  8.39           C  
ATOM    757  O   SER A  97      49.444 -49.414  12.524  1.00  7.84           O  
ATOM    758  CB  SER A  97      52.105 -50.495  13.361  1.00  9.10           C  
ATOM    759  OG  SER A  97      53.126 -51.441  13.171  1.00  9.39           O  
ATOM    760  N   HIS A  98      48.994 -50.164  14.666  1.00  7.62           N  
ATOM    761  CA  HIS A  98      47.812 -49.324  14.905  1.00  7.74           C  
ATOM    762  C   HIS A  98      48.065 -48.426  16.111  1.00  7.50           C  
ATOM    763  O   HIS A  98      48.666 -48.893  17.124  1.00  7.68           O  
ATOM    764  CB  HIS A  98      46.568 -50.211  15.089  1.00  7.63           C  
ATOM    765  CG  HIS A  98      46.266 -51.122  13.948  1.00  7.57           C  
ATOM    766  CD2 HIS A  98      46.487 -51.000  12.621  1.00  7.46           C  
ATOM    767  ND1 HIS A  98      45.579 -52.340  14.121  1.00  7.29           N  
ATOM    768  CE1 HIS A  98      45.403 -52.903  12.943  1.00  7.33           C  
ATOM    769  NE2 HIS A  98      45.989 -52.145  12.034  1.00  7.30           N  
ATOM    770  N   PHE A  99      47.512 -47.223  16.039  1.00  7.32           N  
ATOM    771  CA  PHE A  99      47.703 -46.164  17.051  1.00  7.29           C  
ATOM    772  C   PHE A  99      46.328 -45.727  17.549  1.00  7.28           C  
ATOM    773  O   PHE A  99      45.432 -45.421  16.748  1.00  7.04           O  
ATOM    774  CB  PHE A  99      48.527 -45.036  16.426  1.00  7.17           C  
ATOM    775  CG  PHE A  99      49.909 -45.500  16.038  1.00  7.02           C  
ATOM    776  CD1 PHE A  99      50.144 -46.108  14.815  1.00  6.64           C  
ATOM    777  CD2 PHE A  99      50.987 -45.281  16.888  1.00  6.83           C  
ATOM    778  CE1 PHE A  99      51.410 -46.545  14.482  1.00  6.73           C  
ATOM    779  CE2 PHE A  99      52.258 -45.714  16.546  1.00  6.68           C  
ATOM    780  CZ  PHE A  99      52.462 -46.360  15.346  1.00  6.58           C  
ATOM    781  N   ASP A 100      46.184 -45.688  18.867  1.00  7.14           N  
ATOM    782  CA  ASP A 100      44.907 -45.340  19.516  1.00  7.43           C  
ATOM    783  C   ASP A 100      44.722 -43.819  19.472  1.00  7.84           C  
ATOM    784  O   ASP A 100      45.473 -43.080  20.180  1.00  7.18           O  
ATOM    785  CB  ASP A 100      44.918 -45.917  20.925  1.00  7.59           C  
ATOM    786  CG  ASP A 100      43.621 -45.789  21.669  1.00  7.64           C  
ATOM    787  OD1 ASP A 100      42.668 -45.188  21.132  1.00  7.79           O  
ATOM    788  OD2 ASP A 100      43.622 -46.251  22.807  1.00  7.89           O1-
ATOM    789  N   ASP A 101      43.708 -43.372  18.728  1.00  7.87           N  
ATOM    790  CA  ASP A 101      43.428 -41.926  18.570  1.00  8.84           C  
ATOM    791  C   ASP A 101      42.622 -41.405  19.759  1.00  8.59           C  
ATOM    792  O   ASP A 101      42.308 -40.235  19.711  1.00  7.80           O  
ATOM    793  CB  ASP A 101      42.761 -41.569  17.244  1.00  9.61           C  
ATOM    794  CG  ASP A 101      43.119 -40.159  16.779  1.00 10.33           C  
ATOM    795  OD1 ASP A 101      44.111 -39.588  17.297  1.00  9.59           O  
ATOM    796  OD2 ASP A 101      42.411 -39.644  15.919  1.00 10.58           O1-
ATOM    797  N   ASP A 102      42.366 -42.212  20.805  1.00  8.40           N  
ATOM    798  CA  ASP A 102      41.888 -41.674  22.097  1.00  8.43           C  
ATOM    799  C   ASP A 102      43.040 -41.048  22.878  1.00  8.52           C  
ATOM    800  O   ASP A 102      42.722 -40.340  23.844  1.00  8.09           O  
ATOM    801  CB  ASP A 102      41.093 -42.691  22.905  1.00  8.49           C  
ATOM    802  CG  ASP A 102      39.626 -42.683  22.501  1.00  8.92           C  
ATOM    803  OD1 ASP A 102      39.132 -41.585  22.152  1.00  9.35           O  
ATOM    804  OD2 ASP A 102      39.042 -43.778  22.395  1.00  9.26           O1-
ATOM    805  N   GLU A 103      44.303 -41.305  22.494  1.00  8.75           N  
ATOM    806  CA  GLU A 103      45.493 -40.558  22.989  1.00  9.12           C  
ATOM    807  C   GLU A 103      45.608 -39.209  22.264  1.00  9.61           C  
ATOM    808  O   GLU A 103      45.226 -39.164  21.093  1.00  9.01           O  
ATOM    809  CB  GLU A 103      46.769 -41.373  22.780  1.00  9.09           C  
ATOM    810  CG  GLU A 103      46.603 -42.861  23.100  1.00  8.88           C  
ATOM    811  CD  GLU A 103      46.005 -43.221  24.452  1.00  8.64           C  
ATOM    812  OE1 GLU A 103      45.950 -42.318  25.339  1.00  8.67           O  
ATOM    813  OE2 GLU A 103      45.578 -44.392  24.612  1.00  8.13           O1-
ATOM    814  N   LEU A 104      46.090 -38.164  22.934  1.00  9.72           N  
ATOM    815  CA  LEU A 104      46.519 -36.901  22.261  1.00 11.40           C  
ATOM    816  C   LEU A 104      47.952 -37.064  21.714  1.00 10.37           C  
ATOM    817  O   LEU A 104      48.929 -37.246  22.482  1.00  9.85           O  
ATOM    818  CB  LEU A 104      46.381 -35.687  23.196  1.00 13.51           C  
ATOM    819  CG  LEU A 104      46.827 -34.335  22.617  1.00 15.78           C  
ATOM    820  CD1 LEU A 104      46.109 -34.002  21.328  1.00 17.78           C  
ATOM    821  CD2 LEU A 104      46.580 -33.182  23.578  1.00 17.19           C  
ATOM    822  N   TRP A 105      48.073 -37.034  20.389  1.00  9.41           N  
ATOM    823  CA  TRP A 105      49.368 -37.272  19.718  1.00  9.28           C  
ATOM    824  C   TRP A 105      50.141 -35.964  19.630  1.00  9.14           C  
ATOM    825  O   TRP A 105      49.561 -34.927  19.247  1.00  9.64           O  
ATOM    826  CB  TRP A 105      49.195 -37.998  18.386  1.00  8.76           C  
ATOM    827  CG  TRP A 105      48.704 -39.399  18.627  1.00  8.36           C  
ATOM    828  CD1 TRP A 105      47.446 -39.873  18.409  1.00  7.91           C  
ATOM    829  CD2 TRP A 105      49.424 -40.479  19.248  1.00  8.16           C  
ATOM    830  CE2 TRP A 105      48.540 -41.585  19.320  1.00  8.13           C  
ATOM    831  CE3 TRP A 105      50.720 -40.631  19.737  1.00  8.33           C  
ATOM    832  NE1 TRP A 105      47.336 -41.177  18.825  1.00  7.86           N  
ATOM    833  CZ2 TRP A 105      48.920 -42.804  19.863  1.00  8.03           C  
ATOM    834  CZ3 TRP A 105      51.100 -41.843  20.275  1.00  8.44           C  
ATOM    835  CH2 TRP A 105      50.198 -42.909  20.358  1.00  8.23           C  
ATOM    836  N   THR A 106      51.410 -36.028  19.998  1.00  9.02           N  
ATOM    837  CA  THR A 106      52.332 -34.872  20.030  1.00  8.91           C  
ATOM    838  C   THR A 106      53.725 -35.419  19.716  1.00  8.39           C  
ATOM    839  O   THR A 106      53.832 -36.625  19.553  1.00  7.57           O  
ATOM    840  CB  THR A 106      52.220 -34.150  21.381  1.00  9.65           C  
ATOM    841  CG2 THR A 106      52.501 -35.074  22.551  1.00 10.26           C  
ATOM    842  OG1 THR A 106      53.195 -33.098  21.445  1.00  9.94           O  
ATOM    843  N   LEU A 107      54.749 -34.572  19.675  1.00  8.57           N  
ATOM    844  CA  LEU A 107      56.160 -35.023  19.670  1.00  8.37           C  
ATOM    845  C   LEU A 107      56.865 -34.642  20.959  1.00  8.91           C  
ATOM    846  O   LEU A 107      58.035 -34.958  21.056  1.00  8.42           O  
ATOM    847  CB  LEU A 107      56.857 -34.434  18.463  1.00  9.12           C  
ATOM    848  CG  LEU A 107      56.271 -34.978  17.179  1.00 10.26           C  
ATOM    849  CD1 LEU A 107      56.817 -34.222  16.024  1.00 10.84           C  
ATOM    850  CD2 LEU A 107      56.588 -36.487  17.057  1.00 10.65           C  
ATOM    851  N   GLY A 108      56.166 -34.091  21.939  1.00  8.57           N  
ATOM    852  CA  GLY A 108      56.849 -33.712  23.184  1.00  9.57           C  
ATOM    853  C   GLY A 108      56.248 -34.340  24.414  1.00  9.75           C  
ATOM    854  O   GLY A 108      55.617 -35.388  24.322  1.00 10.18           O  
ATOM    855  N   LYS A 109      56.469 -33.685  25.544  1.00 10.70           N  
ATOM    856  CA  LYS A 109      56.188 -34.161  26.922  1.00 12.05           C  
ATOM    857  C   LYS A 109      54.780 -33.795  27.440  1.00 10.72           C  
ATOM    858  O   LYS A 109      54.196 -32.756  27.013  1.00  9.73           O  
ATOM    859  CB  LYS A 109      57.277 -33.524  27.789  1.00 14.92           C  
ATOM    860  CG  LYS A 109      57.122 -33.698  29.285  1.00 18.51           C  
ATOM    861  CD  LYS A 109      58.409 -33.450  30.090  1.00 21.25           C  
ATOM    862  CE  LYS A 109      59.275 -32.303  29.624  1.00 23.62           C  
ATOM    863  NZ  LYS A 109      60.420 -32.099  30.558  1.00 25.52           N1+
ATOM    864  N   GLY A 110      54.269 -34.602  28.383  1.00  9.89           N  
ATOM    865  CA  GLY A 110      53.305 -34.183  29.422  1.00  9.92           C  
ATOM    866  C   GLY A 110      51.845 -34.147  28.955  1.00  9.50           C  
ATOM    867  O   GLY A 110      50.984 -34.691  29.649  1.00  7.68           O  
ATOM    868  N   VAL A 111      51.560 -33.513  27.816  1.00  9.90           N  
ATOM    869  CA  VAL A 111      50.163 -33.198  27.426  1.00 10.46           C  
ATOM    870  C   VAL A 111      49.624 -34.267  26.474  1.00  9.67           C  
ATOM    871  O   VAL A 111      48.390 -34.339  26.327  1.00 10.53           O  
ATOM    872  CB  VAL A 111      50.030 -31.779  26.848  1.00 11.09           C  
ATOM    873  CG1 VAL A 111      50.330 -30.750  27.907  1.00 11.01           C  
ATOM    874  CG2 VAL A 111      50.879 -31.567  25.600  1.00 11.71           C  
ATOM    875  N   GLY A 112      50.484 -35.136  25.963  1.00  9.22           N  
ATOM    876  CA  GLY A 112      50.107 -36.319  25.163  1.00  8.46           C  
ATOM    877  C   GLY A 112      51.243 -37.306  25.083  1.00  8.07           C  
ATOM    878  O   GLY A 112      52.203 -37.140  25.801  1.00  8.61           O  
ATOM    879  N   TYR A 113      51.182 -38.231  24.145  1.00  7.54           N  
ATOM    880  CA  TYR A 113      52.224 -39.244  23.885  1.00  7.33           C  
ATOM    881  C   TYR A 113      52.962 -38.850  22.615  1.00  7.54           C  
ATOM    882  O   TYR A 113      52.334 -38.346  21.646  1.00  7.69           O  
ATOM    883  CB  TYR A 113      51.624 -40.654  23.767  1.00  7.24           C  
ATOM    884  CG  TYR A 113      51.044 -41.162  25.053  1.00  6.99           C  
ATOM    885  CD1 TYR A 113      51.858 -41.748  26.005  1.00  7.19           C  
ATOM    886  CD2 TYR A 113      49.699 -41.027  25.348  1.00  7.28           C  
ATOM    887  CE1 TYR A 113      51.360 -42.151  27.239  1.00  7.36           C  
ATOM    888  CE2 TYR A 113      49.177 -41.464  26.560  1.00  7.14           C  
ATOM    889  CZ  TYR A 113      50.011 -42.041  27.502  1.00  7.16           C  
ATOM    890  OH  TYR A 113      49.583 -42.501  28.715  1.00  7.45           O  
ATOM    891  N   SER A 114      54.264 -39.117  22.622  1.00  7.51           N  
ATOM    892  CA  SER A 114      55.117 -38.905  21.447  1.00  7.36           C  
ATOM    893  C   SER A 114      54.741 -39.916  20.382  1.00  7.01           C  
ATOM    894  O   SER A 114      55.003 -41.106  20.579  1.00  7.09           O  
ATOM    895  CB  SER A 114      56.581 -38.994  21.764  1.00  7.49           C  
ATOM    896  OG  SER A 114      57.320 -39.092  20.548  1.00  7.47           O  
ATOM    897  N   LEU A 115      54.298 -39.458  19.223  1.00  6.75           N  
ATOM    898  CA  LEU A 115      54.032 -40.398  18.124  1.00  6.56           C  
ATOM    899  C   LEU A 115      55.355 -41.063  17.704  1.00  6.56           C  
ATOM    900  O   LEU A 115      55.354 -42.271  17.371  1.00  6.24           O  
ATOM    901  CB  LEU A 115      53.355 -39.677  16.963  1.00  6.79           C  
ATOM    902  CG  LEU A 115      52.943 -40.598  15.825  1.00  7.01           C  
ATOM    903  CD1 LEU A 115      51.985 -41.686  16.347  1.00  7.33           C  
ATOM    904  CD2 LEU A 115      52.277 -39.834  14.696  1.00  7.11           C  
ATOM    905  N   PHE A 116      56.448 -40.302  17.665  1.00  6.23           N  
ATOM    906  CA  PHE A 116      57.779 -40.829  17.310  1.00  6.41           C  
ATOM    907  C   PHE A 116      58.151 -42.046  18.184  1.00  6.31           C  
ATOM    908  O   PHE A 116      58.475 -43.129  17.666  1.00  6.06           O  
ATOM    909  CB  PHE A 116      58.793 -39.691  17.451  1.00  6.49           C  
ATOM    910  CG  PHE A 116      60.198 -40.192  17.339  1.00  6.80           C  
ATOM    911  CD1 PHE A 116      60.610 -40.877  16.207  1.00  7.40           C  
ATOM    912  CD2 PHE A 116      61.087 -40.042  18.381  1.00  7.25           C  
ATOM    913  CE1 PHE A 116      61.895 -41.394  16.114  1.00  7.26           C  
ATOM    914  CE2 PHE A 116      62.373 -40.565  18.289  1.00  7.37           C  
ATOM    915  CZ  PHE A 116      62.768 -41.231  17.160  1.00  7.29           C  
ATOM    916  N   LEU A 117      58.138 -41.852  19.512  1.00  6.06           N  
ATOM    917  CA  LEU A 117      58.700 -42.823  20.473  1.00  6.19           C  
ATOM    918  C   LEU A 117      57.781 -44.023  20.472  1.00  6.17           C  
ATOM    919  O   LEU A 117      58.259 -45.153  20.398  1.00  6.08           O  
ATOM    920  CB  LEU A 117      58.812 -42.175  21.859  1.00  6.33           C  
ATOM    921  CG  LEU A 117      59.879 -41.075  21.972  1.00  6.32           C  
ATOM    922  CD1 LEU A 117      59.773 -40.369  23.320  1.00  6.56           C  
ATOM    923  CD2 LEU A 117      61.295 -41.638  21.808  1.00  6.28           C  
ATOM    924  N   VAL A 118      56.471 -43.780  20.528  1.00  6.15           N  
ATOM    925  CA  VAL A 118      55.504 -44.908  20.532  1.00  5.92           C  
ATOM    926  C   VAL A 118      55.683 -45.707  19.234  1.00  5.77           C  
ATOM    927  O   VAL A 118      55.742 -46.959  19.278  1.00  5.80           O  
ATOM    928  CB  VAL A 118      54.072 -44.384  20.718  1.00  5.94           C  
ATOM    929  CG1 VAL A 118      53.075 -45.515  20.547  1.00  6.21           C  
ATOM    930  CG2 VAL A 118      53.887 -43.753  22.086  1.00  6.08           C  
ATOM    931  N   ALA A 119      55.773 -45.043  18.081  1.00  5.81           N  
ATOM    932  CA  ALA A 119      55.939 -45.771  16.802  1.00  5.60           C  
ATOM    933  C   ALA A 119      57.261 -46.515  16.809  1.00  5.84           C  
ATOM    934  O   ALA A 119      57.301 -47.681  16.370  1.00  6.00           O  
ATOM    935  CB  ALA A 119      55.873 -44.842  15.634  1.00  5.84           C  
ATOM    936  N   ALA A 120      58.353 -45.902  17.270  1.00  6.02           N  
ATOM    937  CA  ALA A 120      59.625 -46.636  17.215  1.00  6.32           C  
ATOM    938  C   ALA A 120      59.440 -47.953  17.990  1.00  6.55           C  
ATOM    939  O   ALA A 120      59.936 -48.963  17.532  1.00  6.74           O  
ATOM    940  CB  ALA A 120      60.761 -45.791  17.702  1.00  6.28           C  
ATOM    941  N   HIS A 121      58.814 -47.923  19.169  1.00  6.42           N  
ATOM    942  CA  HIS A 121      58.647 -49.125  20.018  1.00  6.35           C  
ATOM    943  C   HIS A 121      57.764 -50.132  19.287  1.00  6.27           C  
ATOM    944  O   HIS A 121      58.105 -51.282  19.197  1.00  6.41           O  
ATOM    945  CB  HIS A 121      58.064 -48.707  21.366  1.00  6.47           C  
ATOM    946  CG  HIS A 121      57.748 -49.848  22.259  1.00  6.51           C  
ATOM    947  CD2 HIS A 121      56.654 -50.638  22.319  1.00  6.57           C  
ATOM    948  ND1 HIS A 121      58.584 -50.238  23.280  1.00  6.24           N  
ATOM    949  CE1 HIS A 121      58.022 -51.256  23.897  1.00  6.52           C  
ATOM    950  NE2 HIS A 121      56.852 -51.525  23.318  1.00  6.08           N  
ATOM    951  N   ALA A 122      56.637 -49.702  18.777  1.00  6.55           N  
ATOM    952  CA  ALA A 122      55.682 -50.585  18.092  1.00  6.74           C  
ATOM    953  C   ALA A 122      56.323 -51.181  16.841  1.00  7.02           C  
ATOM    954  O   ALA A 122      56.090 -52.345  16.593  1.00  6.85           O  
ATOM    955  CB  ALA A 122      54.450 -49.794  17.756  1.00  7.06           C  
ATOM    956  N   PHE A 123      57.147 -50.428  16.116  1.00  7.12           N  
ATOM    957  CA  PHE A 123      57.791 -50.947  14.884  1.00  7.65           C  
ATOM    958  C   PHE A 123      58.838 -51.994  15.275  1.00  7.65           C  
ATOM    959  O   PHE A 123      59.116 -52.894  14.488  1.00  7.52           O  
ATOM    960  CB  PHE A 123      58.424 -49.819  14.067  1.00  8.04           C  
ATOM    961  CG  PHE A 123      57.460 -48.831  13.454  1.00  7.97           C  
ATOM    962  CD1 PHE A 123      56.139 -49.171  13.217  1.00  7.57           C  
ATOM    963  CD2 PHE A 123      57.910 -47.594  13.040  1.00  7.59           C  
ATOM    964  CE1 PHE A 123      55.284 -48.270  12.620  1.00  7.67           C  
ATOM    965  CE2 PHE A 123      57.055 -46.698  12.429  1.00  7.49           C  
ATOM    966  CZ  PHE A 123      55.726 -47.011  12.262  1.00  7.80           C  
ATOM    967  N   GLY A 124      59.374 -51.902  16.497  1.00  7.64           N  
ATOM    968  CA  GLY A 124      60.266 -52.932  17.036  1.00  7.58           C  
ATOM    969  C   GLY A 124      59.506 -54.242  17.120  1.00  8.02           C  
ATOM    970  O   GLY A 124      60.042 -55.298  16.658  1.00  7.70           O  
ATOM    971  N   HIS A 125      58.281 -54.184  17.639  1.00  7.91           N  
ATOM    972  CA  HIS A 125      57.386 -55.361  17.676  1.00  8.55           C  
ATOM    973  C   HIS A 125      57.118 -55.821  16.235  1.00  9.10           C  
ATOM    974  O   HIS A 125      57.204 -56.992  15.992  1.00  9.46           O  
ATOM    975  CB  HIS A 125      56.104 -55.081  18.454  1.00  8.08           C  
ATOM    976  CG  HIS A 125      56.265 -54.841  19.917  1.00  8.12           C  
ATOM    977  CD2 HIS A 125      55.660 -53.928  20.728  1.00  7.82           C  
ATOM    978  ND1 HIS A 125      57.095 -55.622  20.735  1.00  7.64           N  
ATOM    979  CE1 HIS A 125      56.972 -55.196  21.989  1.00  7.48           C  
ATOM    980  NE2 HIS A 125      56.077 -54.172  22.010  1.00  7.58           N  
ATOM    981  N   ALA A 126      56.795 -54.921  15.319  1.00  9.64           N  
ATOM    982  CA  ALA A 126      56.485 -55.273  13.907  1.00 10.73           C  
ATOM    983  C   ALA A 126      57.685 -55.976  13.258  1.00 11.55           C  
ATOM    984  O   ALA A 126      57.487 -56.734  12.322  1.00 13.00           O  
ATOM    985  CB  ALA A 126      56.115 -54.021  13.154  1.00 10.79           C  
ATOM    986  N   MET A 127      58.904 -55.746  13.742  1.00 12.25           N  
ATOM    987  CA  MET A 127      60.123 -56.336  13.162  1.00 12.20           C  
ATOM    988  C   MET A 127      60.482 -57.628  13.897  1.00 12.51           C  
ATOM    989  O   MET A 127      61.458 -58.292  13.453  1.00 12.39           O  
ATOM    990  CB  MET A 127      61.283 -55.352  13.243  1.00 13.67           C  
ATOM    991  CG  MET A 127      61.092 -54.128  12.389  1.00 16.44           C  
ATOM    992  SD  MET A 127      60.632 -54.527  10.693  1.00 18.61           S  
ATOM    993  CE  MET A 127      59.022 -53.781  10.594  1.00 23.24           C  
ATOM    994  N   GLY A 128      59.796 -57.963  14.994  1.00 11.29           N  
ATOM    995  CA  GLY A 128      60.016 -59.255  15.664  1.00 11.52           C  
ATOM    996  C   GLY A 128      60.598 -59.152  17.069  1.00 10.98           C  
ATOM    997  O   GLY A 128      60.856 -60.204  17.675  1.00 10.44           O  
ATOM    998  N   LEU A 129      60.772 -57.967  17.606  1.00 10.64           N  
ATOM    999  CA  LEU A 129      61.340 -57.838  18.964  1.00 11.43           C  
ATOM   1000  C   LEU A 129      60.216 -57.902  19.973  1.00 11.55           C  
ATOM   1001  O   LEU A 129      59.168 -57.257  19.764  1.00 11.37           O  
ATOM   1002  CB  LEU A 129      62.096 -56.528  19.105  1.00 11.42           C  
ATOM   1003  CG  LEU A 129      63.245 -56.357  18.131  1.00 11.73           C  
ATOM   1004  CD1 LEU A 129      64.001 -55.077  18.437  1.00 12.20           C  
ATOM   1005  CD2 LEU A 129      64.174 -57.560  18.205  1.00 12.06           C  
ATOM   1006  N   GLU A 130      60.475 -58.621  21.045  1.00 12.27           N  
ATOM   1007  CA  GLU A 130      59.592 -58.629  22.233  1.00 12.18           C  
ATOM   1008  C   GLU A 130      60.158 -57.648  23.246  1.00 11.57           C  
ATOM   1009  O   GLU A 130      61.183 -57.019  22.974  1.00 12.54           O  
ATOM   1010  CB  GLU A 130      59.422 -60.048  22.784  1.00 12.87           C  
ATOM   1011  CG  GLU A 130      58.053 -60.631  22.463  1.00 14.26           C  
ATOM   1012  CD  GLU A 130      56.834 -59.952  23.119  1.00 16.14           C  
ATOM   1013  OE1 GLU A 130      57.014 -58.938  23.853  1.00 15.66           O  
ATOM   1014  OE2 GLU A 130      55.676 -60.432  22.887  1.00 15.48           O1-
ATOM   1015  N   HIS A 131      59.501 -57.546  24.404  1.00 10.88           N  
ATOM   1016  CA  HIS A 131      59.902 -56.608  25.466  1.00 10.39           C  
ATOM   1017  C   HIS A 131      61.276 -56.978  26.012  1.00 10.50           C  
ATOM   1018  O   HIS A 131      61.604 -58.208  26.091  1.00 10.34           O  
ATOM   1019  CB  HIS A 131      58.825 -56.524  26.521  1.00  9.97           C  
ATOM   1020  CG  HIS A 131      57.629 -55.794  26.027  1.00  9.78           C  
ATOM   1021  CD2 HIS A 131      57.499 -54.580  25.469  1.00  9.93           C  
ATOM   1022  ND1 HIS A 131      56.378 -56.348  26.036  1.00  9.68           N  
ATOM   1023  CE1 HIS A 131      55.508 -55.476  25.564  1.00 10.08           C  
ATOM   1024  NE2 HIS A 131      56.174 -54.376  25.170  1.00  9.86           N  
ATOM   1025  N   SER A 132      62.069 -55.948  26.292  1.00  9.92           N  
ATOM   1026  CA  SER A 132      63.386 -56.054  26.951  1.00 10.50           C  
ATOM   1027  C   SER A 132      63.195 -55.898  28.467  1.00 11.50           C  
ATOM   1028  O   SER A 132      62.226 -55.245  28.900  1.00 10.51           O  
ATOM   1029  CB  SER A 132      64.342 -55.016  26.422  1.00 10.33           C  
ATOM   1030  OG  SER A 132      65.543 -55.023  27.175  1.00  9.77           O  
ATOM   1031  N   GLN A 133      64.113 -56.431  29.257  1.00 12.07           N  
ATOM   1032  CA  GLN A 133      64.135 -56.141  30.714  1.00 13.46           C  
ATOM   1033  C   GLN A 133      65.243 -55.143  31.012  1.00 12.20           C  
ATOM   1034  O   GLN A 133      65.466 -54.829  32.211  1.00 10.59           O  
ATOM   1035  CB  GLN A 133      64.321 -57.437  31.479  1.00 16.42           C  
ATOM   1036  CG  GLN A 133      62.993 -58.079  31.780  1.00 20.62           C  
ATOM   1037  CD  GLN A 133      63.097 -59.536  31.467  1.00 26.90           C  
ATOM   1038  NE2 GLN A 133      62.958 -59.824  30.179  1.00 31.14           N  
ATOM   1039  OE1 GLN A 133      63.390 -60.353  32.351  1.00 33.12           O  
ATOM   1040  N   ASP A 134      65.874 -54.635  29.962  1.00 10.98           N  
ATOM   1041  CA  ASP A 134      66.937 -53.632  30.165  1.00 12.20           C  
ATOM   1042  C   ASP A 134      66.228 -52.300  30.335  1.00 12.23           C  
ATOM   1043  O   ASP A 134      65.666 -51.807  29.370  1.00 11.93           O  
ATOM   1044  CB  ASP A 134      67.919 -53.622  29.005  1.00 13.14           C  
ATOM   1045  CG  ASP A 134      69.024 -52.590  29.112  1.00 14.36           C  
ATOM   1046  OD1 ASP A 134      68.846 -51.553  29.754  1.00 12.66           O  
ATOM   1047  OD2 ASP A 134      70.050 -52.843  28.485  1.00 17.98           O1-
ATOM   1048  N   PRO A 135      66.328 -51.639  31.512  1.00 11.96           N  
ATOM   1049  CA  PRO A 135      65.613 -50.388  31.750  1.00 11.35           C  
ATOM   1050  C   PRO A 135      65.901 -49.277  30.739  1.00 11.11           C  
ATOM   1051  O   PRO A 135      65.045 -48.432  30.583  1.00 11.20           O  
ATOM   1052  CB  PRO A 135      66.124 -49.918  33.116  1.00 12.11           C  
ATOM   1053  CG  PRO A 135      66.648 -51.183  33.759  1.00 13.03           C  
ATOM   1054  CD  PRO A 135      67.255 -51.957  32.611  1.00 12.53           C  
ATOM   1055  N   GLY A 136      67.073 -49.280  30.089  1.00 10.75           N  
ATOM   1056  CA  GLY A 136      67.424 -48.236  29.105  1.00  9.60           C  
ATOM   1057  C   GLY A 136      66.942 -48.555  27.690  1.00  9.48           C  
ATOM   1058  O   GLY A 136      67.166 -47.743  26.801  1.00  9.88           O  
ATOM   1059  N   ALA A 137      66.326 -49.699  27.440  1.00  8.87           N  
ATOM   1060  CA  ALA A 137      66.003 -50.117  26.062  1.00  8.72           C  
ATOM   1061  C   ALA A 137      64.703 -49.455  25.608  1.00  8.23           C  
ATOM   1062  O   ALA A 137      63.757 -49.321  26.419  1.00  8.04           O  
ATOM   1063  CB  ALA A 137      65.904 -51.612  25.979  1.00  8.72           C  
ATOM   1064  N   LEU A 138      64.640 -49.117  24.331  1.00  7.70           N  
ATOM   1065  CA  LEU A 138      63.381 -48.650  23.722  1.00  7.78           C  
ATOM   1066  C   LEU A 138      62.333 -49.756  23.871  1.00  7.61           C  
ATOM   1067  O   LEU A 138      61.129 -49.420  23.932  1.00  7.25           O  
ATOM   1068  CB  LEU A 138      63.602 -48.290  22.249  1.00  8.28           C  
ATOM   1069  CG  LEU A 138      62.341 -48.103  21.395  1.00  8.27           C  
ATOM   1070  CD1 LEU A 138      61.520 -46.883  21.853  1.00  8.79           C  
ATOM   1071  CD2 LEU A 138      62.750 -47.930  19.928  1.00  8.86           C  
ATOM   1072  N   MET A 139      62.744 -51.032  23.861  1.00  7.44           N  
ATOM   1073  CA  MET A 139      61.775 -52.151  23.870  1.00  7.41           C  
ATOM   1074  C   MET A 139      61.439 -52.523  25.304  1.00  7.67           C  
ATOM   1075  O   MET A 139      60.714 -53.562  25.500  1.00  8.34           O  
ATOM   1076  CB  MET A 139      62.311 -53.372  23.106  1.00  7.31           C  
ATOM   1077  CG  MET A 139      62.452 -53.107  21.587  1.00  7.29           C  
ATOM   1078  SD  MET A 139      61.047 -52.278  20.789  1.00  7.19           S  
ATOM   1079  CE  MET A 139      59.747 -53.498  21.022  1.00  7.44           C  
ATOM   1080  N   ALA A 140      61.935 -51.774  26.281  1.00  7.71           N  
ATOM   1081  CA  ALA A 140      61.401 -51.880  27.648  1.00  7.84           C  
ATOM   1082  C   ALA A 140      59.942 -51.491  27.527  1.00  7.78           C  
ATOM   1083  O   ALA A 140      59.574 -50.744  26.615  1.00  7.88           O  
ATOM   1084  CB  ALA A 140      62.124 -51.034  28.650  1.00  7.40           C  
ATOM   1085  N   PRO A 141      59.065 -52.097  28.346  1.00  8.46           N  
ATOM   1086  CA  PRO A 141      57.630 -51.985  28.089  1.00  8.58           C  
ATOM   1087  C   PRO A 141      56.971 -50.650  28.424  1.00  8.78           C  
ATOM   1088  O   PRO A 141      55.941 -50.424  27.917  1.00  9.35           O  
ATOM   1089  CB  PRO A 141      56.999 -53.061  28.955  1.00  8.41           C  
ATOM   1090  CG  PRO A 141      58.012 -53.244  30.069  1.00  8.86           C  
ATOM   1091  CD  PRO A 141      59.383 -53.036  29.435  1.00  8.46           C  
ATOM   1092  N   ILE A 142      57.552 -49.827  29.289  1.00  8.79           N  
ATOM   1093  CA  ILE A 142      56.852 -48.654  29.878  1.00  8.31           C  
ATOM   1094  C   ILE A 142      57.246 -47.381  29.119  1.00  8.48           C  
ATOM   1095  O   ILE A 142      58.476 -47.078  28.913  1.00  7.59           O  
ATOM   1096  CB  ILE A 142      57.148 -48.559  31.394  1.00  8.45           C  
ATOM   1097  CG1 ILE A 142      56.837 -49.870  32.118  1.00  8.66           C  
ATOM   1098  CG2 ILE A 142      56.430 -47.381  32.024  1.00  8.52           C  
ATOM   1099  CD1 ILE A 142      55.463 -50.482  31.784  1.00  8.84           C  
ATOM   1100  N   TYR A 143      56.231 -46.632  28.716  1.00  8.59           N  
ATOM   1101  CA  TYR A 143      56.425 -45.352  27.997  1.00  8.90           C  
ATOM   1102  C   TYR A 143      57.278 -44.433  28.858  1.00  9.96           C  
ATOM   1103  O   TYR A 143      57.112 -44.416  30.121  1.00  9.99           O  
ATOM   1104  CB  TYR A 143      55.101 -44.633  27.746  1.00  8.51           C  
ATOM   1105  CG  TYR A 143      55.258 -43.295  27.067  1.00  7.82           C  
ATOM   1106  CD1 TYR A 143      55.504 -43.231  25.701  1.00  7.48           C  
ATOM   1107  CD2 TYR A 143      55.215 -42.115  27.774  1.00  7.62           C  
ATOM   1108  CE1 TYR A 143      55.644 -42.027  25.051  1.00  7.13           C  
ATOM   1109  CE2 TYR A 143      55.404 -40.889  27.140  1.00  7.89           C  
ATOM   1110  CZ  TYR A 143      55.616 -40.856  25.760  1.00  7.29           C  
ATOM   1111  OH  TYR A 143      55.764 -39.713  25.036  1.00  7.02           O  
ATOM   1112  N   THR A 144      58.173 -43.695  28.203  1.00 11.47           N  
ATOM   1113  CA  THR A 144      58.704 -42.411  28.714  1.00 12.24           C  
ATOM   1114  C   THR A 144      58.960 -41.479  27.545  1.00 11.30           C  
ATOM   1115  O   THR A 144      59.337 -41.997  26.498  1.00 11.73           O  
ATOM   1116  CB  THR A 144      60.152 -42.331  29.192  1.00 15.33           C  
ATOM   1117  CG2 THR A 144      60.196 -41.697  30.543  1.00 13.68           C  
ATOM   1118  OG1 THR A 144      61.033 -43.454  29.061  1.00 18.52           O  
ATOM   1119  N   TYR A 145      58.866 -40.166  27.768  1.00 10.73           N  
ATOM   1120  CA  TYR A 145      59.369 -39.130  26.840  1.00 10.82           C  
ATOM   1121  C   TYR A 145      60.870 -38.987  27.071  1.00 11.66           C  
ATOM   1122  O   TYR A 145      61.305 -38.794  28.196  1.00  9.94           O  
ATOM   1123  CB  TYR A 145      58.685 -37.764  27.008  1.00 10.16           C  
ATOM   1124  CG  TYR A 145      59.306 -36.729  26.103  1.00  9.76           C  
ATOM   1125  CD1 TYR A 145      59.125 -36.770  24.728  1.00  9.19           C  
ATOM   1126  CD2 TYR A 145      60.192 -35.781  26.606  1.00  9.87           C  
ATOM   1127  CE1 TYR A 145      59.739 -35.859  23.891  1.00  9.13           C  
ATOM   1128  CE2 TYR A 145      60.787 -34.836  25.786  1.00  9.71           C  
ATOM   1129  CZ  TYR A 145      60.561 -34.877  24.420  1.00  9.26           C  
ATOM   1130  OH  TYR A 145      61.227 -34.008  23.614  1.00  8.82           O  
ATOM   1131  N   THR A 146      61.650 -39.060  26.005  1.00 12.69           N  
ATOM   1132  CA  THR A 146      63.102 -38.777  26.036  1.00 14.54           C  
ATOM   1133  C   THR A 146      63.383 -37.640  25.073  1.00 14.96           C  
ATOM   1134  O   THR A 146      63.019 -37.771  23.851  1.00 13.91           O  
ATOM   1135  CB  THR A 146      63.906 -40.003  25.590  1.00 15.81           C  
ATOM   1136  CG2 THR A 146      65.379 -39.829  25.869  1.00 16.71           C  
ATOM   1137  OG1 THR A 146      63.384 -41.163  26.249  1.00 18.91           O  
ATOM   1138  N   LYS A 147      64.047 -36.587  25.513  1.00 17.57           N  
ATOM   1139  CA  LYS A 147      64.322 -35.490  24.542  1.00 20.96           C  
ATOM   1140  C   LYS A 147      65.499 -35.887  23.645  1.00 21.07           C  
ATOM   1141  O   LYS A 147      65.463 -35.530  22.431  1.00 24.04           O  
ATOM   1142  CB  LYS A 147      64.503 -34.134  25.223  1.00 24.93           C  
ATOM   1143  CG  LYS A 147      65.723 -33.971  26.093  1.00 27.47           C  
ATOM   1144  CD  LYS A 147      65.676 -32.669  26.871  1.00 33.62           C  
ATOM   1145  CE  LYS A 147      65.647 -31.453  25.973  1.00 39.64           C  
ATOM   1146  NZ  LYS A 147      66.547 -30.383  26.472  1.00 43.77           N1+
ATOM   1147  N   ASN A 148      66.476 -36.606  24.194  1.00 21.64           N  
ATOM   1148  CA  ASN A 148      67.675 -37.071  23.442  1.00 22.11           C  
ATOM   1149  C   ASN A 148      67.620 -38.573  23.268  1.00 20.29           C  
ATOM   1150  O   ASN A 148      68.341 -39.269  23.984  1.00 18.50           O  
ATOM   1151  CB  ASN A 148      68.961 -36.746  24.179  1.00 24.25           C  
ATOM   1152  CG  ASN A 148      69.130 -35.254  24.260  1.00 28.01           C  
ATOM   1153  ND2 ASN A 148      68.779 -34.569  23.178  1.00 26.33           N  
ATOM   1154  OD1 ASN A 148      69.508 -34.745  25.308  1.00 32.62           O  
ATOM   1155  N   PHE A 149      66.743 -39.048  22.401  1.00 18.17           N  
ATOM   1156  CA  PHE A 149      66.554 -40.492  22.268  1.00 17.17           C  
ATOM   1157  C   PHE A 149      67.761 -41.085  21.527  1.00 19.68           C  
ATOM   1158  O   PHE A 149      68.221 -40.540  20.477  1.00 17.16           O  
ATOM   1159  CB  PHE A 149      65.222 -40.805  21.610  1.00 16.77           C  
ATOM   1160  CG  PHE A 149      65.123 -42.272  21.308  1.00 15.51           C  
ATOM   1161  CD1 PHE A 149      64.802 -43.165  22.318  1.00 14.60           C  
ATOM   1162  CD2 PHE A 149      65.456 -42.756  20.051  1.00 14.66           C  
ATOM   1163  CE1 PHE A 149      64.762 -44.526  22.062  1.00 14.63           C  
ATOM   1164  CE2 PHE A 149      65.447 -44.118  19.803  1.00 14.10           C  
ATOM   1165  CZ  PHE A 149      65.060 -44.997  20.800  1.00 15.29           C  
ATOM   1166  N   ARG A 150      68.243 -42.201  22.072  1.00 19.63           N  
ATOM   1167  CA  ARG A 150      69.388 -43.000  21.559  1.00 22.07           C  
ATOM   1168  C   ARG A 150      68.948 -44.452  21.659  1.00 18.94           C  
ATOM   1169  O   ARG A 150      68.556 -44.909  22.761  1.00 17.66           O  
ATOM   1170  CB  ARG A 150      70.635 -42.794  22.433  1.00 25.98           C  
ATOM   1171  CG  ARG A 150      71.928 -42.499  21.688  1.00 31.59           C  
ATOM   1172  CD  ARG A 150      72.477 -41.083  21.890  1.00 35.85           C  
ATOM   1173  NE  ARG A 150      73.518 -40.960  22.920  1.00 41.76           N  
ATOM   1174  CZ  ARG A 150      74.855 -40.968  22.717  1.00 48.69           C  
ATOM   1175  NH1 ARG A 150      75.372 -41.118  21.502  1.00 51.08           N1+
ATOM   1176  NH2 ARG A 150      75.680 -40.822  23.747  1.00 46.24           N  
ATOM   1177  N   LEU A 151      68.934 -45.172  20.560  1.00 15.86           N  
ATOM   1178  CA  LEU A 151      68.700 -46.630  20.666  1.00 15.02           C  
ATOM   1179  C   LEU A 151      69.782 -47.246  21.570  1.00 14.55           C  
ATOM   1180  O   LEU A 151      70.964 -46.893  21.388  1.00 14.55           O  
ATOM   1181  CB  LEU A 151      68.770 -47.154  19.242  1.00 14.98           C  
ATOM   1182  CG  LEU A 151      68.090 -48.471  18.992  1.00 14.19           C  
ATOM   1183  CD1 LEU A 151      66.591 -48.367  19.303  1.00 13.93           C  
ATOM   1184  CD2 LEU A 151      68.344 -48.896  17.553  1.00 13.74           C  
ATOM   1185  N   SER A 152      69.395 -48.087  22.525  1.00 14.80           N  
ATOM   1186  CA  SER A 152      70.284 -48.824  23.467  1.00 14.88           C  
ATOM   1187  C   SER A 152      71.049 -49.971  22.788  1.00 14.95           C  
ATOM   1188  O   SER A 152      70.614 -50.476  21.735  1.00 13.08           O  
ATOM   1189  CB  SER A 152      69.510 -49.326  24.659  1.00 15.74           C  
ATOM   1190  OG  SER A 152      68.901 -50.598  24.421  1.00 15.35           O  
ATOM   1191  N   GLN A 153      72.181 -50.400  23.387  1.00 15.17           N  
ATOM   1192  CA  GLN A 153      72.927 -51.559  22.844  1.00 15.06           C  
ATOM   1193  C   GLN A 153      72.044 -52.793  22.936  1.00 14.40           C  
ATOM   1194  O   GLN A 153      72.143 -53.609  22.051  1.00 14.18           O  
ATOM   1195  CB  GLN A 153      74.254 -51.800  23.553  1.00 16.76           C  
ATOM   1196  CG  GLN A 153      75.240 -50.655  23.357  1.00 17.73           C  
ATOM   1197  CD  GLN A 153      75.666 -50.501  21.915  1.00 19.76           C  
ATOM   1198  NE2 GLN A 153      75.738 -51.588  21.163  1.00 19.81           N  
ATOM   1199  OE1 GLN A 153      75.918 -49.399  21.470  1.00 24.19           O  
ATOM   1200  N   ASP A 154      71.192 -52.926  23.952  1.00 13.79           N  
ATOM   1201  CA  ASP A 154      70.243 -54.062  23.995  1.00 13.19           C  
ATOM   1202  C   ASP A 154      69.373 -54.063  22.731  1.00 12.79           C  
ATOM   1203  O   ASP A 154      69.212 -55.120  22.134  1.00 12.57           O  
ATOM   1204  CB  ASP A 154      69.350 -54.018  25.224  1.00 14.50           C  
ATOM   1205  CG  ASP A 154      68.510 -55.278  25.360  1.00 15.73           C  
ATOM   1206  OD1 ASP A 154      69.115 -56.337  25.598  1.00 15.90           O  
ATOM   1207  OD2 ASP A 154      67.240 -55.196  25.228  1.00 15.45           O1-
ATOM   1208  N   ASP A 155      68.789 -52.933  22.350  1.00 11.85           N  
ATOM   1209  CA  ASP A 155      67.906 -52.906  21.161  1.00 11.97           C  
ATOM   1210  C   ASP A 155      68.704 -53.300  19.920  1.00 12.02           C  
ATOM   1211  O   ASP A 155      68.170 -54.059  19.061  1.00 11.87           O  
ATOM   1212  CB  ASP A 155      67.259 -51.538  20.987  1.00 12.22           C  
ATOM   1213  CG  ASP A 155      66.410 -51.119  22.170  1.00 11.22           C  
ATOM   1214  OD1 ASP A 155      65.486 -51.866  22.506  1.00 10.60           O  
ATOM   1215  OD2 ASP A 155      66.702 -50.049  22.724  1.00 11.09           O1-
ATOM   1216  N   ILE A 156      69.932 -52.784  19.814  1.00 12.89           N  
ATOM   1217  CA  ILE A 156      70.755 -52.949  18.591  1.00 13.66           C  
ATOM   1218  C   ILE A 156      71.111 -54.430  18.491  1.00 14.75           C  
ATOM   1219  O   ILE A 156      71.026 -55.014  17.381  1.00 12.09           O  
ATOM   1220  CB  ILE A 156      71.988 -52.045  18.657  1.00 14.46           C  
ATOM   1221  CG1 ILE A 156      71.563 -50.589  18.490  1.00 14.27           C  
ATOM   1222  CG2 ILE A 156      73.030 -52.480  17.635  1.00 14.42           C  
ATOM   1223  CD1 ILE A 156      72.616 -49.601  18.893  1.00 15.03           C  
ATOM   1224  N   LYS A 157      71.394 -55.019  19.646  1.00 16.02           N  
ATOM   1225  CA  LYS A 157      71.769 -56.443  19.727  1.00 19.91           C  
ATOM   1226  C   LYS A 157      70.596 -57.304  19.249  1.00 16.85           C  
ATOM   1227  O   LYS A 157      70.830 -58.236  18.434  1.00 14.28           O  
ATOM   1228  CB  LYS A 157      72.215 -56.801  21.145  1.00 25.00           C  
ATOM   1229  CG  LYS A 157      73.207 -57.940  21.165  1.00 33.51           C  
ATOM   1230  CD  LYS A 157      74.373 -57.677  20.198  1.00 40.29           C  
ATOM   1231  CE  LYS A 157      75.567 -58.577  20.427  1.00 44.02           C  
ATOM   1232  NZ  LYS A 157      75.151 -60.003  20.478  1.00 48.55           N1+
ATOM   1233  N   GLY A 158      69.370 -56.990  19.686  1.00 14.38           N  
ATOM   1234  CA  GLY A 158      68.214 -57.820  19.285  1.00 12.84           C  
ATOM   1235  C   GLY A 158      67.966 -57.693  17.792  1.00 12.14           C  
ATOM   1236  O   GLY A 158      67.692 -58.691  17.110  1.00 11.73           O  
ATOM   1237  N   ILE A 159      67.935 -56.466  17.288  1.00 12.38           N  
ATOM   1238  CA  ILE A 159      67.497 -56.232  15.881  1.00 11.67           C  
ATOM   1239  C   ILE A 159      68.563 -56.798  14.944  1.00 12.21           C  
ATOM   1240  O   ILE A 159      68.201 -57.374  13.888  1.00 12.08           O  
ATOM   1241  CB  ILE A 159      67.185 -54.759  15.605  1.00 11.12           C  
ATOM   1242  CG1 ILE A 159      66.386 -54.630  14.309  1.00 11.28           C  
ATOM   1243  CG2 ILE A 159      68.430 -53.895  15.563  1.00 10.85           C  
ATOM   1244  CD1 ILE A 159      64.962 -55.090  14.431  1.00 11.83           C  
ATOM   1245  N   GLN A 160      69.840 -56.645  15.308  1.00 13.78           N  
ATOM   1246  CA  GLN A 160      70.957 -57.214  14.514  1.00 14.22           C  
ATOM   1247  C   GLN A 160      70.931 -58.749  14.563  1.00 15.88           C  
ATOM   1248  O   GLN A 160      71.177 -59.366  13.504  1.00 17.11           O  
ATOM   1249  CB  GLN A 160      72.285 -56.610  14.959  1.00 13.89           C  
ATOM   1250  CG  GLN A 160      72.372 -55.167  14.531  1.00 13.77           C  
ATOM   1251  CD  GLN A 160      73.726 -54.574  14.813  1.00 14.20           C  
ATOM   1252  NE2 GLN A 160      73.975 -53.410  14.257  1.00 13.85           N  
ATOM   1253  OE1 GLN A 160      74.517 -55.117  15.556  1.00 12.74           O  
ATOM   1254  N   GLU A 161      70.636 -59.370  15.700  1.00 16.29           N  
ATOM   1255  CA  GLU A 161      70.508 -60.848  15.778  1.00 17.85           C  
ATOM   1256  C   GLU A 161      69.528 -61.327  14.688  1.00 17.69           C  
ATOM   1257  O   GLU A 161      69.785 -62.353  14.089  1.00 16.43           O  
ATOM   1258  CB  GLU A 161      70.132 -61.247  17.211  1.00 21.30           C  
ATOM   1259  CG  GLU A 161      69.625 -62.680  17.353  1.00 26.42           C  
ATOM   1260  CD  GLU A 161      70.587 -63.788  16.954  1.00 35.20           C  
ATOM   1261  OE1 GLU A 161      70.104 -64.892  16.566  1.00 40.67           O  
ATOM   1262  OE2 GLU A 161      71.825 -63.551  17.029  1.00 40.42           O1-
ATOM   1263  N   LEU A 162      68.455 -60.587  14.385  1.00 16.48           N  
ATOM   1264  CA  LEU A 162      67.431 -61.022  13.387  1.00 16.31           C  
ATOM   1265  C   LEU A 162      67.870 -60.688  11.943  1.00 15.56           C  
ATOM   1266  O   LEU A 162      67.634 -61.503  11.047  1.00 15.08           O  
ATOM   1267  CB  LEU A 162      66.101 -60.321  13.709  1.00 15.80           C  
ATOM   1268  CG  LEU A 162      65.469 -60.685  15.045  1.00 16.26           C  
ATOM   1269  CD1 LEU A 162      64.150 -59.938  15.243  1.00 16.46           C  
ATOM   1270  CD2 LEU A 162      65.200 -62.190  15.119  1.00 16.44           C  
ATOM   1271  N   TYR A 163      68.478 -59.521  11.729  1.00 14.76           N  
ATOM   1272  CA  TYR A 163      68.621 -58.902  10.384  1.00 14.93           C  
ATOM   1273  C   TYR A 163      70.070 -58.535  10.037  1.00 15.10           C  
ATOM   1274  O   TYR A 163      70.289 -58.208   8.864  1.00 14.00           O  
ATOM   1275  CB  TYR A 163      67.746 -57.650  10.313  1.00 14.32           C  
ATOM   1276  CG  TYR A 163      66.292 -57.966  10.551  1.00 13.96           C  
ATOM   1277  CD1 TYR A 163      65.596 -58.761   9.653  1.00 13.48           C  
ATOM   1278  CD2 TYR A 163      65.625 -57.519  11.684  1.00 13.38           C  
ATOM   1279  CE1 TYR A 163      64.267 -59.089   9.859  1.00 13.72           C  
ATOM   1280  CE2 TYR A 163      64.289 -57.813  11.878  1.00 12.78           C  
ATOM   1281  CZ  TYR A 163      63.603 -58.603  10.973  1.00 13.01           C  
ATOM   1282  OH  TYR A 163      62.286 -58.929  11.151  1.00 12.15           O  
ATOM   1283  N   GLY A 164      70.992 -58.566  11.000  1.00 14.39           N  
ATOM   1284  CA  GLY A 164      72.395 -58.164  10.777  1.00 15.41           C  
ATOM   1285  C   GLY A 164      72.601 -56.679  10.959  1.00 15.51           C  
ATOM   1286  O   GLY A 164      71.634 -55.922  11.278  1.00 16.39           O  
ATOM   1287  N   ALA A 165      73.833 -56.252  10.761  1.00 16.41           N  
ATOM   1288  CA  ALA A 165      74.288 -54.895  11.092  1.00 17.54           C  
ATOM   1289  C   ALA A 165      74.183 -54.021   9.842  1.00 18.57           C  
ATOM   1290  O   ALA A 165      73.985 -54.542   8.739  1.00 16.90           O  
ATOM   1291  CB  ALA A 165      75.683 -54.968  11.633  1.00 18.40           C  
ATOM   1292  N   SER A 166      74.288 -52.718  10.016  1.00 21.11           N  
ATOM   1293  CA  SER A 166      74.266 -51.758   8.890  1.00 23.80           C  
ATOM   1294  C   SER A 166      75.421 -52.081   7.963  1.00 28.30           C  
ATOM   1295  O   SER A 166      76.506 -52.418   8.436  1.00 28.17           O  
ATOM   1296  CB  SER A 166      74.424 -50.356   9.360  1.00 24.10           C  
ATOM   1297  OG  SER A 166      74.262 -49.484   8.253  1.00 23.98           O  
ATOM   1298  N   PRO A 167      75.238 -51.975   6.635  1.00 28.87           N  
ATOM   1299  CA  PRO A 167      76.378 -52.012   5.727  1.00 28.60           C  
ATOM   1300  C   PRO A 167      77.334 -50.818   5.849  1.00 29.59           C  
ATOM   1301  O   PRO A 167      78.474 -50.984   5.585  1.00 33.55           O  
ATOM   1302  CB  PRO A 167      75.726 -52.058   4.334  1.00 29.74           C  
ATOM   1303  CG  PRO A 167      74.311 -51.570   4.535  1.00 29.36           C  
ATOM   1304  CD  PRO A 167      73.942 -51.981   5.941  1.00 30.63           C  
ATOM   1305  N   ASP A 168      76.852 -49.641   6.220  1.00 28.04           N  
ATOM   1306  CA  ASP A 168      77.651 -48.395   6.188  1.00 29.75           C  
ATOM   1307  C   ASP A 168      77.311 -47.633   7.464  1.00 34.08           C  
ATOM   1308  O   ASP A 168      77.440 -46.410   7.597  1.00 39.71           O  
ATOM   1309  CB  ASP A 168      77.364 -47.600   4.913  1.00 27.35           C  
ATOM   1310  CG  ASP A 168      75.958 -47.036   4.864  1.00 27.08           C  
ATOM   1311  OD1 ASP A 168      75.195 -47.303   5.821  1.00 25.29           O  
ATOM   1312  OD2 ASP A 168      75.637 -46.317   3.890  1.00 24.49           O1-
ATOM   1313  OXT ASP A 168      76.854 -48.321   8.369  1.00 34.82           O1-
TER   
ATOM   1314  N   ASN B   3      12.963 -31.227   4.210  1.00 53.56           N  
ATOM   1315  CA  ASN B   3      12.936 -30.949   5.678  1.00 50.80           C  
ATOM   1316  C   ASN B   3      14.326 -30.525   6.185  1.00 48.08           C  
ATOM   1317  O   ASN B   3      15.339 -30.790   5.493  1.00 39.85           O  
ATOM   1318  CB  ASN B   3      12.439 -32.160   6.474  1.00 56.36           C  
ATOM   1319  CG  ASN B   3      11.074 -32.647   6.029  1.00 57.25           C  
ATOM   1320  ND2 ASN B   3      10.054 -32.337   6.812  1.00 58.87           N  
ATOM   1321  OD1 ASN B   3      10.947 -33.314   5.001  1.00 51.69           O  
ATOM   1322  N   PHE B   4      14.368 -29.927   7.379  1.00 40.25           N  
ATOM   1323  CA  PHE B   4      15.599 -29.427   8.032  1.00 41.69           C  
ATOM   1324  C   PHE B   4      15.682 -29.973   9.456  1.00 44.08           C  
ATOM   1325  O   PHE B   4      14.700 -30.550   9.941  1.00 42.94           O  
ATOM   1326  CB  PHE B   4      15.603 -27.898   8.051  1.00 46.52           C  
ATOM   1327  CG  PHE B   4      15.437 -27.229   6.707  1.00 50.46           C  
ATOM   1328  CD1 PHE B   4      16.035 -27.745   5.563  1.00 48.91           C  
ATOM   1329  CD2 PHE B   4      14.704 -26.055   6.594  1.00 53.42           C  
ATOM   1330  CE1 PHE B   4      15.884 -27.120   4.334  1.00 49.36           C  
ATOM   1331  CE2 PHE B   4      14.557 -25.431   5.365  1.00 56.62           C  
ATOM   1332  CZ  PHE B   4      15.147 -25.966   4.239  1.00 52.58           C  
ATOM   1333  N   PHE B   5      16.824 -29.778  10.114  1.00 40.98           N  
ATOM   1334  CA  PHE B   5      17.015 -30.114  11.547  1.00 42.89           C  
ATOM   1335  C   PHE B   5      16.199 -29.145  12.411  1.00 46.17           C  
ATOM   1336  O   PHE B   5      15.945 -28.016  12.001  1.00 41.83           O  
ATOM   1337  CB  PHE B   5      18.502 -30.098  11.918  1.00 41.95           C  
ATOM   1338  CG  PHE B   5      19.338 -31.252  11.415  1.00 39.89           C  
ATOM   1339  CD1 PHE B   5      19.874 -31.241  10.130  1.00 39.57           C  
ATOM   1340  CD2 PHE B   5      19.682 -32.299  12.257  1.00 37.95           C  
ATOM   1341  CE1 PHE B   5      20.687 -32.277   9.683  1.00 37.62           C  
ATOM   1342  CE2 PHE B   5      20.494 -33.336  11.807  1.00 38.33           C  
ATOM   1343  CZ  PHE B   5      20.994 -33.325  10.523  1.00 39.25           C  
ATOM   1344  N   PRO B   6      15.790 -29.565  13.635  1.00 51.37           N  
ATOM   1345  CA  PRO B   6      14.893 -28.820  14.525  1.00 54.77           C  
ATOM   1346  C   PRO B   6      14.865 -27.285  14.633  1.00 62.25           C  
ATOM   1347  O   PRO B   6      13.774 -26.816  14.885  1.00 85.65           O  
ATOM   1348  CB  PRO B   6      15.302 -29.411  15.882  1.00 54.32           C  
ATOM   1349  CG  PRO B   6      15.451 -30.872  15.577  1.00 54.61           C  
ATOM   1350  CD  PRO B   6      16.089 -30.891  14.200  1.00 53.49           C  
ATOM   1351  N   ARG B   7      15.957 -26.525  14.501  1.00 60.56           N  
ATOM   1352  CA  ARG B   7      15.810 -25.041  14.383  1.00 56.46           C  
ATOM   1353  C   ARG B   7      16.377 -24.584  13.047  1.00 51.85           C  
ATOM   1354  O   ARG B   7      16.824 -23.436  12.965  1.00 50.28           O  
ATOM   1355  CB  ARG B   7      16.478 -24.268  15.520  1.00 60.84           C  
ATOM   1356  CG  ARG B   7      15.947 -24.639  16.893  1.00 67.81           C  
ATOM   1357  CD  ARG B   7      16.851 -25.697  17.474  1.00 75.70           C  
ATOM   1358  NE  ARG B   7      16.205 -26.477  18.509  1.00 82.46           N  
ATOM   1359  CZ  ARG B   7      16.785 -27.472  19.173  1.00 88.61           C  
ATOM   1360  NH1 ARG B   7      16.109 -28.126  20.103  1.00 94.11           N1+
ATOM   1361  NH2 ARG B   7      18.036 -27.812  18.912  1.00 89.15           N  
ATOM   1362  N   LYS B   8      16.280 -25.448  12.038  1.00 51.47           N  
ATOM   1363  CA  LYS B   8      17.053 -25.403  10.765  1.00 51.78           C  
ATOM   1364  C   LYS B   8      18.411 -24.723  10.980  1.00 46.51           C  
ATOM   1365  O   LYS B   8      18.647 -23.611  10.513  1.00 44.40           O  
ATOM   1366  CB  LYS B   8      16.215 -24.784   9.639  1.00 53.90           C  
ATOM   1367  CG  LYS B   8      15.691 -23.374   9.864  1.00 56.28           C  
ATOM   1368  CD  LYS B   8      15.620 -22.561   8.584  1.00 61.59           C  
ATOM   1369  CE  LYS B   8      15.946 -21.095   8.803  1.00 68.42           C  
ATOM   1370  NZ  LYS B   8      15.124 -20.208   7.945  1.00 70.96           N1+
ATOM   1371  N   PRO B   9      19.389 -25.370  11.657  1.00 41.12           N  
ATOM   1372  CA  PRO B   9      20.731 -24.801  11.728  1.00 38.43           C  
ATOM   1373  C   PRO B   9      21.300 -24.815  10.302  1.00 34.65           C  
ATOM   1374  O   PRO B   9      20.980 -25.692   9.517  1.00 31.20           O  
ATOM   1375  CB  PRO B   9      21.468 -25.717  12.696  1.00 36.94           C  
ATOM   1376  CG  PRO B   9      20.761 -27.039  12.529  1.00 40.64           C  
ATOM   1377  CD  PRO B   9      19.301 -26.675  12.326  1.00 42.43           C  
ATOM   1378  N   LYS B  10      22.097 -23.811   9.976  1.00 38.75           N  
ATOM   1379  CA  LYS B  10      22.782 -23.755   8.666  1.00 38.64           C  
ATOM   1380  C   LYS B  10      24.143 -23.114   8.844  1.00 34.78           C  
ATOM   1381  O   LYS B  10      24.366 -22.447   9.861  1.00 29.41           O  
ATOM   1382  CB  LYS B  10      21.963 -22.949   7.657  1.00 42.70           C  
ATOM   1383  CG  LYS B  10      21.543 -21.574   8.141  1.00 44.42           C  
ATOM   1384  CD  LYS B  10      20.573 -20.885   7.206  1.00 49.39           C  
ATOM   1385  CE  LYS B  10      21.269 -20.182   6.063  1.00 54.67           C  
ATOM   1386  NZ  LYS B  10      20.301 -19.508   5.166  1.00 56.23           N1+
ATOM   1387  N   TRP B  11      24.996 -23.287   7.845  1.00 33.24           N  
ATOM   1388  CA  TRP B  11      26.297 -22.592   7.819  1.00 33.12           C  
ATOM   1389  C   TRP B  11      25.975 -21.116   7.568  1.00 34.31           C  
ATOM   1390  O   TRP B  11      25.116 -20.852   6.735  1.00 35.09           O  
ATOM   1391  CB  TRP B  11      27.235 -23.247   6.789  1.00 31.55           C  
ATOM   1392  CG  TRP B  11      27.659 -24.644   7.159  1.00 30.62           C  
ATOM   1393  CD1 TRP B  11      27.328 -25.809   6.528  1.00 30.99           C  
ATOM   1394  CD2 TRP B  11      28.479 -25.029   8.281  1.00 30.82           C  
ATOM   1395  CE2 TRP B  11      28.606 -26.432   8.243  1.00 30.12           C  
ATOM   1396  CE3 TRP B  11      29.136 -24.323   9.300  1.00 33.30           C  
ATOM   1397  NE1 TRP B  11      27.908 -26.884   7.155  1.00 29.22           N  
ATOM   1398  CZ2 TRP B  11      29.352 -27.135   9.192  1.00 30.31           C  
ATOM   1399  CZ3 TRP B  11      29.852 -25.022  10.248  1.00 32.27           C  
ATOM   1400  CH2 TRP B  11      29.967 -26.413  10.184  1.00 29.28           C  
ATOM   1401  N   ASP B  12      26.570 -20.219   8.345  1.00 37.57           N  
ATOM   1402  CA  ASP B  12      26.393 -18.747   8.244  1.00 44.69           C  
ATOM   1403  C   ASP B  12      27.599 -18.164   7.498  1.00 45.78           C  
ATOM   1404  O   ASP B  12      28.118 -17.102   7.900  1.00 48.39           O  
ATOM   1405  CB  ASP B  12      26.184 -18.129   9.626  1.00 51.36           C  
ATOM   1406  CG  ASP B  12      27.348 -18.360  10.574  1.00 60.28           C  
ATOM   1407  OD1 ASP B  12      28.360 -18.969  10.140  1.00 65.43           O  
ATOM   1408  OD2 ASP B  12      27.232 -17.947  11.744  1.00 75.51           O1-
ATOM   1409  N   LYS B  13      28.026 -18.868   6.455  1.00 45.88           N  
ATOM   1410  CA  LYS B  13      29.027 -18.426   5.460  1.00 41.52           C  
ATOM   1411  C   LYS B  13      28.906 -19.386   4.287  1.00 38.09           C  
ATOM   1412  O   LYS B  13      28.286 -20.433   4.465  1.00 37.41           O  
ATOM   1413  CB  LYS B  13      30.431 -18.473   6.051  1.00 47.41           C  
ATOM   1414  CG  LYS B  13      30.898 -19.876   6.407  1.00 52.18           C  
ATOM   1415  CD  LYS B  13      31.956 -19.901   7.485  1.00 53.26           C  
ATOM   1416  CE  LYS B  13      32.452 -21.294   7.811  1.00 49.99           C  
ATOM   1417  NZ  LYS B  13      33.275 -21.264   9.038  1.00 47.33           N1+
ATOM   1418  N   ASN B  14      29.479 -19.049   3.141  1.00 34.36           N  
ATOM   1419  CA  ASN B  14      29.410 -19.912   1.941  1.00 34.42           C  
ATOM   1420  C   ASN B  14      30.748 -20.619   1.716  1.00 31.16           C  
ATOM   1421  O   ASN B  14      30.719 -21.667   1.041  1.00 28.02           O  
ATOM   1422  CB  ASN B  14      28.989 -19.101   0.727  1.00 38.06           C  
ATOM   1423  CG  ASN B  14      27.618 -18.492   0.918  1.00 42.61           C  
ATOM   1424  ND2 ASN B  14      27.423 -17.298   0.384  1.00 42.96           N  
ATOM   1425  OD1 ASN B  14      26.750 -19.086   1.562  1.00 48.69           O  
ATOM   1426  N   GLN B  15      31.848 -20.038   2.214  1.00 29.54           N  
ATOM   1427  CA  GLN B  15      33.213 -20.629   2.205  1.00 30.36           C  
ATOM   1428  C   GLN B  15      33.279 -21.712   3.288  1.00 26.57           C  
ATOM   1429  O   GLN B  15      33.306 -21.334   4.475  1.00 26.13           O  
ATOM   1430  CB  GLN B  15      34.285 -19.566   2.491  1.00 34.46           C  
ATOM   1431  CG  GLN B  15      34.370 -18.432   1.467  1.00 39.62           C  
ATOM   1432  CD  GLN B  15      34.497 -18.852   0.016  1.00 44.29           C  
ATOM   1433  NE2 GLN B  15      35.123 -19.997  -0.236  1.00 45.47           N  
ATOM   1434  OE1 GLN B  15      34.049 -18.143  -0.887  1.00 48.48           O  
ATOM   1435  N   ILE B  16      33.220 -22.994   2.908  1.00 25.74           N  
ATOM   1436  CA  ILE B  16      33.212 -24.137   3.878  1.00 23.93           C  
ATOM   1437  C   ILE B  16      34.522 -24.913   3.712  1.00 22.28           C  
ATOM   1438  O   ILE B  16      34.807 -25.344   2.590  1.00 21.19           O  
ATOM   1439  CB  ILE B  16      32.019 -25.106   3.681  1.00 25.47           C  
ATOM   1440  CG1 ILE B  16      30.666 -24.424   3.465  1.00 26.64           C  
ATOM   1441  CG2 ILE B  16      31.947 -26.107   4.823  1.00 25.63           C  
ATOM   1442  CD1 ILE B  16      30.124 -23.720   4.666  1.00 26.70           C  
ATOM   1443  N   THR B  17      35.237 -25.177   4.802  1.00 20.35           N  
ATOM   1444  CA  THR B  17      36.462 -26.024   4.761  1.00 18.62           C  
ATOM   1445  C   THR B  17      36.146 -27.475   5.166  1.00 18.09           C  
ATOM   1446  O   THR B  17      35.309 -27.683   6.054  1.00 16.75           O  
ATOM   1447  CB  THR B  17      37.571 -25.492   5.668  1.00 16.98           C  
ATOM   1448  CG2 THR B  17      38.086 -24.145   5.199  1.00 17.88           C  
ATOM   1449  OG1 THR B  17      37.074 -25.437   7.007  1.00 15.02           O  
ATOM   1450  N   TYR B  18      36.882 -28.422   4.590  1.00 17.42           N  
ATOM   1451  CA  TYR B  18      36.828 -29.853   4.961  1.00 16.21           C  
ATOM   1452  C   TYR B  18      38.242 -30.430   5.023  1.00 17.02           C  
ATOM   1453  O   TYR B  18      39.178 -29.949   4.327  1.00 19.11           O  
ATOM   1454  CB  TYR B  18      35.903 -30.600   4.016  1.00 15.65           C  
ATOM   1455  CG  TYR B  18      36.380 -30.812   2.601  1.00 14.64           C  
ATOM   1456  CD1 TYR B  18      37.106 -31.938   2.264  1.00 15.00           C  
ATOM   1457  CD2 TYR B  18      36.055 -29.934   1.577  1.00 15.17           C  
ATOM   1458  CE1 TYR B  18      37.492 -32.197   0.957  1.00 15.22           C  
ATOM   1459  CE2 TYR B  18      36.454 -30.161   0.262  1.00 15.45           C  
ATOM   1460  CZ  TYR B  18      37.159 -31.304  -0.052  1.00 14.87           C  
ATOM   1461  OH  TYR B  18      37.534 -31.584  -1.332  1.00 15.94           O  
ATOM   1462  N   ARG B  19      38.420 -31.413   5.899  1.00 16.33           N  
ATOM   1463  CA  ARG B  19      39.721 -32.114   6.093  1.00 15.48           C  
ATOM   1464  C   ARG B  19      39.451 -33.625   6.094  1.00 14.75           C  
ATOM   1465  O   ARG B  19      38.578 -34.095   6.864  1.00 15.93           O  
ATOM   1466  CB  ARG B  19      40.404 -31.568   7.351  1.00 15.49           C  
ATOM   1467  CG  ARG B  19      41.691 -32.289   7.733  1.00 15.20           C  
ATOM   1468  CD  ARG B  19      42.345 -31.652   8.942  1.00 14.83           C  
ATOM   1469  NE  ARG B  19      43.538 -32.424   9.285  1.00 14.29           N  
ATOM   1470  CZ  ARG B  19      44.183 -32.349  10.438  1.00 13.43           C  
ATOM   1471  NH1 ARG B  19      43.769 -31.524  11.381  1.00 12.48           N1+
ATOM   1472  NH2 ARG B  19      45.238 -33.110  10.634  1.00 13.17           N  
ATOM   1473  N   ILE B  20      40.130 -34.351   5.219  1.00 13.72           N  
ATOM   1474  CA  ILE B  20      40.067 -35.834   5.149  1.00 13.43           C  
ATOM   1475  C   ILE B  20      41.130 -36.421   6.055  1.00 14.40           C  
ATOM   1476  O   ILE B  20      42.340 -36.411   5.695  1.00 13.81           O  
ATOM   1477  CB  ILE B  20      40.206 -36.324   3.710  1.00 13.51           C  
ATOM   1478  CG1 ILE B  20      39.170 -35.628   2.826  1.00 13.63           C  
ATOM   1479  CG2 ILE B  20      40.097 -37.838   3.710  1.00 13.69           C  
ATOM   1480  CD1 ILE B  20      39.333 -35.822   1.334  1.00 13.22           C  
ATOM   1481  N   ILE B  21      40.693 -36.884   7.218  1.00 14.63           N  
ATOM   1482  CA  ILE B  21      41.597 -37.381   8.284  1.00 15.95           C  
ATOM   1483  C   ILE B  21      42.005 -38.816   7.941  1.00 17.87           C  
ATOM   1484  O   ILE B  21      43.180 -39.148   8.137  1.00 17.23           O  
ATOM   1485  CB  ILE B  21      40.904 -37.290   9.659  1.00 16.27           C  
ATOM   1486  CG1 ILE B  21      40.528 -35.853  10.002  1.00 16.51           C  
ATOM   1487  CG2 ILE B  21      41.762 -37.900  10.756  1.00 17.45           C  
ATOM   1488  CD1 ILE B  21      41.750 -34.945  10.157  1.00 18.57           C  
ATOM   1489  N   GLY B  22      41.062 -39.652   7.490  1.00 18.15           N  
ATOM   1490  CA  GLY B  22      41.347 -41.084   7.271  1.00 19.02           C  
ATOM   1491  C   GLY B  22      40.715 -41.645   6.015  1.00 17.78           C  
ATOM   1492  O   GLY B  22      39.875 -40.981   5.398  1.00 15.20           O  
ATOM   1493  N   TYR B  23      41.081 -42.879   5.691  1.00 19.07           N  
ATOM   1494  CA  TYR B  23      40.734 -43.552   4.427  1.00 19.82           C  
ATOM   1495  C   TYR B  23      40.294 -44.990   4.693  1.00 22.05           C  
ATOM   1496  O   TYR B  23      40.605 -45.574   5.742  1.00 19.11           O  
ATOM   1497  CB  TYR B  23      41.953 -43.547   3.516  1.00 21.05           C  
ATOM   1498  CG  TYR B  23      42.318 -42.168   3.046  1.00 20.40           C  
ATOM   1499  CD1 TYR B  23      42.974 -41.278   3.877  1.00 22.51           C  
ATOM   1500  CD2 TYR B  23      41.907 -41.721   1.807  1.00 19.92           C  
ATOM   1501  CE1 TYR B  23      43.252 -39.980   3.468  1.00 22.94           C  
ATOM   1502  CE2 TYR B  23      42.178 -40.434   1.378  1.00 19.53           C  
ATOM   1503  CZ  TYR B  23      42.859 -39.561   2.204  1.00 21.17           C  
ATOM   1504  OH  TYR B  23      43.141 -38.294   1.780  1.00 20.74           O  
ATOM   1505  N   THR B  24      39.601 -45.542   3.704  1.00 24.40           N  
ATOM   1506  CA  THR B  24      39.354 -46.982   3.552  1.00 25.39           C  
ATOM   1507  C   THR B  24      40.503 -47.540   2.730  1.00 25.67           C  
ATOM   1508  O   THR B  24      40.890 -46.967   1.717  1.00 25.56           O  
ATOM   1509  CB  THR B  24      37.983 -47.286   2.934  1.00 26.07           C  
ATOM   1510  CG2 THR B  24      37.677 -46.486   1.682  1.00 26.55           C  
ATOM   1511  OG1 THR B  24      37.971 -48.688   2.643  1.00 26.82           O  
ATOM   1512  N   PRO B  25      41.041 -48.704   3.135  1.00 26.27           N  
ATOM   1513  CA  PRO B  25      42.019 -49.421   2.320  1.00 28.64           C  
ATOM   1514  C   PRO B  25      41.404 -50.039   1.051  1.00 26.71           C  
ATOM   1515  O   PRO B  25      42.144 -50.494   0.229  1.00 29.32           O  
ATOM   1516  CB  PRO B  25      42.565 -50.504   3.283  1.00 27.19           C  
ATOM   1517  CG  PRO B  25      41.428 -50.747   4.262  1.00 27.46           C  
ATOM   1518  CD  PRO B  25      40.737 -49.400   4.401  1.00 27.09           C  
ATOM   1519  N   ASP B  26      40.085 -50.029   0.919  1.00 27.76           N  
ATOM   1520  CA  ASP B  26      39.363 -50.624  -0.236  1.00 28.44           C  
ATOM   1521  C   ASP B  26      39.537 -49.786  -1.505  1.00 25.99           C  
ATOM   1522  O   ASP B  26      39.237 -50.320  -2.565  1.00 22.25           O  
ATOM   1523  CB  ASP B  26      37.852 -50.666  -0.014  1.00 31.64           C  
ATOM   1524  CG  ASP B  26      37.451 -51.392   1.253  1.00 34.07           C  
ATOM   1525  OD1 ASP B  26      38.200 -52.306   1.642  1.00 32.94           O  
ATOM   1526  OD2 ASP B  26      36.397 -51.008   1.843  1.00 31.22           O1-
ATOM   1527  N   LEU B  27      39.868 -48.496  -1.371  1.00 25.15           N  
ATOM   1528  CA  LEU B  27      40.062 -47.565  -2.517  1.00 24.68           C  
ATOM   1529  C   LEU B  27      41.399 -46.843  -2.371  1.00 21.54           C  
ATOM   1530  O   LEU B  27      41.881 -46.722  -1.264  1.00 21.49           O  
ATOM   1531  CB  LEU B  27      38.897 -46.576  -2.579  1.00 23.66           C  
ATOM   1532  CG  LEU B  27      37.535 -47.222  -2.791  1.00 22.91           C  
ATOM   1533  CD1 LEU B  27      36.437 -46.185  -2.629  1.00 22.84           C  
ATOM   1534  CD2 LEU B  27      37.473 -47.897  -4.158  1.00 23.85           C  
ATOM   1535  N   ALA B  28      42.000 -46.443  -3.488  1.00 22.96           N  
ATOM   1536  CA  ALA B  28      43.205 -45.583  -3.486  1.00 21.85           C  
ATOM   1537  C   ALA B  28      42.788 -44.278  -2.838  1.00 18.66           C  
ATOM   1538  O   ALA B  28      41.662 -43.834  -3.039  1.00 16.43           O  
ATOM   1539  CB  ALA B  28      43.747 -45.369  -4.884  1.00 21.70           C  
ATOM   1540  N   PRO B  29      43.670 -43.649  -2.044  1.00 18.38           N  
ATOM   1541  CA  PRO B  29      43.354 -42.362  -1.412  1.00 18.80           C  
ATOM   1542  C   PRO B  29      42.891 -41.270  -2.399  1.00 19.20           C  
ATOM   1543  O   PRO B  29      42.031 -40.479  -2.042  1.00 17.96           O  
ATOM   1544  CB  PRO B  29      44.662 -41.967  -0.711  1.00 19.62           C  
ATOM   1545  CG  PRO B  29      45.731 -42.818  -1.357  1.00 19.67           C  
ATOM   1546  CD  PRO B  29      45.038 -44.097  -1.773  1.00 19.30           C  
ATOM   1547  N   GLU B  30      43.433 -41.253  -3.622  1.00 19.82           N  
ATOM   1548  CA  GLU B  30      43.055 -40.239  -4.638  1.00 19.61           C  
ATOM   1549  C   GLU B  30      41.593 -40.456  -5.046  1.00 19.12           C  
ATOM   1550  O   GLU B  30      40.893 -39.443  -5.246  1.00 17.54           O  
ATOM   1551  CB  GLU B  30      44.023 -40.201  -5.829  1.00 20.45           C  
ATOM   1552  CG  GLU B  30      44.060 -41.470  -6.657  1.00 19.86           C  
ATOM   1553  CD  GLU B  30      45.121 -42.484  -6.239  1.00 19.75           C  
ATOM   1554  OE1 GLU B  30      45.472 -43.269  -7.085  1.00 20.12           O  
ATOM   1555  OE2 GLU B  30      45.576 -42.501  -5.051  1.00 22.01           O1-
ATOM   1556  N   THR B  31      41.151 -41.706  -5.174  1.00 18.04           N  
ATOM   1557  CA  THR B  31      39.742 -42.069  -5.508  1.00 19.72           C  
ATOM   1558  C   THR B  31      38.798 -41.603  -4.391  1.00 17.67           C  
ATOM   1559  O   THR B  31      37.703 -41.071  -4.676  1.00 18.10           O  
ATOM   1560  CB  THR B  31      39.643 -43.586  -5.710  1.00 23.40           C  
ATOM   1561  CG2 THR B  31      38.325 -44.029  -6.303  1.00 23.49           C  
ATOM   1562  OG1 THR B  31      40.721 -43.958  -6.571  1.00 26.07           O  
ATOM   1563  N   VAL B  32      39.217 -41.809  -3.147  1.00 16.66           N  
ATOM   1564  CA  VAL B  32      38.492 -41.336  -1.942  1.00 16.27           C  
ATOM   1565  C   VAL B  32      38.401 -39.812  -2.013  1.00 16.66           C  
ATOM   1566  O   VAL B  32      37.282 -39.257  -1.925  1.00 16.25           O  
ATOM   1567  CB  VAL B  32      39.190 -41.781  -0.643  1.00 16.13           C  
ATOM   1568  CG1 VAL B  32      38.592 -41.065   0.552  1.00 16.34           C  
ATOM   1569  CG2 VAL B  32      39.148 -43.291  -0.445  1.00 17.70           C  
ATOM   1570  N   ASP B  33      39.547 -39.155  -2.158  1.00 16.03           N  
ATOM   1571  CA  ASP B  33      39.608 -37.681  -2.269  1.00 17.77           C  
ATOM   1572  C   ASP B  33      38.648 -37.220  -3.369  1.00 16.67           C  
ATOM   1573  O   ASP B  33      37.882 -36.264  -3.159  1.00 17.13           O  
ATOM   1574  CB  ASP B  33      41.048 -37.241  -2.529  1.00 18.48           C  
ATOM   1575  CG  ASP B  33      42.006 -37.447  -1.368  1.00 20.90           C  
ATOM   1576  OD1 ASP B  33      41.542 -37.794  -0.246  1.00 22.34           O  
ATOM   1577  OD2 ASP B  33      43.230 -37.219  -1.585  1.00 21.59           O1-
ATOM   1578  N   ASP B  34      38.670 -37.882  -4.516  1.00 17.99           N  
ATOM   1579  CA  ASP B  34      37.846 -37.460  -5.671  1.00 19.40           C  
ATOM   1580  C   ASP B  34      36.354 -37.686  -5.346  1.00 20.87           C  
ATOM   1581  O   ASP B  34      35.503 -36.770  -5.592  1.00 22.44           O  
ATOM   1582  CB  ASP B  34      38.281 -38.198  -6.934  1.00 20.22           C  
ATOM   1583  CG  ASP B  34      37.393 -37.827  -8.101  1.00 21.49           C  
ATOM   1584  OD1 ASP B  34      37.570 -36.732  -8.616  1.00 22.84           O  
ATOM   1585  OD2 ASP B  34      36.481 -38.583  -8.399  1.00 21.75           O1-
ATOM   1586  N   ALA B  35      36.010 -38.846  -4.795  1.00 20.12           N  
ATOM   1587  CA  ALA B  35      34.601 -39.132  -4.438  1.00 19.49           C  
ATOM   1588  C   ALA B  35      34.096 -38.030  -3.510  1.00 18.34           C  
ATOM   1589  O   ALA B  35      33.006 -37.547  -3.732  1.00 18.91           O  
ATOM   1590  CB  ALA B  35      34.470 -40.492  -3.827  1.00 18.98           C  
ATOM   1591  N   PHE B  36      34.877 -37.598  -2.523  1.00 17.84           N  
ATOM   1592  CA  PHE B  36      34.413 -36.554  -1.578  1.00 16.58           C  
ATOM   1593  C   PHE B  36      34.295 -35.180  -2.277  1.00 16.88           C  
ATOM   1594  O   PHE B  36      33.275 -34.458  -2.058  1.00 16.11           O  
ATOM   1595  CB  PHE B  36      35.327 -36.522  -0.355  1.00 17.68           C  
ATOM   1596  CG  PHE B  36      35.229 -37.698   0.584  1.00 17.23           C  
ATOM   1597  CD1 PHE B  36      34.020 -38.332   0.841  1.00 18.05           C  
ATOM   1598  CD2 PHE B  36      36.326 -38.084   1.329  1.00 17.58           C  
ATOM   1599  CE1 PHE B  36      33.949 -39.385   1.744  1.00 17.59           C  
ATOM   1600  CE2 PHE B  36      36.248 -39.120   2.246  1.00 16.42           C  
ATOM   1601  CZ  PHE B  36      35.064 -39.768   2.454  1.00 16.52           C  
ATOM   1602  N   ALA B  37      35.283 -34.794  -3.088  1.00 17.22           N  
ATOM   1603  CA  ALA B  37      35.216 -33.594  -3.959  1.00 18.03           C  
ATOM   1604  C   ALA B  37      33.909 -33.636  -4.759  1.00 17.91           C  
ATOM   1605  O   ALA B  37      33.164 -32.674  -4.678  1.00 18.35           O  
ATOM   1606  CB  ALA B  37      36.417 -33.511  -4.880  1.00 18.69           C  
ATOM   1607  N   ARG B  38      33.629 -34.728  -5.470  1.00 19.00           N  
ATOM   1608  CA  ARG B  38      32.430 -34.836  -6.343  1.00 20.26           C  
ATOM   1609  C   ARG B  38      31.163 -34.740  -5.501  1.00 20.98           C  
ATOM   1610  O   ARG B  38      30.210 -34.069  -5.931  1.00 18.98           O  
ATOM   1611  CB  ARG B  38      32.472 -36.125  -7.146  1.00 21.77           C  
ATOM   1612  CG  ARG B  38      33.417 -36.025  -8.335  1.00 22.51           C  
ATOM   1613  CD  ARG B  38      33.394 -37.254  -9.212  1.00 23.81           C  
ATOM   1614  NE  ARG B  38      33.762 -38.472  -8.492  1.00 24.17           N  
ATOM   1615  CZ  ARG B  38      32.993 -39.546  -8.313  1.00 26.28           C  
ATOM   1616  NH1 ARG B  38      33.474 -40.585  -7.652  1.00 27.51           N1+
ATOM   1617  NH2 ARG B  38      31.756 -39.592  -8.783  1.00 27.75           N  
ATOM   1618  N   ALA B  39      31.197 -35.288  -4.283  1.00 21.19           N  
ATOM   1619  CA  ALA B  39      30.034 -35.300  -3.366  1.00 20.55           C  
ATOM   1620  C   ALA B  39      29.726 -33.874  -2.925  1.00 19.88           C  
ATOM   1621  O   ALA B  39      28.544 -33.466  -2.945  1.00 17.99           O  
ATOM   1622  CB  ALA B  39      30.294 -36.213  -2.196  1.00 21.13           C  
ATOM   1623  N   PHE B  40      30.737 -33.118  -2.522  1.00 18.46           N  
ATOM   1624  CA  PHE B  40      30.526 -31.681  -2.242  1.00 18.81           C  
ATOM   1625  C   PHE B  40      30.011 -30.976  -3.509  1.00 20.68           C  
ATOM   1626  O   PHE B  40      29.132 -30.091  -3.381  1.00 20.86           O  
ATOM   1627  CB  PHE B  40      31.794 -31.038  -1.707  1.00 17.65           C  
ATOM   1628  CG  PHE B  40      32.100 -31.362  -0.263  1.00 18.20           C  
ATOM   1629  CD1 PHE B  40      31.245 -30.961   0.760  1.00 18.33           C  
ATOM   1630  CD2 PHE B  40      33.254 -32.047   0.075  1.00 17.39           C  
ATOM   1631  CE1 PHE B  40      31.541 -31.243   2.093  1.00 17.65           C  
ATOM   1632  CE2 PHE B  40      33.544 -32.332   1.405  1.00 18.23           C  
ATOM   1633  CZ  PHE B  40      32.693 -31.924   2.409  1.00 17.70           C  
ATOM   1634  N   GLN B  41      30.503 -31.326  -4.697  1.00 22.97           N  
ATOM   1635  CA  GLN B  41      30.155 -30.526  -5.904  1.00 27.63           C  
ATOM   1636  C   GLN B  41      28.648 -30.632  -6.215  1.00 30.56           C  
ATOM   1637  O   GLN B  41      28.078 -29.648  -6.752  1.00 30.27           O  
ATOM   1638  CB  GLN B  41      30.995 -30.905  -7.122  1.00 29.21           C  
ATOM   1639  CG  GLN B  41      30.812 -29.937  -8.301  1.00 34.44           C  
ATOM   1640  CD  GLN B  41      31.201 -28.495  -8.024  1.00 39.57           C  
ATOM   1641  NE2 GLN B  41      30.254 -27.565  -8.132  1.00 42.02           N  
ATOM   1642  OE1 GLN B  41      32.357 -28.198  -7.743  1.00 44.26           O  
ATOM   1643  N   VAL B  42      28.005 -31.771  -5.930  1.00 31.96           N  
ATOM   1644  CA  VAL B  42      26.544 -31.938  -6.197  1.00 29.76           C  
ATOM   1645  C   VAL B  42      25.812 -30.805  -5.492  1.00 30.21           C  
ATOM   1646  O   VAL B  42      24.858 -30.320  -6.080  1.00 30.46           O  
ATOM   1647  CB  VAL B  42      25.987 -33.298  -5.759  1.00 31.41           C  
ATOM   1648  CG1 VAL B  42      26.783 -34.451  -6.339  1.00 29.95           C  
ATOM   1649  CG2 VAL B  42      25.883 -33.394  -4.255  1.00 36.05           C  
ATOM   1650  N   TRP B  43      26.283 -30.359  -4.318  1.00 29.78           N  
ATOM   1651  CA  TRP B  43      25.644 -29.251  -3.558  1.00 30.99           C  
ATOM   1652  C   TRP B  43      26.130 -27.873  -4.054  1.00 34.69           C  
ATOM   1653  O   TRP B  43      25.284 -26.976  -4.207  1.00 33.33           O  
ATOM   1654  CB  TRP B  43      25.826 -29.445  -2.044  1.00 31.59           C  
ATOM   1655  CG  TRP B  43      25.308 -30.765  -1.556  1.00 31.38           C  
ATOM   1656  CD1 TRP B  43      26.040 -31.806  -1.060  1.00 32.42           C  
ATOM   1657  CD2 TRP B  43      23.941 -31.214  -1.562  1.00 32.74           C  
ATOM   1658  CE2 TRP B  43      23.931 -32.529  -1.041  1.00 33.02           C  
ATOM   1659  CE3 TRP B  43      22.721 -30.632  -1.934  1.00 34.19           C  
ATOM   1660  NE1 TRP B  43      25.226 -32.862  -0.745  1.00 32.76           N  
ATOM   1661  CZ2 TRP B  43      22.755 -33.261  -0.889  1.00 32.97           C  
ATOM   1662  CZ3 TRP B  43      21.555 -31.360  -1.789  1.00 33.74           C  
ATOM   1663  CH2 TRP B  43      21.577 -32.658  -1.274  1.00 34.72           C  
ATOM   1664  N   SER B  44      27.434 -27.686  -4.269  1.00 34.68           N  
ATOM   1665  CA  SER B  44      28.041 -26.439  -4.807  1.00 36.36           C  
ATOM   1666  C   SER B  44      27.389 -26.026  -6.124  1.00 35.81           C  
ATOM   1667  O   SER B  44      27.231 -24.814  -6.346  1.00 34.74           O  
ATOM   1668  CB  SER B  44      29.502 -26.621  -5.050  1.00 37.42           C  
ATOM   1669  OG  SER B  44      30.188 -26.503  -3.834  1.00 37.45           O  
ATOM   1670  N   ASP B  45      27.079 -27.004  -6.977  1.00 37.22           N  
ATOM   1671  CA  ASP B  45      26.511 -26.757  -8.327  1.00 39.18           C  
ATOM   1672  C   ASP B  45      25.215 -25.938  -8.259  1.00 41.66           C  
ATOM   1673  O   ASP B  45      24.874 -25.358  -9.285  1.00 42.46           O  
ATOM   1674  CB  ASP B  45      26.194 -28.060  -9.049  1.00 38.22           C  
ATOM   1675  CG  ASP B  45      27.411 -28.771  -9.604  1.00 39.65           C  
ATOM   1676  OD1 ASP B  45      28.485 -28.124  -9.739  1.00 38.64           O  
ATOM   1677  OD2 ASP B  45      27.269 -29.979  -9.884  1.00 45.50           O1-
ATOM   1678  N   VAL B  46      24.487 -25.924  -7.139  1.00 36.07           N  
ATOM   1679  CA  VAL B  46      23.115 -25.351  -7.120  1.00 34.84           C  
ATOM   1680  C   VAL B  46      22.989 -24.378  -5.959  1.00 34.82           C  
ATOM   1681  O   VAL B  46      21.858 -24.006  -5.654  1.00 38.00           O  
ATOM   1682  CB  VAL B  46      22.068 -26.476  -7.077  1.00 35.67           C  
ATOM   1683  CG1 VAL B  46      22.180 -27.357  -8.313  1.00 32.56           C  
ATOM   1684  CG2 VAL B  46      22.183 -27.304  -5.799  1.00 35.38           C  
ATOM   1685  N   THR B  47      24.114 -23.931  -5.393  1.00 32.75           N  
ATOM   1686  CA  THR B  47      24.169 -22.969  -4.263  1.00 30.45           C  
ATOM   1687  C   THR B  47      25.345 -22.016  -4.464  1.00 30.63           C  
ATOM   1688  O   THR B  47      26.164 -22.236  -5.348  1.00 30.07           O  
ATOM   1689  CB  THR B  47      24.251 -23.746  -2.943  1.00 31.00           C  
ATOM   1690  CG2 THR B  47      23.024 -24.599  -2.723  1.00 29.64           C  
ATOM   1691  OG1 THR B  47      25.414 -24.587  -2.930  1.00 29.16           O  
ATOM   1692  N   PRO B  48      25.476 -20.945  -3.649  1.00 31.31           N  
ATOM   1693  CA  PRO B  48      26.734 -20.211  -3.540  1.00 33.95           C  
ATOM   1694  C   PRO B  48      27.778 -20.878  -2.623  1.00 33.73           C  
ATOM   1695  O   PRO B  48      28.777 -20.246  -2.356  1.00 31.91           O  
ATOM   1696  CB  PRO B  48      26.291 -18.881  -2.906  1.00 33.51           C  
ATOM   1697  CG  PRO B  48      25.165 -19.304  -1.995  1.00 35.23           C  
ATOM   1698  CD  PRO B  48      24.425 -20.357  -2.802  1.00 35.20           C  
ATOM   1699  N   LEU B  49      27.533 -22.109  -2.150  1.00 34.12           N  
ATOM   1700  CA  LEU B  49      28.464 -22.829  -1.229  1.00 33.23           C  
ATOM   1701  C   LEU B  49      29.759 -23.199  -1.966  1.00 32.72           C  
ATOM   1702  O   LEU B  49      29.703 -23.832  -3.054  1.00 28.32           O  
ATOM   1703  CB  LEU B  49      27.797 -24.075  -0.639  1.00 32.90           C  
ATOM   1704  CG  LEU B  49      26.705 -23.806   0.399  1.00 33.59           C  
ATOM   1705  CD1 LEU B  49      26.000 -25.096   0.784  1.00 33.76           C  
ATOM   1706  CD2 LEU B  49      27.249 -23.083   1.630  1.00 32.43           C  
ATOM   1707  N   ARG B  50      30.894 -22.854  -1.352  1.00 32.82           N  
ATOM   1708  CA  ARG B  50      32.244 -23.143  -1.901  1.00 32.97           C  
ATOM   1709  C   ARG B  50      33.047 -23.921  -0.852  1.00 28.52           C  
ATOM   1710  O   ARG B  50      33.303 -23.420   0.282  1.00 30.19           O  
ATOM   1711  CB  ARG B  50      32.896 -21.851  -2.405  1.00 35.54           C  
ATOM   1712  CG  ARG B  50      32.062 -21.106  -3.448  1.00 39.29           C  
ATOM   1713  CD  ARG B  50      31.786 -21.843  -4.768  1.00 43.98           C  
ATOM   1714  NE  ARG B  50      30.734 -21.205  -5.578  1.00 49.84           N  
ATOM   1715  CZ  ARG B  50      29.551 -21.734  -5.945  1.00 51.04           C  
ATOM   1716  NH1 ARG B  50      29.196 -22.965  -5.612  1.00 46.72           N1+
ATOM   1717  NH2 ARG B  50      28.715 -21.009  -6.672  1.00 54.49           N  
ATOM   1718  N   PHE B  51      33.425 -25.125  -1.248  1.00 25.30           N  
ATOM   1719  CA  PHE B  51      34.120 -26.117  -0.395  1.00 25.36           C  
ATOM   1720  C   PHE B  51      35.612 -26.115  -0.719  1.00 23.48           C  
ATOM   1721  O   PHE B  51      35.981 -26.293  -1.877  1.00 24.43           O  
ATOM   1722  CB  PHE B  51      33.484 -27.482  -0.634  1.00 24.23           C  
ATOM   1723  CG  PHE B  51      32.031 -27.517  -0.225  1.00 25.21           C  
ATOM   1724  CD1 PHE B  51      31.670 -27.501   1.111  1.00 25.11           C  
ATOM   1725  CD2 PHE B  51      31.028 -27.519  -1.174  1.00 25.97           C  
ATOM   1726  CE1 PHE B  51      30.336 -27.510   1.493  1.00 27.75           C  
ATOM   1727  CE2 PHE B  51      29.691 -27.537  -0.794  1.00 27.09           C  
ATOM   1728  CZ  PHE B  51      29.348 -27.539   0.541  1.00 27.29           C  
ATOM   1729  N   SER B  52      36.437 -25.966   0.301  1.00 23.68           N  
ATOM   1730  CA  SER B  52      37.916 -25.963   0.193  1.00 23.19           C  
ATOM   1731  C   SER B  52      38.487 -27.070   1.063  1.00 20.08           C  
ATOM   1732  O   SER B  52      38.195 -27.093   2.261  1.00 19.51           O  
ATOM   1733  CB  SER B  52      38.482 -24.653   0.649  1.00 25.29           C  
ATOM   1734  OG  SER B  52      37.943 -23.584  -0.093  1.00 28.31           O  
ATOM   1735  N   ARG B  53      39.389 -27.860   0.524  1.00 18.67           N  
ATOM   1736  CA  ARG B  53      40.074 -28.868   1.355  1.00 18.40           C  
ATOM   1737  C   ARG B  53      41.233 -28.214   2.120  1.00 18.99           C  
ATOM   1738  O   ARG B  53      42.071 -27.477   1.517  1.00 18.83           O  
ATOM   1739  CB  ARG B  53      40.545 -29.995   0.452  1.00 18.66           C  
ATOM   1740  CG  ARG B  53      41.158 -31.166   1.199  1.00 18.74           C  
ATOM   1741  CD  ARG B  53      41.520 -32.274   0.230  1.00 17.87           C  
ATOM   1742  NE  ARG B  53      42.270 -33.332   0.901  1.00 15.86           N  
ATOM   1743  CZ  ARG B  53      42.764 -34.382   0.277  1.00 15.68           C  
ATOM   1744  NH1 ARG B  53      42.616 -34.500  -1.037  1.00 15.87           N1+
ATOM   1745  NH2 ARG B  53      43.436 -35.286   0.963  1.00 14.41           N  
ATOM   1746  N   ILE B  54      41.335 -28.487   3.407  1.00 17.20           N  
ATOM   1747  CA  ILE B  54      42.576 -28.118   4.136  1.00 17.95           C  
ATOM   1748  C   ILE B  54      43.219 -29.396   4.667  1.00 18.55           C  
ATOM   1749  O   ILE B  54      42.499 -30.441   4.751  1.00 17.21           O  
ATOM   1750  CB  ILE B  54      42.270 -27.091   5.216  1.00 19.03           C  
ATOM   1751  CG1 ILE B  54      41.390 -27.660   6.334  1.00 19.72           C  
ATOM   1752  CG2 ILE B  54      41.655 -25.856   4.566  1.00 18.84           C  
ATOM   1753  CD1 ILE B  54      41.185 -26.673   7.474  1.00 20.81           C  
ATOM   1754  N   TYR B  55      44.510 -29.333   5.016  1.00 16.07           N  
ATOM   1755  CA  TYR B  55      45.266 -30.546   5.417  1.00 16.40           C  
ATOM   1756  C   TYR B  55      45.758 -30.470   6.859  1.00 16.79           C  
ATOM   1757  O   TYR B  55      46.268 -31.455   7.359  1.00 20.10           O  
ATOM   1758  CB  TYR B  55      46.420 -30.772   4.461  1.00 15.85           C  
ATOM   1759  CG  TYR B  55      45.992 -31.141   3.076  1.00 15.25           C  
ATOM   1760  CD1 TYR B  55      45.468 -30.185   2.223  1.00 14.90           C  
ATOM   1761  CD2 TYR B  55      46.203 -32.412   2.594  1.00 14.43           C  
ATOM   1762  CE1 TYR B  55      45.126 -30.506   0.925  1.00 16.02           C  
ATOM   1763  CE2 TYR B  55      45.825 -32.758   1.312  1.00 14.19           C  
ATOM   1764  CZ  TYR B  55      45.286 -31.802   0.473  1.00 15.12           C  
ATOM   1765  OH  TYR B  55      44.906 -32.108  -0.808  1.00 14.95           O  
ATOM   1766  N   ASP B  56      45.589 -29.340   7.521  1.00 18.61           N  
ATOM   1767  CA  ASP B  56      45.846 -29.248   8.969  1.00 18.75           C  
ATOM   1768  C   ASP B  56      44.801 -28.331   9.580  1.00 18.53           C  
ATOM   1769  O   ASP B  56      44.147 -27.605   8.818  1.00 18.52           O  
ATOM   1770  CB  ASP B  56      47.246 -28.719   9.281  1.00 20.55           C  
ATOM   1771  CG  ASP B  56      47.671 -29.111  10.685  1.00 22.35           C  
ATOM   1772  OD1 ASP B  56      47.035 -30.052  11.283  1.00 26.19           O  
ATOM   1773  OD2 ASP B  56      48.593 -28.497  11.172  1.00 24.95           O1-
ATOM   1774  N   GLY B  57      44.687 -28.389  10.904  1.00 18.32           N  
ATOM   1775  CA  GLY B  57      43.777 -27.560  11.712  1.00 19.98           C  
ATOM   1776  C   GLY B  57      42.353 -28.104  11.730  1.00 19.44           C  
ATOM   1777  O   GLY B  57      42.098 -29.212  11.252  1.00 17.23           O  
ATOM   1778  N   GLU B  58      41.450 -27.324  12.299  1.00 22.68           N  
ATOM   1779  CA  GLU B  58      40.040 -27.707  12.520  1.00 26.24           C  
ATOM   1780  C   GLU B  58      39.235 -27.218  11.330  1.00 25.11           C  
ATOM   1781  O   GLU B  58      38.956 -26.040  11.281  1.00 27.50           O  
ATOM   1782  CB  GLU B  58      39.565 -27.086  13.827  1.00 30.94           C  
ATOM   1783  CG  GLU B  58      39.693 -28.029  14.981  1.00 38.45           C  
ATOM   1784  CD  GLU B  58      38.679 -29.159  14.923  1.00 49.55           C  
ATOM   1785  OE1 GLU B  58      37.511 -28.915  14.493  1.00 51.01           O  
ATOM   1786  OE2 GLU B  58      39.053 -30.289  15.304  1.00 61.05           O1-
ATOM   1787  N   ALA B  59      38.910 -28.073  10.378  1.00 20.96           N  
ATOM   1788  CA  ALA B  59      38.026 -27.663   9.274  1.00 20.52           C  
ATOM   1789  C   ALA B  59      36.573 -27.644   9.795  1.00 20.88           C  
ATOM   1790  O   ALA B  59      36.298 -28.257  10.843  1.00 19.10           O  
ATOM   1791  CB  ALA B  59      38.217 -28.581   8.108  1.00 18.41           C  
ATOM   1792  N   ASP B  60      35.661 -26.969   9.086  1.00 20.96           N  
ATOM   1793  CA  ASP B  60      34.201 -26.987   9.393  1.00 21.29           C  
ATOM   1794  C   ASP B  60      33.758 -28.456   9.370  1.00 19.48           C  
ATOM   1795  O   ASP B  60      33.160 -28.915  10.349  1.00 18.49           O  
ATOM   1796  CB  ASP B  60      33.384 -26.133   8.403  1.00 22.18           C  
ATOM   1797  CG  ASP B  60      33.765 -24.647   8.428  1.00 22.23           C  
ATOM   1798  OD1 ASP B  60      33.786 -24.093   9.530  1.00 19.75           O  
ATOM   1799  OD2 ASP B  60      34.105 -24.071   7.342  1.00 25.74           O1-
ATOM   1800  N   ILE B  61      34.094 -29.156   8.297  1.00 16.29           N  
ATOM   1801  CA  ILE B  61      33.764 -30.589   8.117  1.00 16.99           C  
ATOM   1802  C   ILE B  61      35.037 -31.444   8.229  1.00 15.58           C  
ATOM   1803  O   ILE B  61      35.802 -31.554   7.246  1.00 14.70           O  
ATOM   1804  CB  ILE B  61      33.018 -30.785   6.795  1.00 16.81           C  
ATOM   1805  CG1 ILE B  61      31.744 -29.941   6.829  1.00 18.05           C  
ATOM   1806  CG2 ILE B  61      32.720 -32.267   6.567  1.00 16.69           C  
ATOM   1807  CD1 ILE B  61      31.158 -29.733   5.498  1.00 19.88           C  
ATOM   1808  N   MET B  62      35.205 -32.054   9.395  1.00 14.84           N  
ATOM   1809  CA  MET B  62      36.210 -33.116   9.629  1.00 15.55           C  
ATOM   1810  C   MET B  62      35.627 -34.452   9.183  1.00 15.30           C  
ATOM   1811  O   MET B  62      34.584 -34.891   9.722  1.00 15.79           O  
ATOM   1812  CB  MET B  62      36.607 -33.172  11.104  1.00 16.04           C  
ATOM   1813  CG  MET B  62      37.142 -31.841  11.580  1.00 17.67           C  
ATOM   1814  SD  MET B  62      38.802 -31.486  10.938  1.00 16.95           S  
ATOM   1815  CE  MET B  62      39.782 -32.113  12.303  1.00 18.02           C  
ATOM   1816  N   ILE B  63      36.286 -35.079   8.223  1.00 14.44           N  
ATOM   1817  CA  ILE B  63      35.894 -36.393   7.663  1.00 14.22           C  
ATOM   1818  C   ILE B  63      36.804 -37.502   8.177  1.00 14.37           C  
ATOM   1819  O   ILE B  63      38.075 -37.389   8.092  1.00 13.15           O  
ATOM   1820  CB  ILE B  63      35.941 -36.320   6.141  1.00 14.23           C  
ATOM   1821  CG1 ILE B  63      35.049 -35.183   5.653  1.00 14.42           C  
ATOM   1822  CG2 ILE B  63      35.600 -37.672   5.555  1.00 14.78           C  
ATOM   1823  CD1 ILE B  63      35.155 -34.920   4.166  1.00 14.84           C  
ATOM   1824  N   ASN B  64      36.217 -38.622   8.576  1.00 14.35           N  
ATOM   1825  CA  ASN B  64      37.072 -39.757   8.988  1.00 14.65           C  
ATOM   1826  C   ASN B  64      36.348 -41.057   8.687  1.00 15.34           C  
ATOM   1827  O   ASN B  64      35.098 -41.052   8.438  1.00 14.67           O  
ATOM   1828  CB  ASN B  64      37.455 -39.585  10.458  1.00 15.98           C  
ATOM   1829  CG  ASN B  64      38.761 -40.229  10.876  1.00 16.75           C  
ATOM   1830  ND2 ASN B  64      39.259 -39.800  12.024  1.00 20.13           N  
ATOM   1831  OD1 ASN B  64      39.266 -41.144  10.240  1.00 15.00           O  
ATOM   1832  N   PHE B  65      37.105 -42.146   8.757  1.00 15.42           N  
ATOM   1833  CA  PHE B  65      36.568 -43.515   8.788  1.00 15.45           C  
ATOM   1834  C   PHE B  65      36.838 -44.080  10.177  1.00 15.07           C  
ATOM   1835  O   PHE B  65      37.873 -43.773  10.773  1.00 13.84           O  
ATOM   1836  CB  PHE B  65      37.201 -44.396   7.725  1.00 15.65           C  
ATOM   1837  CG  PHE B  65      36.846 -44.016   6.316  1.00 15.67           C  
ATOM   1838  CD1 PHE B  65      37.390 -42.879   5.732  1.00 15.29           C  
ATOM   1839  CD2 PHE B  65      35.978 -44.801   5.572  1.00 16.86           C  
ATOM   1840  CE1 PHE B  65      37.079 -42.531   4.429  1.00 14.78           C  
ATOM   1841  CE2 PHE B  65      35.658 -44.449   4.265  1.00 15.92           C  
ATOM   1842  CZ  PHE B  65      36.208 -43.316   3.702  1.00 15.39           C  
ATOM   1843  N   GLY B  66      35.935 -44.931  10.632  1.00 15.09           N  
ATOM   1844  CA  GLY B  66      36.031 -45.614  11.935  1.00 15.11           C  
ATOM   1845  C   GLY B  66      35.161 -46.863  11.962  1.00 14.80           C  
ATOM   1846  O   GLY B  66      34.334 -47.068  11.023  1.00 12.49           O  
ATOM   1847  N   ARG B  67      35.304 -47.657  13.015  1.00 13.80           N  
ATOM   1848  CA  ARG B  67      34.436 -48.824  13.245  1.00 14.40           C  
ATOM   1849  C   ARG B  67      33.868 -48.684  14.646  1.00 13.22           C  
ATOM   1850  O   ARG B  67      34.533 -48.026  15.448  1.00 10.83           O  
ATOM   1851  CB  ARG B  67      35.261 -50.092  13.039  1.00 17.41           C  
ATOM   1852  CG  ARG B  67      35.572 -50.332  11.568  1.00 21.08           C  
ATOM   1853  CD  ARG B  67      36.907 -50.969  11.263  1.00 23.99           C  
ATOM   1854  NE  ARG B  67      36.737 -52.375  11.038  1.00 28.49           N  
ATOM   1855  CZ  ARG B  67      37.399 -53.108  10.145  1.00 29.29           C  
ATOM   1856  NH1 ARG B  67      38.326 -52.575   9.361  1.00 30.67           N1+
ATOM   1857  NH2 ARG B  67      37.151 -54.404  10.098  1.00 26.71           N  
ATOM   1858  N   TRP B  68      32.674 -49.240  14.906  1.00 12.94           N  
ATOM   1859  CA  TRP B  68      32.086 -49.281  16.266  1.00 12.98           C  
ATOM   1860  C   TRP B  68      32.304 -47.912  16.911  1.00 13.09           C  
ATOM   1861  O   TRP B  68      32.038 -46.923  16.213  1.00 13.08           O  
ATOM   1862  CB  TRP B  68      32.707 -50.442  17.035  1.00 13.93           C  
ATOM   1863  CG  TRP B  68      32.302 -51.738  16.425  1.00 15.23           C  
ATOM   1864  CD1 TRP B  68      33.001 -52.527  15.558  1.00 15.98           C  
ATOM   1865  CD2 TRP B  68      31.005 -52.353  16.575  1.00 15.25           C  
ATOM   1866  CE2 TRP B  68      31.007 -53.522  15.797  1.00 15.45           C  
ATOM   1867  CE3 TRP B  68      29.867 -52.042  17.325  1.00 16.05           C  
ATOM   1868  NE1 TRP B  68      32.237 -53.611  15.201  1.00 15.15           N  
ATOM   1869  CZ2 TRP B  68      29.907 -54.380  15.747  1.00 15.94           C  
ATOM   1870  CZ3 TRP B  68      28.770 -52.870  17.257  1.00 16.37           C  
ATOM   1871  CH2 TRP B  68      28.794 -54.027  16.476  1.00 16.19           C  
ATOM   1872  N   GLU B  69      32.778 -47.838  18.157  1.00 12.50           N  
ATOM   1873  CA  GLU B  69      32.914 -46.552  18.863  1.00 12.04           C  
ATOM   1874  C   GLU B  69      34.130 -45.850  18.257  1.00 11.24           C  
ATOM   1875  O   GLU B  69      35.186 -46.507  18.174  1.00 10.62           O  
ATOM   1876  CB  GLU B  69      33.047 -46.756  20.375  1.00 13.03           C  
ATOM   1877  CG  GLU B  69      33.305 -45.470  21.144  1.00 13.72           C  
ATOM   1878  CD  GLU B  69      32.387 -44.289  20.834  1.00 14.56           C  
ATOM   1879  OE1 GLU B  69      32.907 -43.152  20.726  1.00 15.14           O  
ATOM   1880  OE2 GLU B  69      31.159 -44.495  20.683  1.00 13.57           O1-
ATOM   1881  N   HIS B  70      33.968 -44.633  17.738  1.00 10.62           N  
ATOM   1882  CA  HIS B  70      35.055 -43.957  16.986  1.00 10.93           C  
ATOM   1883  C   HIS B  70      35.199 -42.516  17.442  1.00 11.19           C  
ATOM   1884  O   HIS B  70      35.784 -41.736  16.664  1.00 10.75           O  
ATOM   1885  CB  HIS B  70      34.863 -44.051  15.465  1.00 10.70           C  
ATOM   1886  CG  HIS B  70      33.534 -43.528  15.042  1.00 10.80           C  
ATOM   1887  CD2 HIS B  70      33.141 -42.311  14.599  1.00 10.71           C  
ATOM   1888  ND1 HIS B  70      32.378 -44.300  15.156  1.00 11.74           N  
ATOM   1889  CE1 HIS B  70      31.328 -43.561  14.792  1.00 11.17           C  
ATOM   1890  NE2 HIS B  70      31.770 -42.344  14.424  1.00 10.26           N  
ATOM   1891  N   GLY B  71      34.827 -42.235  18.696  1.00 12.32           N  
ATOM   1892  CA  GLY B  71      35.197 -41.030  19.463  1.00 12.32           C  
ATOM   1893  C   GLY B  71      34.093 -40.000  19.556  1.00 13.87           C  
ATOM   1894  O   GLY B  71      34.376 -38.905  20.042  1.00 15.18           O  
ATOM   1895  N   ASP B  72      32.867 -40.307  19.164  1.00 14.35           N  
ATOM   1896  CA  ASP B  72      31.744 -39.335  19.290  1.00 15.20           C  
ATOM   1897  C   ASP B  72      30.538 -39.885  20.069  1.00 17.01           C  
ATOM   1898  O   ASP B  72      29.566 -39.117  20.232  1.00 17.96           O  
ATOM   1899  CB  ASP B  72      31.312 -38.823  17.919  1.00 14.09           C  
ATOM   1900  CG  ASP B  72      30.868 -39.878  16.940  1.00 13.65           C  
ATOM   1901  OD1 ASP B  72      30.509 -41.000  17.369  1.00 14.79           O  
ATOM   1902  OD2 ASP B  72      30.900 -39.574  15.740  1.00 13.48           O1-
ATOM   1903  N   GLY B  73      30.541 -41.147  20.493  1.00 16.81           N  
ATOM   1904  CA  GLY B  73      29.467 -41.694  21.336  1.00 17.42           C  
ATOM   1905  C   GLY B  73      28.295 -42.140  20.492  1.00 18.56           C  
ATOM   1906  O   GLY B  73      27.280 -42.589  21.079  1.00 18.57           O  
ATOM   1907  N   TYR B  74      28.428 -42.062  19.165  1.00 17.98           N  
ATOM   1908  CA  TYR B  74      27.464 -42.651  18.203  1.00 18.59           C  
ATOM   1909  C   TYR B  74      28.139 -43.791  17.451  1.00 16.25           C  
ATOM   1910  O   TYR B  74      28.544 -43.653  16.302  1.00 17.30           O  
ATOM   1911  CB  TYR B  74      26.924 -41.569  17.269  1.00 19.96           C  
ATOM   1912  CG  TYR B  74      26.041 -40.550  17.953  1.00 22.99           C  
ATOM   1913  CD1 TYR B  74      24.682 -40.774  18.141  1.00 24.93           C  
ATOM   1914  CD2 TYR B  74      26.568 -39.361  18.425  1.00 23.85           C  
ATOM   1915  CE1 TYR B  74      23.872 -39.829  18.756  1.00 26.51           C  
ATOM   1916  CE2 TYR B  74      25.772 -38.402  19.023  1.00 25.10           C  
ATOM   1917  CZ  TYR B  74      24.421 -38.635  19.187  1.00 26.57           C  
ATOM   1918  OH  TYR B  74      23.659 -37.681  19.792  1.00 29.02           O  
ATOM   1919  N   PRO B  75      28.290 -44.984  18.046  1.00 15.70           N  
ATOM   1920  CA  PRO B  75      29.081 -46.015  17.390  1.00 14.86           C  
ATOM   1921  C   PRO B  75      28.480 -46.497  16.066  1.00 14.18           C  
ATOM   1922  O   PRO B  75      27.281 -46.407  15.877  1.00 12.93           O  
ATOM   1923  CB  PRO B  75      29.109 -47.134  18.414  1.00 15.45           C  
ATOM   1924  CG  PRO B  75      27.840 -46.907  19.200  1.00 16.11           C  
ATOM   1925  CD  PRO B  75      27.755 -45.407  19.350  1.00 15.60           C  
ATOM   1926  N   PHE B  76      29.336 -47.012  15.194  1.00 13.11           N  
ATOM   1927  CA  PHE B  76      28.913 -47.788  14.008  1.00 12.85           C  
ATOM   1928  C   PHE B  76      28.596 -49.226  14.452  1.00 12.77           C  
ATOM   1929  O   PHE B  76      28.584 -49.495  15.683  1.00 11.25           O  
ATOM   1930  CB  PHE B  76      29.939 -47.666  12.880  1.00 13.15           C  
ATOM   1931  CG  PHE B  76      29.990 -46.316  12.215  1.00 13.06           C  
ATOM   1932  CD1 PHE B  76      28.847 -45.723  11.715  1.00 13.69           C  
ATOM   1933  CD2 PHE B  76      31.189 -45.615  12.094  1.00 14.54           C  
ATOM   1934  CE1 PHE B  76      28.885 -44.463  11.126  1.00 14.02           C  
ATOM   1935  CE2 PHE B  76      31.233 -44.363  11.488  1.00 13.69           C  
ATOM   1936  CZ  PHE B  76      30.086 -43.793  10.996  1.00 14.18           C  
ATOM   1937  N   ASP B  77      28.330 -50.127  13.496  1.00 13.07           N  
ATOM   1938  CA  ASP B  77      27.572 -51.375  13.791  1.00 13.41           C  
ATOM   1939  C   ASP B  77      28.051 -52.551  12.952  1.00 13.32           C  
ATOM   1940  O   ASP B  77      27.279 -53.513  12.788  1.00 13.25           O  
ATOM   1941  CB  ASP B  77      26.083 -51.107  13.604  1.00 13.76           C  
ATOM   1942  CG  ASP B  77      25.737 -50.801  12.159  1.00 14.31           C  
ATOM   1943  OD1 ASP B  77      26.688 -50.672  11.336  1.00 15.61           O  
ATOM   1944  OD2 ASP B  77      24.532 -50.726  11.860  1.00 15.78           O1-
ATOM   1945  N   GLY B  78      29.288 -52.527  12.466  1.00 13.13           N  
ATOM   1946  CA  GLY B  78      29.807 -53.606  11.604  1.00 12.95           C  
ATOM   1947  C   GLY B  78      29.163 -53.591  10.208  1.00 12.98           C  
ATOM   1948  O   GLY B  78      28.525 -52.575   9.819  1.00 12.12           O  
ATOM   1949  N   LYS B  79      29.331 -54.666   9.455  1.00 14.67           N  
ATOM   1950  CA  LYS B  79      28.895 -54.731   8.036  1.00 17.50           C  
ATOM   1951  C   LYS B  79      27.401 -54.380   7.925  1.00 18.52           C  
ATOM   1952  O   LYS B  79      26.607 -54.794   8.802  1.00 17.74           O  
ATOM   1953  CB  LYS B  79      29.176 -56.106   7.441  1.00 19.00           C  
ATOM   1954  CG  LYS B  79      28.659 -56.291   6.012  1.00 21.02           C  
ATOM   1955  CD  LYS B  79      29.217 -57.531   5.340  1.00 21.69           C  
ATOM   1956  CE  LYS B  79      28.652 -57.739   3.950  1.00 25.17           C  
ATOM   1957  NZ  LYS B  79      27.198 -58.063   3.983  1.00 26.15           N1+
ATOM   1958  N   ASP B  80      27.058 -53.568   6.920  1.00 17.68           N  
ATOM   1959  CA  ASP B  80      25.679 -53.101   6.618  1.00 18.25           C  
ATOM   1960  C   ASP B  80      25.057 -52.276   7.753  1.00 17.98           C  
ATOM   1961  O   ASP B  80      25.778 -51.811   8.668  1.00 17.29           O  
ATOM   1962  CB  ASP B  80      24.772 -54.271   6.255  1.00 18.67           C  
ATOM   1963  CG  ASP B  80      25.170 -54.931   4.959  1.00 19.75           C  
ATOM   1964  OD1 ASP B  80      25.469 -54.198   3.975  1.00 21.13           O  
ATOM   1965  OD2 ASP B  80      25.200 -56.172   4.938  1.00 21.33           O1-
ATOM   1966  N   GLY B  81      23.755 -52.005   7.629  1.00 17.00           N  
ATOM   1967  CA  GLY B  81      22.993 -51.172   8.572  1.00 16.40           C  
ATOM   1968  C   GLY B  81      23.466 -49.726   8.494  1.00 16.33           C  
ATOM   1969  O   GLY B  81      23.400 -49.167   7.412  1.00 13.81           O  
ATOM   1970  N   LEU B  82      23.903 -49.139   9.607  1.00 16.25           N  
ATOM   1971  CA  LEU B  82      24.456 -47.757   9.642  1.00 18.28           C  
ATOM   1972  C   LEU B  82      25.745 -47.729   8.807  1.00 17.03           C  
ATOM   1973  O   LEU B  82      26.633 -48.583   9.065  1.00 15.90           O  
ATOM   1974  CB  LEU B  82      24.673 -47.336  11.099  1.00 20.35           C  
ATOM   1975  CG  LEU B  82      25.142 -45.900  11.311  1.00 22.39           C  
ATOM   1976  CD1 LEU B  82      24.125 -44.905  10.786  1.00 22.60           C  
ATOM   1977  CD2 LEU B  82      25.439 -45.641  12.794  1.00 22.82           C  
ATOM   1978  N   LEU B  83      25.784 -46.857   7.788  1.00 16.39           N  
ATOM   1979  CA  LEU B  83      26.866 -46.779   6.761  1.00 16.68           C  
ATOM   1980  C   LEU B  83      27.765 -45.567   7.023  1.00 16.05           C  
ATOM   1981  O   LEU B  83      28.973 -45.641   6.743  1.00 15.06           O  
ATOM   1982  CB  LEU B  83      26.262 -46.636   5.357  1.00 16.52           C  
ATOM   1983  CG  LEU B  83      25.240 -47.687   4.935  1.00 15.93           C  
ATOM   1984  CD1 LEU B  83      24.708 -47.319   3.565  1.00 16.27           C  
ATOM   1985  CD2 LEU B  83      25.852 -49.075   4.897  1.00 16.65           C  
ATOM   1986  N   ALA B  84      27.159 -44.490   7.497  1.00 15.95           N  
ATOM   1987  CA  ALA B  84      27.791 -43.173   7.648  1.00 15.75           C  
ATOM   1988  C   ALA B  84      26.871 -42.302   8.477  1.00 14.85           C  
ATOM   1989  O   ALA B  84      25.677 -42.571   8.487  1.00 16.40           O  
ATOM   1990  CB  ALA B  84      28.005 -42.573   6.290  1.00 15.55           C  
ATOM   1991  N   HIS B  85      27.397 -41.287   9.141  1.00 14.39           N  
ATOM   1992  CA  HIS B  85      26.551 -40.264   9.790  1.00 14.83           C  
ATOM   1993  C   HIS B  85      27.203 -38.897   9.637  1.00 14.17           C  
ATOM   1994  O   HIS B  85      28.439 -38.830   9.483  1.00 12.50           O  
ATOM   1995  CB  HIS B  85      26.199 -40.681  11.228  1.00 16.16           C  
ATOM   1996  CG  HIS B  85      27.332 -40.879  12.177  1.00 17.34           C  
ATOM   1997  CD2 HIS B  85      28.590 -40.390  12.222  1.00 17.18           C  
ATOM   1998  ND1 HIS B  85      27.182 -41.644  13.317  1.00 18.78           N  
ATOM   1999  CE1 HIS B  85      28.300 -41.605  14.016  1.00 17.50           C  
ATOM   2000  NE2 HIS B  85      29.184 -40.875  13.347  1.00 16.48           N  
ATOM   2001  N   ALA B  86      26.402 -37.847   9.694  1.00 14.03           N  
ATOM   2002  CA  ALA B  86      26.892 -36.451   9.665  1.00 15.18           C  
ATOM   2003  C   ALA B  86      26.220 -35.631  10.757  1.00 16.08           C  
ATOM   2004  O   ALA B  86      25.028 -35.815  11.031  1.00 17.07           O  
ATOM   2005  CB  ALA B  86      26.685 -35.830   8.308  1.00 14.50           C  
ATOM   2006  N   PHE B  87      26.955 -34.720  11.353  1.00 17.44           N  
ATOM   2007  CA  PHE B  87      26.338 -33.775  12.295  1.00 19.33           C  
ATOM   2008  C   PHE B  87      25.817 -32.565  11.529  1.00 20.83           C  
ATOM   2009  O   PHE B  87      26.427 -32.146  10.520  1.00 18.36           O  
ATOM   2010  CB  PHE B  87      27.297 -33.345  13.380  1.00 21.25           C  
ATOM   2011  CG  PHE B  87      27.692 -34.447  14.316  1.00 22.47           C  
ATOM   2012  CD1 PHE B  87      28.719 -35.319  13.992  1.00 22.54           C  
ATOM   2013  CD2 PHE B  87      27.063 -34.572  15.543  1.00 23.88           C  
ATOM   2014  CE1 PHE B  87      29.104 -36.310  14.877  1.00 23.14           C  
ATOM   2015  CE2 PHE B  87      27.451 -35.566  16.428  1.00 23.63           C  
ATOM   2016  CZ  PHE B  87      28.465 -36.434  16.094  1.00 24.70           C  
ATOM   2017  N   ALA B  88      24.706 -32.030  12.032  1.00 20.75           N  
ATOM   2018  CA  ALA B  88      24.111 -30.771  11.557  1.00 22.42           C  
ATOM   2019  C   ALA B  88      25.138 -29.654  11.631  1.00 22.77           C  
ATOM   2020  O   ALA B  88      26.000 -29.612  12.522  1.00 21.95           O  
ATOM   2021  CB  ALA B  88      22.895 -30.407  12.375  1.00 23.42           C  
ATOM   2022  N   PRO B  89      24.970 -28.646  10.755  1.00 24.18           N  
ATOM   2023  CA  PRO B  89      25.789 -27.443  10.817  1.00 24.54           C  
ATOM   2024  C   PRO B  89      25.952 -26.959  12.258  1.00 26.28           C  
ATOM   2025  O   PRO B  89      24.997 -26.973  13.035  1.00 26.47           O  
ATOM   2026  CB  PRO B  89      25.017 -26.468   9.940  1.00 25.05           C  
ATOM   2027  CG  PRO B  89      24.368 -27.357   8.914  1.00 24.09           C  
ATOM   2028  CD  PRO B  89      23.982 -28.606   9.664  1.00 23.39           C  
ATOM   2029  N   GLY B  90      27.192 -26.617  12.610  1.00 28.96           N  
ATOM   2030  CA  GLY B  90      27.509 -26.132  13.962  1.00 27.67           C  
ATOM   2031  C   GLY B  90      28.994 -26.046  14.260  1.00 29.21           C  
ATOM   2032  O   GLY B  90      29.829 -26.458  13.443  1.00 29.80           O  
ATOM   2033  N   THR B  91      29.273 -25.453  15.411  1.00 30.12           N  
ATOM   2034  CA  THR B  91      30.580 -25.321  16.090  1.00 31.12           C  
ATOM   2035  C   THR B  91      31.068 -26.734  16.437  1.00 29.67           C  
ATOM   2036  O   THR B  91      30.225 -27.646  16.533  1.00 29.07           O  
ATOM   2037  CB  THR B  91      30.347 -24.438  17.329  1.00 32.86           C  
ATOM   2038  CG2 THR B  91      30.259 -25.200  18.635  1.00 33.98           C  
ATOM   2039  OG1 THR B  91      31.380 -23.468  17.415  1.00 38.74           O  
ATOM   2040  N   GLY B  92      32.360 -26.909  16.668  1.00 26.73           N  
ATOM   2041  CA  GLY B  92      32.949 -28.186  17.118  1.00 26.15           C  
ATOM   2042  C   GLY B  92      32.634 -29.367  16.205  1.00 24.66           C  
ATOM   2043  O   GLY B  92      33.027 -29.371  15.045  1.00 20.79           O  
ATOM   2044  N   VAL B  93      31.929 -30.374  16.713  1.00 24.06           N  
ATOM   2045  CA  VAL B  93      31.686 -31.617  15.938  1.00 24.49           C  
ATOM   2046  C   VAL B  93      30.655 -31.358  14.835  1.00 21.70           C  
ATOM   2047  O   VAL B  93      30.493 -32.234  13.976  1.00 20.47           O  
ATOM   2048  CB  VAL B  93      31.275 -32.759  16.879  1.00 29.03           C  
ATOM   2049  CG1 VAL B  93      29.824 -32.640  17.325  1.00 28.48           C  
ATOM   2050  CG2 VAL B  93      31.565 -34.105  16.254  1.00 31.05           C  
ATOM   2051  N   GLY B  94      29.960 -30.217  14.854  1.00 21.33           N  
ATOM   2052  CA  GLY B  94      28.936 -29.903  13.842  1.00 20.13           C  
ATOM   2053  C   GLY B  94      29.513 -29.974  12.445  1.00 18.33           C  
ATOM   2054  O   GLY B  94      30.618 -29.506  12.268  1.00 21.69           O  
ATOM   2055  N   GLY B  95      28.801 -30.584  11.502  1.00 17.96           N  
ATOM   2056  CA  GLY B  95      29.203 -30.775  10.087  1.00 17.82           C  
ATOM   2057  C   GLY B  95      30.037 -32.031   9.863  1.00 17.18           C  
ATOM   2058  O   GLY B  95      30.159 -32.483   8.685  1.00 16.97           O  
ATOM   2059  N   ASP B  96      30.617 -32.571  10.933  1.00 16.77           N  
ATOM   2060  CA  ASP B  96      31.589 -33.682  10.827  1.00 16.68           C  
ATOM   2061  C   ASP B  96      30.877 -34.882  10.220  1.00 16.39           C  
ATOM   2062  O   ASP B  96      29.692 -35.134  10.541  1.00 16.35           O  
ATOM   2063  CB  ASP B  96      32.262 -33.989  12.161  1.00 17.59           C  
ATOM   2064  CG  ASP B  96      33.266 -32.931  12.611  1.00 19.89           C  
ATOM   2065  OD1 ASP B  96      33.386 -31.864  11.942  1.00 21.08           O  
ATOM   2066  OD2 ASP B  96      33.904 -33.165  13.640  1.00 21.10           O1-
ATOM   2067  N   SER B  97      31.561 -35.549   9.310  1.00 15.98           N  
ATOM   2068  CA  SER B  97      31.027 -36.662   8.505  1.00 15.57           C  
ATOM   2069  C   SER B  97      31.910 -37.885   8.714  1.00 16.29           C  
ATOM   2070  O   SER B  97      33.135 -37.793   8.472  1.00 14.92           O  
ATOM   2071  CB  SER B  97      30.938 -36.242   7.088  1.00 16.38           C  
ATOM   2072  OG  SER B  97      30.153 -35.057   7.015  1.00 16.16           O  
ATOM   2073  N   HIS B  98      31.333 -38.994   9.181  1.00 14.94           N  
ATOM   2074  CA  HIS B  98      32.110 -40.216   9.486  1.00 14.48           C  
ATOM   2075  C   HIS B  98      31.572 -41.339   8.617  1.00 14.35           C  
ATOM   2076  O   HIS B  98      30.371 -41.339   8.335  1.00 14.12           O  
ATOM   2077  CB  HIS B  98      32.095 -40.548  10.990  1.00 14.83           C  
ATOM   2078  CG  HIS B  98      32.589 -39.439  11.859  1.00 14.27           C  
ATOM   2079  CD2 HIS B  98      33.445 -38.416  11.607  1.00 13.79           C  
ATOM   2080  ND1 HIS B  98      32.230 -39.334  13.198  1.00 14.80           N  
ATOM   2081  CE1 HIS B  98      32.818 -38.278  13.716  1.00 14.44           C  
ATOM   2082  NE2 HIS B  98      33.584 -37.705  12.761  1.00 13.51           N  
ATOM   2083  N   PHE B  99      32.441 -42.266   8.243  1.00 12.91           N  
ATOM   2084  CA  PHE B  99      32.074 -43.383   7.368  1.00 14.33           C  
ATOM   2085  C   PHE B  99      32.510 -44.667   8.035  1.00 14.09           C  
ATOM   2086  O   PHE B  99      33.627 -44.710   8.537  1.00 13.29           O  
ATOM   2087  CB  PHE B  99      32.699 -43.212   5.986  1.00 14.55           C  
ATOM   2088  CG  PHE B  99      32.154 -42.009   5.277  1.00 15.10           C  
ATOM   2089  CD1 PHE B  99      32.620 -40.751   5.577  1.00 15.65           C  
ATOM   2090  CD2 PHE B  99      31.145 -42.136   4.335  1.00 15.91           C  
ATOM   2091  CE1 PHE B  99      32.092 -39.639   4.937  1.00 16.48           C  
ATOM   2092  CE2 PHE B  99      30.631 -41.028   3.686  1.00 16.26           C  
ATOM   2093  CZ  PHE B  99      31.105 -39.772   3.991  1.00 16.05           C  
ATOM   2094  N   ASP B 100      31.658 -45.688   7.941  1.00 13.74           N  
ATOM   2095  CA  ASP B 100      31.860 -46.963   8.655  1.00 13.62           C  
ATOM   2096  C   ASP B 100      32.814 -47.799   7.837  1.00 14.15           C  
ATOM   2097  O   ASP B 100      32.495 -48.174   6.675  1.00 15.26           O  
ATOM   2098  CB  ASP B 100      30.548 -47.703   8.896  1.00 14.09           C  
ATOM   2099  CG  ASP B 100      30.682 -48.958   9.741  1.00 13.31           C  
ATOM   2100  OD1 ASP B 100      31.833 -49.403  10.027  1.00 12.06           O  
ATOM   2101  OD2 ASP B 100      29.622 -49.476  10.106  1.00 12.67           O1-
ATOM   2102  N   ASP B 101      33.951 -48.061   8.432  1.00 14.58           N  
ATOM   2103  CA  ASP B 101      35.052 -48.791   7.789  1.00 16.40           C  
ATOM   2104  C   ASP B 101      34.734 -50.290   7.787  1.00 15.82           C  
ATOM   2105  O   ASP B 101      35.522 -51.047   7.184  1.00 15.77           O  
ATOM   2106  CB  ASP B 101      36.336 -48.402   8.519  1.00 20.18           C  
ATOM   2107  CG  ASP B 101      37.605 -48.772   7.774  1.00 25.67           C  
ATOM   2108  OD1 ASP B 101      37.662 -48.529   6.519  1.00 26.72           O  
ATOM   2109  OD2 ASP B 101      38.477 -49.364   8.432  1.00 36.02           O1-
ATOM   2110  N   ASP B 102      33.656 -50.752   8.442  1.00 14.96           N  
ATOM   2111  CA  ASP B 102      33.218 -52.173   8.280  1.00 14.97           C  
ATOM   2112  C   ASP B 102      32.429 -52.380   6.973  1.00 14.70           C  
ATOM   2113  O   ASP B 102      32.049 -53.566   6.704  1.00 13.85           O  
ATOM   2114  CB  ASP B 102      32.441 -52.686   9.491  1.00 14.52           C  
ATOM   2115  CG  ASP B 102      33.357 -53.172  10.605  1.00 15.01           C  
ATOM   2116  OD1 ASP B 102      34.257 -54.007  10.288  1.00 15.58           O  
ATOM   2117  OD2 ASP B 102      33.130 -52.767  11.789  1.00 14.71           O1-
ATOM   2118  N   GLU B 103      32.185 -51.313   6.193  1.00 14.91           N  
ATOM   2119  CA  GLU B 103      31.558 -51.419   4.845  1.00 15.85           C  
ATOM   2120  C   GLU B 103      32.656 -51.563   3.798  1.00 17.16           C  
ATOM   2121  O   GLU B 103      33.750 -51.002   3.969  1.00 17.06           O  
ATOM   2122  CB  GLU B 103      30.675 -50.226   4.468  1.00 15.12           C  
ATOM   2123  CG  GLU B 103      29.660 -49.799   5.511  1.00 15.53           C  
ATOM   2124  CD  GLU B 103      28.771 -50.900   6.094  1.00 16.22           C  
ATOM   2125  OE1 GLU B 103      28.663 -51.977   5.484  1.00 17.85           O  
ATOM   2126  OE2 GLU B 103      28.194 -50.698   7.171  1.00 15.13           O1-
ATOM   2127  N   LEU B 104      32.351 -52.271   2.721  1.00 20.37           N  
ATOM   2128  CA  LEU B 104      33.232 -52.360   1.544  1.00 20.44           C  
ATOM   2129  C   LEU B 104      32.858 -51.207   0.628  1.00 19.82           C  
ATOM   2130  O   LEU B 104      31.783 -51.246   0.026  1.00 18.49           O  
ATOM   2131  CB  LEU B 104      33.068 -53.691   0.830  1.00 26.53           C  
ATOM   2132  CG  LEU B 104      33.942 -53.786  -0.412  1.00 31.56           C  
ATOM   2133  CD1 LEU B 104      35.372 -54.053  -0.008  1.00 35.90           C  
ATOM   2134  CD2 LEU B 104      33.439 -54.856  -1.360  1.00 36.85           C  
ATOM   2135  N   TRP B 105      33.690 -50.180   0.601  1.00 17.31           N  
ATOM   2136  CA  TRP B 105      33.411 -48.951  -0.173  1.00 17.90           C  
ATOM   2137  C   TRP B 105      33.769 -49.194  -1.639  1.00 18.59           C  
ATOM   2138  O   TRP B 105      34.846 -49.738  -1.921  1.00 18.88           O  
ATOM   2139  CB  TRP B 105      34.154 -47.779   0.452  1.00 16.44           C  
ATOM   2140  CG  TRP B 105      33.615 -47.523   1.818  1.00 15.71           C  
ATOM   2141  CD1 TRP B 105      34.182 -47.842   3.018  1.00 14.96           C  
ATOM   2142  CD2 TRP B 105      32.319 -46.982   2.110  1.00 15.65           C  
ATOM   2143  CE2 TRP B 105      32.203 -46.955   3.518  1.00 15.13           C  
ATOM   2144  CE3 TRP B 105      31.288 -46.458   1.324  1.00 15.49           C  
ATOM   2145  NE1 TRP B 105      33.354 -47.478   4.041  1.00 14.31           N  
ATOM   2146  CZ2 TRP B 105      31.067 -46.450   4.144  1.00 15.39           C  
ATOM   2147  CZ3 TRP B 105      30.156 -45.984   1.945  1.00 16.23           C  
ATOM   2148  CH2 TRP B 105      30.059 -45.965   3.338  1.00 16.03           C  
ATOM   2149  N   THR B 106      32.866 -48.863  -2.542  1.00 19.60           N  
ATOM   2150  CA  THR B 106      33.134 -49.030  -3.994  1.00 21.12           C  
ATOM   2151  C   THR B 106      32.769 -47.722  -4.678  1.00 20.78           C  
ATOM   2152  O   THR B 106      32.402 -46.752  -3.971  1.00 20.19           O  
ATOM   2153  CB  THR B 106      32.382 -50.232  -4.593  1.00 19.68           C  
ATOM   2154  CG2 THR B 106      32.884 -51.560  -4.097  1.00 19.80           C  
ATOM   2155  OG1 THR B 106      30.995 -50.065  -4.301  1.00 22.87           O  
ATOM   2156  N   LEU B 107      32.854 -47.725  -6.002  1.00 23.47           N  
ATOM   2157  CA  LEU B 107      32.451 -46.584  -6.859  1.00 27.36           C  
ATOM   2158  C   LEU B 107      31.954 -47.109  -8.200  1.00 28.61           C  
ATOM   2159  O   LEU B 107      32.635 -48.004  -8.778  1.00 25.87           O  
ATOM   2160  CB  LEU B 107      33.646 -45.659  -7.080  1.00 27.44           C  
ATOM   2161  CG  LEU B 107      33.967 -44.733  -5.918  1.00 27.31           C  
ATOM   2162  CD1 LEU B 107      35.155 -43.882  -6.294  1.00 28.66           C  
ATOM   2163  CD2 LEU B 107      32.782 -43.859  -5.533  1.00 26.92           C  
ATOM   2164  N   GLY B 108      30.813 -46.565  -8.630  1.00 31.30           N  
ATOM   2165  CA  GLY B 108      30.165 -46.906  -9.906  1.00 35.46           C  
ATOM   2166  C   GLY B 108      29.911 -48.395  -9.998  1.00 36.76           C  
ATOM   2167  O   GLY B 108      29.949 -48.932 -11.116  1.00 35.95           O  
ATOM   2168  N   LYS B 109      29.607 -49.037  -8.870  1.00 36.86           N  
ATOM   2169  CA  LYS B 109      29.465 -50.510  -8.816  1.00 37.82           C  
ATOM   2170  C   LYS B 109      28.211 -50.930  -8.038  1.00 40.75           C  
ATOM   2171  O   LYS B 109      27.820 -50.224  -7.054  1.00 40.04           O  
ATOM   2172  CB  LYS B 109      30.723 -51.060  -8.157  1.00 40.64           C  
ATOM   2173  CG  LYS B 109      31.372 -52.227  -8.864  1.00 40.68           C  
ATOM   2174  CD  LYS B 109      32.858 -52.274  -8.642  1.00 42.74           C  
ATOM   2175  CE  LYS B 109      33.549 -51.018  -9.124  1.00 45.45           C  
ATOM   2176  NZ  LYS B 109      34.968 -51.282  -9.468  1.00 48.79           N1+
ATOM   2177  N   GLY B 110      27.641 -52.076  -8.430  1.00 39.58           N  
ATOM   2178  CA  GLY B 110      26.454 -52.678  -7.791  1.00 40.06           C  
ATOM   2179  C   GLY B 110      26.796 -53.298  -6.448  1.00 38.93           C  
ATOM   2180  O   GLY B 110      25.949 -53.261  -5.553  1.00 41.93           O  
ATOM   2181  N   VAL B 111      27.996 -53.857  -6.316  1.00 37.61           N  
ATOM   2182  CA  VAL B 111      28.454 -54.526  -5.067  1.00 38.31           C  
ATOM   2183  C   VAL B 111      29.046 -53.468  -4.129  1.00 37.55           C  
ATOM   2184  O   VAL B 111      29.589 -52.445  -4.611  1.00 35.79           O  
ATOM   2185  CB  VAL B 111      29.456 -55.656  -5.349  1.00 41.84           C  
ATOM   2186  CG1 VAL B 111      28.852 -56.705  -6.273  1.00 43.90           C  
ATOM   2187  CG2 VAL B 111      30.773 -55.129  -5.896  1.00 44.27           C  
ATOM   2188  N   GLY B 112      28.914 -53.716  -2.828  1.00 32.09           N  
ATOM   2189  CA  GLY B 112      29.286 -52.765  -1.769  1.00 29.95           C  
ATOM   2190  C   GLY B 112      28.475 -51.484  -1.835  1.00 25.81           C  
ATOM   2191  O   GLY B 112      27.341 -51.456  -2.359  1.00 25.54           O  
ATOM   2192  N   TYR B 113      29.033 -50.426  -1.288  1.00 24.95           N  
ATOM   2193  CA  TYR B 113      28.340 -49.131  -1.192  1.00 22.39           C  
ATOM   2194  C   TYR B 113      29.190 -48.049  -1.847  1.00 22.00           C  
ATOM   2195  O   TYR B 113      30.398 -47.940  -1.558  1.00 19.49           O  
ATOM   2196  CB  TYR B 113      28.066 -48.807   0.267  1.00 22.94           C  
ATOM   2197  CG  TYR B 113      27.098 -49.741   0.936  1.00 23.20           C  
ATOM   2198  CD1 TYR B 113      25.744 -49.670   0.674  1.00 23.44           C  
ATOM   2199  CD2 TYR B 113      27.531 -50.688   1.850  1.00 25.36           C  
ATOM   2200  CE1 TYR B 113      24.842 -50.526   1.291  1.00 24.19           C  
ATOM   2201  CE2 TYR B 113      26.639 -51.539   2.493  1.00 25.38           C  
ATOM   2202  CZ  TYR B 113      25.281 -51.451   2.222  1.00 26.29           C  
ATOM   2203  OH  TYR B 113      24.373 -52.271   2.844  1.00 25.73           O  
ATOM   2204  N   SER B 114      28.548 -47.300  -2.742  1.00 20.86           N  
ATOM   2205  CA  SER B 114      29.134 -46.128  -3.420  1.00 19.80           C  
ATOM   2206  C   SER B 114      29.516 -45.082  -2.375  1.00 16.95           C  
ATOM   2207  O   SER B 114      28.635 -44.447  -1.826  1.00 15.68           O  
ATOM   2208  CB  SER B 114      28.219 -45.540  -4.423  1.00 19.02           C  
ATOM   2209  OG  SER B 114      28.776 -44.325  -4.876  1.00 18.37           O  
ATOM   2210  N   LEU B 115      30.811 -44.875  -2.183  1.00 17.68           N  
ATOM   2211  CA  LEU B 115      31.317 -43.800  -1.280  1.00 17.01           C  
ATOM   2212  C   LEU B 115      30.804 -42.444  -1.750  1.00 17.27           C  
ATOM   2213  O   LEU B 115      30.572 -41.580  -0.916  1.00 17.03           O  
ATOM   2214  CB  LEU B 115      32.842 -43.845  -1.246  1.00 17.13           C  
ATOM   2215  CG  LEU B 115      33.498 -42.866  -0.271  1.00 17.40           C  
ATOM   2216  CD1 LEU B 115      32.888 -42.955   1.130  1.00 16.58           C  
ATOM   2217  CD2 LEU B 115      34.990 -43.151  -0.214  1.00 17.48           C  
ATOM   2218  N   PHE B 116      30.650 -42.283  -3.063  1.00 18.32           N  
ATOM   2219  CA  PHE B 116      30.226 -41.028  -3.694  1.00 18.59           C  
ATOM   2220  C   PHE B 116      28.781 -40.737  -3.282  1.00 17.74           C  
ATOM   2221  O   PHE B 116      28.508 -39.636  -2.794  1.00 18.89           O  
ATOM   2222  CB  PHE B 116      30.421 -41.107  -5.219  1.00 20.40           C  
ATOM   2223  CG  PHE B 116      29.659 -40.010  -5.905  1.00 21.49           C  
ATOM   2224  CD1 PHE B 116      29.911 -38.684  -5.576  1.00 22.81           C  
ATOM   2225  CD2 PHE B 116      28.619 -40.295  -6.773  1.00 24.62           C  
ATOM   2226  CE1 PHE B 116      29.175 -37.654  -6.141  1.00 23.09           C  
ATOM   2227  CE2 PHE B 116      27.893 -39.265  -7.356  1.00 25.19           C  
ATOM   2228  CZ  PHE B 116      28.160 -37.952  -7.031  1.00 24.73           C  
ATOM   2229  N   LEU B 117      27.869 -41.695  -3.462  1.00 18.73           N  
ATOM   2230  CA  LEU B 117      26.424 -41.483  -3.150  1.00 19.67           C  
ATOM   2231  C   LEU B 117      26.234 -41.342  -1.643  1.00 18.64           C  
ATOM   2232  O   LEU B 117      25.573 -40.371  -1.213  1.00 18.40           O  
ATOM   2233  CB  LEU B 117      25.608 -42.651  -3.694  1.00 21.00           C  
ATOM   2234  CG  LEU B 117      25.685 -42.811  -5.208  1.00 22.39           C  
ATOM   2235  CD1 LEU B 117      25.133 -44.163  -5.619  1.00 25.66           C  
ATOM   2236  CD2 LEU B 117      24.933 -41.697  -5.905  1.00 23.73           C  
ATOM   2237  N   VAL B 118      26.870 -42.213  -0.864  1.00 17.32           N  
ATOM   2238  CA  VAL B 118      26.729 -42.131   0.619  1.00 17.44           C  
ATOM   2239  C   VAL B 118      27.265 -40.770   1.048  1.00 17.79           C  
ATOM   2240  O   VAL B 118      26.553 -40.078   1.795  1.00 17.14           O  
ATOM   2241  CB  VAL B 118      27.426 -43.296   1.347  1.00 18.04           C  
ATOM   2242  CG1 VAL B 118      27.420 -43.093   2.861  1.00 17.97           C  
ATOM   2243  CG2 VAL B 118      26.779 -44.619   0.982  1.00 18.27           C  
ATOM   2244  N   ALA B 119      28.459 -40.372   0.573  1.00 17.58           N  
ATOM   2245  CA  ALA B 119      29.060 -39.086   0.991  1.00 17.99           C  
ATOM   2246  C   ALA B 119      28.107 -37.941   0.630  1.00 16.68           C  
ATOM   2247  O   ALA B 119      27.834 -37.087   1.480  1.00 15.90           O  
ATOM   2248  CB  ALA B 119      30.437 -38.896   0.389  1.00 17.62           C  
ATOM   2249  N   ALA B 120      27.629 -37.927  -0.611  1.00 18.91           N  
ATOM   2250  CA  ALA B 120      26.742 -36.862  -1.114  1.00 18.72           C  
ATOM   2251  C   ALA B 120      25.505 -36.753  -0.201  1.00 18.55           C  
ATOM   2252  O   ALA B 120      25.141 -35.610   0.190  1.00 18.93           O  
ATOM   2253  CB  ALA B 120      26.412 -37.174  -2.555  1.00 19.77           C  
ATOM   2254  N   HIS B 121      24.921 -37.887   0.198  1.00 18.71           N  
ATOM   2255  CA  HIS B 121      23.748 -37.934   1.121  1.00 20.50           C  
ATOM   2256  C   HIS B 121      24.131 -37.370   2.481  1.00 20.00           C  
ATOM   2257  O   HIS B 121      23.390 -36.501   3.016  1.00 18.10           O  
ATOM   2258  CB  HIS B 121      23.215 -39.365   1.306  1.00 22.38           C  
ATOM   2259  CG  HIS B 121      22.035 -39.476   2.225  1.00 22.88           C  
ATOM   2260  CD2 HIS B 121      21.948 -39.773   3.547  1.00 23.98           C  
ATOM   2261  ND1 HIS B 121      20.743 -39.342   1.785  1.00 23.91           N  
ATOM   2262  CE1 HIS B 121      19.914 -39.492   2.803  1.00 25.81           C  
ATOM   2263  NE2 HIS B 121      20.621 -39.787   3.890  1.00 22.01           N  
ATOM   2264  N   ALA B 122      25.244 -37.862   3.027  1.00 20.30           N  
ATOM   2265  CA  ALA B 122      25.753 -37.442   4.363  1.00 20.88           C  
ATOM   2266  C   ALA B 122      26.041 -35.935   4.359  1.00 18.78           C  
ATOM   2267  O   ALA B 122      25.661 -35.275   5.317  1.00 18.39           O  
ATOM   2268  CB  ALA B 122      26.973 -38.250   4.757  1.00 20.96           C  
ATOM   2269  N   PHE B 123      26.685 -35.414   3.314  1.00 17.79           N  
ATOM   2270  CA  PHE B 123      27.063 -33.976   3.190  1.00 17.58           C  
ATOM   2271  C   PHE B 123      25.777 -33.099   3.155  1.00 17.69           C  
ATOM   2272  O   PHE B 123      25.744 -31.963   3.719  1.00 17.67           O  
ATOM   2273  CB  PHE B 123      28.014 -33.822   1.988  1.00 17.37           C  
ATOM   2274  CG  PHE B 123      29.396 -34.440   2.116  1.00 16.54           C  
ATOM   2275  CD1 PHE B 123      29.919 -34.845   3.351  1.00 16.16           C  
ATOM   2276  CD2 PHE B 123      30.213 -34.565   0.994  1.00 16.55           C  
ATOM   2277  CE1 PHE B 123      31.193 -35.389   3.454  1.00 14.82           C  
ATOM   2278  CE2 PHE B 123      31.500 -35.084   1.098  1.00 16.02           C  
ATOM   2279  CZ  PHE B 123      31.980 -35.506   2.326  1.00 16.16           C  
ATOM   2280  N   GLY B 124      24.708 -33.619   2.554  1.00 19.66           N  
ATOM   2281  CA  GLY B 124      23.360 -33.011   2.614  1.00 21.81           C  
ATOM   2282  C   GLY B 124      22.968 -32.781   4.063  1.00 21.97           C  
ATOM   2283  O   GLY B 124      22.608 -31.655   4.435  1.00 23.85           O  
ATOM   2284  N   HIS B 125      23.146 -33.797   4.903  1.00 22.41           N  
ATOM   2285  CA  HIS B 125      22.908 -33.671   6.363  1.00 21.33           C  
ATOM   2286  C   HIS B 125      23.871 -32.617   6.927  1.00 22.29           C  
ATOM   2287  O   HIS B 125      23.420 -31.707   7.693  1.00 20.31           O  
ATOM   2288  CB  HIS B 125      23.016 -35.044   7.045  1.00 21.01           C  
ATOM   2289  CG  HIS B 125      21.887 -35.995   6.788  1.00 19.51           C  
ATOM   2290  CD2 HIS B 125      21.857 -37.345   6.680  1.00 18.63           C  
ATOM   2291  ND1 HIS B 125      20.583 -35.583   6.718  1.00 20.24           N  
ATOM   2292  CE1 HIS B 125      19.804 -36.637   6.502  1.00 20.03           C  
ATOM   2293  NE2 HIS B 125      20.551 -37.739   6.490  1.00 16.57           N  
ATOM   2294  N   ALA B 126      25.163 -32.714   6.586  1.00 21.12           N  
ATOM   2295  CA  ALA B 126      26.199 -31.784   7.099  1.00 21.09           C  
ATOM   2296  C   ALA B 126      25.875 -30.333   6.716  1.00 21.16           C  
ATOM   2297  O   ALA B 126      26.390 -29.440   7.415  1.00 20.69           O  
ATOM   2298  CB  ALA B 126      27.563 -32.179   6.592  1.00 20.87           C  
ATOM   2299  N   MET B 127      25.115 -30.098   5.636  1.00 23.72           N  
ATOM   2300  CA  MET B 127      24.664 -28.738   5.206  1.00 25.53           C  
ATOM   2301  C   MET B 127      23.343 -28.333   5.888  1.00 26.75           C  
ATOM   2302  O   MET B 127      23.002 -27.142   5.804  1.00 25.59           O  
ATOM   2303  CB  MET B 127      24.461 -28.625   3.688  1.00 26.58           C  
ATOM   2304  CG  MET B 127      25.723 -28.702   2.851  1.00 28.70           C  
ATOM   2305  SD  MET B 127      27.212 -27.964   3.591  1.00 31.91           S  
ATOM   2306  CE  MET B 127      28.292 -29.386   3.432  1.00 34.81           C  
ATOM   2307  N   GLY B 128      22.603 -29.258   6.500  1.00 29.17           N  
ATOM   2308  CA  GLY B 128      21.367 -28.938   7.246  1.00 29.77           C  
ATOM   2309  C   GLY B 128      20.095 -29.524   6.631  1.00 30.69           C  
ATOM   2310  O   GLY B 128      18.993 -29.125   7.089  1.00 32.67           O  
ATOM   2311  N   LEU B 129      20.211 -30.453   5.681  1.00 29.52           N  
ATOM   2312  CA  LEU B 129      19.054 -31.169   5.099  1.00 28.98           C  
ATOM   2313  C   LEU B 129      18.722 -32.356   5.976  1.00 30.40           C  
ATOM   2314  O   LEU B 129      19.663 -33.006   6.457  1.00 29.68           O  
ATOM   2315  CB  LEU B 129      19.377 -31.663   3.689  1.00 29.64           C  
ATOM   2316  CG  LEU B 129      19.669 -30.565   2.676  1.00 29.28           C  
ATOM   2317  CD1 LEU B 129      19.646 -31.101   1.255  1.00 29.32           C  
ATOM   2318  CD2 LEU B 129      18.660 -29.440   2.831  1.00 33.18           C  
ATOM   2319  N   GLU B 130      17.422 -32.628   6.119  1.00 31.23           N  
ATOM   2320  CA  GLU B 130      16.892 -33.874   6.724  1.00 29.30           C  
ATOM   2321  C   GLU B 130      16.415 -34.805   5.611  1.00 28.86           C  
ATOM   2322  O   GLU B 130      16.540 -34.491   4.432  1.00 25.37           O  
ATOM   2323  CB  GLU B 130      15.789 -33.592   7.750  1.00 29.17           C  
ATOM   2324  CG  GLU B 130      16.247 -33.743   9.188  1.00 29.02           C  
ATOM   2325  CD  GLU B 130      16.716 -35.138   9.590  1.00 30.64           C  
ATOM   2326  OE1 GLU B 130      16.635 -36.106   8.749  1.00 28.05           O  
ATOM   2327  OE2 GLU B 130      17.169 -35.268  10.764  1.00 28.68           O1-
ATOM   2328  N   HIS B 131      15.948 -35.975   5.992  1.00 29.61           N  
ATOM   2329  CA  HIS B 131      15.392 -36.937   5.027  1.00 32.35           C  
ATOM   2330  C   HIS B 131      14.154 -36.362   4.335  1.00 35.35           C  
ATOM   2331  O   HIS B 131      13.385 -35.613   4.963  1.00 34.90           O  
ATOM   2332  CB  HIS B 131      15.094 -38.230   5.744  1.00 32.37           C  
ATOM   2333  CG  HIS B 131      16.331 -38.949   6.132  1.00 33.11           C  
ATOM   2334  CD2 HIS B 131      17.408 -39.305   5.406  1.00 30.36           C  
ATOM   2335  ND1 HIS B 131      16.540 -39.408   7.420  1.00 31.98           N  
ATOM   2336  CE1 HIS B 131      17.682 -40.042   7.467  1.00 30.34           C  
ATOM   2337  NE2 HIS B 131      18.225 -40.009   6.237  1.00 30.77           N  
ATOM   2338  N   SER B 132      13.960 -36.754   3.084  1.00 38.10           N  
ATOM   2339  CA  SER B 132      12.835 -36.307   2.228  1.00 39.83           C  
ATOM   2340  C   SER B 132      11.827 -37.443   2.021  1.00 39.90           C  
ATOM   2341  O   SER B 132      12.244 -38.605   1.808  1.00 39.57           O  
ATOM   2342  CB  SER B 132      13.364 -35.786   0.920  1.00 40.53           C  
ATOM   2343  OG  SER B 132      12.755 -36.447  -0.174  1.00 39.72           O  
ATOM   2344  N   GLN B 133      10.540 -37.097   2.005  1.00 44.88           N  
ATOM   2345  CA  GLN B 133       9.418 -38.050   1.774  1.00 49.27           C  
ATOM   2346  C   GLN B 133       9.430 -38.525   0.317  1.00 48.92           C  
ATOM   2347  O   GLN B 133       8.844 -39.600   0.028  1.00 47.98           O  
ATOM   2348  CB  GLN B 133       8.082 -37.399   2.138  1.00 51.85           C  
ATOM   2349  CG  GLN B 133       7.880 -37.248   3.642  1.00 55.95           C  
ATOM   2350  CD  GLN B 133       8.365 -35.918   4.167  1.00 62.98           C  
ATOM   2351  NE2 GLN B 133       7.582 -34.877   3.930  1.00 62.52           N  
ATOM   2352  OE1 GLN B 133       9.434 -35.817   4.770  1.00 71.26           O  
ATOM   2353  N   ASP B 134      10.064 -37.756  -0.568  1.00 45.10           N  
ATOM   2354  CA  ASP B 134      10.185 -38.102  -2.002  1.00 45.80           C  
ATOM   2355  C   ASP B 134      11.170 -39.257  -2.138  1.00 43.76           C  
ATOM   2356  O   ASP B 134      12.359 -39.085  -1.902  1.00 48.51           O  
ATOM   2357  CB  ASP B 134      10.603 -36.879  -2.819  1.00 45.76           C  
ATOM   2358  CG  ASP B 134      10.858 -37.210  -4.277  1.00 44.26           C  
ATOM   2359  OD1 ASP B 134      10.926 -38.412  -4.610  1.00 48.67           O  
ATOM   2360  OD2 ASP B 134      10.987 -36.270  -5.060  1.00 49.80           O1-
ATOM   2361  N   PRO B 135      10.726 -40.463  -2.547  1.00 45.57           N  
ATOM   2362  CA  PRO B 135      11.622 -41.622  -2.602  1.00 44.47           C  
ATOM   2363  C   PRO B 135      12.640 -41.604  -3.760  1.00 42.80           C  
ATOM   2364  O   PRO B 135      13.469 -42.484  -3.792  1.00 43.22           O  
ATOM   2365  CB  PRO B 135      10.658 -42.809  -2.783  1.00 44.06           C  
ATOM   2366  CG  PRO B 135       9.457 -42.206  -3.506  1.00 45.16           C  
ATOM   2367  CD  PRO B 135       9.363 -40.776  -3.007  1.00 45.69           C  
ATOM   2368  N   GLY B 136      12.531 -40.657  -4.699  1.00 41.97           N  
ATOM   2369  CA  GLY B 136      13.489 -40.483  -5.812  1.00 38.67           C  
ATOM   2370  C   GLY B 136      14.688 -39.642  -5.408  1.00 37.29           C  
ATOM   2371  O   GLY B 136      15.750 -39.784  -6.043  1.00 40.25           O  
ATOM   2372  N   ALA B 137      14.541 -38.842  -4.350  1.00 36.13           N  
ATOM   2373  CA  ALA B 137      15.492 -37.790  -3.922  1.00 35.37           C  
ATOM   2374  C   ALA B 137      16.764 -38.392  -3.296  1.00 35.37           C  
ATOM   2375  O   ALA B 137      16.700 -39.518  -2.763  1.00 31.54           O  
ATOM   2376  CB  ALA B 137      14.805 -36.847  -2.972  1.00 34.02           C  
ATOM   2377  N   LEU B 138      17.890 -37.658  -3.359  1.00 31.93           N  
ATOM   2378  CA  LEU B 138      19.170 -38.086  -2.727  1.00 30.03           C  
ATOM   2379  C   LEU B 138      18.991 -38.130  -1.203  1.00 27.50           C  
ATOM   2380  O   LEU B 138      19.529 -39.065  -0.597  1.00 25.96           O  
ATOM   2381  CB  LEU B 138      20.310 -37.139  -3.094  1.00 31.39           C  
ATOM   2382  CG  LEU B 138      21.632 -37.446  -2.399  1.00 28.38           C  
ATOM   2383  CD1 LEU B 138      22.203 -38.749  -2.912  1.00 28.32           C  
ATOM   2384  CD2 LEU B 138      22.619 -36.308  -2.594  1.00 28.92           C  
ATOM   2385  N   MET B 139      18.213 -37.212  -0.621  1.00 27.45           N  
ATOM   2386  CA  MET B 139      17.975 -37.195   0.851  1.00 28.45           C  
ATOM   2387  C   MET B 139      16.841 -38.162   1.263  1.00 30.47           C  
ATOM   2388  O   MET B 139      16.415 -38.102   2.439  1.00 27.98           O  
ATOM   2389  CB  MET B 139      17.696 -35.772   1.334  1.00 27.86           C  
ATOM   2390  CG  MET B 139      18.861 -34.821   1.072  1.00 29.25           C  
ATOM   2391  SD  MET B 139      20.493 -35.546   1.484  1.00 29.10           S  
ATOM   2392  CE  MET B 139      20.355 -35.659   3.276  1.00 27.53           C  
ATOM   2393  N   ALA B 140      16.394 -39.066   0.379  1.00 30.63           N  
ATOM   2394  CA  ALA B 140      15.568 -40.233   0.773  1.00 32.52           C  
ATOM   2395  C   ALA B 140      16.395 -41.059   1.753  1.00 35.28           C  
ATOM   2396  O   ALA B 140      17.610 -41.141   1.593  1.00 33.14           O  
ATOM   2397  CB  ALA B 140      15.164 -41.065  -0.413  1.00 28.64           C  
ATOM   2398  N   PRO B 141      15.777 -41.696   2.777  1.00 35.56           N  
ATOM   2399  CA  PRO B 141      16.538 -42.469   3.767  1.00 33.31           C  
ATOM   2400  C   PRO B 141      17.238 -43.739   3.252  1.00 32.25           C  
ATOM   2401  O   PRO B 141      18.230 -44.109   3.842  1.00 35.45           O  
ATOM   2402  CB  PRO B 141      15.487 -42.824   4.839  1.00 34.86           C  
ATOM   2403  CG  PRO B 141      14.151 -42.748   4.118  1.00 34.58           C  
ATOM   2404  CD  PRO B 141      14.327 -41.685   3.048  1.00 35.91           C  
ATOM   2405  N   ILE B 142      16.777 -44.340   2.156  1.00 28.73           N  
ATOM   2406  CA  ILE B 142      17.256 -45.672   1.669  1.00 29.94           C  
ATOM   2407  C   ILE B 142      18.422 -45.507   0.690  1.00 28.58           C  
ATOM   2408  O   ILE B 142      18.291 -44.668  -0.223  1.00 28.04           O  
ATOM   2409  CB  ILE B 142      16.129 -46.436   0.937  1.00 33.05           C  
ATOM   2410  CG1 ILE B 142      14.743 -46.179   1.535  1.00 35.37           C  
ATOM   2411  CG2 ILE B 142      16.466 -47.920   0.863  1.00 32.20           C  
ATOM   2412  CD1 ILE B 142      13.906 -45.147   0.769  1.00 35.95           C  
ATOM   2413  N   TYR B 143      19.456 -46.351   0.777  1.00 28.04           N  
ATOM   2414  CA  TYR B 143      20.537 -46.423  -0.244  1.00 27.21           C  
ATOM   2415  C   TYR B 143      20.018 -47.129  -1.490  1.00 27.67           C  
ATOM   2416  O   TYR B 143      19.667 -48.303  -1.419  1.00 28.10           O  
ATOM   2417  CB  TYR B 143      21.763 -47.217   0.205  1.00 26.25           C  
ATOM   2418  CG  TYR B 143      22.828 -47.388  -0.854  1.00 24.02           C  
ATOM   2419  CD1 TYR B 143      23.782 -46.406  -1.089  1.00 24.60           C  
ATOM   2420  CD2 TYR B 143      22.933 -48.561  -1.576  1.00 24.46           C  
ATOM   2421  CE1 TYR B 143      24.776 -46.574  -2.041  1.00 23.10           C  
ATOM   2422  CE2 TYR B 143      23.925 -48.751  -2.525  1.00 24.37           C  
ATOM   2423  CZ  TYR B 143      24.845 -47.746  -2.765  1.00 23.22           C  
ATOM   2424  OH  TYR B 143      25.798 -47.932  -3.724  1.00 23.33           O  
ATOM   2425  N   THR B 144      20.068 -46.452  -2.624  1.00 29.93           N  
ATOM   2426  CA  THR B 144      19.716 -47.028  -3.934  1.00 31.16           C  
ATOM   2427  C   THR B 144      20.881 -46.755  -4.857  1.00 32.63           C  
ATOM   2428  O   THR B 144      21.079 -45.590  -5.176  1.00 34.83           O  
ATOM   2429  CB  THR B 144      18.450 -46.402  -4.522  1.00 32.99           C  
ATOM   2430  CG2 THR B 144      18.087 -47.026  -5.852  1.00 32.35           C  
ATOM   2431  OG1 THR B 144      17.388 -46.551  -3.576  1.00 36.83           O  
ATOM   2432  N   TYR B 145      21.636 -47.776  -5.221  1.00 35.43           N  
ATOM   2433  CA  TYR B 145      22.714 -47.612  -6.213  1.00 38.85           C  
ATOM   2434  C   TYR B 145      22.071 -47.269  -7.557  1.00 41.53           C  
ATOM   2435  O   TYR B 145      21.156 -47.988  -7.975  1.00 36.17           O  
ATOM   2436  CB  TYR B 145      23.564 -48.861  -6.333  1.00 39.99           C  
ATOM   2437  CG  TYR B 145      24.501 -48.748  -7.498  1.00 42.67           C  
ATOM   2438  CD1 TYR B 145      25.484 -47.776  -7.512  1.00 45.03           C  
ATOM   2439  CD2 TYR B 145      24.356 -49.554  -8.611  1.00 42.95           C  
ATOM   2440  CE1 TYR B 145      26.344 -47.646  -8.587  1.00 46.97           C  
ATOM   2441  CE2 TYR B 145      25.218 -49.454  -9.686  1.00 43.33           C  
ATOM   2442  CZ  TYR B 145      26.211 -48.493  -9.674  1.00 47.34           C  
ATOM   2443  OH  TYR B 145      27.054 -48.391 -10.737  1.00 54.07           O  
ATOM   2444  N   THR B 146      22.505 -46.169  -8.172  1.00 47.96           N  
ATOM   2445  CA  THR B 146      22.068 -45.739  -9.528  1.00 54.38           C  
ATOM   2446  C   THR B 146      23.306 -45.495 -10.399  1.00 55.80           C  
ATOM   2447  O   THR B 146      24.204 -44.731  -9.969  1.00 51.54           O  
ATOM   2448  CB  THR B 146      21.170 -44.496  -9.484  1.00 57.09           C  
ATOM   2449  CG2 THR B 146      20.153 -44.531  -8.363  1.00 62.00           C  
ATOM   2450  OG1 THR B 146      22.001 -43.348  -9.332  1.00 60.83           O  
ATOM   2451  N   LYS B 147      23.327 -46.123 -11.579  1.00 60.07           N  
ATOM   2452  CA  LYS B 147      24.326 -45.880 -12.651  1.00 60.30           C  
ATOM   2453  C   LYS B 147      24.290 -44.395 -13.007  1.00 56.06           C  
ATOM   2454  O   LYS B 147      25.362 -43.787 -13.104  1.00 49.41           O  
ATOM   2455  CB  LYS B 147      24.011 -46.709 -13.900  1.00 65.17           C  
ATOM   2456  CG  LYS B 147      25.165 -47.563 -14.412  1.00 70.49           C  
ATOM   2457  CD  LYS B 147      25.246 -48.914 -13.721  1.00 70.70           C  
ATOM   2458  CE  LYS B 147      26.557 -49.641 -13.946  1.00 71.17           C  
ATOM   2459  NZ  LYS B 147      26.892 -50.536 -12.812  1.00 67.97           N1+
ATOM   2460  N   ASN B 148      23.076 -43.854 -13.132  1.00 57.56           N  
ATOM   2461  CA  ASN B 148      22.779 -42.556 -13.785  1.00 57.54           C  
ATOM   2462  C   ASN B 148      22.293 -41.526 -12.749  1.00 52.79           C  
ATOM   2463  O   ASN B 148      21.123 -41.130 -12.819  1.00 53.94           O  
ATOM   2464  CB  ASN B 148      21.779 -42.801 -14.921  1.00 59.00           C  
ATOM   2465  CG  ASN B 148      21.831 -41.729 -15.985  1.00 62.65           C  
ATOM   2466  ND2 ASN B 148      21.802 -40.474 -15.569  1.00 59.57           N  
ATOM   2467  OD1 ASN B 148      21.914 -42.035 -17.173  1.00 69.95           O  
ATOM   2468  N   PHE B 149      23.170 -41.021 -11.876  1.00 51.14           N  
ATOM   2469  CA  PHE B 149      22.781 -40.145 -10.735  1.00 46.34           C  
ATOM   2470  C   PHE B 149      22.591 -38.684 -11.160  1.00 45.56           C  
ATOM   2471  O   PHE B 149      23.369 -38.162 -11.982  1.00 50.80           O  
ATOM   2472  CB  PHE B 149      23.803 -40.158  -9.592  1.00 43.52           C  
ATOM   2473  CG  PHE B 149      23.421 -39.188  -8.504  1.00 40.75           C  
ATOM   2474  CD1 PHE B 149      22.394 -39.493  -7.619  1.00 41.34           C  
ATOM   2475  CD2 PHE B 149      23.987 -37.929  -8.445  1.00 37.29           C  
ATOM   2476  CE1 PHE B 149      21.997 -38.584  -6.651  1.00 39.81           C  
ATOM   2477  CE2 PHE B 149      23.591 -37.024  -7.475  1.00 38.29           C  
ATOM   2478  CZ  PHE B 149      22.601 -37.354  -6.577  1.00 39.10           C  
ATOM   2479  N   ARG B 150      21.631 -38.011 -10.525  1.00 43.62           N  
ATOM   2480  CA  ARG B 150      21.387 -36.554 -10.679  1.00 45.90           C  
ATOM   2481  C   ARG B 150      20.556 -36.093  -9.486  1.00 40.31           C  
ATOM   2482  O   ARG B 150      19.646 -36.832  -9.116  1.00 44.97           O  
ATOM   2483  CB  ARG B 150      20.687 -36.291 -12.018  1.00 54.03           C  
ATOM   2484  CG  ARG B 150      19.804 -35.048 -12.059  1.00 63.56           C  
ATOM   2485  CD  ARG B 150      19.497 -34.517 -13.464  1.00 71.76           C  
ATOM   2486  NE  ARG B 150      18.186 -34.866 -14.028  1.00 75.04           N  
ATOM   2487  CZ  ARG B 150      17.895 -35.975 -14.723  1.00 74.15           C  
ATOM   2488  NH1 ARG B 150      18.806 -36.909 -14.948  1.00 75.83           N1+
ATOM   2489  NH2 ARG B 150      16.673 -36.154 -15.185  1.00 74.38           N  
ATOM   2490  N   LEU B 151      20.857 -34.925  -8.919  1.00 35.87           N  
ATOM   2491  CA  LEU B 151      20.037 -34.314  -7.837  1.00 35.40           C  
ATOM   2492  C   LEU B 151      18.582 -34.240  -8.312  1.00 37.39           C  
ATOM   2493  O   LEU B 151      18.338 -33.803  -9.452  1.00 39.26           O  
ATOM   2494  CB  LEU B 151      20.518 -32.900  -7.504  1.00 34.66           C  
ATOM   2495  CG  LEU B 151      21.421 -32.695  -6.284  1.00 36.03           C  
ATOM   2496  CD1 LEU B 151      21.433 -31.226  -5.900  1.00 35.37           C  
ATOM   2497  CD2 LEU B 151      21.012 -33.527  -5.080  1.00 35.17           C  
ATOM   2498  N   SER B 152      17.633 -34.598  -7.456  1.00 37.45           N  
ATOM   2499  CA  SER B 152      16.197 -34.436  -7.773  1.00 39.05           C  
ATOM   2500  C   SER B 152      15.810 -32.993  -7.468  1.00 39.13           C  
ATOM   2501  O   SER B 152      16.551 -32.322  -6.718  1.00 37.42           O  
ATOM   2502  CB  SER B 152      15.368 -35.403  -7.017  1.00 38.01           C  
ATOM   2503  OG  SER B 152      15.375 -35.045  -5.654  1.00 40.74           O  
ATOM   2504  N   GLN B 153      14.668 -32.549  -7.989  1.00 41.47           N  
ATOM   2505  CA  GLN B 153      14.202 -31.146  -7.807  1.00 41.97           C  
ATOM   2506  C   GLN B 153      13.925 -30.864  -6.320  1.00 38.45           C  
ATOM   2507  O   GLN B 153      14.150 -29.718  -5.912  1.00 36.18           O  
ATOM   2508  CB  GLN B 153      13.018 -30.817  -8.731  1.00 46.63           C  
ATOM   2509  CG  GLN B 153      13.350 -29.774  -9.807  1.00 50.90           C  
ATOM   2510  CD  GLN B 153      13.736 -28.406  -9.272  1.00 57.20           C  
ATOM   2511  NE2 GLN B 153      12.884 -27.836  -8.430  1.00 59.66           N  
ATOM   2512  OE1 GLN B 153      14.783 -27.847  -9.616  1.00 55.56           O  
ATOM   2513  N   ASP B 154      13.530 -31.861  -5.520  1.00 37.43           N  
ATOM   2514  CA  ASP B 154      13.239 -31.689  -4.064  1.00 37.41           C  
ATOM   2515  C   ASP B 154      14.522 -31.299  -3.309  1.00 33.76           C  
ATOM   2516  O   ASP B 154      14.534 -30.301  -2.538  1.00 32.41           O  
ATOM   2517  CB  ASP B 154      12.619 -32.970  -3.503  1.00 41.53           C  
ATOM   2518  CG  ASP B 154      12.293 -32.909  -2.023  1.00 44.97           C  
ATOM   2519  OD1 ASP B 154      11.402 -32.125  -1.652  1.00 44.74           O  
ATOM   2520  OD2 ASP B 154      12.933 -33.652  -1.257  1.00 47.63           O1-
ATOM   2521  N   ASP B 155      15.589 -32.052  -3.532  1.00 30.29           N  
ATOM   2522  CA  ASP B 155      16.938 -31.751  -2.974  1.00 30.68           C  
ATOM   2523  C   ASP B 155      17.315 -30.294  -3.282  1.00 30.38           C  
ATOM   2524  O   ASP B 155      17.734 -29.556  -2.354  1.00 28.86           O  
ATOM   2525  CB  ASP B 155      17.950 -32.746  -3.541  1.00 29.16           C  
ATOM   2526  CG  ASP B 155      17.644 -34.196  -3.197  1.00 28.01           C  
ATOM   2527  OD1 ASP B 155      17.385 -34.482  -2.005  1.00 31.18           O  
ATOM   2528  OD2 ASP B 155      17.672 -35.031  -4.113  1.00 25.41           O1-
ATOM   2529  N   ILE B 156      17.182 -29.891  -4.551  1.00 31.52           N  
ATOM   2530  CA  ILE B 156      17.615 -28.541  -5.013  1.00 32.53           C  
ATOM   2531  C   ILE B 156      16.779 -27.500  -4.285  1.00 34.43           C  
ATOM   2532  O   ILE B 156      17.360 -26.541  -3.789  1.00 34.02           O  
ATOM   2533  CB  ILE B 156      17.492 -28.401  -6.537  1.00 32.30           C  
ATOM   2534  CG1 ILE B 156      18.512 -29.286  -7.247  1.00 31.22           C  
ATOM   2535  CG2 ILE B 156      17.607 -26.950  -6.956  1.00 30.86           C  
ATOM   2536  CD1 ILE B 156      18.104 -29.664  -8.640  1.00 31.40           C  
ATOM   2537  N   LYS B 157      15.461 -27.699  -4.219  1.00 40.71           N  
ATOM   2538  CA  LYS B 157      14.534 -26.730  -3.574  1.00 44.77           C  
ATOM   2539  C   LYS B 157      14.885 -26.610  -2.089  1.00 42.10           C  
ATOM   2540  O   LYS B 157      14.870 -25.465  -1.558  1.00 44.04           O  
ATOM   2541  CB  LYS B 157      13.077 -27.156  -3.778  1.00 49.71           C  
ATOM   2542  CG  LYS B 157      12.554 -26.945  -5.192  1.00 55.09           C  
ATOM   2543  CD  LYS B 157      11.434 -27.891  -5.579  1.00 62.12           C  
ATOM   2544  CE  LYS B 157      10.140 -27.648  -4.826  1.00 65.44           C  
ATOM   2545  NZ  LYS B 157       9.257 -26.700  -5.548  1.00 64.35           N1+
ATOM   2546  N   GLY B 158      15.152 -27.750  -1.448  1.00 40.54           N  
ATOM   2547  CA  GLY B 158      15.539 -27.825  -0.027  1.00 37.05           C  
ATOM   2548  C   GLY B 158      16.839 -27.083   0.210  1.00 34.93           C  
ATOM   2549  O   GLY B 158      16.875 -26.196   1.077  1.00 33.82           O  
ATOM   2550  N   ILE B 159      17.888 -27.408  -0.543  1.00 33.09           N  
ATOM   2551  CA  ILE B 159      19.214 -26.783  -0.274  1.00 35.10           C  
ATOM   2552  C   ILE B 159      19.125 -25.279  -0.599  1.00 36.14           C  
ATOM   2553  O   ILE B 159      19.615 -24.464   0.207  1.00 33.38           O  
ATOM   2554  CB  ILE B 159      20.362 -27.531  -0.988  1.00 35.09           C  
ATOM   2555  CG1 ILE B 159      21.718 -27.114  -0.408  1.00 37.07           C  
ATOM   2556  CG2 ILE B 159      20.312 -27.358  -2.501  1.00 35.35           C  
ATOM   2557  CD1 ILE B 159      21.940 -27.559   1.031  1.00 34.77           C  
ATOM   2558  N   GLN B 160      18.459 -24.912  -1.699  1.00 37.80           N  
ATOM   2559  CA  GLN B 160      18.314 -23.488  -2.100  1.00 38.90           C  
ATOM   2560  C   GLN B 160      17.523 -22.755  -1.027  1.00 38.78           C  
ATOM   2561  O   GLN B 160      17.902 -21.642  -0.708  1.00 40.52           O  
ATOM   2562  CB  GLN B 160      17.710 -23.352  -3.496  1.00 40.19           C  
ATOM   2563  CG  GLN B 160      18.721 -23.740  -4.563  1.00 41.84           C  
ATOM   2564  CD  GLN B 160      18.208 -23.683  -5.977  1.00 44.52           C  
ATOM   2565  NE2 GLN B 160      19.122 -23.766  -6.929  1.00 42.16           N  
ATOM   2566  OE1 GLN B 160      17.011 -23.582  -6.217  1.00 50.94           O  
ATOM   2567  N   GLU B 161      16.510 -23.387  -0.448  1.00 43.69           N  
ATOM   2568  CA  GLU B 161      15.728 -22.773   0.652  1.00 47.46           C  
ATOM   2569  C   GLU B 161      16.709 -22.264   1.719  1.00 47.13           C  
ATOM   2570  O   GLU B 161      16.478 -21.159   2.251  1.00 44.93           O  
ATOM   2571  CB  GLU B 161      14.709 -23.775   1.194  1.00 52.57           C  
ATOM   2572  CG  GLU B 161      13.914 -23.260   2.380  1.00 59.56           C  
ATOM   2573  CD  GLU B 161      12.936 -22.136   2.065  1.00 68.86           C  
ATOM   2574  OE1 GLU B 161      11.720 -22.430   1.994  1.00 75.11           O  
ATOM   2575  OE2 GLU B 161      13.385 -20.967   1.899  1.00 68.80           O1-
ATOM   2576  N   LEU B 162      17.774 -23.024   2.006  1.00 44.98           N  
ATOM   2577  CA  LEU B 162      18.773 -22.685   3.060  1.00 42.65           C  
ATOM   2578  C   LEU B 162      19.790 -21.657   2.539  1.00 39.13           C  
ATOM   2579  O   LEU B 162      20.123 -20.726   3.289  1.00 37.64           O  
ATOM   2580  CB  LEU B 162      19.499 -23.957   3.526  1.00 43.62           C  
ATOM   2581  CG  LEU B 162      18.805 -24.823   4.583  1.00 45.00           C  
ATOM   2582  CD1 LEU B 162      19.662 -26.038   4.884  1.00 46.16           C  
ATOM   2583  CD2 LEU B 162      18.531 -24.064   5.880  1.00 44.26           C  
ATOM   2584  N   TYR B 163      20.346 -21.835   1.341  1.00 37.18           N  
ATOM   2585  CA  TYR B 163      21.578 -21.089   0.950  1.00 39.89           C  
ATOM   2586  C   TYR B 163      21.384 -20.236  -0.304  1.00 40.01           C  
ATOM   2587  O   TYR B 163      22.317 -19.474  -0.622  1.00 44.52           O  
ATOM   2588  CB  TYR B 163      22.762 -22.045   0.775  1.00 37.64           C  
ATOM   2589  CG  TYR B 163      23.110 -22.768   2.049  1.00 34.99           C  
ATOM   2590  CD1 TYR B 163      23.748 -22.108   3.078  1.00 35.03           C  
ATOM   2591  CD2 TYR B 163      22.752 -24.092   2.246  1.00 36.94           C  
ATOM   2592  CE1 TYR B 163      24.045 -22.749   4.269  1.00 35.45           C  
ATOM   2593  CE2 TYR B 163      23.049 -24.754   3.427  1.00 35.31           C  
ATOM   2594  CZ  TYR B 163      23.705 -24.081   4.441  1.00 33.49           C  
ATOM   2595  OH  TYR B 163      24.011 -24.708   5.614  1.00 32.13           O  
ATOM   2596  N   GLY B 164      20.246 -20.350  -0.986  1.00 39.63           N  
ATOM   2597  CA  GLY B 164      20.029 -19.692  -2.284  1.00 39.46           C  
ATOM   2598  C   GLY B 164      20.520 -20.553  -3.426  1.00 42.77           C  
ATOM   2599  O   GLY B 164      21.245 -21.558  -3.185  1.00 40.76           O  
ATOM   2600  N   ALA B 165      20.094 -20.205  -4.639  1.00 44.15           N  
ATOM   2601  CA  ALA B 165      20.532 -20.855  -5.892  1.00 44.87           C  
ATOM   2602  C   ALA B 165      21.942 -20.368  -6.248  1.00 44.20           C  
ATOM   2603  O   ALA B 165      22.479 -19.447  -5.588  1.00 43.72           O  
ATOM   2604  CB  ALA B 165      19.537 -20.595  -6.998  1.00 43.15           C  
ATOM   2605  N   SER B 166      22.544 -21.012  -7.237  1.00 45.25           N  
ATOM   2606  CA  SER B 166      23.950 -20.766  -7.618  1.00 46.92           C  
ATOM   2607  C   SER B 166      24.022 -19.409  -8.300  1.00 47.39           C  
ATOM   2608  O   SER B 166      23.242 -19.141  -9.201  1.00 44.75           O  
ATOM   2609  CB  SER B 166      24.478 -21.865  -8.480  1.00 47.09           C  
ATOM   2610  OG  SER B 166      25.268 -21.338  -9.525  1.00 51.68           O  
ATOM   2611  N   PRO B 167      24.943 -18.517  -7.879  1.00 50.33           N  
ATOM   2612  CA  PRO B 167      25.192 -17.274  -8.608  1.00 51.03           C  
ATOM   2613  C   PRO B 167      25.990 -17.589  -9.884  1.00 48.20           C  
ATOM   2614  O   PRO B 167      26.035 -16.826 -10.830  1.00 54.31           O  
ATOM   2615  CB  PRO B 167      25.981 -16.429  -7.598  1.00 51.10           C  
ATOM   2616  CG  PRO B 167      26.728 -17.461  -6.755  1.00 52.00           C  
ATOM   2617  CD  PRO B 167      25.835 -18.685  -6.716  1.00 50.89           C  
TER   
ATOM   2618  N   GLU C   3      48.942 -55.738  26.378  1.00 10.54           N  
ATOM   2619  CA  GLU C   3      49.015 -56.533  25.177  1.00 12.77           C  
ATOM   2620  C   GLU C   3      49.305 -55.729  23.948  1.00 11.04           C  
ATOM   2621  O   GLU C   3      48.447 -55.641  23.050  1.00 10.40           O  
ATOM   2622  CB  GLU C   3      47.656 -57.335  25.088  1.00 16.90           C  
ATOM   2623  CG  GLU C   3      47.848 -58.702  24.434  1.00 21.43           C  
ATOM   2624  CD  GLU C   3      46.560 -59.473  24.058  1.00 26.76           C  
ATOM   2625  OE1 GLU C   3      46.799 -60.618  23.599  1.00 28.48           O  
ATOM   2626  OE2 GLU C   3      45.350 -59.035  24.202  1.00 30.29           O1-
ATOM   2627  N   ASP C   4      50.522 -55.150  23.845  1.00  9.85           N  
ATOM   2628  CA  ASP C   4      50.770 -54.320  22.667  1.00  9.58           C  
ATOM   2629  C   ASP C   4      51.549 -54.977  21.528  1.00 10.14           C  
ATOM   2630  O   ASP C   4      51.847 -54.318  20.583  1.00 10.12           O  
ATOM   2631  CB  ASP C   4      51.400 -53.021  23.168  1.00  8.52           C  
ATOM   2632  CG  ASP C   4      52.897 -53.216  23.504  1.00  8.09           C  
ATOM   2633  OD1 ASP C   4      53.218 -54.322  23.970  1.00  7.59           O  
ATOM   2634  OD2 ASP C   4      53.781 -52.321  23.290  1.00  7.27           O1-
ATOM   2635  N   LEU C   6      51.294 -58.443  19.342  1.00 11.88           N  
ATOM   2636  CA  LEU C   6      50.378 -59.481  18.984  1.00 11.91           C  
ATOM   2637  C   LEU C   6      50.829 -60.477  17.945  1.00 13.58           C  
ATOM   2638  O   LEU C   6      51.635 -60.114  17.119  1.00 12.49           O  
ATOM   2639  CB  LEU C   6      49.181 -58.765  18.364  1.00 11.47           C  
ATOM   2640  CG  LEU C   6      48.599 -57.628  19.209  1.00 11.87           C  
ATOM   2641  CD1 LEU C   6      47.550 -56.885  18.426  1.00 12.09           C  
ATOM   2642  CD2 LEU C   6      48.044 -58.169  20.530  1.00 11.93           C  
TER   
ATOM   2643  N   GLU D   3      19.938 -43.593  12.359  1.00 25.98           N  
ATOM   2644  CA  GLU D   3      20.355 -42.389  12.992  1.00 27.03           C  
ATOM   2645  C   GLU D   3      21.633 -41.942  12.302  1.00 25.82           C  
ATOM   2646  O   GLU D   3      22.703 -42.028  12.880  1.00 24.64           O  
ATOM   2647  CB  GLU D   3      20.478 -42.762  14.470  1.00 29.89           C  
ATOM   2648  CG  GLU D   3      20.619 -41.536  15.328  1.00 32.18           C  
ATOM   2649  CD  GLU D   3      20.844 -41.843  16.811  1.00 36.78           C  
ATOM   2650  OE1 GLU D   3      20.390 -40.956  17.582  1.00 41.10           O  
ATOM   2651  OE2 GLU D   3      21.448 -42.890  17.227  1.00 33.22           O1-
ATOM   2652  N   ASP D   4      21.529 -41.524  11.008  1.00 22.91           N  
ATOM   2653  CA  ASP D   4      22.667 -41.083  10.218  1.00 21.06           C  
ATOM   2654  C   ASP D   4      22.735 -39.590  10.175  1.00 21.09           C  
ATOM   2655  O   ASP D   4      23.534 -39.046   9.414  1.00 19.97           O  
ATOM   2656  CB  ASP D   4      22.607 -41.665   8.783  1.00 19.77           C  
ATOM   2657  CG  ASP D   4      21.564 -40.972   7.912  1.00 18.86           C  
ATOM   2658  OD1 ASP D   4      21.678 -40.982   6.642  1.00 16.60           O  
ATOM   2659  OD2 ASP D   4      20.602 -40.410   8.498  1.00 17.29           O1-
ATOM   2660  N   LEU D   6      22.733 -36.395  12.783  1.00 24.56           N  
ATOM   2661  CA  LEU D   6      22.865 -36.070  14.157  1.00 26.26           C  
ATOM   2662  C   LEU D   6      22.983 -34.622  14.572  1.00 26.65           C  
ATOM   2663  O   LEU D   6      23.345 -33.769  13.765  1.00 24.01           O  
ATOM   2664  CB  LEU D   6      24.214 -36.747  14.400  1.00 26.98           C  
ATOM   2665  CG  LEU D   6      24.331 -38.092  15.099  1.00 29.74           C  
ATOM   2666  CD1 LEU D   6      23.183 -39.071  14.928  1.00 30.57           C  
ATOM   2667  CD2 LEU D   6      25.634 -38.782  14.677  1.00 30.76           C  
TER   
HETATM 2668  C   UNL     1      56.056 -46.958  24.140  1.00  0.00      GPQ_ C  
HETATM 2669  C   UNL     1      56.689 -45.850  23.579  1.00  0.00      GPQ_ C  
HETATM 2670  C   UNL     1      56.724 -47.741  25.081  1.00  0.00      GPQ_ C  
HETATM 2671  C   UNL     1      57.992 -45.525  23.957  1.00  0.00      GPQ_ C  
HETATM 2672  C   UNL     1      58.027 -47.416  25.461  1.00  0.00      GPQ_ C  
HETATM 2673  C   UNL     1      58.660 -46.308  24.899  1.00  0.00      GPQ_ C  
HETATM 2674  C   UNL     1      54.697 -47.297  23.745  1.00  0.00      GPQ_ C  
HETATM 2675  C   UNL     1      54.074 -48.465  24.012  1.00  0.00      GPQ_ C  
HETATM 2676  C   UNL     1      52.690 -48.671  23.537  1.00  0.00      GPQ_ C  
HETATM 2677  O   UNL     1      52.349 -48.390  22.394  1.00  0.00      GPQ_ O  
CONECT 2668 2669 2670 2674
CONECT 2669 2668 2671
CONECT 2670 2668 2672
CONECT 2671 2669 2673
CONECT 2672 2670 2673
CONECT 2673 2671 2672
CONECT 2674 2668 2675
CONECT 2675 2674 2676
CONECT 2676 2675 2677
CONECT 2677 2676
END
