# Supplementary material for: Investigation of the Mechanism of Cinnamaldehyde in Irritable Bowel Syndrome Based via Network Pharmacology, Molecular Docking, and Animal Experiments
Source: Pediatr Discov. 2025 Oct 5:e70017. Online ahead of print. doi: 10.1002/pdi3.70017 (PMC13398650; doi:10.1002/pdi3.70017)
Supplement: Supplementary file 1 — Supporting Information S1 [file PDI3-9999-0-s001.zip › Supplementary Materials/Molecular Docking/MMP2/GPQ_out.pdb]

REMARK   4 XXXX COMPLIES WITH FORMAT V. 2.0
HETATM    1  C   UNL     1      56.056 -46.958  24.140  1.00  0.00      GPQ_ C  
HETATM    2  C   UNL     1      56.689 -45.850  23.579  1.00  0.00      GPQ_ C  
HETATM    3  C   UNL     1      56.724 -47.741  25.081  1.00  0.00      GPQ_ C  
HETATM    4  C   UNL     1      57.992 -45.525  23.957  1.00  0.00      GPQ_ C  
HETATM    5  C   UNL     1      58.027 -47.416  25.461  1.00  0.00      GPQ_ C  
HETATM    6  C   UNL     1      58.660 -46.308  24.899  1.00  0.00      GPQ_ C  
HETATM    7  C   UNL     1      54.697 -47.297  23.745  1.00  0.00      GPQ_ C  
HETATM    8  C   UNL     1      54.074 -48.465  24.012  1.00  0.00      GPQ_ C  
HETATM    9  C   UNL     1      52.690 -48.671  23.537  1.00  0.00      GPQ_ C  
HETATM   10  O   UNL     1      52.349 -48.390  22.394  1.00  0.00      GPQ_ O  
