# Supplementary material for: Investigation of the Mechanism of Cinnamaldehyde in Irritable Bowel Syndrome Based via Network Pharmacology, Molecular Docking, and Animal Experiments
Source: Pediatr Discov. 2025 Oct 5:e70017. Online ahead of print. doi: 10.1002/pdi3.70017 (PMC13398650; doi:10.1002/pdi3.70017)
Supplement: Supplementary file 1 — Supporting Information S1 [file PDI3-9999-0-s001.zip › Supplementary Materials/Molecular Docking/MMP2/GPQ_out.pdbqt]

MODEL 1
REMARK VINA RESULT:      -6.4      0.000      0.000
REMARK  2 active torsions:
REMARK  status: ('A' for Active; 'I' for Inactive)
REMARK    1  A    between atoms: C_2  and  C_7 
REMARK    2  A    between atoms: C_9  and  C_10 
ROOT
HETATM    1  C   UNL     1      56.056 -46.958  24.140  1.00  0.00    -0.036 A 
HETATM    2  C   UNL     1      56.689 -45.850  23.579  1.00  0.00     0.011 A 
HETATM    3  C   UNL     1      56.724 -47.741  25.081  1.00  0.00     0.011 A 
HETATM    4  C   UNL     1      57.992 -45.525  23.957  1.00  0.00     0.001 A 
HETATM    5  C   UNL     1      58.027 -47.416  25.461  1.00  0.00     0.001 A 
HETATM    6  C   UNL     1      58.660 -46.308  24.899  1.00  0.00     0.000 A 
ENDROOT
BRANCH   1   7
HETATM    7  C   UNL     1      54.697 -47.297  23.745  1.00  0.00     0.014 C 
HETATM    8  C   UNL     1      54.074 -48.465  24.012  1.00  0.00     0.042 C 
BRANCH   8   9
HETATM    9  C   UNL     1      52.690 -48.671  23.537  1.00  0.00     0.258 C 
HETATM   10  O   UNL     1      52.349 -48.390  22.394  1.00  0.00    -0.302 OA
ENDBRANCH   8   9
ENDBRANCH   1   7
TORSDOF 2
ENDMDL
MODEL 2
REMARK VINA RESULT:      -6.3      0.087      1.530
REMARK  2 active torsions:
REMARK  status: ('A' for Active; 'I' for Inactive)
REMARK    1  A    between atoms: C_2  and  C_7 
REMARK    2  A    between atoms: C_9  and  C_10 
ROOT
HETATM    1  C   UNL     1      56.087 -46.903  24.210  1.00  0.00    -0.036 A 
HETATM    2  C   UNL     1      56.776 -47.701  25.123  1.00  0.00     0.011 A 
HETATM    3  C   UNL     1      56.721 -45.809  23.623  1.00  0.00     0.011 A 
HETATM    4  C   UNL     1      58.100 -47.404  25.449  1.00  0.00     0.001 A 
HETATM    5  C   UNL     1      58.045 -45.512  23.948  1.00  0.00     0.001 A 
HETATM    6  C   UNL     1      58.734 -46.309  24.861  1.00  0.00     0.000 A 
ENDROOT
BRANCH   1   7
HETATM    7  C   UNL     1      54.707 -47.213  23.870  1.00  0.00     0.014 C 
HETATM    8  C   UNL     1      54.142 -48.438  23.936  1.00  0.00     0.042 C 
BRANCH   8   9
HETATM    9  C   UNL     1      52.726 -48.603  23.548  1.00  0.00     0.258 C 
HETATM   10  O   UNL     1      52.338 -48.388  22.406  1.00  0.00    -0.302 OA
ENDBRANCH   8   9
ENDBRANCH   1   7
TORSDOF 2
ENDMDL
MODEL 3
REMARK VINA RESULT:      -6.2      3.881      5.846
REMARK  2 active torsions:
REMARK  status: ('A' for Active; 'I' for Inactive)
REMARK    1  A    between atoms: C_2  and  C_7 
REMARK    2  A    between atoms: C_9  and  C_10 
ROOT
HETATM    1  C   UNL     1      58.521 -46.327  24.834  1.00  0.00    -0.036 A 
HETATM    2  C   UNL     1      57.716 -45.649  23.918  1.00  0.00     0.011 A 
HETATM    3  C   UNL     1      58.030 -47.454  25.492  1.00  0.00     0.011 A 
HETATM    4  C   UNL     1      56.420 -46.098  23.661  1.00  0.00     0.001 A 
HETATM    5  C   UNL     1      56.735 -47.904  25.235  1.00  0.00     0.001 A 
HETATM    6  C   UNL     1      55.930 -47.226  24.319  1.00  0.00     0.000 A 
ENDROOT
BRANCH   1   7
HETATM    7  C   UNL     1      59.872 -45.859  25.101  1.00  0.00     0.014 C 
HETATM    8  C   UNL     1      60.386 -44.680  24.691  1.00  0.00     0.042 C 
BRANCH   8   9
HETATM    9  C   UNL     1      61.784 -44.342  25.031  1.00  0.00     0.258 C 
HETATM   10  O   UNL     1      62.089 -43.866  26.118  1.00  0.00    -0.302 OA
ENDBRANCH   8   9
ENDBRANCH   1   7
TORSDOF 2
ENDMDL
MODEL 4
REMARK VINA RESULT:      -6.0      2.427      5.045
REMARK  2 active torsions:
REMARK  status: ('A' for Active; 'I' for Inactive)
REMARK    1  A    between atoms: C_2  and  C_7 
REMARK    2  A    between atoms: C_9  and  C_10 
ROOT
HETATM    1  C   UNL     1      54.162 -47.764  24.105  1.00  0.00    -0.036 A 
HETATM    2  C   UNL     1      54.016 -48.018  25.468  1.00  0.00     0.011 A 
HETATM    3  C   UNL     1      53.246 -48.292  23.196  1.00  0.00     0.011 A 
HETATM    4  C   UNL     1      52.955 -48.800  25.923  1.00  0.00     0.001 A 
HETATM    5  C   UNL     1      52.184 -49.074  23.650  1.00  0.00     0.001 A 
HETATM    6  C   UNL     1      52.038 -49.328  25.014  1.00  0.00     0.000 A 
ENDROOT
BRANCH   1   7
HETATM    7  C   UNL     1      55.270 -46.948  23.631  1.00  0.00     0.014 C 
HETATM    8  C   UNL     1      56.352 -46.600  24.360  1.00  0.00     0.042 C 
BRANCH   8   9
HETATM    9  C   UNL     1      57.396 -45.755  23.745  1.00  0.00     0.258 C 
HETATM   10  O   UNL     1      58.574 -46.091  23.730  1.00  0.00    -0.302 OA
ENDBRANCH   8   9
ENDBRANCH   1   7
TORSDOF 2
ENDMDL
MODEL 5
REMARK VINA RESULT:      -5.9      1.780      3.230
REMARK  2 active torsions:
REMARK  status: ('A' for Active; 'I' for Inactive)
REMARK    1  A    between atoms: C_2  and  C_7 
REMARK    2  A    between atoms: C_9  and  C_10 
ROOT
HETATM    1  C   UNL     1      58.672 -45.785  24.410  1.00  0.00    -0.036 A 
HETATM    2  C   UNL     1      59.205 -46.726  25.290  1.00  0.00     0.011 A 
HETATM    3  C   UNL     1      59.426 -44.673  24.038  1.00  0.00     0.011 A 
HETATM    4  C   UNL     1      60.492 -46.554  25.800  1.00  0.00     0.001 A 
HETATM    5  C   UNL     1      60.713 -44.500  24.547  1.00  0.00     0.001 A 
HETATM    6  C   UNL     1      61.247 -45.441  25.427  1.00  0.00     0.000 A 
ENDROOT
BRANCH   1   7
HETATM    7  C   UNL     1      57.329 -45.965  23.878  1.00  0.00     0.014 C 
HETATM    8  C   UNL     1      56.378 -46.761  24.411  1.00  0.00     0.042 C 
BRANCH   8   9
HETATM    9  C   UNL     1      55.058 -46.852  23.754  1.00  0.00     0.258 C 
HETATM   10  O   UNL     1      54.867 -47.575  22.784  1.00  0.00    -0.302 OA
ENDBRANCH   8   9
ENDBRANCH   1   7
TORSDOF 2
ENDMDL
MODEL 6
REMARK VINA RESULT:      -5.8     24.559     24.860
REMARK  2 active torsions:
REMARK  status: ('A' for Active; 'I' for Inactive)
REMARK    1  A    between atoms: C_2  and  C_7 
REMARK    2  A    between atoms: C_9  and  C_10 
ROOT
HETATM    1  C   UNL     1      46.982 -41.562   2.163  1.00  0.00    -0.036 A 
HETATM    2  C   UNL     1      46.133 -42.654   2.340  1.00  0.00     0.011 A 
HETATM    3  C   UNL     1      48.231 -41.740   1.568  1.00  0.00     0.011 A 
HETATM    4  C   UNL     1      46.533 -43.924   1.924  1.00  0.00     0.001 A 
HETATM    5  C   UNL     1      48.631 -43.009   1.150  1.00  0.00     0.001 A 
HETATM    6  C   UNL     1      47.782 -44.101   1.328  1.00  0.00     0.000 A 
ENDROOT
BRANCH   1   7
HETATM    7  C   UNL     1      46.565 -40.237   2.597  1.00  0.00     0.014 C 
HETATM    8  C   UNL     1      47.054 -39.070   2.126  1.00  0.00     0.042 C 
BRANCH   8   9
HETATM    9  C   UNL     1      46.539 -37.797   2.671  1.00  0.00     0.258 C 
HETATM   10  O   UNL     1      45.706 -37.127   2.073  1.00  0.00    -0.302 OA
ENDBRANCH   8   9
ENDBRANCH   1   7
TORSDOF 2
ENDMDL
MODEL 7
REMARK VINA RESULT:      -5.5      2.678      3.938
REMARK  2 active torsions:
REMARK  status: ('A' for Active; 'I' for Inactive)
REMARK    1  A    between atoms: C_2  and  C_7 
REMARK    2  A    between atoms: C_9  and  C_10 
ROOT
HETATM    1  C   UNL     1      53.419 -48.632  24.867  1.00  0.00    -0.036 A 
HETATM    2  C   UNL     1      54.299 -47.832  25.595  1.00  0.00     0.011 A 
HETATM    3  C   UNL     1      53.439 -48.602  23.473  1.00  0.00     0.011 A 
HETATM    4  C   UNL     1      55.200 -47.000  24.929  1.00  0.00     0.001 A 
HETATM    5  C   UNL     1      54.340 -47.772  22.806  1.00  0.00     0.001 A 
HETATM    6  C   UNL     1      55.220 -46.971  23.534  1.00  0.00     0.000 A 
ENDROOT
BRANCH   1   7
HETATM    7  C   UNL     1      52.480 -49.499  25.563  1.00  0.00     0.014 C 
HETATM    8  C   UNL     1      51.252 -49.840  25.115  1.00  0.00     0.042 C 
BRANCH   8   9
HETATM    9  C   UNL     1      50.402 -50.725  25.938  1.00  0.00     0.258 C 
HETATM   10  O   UNL     1      50.501 -50.766  27.158  1.00  0.00    -0.302 OA
ENDBRANCH   8   9
ENDBRANCH   1   7
TORSDOF 2
ENDMDL
MODEL 8
REMARK VINA RESULT:      -5.4      3.203      4.589
REMARK  2 active torsions:
REMARK  status: ('A' for Active; 'I' for Inactive)
REMARK    1  A    between atoms: C_2  and  C_7 
REMARK    2  A    between atoms: C_9  and  C_10 
ROOT
HETATM    1  C   UNL     1      52.569 -48.988  25.070  1.00  0.00    -0.036 A 
HETATM    2  C   UNL     1      52.706 -48.714  23.710  1.00  0.00     0.011 A 
HETATM    3  C   UNL     1      53.445 -48.411  25.989  1.00  0.00     0.011 A 
HETATM    4  C   UNL     1      53.720 -47.863  23.268  1.00  0.00     0.001 A 
HETATM    5  C   UNL     1      54.458 -47.560  25.549  1.00  0.00     0.001 A 
HETATM    6  C   UNL     1      54.596 -47.285  24.188  1.00  0.00     0.000 A 
ENDROOT
BRANCH   1   7
HETATM    7  C   UNL     1      51.511 -49.875  25.531  1.00  0.00     0.014 C 
HETATM    8  C   UNL     1      51.700 -51.046  26.176  1.00  0.00     0.042 C 
BRANCH   8   9
HETATM    9  C   UNL     1      50.526 -51.848  26.576  1.00  0.00     0.258 C 
HETATM   10  O   UNL     1      50.485 -53.062  26.412  1.00  0.00    -0.302 OA
ENDBRANCH   8   9
ENDBRANCH   1   7
TORSDOF 2
ENDMDL
MODEL 9
REMARK VINA RESULT:      -5.2     24.502     25.145
REMARK  2 active torsions:
REMARK  status: ('A' for Active; 'I' for Inactive)
REMARK    1  A    between atoms: C_2  and  C_7 
REMARK    2  A    between atoms: C_9  and  C_10 
ROOT
HETATM    1  C   UNL     1      47.173 -39.761   2.154  1.00  0.00    -0.036 A 
HETATM    2  C   UNL     1      48.158 -39.501   1.202  1.00  0.00     0.011 A 
HETATM    3  C   UNL     1      46.839 -41.078   2.469  1.00  0.00     0.011 A 
HETATM    4  C   UNL     1      48.808 -40.557   0.563  1.00  0.00     0.001 A 
HETATM    5  C   UNL     1      47.488 -42.135   1.831  1.00  0.00     0.001 A 
HETATM    6  C   UNL     1      48.473 -41.874   0.879  1.00  0.00     0.000 A 
ENDROOT
BRANCH   1   7
HETATM    7  C   UNL     1      46.496 -38.659   2.820  1.00  0.00     0.014 C 
HETATM    8  C   UNL     1      46.712 -37.348   2.578  1.00  0.00     0.042 C 
BRANCH   8   9
HETATM    9  C   UNL     1      45.953 -36.337   3.343  1.00  0.00     0.258 C 
HETATM   10  O   UNL     1      44.729 -36.335   3.376  1.00  0.00    -0.302 OA
ENDBRANCH   8   9
ENDBRANCH   1   7
TORSDOF 2
ENDMDL
