# Supplementary material for: Investigation of the Mechanism of Cinnamaldehyde in Irritable Bowel Syndrome Based via Network Pharmacology, Molecular Docking, and Animal Experiments
Source: Pediatr Discov. 2025 Oct 5:e70017. Online ahead of print. doi: 10.1002/pdi3.70017 (PMC13398650; doi:10.1002/pdi3.70017)
Supplement: Supplementary file 1 — Supporting Information S1 [file PDI3-9999-0-s001.zip › Supplementary Materials/Molecular Docking/NFE2L2/7x5g.pdb]

HEADER    TRANSCRIPTION                           04-MAR-22   7X5G              
TITLE     NRF2 (A510Y)-MAFG HETERODIMER BOUND WITH CSMBE2                       
COMPND    MOL_ID: 1;                                                            
COMPND   2 MOLECULE: TRANSCRIPTION FACTOR MAFG;                                 
COMPND   3 CHAIN: A, E;                                                         
COMPND   4 SYNONYM: V-MAF MUSCULOAPONEUROTIC FIBROSARCOMA ONCOGENE HOMOLOG G,   
COMPND   5 HMAF;                                                                
COMPND   6 ENGINEERED: YES;                                                     
COMPND   7 MOL_ID: 2;                                                           
COMPND   8 MOLECULE: NUCLEAR FACTOR ERYTHROID 2-RELATED FACTOR 2;               
COMPND   9 CHAIN: B, F;                                                         
COMPND  10 SYNONYM: NF-E2-RELATED FACTOR 2,NFE2-RELATED FACTOR 2,NRF-2,HEBP1,   
COMPND  11 NUCLEAR FACTOR,ERYTHROID DERIVED 2,LIKE 2;                           
COMPND  12 ENGINEERED: YES;                                                     
COMPND  13 MOL_ID: 3;                                                           
COMPND  14 MOLECULE: DNA (5'-D(*GP*CP*TP*GP*CP*TP*GP*AP*GP*TP*CP*AP*CP*TP*GP*T)-
COMPND  15 3');                                                                 
COMPND  16 CHAIN: C, G;                                                         
COMPND  17 ENGINEERED: YES;                                                     
COMPND  18 MOL_ID: 4;                                                           
COMPND  19 MOLECULE: DNA (5'-D(*CP*AP*CP*AP*GP*TP*GP*AP*CP*TP*CP*AP*GP*CP*AP*G)-
COMPND  20 3');                                                                 
COMPND  21 CHAIN: D, H;                                                         
COMPND  22 ENGINEERED: YES                                                      
SOURCE    MOL_ID: 1;                                                            
SOURCE   2 ORGANISM_SCIENTIFIC: HOMO SAPIENS;                                   
SOURCE   3 ORGANISM_COMMON: HUMAN;                                              
SOURCE   4 ORGANISM_TAXID: 9606;                                                
SOURCE   5 GENE: MAFG;                                                          
SOURCE   6 EXPRESSION_SYSTEM: ESCHERICHIA COLI;                                 
SOURCE   7 EXPRESSION_SYSTEM_TAXID: 562;                                        
SOURCE   8 MOL_ID: 2;                                                           
SOURCE   9 ORGANISM_SCIENTIFIC: HOMO SAPIENS;                                   
SOURCE  10 ORGANISM_COMMON: HUMAN;                                              
SOURCE  11 ORGANISM_TAXID: 9606;                                                
SOURCE  12 GENE: NFE2L2, NRF2;                                                  
SOURCE  13 EXPRESSION_SYSTEM: ESCHERICHIA COLI;                                 
SOURCE  14 EXPRESSION_SYSTEM_TAXID: 562;                                        
SOURCE  15 MOL_ID: 3;                                                           
SOURCE  16 SYNTHETIC: YES;                                                      
SOURCE  17 ORGANISM_SCIENTIFIC: SYNTHETIC CONSTRUCT;                            
SOURCE  18 ORGANISM_TAXID: 32630;                                               
SOURCE  19 MOL_ID: 4;                                                           
SOURCE  20 SYNTHETIC: YES;                                                      
SOURCE  21 ORGANISM_SCIENTIFIC: SYNTHETIC CONSTRUCT;                            
SOURCE  22 ORGANISM_TAXID: 32630                                                
KEYWDS    TRANSCRIPTION FACTOR, CNC-BZIP, STRESS RESPONSE, TRANSCRIPTION        
EXPDTA    X-RAY DIFFRACTION                                                     
AUTHOR    T.SENGOKU,M.SHIINA,K.SUZUKI,K.HAMADA,K.SATO,A.UCHIYAMA,C.OKADA,       
AUTHOR   2 S.BABA,T.OHTA,H.MOTOHASHI,M.YAMAMOTO,K.OGATA                         
REVDAT   4   29-NOV-23 7X5G    1       REMARK                                   
REVDAT   3   28-DEC-22 7X5G    1       JRNL                                     
REVDAT   2   14-DEC-22 7X5G    1       JRNL                                     
REVDAT   1   09-NOV-22 7X5G    0                                                
JRNL        AUTH   T.SENGOKU,M.SHIINA,K.SUZUKI,K.HAMADA,K.SATO,A.UCHIYAMA,      
JRNL        AUTH 2 S.KOBAYASHI,A.OGUNI,H.ITAYA,K.KASAHARA,H.MORIWAKI,           
JRNL        AUTH 3 C.WATANABE,T.HONMA,C.OKADA,S.BABA,T.OHTA,H.MOTOHASHI,        
JRNL        AUTH 4 M.YAMAMOTO,K.OGATA                                           
JRNL        TITL   STRUCTURAL BASIS OF TRANSCRIPTION REGULATION BY CNC FAMILY   
JRNL        TITL 2 TRANSCRIPTION FACTOR, NRF2.                                  
JRNL        REF    NUCLEIC ACIDS RES.            V.  50 12543 2022              
JRNL        REFN                   ESSN 1362-4962                               
JRNL        PMID   36454022                                                     
JRNL        DOI    10.1093/NAR/GKAC1102                                         
REMARK   2                                                                      
REMARK   2 RESOLUTION.    2.30 ANGSTROMS.                                       
REMARK   3                                                                      
REMARK   3 REFINEMENT.                                                          
REMARK   3   PROGRAM     : PHENIX 1.20.1_4487                                   
REMARK   3   AUTHORS     : PAUL ADAMS,PAVEL AFONINE,VINCENT CHEN,IAN            
REMARK   3               : DAVIS,KRESHNA GOPAL,RALF GROSSE-KUNSTLEVE,           
REMARK   3               : LI-WEI HUNG,ROBERT IMMORMINO,TOM IOERGER,            
REMARK   3               : AIRLIE MCCOY,ERIK MCKEE,NIGEL MORIARTY,              
REMARK   3               : REETAL PAI,RANDY READ,JANE RICHARDSON,               
REMARK   3               : DAVID RICHARDSON,TOD ROMO,JIM SACCHETTINI,           
REMARK   3               : NICHOLAS SAUTER,JACOB SMITH,LAURENT                  
REMARK   3               : STORONI,TOM TERWILLIGER,PETER ZWART                  
REMARK   3                                                                      
REMARK   3    REFINEMENT TARGET : GEOSTD + MONOMER LIBRARY + CDL V1.2           
REMARK   3                                                                      
REMARK   3  DATA USED IN REFINEMENT.                                            
REMARK   3   RESOLUTION RANGE HIGH (ANGSTROMS) : 2.30                           
REMARK   3   RESOLUTION RANGE LOW  (ANGSTROMS) : 33.89                          
REMARK   3   MIN(FOBS/SIGMA_FOBS)              : 1.340                          
REMARK   3   COMPLETENESS FOR RANGE        (%) : 98.0                           
REMARK   3   NUMBER OF REFLECTIONS             : 50318                          
REMARK   3                                                                      
REMARK   3  FIT TO DATA USED IN REFINEMENT.                                     
REMARK   3   R VALUE     (WORKING + TEST SET) : 0.222                           
REMARK   3   R VALUE            (WORKING SET) : 0.219                           
REMARK   3   FREE R VALUE                     : 0.250                           
REMARK   3   FREE R VALUE TEST SET SIZE   (%) : 10.080                          
REMARK   3   FREE R VALUE TEST SET COUNT      : 5070                            
REMARK   3                                                                      
REMARK   3  FIT TO DATA USED IN REFINEMENT (IN BINS).                           
REMARK   3   BIN  RESOLUTION RANGE  COMPL.    NWORK NFREE   RWORK  RFREE        
REMARK   3     1 33.8900 -  7.1300    0.92     1506   170  0.1827 0.2049        
REMARK   3     2  7.1200 -  5.6600    0.99     1582   163  0.2187 0.2320        
REMARK   3     3  5.6600 -  4.9500    0.99     1563   171  0.1898 0.1957        
REMARK   3     4  4.9500 -  4.5000    0.99     1539   165  0.1890 0.2282        
REMARK   3     5  4.5000 -  4.1800    0.99     1538   184  0.1747 0.1890        
REMARK   3     6  4.1800 -  3.9300    0.99     1533   145  0.1746 0.2288        
REMARK   3     7  3.9300 -  3.7300    0.99     1574   155  0.2121 0.2490        
REMARK   3     8  3.7300 -  3.5700    0.99     1524   179  0.2190 0.2891        
REMARK   3     9  3.5700 -  3.4300    0.99     1502   173  0.2044 0.2446        
REMARK   3    10  3.4300 -  3.3200    0.99     1524   159  0.2004 0.2403        
REMARK   3    11  3.3200 -  3.2100    0.99     1502   188  0.2225 0.2402        
REMARK   3    12  3.2100 -  3.1200    0.97     1510   173  0.2280 0.2731        
REMARK   3    13  3.1200 -  3.0400    0.99     1496   174  0.2474 0.2434        
REMARK   3    14  3.0400 -  2.9600    0.99     1525   171  0.2503 0.2793        
REMARK   3    15  2.9600 -  2.9000    0.98     1504   150  0.2696 0.3288        
REMARK   3    16  2.9000 -  2.8400    0.99     1521   182  0.2803 0.3018        
REMARK   3    17  2.8400 -  2.7800    0.98     1468   184  0.2957 0.3387        
REMARK   3    18  2.7800 -  2.7300    0.98     1527   169  0.3032 0.3180        
REMARK   3    19  2.7300 -  2.6800    0.98     1506   158  0.3021 0.3262        
REMARK   3    20  2.6800 -  2.6300    0.98     1496   145  0.2803 0.3251        
REMARK   3    21  2.6300 -  2.5900    0.98     1510   169  0.2782 0.3133        
REMARK   3    22  2.5900 -  2.5500    0.98     1515   162  0.2709 0.3088        
REMARK   3    23  2.5500 -  2.5100    0.98     1451   169  0.2786 0.2907        
REMARK   3    24  2.5100 -  2.4800    0.98     1509   172  0.2804 0.3598        
REMARK   3    25  2.4800 -  2.4400    0.98     1494   185  0.2801 0.3090        
REMARK   3    26  2.4400 -  2.4100    0.97     1451   202  0.2786 0.2992        
REMARK   3    27  2.4100 -  2.3800    0.98     1473   157  0.2955 0.3230        
REMARK   3    28  2.3800 -  2.3500    0.97     1531   159  0.3034 0.3440        
REMARK   3    29  2.3500 -  2.3300    0.96     1435   167  0.3131 0.3353        
REMARK   3    30  2.3300 -  2.3000    0.95     1439   170  0.3360 0.3684        
REMARK   3                                                                      
REMARK   3  BULK SOLVENT MODELLING.                                             
REMARK   3   METHOD USED        : FLAT BULK SOLVENT MODEL                       
REMARK   3   SOLVENT RADIUS     : 1.10                                          
REMARK   3   SHRINKAGE RADIUS   : 0.90                                          
REMARK   3   K_SOL              : NULL                                          
REMARK   3   B_SOL              : NULL                                          
REMARK   3                                                                      
REMARK   3  ERROR ESTIMATES.                                                    
REMARK   3   COORDINATE ERROR (MAXIMUM-LIKELIHOOD BASED)     : 0.315            
REMARK   3   PHASE ERROR (DEGREES, MAXIMUM-LIKELIHOOD BASED) : 29.271           
REMARK   3                                                                      
REMARK   3  B VALUES.                                                           
REMARK   3   FROM WILSON PLOT           (A**2) : 53.26                          
REMARK   3   MEAN B VALUE      (OVERALL, A**2) : 80.32                          
REMARK   3   OVERALL ANISOTROPIC B VALUE.                                       
REMARK   3    B11 (A**2) : NULL                                                 
REMARK   3    B22 (A**2) : NULL                                                 
REMARK   3    B33 (A**2) : NULL                                                 
REMARK   3    B12 (A**2) : NULL                                                 
REMARK   3    B13 (A**2) : NULL                                                 
REMARK   3    B23 (A**2) : NULL                                                 
REMARK   3                                                                      
REMARK   3  TWINNING INFORMATION.                                               
REMARK   3   FRACTION: NULL                                                     
REMARK   3   OPERATOR: NULL                                                     
REMARK   3                                                                      
REMARK   3  DEVIATIONS FROM IDEAL VALUES.                                       
REMARK   3                 RMSD          COUNT                                  
REMARK   3   BOND      :  0.003           4706                                  
REMARK   3   ANGLE     :  0.454           6583                                  
REMARK   3   CHIRALITY :  0.027            749                                  
REMARK   3   PLANARITY :  0.002            633                                  
REMARK   3   DIHEDRAL  : 23.961           1069                                  
REMARK   3                                                                      
REMARK   3  TLS DETAILS                                                         
REMARK   3   NUMBER OF TLS GROUPS  : 19                                         
REMARK   3   TLS GROUP : 1                                                      
REMARK   3    SELECTION: CHAIN 'F' AND (RESID 492 THROUGH 558 )                 
REMARK   3    ORIGIN FOR THE GROUP (A): -54.2568 -30.5198 -14.4975              
REMARK   3    T TENSOR                                                          
REMARK   3      T11:   0.4027 T22:   0.3233                                     
REMARK   3      T33:   0.3692 T12:  -0.0424                                     
REMARK   3      T13:  -0.0445 T23:   0.0727                                     
REMARK   3    L TENSOR                                                          
REMARK   3      L11:   3.3060 L22:   2.9475                                     
REMARK   3      L33:   3.1570 L12:  -0.8376                                     
REMARK   3      L13:  -1.9106 L23:   0.5957                                     
REMARK   3    S TENSOR                                                          
REMARK   3      S11:   0.2032 S12:  -0.4064 S13:   0.5407                       
REMARK   3      S21:  -0.2861 S22:  -0.0324 S23:  -0.1206                       
REMARK   3      S31:  -0.2630 S32:   0.4200 S33:  -0.1848                       
REMARK   3   TLS GROUP : 2                                                      
REMARK   3    SELECTION: CHAIN 'G' AND (RESID 0 THROUGH 4 )                     
REMARK   3    ORIGIN FOR THE GROUP (A): -43.0628 -61.6071  -9.6249              
REMARK   3    T TENSOR                                                          
REMARK   3      T11:   0.8441 T22:   0.8502                                     
REMARK   3      T33:   0.9919 T12:   0.0654                                     
REMARK   3      T13:   0.3289 T23:   0.4538                                     
REMARK   3    L TENSOR                                                          
REMARK   3      L11:   1.1314 L22:   6.9916                                     
REMARK   3      L33:   7.8498 L12:  -1.8153                                     
REMARK   3      L13:   2.9046 L23:  -5.6537                                     
REMARK   3    S TENSOR                                                          
REMARK   3      S11:  -0.3886 S12:  -0.2947 S13:  -0.6796                       
REMARK   3      S21:  -1.2087 S22:  -0.2995 S23:  -0.6668                       
REMARK   3      S31:   0.9221 S32:   0.8108 S33:   0.6511                       
REMARK   3   TLS GROUP : 3                                                      
REMARK   3    SELECTION: CHAIN 'G' AND (RESID 5 THROUGH 9 )                     
REMARK   3    ORIGIN FOR THE GROUP (A): -36.3198 -46.5261 -17.2297              
REMARK   3    T TENSOR                                                          
REMARK   3      T11:   0.6081 T22:   0.5613                                     
REMARK   3      T33:   0.8236 T12:   0.1300                                     
REMARK   3      T13:   0.1412 T23:   0.3294                                     
REMARK   3    L TENSOR                                                          
REMARK   3      L11:   4.4690 L22:   4.6918                                     
REMARK   3      L33:   8.4274 L12:   3.7808                                     
REMARK   3      L13:  -1.4330 L23:  -4.5986                                     
REMARK   3    S TENSOR                                                          
REMARK   3      S11:  -0.9080 S12:  -0.8576 S13:  -1.4464                       
REMARK   3      S21:  -0.7143 S22:  -0.6492 S23:  -1.0558                       
REMARK   3      S31:   0.7784 S32:   1.5686 S33:   1.4819                       
REMARK   3   TLS GROUP : 4                                                      
REMARK   3    SELECTION: CHAIN 'G' AND (RESID 10 THROUGH 14 )                   
REMARK   3    ORIGIN FOR THE GROUP (A): -36.7359 -43.3153 -35.0261              
REMARK   3    T TENSOR                                                          
REMARK   3      T11:   0.9519 T22:   1.2129                                     
REMARK   3      T33:   0.7328 T12:   0.0936                                     
REMARK   3      T13:   0.3306 T23:   0.0935                                     
REMARK   3    L TENSOR                                                          
REMARK   3      L11:   9.2161 L22:   6.1779                                     
REMARK   3      L33:   6.5155 L12:   1.1170                                     
REMARK   3      L13:   6.9227 L23:  -1.2838                                     
REMARK   3    S TENSOR                                                          
REMARK   3      S11:  -0.2924 S12:   2.0704 S13:  -0.8484                       
REMARK   3      S21:  -1.4658 S22:  -0.0858 S23:  -0.4321                       
REMARK   3      S31:   0.5878 S32:   0.9738 S33:   0.4426                       
REMARK   3   TLS GROUP : 5                                                      
REMARK   3    SELECTION: CHAIN 'G' AND (RESID 15 THROUGH 15 )                   
REMARK   3    ORIGIN FOR THE GROUP (A): -39.5504 -30.7636 -38.0206              
REMARK   3    T TENSOR                                                          
REMARK   3      T11:   0.9330 T22:   1.2149                                     
REMARK   3      T33:   1.0563 T12:   0.2462                                     
REMARK   3      T13:   0.2367 T23:   0.4366                                     
REMARK   3    L TENSOR                                                          
REMARK   3      L11:   2.7079 L22:   9.6155                                     
REMARK   3      L33:   2.0575 L12:  -3.8754                                     
REMARK   3      L13:   1.4949 L23:  -3.9022                                     
REMARK   3    S TENSOR                                                          
REMARK   3      S11:   1.4526 S12:   0.3444 S13:   1.4173                       
REMARK   3      S21:  -0.8726 S22:  -0.4348 S23:   1.1692                       
REMARK   3      S31:   1.3724 S32:  -0.4091 S33:  -1.0860                       
REMARK   3   TLS GROUP : 6                                                      
REMARK   3    SELECTION: CHAIN 'H' AND (RESID 0 THROUGH 4 )                     
REMARK   3    ORIGIN FOR THE GROUP (A): -31.7649 -32.9390 -33.4246              
REMARK   3    T TENSOR                                                          
REMARK   3      T11:   0.9491 T22:   1.2050                                     
REMARK   3      T33:   0.7408 T12:  -0.0149                                     
REMARK   3      T13:   0.1516 T23:   0.4094                                     
REMARK   3    L TENSOR                                                          
REMARK   3      L11:   5.6387 L22:   6.4813                                     
REMARK   3      L33:   8.6696 L12:   4.7925                                     
REMARK   3      L13:  -5.6264 L23:  -2.0024                                     
REMARK   3    S TENSOR                                                          
REMARK   3      S11:   0.9055 S12:   0.8875 S13:   2.3751                       
REMARK   3      S21:  -0.8783 S22:  -0.2228 S23:  -0.0176                       
REMARK   3      S31:  -0.1089 S32:   2.0292 S33:  -0.5444                       
REMARK   3   TLS GROUP : 7                                                      
REMARK   3    SELECTION: CHAIN 'H' AND (RESID 5 THROUGH 15 )                    
REMARK   3    ORIGIN FOR THE GROUP (A): -38.9619 -51.7454 -16.4913              
REMARK   3    T TENSOR                                                          
REMARK   3      T11:   0.6977 T22:   0.4906                                     
REMARK   3      T33:   0.9670 T12:   0.0519                                     
REMARK   3      T13:   0.1294 T23:   0.1865                                     
REMARK   3    L TENSOR                                                          
REMARK   3      L11:   6.5318 L22:   3.6032                                     
REMARK   3      L33:   2.8226 L12:  -0.2917                                     
REMARK   3      L13:  -1.0145 L23:  -2.7030                                     
REMARK   3    S TENSOR                                                          
REMARK   3      S11:  -0.4429 S12:   0.0577 S13:  -0.7679                       
REMARK   3      S21:  -0.3170 S22:  -0.9318 S23:  -1.6613                       
REMARK   3      S31:   1.0276 S32:   1.0483 S33:   1.4079                       
REMARK   3   TLS GROUP : 8                                                      
REMARK   3    SELECTION: CHAIN 'A' AND (RESID 24 THROUGH 45 )                   
REMARK   3    ORIGIN FOR THE GROUP (A): -42.8705 -10.5786  46.7405              
REMARK   3    T TENSOR                                                          
REMARK   3      T11:   1.1419 T22:   1.1760                                     
REMARK   3      T33:   0.8802 T12:  -0.2505                                     
REMARK   3      T13:   0.2497 T23:  -0.1893                                     
REMARK   3    L TENSOR                                                          
REMARK   3      L11:   9.9328 L22:   7.1858                                     
REMARK   3      L33:   7.8346 L12:  -5.3821                                     
REMARK   3      L13:  -2.4901 L23:   1.3301                                     
REMARK   3    S TENSOR                                                          
REMARK   3      S11:   0.6196 S12:  -2.4224 S13:   0.3698                       
REMARK   3      S21:   1.9393 S22:   0.0922 S23:   0.4239                       
REMARK   3      S31:  -0.9556 S32:   1.7566 S33:  -0.6631                       
REMARK   3   TLS GROUP : 9                                                      
REMARK   3    SELECTION: CHAIN 'A' AND (RESID 46 THROUGH 122 )                  
REMARK   3    ORIGIN FOR THE GROUP (A): -12.4331 -26.5763  15.5166              
REMARK   3    T TENSOR                                                          
REMARK   3      T11:   0.3845 T22:   0.7802                                     
REMARK   3      T33:   0.4663 T12:   0.0571                                     
REMARK   3      T13:  -0.0764 T23:   0.0092                                     
REMARK   3    L TENSOR                                                          
REMARK   3      L11:   9.4896 L22:   2.1597                                     
REMARK   3      L33:   6.5996 L12:  -3.3722                                     
REMARK   3      L13:  -8.1451 L23:   3.1678                                     
REMARK   3    S TENSOR                                                          
REMARK   3      S11:  -0.2402 S12:  -0.5596 S13:   0.2088                       
REMARK   3      S21:   0.2612 S22:   0.3365 S23:  -0.3122                       
REMARK   3      S31:   0.3199 S32:   0.3297 S33:  -0.1743                       
REMARK   3   TLS GROUP : 10                                                     
REMARK   3    SELECTION: CHAIN 'B' AND (RESID 454 THROUGH 491 )                 
REMARK   3    ORIGIN FOR THE GROUP (A): -60.2746 -20.4336   4.5381              
REMARK   3    T TENSOR                                                          
REMARK   3      T11:   0.3323 T22:   0.3226                                     
REMARK   3      T33:   0.4783 T12:  -0.0155                                     
REMARK   3      T13:  -0.0106 T23:  -0.0195                                     
REMARK   3    L TENSOR                                                          
REMARK   3      L11:   8.4592 L22:   4.6765                                     
REMARK   3      L33:   7.4370 L12:  -0.1387                                     
REMARK   3      L13:  -3.7528 L23:   2.3352                                     
REMARK   3    S TENSOR                                                          
REMARK   3      S11:  -0.1829 S12:   0.5088 S13:  -0.7282                       
REMARK   3      S21:  -0.1820 S22:  -0.1610 S23:   0.2598                       
REMARK   3      S31:   0.5684 S32:  -0.6580 S33:   0.3257                       
REMARK   3   TLS GROUP : 11                                                     
REMARK   3    SELECTION: CHAIN 'B' AND (RESID 492 THROUGH 557 )                 
REMARK   3    ORIGIN FOR THE GROUP (A): -21.3407 -28.9657  10.4214              
REMARK   3    T TENSOR                                                          
REMARK   3      T11:   0.3923 T22:   0.5866                                     
REMARK   3      T33:   0.5527 T12:   0.0747                                     
REMARK   3      T13:   0.0390 T23:   0.1192                                     
REMARK   3    L TENSOR                                                          
REMARK   3      L11:   9.4371 L22:   0.9873                                     
REMARK   3      L33:   0.7627 L12:  -1.8705                                     
REMARK   3      L13:  -0.3764 L23:  -0.0522                                     
REMARK   3    S TENSOR                                                          
REMARK   3      S11:  -0.0173 S12:  -0.4526 S13:  -1.3800                       
REMARK   3      S21:   0.0212 S22:  -0.0215 S23:   0.1074                       
REMARK   3      S31:   0.0756 S32:   0.4913 S33:  -0.0115                       
REMARK   3   TLS GROUP : 12                                                     
REMARK   3    SELECTION: CHAIN 'C' AND (RESID 0 THROUGH 9 )                     
REMARK   3    ORIGIN FOR THE GROUP (A): -41.2368 -24.8859  30.4264              
REMARK   3    T TENSOR                                                          
REMARK   3      T11:   0.6826 T22:   0.9159                                     
REMARK   3      T33:   0.4983 T12:   0.1509                                     
REMARK   3      T13:   0.1097 T23:   0.2510                                     
REMARK   3    L TENSOR                                                          
REMARK   3      L11:   0.3761 L22:   0.6844                                     
REMARK   3      L33:   8.1441 L12:   0.2113                                     
REMARK   3      L13:  -0.0029 L23:  -0.6520                                     
REMARK   3    S TENSOR                                                          
REMARK   3      S11:   0.1937 S12:  -0.9508 S13:  -0.5949                       
REMARK   3      S21:   0.5120 S22:   0.1635 S23:   0.1772                       
REMARK   3      S31:   0.5391 S32:   1.1249 S33:  -0.2748                       
REMARK   3   TLS GROUP : 13                                                     
REMARK   3    SELECTION: CHAIN 'C' AND (RESID 10 THROUGH 15 )                   
REMARK   3    ORIGIN FOR THE GROUP (A): -39.3708  -9.8356  10.0945              
REMARK   3    T TENSOR                                                          
REMARK   3      T11:   0.7335 T22:   0.6405                                     
REMARK   3      T33:   0.6252 T12:  -0.0313                                     
REMARK   3      T13:   0.0924 T23:   0.1088                                     
REMARK   3    L TENSOR                                                          
REMARK   3      L11:   6.9133 L22:   3.8283                                     
REMARK   3      L33:   2.6467 L12:   4.4820                                     
REMARK   3      L13:   0.0011 L23:  -1.4439                                     
REMARK   3    S TENSOR                                                          
REMARK   3      S11:   0.1059 S12:   0.6664 S13:   0.8728                       
REMARK   3      S21:  -0.3889 S22:   0.2995 S23:  -0.3859                       
REMARK   3      S31:  -0.3328 S32:   0.7631 S33:  -0.5086                       
REMARK   3   TLS GROUP : 14                                                     
REMARK   3    SELECTION: CHAIN 'D' AND (RESID 0 THROUGH 4 )                     
REMARK   3    ORIGIN FOR THE GROUP (A): -42.7130 -14.5249   2.8616              
REMARK   3    T TENSOR                                                          
REMARK   3      T11:   0.8507 T22:   0.6502                                     
REMARK   3      T33:   0.5577 T12:  -0.1592                                     
REMARK   3      T13:   0.0244 T23:   0.1805                                     
REMARK   3    L TENSOR                                                          
REMARK   3      L11:   5.9042 L22:   9.2063                                     
REMARK   3      L33:   5.5673 L12:  -4.8376                                     
REMARK   3      L13:   4.2910 L23:  -4.7151                                     
REMARK   3    S TENSOR                                                          
REMARK   3      S11:   0.4909 S12:   0.5117 S13:  -0.2761                       
REMARK   3      S21:  -0.7882 S22:   0.4023 S23:   1.1780                       
REMARK   3      S31:   0.5982 S32:  -0.4403 S33:  -0.7519                       
REMARK   3   TLS GROUP : 15                                                     
REMARK   3    SELECTION: CHAIN 'D' AND (RESID 5 THROUGH 15 )                    
REMARK   3    ORIGIN FOR THE GROUP (A): -41.2790 -22.9647  27.3941              
REMARK   3    T TENSOR                                                          
REMARK   3      T11:   0.5658 T22:   0.5528                                     
REMARK   3      T33:   0.4360 T12:   0.0695                                     
REMARK   3      T13:   0.0713 T23:   0.0603                                     
REMARK   3    L TENSOR                                                          
REMARK   3      L11:   7.3549 L22:   7.6920                                     
REMARK   3      L33:   7.8143 L12:   0.3196                                     
REMARK   3      L13:  -0.1607 L23:  -3.7166                                     
REMARK   3    S TENSOR                                                          
REMARK   3      S11:  -0.1183 S12:  -0.6220 S13:  -0.2540                       
REMARK   3      S21:   0.7061 S22:   0.4877 S23:   0.6497                       
REMARK   3      S31:   0.5437 S32:   0.1982 S33:  -0.2873                       
REMARK   3   TLS GROUP : 16                                                     
REMARK   3    SELECTION: CHAIN 'E' AND (RESID 27 THROUGH 41 )                   
REMARK   3    ORIGIN FOR THE GROUP (A): -45.5407 -73.0713 -21.6102              
REMARK   3    T TENSOR                                                          
REMARK   3      T11:   1.3555 T22:   0.6106                                     
REMARK   3      T33:   1.8702 T12:   0.0577                                     
REMARK   3      T13:   0.0680 T23:  -0.1167                                     
REMARK   3    L TENSOR                                                          
REMARK   3      L11:   0.2959 L22:   1.5165                                     
REMARK   3      L33:   0.7239 L12:   0.6838                                     
REMARK   3      L13:  -0.4500 L23:  -0.9125                                     
REMARK   3    S TENSOR                                                          
REMARK   3      S11:  -0.0627 S12:   0.1218 S13:  -0.9047                       
REMARK   3      S21:  -1.1831 S22:  -0.0412 S23:  -0.0854                       
REMARK   3      S31:   0.9150 S32:  -0.0380 S33:  -0.0090                       
REMARK   3   TLS GROUP : 17                                                     
REMARK   3    SELECTION: CHAIN 'E' AND (RESID 42 THROUGH 47 )                   
REMARK   3    ORIGIN FOR THE GROUP (A): -30.8477 -77.3068 -18.1958              
REMARK   3    T TENSOR                                                          
REMARK   3      T11:   1.8727 T22:   0.7250                                     
REMARK   3      T33:   3.0599 T12:   0.2315                                     
REMARK   3      T13:   0.4533 T23:  -0.1763                                     
REMARK   3    L TENSOR                                                          
REMARK   3      L11:   3.4590 L22:   5.6886                                     
REMARK   3      L33:   3.3124 L12:  -4.3956                                     
REMARK   3      L13:   0.5358 L23:  -1.2565                                     
REMARK   3    S TENSOR                                                          
REMARK   3      S11:   0.3995 S12:   0.2467 S13:   0.6966                       
REMARK   3      S21:  -1.5092 S22:  -0.4023 S23:  -1.0059                       
REMARK   3      S31:  -0.1006 S32:   0.4528 S33:   0.0349                       
REMARK   3   TLS GROUP : 18                                                     
REMARK   3    SELECTION: CHAIN 'E' AND (RESID 48 THROUGH 121 )                  
REMARK   3    ORIGIN FOR THE GROUP (A): -65.5363 -34.2644 -14.1827              
REMARK   3    T TENSOR                                                          
REMARK   3      T11:   0.3159 T22:   0.3762                                     
REMARK   3      T33:   0.4593 T12:  -0.0712                                     
REMARK   3      T13:  -0.0340 T23:  -0.0207                                     
REMARK   3    L TENSOR                                                          
REMARK   3      L11:   4.8009 L22:   0.9748                                     
REMARK   3      L33:   1.6273 L12:  -0.8880                                     
REMARK   3      L13:  -1.1529 L23:  -0.1184                                     
REMARK   3    S TENSOR                                                          
REMARK   3      S11:   0.2507 S12:   0.5649 S13:  -0.1804                       
REMARK   3      S21:  -0.3412 S22:  -0.4570 S23:   0.3902                       
REMARK   3      S31:   0.0224 S32:  -0.3049 S33:   0.1655                       
REMARK   3   TLS GROUP : 19                                                     
REMARK   3    SELECTION: CHAIN 'F' AND (RESID 455 THROUGH 491 )                 
REMARK   3    ORIGIN FOR THE GROUP (A): -15.0535 -38.2752 -27.2486              
REMARK   3    T TENSOR                                                          
REMARK   3      T11:   0.7107 T22:   1.7395                                     
REMARK   3      T33:   1.3236 T12:  -0.1367                                     
REMARK   3      T13:   0.2028 T23:   0.1707                                     
REMARK   3    L TENSOR                                                          
REMARK   3      L11:   5.0841 L22:   3.6590                                     
REMARK   3      L33:   7.9967 L12:  -2.6797                                     
REMARK   3      L13:  -4.6294 L23:   1.4394                                     
REMARK   3    S TENSOR                                                          
REMARK   3      S11:  -0.5973 S12:  -0.2340 S13:  -0.4120                       
REMARK   3      S21:  -0.0916 S22:  -0.0702 S23:  -1.6756                       
REMARK   3      S31:  -0.1405 S32:   2.2511 S33:   0.6543                       
REMARK   3                                                                      
REMARK   3  NCS DETAILS                                                         
REMARK   3   NUMBER OF NCS GROUPS : 4                                           
REMARK   3   NCS GROUP : ens_1                                                  
REMARK   3    NCS OPERATOR : 1                                                  
REMARK   3     REFERENCE SELECTION: NULL                                        
REMARK   3     SELECTION          : NULL                                        
REMARK   3     ATOM PAIRS NUMBER  : NULL                                        
REMARK   3     RMSD               : NULL                                        
REMARK   3    NCS OPERATOR : 2                                                  
REMARK   3     REFERENCE SELECTION: NULL                                        
REMARK   3     SELECTION          : NULL                                        
REMARK   3     ATOM PAIRS NUMBER  : NULL                                        
REMARK   3     RMSD               : NULL                                        
REMARK   3   NCS GROUP : ens_2                                                  
REMARK   3    NCS OPERATOR : 1                                                  
REMARK   3     REFERENCE SELECTION: NULL                                        
REMARK   3     SELECTION          : NULL                                        
REMARK   3     ATOM PAIRS NUMBER  : NULL                                        
REMARK   3     RMSD               : NULL                                        
REMARK   3    NCS OPERATOR : 2                                                  
REMARK   3     REFERENCE SELECTION: NULL                                        
REMARK   3     SELECTION          : NULL                                        
REMARK   3     ATOM PAIRS NUMBER  : NULL                                        
REMARK   3     RMSD               : NULL                                        
REMARK   3   NCS GROUP : ens_3                                                  
REMARK   3    NCS OPERATOR : 1                                                  
REMARK   3     REFERENCE SELECTION: NULL                                        
REMARK   3     SELECTION          : NULL                                        
REMARK   3     ATOM PAIRS NUMBER  : NULL                                        
REMARK   3     RMSD               : NULL                                        
REMARK   3    NCS OPERATOR : 2                                                  
REMARK   3     REFERENCE SELECTION: NULL                                        
REMARK   3     SELECTION          : NULL                                        
REMARK   3     ATOM PAIRS NUMBER  : NULL                                        
REMARK   3     RMSD               : NULL                                        
REMARK   3   NCS GROUP : ens_4                                                  
REMARK   3    NCS OPERATOR : 1                                                  
REMARK   3     REFERENCE SELECTION: NULL                                        
REMARK   3     SELECTION          : NULL                                        
REMARK   3     ATOM PAIRS NUMBER  : NULL                                        
REMARK   3     RMSD               : NULL                                        
REMARK   3    NCS OPERATOR : 2                                                  
REMARK   3     REFERENCE SELECTION: NULL                                        
REMARK   3     SELECTION          : NULL                                        
REMARK   3     ATOM PAIRS NUMBER  : NULL                                        
REMARK   3     RMSD               : NULL                                        
REMARK   3                                                                      
REMARK   3  OTHER REFINEMENT REMARKS: NULL                                      
REMARK   4                                                                      
REMARK   4 7X5G COMPLIES WITH FORMAT V. 3.30, 13-JUL-11                         
REMARK 100                                                                      
REMARK 100 THIS ENTRY HAS BEEN PROCESSED BY PDBJ ON 07-MAR-22.                  
REMARK 100 THE DEPOSITION ID IS D_1300028090.                                   
REMARK 200                                                                      
REMARK 200 EXPERIMENTAL DETAILS                                                 
REMARK 200  EXPERIMENT TYPE                : X-RAY DIFFRACTION                  
REMARK 200  DATE OF DATA COLLECTION        : 03-JUN-15                          
REMARK 200  TEMPERATURE           (KELVIN) : 100                                
REMARK 200  PH                             : NULL                               
REMARK 200  NUMBER OF CRYSTALS USED        : 1                                  
REMARK 200                                                                      
REMARK 200  SYNCHROTRON              (Y/N) : Y                                  
REMARK 200  RADIATION SOURCE               : PHOTON FACTORY                     
REMARK 200  BEAMLINE                       : BL-5A                              
REMARK 200  X-RAY GENERATOR MODEL          : NULL                               
REMARK 200  MONOCHROMATIC OR LAUE    (M/L) : M                                  
REMARK 200  WAVELENGTH OR RANGE        (A) : 1                                  
REMARK 200  MONOCHROMATOR                  : NULL                               
REMARK 200  OPTICS                         : NULL                               
REMARK 200                                                                      
REMARK 200  DETECTOR TYPE                  : CCD                                
REMARK 200  DETECTOR MANUFACTURER          : ADSC QUANTUM 315                   
REMARK 200  INTENSITY-INTEGRATION SOFTWARE : HKL-2000                           
REMARK 200  DATA SCALING SOFTWARE          : HKL-2000                           
REMARK 200                                                                      
REMARK 200  NUMBER OF UNIQUE REFLECTIONS   : 50434                              
REMARK 200  RESOLUTION RANGE HIGH      (A) : 2.300                              
REMARK 200  RESOLUTION RANGE LOW       (A) : 50.000                             
REMARK 200  REJECTION CRITERIA  (SIGMA(I)) : NULL                               
REMARK 200                                                                      
REMARK 200 OVERALL.                                                             
REMARK 200  COMPLETENESS FOR RANGE     (%) : 98.3                               
REMARK 200  DATA REDUNDANCY                : 4.600                              
REMARK 200  R MERGE                    (I) : 0.03700                            
REMARK 200  R SYM                      (I) : NULL                               
REMARK 200  <I/SIGMA(I)> FOR THE DATA SET  : 34.2000                            
REMARK 200                                                                      
REMARK 200 IN THE HIGHEST RESOLUTION SHELL.                                     
REMARK 200  HIGHEST RESOLUTION SHELL, RANGE HIGH (A) : 2.30                     
REMARK 200  HIGHEST RESOLUTION SHELL, RANGE LOW  (A) : 2.34                     
REMARK 200  COMPLETENESS FOR SHELL     (%) : 96.5                               
REMARK 200  DATA REDUNDANCY IN SHELL       : 4.40                               
REMARK 200  R MERGE FOR SHELL          (I) : 0.52000                            
REMARK 200  R SYM FOR SHELL            (I) : NULL                               
REMARK 200  <I/SIGMA(I)> FOR SHELL         : 2.700                              
REMARK 200                                                                      
REMARK 200 DIFFRACTION PROTOCOL: SINGLE WAVELENGTH                              
REMARK 200 METHOD USED TO DETERMINE THE STRUCTURE: MOLECULAR REPLACEMENT        
REMARK 200 SOFTWARE USED: CNS                                                   
REMARK 200 STARTING MODEL: 3A5T                                                 
REMARK 200                                                                      
REMARK 200 REMARK: NULL                                                         
REMARK 280                                                                      
REMARK 280 CRYSTAL                                                              
REMARK 280 SOLVENT CONTENT, VS   (%): 71.36                                     
REMARK 280 MATTHEWS COEFFICIENT, VM (ANGSTROMS**3/DA): 4.30                     
REMARK 280                                                                      
REMARK 280 CRYSTALLIZATION CONDITIONS: 50 MM TRIS-HCL (PH 7.5), 100 MM KCL,     
REMARK 280  10% POLYETHYLENE GLYCOL MONOMETHYL ETHER 550, 2% (V/V) GLYCEROL,    
REMARK 280  VAPOR DIFFUSION, TEMPERATURE 298K                                   
REMARK 290                                                                      
REMARK 290 CRYSTALLOGRAPHIC SYMMETRY                                            
REMARK 290 SYMMETRY OPERATORS FOR SPACE GROUP: C 1 2 1                          
REMARK 290                                                                      
REMARK 290      SYMOP   SYMMETRY                                                
REMARK 290     NNNMMM   OPERATOR                                                
REMARK 290       1555   X,Y,Z                                                   
REMARK 290       2555   -X,Y,-Z                                                 
REMARK 290       3555   X+1/2,Y+1/2,Z                                           
REMARK 290       4555   -X+1/2,Y+1/2,-Z                                         
REMARK 290                                                                      
REMARK 290     WHERE NNN -> OPERATOR NUMBER                                     
REMARK 290           MMM -> TRANSLATION VECTOR                                  
REMARK 290                                                                      
REMARK 290 CRYSTALLOGRAPHIC SYMMETRY TRANSFORMATIONS                            
REMARK 290 THE FOLLOWING TRANSFORMATIONS OPERATE ON THE ATOM/HETATM             
REMARK 290 RECORDS IN THIS ENTRY TO PRODUCE CRYSTALLOGRAPHICALLY                
REMARK 290 RELATED MOLECULES.                                                   
REMARK 290   SMTRY1   1  1.000000  0.000000  0.000000        0.00000            
REMARK 290   SMTRY2   1  0.000000  1.000000  0.000000        0.00000            
REMARK 290   SMTRY3   1  0.000000  0.000000  1.000000        0.00000            
REMARK 290   SMTRY1   2 -1.000000  0.000000  0.000000        0.00000            
REMARK 290   SMTRY2   2  0.000000  1.000000  0.000000        0.00000            
REMARK 290   SMTRY3   2  0.000000  0.000000 -1.000000        0.00000            
REMARK 290   SMTRY1   3  1.000000  0.000000  0.000000      123.01100            
REMARK 290   SMTRY2   3  0.000000  1.000000  0.000000       27.50900            
REMARK 290   SMTRY3   3  0.000000  0.000000  1.000000        0.00000            
REMARK 290   SMTRY1   4 -1.000000  0.000000  0.000000      123.01100            
REMARK 290   SMTRY2   4  0.000000  1.000000  0.000000       27.50900            
REMARK 290   SMTRY3   4  0.000000  0.000000 -1.000000        0.00000            
REMARK 290                                                                      
REMARK 290 REMARK: NULL                                                         
REMARK 300                                                                      
REMARK 300 BIOMOLECULE: 1, 2                                                    
REMARK 300 SEE REMARK 350 FOR THE AUTHOR PROVIDED AND/OR PROGRAM                
REMARK 300 GENERATED ASSEMBLY INFORMATION FOR THE STRUCTURE IN                  
REMARK 300 THIS ENTRY. THE REMARK MAY ALSO PROVIDE INFORMATION ON               
REMARK 300 BURIED SURFACE AREA.                                                 
REMARK 350                                                                      
REMARK 350 COORDINATES FOR A COMPLETE MULTIMER REPRESENTING THE KNOWN           
REMARK 350 BIOLOGICALLY SIGNIFICANT OLIGOMERIZATION STATE OF THE                
REMARK 350 MOLECULE CAN BE GENERATED BY APPLYING BIOMT TRANSFORMATIONS          
REMARK 350 GIVEN BELOW.  BOTH NON-CRYSTALLOGRAPHIC AND                          
REMARK 350 CRYSTALLOGRAPHIC OPERATIONS ARE GIVEN.                               
REMARK 350                                                                      
REMARK 350 BIOMOLECULE: 1                                                       
REMARK 350 AUTHOR DETERMINED BIOLOGICAL UNIT: TETRAMERIC                        
REMARK 350 APPLY THE FOLLOWING TO CHAINS: A, B, C, D                            
REMARK 350   BIOMT1   1  1.000000  0.000000  0.000000        0.00000            
REMARK 350   BIOMT2   1  0.000000  1.000000  0.000000        0.00000            
REMARK 350   BIOMT3   1  0.000000  0.000000  1.000000        0.00000            
REMARK 350                                                                      
REMARK 350 BIOMOLECULE: 2                                                       
REMARK 350 AUTHOR DETERMINED BIOLOGICAL UNIT: TETRAMERIC                        
REMARK 350 APPLY THE FOLLOWING TO CHAINS: E, F, G, H                            
REMARK 350   BIOMT1   1  1.000000  0.000000  0.000000        0.00000            
REMARK 350   BIOMT2   1  0.000000  1.000000  0.000000        0.00000            
REMARK 350   BIOMT3   1  0.000000  0.000000  1.000000        0.00000            
REMARK 465                                                                      
REMARK 465 MISSING RESIDUES                                                     
REMARK 465 THE FOLLOWING RESIDUES WERE NOT LOCATED IN THE                       
REMARK 465 EXPERIMENT. (M=MODEL NUMBER; RES=RESIDUE NAME; C=CHAIN               
REMARK 465 IDENTIFIER; SSSEQ=SEQUENCE NUMBER; I=INSERTION CODE.)                
REMARK 465                                                                      
REMARK 465   M RES C SSSEQI                                                     
REMARK 465     MET A    20                                                      
REMARK 465     GLY A    21                                                      
REMARK 465     THR A    22                                                      
REMARK 465     SER A    23                                                      
REMARK 465     ARG A   123                                                      
REMARK 465     GLY B   448                                                      
REMARK 465     PRO B   449                                                      
REMARK 465     HIS B   450                                                      
REMARK 465     MET B   451                                                      
REMARK 465     ALA B   452                                                      
REMARK 465     HIS B   453                                                      
REMARK 465     THR B   559                                                      
REMARK 465     LEU B   560                                                      
REMARK 465     MET E    20                                                      
REMARK 465     GLY E    21                                                      
REMARK 465     THR E    22                                                      
REMARK 465     SER E    23                                                      
REMARK 465     LEU E    24                                                      
REMARK 465     THR E    25                                                      
REMARK 465     ASP E    26                                                      
REMARK 465     ALA E   122                                                      
REMARK 465     ARG E   123                                                      
REMARK 465     GLY F   448                                                      
REMARK 465     PRO F   449                                                      
REMARK 465     HIS F   450                                                      
REMARK 465     MET F   451                                                      
REMARK 465     ALA F   452                                                      
REMARK 465     HIS F   453                                                      
REMARK 465     LEU F   454                                                      
REMARK 465     THR F   559                                                      
REMARK 465     LEU F   560                                                      
REMARK 470                                                                      
REMARK 470 MISSING ATOM                                                         
REMARK 470 THE FOLLOWING RESIDUES HAVE MISSING ATOMS (M=MODEL NUMBER;           
REMARK 470 RES=RESIDUE NAME; C=CHAIN IDENTIFIER; SSEQ=SEQUENCE NUMBER;          
REMARK 470 I=INSERTION CODE):                                                   
REMARK 470   M RES CSSEQI  ATOMS                                                
REMARK 470     GLU A  27    CG   CD   OE1  OE2                                  
REMARK 470     ARG A  35    CG   CD   NE   CZ   NH1  NH2                        
REMARK 470     ARG A  42    CG   CD   NE   CZ   NH1  NH2                        
REMARK 470     LYS A  46    CG   CD   CE   NZ                                   
REMARK 470     LYS A  71    CG   CD   CE   NZ                                   
REMARK 470     LYS B 487    CG   CD   CE   NZ                                   
REMARK 470     LEU E  37    CG   CD1  CD2                                       
REMARK 470     GLN E  39    CG   CD   OE1  NE2                                  
REMARK 470     LEU E  41    CG   CD1  CD2                                       
REMARK 470     ARG E  42    CG   CD   NE   CZ   NH1  NH2                        
REMARK 470     LEU E  44    CG   CD1  CD2                                       
REMARK 470     ILE E  49    CG1  CG2  CD1                                       
REMARK 470     VAL E  50    CG1  CG2                                            
REMARK 470     ARG E 119    CG   CD   NE   CZ   NH1  NH2                        
REMARK 470     LEU F 459    CG   CD1  CD2                                       
REMARK 470     ARG F 460    CG   CD   NE   CZ   NH1  NH2                        
REMARK 470     LYS F 462    CG   CD   CE   NZ                                   
REMARK 470     HIS F 465    CG   ND1  CD2  CE1  NE2                             
REMARK 470     PHE F 468    CG   CD1  CD2  CE1  CE2  CZ                         
REMARK 470     LYS F 472    CG   CD   CE   NZ                                   
REMARK 470     GLU F 483    CG   CD   OE1  OE2                                  
REMARK 470     LYS F 487    CG   CD   CE   NZ                                   
REMARK 470     GLN F 494    CG   CD   OE1  NE2                                  
REMARK 470     LEU F 495    CG   CD1  CD2                                       
REMARK 470     ARG F 499    CG   CD   NE   CZ   NH1  NH2                        
REMARK 470     LYS F 555    CG   CD   CE   NZ                                   
REMARK 500                                                                      
REMARK 500 GEOMETRY AND STEREOCHEMISTRY                                         
REMARK 500 SUBTOPIC: CLOSE CONTACTS IN SAME ASYMMETRIC UNIT                     
REMARK 500                                                                      
REMARK 500 THE FOLLOWING ATOMS ARE IN CLOSE CONTACT.                            
REMARK 500                                                                      
REMARK 500  ATM1  RES C  SSEQI   ATM2  RES C  SSEQI           DISTANCE          
REMARK 500   OH   TYR E    64     OP2   DG G     3              2.19            
REMARK 500                                                                      
REMARK 500 REMARK: NULL                                                         
REMARK 500                                                                      
REMARK 500 GEOMETRY AND STEREOCHEMISTRY                                         
REMARK 500 SUBTOPIC: TORSION ANGLES                                             
REMARK 500                                                                      
REMARK 500 TORSION ANGLES OUTSIDE THE EXPECTED RAMACHANDRAN REGIONS:            
REMARK 500 (M=MODEL NUMBER; RES=RESIDUE NAME; C=CHAIN IDENTIFIER;               
REMARK 500 SSEQ=SEQUENCE NUMBER; I=INSERTION CODE).                             
REMARK 500                                                                      
REMARK 500 STANDARD TABLE:                                                      
REMARK 500 FORMAT:(10X,I3,1X,A3,1X,A1,I4,A1,4X,F7.2,3X,F7.2)                    
REMARK 500                                                                      
REMARK 500 EXPECTED VALUES: GJ KLEYWEGT AND TA JONES (1996). PHI/PSI-           
REMARK 500 CHOLOGY: RAMACHANDRAN REVISITED. STRUCTURE 4, 1395 - 1400            
REMARK 500                                                                      
REMARK 500  M RES CSSEQI        PSI       PHI                                   
REMARK 500    ASP A  26      -73.43    -64.01                                   
REMARK 500    LEU A  41       46.89    -97.36                                   
REMARK 500    THR A 120       62.66   -115.13                                   
REMARK 500    GLU B 488     -164.48   -110.76                                   
REMARK 500    GLN B 489       28.09   -157.91                                   
REMARK 500    LEU B 557     -103.22    -80.42                                   
REMARK 500    ARG E  42       97.89    -69.32                                   
REMARK 500                                                                      
REMARK 500 REMARK: NULL                                                         
DBREF  7X5G A   21   123  UNP    O15525   MAFG_HUMAN      21    123             
DBREF  7X5G B  452   560  UNP    Q16236   NF2L2_HUMAN    452    560             
DBREF  7X5G C    0    15  PDB    7X5G     7X5G             0     15             
DBREF  7X5G D    0    15  PDB    7X5G     7X5G             0     15             
DBREF  7X5G E   21   123  UNP    O15525   MAFG_HUMAN      21    123             
DBREF  7X5G F  452   560  UNP    Q16236   NF2L2_HUMAN    452    560             
DBREF  7X5G G    0    15  PDB    7X5G     7X5G             0     15             
DBREF  7X5G H    0    15  PDB    7X5G     7X5G             0     15             
SEQADV 7X5G MET A   20  UNP  O15525              INITIATING METHIONINE          
SEQADV 7X5G GLY B  448  UNP  Q16236              EXPRESSION TAG                 
SEQADV 7X5G PRO B  449  UNP  Q16236              EXPRESSION TAG                 
SEQADV 7X5G HIS B  450  UNP  Q16236              EXPRESSION TAG                 
SEQADV 7X5G MET B  451  UNP  Q16236              EXPRESSION TAG                 
SEQADV 7X5G TYR B  510  UNP  Q16236    ALA   510 ENGINEERED MUTATION            
SEQADV 7X5G MET E   20  UNP  O15525              INITIATING METHIONINE          
SEQADV 7X5G GLY F  448  UNP  Q16236              EXPRESSION TAG                 
SEQADV 7X5G PRO F  449  UNP  Q16236              EXPRESSION TAG                 
SEQADV 7X5G HIS F  450  UNP  Q16236              EXPRESSION TAG                 
SEQADV 7X5G MET F  451  UNP  Q16236              EXPRESSION TAG                 
SEQADV 7X5G TYR F  510  UNP  Q16236    ALA   510 ENGINEERED MUTATION            
SEQRES   1 A  104  MET GLY THR SER LEU THR ASP GLU GLU LEU VAL THR MET          
SEQRES   2 A  104  SER VAL ARG GLU LEU ASN GLN HIS LEU ARG GLY LEU SER          
SEQRES   3 A  104  LYS GLU GLU ILE VAL GLN LEU LYS GLN ARG ARG ARG THR          
SEQRES   4 A  104  LEU LYS ASN ARG GLY TYR ALA ALA SER CYS ARG VAL LYS          
SEQRES   5 A  104  ARG VAL THR GLN LYS GLU GLU LEU GLU LYS GLN LYS ALA          
SEQRES   6 A  104  GLU LEU GLN GLN GLU VAL GLU LYS LEU ALA SER GLU ASN          
SEQRES   7 A  104  ALA SER MET LYS LEU GLU LEU ASP ALA LEU ARG SER LYS          
SEQRES   8 A  104  TYR GLU ALA LEU GLN THR PHE ALA ARG THR VAL ALA ARG          
SEQRES   1 B  113  GLY PRO HIS MET ALA HIS LEU THR ARG ASP GLU LEU ARG          
SEQRES   2 B  113  ALA LYS ALA LEU HIS ILE PRO PHE PRO VAL GLU LYS ILE          
SEQRES   3 B  113  ILE ASN LEU PRO VAL VAL ASP PHE ASN GLU MET MET SER          
SEQRES   4 B  113  LYS GLU GLN PHE ASN GLU ALA GLN LEU ALA LEU ILE ARG          
SEQRES   5 B  113  ASP ILE ARG ARG ARG GLY LYS ASN LYS VAL TYR ALA GLN          
SEQRES   6 B  113  ASN CYS ARG LYS ARG LYS LEU GLU ASN ILE VAL GLU LEU          
SEQRES   7 B  113  GLU GLN ASP LEU ASP HIS LEU LYS ASP GLU LYS GLU LYS          
SEQRES   8 B  113  LEU LEU LYS GLU LYS GLY GLU ASN ASP LYS SER LEU HIS          
SEQRES   9 B  113  LEU LEU LYS LYS GLN LEU SER THR LEU                          
SEQRES   1 C   16   DG  DC  DT  DG  DC  DT  DG  DA  DG  DT  DC  DA  DC          
SEQRES   2 C   16   DT  DG  DT                                                  
SEQRES   1 D   16   DC  DA  DC  DA  DG  DT  DG  DA  DC  DT  DC  DA  DG          
SEQRES   2 D   16   DC  DA  DG                                                  
SEQRES   1 E  104  MET GLY THR SER LEU THR ASP GLU GLU LEU VAL THR MET          
SEQRES   2 E  104  SER VAL ARG GLU LEU ASN GLN HIS LEU ARG GLY LEU SER          
SEQRES   3 E  104  LYS GLU GLU ILE VAL GLN LEU LYS GLN ARG ARG ARG THR          
SEQRES   4 E  104  LEU LYS ASN ARG GLY TYR ALA ALA SER CYS ARG VAL LYS          
SEQRES   5 E  104  ARG VAL THR GLN LYS GLU GLU LEU GLU LYS GLN LYS ALA          
SEQRES   6 E  104  GLU LEU GLN GLN GLU VAL GLU LYS LEU ALA SER GLU ASN          
SEQRES   7 E  104  ALA SER MET LYS LEU GLU LEU ASP ALA LEU ARG SER LYS          
SEQRES   8 E  104  TYR GLU ALA LEU GLN THR PHE ALA ARG THR VAL ALA ARG          
SEQRES   1 F  113  GLY PRO HIS MET ALA HIS LEU THR ARG ASP GLU LEU ARG          
SEQRES   2 F  113  ALA LYS ALA LEU HIS ILE PRO PHE PRO VAL GLU LYS ILE          
SEQRES   3 F  113  ILE ASN LEU PRO VAL VAL ASP PHE ASN GLU MET MET SER          
SEQRES   4 F  113  LYS GLU GLN PHE ASN GLU ALA GLN LEU ALA LEU ILE ARG          
SEQRES   5 F  113  ASP ILE ARG ARG ARG GLY LYS ASN LYS VAL TYR ALA GLN          
SEQRES   6 F  113  ASN CYS ARG LYS ARG LYS LEU GLU ASN ILE VAL GLU LEU          
SEQRES   7 F  113  GLU GLN ASP LEU ASP HIS LEU LYS ASP GLU LYS GLU LYS          
SEQRES   8 F  113  LEU LEU LYS GLU LYS GLY GLU ASN ASP LYS SER LEU HIS          
SEQRES   9 F  113  LEU LEU LYS LYS GLN LEU SER THR LEU                          
SEQRES   1 G   16   DG  DC  DT  DG  DC  DT  DG  DA  DG  DT  DC  DA  DC          
SEQRES   2 G   16   DT  DG  DT                                                  
SEQRES   1 H   16   DC  DA  DC  DA  DG  DT  DG  DA  DC  DT  DC  DA  DG          
SEQRES   2 H   16   DC  DA  DG                                                  
HET    PG4  C 101      13                                                       
HETNAM     PG4 TETRAETHYLENE GLYCOL                                             
FORMUL   9  PG4    C8 H18 O5                                                    
FORMUL  10  HOH   *108(H2 O)                                                    
HELIX    1 AA1 THR A   25  MET A   32  1                                   8    
HELIX    2 AA2 SER A   33  ASN A   38  1                                   6    
HELIX    3 AA3 GLN A   39  LEU A   41  5                                   3    
HELIX    4 AA4 SER A   45  ARG A  119  1                                  75    
HELIX    5 AA5 THR B  455  LEU B  464  1                                  10    
HELIX    6 AA6 PRO B  469  LEU B  476  1                                   8    
HELIX    7 AA7 PRO B  477  SER B  486  1                                  10    
HELIX    8 AA8 ASN B  491  LEU B  557  1                                  67    
HELIX    9 AA9 GLU E   28  MET E   32  1                                   5    
HELIX   10 AB1 SER E   33  ARG E   42  1                                  10    
HELIX   11 AB2 SER E   45  ARG E  119  1                                  75    
HELIX   12 AB3 ARG F  456  LEU F  464  1                                   9    
HELIX   13 AB4 PRO F  469  LEU F  476  1                                   8    
HELIX   14 AB5 PRO F  477  LYS F  487  1                                  11    
HELIX   15 AB6 ASN F  491  GLN F  556  1                                  66    
CRYST1  246.022   55.018   86.152  90.00  97.30  90.00 C 1 2 1       8          
ORIGX1      1.000000  0.000000  0.000000        0.00000                         
ORIGX2      0.000000  1.000000  0.000000        0.00000                         
ORIGX3      0.000000  0.000000  1.000000        0.00000                         
SCALE1      0.004065  0.000000  0.000521        0.00000                         
SCALE2      0.000000  0.018176  0.000000        0.00000                         
SCALE3      0.000000  0.000000  0.011702        0.00000                         
MTRIX1   1 -0.983724 -0.051036 -0.172287      -76.38106    1                    
MTRIX2   1  0.179284 -0.214593 -0.960108      -23.38432    1                    
MTRIX3   1  0.012028 -0.975369  0.220250      -43.01238    1                    
MTRIX1   2 -0.968866 -0.141715 -0.203015      -75.52176    1                    
MTRIX2   2  0.238693 -0.316864 -0.917945      -25.84784    1                    
MTRIX3   2  0.065758 -0.937824  0.340825      -44.00461    1                    
MTRIX1   3 -0.969529 -0.035051 -0.242457      -73.13476    1                    
MTRIX2   3  0.236433 -0.392991 -0.888627      -26.79560    1                    
MTRIX3   3 -0.064136 -0.918874  0.389303      -50.94539    1                    
MTRIX1   4 -0.970664 -0.025338 -0.239102      -73.02842    1                    
MTRIX2   4  0.231695 -0.364344 -0.901982      -25.82351    1                    
MTRIX3   4 -0.064261 -0.930920  0.359526      -50.46296    1                    
ATOM      1  N   LEU A  24     -44.193  -3.304  42.919  1.00107.89           N  
ANISOU    1  N   LEU A  24    15863  11074  14057  -3462   5060  -3712       N  
ATOM      2  CA  LEU A  24     -43.083  -4.244  42.822  1.00101.46           C  
ANISOU    2  CA  LEU A  24    14560  10980  13008  -3576   4439  -3541       C  
ATOM      3  C   LEU A  24     -42.589  -4.355  41.385  1.00114.12           C  
ANISOU    3  C   LEU A  24    15900  12458  15002  -3292   4332  -3198       C  
ATOM      4  O   LEU A  24     -43.311  -4.832  40.509  1.00112.43           O  
ANISOU    4  O   LEU A  24    15613  12009  15096  -2640   4288  -2801       O  
ATOM      5  CB  LEU A  24     -43.497  -5.622  43.340  1.00 97.16           C  
ANISOU    5  CB  LEU A  24    13778  10923  12216  -3207   4013  -3184       C  
ATOM      6  CG  LEU A  24     -43.834  -5.723  44.828  1.00119.33           C  
ANISOU    6  CG  LEU A  24    16800  14050  14489  -3408   4082  -3404       C  
ATOM      7  CD1 LEU A  24     -45.268  -6.190  45.019  1.00108.43           C  
ANISOU    7  CD1 LEU A  24    15531  12351  13315  -2918   4338  -3083       C  
ATOM      8  CD2 LEU A  24     -42.864  -6.652  45.539  1.00107.56           C  
ANISOU    8  CD2 LEU A  24    15002  13440  12424  -3540   3513  -3333       C  
ATOM      9  N   THR A  25     -41.356  -3.915  41.145  1.00115.82           N  
ANISOU    9  N   THR A  25    15939  12868  15200  -3764   4293  -3380       N  
ATOM     10  CA  THR A  25     -40.786  -3.988  39.809  1.00113.89           C  
ANISOU   10  CA  THR A  25    15441  12572  15261  -3488   4261  -3027       C  
ATOM     11  C   THR A  25     -40.453  -5.439  39.458  1.00111.85           C  
ANISOU   11  C   THR A  25    14697  12960  14841  -3028   3584  -2632       C  
ATOM     12  O   THR A  25     -40.625  -6.362  40.259  1.00110.29           O  
ANISOU   12  O   THR A  25    14372  13195  14341  -2964   3177  -2599       O  
ATOM     13  CB  THR A  25     -39.553  -3.091  39.703  1.00107.36           C  
ANISOU   13  CB  THR A  25    14506  11755  14533  -4182   4494  -3326       C  
ATOM     14  OG1 THR A  25     -39.088  -3.073  38.348  1.00117.48           O  
ANISOU   14  OG1 THR A  25    15594  12929  16115  -3838   4610  -2902       O  
ATOM     15  CG2 THR A  25     -38.443  -3.592  40.607  1.00109.51           C  
ANISOU   15  CG2 THR A  25    14341  12891  14377  -4727   3961  -3644       C  
ATOM     16  N   ASP A  26     -39.965  -5.635  38.234  1.00111.51           N  
ANISOU   16  N   ASP A  26    14412  12958  14999  -2660   3507  -2307       N  
ATOM     17  CA  ASP A  26     -39.766  -6.970  37.683  1.00106.86           C  
ANISOU   17  CA  ASP A  26    13419  12847  14337  -2083   2910  -1943       C  
ATOM     18  C   ASP A  26     -38.725  -7.769  38.458  1.00107.28           C  
ANISOU   18  C   ASP A  26    13068  13703  13988  -2411   2374  -2018       C  
ATOM     19  O   ASP A  26     -39.077  -8.691  39.202  1.00104.68           O  
ANISOU   19  O   ASP A  26    12691  13642  13443  -2270   2009  -1950       O  
ATOM     20  CB  ASP A  26     -39.364  -6.878  36.208  1.00108.21           C  
ANISOU   20  CB  ASP A  26    13447  12947  14722  -1600   2995  -1633       C  
ATOM     21  CG  ASP A  26     -40.546  -7.035  35.268  1.00106.26           C  
ANISOU   21  CG  ASP A  26    13397  12243  14735   -762   3064  -1394       C  
ATOM     22  OD1 ASP A  26     -41.698  -7.039  35.751  1.00 89.59           O  
ANISOU   22  OD1 ASP A  26    11523   9782  12735   -650   3141  -1493       O  
ATOM     23  OD2 ASP A  26     -40.321  -7.156  34.046  1.00 85.33           O  
ANISOU   23  OD2 ASP A  26    10632   9634  12154   -179   3036  -1125       O  
ATOM     24  N   GLU A  27     -37.445  -7.420  38.293  1.00111.34           N  
ANISOU   24  N   GLU A  27    13274  14613  14418  -2823   2356  -2135       N  
ATOM     25  CA  GLU A  27     -36.368  -8.225  38.865  1.00121.42           C  
ANISOU   25  CA  GLU A  27    14076  16759  15301  -3001   1790  -2179       C  
ATOM     26  C   GLU A  27     -36.465  -8.319  40.382  1.00110.42           C  
ANISOU   26  C   GLU A  27    12790  15694  13471  -3419   1608  -2510       C  
ATOM     27  O   GLU A  27     -35.981  -9.291  40.973  1.00114.24           O  
ANISOU   27  O   GLU A  27    12992  16864  13549  -3289   1078  -2415       O  
ATOM     28  CB  GLU A  27     -35.010  -7.652  38.456  1.00116.70           C  
ANISOU   28  CB  GLU A  27    13068  16515  14760  -3454   1885  -2322       C  
ATOM     29  N   GLU A  28     -37.076  -7.324  41.028  1.00108.11           N  
ANISOU   29  N   GLU A  28    12928  14941  13210  -3852   2055  -2887       N  
ATOM     30  CA  GLU A  28     -37.293  -7.408  42.468  1.00112.36           C  
ANISOU   30  CA  GLU A  28    13636  15802  13253  -4131   1922  -3200       C  
ATOM     31  C   GLU A  28     -38.226  -8.562  42.814  1.00105.12           C  
ANISOU   31  C   GLU A  28    12846  14905  12191  -3521   1701  -2763       C  
ATOM     32  O   GLU A  28     -38.041  -9.239  43.832  1.00 99.10           O  
ANISOU   32  O   GLU A  28    12023  14727  10903  -3497   1370  -2745       O  
ATOM     33  CB  GLU A  28     -37.853  -6.084  42.984  1.00115.73           C  
ANISOU   33  CB  GLU A  28    14545  15643  13783  -4629   2500  -3708       C  
ATOM     34  CG  GLU A  28     -38.013  -5.998  44.487  1.00128.07           C  
ANISOU   34  CG  GLU A  28    16319  17584  14757  -4926   2409  -4138       C  
ATOM     35  CD  GLU A  28     -38.798  -4.771  44.906  1.00132.96           C  
ANISOU   35  CD  GLU A  28    17493  17504  15522  -5254   3022  -4603       C  
ATOM     36  OE1 GLU A  28     -39.267  -4.033  44.013  1.00136.61           O  
ANISOU   36  OE1 GLU A  28    18187  17150  16568  -5207   3525  -4520       O  
ATOM     37  OE2 GLU A  28     -38.941  -4.542  46.124  1.00122.97           O  
ANISOU   37  OE2 GLU A  28    16454  16522  13748  -5496   3011  -5047       O  
ATOM     38  N   LEU A  29     -39.233  -8.805  41.971  1.00107.10           N  
ANISOU   38  N   LEU A  29    13251  14525  12916  -3004   1894  -2407       N  
ATOM     39  CA  LEU A  29     -40.134  -9.930  42.195  1.00 98.55           C  
ANISOU   39  CA  LEU A  29    12204  13368  11874  -2474   1716  -2008       C  
ATOM     40  C   LEU A  29     -39.471 -11.257  41.845  1.00 98.42           C  
ANISOU   40  C   LEU A  29    11772  13837  11787  -2058   1131  -1624       C  
ATOM     41  O   LEU A  29     -39.765 -12.280  42.473  1.00 92.50           O  
ANISOU   41  O   LEU A  29    11002  13266  10878  -1792    906  -1335       O  
ATOM     42  CB  LEU A  29     -41.415  -9.738  41.382  1.00 87.22           C  
ANISOU   42  CB  LEU A  29    10974  11142  11023  -2068   2058  -1860       C  
ATOM     43  CG  LEU A  29     -42.456 -10.859  41.385  1.00 86.33           C  
ANISOU   43  CG  LEU A  29    10802  10808  11191  -1543   1920  -1495       C  
ATOM     44  CD1 LEU A  29     -42.875 -11.209  42.805  1.00 82.10           C  
ANISOU   44  CD1 LEU A  29    10437  10461  10296  -1714   2023  -1447       C  
ATOM     45  CD2 LEU A  29     -43.664 -10.468  40.549  1.00 79.76           C  
ANISOU   45  CD2 LEU A  29    10098   9275  10933  -1181   2237  -1490       C  
ATOM     46  N   VAL A  30     -38.576 -11.260  40.855  1.00 97.87           N  
ANISOU   46  N   VAL A  30    11384  13961  11840  -1966    929  -1587       N  
ATOM     47  CA  VAL A  30     -37.912 -12.499  40.462  1.00 96.68           C  
ANISOU   47  CA  VAL A  30    10846  14264  11623  -1509    381  -1253       C  
ATOM     48  C   VAL A  30     -36.878 -12.908  41.504  1.00101.03           C  
ANISOU   48  C   VAL A  30    11174  15662  11553  -1745     12  -1305       C  
ATOM     49  O   VAL A  30     -36.792 -14.081  41.885  1.00105.56           O  
ANISOU   49  O   VAL A  30    11639  16533  11936  -1352   -360   -970       O  
ATOM     50  CB  VAL A  30     -37.278 -12.349  39.067  1.00 99.74           C  
ANISOU   50  CB  VAL A  30    10965  14654  12277  -1264    325  -1193       C  
ATOM     51  CG1 VAL A  30     -36.976 -13.714  38.473  1.00 91.06           C  
ANISOU   51  CG1 VAL A  30     9558  13802  11238   -598   -197   -846       C  
ATOM     52  CG2 VAL A  30     -38.193 -11.561  38.152  1.00 93.14           C  
ANISOU   52  CG2 VAL A  30    10411  13074  11904  -1101    780  -1230       C  
ATOM     53  N   THR A  31     -36.077 -11.951  41.979  1.00102.66           N  
ANISOU   53  N   THR A  31    11294  16263  11449  -2366    104  -1742       N  
ATOM     54  CA  THR A  31     -35.063 -12.253  42.982  1.00106.13           C  
ANISOU   54  CA  THR A  31    11461  17625  11240  -2571   -305  -1895       C  
ATOM     55  C   THR A  31     -35.672 -12.627  44.326  1.00105.13           C  
ANISOU   55  C   THR A  31    11663  17656  10624  -2516   -323  -1844       C  
ATOM     56  O   THR A  31     -34.991 -13.245  45.152  1.00109.31           O  
ANISOU   56  O   THR A  31    12010  18981  10542  -2395   -734  -1784       O  
ATOM     57  CB  THR A  31     -34.124 -11.057  43.158  1.00106.04           C  
ANISOU   57  CB  THR A  31    11228  17953  11110  -3317   -197  -2503       C  
ATOM     58  OG1 THR A  31     -33.945 -10.398  41.899  1.00110.48           O  
ANISOU   58  OG1 THR A  31    11676  18047  12256  -3426    127  -2509       O  
ATOM     59  CG2 THR A  31     -32.767 -11.514  43.677  1.00117.27           C  
ANISOU   59  CG2 THR A  31    12093  20471  11994  -3389   -768  -2638       C  
ATOM     60  N   MET A  32     -36.933 -12.274  44.559  1.00103.36           N  
ANISOU   60  N   MET A  32    11911  16736  10625  -2537    136  -1834       N  
ATOM     61  CA  MET A  32     -37.575 -12.562  45.833  1.00103.08           C  
ANISOU   61  CA  MET A  32    12212  16831  10122  -2466    240  -1748       C  
ATOM     62  C   MET A  32     -37.795 -14.061  45.998  1.00103.72           C  
ANISOU   62  C   MET A  32    12236  17019  10153  -1820    -24  -1072       C  
ATOM     63  O   MET A  32     -38.320 -14.726  45.101  1.00 98.18           O  
ANISOU   63  O   MET A  32    11470  15755  10078  -1429    -22   -696       O  
ATOM     64  CB  MET A  32     -38.907 -11.819  45.927  1.00108.11           C  
ANISOU   64  CB  MET A  32    13313  16664  11099  -2603    853  -1876       C  
ATOM     65  CG  MET A  32     -39.252 -11.339  47.323  1.00117.88           C  
ANISOU   65  CG  MET A  32    14917  18158  11714  -2846   1093  -2170       C  
ATOM     66  SD  MET A  32     -40.735 -10.317  47.359  1.00130.26           S  
ANISOU   66  SD  MET A  32    16996  18795  13702  -3001   1852  -2392       S  
ATOM     67  CE  MET A  32     -40.099  -8.788  46.678  1.00 97.17           C  
ANISOU   67  CE  MET A  32    12795  14330   9794  -3629   2020  -3097       C  
ATOM     68  N   SER A  33     -37.389 -14.590  47.149  1.00108.38           N  
ANISOU   68  N   SER A  33    12860  18323   9998  -1678   -249   -934       N  
ATOM     69  CA  SER A  33     -37.623 -15.992  47.449  1.00109.93           C  
ANISOU   69  CA  SER A  33    13082  18553  10132  -1056   -396   -227       C  
ATOM     70  C   SER A  33     -39.098 -16.228  47.762  1.00110.36           C  
ANISOU   70  C   SER A  33    13530  17838  10565   -911    149    116       C  
ATOM     71  O   SER A  33     -39.861 -15.299  48.042  1.00110.26           O  
ANISOU   71  O   SER A  33    13799  17486  10608  -1250    604   -210       O  
ATOM     72  CB  SER A  33     -36.755 -16.441  48.625  1.00109.71           C  
ANISOU   72  CB  SER A  33    13013  19564   9109   -856   -751   -128       C  
ATOM     73  OG  SER A  33     -37.373 -17.494  49.346  1.00114.55           O  
ANISOU   73  OG  SER A  33    13905  20071   9550   -328   -587    568       O  
ATOM     74  N   VAL A  34     -39.497 -17.502  47.707  1.00106.91           N  
ANISOU   74  N   VAL A  34    13083  17095  10442   -397    125    779       N  
ATOM     75  CA  VAL A  34     -40.881 -17.859  47.993  1.00115.47           C  
ANISOU   75  CA  VAL A  34    14432  17438  12004   -269    663   1155       C  
ATOM     76  C   VAL A  34     -41.238 -17.579  49.449  1.00117.31           C  
ANISOU   76  C   VAL A  34    15050  18052  11471   -326   1058   1240       C  
ATOM     77  O   VAL A  34     -42.418 -17.398  49.773  1.00110.55           O  
ANISOU   77  O   VAL A  34    14428  16658  10917   -382   1633   1357       O  
ATOM     78  CB  VAL A  34     -41.134 -19.336  47.623  1.00109.02           C  
ANISOU   78  CB  VAL A  34    13481  16165  11778    250    553   1821       C  
ATOM     79  CG1 VAL A  34     -40.341 -20.267  48.533  1.00106.08           C  
ANISOU   79  CG1 VAL A  34    13170  16463  10671    666    320   2344       C  
ATOM     80  CG2 VAL A  34     -42.625 -19.665  47.647  1.00102.51           C  
ANISOU   80  CG2 VAL A  34    12780  14429  11742    286   1117   2118       C  
ATOM     81  N   ARG A  35     -40.244 -17.520  50.338  1.00116.53           N  
ANISOU   81  N   ARG A  35    14995  18932  10349   -271    755   1152       N  
ATOM     82  CA  ARG A  35     -40.514 -17.168  51.728  1.00126.57           C  
ANISOU   82  CA  ARG A  35    16655  20696  10739   -261   1085   1138       C  
ATOM     83  C   ARG A  35     -40.729 -15.668  51.892  1.00125.67           C  
ANISOU   83  C   ARG A  35    16709  20597  10444   -837   1311    303       C  
ATOM     84  O   ARG A  35     -41.650 -15.245  52.600  1.00120.52           O  
ANISOU   84  O   ARG A  35    16422  19746   9623   -882   1867    278       O  
ATOM     85  CB  ARG A  35     -39.370 -17.645  52.624  1.00130.64           C  
ANISOU   85  CB  ARG A  35    17142  22344  10151     93    615   1282       C  
ATOM     86  N   GLU A  36     -39.893 -14.850  51.246  1.00130.51           N  
ANISOU   86  N   GLU A  36    17061  21405  11120  -1270    939   -372       N  
ATOM     87  CA  GLU A  36     -40.067 -13.404  51.330  1.00132.95           C  
ANISOU   87  CA  GLU A  36    17547  21586  11383  -1844   1191  -1178       C  
ATOM     88  C   GLU A  36     -41.293 -12.949  50.549  1.00123.41           C  
ANISOU   88  C   GLU A  36    16483  19289  11116  -1972   1738  -1165       C  
ATOM     89  O   GLU A  36     -41.884 -11.911  50.870  1.00121.82           O  
ANISOU   89  O   GLU A  36    16591  18818  10876  -2272   2168  -1629       O  
ATOM     90  CB  GLU A  36     -38.807 -12.695  50.826  1.00121.13           C  
ANISOU   90  CB  GLU A  36    15689  20524   9810  -2298    710  -1844       C  
ATOM     91  CG  GLU A  36     -38.884 -11.173  50.835  1.00126.43           C  
ANISOU   91  CG  GLU A  36    16532  20945  10560  -2948    988  -2705       C  
ATOM     92  CD  GLU A  36     -37.518 -10.516  50.759  1.00136.69           C  
ANISOU   92  CD  GLU A  36    17455  22881  11599  -3445    524  -3408       C  
ATOM     93  OE1 GLU A  36     -36.627 -11.066  50.078  1.00135.22           O  
ANISOU   93  OE1 GLU A  36    16789  23004  11586  -3352     77  -3205       O  
ATOM     94  OE2 GLU A  36     -37.338  -9.445  51.376  1.00140.02           O  
ANISOU   94  OE2 GLU A  36    18034  23482  11684  -3935    618  -4198       O  
ATOM     95  N   LEU A  37     -41.689 -13.715  49.531  1.00119.49           N  
ANISOU   95  N   LEU A  37    15762  18187  11453  -1701   1706   -679       N  
ATOM     96  CA  LEU A  37     -42.903 -13.399  48.790  1.00116.29           C  
ANISOU   96  CA  LEU A  37    15430  16835  11922  -1713   2161   -653       C  
ATOM     97  C   LEU A  37     -44.118 -13.402  49.711  1.00119.82           C  
ANISOU   97  C   LEU A  37    16213  17028  12286  -1596   2776   -434       C  
ATOM     98  O   LEU A  37     -44.976 -12.518  49.619  1.00118.89           O  
ANISOU   98  O   LEU A  37    16290  16420  12461  -1768   3241   -744       O  
ATOM     99  CB  LEU A  37     -43.075 -14.395  47.644  1.00110.75           C  
ANISOU   99  CB  LEU A  37    14385  15655  12041  -1364   1920   -207       C  
ATOM    100  CG  LEU A  37     -44.093 -14.138  46.530  1.00 97.95           C  
ANISOU  100  CG  LEU A  37    12678  13165  11374  -1298   2164   -268       C  
ATOM    101  CD1 LEU A  37     -45.504 -14.507  46.982  1.00101.51           C  
ANISOU  101  CD1 LEU A  37    13239  13096  12232  -1125   2682     55       C  
ATOM    102  CD2 LEU A  37     -44.031 -12.708  46.039  1.00 84.45           C  
ANISOU  102  CD2 LEU A  37    11102  11275   9708  -1653   2345   -867       C  
ATOM    103  N   ASN A  38     -44.204 -14.388  50.610  1.00119.13           N  
ANISOU  103  N   ASN A  38    16201  17271  11791  -1256   2835    140       N  
ATOM    104  CA  ASN A  38     -45.308 -14.445  51.562  1.00119.23           C  
ANISOU  104  CA  ASN A  38    16520  17118  11665  -1107   3495    434       C  
ATOM    105  C   ASN A  38     -45.249 -13.322  52.590  1.00124.07           C  
ANISOU  105  C   ASN A  38    17538  18222  11380  -1335   3749   -135       C  
ATOM    106  O   ASN A  38     -46.244 -13.080  53.282  1.00124.11           O  
ANISOU  106  O   ASN A  38    17824  18047  11286  -1243   4374    -37       O  
ATOM    107  CB  ASN A  38     -45.324 -15.801  52.269  1.00126.65           C  
ANISOU  107  CB  ASN A  38    17469  18289  12363   -644   3552   1277       C  
ATOM    108  CG  ASN A  38     -45.858 -16.910  51.388  1.00121.42           C  
ANISOU  108  CG  ASN A  38    16470  16862  12803   -424   3548   1842       C  
ATOM    109  OD1 ASN A  38     -47.054 -16.969  51.102  1.00113.26           O  
ANISOU  109  OD1 ASN A  38    15352  15094  12586   -438   4025   1984       O  
ATOM    110  ND2 ASN A  38     -44.971 -17.792  50.944  1.00123.58           N  
ANISOU  110  ND2 ASN A  38    16513  17312  13130   -208   2989   2110       N  
ATOM    111  N   GLN A  39     -44.109 -12.644  52.717  1.00119.53           N  
ANISOU  111  N   GLN A  39    16971  18270  10176  -1627   3286   -762       N  
ATOM    112  CA  GLN A  39     -44.020 -11.466  53.570  1.00123.99           C  
ANISOU  112  CA  GLN A  39    17895  19213  10003  -1915   3466  -1498       C  
ATOM    113  C   GLN A  39     -44.557 -10.213  52.894  1.00120.63           C  
ANISOU  113  C   GLN A  39    17582  18047  10206  -2326   3797  -2112       C  
ATOM    114  O   GLN A  39     -44.719  -9.187  53.564  1.00117.09           O  
ANISOU  114  O   GLN A  39    17491  17696   9304  -2550   4075  -2737       O  
ATOM    115  CB  GLN A  39     -42.570 -11.235  54.003  1.00130.37           C  
ANISOU  115  CB  GLN A  39    18592  20988   9954  -2108   2813  -2016       C  
ATOM    116  CG  GLN A  39     -41.927 -12.431  54.684  1.00131.75           C  
ANISOU  116  CG  GLN A  39    18664  22002   9393  -1608   2431  -1423       C  
ATOM    117  CD  GLN A  39     -42.390 -12.603  56.118  1.00139.12           C  
ANISOU  117  CD  GLN A  39    20038  23487   9336  -1201   2797  -1203       C  
ATOM    118  OE1 GLN A  39     -42.757 -11.635  56.784  1.00147.81           O  
ANISOU  118  OE1 GLN A  39    21488  24693   9980  -1383   3113  -1807       O  
ATOM    119  NE2 GLN A  39     -42.372 -13.840  56.601  1.00144.46           N  
ANISOU  119  NE2 GLN A  39    20727  24503   9659   -599   2794   -316       N  
ATOM    120  N   HIS A  40     -44.835 -10.270  51.592  1.00117.77           N  
ANISOU  120  N   HIS A  40    16951  16956  10839  -2368   3775  -1960       N  
ATOM    121  CA  HIS A  40     -45.372  -9.141  50.844  1.00118.98           C  
ANISOU  121  CA  HIS A  40    17221  16374  11613  -2631   4110  -2423       C  
ATOM    122  C   HIS A  40     -46.852  -9.327  50.524  1.00120.27           C  
ANISOU  122  C   HIS A  40    17411  15801  12484  -2316   4659  -2030       C  
ATOM    123  O   HIS A  40     -47.334  -8.851  49.493  1.00113.55           O  
ANISOU  123  O   HIS A  40    16477  14288  12379  -2321   4796  -2139       O  
ATOM    124  CB  HIS A  40     -44.570  -8.918  49.563  1.00118.92           C  
ANISOU  124  CB  HIS A  40    16897  16153  12133  -2847   3704  -2592       C  
ATOM    125  CG  HIS A  40     -44.326  -7.475  49.245  1.00128.83           C  
ANISOU  125  CG  HIS A  40    18360  17077  13514  -3307   3903  -3312       C  
ATOM    126  ND1 HIS A  40     -45.234  -6.702  48.556  1.00137.91           N  
ANISOU  126  ND1 HIS A  40    19696  17394  15310  -3264   4388  -3413       N  
ATOM    127  CD2 HIS A  40     -43.277  -6.665  49.524  1.00128.81           C  
ANISOU  127  CD2 HIS A  40    18396  17426  13122  -3816   3706  -3970       C  
ATOM    128  CE1 HIS A  40     -44.757  -5.477  48.424  1.00133.48           C  
ANISOU  128  CE1 HIS A  40    19343  16618  14758  -3711   4533  -4042       C  
ATOM    129  NE2 HIS A  40     -43.571  -5.428  49.003  1.00129.23           N  
ANISOU  129  NE2 HIS A  40    18696  16763  13643  -4100   4128  -4419       N  
ATOM    130  N   LEU A  41     -47.580 -10.016  51.396  1.00128.40           N  
ANISOU  130  N   LEU A  41    18528  16970  13289  -2011   4995  -1560       N  
ATOM    131  CA  LEU A  41     -49.019 -10.231  51.225  1.00116.61           C  
ANISOU  131  CA  LEU A  41    16972  14845  12489  -1742   5561  -1198       C  
ATOM    132  C   LEU A  41     -49.824  -9.221  52.033  1.00125.36           C  
ANISOU  132  C   LEU A  41    18505  15865  13262  -1768   6221  -1570       C  
ATOM    133  O   LEU A  41     -50.776  -9.567  52.732  1.00132.44           O  
ANISOU  133  O   LEU A  41    19464  16728  14130  -1507   6764  -1197       O  
ATOM    134  CB  LEU A  41     -49.389 -11.658  51.609  1.00113.08           C  
ANISOU  134  CB  LEU A  41    16300  14485  12180  -1403   5631   -382       C  
ATOM    135  CG  LEU A  41     -48.543 -12.774  50.994  1.00122.79           C  
ANISOU  135  CG  LEU A  41    17172  15847  13636  -1305   4990     11       C  
ATOM    136  CD1 LEU A  41     -49.023 -14.139  51.478  1.00122.12           C  
ANISOU  136  CD1 LEU A  41    16941  15705  13755   -968   5202    840       C  
ATOM    137  CD2 LEU A  41     -48.541 -12.696  49.472  1.00109.30           C  
ANISOU  137  CD2 LEU A  41    15112  13584  12834  -1345   4643   -170       C  
ATOM    138  N   ARG A  42     -49.442  -7.950  51.933  1.00127.56           N  
ANISOU  138  N   ARG A  42    19076  16070  13322  -2080   6222  -2314       N  
ATOM    139  CA  ARG A  42     -50.068  -6.876  52.697  1.00134.76           C  
ANISOU  139  CA  ARG A  42    20455  16886  13862  -2112   6807  -2805       C  
ATOM    140  C   ARG A  42     -51.255  -6.327  51.915  1.00139.29           C  
ANISOU  140  C   ARG A  42    20983  16628  15312  -1939   7287  -2816       C  
ATOM    141  O   ARG A  42     -51.079  -5.626  50.913  1.00143.49           O  
ANISOU  141  O   ARG A  42    21499  16674  16344  -2078   7167  -3132       O  
ATOM    142  CB  ARG A  42     -49.056  -5.774  53.000  1.00137.06           C  
ANISOU  142  CB  ARG A  42    21085  17432  13560  -2556   6579  -3664       C  
ATOM    143  N   GLY A  43     -52.463  -6.641  52.377  1.00149.90           N  
ANISOU  143  N   GLY A  43    22290  17837  16829  -1596   7860  -2446       N  
ATOM    144  CA  GLY A  43     -53.666  -6.119  51.766  1.00144.09           C  
ANISOU  144  CA  GLY A  43    21457  16423  16869  -1359   8305  -2473       C  
ATOM    145  C   GLY A  43     -54.078  -6.777  50.471  1.00139.93           C  
ANISOU  145  C   GLY A  43    20366  15445  17358  -1177   8069  -2097       C  
ATOM    146  O   GLY A  43     -55.032  -6.310  49.840  1.00143.91           O  
ANISOU  146  O   GLY A  43    20726  15438  18515   -930   8276  -2150       O  
ATOM    147  N   LEU A  44     -53.403  -7.844  50.052  1.00124.46           N  
ANISOU  147  N   LEU A  44    18050  13684  15556  -1234   7497  -1718       N  
ATOM    148  CA  LEU A  44     -53.771  -8.527  48.821  1.00110.82           C  
ANISOU  148  CA  LEU A  44    15772  11558  14775  -1027   7185  -1433       C  
ATOM    149  C   LEU A  44     -54.846  -9.574  49.074  1.00114.46           C  
ANISOU  149  C   LEU A  44    15791  11886  15811   -785   7489   -890       C  
ATOM    150  O   LEU A  44     -54.831 -10.271  50.093  1.00105.86           O  
ANISOU  150  O   LEU A  44    14752  11127  14345   -811   7712   -486       O  
ATOM    151  CB  LEU A  44     -52.566  -9.191  48.151  1.00114.66           C  
ANISOU  151  CB  LEU A  44    16064  12257  15244  -1160   6433  -1324       C  
ATOM    152  CG  LEU A  44     -51.255  -8.425  48.010  1.00121.27           C  
ANISOU  152  CG  LEU A  44    17218  13355  15505  -1490   6080  -1764       C  
ATOM    153  CD1 LEU A  44     -50.076  -9.394  47.973  1.00112.23           C  
ANISOU  153  CD1 LEU A  44    15865  12696  14082  -1598   5449  -1506       C  
ATOM    154  CD2 LEU A  44     -51.303  -7.566  46.762  1.00106.48           C  
ANISOU  154  CD2 LEU A  44    15343  10990  14124  -1419   6022  -2079       C  
ATOM    155  N   SER A  45     -55.772  -9.681  48.127  1.00109.69           N  
ANISOU  155  N   SER A  45    14734  10806  16140   -530   7505   -882       N  
ATOM    156  CA  SER A  45     -56.830 -10.669  48.194  1.00110.07           C  
ANISOU  156  CA  SER A  45    14221  10636  16963   -360   7760   -452       C  
ATOM    157  C   SER A  45     -56.306 -12.032  47.752  1.00110.95           C  
ANISOU  157  C   SER A  45    13932  10738  17486   -405   7198    -70       C  
ATOM    158  O   SER A  45     -55.159 -12.181  47.319  1.00101.64           O  
ANISOU  158  O   SER A  45    12887   9755  15977   -504   6597   -144       O  
ATOM    159  CB  SER A  45     -58.015 -10.234  47.332  1.00117.17           C  
ANISOU  159  CB  SER A  45    14714  11093  18711    -47   7920   -700       C  
ATOM    160  OG  SER A  45     -57.935 -10.785  46.030  1.00109.27           O  
ANISOU  160  OG  SER A  45    13229   9864  18425    113   7272   -768       O  
ATOM    161  N   LYS A  46     -57.171 -13.042  47.872  1.00101.80           N  
ANISOU  161  N   LYS A  46    13015  13256  12410  -1356   2899  -1109       N  
ATOM    162  CA  LYS A  46     -56.782 -14.397  47.494  1.00105.98           C  
ANISOU  162  CA  LYS A  46    13646  13723  12901  -1373   3007  -1181       C  
ATOM    163  C   LYS A  46     -56.441 -14.480  46.013  1.00110.09           C  
ANISOU  163  C   LYS A  46    13854  14554  13422  -1361   2810  -1234       C  
ATOM    164  O   LYS A  46     -55.551 -15.242  45.615  1.00 96.60           O  
ANISOU  164  O   LYS A  46    12230  12831  11643  -1316   2782  -1200       O  
ATOM    165  CB  LYS A  46     -57.901 -15.378  47.841  1.00 86.02           C  
ANISOU  165  CB  LYS A  46    11194  10960  10532  -1553   3415  -1427       C  
ATOM    166  N   GLU A  47     -57.133 -13.702  45.180  1.00111.20           N  
ANISOU  166  N   GLU A  47    13625  15022  13606  -1342   2693  -1291       N  
ATOM    167  CA  GLU A  47     -56.881 -13.755  43.744  1.00107.36           C  
ANISOU  167  CA  GLU A  47    12801  14943  13047  -1253   2518  -1330       C  
ATOM    168  C   GLU A  47     -55.622 -12.983  43.366  1.00103.54           C  
ANISOU  168  C   GLU A  47    12364  14492  12485  -1050   2290  -1009       C  
ATOM    169  O   GLU A  47     -54.792 -13.483  42.600  1.00102.12           O  
ANISOU  169  O   GLU A  47    12144  14428  12230  -1006   2169   -993       O  
ATOM    170  CB  GLU A  47     -58.094 -13.224  42.976  1.00115.86           C  
ANISOU  170  CB  GLU A  47    13422  16499  14100  -1177   2508  -1474       C  
ATOM    171  CG  GLU A  47     -58.584 -14.166  41.886  1.00129.28           C  
ANISOU  171  CG  GLU A  47    14716  18669  15734  -1272   2530  -1896       C  
ATOM    172  CD  GLU A  47     -58.756 -15.592  42.377  1.00139.63           C  
ANISOU  172  CD  GLU A  47    16203  19626  17224  -1631   2847  -2290       C  
ATOM    173  OE1 GLU A  47     -59.408 -15.795  43.424  1.00131.41           O  
ANISOU  173  OE1 GLU A  47    15379  18210  16342  -1797   3117  -2388       O  
ATOM    174  OE2 GLU A  47     -58.230 -16.511  41.716  1.00139.01           O  
ANISOU  174  OE2 GLU A  47    16062  19604  17151  -1732   2894  -2486       O  
ATOM    175  N   GLU A  48     -55.461 -11.765  43.892  1.00102.46           N  
ANISOU  175  N   GLU A  48    12299  14226  12407   -954   2288   -799       N  
ATOM    176  CA  GLU A  48     -54.267 -10.983  43.582  1.00101.71           C  
ANISOU  176  CA  GLU A  48    12226  14099  12320   -820   2189   -586       C  
ATOM    177  C   GLU A  48     -52.997 -11.678  44.056  1.00 92.46           C  
ANISOU  177  C   GLU A  48    11295  12783  11051   -884   2080   -622       C  
ATOM    178  O   GLU A  48     -51.933 -11.499  43.454  1.00 83.08           O  
ANISOU  178  O   GLU A  48    10064  11662   9838   -800   1962   -535       O  
ATOM    179  CB  GLU A  48     -54.376  -9.577  44.177  1.00 85.40           C  
ANISOU  179  CB  GLU A  48    10182  11845  10422   -781   2353   -465       C  
ATOM    180  CG  GLU A  48     -55.790  -9.022  44.219  1.00112.38           C  
ANISOU  180  CG  GLU A  48    13453  15332  13916   -718   2520   -431       C  
ATOM    181  CD  GLU A  48     -55.957  -7.935  45.255  1.00113.81           C  
ANISOU  181  CD  GLU A  48    13754  15196  14292   -788   2745   -403       C  
ATOM    182  OE1 GLU A  48     -56.438  -6.842  44.891  1.00123.10           O  
ANISOU  182  OE1 GLU A  48    14794  16360  15618   -600   2978   -200       O  
ATOM    183  OE2 GLU A  48     -55.629  -8.174  46.433  1.00110.90           O  
ANISOU  183  OE2 GLU A  48    13605  14622  13910   -992   2732   -580       O  
ATOM    184  N   ILE A  49     -53.087 -12.483  45.116  1.00 92.09           N  
ANISOU  184  N   ILE A  49    11498  12567  10926   -975   2153   -723       N  
ATOM    185  CA  ILE A  49     -51.959 -13.326  45.498  1.00 79.96           C  
ANISOU  185  CA  ILE A  49    10174  10995   9214   -910   2089   -701       C  
ATOM    186  C   ILE A  49     -51.679 -14.352  44.406  1.00 97.41           C  
ANISOU  186  C   ILE A  49    12323  13286  11403   -901   2053   -712       C  
ATOM    187  O   ILE A  49     -50.520 -14.638  44.079  1.00 82.74           O  
ANISOU  187  O   ILE A  49    10503  11496   9440   -804   1919   -636       O  
ATOM    188  CB  ILE A  49     -52.232 -13.996  46.858  1.00 82.19           C  
ANISOU  188  CB  ILE A  49    10752  11105   9372   -884   2278   -719       C  
ATOM    189  CG1 ILE A  49     -51.778 -13.086  48.001  1.00 96.90           C  
ANISOU  189  CG1 ILE A  49    12661  13039  11116   -829   2221   -745       C  
ATOM    190  CG2 ILE A  49     -51.538 -15.348  46.953  1.00 86.62           C  
ANISOU  190  CG2 ILE A  49    11540  11609   9763   -736   2376   -634       C  
ATOM    191  CD1 ILE A  49     -52.498 -13.347  49.306  1.00 84.35           C  
ANISOU  191  CD1 ILE A  49    11291  11328   9431   -797   2431   -759       C  
ATOM    192  N   VAL A  50     -52.736 -14.909  43.813  1.00 88.46           N  
ANISOU  192  N   VAL A  50    11046  12192  10373  -1021   2190   -870       N  
ATOM    193  CA  VAL A  50     -52.558 -15.883  42.741  1.00 88.76           C  
ANISOU  193  CA  VAL A  50    10954  12353  10417  -1070   2206   -998       C  
ATOM    194  C   VAL A  50     -51.927 -15.218  41.521  1.00 89.11           C  
ANISOU  194  C   VAL A  50    10733  12721  10405   -945   1929   -891       C  
ATOM    195  O   VAL A  50     -50.890 -15.668  41.020  1.00 84.74           O  
ANISOU  195  O   VAL A  50    10222  12190   9786   -889   1824   -828       O  
ATOM    196  CB  VAL A  50     -53.902 -16.555  42.399  1.00 87.50           C  
ANISOU  196  CB  VAL A  50    10591  12263  10393  -1279   2458  -1353       C  
ATOM    197  CG1 VAL A  50     -53.922 -17.028  40.954  1.00 79.85           C  
ANISOU  197  CG1 VAL A  50     9249  11684   9408  -1334   2389  -1595       C  
ATOM    198  CG2 VAL A  50     -54.171 -17.713  43.352  1.00 89.80           C  
ANISOU  198  CG2 VAL A  50    11214  12109  10798  -1404   2888  -1464       C  
ATOM    199  N   GLN A  51     -52.522 -14.118  41.046  1.00 86.37           N  
ANISOU  199  N   GLN A  51    10126  12613  10076   -847   1857   -824       N  
ATOM    200  CA  GLN A  51     -52.016 -13.459  39.844  1.00 87.27           C  
ANISOU  200  CA  GLN A  51    10001  13030  10129   -638   1701   -655       C  
ATOM    201  C   GLN A  51     -50.588 -12.961  40.025  1.00 86.22           C  
ANISOU  201  C   GLN A  51    10057  12684  10020   -565   1609   -448       C  
ATOM    202  O   GLN A  51     -49.804 -12.968  39.069  1.00 74.72           O  
ANISOU  202  O   GLN A  51     8499  11376   8515   -452   1500   -355       O  
ATOM    203  CB  GLN A  51     -52.935 -12.306  39.444  1.00 81.36           C  
ANISOU  203  CB  GLN A  51     8992  12541   9382   -426   1764   -519       C  
ATOM    204  CG  GLN A  51     -54.411 -12.578  39.679  1.00106.65           C  
ANISOU  204  CG  GLN A  51    12014  15938  12570   -516   1871   -768       C  
ATOM    205  CD  GLN A  51     -55.308 -11.590  38.964  1.00117.87           C  
ANISOU  205  CD  GLN A  51    13076  17826  13884   -180   1913   -615       C  
ATOM    206  OE1 GLN A  51     -56.123 -11.969  38.124  1.00126.63           O  
ANISOU  206  OE1 GLN A  51    13771  19543  14799    -78   1870   -843       O  
ATOM    207  NE2 GLN A  51     -55.158 -10.312  39.291  1.00117.02           N  
ANISOU  207  NE2 GLN A  51    13090  17480  13892     23   2048   -252       N  
ATOM    208  N   LEU A  52     -50.227 -12.525  41.235  1.00 85.56           N  
ANISOU  208  N   LEU A  52    10200  12312   9996   -635   1661   -432       N  
ATOM    209  CA  LEU A  52     -48.847 -12.121  41.482  1.00 80.68           C  
ANISOU  209  CA  LEU A  52     9675  11596   9383   -610   1588   -388       C  
ATOM    210  C   LEU A  52     -47.907 -13.319  41.435  1.00 76.17           C  
ANISOU  210  C   LEU A  52     9235  11061   8647   -606   1450   -430       C  
ATOM    211  O   LEU A  52     -46.766 -13.203  40.971  1.00 70.11           O  
ANISOU  211  O   LEU A  52     8429  10352   7856   -547   1338   -394       O  
ATOM    212  CB  LEU A  52     -48.737 -11.406  42.827  1.00 74.41           C  
ANISOU  212  CB  LEU A  52     8998  10635   8640   -694   1684   -488       C  
ATOM    213  CG  LEU A  52     -47.333 -10.958  43.240  1.00 86.87           C  
ANISOU  213  CG  LEU A  52    10572  12232  10204   -713   1634   -614       C  
ATOM    214  CD1 LEU A  52     -47.052  -9.551  42.738  1.00 85.34           C  
ANISOU  214  CD1 LEU A  52    10206  11909  10309   -734   1846   -606       C  
ATOM    215  CD2 LEU A  52     -47.166 -11.037  44.749  1.00 87.70           C  
ANISOU  215  CD2 LEU A  52    10788  12390  10143   -760   1633   -818       C  
ATOM    216  N   LYS A  53     -48.368 -14.478  41.911  1.00 68.50           N  
ANISOU  216  N   LYS A  53     8425  10017   7585   -654   1528   -499       N  
ATOM    217  CA  LYS A  53     -47.551 -15.684  41.834  1.00 70.48           C  
ANISOU  217  CA  LYS A  53     8828  10245   7706   -594   1517   -481       C  
ATOM    218  C   LYS A  53     -47.376 -16.136  40.389  1.00 68.31           C  
ANISOU  218  C   LYS A  53     8367  10112   7476   -618   1446   -504       C  
ATOM    219  O   LYS A  53     -46.291 -16.583  40.002  1.00 63.76           O  
ANISOU  219  O   LYS A  53     7834   9569   6822   -540   1348   -443       O  
ATOM    220  CB  LYS A  53     -48.173 -16.795  42.679  1.00 67.09           C  
ANISOU  220  CB  LYS A  53     8650   9600   7240   -607   1797   -514       C  
ATOM    221  CG  LYS A  53     -47.801 -16.736  44.153  1.00 81.65           C  
ANISOU  221  CG  LYS A  53    10740  11399   8884   -432   1853   -418       C  
ATOM    222  CD  LYS A  53     -48.484 -17.843  44.942  1.00 71.77           C  
ANISOU  222  CD  LYS A  53     9780   9875   7615   -372   2250   -371       C  
ATOM    223  CE  LYS A  53     -48.135 -17.770  46.422  1.00 73.37           C  
ANISOU  223  CE  LYS A  53    10207  10150   7520    -87   2312   -230       C  
ATOM    224  NZ  LYS A  53     -49.207 -18.355  47.275  1.00 80.89           N  
ANISOU  224  NZ  LYS A  53    11412  10796   8528    -68   2736   -189       N  
ATOM    225  N   GLN A  54     -48.432 -16.031  39.577  1.00 62.03           N  
ANISOU  225  N   GLN A  54     7323   9480   6765   -699   1489   -619       N  
ATOM    226  CA  GLN A  54     -48.295 -16.333  38.156  1.00 65.22           C  
ANISOU  226  CA  GLN A  54     7465  10174   7143   -681   1398   -684       C  
ATOM    227  C   GLN A  54     -47.475 -15.271  37.436  1.00 69.97           C  
ANISOU  227  C   GLN A  54     7944  10925   7717   -491   1211   -457       C  
ATOM    228  O   GLN A  54     -46.797 -15.579  36.450  1.00 76.70           O  
ANISOU  228  O   GLN A  54     8690  11940   8514   -428   1107   -433       O  
ATOM    229  CB  GLN A  54     -49.673 -16.476  37.509  1.00 59.88           C  
ANISOU  229  CB  GLN A  54     6457   9821   6475   -761   1489   -941       C  
ATOM    230  CG  GLN A  54     -50.689 -17.206  38.372  1.00 88.51           C  
ANISOU  230  CG  GLN A  54    10185  13232  10213   -982   1771  -1204       C  
ATOM    231  CD  GLN A  54     -52.051 -17.307  37.715  1.00 94.49           C  
ANISOU  231  CD  GLN A  54    10514  14418  10968  -1088   1860  -1578       C  
ATOM    232  OE1 GLN A  54     -52.580 -16.320  37.205  1.00 95.30           O  
ANISOU  232  OE1 GLN A  54    10321  14939  10949   -889   1707  -1490       O  
ATOM    233  NE2 GLN A  54     -52.635 -18.500  37.741  1.00103.15           N  
ANISOU  233  NE2 GLN A  54    11552  15435  12204  -1376   2174  -2020       N  
ATOM    234  N   ARG A  55     -47.525 -14.022  37.907  1.00 67.10           N  
ANISOU  234  N   ARG A  55     7597  10466   7431   -407   1241   -306       N  
ATOM    235  CA  ARG A  55     -46.664 -12.988  37.342  1.00 69.82           C  
ANISOU  235  CA  ARG A  55     7872  10810   7845   -249   1227   -110       C  
ATOM    236  C   ARG A  55     -45.198 -13.291  37.618  1.00 72.27           C  
ANISOU  236  C   ARG A  55     8335  10980   8146   -303   1118   -144       C  
ATOM    237  O   ARG A  55     -44.343 -13.122  36.740  1.00 71.54           O  
ANISOU  237  O   ARG A  55     8160  10951   8069   -211   1067    -56       O  
ATOM    238  CB  ARG A  55     -47.043 -11.619  37.908  1.00 73.11           C  
ANISOU  238  CB  ARG A  55     8290  11053   8435   -199   1431     -6       C  
ATOM    239  CG  ARG A  55     -46.847 -10.469  36.934  1.00 76.40           C  
ANISOU  239  CG  ARG A  55     8556  11500   8971     62   1627    262       C  
ATOM    240  CD  ARG A  55     -46.220  -9.264  37.619  1.00 85.24           C  
ANISOU  240  CD  ARG A  55     9768  12232  10387    -10   1911    255       C  
ATOM    241  NE  ARG A  55     -45.446  -8.452  36.687  1.00107.81           N  
ANISOU  241  NE  ARG A  55    12559  14983  13420    184   2165    460       N  
ATOM    242  CZ  ARG A  55     -44.619  -7.479  37.046  1.00103.18           C  
ANISOU  242  CZ  ARG A  55    12008  14030  13164     72   2503    361       C  
ATOM    243  NH1 ARG A  55     -44.428  -7.168  38.318  1.00 98.03           N  
ANISOU  243  NH1 ARG A  55    11409  13182  12657   -233   2572     13       N  
ATOM    244  NH2 ARG A  55     -43.967  -6.802  36.105  1.00112.13           N  
ANISOU  244  NH2 ARG A  55    13098  15014  14494    268   2829    569       N  
ATOM    245  N   ARG A  56     -44.888 -13.742  38.835  1.00 65.93           N  
ANISOU  245  N   ARG A  56     7732  10042   7276   -402   1095   -266       N  
ATOM    246  CA  ARG A  56     -43.520 -14.131  39.159  1.00 75.12           C  
ANISOU  246  CA  ARG A  56     8988  11222   8334   -374    975   -319       C  
ATOM    247  C   ARG A  56     -43.092 -15.355  38.357  1.00 68.24           C  
ANISOU  247  C   ARG A  56     8151  10423   7355   -329    886   -270       C  
ATOM    248  O   ARG A  56     -41.959 -15.415  37.865  1.00 68.67           O  
ANISOU  248  O   ARG A  56     8167  10544   7380   -271    774   -250       O  
ATOM    249  CB  ARG A  56     -43.398 -14.400  40.658  1.00 66.15           C  
ANISOU  249  CB  ARG A  56     8021  10078   7036   -363    989   -424       C  
ATOM    250  CG  ARG A  56     -42.037 -14.907  41.098  1.00 67.49           C  
ANISOU  250  CG  ARG A  56     8239  10431   6975   -226    859   -479       C  
ATOM    251  CD  ARG A  56     -41.986 -15.080  42.608  1.00 67.70           C  
ANISOU  251  CD  ARG A  56     8376  10608   6737    -98    887   -563       C  
ATOM    252  NE  ARG A  56     -40.786 -15.784  43.043  1.00 75.22           N  
ANISOU  252  NE  ARG A  56     9362  11872   7348    170    778   -559       N  
ATOM    253  CZ  ARG A  56     -40.645 -17.102  43.037  1.00 79.46           C  
ANISOU  253  CZ  ARG A  56    10126  12372   7693    413    862   -315       C  
ATOM    254  NH1 ARG A  56     -41.614 -17.899  42.616  1.00 81.29           N  
ANISOU  254  NH1 ARG A  56    10552  12242   8090    339   1083   -147       N  
ATOM    255  NH2 ARG A  56     -39.503 -17.635  43.463  1.00 80.15           N  
ANISOU  255  NH2 ARG A  56    10217  12814   7424    746    781   -273       N  
ATOM    256  N   ARG A  57     -43.984 -16.339  38.218  1.00 68.15           N  
ANISOU  256  N   ARG A  57     8191  10380   7321   -385    988   -304       N  
ATOM    257  CA  ARG A  57     -43.654 -17.539  37.455  1.00 66.70           C  
ANISOU  257  CA  ARG A  57     8022  10219   7100   -397   1010   -332       C  
ATOM    258  C   ARG A  57     -43.392 -17.206  35.991  1.00 68.13           C  
ANISOU  258  C   ARG A  57     7944  10628   7314   -375    875   -316       C  
ATOM    259  O   ARG A  57     -42.467 -17.753  35.379  1.00 61.90           O  
ANISOU  259  O   ARG A  57     7160   9873   6485   -339    800   -292       O  
ATOM    260  CB  ARG A  57     -44.782 -18.565  37.582  1.00 64.82           C  
ANISOU  260  CB  ARG A  57     7833   9870   6926   -538   1279   -496       C  
ATOM    261  CG  ARG A  57     -44.671 -19.741  36.626  1.00 61.18           C  
ANISOU  261  CG  ARG A  57     7301   9429   6517   -637   1411   -651       C  
ATOM    262  CD  ARG A  57     -43.502 -20.643  36.985  1.00 58.14           C  
ANISOU  262  CD  ARG A  57     7198   8827   6067   -501   1508   -494       C  
ATOM    263  NE  ARG A  57     -43.585 -21.931  36.308  1.00 64.67           N  
ANISOU  263  NE  ARG A  57     8019   9527   7026   -640   1814   -679       N  
ATOM    264  CZ  ARG A  57     -42.588 -22.802  36.226  1.00 67.13           C  
ANISOU  264  CZ  ARG A  57     8518   9673   7314   -518   1948   -549       C  
ATOM    265  NH1 ARG A  57     -41.409 -22.556  36.773  1.00 62.60           N  
ANISOU  265  NH1 ARG A  57     8120   9133   6533   -219   1749   -241       N  
ATOM    266  NH2 ARG A  57     -42.780 -23.948  35.579  1.00 64.41           N  
ANISOU  266  NH2 ARG A  57     8146   9163   7164   -701   2326   -781       N  
ATOM    267  N   THR A  58     -44.197 -16.310  35.415  1.00 61.40           N  
ANISOU  267  N   THR A  58     6861   9966   6502   -335    870   -294       N  
ATOM    268  CA  THR A  58     -43.967 -15.880  34.040  1.00 64.55           C  
ANISOU  268  CA  THR A  58     7010  10653   6863   -188    787   -200       C  
ATOM    269  C   THR A  58     -42.606 -15.214  33.894  1.00 71.99           C  
ANISOU  269  C   THR A  58     8027  11456   7869    -88    723    -27       C  
ATOM    270  O   THR A  58     -41.876 -15.475  32.930  1.00 66.90           O  
ANISOU  270  O   THR A  58     7303  10934   7182    -17    641     20       O  
ATOM    271  CB  THR A  58     -45.079 -14.929  33.595  1.00 61.95           C  
ANISOU  271  CB  THR A  58     6438  10595   6507    -20    863   -112       C  
ATOM    272  OG1 THR A  58     -46.329 -15.628  33.575  1.00 53.32           O  
ANISOU  272  OG1 THR A  58     5176   9747   5335   -136    911   -382       O  
ATOM    273  CG2 THR A  58     -44.791 -14.373  32.206  1.00 54.08           C  
ANISOU  273  CG2 THR A  58     5200   9941   5407    277    840     90       C  
ATOM    274  N   LEU A  59     -42.242 -14.357  34.851  1.00 61.33           N  
ANISOU  274  N   LEU A  59     6797   9870   6636   -111    789      0       N  
ATOM    275  CA  LEU A  59     -40.941 -13.701  34.803  1.00 70.68           C  
ANISOU  275  CA  LEU A  59     7991  10934   7930    -87    799     20       C  
ATOM    276  C   LEU A  59     -39.813 -14.712  34.959  1.00 70.38           C  
ANISOU  276  C   LEU A  59     8051  10924   7764   -130    617    -81       C  
ATOM    277  O   LEU A  59     -38.756 -14.577  34.331  1.00 67.12           O  
ANISOU  277  O   LEU A  59     7580  10528   7394    -90    573    -65       O  
ATOM    278  CB  LEU A  59     -40.863 -12.629  35.890  1.00 72.21           C  
ANISOU  278  CB  LEU A  59     8217  10930   8290   -173    963    -91       C  
ATOM    279  CG  LEU A  59     -41.608 -11.325  35.595  1.00 73.09           C  
ANISOU  279  CG  LEU A  59     8238  10910   8624    -79   1274     66       C  
ATOM    280  CD1 LEU A  59     -41.155 -10.226  36.537  1.00 89.27           C  
ANISOU  280  CD1 LEU A  59    10284  12701  10932   -232   1532   -143       C  
ATOM    281  CD2 LEU A  59     -41.415 -10.901  34.148  1.00 77.54           C  
ANISOU  281  CD2 LEU A  59     8682  11534   9244    168   1413    342       C  
ATOM    282  N   LYS A  60     -40.020 -15.735  35.792  1.00 69.70           N  
ANISOU  282  N   LYS A  60     8125  10832   7524   -168    568   -153       N  
ATOM    283  CA  LYS A  60     -39.014 -16.781  35.937  1.00 69.07           C  
ANISOU  283  CA  LYS A  60     8162  10792   7290   -104    473   -165       C  
ATOM    284  C   LYS A  60     -38.883 -17.600  34.659  1.00 63.60           C  
ANISOU  284  C   LYS A  60     7417  10144   6603   -108    447   -110       C  
ATOM    285  O   LYS A  60     -37.772 -17.966  34.262  1.00 62.75           O  
ANISOU  285  O   LYS A  60     7315  10078   6449    -45    354    -87       O  
ATOM    286  CB  LYS A  60     -39.362 -17.685  37.120  1.00 67.26           C  
ANISOU  286  CB  LYS A  60     8156  10506   6895    -42    568   -163       C  
ATOM    287  CG  LYS A  60     -39.159 -17.035  38.477  1.00 76.41           C  
ANISOU  287  CG  LYS A  60     9341  11757   7936     26    548   -253       C  
ATOM    288  CD  LYS A  60     -37.750 -17.264  38.997  1.00 76.48           C  
ANISOU  288  CD  LYS A  60     9330  12033   7696    226    418   -310       C  
ATOM    289  CE  LYS A  60     -37.722 -17.252  40.517  1.00 82.96           C  
ANISOU  289  CE  LYS A  60    10206  13089   8225    415    439   -384       C  
ATOM    290  NZ  LYS A  60     -36.563 -16.482  41.044  1.00 88.12           N  
ANISOU  290  NZ  LYS A  60    10589  14169   8722    465    275   -698       N  
ATOM    291  N   ASN A  61     -40.008 -17.893  34.002  1.00 69.10           N  
ANISOU  291  N   ASN A  61     8015  10897   7342   -185    532   -147       N  
ATOM    292  CA  ASN A  61     -39.960 -18.647  32.753  1.00 58.39           C  
ANISOU  292  CA  ASN A  61     6524   9690   5971   -217    524   -204       C  
ATOM    293  C   ASN A  61     -39.266 -17.851  31.655  1.00 64.97           C  
ANISOU  293  C   ASN A  61     7180  10692   6813    -95    393    -82       C  
ATOM    294  O   ASN A  61     -38.570 -18.426  30.810  1.00 54.53           O  
ANISOU  294  O   ASN A  61     5808   9451   5457    -83    331    -91       O  
ATOM    295  CB  ASN A  61     -41.373 -19.039  32.321  1.00 55.69           C  
ANISOU  295  CB  ASN A  61     5997   9528   5635   -337    653   -406       C  
ATOM    296  CG  ASN A  61     -41.812 -20.365  32.907  1.00 69.52           C  
ANISOU  296  CG  ASN A  61     7910  11052   7452   -512    920   -605       C  
ATOM    297  OD1 ASN A  61     -40.988 -21.161  33.357  1.00 66.96           O  
ANISOU  297  OD1 ASN A  61     7839  10468   7135   -474   1024   -521       O  
ATOM    298  ND2 ASN A  61     -43.116 -20.611  32.902  1.00 61.63           N  
ANISOU  298  ND2 ASN A  61     6758  10152   6508   -672   1098   -868       N  
ATOM    299  N   ARG A  62     -39.449 -16.528  31.648  1.00 62.39           N  
ANISOU  299  N   ARG A  62     6771  10377   6558     11    424     47       N  
ATOM    300  CA  ARG A  62     -38.750 -15.689  30.680  1.00 62.21           C  
ANISOU  300  CA  ARG A  62     6631  10412   6594    176    442    217       C  
ATOM    301  C   ARG A  62     -37.243 -15.759  30.885  1.00 65.36           C  
ANISOU  301  C   ARG A  62     7136  10630   7066    127    372    180       C  
ATOM    302  O   ARG A  62     -36.475 -15.753  29.916  1.00 56.40           O  
ANISOU  302  O   ARG A  62     5930   9553   5945    209    348    256       O  
ATOM    303  CB  ARG A  62     -39.242 -14.246  30.786  1.00 59.37           C  
ANISOU  303  CB  ARG A  62     6215   9972   6370    320    658    385       C  
ATOM    304  CG  ARG A  62     -38.615 -13.296  29.779  1.00 63.87           C  
ANISOU  304  CG  ARG A  62     6701  10516   7052    557    851    626       C  
ATOM    305  CD  ARG A  62     -38.833 -11.846  30.180  1.00 64.00           C  
ANISOU  305  CD  ARG A  62     6744  10244   7327    657   1230    769       C  
ATOM    306  NE  ARG A  62     -40.248 -11.498  30.227  1.00 69.60           N  
ANISOU  306  NE  ARG A  62     7374  11138   7934    834   1331    916       N  
ATOM    307  CZ  ARG A  62     -40.733 -10.402  30.794  1.00 66.52           C  
ANISOU  307  CZ  ARG A  62     7028  10492   7755    894   1667   1020       C  
ATOM    308  NH1 ARG A  62     -39.940  -9.517  31.376  1.00 71.40           N  
ANISOU  308  NH1 ARG A  62     7747  10646   8736    745   1981    928       N  
ATOM    309  NH2 ARG A  62     -42.046 -10.190  30.780  1.00 69.64           N  
ANISOU  309  NH2 ARG A  62     7326  11126   8008   1092   1727   1163       N  
ATOM    310  N   GLY A  63     -36.801 -15.833  32.142  1.00 61.22           N  
ANISOU  310  N   GLY A  63     6748   9964   6550     27    339     42       N  
ATOM    311  CA  GLY A  63     -35.381 -15.971  32.411  1.00 56.29           C  
ANISOU  311  CA  GLY A  63     6146   9325   5915     18    247    -66       C  
ATOM    312  C   GLY A  63     -34.839 -17.342  32.062  1.00 60.32           C  
ANISOU  312  C   GLY A  63     6740   9917   6262     57    112    -40       C  
ATOM    313  O   GLY A  63     -33.687 -17.465  31.636  1.00 61.68           O  
ANISOU  313  O   GLY A  63     6872  10127   6435     95     34    -60       O  
ATOM    314  N   TYR A  64     -35.651 -18.388  32.240  1.00 56.87           N  
ANISOU  314  N   TYR A  64     6416   9466   5724     37    154    -18       N  
ATOM    315  CA  TYR A  64     -35.212 -19.733  31.879  1.00 60.42           C  
ANISOU  315  CA  TYR A  64     6964   9901   6093     61    170      1       C  
ATOM    316  C   TYR A  64     -35.007 -19.859  30.375  1.00 56.01           C  
ANISOU  316  C   TYR A  64     6242   9448   5593     23    124      5       C  
ATOM    317  O   TYR A  64     -34.037 -20.480  29.924  1.00 57.06           O  
ANISOU  317  O   TYR A  64     6403   9576   5700     61     79     26       O  
ATOM    318  CB  TYR A  64     -36.223 -20.772  32.366  1.00 54.66           C  
ANISOU  318  CB  TYR A  64     6382   9040   5345      2    392    -36       C  
ATOM    319  CG  TYR A  64     -36.503 -20.734  33.854  1.00 67.34           C  
ANISOU  319  CG  TYR A  64     8175  10558   6854    100    480      7       C  
ATOM    320  CD1 TYR A  64     -37.707 -21.204  34.363  1.00 60.53           C  
ANISOU  320  CD1 TYR A  64     7418   9539   6039     17    726    -39       C  
ATOM    321  CD2 TYR A  64     -35.562 -20.240  34.750  1.00 66.36           C  
ANISOU  321  CD2 TYR A  64     8076  10567   6570    281    340     40       C  
ATOM    322  CE1 TYR A  64     -37.971 -21.175  35.719  1.00 68.23           C  
ANISOU  322  CE1 TYR A  64     8578  10445   6902    147    830     32       C  
ATOM    323  CE2 TYR A  64     -35.818 -20.207  36.108  1.00 66.24           C  
ANISOU  323  CE2 TYR A  64     8187  10591   6391    420    410     60       C  
ATOM    324  CZ  TYR A  64     -37.023 -20.677  36.587  1.00 76.41           C  
ANISOU  324  CZ  TYR A  64     9635  11674   7724    372    656     99       C  
ATOM    325  OH  TYR A  64     -37.281 -20.647  37.937  1.00 71.86           O  
ANISOU  325  OH  TYR A  64     9198  11143   6961    550    748    150       O  
ATOM    326  N   ALA A  65     -35.913 -19.279  29.583  1.00 51.40           N  
ANISOU  326  N   ALA A  65     5465   9022   5043     -1    143     -3       N  
ATOM    327  CA  ALA A  65     -35.750 -19.300  28.133  1.00 54.83           C  
ANISOU  327  CA  ALA A  65     5695   9689   5447     50     98     14       C  
ATOM    328  C   ALA A  65     -34.529 -18.497  27.707  1.00 55.05           C  
ANISOU  328  C   ALA A  65     5714   9656   5546    172     33    166       C  
ATOM    329  O   ALA A  65     -33.768 -18.931  26.834  1.00 65.62           O  
ANISOU  329  O   ALA A  65     7006  11063   6863    197    -24    178       O  
ATOM    330  CB  ALA A  65     -37.011 -18.766  27.453  1.00 49.50           C  
ANISOU  330  CB  ALA A  65     4767   9351   4689    129    143      3       C  
ATOM    331  N   ALA A  66     -34.324 -17.325  28.313  1.00 55.23           N  
ANISOU  331  N   ALA A  66     5767   9524   5693    217    100    232       N  
ATOM    332  CA  ALA A  66     -33.129 -16.542  28.015  1.00 61.13           C  
ANISOU  332  CA  ALA A  66     6488  10145   6594    268    154    271       C  
ATOM    333  C   ALA A  66     -31.870 -17.281  28.448  1.00 59.31           C  
ANISOU  333  C   ALA A  66     6334   9878   6324    194      3    126       C  
ATOM    334  O   ALA A  66     -30.853 -17.256  27.745  1.00 67.89           O  
ANISOU  334  O   ALA A  66     7368  10956   7470    223    -15    132       O  
ATOM    335  CB  ALA A  66     -33.211 -15.175  28.692  1.00 53.83           C  
ANISOU  335  CB  ALA A  66     5551   9018   5882    258    376    249       C  
ATOM    336  N   SER A  67     -31.921 -17.948  29.603  1.00 60.19           N  
ANISOU  336  N   SER A  67     6563  10000   6305    158    -78     22       N  
ATOM    337  CA  SER A  67     -30.777 -18.736  30.051  1.00 63.55           C  
ANISOU  337  CA  SER A  67     7049  10499   6599    220   -196    -52       C  
ATOM    338  C   SER A  67     -30.514 -19.904  29.110  1.00 58.91           C  
ANISOU  338  C   SER A  67     6517   9911   5956    247   -222     52       C  
ATOM    339  O   SER A  67     -29.357 -20.272  28.871  1.00 61.26           O  
ANISOU  339  O   SER A  67     6802  10257   6216    314   -300     39       O  
ATOM    340  CB  SER A  67     -31.010 -19.235  31.476  1.00 58.76           C  
ANISOU  340  CB  SER A  67     6571   9963   5793    308   -203    -91       C  
ATOM    341  OG  SER A  67     -30.240 -20.393  31.743  1.00 73.00           O  
ANISOU  341  OG  SER A  67     8487  11858   7391    495   -235    -18       O  
ATOM    342  N   CYS A  68     -31.576 -20.502  28.564  1.00 59.36           N  
ANISOU  342  N   CYS A  68     6594   9947   6014    176   -132     93       N  
ATOM    343  CA  CYS A  68     -31.395 -21.587  27.606  1.00 55.15           C  
ANISOU  343  CA  CYS A  68     6057   9428   5470    137    -91     86       C  
ATOM    344  C   CYS A  68     -30.825 -21.070  26.292  1.00 63.80           C  
ANISOU  344  C   CYS A  68     6976  10648   6617    156   -182    120       C  
ATOM    345  O   CYS A  68     -29.925 -21.689  25.715  1.00 61.41           O  
ANISOU  345  O   CYS A  68     6683  10338   6312    168   -216    125       O  
ATOM    346  CB  CYS A  68     -32.720 -22.312  27.372  1.00 61.63           C  
ANISOU  346  CB  CYS A  68     6847  10268   6301     -6     87    -40       C  
ATOM    347  SG  CYS A  68     -32.599 -23.772  26.305  1.00 74.25           S  
ANISOU  347  SG  CYS A  68     8394  11871   7949   -148    267   -212       S  
ATOM    348  N   ARG A  69     -31.331 -19.932  25.808  1.00 59.28           N  
ANISOU  348  N   ARG A  69     6258  10180   6086    208   -170    186       N  
ATOM    349  CA  ARG A  69     -30.834 -19.376  24.552  1.00 59.43           C  
ANISOU  349  CA  ARG A  69     6135  10312   6133    322   -165    297       C  
ATOM    350  C   ARG A  69     -29.360 -19.006  24.655  1.00 68.97           C  
ANISOU  350  C   ARG A  69     7395  11334   7475    335   -188    302       C  
ATOM    351  O   ARG A  69     -28.588 -19.234  23.716  1.00 59.97           O  
ANISOU  351  O   ARG A  69     6207  10232   6346    375   -213    342       O  
ATOM    352  CB  ARG A  69     -31.662 -18.156  24.150  1.00 52.17           C  
ANISOU  352  CB  ARG A  69     5090   9511   5222    497    -27    461       C  
ATOM    353  CG  ARG A  69     -33.018 -18.492  23.555  1.00 56.71           C  
ANISOU  353  CG  ARG A  69     5474  10492   5581    566    -30    426       C  
ATOM    354  CD  ARG A  69     -33.647 -17.275  22.899  1.00 61.30           C  
ANISOU  354  CD  ARG A  69     5901  11303   6086    906    135    694       C  
ATOM    355  NE  ARG A  69     -33.578 -16.095  23.755  1.00 63.85           N  
ANISOU  355  NE  ARG A  69     6373  11243   6645    946    334    843       N  
ATOM    356  CZ  ARG A  69     -34.512 -15.748  24.629  1.00 66.62           C  
ANISOU  356  CZ  ARG A  69     6751  11543   7016    902    386    812       C  
ATOM    357  NH1 ARG A  69     -35.608 -16.472  24.795  1.00 50.41           N  
ANISOU  357  NH1 ARG A  69     4596   9787   4772    820    258    644       N  
ATOM    358  NH2 ARG A  69     -34.344 -14.647  25.355  1.00 60.94           N  
ANISOU  358  NH2 ARG A  69     6147  10459   6551    908    620    898       N  
ATOM    359  N   VAL A  70     -28.951 -18.431  25.789  1.00 59.73           N  
ANISOU  359  N   VAL A  70     6279  10017   6399    289   -171    200       N  
ATOM    360  CA  VAL A  70     -27.547 -18.082  25.980  1.00 62.56           C  
ANISOU  360  CA  VAL A  70     6593  10303   6873    266   -180     59       C  
ATOM    361  C   VAL A  70     -26.682 -19.336  25.970  1.00 69.51           C  
ANISOU  361  C   VAL A  70     7530  11282   7598    292   -358     23       C  
ATOM    362  O   VAL A  70     -25.625 -19.372  25.329  1.00 71.28           O  
ANISOU  362  O   VAL A  70     7692  11504   7888    304   -382     -8       O  
ATOM    363  CB  VAL A  70     -27.366 -17.280  27.283  1.00 65.35           C  
ANISOU  363  CB  VAL A  70     6896  10627   7306    190   -121   -181       C  
ATOM    364  CG1 VAL A  70     -25.894 -17.201  27.663  1.00 57.32           C  
ANISOU  364  CG1 VAL A  70     5744   9718   6318    152   -179   -479       C  
ATOM    365  CG2 VAL A  70     -27.956 -15.887  27.134  1.00 62.10           C  
ANISOU  365  CG2 VAL A  70     6427  10010   7158    159    187   -148       C  
ATOM    366  N   LYS A  71     -27.126 -20.388  26.664  1.00 63.87           N  
ANISOU  366  N   LYS A  71     6952  10619   6698    329   -415     52       N  
ATOM    367  CA  LYS A  71     -26.337 -21.614  26.741  1.00 66.34           C  
ANISOU  367  CA  LYS A  71     7359  10974   6872    432   -467     88       C  
ATOM    368  C   LYS A  71     -26.108 -22.216  25.360  1.00 68.52           C  
ANISOU  368  C   LYS A  71     7617  11201   7215    378   -446    157       C  
ATOM    369  O   LYS A  71     -25.006 -22.690  25.057  1.00 62.95           O  
ANISOU  369  O   LYS A  71     6910  10517   6491    446   -497    162       O  
ATOM    370  CB  LYS A  71     -27.025 -22.623  27.660  1.00 60.04           C  
ANISOU  370  CB  LYS A  71     6758  10135   5918    524   -356    175       C  
ATOM    371  N   ARG A  72     -27.133 -22.200  24.505  1.00 55.67           N  
ANISOU  371  N   ARG A  72     5932   9588   5633    275   -374    179       N  
ATOM    372  CA  ARG A  72     -26.978 -22.756  23.165  1.00 61.39           C  
ANISOU  372  CA  ARG A  72     6571  10387   6369    228   -356    174       C  
ATOM    373  C   ARG A  72     -26.085 -21.884  22.291  1.00 68.44           C  
ANISOU  373  C   ARG A  72     7347  11316   7341    299   -419    240       C  
ATOM    374  O   ARG A  72     -25.411 -22.400  21.391  1.00 57.72           O  
ANISOU  374  O   ARG A  72     5953   9991   5986    297   -438    244       O  
ATOM    375  CB  ARG A  72     -28.344 -22.937  22.505  1.00 47.13           C  
ANISOU  375  CB  ARG A  72     4627   8774   4507    138   -271     85       C  
ATOM    376  CG  ARG A  72     -29.366 -23.644  23.377  1.00 74.94           C  
ANISOU  376  CG  ARG A  72     8244  12210   8022     25   -121    -36       C  
ATOM    377  CD  ARG A  72     -29.299 -25.155  23.215  1.00 83.20           C  
ANISOU  377  CD  ARG A  72     9369  13115   9128   -111    110   -186       C  
ATOM    378  NE  ARG A  72     -30.563 -25.807  23.538  1.00 94.48           N  
ANISOU  378  NE  ARG A  72    10780  14508  10610   -293    380   -416       N  
ATOM    379  CZ  ARG A  72     -31.682 -25.683  22.835  1.00 89.59           C  
ANISOU  379  CZ  ARG A  72     9864  14232   9947   -444    406   -698       C  
ATOM    380  NH1 ARG A  72     -31.728 -24.963  21.725  1.00 97.72           N  
ANISOU  380  NH1 ARG A  72    10602  15706  10821   -357    186   -713       N  
ATOM    381  NH2 ARG A  72     -32.781 -26.304  23.252  1.00 82.19           N  
ANISOU  381  NH2 ARG A  72     8896  13235   9099   -647    698   -981       N  
ATOM    382  N   VAL A  73     -26.063 -20.572  22.535  1.00 62.50           N  
ANISOU  382  N   VAL A  73     6545  10511   6693    353   -375    282       N  
ATOM    383  CA  VAL A  73     -25.250 -19.679  21.715  1.00 63.22           C  
ANISOU  383  CA  VAL A  73     6550  10534   6934    427   -280    349       C  
ATOM    384  C   VAL A  73     -23.769 -19.885  22.010  1.00 67.99           C  
ANISOU  384  C   VAL A  73     7160  11046   7628    376   -352    200       C  
ATOM    385  O   VAL A  73     -22.951 -20.014  21.092  1.00 64.14           O  
ANISOU  385  O   VAL A  73     6633  10541   7198    400   -341    232       O  
ATOM    386  CB  VAL A  73     -25.673 -18.214  21.931  1.00 69.41           C  
ANISOU  386  CB  VAL A  73     7295  11188   7887    494    -46    419       C  
ATOM    387  CG1 VAL A  73     -24.538 -17.268  21.558  1.00 56.22           C  
ANISOU  387  CG1 VAL A  73     5577   9285   6500    507    191    384       C  
ATOM    388  CG2 VAL A  73     -26.923 -17.901  21.124  1.00 62.30           C  
ANISOU  388  CG2 VAL A  73     6330  10490   6852    686     62    656       C  
ATOM    389  N   THR A  74     -23.401 -19.923  23.294  1.00 66.48           N  
ANISOU  389  N   THR A  74     6981  10874   7405    340   -431     18       N  
ATOM    390  CA  THR A  74     -22.000 -20.137  23.648  1.00 70.91           C  
ANISOU  390  CA  THR A  74     7463  11518   7962    353   -524   -180       C  
ATOM    391  C   THR A  74     -21.513 -21.506  23.189  1.00 64.65           C  
ANISOU  391  C   THR A  74     6762  10788   7013    437   -643    -59       C  
ATOM    392  O   THR A  74     -20.354 -21.652  22.785  1.00 64.56           O  
ANISOU  392  O   THR A  74     6674  10814   7043    460   -686   -136       O  
ATOM    393  CB  THR A  74     -21.795 -19.973  25.155  1.00 72.50           C  
ANISOU  393  CB  THR A  74     7590  11922   8036    386   -603   -422       C  
ATOM    394  OG1 THR A  74     -22.156 -21.188  25.828  1.00 81.80           O  
ANISOU  394  OG1 THR A  74     8931  13233   8917    555   -714   -264       O  
ATOM    395  CG2 THR A  74     -22.617 -18.810  25.692  1.00 54.21           C  
ANISOU  395  CG2 THR A  74     5224   9504   5870    273   -446   -526       C  
ATOM    396  N   GLN A  75     -22.380 -22.519  23.244  1.00 60.55           N  
ANISOU  396  N   GLN A  75     6399  10252   6356    465   -631     95       N  
ATOM    397  CA  GLN A  75     -21.996 -23.839  22.753  1.00 62.50           C  
ANISOU  397  CA  GLN A  75     6746  10467   6535    513   -606    189       C  
ATOM    398  C   GLN A  75     -21.724 -23.803  21.255  1.00 69.23           C  
ANISOU  398  C   GLN A  75     7513  11286   7504    417   -593    208       C  
ATOM    399  O   GLN A  75     -20.726 -24.354  20.777  1.00 68.05           O  
ANISOU  399  O   GLN A  75     7363  11124   7369    453   -617    214       O  
ATOM    400  CB  GLN A  75     -23.085 -24.862  23.075  1.00 64.98           C  
ANISOU  400  CB  GLN A  75     7224  10687   6780    494   -440    264       C  
ATOM    401  CG  GLN A  75     -22.830 -26.233  22.467  1.00 61.03           C  
ANISOU  401  CG  GLN A  75     6824  10057   6306    482   -258    309       C  
ATOM    402  CD  GLN A  75     -24.095 -27.055  22.315  1.00 77.35           C  
ANISOU  402  CD  GLN A  75     8957  11991   8440    310     24    230       C  
ATOM    403  OE1 GLN A  75     -25.177 -26.516  22.081  1.00 80.22           O  
ANISOU  403  OE1 GLN A  75     9199  12464   8818    158     -3    109       O  
ATOM    404  NE2 GLN A  75     -23.962 -28.371  22.439  1.00 66.50           N  
ANISOU  404  NE2 GLN A  75     7756  10384   7128    342    361    269       N  
ATOM    405  N   LYS A  76     -22.606 -23.149  20.496  1.00 54.55           N  
ANISOU  405  N   LYS A  76     5568   9469   5690    350   -545    238       N  
ATOM    406  CA  LYS A  76     -22.409 -23.043  19.054  1.00 62.41           C  
ANISOU  406  CA  LYS A  76     6454  10545   6714    353   -517    287       C  
ATOM    407  C   LYS A  76     -21.161 -22.229  18.729  1.00 72.90           C  
ANISOU  407  C   LYS A  76     7733  11766   8199    408   -507    300       C  
ATOM    408  O   LYS A  76     -20.347 -22.629  17.889  1.00 60.32           O  
ANISOU  408  O   LYS A  76     6116  10170   6634    413   -519    311       O  
ATOM    409  CB  LYS A  76     -23.648 -22.423  18.405  1.00 59.06           C  
ANISOU  409  CB  LYS A  76     5906  10329   6204    408   -446    356       C  
ATOM    410  CG  LYS A  76     -23.377 -21.720  17.089  1.00 60.78           C  
ANISOU  410  CG  LYS A  76     5998  10683   6411    577   -366    506       C  
ATOM    411  CD  LYS A  76     -24.299 -22.222  15.994  1.00 67.01           C  
ANISOU  411  CD  LYS A  76     6588  11929   6944    641   -371    467       C  
ATOM    412  CE  LYS A  76     -24.160 -21.380  14.737  1.00 84.09           C  
ANISOU  412  CE  LYS A  76     8618  14336   8997    959   -254    707       C  
ATOM    413  NZ  LYS A  76     -25.113 -21.803  13.675  1.00 81.44           N  
ANISOU  413  NZ  LYS A  76     7986  14664   8294   1098   -288    615       N  
ATOM    414  N   GLU A  77     -20.988 -21.085  19.396  1.00 70.07           N  
ANISOU  414  N   GLU A  77     7343  11298   7982    418   -429    245       N  
ATOM    415  CA  GLU A  77     -19.826 -20.244  19.128  1.00 62.26           C  
ANISOU  415  CA  GLU A  77     6269  10159   7227    407   -299    148       C  
ATOM    416  C   GLU A  77     -18.526 -20.921  19.541  1.00 70.32           C  
ANISOU  416  C   GLU A  77     7248  11242   8229    368   -459    -56       C  
ATOM    417  O   GLU A  77     -17.489 -20.707  18.903  1.00 60.51           O  
ANISOU  417  O   GLU A  77     5929   9923   7140    348   -389   -132       O  
ATOM    418  CB  GLU A  77     -19.973 -18.899  19.839  1.00 57.19           C  
ANISOU  418  CB  GLU A  77     5564   9359   6804    361    -71     17       C  
ATOM    419  CG  GLU A  77     -21.149 -18.072  19.352  1.00 68.23           C  
ANISOU  419  CG  GLU A  77     7005  10680   8239    490    175    286       C  
ATOM    420  CD  GLU A  77     -21.195 -16.697  19.986  1.00 76.05           C  
ANISOU  420  CD  GLU A  77     7952  11405   9537    435    534    159       C  
ATOM    421  OE1 GLU A  77     -20.591 -16.519  21.065  1.00 84.31           O  
ANISOU  421  OE1 GLU A  77     8898  12440  10695    240    495   -231       O  
ATOM    422  OE2 GLU A  77     -21.840 -15.796  19.409  1.00 84.46           O  
ANISOU  422  OE2 GLU A  77     9058  12315  10717    617    897    433       O  
ATOM    423  N   GLU A  78     -18.556 -21.737  20.598  1.00 65.22           N  
ANISOU  423  N   GLU A  78     6647  10759   7376    413   -636   -121       N  
ATOM    424  CA  GLU A  78     -17.346 -22.438  21.012  1.00 63.02           C  
ANISOU  424  CA  GLU A  78     6309  10650   6986    506   -771   -250       C  
ATOM    425  C   GLU A  78     -17.002 -23.559  20.040  1.00 69.57           C  
ANISOU  425  C   GLU A  78     7244  11415   7772    547   -790    -64       C  
ATOM    426  O   GLU A  78     -15.836 -23.724  19.664  1.00 66.68           O  
ANISOU  426  O   GLU A  78     6793  11090   7452    576   -827   -148       O  
ATOM    427  CB  GLU A  78     -17.507 -22.985  22.429  1.00 64.48           C  
ANISOU  427  CB  GLU A  78     6524  11082   6895    680   -880   -281       C  
ATOM    428  CG  GLU A  78     -16.487 -24.049  22.808  1.00 76.70           C  
ANISOU  428  CG  GLU A  78     8065  12876   8203    943   -975   -248       C  
ATOM    429  CD  GLU A  78     -15.197 -23.460  23.351  1.00 98.75           C  
ANISOU  429  CD  GLU A  78    10530  16058  10933   1015  -1094   -632       C  
ATOM    430  OE1 GLU A  78     -14.916 -22.273  23.082  1.00 98.62           O  
ANISOU  430  OE1 GLU A  78    10306  15972  11194    760  -1026   -959       O  
ATOM    431  OE2 GLU A  78     -14.459 -24.188  24.049  1.00101.96           O  
ANISOU  431  OE2 GLU A  78    10860  16868  11012   1352  -1197   -630       O  
ATOM    432  N   LEU A  79     -18.002 -24.340  19.623  1.00 62.82           N  
ANISOU  432  N   LEU A  79     6541  10477   6849    520   -730    124       N  
ATOM    433  CA  LEU A  79     -17.754 -25.397  18.647  1.00 66.92           C  
ANISOU  433  CA  LEU A  79     7124  10931   7370    496   -676    212       C  
ATOM    434  C   LEU A  79     -17.245 -24.821  17.331  1.00 69.40           C  
ANISOU  434  C   LEU A  79     7326  11219   7823    424   -668    202       C  
ATOM    435  O   LEU A  79     -16.369 -25.408  16.685  1.00 54.02           O  
ANISOU  435  O   LEU A  79     5374   9242   5909    430   -672    205       O  
ATOM    436  CB  LEU A  79     -19.025 -26.212  18.417  1.00 57.43           C  
ANISOU  436  CB  LEU A  79     6015   9687   6120    398   -536    255       C  
ATOM    437  CG  LEU A  79     -19.489 -27.114  19.561  1.00 65.97           C  
ANISOU  437  CG  LEU A  79     7273  10682   7113    485   -395    312       C  
ATOM    438  CD1 LEU A  79     -20.718 -27.906  19.144  1.00 65.47           C  
ANISOU  438  CD1 LEU A  79     7246  10532   7098    293   -153    228       C  
ATOM    439  CD2 LEU A  79     -18.373 -28.047  20.003  1.00 52.82           C  
ANISOU  439  CD2 LEU A  79     5722   8964   5384    713   -320    428       C  
ATOM    440  N   GLU A  80     -17.782 -23.671  16.918  1.00 57.34           N  
ANISOU  440  N   GLU A  80     5722   9690   6374    405   -603    230       N  
ATOM    441  CA  GLU A  80     -17.304 -23.029  15.700  1.00 59.73           C  
ANISOU  441  CA  GLU A  80     5947   9952   6796    436   -496    297       C  
ATOM    442  C   GLU A  80     -15.890 -22.491  15.869  1.00 69.12           C  
ANISOU  442  C   GLU A  80     7070  10997   8196    416   -457    147       C  
ATOM    443  O   GLU A  80     -15.114 -22.477  14.906  1.00 60.60           O  
ANISOU  443  O   GLU A  80     5959   9849   7216    427   -386    175       O  
ATOM    444  CB  GLU A  80     -18.255 -21.904  15.291  1.00 57.20           C  
ANISOU  444  CB  GLU A  80     5585   9659   6487    541   -322    449       C  
ATOM    445  CG  GLU A  80     -19.243 -22.294  14.204  1.00 68.72           C  
ANISOU  445  CG  GLU A  80     6975  11426   7708    642   -317    583       C  
ATOM    446  CD  GLU A  80     -20.467 -21.402  14.183  1.00 84.14           C  
ANISOU  446  CD  GLU A  80     8874  13542   9554    819   -192    740       C  
ATOM    447  OE1 GLU A  80     -20.643 -20.609  15.133  1.00 78.10           O  
ANISOU  447  OE1 GLU A  80     8172  12565   8937    804   -105    742       O  
ATOM    448  OE2 GLU A  80     -21.254 -21.491  13.216  1.00 85.45           O  
ANISOU  448  OE2 GLU A  80     8897  14110   9459    996   -169    837       O  
ATOM    449  N   LYS A  81     -15.538 -22.049  17.078  1.00 66.22           N  
ANISOU  449  N   LYS A  81     6637  10637   7885    380   -489    -71       N  
ATOM    450  CA  LYS A  81     -14.181 -21.577  17.329  1.00 59.46           C  
ANISOU  450  CA  LYS A  81     5613   9766   7212    322   -445   -372       C  
ATOM    451  C   LYS A  81     -13.175 -22.717  17.226  1.00 67.45           C  
ANISOU  451  C   LYS A  81     6610  10932   8088    391   -638   -403       C  
ATOM    452  O   LYS A  81     -12.093 -22.549  16.650  1.00 68.59           O  
ANISOU  452  O   LYS A  81     6646  11023   8393    348   -576   -539       O  
ATOM    453  CB  LYS A  81     -14.109 -20.910  18.703  1.00 66.20           C  
ANISOU  453  CB  LYS A  81     6308  10758   8086    268   -449   -710       C  
ATOM    454  CG  LYS A  81     -12.726 -20.901  19.333  1.00 75.85           C  
ANISOU  454  CG  LYS A  81     7255  12252   9313    247   -533  -1153       C  
ATOM    455  CD  LYS A  81     -12.725 -20.112  20.633  1.00 80.12           C  
ANISOU  455  CD  LYS A  81     7548  13036   9856    169   -503  -1598       C  
ATOM    456  CE  LYS A  81     -11.319 -19.692  21.029  1.00 97.53           C  
ANISOU  456  CE  LYS A  81     9339  15555  12162     68   -468  -2228       C  
ATOM    457  NZ  LYS A  81     -11.299 -18.339  21.649  1.00 99.24           N  
ANISOU  457  NZ  LYS A  81     9271  15739  12699   -210   -148  -2797       N  
ATOM    458  N   GLN A  82     -13.518 -23.889  17.767  1.00 66.09           N  
ANISOU  458  N   GLN A  82     6557  10911   7642    519   -800   -259       N  
ATOM    459  CA  GLN A  82     -12.615 -25.033  17.687  1.00 67.62           C  
ANISOU  459  CA  GLN A  82     6774  11212   7708    658   -888   -210       C  
ATOM    460  C   GLN A  82     -12.500 -25.546  16.257  1.00 68.45           C  
ANISOU  460  C   GLN A  82     6970  11115   7922    570   -809    -50       C  
ATOM    461  O   GLN A  82     -11.422 -25.980  15.833  1.00 62.62           O  
ANISOU  461  O   GLN A  82     6184  10392   7218    612   -832    -88       O  
ATOM    462  CB  GLN A  82     -13.092 -26.147  18.620  1.00 59.28           C  
ANISOU  462  CB  GLN A  82     5874  10271   6378    874   -912    -28       C  
ATOM    463  CG  GLN A  82     -13.371 -25.689  20.043  1.00 82.74           C  
ANISOU  463  CG  GLN A  82     8763  13508   9168   1010   -992   -149       C  
ATOM    464  CD  GLN A  82     -13.846 -26.816  20.941  1.00 86.85           C  
ANISOU  464  CD  GLN A  82     9483  14106   9410   1306   -921    113       C  
ATOM    465  OE1 GLN A  82     -14.228 -26.591  22.089  1.00 89.84           O  
ANISOU  465  OE1 GLN A  82     9834  14710   9590   1465   -961     82       O  
ATOM    466  NE2 GLN A  82     -13.816 -28.038  20.424  1.00 86.13           N  
ANISOU  466  NE2 GLN A  82     9599  13803   9325   1391   -741    369       N  
ATOM    467  N   LYS A  83     -13.598 -25.504  15.498  1.00 58.76           N  
ANISOU  467  N   LYS A  83     5833   9778   6716    468   -720     94       N  
ATOM    468  CA  LYS A  83     -13.554 -25.962  14.113  1.00 64.91           C  
ANISOU  468  CA  LYS A  83     6628  10501   7532    402   -651    182       C  
ATOM    469  C   LYS A  83     -12.664 -25.067  13.261  1.00 69.68           C  
ANISOU  469  C   LYS A  83     7131  11024   8322    393   -584    146       C  
ATOM    470  O   LYS A  83     -11.878 -25.561  12.445  1.00 69.63           O  
ANISOU  470  O   LYS A  83     7115  10980   8361    381   -573    154       O  
ATOM    471  CB  LYS A  83     -14.967 -26.024  13.532  1.00 50.80           C  
ANISOU  471  CB  LYS A  83     4850   8810   5644    342   -582    255       C  
ATOM    472  CG  LYS A  83     -15.015 -26.396  12.059  1.00 45.64           C  
ANISOU  472  CG  LYS A  83     4120   8272   4950    302   -518    269       C  
ATOM    473  CD  LYS A  83     -16.431 -26.321  11.513  1.00 62.25           C  
ANISOU  473  CD  LYS A  83     6112  10673   6866    295   -473    251       C  
ATOM    474  CE  LYS A  83     -16.463 -26.637  10.027  1.00 58.90           C  
ANISOU  474  CE  LYS A  83     5524  10542   6312    307   -426    203       C  
ATOM    475  NZ  LYS A  83     -17.798 -26.368   9.426  1.00 62.82           N  
ANISOU  475  NZ  LYS A  83     5804  11536   6530    397   -404    150       N  
ATOM    476  N   ALA A  84     -12.772 -23.747  13.436  1.00 65.37           N  
ANISOU  476  N   ALA A  84     6519  10396   7922    396   -461    103       N  
ATOM    477  CA  ALA A  84     -11.940 -22.831  12.663  1.00 70.68           C  
ANISOU  477  CA  ALA A  84     7122  10885   8848    394   -240     68       C  
ATOM    478  C   ALA A  84     -10.465 -23.001  13.005  1.00 72.42           C  
ANISOU  478  C   ALA A  84     7221  11085   9210    321   -297   -216       C  
ATOM    479  O   ALA A  84      -9.607 -22.973  12.115  1.00 60.44           O  
ANISOU  479  O   ALA A  84     5674   9449   7839    304   -189   -226       O  
ATOM    480  CB  ALA A  84     -12.384 -21.388  12.900  1.00 54.56           C  
ANISOU  480  CB  ALA A  84     5054   8667   7009    413     57     64       C  
ATOM    481  N   GLU A  85     -10.153 -23.184  14.290  1.00 69.29           N  
ANISOU  481  N   GLU A  85     6720  10878   8728    316   -465   -460       N  
ATOM    482  CA  GLU A  85      -8.764 -23.383  14.692  1.00 68.03           C  
ANISOU  482  CA  GLU A  85     6357  10887   8603    317   -554   -780       C  
ATOM    483  C   GLU A  85      -8.213 -24.695  14.148  1.00 74.96           C  
ANISOU  483  C   GLU A  85     7327  11830   9326    428   -700   -596       C  
ATOM    484  O   GLU A  85      -7.085 -24.739  13.643  1.00 73.61           O  
ANISOU  484  O   GLU A  85     7041  11646   9282    402   -672   -740       O  
ATOM    485  CB  GLU A  85      -8.649 -23.339  16.217  1.00 70.16           C  
ANISOU  485  CB  GLU A  85     6442  11533   8684    395   -719  -1070       C  
ATOM    486  CG  GLU A  85      -7.571 -24.248  16.789  1.00 83.64           C  
ANISOU  486  CG  GLU A  85     7986  13662  10130    612   -941  -1207       C  
ATOM    487  CD  GLU A  85      -7.129 -23.830  18.177  1.00110.46           C  
ANISOU  487  CD  GLU A  85    11033  17598  13339    712  -1060  -1663       C  
ATOM    488  OE1 GLU A  85      -8.002 -23.485  19.003  1.00109.87           O  
ANISOU  488  OE1 GLU A  85    10982  17606  13158    722  -1077  -1672       O  
ATOM    489  OE2 GLU A  85      -5.909 -23.849  18.444  1.00120.79           O  
ANISOU  489  OE2 GLU A  85    12001  19318  14575    790  -1141  -2053       O  
ATOM    490  N   LEU A  86      -8.995 -25.774  14.235  1.00 68.86           N  
ANISOU  490  N   LEU A  86     6755  11086   8322    532   -789   -307       N  
ATOM    491  CA  LEU A  86      -8.520 -27.065  13.749  1.00 69.97           C  
ANISOU  491  CA  LEU A  86     6999  11214   8374    622   -810   -146       C  
ATOM    492  C   LEU A  86      -8.471 -27.111  12.227  1.00 69.56           C  
ANISOU  492  C   LEU A  86     7002  10951   8478    476   -698    -51       C  
ATOM    493  O   LEU A  86      -7.633 -27.822  11.659  1.00 63.63           O  
ANISOU  493  O   LEU A  86     6257  10163   7757    498   -688    -31       O  
ATOM    494  CB  LEU A  86      -9.406 -28.187  14.286  1.00 62.17           C  
ANISOU  494  CB  LEU A  86     6210  10226   7184    737   -773     79       C  
ATOM    495  CG  LEU A  86      -8.840 -28.966  15.475  1.00 74.36           C  
ANISOU  495  CG  LEU A  86     7761  11999   8494   1074   -807    143       C  
ATOM    496  CD1 LEU A  86      -9.905 -29.859  16.089  1.00 69.41           C  
ANISOU  496  CD1 LEU A  86     7371  11267   7735   1189   -631    385       C  
ATOM    497  CD2 LEU A  86      -7.627 -29.782  15.053  1.00 70.09           C  
ANISOU  497  CD2 LEU A  86     7201  11485   7946   1231   -772    198       C  
ATOM    498  N   GLN A  87      -9.353 -26.370  11.553  1.00 57.51           N  
ANISOU  498  N   GLN A  87     5501   9341   7010    383   -598     25       N  
ATOM    499  CA  GLN A  87      -9.317 -26.330  10.095  1.00 61.50           C  
ANISOU  499  CA  GLN A  87     6014   9779   7572    342   -483    130       C  
ATOM    500  C   GLN A  87      -8.043 -25.664   9.593  1.00 69.73           C  
ANISOU  500  C   GLN A  87     6967  10674   8853    330   -378     25       C  
ATOM    501  O   GLN A  87      -7.418 -26.144   8.640  1.00 59.52           O  
ANISOU  501  O   GLN A  87     5682   9337   7596    317   -346     65       O  
ATOM    502  CB  GLN A  87     -10.550 -25.605   9.557  1.00 53.72           C  
ANISOU  502  CB  GLN A  87     5035   8873   6504    384   -375    275       C  
ATOM    503  CG  GLN A  87     -10.680 -25.635   8.043  1.00 72.89           C  
ANISOU  503  CG  GLN A  87     7427  11417   8850    451   -264    407       C  
ATOM    504  CD  GLN A  87     -11.201 -26.962   7.528  1.00 84.64           C  
ANISOU  504  CD  GLN A  87     8888  13134  10138    352   -343    337       C  
ATOM    505  OE1 GLN A  87     -10.534 -27.643   6.748  1.00 86.04           O  
ANISOU  505  OE1 GLN A  87     9045  13308  10339    294   -324    288       O  
ATOM    506  NE2 GLN A  87     -12.399 -27.338   7.963  1.00 87.81           N  
ANISOU  506  NE2 GLN A  87     9268  13717  10378    298   -378    276       N  
ATOM    507  N   GLN A  88      -7.639 -24.557  10.222  1.00 62.02           N  
ANISOU  507  N   GLN A  88     5884   9607   8075    303   -273   -167       N  
ATOM    508  CA  GLN A  88      -6.404 -23.896   9.816  1.00 75.12           C  
ANISOU  508  CA  GLN A  88     7420  11088  10035    236    -78   -374       C  
ATOM    509  C   GLN A  88      -5.178 -24.701  10.234  1.00 72.13           C  
ANISOU  509  C   GLN A  88     6906  10875   9625    226   -282   -612       C  
ATOM    510  O   GLN A  88      -4.143 -24.642   9.562  1.00 64.47           O  
ANISOU  510  O   GLN A  88     5860   9793   8840    174   -175   -727       O  
ATOM    511  CB  GLN A  88      -6.354 -22.478  10.389  1.00 74.16           C  
ANISOU  511  CB  GLN A  88     7176  10796  10205    148    214   -628       C  
ATOM    512  CG  GLN A  88      -5.465 -22.308  11.609  1.00 82.48           C  
ANISOU  512  CG  GLN A  88     7947  12054  11337     31    113  -1154       C  
ATOM    513  CD  GLN A  88      -5.455 -20.885  12.129  1.00100.04           C  
ANISOU  513  CD  GLN A  88    10006  14088  13917   -138    500  -1523       C  
ATOM    514  OE1 GLN A  88      -5.724 -19.939  11.389  1.00106.60           O  
ANISOU  514  OE1 GLN A  88    10953  14490  15061   -160    975  -1375       O  
ATOM    515  NE2 GLN A  88      -5.144 -20.725  13.411  1.00 95.49           N  
ANISOU  515  NE2 GLN A  88     9143  13852  13287   -225    360  -2010       N  
ATOM    516  N   GLU A  89      -5.277 -25.463  11.327  1.00 70.70           N  
ANISOU  516  N   GLU A  89     6695  10982   9186    331   -537   -654       N  
ATOM    517  CA  GLU A  89      -4.189 -26.358  11.706  1.00 59.50           C  
ANISOU  517  CA  GLU A  89     5160   9808   7637    466   -704   -767       C  
ATOM    518  C   GLU A  89      -4.011 -27.458  10.668  1.00 63.81           C  
ANISOU  518  C   GLU A  89     5890  10204   8153    495   -689   -486       C  
ATOM    519  O   GLU A  89      -2.888 -27.760  10.246  1.00 62.07           O  
ANISOU  519  O   GLU A  89     5575   9997   8012    514   -690   -584       O  
ATOM    520  CB  GLU A  89      -4.464 -26.966  13.081  1.00 63.64           C  
ANISOU  520  CB  GLU A  89     5657  10695   7828    706   -893   -747       C  
ATOM    521  CG  GLU A  89      -3.805 -26.245  14.241  1.00 72.04           C  
ANISOU  521  CG  GLU A  89     6358  12189   8825    769   -989  -1210       C  
ATOM    522  CD  GLU A  89      -4.202 -26.833  15.581  1.00 91.88           C  
ANISOU  522  CD  GLU A  89     8859  15129  10924   1100  -1158  -1113       C  
ATOM    523  OE1 GLU A  89      -3.721 -27.938  15.910  1.00 87.32           O  
ANISOU  523  OE1 GLU A  89     8312  14813  10053   1462  -1234   -905       O  
ATOM    524  OE2 GLU A  89      -4.996 -26.195  16.303  1.00 93.41           O  
ANISOU  524  OE2 GLU A  89     9028  15384  11080   1042  -1166  -1208       O  
ATOM    525  N   VAL A  90      -5.119 -28.067  10.244  1.00 63.70           N  
ANISOU  525  N   VAL A  90     6097  10070   8034    472   -650   -200       N  
ATOM    526  CA  VAL A  90      -5.059 -29.156   9.276  1.00 59.61           C  
ANISOU  526  CA  VAL A  90     5710   9434   7504    442   -576    -31       C  
ATOM    527  C   VAL A  90      -4.630 -28.635   7.909  1.00 62.62           C  
ANISOU  527  C   VAL A  90     6054   9674   8065    315   -474    -51       C  
ATOM    528  O   VAL A  90      -3.836 -29.274   7.207  1.00 55.63           O  
ANISOU  528  O   VAL A  90     5174   8722   7240    300   -439    -43       O  
ATOM    529  CB  VAL A  90      -6.419 -29.876   9.219  1.00 54.07           C  
ANISOU  529  CB  VAL A  90     5167   8707   6671    388   -498    121       C  
ATOM    530  CG1 VAL A  90      -6.573 -30.648   7.923  1.00 52.65           C  
ANISOU  530  CG1 VAL A  90     5029   8448   6526    244   -359    148       C  
ATOM    531  CG2 VAL A  90      -6.580 -30.799  10.420  1.00 61.28           C  
ANISOU  531  CG2 VAL A  90     6183   9656   7443    570   -468    215       C  
ATOM    532  N   GLU A  91      -5.139 -27.465   7.513  1.00 53.13           N  
ANISOU  532  N   GLU A  91     4827   8415   6946    272   -370    -39       N  
ATOM    533  CA  GLU A  91      -4.748 -26.881   6.233  1.00 59.46           C  
ANISOU  533  CA  GLU A  91     5617   9082   7892    257   -181     19       C  
ATOM    534  C   GLU A  91      -3.259 -26.559   6.206  1.00 65.37           C  
ANISOU  534  C   GLU A  91     6252   9682   8905    212   -110   -198       C  
ATOM    535  O   GLU A  91      -2.578 -26.818   5.208  1.00 54.66           O  
ANISOU  535  O   GLU A  91     4907   8228   7634    195    -24   -160       O  
ATOM    536  CB  GLU A  91      -5.571 -25.624   5.956  1.00 59.04           C  
ANISOU  536  CB  GLU A  91     5584   8979   7872    337     31    150       C  
ATOM    537  CG  GLU A  91      -6.845 -25.872   5.168  1.00 74.86           C  
ANISOU  537  CG  GLU A  91     7633  11233   9579    445     33    384       C  
ATOM    538  CD  GLU A  91      -7.805 -24.699   5.231  1.00 83.45           C  
ANISOU  538  CD  GLU A  91     8735  12349  10623    618    221    559       C  
ATOM    539  OE1 GLU A  91      -7.583 -23.791   6.060  1.00 73.85           O  
ANISOU  539  OE1 GLU A  91     7521  10892   9648    588    355    468       O  
ATOM    540  OE2 GLU A  91      -8.781 -24.685   4.452  1.00 92.75           O  
ANISOU  540  OE2 GLU A  91     9886  13843  11512    800    261    754       O  
ATOM    541  N   LYS A  92      -2.737 -25.991   7.296  1.00 60.12           N  
ANISOU  541  N   LYS A  92     5428   9054   8361    182   -136   -488       N  
ATOM    542  CA  LYS A  92      -1.309 -25.703   7.369  1.00 53.02           C  
ANISOU  542  CA  LYS A  92     4319   8125   7700    110    -67   -835       C  
ATOM    543  C   LYS A  92      -0.490 -26.987   7.378  1.00 69.53           C  
ANISOU  543  C   LYS A  92     6381  10403   9635    200   -293   -827       C  
ATOM    544  O   LYS A  92       0.563 -27.067   6.734  1.00 59.50           O  
ANISOU  544  O   LYS A  92     5030   9045   8533    153   -214   -945       O  
ATOM    545  CB  LYS A  92      -1.007 -24.863   8.610  1.00 60.53           C  
ANISOU  545  CB  LYS A  92     5004   9235   8758     44    -49  -1280       C  
ATOM    546  CG  LYS A  92       0.475 -24.693   8.908  1.00 70.96           C  
ANISOU  546  CG  LYS A  92     5980  10725  10254    -36    -28  -1801       C  
ATOM    547  CD  LYS A  92       0.726 -23.477   9.785  1.00 81.53           C  
ANISOU  547  CD  LYS A  92     6990  12147  11840   -219    181  -2391       C  
ATOM    548  CE  LYS A  92       2.035 -23.608  10.547  1.00 98.27           C  
ANISOU  548  CE  LYS A  92     8629  14795  13915   -230     30  -3031       C  
ATOM    549  NZ  LYS A  92       1.969 -22.942  11.878  1.00108.15           N  
ANISOU  549  NZ  LYS A  92     9500  16486  15104   -294      0  -3598       N  
ATOM    550  N   LEU A  93      -0.960 -28.004   8.104  1.00 59.00           N  
ANISOU  550  N   LEU A  93     5128   9290   7999    358   -504   -661       N  
ATOM    551  CA  LEU A  93      -0.251 -29.278   8.152  1.00 53.03           C  
ANISOU  551  CA  LEU A  93     4390   8660   7100    525   -601   -565       C  
ATOM    552  C   LEU A  93      -0.184 -29.920   6.772  1.00 63.53           C  
ANISOU  552  C   LEU A  93     5889   9720   8528    417   -476   -365       C  
ATOM    553  O   LEU A  93       0.874 -30.400   6.349  1.00 57.42           O  
ANISOU  553  O   LEU A  93     5058   8930   7828    450   -461   -412       O  
ATOM    554  CB  LEU A  93      -0.933 -30.216   9.148  1.00 62.76           C  
ANISOU  554  CB  LEU A  93     5746  10068   8034    758   -681   -345       C  
ATOM    555  CG  LEU A  93      -0.220 -30.466  10.477  1.00 67.92           C  
ANISOU  555  CG  LEU A  93     6192  11181   8433   1105   -828   -462       C  
ATOM    556  CD1 LEU A  93      -0.858 -31.641  11.197  1.00 68.31           C  
ANISOU  556  CD1 LEU A  93     6468  11277   8209   1419   -754    -87       C  
ATOM    557  CD2 LEU A  93       1.266 -30.708  10.260  1.00 62.64           C  
ANISOU  557  CD2 LEU A  93     5299  10716   7786   1232   -870   -642       C  
ATOM    558  N   ALA A  94      -1.308 -29.934   6.054  1.00 50.65           N  
ANISOU  558  N   ALA A  94     4425   7952   6869    300   -386   -180       N  
ATOM    559  CA  ALA A  94      -1.329 -30.538   4.726  1.00 59.50           C  
ANISOU  559  CA  ALA A  94     5638   8948   8023    196   -269    -70       C  
ATOM    560  C   ALA A  94      -0.433 -29.776   3.758  1.00 62.90           C  
ANISOU  560  C   ALA A  94     5990   9247   8663    139   -165   -148       C  
ATOM    561  O   ALA A  94       0.223 -30.380   2.901  1.00 59.64           O  
ANISOU  561  O   ALA A  94     5595   8756   8312     98   -106   -131       O  
ATOM    562  CB  ALA A  94      -2.761 -30.598   4.198  1.00 52.42           C  
ANISOU  562  CB  ALA A  94     4819   8123   6975    115   -209     38       C  
ATOM    563  N   SER A  95      -0.391 -28.448   3.881  1.00 56.67           N  
ANISOU  563  N   SER A  95     5125   8382   8023    131    -64   -241       N  
ATOM    564  CA  SER A  95       0.427 -27.643   2.979  1.00 52.10           C  
ANISOU  564  CA  SER A  95     4503   7584   7709     91    179   -304       C  
ATOM    565  C   SER A  95       1.912 -27.898   3.204  1.00 64.79           C  
ANISOU  565  C   SER A  95     5949   9163   9505     39    141   -585       C  
ATOM    566  O   SER A  95       2.654 -28.185   2.257  1.00 51.67           O  
ANISOU  566  O   SER A  95     4305   7372   7956      6    238   -563       O  
ATOM    567  CB  SER A  95       0.101 -26.160   3.163  1.00 54.53           C  
ANISOU  567  CB  SER A  95     4784   7723   8210    100    453   -352       C  
ATOM    568  OG  SER A  95       0.292 -25.442   1.957  1.00 73.96           O  
ANISOU  568  OG  SER A  95     7324   9935  10841    166    831   -190       O  
ATOM    569  N   GLU A  96       2.365 -27.800   4.457  1.00 59.81           N  
ANISOU  569  N   GLU A  96     5119   8734   8871     60     -5   -877       N  
ATOM    570  CA  GLU A  96       3.782 -27.988   4.748  1.00 59.94           C  
ANISOU  570  CA  GLU A  96     4884   8892   8998     63    -60  -1218       C  
ATOM    571  C   GLU A  96       4.227 -29.424   4.502  1.00 60.31           C  
ANISOU  571  C   GLU A  96     5013   9047   8855    207   -223  -1010       C  
ATOM    572  O   GLU A  96       5.377 -29.655   4.114  1.00 66.40           O  
ANISOU  572  O   GLU A  96     5655   9820   9752    202   -196  -1166       O  
ATOM    573  CB  GLU A  96       4.079 -27.576   6.190  1.00 63.22           C  
ANISOU  573  CB  GLU A  96     4983   9699   9338    120   -201  -1627       C  
ATOM    574  CG  GLU A  96       3.728 -26.129   6.501  1.00 81.26           C  
ANISOU  574  CG  GLU A  96     7152  11833  11892    -76     54  -1930       C  
ATOM    575  CD  GLU A  96       3.985 -25.760   7.949  1.00 98.22           C  
ANISOU  575  CD  GLU A  96     8921  14470  13928    -48    -94  -2431       C  
ATOM    576  OE1 GLU A  96       3.980 -26.668   8.807  1.00 96.87           O  
ANISOU  576  OE1 GLU A  96     8681  14785  13339    232   -440  -2343       O  
ATOM    577  OE2 GLU A  96       4.190 -24.559   8.231  1.00 99.59           O  
ANISOU  577  OE2 GLU A  96     8855  14556  14430   -283    197  -2925       O  
ATOM    578  N   ASN A  97       3.339 -30.398   4.721  1.00 51.82           N  
ANISOU  578  N   ASN A  97     4146   8024   7518    327   -322   -681       N  
ATOM    579  CA  ASN A  97       3.684 -31.786   4.430  1.00 51.95           C  
ANISOU  579  CA  ASN A  97     4281   8025   7434    448   -318   -470       C  
ATOM    580  C   ASN A  97       3.937 -31.988   2.943  1.00 68.92           C  
ANISOU  580  C   ASN A  97     6536   9890   9759    261   -162   -398       C  
ATOM    581  O   ASN A  97       4.869 -32.701   2.554  1.00 58.73           O  
ANISOU  581  O   ASN A  97     5226   8559   8530    307   -124   -395       O  
ATOM    582  CB  ASN A  97       2.573 -32.719   4.912  1.00 58.19           C  
ANISOU  582  CB  ASN A  97     5284   8817   8008    551   -292   -189       C  
ATOM    583  CG  ASN A  97       2.697 -33.064   6.381  1.00 70.62           C  
ANISOU  583  CG  ASN A  97     6783  10709   9340    896   -395   -151       C  
ATOM    584  OD1 ASN A  97       3.489 -32.464   7.107  1.00 67.60           O  
ANISOU  584  OD1 ASN A  97     6122  10668   8893   1043   -556   -406       O  
ATOM    585  ND2 ASN A  97       1.909 -34.034   6.829  1.00 71.78           N  
ANISOU  585  ND2 ASN A  97     7145  10785   9341   1042   -255    130       N  
ATOM    586  N   ALA A  98       3.117 -31.362   2.095  1.00 52.61           N  
ANISOU  586  N   ALA A  98     4566   7686   7737    102    -58   -326       N  
ATOM    587  CA  ALA A  98       3.295 -31.498   0.654  1.00 56.80           C  
ANISOU  587  CA  ALA A  98     5165   8064   8352     -9     93   -254       C  
ATOM    588  C   ALA A  98       4.587 -30.836   0.189  1.00 58.26           C  
ANISOU  588  C   ALA A  98     5233   8095   8807    -43    198   -423       C  
ATOM    589  O   ALA A  98       5.246 -31.331  -0.732  1.00 55.18           O  
ANISOU  589  O   ALA A  98     4869   7597   8500    -91    281   -400       O  
ATOM    590  CB  ALA A  98       2.094 -30.906  -0.082  1.00 48.45           C  
ANISOU  590  CB  ALA A  98     4181   7058   7169    -37    188   -115       C  
ATOM    591  N   SER A  99       4.962 -29.716   0.812  1.00 53.37           N  
ANISOU  591  N   SER A  99     4464   7452   8363    -52    249   -652       N  
ATOM    592  CA  SER A  99       6.190 -29.029   0.425  1.00 66.48           C  
ANISOU  592  CA  SER A  99     5972   8931  10356   -140    448   -922       C  
ATOM    593  C   SER A  99       7.423 -29.807   0.867  1.00 66.70           C  
ANISOU  593  C   SER A  99     5804   9146  10394    -96    278  -1152       C  
ATOM    594  O   SER A  99       8.404 -29.902   0.120  1.00 69.59           O  
ANISOU  594  O   SER A  99     6119   9367  10957   -162    399  -1251       O  
ATOM    595  CB  SER A  99       6.208 -27.618   1.012  1.00 58.92           C  
ANISOU  595  CB  SER A  99     4864   7876   9648   -221    666  -1217       C  
ATOM    596  OG  SER A  99       5.617 -26.689   0.121  1.00 82.48           O  
ANISOU  596  OG  SER A  99     8030  10534  12774   -213   1046   -989       O  
ATOM    597  N   MET A 100       7.394 -30.366   2.079  1.00 65.81           N  
ANISOU  597  N   MET A 100     5571   9395  10039     74     20  -1210       N  
ATOM    598  CA  MET A 100       8.522 -31.163   2.551  1.00 68.49           C  
ANISOU  598  CA  MET A 100     5705  10034  10283    262   -126  -1351       C  
ATOM    599  C   MET A 100       8.654 -32.456   1.756  1.00 70.81           C  
ANISOU  599  C   MET A 100     6231  10160  10515    332    -89   -998       C  
ATOM    600  O   MET A 100       9.772 -32.896   1.457  1.00 61.52           O  
ANISOU  600  O   MET A 100     4935   9023   9415    394    -74  -1094       O  
ATOM    601  CB  MET A 100       8.364 -31.456   4.042  1.00 65.17           C  
ANISOU  601  CB  MET A 100     5114  10119   9529    558   -358  -1407       C  
ATOM    602  CG  MET A 100       9.101 -32.693   4.517  1.00 82.46           C  
ANISOU  602  CG  MET A 100     7231  12653  11446    954   -468  -1255       C  
ATOM    603  SD  MET A 100       8.869 -32.975   6.278  1.00128.88           S  
ANISOU  603  SD  MET A 100    12910  19222  16836   1450   -683  -1240       S  
ATOM    604  CE  MET A 100       9.365 -31.386   6.941  1.00106.23           C  
ANISOU  604  CE  MET A 100     9501  16786  14077   1238   -801  -2028       C  
ATOM    605  N   LYS A 101       7.525 -33.076   1.402  1.00 54.11           N  
ANISOU  605  N   LYS A 101     4412   7868   8279    298    -34   -650       N  
ATOM    606  CA  LYS A 101       7.568 -34.278   0.575  1.00 62.64           C  
ANISOU  606  CA  LYS A 101     5684   8752   9364    278    101   -417       C  
ATOM    607  C   LYS A 101       8.209 -34.003  -0.778  1.00 63.40           C  
ANISOU  607  C   LYS A 101     5780   8617   9691     72    228   -499       C  
ATOM    608  O   LYS A 101       8.866 -34.883  -1.344  1.00 62.06           O  
ANISOU  608  O   LYS A 101     5654   8341   9587     78    321   -439       O  
ATOM    609  CB  LYS A 101       6.158 -34.841   0.390  1.00 59.63           C  
ANISOU  609  CB  LYS A 101     5530   8271   8854    186    198   -202       C  
ATOM    610  CG  LYS A 101       6.109 -36.353   0.253  1.00 71.64           C  
ANISOU  610  CG  LYS A 101     7210   9647  10362    236    419    -24       C  
ATOM    611  CD  LYS A 101       5.830 -36.768  -1.182  1.00 74.67           C  
ANISOU  611  CD  LYS A 101     7670   9846  10855    -63    608    -71       C  
ATOM    612  CE  LYS A 101       5.356 -38.209  -1.257  1.00 83.14           C  
ANISOU  612  CE  LYS A 101     8891  10732  11967   -125    951      1       C  
ATOM    613  NZ  LYS A 101       6.484 -39.169  -1.110  1.00 78.26           N  
ANISOU  613  NZ  LYS A 101     8325   9933  11475     77   1150    135       N  
ATOM    614  N   LEU A 102       8.030 -32.792  -1.310  1.00 51.82           N  
ANISOU  614  N   LEU A 102     4285   7046   8358    -75    298   -605       N  
ATOM    615  CA  LEU A 102       8.693 -32.421  -2.555  1.00 68.88           C  
ANISOU  615  CA  LEU A 102     6456   8980  10735   -200    487   -649       C  
ATOM    616  C   LEU A 102      10.206 -32.414  -2.383  1.00 59.70           C  
ANISOU  616  C   LEU A 102     5084   7810   9789   -186    489   -920       C  
ATOM    617  O   LEU A 102      10.939 -32.999  -3.190  1.00 59.90           O  
ANISOU  617  O   LEU A 102     5138   7708   9913   -225    568   -893       O  
ATOM    618  CB  LEU A 102       8.200 -31.051  -3.022  1.00 69.47           C  
ANISOU  618  CB  LEU A 102     6564   8915  10915   -248    688   -640       C  
ATOM    619  CG  LEU A 102       6.817 -31.010  -3.670  1.00 66.08           C  
ANISOU  619  CG  LEU A 102     6306   8572  10230   -208    735   -353       C  
ATOM    620  CD1 LEU A 102       6.564 -29.656  -4.319  1.00 55.02           C  
ANISOU  620  CD1 LEU A 102     4956   7019   8931   -122   1051   -246       C  
ATOM    621  CD2 LEU A 102       6.673 -32.137  -4.678  1.00 56.90           C  
ANISOU  621  CD2 LEU A 102     5218   7493   8909   -259    732   -242       C  
ATOM    622  N   GLU A 103      10.691 -31.756  -1.328  1.00 60.89           N  
ANISOU  622  N   GLU A 103     4973   8159  10001   -136    406  -1244       N  
ATOM    623  CA  GLU A 103      12.128 -31.690  -1.090  1.00 62.18           C  
ANISOU  623  CA  GLU A 103     4826   8467  10334   -120    398  -1629       C  
ATOM    624  C   GLU A 103      12.698 -33.062  -0.752  1.00 66.46           C  
ANISOU  624  C   GLU A 103     5332   9271  10647    142    216  -1481       C  
ATOM    625  O   GLU A 103      13.823 -33.387  -1.149  1.00 68.86           O  
ANISOU  625  O   GLU A 103     5500   9588  11076    161    256  -1621       O  
ATOM    626  CB  GLU A 103      12.424 -30.690   0.026  1.00 68.29           C  
ANISOU  626  CB  GLU A 103     5232   9538  11176   -140    362  -2132       C  
ATOM    627  CG  GLU A 103      11.869 -29.296  -0.230  1.00 89.78           C  
ANISOU  627  CG  GLU A 103     8006  11913  14194   -380    678  -2271       C  
ATOM    628  CD  GLU A 103      12.297 -28.294   0.825  1.00106.95           C  
ANISOU  628  CD  GLU A 103     9755  14349  16534   -489    747  -2918       C  
ATOM    629  OE1 GLU A 103      12.595 -28.717   1.962  1.00107.62           O  
ANISOU  629  OE1 GLU A 103     9526  15041  16324   -302    418  -3165       O  
ATOM    630  OE2 GLU A 103      12.336 -27.084   0.519  1.00112.41           O  
ANISOU  630  OE2 GLU A 103    10407  14659  17645   -737   1188  -3196       O  
ATOM    631  N   LEU A 104      11.937 -33.881  -0.022  1.00 58.74           N  
ANISOU  631  N   LEU A 104     4490   8475   9354    377     87  -1175       N  
ATOM    632  CA  LEU A 104      12.393 -35.233   0.283  1.00 59.03           C  
ANISOU  632  CA  LEU A 104     4564   8669   9197    705     71   -925       C  
ATOM    633  C   LEU A 104      12.513 -36.071  -0.983  1.00 66.69           C  
ANISOU  633  C   LEU A 104     5791   9215  10333    549    286   -693       C  
ATOM    634  O   LEU A 104      13.486 -36.815  -1.155  1.00 70.16           O  
ANISOU  634  O   LEU A 104     6171   9687  10800    715    350   -652       O  
ATOM    635  CB  LEU A 104      11.442 -35.897   1.277  1.00 70.06           C  
ANISOU  635  CB  LEU A 104     6113  10225  10282    990     39   -606       C  
ATOM    636  CG  LEU A 104      11.642 -37.400   1.484  1.00 73.52           C  
ANISOU  636  CG  LEU A 104     6722  10640  10572   1358    230   -206       C  
ATOM    637  CD1 LEU A 104      12.939 -37.674   2.234  1.00 61.62           C  
ANISOU  637  CD1 LEU A 104     4889   9670   8854   1853    124   -282       C  
ATOM    638  CD2 LEU A 104      10.456 -38.006   2.212  1.00 70.08           C  
ANISOU  638  CD2 LEU A 104     6536  10147   9945   1534    363    132       C  
ATOM    639  N   ASP A 105      11.534 -35.962  -1.883  1.00 54.29           N  
ANISOU  639  N   ASP A 105     4468   7317   8845    254    408   -567       N  
ATOM    640  CA  ASP A 105      11.592 -36.714  -3.132  1.00 58.34           C  
ANISOU  640  CA  ASP A 105     5159   7525   9484     73    617   -443       C  
ATOM    641  C   ASP A 105      12.742 -36.237  -4.010  1.00 67.12           C  
ANISOU  641  C   ASP A 105     6150   8517  10836    -51    660   -640       C  
ATOM    642  O   ASP A 105      13.390 -37.044  -4.686  1.00 61.89           O  
ANISOU  642  O   ASP A 105     5538   7703  10275    -73    793   -582       O  
ATOM    643  CB  ASP A 105      10.263 -36.599  -3.877  1.00 56.08           C  
ANISOU  643  CB  ASP A 105     5050   7123   9136   -171    706   -361       C  
ATOM    644  CG  ASP A 105       9.164 -37.413  -3.228  1.00 71.44           C  
ANISOU  644  CG  ASP A 105     7130   9102  10913   -118    777   -206       C  
ATOM    645  OD1 ASP A 105       9.434 -38.051  -2.189  1.00 69.60           O  
ANISOU  645  OD1 ASP A 105     6906   8927  10612    158    798    -78       O  
ATOM    646  OD2 ASP A 105       8.033 -37.416  -3.756  1.00 63.61           O  
ANISOU  646  OD2 ASP A 105     6212   8118   9838   -317    849   -218       O  
ATOM    647  N   ALA A 106      13.008 -34.930  -4.014  1.00 64.73           N  
ANISOU  647  N   ALA A 106     5694   8230  10669   -146    624   -887       N  
ATOM    648  CA  ALA A 106      14.129 -34.408  -4.788  1.00 61.68           C  
ANISOU  648  CA  ALA A 106     5189   7675  10572   -272    757  -1113       C  
ATOM    649  C   ALA A 106      15.459 -34.887  -4.222  1.00 67.98           C  
ANISOU  649  C   ALA A 106     5720   8699  11410   -101    662  -1326       C  
ATOM    650  O   ALA A 106      16.360 -35.268  -4.979  1.00 63.06           O  
ANISOU  650  O   ALA A 106     5080   7927  10953   -152    770  -1366       O  
ATOM    651  CB  ALA A 106      14.074 -32.881  -4.825  1.00 54.33           C  
ANISOU  651  CB  ALA A 106     4161   6629   9851   -409    898  -1356       C  
ATOM    652  N   LEU A 107      15.598 -34.878  -2.894  1.00 65.02           N  
ANISOU  652  N   LEU A 107     5104   8762  10838    149    459  -1469       N  
ATOM    653  CA  LEU A 107      16.826 -35.364  -2.273  1.00 66.70           C  
ANISOU  653  CA  LEU A 107     4989   9392  10961    438    346  -1666       C  
ATOM    654  C   LEU A 107      17.020 -36.852  -2.532  1.00 71.45           C  
ANISOU  654  C   LEU A 107     5803   9912  11434    689    426  -1234       C  
ATOM    655  O   LEU A 107      18.146 -37.311  -2.757  1.00 67.13           O  
ANISOU  655  O   LEU A 107     5096   9465  10943    827    460  -1313       O  
ATOM    656  CB  LEU A 107      16.802 -35.076  -0.772  1.00 72.90           C  
ANISOU  656  CB  LEU A 107     5442  10813  11442    744    110  -1885       C  
ATOM    657  CG  LEU A 107      18.006 -35.547   0.047  1.00 77.54           C  
ANISOU  657  CG  LEU A 107     5588  12099  11776   1190    -49  -2108       C  
ATOM    658  CD1 LEU A 107      19.269 -34.823  -0.389  1.00 66.80           C  
ANISOU  658  CD1 LEU A 107     3816  10840  10724    949     -1  -2742       C  
ATOM    659  CD2 LEU A 107      17.756 -35.346   1.534  1.00 83.51           C  
ANISOU  659  CD2 LEU A 107     6032  13589  12110   1569   -287  -2257       C  
ATOM    660  N   ARG A 108      15.930 -37.623  -2.509  1.00 64.90           N  
ANISOU  660  N   ARG A 108     5318   8875  10467    738    525   -808       N  
ATOM    661  CA  ARG A 108      16.027 -39.047  -2.805  1.00 74.75           C  
ANISOU  661  CA  ARG A 108     6796   9914  11692    916    767   -431       C  
ATOM    662  C   ARG A 108      16.388 -39.291  -4.264  1.00 72.59           C  
ANISOU  662  C   ARG A 108     6661   9204  11716    566    961   -460       C  
ATOM    663  O   ARG A 108      17.072 -40.272  -4.576  1.00 69.51           O  
ANISOU  663  O   ARG A 108     6325   8692  11394    707   1158   -306       O  
ATOM    664  CB  ARG A 108      14.714 -39.747  -2.460  1.00 73.38           C  
ANISOU  664  CB  ARG A 108     6929   9564  11387    959    941    -89       C  
ATOM    665  CG  ARG A 108      14.886 -41.166  -1.947  1.00 86.48           C  
ANISOU  665  CG  ARG A 108     8742  11172  12943   1398   1265    313       C  
ATOM    666  CD  ARG A 108      13.542 -41.843  -1.742  1.00 81.68           C  
ANISOU  666  CD  ARG A 108     8450  10262  12324   1331   1574    566       C  
ATOM    667  NE  ARG A 108      13.103 -41.776  -0.354  1.00 89.96           N  
ANISOU  667  NE  ARG A 108     9471  11650  13062   1769   1494    754       N  
ATOM    668  CZ  ARG A 108      11.898 -41.378   0.032  1.00 99.08           C  
ANISOU  668  CZ  ARG A 108    10718  12788  14139   1604   1427    732       C  
ATOM    669  NH1 ARG A 108      10.984 -40.995  -0.844  1.00 84.23           N  
ANISOU  669  NH1 ARG A 108     8936  10636  12430   1049   1420    530       N  
ATOM    670  NH2 ARG A 108      11.604 -41.364   1.329  1.00 98.90           N  
ANISOU  670  NH2 ARG A 108    10664  13098  13815   2053   1369    920       N  
ATOM    671  N   SER A 109      15.942 -38.416  -5.168  1.00 64.39           N  
ANISOU  671  N   SER A 109     5681   7950  10833    164    949   -626       N  
ATOM    672  CA  SER A 109      16.286 -38.568  -6.577  1.00 72.86           C  
ANISOU  672  CA  SER A 109     6859   8697  12127   -118   1129   -656       C  
ATOM    673  C   SER A 109      17.778 -38.359  -6.807  1.00 64.08           C  
ANISOU  673  C   SER A 109     5526   7613  11208    -70   1116   -877       C  
ATOM    674  O   SER A 109      18.411 -39.126  -7.542  1.00 67.74           O  
ANISOU  674  O   SER A 109     6056   7882  11801   -105   1280   -808       O  
ATOM    675  CB  SER A 109      15.472 -37.593  -7.425  1.00 64.30           C  
ANISOU  675  CB  SER A 109     5866   7490  11074   -408   1151   -720       C  
ATOM    676  OG  SER A 109      15.209 -38.133  -8.708  1.00 72.02           O  
ANISOU  676  OG  SER A 109     6999   8277  12087   -616   1347   -646       O  
ATOM    677  N   LYS A 110      18.355 -37.324  -6.192  1.00 58.63           N  
ANISOU  677  N   LYS A 110     4540   7172  10566    -22    959  -1209       N  
ATOM    678  CA  LYS A 110      19.788 -37.088  -6.331  1.00 72.46           C  
ANISOU  678  CA  LYS A 110     5997   9020  12514     -3    967  -1542       C  
ATOM    679  C   LYS A 110      20.594 -38.191  -5.657  1.00 76.17           C  
ANISOU  679  C   LYS A 110     6310   9837  12794    419    896  -1431       C  
ATOM    680  O   LYS A 110      21.658 -38.581  -6.152  1.00 78.04           O  
ANISOU  680  O   LYS A 110     6441  10038  13173    452    978  -1513       O  
ATOM    681  CB  LYS A 110      20.156 -35.725  -5.747  1.00 67.44           C  
ANISOU  681  CB  LYS A 110     5007   8610  12006    -98    899  -2058       C  
ATOM    682  CG  LYS A 110      19.639 -34.541  -6.545  1.00 82.03           C  
ANISOU  682  CG  LYS A 110     7012  10023  14133   -453   1135  -2148       C  
ATOM    683  CD  LYS A 110      19.608 -33.283  -5.695  1.00 87.84           C  
ANISOU  683  CD  LYS A 110     7454  10941  14981   -535   1152  -2607       C  
ATOM    684  CE  LYS A 110      18.803 -32.180  -6.361  1.00 79.89           C  
ANISOU  684  CE  LYS A 110     6695   9468  14194   -765   1471  -2519       C  
ATOM    685  NZ  LYS A 110      19.675 -31.090  -6.880  1.00 92.62           N  
ANISOU  685  NZ  LYS A 110     8144  10741  16305  -1012   1906  -2964       N  
ATOM    686  N   TYR A 111      20.105 -38.702  -4.525  1.00 76.62           N  
ANISOU  686  N   TYR A 111     6356  10243  12511    804    784  -1205       N  
ATOM    687  CA  TYR A 111      20.789 -39.803  -3.856  1.00 79.33           C  
ANISOU  687  CA  TYR A 111     6594  10939  12608   1358    812   -964       C  
ATOM    688  C   TYR A 111      20.776 -41.060  -4.715  1.00 83.94           C  
ANISOU  688  C   TYR A 111     7547  11009  13339   1342   1162   -542       C  
ATOM    689  O   TYR A 111      21.787 -41.764  -4.813  1.00 78.88           O  
ANISOU  689  O   TYR A 111     6808  10459  12703   1629   1278   -453       O  
ATOM    690  CB  TYR A 111      20.144 -40.067  -2.494  1.00 65.50           C  
ANISOU  690  CB  TYR A 111     4813   9630  10444   1830    710   -728       C  
ATOM    691  CG  TYR A 111      20.662 -41.297  -1.783  1.00 82.95           C  
ANISOU  691  CG  TYR A 111     7004  12173  12340   2550    866   -302       C  
ATOM    692  CD1 TYR A 111      20.035 -42.528  -1.932  1.00 89.79           C  
ANISOU  692  CD1 TYR A 111     8326  12555  13233   2712   1291    285       C  
ATOM    693  CD2 TYR A 111      21.780 -41.227  -0.964  1.00 92.41           C  
ANISOU  693  CD2 TYR A 111     7699  14202  13210   3101    660   -508       C  
ATOM    694  CE1 TYR A 111      20.506 -43.653  -1.284  1.00105.71           C  
ANISOU  694  CE1 TYR A 111    10377  14796  14994   3451   1580    762       C  
ATOM    695  CE2 TYR A 111      22.260 -42.347  -0.312  1.00 97.94           C  
ANISOU  695  CE2 TYR A 111     8382  15280  13550   3903    853    -26       C  
ATOM    696  CZ  TYR A 111      21.619 -43.558  -0.476  1.00109.81           C  
ANISOU  696  CZ  TYR A 111    10423  16179  15122   4099   1349    663       C  
ATOM    697  OH  TYR A 111      22.091 -44.678   0.169  1.00113.86           O  
ANISOU  697  OH  TYR A 111    10970  16983  15308   4973   1684   1227       O  
ATOM    698  N   GLU A 112      19.639 -41.355  -5.349  1.00 78.31           N  
ANISOU  698  N   GLU A 112     7217   9794  12744   1005   1362   -332       N  
ATOM    699  CA  GLU A 112      19.561 -42.533  -6.206  1.00 80.42           C  
ANISOU  699  CA  GLU A 112     7784   9576  13197    893   1765    -66       C  
ATOM    700  C   GLU A 112      20.396 -42.354  -7.468  1.00 79.73           C  
ANISOU  700  C   GLU A 112     7653   9246  13396    559   1805   -290       C  
ATOM    701  O   GLU A 112      21.049 -43.299  -7.922  1.00 88.19           O  
ANISOU  701  O   GLU A 112     8801  10105  14603    645   2079   -144       O  
ATOM    702  CB  GLU A 112      18.105 -42.831  -6.558  1.00 73.47           C  
ANISOU  702  CB  GLU A 112     7209   8356  12350    566   1970     46       C  
ATOM    703  CG  GLU A 112      17.403 -43.743  -5.563  1.00 84.26           C  
ANISOU  703  CG  GLU A 112     8752   9698  13564    917   2245    401       C  
ATOM    704  CD  GLU A 112      15.936 -43.399  -5.391  1.00 98.35           C  
ANISOU  704  CD  GLU A 112    10664  11435  15269    653   2210    354       C  
ATOM    705  OE1 GLU A 112      15.360 -42.779  -6.309  1.00100.75           O  
ANISOU  705  OE1 GLU A 112    10973  11657  15652    177   2091     98       O  
ATOM    706  OE2 GLU A 112      15.359 -43.750  -4.340  1.00 94.99           O  
ANISOU  706  OE2 GLU A 112    10326  11095  14673    972   2322    594       O  
ATOM    707  N   ALA A 113      20.391 -41.150  -8.045  1.00 77.83           N  
ANISOU  707  N   ALA A 113     7308   8996  13267    207   1604   -615       N  
ATOM    708  CA  ALA A 113      21.196 -40.901  -9.237  1.00 72.47           C  
ANISOU  708  CA  ALA A 113     6601   8076  12859    -71   1688   -807       C  
ATOM    709  C   ALA A 113      22.682 -41.046  -8.938  1.00 77.70           C  
ANISOU  709  C   ALA A 113     6973   8958  13589    195   1637   -956       C  
ATOM    710  O   ALA A 113      23.436 -41.604  -9.744  1.00 72.18           O  
ANISOU  710  O   ALA A 113     6317   8029  13080    125   1818   -936       O  
ATOM    711  CB  ALA A 113      20.894 -39.511  -9.796  1.00 72.80           C  
ANISOU  711  CB  ALA A 113     6608   8048  13006   -388   1599  -1061       C  
ATOM    712  N   LEU A 114      23.123 -40.547  -7.781  1.00 75.55           N  
ANISOU  712  N   LEU A 114     6359   9208  13139    508   1391  -1155       N  
ATOM    713  CA  LEU A 114      24.509 -40.744  -7.372  1.00 76.41           C  
ANISOU  713  CA  LEU A 114     6090   9730  13211    843   1316  -1352       C  
ATOM    714  C   LEU A 114      24.791 -42.208  -7.058  1.00 87.28           C  
ANISOU  714  C   LEU A 114     7589  11167  14408   1345   1513   -873       C  
ATOM    715  O   LEU A 114      25.934 -42.661  -7.189  1.00 78.11           O  
ANISOU  715  O   LEU A 114     6234  10168  13275   1588   1572   -910       O  
ATOM    716  CB  LEU A 114      24.826 -39.859  -6.165  1.00 67.91           C  
ANISOU  716  CB  LEU A 114     4528   9360  11916   1071   1011  -1779       C  
ATOM    717  CG  LEU A 114      26.228 -39.949  -5.559  1.00 86.55           C  
ANISOU  717  CG  LEU A 114     6334  12429  14122   1479    871  -2127       C  
ATOM    718  CD1 LEU A 114      27.263 -39.401  -6.524  1.00 74.68           C  
ANISOU  718  CD1 LEU A 114     4639  10695  13041   1076    970  -2609       C  
ATOM    719  CD2 LEU A 114      26.294 -39.219  -4.225  1.00 82.40           C  
ANISOU  719  CD2 LEU A 114     5290  12755  13263   1750    571  -2565       C  
ATOM    720  N   GLN A 115      23.764 -42.961  -6.657  1.00 80.32           N  
ANISOU  720  N   GLN A 115     7031  10120  13368   1517   1692   -420       N  
ATOM    721  CA  GLN A 115      23.947 -44.381  -6.376  1.00 82.95           C  
ANISOU  721  CA  GLN A 115     7551  10362  13604   2011   2068     94       C  
ATOM    722  C   GLN A 115      24.317 -45.149  -7.639  1.00 89.83           C  
ANISOU  722  C   GLN A 115     8664  10625  14842   1708   2442    186       C  
ATOM    723  O   GLN A 115      25.273 -45.932  -7.644  1.00 92.27           O  
ANISOU  723  O   GLN A 115     8915  10981  15162   2092   2658    379       O  
ATOM    724  CB  GLN A 115      22.676 -44.955  -5.750  1.00 87.52           C  
ANISOU  724  CB  GLN A 115     8453  10763  14039   2163   2307    496       C  
ATOM    725  CG  GLN A 115      22.796 -45.287  -4.277  1.00105.13           C  
ANISOU  725  CG  GLN A 115    10532  13597  15816   2980   2287    815       C  
ATOM    726  CD  GLN A 115      21.529 -45.908  -3.726  1.00102.23           C  
ANISOU  726  CD  GLN A 115    10536  12931  15375   3109   2637   1235       C  
ATOM    727  OE1 GLN A 115      20.496 -45.933  -4.395  1.00 88.58           O  
ANISOU  727  OE1 GLN A 115     9103  10635  13920   2516   2806   1166       O  
ATOM    728  NE2 GLN A 115      21.603 -46.420  -2.503  1.00104.10           N  
ANISOU  728  NE2 GLN A 115    10733  13603  15218   3923   2779   1658       N  
ATOM    729  N   THR A 116      23.566 -44.938  -8.725  1.00 84.27           N  
ANISOU  729  N   THR A 116     8204   9410  14405   1058   2533     42       N  
ATOM    730  CA  THR A 116      23.841 -45.662  -9.964  1.00 84.82           C  
ANISOU  730  CA  THR A 116     8469   8962  14796    732   2892     61       C  
ATOM    731  C   THR A 116      25.193 -45.272 -10.550  1.00 91.25           C  
ANISOU  731  C   THR A 116     9042   9867  15760    690   2741   -195       C  
ATOM    732  O   THR A 116      25.891 -46.117 -11.124  1.00 87.32           O  
ANISOU  732  O   THR A 116     8618   9108  15451    731   3048    -76       O  
ATOM    733  CB  THR A 116      22.727 -45.419 -10.983  1.00 78.13           C  
ANISOU  733  CB  THR A 116     7833   7768  14086    104   2967   -112       C  
ATOM    734  OG1 THR A 116      23.007 -44.227 -11.730  1.00 89.00           O  
ANISOU  734  OG1 THR A 116     9067   9221  15526   -226   2654   -451       O  
ATOM    735  CG2 THR A 116      21.377 -45.297 -10.292  1.00 72.60           C  
ANISOU  735  CG2 THR A 116     7246   7147  13191     97   2936    -23       C  
ATOM    736  N   PHE A 117      25.577 -43.999 -10.422  1.00 71.77           N  
ANISOU  736  N   PHE A 117     6282   7729  13260    583   2339   -579       N  
ATOM    737  CA  PHE A 117      26.903 -43.593 -10.876  1.00 85.45           C  
ANISOU  737  CA  PHE A 117     7737   9560  15170    540   2250   -897       C  
ATOM    738  C   PHE A 117      27.999 -44.247 -10.048  1.00 81.79           C  
ANISOU  738  C   PHE A 117     6986   9567  14524   1166   2242   -794       C  
ATOM    739  O   PHE A 117      29.071 -44.561 -10.577  1.00 85.48           O  
ANISOU  739  O   PHE A 117     7333   9986  15157   1203   2344   -879       O  
ATOM    740  CB  PHE A 117      27.042 -42.071 -10.827  1.00 80.05           C  
ANISOU  740  CB  PHE A 117     6782   9078  14555    278   1964  -1395       C  
ATOM    741  CG  PHE A 117      28.319 -41.562 -11.434  1.00 82.47           C  
ANISOU  741  CG  PHE A 117     6821   9370  15144    115   1979  -1807       C  
ATOM    742  CD1 PHE A 117      29.405 -41.238 -10.635  1.00 82.65           C  
ANISOU  742  CD1 PHE A 117     6329   9984  15092    404   1796  -2200       C  
ATOM    743  CD2 PHE A 117      28.435 -41.417 -12.806  1.00 97.25           C  
ANISOU  743  CD2 PHE A 117     8916  10703  17333   -309   2198  -1843       C  
ATOM    744  CE1 PHE A 117      30.581 -40.775 -11.197  1.00 92.35           C  
ANISOU  744  CE1 PHE A 117     7276  11192  16622    210   1859  -2658       C  
ATOM    745  CE2 PHE A 117      29.608 -40.955 -13.374  1.00102.87           C  
ANISOU  745  CE2 PHE A 117     9404  11342  18338   -463   2275  -2216       C  
ATOM    746  CZ  PHE A 117      30.682 -40.634 -12.568  1.00 88.72           C  
ANISOU  746  CZ  PHE A 117     7105  10071  16536   -233   2119  -2643       C  
ATOM    747  N   ALA A 118      27.752 -44.460  -8.753  1.00 91.44           N  
ANISOU  747  N   ALA A 118     8078  11301  15364   1719   2134   -593       N  
ATOM    748  CA  ALA A 118      28.736 -45.134  -7.914  1.00 83.87           C  
ANISOU  748  CA  ALA A 118     6824  10938  14106   2481   2154   -412       C  
ATOM    749  C   ALA A 118      28.918 -46.590  -8.320  1.00 87.20           C  
ANISOU  749  C   ALA A 118     7595  10897  14641   2758   2689    160       C  
ATOM    750  O   ALA A 118      29.981 -47.170  -8.076  1.00102.76           O  
ANISOU  750  O   ALA A 118     9348  13218  16478   3316   2792    306       O  
ATOM    751  CB  ALA A 118      28.329 -45.040  -6.445  1.00 80.70           C  
ANISOU  751  CB  ALA A 118     6222  11242  13199   3084   1958   -269       C  
ATOM    752  N   ARG A 119      27.901 -47.197  -8.931  1.00 97.16           N  
ANISOU  752  N   ARG A 119     9358  11407  16151   2386   3080    444       N  
ATOM    753  CA  ARG A 119      28.013 -48.561  -9.431  1.00 86.83           C  
ANISOU  753  CA  ARG A 119     8389   9529  15072   2507   3720    880       C  
ATOM    754  C   ARG A 119      28.742 -48.640 -10.766  1.00101.39           C  
ANISOU  754  C   ARG A 119    10255  10960  17307   2023   3820    628       C  
ATOM    755  O   ARG A 119      28.884 -49.739 -11.313  1.00 94.78           O  
ANISOU  755  O   ARG A 119     9682   9604  16725   2028   4382    905       O  
ATOM    756  CB  ARG A 119      26.623 -49.192  -9.558  1.00 92.18           C  
ANISOU  756  CB  ARG A 119     9518   9602  15905   2224   4174   1127       C  
ATOM    757  CG  ARG A 119      25.834 -49.221  -8.256  1.00 96.12           C  
ANISOU  757  CG  ARG A 119    10059  10411  16052   2709   4171   1432       C  
ATOM    758  CD  ARG A 119      24.335 -49.159  -8.508  1.00 99.67           C  
ANISOU  758  CD  ARG A 119    10804  10418  16650   2142   4315   1342       C  
ATOM    759  NE  ARG A 119      23.570 -49.281  -7.272  1.00 98.84           N  
ANISOU  759  NE  ARG A 119    10776  10530  16247   2607   4392   1665       N  
ATOM    760  CZ  ARG A 119      22.469 -48.592  -7.003  1.00105.38           C  
ANISOU  760  CZ  ARG A 119    11632  11436  16971   2291   4114   1479       C  
ATOM    761  NH1 ARG A 119      21.971 -47.719  -7.864  1.00104.98           N  
ANISOU  761  NH1 ARG A 119    11537  11296  17056   1567   3758   1009       N  
ATOM    762  NH2 ARG A 119      21.851 -48.785  -5.841  1.00110.83           N  
ANISOU  762  NH2 ARG A 119    12402  12319  17391   2772   4230   1809       N  
ATOM    763  N   THR A 120      29.203 -47.509 -11.300  1.00100.67           N  
ANISOU  763  N   THR A 120     9902  11047  17299   1607   3366    107       N  
ATOM    764  CA  THR A 120      29.940 -47.491 -12.557  1.00 94.62           C  
ANISOU  764  CA  THR A 120     9146   9921  16885   1180   3455   -134       C  
ATOM    765  C   THR A 120      31.373 -47.028 -12.327  1.00 98.64           C  
ANISOU  765  C   THR A 120     9191  10949  17338   1467   3177   -426       C  
ATOM    766  O   THR A 120      31.788 -45.989 -12.850  1.00109.54           O  
ANISOU  766  O   THR A 120    10364  12372  18885   1058   2916   -922       O  
ATOM    767  CB  THR A 120      29.250 -46.582 -13.576  1.00 91.96           C  
ANISOU  767  CB  THR A 120     8936   9263  16743    437   3306   -486       C  
ATOM    768  OG1 THR A 120      29.384 -45.216 -13.168  1.00103.09           O  
ANISOU  768  OG1 THR A 120    10042  11080  18048    372   2859   -870       O  
ATOM    769  CG2 THR A 120      27.774 -46.928 -13.685  1.00 84.16           C  
ANISOU  769  CG2 THR A 120     8284   7973  15720    182   3505   -309       C  
ATOM    770  N   VAL A 121      32.134 -47.790 -11.542  1.00105.53           N  
ANISOU  770  N   VAL A 121     9879  12245  17972   2205   3291   -131       N  
ATOM    771  CA  VAL A 121      33.509 -47.446 -11.211  1.00104.74           C  
ANISOU  771  CA  VAL A 121     9237  12825  17734   2571   3025   -456       C  
ATOM    772  C   VAL A 121      34.386 -48.672 -11.412  1.00109.22           C  
ANISOU  772  C   VAL A 121     9862  13298  18338   3063   3437    -39       C  
ATOM    773  O   VAL A 121      33.913 -49.811 -11.433  1.00119.17           O  
ANISOU  773  O   VAL A 121    11550  14086  19645   3299   3959    562       O  
ATOM    774  CB  VAL A 121      33.646 -46.925  -9.767  1.00106.37           C  
ANISOU  774  CB  VAL A 121     8949  14054  17413   3179   2630   -610       C  
ATOM    775  CG1 VAL A 121      33.092 -45.513  -9.655  1.00 97.86           C  
ANISOU  775  CG1 VAL A 121     7698  13096  16389   2624   2229  -1198       C  
ATOM    776  CG2 VAL A 121      32.937 -47.864  -8.814  1.00121.29           C  
ANISOU  776  CG2 VAL A 121    11089  16064  18932   3875   2894     98       C  
ATOM    777  N   ALA A 122      35.683 -48.423 -11.554  1.00110.49           N  
ANISOU  777  N   ALA A 122     9577  13901  18504   3208   3259   -398       N  
ATOM    778  CA  ALA A 122      36.653 -49.491 -11.752  1.00100.93           C  
ANISOU  778  CA  ALA A 122     8422  12700  17227   3663   3555    -50       C  
ATOM    779  C   ALA A 122      37.329 -49.867 -10.438  1.00110.74           C  
ANISOU  779  C   ALA A 122     9305  15004  17766   4652   3356    131       C  
ATOM    780  O   ALA A 122      36.988 -49.346  -9.376  1.00101.59           O  
ANISOU  780  O   ALA A 122     7862  14535  16202   4963   3017     -5       O  
ATOM    781  CB  ALA A 122      37.691 -49.079 -12.785  1.00 91.40           C  
ANISOU  781  CB  ALA A 122     7011  11330  16386   3183   3465   -558       C  
TER     782      ALA A 122                                                      
ATOM    783  N   LEU B 454     -62.655 -30.202  17.389  1.00 81.82           N  
ANISOU  783  N   LEU B 454    12306   7143  11640   -672   2794   3068       N  
ATOM    784  CA  LEU B 454     -62.416 -29.088  16.477  1.00 78.89           C  
ANISOU  784  CA  LEU B 454    11621   7023  11332   -667   2502   2741       C  
ATOM    785  C   LEU B 454     -61.389 -28.119  17.057  1.00 76.08           C  
ANISOU  785  C   LEU B 454    11166   7181  10559   -227   2108   2994       C  
ATOM    786  O   LEU B 454     -61.497 -27.703  18.210  1.00 82.53           O  
ANISOU  786  O   LEU B 454    12006   8383  10968   -164   2091   3245       O  
ATOM    787  CB  LEU B 454     -63.722 -28.351  16.173  1.00 85.11           C  
ANISOU  787  CB  LEU B 454    12086   8064  12188  -1155   2561   2271       C  
ATOM    788  CG  LEU B 454     -64.506 -28.807  14.940  1.00 79.84           C  
ANISOU  788  CG  LEU B 454    11261   7124  11952  -1564   2705   1734       C  
ATOM    789  CD1 LEU B 454     -65.805 -28.027  14.810  1.00 83.48           C  
ANISOU  789  CD1 LEU B 454    11318   8007  12394  -1956   2682   1285       C  
ATOM    790  CD2 LEU B 454     -63.669 -28.671  13.679  1.00 89.59           C  
ANISOU  790  CD2 LEU B 454    12395   8307  13340  -1360   2406   1488       C  
ATOM    791  N   THR B 455     -60.393 -27.764  16.250  1.00 63.21           N  
ANISOU  791  N   THR B 455     9384   5634   9000     46   1771   2835       N  
ATOM    792  CA  THR B 455     -59.358 -26.843  16.694  1.00 60.54           C  
ANISOU  792  CA  THR B 455     8868   5840   8296    412   1365   2926       C  
ATOM    793  C   THR B 455     -59.931 -25.441  16.886  1.00 70.11           C  
ANISOU  793  C   THR B 455     9763   7594   9282    192   1165   2570       C  
ATOM    794  O   THR B 455     -60.991 -25.093  16.358  1.00 59.94           O  
ANISOU  794  O   THR B 455     8329   6276   8169   -163   1251   2211       O  
ATOM    795  CB  THR B 455     -58.206 -26.796  15.689  1.00 59.44           C  
ANISOU  795  CB  THR B 455     8610   5634   8341    688   1120   2778       C  
ATOM    796  OG1 THR B 455     -58.627 -26.100  14.509  1.00 53.53           O  
ANISOU  796  OG1 THR B 455     7617   4932   7788    412   1010   2250       O  
ATOM    797  CG2 THR B 455     -57.764 -28.204  15.313  1.00 60.58           C  
ANISOU  797  CG2 THR B 455     9052   5148   8818    884   1378   3030       C  
ATOM    798  N   ARG B 456     -59.205 -24.631  17.661  1.00 57.53           N  
ANISOU  798  N   ARG B 456     8041   6517   7302    423    901   2651       N  
ATOM    799  CA  ARG B 456     -59.620 -23.249  17.879  1.00 57.47           C  
ANISOU  799  CA  ARG B 456     7752   6970   7116    246    747   2290       C  
ATOM    800  C   ARG B 456     -59.694 -22.484  16.564  1.00 60.72           C  
ANISOU  800  C   ARG B 456     7934   7312   7825    133    596   1846       C  
ATOM    801  O   ARG B 456     -60.605 -21.674  16.359  1.00 56.26           O  
ANISOU  801  O   ARG B 456     7198   6863   7316    -95    616   1542       O  
ATOM    802  CB  ARG B 456     -58.659 -22.562  18.850  1.00 58.56           C  
ANISOU  802  CB  ARG B 456     7774   7663   6812    493    500   2373       C  
ATOM    803  CG  ARG B 456     -59.338 -21.811  19.984  1.00 86.68           C  
ANISOU  803  CG  ARG B 456    11260  11666  10009    315    566   2279       C  
ATOM    804  CD  ARG B 456     -59.727 -20.407  19.553  1.00 89.13           C  
ANISOU  804  CD  ARG B 456    11280  12147  10440    109    472   1748       C  
ATOM    805  NE  ARG B 456     -60.322 -19.639  20.641  1.00 94.84           N  
ANISOU  805  NE  ARG B 456    11910  13282  10842    -48    562   1589       N  
ATOM    806  CZ  ARG B 456     -61.594 -19.717  21.006  1.00 94.97           C  
ANISOU  806  CZ  ARG B 456    11959  13252  10875   -294    836   1549       C  
ATOM    807  NH1 ARG B 456     -62.441 -20.528  20.393  1.00 88.31           N  
ANISOU  807  NH1 ARG B 456    11217  11986  10351   -446   1044   1638       N  
ATOM    808  NH2 ARG B 456     -62.027 -18.962  22.012  1.00110.37           N  
ANISOU  808  NH2 ARG B 456    13805  15614  12516   -417    927   1360       N  
ATOM    809  N   ASP B 457     -58.746 -22.737  15.657  1.00 55.86           N  
ANISOU  809  N   ASP B 457     7313   6522   7391    320    462   1824       N  
ATOM    810  CA  ASP B 457     -58.768 -22.082  14.352  1.00 49.99           C  
ANISOU  810  CA  ASP B 457     6400   5718   6876    230    348   1461       C  
ATOM    811  C   ASP B 457     -60.032 -22.437  13.579  1.00 47.49           C  
ANISOU  811  C   ASP B 457     6089   5152   6804    -58    514   1268       C  
ATOM    812  O   ASP B 457     -60.666 -21.564  12.975  1.00 51.65           O  
ANISOU  812  O   ASP B 457     6428   5817   7379   -186    437    983       O  
ATOM    813  CB  ASP B 457     -57.526 -22.472  13.550  1.00 49.07           C  
ANISOU  813  CB  ASP B 457     6297   5454   6892    466    240   1485       C  
ATOM    814  CG  ASP B 457     -56.354 -21.542  13.795  1.00 50.47           C  
ANISOU  814  CG  ASP B 457     6284   6002   6890    652     10   1418       C  
ATOM    815  OD1 ASP B 457     -56.538 -20.517  14.484  1.00 62.80           O  
ANISOU  815  OD1 ASP B 457     7712   7900   8248    567    -60   1301       O  
ATOM    816  OD2 ASP B 457     -55.246 -21.841  13.303  1.00 57.66           O  
ANISOU  816  OD2 ASP B 457     7154   6869   7884    863    -70   1437       O  
ATOM    817  N   GLU B 458     -60.413 -23.717  13.587  1.00 52.50           N  
ANISOU  817  N   GLU B 458     6924   5424   7600   -156    758   1412       N  
ATOM    818  CA  GLU B 458     -61.594 -24.143  12.843  1.00 51.80           C  
ANISOU  818  CA  GLU B 458     6786   5143   7752   -487    931   1145       C  
ATOM    819  C   GLU B 458     -62.866 -23.550  13.433  1.00 61.59           C  
ANISOU  819  C   GLU B 458     7856   6644   8902   -732   1010   1014       C  
ATOM    820  O   GLU B 458     -63.784 -23.175  12.693  1.00 49.50           O  
ANISOU  820  O   GLU B 458     6093   5231   7484   -924    975    679       O  
ATOM    821  CB  GLU B 458     -61.671 -25.669  12.815  1.00 56.78           C  
ANISOU  821  CB  GLU B 458     7690   5263   8621   -586   1254   1293       C  
ATOM    822  CG  GLU B 458     -60.636 -26.318  11.911  1.00 64.78           C  
ANISOU  822  CG  GLU B 458     8820   5964   9829   -386   1225   1281       C  
ATOM    823  CD  GLU B 458     -60.536 -27.816  12.112  1.00 64.23           C  
ANISOU  823  CD  GLU B 458     9082   5304  10019   -394   1596   1508       C  
ATOM    824  OE1 GLU B 458     -60.493 -28.261  13.278  1.00 77.85           O  
ANISOU  824  OE1 GLU B 458    11032   6912  11636   -280   1771   1945       O  
ATOM    825  OE2 GLU B 458     -60.504 -28.548  11.101  1.00 75.83           O  
ANISOU  825  OE2 GLU B 458    10605   6416  11791   -510   1740   1249       O  
ATOM    826  N   LEU B 459     -62.940 -23.454  14.762  1.00 53.59           N  
ANISOU  826  N   LEU B 459     6930   5776   7657   -706   1113   1266       N  
ATOM    827  CA  LEU B 459     -64.116 -22.864  15.393  1.00 58.86           C  
ANISOU  827  CA  LEU B 459     7418   6712   8234   -930   1226   1116       C  
ATOM    828  C   LEU B 459     -64.237 -21.382  15.061  1.00 50.18           C  
ANISOU  828  C   LEU B 459     6025   5965   7076   -837    968    829       C  
ATOM    829  O   LEU B 459     -65.338 -20.890  14.791  1.00 43.47           O  
ANISOU  829  O   LEU B 459     4926   5266   6326   -994   1000    555       O  
ATOM    830  CB  LEU B 459     -64.062 -23.074  16.906  1.00 47.11           C  
ANISOU  830  CB  LEU B 459     6113   5345   6440   -908   1409   1454       C  
ATOM    831  CG  LEU B 459     -64.282 -24.509  17.389  1.00 63.54           C  
ANISOU  831  CG  LEU B 459     8520   7037   8584  -1039   1786   1794       C  
ATOM    832  CD1 LEU B 459     -63.946 -24.631  18.868  1.00 72.03           C  
ANISOU  832  CD1 LEU B 459     9820   8312   9236   -895   1899   2230       C  
ATOM    833  CD2 LEU B 459     -65.711 -24.955  17.117  1.00 63.01           C  
ANISOU  833  CD2 LEU B 459     8340   6816   8786  -1492   2114   1526       C  
ATOM    834  N   ARG B 460     -63.117 -20.655  15.073  1.00 50.27           N  
ANISOU  834  N   ARG B 460     6048   6101   6949   -576    734    882       N  
ATOM    835  CA  ARG B 460     -63.158 -19.237  14.729  1.00 42.66           C  
ANISOU  835  CA  ARG B 460     4866   5360   5982   -491    560    631       C  
ATOM    836  C   ARG B 460     -63.540 -19.037  13.268  1.00 48.64           C  
ANISOU  836  C   ARG B 460     5492   6023   6966   -492    448    425       C  
ATOM    837  O   ARG B 460     -64.311 -18.127  12.939  1.00 48.43           O  
ANISOU  837  O   ARG B 460     5256   6148   6998   -480    404    227       O  
ATOM    838  CB  ARG B 460     -61.808 -18.585  15.024  1.00 51.33           C  
ANISOU  838  CB  ARG B 460     6004   6581   6917   -280    390    690       C  
ATOM    839  CG  ARG B 460     -61.432 -18.588  16.494  1.00 61.27           C  
ANISOU  839  CG  ARG B 460     7328   8097   7854   -254    441    838       C  
ATOM    840  CD  ARG B 460     -59.964 -18.255  16.695  1.00 50.59           C  
ANISOU  840  CD  ARG B 460     5971   6909   6342    -56    249    878       C  
ATOM    841  NE  ARG B 460     -59.601 -16.968  16.118  1.00 53.89           N  
ANISOU  841  NE  ARG B 460     6227   7375   6875    -45    147    576       N  
ATOM    842  CZ  ARG B 460     -58.356 -16.527  16.003  1.00 66.26           C  
ANISOU  842  CZ  ARG B 460     7729   9051   8396     58     11    503       C  
ATOM    843  NH1 ARG B 460     -57.327 -17.248  16.418  1.00 58.71           N  
ANISOU  843  NH1 ARG B 460     6804   8239   7265    212    -99    698       N  
ATOM    844  NH2 ARG B 460     -58.138 -15.332  15.461  1.00 61.53           N  
ANISOU  844  NH2 ARG B 460     7020   8414   7944     17      7    232       N  
ATOM    845  N   ALA B 461     -63.012 -19.879  12.378  1.00 52.03           N  
ANISOU  845  N   ALA B 461     6038   6227   7506   -475    408    470       N  
ATOM    846  CA  ALA B 461     -63.360 -19.776  10.966  1.00 52.09           C  
ANISOU  846  CA  ALA B 461     5925   6222   7643   -487    298    263       C  
ATOM    847  C   ALA B 461     -64.837 -20.072  10.743  1.00 54.11           C  
ANISOU  847  C   ALA B 461     5974   6585   8000   -716    389     48       C  
ATOM    848  O   ALA B 461     -65.499 -19.400   9.943  1.00 48.55           O  
ANISOU  848  O   ALA B 461     5040   6096   7311   -664    252   -141       O  
ATOM    849  CB  ALA B 461     -62.487 -20.722  10.140  1.00 49.34           C  
ANISOU  849  CB  ALA B 461     5745   5625   7378   -457    287    301       C  
ATOM    850  N   LYS B 462     -65.372 -21.075  11.444  1.00 51.77           N  
ANISOU  850  N   LYS B 462     5740   6160   7769   -962    635     83       N  
ATOM    851  CA  LYS B 462     -66.792 -21.386  11.323  1.00 53.53           C  
ANISOU  851  CA  LYS B 462     5710   6517   8111  -1247    769   -180       C  
ATOM    852  C   LYS B 462     -67.652 -20.263  11.889  1.00 47.57           C  
ANISOU  852  C   LYS B 462     4680   6105   7288  -1188    740   -278       C  
ATOM    853  O   LYS B 462     -68.712 -19.947  11.337  1.00 51.15           O  
ANISOU  853  O   LYS B 462     4790   6827   7820  -1243    679   -552       O  
ATOM    854  CB  LYS B 462     -67.102 -22.706  12.029  1.00 61.73           C  
ANISOU  854  CB  LYS B 462     6927   7267   9261  -1561   1131    -95       C  
ATOM    855  CG  LYS B 462     -67.291 -23.885  11.089  1.00 63.23           C  
ANISOU  855  CG  LYS B 462     7148   7198   9679  -1821   1258   -312       C  
ATOM    856  CD  LYS B 462     -67.088 -25.206  11.814  1.00 72.39           C  
ANISOU  856  CD  LYS B 462     8659   7869  10977  -2021   1658    -81       C  
ATOM    857  CE  LYS B 462     -68.139 -26.226  11.407  1.00 85.80           C  
ANISOU  857  CE  LYS B 462    10241   9401  12959  -2515   1982   -442       C  
ATOM    858  NZ  LYS B 462     -68.321 -26.276   9.929  1.00 85.58           N  
ANISOU  858  NZ  LYS B 462     9962   9528  13026  -2604   1776   -906       N  
ATOM    859  N   ALA B 463     -67.208 -19.648  12.989  1.00 46.09           N  
ANISOU  859  N   ALA B 463     4611   5951   6952  -1059    785    -88       N  
ATOM    860  CA  ALA B 463     -67.970 -18.558  13.589  1.00 42.72           C  
ANISOU  860  CA  ALA B 463     3940   5806   6485   -996    810   -221       C  
ATOM    861  C   ALA B 463     -68.073 -17.361  12.655  1.00 52.94           C  
ANISOU  861  C   ALA B 463     5035   7243   7838   -709    560   -352       C  
ATOM    862  O   ALA B 463     -69.078 -16.644  12.676  1.00 44.71           O  
ANISOU  862  O   ALA B 463     3689   6432   6869   -640    569   -534       O  
ATOM    863  CB  ALA B 463     -67.336 -18.141  14.916  1.00 45.76           C  
ANISOU  863  CB  ALA B 463     4509   6220   6658   -933    908    -46       C  
ATOM    864  N   LEU B 464     -67.052 -17.128  11.834  1.00 54.01           N  
ANISOU  864  N   LEU B 464     5338   7240   7946   -517    365   -243       N  
ATOM    865  CA  LEU B 464     -67.066 -16.040  10.868  1.00 48.59           C  
ANISOU  865  CA  LEU B 464     4540   6634   7289   -231    170   -284       C  
ATOM    866  C   LEU B 464     -67.553 -16.485   9.494  1.00 51.74           C  
ANISOU  866  C   LEU B 464     4786   7163   7708   -223      4   -393       C  
ATOM    867  O   LEU B 464     -67.366 -15.752   8.517  1.00 54.10           O  
ANISOU  867  O   LEU B 464     5072   7523   7962     40   -173   -345       O  
ATOM    868  CB  LEU B 464     -65.677 -15.410  10.760  1.00 50.05           C  
ANISOU  868  CB  LEU B 464     4982   6624   7411    -55    104   -123       C  
ATOM    869  CG  LEU B 464     -65.426 -14.235  11.707  1.00 45.71           C  
ANISOU  869  CG  LEU B 464     4451   6060   6858     48    205   -141       C  
ATOM    870  CD1 LEU B 464     -65.335 -14.709  13.150  1.00 54.05           C  
ANISOU  870  CD1 LEU B 464     5562   7178   7796   -152    366   -141       C  
ATOM    871  CD2 LEU B 464     -64.169 -13.487  11.306  1.00 45.18           C  
ANISOU  871  CD2 LEU B 464     4568   5816   6783    190    153    -60       C  
ATOM    872  N   HIS B 465     -68.166 -17.667   9.405  1.00 44.19           N  
ANISOU  872  N   HIS B 465     3726   6259   6803   -524     83   -550       N  
ATOM    873  CA  HIS B 465     -68.797 -18.155   8.177  1.00 50.13           C  
ANISOU  873  CA  HIS B 465     4253   7240   7554   -595    -62   -776       C  
ATOM    874  C   HIS B 465     -67.809 -18.223   7.014  1.00 56.05           C  
ANISOU  874  C   HIS B 465     5211   7898   8188   -454   -236   -695       C  
ATOM    875  O   HIS B 465     -68.147 -17.914   5.870  1.00 54.24           O  
ANISOU  875  O   HIS B 465     4812   7960   7838   -304   -448   -792       O  
ATOM    876  CB  HIS B 465     -70.013 -17.303   7.808  1.00 54.10           C  
ANISOU  876  CB  HIS B 465     4326   8181   8051   -397   -210   -936       C  
ATOM    877  CG  HIS B 465     -71.060 -17.257   8.876  1.00 66.25           C  
ANISOU  877  CG  HIS B 465     5594   9860   9718   -550    -12  -1083       C  
ATOM    878  ND1 HIS B 465     -71.939 -18.295   9.100  1.00 66.55           N  
ANISOU  878  ND1 HIS B 465     5400  10026   9862   -965    162  -1365       N  
ATOM    879  CD2 HIS B 465     -71.368 -16.301   9.783  1.00 64.56           C  
ANISOU  879  CD2 HIS B 465     5303   9672   9556   -372     88  -1024       C  
ATOM    880  CE1 HIS B 465     -72.744 -17.980  10.098  1.00 65.32           C  
ANISOU  880  CE1 HIS B 465     5027   9998   9796  -1032    357  -1448       C  
ATOM    881  NE2 HIS B 465     -72.419 -16.774  10.530  1.00 85.50           N  
ANISOU  881  NE2 HIS B 465     7669  12504  12312   -663    308  -1254       N  
ATOM    882  N   ILE B 466     -66.581 -18.636   7.304  1.00 48.55           N  
ANISOU  882  N   ILE B 466     4611   6591   7247   -484   -144   -514       N  
ATOM    883  CA  ILE B 466     -65.568 -18.862   6.283  1.00 49.47           C  
ANISOU  883  CA  ILE B 466     4922   6595   7280   -400   -240   -471       C  
ATOM    884  C   ILE B 466     -65.735 -20.297   5.771  1.00 49.74           C  
ANISOU  884  C   ILE B 466     4962   6546   7392   -708   -146   -712       C  
ATOM    885  O   ILE B 466     -65.550 -21.237   6.560  1.00 52.97           O  
ANISOU  885  O   ILE B 466     5524   6644   7956   -914     82   -674       O  
ATOM    886  CB  ILE B 466     -64.154 -18.631   6.824  1.00 53.38           C  
ANISOU  886  CB  ILE B 466     5716   6790   7775   -274   -180   -216       C  
ATOM    887  CG1 ILE B 466     -63.923 -17.139   7.070  1.00 51.07           C  
ANISOU  887  CG1 ILE B 466     5417   6560   7426    -15   -244    -71       C  
ATOM    888  CG2 ILE B 466     -63.113 -19.175   5.856  1.00 53.64           C  
ANISOU  888  CG2 ILE B 466     5924   6684   7771   -251   -207   -224       C  
ATOM    889  CD1 ILE B 466     -62.929 -16.848   8.169  1.00 50.37           C  
ANISOU  889  CD1 ILE B 466     5494   6289   7355     11   -144     78       C  
ATOM    890  N   PRO B 467     -66.075 -20.498   4.503  1.00 56.57           N  
ANISOU  890  N   PRO B 467     5678   7672   8145   -745   -286   -960       N  
ATOM    891  CA  PRO B 467     -66.375 -21.846   4.006  1.00 57.72           C  
ANISOU  891  CA  PRO B 467     5784   7754   8392  -1105   -157  -1310       C  
ATOM    892  C   PRO B 467     -65.155 -22.688   3.666  1.00 47.05           C  
ANISOU  892  C   PRO B 467     4763   5997   7117  -1142    -19  -1284       C  
ATOM    893  O   PRO B 467     -65.321 -23.794   3.145  1.00 62.88           O  
ANISOU  893  O   PRO B 467     6767   7892   9235  -1434    127  -1614       O  
ATOM    894  CB  PRO B 467     -67.196 -21.555   2.741  1.00 50.97           C  
ANISOU  894  CB  PRO B 467     4590   7472   7302  -1086   -413  -1620       C  
ATOM    895  CG  PRO B 467     -66.646 -20.258   2.240  1.00 56.65           C  
ANISOU  895  CG  PRO B 467     5391   8364   7770   -639   -645  -1305       C  
ATOM    896  CD  PRO B 467     -66.184 -19.477   3.445  1.00 49.13           C  
ANISOU  896  CD  PRO B 467     4614   7105   6950   -449   -553   -929       C  
ATOM    897  N   PHE B 468     -63.945 -22.210   3.943  1.00 52.06           N  
ANISOU  897  N   PHE B 468     5648   6412   7720   -870    -36   -951       N  
ATOM    898  CA  PHE B 468     -62.820 -23.023   3.506  1.00 57.16           C  
ANISOU  898  CA  PHE B 468     6537   6734   8448   -869     89   -972       C  
ATOM    899  C   PHE B 468     -62.246 -23.828   4.663  1.00 48.66           C  
ANISOU  899  C   PHE B 468     5693   5177   7620   -888    332   -748       C  
ATOM    900  O   PHE B 468     -62.228 -23.352   5.803  1.00 53.49           O  
ANISOU  900  O   PHE B 468     6333   5765   8224   -783    332   -462       O  
ATOM    901  CB  PHE B 468     -61.715 -22.145   2.914  1.00 49.33           C  
ANISOU  901  CB  PHE B 468     5644   5828   7270   -570    -52   -796       C  
ATOM    902  CG  PHE B 468     -62.191 -21.217   1.837  1.00 48.58           C  
ANISOU  902  CG  PHE B 468     5391   6189   6879   -464   -274   -877       C  
ATOM    903  CD1 PHE B 468     -61.737 -19.911   1.780  1.00 50.60           C  
ANISOU  903  CD1 PHE B 468     5692   6551   6982   -185   -385   -599       C  
ATOM    904  CD2 PHE B 468     -63.095 -21.651   0.881  1.00 50.19           C  
ANISOU  904  CD2 PHE B 468     5399   6726   6944   -638   -357  -1232       C  
ATOM    905  CE1 PHE B 468     -62.174 -19.053   0.791  1.00 55.75           C  
ANISOU  905  CE1 PHE B 468     6252   7582   7350    -24   -560   -582       C  
ATOM    906  CE2 PHE B 468     -63.537 -20.797  -0.111  1.00 59.26           C  
ANISOU  906  CE2 PHE B 468     6400   8368   7750   -467   -594  -1245       C  
ATOM    907  CZ  PHE B 468     -63.076 -19.497  -0.155  1.00 50.53           C  
ANISOU  907  CZ  PHE B 468     5394   7312   6494   -130   -688   -873       C  
ATOM    908  N   PRO B 469     -61.773 -25.043   4.395  1.00 51.46           N  
ANISOU  908  N   PRO B 469     6221   5154   8178   -996    552   -867       N  
ATOM    909  CA  PRO B 469     -61.062 -25.796   5.435  1.00 53.11           C  
ANISOU  909  CA  PRO B 469     6688   4893   8598   -891    773   -555       C  
ATOM    910  C   PRO B 469     -59.790 -25.071   5.847  1.00 57.34           C  
ANISOU  910  C   PRO B 469     7294   5482   9009   -509    618   -218       C  
ATOM    911  O   PRO B 469     -59.092 -24.483   5.018  1.00 56.32           O  
ANISOU  911  O   PRO B 469     7110   5532   8756   -366    471   -295       O  
ATOM    912  CB  PRO B 469     -60.751 -27.137   4.759  1.00 56.42           C  
ANISOU  912  CB  PRO B 469     7267   4888   9282  -1027   1044   -804       C  
ATOM    913  CG  PRO B 469     -61.659 -27.206   3.572  1.00 53.37           C  
ANISOU  913  CG  PRO B 469     6664   4791   8824  -1351    998  -1332       C  
ATOM    914  CD  PRO B 469     -61.884 -25.798   3.135  1.00 54.23           C  
ANISOU  914  CD  PRO B 469     6539   5496   8568  -1201    627  -1304       C  
ATOM    915  N   VAL B 470     -59.498 -25.116   7.149  1.00 51.25           N  
ANISOU  915  N   VAL B 470     6629   4596   8249   -366    668    141       N  
ATOM    916  CA  VAL B 470     -58.303 -24.459   7.672  1.00 56.15           C  
ANISOU  916  CA  VAL B 470     7253   5343   8737    -38    515    405       C  
ATOM    917  C   VAL B 470     -57.052 -25.030   7.017  1.00 53.10           C  
ANISOU  917  C   VAL B 470     6942   4759   8476    172    558    381       C  
ATOM    918  O   VAL B 470     -56.096 -24.300   6.723  1.00 47.08           O  
ANISOU  918  O   VAL B 470     6077   4204   7606    354    410    382       O  
ATOM    919  CB  VAL B 470     -58.256 -24.588   9.207  1.00 59.28           C  
ANISOU  919  CB  VAL B 470     7742   5716   9065     74    563    770       C  
ATOM    920  CG1 VAL B 470     -56.856 -24.315   9.732  1.00 50.71           C  
ANISOU  920  CG1 VAL B 470     6644   4753   7872    427    428   1002       C  
ATOM    921  CG2 VAL B 470     -59.262 -23.646   9.848  1.00 53.54           C  
ANISOU  921  CG2 VAL B 470     6878   5301   8163    -84    487    751       C  
ATOM    922  N   GLU B 471     -57.046 -26.341   6.761  1.00 48.91           N  
ANISOU  922  N   GLU B 471     6582   3798   8204    131    807    326       N  
ATOM    923  CA  GLU B 471     -55.898 -26.971   6.117  1.00 58.43           C  
ANISOU  923  CA  GLU B 471     7849   4775   9577    351    896    264       C  
ATOM    924  C   GLU B 471     -55.607 -26.340   4.761  1.00 56.86           C  
ANISOU  924  C   GLU B 471     7502   4844   9258    278    784    -86       C  
ATOM    925  O   GLU B 471     -54.443 -26.105   4.415  1.00 58.44           O  
ANISOU  925  O   GLU B 471     7637   5125   9443    508    737    -82       O  
ATOM    926  CB  GLU B 471     -56.145 -28.472   5.969  1.00 54.91           C  
ANISOU  926  CB  GLU B 471     7634   3748   9483    263   1252    189       C  
ATOM    927  CG  GLU B 471     -54.904 -29.287   5.655  1.00 78.93           C  
ANISOU  927  CG  GLU B 471    10774   6449  12769    599   1405    224       C  
ATOM    928  CD  GLU B 471     -54.674 -29.443   4.164  1.00 88.04           C  
ANISOU  928  CD  GLU B 471    11857   7603  13992    454   1480   -282       C  
ATOM    929  OE1 GLU B 471     -55.633 -29.242   3.390  1.00 84.39           O  
ANISOU  929  OE1 GLU B 471    11326   7315  13423     63   1467   -659       O  
ATOM    930  OE2 GLU B 471     -53.535 -29.766   3.765  1.00 81.11           O  
ANISOU  930  OE2 GLU B 471    10966   6604  13246    745   1550   -316       O  
ATOM    931  N   LYS B 472     -56.651 -26.053   3.982  1.00 55.05           N  
ANISOU  931  N   LYS B 472     7198   4802   8916    -32    744   -386       N  
ATOM    932  CA  LYS B 472     -56.440 -25.446   2.672  1.00 52.08           C  
ANISOU  932  CA  LYS B 472     6716   4730   8344    -78    640   -662       C  
ATOM    933  C   LYS B 472     -55.989 -23.997   2.797  1.00 55.02           C  
ANISOU  933  C   LYS B 472     6974   5465   8466     78    419   -468       C  
ATOM    934  O   LYS B 472     -55.193 -23.518   1.983  1.00 52.18           O  
ANISOU  934  O   LYS B 472     6579   5255   7992    161    402   -548       O  
ATOM    935  CB  LYS B 472     -57.714 -25.542   1.835  1.00 58.08           C  
ANISOU  935  CB  LYS B 472     7394   5684   8991   -406    620  -1017       C  
ATOM    936  CG  LYS B 472     -57.952 -26.913   1.225  1.00 53.73           C  
ANISOU  936  CG  LYS B 472     6927   4817   8672   -636    887  -1403       C  
ATOM    937  CD  LYS B 472     -58.504 -26.802  -0.188  1.00 75.85           C  
ANISOU  937  CD  LYS B 472     9592   8010  11218   -867    811  -1871       C  
ATOM    938  CE  LYS B 472     -59.866 -27.472  -0.308  1.00 85.93           C  
ANISOU  938  CE  LYS B 472    10760   9318  12573  -1270    894  -2246       C  
ATOM    939  NZ  LYS B 472     -60.565 -27.081  -1.565  1.00100.66           N  
ANISOU  939  NZ  LYS B 472    12398  11794  14055  -1450    695  -2656       N  
ATOM    940  N   ILE B 473     -56.488 -23.283   3.808  1.00 46.78           N  
ANISOU  940  N   ILE B 473     5879   4544   7351     92    298   -238       N  
ATOM    941  CA  ILE B 473     -56.059 -21.904   4.027  1.00 44.76           C  
ANISOU  941  CA  ILE B 473     5533   4552   6922    209    151    -93       C  
ATOM    942  C   ILE B 473     -54.562 -21.851   4.302  1.00 48.56           C  
ANISOU  942  C   ILE B 473     5990   4996   7465    418    179      5       C  
ATOM    943  O   ILE B 473     -53.860 -20.940   3.843  1.00 41.66           O  
ANISOU  943  O   ILE B 473     5047   4290   6492    459    156    -26       O  
ATOM    944  CB  ILE B 473     -56.871 -21.269   5.172  1.00 43.31           C  
ANISOU  944  CB  ILE B 473     5296   4473   6686    175     65     74       C  
ATOM    945  CG1 ILE B 473     -58.311 -21.008   4.726  1.00 45.80           C  
ANISOU  945  CG1 ILE B 473     5540   4944   6919      4      8    -61       C  
ATOM    946  CG2 ILE B 473     -56.217 -19.978   5.653  1.00 31.98           C  
ANISOU  946  CG2 ILE B 473     3787   3215   5151    289    -18    191       C  
ATOM    947  CD1 ILE B 473     -59.218 -20.535   5.839  1.00 42.71           C  
ANISOU  947  CD1 ILE B 473     5073   4639   6516    -42    -25     50       C  
ATOM    948  N   ILE B 474     -54.045 -22.838   5.031  1.00 46.06           N  
ANISOU  948  N   ILE B 474     5720   4463   7318    564    251    127       N  
ATOM    949  CA  ILE B 474     -52.641 -22.821   5.424  1.00 58.05           C  
ANISOU  949  CA  ILE B 474     7136   6036   8885    817    236    223       C  
ATOM    950  C   ILE B 474     -51.757 -23.413   4.332  1.00 52.70           C  
ANISOU  950  C   ILE B 474     6448   5239   8337    903    375     23       C  
ATOM    951  O   ILE B 474     -50.727 -22.834   3.967  1.00 53.46           O  
ANISOU  951  O   ILE B 474     6392   5524   8396    979    372    -59       O  
ATOM    952  CB  ILE B 474     -52.457 -23.566   6.760  1.00 58.37           C  
ANISOU  952  CB  ILE B 474     7217   5967   8995   1029    224    515       C  
ATOM    953  CG1 ILE B 474     -53.189 -22.838   7.886  1.00 48.10           C  
ANISOU  953  CG1 ILE B 474     5896   4876   7504    936    102    676       C  
ATOM    954  CG2 ILE B 474     -50.980 -23.714   7.094  1.00 47.19           C  
ANISOU  954  CG2 ILE B 474     5634   4672   7622   1358    178    597       C  
ATOM    955  CD1 ILE B 474     -53.239 -23.622   9.178  1.00 45.81           C  
ANISOU  955  CD1 ILE B 474     5704   4504   7199   1113    118   1003       C  
ATOM    956  N   ASN B 475     -52.144 -24.568   3.788  1.00 46.94           N  
ANISOU  956  N   ASN B 475     5868   4190   7776    857    540   -105       N  
ATOM    957  CA  ASN B 475     -51.230 -25.384   2.996  1.00 50.14           C  
ANISOU  957  CA  ASN B 475     6273   4408   8370    997    723   -295       C  
ATOM    958  C   ASN B 475     -51.308 -25.144   1.492  1.00 50.64           C  
ANISOU  958  C   ASN B 475     6338   4600   8305    785    810   -658       C  
ATOM    959  O   ASN B 475     -50.417 -25.606   0.769  1.00 61.30           O  
ANISOU  959  O   ASN B 475     7649   5879   9764    888    976   -860       O  
ATOM    960  CB  ASN B 475     -51.479 -26.870   3.272  1.00 54.76           C  
ANISOU  960  CB  ASN B 475     7048   4492   9266   1085    934   -261       C  
ATOM    961  CG  ASN B 475     -51.274 -27.233   4.728  1.00 69.55           C  
ANISOU  961  CG  ASN B 475     8963   6237  11226   1371    883    174       C  
ATOM    962  OD1 ASN B 475     -50.636 -26.496   5.479  1.00 71.45           O  
ANISOU  962  OD1 ASN B 475     9027   6815  11306   1562    678    386       O  
ATOM    963  ND2 ASN B 475     -51.806 -28.378   5.133  1.00 84.03           N  
ANISOU  963  ND2 ASN B 475    11035   7596  13297   1389   1093    300       N  
ATOM    964  N   LEU B 476     -52.331 -24.458   0.996  1.00 51.08           N  
ANISOU  964  N   LEU B 476     6424   4876   8110    524    708   -742       N  
ATOM    965  CA  LEU B 476     -52.441 -24.266  -0.444  1.00 53.45           C  
ANISOU  965  CA  LEU B 476     6738   5373   8198    358    771  -1048       C  
ATOM    966  C   LEU B 476     -51.321 -23.359  -0.947  1.00 51.05           C  
ANISOU  966  C   LEU B 476     6341   5307   7750    450    803  -1027       C  
ATOM    967  O   LEU B 476     -51.002 -22.353  -0.306  1.00 50.01           O  
ANISOU  967  O   LEU B 476     6127   5312   7565    513    696   -793       O  
ATOM    968  CB  LEU B 476     -53.793 -23.659  -0.814  1.00 45.42           C  
ANISOU  968  CB  LEU B 476     5737   4621   6900    139    610  -1081       C  
ATOM    969  CG  LEU B 476     -54.963 -24.619  -1.032  1.00 47.71           C  
ANISOU  969  CG  LEU B 476     6066   4809   7251    -90    648  -1342       C  
ATOM    970  CD1 LEU B 476     -56.198 -23.848  -1.467  1.00 48.58           C  
ANISOU  970  CD1 LEU B 476     6094   5329   7033   -244    439  -1380       C  
ATOM    971  CD2 LEU B 476     -54.604 -25.690  -2.051  1.00 47.06           C  
ANISOU  971  CD2 LEU B 476     6039   4590   7252   -189    880  -1764       C  
ATOM    972  N   PRO B 477     -50.697 -23.692  -2.078  1.00 50.70           N  
ANISOU  972  N   PRO B 477     6300   5312   7650    424    990  -1306       N  
ATOM    973  CA  PRO B 477     -49.776 -22.742  -2.711  1.00 49.62           C  
ANISOU  973  CA  PRO B 477     6094   5435   7326    432   1076  -1303       C  
ATOM    974  C   PRO B 477     -50.503 -21.451  -3.055  1.00 43.88           C  
ANISOU  974  C   PRO B 477     5447   4988   6239    302    948  -1123       C  
ATOM    975  O   PRO B 477     -51.710 -21.444  -3.308  1.00 53.50           O  
ANISOU  975  O   PRO B 477     6751   6306   7269    202    807  -1126       O  
ATOM    976  CB  PRO B 477     -49.307 -23.481  -3.970  1.00 47.61           C  
ANISOU  976  CB  PRO B 477     5869   5203   7016    378   1323  -1683       C  
ATOM    977  CG  PRO B 477     -49.550 -24.929  -3.678  1.00 56.24           C  
ANISOU  977  CG  PRO B 477     7001   5923   8442    433   1403  -1875       C  
ATOM    978  CD  PRO B 477     -50.774 -24.967  -2.812  1.00 50.45           C  
ANISOU  978  CD  PRO B 477     6343   5082   7745    360   1188  -1674       C  
ATOM    979  N   VAL B 478     -49.747 -20.349  -3.061  1.00 46.96           N  
ANISOU  979  N   VAL B 478     5791   5498   6556    312   1022   -974       N  
ATOM    980  CA  VAL B 478     -50.351 -19.021  -3.156  1.00 45.10           C  
ANISOU  980  CA  VAL B 478     5657   5407   6072    251    945   -722       C  
ATOM    981  C   VAL B 478     -51.218 -18.888  -4.405  1.00 49.58           C  
ANISOU  981  C   VAL B 478     6392   6219   6228    185    920   -750       C  
ATOM    982  O   VAL B 478     -52.245 -18.198  -4.383  1.00 53.83           O  
ANISOU  982  O   VAL B 478     7006   6869   6578    210    752   -543       O  
ATOM    983  CB  VAL B 478     -49.257 -17.934  -3.096  1.00 53.04           C  
ANISOU  983  CB  VAL B 478     6606   6432   7113    216   1141   -624       C  
ATOM    984  CG1 VAL B 478     -48.301 -18.053  -4.276  1.00 44.39           C  
ANISOU  984  CG1 VAL B 478     5524   5458   5884    149   1435   -810       C  
ATOM    985  CG2 VAL B 478     -49.877 -16.546  -3.030  1.00 55.12           C  
ANISOU  985  CG2 VAL B 478     7012   6711   7218    179   1117   -336       C  
ATOM    986  N   VAL B 479     -50.842 -19.554  -5.500  1.00 57.05           N  
ANISOU  986  N   VAL B 479     7373   7298   7006    125   1078  -1022       N  
ATOM    987  CA  VAL B 479     -51.645 -19.487  -6.720  1.00 58.16           C  
ANISOU  987  CA  VAL B 479     7642   7790   6666     66   1027  -1089       C  
ATOM    988  C   VAL B 479     -53.004 -20.138  -6.493  1.00 62.53           C  
ANISOU  988  C   VAL B 479     8144   8412   7203     28    758  -1213       C  
ATOM    989  O   VAL B 479     -54.051 -19.560  -6.807  1.00 56.80           O  
ANISOU  989  O   VAL B 479     7447   7976   6157     62    554  -1064       O  
ATOM    990  CB  VAL B 479     -50.896 -20.138  -7.897  1.00 64.16           C  
ANISOU  990  CB  VAL B 479     8432   8712   7236    -23   1284  -1436       C  
ATOM    991  CG1 VAL B 479     -51.729 -20.054  -9.168  1.00 53.95           C  
ANISOU  991  CG1 VAL B 479     7256   7900   5343    -84   1204  -1524       C  
ATOM    992  CG2 VAL B 479     -49.544 -19.473  -8.095  1.00 60.36           C  
ANISOU  992  CG2 VAL B 479     7958   8183   6794    -20   1593  -1337       C  
ATOM    993  N   ASP B 480     -53.006 -21.352  -5.936  1.00 52.85           N  
ANISOU  993  N   ASP B 480     6828   6913   6339    -33    777  -1483       N  
ATOM    994  CA  ASP B 480     -54.265 -22.029  -5.646  1.00 47.60           C  
ANISOU  994  CA  ASP B 480     6101   6257   5727   -141    595  -1642       C  
ATOM    995  C   ASP B 480     -55.014 -21.355  -4.504  1.00 51.34           C  
ANISOU  995  C   ASP B 480     6525   6650   6332    -63    385  -1299       C  
ATOM    996  O   ASP B 480     -56.251 -21.362  -4.488  1.00 47.22           O  
ANISOU  996  O   ASP B 480     5927   6327   5689   -132    195  -1343       O  
ATOM    997  CB  ASP B 480     -54.005 -23.498  -5.319  1.00 50.62           C  
ANISOU  997  CB  ASP B 480     6461   6255   6516   -231    766  -1980       C  
ATOM    998  CG  ASP B 480     -53.204 -24.196  -6.394  1.00 50.13           C  
ANISOU  998  CG  ASP B 480     6437   6224   6387   -294   1025  -2375       C  
ATOM    999  OD1 ASP B 480     -53.636 -24.170  -7.566  1.00 57.31           O  
ANISOU  999  OD1 ASP B 480     7358   7553   6863   -436   1008  -2642       O  
ATOM   1000  OD2 ASP B 480     -52.140 -24.764  -6.070  1.00 62.41           O  
ANISOU 1000  OD2 ASP B 480     7987   7425   8299   -179   1243  -2427       O  
ATOM   1001  N   PHE B 481     -54.289 -20.775  -3.544  1.00 47.74           N  
ANISOU 1001  N   PHE B 481     6073   5951   6114     67    424  -1008       N  
ATOM   1002  CA  PHE B 481     -54.942 -20.027  -2.475  1.00 43.46           C  
ANISOU 1002  CA  PHE B 481     5490   5360   5664    132    259   -719       C  
ATOM   1003  C   PHE B 481     -55.703 -18.831  -3.032  1.00 53.56           C  
ANISOU 1003  C   PHE B 481     6802   6949   6601    204    128   -518       C  
ATOM   1004  O   PHE B 481     -56.838 -18.561  -2.621  1.00 48.75           O  
ANISOU 1004  O   PHE B 481     6114   6441   5966    228    -52   -438       O  
ATOM   1005  CB  PHE B 481     -53.909 -19.575  -1.443  1.00 47.73           C  
ANISOU 1005  CB  PHE B 481     6005   5669   6462    232    338   -521       C  
ATOM   1006  CG  PHE B 481     -54.473 -18.687  -0.367  1.00 47.54           C  
ANISOU 1006  CG  PHE B 481     5943   5618   6501    278    211   -275       C  
ATOM   1007  CD1 PHE B 481     -55.259 -19.213   0.647  1.00 45.07           C  
ANISOU 1007  CD1 PHE B 481     5572   5206   6346    251    105   -258       C  
ATOM   1008  CD2 PHE B 481     -54.216 -17.326  -0.372  1.00 43.95           C  
ANISOU 1008  CD2 PHE B 481     5528   5209   5961    331    252    -80       C  
ATOM   1009  CE1 PHE B 481     -55.779 -18.395   1.638  1.00 46.67           C  
ANISOU 1009  CE1 PHE B 481     5729   5414   6588    285     18    -77       C  
ATOM   1010  CE2 PHE B 481     -54.733 -16.502   0.615  1.00 39.68           C  
ANISOU 1010  CE2 PHE B 481     4953   4618   5508    366    178     83       C  
ATOM   1011  CZ  PHE B 481     -55.516 -17.038   1.621  1.00 40.02           C  
ANISOU 1011  CZ  PHE B 481     4912   4620   5675    348     49     70       C  
ATOM   1012  N   ASN B 482     -55.097 -18.109  -3.977  1.00 51.87           N  
ANISOU 1012  N   ASN B 482     6705   6883   6120    264    242   -414       N  
ATOM   1013  CA  ASN B 482     -55.772 -16.963  -4.577  1.00 56.91           C  
ANISOU 1013  CA  ASN B 482     7428   7781   6413    406    151   -139       C  
ATOM   1014  C   ASN B 482     -56.993 -17.400  -5.376  1.00 52.42           C  
ANISOU 1014  C   ASN B 482     6771   7650   5497    410    -78   -298       C  
ATOM   1015  O   ASN B 482     -58.028 -16.722  -5.363  1.00 53.89           O  
ANISOU 1015  O   ASN B 482     6900   8054   5523    571   -276   -101       O  
ATOM   1016  CB  ASN B 482     -54.797 -16.188  -5.463  1.00 46.38           C  
ANISOU 1016  CB  ASN B 482     6287   6483   4852    449    394     31       C  
ATOM   1017  CG  ASN B 482     -53.717 -15.489  -4.662  1.00 52.50           C  
ANISOU 1017  CG  ASN B 482     7094   6891   5963    420    619    174       C  
ATOM   1018  OD1 ASN B 482     -53.742 -15.491  -3.431  1.00 55.16           O  
ANISOU 1018  OD1 ASN B 482     7313   7001   6645    406    553    171       O  
ATOM   1019  ND2 ASN B 482     -52.754 -14.897  -5.358  1.00 56.91           N  
ANISOU 1019  ND2 ASN B 482     7794   7432   6397    384    905    266       N  
ATOM   1020  N   GLU B 483     -56.892 -18.532  -6.079  1.00 47.31           N  
ANISOU 1020  N   GLU B 483     6078   7160   4737    236    -48   -697       N  
ATOM   1021  CA  GLU B 483     -58.047 -19.063  -6.795  1.00 53.78           C  
ANISOU 1021  CA  GLU B 483     6745   8453   5235    163   -266   -977       C  
ATOM   1022  C   GLU B 483     -59.184 -19.385  -5.836  1.00 55.04           C  
ANISOU 1022  C   GLU B 483     6688   8561   5665     97   -452  -1061       C  
ATOM   1023  O   GLU B 483     -60.350 -19.087  -6.120  1.00 58.03           O  
ANISOU 1023  O   GLU B 483     6888   9374   5786    172   -701  -1066       O  
ATOM   1024  CB  GLU B 483     -57.647 -20.307  -7.590  1.00 52.77           C  
ANISOU 1024  CB  GLU B 483     6605   8414   5031    -81   -127  -1494       C  
ATOM   1025  CG  GLU B 483     -58.701 -20.790  -8.582  1.00 55.09           C  
ANISOU 1025  CG  GLU B 483     6726   9325   4880   -205   -329  -1879       C  
ATOM   1026  CD  GLU B 483     -59.762 -21.672  -7.941  1.00 66.33           C  
ANISOU 1026  CD  GLU B 483     7900  10703   6600   -436   -444  -2236       C  
ATOM   1027  OE1 GLU B 483     -59.496 -22.243  -6.862  1.00 54.24           O  
ANISOU 1027  OE1 GLU B 483     6396   8590   5622   -541   -287  -2252       O  
ATOM   1028  OE2 GLU B 483     -60.865 -21.791  -8.515  1.00 65.92           O  
ANISOU 1028  OE2 GLU B 483     7611  11228   6208   -513   -682  -2498       O  
ATOM   1029  N   MET B 484     -58.865 -20.004  -4.697  1.00 48.98           N  
ANISOU 1029  N   MET B 484     5914   7302   5394    -26   -326  -1120       N  
ATOM   1030  CA  MET B 484     -59.887 -20.307  -3.701  1.00 57.18           C  
ANISOU 1030  CA  MET B 484     6778   8255   6693   -117   -433  -1170       C  
ATOM   1031  C   MET B 484     -60.537 -19.036  -3.170  1.00 54.89           C  
ANISOU 1031  C   MET B 484     6425   8081   6349    121   -597   -793       C  
ATOM   1032  O   MET B 484     -61.762 -18.975  -3.012  1.00 58.35           O  
ANISOU 1032  O   MET B 484     6638   8793   6740    115   -776   -868       O  
ATOM   1033  CB  MET B 484     -59.269 -21.110  -2.558  1.00 49.34           C  
ANISOU 1033  CB  MET B 484     5860   6705   6182   -229   -234  -1189       C  
ATOM   1034  CG  MET B 484     -60.209 -21.396  -1.403  1.00 63.80           C  
ANISOU 1034  CG  MET B 484     7565   8398   8277   -333   -272  -1176       C  
ATOM   1035  SD  MET B 484     -59.721 -22.874  -0.501  1.00 60.54           S  
ANISOU 1035  SD  MET B 484     7266   7408   8327   -519      0  -1306       S  
ATOM   1036  CE  MET B 484     -58.741 -22.142   0.804  1.00 35.50           C  
ANISOU 1036  CE  MET B 484     4210   3956   5321   -262     24   -835       C  
ATOM   1037  N   MET B 485     -59.730 -18.007  -2.892  1.00 52.12           N  
ANISOU 1037  N   MET B 485     6250   7518   6035    320   -507   -427       N  
ATOM   1038  CA  MET B 485     -60.255 -16.746  -2.382  1.00 56.21           C  
ANISOU 1038  CA  MET B 485     6750   8047   6560    554   -590    -89       C  
ATOM   1039  C   MET B 485     -61.066 -15.988  -3.422  1.00 58.05           C  
ANISOU 1039  C   MET B 485     6935   8747   6374    803   -775     63       C  
ATOM   1040  O   MET B 485     -61.830 -15.088  -3.057  1.00 59.75           O  
ANISOU 1040  O   MET B 485     7070   9022   6608   1036   -875    296       O  
ATOM   1041  CB  MET B 485     -59.109 -15.860  -1.890  1.00 44.15           C  
ANISOU 1041  CB  MET B 485     5428   6148   5201    641   -385    187       C  
ATOM   1042  CG  MET B 485     -58.341 -16.425  -0.709  1.00 54.83           C  
ANISOU 1042  CG  MET B 485     6775   7135   6922    482   -259     95       C  
ATOM   1043  SD  MET B 485     -59.352 -16.592   0.773  1.00 55.10           S  
ANISOU 1043  SD  MET B 485     6638   7084   7214    430   -351     76       S  
ATOM   1044  CE  MET B 485     -59.369 -14.896   1.344  1.00 49.40           C  
ANISOU 1044  CE  MET B 485     5969   6251   6550    631   -296    364       C  
ATOM   1045  N   SER B 486     -60.918 -16.328  -4.699  1.00 52.64           N  
ANISOU 1045  N   SER B 486     6290   8416   5293    789   -818    -59       N  
ATOM   1046  CA  SER B 486     -61.565 -15.577  -5.762  1.00 60.34           C  
ANISOU 1046  CA  SER B 486     7250   9907   5771   1089  -1004    156       C  
ATOM   1047  C   SER B 486     -63.076 -15.796  -5.748  1.00 57.00           C  
ANISOU 1047  C   SER B 486     6448   9978   5232   1150  -1325    -28       C  
ATOM   1048  O   SER B 486     -63.593 -16.747  -5.154  1.00 57.03           O  
ANISOU 1048  O   SER B 486     6211   9964   5493    856  -1365   -424       O  
ATOM   1049  CB  SER B 486     -60.995 -15.978  -7.122  1.00 51.87           C  
ANISOU 1049  CB  SER B 486     6305   9170   4232   1024   -961     23       C  
ATOM   1050  OG  SER B 486     -61.504 -17.235  -7.535  1.00 58.49           O  
ANISOU 1050  OG  SER B 486     6901  10371   4951    742  -1093   -531       O  
ATOM   1051  N   LYS B 487     -63.783 -14.884  -6.419  1.00 55.44           N  
ANISOU 1051  N   LYS B 487     6191  10230   4643   1553  -1533    282       N  
ATOM   1052  CA  LYS B 487     -65.237 -14.946  -6.580  1.00 68.88           C  
ANISOU 1052  CA  LYS B 487     7463  12556   6153   1699  -1882    127       C  
ATOM   1053  C   LYS B 487     -65.965 -14.981  -5.239  1.00 71.09           C  
ANISOU 1053  C   LYS B 487     7491  12573   6949   1618  -1882     20       C  
ATOM   1054  O   LYS B 487     -67.052 -15.554  -5.126  1.00 65.22           O  
ANISOU 1054  O   LYS B 487     6319  12254   6206   1490  -2084   -349       O  
ATOM   1055  CB  LYS B 487     -65.647 -16.145  -7.442  1.00 66.28           C  
ANISOU 1055  CB  LYS B 487     6859  12846   5480   1387  -2063   -455       C  
ATOM   1056  N   GLU B 488     -65.384 -14.362  -4.212  1.00 65.11           N  
ANISOU 1056  N   GLU B 488     6970  11154   6613   1663  -1637    301       N  
ATOM   1057  CA  GLU B 488     -65.983 -14.319  -2.890  1.00 69.65           C  
ANISOU 1057  CA  GLU B 488     7351  11477   7635   1588  -1592    220       C  
ATOM   1058  C   GLU B 488     -66.439 -12.892  -2.570  1.00 76.93           C  
ANISOU 1058  C   GLU B 488     8289  12309   8633   2072  -1600    652       C  
ATOM   1059  O   GLU B 488     -66.544 -12.043  -3.468  1.00 93.72           O  
ANISOU 1059  O   GLU B 488    10515  14662  10433   2500  -1696   1012       O  
ATOM   1060  CB  GLU B 488     -64.989 -14.875  -1.866  1.00 62.63           C  
ANISOU 1060  CB  GLU B 488     6682   9961   7153   1224  -1306    115       C  
ATOM   1061  CG  GLU B 488     -64.780 -16.383  -1.956  1.00 66.28           C  
ANISOU 1061  CG  GLU B 488     7084  10435   7664    779  -1264   -328       C  
ATOM   1062  CD  GLU B 488     -66.041 -17.177  -1.655  1.00 76.54           C  
ANISOU 1062  CD  GLU B 488     7984  12048   9049    550  -1382   -718       C  
ATOM   1063  OE1 GLU B 488     -66.942 -16.642  -0.975  1.00 70.66           O  
ANISOU 1063  OE1 GLU B 488     7009  11400   8438    684  -1447   -651       O  
ATOM   1064  OE2 GLU B 488     -66.130 -18.341  -2.100  1.00 73.31           O  
ANISOU 1064  OE2 GLU B 488     7479  11776   8598    211  -1370  -1131       O  
ATOM   1065  N   GLN B 489     -66.711 -12.629  -1.292  1.00 82.14           N  
ANISOU 1065  N   GLN B 489     8870  12626   9714   2020  -1469    626       N  
ATOM   1066  CA  GLN B 489     -67.270 -11.349  -0.872  1.00 82.29           C  
ANISOU 1066  CA  GLN B 489     8855  12527   9884   2457  -1436    936       C  
ATOM   1067  C   GLN B 489     -66.986 -11.090   0.605  1.00 70.53           C  
ANISOU 1067  C   GLN B 489     7445  10493   8859   2272  -1165    876       C  
ATOM   1068  O   GLN B 489     -67.734 -10.369   1.275  1.00 83.59           O  
ANISOU 1068  O   GLN B 489     8934  12097  10727   2502  -1125    925       O  
ATOM   1069  CB  GLN B 489     -68.778 -11.310  -1.166  1.00101.98           C  
ANISOU 1069  CB  GLN B 489    10872  15635  12240   2710  -1727    826       C  
ATOM   1070  CG  GLN B 489     -69.690 -12.085  -0.200  1.00121.23           C  
ANISOU 1070  CG  GLN B 489    12868  18253  14939   2401  -1762    382       C  
ATOM   1071  CD  GLN B 489     -69.169 -13.468   0.153  1.00118.97           C  
ANISOU 1071  CD  GLN B 489    12629  17829  14745   1784  -1657     -1       C  
ATOM   1072  OE1 GLN B 489     -68.829 -14.259  -0.726  1.00114.05           O  
ANISOU 1072  OE1 GLN B 489    12048  17422  13863   1586  -1752   -168       O  
ATOM   1073  NE2 GLN B 489     -69.105 -13.764   1.447  1.00100.69           N  
ANISOU 1073  NE2 GLN B 489    10330  15136  12792   1491  -1430   -136       N  
ATOM   1074  N   PHE B 490     -65.887 -11.654   1.104  1.00 57.88           N  
ANISOU 1074  N   PHE B 490     6080   8520   7391   1887   -978    762       N  
ATOM   1075  CA  PHE B 490     -65.560 -11.567   2.522  1.00 60.73           C  
ANISOU 1075  CA  PHE B 490     6492   8486   8099   1675   -760    663       C  
ATOM   1076  C   PHE B 490     -65.463 -10.119   2.986  1.00 58.76           C  
ANISOU 1076  C   PHE B 490     6387   7889   8051   1963   -562    896       C  
ATOM   1077  O   PHE B 490     -64.952  -9.251   2.274  1.00 62.81           O  
ANISOU 1077  O   PHE B 490     7156   8214   8496   2209   -468   1188       O  
ATOM   1078  CB  PHE B 490     -64.236 -12.280   2.803  1.00 48.24           C  
ANISOU 1078  CB  PHE B 490     5149   6618   6562   1326   -622    579       C  
ATOM   1079  CG  PHE B 490     -64.233 -13.730   2.422  1.00 59.55           C  
ANISOU 1079  CG  PHE B 490     6494   8255   7879   1039   -733    336       C  
ATOM   1080  CD1 PHE B 490     -65.268 -14.566   2.806  1.00 54.55           C  
ANISOU 1080  CD1 PHE B 490     5572   7857   7298    860   -817     82       C  
ATOM   1081  CD2 PHE B 490     -63.187 -14.262   1.684  1.00 52.19           C  
ANISOU 1081  CD2 PHE B 490     5764   7248   6820    925   -699    329       C  
ATOM   1082  CE1 PHE B 490     -65.263 -15.903   2.458  1.00 53.94           C  
ANISOU 1082  CE1 PHE B 490     5442   7879   7173    558   -845   -177       C  
ATOM   1083  CE2 PHE B 490     -63.175 -15.598   1.333  1.00 51.76           C  
ANISOU 1083  CE2 PHE B 490     5646   7312   6710    666   -747     67       C  
ATOM   1084  CZ  PHE B 490     -64.215 -16.420   1.721  1.00 52.78           C  
ANISOU 1084  CZ  PHE B 490     5520   7617   6918    474   -810   -187       C  
ATOM   1085  N   ASN B 491     -65.958  -9.862   4.194  1.00 50.95           N  
ANISOU 1085  N   ASN B 491     5251   6790   7318   1911   -450    749       N  
ATOM   1086  CA  ASN B 491     -65.767  -8.564   4.818  1.00 49.58           C  
ANISOU 1086  CA  ASN B 491     5224   6217   7398   2092   -192    856       C  
ATOM   1087  C   ASN B 491     -64.380  -8.504   5.453  1.00 45.92           C  
ANISOU 1087  C   ASN B 491     5031   5377   7041   1770     35    779       C  
ATOM   1088  O   ASN B 491     -63.607  -9.465   5.410  1.00 47.28           O  
ANISOU 1088  O   ASN B 491     5261   5610   7093   1476    -28    690       O  
ATOM   1089  CB  ASN B 491     -66.875  -8.288   5.835  1.00 50.32           C  
ANISOU 1089  CB  ASN B 491     5024   6398   7700   2166   -142    671       C  
ATOM   1090  CG  ASN B 491     -67.008  -9.383   6.881  1.00 46.81           C  
ANISOU 1090  CG  ASN B 491     4408   6114   7264   1735   -149    358       C  
ATOM   1091  OD1 ASN B 491     -66.067 -10.130   7.146  1.00 48.45           O  
ANISOU 1091  OD1 ASN B 491     4779   6230   7399   1404   -126    298       O  
ATOM   1092  ND2 ASN B 491     -68.186  -9.477   7.484  1.00 44.21           N  
ANISOU 1092  ND2 ASN B 491     3745   6027   7026   1762   -157    179       N  
ATOM   1093  N   GLU B 492     -64.057  -7.358   6.054  1.00 47.33           N  
ANISOU 1093  N   GLU B 492     6223   4856   6902    665    913    982       N  
ATOM   1094  CA  GLU B 492     -62.726  -7.176   6.624  1.00 50.24           C  
ANISOU 1094  CA  GLU B 492     6647   5130   7313    582    945    910       C  
ATOM   1095  C   GLU B 492     -62.451  -8.195   7.725  1.00 49.22           C  
ANISOU 1095  C   GLU B 492     6609   5028   7066    497    904    696       C  
ATOM   1096  O   GLU B 492     -61.326  -8.689   7.854  1.00 50.81           O  
ANISOU 1096  O   GLU B 492     6856   5271   7176    447    879    647       O  
ATOM   1097  CB  GLU B 492     -62.576  -5.744   7.144  1.00 53.94           C  
ANISOU 1097  CB  GLU B 492     7051   5350   8095    565   1052    920       C  
ATOM   1098  CG  GLU B 492     -61.902  -5.608   8.506  1.00 67.49           C  
ANISOU 1098  CG  GLU B 492     8804   6960   9879    471   1073    650       C  
ATOM   1099  CD  GLU B 492     -60.406  -5.879   8.459  1.00 79.67           C  
ANISOU 1099  CD  GLU B 492    10382   8536  11353    410   1054    627       C  
ATOM   1100  OE1 GLU B 492     -59.807  -5.749   7.371  1.00 69.30           O  
ANISOU 1100  OE1 GLU B 492     9035   7251  10044    441   1058    845       O  
ATOM   1101  OE2 GLU B 492     -59.831  -6.225   9.512  1.00 83.42           O  
ANISOU 1101  OE2 GLU B 492    10898   9052  11748    346   1037    406       O  
ATOM   1102  N   ALA B 493     -63.472  -8.541   8.512  1.00 54.66           N  
ANISOU 1102  N   ALA B 493     7299   5714   7755    492    905    607       N  
ATOM   1103  CA  ALA B 493     -63.269  -9.490   9.602  1.00 48.19           C  
ANISOU 1103  CA  ALA B 493     6513   4960   6835    438    891    494       C  
ATOM   1104  C   ALA B 493     -62.903 -10.872   9.076  1.00 46.18           C  
ANISOU 1104  C   ALA B 493     6269   4795   6482    424    807    520       C  
ATOM   1105  O   ALA B 493     -62.025 -11.544   9.631  1.00 40.31           O  
ANISOU 1105  O   ALA B 493     5549   4090   5676    377    797    486       O  
ATOM   1106  CB  ALA B 493     -64.520  -9.567  10.472  1.00 42.36           C  
ANISOU 1106  CB  ALA B 493     5730   4240   6126    458    926    459       C  
ATOM   1107  N   GLN B 494     -63.572 -11.318   8.011  1.00 39.23           N  
ANISOU 1107  N   GLN B 494     5340   3960   5607    475    740    554       N  
ATOM   1108  CA  GLN B 494     -63.265 -12.626   7.443  1.00 44.57           C  
ANISOU 1108  CA  GLN B 494     5974   4703   6256    472    646    495       C  
ATOM   1109  C   GLN B 494     -61.892 -12.634   6.784  1.00 44.25           C  
ANISOU 1109  C   GLN B 494     5968   4738   6108    472    618    487       C  
ATOM   1110  O   GLN B 494     -61.138 -13.604   6.921  1.00 41.69           O  
ANISOU 1110  O   GLN B 494     5640   4419   5780    436    576    422       O  
ATOM   1111  CB  GLN B 494     -64.346 -13.028   6.440  1.00 42.83           C  
ANISOU 1111  CB  GLN B 494     5644   4560   6069    544    565    450       C  
ATOM   1112  CG  GLN B 494     -65.695 -13.328   7.071  1.00 45.85           C  
ANISOU 1112  CG  GLN B 494     5966   4859   6595    535    580    451       C  
ATOM   1113  CD  GLN B 494     -66.820 -13.352   6.056  1.00 43.60           C  
ANISOU 1113  CD  GLN B 494     5565   4669   6332    616    507    400       C  
ATOM   1114  OE1 GLN B 494     -67.000 -12.407   5.289  1.00 50.52           O  
ANISOU 1114  OE1 GLN B 494     6436   5662   7098    695    514    474       O  
ATOM   1115  NE2 GLN B 494     -67.584 -14.437   6.046  1.00 45.84           N  
ANISOU 1115  NE2 GLN B 494     5718   4909   6788    604    439    289       N  
ATOM   1116  N   LEU B 495     -61.548 -11.560   6.069  1.00 41.84           N  
ANISOU 1116  N   LEU B 495     5668   4484   5746    520    651    586       N  
ATOM   1117  CA  LEU B 495     -60.240 -11.490   5.426  1.00 45.41           C  
ANISOU 1117  CA  LEU B 495     6128   5030   6097    529    640    622       C  
ATOM   1118  C   LEU B 495     -59.118 -11.476   6.456  1.00 40.86           C  
ANISOU 1118  C   LEU B 495     5639   4343   5546    432    684    582       C  
ATOM   1119  O   LEU B 495     -58.088 -12.135   6.271  1.00 39.84           O  
ANISOU 1119  O   LEU B 495     5522   4277   5340    412    646    539       O  
ATOM   1120  CB  LEU B 495     -60.161 -10.253   4.530  1.00 38.55           C  
ANISOU 1120  CB  LEU B 495     5198   4230   5218    609    697    825       C  
ATOM   1121  CG  LEU B 495     -61.047 -10.244   3.283  1.00 56.68           C  
ANISOU 1121  CG  LEU B 495     7362   6767   7405    748    649    906       C  
ATOM   1122  CD1 LEU B 495     -61.041  -8.864   2.649  1.00 47.48           C  
ANISOU 1122  CD1 LEU B 495     6107   5636   6296    833    747   1213       C  
ATOM   1123  CD2 LEU B 495     -60.596 -11.300   2.282  1.00 42.83           C  
ANISOU 1123  CD2 LEU B 495     5522   5312   5440    822    536    776       C  
ATOM   1124  N   ALA B 496     -59.299 -10.737   7.552  1.00 40.55           N  
ANISOU 1124  N   ALA B 496     5634   4170   5603    382    760    567       N  
ATOM   1125  CA  ALA B 496     -58.255 -10.660   8.569  1.00 40.30           C  
ANISOU 1125  CA  ALA B 496     5645   4104   5564    309    792    488       C  
ATOM   1126  C   ALA B 496     -58.053 -12.003   9.261  1.00 42.27           C  
ANISOU 1126  C   ALA B 496     5904   4425   5732    279    751    438       C  
ATOM   1127  O   ALA B 496     -56.913 -12.408   9.517  1.00 42.41           O  
ANISOU 1127  O   ALA B 496     5940   4486   5686    243    739    416       O  
ATOM   1128  CB  ALA B 496     -58.590  -9.573   9.590  1.00 43.43           C  
ANISOU 1128  CB  ALA B 496     6019   4404   6077    288    867    404       C  
ATOM   1129  N   LEU B 497     -59.144 -12.710   9.567  1.00 39.80           N  
ANISOU 1129  N   LEU B 497     5551   4115   5458    297    737    451       N  
ATOM   1130  CA  LEU B 497     -59.015 -14.013  10.212  1.00 39.16           C  
ANISOU 1130  CA  LEU B 497     5422   4066   5391    279    719    481       C  
ATOM   1131  C   LEU B 497     -58.366 -15.029   9.280  1.00 37.43           C  
ANISOU 1131  C   LEU B 497     5178   3836   5209    282    637    453       C  
ATOM   1132  O   LEU B 497     -57.524 -15.825   9.711  1.00 38.18           O  
ANISOU 1132  O   LEU B 497     5249   3942   5316    257    631    477       O  
ATOM   1133  CB  LEU B 497     -60.383 -14.510  10.678  1.00 37.05           C  
ANISOU 1133  CB  LEU B 497     5072   3774   5230    300    736    541       C  
ATOM   1134  CG  LEU B 497     -60.418 -15.930  11.249  1.00 44.76           C  
ANISOU 1134  CG  LEU B 497     5934   4737   6334    293    734    652       C  
ATOM   1135  CD1 LEU B 497     -59.451 -16.058  12.418  1.00 34.19           C  
ANISOU 1135  CD1 LEU B 497     4582   3538   4868    283    793    740       C  
ATOM   1136  CD2 LEU B 497     -61.827 -16.314  11.672  1.00 43.78           C  
ANISOU 1136  CD2 LEU B 497     5697   4575   6362    315    766    750       C  
ATOM   1137  N   ILE B 498     -58.751 -15.022   8.002  1.00 37.45           N  
ANISOU 1137  N   ILE B 498     5152   3852   5224    328    572    389       N  
ATOM   1138  CA  ILE B 498     -58.125 -15.914   7.030  1.00 42.77           C  
ANISOU 1138  CA  ILE B 498     5765   4577   5910    356    483    284       C  
ATOM   1139  C   ILE B 498     -56.627 -15.644   6.958  1.00 42.51           C  
ANISOU 1139  C   ILE B 498     5801   4606   5744    335    499    301       C  
ATOM   1140  O   ILE B 498     -55.807 -16.568   7.012  1.00 40.76           O  
ANISOU 1140  O   ILE B 498     5546   4377   5566    320    464    253       O  
ATOM   1141  CB  ILE B 498     -58.793 -15.760   5.652  1.00 48.76           C  
ANISOU 1141  CB  ILE B 498     6445   5464   6618    446    410    189       C  
ATOM   1142  CG1 ILE B 498     -60.176 -16.414   5.654  1.00 42.96           C  
ANISOU 1142  CG1 ILE B 498     5594   4657   6070    462    364    108       C  
ATOM   1143  CG2 ILE B 498     -57.919 -16.360   4.559  1.00 36.24           C  
ANISOU 1143  CG2 ILE B 498     4781   4039   4948    505    323     43       C  
ATOM   1144  CD1 ILE B 498     -61.013 -16.070   4.446  1.00 43.00           C  
ANISOU 1144  CD1 ILE B 498     5508   4845   5987    564    296     18       C  
ATOM   1145  N   ARG B 499     -56.252 -14.367   6.853  1.00 40.91           N  
ANISOU 1145  N   ARG B 499     5672   4442   5432    333    557    378       N  
ATOM   1146  CA  ARG B 499     -54.838 -14.006   6.808  1.00 52.68           C  
ANISOU 1146  CA  ARG B 499     7206   5972   6837    306    580    405       C  
ATOM   1147  C   ARG B 499     -54.127 -14.397   8.098  1.00 46.14           C  
ANISOU 1147  C   ARG B 499     6412   5096   6022    234    608    394       C  
ATOM   1148  O   ARG B 499     -52.974 -14.844   8.070  1.00 44.47           O  
ANISOU 1148  O   ARG B 499     6205   4927   5765    216    590    379       O  
ATOM   1149  CB  ARG B 499     -54.697 -12.507   6.542  1.00 41.18           C  
ANISOU 1149  CB  ARG B 499     5767   4500   5380    312    652    511       C  
ATOM   1150  CG  ARG B 499     -53.331 -11.929   6.862  1.00 54.94           C  
ANISOU 1150  CG  ARG B 499     7535   6215   7125    256    697    534       C  
ATOM   1151  CD  ARG B 499     -53.225 -10.494   6.378  1.00 52.75           C  
ANISOU 1151  CD  ARG B 499     7209   5872   6964    272    774    673       C  
ATOM   1152  NE  ARG B 499     -53.468 -10.390   4.944  1.00 76.54           N  
ANISOU 1152  NE  ARG B 499    10141   9044   9896    380    765    838       N  
ATOM   1153  CZ  ARG B 499     -52.516 -10.415   4.022  1.00 73.07           C  
ANISOU 1153  CZ  ARG B 499     9640   8770   9354    430    767    951       C  
ATOM   1154  NH1 ARG B 499     -51.239 -10.535   4.349  1.00 60.72           N  
ANISOU 1154  NH1 ARG B 499     8102   7178   7790    366    775    916       N  
ATOM   1155  NH2 ARG B 499     -52.853 -10.318   2.739  1.00 60.31           N  
ANISOU 1155  NH2 ARG B 499     7908   7401   7606    565    760   1108       N  
ATOM   1156  N   ASP B 500     -54.802 -14.245   9.239  1.00 42.58           N  
ANISOU 1156  N   ASP B 500     5962   4607   5608    210    654    410       N  
ATOM   1157  CA  ASP B 500     -54.199 -14.627  10.512  1.00 47.82           C  
ANISOU 1157  CA  ASP B 500     6609   5333   6226    177    685    427       C  
ATOM   1158  C   ASP B 500     -53.978 -16.134  10.593  1.00 45.64           C  
ANISOU 1158  C   ASP B 500     6262   5052   6027    187    648    494       C  
ATOM   1159  O   ASP B 500     -52.933 -16.589  11.074  1.00 45.22           O  
ANISOU 1159  O   ASP B 500     6190   5064   5929    173    652    531       O  
ATOM   1160  CB  ASP B 500     -55.074 -14.147  11.669  1.00 43.30           C  
ANISOU 1160  CB  ASP B 500     6005   4813   5635    186    746    429       C  
ATOM   1161  CG  ASP B 500     -54.596 -14.659  13.012  1.00 51.92           C  
ANISOU 1161  CG  ASP B 500     7021   6086   6620    194    780    483       C  
ATOM   1162  OD1 ASP B 500     -53.488 -14.270  13.438  1.00 60.80           O  
ANISOU 1162  OD1 ASP B 500     8149   7318   7635    174    783    404       O  
ATOM   1163  OD2 ASP B 500     -55.327 -15.454  13.641  1.00 56.83           O  
ANISOU 1163  OD2 ASP B 500     7550   6768   7273    230    807    626       O  
ATOM   1164  N   ILE B 501     -54.947 -16.924  10.125  1.00 36.22           N  
ANISOU 1164  N   ILE B 501     4999   3765   5000    214    612    505       N  
ATOM   1165  CA  ILE B 501     -54.808 -18.376  10.178  1.00 45.55           C  
ANISOU 1165  CA  ILE B 501     6055   4864   6388    222    580    557       C  
ATOM   1166  C   ILE B 501     -53.681 -18.841   9.265  1.00 46.96           C  
ANISOU 1166  C   ILE B 501     6233   5038   6571    228    512    439       C  
ATOM   1167  O   ILE B 501     -52.879 -19.708   9.636  1.00 40.68           O  
ANISOU 1167  O   ILE B 501     5368   4215   5874    223    513    500       O  
ATOM   1168  CB  ILE B 501     -56.143 -19.053   9.822  1.00 43.20           C  
ANISOU 1168  CB  ILE B 501     5638   4429   6347    245    549    539       C  
ATOM   1169  CG1 ILE B 501     -57.170 -18.810  10.930  1.00 44.19           C  
ANISOU 1169  CG1 ILE B 501     5728   4577   6485    246    634    712       C  
ATOM   1170  CG2 ILE B 501     -55.943 -20.543   9.588  1.00 35.97           C  
ANISOU 1170  CG2 ILE B 501     4543   3352   5770    253    501    524       C  
ATOM   1171  CD1 ILE B 501     -58.548 -19.350  10.616  1.00 34.95           C  
ANISOU 1171  CD1 ILE B 501     4434   3264   5582    261    611    706       C  
ATOM   1172  N   ARG B 502     -53.596 -18.273   8.060  1.00 45.16           N  
ANISOU 1172  N   ARG B 502     6056   4872   6230    256    461    292       N  
ATOM   1173  CA  ARG B 502     -52.551 -18.669   7.122  1.00 40.54           C  
ANISOU 1173  CA  ARG B 502     5446   4355   5604    285    399    169       C  
ATOM   1174  C   ARG B 502     -51.168 -18.315   7.657  1.00 41.61           C  
ANISOU 1174  C   ARG B 502     5662   4553   5595    244    444    253       C  
ATOM   1175  O   ARG B 502     -50.243 -19.134   7.609  1.00 38.41           O  
ANISOU 1175  O   ARG B 502     5204   4141   5249    248    417    224       O  
ATOM   1176  CB  ARG B 502     -52.789 -18.007   5.764  1.00 45.47           C  
ANISOU 1176  CB  ARG B 502     6070   5137   6070    355    354     59       C  
ATOM   1177  CG  ARG B 502     -51.775 -18.387   4.696  1.00 43.38           C  
ANISOU 1177  CG  ARG B 502     5741   5036   5706    419    292    -78       C  
ATOM   1178  CD  ARG B 502     -52.332 -18.149   3.300  1.00 39.49           C  
ANISOU 1178  CD  ARG B 502     5148   4784   5074    536    228   -210       C  
ATOM   1179  NE  ARG B 502     -51.320 -18.321   2.265  1.00 41.92           N  
ANISOU 1179  NE  ARG B 502     5373   5352   5202    625    184   -317       N  
ATOM   1180  CZ  ARG B 502     -51.141 -19.437   1.570  1.00 55.86           C  
ANISOU 1180  CZ  ARG B 502     6967   7218   7040    704     77   -618       C  
ATOM   1181  NH1 ARG B 502     -51.887 -20.509   1.780  1.00 40.36           N  
ANISOU 1181  NH1 ARG B 502     4881   5059   5394    692      4   -837       N  
ATOM   1182  NH2 ARG B 502     -50.190 -19.476   0.641  1.00 51.23           N  
ANISOU 1182  NH2 ARG B 502     6295   6931   6237    802     47   -710       N  
ATOM   1183  N   ARG B 503     -51.012 -17.094   8.173  1.00 37.85           N  
ANISOU 1183  N   ARG B 503     5288   4127   4967    206    510    332       N  
ATOM   1184  CA  ARG B 503     -49.711 -16.651   8.665  1.00 41.58           C  
ANISOU 1184  CA  ARG B 503     5808   4664   5326    164    544    364       C  
ATOM   1185  C   ARG B 503     -49.250 -17.497   9.845  1.00 43.61           C  
ANISOU 1185  C   ARG B 503     6014   4938   5619    146    561    443       C  
ATOM   1186  O   ARG B 503     -48.103 -17.956   9.885  1.00 52.52           O  
ANISOU 1186  O   ARG B 503     7123   6110   6722    140    547    451       O  
ATOM   1187  CB  ARG B 503     -49.776 -15.173   9.053  1.00 38.97           C  
ANISOU 1187  CB  ARG B 503     5537   4342   4927    127    605    373       C  
ATOM   1188  CG  ARG B 503     -48.481 -14.626   9.630  1.00 47.49           C  
ANISOU 1188  CG  ARG B 503     6626   5476   5940     77    633    350       C  
ATOM   1189  CD  ARG B 503     -48.697 -13.265  10.268  1.00 41.14           C  
ANISOU 1189  CD  ARG B 503     5820   4640   5173     39    687    284       C  
ATOM   1190  NE  ARG B 503     -49.304 -13.380  11.588  1.00 74.50           N  
ANISOU 1190  NE  ARG B 503    10008   8950   9350     45    705    235       N  
ATOM   1191  CZ  ARG B 503     -50.528 -12.968  11.890  1.00 65.03           C  
ANISOU 1191  CZ  ARG B 503     8799   7715   8193     66    732    214       C  
ATOM   1192  NH1 ARG B 503     -51.309 -12.401  10.985  1.00 58.09           N  
ANISOU 1192  NH1 ARG B 503     7952   6694   7425     77    740    244       N  
ATOM   1193  NH2 ARG B 503     -50.980 -13.130  13.130  1.00 50.67           N  
ANISOU 1193  NH2 ARG B 503     6916   6052   6285     91    754    184       N  
ATOM   1194  N   ARG B 504     -50.136 -17.716  10.819  1.00 49.18           N  
ANISOU 1194  N   ARG B 504     6671   5641   6374    152    599    536       N  
ATOM   1195  CA  ARG B 504     -49.773 -18.525  11.978  1.00 50.53           C  
ANISOU 1195  CA  ARG B 504     6741   5898   6562    167    635    697       C  
ATOM   1196  C   ARG B 504     -49.489 -19.967  11.580  1.00 41.75           C  
ANISOU 1196  C   ARG B 504     5514   4651   5697    192    599    766       C  
ATOM   1197  O   ARG B 504     -48.561 -20.592  12.106  1.00 43.47           O  
ANISOU 1197  O   ARG B 504     5658   4929   5928    205    614    885       O  
ATOM   1198  CB  ARG B 504     -50.885 -18.471  13.026  1.00 44.81           C  
ANISOU 1198  CB  ARG B 504     5944   5251   5831    195    696    826       C  
ATOM   1199  CG  ARG B 504     -50.758 -17.320  14.008  1.00 50.42           C  
ANISOU 1199  CG  ARG B 504     6677   6194   6286    195    741    757       C  
ATOM   1200  CD  ARG B 504     -51.819 -17.405  15.093  1.00 48.09           C  
ANISOU 1200  CD  ARG B 504     6269   6059   5945    253    807    894       C  
ATOM   1201  NE  ARG B 504     -53.166 -17.319  14.543  1.00 37.41           N  
ANISOU 1201  NE  ARG B 504     4946   4518   4750    249    806    883       N  
ATOM   1202  CZ  ARG B 504     -54.030 -18.324  14.514  1.00 47.95           C  
ANISOU 1202  CZ  ARG B 504     6174   5738   6306    275    823   1072       C  
ATOM   1203  NH1 ARG B 504     -53.724 -19.513  15.008  1.00 40.13           N  
ANISOU 1203  NH1 ARG B 504     5024   4770   5455    310    854   1327       N  
ATOM   1204  NH2 ARG B 504     -55.229 -18.133  13.973  1.00 45.60           N  
ANISOU 1204  NH2 ARG B 504     5901   5285   6139    268    811   1018       N  
ATOM   1205  N   GLY B 505     -50.280 -20.513  10.655  1.00 38.93           N  
ANISOU 1205  N   GLY B 505     5110   4114   5568    207    548    671       N  
ATOM   1206  CA  GLY B 505     -50.079 -21.894  10.248  1.00 41.49           C  
ANISOU 1206  CA  GLY B 505     5274   4264   6227    234    505    660       C  
ATOM   1207  C   GLY B 505     -48.762 -22.109   9.526  1.00 43.86           C  
ANISOU 1207  C   GLY B 505     5594   4597   6472    242    452    518       C  
ATOM   1208  O   GLY B 505     -48.105 -23.138   9.708  1.00 39.19           O  
ANISOU 1208  O   GLY B 505     4871   3914   6104    261    448    582       O  
ATOM   1209  N   LYS B 506     -48.357 -21.143   8.699  1.00 37.48           N  
ANISOU 1209  N   LYS B 506     4925   3923   5392    236    421    356       N  
ATOM   1210  CA  LYS B 506     -47.087 -21.255   7.991  1.00 46.53           C  
ANISOU 1210  CA  LYS B 506     6082   5150   6449    254    382    242       C  
ATOM   1211  C   LYS B 506     -45.908 -20.952   8.906  1.00 42.79           C  
ANISOU 1211  C   LYS B 506     5664   4778   5817    215    436    394       C  
ATOM   1212  O   LYS B 506     -44.896 -21.661   8.872  1.00 46.27           O  
ANISOU 1212  O   LYS B 506     6039   5216   6326    231    420    397       O  
ATOM   1213  CB  LYS B 506     -47.075 -20.319   6.781  1.00 40.52           C  
ANISOU 1213  CB  LYS B 506     5398   4539   5459    282    351     93       C  
ATOM   1214  CG  LYS B 506     -47.706 -20.909   5.530  1.00 45.07           C  
ANISOU 1214  CG  LYS B 506     5850   5136   6136    366    262   -148       C  
ATOM   1215  CD  LYS B 506     -47.920 -19.843   4.468  1.00 46.83           C  
ANISOU 1215  CD  LYS B 506     6121   5590   6083    420    255   -192       C  
ATOM   1216  CE  LYS B 506     -47.594 -20.367   3.078  1.00 60.16           C  
ANISOU 1216  CE  LYS B 506     7659   7500   7699    542    166   -447       C  
ATOM   1217  NZ  LYS B 506     -48.052 -21.771   2.883  1.00 49.45           N  
ANISOU 1217  NZ  LYS B 506     6113   6008   6668    583     70   -728       N  
ATOM   1218  N   ASN B 507     -46.020 -19.903   9.727  1.00 36.50           N  
ANISOU 1218  N   ASN B 507     4961   4084   4823    171    493    486       N  
ATOM   1219  CA  ASN B 507     -44.927 -19.541  10.624  1.00 36.91           C  
ANISOU 1219  CA  ASN B 507     5030   4283   4712    142    529    564       C  
ATOM   1220  C   ASN B 507     -44.650 -20.641  11.638  1.00 46.71           C  
ANISOU 1220  C   ASN B 507     6135   5554   6060    176    555    761       C  
ATOM   1221  O   ASN B 507     -43.502 -20.822  12.060  1.00 46.03           O  
ANISOU 1221  O   ASN B 507     6013   5586   5889    180    561    818       O  
ATOM   1222  CB  ASN B 507     -45.248 -18.230  11.339  1.00 33.31           C  
ANISOU 1222  CB  ASN B 507     4641   3934   4081    103    573    540       C  
ATOM   1223  CG  ASN B 507     -44.094 -17.727  12.180  1.00 47.84           C  
ANISOU 1223  CG  ASN B 507     6463   5957   5756     77    590    524       C  
ATOM   1224  OD1 ASN B 507     -44.158 -17.733  13.409  1.00 47.91           O  
ANISOU 1224  OD1 ASN B 507     6394   6149   5658     99    620    584       O  
ATOM   1225  ND2 ASN B 507     -43.029 -17.287  11.521  1.00 42.80           N  
ANISOU 1225  ND2 ASN B 507     5867   5312   5083     42    572    438       N  
ATOM   1226  N   LYS B 508     -45.689 -21.378  12.038  1.00 44.18           N  
ANISOU 1226  N   LYS B 508     5707   5134   5944    210    580    903       N  
ATOM   1227  CA  LYS B 508     -45.513 -22.519  12.929  1.00 47.97           C  
ANISOU 1227  CA  LYS B 508     5997   5621   6609    262    626   1184       C  
ATOM   1228  C   LYS B 508     -44.505 -23.511  12.365  1.00 49.10           C  
ANISOU 1228  C   LYS B 508     6053   5628   6973    282    588   1167       C  
ATOM   1229  O   LYS B 508     -43.649 -24.028  13.094  1.00 43.51           O  
ANISOU 1229  O   LYS B 508     5235   5028   6268    318    624   1376       O  
ATOM   1230  CB  LYS B 508     -46.864 -23.198  13.151  1.00 39.72           C  
ANISOU 1230  CB  LYS B 508     4817   4410   5865    291    660   1342       C  
ATOM   1231  CG  LYS B 508     -46.967 -24.015  14.417  1.00 61.75           C  
ANISOU 1231  CG  LYS B 508     7380   7299   8784    360    754   1758       C  
ATOM   1232  CD  LYS B 508     -48.062 -25.068  14.305  1.00 66.66           C  
ANISOU 1232  CD  LYS B 508     7799   7616   9913    384    783   1927       C  
ATOM   1233  CE  LYS B 508     -49.182 -24.629  13.375  1.00 58.30           C  
ANISOU 1233  CE  LYS B 508     6854   6370   8928    334    721   1630       C  
ATOM   1234  NZ  LYS B 508     -50.411 -25.444  13.575  1.00 71.68           N  
ANISOU 1234  NZ  LYS B 508     8332   7835  11069    355    765   1822       N  
ATOM   1235  N   VAL B 509     -44.588 -23.783  11.063  1.00 41.90           N  
ANISOU 1235  N   VAL B 509     5164   4522   6235    276    513    906       N  
ATOM   1236  CA  VAL B 509     -43.683 -24.743  10.442  1.00 45.69           C  
ANISOU 1236  CA  VAL B 509     5534   4877   6950    309    468    816       C  
ATOM   1237  C   VAL B 509     -42.293 -24.141  10.277  1.00 46.81           C  
ANISOU 1237  C   VAL B 509     5793   5222   6770    292    455    744       C  
ATOM   1238  O   VAL B 509     -41.281 -24.833  10.439  1.00 43.86           O  
ANISOU 1238  O   VAL B 509     5323   4842   6501    320    457    818       O  
ATOM   1239  CB  VAL B 509     -44.264 -25.223   9.100  1.00 57.08           C  
ANISOU 1239  CB  VAL B 509     6911   6126   8649    334    380    488       C  
ATOM   1240  CG1 VAL B 509     -43.271 -26.114   8.366  1.00 40.08           C  
ANISOU 1240  CG1 VAL B 509     4629   3889   6709    383    322    301       C  
ATOM   1241  CG2 VAL B 509     -45.579 -25.952   9.333  1.00 50.40           C  
ANISOU 1241  CG2 VAL B 509     5898   5035   8218    345    391    558       C  
ATOM   1242  N   TYR B 510     -42.218 -22.844   9.959  1.00 44.25           N  
ANISOU 1242  N   TYR B 510     5652   5060   6100    246    449    620       N  
ATOM   1243  CA  TYR B 510     -40.920 -22.181   9.866  1.00 45.07           C  
ANISOU 1243  CA  TYR B 510     5839   5337   5948    220    448    576       C  
ATOM   1244  C   TYR B 510     -40.159 -22.290  11.180  1.00 44.29           C  
ANISOU 1244  C   TYR B 510     5683   5389   5755    217    494    785       C  
ATOM   1245  O   TYR B 510     -38.967 -22.614  11.196  1.00 45.11           O  
ANISOU 1245  O   TYR B 510     5746   5561   5834    229    484    805       O  
ATOM   1246  CB  TYR B 510     -41.095 -20.712   9.481  1.00 36.79           C  
ANISOU 1246  CB  TYR B 510     4941   4389   4650    169    457    472       C  
ATOM   1247  CG  TYR B 510     -41.830 -20.463   8.183  1.00 46.66           C  
ANISOU 1247  CG  TYR B 510     6223   5587   5919    196    422    318       C  
ATOM   1248  CD1 TYR B 510     -42.478 -19.257   7.962  1.00 43.42           C  
ANISOU 1248  CD1 TYR B 510     5904   5209   5383    167    447    307       C  
ATOM   1249  CD2 TYR B 510     -41.859 -21.418   7.173  1.00 44.61           C  
ANISOU 1249  CD2 TYR B 510     5865   5277   5808    268    360    167       C  
ATOM   1250  CE1 TYR B 510     -43.150 -19.005   6.788  1.00 42.76           C  
ANISOU 1250  CE1 TYR B 510     5820   5146   5282    216    421    214       C  
ATOM   1251  CE2 TYR B 510     -42.533 -21.173   5.986  1.00 50.09           C  
ANISOU 1251  CE2 TYR B 510     6547   6028   6455    322    319      4       C  
ATOM   1252  CZ  TYR B 510     -43.177 -19.964   5.804  1.00 47.47           C  
ANISOU 1252  CZ  TYR B 510     6314   5767   5957    300    354     60       C  
ATOM   1253  OH  TYR B 510     -43.852 -19.699   4.636  1.00 65.56           O  
ANISOU 1253  OH  TYR B 510     8565   8176   8169    375    319    -52       O  
ATOM   1254  N   ALA B 511     -40.840 -22.020  12.297  1.00 45.66           N  
ANISOU 1254  N   ALA B 511     5830   5669   5849    218    542    939       N  
ATOM   1255  CA  ALA B 511     -40.205 -22.157  13.603  1.00 38.21           C  
ANISOU 1255  CA  ALA B 511     4778   4979   4760    252    583   1145       C  
ATOM   1256  C   ALA B 511     -39.785 -23.597  13.858  1.00 45.40           C  
ANISOU 1256  C   ALA B 511     5498   5813   5939    327    604   1400       C  
ATOM   1257  O   ALA B 511     -38.709 -23.848  14.412  1.00 46.60           O  
ANISOU 1257  O   ALA B 511     5565   6150   5993    360    615   1524       O  
ATOM   1258  CB  ALA B 511     -41.148 -21.669  14.702  1.00 48.37           C  
ANISOU 1258  CB  ALA B 511     6025   6463   5892    274    633   1251       C  
ATOM   1259  N   GLN B 512     -40.624 -24.557  13.461  1.00 48.08           N  
ANISOU 1259  N   GLN B 512     5738   5866   6666    356    611   1478       N  
ATOM   1260  CA  GLN B 512     -40.253 -25.964  13.572  1.00 48.99           C  
ANISOU 1260  CA  GLN B 512     5626   5805   7183    424    634   1704       C  
ATOM   1261  C   GLN B 512     -38.973 -26.252  12.798  1.00 51.26           C  
ANISOU 1261  C   GLN B 512     5933   6034   7510    422    578   1522       C  
ATOM   1262  O   GLN B 512     -38.026 -26.841  13.333  1.00 48.72           O  
ANISOU 1262  O   GLN B 512     5476   5794   7242    473    607   1734       O  
ATOM   1263  CB  GLN B 512     -41.393 -26.846  13.063  1.00 50.50           C  
ANISOU 1263  CB  GLN B 512     5686   5624   7878    439    632   1703       C  
ATOM   1264  CG  GLN B 512     -42.291 -27.418  14.145  1.00 65.83           C  
ANISOU 1264  CG  GLN B 512     7414   7556  10041    495    732   2132       C  
ATOM   1265  CD  GLN B 512     -43.655 -27.808  13.608  1.00 75.87           C  
ANISOU 1265  CD  GLN B 512     8618   8495  11714    475    719   2041       C  
ATOM   1266  OE1 GLN B 512     -43.760 -28.556  12.634  1.00 69.39           O  
ANISOU 1266  OE1 GLN B 512     7702   7324  11340    470    656   1804       O  
ATOM   1267  NE2 GLN B 512     -44.709 -27.306  14.243  1.00 62.21           N  
ANISOU 1267  NE2 GLN B 512     6910   6896   9834    473    773   2193       N  
ATOM   1268  N   ASN B 513     -38.926 -25.833  11.531  1.00 48.95           N  
ANISOU 1268  N   ASN B 513     5785   5644   7171    379    504   1150       N  
ATOM   1269  CA  ASN B 513     -37.744 -26.078  10.710  1.00 54.55           C  
ANISOU 1269  CA  ASN B 513     6496   6343   7888    393    454    961       C  
ATOM   1270  C   ASN B 513     -36.534 -25.318  11.239  1.00 50.58           C  
ANISOU 1270  C   ASN B 513     6083   6133   7002    364    470   1026       C  
ATOM   1271  O   ASN B 513     -35.403 -25.813  11.173  1.00 55.06           O  
ANISOU 1271  O   ASN B 513     6576   6730   7616    395    462   1050       O  
ATOM   1272  CB  ASN B 513     -38.028 -25.688   9.261  1.00 48.98           C  
ANISOU 1272  CB  ASN B 513     5891   5586   7133    382    382    584       C  
ATOM   1273  CG  ASN B 513     -39.185 -26.463   8.667  1.00 53.41           C  
ANISOU 1273  CG  ASN B 513     6326   5888   8079    419    344    434       C  
ATOM   1274  OD1 ASN B 513     -39.488 -27.576   9.097  1.00 56.16           O  
ANISOU 1274  OD1 ASN B 513     6466   5995   8876    456    363    569       O  
ATOM   1275  ND2 ASN B 513     -39.844 -25.874   7.677  1.00 60.49           N  
ANISOU 1275  ND2 ASN B 513     7313   6838   8834    417    292    167       N  
ATOM   1276  N   CYS B 514     -36.752 -24.112  11.765  1.00 48.14           N  
ANISOU 1276  N   CYS B 514     5910   6034   6349    306    488   1024       N  
ATOM   1277  CA  CYS B 514     -35.644 -23.322  12.292  1.00 50.89           C  
ANISOU 1277  CA  CYS B 514     6303   6650   6383    272    492   1020       C  
ATOM   1278  C   CYS B 514     -35.029 -23.980  13.521  1.00 54.19           C  
ANISOU 1278  C   CYS B 514     6546   7263   6780    338    529   1306       C  
ATOM   1279  O   CYS B 514     -33.810 -23.924  13.717  1.00 56.23           O  
ANISOU 1279  O   CYS B 514     6770   7687   6907    343    516   1309       O  
ATOM   1280  CB  CYS B 514     -36.120 -21.907  12.619  1.00 49.95           C  
ANISOU 1280  CB  CYS B 514     6308   6670   6001    202    500    901       C  
ATOM   1281  SG  CYS B 514     -34.866 -20.856  13.373  1.00 55.80           S  
ANISOU 1281  SG  CYS B 514     7040   7719   6441    154    492    814       S  
ATOM   1282  N   ARG B 515     -35.854 -24.609  14.361  1.00 50.40           N  
ANISOU 1282  N   ARG B 515     5928   6798   6425    403    581   1582       N  
ATOM   1283  CA  ARG B 515     -35.330 -25.296  15.535  1.00 52.94           C  
ANISOU 1283  CA  ARG B 515     6028   7365   6722    502    633   1945       C  
ATOM   1284  C   ARG B 515     -34.709 -26.641  15.178  1.00 51.49           C  
ANISOU 1284  C   ARG B 515     5678   6942   6944    566    645   2122       C  
ATOM   1285  O   ARG B 515     -33.744 -27.063  15.825  1.00 48.03           O  
ANISOU 1285  O   ARG B 515     5088   6712   6449    636    669   2350       O  
ATOM   1286  CB  ARG B 515     -36.438 -25.479  16.574  1.00 46.68           C  
ANISOU 1286  CB  ARG B 515     5095   6723   5918    572    706   2248       C  
ATOM   1287  CG  ARG B 515     -37.040 -24.169  17.052  1.00 55.66           C  
ANISOU 1287  CG  ARG B 515     6354   8132   6662    529    695   2049       C  
ATOM   1288  CD  ARG B 515     -38.079 -24.385  18.137  1.00 55.49           C  
ANISOU 1288  CD  ARG B 515     6160   8342   6582    624    775   2364       C  
ATOM   1289  NE  ARG B 515     -38.465 -23.125  18.759  1.00 65.37           N  
ANISOU 1289  NE  ARG B 515     7477   9942   7421    609    759   2133       N  
ATOM   1290  CZ  ARG B 515     -39.678 -22.595  18.689  1.00 61.14           C  
ANISOU 1290  CZ  ARG B 515     7025   9319   6886    577    771   2024       C  
ATOM   1291  NH1 ARG B 515     -40.660 -23.200  18.040  1.00 50.91           N  
ANISOU 1291  NH1 ARG B 515     5764   7626   5954    554    796   2131       N  
ATOM   1292  NH2 ARG B 515     -39.911 -21.428  19.281  1.00 57.91           N  
ANISOU 1292  NH2 ARG B 515     6644   9227   6133    571    752   1768       N  
ATOM   1293  N   LYS B 516     -35.242 -27.323  14.161  1.00 53.32           N  
ANISOU 1293  N   LYS B 516     5905   6752   7603    554    623   1993       N  
ATOM   1294  CA  LYS B 516     -34.626 -28.564  13.703  1.00 55.11           C  
ANISOU 1294  CA  LYS B 516     5949   6705   8286    614    621   2055       C  
ATOM   1295  C   LYS B 516     -33.261 -28.301  13.081  1.00 50.10           C  
ANISOU 1295  C   LYS B 516     5409   6163   7464    592    564   1816       C  
ATOM   1296  O   LYS B 516     -32.333 -29.101  13.244  1.00 50.92           O  
ANISOU 1296  O   LYS B 516     5346   6240   7760    658    580   1972       O  
ATOM   1297  CB  LYS B 516     -35.544 -29.268  12.704  1.00 58.22           C  
ANISOU 1297  CB  LYS B 516     6283   6654   9183    609    589   1848       C  
ATOM   1298  CG  LYS B 516     -36.645 -30.095  13.345  1.00 78.89           C  
ANISOU 1298  CG  LYS B 516     8668   9057  12249    659    664   2192       C  
ATOM   1299  CD  LYS B 516     -37.455 -30.842  12.298  1.00 75.01           C  
ANISOU 1299  CD  LYS B 516     8071   8101  12329    652    613   1903       C  
ATOM   1300  CE  LYS B 516     -38.917 -30.941  12.703  1.00 93.15           C  
ANISOU 1300  CE  LYS B 516    10287  10260  14847    643    662   2080       C  
ATOM   1301  NZ  LYS B 516     -39.826 -30.945  11.523  1.00 89.64           N  
ANISOU 1301  NZ  LYS B 516     9888   9545  14624    599    570   1610       N  
ATOM   1302  N   ARG B 517     -33.119 -27.182  12.366  1.00 49.83           N  
ANISOU 1302  N   ARG B 517     5614   6236   7083    507    508   1472       N  
ATOM   1303  CA  ARG B 517     -31.836 -26.851  11.755  1.00 60.28           C  
ANISOU 1303  CA  ARG B 517     7010   7668   8225    486    468   1277       C  
ATOM   1304  C   ARG B 517     -30.787 -26.530  12.811  1.00 55.65           C  
ANISOU 1304  C   ARG B 517     6379   7413   7354    494    491   1477       C  
ATOM   1305  O   ARG B 517     -29.618 -26.908  12.667  1.00 56.88           O  
ANISOU 1305  O   ARG B 517     6465   7616   7533    525    480   1486       O  
ATOM   1306  CB  ARG B 517     -31.999 -25.679  10.789  1.00 59.50           C  
ANISOU 1306  CB  ARG B 517     7129   7619   7860    405    427    954       C  
ATOM   1307  CG  ARG B 517     -31.806 -26.055   9.334  1.00 73.74           C  
ANISOU 1307  CG  ARG B 517     8927   9281   9810    439    378    668       C  
ATOM   1308  CD  ARG B 517     -32.404 -25.016   8.399  1.00 67.44           C  
ANISOU 1308  CD  ARG B 517     8288   8540   8796    394    357    448       C  
ATOM   1309  NE  ARG B 517     -32.841 -25.609   7.140  1.00101.52           N  
ANISOU 1309  NE  ARG B 517    12534  12747  13292    467    306    182       N  
ATOM   1310  CZ  ARG B 517     -32.027 -26.076   6.202  1.00101.92           C  
ANISOU 1310  CZ  ARG B 517    12494  12856  13376    541    270    -18       C  
ATOM   1311  NH1 ARG B 517     -30.711 -26.016   6.332  1.00106.01           N  
ANISOU 1311  NH1 ARG B 517    13000  13503  13774    540    287     49       N  
ATOM   1312  NH2 ARG B 517     -32.546 -26.614   5.101  1.00 98.25           N  
ANISOU 1312  NH2 ARG B 517    11922  12352  13057    628    211   -323       N  
ATOM   1313  N   LYS B 518     -31.183 -25.828  13.875  1.00 55.37           N  
ANISOU 1313  N   LYS B 518     6358   7644   7037    478    517   1605       N  
ATOM   1314  CA  LYS B 518     -30.253 -25.527  14.958  1.00 54.98           C  
ANISOU 1314  CA  LYS B 518     6212   7990   6687    508    525   1749       C  
ATOM   1315  C   LYS B 518     -29.683 -26.806  15.558  1.00 63.23           C  
ANISOU 1315  C   LYS B 518     7004   9075   7944    634    570   2127       C  
ATOM   1316  O   LYS B 518     -28.478 -26.905  15.811  1.00 56.43           O  
ANISOU 1316  O   LYS B 518     6064   8413   6965    665    557   2177       O  
ATOM   1317  CB  LYS B 518     -30.953 -24.697  16.033  1.00 61.95           C  
ANISOU 1317  CB  LYS B 518     7089   9193   7258    505    542   1785       C  
ATOM   1318  CG  LYS B 518     -30.607 -23.220  16.016  1.00 73.16           C  
ANISOU 1318  CG  LYS B 518     8645  10792   8359    401    492   1434       C  
ATOM   1319  CD  LYS B 518     -31.507 -22.447  16.966  1.00 64.77           C  
ANISOU 1319  CD  LYS B 518     7557   9992   7062    408    503   1391       C  
ATOM   1320  CE  LYS B 518     -31.296 -20.949  16.836  1.00 68.38           C  
ANISOU 1320  CE  LYS B 518     8122  10512   7348    294    454    992       C  
ATOM   1321  NZ  LYS B 518     -32.493 -20.271  16.269  1.00 70.37           N  
ANISOU 1321  NZ  LYS B 518     8533  10502   7701    222    464    837       N  
ATOM   1322  N   LEU B 519     -30.542 -27.801  15.789  1.00 58.08           N  
ANISOU 1322  N   LEU B 519     6194   8218   7653    711    629   2423       N  
ATOM   1323  CA  LEU B 519     -30.075 -29.062  16.355  1.00 62.49           C  
ANISOU 1323  CA  LEU B 519     6459   8760   8524    843    693   2859       C  
ATOM   1324  C   LEU B 519     -29.207 -29.824  15.363  1.00 58.17           C  
ANISOU 1324  C   LEU B 519     5880   7879   8344    847    661   2712       C  
ATOM   1325  O   LEU B 519     -28.185 -30.406  15.744  1.00 53.90           O  
ANISOU 1325  O   LEU B 519     5164   7448   7866    929    683   2939       O  
ATOM   1326  CB  LEU B 519     -31.267 -29.915  16.790  1.00 54.95           C  
ANISOU 1326  CB  LEU B 519     5302   7604   7971    918    779   3235       C  
ATOM   1327  CG  LEU B 519     -31.736 -29.817  18.245  1.00 78.10           C  
ANISOU 1327  CG  LEU B 519     8044  11001  10631   1025    865   3696       C  
ATOM   1328  CD1 LEU B 519     -31.666 -28.388  18.770  1.00 81.91           C  
ANISOU 1328  CD1 LEU B 519     8706  11993  10423    974    812   3425       C  
ATOM   1329  CD2 LEU B 519     -33.147 -30.366  18.378  1.00 65.72           C  
ANISOU 1329  CD2 LEU B 519     6352   9168   9450   1055    942   3953       C  
ATOM   1330  N   GLU B 520     -29.600 -29.836  14.087  1.00 59.05           N  
ANISOU 1330  N   GLU B 520     6132   7622   8683    778    606   2323       N  
ATOM   1331  CA  GLU B 520     -28.805 -30.525  13.076  1.00 65.19           C  
ANISOU 1331  CA  GLU B 520     6856   8139   9775    801    566   2103       C  
ATOM   1332  C   GLU B 520     -27.453 -29.849  12.884  1.00 65.15           C  
ANISOU 1332  C   GLU B 520     6970   8420   9365    767    525   1938       C  
ATOM   1333  O   GLU B 520     -26.446 -30.519  12.629  1.00 59.64           O  
ANISOU 1333  O   GLU B 520     6147   7662   8852    826    520   1950       O  
ATOM   1334  CB  GLU B 520     -29.570 -30.577  11.753  1.00 63.41           C  
ANISOU 1334  CB  GLU B 520     6725   7587   9780    759    507   1673       C  
ATOM   1335  CG  GLU B 520     -29.945 -31.980  11.304  1.00 83.33           C  
ANISOU 1335  CG  GLU B 520     8979   9654  13029    839    512   1654       C  
ATOM   1336  CD  GLU B 520     -28.745 -32.902  11.208  1.00 90.90           C  
ANISOU 1336  CD  GLU B 520     9728  10510  14301    926    519   1712       C  
ATOM   1337  OE1 GLU B 520     -27.824 -32.600  10.421  1.00 90.14           O  
ANISOU 1337  OE1 GLU B 520     9734  10536  13979    918    461   1390       O  
ATOM   1338  OE2 GLU B 520     -28.724 -33.931  11.918  1.00 95.71           O  
ANISOU 1338  OE2 GLU B 520    10043  10918  15402   1012    592   2110       O  
ATOM   1339  N   ASN B 521     -27.412 -28.521  13.007  1.00 63.30           N  
ANISOU 1339  N   ASN B 521     6950   8474   8625    672    498   1781       N  
ATOM   1340  CA  ASN B 521     -26.157 -27.798  12.833  1.00 50.42           C  
ANISOU 1340  CA  ASN B 521     5405   7088   6663    626    463   1625       C  
ATOM   1341  C   ASN B 521     -25.151 -28.148  13.923  1.00 61.47           C  
ANISOU 1341  C   ASN B 521     6621   8776   7958    700    487   1930       C  
ATOM   1342  O   ASN B 521     -23.944 -28.198  13.658  1.00 56.12           O  
ANISOU 1342  O   ASN B 521     5916   8184   7225    707    465   1863       O  
ATOM   1343  CB  ASN B 521     -26.424 -26.293  12.805  1.00 52.24           C  
ANISOU 1343  CB  ASN B 521     5846   7506   6498    507    438   1407       C  
ATOM   1344  CG  ASN B 521     -25.185 -25.474  13.107  1.00 77.06           C  
ANISOU 1344  CG  ASN B 521     9003  10948   9330    458    414   1329       C  
ATOM   1345  OD1 ASN B 521     -24.341 -25.258  12.236  1.00 67.10           O  
ANISOU 1345  OD1 ASN B 521     7790   9649   8056    425    394   1156       O  
ATOM   1346  ND2 ASN B 521     -25.072 -25.008  14.345  1.00 72.73           N  
ANISOU 1346  ND2 ASN B 521     8377  10729   8526    462    414   1441       N  
ATOM   1347  N   ILE B 522     -25.622 -28.396  15.147  1.00 59.35           N  
ANISOU 1347  N   ILE B 522     6203   8708   7641    771    535   2283       N  
ATOM   1348  CA  ILE B 522     -24.716 -28.793  16.220  1.00 65.20           C  
ANISOU 1348  CA  ILE B 522     6716   9805   8252    878    563   2624       C  
ATOM   1349  C   ILE B 522     -24.172 -30.193  15.968  1.00 71.70           C  
ANISOU 1349  C   ILE B 522     7323  10356   9564    988    603   2877       C  
ATOM   1350  O   ILE B 522     -22.999 -30.477  16.241  1.00 68.38           O  
ANISOU 1350  O   ILE B 522     6774  10123   9084   1049    601   3001       O  
ATOM   1351  CB  ILE B 522     -25.425 -28.693  17.584  1.00 72.36           C  
ANISOU 1351  CB  ILE B 522     7470  11090   8934    961    614   2967       C  
ATOM   1352  CG1 ILE B 522     -25.963 -27.276  17.797  1.00 68.01           C  
ANISOU 1352  CG1 ILE B 522     7113  10780   7950    854    565   2634       C  
ATOM   1353  CG2 ILE B 522     -24.489 -29.112  18.714  1.00 69.67           C  
ANISOU 1353  CG2 ILE B 522     6845  11226   8402   1108    644   3352       C  
ATOM   1354  CD1 ILE B 522     -25.047 -26.378  18.607  1.00 71.90           C  
ANISOU 1354  CD1 ILE B 522     7547  11821   7952    854    512   2497       C  
ATOM   1355  N   VAL B 523     -25.009 -31.088  15.438  1.00 62.97           N  
ANISOU 1355  N   VAL B 523     6145   8788   8992   1017    638   2933       N  
ATOM   1356  CA  VAL B 523     -24.549 -32.436  15.112  1.00 61.22           C  
ANISOU 1356  CA  VAL B 523     5679   8219   9363   1119    673   3104       C  
ATOM   1357  C   VAL B 523     -23.486 -32.385  14.022  1.00 59.88           C  
ANISOU 1357  C   VAL B 523     5611   7942   9197   1081    604   2696       C  
ATOM   1358  O   VAL B 523     -22.469 -33.086  14.090  1.00 65.78           O  
ANISOU 1358  O   VAL B 523     6177   8675  10142   1166    620   2842       O  
ATOM   1359  CB  VAL B 523     -25.740 -33.321  14.702  1.00 65.76           C  
ANISOU 1359  CB  VAL B 523     6127   8281  10576   1143    710   3145       C  
ATOM   1360  CG1 VAL B 523     -25.256 -34.691  14.248  1.00 52.93           C  
ANISOU 1360  CG1 VAL B 523     4216   6221   9676   1242    736   3216       C  
ATOM   1361  CG2 VAL B 523     -26.728 -33.449  15.853  1.00 65.36           C  
ANISOU 1361  CG2 VAL B 523     5925   8364  10544   1200    801   3641       C  
ATOM   1362  N   GLU B 524     -23.701 -31.550  13.002  1.00 61.40           N  
ANISOU 1362  N   GLU B 524     6073   8088   9168    968    535   2213       N  
ATOM   1363  CA  GLU B 524     -22.727 -31.435  11.921  1.00 60.21           C  
ANISOU 1363  CA  GLU B 524     5999   7910   8968    948    481   1848       C  
ATOM   1364  C   GLU B 524     -21.423 -30.820  12.415  1.00 61.84           C  
ANISOU 1364  C   GLU B 524     6234   8509   8753    930    471   1924       C  
ATOM   1365  O   GLU B 524     -20.339 -31.206  11.962  1.00 53.16           O  
ANISOU 1365  O   GLU B 524     5058   7402   7737    973    458   1843       O  
ATOM   1366  CB  GLU B 524     -23.312 -30.606  10.778  1.00 62.20           C  
ANISOU 1366  CB  GLU B 524     6490   8110   9032    855    428   1404       C  
ATOM   1367  CG  GLU B 524     -24.492 -31.257  10.077  1.00 67.49           C  
ANISOU 1367  CG  GLU B 524     7106   8412  10124    884    414   1221       C  
ATOM   1368  CD  GLU B 524     -25.034 -30.409   8.944  1.00 81.97           C  
ANISOU 1368  CD  GLU B 524     9147  10291  11707    819    363    814       C  
ATOM   1369  OE1 GLU B 524     -24.485 -30.490   7.824  1.00106.30           O  
ANISOU 1369  OE1 GLU B 524    12217  13398  14776    859    322    489       O  
ATOM   1370  OE2 GLU B 524     -26.005 -29.658   9.172  1.00 88.06           O  
ANISOU 1370  OE2 GLU B 524    10069  11109  12283    745    368    838       O  
ATOM   1371  N   LEU B 525     -21.506 -29.864  13.342  1.00 60.77           N  
ANISOU 1371  N   LEU B 525     6182   8730   8178    871    471   2042       N  
ATOM   1372  CA  LEU B 525     -20.297 -29.254  13.884  1.00 61.02           C  
ANISOU 1372  CA  LEU B 525     6198   9154   7835    852    449   2068       C  
ATOM   1373  C   LEU B 525     -19.482 -30.260  14.686  1.00 64.26           C  
ANISOU 1373  C   LEU B 525     6329   9691   8396    993    486   2457       C  
ATOM   1374  O   LEU B 525     -18.254 -30.325  14.548  1.00 60.45           O  
ANISOU 1374  O   LEU B 525     5789   9334   7846   1012    466   2420       O  
ATOM   1375  CB  LEU B 525     -20.659 -28.048  14.751  1.00 58.36           C  
ANISOU 1375  CB  LEU B 525     5950   9173   7052    774    429   2037       C  
ATOM   1376  CG  LEU B 525     -20.941 -26.736  14.018  1.00 67.22           C  
ANISOU 1376  CG  LEU B 525     7320  10254   7968    620    390   1646       C  
ATOM   1377  CD1 LEU B 525     -21.445 -25.685  14.993  1.00 51.88           C  
ANISOU 1377  CD1 LEU B 525     5404   8611   5697    563    372   1604       C  
ATOM   1378  CD2 LEU B 525     -19.698 -26.247  13.290  1.00 51.16           C  
ANISOU 1378  CD2 LEU B 525     5330   8268   5841    560    360   1429       C  
ATOM   1379  N   GLU B 526     -20.146 -31.055  15.529  1.00 60.55           N  
ANISOU 1379  N   GLU B 526     5658   9202   8147   1103    549   2874       N  
ATOM   1380  CA  GLU B 526     -19.434 -32.065  16.303  1.00 60.85           C  
ANISOU 1380  CA  GLU B 526     5380   9362   8379   1263    605   3341       C  
ATOM   1381  C   GLU B 526     -18.828 -33.135  15.405  1.00 58.61           C  
ANISOU 1381  C   GLU B 526     4981   8645   8643   1321    617   3287       C  
ATOM   1382  O   GLU B 526     -17.767 -33.682  15.727  1.00 63.06           O  
ANISOU 1382  O   GLU B 526     5346   9330   9282   1420    636   3512       O  
ATOM   1383  CB  GLU B 526     -20.374 -32.695  17.331  1.00 67.30           C  
ANISOU 1383  CB  GLU B 526     5963  10236   9371   1383    695   3867       C  
ATOM   1384  CG  GLU B 526     -20.755 -31.759  18.467  1.00 70.39           C  
ANISOU 1384  CG  GLU B 526     6368  11216   9163   1386    689   3978       C  
ATOM   1385  CD  GLU B 526     -21.902 -32.293  19.300  1.00 83.25           C  
ANISOU 1385  CD  GLU B 526     7791  12889  10952   1498    787   4463       C  
ATOM   1386  OE1 GLU B 526     -22.657 -33.148  18.791  1.00 80.68           O  
ANISOU 1386  OE1 GLU B 526     7403  12023  11230   1510    844   4587       O  
ATOM   1387  OE2 GLU B 526     -22.048 -31.859  20.463  1.00 90.83           O  
ANISOU 1387  OE2 GLU B 526     8619  14446  11445   1582    805   4705       O  
ATOM   1388  N   GLN B 527     -19.479 -33.443  14.281  1.00 60.33           N  
ANISOU 1388  N   GLN B 527     5293   8385   9243   1275    600   2960       N  
ATOM   1389  CA  GLN B 527     -18.891 -34.374  13.324  1.00 60.75           C  
ANISOU 1389  CA  GLN B 527     5223   8065   9796   1336    592   2771       C  
ATOM   1390  C   GLN B 527     -17.680 -33.757  12.635  1.00 59.59           C  
ANISOU 1390  C   GLN B 527     5223   8126   9291   1284    530   2423       C  
ATOM   1391  O   GLN B 527     -16.676 -34.442  12.404  1.00 65.14           O  
ANISOU 1391  O   GLN B 527     5760   8763  10226   1369    536   2443       O  
ATOM   1392  CB  GLN B 527     -19.939 -34.804  12.296  1.00 59.19           C  
ANISOU 1392  CB  GLN B 527     5050   7387  10052   1315    572   2428       C  
ATOM   1393  CG  GLN B 527     -19.504 -35.951  11.388  1.00 70.65           C  
ANISOU 1393  CG  GLN B 527     6280   8424  12141   1412    560   2195       C  
ATOM   1394  CD  GLN B 527     -18.686 -35.483  10.194  1.00 75.92           C  
ANISOU 1394  CD  GLN B 527     7106   9215  12525   1380    484   1662       C  
ATOM   1395  OE1 GLN B 527     -18.859 -34.365   9.707  1.00 78.77           O  
ANISOU 1395  OE1 GLN B 527     7749   9822  12357   1273    439   1388       O  
ATOM   1396  NE2 GLN B 527     -17.788 -36.340   9.720  1.00 59.42           N  
ANISOU 1396  NE2 GLN B 527     4804   6964  10810   1484    480   1540       N  
ATOM   1397  N   ASP B 528     -17.762 -32.468  12.292  1.00 54.94           N  
ANISOU 1397  N   ASP B 528     4919   7774   8181   1148    479   2123       N  
ATOM   1398  CA  ASP B 528     -16.621 -31.782  11.690  1.00 54.55           C  
ANISOU 1398  CA  ASP B 528     4982   7941   7804   1093    437   1856       C  
ATOM   1399  C   ASP B 528     -15.414 -31.813  12.617  1.00 64.36           C  
ANISOU 1399  C   ASP B 528     6082   9515   8859   1139    445   2138       C  
ATOM   1400  O   ASP B 528     -14.285 -32.055  12.173  1.00 64.40           O  
ANISOU 1400  O   ASP B 528     6017   9555   8896   1176    435   2050       O  
ATOM   1401  CB  ASP B 528     -16.992 -30.339  11.351  1.00 50.18           C  
ANISOU 1401  CB  ASP B 528     4702   7565   6798    941    403   1593       C  
ATOM   1402  CG  ASP B 528     -17.986 -30.245  10.212  1.00 57.51           C  
ANISOU 1402  CG  ASP B 528     5762   8237   7852    911    389   1280       C  
ATOM   1403  OD1 ASP B 528     -17.958 -31.120   9.322  1.00 55.83           O  
ANISOU 1403  OD1 ASP B 528     5446   7784   7982    998    382   1096       O  
ATOM   1404  OD2 ASP B 528     -18.795 -29.292  10.205  1.00 62.35           O  
ANISOU 1404  OD2 ASP B 528     6555   8908   8226    810    381   1195       O  
ATOM   1405  N   LEU B 529     -15.635 -31.567  13.910  1.00 62.43           N  
ANISOU 1405  N   LEU B 529     5766   9566   8389   1153    461   2467       N  
ATOM   1406  CA  LEU B 529     -14.552 -31.652  14.883  1.00 65.15           C  
ANISOU 1406  CA  LEU B 529     5922  10306   8527   1228    463   2750       C  
ATOM   1407  C   LEU B 529     -13.969 -33.058  14.934  1.00 77.71           C  
ANISOU 1407  C   LEU B 529     7229  11702  10593   1393    516   3064       C  
ATOM   1408  O   LEU B 529     -12.749 -33.230  15.036  1.00 69.87           O  
ANISOU 1408  O   LEU B 529     6120  10893   9536   1445    506   3124       O  
ATOM   1409  CB  LEU B 529     -15.065 -31.235  16.260  1.00 63.01           C  
ANISOU 1409  CB  LEU B 529     5568  10452   7921   1256    472   3038       C  
ATOM   1410  CG  LEU B 529     -15.231 -29.737  16.514  1.00 82.63           C  
ANISOU 1410  CG  LEU B 529     8245  13261   9890   1111    405   2718       C  
ATOM   1411  CD1 LEU B 529     -15.449 -29.471  17.992  1.00 79.99           C  
ANISOU 1411  CD1 LEU B 529     7730  13469   9193   1193    403   2981       C  
ATOM   1412  CD2 LEU B 529     -14.017 -28.981  16.013  1.00 57.54           C  
ANISOU 1412  CD2 LEU B 529     5146  10210   6507   1012    345   2394       C  
ATOM   1413  N   ASP B 530     -14.829 -34.076  14.857  1.00 73.03           N  
ANISOU 1413  N   ASP B 530     6499  10710  10539   1478    576   3264       N  
ATOM   1414  CA  ASP B 530     -14.359 -35.454  14.948  1.00 75.08           C  
ANISOU 1414  CA  ASP B 530     6433  10708  11386   1642    640   3592       C  
ATOM   1415  C   ASP B 530     -13.451 -35.808  13.778  1.00 70.94           C  
ANISOU 1415  C   ASP B 530     5919   9934  11100   1647    604   3204       C  
ATOM   1416  O   ASP B 530     -12.395 -36.424  13.966  1.00 67.84           O  
ANISOU 1416  O   ASP B 530     5314   9589  10872   1753    626   3397       O  
ATOM   1417  CB  ASP B 530     -15.554 -36.404  15.012  1.00 81.41           C  
ANISOU 1417  CB  ASP B 530     7059  11053  12819   1712    712   3830       C  
ATOM   1418  CG  ASP B 530     -16.066 -36.592  16.422  1.00 85.12           C  
ANISOU 1418  CG  ASP B 530     7327  11806  13210   1803    797   4471       C  
ATOM   1419  OD1 ASP B 530     -15.421 -36.078  17.360  1.00 91.95           O  
ANISOU 1419  OD1 ASP B 530     8166  13252  13520   1829    794   4699       O  
ATOM   1420  OD2 ASP B 530     -17.114 -37.249  16.595  1.00 83.17           O  
ANISOU 1420  OD2 ASP B 530     7025  11209  13367   1774    877   4644       O  
ATOM   1421  N   HIS B 531     -13.839 -35.420  12.562  1.00 60.75           N  
ANISOU 1421  N   HIS B 531     4852   8426   9806   1549    551   2666       N  
ATOM   1422  CA  HIS B 531     -13.016 -35.735  11.401  1.00 77.90           C  
ANISOU 1422  CA  HIS B 531     7005  10444  12148   1579    518   2269       C  
ATOM   1423  C   HIS B 531     -11.742 -34.901  11.380  1.00 67.49           C  
ANISOU 1423  C   HIS B 531     5797   9553  10294   1524    484   2183       C  
ATOM   1424  O   HIS B 531     -10.677 -35.396  10.992  1.00 69.88           O  
ANISOU 1424  O   HIS B 531     5963   9843  10744   1603    485   2116       O  
ATOM   1425  CB  HIS B 531     -13.805 -35.519  10.112  1.00 70.98           C  
ANISOU 1425  CB  HIS B 531     6292   9336  11341   1522    473   1735       C  
ATOM   1426  CG  HIS B 531     -12.942 -35.453   8.892  1.00 67.63           C  
ANISOU 1426  CG  HIS B 531     5891   8966  10838   1545    432   1286       C  
ATOM   1427  ND1 HIS B 531     -12.578 -34.262   8.303  1.00 68.74           N  
ANISOU 1427  ND1 HIS B 531     6273   9442  10402   1441    401   1040       N  
ATOM   1428  CD2 HIS B 531     -12.353 -36.429   8.164  1.00 64.91           C  
ANISOU 1428  CD2 HIS B 531     5322   8407  10934   1676    427   1053       C  
ATOM   1429  CE1 HIS B 531     -11.809 -34.508   7.258  1.00 73.00           C  
ANISOU 1429  CE1 HIS B 531     6739  10017  10980   1514    384    710       C  
ATOM   1430  NE2 HIS B 531     -11.658 -35.816   7.150  1.00 72.72           N  
ANISOU 1430  NE2 HIS B 531     6429   9663  11540   1659    392    674       N  
ATOM   1431  N   LEU B 532     -11.831 -33.632  11.788  1.00 61.11           N  
ANISOU 1431  N   LEU B 532     5208   9104   8908   1390    455   2164       N  
ATOM   1432  CA  LEU B 532     -10.654 -32.769  11.778  1.00 69.69           C  
ANISOU 1432  CA  LEU B 532     6368  10561   9551   1321    422   2061       C  
ATOM   1433  C   LEU B 532      -9.591 -33.274  12.745  1.00 71.34           C  
ANISOU 1433  C   LEU B 532     6335  11012   9758   1425    436   2427       C  
ATOM   1434  O   LEU B 532      -8.392 -33.220  12.444  1.00 71.62           O  
ANISOU 1434  O   LEU B 532     6318  11189   9704   1438    421   2339       O  
ATOM   1435  CB  LEU B 532     -11.052 -31.333  12.115  1.00 57.29           C  
ANISOU 1435  CB  LEU B 532     5018   9266   7483   1159    387   1955       C  
ATOM   1436  CG  LEU B 532     -11.594 -30.505  10.948  1.00 60.94           C  
ANISOU 1436  CG  LEU B 532     5719   9606   7831   1043    373   1569       C  
ATOM   1437  CD1 LEU B 532     -12.108 -29.159  11.436  1.00 64.62           C  
ANISOU 1437  CD1 LEU B 532     6354  10274   7926    893    350   1516       C  
ATOM   1438  CD2 LEU B 532     -10.528 -30.323   9.879  1.00 66.84           C  
ANISOU 1438  CD2 LEU B 532     6468  10409   8520   1042    371   1329       C  
ATOM   1439  N   LYS B 533     -10.009 -33.768  13.913  1.00 68.07           N  
ANISOU 1439  N   LYS B 533     5746  10686   9430   1514    472   2870       N  
ATOM   1440  CA  LYS B 533      -9.053 -34.365  14.840  1.00 71.10           C  
ANISOU 1440  CA  LYS B 533     5845  11336   9832   1653    497   3288       C  
ATOM   1441  C   LYS B 533      -8.433 -35.625  14.249  1.00 71.71           C  
ANISOU 1441  C   LYS B 533     5708  11048  10489   1790    540   3351       C  
ATOM   1442  O   LYS B 533      -7.248 -35.904  14.466  1.00 74.28           O  
ANISOU 1442  O   LYS B 533     5869  11564  10788   1868    541   3488       O  
ATOM   1443  CB  LYS B 533      -9.734 -34.676  16.173  1.00 66.68           C  
ANISOU 1443  CB  LYS B 533     5095  10996   9244   1755    545   3811       C  
ATOM   1444  CG  LYS B 533     -10.163 -33.447  16.956  1.00 90.32           C  
ANISOU 1444  CG  LYS B 533     8227  14472  11620   1655    493   3740       C  
ATOM   1445  CD  LYS B 533     -10.598 -33.814  18.366  1.00 86.91           C  
ANISOU 1445  CD  LYS B 533     7526  14425  11073   1810    544   4300       C  
ATOM   1446  CE  LYS B 533     -11.908 -33.136  18.734  1.00 94.35           C  
ANISOU 1446  CE  LYS B 533     8614  15452  11784   1735    539   4231       C  
ATOM   1447  NZ  LYS B 533     -11.691 -31.875  19.496  1.00100.94           N  
ANISOU 1447  NZ  LYS B 533     9498  16911  11942   1668    454   4015       N  
ATOM   1448  N   ASP B 534      -9.221 -36.398  13.497  1.00 67.71           N  
ANISOU 1448  N   ASP B 534     5174  10012  10539   1825    571   3218       N  
ATOM   1449  CA  ASP B 534      -8.674 -37.568  12.817  1.00 73.47           C  
ANISOU 1449  CA  ASP B 534     5676  10349  11889   1954    600   3151       C  
ATOM   1450  C   ASP B 534      -7.731 -37.158  11.694  1.00 70.84           C  
ANISOU 1450  C   ASP B 534     5478  10089  11350   1905    545   2646       C  
ATOM   1451  O   ASP B 534      -6.675 -37.773  11.506  1.00 77.09           O  
ANISOU 1451  O   ASP B 534     6078  10856  12358   2010    558   2669       O  
ATOM   1452  CB  ASP B 534      -9.807 -38.437  12.272  1.00 66.61           C  
ANISOU 1452  CB  ASP B 534     4709   8902  11700   2000    630   3035       C  
ATOM   1453  CG  ASP B 534     -10.434 -39.313  13.337  1.00104.72           C  
ANISOU 1453  CG  ASP B 534     9348  13529  16913   2047    716   3589       C  
ATOM   1454  OD1 ASP B 534      -9.830 -39.460  14.420  1.00120.25           O  
ANISOU 1454  OD1 ASP B 534    11232  15796  18662   2070    765   4061       O  
ATOM   1455  OD2 ASP B 534     -11.534 -39.852  13.092  1.00104.43           O  
ANISOU 1455  OD2 ASP B 534     9299  13054  17326   2013    740   3512       O  
ATOM   1456  N   GLU B 535      -8.097 -36.122  10.935  1.00 66.94           N  
ANISOU 1456  N   GLU B 535     5286   9700  10449   1759    495   2223       N  
ATOM   1457  CA  GLU B 535      -7.232 -35.654   9.859  1.00 70.21           C  
ANISOU 1457  CA  GLU B 535     5800  10248  10627   1725    461   1810       C  
ATOM   1458  C   GLU B 535      -5.947 -35.047  10.408  1.00 71.41           C  
ANISOU 1458  C   GLU B 535     5944  10828  10362   1689    449   1974       C  
ATOM   1459  O   GLU B 535      -4.875 -35.210   9.816  1.00 72.36           O  
ANISOU 1459  O   GLU B 535     5985  11020  10490   1738    448   1821       O  
ATOM   1460  CB  GLU B 535      -7.976 -34.642   8.988  1.00 59.92           C  
ANISOU 1460  CB  GLU B 535     4779   8994   8993   1592    429   1426       C  
ATOM   1461  CG  GLU B 535      -7.321 -34.386   7.642  1.00 74.54           C  
ANISOU 1461  CG  GLU B 535     6667  10946  10708   1608    416   1005       C  
ATOM   1462  CD  GLU B 535      -7.733 -35.398   6.590  1.00 70.63           C  
ANISOU 1462  CD  GLU B 535     6023  10138  10674   1748    408    638       C  
ATOM   1463  OE1 GLU B 535      -8.540 -36.296   6.908  1.00 76.42           O  
ANISOU 1463  OE1 GLU B 535     6625  10502  11910   1813    413    708       O  
ATOM   1464  OE2 GLU B 535      -7.249 -35.293   5.444  1.00 77.52           O  
ANISOU 1464  OE2 GLU B 535     6877  11155  11424   1802    398    269       O  
ATOM   1465  N   LYS B 536      -6.035 -34.340  11.538  1.00 72.93           N  
ANISOU 1465  N   LYS B 536     6189  11334  10187   1611    436   2253       N  
ATOM   1466  CA  LYS B 536      -4.831 -33.813  12.170  1.00 78.42           C  
ANISOU 1466  CA  LYS B 536     6819  12455  10520   1587    410   2383       C  
ATOM   1467  C   LYS B 536      -3.924 -34.941  12.642  1.00 78.43           C  
ANISOU 1467  C   LYS B 536     6513  12461  10827   1766    442   2710       C  
ATOM   1468  O   LYS B 536      -2.699 -34.872  12.487  1.00 78.88           O  
ANISOU 1468  O   LYS B 536     6489  12712  10771   1785    429   2664       O  
ATOM   1469  CB  LYS B 536      -5.202 -32.901  13.339  1.00 78.18           C  
ANISOU 1469  CB  LYS B 536     6848  12794  10063   1497    375   2551       C  
ATOM   1470  CG  LYS B 536      -4.003 -32.391  14.125  1.00 71.51           C  
ANISOU 1470  CG  LYS B 536     5876  12434   8862   1487    331   2651       C  
ATOM   1471  CD  LYS B 536      -4.424 -31.734  15.429  1.00 69.30           C  
ANISOU 1471  CD  LYS B 536     5555  12571   8206   1458    289   2809       C  
ATOM   1472  CE  LYS B 536      -3.225 -31.153  16.162  1.00 85.10           C  
ANISOU 1472  CE  LYS B 536     7397  15096   9842   1447    222   2803       C  
ATOM   1473  NZ  LYS B 536      -3.590 -30.642  17.513  1.00 89.80           N  
ANISOU 1473  NZ  LYS B 536     7871  16194  10056   1469    171   2927       N  
ATOM   1474  N   GLU B 537      -4.509 -35.991  13.222  1.00 76.48           N  
ANISOU 1474  N   GLU B 537     6064  11989  11006   1904    494   3075       N  
ATOM   1475  CA  GLU B 537      -3.718 -37.139  13.650  1.00 80.89           C  
ANISOU 1475  CA  GLU B 537     6283  12492  11959   2093    544   3449       C  
ATOM   1476  C   GLU B 537      -3.104 -37.860  12.456  1.00 80.66           C  
ANISOU 1476  C   GLU B 537     6176  12104  12366   2164    556   3124       C  
ATOM   1477  O   GLU B 537      -1.941 -38.279  12.507  1.00 86.96           O  
ANISOU 1477  O   GLU B 537     6787  13009  13246   2260    565   3228       O  
ATOM   1478  CB  GLU B 537      -4.587 -38.093  14.471  1.00 86.78           C  
ANISOU 1478  CB  GLU B 537     6877  12985  13110   2179    618   3905       C  
ATOM   1479  CG  GLU B 537      -3.972 -39.462  14.698  1.00 98.69           C  
ANISOU 1479  CG  GLU B 537     8187  14182  15128   2274    689   4171       C  
ATOM   1480  CD  GLU B 537      -3.169 -39.533  15.981  1.00119.02           C  
ANISOU 1480  CD  GLU B 537    10657  17207  17359   2308    724   4654       C  
ATOM   1481  OE1 GLU B 537      -3.784 -39.572  17.067  1.00137.33           O  
ANISOU 1481  OE1 GLU B 537    12948  19721  19512   2304    784   5065       O  
ATOM   1482  OE2 GLU B 537      -1.922 -39.547  15.903  1.00123.06           O  
ANISOU 1482  OE2 GLU B 537    11098  17914  17744   2346    699   4614       O  
ATOM   1483  N   LYS B 538      -3.866 -38.006  11.369  1.00 80.02           N  
ANISOU 1483  N   LYS B 538     6214  11641  12549   2131    549   2699       N  
ATOM   1484  CA  LYS B 538      -3.343 -38.674  10.182  1.00 74.10           C  
ANISOU 1484  CA  LYS B 538     5356  10618  12180   2221    549   2299       C  
ATOM   1485  C   LYS B 538      -2.232 -37.858   9.532  1.00 75.19           C  
ANISOU 1485  C   LYS B 538     5629  11123  11818   2155    513   2003       C  
ATOM   1486  O   LYS B 538      -1.230 -38.418   9.073  1.00 78.07           O  
ANISOU 1486  O   LYS B 538     5815  11467  12380   2265    524   1895       O  
ATOM   1487  CB  LYS B 538      -4.473 -38.933   9.185  1.00 73.68           C  
ANISOU 1487  CB  LYS B 538     5372  10176  12447   2213    535   1861       C  
ATOM   1488  CG  LYS B 538      -4.021 -39.555   7.871  1.00 78.81           C  
ANISOU 1488  CG  LYS B 538     5886  10629  13428   2324    518   1329       C  
ATOM   1489  CD  LYS B 538      -5.187 -39.730   6.907  1.00 88.16           C  
ANISOU 1489  CD  LYS B 538     7114  11527  14855   2325    485    842       C  
ATOM   1490  CE  LYS B 538      -6.412 -40.293   7.612  1.00102.41           C  
ANISOU 1490  CE  LYS B 538     8831  12928  17153   2325    511   1120       C  
ATOM   1491  NZ  LYS B 538      -7.655 -40.099   6.813  1.00 86.71           N  
ANISOU 1491  NZ  LYS B 538     6967  10776  15203   2274    466    677       N  
ATOM   1492  N   LEU B 539      -2.392 -36.533   9.485  1.00 76.02           N  
ANISOU 1492  N   LEU B 539     6018  11550  11318   1979    478   1882       N  
ATOM   1493  CA  LEU B 539      -1.360 -35.681   8.905  1.00 74.78           C  
ANISOU 1493  CA  LEU B 539     5955  11728  10732   1905    459   1664       C  
ATOM   1494  C   LEU B 539      -0.088 -35.688   9.741  1.00 69.35           C  
ANISOU 1494  C   LEU B 539     5108  11338   9902   1936    456   1968       C  
ATOM   1495  O   LEU B 539       1.015 -35.606   9.188  1.00 80.43           O  
ANISOU 1495  O   LEU B 539     6448  12895  11215   1960    459   1825       O  
ATOM   1496  CB  LEU B 539      -1.882 -34.252   8.752  1.00 58.07           C  
ANISOU 1496  CB  LEU B 539     4126   9824   8114   1708    434   1521       C  
ATOM   1497  CG  LEU B 539      -2.775 -33.976   7.542  1.00 66.43           C  
ANISOU 1497  CG  LEU B 539     5343  10732   9164   1679    438   1140       C  
ATOM   1498  CD1 LEU B 539      -3.408 -32.597   7.647  1.00 66.48           C  
ANISOU 1498  CD1 LEU B 539     5601  10903   8754   1488    425   1118       C  
ATOM   1499  CD2 LEU B 539      -1.990 -34.114   6.248  1.00 57.62           C  
ANISOU 1499  CD2 LEU B 539     4149   9710   8034   1765    457    812       C  
ATOM   1500  N   LEU B 540      -0.215 -35.779  11.067  1.00 75.89           N  
ANISOU 1500  N   LEU B 540     5847  12302  10685   1949    451   2392       N  
ATOM   1501  CA  LEU B 540       0.969 -35.823  11.917  1.00 76.50           C  
ANISOU 1501  CA  LEU B 540     5733  12730  10604   2002    439   2687       C  
ATOM   1502  C   LEU B 540       1.744 -37.118  11.717  1.00 87.08           C  
ANISOU 1502  C   LEU B 540     6784  13864  12437   2203    485   2824       C  
ATOM   1503  O   LEU B 540       2.980 -37.117  11.740  1.00 81.27           O  
ANISOU 1503  O   LEU B 540     5924  13363  11591   2243    477   2856       O  
ATOM   1504  CB  LEU B 540       0.574 -35.657  13.382  1.00 76.93           C  
ANISOU 1504  CB  LEU B 540     5708  13071  10452   2010    422   3108       C  
ATOM   1505  CG  LEU B 540       0.259 -34.230  13.824  1.00 80.61           C  
ANISOU 1505  CG  LEU B 540     6380  13892  10356   1820    356   2954       C  
ATOM   1506  CD1 LEU B 540      -0.466 -34.248  15.158  1.00 65.71           C  
ANISOU 1506  CD1 LEU B 540     4396  12252   8319   1868    348   3320       C  
ATOM   1507  CD2 LEU B 540       1.530 -33.399  13.907  1.00 69.42           C  
ANISOU 1507  CD2 LEU B 540     4930  12872   8574   1736    301   2811       C  
ATOM   1508  N   LYS B 541       1.037 -38.234  11.525  1.00 83.46           N  
ANISOU 1508  N   LYS B 541     6189  12946  12578   2332    534   2895       N  
ATOM   1509  CA  LYS B 541       1.724 -39.485  11.229  1.00 86.90           C  
ANISOU 1509  CA  LYS B 541     6402  13064  13554   2481    571   2910       C  
ATOM   1510  C   LYS B 541       2.488 -39.385   9.915  1.00 79.10           C  
ANISOU 1510  C   LYS B 541     5377  12099  12579   2529    564   2435       C  
ATOM   1511  O   LYS B 541       3.648 -39.802   9.833  1.00 88.01           O  
ANISOU 1511  O   LYS B 541     6370  13292  13779   2601    570   2446       O  
ATOM   1512  CB  LYS B 541       0.727 -40.645  11.192  1.00100.13           C  
ANISOU 1512  CB  LYS B 541     8002  14150  15893   2541    612   2950       C  
ATOM   1513  CG  LYS B 541       0.852 -41.595  12.377  1.00111.34           C  
ANISOU 1513  CG  LYS B 541     9290  15435  17578   2580    667   3500       C  
ATOM   1514  CD  LYS B 541       0.183 -42.936  12.104  1.00115.84           C  
ANISOU 1514  CD  LYS B 541     9726  15350  18937   2635    719   3474       C  
ATOM   1515  CE  LYS B 541       0.651 -43.540  10.790  1.00118.18           C  
ANISOU 1515  CE  LYS B 541     9917  15332  19653   2721    690   2908       C  
ATOM   1516  NZ  LYS B 541       0.523 -45.023  10.789  1.00115.00           N  
ANISOU 1516  NZ  LYS B 541     9312  14354  20030   2778    742   2972       N  
ATOM   1517  N   GLU B 542       1.862 -38.810   8.883  1.00 82.95           N  
ANISOU 1517  N   GLU B 542     6098  12529  12891   2430    540   1958       N  
ATOM   1518  CA  GLU B 542       2.544 -38.632   7.604  1.00 77.41           C  
ANISOU 1518  CA  GLU B 542     5417  11926  12068   2454    534   1483       C  
ATOM   1519  C   GLU B 542       3.763 -37.729   7.746  1.00 79.53           C  
ANISOU 1519  C   GLU B 542     5745  12667  11806   2367    524   1564       C  
ATOM   1520  O   GLU B 542       4.804 -37.976   7.125  1.00 81.28           O  
ANISOU 1520  O   GLU B 542     5832  12996  12057   2456    540   1400       O  
ATOM   1521  CB  GLU B 542       1.575 -38.061   6.568  1.00 72.75           C  
ANISOU 1521  CB  GLU B 542     5048  11297  11297   2374    516   1041       C  
ATOM   1522  CG  GLU B 542       1.008 -39.091   5.605  1.00 85.18           C  
ANISOU 1522  CG  GLU B 542     6456  12495  13414   2532    515    616       C  
ATOM   1523  CD  GLU B 542      -0.439 -38.815   5.248  1.00 93.82           C  
ANISOU 1523  CD  GLU B 542     7723  13426  14500   2460    491    400       C  
ATOM   1524  OE1 GLU B 542      -0.784 -37.633   5.034  1.00 87.34           O  
ANISOU 1524  OE1 GLU B 542     7177  12890  13120   2308    479    355       O  
ATOM   1525  OE2 GLU B 542      -1.233 -39.777   5.184  1.00 94.17           O  
ANISOU 1525  OE2 GLU B 542     7603  13034  15141   2556    486    281       O  
ATOM   1526  N   LYS B 543       3.653 -36.676   8.560  1.00 74.80           N  
ANISOU 1526  N   LYS B 543     5318  12354  10748   2197    495   1788       N  
ATOM   1527  CA  LYS B 543       4.798 -35.801   8.792  1.00 82.46           C  
ANISOU 1527  CA  LYS B 543     6298  13744  11288   2103    476   1850       C  
ATOM   1528  C   LYS B 543       5.919 -36.545   9.506  1.00 88.21           C  
ANISOU 1528  C   LYS B 543     6749  14584  12182   2238    480   2154       C  
ATOM   1529  O   LYS B 543       7.103 -36.290   9.257  1.00 89.27           O  
ANISOU 1529  O   LYS B 543     6801  14964  12152   2238    480   2100       O  
ATOM   1530  CB  LYS B 543       4.366 -34.574   9.595  1.00 76.47           C  
ANISOU 1530  CB  LYS B 543     5725  13233  10096   1904    431   1964       C  
ATOM   1531  CG  LYS B 543       5.477 -33.566   9.846  1.00 84.84           C  
ANISOU 1531  CG  LYS B 543     6765  14693  10777   1783    400   1966       C  
ATOM   1532  CD  LYS B 543       5.049 -32.521  10.863  1.00 86.63           C  
ANISOU 1532  CD  LYS B 543     7088  15150  10677   1618    339   2053       C  
ATOM   1533  CE  LYS B 543       6.251 -31.832  11.489  1.00 90.79           C  
ANISOU 1533  CE  LYS B 543     7473  16080  10943   1545    287   2097       C  
ATOM   1534  NZ  LYS B 543       6.928 -30.916  10.531  1.00 99.70           N  
ANISOU 1534  NZ  LYS B 543     8654  17265  11961   1415    312   1848       N  
ATOM   1535  N   GLY B 544       5.562 -37.479  10.392  1.00 88.29           N  
ANISOU 1535  N   GLY B 544     6584  14423  12538   2364    494   2514       N  
ATOM   1536  CA  GLY B 544       6.576 -38.258  11.082  1.00 81.84           C  
ANISOU 1536  CA  GLY B 544     5575  13641  11879   2464    500   2812       C  
ATOM   1537  C   GLY B 544       7.330 -39.199  10.160  1.00 86.71           C  
ANISOU 1537  C   GLY B 544     6034  13998  12916   2606    536   2592       C  
ATOM   1538  O   GLY B 544       8.554 -39.323  10.254  1.00 89.64           O  
ANISOU 1538  O   GLY B 544     6304  14546  13209   2637    532   2648       O  
ATOM   1539  N   GLU B 545       6.613 -39.882   9.263  1.00 84.10           N  
ANISOU 1539  N   GLU B 545     5658  13253  13042   2698    566   2301       N  
ATOM   1540  CA  GLU B 545       7.279 -40.765   8.309  1.00 89.41           C  
ANISOU 1540  CA  GLU B 545     6150  13702  14119   2847    587   1979       C  
ATOM   1541  C   GLU B 545       8.166 -39.974   7.355  1.00 87.42           C  
ANISOU 1541  C   GLU B 545     5918  13845  13454   2834    591   1660       C  
ATOM   1542  O   GLU B 545       9.230 -40.452   6.944  1.00 85.20           O  
ANISOU 1542  O   GLU B 545     5485  13590  13296   2930    603   1535       O  
ATOM   1543  CB  GLU B 545       6.245 -41.582   7.534  1.00 83.98           C  
ANISOU 1543  CB  GLU B 545     5398  12528  13983   2942    597   1628       C  
ATOM   1544  CG  GLU B 545       5.070 -42.048   8.379  1.00105.42           C  
ANISOU 1544  CG  GLU B 545     8164  14889  17003   2898    600   1928       C  
ATOM   1545  CD  GLU B 545       4.159 -43.020   7.655  1.00117.56           C  
ANISOU 1545  CD  GLU B 545     9619  15893  19157   2977    599   1557       C  
ATOM   1546  OE1 GLU B 545       4.081 -42.951   6.411  1.00118.00           O  
ANISOU 1546  OE1 GLU B 545     9642  15957  19235   3044    581    987       O  
ATOM   1547  OE2 GLU B 545       3.501 -43.839   8.332  1.00116.58           O  
ANISOU 1547  OE2 GLU B 545     9456  15373  19465   2967    619   1834       O  
ATOM   1548  N   ASN B 546       7.746 -38.759   6.992  1.00 95.48           N  
ANISOU 1548  N   ASN B 546     7177  15139  13961   2679    578   1509       N  
ATOM   1549  CA  ASN B 546       8.583 -37.918   6.143  1.00 78.15           C  
ANISOU 1549  CA  ASN B 546     5053  13306  11333   2615    588   1260       C  
ATOM   1550  C   ASN B 546       9.787 -37.388   6.912  1.00 86.92           C  
ANISOU 1550  C   ASN B 546     6100  14773  12152   2545    574   1566       C  
ATOM   1551  O   ASN B 546      10.899 -37.331   6.374  1.00 83.50           O  
ANISOU 1551  O   ASN B 546     5562  14543  11622   2587    598   1456       O  
ATOM   1552  CB  ASN B 546       7.760 -36.765   5.568  1.00 78.63           C  
ANISOU 1552  CB  ASN B 546     5399  13492  10984   2444    582   1056       C  
ATOM   1553  CG  ASN B 546       6.828 -37.209   4.456  1.00 84.37           C  
ANISOU 1553  CG  ASN B 546     6148  14006  11906   2542    594    638       C  
ATOM   1554  OD1 ASN B 546       6.889 -38.349   3.995  1.00 92.36           O  
ANISOU 1554  OD1 ASN B 546     6942  14785  13368   2739    602    412       O  
ATOM   1555  ND2 ASN B 546       5.953 -36.307   4.022  1.00 74.36           N  
ANISOU 1555  ND2 ASN B 546     5110  12820  10324   2414    592    510       N  
ATOM   1556  N   ASP B 547       9.586 -36.999   8.174  1.00 90.88           N  
ANISOU 1556  N   ASP B 547     6649  15382  12498   2442    532   1924       N  
ATOM   1557  CA  ASP B 547      10.700 -36.532   8.993  1.00 87.42           C  
ANISOU 1557  CA  ASP B 547     6165  15272  11778   2360    493   2148       C  
ATOM   1558  C   ASP B 547      11.689 -37.656   9.274  1.00 90.67           C  
ANISOU 1558  C   ASP B 547     6388  15569  12495   2508    504   2301       C  
ATOM   1559  O   ASP B 547      12.904 -37.427   9.316  1.00 78.01           O  
ANISOU 1559  O   ASP B 547     4713  14209  10720   2488    493   2321       O  
ATOM   1560  CB  ASP B 547      10.177 -35.940  10.302  1.00 88.42           C  
ANISOU 1560  CB  ASP B 547     6373  15571  11652   2238    432   2422       C  
ATOM   1561  CG  ASP B 547       9.721 -34.504  10.151  1.00103.01           C  
ANISOU 1561  CG  ASP B 547     8396  17632  13110   2031    403   2246       C  
ATOM   1562  OD1 ASP B 547       9.342 -33.883  11.167  1.00105.59           O  
ANISOU 1562  OD1 ASP B 547     8765  18151  13202   1927    342   2380       O  
ATOM   1563  OD2 ASP B 547       9.748 -33.992   9.016  1.00101.33           O  
ANISOU 1563  OD2 ASP B 547     8305  17370  12827   1962    443   1955       O  
ATOM   1564  N   LYS B 548      11.188 -38.879   9.470  1.00 88.72           N  
ANISOU 1564  N   LYS B 548     6044  14926  12739   2651    526   2414       N  
ATOM   1565  CA  LYS B 548      12.075 -40.008   9.726  1.00 95.41           C  
ANISOU 1565  CA  LYS B 548     6693  15611  13949   2794    544   2568       C  
ATOM   1566  C   LYS B 548      12.829 -40.423   8.469  1.00 91.88           C  
ANISOU 1566  C   LYS B 548     6121  15081  13709   2906    577   2180       C  
ATOM   1567  O   LYS B 548      13.984 -40.855   8.554  1.00 92.40           O  
ANISOU 1567  O   LYS B 548     6045  15214  13850   2975    582   2247       O  
ATOM   1568  CB  LYS B 548      11.273 -41.185  10.285  1.00 97.09           C  
ANISOU 1568  CB  LYS B 548     6822  15378  14690   2896    569   2807       C  
ATOM   1569  CG  LYS B 548      12.121 -42.379  10.693  1.00116.40           C  
ANISOU 1569  CG  LYS B 548     9053  17634  17540   3034    597   3040       C  
ATOM   1570  CD  LYS B 548      11.265 -43.618  10.893  1.00121.70           C  
ANISOU 1570  CD  LYS B 548     9624  17761  18857   3130    640   3177       C  
ATOM   1571  CE  LYS B 548      12.113 -44.878  10.922  1.00114.41           C  
ANISOU 1571  CE  LYS B 548     8461  16564  18445   3277    678   3279       C  
ATOM   1572  NZ  LYS B 548      11.368 -46.050  10.387  1.00110.45           N  
ANISOU 1572  NZ  LYS B 548     7842  15450  18674   3372    711   3081       N  
ATOM   1573  N   SER B 549      12.198 -40.296   7.298  1.00 89.90           N  
ANISOU 1573  N   SER B 549     5908  14728  13521   2938    600   1761       N  
ATOM   1574  CA  SER B 549      12.884 -40.619   6.051  1.00 94.22           C  
ANISOU 1574  CA  SER B 549     6325  15295  14179   3059    632   1343       C  
ATOM   1575  C   SER B 549      13.951 -39.581   5.725  1.00 83.81           C  
ANISOU 1575  C   SER B 549     5076  14449  12319   2952    642   1318       C  
ATOM   1576  O   SER B 549      15.060 -39.935   5.307  1.00 91.60           O  
ANISOU 1576  O   SER B 549     5922  15518  13365   3036    662   1216       O  
ATOM   1577  CB  SER B 549      11.874 -40.729   4.910  1.00 82.89           C  
ANISOU 1577  CB  SER B 549     4903  13709  12884   3133    651    881       C  
ATOM   1578  OG  SER B 549      12.300 -41.672   3.942  1.00110.87           O  
ANISOU 1578  OG  SER B 549     8218  17086  16821   3326    670    461       O  
ATOM   1579  N   LEU B 550      13.633 -38.296   5.910  1.00 81.65           N  
ANISOU 1579  N   LEU B 550     5001  14465  11556   2763    629   1404       N  
ATOM   1580  CA  LEU B 550      14.625 -37.247   5.701  1.00 87.48           C  
ANISOU 1580  CA  LEU B 550     5786  15599  11852   2632    638   1416       C  
ATOM   1581  C   LEU B 550      15.808 -37.413   6.646  1.00 99.77           C  
ANISOU 1581  C   LEU B 550     7234  17278  13396   2616    602   1704       C  
ATOM   1582  O   LEU B 550      16.961 -37.201   6.254  1.00 99.39           O  
ANISOU 1582  O   LEU B 550     7110  17435  13219   2612    623   1650       O  
ATOM   1583  CB  LEU B 550      13.982 -35.872   5.887  1.00 77.56           C  
ANISOU 1583  CB  LEU B 550     4722  14547  10199   2420    623   1470       C  
ATOM   1584  CG  LEU B 550      14.926 -34.669   5.826  1.00 99.12           C  
ANISOU 1584  CG  LEU B 550     7473  17623  12566   2248    629   1518       C  
ATOM   1585  CD1 LEU B 550      15.298 -34.332   4.386  1.00101.96           C  
ANISOU 1585  CD1 LEU B 550     7827  18120  12793   2279    713   1275       C  
ATOM   1586  CD2 LEU B 550      14.307 -33.467   6.526  1.00 74.11           C  
ANISOU 1586  CD2 LEU B 550     4434  14571   9154   2030    585   1632       C  
ATOM   1587  N   HIS B 551      15.538 -37.792   7.898  1.00 86.16           N  
ANISOU 1587  N   HIS B 551     5495  15458  11782   2613    552   2023       N  
ATOM   1588  CA  HIS B 551      16.613 -38.015   8.861  1.00103.90           C  
ANISOU 1588  CA  HIS B 551     7629  17864  13985   2619    516   2307       C  
ATOM   1589  C   HIS B 551      17.538 -39.136   8.405  1.00 98.13           C  
ANISOU 1589  C   HIS B 551     6699  16969  13615   2803    554   2251       C  
ATOM   1590  O   HIS B 551      18.765 -38.984   8.405  1.00108.72           O  
ANISOU 1590  O   HIS B 551     7954  18536  14821   2795    552   2279       O  
ATOM   1591  CB  HIS B 551      16.026 -38.335  10.235  1.00102.72           C  
ANISOU 1591  CB  HIS B 551     7488  17669  13872   2619    471   2674       C  
ATOM   1592  CG  HIS B 551      16.967 -39.081  11.131  1.00116.71           C  
ANISOU 1592  CG  HIS B 551     9095  19507  15743   2714    459   2992       C  
ATOM   1593  ND1 HIS B 551      16.956 -40.456  11.242  1.00122.87           N  
ANISOU 1593  ND1 HIS B 551     9727  19933  17025   2893    503   3154       N  
ATOM   1594  CD2 HIS B 551      17.943 -38.645  11.962  1.00108.62           C  
ANISOU 1594  CD2 HIS B 551     8011  18864  14395   2657    410   3171       C  
ATOM   1595  CE1 HIS B 551      17.887 -40.835  12.099  1.00124.79           C  
ANISOU 1595  CE1 HIS B 551     9838  20352  17225   2946    492   3465       C  
ATOM   1596  NE2 HIS B 551      18.500 -39.755  12.551  1.00121.22           N  
ANISOU 1596  NE2 HIS B 551     9438  20367  16254   2811    432   3470       N  
ATOM   1597  N   LEU B 552      16.960 -40.279   8.020  1.00102.35           N  
ANISOU 1597  N   LEU B 552     7140  17095  14653   2968    587   2146       N  
ATOM   1598  CA  LEU B 552      17.765 -41.416   7.586  1.00100.75           C  
ANISOU 1598  CA  LEU B 552     6714  16687  14881   3153    616   2037       C  
ATOM   1599  C   LEU B 552      18.636 -41.056   6.391  1.00 99.48           C  
ANISOU 1599  C   LEU B 552     6508  16743  14548   3174    652   1680       C  
ATOM   1600  O   LEU B 552      19.806 -41.453   6.322  1.00109.79           O  
ANISOU 1600  O   LEU B 552     7661  18123  15932   3249    663   1695       O  
ATOM   1601  CB  LEU B 552      16.859 -42.599   7.248  1.00102.35           C  
ANISOU 1601  CB  LEU B 552     6804  16381  15701   3311    634   1868       C  
ATOM   1602  CG  LEU B 552      17.522 -43.977   7.239  1.00129.00           C  
ANISOU 1602  CG  LEU B 552     9919  19450  19647   3504    647   1854       C  
ATOM   1603  CD1 LEU B 552      16.657 -44.998   7.968  1.00130.09           C  
ANISOU 1603  CD1 LEU B 552    10001  19135  20294   3569    650   2107       C  
ATOM   1604  CD2 LEU B 552      17.807 -44.423   5.812  1.00123.85           C  
ANISOU 1604  CD2 LEU B 552     9103  18709  19246   3654    666   1256       C  
ATOM   1605  N   LEU B 553      18.080 -40.307   5.435  1.00 96.98           N  
ANISOU 1605  N   LEU B 553     6322  16551  13975   3112    678   1380       N  
ATOM   1606  CA  LEU B 553      18.863 -39.881   4.281  1.00 94.92           C  
ANISOU 1606  CA  LEU B 553     6038  16554  13472   3124    728   1093       C  
ATOM   1607  C   LEU B 553      20.022 -38.991   4.710  1.00107.71           C  
ANISOU 1607  C   LEU B 553     7687  18542  14694   2980    719   1331       C  
ATOM   1608  O   LEU B 553      21.170 -39.219   4.318  1.00106.65           O  
ANISOU 1608  O   LEU B 553     7420  18532  14569   3047    747   1273       O  
ATOM   1609  CB  LEU B 553      17.964 -39.159   3.277  1.00 86.72           C  
ANISOU 1609  CB  LEU B 553     5156  15626  12166   3072    761    806       C  
ATOM   1610  CG  LEU B 553      17.798 -39.842   1.917  1.00 87.46           C  
ANISOU 1610  CG  LEU B 553     5143  15640  12449   3255    805    327       C  
ATOM   1611  CD1 LEU B 553      16.986 -38.970   0.971  1.00 91.60           C  
ANISOU 1611  CD1 LEU B 553     5847  16378  12579   3188    833    106       C  
ATOM   1612  CD2 LEU B 553      19.152 -40.178   1.312  1.00 92.48           C  
ANISOU 1612  CD2 LEU B 553     5611  16443  13083   3356    845    207       C  
ATOM   1613  N   LYS B 554      19.741 -37.982   5.539  1.00 91.67           N  
ANISOU 1613  N   LYS B 554     5806  16679  12346   2783    675   1574       N  
ATOM   1614  CA  LYS B 554      20.796 -37.079   5.991  1.00100.01           C  
ANISOU 1614  CA  LYS B 554     6856  18062  13081   2633    652   1744       C  
ATOM   1615  C   LYS B 554      21.836 -37.814   6.830  1.00116.77           C  
ANISOU 1615  C   LYS B 554     8814  20195  15359   2715    616   1964       C  
ATOM   1616  O   LYS B 554      23.029 -37.493   6.770  1.00112.66           O  
ANISOU 1616  O   LYS B 554     8207  19902  14696   2680    619   1993       O  
ATOM   1617  CB  LYS B 554      20.190 -35.918   6.778  1.00 92.73           C  
ANISOU 1617  CB  LYS B 554     6084  17281  11869   2416    596   1886       C  
ATOM   1618  CG  LYS B 554      19.714 -34.767   5.908  1.00 85.31           C  
ANISOU 1618  CG  LYS B 554     5271  16454  10688   2276    643   1719       C  
ATOM   1619  CD  LYS B 554      18.652 -33.943   6.615  1.00 99.62           C  
ANISOU 1619  CD  LYS B 554     7227  18261  12362   2111    590   1794       C  
ATOM   1620  CE  LYS B 554      19.103 -32.506   6.813  1.00100.83           C  
ANISOU 1620  CE  LYS B 554     7386  18648  12276   1879    572   1820       C  
ATOM   1621  NZ  LYS B 554      17.946 -31.570   6.884  1.00 98.44           N  
ANISOU 1621  NZ  LYS B 554     7223  18307  11871   1725    563   1778       N  
ATOM   1622  N   LYS B 555      21.403 -38.799   7.622  1.00105.53           N  
ANISOU 1622  N   LYS B 555     7332  18526  14237   2827    586   2148       N  
ATOM   1623  CA  LYS B 555      22.350 -39.607   8.386  1.00108.47           C  
ANISOU 1623  CA  LYS B 555     7532  18896  14785   2930    565   2394       C  
ATOM   1624  C   LYS B 555      23.278 -40.380   7.460  1.00115.16           C  
ANISOU 1624  C   LYS B 555     8203  19650  15904   3090    621   2188       C  
ATOM   1625  O   LYS B 555      24.504 -40.348   7.622  1.00125.80           O  
ANISOU 1625  O   LYS B 555     9441  21201  17157   3096    616   2275       O  
ATOM   1626  CB  LYS B 555      21.603 -40.572   9.306  1.00115.76           C  
ANISOU 1626  CB  LYS B 555     8416  19538  16031   3031    548   2668       C  
ATOM   1627  CG  LYS B 555      22.512 -41.611   9.948  1.00125.02           C  
ANISOU 1627  CG  LYS B 555     9382  20647  17473   3176    550   2938       C  
ATOM   1628  CD  LYS B 555      21.807 -42.370  11.058  1.00122.47           C  
ANISOU 1628  CD  LYS B 555     9027  20131  17374   3242    546   3332       C  
ATOM   1629  CE  LYS B 555      21.333 -43.730  10.571  1.00116.03           C  
ANISOU 1629  CE  LYS B 555     8075  18774  17236   3424    600   3252       C  
ATOM   1630  NZ  LYS B 555      21.270 -44.723  11.676  1.00112.71           N  
ANISOU 1630  NZ  LYS B 555     7526  18184  17114   3523    625   3742       N  
ATOM   1631  N   GLN B 556      22.701 -41.091   6.489  1.00106.37           N  
ANISOU 1631  N   GLN B 556     7039  18241  15137   3229    669   1880       N  
ATOM   1632  CA  GLN B 556      23.440 -41.857   5.492  1.00116.20           C  
ANISOU 1632  CA  GLN B 556     8091  19394  16665   3401    719   1581       C  
ATOM   1633  C   GLN B 556      24.562 -41.026   4.886  1.00123.13           C  
ANISOU 1633  C   GLN B 556     8978  20666  17140   3324    752   1501       C  
ATOM   1634  O   GLN B 556      25.682 -41.512   4.708  1.00131.49           O  
ANISOU 1634  O   GLN B 556     9864  21776  18319   3422    771   1481       O  
ATOM   1635  CB  GLN B 556      22.484 -42.337   4.391  1.00117.86           C  
ANISOU 1635  CB  GLN B 556     8277  19345  17161   3518    756   1148       C  
ATOM   1636  CG  GLN B 556      23.167 -42.718   3.094  1.00123.48           C  
ANISOU 1636  CG  GLN B 556     8830  20112  17975   3659    816    736       C  
ATOM   1637  CD  GLN B 556      23.278 -44.221   2.913  1.00129.93           C  
ANISOU 1637  CD  GLN B 556     9350  20507  19511   3891    817    510       C  
ATOM   1638  OE1 GLN B 556      22.316 -44.884   2.524  1.00136.17           O  
ANISOU 1638  OE1 GLN B 556    10058  20949  20731   3994    815    222       O  
ATOM   1639  NE2 GLN B 556      24.445 -44.771   3.223  1.00132.21           N  
ANISOU 1639  NE2 GLN B 556     9454  20803  19977   3974    814    626       N  
ATOM   1640  N   LEU B 557      24.260 -39.770   4.571  1.00120.31           N  
ANISOU 1640  N   LEU B 557     8808  20571  16332   3147    762   1470       N  
ATOM   1641  CA  LEU B 557      25.261 -38.811   4.131  1.00115.60           C  
ANISOU 1641  CA  LEU B 557     8223  20340  15360   3036    793   1474       C  
ATOM   1642  C   LEU B 557      25.986 -38.266   5.354  1.00116.27           C  
ANISOU 1642  C   LEU B 557     8299  20608  15271   2893    724   1806       C  
ATOM   1643  O   LEU B 557      26.835 -38.950   5.933  1.00131.20           O  
ANISOU 1643  O   LEU B 557    10040  22486  17324   2981    699   1953       O  
ATOM   1644  CB  LEU B 557      24.590 -37.683   3.341  1.00108.64           C  
ANISOU 1644  CB  LEU B 557     7515  19624  14141   2903    835   1342       C  
ATOM   1645  CG  LEU B 557      23.407 -38.200   2.520  1.00104.53           C  
ANISOU 1645  CG  LEU B 557     7046  18900  13769   3025    866   1046       C  
ATOM   1646  CD1 LEU B 557      22.602 -37.056   1.957  1.00111.95           C  
ANISOU 1646  CD1 LEU B 557     8172  20000  14362   2884    897    994       C  
ATOM   1647  CD2 LEU B 557      23.851 -39.146   1.416  1.00 98.58           C  
ANISOU 1647  CD2 LEU B 557     6124  18110  13221   3247    922    712       C  
ATOM   1648  N   SER B 558      25.645 -37.042   5.756  1.00130.17           N  
ATOM   1649  CA  SER B 558      26.116 -36.467   7.014  1.00120.31           C  
ATOM   1650  C   SER B 558      25.378 -35.172   7.345  1.00118.94           C  
ATOM   1651  O   SER B 558      24.317 -35.187   7.974  1.00112.16           O  
ATOM   1652  CB  SER B 558      27.622 -36.207   6.966  1.00113.75           C  
ATOM   1653  OG  SER B 558      28.173 -36.238   8.270  1.00105.30           O  
TER    1654      SER B 558                                                      
ATOM   1655  O5'  DG C   0     -49.536 -26.654  44.311  1.00 90.81           O  
ANISOU 1655  O5'  DG C   0    12006  14021   8478    611   1973   4368       O  
ATOM   1656  C5'  DG C   0     -49.649 -25.744  45.399  1.00 90.15           C  
ANISOU 1656  C5'  DG C   0    11902  14141   8211    584   2090   4252       C  
ATOM   1657  C4'  DG C   0     -48.320 -25.591  46.116  1.00 91.16           C  
ANISOU 1657  C4'  DG C   0    12080  14448   8109    679   2014   4196       C  
ATOM   1658  O4'  DG C   0     -47.917 -26.870  46.665  1.00 87.65           O  
ANISOU 1658  O4'  DG C   0    11727  13980   7597    741   1874   4439       O  
ATOM   1659  C3'  DG C   0     -47.165 -25.145  45.233  1.00 87.50           C  
ANISOU 1659  C3'  DG C   0    11574  14043   7629    774   1943   4024       C  
ATOM   1660  O3'  DG C   0     -47.097 -23.724  45.214  1.00 81.11           O  
ANISOU 1660  O3'  DG C   0    10765  13320   6732    696   2059   3743       O  
ATOM   1661  C2'  DG C   0     -45.959 -25.753  45.942  1.00 93.22           C  
ANISOU 1661  C2'  DG C   0    12323  14957   8140    895   1797   4116       C  
ATOM   1662  C1'  DG C   0     -46.527 -27.066  46.476  1.00 92.15           C  
ANISOU 1662  C1'  DG C   0    12295  14669   8050    914   1735   4410       C  
ATOM   1663  N9   DG C   0     -46.337 -28.199  45.574  1.00 94.01           N  
ANISOU 1663  N9   DG C   0    12611  14686   8424   1036   1592   4568       N  
ATOM   1664  C8   DG C   0     -47.299 -28.826  44.819  1.00 91.18           C  
ANISOU 1664  C8   DG C   0    12327  14022   8295    939   1594   4682       C  
ATOM   1665  N7   DG C   0     -46.837 -29.815  44.106  1.00 87.95           N  
ANISOU 1665  N7   DG C   0    12053  13410   7954   1078   1437   4794       N  
ATOM   1666  C5   DG C   0     -45.482 -29.850  44.409  1.00 87.78           C  
ANISOU 1666  C5   DG C   0    12009  13612   7730   1330   1328   4756       C  
ATOM   1667  C6   DG C   0     -44.465 -30.714  43.938  1.00 91.26           C  
ANISOU 1667  C6   DG C   0    12557  13997   8120   1624   1138   4816       C  
ATOM   1668  O6   DG C   0     -44.564 -31.650  43.132  1.00 94.78           O  
ANISOU 1668  O6   DG C   0    13198  14111   8704   1712   1026   4910       O  
ATOM   1669  N1   DG C   0     -43.227 -30.404  44.497  1.00 83.74           N  
ANISOU 1669  N1   DG C   0    11474  13434   6912   1827   1072   4733       N  
ATOM   1670  C2   DG C   0     -43.002 -29.389  45.397  1.00 91.34           C  
ANISOU 1670  C2   DG C   0    12262  14750   7692   1703   1172   4606       C  
ATOM   1671  N2   DG C   0     -41.739 -29.245  45.827  1.00 90.10           N  
ANISOU 1671  N2   DG C   0    11977  14977   7278   1881   1072   4530       N  
ATOM   1672  N3   DG C   0     -43.947 -28.574  45.847  1.00 90.85           N  
ANISOU 1672  N3   DG C   0    12162  14672   7684   1425   1348   4538       N  
ATOM   1673  C4   DG C   0     -45.158 -28.861  45.312  1.00 90.15           C  
ANISOU 1673  C4   DG C   0    12162  14248   7842   1278   1420   4620       C  
ATOM   1674  P    DC C   1     -46.567 -22.951  43.909  1.00 95.35           P  
ANISOU 1674  P    DC C   1    12538  15088   8604    696   2058   3510       P  
ATOM   1675  OP1  DC C   1     -46.917 -21.521  44.058  1.00 91.48           O  
ANISOU 1675  OP1  DC C   1    12152  14587   8021    580   2204   3248       O  
ATOM   1676  OP2  DC C   1     -47.032 -23.698  42.719  1.00 84.83           O  
ANISOU 1676  OP2  DC C   1    11140  13547   7543    760   2018   3634       O  
ATOM   1677  O5'  DC C   1     -44.978 -23.102  43.995  1.00 83.51           O  
ANISOU 1677  O5'  DC C   1    10994  13839   6898    757   1908   3462       O  
ATOM   1678  C5'  DC C   1     -44.288 -22.718  45.181  1.00 80.30           C  
ANISOU 1678  C5'  DC C   1    10626  13676   6208    694   1889   3395       C  
ATOM   1679  C4'  DC C   1     -42.807 -23.023  45.060  1.00 92.25           C  
ANISOU 1679  C4'  DC C   1    12021  15488   7543    778   1718   3370       C  
ATOM   1680  O4'  DC C   1     -42.619 -24.454  44.890  1.00 79.69           O  
ANISOU 1680  O4'  DC C   1    10368  13882   6030   1023   1582   3646       O  
ATOM   1681  C3'  DC C   1     -42.117 -22.354  43.875  1.00 77.86           C  
ANISOU 1681  C3'  DC C   1    10130  13729   5723    718   1687   3136       C  
ATOM   1682  O3'  DC C   1     -40.837 -21.875  44.253  1.00 84.18           O  
ANISOU 1682  O3'  DC C   1    10857  14888   6241    623   1590   2971       O  
ATOM   1683  C2'  DC C   1     -42.022 -23.468  42.836  1.00 75.36           C  
ANISOU 1683  C2'  DC C   1     9708  13332   5593    955   1582   3317       C  
ATOM   1684  C1'  DC C   1     -41.909 -24.718  43.698  1.00 86.01           C  
ANISOU 1684  C1'  DC C   1    11063  14734   6883   1157   1477   3606       C  
ATOM   1685  N1   DC C   1     -42.502 -25.926  43.051  1.00 87.33           N  
ANISOU 1685  N1   DC C   1    11303  14588   7290   1342   1427   3855       N  
ATOM   1686  C2   DC C   1     -41.689 -27.024  42.745  1.00 88.87           C  
ANISOU 1686  C2   DC C   1    11493  14837   7438   1636   1242   4001       C  
ATOM   1687  O2   DC C   1     -40.485 -26.980  43.027  1.00 85.27           O  
ANISOU 1687  O2   DC C   1    10903  14760   6736   1763   1128   3926       O  
ATOM   1688  N3   DC C   1     -42.247 -28.109  42.152  1.00 83.83           N  
ANISOU 1688  N3   DC C   1    11013  13820   7017   1768   1184   4201       N  
ATOM   1689  C4   DC C   1     -43.550 -28.117  41.864  1.00 75.15           C  
ANISOU 1689  C4   DC C   1    10013  12373   6168   1575   1300   4264       C  
ATOM   1690  N4   DC C   1     -44.054 -29.208  41.278  1.00 77.47           N  
ANISOU 1690  N4   DC C   1    10486  12289   6659   1641   1220   4440       N  
ATOM   1691  C5   DC C   1     -44.393 -27.007  42.163  1.00 81.96           C  
ANISOU 1691  C5   DC C   1    10809  13257   7074   1306   1490   4125       C  
ATOM   1692  C6   DC C   1     -43.832 -25.943  42.748  1.00 83.16           C  
ANISOU 1692  C6   DC C   1    10866  13717   7015   1220   1548   3920       C  
ATOM   1693  P    DT C   2     -39.987 -20.978  43.228  1.00 97.40           P  
ANISOU 1693  P    DT C   2    12475  16688   7845    458   1552   2675       P  
ATOM   1694  OP1  DT C   2     -39.116 -20.084  44.021  1.00 94.96           O  
ANISOU 1694  OP1  DT C   2    12209  16635   7236    212   1523   2472       O  
ATOM   1695  OP2  DT C   2     -40.924 -20.412  42.231  1.00 78.55           O  
ANISOU 1695  OP2  DT C   2    10224  13933   5687    391   1690   2570       O  
ATOM   1696  O5'  DT C   2     -39.072 -22.041  42.471  1.00 75.06           O  
ANISOU 1696  O5'  DT C   2     9379  14116   5022    722   1365   2794       O  
ATOM   1697  C5'  DT C   2     -38.223 -22.893  43.218  1.00 78.27           C  
ANISOU 1697  C5'  DT C   2     9628  14870   5242    922   1211   2950       C  
ATOM   1698  C4'  DT C   2     -37.300 -23.658  42.296  1.00 84.18           C  
ANISOU 1698  C4'  DT C   2    10153  15861   5971   1197   1044   2989       C  
ATOM   1699  O4'  DT C   2     -37.987 -24.829  41.780  1.00 80.03           O  
ANISOU 1699  O4'  DT C   2     9728  15003   5675   1520   1031   3257       O  
ATOM   1700  C3'  DT C   2     -36.820 -22.872  41.076  1.00 85.67           C  
ANISOU 1700  C3'  DT C   2    10239  16132   6179   1025   1036   2718       C  
ATOM   1701  O3'  DT C   2     -35.440 -23.141  40.852  1.00 76.09           O  
ANISOU 1701  O3'  DT C   2     8728  15423   4761   1148    855   2647       O  
ATOM   1702  C2'  DT C   2     -37.701 -23.416  39.949  1.00 72.10           C  
ANISOU 1702  C2'  DT C   2     8624  14007   4765   1208   1095   2842       C  
ATOM   1703  C1'  DT C   2     -37.867 -24.865  40.377  1.00 88.16           C  
ANISOU 1703  C1'  DT C   2    10703  15953   6843   1601   1005   3182       C  
ATOM   1704  N1   DT C   2     -39.082 -25.533  39.815  1.00 81.90           N  
ANISOU 1704  N1   DT C   2    10121  14628   6368   1714   1079   3392       N  
ATOM   1705  C2   DT C   2     -38.957 -26.771  39.227  1.00 78.86           C  
ANISOU 1705  C2   DT C   2     9797  14053   6114   2065    941   3571       C  
ATOM   1706  O2   DT C   2     -37.896 -27.361  39.133  1.00 81.84           O  
ANISOU 1706  O2   DT C   2    10062  14714   6321   2363    772   3586       O  
ATOM   1707  N3   DT C   2     -40.127 -27.299  38.749  1.00 83.02           N  
ANISOU 1707  N3   DT C   2    10534  14025   6986   2047    997   3705       N  
ATOM   1708  C4   DT C   2     -41.385 -26.727  38.800  1.00 83.37           C  
ANISOU 1708  C4   DT C   2    10671  13794   7211   1764   1185   3715       C  
ATOM   1709  O4   DT C   2     -42.379 -27.283  38.341  1.00 77.86           O  
ANISOU 1709  O4   DT C   2    10122  12674   6790   1741   1215   3851       O  
ATOM   1710  C5   DT C   2     -41.448 -25.429  39.429  1.00 86.27           C  
ANISOU 1710  C5   DT C   2    10964  14412   7404   1490   1335   3538       C  
ATOM   1711  C7   DT C   2     -42.759 -24.710  39.540  1.00 73.81           C  
ANISOU 1711  C7   DT C   2     9480  12557   6008   1241   1529   3483       C  
ATOM   1712  C6   DT C   2     -40.307 -24.901  39.903  1.00 70.92           C  
ANISOU 1712  C6   DT C   2     8874  12906   5166   1456   1267   3366       C  
ATOM   1713  P    DG C   3     -34.535 -22.132  39.987  1.00 79.17           P  
ANISOU 1713  P    DG C   3     8943  16083   5055    846    808   2313       P  
ATOM   1714  OP1  DG C   3     -33.397 -21.708  40.832  1.00 82.75           O  
ANISOU 1714  OP1  DG C   3     9188  17040   5212    660    704   2198       O  
ATOM   1715  OP2  DG C   3     -35.422 -21.113  39.384  1.00 80.36           O  
ANISOU 1715  OP2  DG C   3     9358  15793   5384    530    973   2136       O  
ATOM   1716  O5'  DG C   3     -33.973 -23.061  38.817  1.00 78.27           O  
ANISOU 1716  O5'  DG C   3     8608  16133   4997   1235    680   2376       O  
ATOM   1717  C5'  DG C   3     -34.746 -24.160  38.379  1.00 74.37           C  
ANISOU 1717  C5'  DG C   3     8269  15273   4714   1634    692   2638       C  
ATOM   1718  C4'  DG C   3     -33.997 -24.989  37.365  1.00 83.17           C  
ANISOU 1718  C4'  DG C   3     9204  16569   5826   2030    541   2664       C  
ATOM   1719  O4'  DG C   3     -34.863 -26.046  36.900  1.00 86.50           O  
ANISOU 1719  O4'  DG C   3     9887  16461   6520   2377    540   2911       O  
ATOM   1720  C3'  DG C   3     -33.584 -24.238  36.113  1.00 85.78           C  
ANISOU 1720  C3'  DG C   3     9389  17019   6183   1819    543   2390       C  
ATOM   1721  O3'  DG C   3     -32.456 -24.869  35.517  1.00 75.33           O  
ANISOU 1721  O3'  DG C   3     7778  16101   4744   2161    374   2359       O  
ATOM   1722  C2'  DG C   3     -34.829 -24.346  35.234  1.00 80.30           C  
ANISOU 1722  C2'  DG C   3     8978  15646   5885   1819    656   2435       C  
ATOM   1723  C1'  DG C   3     -35.445 -25.683  35.663  1.00 84.01           C  
ANISOU 1723  C1'  DG C   3     9652  15719   6550   2220    608   2750       C  
ATOM   1724  N9   DG C   3     -36.897 -25.618  35.824  1.00 74.86           N  
ANISOU 1724  N9   DG C   3     8784  13953   5708   2046    761   2854       N  
ATOM   1725  C8   DG C   3     -37.626 -24.568  36.330  1.00 75.17           C  
ANISOU 1725  C8   DG C   3     8916  13912   5732   1662    942   2779       C  
ATOM   1726  N7   DG C   3     -38.912 -24.785  36.342  1.00 66.70           N  
ANISOU 1726  N7   DG C   3     8061  12331   4951   1621   1054   2915       N  
ATOM   1727  C5   DG C   3     -39.048 -26.059  35.805  1.00 75.02           C  
ANISOU 1727  C5   DG C   3     9199  13078   6228   1939    932   3088       C  
ATOM   1728  C6   DG C   3     -40.212 -26.831  35.569  1.00 78.45           C  
ANISOU 1728  C6   DG C   3     9863  12967   6975   1983    964   3290       C  
ATOM   1729  O6   DG C   3     -41.393 -26.529  35.794  1.00 70.49           O  
ANISOU 1729  O6   DG C   3     8968  11695   6119   1766   1115   3363       O  
ATOM   1730  N1   DG C   3     -39.904 -28.069  35.012  1.00 76.98           N  
ANISOU 1730  N1   DG C   3     9785  12576   6886   2315    800   3417       N  
ATOM   1731  C2   DG C   3     -38.635 -28.507  34.720  1.00 73.15           C  
ANISOU 1731  C2   DG C   3     9178  12397   6217   2642    635   3358       C  
ATOM   1732  N2   DG C   3     -38.538 -29.733  34.185  1.00 84.22           N  
ANISOU 1732  N2   DG C   3    10785  13499   7717   2991    500   3501       N  
ATOM   1733  N3   DG C   3     -37.536 -27.795  34.936  1.00 85.23           N  
ANISOU 1733  N3   DG C   3    10420  14513   7450   2626    605   3177       N  
ATOM   1734  C4   DG C   3     -37.817 -26.585  35.479  1.00 73.43           C  
ANISOU 1734  C4   DG C   3     8840  13199   5860   2232    755   3050       C  
ATOM   1735  P    DC C   4     -31.901 -24.376  34.092  1.00 81.10           P  
ANISOU 1735  P    DC C   4     8318  16995   5502   2046    342   2104       P  
ATOM   1736  OP1  DC C   4     -30.456 -24.694  34.058  1.00 87.31           O  
ANISOU 1736  OP1  DC C   4     8687  18422   6065   2258    190   2025       O  
ATOM   1737  OP2  DC C   4     -32.345 -22.983  33.862  1.00 72.49           O  
ANISOU 1737  OP2  DC C   4     7341  15721   4479   1439    480   1857       O  
ATOM   1738  O5'  DC C   4     -32.635 -25.346  33.055  1.00 78.04           O  
ANISOU 1738  O5'  DC C   4     8162  16018   5471   2444    326   2240       O  
ATOM   1739  C5'  DC C   4     -32.667 -26.744  33.310  1.00 80.66           C  
ANISOU 1739  C5'  DC C   4     8622  16162   5865   3006    219   2506       C  
ATOM   1740  C4'  DC C   4     -33.658 -27.444  32.399  1.00 77.15           C  
ANISOU 1740  C4'  DC C   4     8505  14914   5893   3163    239   2580       C  
ATOM   1741  O4'  DC C   4     -35.009 -27.143  32.814  1.00 69.66           O  
ANISOU 1741  O4'  DC C   4     7840  13411   5217   2841    391   2659       O  
ATOM   1742  C3'  DC C   4     -33.568 -27.054  30.920  1.00 74.89           C  
ANISOU 1742  C3'  DC C   4     8141  14500   5814   3059    243   2344       C  
ATOM   1743  O3'  DC C   4     -33.282 -28.204  30.143  1.00 79.21           O  
ANISOU 1743  O3'  DC C   4     8778  14860   6460   3570    116   2431       O  
ATOM   1744  C2'  DC C   4     -34.955 -26.476  30.594  1.00 65.64           C  
ANISOU 1744  C2'  DC C   4     7230  12674   5036   2657    406   2299       C  
ATOM   1745  C1'  DC C   4     -35.822 -27.099  31.675  1.00 72.89           C  
ANISOU 1745  C1'  DC C   4     8412  13261   6022   2730    447   2580       C  
ATOM   1746  N1   DC C   4     -37.049 -26.314  31.998  1.00 69.75           N  
ANISOU 1746  N1   DC C   4     8172  12513   5817   2309    631   2571       N  
ATOM   1747  C2   DC C   4     -38.308 -26.889  31.797  1.00 73.07           C  
ANISOU 1747  C2   DC C   4     8872  12311   6580   2308    687   2741       C  
ATOM   1748  O2   DC C   4     -38.379 -28.039  31.348  1.00 75.79           O  
ANISOU 1748  O2   DC C   4     9382  12352   7062   2610    578   2890       O  
ATOM   1749  N3   DC C   4     -39.416 -26.167  32.101  1.00 64.15           N  
ANISOU 1749  N3   DC C   4     7839  10950   5583   1974    860   2742       N  
ATOM   1750  C4   DC C   4     -39.295 -24.930  32.584  1.00 63.14           C  
ANISOU 1750  C4   DC C   4     7611  11118   5262   1680    978   2575       C  
ATOM   1751  N4   DC C   4     -40.415 -24.257  32.867  1.00 58.66           N  
ANISOU 1751  N4   DC C   4     7172  10315   4803   1430   1156   2585       N  
ATOM   1752  C5   DC C   4     -38.020 -24.327  32.797  1.00 72.93           C  
ANISOU 1752  C5   DC C   4     8629  12932   6148   1627    918   2394       C  
ATOM   1753  C6   DC C   4     -36.935 -25.049  32.493  1.00 68.02           C  
ANISOU 1753  C6   DC C   4     7841  12605   5397   1932    744   2403       C  
ATOM   1754  P    DT C   5     -32.778 -28.051  28.627  1.00 74.88           P  
ANISOU 1754  P    DT C   5     8077  14362   6012   3629     70   2205       P  
ATOM   1755  OP1  DT C   5     -31.887 -29.197  28.335  1.00 95.17           O  
ANISOU 1755  OP1  DT C   5    10611  17152   8397   4282    -91   2309       O  
ATOM   1756  OP2  DT C   5     -32.286 -26.666  28.451  1.00 90.20           O  
ANISOU 1756  OP2  DT C   5     9696  16797   7778   3140    136   1930       O  
ATOM   1757  O5'  DT C   5     -34.112 -28.231  27.770  1.00 70.60           O  
ANISOU 1757  O5'  DT C   5     7904  12938   5982   3475    150   2220       O  
ATOM   1758  C5'  DT C   5     -34.972 -29.329  28.030  1.00 66.43           C  
ANISOU 1758  C5'  DT C   5     7777  11804   5658   3700    130   2485       C  
ATOM   1759  C4'  DT C   5     -36.241 -29.227  27.207  1.00 64.28           C  
ANISOU 1759  C4'  DT C   5     7762  10833   5828   3412    220   2465       C  
ATOM   1760  O4'  DT C   5     -37.231 -28.430  27.914  1.00 68.92           O  
ANISOU 1760  O4'  DT C   5     8385  11284   6518   2964    376   2488       O  
ATOM   1761  C3'  DT C   5     -36.078 -28.568  25.836  1.00 70.24           C  
ANISOU 1761  C3'  DT C   5     8371  11570   6749   3246    238   2194       C  
ATOM   1762  O3'  DT C   5     -36.876 -29.255  24.896  1.00 77.72           O  
ANISOU 1762  O3'  DT C   5     9623  11872   8036   3307    220   2259       O  
ATOM   1763  C2'  DT C   5     -36.613 -27.160  26.078  1.00 63.56           C  
ANISOU 1763  C2'  DT C   5     7401  10800   5950   2702    400   2034       C  
ATOM   1764  C1'  DT C   5     -37.756 -27.472  27.026  1.00 71.22           C  
ANISOU 1764  C1'  DT C   5     8619  11401   7039   2602    481   2276       C  
ATOM   1765  N1   DT C   5     -38.244 -26.299  27.806  1.00 61.23           N  
ANISOU 1765  N1   DT C   5     7286  10278   5701   2198    640   2208       N  
ATOM   1766  C2   DT C   5     -39.579 -26.219  28.124  1.00 66.79           C  
ANISOU 1766  C2   DT C   5     8185  10573   6620   1998    764   2340       C  
ATOM   1767  O2   DT C   5     -40.393 -27.065  27.802  1.00 70.35           O  
ANISOU 1767  O2   DT C   5     8846  10569   7316   2076    743   2516       O  
ATOM   1768  N3   DT C   5     -39.931 -25.106  28.841  1.00 67.48           N  
ANISOU 1768  N3   DT C   5     8226  10825   6586   1694    916   2264       N  
ATOM   1769  C4   DT C   5     -39.099 -24.085  29.261  1.00 64.02           C  
ANISOU 1769  C4   DT C   5     7624  10868   5834   1521    949   2070       C  
ATOM   1770  O4   DT C   5     -39.512 -23.124  29.903  1.00 70.54           O  
ANISOU 1770  O4   DT C   5     8499  11761   6541   1255   1092   2012       O  
ATOM   1771  C5   DT C   5     -37.711 -24.229  28.892  1.00 67.57           C  
ANISOU 1771  C5   DT C   5     7852  11758   6065   1672    804   1943       C  
ATOM   1772  C7   DT C   5     -36.713 -23.184  29.291  1.00 57.96           C  
ANISOU 1772  C7   DT C   5     6436  11134   4452   1425    816   1738       C  
ATOM   1773  C6   DT C   5     -37.354 -25.316  28.189  1.00 70.85           C  
ANISOU 1773  C6   DT C   5     8261  12056   6602   2026    662   2019       C  
ATOM   1774  P    DG C   6     -36.371 -29.456  23.386  1.00 85.65           P  
ANISOU 1774  P    DG C   6    10595  12795   9151   3489    142   2083       P  
ATOM   1775  OP1  DG C   6     -35.400 -30.573  23.383  1.00 83.85           O  
ANISOU 1775  OP1  DG C   6    10432  12744   8684   4085    -11   2187       O  
ATOM   1776  OP2  DG C   6     -35.979 -28.130  22.859  1.00 64.15           O  
ANISOU 1776  OP2  DG C   6     7538  10438   6399   3146    214   1786       O  
ATOM   1777  O5'  DG C   6     -37.691 -29.917  22.617  1.00 72.85           O  
ANISOU 1777  O5'  DG C   6     9344  10396   7942   3330    174   2174       O  
ATOM   1778  C5'  DG C   6     -38.513 -30.936  23.174  1.00 72.76           C  
ANISOU 1778  C5'  DG C   6     9718   9923   8007   3406    150   2465       C  
ATOM   1779  C4'  DG C   6     -39.985 -30.616  22.981  1.00 73.43           C  
ANISOU 1779  C4'  DG C   6     9939   9548   8412   2952    266   2522       C  
ATOM   1780  O4'  DG C   6     -40.381 -29.553  23.891  1.00 73.49           O  
ANISOU 1780  O4'  DG C   6     9724   9831   8369   2623    410   2490       O  
ATOM   1781  C3'  DG C   6     -40.369 -30.136  21.586  1.00 74.08           C  
ANISOU 1781  C3'  DG C   6     9981   9390   8775   2746    297   2327       C  
ATOM   1782  O3'  DG C   6     -41.662 -30.631  21.252  1.00 74.45           O  
ANISOU 1782  O3'  DG C   6    10315   8892   9082   2523    320   2491       O  
ATOM   1783  C2'  DG C   6     -40.372 -28.617  21.748  1.00 68.67           C  
ANISOU 1783  C2'  DG C   6     8953   9068   8071   2415    436   2109       C  
ATOM   1784  C1'  DG C   6     -40.925 -28.475  23.156  1.00 62.60           C  
ANISOU 1784  C1'  DG C   6     8200   8396   7190   2280    524   2291       C  
ATOM   1785  N9   DG C   6     -40.535 -27.233  23.815  1.00 61.36           N  
ANISOU 1785  N9   DG C   6     7776   8703   6837   2093    628   2129       N  
ATOM   1786  C8   DG C   6     -39.262 -26.740  23.954  1.00 60.46           C  
ANISOU 1786  C8   DG C   6     7418   9110   6442   2183    584   1952       C  
ATOM   1787  N7   DG C   6     -39.210 -25.609  24.601  1.00 66.18           N  
ANISOU 1787  N7   DG C   6     8002  10143   7000   1911    697   1836       N  
ATOM   1788  C5   DG C   6     -40.535 -25.335  24.915  1.00 62.00           C  
ANISOU 1788  C5   DG C   6     7625   9274   6656   1689    831   1944       C  
ATOM   1789  C6   DG C   6     -41.097 -24.242  25.615  1.00 59.06           C  
ANISOU 1789  C6   DG C   6     7246   8999   6196   1406    997   1894       C  
ATOM   1790  O6   DG C   6     -40.516 -23.265  26.108  1.00 62.45           O  
ANISOU 1790  O6   DG C   6     7577   9794   6356   1247   1055   1734       O  
ATOM   1791  N1   DG C   6     -42.482 -24.350  25.712  1.00 52.93           N  
ANISOU 1791  N1   DG C   6     6613   7856   5640   1302   1102   2054       N  
ATOM   1792  C2   DG C   6     -43.228 -25.385  25.200  1.00 62.05           C  
ANISOU 1792  C2   DG C   6     7902   8615   7060   1385   1044   2242       C  
ATOM   1793  N2   DG C   6     -44.553 -25.316  25.396  1.00 49.01           N  
ANISOU 1793  N2   DG C   6     6327   6743   5552   1224   1161   2390       N  
ATOM   1794  N3   DG C   6     -42.712 -26.419  24.544  1.00 55.91           N  
ANISOU 1794  N3   DG C   6     7195   7687   6362   1607    883   2287       N  
ATOM   1795  C4   DG C   6     -41.364 -26.327  24.439  1.00 59.14           C  
ANISOU 1795  C4   DG C   6     7463   8439   6568   1783    789   2129       C  
ATOM   1796  P    DA C   7     -42.054 -30.933  19.723  1.00 72.14           P  
ANISOU 1796  P    DA C   7    10186   8166   9058   2462    272   2409       P  
ATOM   1797  OP1  DA C   7     -42.608 -32.304  19.655  1.00101.07           O  
ANISOU 1797  OP1  DA C   7    14286  11350  12764   2479    163   2612       O  
ATOM   1798  OP2  DA C   7     -40.904 -30.550  18.873  1.00 73.71           O  
ANISOU 1798  OP2  DA C   7    10180   8629   9197   2682    220   2142       O  
ATOM   1799  O5'  DA C   7     -43.228 -29.899  19.426  1.00 71.69           O  
ANISOU 1799  O5'  DA C   7     9966   8032   9239   1995    423   2339       O  
ATOM   1800  C5'  DA C   7     -42.972 -28.520  19.546  1.00 73.22           C  
ANISOU 1800  C5'  DA C   7     9826   8607   9388   1846    540   2113       C  
ATOM   1801  C4'  DA C   7     -44.236 -27.759  19.866  1.00 65.45           C  
ANISOU 1801  C4'  DA C   7     8778   7568   8523   1498    699   2166       C  
ATOM   1802  O4'  DA C   7     -44.002 -26.905  21.016  1.00 49.10           O  
ANISOU 1802  O4'  DA C   7     6532   5889   6234   1448    806   2129       O  
ATOM   1803  C3'  DA C   7     -44.703 -26.849  18.747  1.00 61.78           C  
ANISOU 1803  C3'  DA C   7     8210   7008   8257   1293    774   1961       C  
ATOM   1804  O3'  DA C   7     -46.111 -26.824  18.678  1.00 44.99           O  
ANISOU 1804  O3'  DA C   7     6132   4664   6298   1056    860   2112       O  
ATOM   1805  C2'  DA C   7     -44.123 -25.490  19.125  1.00 53.80           C  
ANISOU 1805  C2'  DA C   7     6985   6391   7065   1226    881   1728       C  
ATOM   1806  C1'  DA C   7     -44.094 -25.542  20.649  1.00 50.25           C  
ANISOU 1806  C1'  DA C   7     6517   6185   6391   1257    930   1890       C  
ATOM   1807  N9   DA C   7     -42.949 -24.830  21.220  1.00 55.94           N  
ANISOU 1807  N9   DA C   7     7087   7343   6826   1302    938   1716       N  
ATOM   1808  C8   DA C   7     -41.627 -25.117  21.025  1.00 53.73           C  
ANISOU 1808  C8   DA C   7     6712   7319   6384   1501    813   1607       C  
ATOM   1809  N7   DA C   7     -40.809 -24.304  21.652  1.00 51.11           N  
ANISOU 1809  N7   DA C   7     6223   7433   5762   1434    848   1467       N  
ATOM   1810  C5   DA C   7     -41.652 -23.419  22.303  1.00 54.55           C  
ANISOU 1810  C5   DA C   7     6708   7846   6174   1191   1011   1476       C  
ATOM   1811  C6   DA C   7     -41.402 -22.311  23.139  1.00 54.04           C  
ANISOU 1811  C6   DA C   7     6602   8099   5829   1001   1121   1363       C  
ATOM   1812  N6   DA C   7     -40.173 -21.903  23.474  1.00 51.06           N  
ANISOU 1812  N6   DA C   7     6087   8179   5132    966   1070   1217       N  
ATOM   1813  N1   DA C   7     -42.468 -21.642  23.624  1.00 45.78           N  
ANISOU 1813  N1   DA C   7     5673   6912   4809    846   1285   1411       N  
ATOM   1814  C2   DA C   7     -43.696 -22.055  23.288  1.00 58.96           C  
ANISOU 1814  C2   DA C   7     7425   8216   6761    865   1333   1569       C  
ATOM   1815  N3   DA C   7     -44.056 -23.077  22.511  1.00 52.93           N  
ANISOU 1815  N3   DA C   7     6687   7156   6270    973   1233   1690       N  
ATOM   1816  C4   DA C   7     -42.976 -23.725  22.046  1.00 51.63           C  
ANISOU 1816  C4   DA C   7     6469   7069   6078   1138   1073   1631       C  
ATOM   1817  P    DG C   8     -46.817 -26.299  17.337  1.00 54.63           P  
ANISOU 1817  P    DG C   8     7317   5678   7763    880    899   1980       P  
ATOM   1818  OP1  DG C   8     -47.955 -27.192  17.025  1.00 65.42           O  
ANISOU 1818  OP1  DG C   8     8829   6736   9293    722    863   2223       O  
ATOM   1819  OP2  DG C   8     -45.736 -26.106  16.346  1.00 52.44           O  
ANISOU 1819  OP2  DG C   8     7014   5406   7507   1010    815   1720       O  
ATOM   1820  O5'  DG C   8     -47.370 -24.857  17.740  1.00 50.45           O  
ANISOU 1820  O5'  DG C   8     6617   5389   7164    740   1094   1870       O  
ATOM   1821  C5'  DG C   8     -48.287 -24.733  18.816  1.00 40.65           C  
ANISOU 1821  C5'  DG C   8     5340   4269   5835    655   1213   2073       C  
ATOM   1822  C4'  DG C   8     -48.544 -23.275  19.141  1.00 42.12           C  
ANISOU 1822  C4'  DG C   8     5428   4681   5894    612   1396   1915       C  
ATOM   1823  O4'  DG C   8     -47.409 -22.726  19.856  1.00 50.25           O  
ANISOU 1823  O4'  DG C   8     6450   5964   6680    690   1406   1758       O  
ATOM   1824  C3'  DG C   8     -48.772 -22.371  17.931  1.00 50.53           C  
ANISOU 1824  C3'  DG C   8     6478   5644   7078    556   1447   1689       C  
ATOM   1825  O3'  DG C   8     -49.875 -21.514  18.182  1.00 43.85           O  
ANISOU 1825  O3'  DG C   8     5593   4887   6182    516   1626   1727       O  
ATOM   1826  C2'  DG C   8     -47.460 -21.591  17.817  1.00 51.73           C  
ANISOU 1826  C2'  DG C   8     6651   5938   7066    594   1431   1394       C  
ATOM   1827  C1'  DG C   8     -47.025 -21.505  19.271  1.00 50.23           C  
ANISOU 1827  C1'  DG C   8     6452   6022   6610    637   1475   1468       C  
ATOM   1828  N9   DG C   8     -45.583 -21.358  19.445  1.00 49.11           N  
ANISOU 1828  N9   DG C   8     6287   6097   6274    674   1392   1292       N  
ATOM   1829  C8   DG C   8     -44.603 -22.161  18.917  1.00 52.50           C  
ANISOU 1829  C8   DG C   8     6670   6529   6748    784   1222   1252       C  
ATOM   1830  N7   DG C   8     -43.396 -21.798  19.250  1.00 53.45           N  
ANISOU 1830  N7   DG C   8     6720   6973   6617    796   1182   1097       N  
ATOM   1831  C5   DG C   8     -43.587 -20.683  20.055  1.00 46.67           C  
ANISOU 1831  C5   DG C   8     5906   6290   5535    646   1332   1025       C  
ATOM   1832  C6   DG C   8     -42.640 -19.860  20.710  1.00 41.93           C  
ANISOU 1832  C6   DG C   8     5289   6057   4585    529   1360    863       C  
ATOM   1833  O6   DG C   8     -41.405 -19.958  20.706  1.00 43.80           O  
ANISOU 1833  O6   DG C   8     5403   6608   4631    534   1253    754       O  
ATOM   1834  N1   DG C   8     -43.254 -18.836  21.425  1.00 48.75           N  
ANISOU 1834  N1   DG C   8     6304   6938   5282    394   1533    837       N  
ATOM   1835  C2   DG C   8     -44.612 -18.632  21.498  1.00 49.76           C  
ANISOU 1835  C2   DG C   8     6537   6814   5558    424   1668    958       C  
ATOM   1836  N2   DG C   8     -45.016 -17.590  22.238  1.00 50.62           N  
ANISOU 1836  N2   DG C   8     6814   6990   5429    345   1836    909       N  
ATOM   1837  N3   DG C   8     -45.511 -19.397  20.891  1.00 44.36           N  
ANISOU 1837  N3   DG C   8     5802   5858   5194    523   1640   1120       N  
ATOM   1838  C4   DG C   8     -44.928 -20.400  20.189  1.00 51.15           C  
ANISOU 1838  C4   DG C   8     6562   6645   6228    604   1467   1142       C  
ATOM   1839  P    DT C   9     -50.453 -20.571  17.020  1.00 48.09           P  
ANISOU 1839  P    DT C   9     6136   5318   6818    492   1706   1554       P  
ATOM   1840  OP1  DT C   9     -51.916 -20.466  17.214  1.00 58.22           O  
ANISOU 1840  OP1  DT C   9     7321   6684   8118    485   1830   1760       O  
ATOM   1841  OP2  DT C   9     -49.916 -21.054  15.729  1.00 56.70           O  
ANISOU 1841  OP2  DT C   9     7249   6172   8121    451   1551   1433       O  
ATOM   1842  O5'  DT C   9     -49.803 -19.148  17.337  1.00 49.77           O  
ANISOU 1842  O5'  DT C   9     6477   5664   6770    533   1826   1281       O  
ATOM   1843  C5'  DT C   9     -50.014 -18.551  18.609  1.00 49.12           C  
ANISOU 1843  C5'  DT C   9     6444   5797   6422    586   1972   1335       C  
ATOM   1844  C4'  DT C   9     -49.104 -17.355  18.806  1.00 46.28           C  
ANISOU 1844  C4'  DT C   9     6282   5515   5786    554   2036   1051       C  
ATOM   1845  O4'  DT C   9     -47.739 -17.796  18.923  1.00 46.75           O  
ANISOU 1845  O4'  DT C   9     6308   5663   5792    477   1888    956       O  
ATOM   1846  C3'  DT C   9     -49.116 -16.337  17.665  1.00 53.87           C  
ANISOU 1846  C3'  DT C   9     7408   6311   6748    524   2084    796       C  
ATOM   1847  O3'  DT C   9     -49.796 -15.165  18.088  1.00 44.34           O  
ANISOU 1847  O3'  DT C   9     6414   5134   5299    618   2284    745       O  
ATOM   1848  C2'  DT C   9     -47.627 -16.063  17.367  1.00 37.53           C  
ANISOU 1848  C2'  DT C   9     5420   4285   4553    369   1977    538       C  
ATOM   1849  C1'  DT C   9     -46.906 -16.743  18.528  1.00 51.93           C  
ANISOU 1849  C1'  DT C   9     7129   6351   6252    361   1908    657       C  
ATOM   1850  N1   DT C   9     -45.572 -17.313  18.171  1.00 54.83           N  
ANISOU 1850  N1   DT C   9     7378   6829   6627    292   1729    552       N  
ATOM   1851  C2   DT C   9     -44.437 -16.778  18.736  1.00 43.01           C  
ANISOU 1851  C2   DT C   9     5927   5610   4804    160   1715    394       C  
ATOM   1852  O2   DT C   9     -44.456 -15.842  19.516  1.00 55.67           O  
ANISOU 1852  O2   DT C   9     7715   7324   6113     65   1839    325       O  
ATOM   1853  N3   DT C   9     -43.269 -17.378  18.352  1.00 49.74           N  
ANISOU 1853  N3   DT C   9     6610   6636   5655    145   1549    323       N  
ATOM   1854  C4   DT C   9     -43.123 -18.441  17.481  1.00 48.21           C  
ANISOU 1854  C4   DT C   9     6260   6314   5744    281   1405    386       C  
ATOM   1855  O4   DT C   9     -42.027 -18.912  17.198  1.00 50.36           O  
ANISOU 1855  O4   DT C   9     6389   6790   5955    316   1270    315       O  
ATOM   1856  C5   DT C   9     -44.352 -18.959  16.927  1.00 46.76           C  
ANISOU 1856  C5   DT C   9     6098   5772   5896    382   1426    546       C  
ATOM   1857  C7   DT C   9     -44.320 -20.112  15.969  1.00 45.07           C  
ANISOU 1857  C7   DT C   9     5798   5353   5975    501   1277    623       C  
ATOM   1858  C6   DT C   9     -45.503 -18.378  17.296  1.00 43.68           C  
ANISOU 1858  C6   DT C   9     5818   5269   5511    367   1582    624       C  
ATOM   1859  P    DC C  10     -50.065 -13.956  17.066  1.00 49.24           P  
ANISOU 1859  P    DC C  10     7836   5356   5519    402   -356    953       P  
ATOM   1860  OP1  DC C  10     -51.351 -13.335  17.455  1.00 76.70           O  
ANISOU 1860  OP1  DC C  10    11283   8650   9208    408   -205   1004       O  
ATOM   1861  OP2  DC C  10     -49.877 -14.454  15.685  1.00 59.13           O  
ANISOU 1861  OP2  DC C  10     9156   6662   6648    542   -459   1220       O  
ATOM   1862  O5'  DC C  10     -48.880 -12.933  17.384  1.00 51.26           O  
ANISOU 1862  O5'  DC C  10     7980   5520   5975    240   -119    714       O  
ATOM   1863  C5'  DC C  10     -48.544 -12.645  18.733  1.00 41.32           C  
ANISOU 1863  C5'  DC C  10     6669   4315   4717      8    -52    374       C  
ATOM   1864  C4'  DC C  10     -47.312 -11.764  18.807  1.00 58.28           C  
ANISOU 1864  C4'  DC C  10     8725   6400   7020   -156    136    201       C  
ATOM   1865  O4'  DC C  10     -46.118 -12.569  18.630  1.00 51.92           O  
ANISOU 1865  O4'  DC C  10     7878   5839   6010   -158    -81    206       O  
ATOM   1866  C3'  DC C  10     -47.244 -10.656  17.758  1.00 53.55           C  
ANISOU 1866  C3'  DC C  10     8084   5511   6751    -76    389    376       C  
ATOM   1867  O3'  DC C  10     -46.829  -9.450  18.373  1.00 61.82           O  
ANISOU 1867  O3'  DC C  10     9060   6360   8070   -292    670    124       O  
ATOM   1868  C2'  DC C  10     -46.202 -11.170  16.761  1.00 54.69           C  
ANISOU 1868  C2'  DC C  10     8211   5829   6739      7    261    529       C  
ATOM   1869  C1'  DC C  10     -45.280 -11.971  17.667  1.00 50.24           C  
ANISOU 1869  C1'  DC C  10     7603   5540   5945   -117     68    297       C  
ATOM   1870  N1   DC C  10     -44.536 -13.058  16.966  1.00 55.17           N  
ANISOU 1870  N1   DC C  10     8202   6375   6384     26   -139    402       N  
ATOM   1871  C2   DC C  10     -43.173 -13.241  17.223  1.00 46.72           C  
ANISOU 1871  C2   DC C  10     6986   5463   5304    -76   -191    279       C  
ATOM   1872  O2   DC C  10     -42.603 -12.486  18.020  1.00 50.96           O  
ANISOU 1872  O2   DC C  10     7441   5993   5930   -318    -92    109       O  
ATOM   1873  N3   DC C  10     -42.514 -14.240  16.588  1.00 52.28           N  
ANISOU 1873  N3   DC C  10     7627   6314   5921     78   -334    341       N  
ATOM   1874  C4   DC C  10     -43.164 -15.035  15.736  1.00 52.05           C  
ANISOU 1874  C4   DC C  10     7715   6287   5774    291   -416    480       C  
ATOM   1875  N4   DC C  10     -42.471 -16.006  15.134  1.00 46.43           N  
ANISOU 1875  N4   DC C  10     6934   5690   5017    427   -504    468       N  
ATOM   1876  C5   DC C  10     -44.553 -14.866  15.463  1.00 44.66           C  
ANISOU 1876  C5   DC C  10     6955   5230   4786    358   -398    630       C  
ATOM   1877  C6   DC C  10     -45.193 -13.876  16.095  1.00 48.03           C  
ANISOU 1877  C6   DC C  10     7402   5502   5346    239   -263    604       C  
ATOM   1878  P    DA C  11     -47.132  -8.037  17.676  1.00 64.23           P  
ANISOU 1878  P    DA C  11     9296   6235   8871   -259    981    272       P  
ATOM   1879  OP1  DA C  11     -47.666  -7.137  18.722  1.00 66.49           O  
ANISOU 1879  OP1  DA C  11     9548   6251   9463   -420   1271    -56       O  
ATOM   1880  OP2  DA C  11     -47.914  -8.292  16.446  1.00 74.39           O  
ANISOU 1880  OP2  DA C  11    10599   7461  10204    -13    878    725       O  
ATOM   1881  O5'  DA C  11     -45.689  -7.524  17.224  1.00 63.83           O  
ANISOU 1881  O5'  DA C  11     9182   6222   8848   -391   1036    262       O  
ATOM   1882  C5'  DA C  11     -44.635  -7.457  18.172  1.00 55.20           C  
ANISOU 1882  C5'  DA C  11     8061   5292   7622   -654   1048    -81       C  
ATOM   1883  C4'  DA C  11     -43.292  -7.338  17.476  1.00 64.62           C  
ANISOU 1883  C4'  DA C  11     9172   6616   8764   -706   1016     21       C  
ATOM   1884  O4'  DA C  11     -42.911  -8.625  16.923  1.00 54.80           O  
ANISOU 1884  O4'  DA C  11     7927   5707   7188   -533    745    175       O  
ATOM   1885  C3'  DA C  11     -43.252  -6.349  16.309  1.00 54.78           C  
ANISOU 1885  C3'  DA C  11     7877   5102   7834   -654   1190    305       C  
ATOM   1886  O3'  DA C  11     -42.039  -5.620  16.344  1.00 70.96           O  
ANISOU 1886  O3'  DA C  11     9838   7152   9973   -877   1302    204       O  
ATOM   1887  C2'  DA C  11     -43.317  -7.259  15.085  1.00 64.34           C  
ANISOU 1887  C2'  DA C  11     9109   6538   8799   -430   1000    642       C  
ATOM   1888  C1'  DA C  11     -42.525  -8.455  15.580  1.00 64.29           C  
ANISOU 1888  C1'  DA C  11     9089   6908   8428   -428    788    449       C  
ATOM   1889  N9   DA C  11     -42.807  -9.688  14.855  1.00 58.35           N  
ANISOU 1889  N9   DA C  11     8395   6373   7404   -205    586    617       N  
ATOM   1890  C8   DA C  11     -43.987 -10.048  14.265  1.00 55.82           C  
ANISOU 1890  C8   DA C  11     8185   5989   7034    -36    519    846       C  
ATOM   1891  N7   DA C  11     -43.949 -11.223  13.683  1.00 54.99           N  
ANISOU 1891  N7   DA C  11     8132   6114   6647    104    343    916       N  
ATOM   1892  C5   DA C  11     -42.656 -11.666  13.911  1.00 52.79           C  
ANISOU 1892  C5   DA C  11     7739   6035   6284     59    305    722       C  
ATOM   1893  C6   DA C  11     -41.980 -12.847  13.549  1.00 47.65           C  
ANISOU 1893  C6   DA C  11     7043   5618   5444    170    174    659       C  
ATOM   1894  N6   DA C  11     -42.548 -13.836  12.853  1.00 45.36           N  
ANISOU 1894  N6   DA C  11     6866   5408   4962    330     61    751       N  
ATOM   1895  N1   DA C  11     -40.692 -12.972  13.933  1.00 54.34           N  
ANISOU 1895  N1   DA C  11     7706   6596   6344     99    172    493       N  
ATOM   1896  C2   DA C  11     -40.127 -11.980  14.632  1.00 53.33           C  
ANISOU 1896  C2   DA C  11     7481   6406   6375   -109    275    401       C  
ATOM   1897  N3   DA C  11     -40.660 -10.825  15.028  1.00 55.00           N  
ANISOU 1897  N3   DA C  11     7757   6398   6740   -254    418    404       N  
ATOM   1898  C4   DA C  11     -41.939 -10.731  14.632  1.00 55.49           C  
ANISOU 1898  C4   DA C  11     7974   6300   6812   -139    434    564       C  
ATOM   1899  P    DC C  12     -41.986  -4.116  15.783  1.00 72.37           P  
ANISOU 1899  P    DC C  12     9955   6922  10620   -986   1557    350       P  
ATOM   1900  OP1  DC C  12     -41.788  -3.211  16.937  1.00 87.95           O  
ANISOU 1900  OP1  DC C  12    11929   8658  12829  -1261   1772    -41       O  
ATOM   1901  OP2  DC C  12     -43.153  -3.939  14.891  1.00 78.66           O  
ANISOU 1901  OP2  DC C  12    10764   7479  11645   -771   1566    728       O  
ATOM   1902  O5'  DC C  12     -40.670  -4.089  14.878  1.00 78.96           O  
ANISOU 1902  O5'  DC C  12    10690   8003  11308  -1066   1507    532       O  
ATOM   1903  C5'  DC C  12     -40.659  -4.752  13.623  1.00 78.50           C  
ANISOU 1903  C5'  DC C  12    10618   8177  11030   -893   1379    868       C  
ATOM   1904  C4'  DC C  12     -39.615  -5.850  13.605  1.00 71.94           C  
ANISOU 1904  C4'  DC C  12     9730   7797   9808   -867   1232    741       C  
ATOM   1905  O4'  DC C  12     -40.269  -7.129  13.683  1.00 71.60           O  
ANISOU 1905  O4'  DC C  12     9775   7927   9504   -642   1044    722       O  
ATOM   1906  C3'  DC C  12     -38.789  -5.918  12.334  1.00 65.61           C  
ANISOU 1906  C3'  DC C  12     8829   7230   8872   -885   1257    966       C  
ATOM   1907  O3'  DC C  12     -37.661  -5.058  12.450  1.00 74.84           O  
ANISOU 1907  O3'  DC C  12     9863   8398  10174  -1128   1378    906       O  
ATOM   1908  C2'  DC C  12     -38.367  -7.389  12.274  1.00 72.01           C  
ANISOU 1908  C2'  DC C  12     9610   8410   9340   -718   1100    839       C  
ATOM   1909  C1'  DC C  12     -39.449  -8.112  13.087  1.00 61.72           C  
ANISOU 1909  C1'  DC C  12     8449   7023   7979   -557    945    731       C  
ATOM   1910  N1   DC C  12     -40.310  -9.024  12.276  1.00 63.61           N  
ANISOU 1910  N1   DC C  12     8805   7350   8013   -342    837    904       N  
ATOM   1911  C2   DC C  12     -39.794 -10.244  11.826  1.00 56.14           C  
ANISOU 1911  C2   DC C  12     7824   6696   6813   -214    740    835       C  
ATOM   1912  O2   DC C  12     -38.625 -10.543  12.102  1.00 62.14           O  
ANISOU 1912  O2   DC C  12     8418   7625   7567   -251    741    661       O  
ATOM   1913  N3   DC C  12     -40.590 -11.066  11.099  1.00 53.82           N  
ANISOU 1913  N3   DC C  12     7662   6473   6314    -64    654    958       N  
ATOM   1914  C4   DC C  12     -41.846 -10.708  10.824  1.00 60.78           C  
ANISOU 1914  C4   DC C  12     8686   7181   7226    -45    632   1196       C  
ATOM   1915  N4   DC C  12     -42.593 -11.552  10.104  1.00 55.51           N  
ANISOU 1915  N4   DC C  12     8151   6621   6320     59    527   1329       N  
ATOM   1916  C5   DC C  12     -42.391  -9.470  11.277  1.00 58.64           C  
ANISOU 1916  C5   DC C  12     8410   6601   7268   -140    724   1304       C  
ATOM   1917  C6   DC C  12     -41.596  -8.668  11.993  1.00 53.15           C  
ANISOU 1917  C6   DC C  12     7604   5805   6784   -284    840   1126       C  
ATOM   1918  P    DT C  13     -37.028  -4.369  11.144  1.00 72.66           P  
ANISOU 1918  P    DT C  13     9481   8202   9926  -1271   1493   1213       P  
ATOM   1919  OP1  DT C  13     -36.100  -3.311  11.602  1.00 76.12           O  
ANISOU 1919  OP1  DT C  13     9811   8526  10585  -1546   1609   1122       O  
ATOM   1920  OP2  DT C  13     -38.138  -4.028  10.228  1.00 68.70           O  
ANISOU 1920  OP2  DT C  13     9070   7514   9519  -1212   1494   1584       O  
ATOM   1921  O5'  DT C  13     -36.164  -5.535  10.474  1.00 71.22           O  
ANISOU 1921  O5'  DT C  13     9192   8500   9370  -1178   1447   1164       O  
ATOM   1922  C5'  DT C  13     -35.188  -6.227  11.239  1.00 67.96           C  
ANISOU 1922  C5'  DT C  13     8644   8310   8869  -1158   1387    874       C  
ATOM   1923  C4'  DT C  13     -34.663  -7.427  10.474  1.00 73.40           C  
ANISOU 1923  C4'  DT C  13     9228   9361   9300   -995   1374    834       C  
ATOM   1924  O4'  DT C  13     -35.725  -8.404  10.311  1.00 61.34           O  
ANISOU 1924  O4'  DT C  13     7874   7816   7617   -754   1256    836       O  
ATOM   1925  C3'  DT C  13     -34.148  -7.115   9.069  1.00 65.98           C  
ANISOU 1925  C3'  DT C  13     8199   8638   8231  -1118   1552   1024       C  
ATOM   1926  O3'  DT C  13     -32.927  -7.795   8.840  1.00 75.45           O  
ANISOU 1926  O3'  DT C  13     9158  10168   9341  -1093   1629    850       O  
ATOM   1927  C2'  DT C  13     -35.260  -7.632   8.157  1.00 68.00           C  
ANISOU 1927  C2'  DT C  13     8647   8914   8277  -1000   1525   1189       C  
ATOM   1928  C1'  DT C  13     -35.794  -8.804   8.961  1.00 68.78           C  
ANISOU 1928  C1'  DT C  13     8836   8965   8333   -726   1350    966       C  
ATOM   1929  N1   DT C  13     -37.209  -9.147   8.640  1.00 62.78           N  
ANISOU 1929  N1   DT C  13     8313   8082   7457   -606   1246   1123       N  
ATOM   1930  C2   DT C  13     -37.505 -10.400   8.156  1.00 64.04           C  
ANISOU 1930  C2   DT C  13     8547   8418   7366   -438   1192   1031       C  
ATOM   1931  O2   DT C  13     -36.663 -11.262   7.975  1.00 61.68           O  
ANISOU 1931  O2   DT C  13     8117   8338   6980   -357   1248    802       O  
ATOM   1932  N3   DT C  13     -38.832 -10.612   7.890  1.00 62.60           N  
ANISOU 1932  N3   DT C  13     8582   8127   7076   -373   1078   1216       N  
ATOM   1933  C4   DT C  13     -39.871  -9.714   8.056  1.00 65.16           C  
ANISOU 1933  C4   DT C  13     9014   8177   7568   -430   1023   1495       C  
ATOM   1934  O4   DT C  13     -41.034 -10.000   7.788  1.00 63.85           O  
ANISOU 1934  O4   DT C  13     9005   7943   7314   -364    911   1682       O  
ATOM   1935  C5   DT C  13     -39.492  -8.418   8.565  1.00 61.67           C  
ANISOU 1935  C5   DT C  13     8468   7514   7450   -578   1114   1549       C  
ATOM   1936  C7   DT C  13     -40.533  -7.361   8.785  1.00 59.37           C  
ANISOU 1936  C7   DT C  13     8241   6846   7472   -626   1105   1814       C  
ATOM   1937  C6   DT C  13     -38.195  -8.199   8.827  1.00 61.24           C  
ANISOU 1937  C6   DT C  13     8240   7579   7450   -673   1216   1356       C  
ATOM   1938  P    DG C  14     -32.022  -7.412   7.570  1.00 91.71           P  
ANISOU 1938  P    DG C  14    11044  12537  11264  -1297   1863    963       P  
ATOM   1939  OP1  DG C  14     -30.609  -7.442   8.007  1.00 88.54           O  
ANISOU 1939  OP1  DG C  14    10334  12320  10989  -1359   1926    800       O  
ATOM   1940  OP2  DG C  14     -32.586  -6.181   6.973  1.00 71.13           O  
ANISOU 1940  OP2  DG C  14     8567   9777   8683  -1539   1903   1308       O  
ATOM   1941  O5'  DG C  14     -32.276  -8.614   6.546  1.00 85.33           O  
ANISOU 1941  O5'  DG C  14    10276  11988  10158  -1138   1950    867       O  
ATOM   1942  C5'  DG C  14     -31.927  -9.942   6.916  1.00 84.43           C  
ANISOU 1942  C5'  DG C  14    10051  11963  10066   -866   1918    558       C  
ATOM   1943  C4'  DG C  14     -32.353 -10.932   5.847  1.00 89.52           C  
ANISOU 1943  C4'  DG C  14    10797  12792  10425   -771   2033    456       C  
ATOM   1944  O4'  DG C  14     -33.786 -11.136   5.916  1.00 82.46           O  
ANISOU 1944  O4'  DG C  14    10225  11692   9414   -682   1846    590       O  
ATOM   1945  C3'  DG C  14     -32.045 -10.508   4.406  1.00 83.48           C  
ANISOU 1945  C3'  DG C  14    10004  12354   9363  -1060   2304    562       C  
ATOM   1946  O3'  DG C  14     -31.380 -11.564   3.717  1.00102.91           O  
ANISOU 1946  O3'  DG C  14    12306  15099  11697   -982   2547    228       O  
ATOM   1947  C2'  DG C  14     -33.425 -10.226   3.807  1.00 72.78           C  
ANISOU 1947  C2'  DG C  14     8975  10917   7761  -1175   2196    862       C  
ATOM   1948  C1'  DG C  14     -34.308 -11.163   4.612  1.00 86.72           C  
ANISOU 1948  C1'  DG C  14    10913  12428   9609   -849   1971    726       C  
ATOM   1949  N9   DG C  14     -35.705 -10.747   4.667  1.00 75.80           N  
ANISOU 1949  N9   DG C  14     9805  10818   8179   -875   1771   1041       N  
ATOM   1950  C8   DG C  14     -36.201  -9.588   5.211  1.00 63.47           C  
ANISOU 1950  C8   DG C  14     8295   8969   6852   -959   1650   1329       C  
ATOM   1951  N7   DG C  14     -37.497  -9.485   5.118  1.00 66.67           N  
ANISOU 1951  N7   DG C  14     8911   9197   7222   -939   1499   1581       N  
ATOM   1952  C5   DG C  14     -37.886 -10.651   4.472  1.00 70.89           C  
ANISOU 1952  C5   DG C  14     9568   9942   7426   -866   1496   1466       C  
ATOM   1953  C6   DG C  14     -39.174 -11.097   4.096  1.00 65.76           C  
ANISOU 1953  C6   DG C  14     9148   9257   6581   -843   1347   1656       C  
ATOM   1954  O6   DG C  14     -40.261 -10.529   4.267  1.00 59.61           O  
ANISOU 1954  O6   DG C  14     8481   8245   5923   -857   1186   1994       O  
ATOM   1955  N1   DG C  14     -39.126 -12.335   3.461  1.00 67.50           N  
ANISOU 1955  N1   DG C  14     9448   9734   6466   -807   1412   1407       N  
ATOM   1956  C2   DG C  14     -37.978 -13.051   3.220  1.00 70.12           C  
ANISOU 1956  C2   DG C  14     9627  10290   6726   -765   1628   1002       C  
ATOM   1957  N2   DG C  14     -38.132 -14.228   2.595  1.00 71.56           N  
ANISOU 1957  N2   DG C  14     9916  10648   6625   -736   1703    754       N  
ATOM   1958  N3   DG C  14     -36.763 -12.645   3.568  1.00 72.25           N  
ANISOU 1958  N3   DG C  14     9640  10594   7217   -758   1771    846       N  
ATOM   1959  C4   DG C  14     -36.794 -11.439   4.188  1.00 73.43           C  
ANISOU 1959  C4   DG C  14     9738  10530   7631   -824   1678   1106       C  
ATOM   1960  P    DT C  15     -30.749 -11.315   2.259  1.00109.02           P  
ANISOU 1960  P    DT C  15    12968  16323  12130  -1320   2907    209       P  
ATOM   1961  OP1  DT C  15     -29.470 -12.055   2.192  1.00119.84           O  
ANISOU 1961  OP1  DT C  15    13979  17893  13663  -1190   3178   -191       O  
ATOM   1962  OP2  DT C  15     -30.768  -9.860   1.988  1.00 79.86           O  
ANISOU 1962  OP2  DT C  15     9303  12666   8374  -1672   2868    631       O  
ATOM   1963  O5'  DT C  15     -31.793 -12.011   1.268  1.00114.74           O  
ANISOU 1963  O5'  DT C  15    13992  17177  12426  -1398   2953    182       O  
ATOM   1964  C5'  DT C  15     -32.085 -13.397   1.404  1.00112.98           C  
ANISOU 1964  C5'  DT C  15    13836  16866  12223  -1099   2961   -182       C  
ATOM   1965  C4'  DT C  15     -33.019 -13.866   0.302  1.00116.61           C  
ANISOU 1965  C4'  DT C  15    14594  17521  12193  -1305   3031   -174       C  
ATOM   1966  O4'  DT C  15     -34.384 -13.497   0.629  1.00104.86           O  
ANISOU 1966  O4'  DT C  15    13415  15785  10642  -1303   2677    226       O  
ATOM   1967  C3'  DT C  15     -32.735 -13.277  -1.083  1.00107.65           C  
ANISOU 1967  C3'  DT C  15    13449  16865  10590  -1813   3310    -55       C  
ATOM   1968  O3'  DT C  15     -32.836 -14.292  -2.074  1.00122.28           O  
ANISOU 1968  O3'  DT C  15    15401  19007  12053  -1947   3585   -420       O  
ATOM   1969  C2'  DT C  15     -33.828 -12.222  -1.246  1.00109.39           C  
ANISOU 1969  C2'  DT C  15    13913  17007  10642  -2073   3011    563       C  
ATOM   1970  C1'  DT C  15     -34.975 -12.855  -0.477  1.00 91.24           C  
ANISOU 1970  C1'  DT C  15    11858  14326   8485  -1737   2701    585       C  
ATOM   1971  N1   DT C  15     -35.969 -11.871   0.028  1.00 83.54           N  
ANISOU 1971  N1   DT C  15    11027  13047   7668  -1756   2360   1118       N  
ATOM   1972  C2   DT C  15     -37.308 -12.145  -0.104  1.00 78.69           C  
ANISOU 1972  C2   DT C  15    10687  12323   6890  -1758   2132   1355       C  
ATOM   1973  O2   DT C  15     -37.733 -13.164  -0.620  1.00 89.19           O  
ANISOU 1973  O2   DT C  15    12178  13805   7905  -1773   2175   1153       O  
ATOM   1974  N3   DT C  15     -38.141 -11.180   0.394  1.00 75.58           N  
ANISOU 1974  N3   DT C  15    10356  11617   6743  -1752   1865   1827       N  
ATOM   1975  C4   DT C  15     -37.776  -9.991   0.997  1.00 71.66           C  
ANISOU 1975  C4   DT C  15     9707  10887   6634  -1756   1820   2043       C  
ATOM   1976  O4   DT C  15     -38.602  -9.185   1.413  1.00 71.84           O  
ANISOU 1976  O4   DT C  15     9788  10587   6922  -1741   1617   2422       O  
ATOM   1977  C5   DT C  15     -36.354  -9.764   1.104  1.00 77.98           C  
ANISOU 1977  C5   DT C  15    10258  11833   7538  -1787   2047   1778       C  
ATOM   1978  C7   DT C  15     -35.836  -8.508   1.739  1.00 72.12           C  
ANISOU 1978  C7   DT C  15     9355  10861   7188  -1838   2017   1966       C  
ATOM   1979  C6   DT C  15     -35.528 -10.705   0.620  1.00 82.81           C  
ANISOU 1979  C6   DT C  15    10776  12773   7914  -1779   2297   1352       C  
TER    1980       DT C  15                                                      
ATOM   1981  O5'  DC D   0     -48.330  -6.270   1.116  1.00 83.74           O  
ANISOU 1981  O5'  DC D   0    10717  10638  10461  -1015    819   3690       O  
ATOM   1982  C5'  DC D   0     -49.396  -6.247   0.174  1.00 65.93           C  
ANISOU 1982  C5'  DC D   0     8243   8427   8381  -1116    494   3979       C  
ATOM   1983  C4'  DC D   0     -49.107  -7.179  -0.989  1.00 79.74           C  
ANISOU 1983  C4'  DC D   0    10226  10164   9906  -1344     42   3840       C  
ATOM   1984  O4'  DC D   0     -48.005  -6.656  -1.770  1.00 75.19           O  
ANISOU 1984  O4'  DC D   0    10008   9629   8931  -1274    103   3633       O  
ATOM   1985  C3'  DC D   0     -48.667  -8.576  -0.596  1.00 69.41           C  
ANISOU 1985  C3'  DC D   0     9048   8800   8525  -1491    -77   3628       C  
ATOM   1986  O3'  DC D   0     -49.799  -9.395  -0.344  1.00 76.22           O  
ANISOU 1986  O3'  DC D   0     9570   9596   9796  -1661   -368   3918       O  
ATOM   1987  C2'  DC D   0     -47.917  -9.025  -1.843  1.00 67.21           C  
ANISOU 1987  C2'  DC D   0     9206   8522   7808  -1518   -401   3365       C  
ATOM   1988  C1'  DC D   0     -47.230  -7.731  -2.281  1.00 68.17           C  
ANISOU 1988  C1'  DC D   0     9447   8753   7700  -1342    -93   3363       C  
ATOM   1989  N1   DC D   0     -45.837  -7.600  -1.771  1.00 71.35           N  
ANISOU 1989  N1   DC D   0    10031   9185   7894  -1258    285   3127       N  
ATOM   1990  C2   DC D   0     -44.808  -8.332  -2.373  1.00 67.82           C  
ANISOU 1990  C2   DC D   0     9914   8812   7044  -1211    230   2894       C  
ATOM   1991  O2   DC D   0     -45.075  -9.078  -3.324  1.00 70.77           O  
ANISOU 1991  O2   DC D   0    10515   9206   7169  -1192   -153   2830       O  
ATOM   1992  N3   DC D   0     -43.546  -8.203  -1.897  1.00 71.52           N  
ANISOU 1992  N3   DC D   0    10459   9310   7407  -1147    563   2752       N  
ATOM   1993  C4   DC D   0     -43.299  -7.389  -0.869  1.00 72.94           C  
ANISOU 1993  C4   DC D   0    10464   9389   7863  -1150    845   2792       C  
ATOM   1994  N4   DC D   0     -42.039  -7.294  -0.434  1.00 65.80           N  
ANISOU 1994  N4   DC D   0     9625   8463   6914  -1117   1066   2671       N  
ATOM   1995  C5   DC D   0     -44.335  -6.635  -0.242  1.00 75.65           C  
ANISOU 1995  C5   DC D   0    10574   9631   8538  -1140    878   2963       C  
ATOM   1996  C6   DC D   0     -45.575  -6.770  -0.720  1.00 75.32           C  
ANISOU 1996  C6   DC D   0    10394   9623   8603  -1184    641   3148       C  
ATOM   1997  P    DA D   1     -49.722 -10.553   0.767  1.00 75.09           P  
ANISOU 1997  P    DA D   1     9315   9391   9826  -1769   -288   3918       P  
ATOM   1998  OP1  DA D   1     -51.060 -11.178   0.856  1.00 82.92           O  
ANISOU 1998  OP1  DA D   1     9823  10312  11371  -1970   -625   4404       O  
ATOM   1999  OP2  DA D   1     -49.092  -9.975   1.974  1.00 75.40           O  
ANISOU 1999  OP2  DA D   1     9382   9522   9743  -1525    330   3805       O  
ATOM   2000  O5'  DA D   1     -48.699 -11.614   0.146  1.00 70.02           O  
ANISOU 2000  O5'  DA D   1     9173   8626   8804  -1884   -635   3477       O  
ATOM   2001  C5'  DA D   1     -49.039 -12.317  -1.042  1.00 73.71           C  
ANISOU 2001  C5'  DA D   1     9843   8940   9224  -2028  -1325   3428       C  
ATOM   2002  C4'  DA D   1     -47.850 -13.101  -1.565  1.00 76.60           C  
ANISOU 2002  C4'  DA D   1    10788   9245   9070  -1946  -1495   2942       C  
ATOM   2003  O4'  DA D   1     -46.796 -12.189  -1.952  1.00 68.55           O  
ANISOU 2003  O4'  DA D   1    10027   8439   7578  -1690  -1063   2732       O  
ATOM   2004  C3'  DA D   1     -47.198 -14.023  -0.557  1.00 67.60           C  
ANISOU 2004  C3'  DA D   1     9703   8030   7952  -2001  -1331   2763       C  
ATOM   2005  O3'  DA D   1     -47.894 -15.257  -0.509  1.00 71.39           O  
ANISOU 2005  O3'  DA D   1    10114   8232   8780  -2252  -1927   2882       O  
ATOM   2006  C2'  DA D   1     -45.803 -14.191  -1.148  1.00 65.96           C  
ANISOU 2006  C2'  DA D   1    10032   7899   7132  -1768  -1240   2305       C  
ATOM   2007  C1'  DA D   1     -45.534 -12.804  -1.735  1.00 67.98           C  
ANISOU 2007  C1'  DA D   1    10282   8387   7158  -1579   -890   2377       C  
ATOM   2008  N9   DA D   1     -44.742 -11.949  -0.857  1.00 62.15           N  
ANISOU 2008  N9   DA D   1     9402   7784   6428  -1490   -260   2366       N  
ATOM   2009  C8   DA D   1     -45.205 -10.967  -0.028  1.00 66.99           C  
ANISOU 2009  C8   DA D   1     9670   8426   7356  -1498     78   2599       C  
ATOM   2010  N7   DA D   1     -44.261 -10.357   0.649  1.00 67.90           N  
ANISOU 2010  N7   DA D   1     9816   8578   7404  -1387    488   2486       N  
ATOM   2011  C5   DA D   1     -43.097 -10.985   0.237  1.00 70.63           C  
ANISOU 2011  C5   DA D   1    10460   8961   7414  -1331    470   2218       C  
ATOM   2012  C6   DA D   1     -41.744 -10.800   0.585  1.00 67.01           C  
ANISOU 2012  C6   DA D   1    10106   8540   6814  -1233    762   2054       C  
ATOM   2013  N6   DA D   1     -41.330  -9.885   1.467  1.00 60.66           N  
ANISOU 2013  N6   DA D   1     9170   7672   6206  -1206   1044   2095       N  
ATOM   2014  N1   DA D   1     -40.831 -11.595  -0.011  1.00 64.96           N  
ANISOU 2014  N1   DA D   1    10104   8359   6220  -1130    704   1856       N  
ATOM   2015  C2   DA D   1     -41.250 -12.510  -0.894  1.00 71.09           C  
ANISOU 2015  C2   DA D   1    11120   9136   6754  -1088    330   1759       C  
ATOM   2016  N3   DA D   1     -42.491 -12.776  -1.301  1.00 74.90           N  
ANISOU 2016  N3   DA D   1    11586   9518   7354  -1203    -72   1860       N  
ATOM   2017  C4   DA D   1     -43.375 -11.971  -0.691  1.00 69.52           C  
ANISOU 2017  C4   DA D   1    10544   8800   7071  -1348     46   2124       C  
ATOM   2018  P    DC D   2     -47.950 -16.098   0.858  1.00 77.56           P  
ANISOU 2018  P    DC D   2    10622   8918   9928  -2419  -1760   3042       P  
ATOM   2019  OP1  DC D   2     -48.988 -17.143   0.703  1.00 75.44           O  
ANISOU 2019  OP1  DC D   2    10136   8329  10200  -2745  -2484   3364       O  
ATOM   2020  OP2  DC D   2     -48.036 -15.129   1.973  1.00 75.03           O  
ANISOU 2020  OP2  DC D   2     9927   8856   9725  -2284  -1009   3281       O  
ATOM   2021  O5'  DC D   2     -46.514 -16.798   0.938  1.00 71.95           O  
ANISOU 2021  O5'  DC D   2    10443   8166   8727  -2274  -1685   2502       O  
ATOM   2022  C5'  DC D   2     -46.030 -17.561  -0.161  1.00 70.04           C  
ANISOU 2022  C5'  DC D   2    10755   7747   8110  -2185  -2249   2114       C  
ATOM   2023  C4'  DC D   2     -44.534 -17.787  -0.037  1.00 69.90           C  
ANISOU 2023  C4'  DC D   2    11146   7842   7572  -1917  -1903   1663       C  
ATOM   2024  O4'  DC D   2     -43.862 -16.509   0.129  1.00 71.07           O  
ANISOU 2024  O4'  DC D   2    11185   8322   7496  -1725  -1208   1661       O  
ATOM   2025  C3'  DC D   2     -44.115 -18.646   1.157  1.00 73.09           C  
ANISOU 2025  C3'  DC D   2    11486   8124   8160  -2026  -1771   1614       C  
ATOM   2026  O3'  DC D   2     -43.092 -19.555   0.774  1.00 76.75           O  
ANISOU 2026  O3'  DC D   2    12468   8477   8216  -1828  -1988   1167       O  
ATOM   2027  C2'  DC D   2     -43.605 -17.622   2.166  1.00 63.62           C  
ANISOU 2027  C2'  DC D   2    10018   7204   6952  -1933   -985   1696       C  
ATOM   2028  C1'  DC D   2     -43.011 -16.564   1.251  1.00 71.53           C  
ANISOU 2028  C1'  DC D   2    11181   8438   7558  -1691   -746   1555       C  
ATOM   2029  N1   DC D   2     -42.952 -15.211   1.878  1.00 65.00           N  
ANISOU 2029  N1   DC D   2    10055   7807   6836  -1637   -182   1737       N  
ATOM   2030  C2   DC D   2     -41.718 -14.564   2.018  1.00 63.49           C  
ANISOU 2030  C2   DC D   2     9970   7753   6400  -1454    221   1561       C  
ATOM   2031  O2   DC D   2     -40.693 -15.120   1.606  1.00 71.58           O  
ANISOU 2031  O2   DC D   2    11275   8807   7115  -1318    192   1301       O  
ATOM   2032  N3   DC D   2     -41.683 -13.339   2.598  1.00 61.63           N  
ANISOU 2032  N3   DC D   2     9522   7590   6303  -1409    594   1706       N  
ATOM   2033  C4   DC D   2     -42.811 -12.772   3.030  1.00 60.50           C  
ANISOU 2033  C4   DC D   2     9105   7437   6447  -1463    647   1984       C  
ATOM   2034  N4   DC D   2     -42.727 -11.564   3.596  1.00 65.72           N  
ANISOU 2034  N4   DC D   2     9653   8123   7194  -1340    962   2068       N  
ATOM   2035  C5   DC D   2     -44.075 -13.418   2.901  1.00 62.10           C  
ANISOU 2035  C5   DC D   2     9124   7574   6896  -1623    338   2220       C  
ATOM   2036  C6   DC D   2     -44.098 -14.625   2.327  1.00 69.49           C  
ANISOU 2036  C6   DC D   2    10243   8387   7772  -1744   -105   2100       C  
ATOM   2037  P    DA D   3     -42.684 -20.761   1.754  1.00 74.21           P  
ANISOU 2037  P    DA D   3    12211   7923   8064  -1939  -2093   1061       P  
ATOM   2038  OP1  DA D   3     -42.145 -21.862   0.924  1.00 87.77           O  
ANISOU 2038  OP1  DA D   3    14526   9390   9432  -1739  -2671    638       O  
ATOM   2039  OP2  DA D   3     -43.828 -21.008   2.659  1.00 73.82           O  
ANISOU 2039  OP2  DA D   3    11666   7723   8661  -2312  -2197   1553       O  
ATOM   2040  O5'  DA D   3     -41.470 -20.168   2.607  1.00 71.87           O  
ANISOU 2040  O5'  DA D   3    11858   7912   7539  -1749  -1329    917       O  
ATOM   2041  C5'  DA D   3     -40.208 -19.961   1.991  1.00 68.66           C  
ANISOU 2041  C5'  DA D   3    11780   7690   6616  -1399  -1103    570       C  
ATOM   2042  C4'  DA D   3     -39.223 -19.356   2.973  1.00 62.65           C  
ANISOU 2042  C4'  DA D   3    10841   7118   5846  -1327   -486    548       C  
ATOM   2043  O4'  DA D   3     -39.613 -18.000   3.273  1.00 60.20           O  
ANISOU 2043  O4'  DA D   3    10186   6984   5704  -1394   -102    817       O  
ATOM   2044  C3'  DA D   3     -39.121 -20.083   4.319  1.00 64.46           C  
ANISOU 2044  C3'  DA D   3    10984   7177   6331  -1478   -450    559       C  
ATOM   2045  O3'  DA D   3     -37.818 -20.638   4.469  1.00 57.31           O  
ANISOU 2045  O3'  DA D   3    10328   6272   5177  -1271   -364    243       O  
ATOM   2046  C2'  DA D   3     -39.409 -18.998   5.372  1.00 52.85           C  
ANISOU 2046  C2'  DA D   3     9153   5837   5089  -1552     17    822       C  
ATOM   2047  C1'  DA D   3     -39.244 -17.700   4.592  1.00 57.52           C  
ANISOU 2047  C1'  DA D   3     9675   6645   5534  -1428    248    859       C  
ATOM   2048  N9   DA D   3     -40.106 -16.621   5.070  1.00 61.44           N  
ANISOU 2048  N9   DA D   3     9867   7211   6267  -1494    478   1159       N  
ATOM   2049  C8   DA D   3     -41.472 -16.587   5.037  1.00 61.86           C  
ANISOU 2049  C8   DA D   3     9687   7236   6582  -1639    335   1474       C  
ATOM   2050  N7   DA D   3     -41.989 -15.488   5.533  1.00 58.97           N  
ANISOU 2050  N7   DA D   3     9085   6970   6352  -1576    641   1700       N  
ATOM   2051  C5   DA D   3     -40.885 -14.746   5.918  1.00 61.97           C  
ANISOU 2051  C5   DA D   3     9591   7390   6565  -1410    928   1491       C  
ATOM   2052  C6   DA D   3     -40.758 -13.477   6.516  1.00 59.90           C  
ANISOU 2052  C6   DA D   3     9269   7150   6342  -1254   1216   1540       C  
ATOM   2053  N6   DA D   3     -41.804 -12.709   6.840  1.00 54.89           N  
ANISOU 2053  N6   DA D   3     8440   6556   5858  -1171   1350   1803       N  
ATOM   2054  N1   DA D   3     -39.512 -13.027   6.769  1.00 60.55           N  
ANISOU 2054  N1   DA D   3     9498   7178   6329  -1162   1314   1323       N  
ATOM   2055  C2   DA D   3     -38.468 -13.801   6.444  1.00 66.68           C  
ANISOU 2055  C2   DA D   3    10416   7951   6969  -1196   1223   1110       C  
ATOM   2056  N3   DA D   3     -38.462 -15.008   5.879  1.00 61.15           N  
ANISOU 2056  N3   DA D   3     9818   7267   6148  -1266   1020   1016       N  
ATOM   2057  C4   DA D   3     -39.715 -15.428   5.639  1.00 59.01           C  
ANISOU 2057  C4   DA D   3     9454   6984   5982  -1384    841   1196       C  
ATOM   2058  P    DG D   4     -37.384 -21.364   5.835  1.00 61.48           P  
ANISOU 2058  P    DG D   4    10840   6644   5874  -1352   -297    196       P  
ATOM   2059  OP1  DG D   4     -36.305 -22.321   5.502  1.00 84.55           O  
ANISOU 2059  OP1  DG D   4    14107   9488   8529  -1125   -464   -156       O  
ATOM   2060  OP2  DG D   4     -38.597 -21.854   6.526  1.00 68.24           O  
ANISOU 2060  OP2  DG D   4    11508   7313   7106  -1640   -503    506       O  
ATOM   2061  O5'  DG D   4     -36.732 -20.185   6.693  1.00 69.15           O  
ANISOU 2061  O5'  DG D   4    11598   7801   6876  -1284    231    255       O  
ATOM   2062  C5'  DG D   4     -35.779 -19.322   6.089  1.00 62.82           C  
ANISOU 2062  C5'  DG D   4    10779   7198   5890  -1093    480    168       C  
ATOM   2063  C4'  DG D   4     -35.216 -18.337   7.098  1.00 73.17           C  
ANISOU 2063  C4'  DG D   4    11917   8533   7350  -1086    793    229       C
[truncated: 408,808 more chars]
