# Supplementary material for: Investigation of the Mechanism of Cinnamaldehyde in Irritable Bowel Syndrome Based via Network Pharmacology, Molecular Docking, and Animal Experiments
Source: Pediatr Discov. 2025 Oct 5:e70017. Online ahead of print. doi: 10.1002/pdi3.70017 (PMC13398650; doi:10.1002/pdi3.70017)
Supplement: Supplementary file 1 — Supporting Information S1 [file PDI3-9999-0-s001.zip › Supplementary Materials/Molecular Docking/NFE2L2/7x5gQU.pdb]

CRYST1  246.022   55.018   86.152  90.00  97.30  90.00 C 1 2 1       1
ATOM      1  N   LEU A  24     -44.193  -3.304  42.919  1.00107.89           N  
ANISOU    1  N   LEU A  24    15863  11074  14057  -3462   5060  -3712       N  
ATOM      2  CA  LEU A  24     -43.083  -4.244  42.822  1.00101.46           C  
ANISOU    2  CA  LEU A  24    14560  10980  13008  -3576   4439  -3541       C  
ATOM      3  C   LEU A  24     -42.589  -4.355  41.385  1.00114.12           C  
ANISOU    3  C   LEU A  24    15900  12458  15002  -3292   4332  -3198       C  
ATOM      4  O   LEU A  24     -43.311  -4.832  40.509  1.00112.43           O  
ANISOU    4  O   LEU A  24    15613  12009  15096  -2640   4288  -2801       O  
ATOM      5  CB  LEU A  24     -43.497  -5.622  43.340  1.00 97.16           C  
ANISOU    5  CB  LEU A  24    13778  10923  12216  -3207   4013  -3184       C  
ATOM      6  CG  LEU A  24     -43.834  -5.723  44.828  1.00119.33           C  
ANISOU    6  CG  LEU A  24    16800  14050  14489  -3408   4082  -3404       C  
ATOM      7  CD1 LEU A  24     -45.268  -6.190  45.019  1.00108.43           C  
ANISOU    7  CD1 LEU A  24    15531  12351  13315  -2918   4338  -3083       C  
ATOM      8  CD2 LEU A  24     -42.864  -6.652  45.539  1.00107.56           C  
ANISOU    8  CD2 LEU A  24    15002  13440  12424  -3540   3513  -3333       C  
ATOM      9  N   THR A  25     -41.356  -3.915  41.145  1.00115.82           N  
ANISOU    9  N   THR A  25    15939  12868  15200  -3764   4293  -3380       N  
ATOM     10  CA  THR A  25     -40.786  -3.988  39.809  1.00113.89           C  
ANISOU   10  CA  THR A  25    15441  12572  15261  -3488   4261  -3027       C  
ATOM     11  C   THR A  25     -40.453  -5.439  39.458  1.00111.85           C  
ANISOU   11  C   THR A  25    14697  12960  14841  -3028   3584  -2632       C  
ATOM     12  O   THR A  25     -40.625  -6.362  40.259  1.00110.29           O  
ANISOU   12  O   THR A  25    14372  13195  14341  -2964   3177  -2599       O  
ATOM     13  CB  THR A  25     -39.553  -3.091  39.703  1.00107.36           C  
ANISOU   13  CB  THR A  25    14506  11755  14533  -4182   4494  -3326       C  
ATOM     14  CG2 THR A  25     -38.443  -3.592  40.607  1.00109.51           C  
ANISOU   14  CG2 THR A  25    14341  12891  14377  -4727   3961  -3644       C  
ATOM     15  OG1 THR A  25     -39.088  -3.073  38.348  1.00117.48           O  
ANISOU   15  OG1 THR A  25    15594  12929  16115  -3838   4610  -2902       O  
ATOM     16  N   ASP A  26     -39.965  -5.635  38.234  1.00111.51           N  
ANISOU   16  N   ASP A  26    14412  12958  14999  -2660   3507  -2307       N  
ATOM     17  CA  ASP A  26     -39.766  -6.970  37.683  1.00106.86           C  
ANISOU   17  CA  ASP A  26    13419  12847  14337  -2083   2910  -1943       C  
ATOM     18  C   ASP A  26     -38.725  -7.769  38.458  1.00107.28           C  
ANISOU   18  C   ASP A  26    13068  13703  13988  -2411   2374  -2018       C  
ATOM     19  O   ASP A  26     -39.077  -8.691  39.202  1.00104.68           O  
ANISOU   19  O   ASP A  26    12691  13642  13443  -2270   2009  -1950       O  
ATOM     20  CB  ASP A  26     -39.364  -6.878  36.208  1.00108.21           C  
ANISOU   20  CB  ASP A  26    13447  12947  14722  -1600   2995  -1633       C  
ATOM     21  CG  ASP A  26     -40.546  -7.035  35.268  1.00106.26           C  
ANISOU   21  CG  ASP A  26    13397  12243  14735   -762   3064  -1394       C  
ATOM     22  OD1 ASP A  26     -41.698  -7.039  35.751  1.00 89.59           O  
ANISOU   22  OD1 ASP A  26    11523   9782  12735   -650   3141  -1493       O  
ATOM     23  OD2 ASP A  26     -40.321  -7.156  34.046  1.00 85.33           O1-
ANISOU   23  OD2 ASP A  26    10632   9634  12154   -179   3036  -1125       O1-
ATOM     24  N   GLU A  27     -37.445  -7.420  38.293  1.00111.34           N  
ANISOU   24  N   GLU A  27    13274  14613  14418  -2823   2356  -2135       N  
ATOM     25  CA  GLU A  27     -36.368  -8.225  38.865  1.00121.42           C  
ANISOU   25  CA  GLU A  27    14076  16759  15301  -3001   1790  -2179       C  
ATOM     26  C   GLU A  27     -36.465  -8.319  40.382  1.00110.42           C  
ANISOU   26  C   GLU A  27    12790  15694  13471  -3419   1608  -2510       C  
ATOM     27  O   GLU A  27     -35.981  -9.291  40.973  1.00114.24           O  
ANISOU   27  O   GLU A  27    12992  16864  13549  -3289   1078  -2415       O  
ATOM     28  CB  GLU A  27     -35.010  -7.652  38.456  1.00116.70           C  
ANISOU   28  CB  GLU A  27    13068  16515  14760  -3454   1885  -2322       C  
ATOM     29  N   GLU A  28     -37.076  -7.324  41.028  1.00108.11           N  
ANISOU   29  N   GLU A  28    12928  14941  13210  -3852   2055  -2887       N  
ATOM     30  CA  GLU A  28     -37.293  -7.408  42.468  1.00112.36           C  
ANISOU   30  CA  GLU A  28    13636  15802  13253  -4131   1922  -3200       C  
ATOM     31  C   GLU A  28     -38.226  -8.562  42.814  1.00105.12           C  
ANISOU   31  C   GLU A  28    12846  14905  12191  -3521   1701  -2763       C  
ATOM     32  O   GLU A  28     -38.041  -9.239  43.832  1.00 99.10           O  
ANISOU   32  O   GLU A  28    12023  14727  10903  -3497   1370  -2745       O  
ATOM     33  CB  GLU A  28     -37.853  -6.084  42.984  1.00115.73           C  
ANISOU   33  CB  GLU A  28    14545  15643  13783  -4629   2500  -3708       C  
ATOM     34  CG  GLU A  28     -38.013  -5.998  44.487  1.00128.07           C  
ANISOU   34  CG  GLU A  28    16319  17584  14757  -4926   2409  -4138       C  
ATOM     35  CD  GLU A  28     -38.798  -4.771  44.906  1.00132.96           C  
ANISOU   35  CD  GLU A  28    17493  17504  15522  -5254   3022  -4603       C  
ATOM     36  OE1 GLU A  28     -39.267  -4.033  44.013  1.00136.61           O  
ANISOU   36  OE1 GLU A  28    18187  17150  16568  -5207   3525  -4520       O  
ATOM     37  OE2 GLU A  28     -38.941  -4.542  46.124  1.00122.97           O1-
ANISOU   37  OE2 GLU A  28    16454  16522  13748  -5496   3011  -5047       O1-
ATOM     38  N   LEU A  29     -39.233  -8.805  41.971  1.00107.10           N  
ANISOU   38  N   LEU A  29    13251  14525  12916  -3004   1894  -2407       N  
ATOM     39  CA  LEU A  29     -40.134  -9.930  42.195  1.00 98.55           C  
ANISOU   39  CA  LEU A  29    12204  13368  11874  -2474   1716  -2008       C  
ATOM     40  C   LEU A  29     -39.471 -11.257  41.845  1.00 98.42           C  
ANISOU   40  C   LEU A  29    11772  13837  11787  -2058   1131  -1624       C  
ATOM     41  O   LEU A  29     -39.765 -12.280  42.473  1.00 92.50           O  
ANISOU   41  O   LEU A  29    11002  13266  10878  -1792    906  -1335       O  
ATOM     42  CB  LEU A  29     -41.415  -9.738  41.382  1.00 87.22           C  
ANISOU   42  CB  LEU A  29    10974  11142  11023  -2068   2058  -1860       C  
ATOM     43  CG  LEU A  29     -42.456 -10.859  41.385  1.00 86.33           C  
ANISOU   43  CG  LEU A  29    10802  10808  11191  -1543   1920  -1495       C  
ATOM     44  CD1 LEU A  29     -42.875 -11.209  42.805  1.00 82.10           C  
ANISOU   44  CD1 LEU A  29    10437  10461  10296  -1714   2023  -1447       C  
ATOM     45  CD2 LEU A  29     -43.664 -10.468  40.549  1.00 79.76           C  
ANISOU   45  CD2 LEU A  29    10098   9275  10933  -1181   2237  -1490       C  
ATOM     46  N   VAL A  30     -38.576 -11.260  40.855  1.00 97.87           N  
ANISOU   46  N   VAL A  30    11384  13961  11840  -1966    929  -1587       N  
ATOM     47  CA  VAL A  30     -37.912 -12.499  40.462  1.00 96.68           C  
ANISOU   47  CA  VAL A  30    10846  14264  11623  -1509    381  -1253       C  
ATOM     48  C   VAL A  30     -36.878 -12.908  41.504  1.00101.03           C  
ANISOU   48  C   VAL A  30    11174  15662  11553  -1745     12  -1305       C  
ATOM     49  O   VAL A  30     -36.792 -14.081  41.885  1.00105.56           O  
ANISOU   49  O   VAL A  30    11639  16533  11936  -1352   -360   -970       O  
ATOM     50  CB  VAL A  30     -37.278 -12.349  39.067  1.00 99.74           C  
ANISOU   50  CB  VAL A  30    10965  14654  12277  -1264    325  -1193       C  
ATOM     51  CG1 VAL A  30     -36.976 -13.714  38.473  1.00 91.06           C  
ANISOU   51  CG1 VAL A  30     9558  13802  11238   -598   -197   -846       C  
ATOM     52  CG2 VAL A  30     -38.193 -11.561  38.152  1.00 93.14           C  
ANISOU   52  CG2 VAL A  30    10411  13074  11904  -1101    780  -1230       C  
ATOM     53  N   THR A  31     -36.077 -11.951  41.979  1.00102.66           N  
ANISOU   53  N   THR A  31    11294  16263  11449  -2366    104  -1742       N  
ATOM     54  CA  THR A  31     -35.063 -12.253  42.982  1.00106.13           C  
ANISOU   54  CA  THR A  31    11461  17625  11240  -2571   -305  -1895       C  
ATOM     55  C   THR A  31     -35.672 -12.627  44.326  1.00105.13           C  
ANISOU   55  C   THR A  31    11663  17656  10624  -2516   -323  -1844       C  
ATOM     56  O   THR A  31     -34.991 -13.245  45.152  1.00109.31           O  
ANISOU   56  O   THR A  31    12010  18981  10542  -2395   -734  -1784       O  
ATOM     57  CB  THR A  31     -34.124 -11.057  43.158  1.00106.04           C  
ANISOU   57  CB  THR A  31    11228  17953  11110  -3317   -197  -2503       C  
ATOM     58  CG2 THR A  31     -32.767 -11.514  43.677  1.00117.27           C  
ANISOU   58  CG2 THR A  31    12093  20471  11994  -3389   -768  -2638       C  
ATOM     59  OG1 THR A  31     -33.945 -10.398  41.899  1.00110.48           O  
ANISOU   59  OG1 THR A  31    11676  18047  12256  -3426    127  -2509       O  
ATOM     60  N   MET A  32     -36.933 -12.274  44.559  1.00103.36           N  
ANISOU   60  N   MET A  32    11911  16736  10625  -2537    136  -1834       N  
ATOM     61  CA  MET A  32     -37.575 -12.562  45.833  1.00103.08           C  
ANISOU   61  CA  MET A  32    12212  16831  10122  -2466    240  -1748       C  
ATOM     62  C   MET A  32     -37.795 -14.061  45.998  1.00103.72           C  
ANISOU   62  C   MET A  32    12236  17019  10153  -1820    -24  -1072       C  
ATOM     63  O   MET A  32     -38.320 -14.726  45.101  1.00 98.18           O  
ANISOU   63  O   MET A  32    11470  15755  10078  -1429    -22   -696       O  
ATOM     64  CB  MET A  32     -38.907 -11.819  45.927  1.00108.11           C  
ANISOU   64  CB  MET A  32    13313  16664  11099  -2603    853  -1876       C  
ATOM     65  CG  MET A  32     -39.252 -11.339  47.323  1.00117.88           C  
ANISOU   65  CG  MET A  32    14917  18158  11714  -2846   1093  -2170       C  
ATOM     66  SD  MET A  32     -40.735 -10.317  47.359  1.00130.26           S  
ANISOU   66  SD  MET A  32    16996  18795  13702  -3001   1852  -2392       S  
ATOM     67  CE  MET A  32     -40.099  -8.788  46.678  1.00 97.17           C  
ANISOU   67  CE  MET A  32    12795  14330   9794  -3629   2020  -3097       C  
ATOM     68  N   SER A  33     -37.389 -14.590  47.149  1.00108.38           N  
ANISOU   68  N   SER A  33    12860  18323   9998  -1678   -249   -934       N  
ATOM     69  CA  SER A  33     -37.623 -15.992  47.449  1.00109.93           C  
ANISOU   69  CA  SER A  33    13082  18553  10132  -1056   -396   -227       C  
ATOM     70  C   SER A  33     -39.098 -16.228  47.762  1.00110.36           C  
ANISOU   70  C   SER A  33    13530  17838  10565   -911    149    116       C  
ATOM     71  O   SER A  33     -39.861 -15.299  48.042  1.00110.26           O  
ANISOU   71  O   SER A  33    13799  17486  10608  -1250    604   -210       O  
ATOM     72  CB  SER A  33     -36.755 -16.441  48.625  1.00109.71           C  
ANISOU   72  CB  SER A  33    13013  19564   9109   -856   -751   -128       C  
ATOM     73  OG  SER A  33     -37.373 -17.494  49.346  1.00114.55           O  
ANISOU   73  OG  SER A  33    13905  20071   9550   -328   -587    568       O  
ATOM     74  N   VAL A  34     -39.497 -17.502  47.707  1.00106.91           N  
ANISOU   74  N   VAL A  34    13083  17095  10442   -397    125    779       N  
ATOM     75  CA  VAL A  34     -40.881 -17.859  47.993  1.00115.47           C  
ANISOU   75  CA  VAL A  34    14432  17438  12004   -269    663   1155       C  
ATOM     76  C   VAL A  34     -41.238 -17.579  49.449  1.00117.31           C  
ANISOU   76  C   VAL A  34    15050  18052  11471   -326   1058   1240       C  
ATOM     77  O   VAL A  34     -42.418 -17.398  49.773  1.00110.55           O  
ANISOU   77  O   VAL A  34    14428  16658  10917   -382   1633   1357       O  
ATOM     78  CB  VAL A  34     -41.134 -19.336  47.623  1.00109.02           C  
ANISOU   78  CB  VAL A  34    13481  16165  11778    250    553   1821       C  
ATOM     79  CG1 VAL A  34     -40.341 -20.267  48.533  1.00106.08           C  
ANISOU   79  CG1 VAL A  34    13170  16463  10671    666    320   2344       C  
ATOM     80  CG2 VAL A  34     -42.625 -19.665  47.647  1.00102.51           C  
ANISOU   80  CG2 VAL A  34    12780  14429  11742    286   1117   2118       C  
ATOM     81  N   ARG A  35     -40.244 -17.520  50.338  1.00116.53           N  
ANISOU   81  N   ARG A  35    14995  18932  10349   -271    755   1152       N  
ATOM     82  CA  ARG A  35     -40.514 -17.168  51.728  1.00126.57           C  
ANISOU   82  CA  ARG A  35    16655  20696  10739   -261   1085   1138       C  
ATOM     83  C   ARG A  35     -40.729 -15.668  51.892  1.00125.67           C  
ANISOU   83  C   ARG A  35    16709  20597  10444   -837   1311    303       C  
ATOM     84  O   ARG A  35     -41.650 -15.245  52.600  1.00120.52           O  
ANISOU   84  O   ARG A  35    16422  19746   9623   -882   1867    278       O  
ATOM     85  CB  ARG A  35     -39.370 -17.645  52.624  1.00130.64           C  
ANISOU   85  CB  ARG A  35    17142  22344  10151     93    615   1282       C  
ATOM     86  N   GLU A  36     -39.893 -14.850  51.246  1.00130.51           N  
ANISOU   86  N   GLU A  36    17061  21405  11120  -1270    939   -372       N  
ATOM     87  CA  GLU A  36     -40.067 -13.404  51.330  1.00132.95           C  
ANISOU   87  CA  GLU A  36    17547  21586  11383  -1844   1191  -1178       C  
ATOM     88  C   GLU A  36     -41.293 -12.949  50.549  1.00123.41           C  
ANISOU   88  C   GLU A  36    16483  19289  11116  -1972   1738  -1165       C  
ATOM     89  O   GLU A  36     -41.884 -11.911  50.870  1.00121.82           O  
ANISOU   89  O   GLU A  36    16591  18818  10876  -2272   2168  -1629       O  
ATOM     90  CB  GLU A  36     -38.807 -12.695  50.826  1.00121.13           C  
ANISOU   90  CB  GLU A  36    15689  20524   9810  -2298    710  -1844       C  
ATOM     91  CG  GLU A  36     -38.884 -11.173  50.835  1.00126.43           C  
ANISOU   91  CG  GLU A  36    16532  20945  10560  -2948    988  -2705       C  
ATOM     92  CD  GLU A  36     -37.518 -10.516  50.759  1.00136.69           C  
ANISOU   92  CD  GLU A  36    17455  22881  11599  -3445    524  -3408       C  
ATOM     93  OE1 GLU A  36     -36.627 -11.066  50.078  1.00135.22           O  
ANISOU   93  OE1 GLU A  36    16789  23004  11586  -3352     77  -3205       O  
ATOM     94  OE2 GLU A  36     -37.338  -9.445  51.376  1.00140.02           O1-
ANISOU   94  OE2 GLU A  36    18034  23482  11684  -3935    618  -4198       O1-
ATOM     95  N   LEU A  37     -41.689 -13.715  49.531  1.00119.49           N  
ANISOU   95  N   LEU A  37    15762  18187  11453  -1701   1706   -679       N  
ATOM     96  CA  LEU A  37     -42.903 -13.399  48.790  1.00116.29           C  
ANISOU   96  CA  LEU A  37    15430  16835  11922  -1713   2161   -653       C  
ATOM     97  C   LEU A  37     -44.118 -13.402  49.711  1.00119.82           C  
ANISOU   97  C   LEU A  37    16213  17028  12286  -1596   2776   -434       C  
ATOM     98  O   LEU A  37     -44.976 -12.518  49.619  1.00118.89           O  
ANISOU   98  O   LEU A  37    16290  16420  12461  -1768   3241   -744       O  
ATOM     99  CB  LEU A  37     -43.075 -14.395  47.644  1.00110.75           C  
ANISOU   99  CB  LEU A  37    14385  15655  12041  -1364   1920   -207       C  
ATOM    100  CG  LEU A  37     -44.093 -14.138  46.530  1.00 97.95           C  
ANISOU  100  CG  LEU A  37    12678  13165  11374  -1298   2164   -268       C  
ATOM    101  CD1 LEU A  37     -45.504 -14.507  46.982  1.00101.51           C  
ANISOU  101  CD1 LEU A  37    13239  13096  12232  -1125   2682     55       C  
ATOM    102  CD2 LEU A  37     -44.031 -12.708  46.039  1.00 84.45           C  
ANISOU  102  CD2 LEU A  37    11102  11275   9708  -1653   2345   -867       C  
ATOM    103  N   ASN A  38     -44.204 -14.388  50.610  1.00119.13           N  
ANISOU  103  N   ASN A  38    16201  17271  11791  -1256   2835    140       N  
ATOM    104  CA  ASN A  38     -45.308 -14.445  51.562  1.00119.23           C  
ANISOU  104  CA  ASN A  38    16520  17118  11665  -1107   3495    434       C  
ATOM    105  C   ASN A  38     -45.249 -13.322  52.590  1.00124.07           C  
ANISOU  105  C   ASN A  38    17538  18222  11380  -1335   3749   -135       C  
ATOM    106  O   ASN A  38     -46.244 -13.080  53.282  1.00124.11           O  
ANISOU  106  O   ASN A  38    17824  18047  11286  -1243   4374    -37       O  
ATOM    107  CB  ASN A  38     -45.324 -15.801  52.269  1.00126.65           C  
ANISOU  107  CB  ASN A  38    17469  18289  12363   -644   3552   1277       C  
ATOM    108  CG  ASN A  38     -45.858 -16.910  51.388  1.00121.42           C  
ANISOU  108  CG  ASN A  38    16470  16862  12803   -424   3548   1842       C  
ATOM    109  ND2 ASN A  38     -44.971 -17.792  50.944  1.00123.58           N  
ANISOU  109  ND2 ASN A  38    16513  17312  13130   -208   2989   2110       N  
ATOM    110  OD1 ASN A  38     -47.054 -16.969  51.102  1.00113.26           O  
ANISOU  110  OD1 ASN A  38    15352  15094  12586   -438   4025   1984       O  
ATOM    111  N   GLN A  39     -44.109 -12.644  52.717  1.00119.53           N  
ANISOU  111  N   GLN A  39    16971  18270  10176  -1627   3286   -762       N  
ATOM    112  CA  GLN A  39     -44.020 -11.466  53.570  1.00123.99           C  
ANISOU  112  CA  GLN A  39    17895  19213  10003  -1915   3466  -1498       C  
ATOM    113  C   GLN A  39     -44.557 -10.213  52.894  1.00120.63           C  
ANISOU  113  C   GLN A  39    17582  18047  10206  -2326   3797  -2112       C  
ATOM    114  O   GLN A  39     -44.719  -9.187  53.564  1.00117.09           O  
ANISOU  114  O   GLN A  39    17491  17696   9304  -2550   4075  -2737       O  
ATOM    115  CB  GLN A  39     -42.570 -11.235  54.003  1.00130.37           C  
ANISOU  115  CB  GLN A  39    18592  20988   9954  -2108   2813  -2016       C  
ATOM    116  CG  GLN A  39     -41.927 -12.431  54.684  1.00131.75           C  
ANISOU  116  CG  GLN A  39    18664  22002   9393  -1608   2431  -1423       C  
ATOM    117  CD  GLN A  39     -42.390 -12.603  56.118  1.00139.12           C  
ANISOU  117  CD  GLN A  39    20038  23487   9336  -1201   2797  -1203       C  
ATOM    118  NE2 GLN A  39     -42.372 -13.840  56.601  1.00144.46           N  
ANISOU  118  NE2 GLN A  39    20727  24503   9659   -599   2794   -316       N  
ATOM    119  OE1 GLN A  39     -42.757 -11.635  56.784  1.00147.81           O  
ANISOU  119  OE1 GLN A  39    21488  24693   9980  -1383   3113  -1807       O  
ATOM    120  N   HIS A  40     -44.835 -10.270  51.592  1.00117.77           N  
ANISOU  120  N   HIS A  40    16951  16956  10839  -2368   3775  -1960       N  
ATOM    121  CA  HIS A  40     -45.372  -9.141  50.844  1.00118.98           C  
ANISOU  121  CA  HIS A  40    17221  16374  11613  -2631   4110  -2423       C  
ATOM    122  C   HIS A  40     -46.852  -9.327  50.524  1.00120.27           C  
ANISOU  122  C   HIS A  40    17411  15801  12484  -2316   4659  -2030       C  
ATOM    123  O   HIS A  40     -47.334  -8.851  49.493  1.00113.55           O  
ANISOU  123  O   HIS A  40    16477  14288  12379  -2321   4796  -2139       O  
ATOM    124  CB  HIS A  40     -44.570  -8.918  49.563  1.00118.92           C  
ANISOU  124  CB  HIS A  40    16897  16153  12133  -2847   3704  -2592       C  
ATOM    125  CG  HIS A  40     -44.326  -7.475  49.245  1.00128.83           C  
ANISOU  125  CG  HIS A  40    18360  17077  13514  -3307   3903  -3312       C  
ATOM    126  CD2 HIS A  40     -43.277  -6.665  49.524  1.00128.81           C  
ANISOU  126  CD2 HIS A  40    18396  17426  13122  -3816   3706  -3970       C  
ATOM    127  ND1 HIS A  40     -45.234  -6.702  48.556  1.00137.91           N  
ANISOU  127  ND1 HIS A  40    19696  17394  15310  -3264   4388  -3413       N  
ATOM    128  CE1 HIS A  40     -44.757  -5.477  48.424  1.00133.48           C  
ANISOU  128  CE1 HIS A  40    19343  16618  14758  -3711   4533  -4042       C  
ATOM    129  NE2 HIS A  40     -43.571  -5.428  49.003  1.00129.23           N  
ANISOU  129  NE2 HIS A  40    18696  16763  13643  -4100   4128  -4419       N  
ATOM    130  N   LEU A  41     -47.580 -10.016  51.396  1.00128.40           N  
ANISOU  130  N   LEU A  41    18528  16970  13289  -2011   4995  -1560       N  
ATOM    131  CA  LEU A  41     -49.019 -10.231  51.225  1.00116.61           C  
ANISOU  131  CA  LEU A  41    16972  14845  12489  -1742   5561  -1198       C  
ATOM    132  C   LEU A  41     -49.824  -9.221  52.033  1.00125.36           C  
ANISOU  132  C   LEU A  41    18505  15865  13262  -1768   6221  -1570       C  
ATOM    133  O   LEU A  41     -50.776  -9.567  52.732  1.00132.44           O  
ANISOU  133  O   LEU A  41    19464  16728  14130  -1507   6764  -1197       O  
ATOM    134  CB  LEU A  41     -49.389 -11.658  51.609  1.00113.08           C  
ANISOU  134  CB  LEU A  41    16300  14485  12180  -1403   5631   -382       C  
ATOM    135  CG  LEU A  41     -48.543 -12.774  50.994  1.00122.79           C  
ANISOU  135  CG  LEU A  41    17172  15847  13636  -1305   4990     11       C  
ATOM    136  CD1 LEU A  41     -49.023 -14.139  51.478  1.00122.12           C  
ANISOU  136  CD1 LEU A  41    16941  15705  13755   -968   5202    840       C  
ATOM    137  CD2 LEU A  41     -48.541 -12.696  49.472  1.00109.30           C  
ANISOU  137  CD2 LEU A  41    15112  13584  12834  -1345   4643   -170       C  
ATOM    138  N   ARG A  42     -49.442  -7.950  51.933  1.00127.56           N  
ANISOU  138  N   ARG A  42    19076  16070  13322  -2080   6222  -2314       N  
ATOM    139  CA  ARG A  42     -50.068  -6.876  52.697  1.00134.76           C  
ANISOU  139  CA  ARG A  42    20455  16886  13862  -2112   6807  -2805       C  
ATOM    140  C   ARG A  42     -51.255  -6.327  51.915  1.00139.29           C  
ANISOU  140  C   ARG A  42    20983  16628  15312  -1939   7287  -2816       C  
ATOM    141  O   ARG A  42     -51.079  -5.626  50.913  1.00143.49           O  
ANISOU  141  O   ARG A  42    21499  16674  16344  -2078   7167  -3132       O  
ATOM    142  CB  ARG A  42     -49.056  -5.774  53.000  1.00137.06           C  
ANISOU  142  CB  ARG A  42    21085  17432  13560  -2556   6579  -3664       C  
ATOM    143  N   GLY A  43     -52.463  -6.641  52.377  1.00149.90           N  
ANISOU  143  N   GLY A  43    22290  17837  16829  -1596   7860  -2446       N  
ATOM    144  CA  GLY A  43     -53.666  -6.119  51.766  1.00144.09           C  
ANISOU  144  CA  GLY A  43    21457  16423  16869  -1359   8305  -2473       C  
ATOM    145  C   GLY A  43     -54.078  -6.777  50.471  1.00139.93           C  
ANISOU  145  C   GLY A  43    20366  15445  17358  -1177   8069  -2097       C  
ATOM    146  O   GLY A  43     -55.032  -6.310  49.840  1.00143.91           O  
ANISOU  146  O   GLY A  43    20726  15438  18515   -930   8276  -2150       O  
ATOM    147  N   LEU A  44     -53.403  -7.844  50.052  1.00124.46           N  
ANISOU  147  N   LEU A  44    18050  13684  15556  -1234   7497  -1718       N  
ATOM    148  CA  LEU A  44     -53.771  -8.527  48.821  1.00110.82           C  
ANISOU  148  CA  LEU A  44    15772  11558  14775  -1027   7185  -1433       C  
ATOM    149  C   LEU A  44     -54.846  -9.574  49.074  1.00114.46           C  
ANISOU  149  C   LEU A  44    15791  11886  15811   -785   7489   -890       C  
ATOM    150  O   LEU A  44     -54.831 -10.271  50.093  1.00105.86           O  
ANISOU  150  O   LEU A  44    14752  11127  14345   -811   7712   -486       O  
ATOM    151  CB  LEU A  44     -52.566  -9.191  48.151  1.00114.66           C  
ANISOU  151  CB  LEU A  44    16064  12257  15244  -1160   6433  -1324       C  
ATOM    152  CG  LEU A  44     -51.255  -8.425  48.010  1.00121.27           C  
ANISOU  152  CG  LEU A  44    17218  13355  15505  -1490   6080  -1764       C  
ATOM    153  CD1 LEU A  44     -50.076  -9.394  47.973  1.00112.23           C  
ANISOU  153  CD1 LEU A  44    15865  12696  14082  -1598   5449  -1506       C  
ATOM    154  CD2 LEU A  44     -51.303  -7.566  46.762  1.00106.48           C  
ANISOU  154  CD2 LEU A  44    15343  10990  14124  -1419   6022  -2079       C  
ATOM    155  N   SER A  45     -55.772  -9.681  48.127  1.00109.69           N  
ANISOU  155  N   SER A  45    14734  10806  16140   -530   7505   -882       N  
ATOM    156  CA  SER A  45     -56.830 -10.669  48.194  1.00110.07           C  
ANISOU  156  CA  SER A  45    14221  10636  16963   -360   7760   -452       C  
ATOM    157  C   SER A  45     -56.306 -12.032  47.752  1.00110.95           C  
ANISOU  157  C   SER A  45    13932  10738  17486   -405   7198    -70       C  
ATOM    158  O   SER A  45     -55.159 -12.181  47.319  1.00101.64           O  
ANISOU  158  O   SER A  45    12887   9755  15977   -504   6597   -144       O  
ATOM    159  CB  SER A  45     -58.015 -10.234  47.332  1.00117.17           C  
ANISOU  159  CB  SER A  45    14714  11093  18711    -47   7920   -700       C  
ATOM    160  OG  SER A  45     -57.935 -10.785  46.030  1.00109.27           O  
ANISOU  160  OG  SER A  45    13229   9864  18425    113   7272   -768       O  
ATOM    161  N   LYS A  46     -57.171 -13.042  47.872  1.00101.80           N  
ANISOU  161  N   LYS A  46    13015  13256  12410  -1356   2899  -1109       N  
ATOM    162  CA  LYS A  46     -56.782 -14.397  47.494  1.00105.98           C  
ANISOU  162  CA  LYS A  46    13646  13723  12901  -1373   3007  -1181       C  
ATOM    163  C   LYS A  46     -56.441 -14.480  46.013  1.00110.09           C  
ANISOU  163  C   LYS A  46    13854  14554  13422  -1361   2810  -1234       C  
ATOM    164  O   LYS A  46     -55.551 -15.242  45.615  1.00 96.60           O  
ANISOU  164  O   LYS A  46    12230  12831  11643  -1316   2782  -1200       O  
ATOM    165  CB  LYS A  46     -57.901 -15.378  47.841  1.00 86.02           C  
ANISOU  165  CB  LYS A  46    11194  10960  10532  -1553   3415  -1427       C  
ATOM    166  N   GLU A  47     -57.133 -13.702  45.180  1.00111.20           N  
ANISOU  166  N   GLU A  47    13625  15022  13606  -1342   2693  -1291       N  
ATOM    167  CA  GLU A  47     -56.881 -13.755  43.744  1.00107.36           C  
ANISOU  167  CA  GLU A  47    12801  14943  13047  -1253   2518  -1330       C  
ATOM    168  C   GLU A  47     -55.622 -12.983  43.366  1.00103.54           C  
ANISOU  168  C   GLU A  47    12364  14492  12485  -1050   2290  -1009       C  
ATOM    169  O   GLU A  47     -54.792 -13.483  42.600  1.00102.12           O  
ANISOU  169  O   GLU A  47    12144  14428  12230  -1006   2169   -993       O  
ATOM    170  CB  GLU A  47     -58.094 -13.224  42.976  1.00115.86           C  
ANISOU  170  CB  GLU A  47    13422  16499  14100  -1177   2508  -1474       C  
ATOM    171  CG  GLU A  47     -58.584 -14.166  41.886  1.00129.28           C  
ANISOU  171  CG  GLU A  47    14716  18669  15734  -1272   2530  -1896       C  
ATOM    172  CD  GLU A  47     -58.756 -15.592  42.377  1.00139.63           C  
ANISOU  172  CD  GLU A  47    16203  19626  17224  -1631   2847  -2290       C  
ATOM    173  OE1 GLU A  47     -59.408 -15.795  43.424  1.00131.41           O  
ANISOU  173  OE1 GLU A  47    15379  18210  16342  -1797   3117  -2388       O  
ATOM    174  OE2 GLU A  47     -58.230 -16.511  41.716  1.00139.01           O1-
ANISOU  174  OE2 GLU A  47    16062  19604  17151  -1732   2894  -2486       O1-
ATOM    175  N   GLU A  48     -55.461 -11.765  43.892  1.00102.46           N  
ANISOU  175  N   GLU A  48    12299  14226  12407   -954   2288   -799       N  
ATOM    176  CA  GLU A  48     -54.267 -10.983  43.582  1.00101.71           C  
ANISOU  176  CA  GLU A  48    12226  14099  12320   -820   2189   -586       C  
ATOM    177  C   GLU A  48     -52.997 -11.678  44.056  1.00 92.46           C  
ANISOU  177  C   GLU A  48    11295  12783  11051   -884   2080   -622       C  
ATOM    178  O   GLU A  48     -51.933 -11.499  43.454  1.00 83.08           O  
ANISOU  178  O   GLU A  48    10064  11662   9838   -800   1962   -535       O  
ATOM    179  CB  GLU A  48     -54.376  -9.577  44.177  1.00 85.40           C  
ANISOU  179  CB  GLU A  48    10182  11845  10422   -781   2353   -465       C  
ATOM    180  CG  GLU A  48     -55.790  -9.022  44.219  1.00112.38           C  
ANISOU  180  CG  GLU A  48    13453  15332  13916   -718   2520   -431       C  
ATOM    181  CD  GLU A  48     -55.957  -7.935  45.255  1.00113.81           C  
ANISOU  181  CD  GLU A  48    13754  15196  14292   -788   2745   -403       C  
ATOM    182  OE1 GLU A  48     -56.438  -6.842  44.891  1.00123.10           O  
ANISOU  182  OE1 GLU A  48    14794  16360  15618   -600   2978   -200       O  
ATOM    183  OE2 GLU A  48     -55.629  -8.174  46.433  1.00110.90           O1-
ANISOU  183  OE2 GLU A  48    13605  14622  13910   -992   2732   -580       O1-
ATOM    184  N   ILE A  49     -53.087 -12.483  45.116  1.00 92.09           N  
ANISOU  184  N   ILE A  49    11498  12567  10926   -975   2153   -723       N  
ATOM    185  CA  ILE A  49     -51.959 -13.326  45.498  1.00 79.96           C  
ANISOU  185  CA  ILE A  49    10174  10995   9214   -910   2089   -701       C  
ATOM    186  C   ILE A  49     -51.679 -14.352  44.406  1.00 97.41           C  
ANISOU  186  C   ILE A  49    12323  13286  11403   -901   2053   -712       C  
ATOM    187  O   ILE A  49     -50.520 -14.638  44.079  1.00 82.74           O  
ANISOU  187  O   ILE A  49    10503  11496   9440   -804   1919   -636       O  
ATOM    188  CB  ILE A  49     -52.232 -13.996  46.858  1.00 82.19           C  
ANISOU  188  CB  ILE A  49    10752  11105   9372   -884   2278   -719       C  
ATOM    189  CG1 ILE A  49     -51.778 -13.086  48.001  1.00 96.90           C  
ANISOU  189  CG1 ILE A  49    12661  13039  11116   -829   2221   -745       C  
ATOM    190  CG2 ILE A  49     -51.538 -15.348  46.953  1.00 86.62           C  
ANISOU  190  CG2 ILE A  49    11540  11609   9763   -736   2376   -634       C  
ATOM    191  CD1 ILE A  49     -52.498 -13.347  49.306  1.00 84.35           C  
ANISOU  191  CD1 ILE A  49    11291  11328   9431   -797   2431   -759       C  
ATOM    192  N   VAL A  50     -52.736 -14.909  43.813  1.00 88.46           N  
ANISOU  192  N   VAL A  50    11046  12192  10373  -1021   2190   -870       N  
ATOM    193  CA  VAL A  50     -52.558 -15.883  42.741  1.00 88.76           C  
ANISOU  193  CA  VAL A  50    10954  12353  10417  -1070   2206   -998       C  
ATOM    194  C   VAL A  50     -51.927 -15.218  41.521  1.00 89.11           C  
ANISOU  194  C   VAL A  50    10733  12721  10405   -945   1929   -891       C  
ATOM    195  O   VAL A  50     -50.890 -15.668  41.020  1.00 84.74           O  
ANISOU  195  O   VAL A  50    10222  12190   9786   -889   1824   -828       O  
ATOM    196  CB  VAL A  50     -53.902 -16.555  42.399  1.00 87.50           C  
ANISOU  196  CB  VAL A  50    10591  12263  10393  -1279   2458  -1353       C  
ATOM    197  CG1 VAL A  50     -53.922 -17.028  40.954  1.00 79.85           C  
ANISOU  197  CG1 VAL A  50     9249  11684   9408  -1334   2389  -1595       C  
ATOM    198  CG2 VAL A  50     -54.171 -17.713  43.352  1.00 89.80           C  
ANISOU  198  CG2 VAL A  50    11214  12109  10798  -1404   2888  -1464       C  
ATOM    199  N   GLN A  51     -52.522 -14.118  41.046  1.00 86.37           N  
ANISOU  199  N   GLN A  51    10126  12613  10076   -847   1857   -824       N  
ATOM    200  CA  GLN A  51     -52.016 -13.459  39.844  1.00 87.27           C  
ANISOU  200  CA  GLN A  51    10001  13030  10129   -638   1701   -655       C  
ATOM    201  C   GLN A  51     -50.588 -12.961  40.025  1.00 86.22           C  
ANISOU  201  C   GLN A  51    10057  12684  10020   -565   1609   -448       C  
ATOM    202  O   GLN A  51     -49.804 -12.968  39.069  1.00 74.72           O  
ANISOU  202  O   GLN A  51     8499  11376   8515   -452   1500   -355       O  
ATOM    203  CB  GLN A  51     -52.935 -12.306  39.444  1.00 81.36           C  
ANISOU  203  CB  GLN A  51     8992  12541   9382   -426   1764   -519       C  
ATOM    204  CG  GLN A  51     -54.411 -12.578  39.679  1.00106.65           C  
ANISOU  204  CG  GLN A  51    12014  15938  12570   -516   1871   -768       C  
ATOM    205  CD  GLN A  51     -55.308 -11.590  38.964  1.00117.87           C  
ANISOU  205  CD  GLN A  51    13076  17826  13884   -180   1913   -615       C  
ATOM    206  NE2 GLN A  51     -55.158 -10.312  39.291  1.00117.02           N  
ANISOU  206  NE2 GLN A  51    13090  17480  13892     23   2048   -252       N  
ATOM    207  OE1 GLN A  51     -56.123 -11.969  38.124  1.00126.63           O  
ANISOU  207  OE1 GLN A  51    13771  19543  14799    -78   1870   -843       O  
ATOM    208  N   LEU A  52     -50.227 -12.525  41.235  1.00 85.56           N  
ANISOU  208  N   LEU A  52    10200  12312   9996   -635   1661   -432       N  
ATOM    209  CA  LEU A  52     -48.847 -12.121  41.482  1.00 80.68           C  
ANISOU  209  CA  LEU A  52     9675  11596   9383   -610   1588   -388       C  
ATOM    210  C   LEU A  52     -47.907 -13.319  41.435  1.00 76.17           C  
ANISOU  210  C   LEU A  52     9235  11061   8647   -606   1450   -430       C  
ATOM    211  O   LEU A  52     -46.766 -13.203  40.971  1.00 70.11           O  
ANISOU  211  O   LEU A  52     8429  10352   7856   -547   1338   -394       O  
ATOM    212  CB  LEU A  52     -48.737 -11.406  42.827  1.00 74.41           C  
ANISOU  212  CB  LEU A  52     8998  10635   8640   -694   1684   -488       C  
ATOM    213  CG  LEU A  52     -47.333 -10.958  43.240  1.00 86.87           C  
ANISOU  213  CG  LEU A  52    10572  12232  10204   -713   1634   -614       C  
ATOM    214  CD1 LEU A  52     -47.052  -9.551  42.738  1.00 85.34           C  
ANISOU  214  CD1 LEU A  52    10206  11909  10309   -734   1846   -606       C  
ATOM    215  CD2 LEU A  52     -47.166 -11.037  44.749  1.00 87.70           C  
ANISOU  215  CD2 LEU A  52    10788  12390  10143   -760   1633   -818       C  
ATOM    216  N   LYS A  53     -48.368 -14.478  41.911  1.00 68.50           N  
ANISOU  216  N   LYS A  53     8425  10017   7585   -654   1528   -499       N  
ATOM    217  CA  LYS A  53     -47.551 -15.684  41.834  1.00 70.48           C  
ANISOU  217  CA  LYS A  53     8828  10245   7706   -594   1517   -481       C  
ATOM    218  C   LYS A  53     -47.376 -16.136  40.389  1.00 68.31           C  
ANISOU  218  C   LYS A  53     8367  10112   7476   -618   1446   -504       C  
ATOM    219  O   LYS A  53     -46.291 -16.583  40.002  1.00 63.76           O  
ANISOU  219  O   LYS A  53     7834   9569   6822   -540   1348   -443       O  
ATOM    220  CB  LYS A  53     -48.173 -16.795  42.679  1.00 67.09           C  
ANISOU  220  CB  LYS A  53     8650   9600   7240   -607   1797   -514       C  
ATOM    221  CG  LYS A  53     -47.801 -16.736  44.153  1.00 81.65           C  
ANISOU  221  CG  LYS A  53    10740  11399   8884   -432   1853   -418       C  
ATOM    222  CD  LYS A  53     -48.484 -17.843  44.942  1.00 71.77           C  
ANISOU  222  CD  LYS A  53     9780   9875   7615   -372   2250   -371       C  
ATOM    223  CE  LYS A  53     -48.135 -17.770  46.422  1.00 73.37           C  
ANISOU  223  CE  LYS A  53    10207  10150   7520    -87   2312   -230       C  
ATOM    224  NZ  LYS A  53     -49.207 -18.355  47.275  1.00 80.89           N1+
ANISOU  224  NZ  LYS A  53    11412  10796   8528    -68   2736   -189       N1+
ATOM    225  N   GLN A  54     -48.432 -16.031  39.577  1.00 62.03           N  
ANISOU  225  N   GLN A  54     7323   9480   6765   -699   1489   -619       N  
ATOM    226  CA  GLN A  54     -48.295 -16.333  38.156  1.00 65.22           C  
ANISOU  226  CA  GLN A  54     7465  10174   7143   -681   1398   -684       C  
ATOM    227  C   GLN A  54     -47.475 -15.271  37.436  1.00 69.97           C  
ANISOU  227  C   GLN A  54     7944  10925   7717   -491   1211   -457       C  
ATOM    228  O   GLN A  54     -46.797 -15.579  36.450  1.00 76.70           O  
ANISOU  228  O   GLN A  54     8690  11940   8514   -428   1107   -433       O  
ATOM    229  CB  GLN A  54     -49.673 -16.476  37.509  1.00 59.88           C  
ANISOU  229  CB  GLN A  54     6457   9821   6475   -761   1489   -941       C  
ATOM    230  CG  GLN A  54     -50.689 -17.206  38.372  1.00 88.51           C  
ANISOU  230  CG  GLN A  54    10185  13232  10213   -982   1771  -1204       C  
ATOM    231  CD  GLN A  54     -52.051 -17.307  37.715  1.00 94.49           C  
ANISOU  231  CD  GLN A  54    10514  14418  10968  -1088   1860  -1578       C  
ATOM    232  NE2 GLN A  54     -52.635 -18.500  37.741  1.00103.15           N  
ANISOU  232  NE2 GLN A  54    11552  15435  12204  -1376   2174  -2020       N  
ATOM    233  OE1 GLN A  54     -52.580 -16.320  37.205  1.00 95.30           O  
ANISOU  233  OE1 GLN A  54    10321  14939  10949   -889   1707  -1490       O  
ATOM    234  N   ARG A  55     -47.525 -14.022  37.907  1.00 67.10           N  
ANISOU  234  N   ARG A  55     7597  10466   7431   -407   1241   -306       N  
ATOM    235  CA  ARG A  55     -46.664 -12.988  37.342  1.00 69.82           C  
ANISOU  235  CA  ARG A  55     7872  10810   7845   -249   1227   -110       C  
ATOM    236  C   ARG A  55     -45.198 -13.291  37.618  1.00 72.27           C  
ANISOU  236  C   ARG A  55     8335  10980   8146   -303   1118   -144       C  
ATOM    237  O   ARG A  55     -44.343 -13.122  36.740  1.00 71.54           O  
ANISOU  237  O   ARG A  55     8160  10951   8069   -211   1067    -56       O  
ATOM    238  CB  ARG A  55     -47.043 -11.619  37.908  1.00 73.11           C  
ANISOU  238  CB  ARG A  55     8290  11053   8435   -199   1431     -6       C  
ATOM    239  CG  ARG A  55     -46.847 -10.469  36.934  1.00 76.40           C  
ANISOU  239  CG  ARG A  55     8556  11500   8971     62   1627    262       C  
ATOM    240  CD  ARG A  55     -46.220  -9.264  37.619  1.00 85.24           C  
ANISOU  240  CD  ARG A  55     9768  12232  10387    -10   1911    255       C  
ATOM    241  NE  ARG A  55     -45.446  -8.452  36.687  1.00107.81           N  
ANISOU  241  NE  ARG A  55    12559  14983  13420    184   2165    460       N  
ATOM    242  CZ  ARG A  55     -44.619  -7.479  37.046  1.00103.18           C  
ANISOU  242  CZ  ARG A  55    12008  14030  13164     72   2503    361       C  
ATOM    243  NH1 ARG A  55     -44.428  -7.168  38.318  1.00 98.03           N1+
ANISOU  243  NH1 ARG A  55    11409  13182  12657   -233   2572     13       N1+
ATOM    244  NH2 ARG A  55     -43.967  -6.802  36.105  1.00112.13           N  
ANISOU  244  NH2 ARG A  55    13098  15014  14494    268   2829    569       N  
ATOM    245  N   ARG A  56     -44.888 -13.742  38.835  1.00 65.93           N  
ANISOU  245  N   ARG A  56     7732  10042   7276   -402   1095   -266       N  
ATOM    246  CA  ARG A  56     -43.520 -14.131  39.159  1.00 75.12           C  
ANISOU  246  CA  ARG A  56     8988  11222   8334   -374    975   -319       C  
ATOM    247  C   ARG A  56     -43.092 -15.355  38.357  1.00 68.24           C  
ANISOU  247  C   ARG A  56     8151  10423   7355   -329    886   -270       C  
ATOM    248  O   ARG A  56     -41.959 -15.415  37.865  1.00 68.67           O  
ANISOU  248  O   ARG A  56     8167  10544   7380   -271    774   -250       O  
ATOM    249  CB  ARG A  56     -43.398 -14.400  40.658  1.00 66.15           C  
ANISOU  249  CB  ARG A  56     8021  10078   7036   -363    989   -424       C  
ATOM    250  CG  ARG A  56     -42.037 -14.907  41.098  1.00 67.49           C  
ANISOU  250  CG  ARG A  56     8239  10431   6975   -226    859   -479       C  
ATOM    251  CD  ARG A  56     -41.986 -15.080  42.608  1.00 67.70           C  
ANISOU  251  CD  ARG A  56     8376  10608   6737    -98    887   -563       C  
ATOM    252  NE  ARG A  56     -40.786 -15.784  43.043  1.00 75.22           N  
ANISOU  252  NE  ARG A  56     9362  11872   7348    170    778   -559       N  
ATOM    253  CZ  ARG A  56     -40.645 -17.102  43.037  1.00 79.46           C  
ANISOU  253  CZ  ARG A  56    10126  12372   7693    413    862   -315       C  
ATOM    254  NH1 ARG A  56     -41.614 -17.899  42.616  1.00 81.29           N1+
ANISOU  254  NH1 ARG A  56    10552  12242   8090    339   1083   -147       N1+
ATOM    255  NH2 ARG A  56     -39.503 -17.635  43.463  1.00 80.15           N  
ANISOU  255  NH2 ARG A  56    10217  12814   7424    746    781   -273       N  
ATOM    256  N   ARG A  57     -43.984 -16.339  38.218  1.00 68.15           N  
ANISOU  256  N   ARG A  57     8191  10380   7321   -385    988   -304       N  
ATOM    257  CA  ARG A  57     -43.654 -17.539  37.455  1.00 66.70           C  
ANISOU  257  CA  ARG A  57     8022  10219   7100   -397   1010   -332       C  
ATOM    258  C   ARG A  57     -43.392 -17.206  35.991  1.00 68.13           C  
ANISOU  258  C   ARG A  57     7944  10628   7314   -375    875   -316       C  
ATOM    259  O   ARG A  57     -42.467 -17.753  35.379  1.00 61.90           O  
ANISOU  259  O   ARG A  57     7160   9873   6485   -339    800   -292       O  
ATOM    260  CB  ARG A  57     -44.782 -18.565  37.582  1.00 64.82           C  
ANISOU  260  CB  ARG A  57     7833   9870   6926   -538   1279   -496       C  
ATOM    261  CG  ARG A  57     -44.671 -19.741  36.626  1.00 61.18           C  
ANISOU  261  CG  ARG A  57     7301   9429   6517   -637   1411   -651       C  
ATOM    262  CD  ARG A  57     -43.502 -20.643  36.985  1.00 58.14           C  
ANISOU  262  CD  ARG A  57     7198   8827   6067   -501   1508   -494       C  
ATOM    263  NE  ARG A  57     -43.585 -21.931  36.308  1.00 64.67           N  
ANISOU  263  NE  ARG A  57     8019   9527   7026   -640   1814   -679       N  
ATOM    264  CZ  ARG A  57     -42.588 -22.802  36.226  1.00 67.13           C  
ANISOU  264  CZ  ARG A  57     8518   9673   7314   -518   1948   -549       C  
ATOM    265  NH1 ARG A  57     -41.409 -22.556  36.773  1.00 62.60           N1+
ANISOU  265  NH1 ARG A  57     8120   9133   6533   -219   1749   -241       N1+
ATOM    266  NH2 ARG A  57     -42.780 -23.948  35.579  1.00 64.41           N  
ANISOU  266  NH2 ARG A  57     8146   9163   7164   -701   2326   -781       N  
ATOM    267  N   THR A  58     -44.197 -16.310  35.415  1.00 61.40           N  
ANISOU  267  N   THR A  58     6861   9966   6502   -335    870   -294       N  
ATOM    268  CA  THR A  58     -43.967 -15.880  34.040  1.00 64.55           C  
ANISOU  268  CA  THR A  58     7010  10653   6863   -188    787   -200       C  
ATOM    269  C   THR A  58     -42.606 -15.214  33.894  1.00 71.99           C  
ANISOU  269  C   THR A  58     8027  11456   7869    -88    723    -27       C  
ATOM    270  O   THR A  58     -41.876 -15.475  32.930  1.00 66.90           O  
ANISOU  270  O   THR A  58     7303  10934   7182    -17    641     20       O  
ATOM    271  CB  THR A  58     -45.079 -14.929  33.595  1.00 61.95           C  
ANISOU  271  CB  THR A  58     6438  10595   6507    -20    863   -112       C  
ATOM    272  CG2 THR A  58     -44.791 -14.373  32.206  1.00 54.08           C  
ANISOU  272  CG2 THR A  58     5200   9941   5407    277    840     90       C  
ATOM    273  OG1 THR A  58     -46.329 -15.628  33.575  1.00 53.32           O  
ANISOU  273  OG1 THR A  58     5176   9747   5335   -136    911   -382       O  
ATOM    274  N   LEU A  59     -42.242 -14.357  34.851  1.00 61.33           N  
ANISOU  274  N   LEU A  59     6797   9870   6636   -111    789      0       N  
ATOM    275  CA  LEU A  59     -40.941 -13.701  34.803  1.00 70.68           C  
ANISOU  275  CA  LEU A  59     7991  10934   7930    -87    799     20       C  
ATOM    276  C   LEU A  59     -39.813 -14.712  34.959  1.00 70.38           C  
ANISOU  276  C   LEU A  59     8051  10924   7764   -130    617    -81       C  
ATOM    277  O   LEU A  59     -38.756 -14.577  34.331  1.00 67.12           O  
ANISOU  277  O   LEU A  59     7580  10528   7394    -90    573    -65       O  
ATOM    278  CB  LEU A  59     -40.863 -12.629  35.890  1.00 72.21           C  
ANISOU  278  CB  LEU A  59     8217  10930   8290   -173    963    -91       C  
ATOM    279  CG  LEU A  59     -41.608 -11.325  35.595  1.00 73.09           C  
ANISOU  279  CG  LEU A  59     8238  10910   8624    -79   1274     66       C  
ATOM    280  CD1 LEU A  59     -41.155 -10.226  36.537  1.00 89.27           C  
ANISOU  280  CD1 LEU A  59    10284  12701  10932   -232   1532   -143       C  
ATOM    281  CD2 LEU A  59     -41.415 -10.901  34.148  1.00 77.54           C  
ANISOU  281  CD2 LEU A  59     8682  11534   9244    168   1413    342       C  
ATOM    282  N   LYS A  60     -40.020 -15.735  35.792  1.00 69.70           N  
ANISOU  282  N   LYS A  60     8125  10832   7524   -168    568   -153       N  
ATOM    283  CA  LYS A  60     -39.014 -16.781  35.937  1.00 69.07           C  
ANISOU  283  CA  LYS A  60     8162  10792   7290   -104    473   -165       C  
ATOM    284  C   LYS A  60     -38.883 -17.600  34.659  1.00 63.60           C  
ANISOU  284  C   LYS A  60     7417  10144   6603   -108    447   -110       C  
ATOM    285  O   LYS A  60     -37.772 -17.966  34.262  1.00 62.75           O  
ANISOU  285  O   LYS A  60     7315  10078   6449    -45    354    -87       O  
ATOM    286  CB  LYS A  60     -39.362 -17.685  37.120  1.00 67.26           C  
ANISOU  286  CB  LYS A  60     8156  10506   6895    -42    568   -163       C  
ATOM    287  CG  LYS A  60     -39.159 -17.035  38.477  1.00 76.41           C  
ANISOU  287  CG  LYS A  60     9341  11757   7936     26    548   -253       C  
ATOM    288  CD  LYS A  60     -37.750 -17.264  38.997  1.00 76.48           C  
ANISOU  288  CD  LYS A  60     9330  12033   7696    226    418   -310       C  
ATOM    289  CE  LYS A  60     -37.722 -17.252  40.517  1.00 82.96           C  
ANISOU  289  CE  LYS A  60    10206  13089   8225    415    439   -384       C  
ATOM    290  NZ  LYS A  60     -36.563 -16.482  41.044  1.00 88.12           N1+
ANISOU  290  NZ  LYS A  60    10589  14169   8722    465    275   -698       N1+
ATOM    291  N   ASN A  61     -40.008 -17.893  34.002  1.00 69.10           N  
ANISOU  291  N   ASN A  61     8015  10897   7342   -185    532   -147       N  
ATOM    292  CA  ASN A  61     -39.960 -18.647  32.753  1.00 58.39           C  
ANISOU  292  CA  ASN A  61     6524   9690   5971   -217    524   -204       C  
ATOM    293  C   ASN A  61     -39.266 -17.851  31.655  1.00 64.97           C  
ANISOU  293  C   ASN A  61     7180  10692   6813    -95    393    -82       C  
ATOM    294  O   ASN A  61     -38.570 -18.426  30.810  1.00 54.53           O  
ANISOU  294  O   ASN A  61     5808   9451   5457    -83    331    -91       O  
ATOM    295  CB  ASN A  61     -41.373 -19.039  32.321  1.00 55.69           C  
ANISOU  295  CB  ASN A  61     5997   9528   5635   -337    653   -406       C  
ATOM    296  CG  ASN A  61     -41.812 -20.365  32.907  1.00 69.52           C  
ANISOU  296  CG  ASN A  61     7910  11052   7452   -512    920   -605       C  
ATOM    297  ND2 ASN A  61     -43.116 -20.611  32.902  1.00 61.63           N  
ANISOU  297  ND2 ASN A  61     6758  10152   6508   -672   1098   -868       N  
ATOM    298  OD1 ASN A  61     -40.988 -21.161  33.357  1.00 66.96           O  
ANISOU  298  OD1 ASN A  61     7839  10468   7135   -474   1024   -521       O  
ATOM    299  N   ARG A  62     -39.449 -16.528  31.648  1.00 62.39           N  
ANISOU  299  N   ARG A  62     6771  10377   6558     11    424     47       N  
ATOM    300  CA  ARG A  62     -38.750 -15.689  30.680  1.00 62.21           C  
ANISOU  300  CA  ARG A  62     6631  10412   6594    176    442    217       C  
ATOM    301  C   ARG A  62     -37.243 -15.759  30.885  1.00 65.36           C  
ANISOU  301  C   ARG A  62     7136  10630   7066    127    372    180       C  
ATOM    302  O   ARG A  62     -36.475 -15.753  29.916  1.00 56.40           O  
ANISOU  302  O   ARG A  62     5930   9553   5945    209    348    256       O  
ATOM    303  CB  ARG A  62     -39.242 -14.246  30.786  1.00 59.37           C  
ANISOU  303  CB  ARG A  62     6215   9972   6370    320    658    385       C  
ATOM    304  CG  ARG A  62     -38.615 -13.296  29.779  1.00 63.87           C  
ANISOU  304  CG  ARG A  62     6701  10516   7052    557    851    626       C  
ATOM    305  CD  ARG A  62     -38.833 -11.846  30.180  1.00 64.00           C  
ANISOU  305  CD  ARG A  62     6744  10244   7327    657   1230    769       C  
ATOM    306  NE  ARG A  62     -40.248 -11.498  30.227  1.00 69.60           N  
ANISOU  306  NE  ARG A  62     7374  11138   7934    834   1331    916       N  
ATOM    307  CZ  ARG A  62     -40.733 -10.402  30.794  1.00 66.52           C  
ANISOU  307  CZ  ARG A  62     7028  10492   7755    894   1667   1020       C  
ATOM    308  NH1 ARG A  62     -39.940  -9.517  31.376  1.00 71.40           N1+
ANISOU  308  NH1 ARG A  62     7747  10646   8736    745   1981    928       N1+
ATOM    309  NH2 ARG A  62     -42.046 -10.190  30.780  1.00 69.64           N  
ANISOU  309  NH2 ARG A  62     7326  11126   8008   1092   1727   1163       N  
ATOM    310  N   GLY A  63     -36.801 -15.833  32.142  1.00 61.22           N  
ANISOU  310  N   GLY A  63     6748   9964   6550     27    339     42       N  
ATOM    311  CA  GLY A  63     -35.381 -15.971  32.411  1.00 56.29           C  
ANISOU  311  CA  GLY A  63     6146   9325   5915     18    247    -66       C  
ATOM    312  C   GLY A  63     -34.839 -17.342  32.062  1.00 60.32           C  
ANISOU  312  C   GLY A  63     6740   9917   6262     57    112    -40       C  
ATOM    313  O   GLY A  63     -33.687 -17.465  31.636  1.00 61.68           O  
ANISOU  313  O   GLY A  63     6872  10127   6435     95     34    -60       O  
ATOM    314  N   TYR A  64     -35.651 -18.388  32.240  1.00 56.87           N  
ANISOU  314  N   TYR A  64     6416   9466   5724     37    154    -18       N  
ATOM    315  CA  TYR A  64     -35.212 -19.733  31.879  1.00 60.42           C  
ANISOU  315  CA  TYR A  64     6964   9901   6093     61    170      1       C  
ATOM    316  C   TYR A  64     -35.007 -19.859  30.375  1.00 56.01           C  
ANISOU  316  C   TYR A  64     6242   9448   5593     23    124      5       C  
ATOM    317  O   TYR A  64     -34.037 -20.480  29.924  1.00 57.06           O  
ANISOU  317  O   TYR A  64     6403   9576   5700     61     79     26       O  
ATOM    318  CB  TYR A  64     -36.223 -20.772  32.366  1.00 54.66           C  
ANISOU  318  CB  TYR A  64     6382   9040   5345      2    392    -36       C  
ATOM    319  CG  TYR A  64     -36.503 -20.734  33.854  1.00 67.34           C  
ANISOU  319  CG  TYR A  64     8175  10558   6854    100    480      7       C  
ATOM    320  CD1 TYR A  64     -37.707 -21.204  34.363  1.00 60.53           C  
ANISOU  320  CD1 TYR A  64     7418   9539   6039     17    726    -39       C  
ATOM    321  CD2 TYR A  64     -35.562 -20.240  34.750  1.00 66.36           C  
ANISOU  321  CD2 TYR A  64     8076  10567   6570    281    340     40       C  
ATOM    322  CE1 TYR A  64     -37.971 -21.175  35.719  1.00 68.23           C  
ANISOU  322  CE1 TYR A  64     8578  10445   6902    147    830     32       C  
ATOM    323  CE2 TYR A  64     -35.818 -20.207  36.108  1.00 66.24           C  
ANISOU  323  CE2 TYR A  64     8187  10591   6391    420    410     60       C  
ATOM    324  CZ  TYR A  64     -37.023 -20.677  36.587  1.00 76.41           C  
ANISOU  324  CZ  TYR A  64     9635  11674   7724    372    656     99       C  
ATOM    325  OH  TYR A  64     -37.281 -20.647  37.937  1.00 71.86           O  
ANISOU  325  OH  TYR A  64     9198  11143   6961    550    748    150       O  
ATOM    326  N   ALA A  65     -35.913 -19.279  29.583  1.00 51.40           N  
ANISOU  326  N   ALA A  65     5465   9022   5043     -1    143     -3       N  
ATOM    327  CA  ALA A  65     -35.750 -19.300  28.133  1.00 54.83           C  
ANISOU  327  CA  ALA A  65     5695   9689   5447     50     98     14       C  
ATOM    328  C   ALA A  65     -34.529 -18.497  27.707  1.00 55.05           C  
ANISOU  328  C   ALA A  65     5714   9656   5546    172     33    166       C  
ATOM    329  O   ALA A  65     -33.768 -18.931  26.834  1.00 65.62           O  
ANISOU  329  O   ALA A  65     7006  11063   6863    197    -24    178       O  
ATOM    330  CB  ALA A  65     -37.011 -18.766  27.453  1.00 49.50           C  
ANISOU  330  CB  ALA A  65     4767   9351   4689    129    143      3       C  
ATOM    331  N   ALA A  66     -34.324 -17.325  28.313  1.00 55.23           N  
ANISOU  331  N   ALA A  66     5767   9524   5693    217    100    232       N  
ATOM    332  CA  ALA A  66     -33.129 -16.542  28.015  1.00 61.13           C  
ANISOU  332  CA  ALA A  66     6488  10145   6594    268    154    271       C  
ATOM    333  C   ALA A  66     -31.870 -17.281  28.448  1.00 59.31           C  
ANISOU  333  C   ALA A  66     6334   9878   6324    194      3    126       C  
ATOM    334  O   ALA A  66     -30.853 -17.256  27.745  1.00 67.89           O  
ANISOU  334  O   ALA A  66     7368  10956   7470    223    -15    132       O  
ATOM    335  CB  ALA A  66     -33.211 -15.175  28.692  1.00 53.83           C  
ANISOU  335  CB  ALA A  66     5551   9018   5882    258    376    249       C  
ATOM    336  N   SER A  67     -31.921 -17.948  29.603  1.00 60.19           N  
ANISOU  336  N   SER A  67     6563  10000   6305    158    -78     22       N  
ATOM    337  CA  SER A  67     -30.777 -18.736  30.051  1.00 63.55           C  
ANISOU  337  CA  SER A  67     7049  10499   6599    220   -196    -52       C  
ATOM    338  C   SER A  67     -30.514 -19.904  29.110  1.00 58.91           C  
ANISOU  338  C   SER A  67     6517   9911   5956    247   -222     52       C  
ATOM    339  O   SER A  67     -29.357 -20.272  28.871  1.00 61.26           O  
ANISOU  339  O   SER A  67     6802  10257   6216    314   -300     39       O  
ATOM    340  CB  SER A  67     -31.010 -19.235  31.476  1.00 58.76           C  
ANISOU  340  CB  SER A  67     6571   9963   5793    308   -203    -91       C  
ATOM    341  OG  SER A  67     -30.240 -20.393  31.743  1.00 73.00           O  
ANISOU  341  OG  SER A  67     8487  11858   7391    495   -235    -18       O  
ATOM    342  N   CYS A  68     -31.576 -20.502  28.564  1.00 59.36           N  
ANISOU  342  N   CYS A  68     6594   9947   6014    176   -132     93       N  
ATOM    343  CA  CYS A  68     -31.395 -21.587  27.606  1.00 55.15           C  
ANISOU  343  CA  CYS A  68     6057   9428   5470    137    -91     86       C  
ATOM    344  C   CYS A  68     -30.825 -21.070  26.292  1.00 63.80           C  
ANISOU  344  C   CYS A  68     6976  10648   6617    156   -182    120       C  
ATOM    345  O   CYS A  68     -29.925 -21.689  25.715  1.00 61.41           O  
ANISOU  345  O   CYS A  68     6683  10338   6312    168   -216    125       O  
ATOM    346  CB  CYS A  68     -32.720 -22.312  27.372  1.00 61.63           C  
ANISOU  346  CB  CYS A  68     6847  10268   6301     -6     87    -40       C  
ATOM    347  SG  CYS A  68     -32.599 -23.772  26.305  1.00 74.25           S  
ANISOU  347  SG  CYS A  68     8394  11871   7949   -148    267   -212       S  
ATOM    348  N   ARG A  69     -31.331 -19.932  25.808  1.00 59.28           N  
ANISOU  348  N   ARG A  69     6258  10180   6086    208   -170    186       N  
ATOM    349  CA  ARG A  69     -30.834 -19.376  24.552  1.00 59.43           C  
ANISOU  349  CA  ARG A  69     6135  10312   6133    322   -165    297       C  
ATOM    350  C   ARG A  69     -29.360 -19.006  24.655  1.00 68.97           C  
ANISOU  350  C   ARG A  69     7395  11334   7475    335   -188    302       C  
ATOM    351  O   ARG A  69     -28.588 -19.234  23.716  1.00 59.97           O  
ANISOU  351  O   ARG A  69     6207  10232   6346    375   -213    342       O  
ATOM    352  CB  ARG A  69     -31.662 -18.156  24.150  1.00 52.17           C  
ANISOU  352  CB  ARG A  69     5090   9511   5222    497    -27    461       C  
ATOM    353  CG  ARG A  69     -33.018 -18.492  23.555  1.00 56.71           C  
ANISOU  353  CG  ARG A  69     5474  10492   5581    566    -30    426       C  
ATOM    354  CD  ARG A  69     -33.647 -17.275  22.899  1.00 61.30           C  
ANISOU  354  CD  ARG A  69     5901  11303   6086    906    135    694       C  
ATOM    355  NE  ARG A  69     -33.578 -16.095  23.755  1.00 63.85           N  
ANISOU  355  NE  ARG A  69     6373  11243   6645    946    334    843       N  
ATOM    356  CZ  ARG A  69     -34.512 -15.748  24.629  1.00 66.62           C  
ANISOU  356  CZ  ARG A  69     6751  11543   7016    902    386    812       C  
ATOM    357  NH1 ARG A  69     -35.608 -16.472  24.795  1.00 50.41           N1+
ANISOU  357  NH1 ARG A  69     4596   9787   4772    820    258    644       N1+
ATOM    358  NH2 ARG A  69     -34.344 -14.647  25.355  1.00 60.94           N  
ANISOU  358  NH2 ARG A  69     6147  10459   6551    908    620    898       N  
ATOM    359  N   VAL A  70     -28.951 -18.431  25.789  1.00 59.73           N  
ANISOU  359  N   VAL A  70     6279  10017   6399    289   -171    200       N  
ATOM    360  CA  VAL A  70     -27.547 -18.082  25.980  1.00 62.56           C  
ANISOU  360  CA  VAL A  70     6593  10303   6873    266   -180     59       C  
ATOM    361  C   VAL A  70     -26.682 -19.336  25.970  1.00 69.51           C  
ANISOU  361  C   VAL A  70     7530  11282   7598    292   -358     23       C  
ATOM    362  O   VAL A  70     -25.625 -19.372  25.329  1.00 71.28           O  
ANISOU  362  O   VAL A  70     7692  11504   7888    304   -382     -8       O  
ATOM    363  CB  VAL A  70     -27.366 -17.280  27.283  1.00 65.35           C  
ANISOU  363  CB  VAL A  70     6896  10627   7306    190   -121   -181       C  
ATOM    364  CG1 VAL A  70     -25.894 -17.201  27.663  1.00 57.32           C  
ANISOU  364  CG1 VAL A  70     5744   9718   6318    152   -179   -479       C  
ATOM    365  CG2 VAL A  70     -27.956 -15.887  27.134  1.00 62.10           C  
ANISOU  365  CG2 VAL A  70     6427  10010   7158    159    187   -148       C  
ATOM    366  N   LYS A  71     -27.126 -20.388  26.664  1.00 63.87           N  
ANISOU  366  N   LYS A  71     6952  10619   6698    329   -415     52       N  
ATOM    367  CA  LYS A  71     -26.337 -21.614  26.741  1.00 66.34           C  
ANISOU  367  CA  LYS A  71     7359  10974   6872    432   -467     88       C  
ATOM    368  C   LYS A  71     -26.108 -22.216  25.360  1.00 68.52           C  
ANISOU  368  C   LYS A  71     7617  11201   7215    378   -446    157       C  
ATOM    369  O   LYS A  71     -25.006 -22.690  25.057  1.00 62.95           O  
ANISOU  369  O   LYS A  71     6910  10517   6491    446   -497    162       O  
ATOM    370  CB  LYS A  71     -27.025 -22.623  27.660  1.00 60.04           C  
ANISOU  370  CB  LYS A  71     6758  10135   5918    524   -356    175       C  
ATOM    371  N   ARG A  72     -27.133 -22.200  24.505  1.00 55.67           N  
ANISOU  371  N   ARG A  72     5932   9588   5633    275   -374    179       N  
ATOM    372  CA  ARG A  72     -26.978 -22.756  23.165  1.00 61.39           C  
ANISOU  372  CA  ARG A  72     6571  10387   6369    228   -356    174       C  
ATOM    373  C   ARG A  72     -26.085 -21.884  22.291  1.00 68.44           C  
ANISOU  373  C   ARG A  72     7347  11316   7341    299   -419    240       C  
ATOM    374  O   ARG A  72     -25.411 -22.400  21.391  1.00 57.72           O  
ANISOU  374  O   ARG A  72     5953   9991   5986    297   -438    244       O  
ATOM    375  CB  ARG A  72     -28.344 -22.937  22.505  1.00 47.13           C  
ANISOU  375  CB  ARG A  72     4627   8774   4507    138   -271     85       C  
ATOM    376  CG  ARG A  72     -29.366 -23.644  23.377  1.00 74.94           C  
ANISOU  376  CG  ARG A  72     8244  12210   8022     25   -121    -36       C  
ATOM    377  CD  ARG A  72     -29.299 -25.155  23.215  1.00 83.20           C  
ANISOU  377  CD  ARG A  72     9369  13115   9128   -111    110   -186       C  
ATOM    378  NE  ARG A  72     -30.563 -25.807  23.538  1.00 94.48           N  
ANISOU  378  NE  ARG A  72    10780  14508  10610   -293    380   -416       N  
ATOM    379  CZ  ARG A  72     -31.682 -25.683  22.835  1.00 89.59           C  
ANISOU  379  CZ  ARG A  72     9864  14232   9947   -444    406   -698       C  
ATOM    380  NH1 ARG A  72     -31.728 -24.963  21.725  1.00 97.72           N1+
ANISOU  380  NH1 ARG A  72    10602  15706  10821   -357    186   -713       N1+
ATOM    381  NH2 ARG A  72     -32.781 -26.304  23.252  1.00 82.19           N  
ANISOU  381  NH2 ARG A  72     8896  13235   9099   -647    698   -981       N  
ATOM    382  N   VAL A  73     -26.063 -20.572  22.535  1.00 62.50           N  
ANISOU  382  N   VAL A  73     6545  10511   6693    353   -375    282       N  
ATOM    383  CA  VAL A  73     -25.250 -19.679  21.715  1.00 63.22           C  
ANISOU  383  CA  VAL A  73     6550  10534   6934    427   -280    349       C  
ATOM    384  C   VAL A  73     -23.769 -19.885  22.010  1.00 67.99           C  
ANISOU  384  C   VAL A  73     7160  11046   7628    376   -352    200       C  
ATOM    385  O   VAL A  73     -22.951 -20.014  21.092  1.00 64.14           O  
ANISOU  385  O   VAL A  73     6633  10541   7198    400   -341    232       O  
ATOM    386  CB  VAL A  73     -25.673 -18.214  21.931  1.00 69.41           C  
ANISOU  386  CB  VAL A  73     7295  11188   7887    494    -46    419       C  
ATOM    387  CG1 VAL A  73     -24.538 -17.268  21.558  1.00 56.22           C  
ANISOU  387  CG1 VAL A  73     5577   9285   6500    507    191    384       C  
ATOM    388  CG2 VAL A  73     -26.923 -17.901  21.124  1.00 62.30           C  
ANISOU  388  CG2 VAL A  73     6330  10490   6852    686     62    656       C  
ATOM    389  N   THR A  74     -23.401 -19.923  23.294  1.00 66.48           N  
ANISOU  389  N   THR A  74     6981  10874   7405    340   -431     18       N  
ATOM    390  CA  THR A  74     -22.000 -20.137  23.648  1.00 70.91           C  
ANISOU  390  CA  THR A  74     7463  11518   7962    353   -524   -180       C  
ATOM    391  C   THR A  74     -21.513 -21.506  23.189  1.00 64.65           C  
ANISOU  391  C   THR A  74     6762  10788   7013    437   -643    -59       C  
ATOM    392  O   THR A  74     -20.354 -21.652  22.785  1.00 64.56           O  
ANISOU  392  O   THR A  74     6674  10814   7043    460   -686   -136       O  
ATOM    393  CB  THR A  74     -21.795 -19.973  25.155  1.00 72.50           C  
ANISOU  393  CB  THR A  74     7590  11922   8036    386   -603   -422       C  
ATOM    394  CG2 THR A  74     -22.617 -18.810  25.692  1.00 54.21           C  
ANISOU  394  CG2 THR A  74     5224   9504   5870    273   -446   -526       C  
ATOM    395  OG1 THR A  74     -22.156 -21.188  25.828  1.00 81.80           O  
ANISOU  395  OG1 THR A  74     8931  13233   8917    555   -714   -264       O  
ATOM    396  N   GLN A  75     -22.380 -22.519  23.244  1.00 60.55           N  
ANISOU  396  N   GLN A  75     6399  10252   6356    465   -631     95       N  
ATOM    397  CA  GLN A  75     -21.996 -23.839  22.753  1.00 62.50           C  
ANISOU  397  CA  GLN A  75     6746  10467   6535    513   -606    189       C  
ATOM    398  C   GLN A  75     -21.724 -23.803  21.255  1.00 69.23           C  
ANISOU  398  C   GLN A  75     7513  11286   7504    417   -593    208       C  
ATOM    399  O   GLN A  75     -20.726 -24.354  20.777  1.00 68.05           O  
ANISOU  399  O   GLN A  75     7363  11124   7369    453   -617    214       O  
ATOM    400  CB  GLN A  75     -23.085 -24.862  23.075  1.00 64.98           C  
ANISOU  400  CB  GLN A  75     7224  10687   6780    494   -440    264       C  
ATOM    401  CG  GLN A  75     -22.830 -26.233  22.467  1.00 61.03           C  
ANISOU  401  CG  GLN A  75     6824  10057   6306    482   -258    309       C  
ATOM    402  CD  GLN A  75     -24.095 -27.055  22.315  1.00 77.35           C  
ANISOU  402  CD  GLN A  75     8957  11991   8440    310     24    230       C  
ATOM    403  NE2 GLN A  75     -23.962 -28.371  22.439  1.00 66.50           N  
ANISOU  403  NE2 GLN A  75     7756  10384   7128    342    361    269       N  
ATOM    404  OE1 GLN A  75     -25.177 -26.516  22.081  1.00 80.22           O  
ANISOU  404  OE1 GLN A  75     9199  12464   8818    158     -3    109       O  
ATOM    405  N   LYS A  76     -22.606 -23.149  20.496  1.00 54.55           N  
ANISOU  405  N   LYS A  76     5568   9469   5690    350   -545    238       N  
ATOM    406  CA  LYS A  76     -22.409 -23.043  19.054  1.00 62.41           C  
ANISOU  406  CA  LYS A  76     6454  10545   6714    353   -517    287       C  
ATOM    407  C   LYS A  76     -21.161 -22.229  18.729  1.00 72.90           C  
ANISOU  407  C   LYS A  76     7733  11766   8199    408   -507    300       C  
ATOM    408  O   LYS A  76     -20.347 -22.629  17.889  1.00 60.32           O  
ANISOU  408  O   LYS A  76     6116  10170   6634    413   -519    311       O  
ATOM    409  CB  LYS A  76     -23.648 -22.423  18.405  1.00 59.06           C  
ANISOU  409  CB  LYS A  76     5906  10329   6204    408   -446    356       C  
ATOM    410  CG  LYS A  76     -23.377 -21.720  17.089  1.00 60.78           C  
ANISOU  410  CG  LYS A  76     5998  10683   6411    577   -366    506       C  
ATOM    411  CD  LYS A  76     -24.299 -22.222  15.994  1.00 67.01           C  
ANISOU  411  CD  LYS A  76     6588  11929   6944    641   -371    467       C  
ATOM    412  CE  LYS A  76     -24.160 -21.380  14.737  1.00 84.09           C  
ANISOU  412  CE  LYS A  76     8618  14336   8997    959   -254    707       C  
ATOM    413  NZ  LYS A  76     -25.113 -21.803  13.675  1.00 81.44           N1+
ANISOU  413  NZ  LYS A  76     7986  14664   8294   1098   -288    615       N1+
ATOM    414  N   GLU A  77     -20.988 -21.085  19.396  1.00 70.07           N  
ANISOU  414  N   GLU A  77     7343  11298   7982    418   -429    245       N  
ATOM    415  CA  GLU A  77     -19.826 -20.244  19.128  1.00 62.26           C  
ANISOU  415  CA  GLU A  77     6269  10159   7227    407   -299    148       C  
ATOM    416  C   GLU A  77     -18.526 -20.921  19.541  1.00 70.32           C  
ANISOU  416  C   GLU A  77     7248  11242   8229    368   -459    -56       C  
ATOM    417  O   GLU A  77     -17.489 -20.707  18.903  1.00 60.51           O  
ANISOU  417  O   GLU A  77     5929   9923   7140    348   -389   -132       O  
ATOM    418  CB  GLU A  77     -19.973 -18.899  19.839  1.00 57.19           C  
ANISOU  418  CB  GLU A  77     5564   9359   6804    361    -71     17       C  
ATOM    419  CG  GLU A  77     -21.149 -18.072  19.352  1.00 68.23           C  
ANISOU  419  CG  GLU A  77     7005  10680   8239    490    175    286       C  
ATOM    420  CD  GLU A  77     -21.195 -16.697  19.986  1.00 76.05           C  
ANISOU  420  CD  GLU A  77     7952  11405   9537    435    534    159       C  
ATOM    421  OE1 GLU A  77     -20.591 -16.519  21.065  1.00 84.31           O  
ANISOU  421  OE1 GLU A  77     8898  12440  10695    240    495   -231       O  
ATOM    422  OE2 GLU A  77     -21.840 -15.796  19.409  1.00 84.46           O1-
ANISOU  422  OE2 GLU A  77     9058  12315  10717    617    897    433       O1-
ATOM    423  N   GLU A  78     -18.556 -21.737  20.598  1.00 65.22           N  
ANISOU  423  N   GLU A  78     6647  10759   7376    413   -636   -121       N  
ATOM    424  CA  GLU A  78     -17.346 -22.438  21.012  1.00 63.02           C  
ANISOU  424  CA  GLU A  78     6309  10650   6986    506   -771   -250       C  
ATOM    425  C   GLU A  78     -17.002 -23.559  20.040  1.00 69.57           C  
ANISOU  425  C   GLU A  78     7244  11415   7772    547   -790    -64       C  
ATOM    426  O   GLU A  78     -15.836 -23.724  19.664  1.00 66.68           O  
ANISOU  426  O   GLU A  78     6793  11090   7452    576   -827   -148       O  
ATOM    427  CB  GLU A  78     -17.507 -22.985  22.429  1.00 64.48           C  
ANISOU  427  CB  GLU A  78     6524  11082   6895    680   -880   -281       C  
ATOM    428  CG  GLU A  78     -16.487 -24.049  22.808  1.00 76.70           C  
ANISOU  428  CG  GLU A  78     8065  12876   8203    943   -975   -248       C  
ATOM    429  CD  GLU A  78     -15.197 -23.460  23.351  1.00 98.75           C  
ANISOU  429  CD  GLU A  78    10530  16058  10933   1015  -1094   -632       C  
ATOM    430  OE1 GLU A  78     -14.916 -22.273  23.082  1.00 98.62           O  
ANISOU  430  OE1 GLU A  78    10306  15972  11194    760  -1026   -959       O  
ATOM    431  OE2 GLU A  78     -14.459 -24.188  24.049  1.00101.96           O1-
ANISOU  431  OE2 GLU A  78    10860  16868  11012   1352  -1197   -630       O1-
ATOM    432  N   LEU A  79     -18.002 -24.340  19.623  1.00 62.82           N  
ANISOU  432  N   LEU A  79     6541  10477   6849    520   -730    124       N  
ATOM    433  CA  LEU A  79     -17.754 -25.397  18.647  1.00 66.92           C  
ANISOU  433  CA  LEU A  79     7124  10931   7370    496   -676    212       C  
ATOM    434  C   LEU A  79     -17.245 -24.821  17.331  1.00 69.40           C  
ANISOU  434  C   LEU A  79     7326  11219   7823    424   -668    202       C  
ATOM    435  O   LEU A  79     -16.369 -25.408  16.685  1.00 54.02           O  
ANISOU  435  O   LEU A  79     5374   9242   5909    430   -672    205       O  
ATOM    436  CB  LEU A  79     -19.025 -26.212  18.417  1.00 57.43           C  
ANISOU  436  CB  LEU A  79     6015   9687   6120    398   -536    255       C  
ATOM    437  CG  LEU A  79     -19.489 -27.114  19.561  1.00 65.97           C  
ANISOU  437  CG  LEU A  79     7273  10682   7113    485   -395    312       C  
ATOM    438  CD1 LEU A  79     -20.718 -27.906  19.144  1.00 65.47           C  
ANISOU  438  CD1 LEU A  79     7246  10532   7098    293   -153    228       C  
ATOM    439  CD2 LEU A  79     -18.373 -28.047  20.003  1.00 52.82           C  
ANISOU  439  CD2 LEU A  79     5722   8964   5384    713   -320    428       C  
ATOM    440  N   GLU A  80     -17.782 -23.671  16.918  1.00 57.34           N  
ANISOU  440  N   GLU A  80     5722   9690   6374    405   -603    230       N  
ATOM    441  CA  GLU A  80     -17.304 -23.029  15.700  1.00 59.73           C  
ANISOU  441  CA  GLU A  80     5947   9952   6796    436   -496    297       C  
ATOM    442  C   GLU A  80     -15.890 -22.491  15.869  1.00 69.12           C  
ANISOU  442  C   GLU A  80     7070  10997   8196    416   -457    147       C  
ATOM    443  O   GLU A  80     -15.114 -22.477  14.906  1.00 60.60           O  
ANISOU  443  O   GLU A  80     5959   9849   7216    427   -386    175       O  
ATOM    444  CB  GLU A  80     -18.255 -21.904  15.291  1.00 57.20           C  
ANISOU  444  CB  GLU A  80     5585   9659   6487    541   -322    449       C  
ATOM    445  CG  GLU A  80     -19.243 -22.294  14.204  1.00 68.72           C  
ANISOU  445  CG  GLU A  80     6975  11426   7708    642   -317    583       C  
ATOM    446  CD  GLU A  80     -20.467 -21.402  14.183  1.00 84.14           C  
ANISOU  446  CD  GLU A  80     8874  13542   9554    819   -192    740       C  
ATOM    447  OE1 GLU A  80     -20.643 -20.609  15.133  1.00 78.10           O  
ANISOU  447  OE1 GLU A  80     8172  12565   8937    804   -105    742       O  
ATOM    448  OE2 GLU A  80     -21.254 -21.491  13.216  1.00 85.45           O1-
ANISOU  448  OE2 GLU A  80     8897  14110   9459    996   -169    837       O1-
ATOM    449  N   LYS A  81     -15.538 -22.049  17.078  1.00 66.22           N  
ANISOU  449  N   LYS A  81     6637  10637   7885    380   -489    -71       N  
ATOM    450  CA  LYS A  81     -14.181 -21.577  17.329  1.00 59.46           C  
ANISOU  450  CA  LYS A  81     5613   9766   7212    322   -445   -372       C  
ATOM    451  C   LYS A  81     -13.175 -22.717  17.226  1.00 67.45           C  
ANISOU  451  C   LYS A  81     6610  10932   8088    391   -638   -403       C  
ATOM    452  O   LYS A  81     -12.093 -22.549  16.650  1.00 68.59           O  
ANISOU  452  O   LYS A  81     6646  11023   8393    348   -576   -539       O  
ATOM    453  CB  LYS A  81     -14.109 -20.910  18.703  1.00 66.20           C  
ANISOU  453  CB  LYS A  81     6308  10758   8086    268   -449   -710       C  
ATOM    454  CG  LYS A  81     -12.726 -20.901  19.333  1.00 75.85           C  
ANISOU  454  CG  LYS A  81     7255  12252   9313    247   -533  -1153       C  
ATOM    455  CD  LYS A  81     -12.725 -20.112  20.633  1.00 80.12           C  
ANISOU  455  CD  LYS A  81     7548  13036   9856    169   -503  -1598       C  
ATOM    456  CE  LYS A  81     -11.319 -19.692  21.029  1.00 97.53           C  
ANISOU  456  CE  LYS A  81     9339  15555  12162     68   -468  -2228       C  
ATOM    457  NZ  LYS A  81     -11.299 -18.339  21.649  1.00 99.24           N1+
ANISOU  457  NZ  LYS A  81     9271  15739  12699   -210   -148  -2797       N1+
ATOM    458  N   GLN A  82     -13.518 -23.889  17.767  1.00 66.09           N  
ANISOU  458  N   GLN A  82     6557  10911   7642    519   -800   -259       N  
ATOM    459  CA  GLN A  82     -12.615 -25.033  17.687  1.00 67.62           C  
ANISOU  459  CA  GLN A  82     6774  11212   7708    658   -888   -210       C  
ATOM    460  C   GLN A  82     -12.500 -25.546  16.257  1.00 68.45           C  
ANISOU  460  C   GLN A  82     6970  11115   7922    570   -809    -50       C  
ATOM    461  O   GLN A  82     -11.422 -25.980  15.833  1.00 62.62           O  
ANISOU  461  O   GLN A  82     6184  10392   7218    612   -832    -88       O  
ATOM    462  CB  GLN A  82     -13.092 -26.147  18.620  1.00 59.28           C  
ANISOU  462  CB  GLN A  82     5874  10271   6378    874   -912    -28       C  
ATOM    463  CG  GLN A  82     -13.371 -25.689  20.043  1.00 82.74           C  
ANISOU  463  CG  GLN A  82     8763  13508   9168   1010   -992   -149       C  
ATOM    464  CD  GLN A  82     -13.846 -26.816  20.941  1.00 86.85           C  
ANISOU  464  CD  GLN A  82     9483  14106   9410   1306   -921    113       C  
ATOM    465  NE2 GLN A  82     -13.816 -28.038  20.424  1.00 86.13           N  
ANISOU  465  NE2 GLN A  82     9599  13803   9325   1391   -741    369       N  
ATOM    466  OE1 GLN A  82     -14.228 -26.591  22.089  1.00 89.84           O  
ANISOU  466  OE1 GLN A  82     9834  14710   9590   1465   -961     82       O  
ATOM    467  N   LYS A  83     -13.598 -25.504  15.498  1.00 58.76           N  
ANISOU  467  N   LYS A  83     5833   9778   6716    468   -720     94       N  
ATOM    468  CA  LYS A  83     -13.554 -25.962  14.113  1.00 64.91           C  
ANISOU  468  CA  LYS A  83     6628  10501   7532    402   -651    182       C  
ATOM    469  C   LYS A  83     -12.664 -25.067  13.261  1.00 69.68           C  
ANISOU  469  C   LYS A  83     7131  11024   8322    393   -584    146       C  
ATOM    470  O   LYS A  83     -11.878 -25.561  12.445  1.00 69.63           O  
ANISOU  470  O   LYS A  83     7115  10980   8361    381   -573    154       O  
ATOM    471  CB  LYS A  83     -14.967 -26.024  13.532  1.00 50.80           C  
ANISOU  471  CB  LYS A  83     4850   8810   5644    342   -582    255       C  
ATOM    472  CG  LYS A  83     -15.015 -26.396  12.059  1.00 45.64           C  
ANISOU  472  CG  LYS A  83     4120   8272   4950    302   -518    269       C  
ATOM    473  CD  LYS A  83     -16.431 -26.321  11.513  1.00 62.25           C  
ANISOU  473  CD  LYS A  83     6112  10673   6866    295   -473    251       C  
ATOM    474  CE  LYS A  83     -16.463 -26.637  10.027  1.00 58.90           C  
ANISOU  474  CE  LYS A  83     5524  10542   6312    307   -426    203       C  
ATOM    475  NZ  LYS A  83     -17.798 -26.368   9.426  1.00 62.82           N1+
ANISOU  475  NZ  LYS A  83     5804  11536   6530    397   -404    150       N1+
ATOM    476  N   ALA A  84     -12.772 -23.747  13.436  1.00 65.37           N  
ANISOU  476  N   ALA A  84     6519  10396   7922    396   -461    103       N  
ATOM    477  CA  ALA A  84     -11.940 -22.831  12.663  1.00 70.68           C  
ANISOU  477  CA  ALA A  84     7122  10885   8848    394   -240     68       C  
ATOM    478  C   ALA A  84     -10.465 -23.001  13.005  1.00 72.42           C  
ANISOU  478  C   ALA A  84     7221  11085   9210    321   -297   -216       C  
ATOM    479  O   ALA A  84      -9.607 -22.973  12.115  1.00 60.44           O  
ANISOU  479  O   ALA A  84     5674   9449   7839    304   -189   -226       O  
ATOM    480  CB  ALA A  84     -12.384 -21.388  12.900  1.00 54.56           C  
ANISOU  480  CB  ALA A  84     5054   8667   7009    413     57     64       C  
ATOM    481  N   GLU A  85     -10.153 -23.184  14.290  1.00 69.29           N  
ANISOU  481  N   GLU A  85     6720  10878   8728    316   -465   -460       N  
ATOM    482  CA  GLU A  85      -8.764 -23.383  14.692  1.00 68.03           C  
ANISOU  482  CA  GLU A  85     6357  10887   8603    317   -554   -780       C  
ATOM    483  C   GLU A  85      -8.213 -24.695  14.148  1.00 74.96           C  
ANISOU  483  C   GLU A  85     7327  11830   9326    428   -700   -596       C  
ATOM    484  O   GLU A  85      -7.085 -24.739  13.643  1.00 73.61           O  
ANISOU  484  O   GLU A  85     7041  11646   9282    402   -672   -740       O  
ATOM    485  CB  GLU A  85      -8.649 -23.339  16.217  1.00 70.16           C  
ANISOU  485  CB  GLU A  85     6442  11533   8684    395   -719  -1070       C  
ATOM    486  CG  GLU A  85      -7.571 -24.248  16.789  1.00 83.64           C  
ANISOU  486  CG  GLU A  85     7986  13662  10130    612   -941  -1207       C  
ATOM    487  CD  GLU A  85      -7.129 -23.830  18.177  1.00110.46           C  
ANISOU  487  CD  GLU A  85    11033  17598  13339    712  -1060  -1663       C  
ATOM    488  OE1 GLU A  85      -8.002 -23.485  19.003  1.00109.87           O  
ANISOU  488  OE1 GLU A  85    10982  17606  13158    722  -1077  -1672       O  
ATOM    489  OE2 GLU A  85      -5.909 -23.849  18.444  1.00120.79           O1-
ANISOU  489  OE2 GLU A  85    12001  19318  14575    790  -1141  -2053       O1-
ATOM    490  N   LEU A  86      -8.995 -25.774  14.235  1.00 68.86           N  
ANISOU  490  N   LEU A  86     6755  11086   8322    532   -789   -307       N  
ATOM    491  CA  LEU A  86      -8.520 -27.065  13.749  1.00 69.97           C  
ANISOU  491  CA  LEU A  86     6999  11214   8374    622   -810   -146       C  
ATOM    492  C   LEU A  86      -8.471 -27.111  12.227  1.00 69.56           C  
ANISOU  492  C   LEU A  86     7002  10951   8478    476   -698    -51       C  
ATOM    493  O   LEU A  86      -7.633 -27.822  11.659  1.00 63.63           O  
ANISOU  493  O   LEU A  86     6257  10163   7757    498   -688    -31       O  
ATOM    494  CB  LEU A  86      -9.406 -28.187  14.286  1.00 62.17           C  
ANISOU  494  CB  LEU A  86     6210  10226   7184    737   -773     79       C  
ATOM    495  CG  LEU A  86      -8.840 -28.966  15.475  1.00 74.36           C  
ANISOU  495  CG  LEU A  86     7761  11999   8494   1074   -807    143       C  
ATOM    496  CD1 LEU A  86      -9.905 -29.859  16.089  1.00 69.41           C  
ANISOU  496  CD1 LEU A  86     7371  11267   7735   1189   -631    385       C  
ATOM    497  CD2 LEU A  86      -7.627 -29.782  15.053  1.00 70.09           C  
ANISOU  497  CD2 LEU A  86     7201  11485   7946   1231   -772    198       C  
ATOM    498  N   GLN A  87      -9.353 -26.370  11.553  1.00 57.51           N  
ANISOU  498  N   GLN A  87     5501   9341   7010    383   -598     25       N  
ATOM    499  CA  GLN A  87      -9.317 -26.330  10.095  1.00 61.50           C  
ANISOU  499  CA  GLN A  87     6014   9779   7572    342   -483    130       C  
ATOM    500  C   GLN A  87      -8.043 -25.664   9.593  1.00 69.73           C  
ANISOU  500  C   GLN A  87     6967  10674   8853    330   -378     25       C  
ATOM    501  O   GLN A  87      -7.418 -26.144   8.640  1.00 59.52           O  
ANISOU  501  O   GLN A  87     5682   9337   7596    317   -346     65       O  
ATOM    502  CB  GLN A  87     -10.550 -25.605   9.557  1.00 53.72           C  
ANISOU  502  CB  GLN A  87     5035   8873   6504    384   -375    275       C  
ATOM    503  CG  GLN A  87     -10.680 -25.635   8.043  1.00 72.89           C  
ANISOU  503  CG  GLN A  87     7427  11417   8850    451   -264    407       C  
ATOM    504  CD  GLN A  87     -11.201 -26.962   7.528  1.00 84.64           C  
ANISOU  504  CD  GLN A  87     8888  13134  10138    352   -343    337       C  
ATOM    505  NE2 GLN A  87     -12.399 -27.338   7.963  1.00 87.81           N  
ANISOU  505  NE2 GLN A  87     9268  13717  10378    298   -378    276       N  
ATOM    506  OE1 GLN A  87     -10.534 -27.643   6.748  1.00 86.04           O  
ANISOU  506  OE1 GLN A  87     9045  13308  10339    294   -324    288       O  
ATOM    507  N   GLN A  88      -7.639 -24.557  10.222  1.00 62.02           N  
ANISOU  507  N   GLN A  88     5884   9607   8075    303   -273   -167       N  
ATOM    508  CA  GLN A  88      -6.404 -23.896   9.816  1.00 75.12           C  
ANISOU  508  CA  GLN A  88     7420  11088  10035    236    -78   -374       C  
ATOM    509  C   GLN A  88      -5.178 -24.701  10.234  1.00 72.13           C  
ANISOU  509  C   GLN A  88     6906  10875   9625    226   -282   -612       C  
ATOM    510  O   GLN A  88      -4.143 -24.642   9.562  1.00 64.47           O  
ANISOU  510  O   GLN A  88     5860   9793   8840    174   -175   -727       O  
ATOM    511  CB  GLN A  88      -6.354 -22.478  10.389  1.00 74.16           C  
ANISOU  511  CB  GLN A  88     7176  10796  10205    148    214   -628       C  
ATOM    512  CG  GLN A  88      -5.465 -22.308  11.609  1.00 82.48           C  
ANISOU  512  CG  GLN A  88     7947  12054  11337     31    113  -1154       C  
ATOM    513  CD  GLN A  88      -5.455 -20.885  12.129  1.00100.04           C  
ANISOU  513  CD  GLN A  88    10006  14088  13917   -138    500  -1523       C  
ATOM    514  NE2 GLN A  88      -5.144 -20.725  13.411  1.00 95.49           N  
ANISOU  514  NE2 GLN A  88     9143  13852  13287   -225    360  -2010       N  
ATOM    515  OE1 GLN A  88      -5.724 -19.939  11.389  1.00106.60           O  
ANISOU  515  OE1 GLN A  88    10953  14490  15061   -160    975  -1375       O  
ATOM    516  N   GLU A  89      -5.277 -25.463  11.327  1.00 70.70           N  
ANISOU  516  N   GLU A  89     6695  10982   9186    331   -537   -654       N  
ATOM    517  CA  GLU A  89      -4.189 -26.358  11.706  1.00 59.50           C  
ANISOU  517  CA  GLU A  89     5160   9808   7637    466   -704   -767       C  
ATOM    518  C   GLU A  89      -4.011 -27.458  10.668  1.00 63.81           C  
ANISOU  518  C   GLU A  89     5890  10204   8153    495   -689   -486       C  
ATOM    519  O   GLU A  89      -2.888 -27.760  10.246  1.00 62.07           O  
ANISOU  519  O   GLU A  89     5575   9997   8012    514   -690   -584       O  
ATOM    520  CB  GLU A  89      -4.464 -26.966  13.081  1.00 63.64           C  
ANISOU  520  CB  GLU A  89     5657  10695   7828    706   -893   -747       C  
ATOM    521  CG  GLU A  89      -3.805 -26.245  14.241  1.00 72.04           C  
ANISOU  521  CG  GLU A  89     6358  12189   8825    769   -989  -1210       C  
ATOM    522  CD  GLU A  89      -4.202 -26.833  15.581  1.00 91.88           C  
ANISOU  522  CD  GLU A  89     8859  15129  10924   1100  -1158  -1113       C  
ATOM    523  OE1 GLU A  89      -3.721 -27.938  15.910  1.00 87.32           O  
ANISOU  523  OE1 GLU A  89     8312  14813  10053   1462  -1234   -905       O  
ATOM    524  OE2 GLU A  89      -4.996 -26.195  16.303  1.00 93.41           O1-
ANISOU  524  OE2 GLU A  89     9028  15384  11080   1042  -1166  -1208       O1-
ATOM    525  N   VAL A  90      -5.119 -28.067  10.244  1.00 63.70           N  
ANISOU  525  N   VAL A  90     6097  10070   8034    472   -650   -200       N  
ATOM    526  CA  VAL A  90      -5.059 -29.156   9.276  1.00 59.61           C  
ANISOU  526  CA  VAL A  90     5710   9434   7504    442   -576    -31       C  
ATOM    527  C   VAL A  90      -4.630 -28.635   7.909  1.00 62.62           C  
ANISOU  527  C   VAL A  90     6054   9674   8065    315   -474    -51       C  
ATOM    528  O   VAL A  90      -3.836 -29.274   7.207  1.00 55.63           O  
ANISOU  528  O   VAL A  90     5174   8722   7240    300   -439    -43       O  
ATOM    529  CB  VAL A  90      -6.419 -29.876   9.219  1.00 54.07           C  
ANISOU  529  CB  VAL A  90     5167   8707   6671    388   -498    121       C  
ATOM    530  CG1 VAL A  90      -6.573 -30.648   7.923  1.00 52.65           C  
ANISOU  530  CG1 VAL A  90     5029   8448   6526    244   -359    148       C  
ATOM    531  CG2 VAL A  90      -6.580 -30.799  10.420  1.00 61.28           C  
ANISOU  531  CG2 VAL A  90     6183   9656   7443    570   -468    215       C  
ATOM    532  N   GLU A  91      -5.139 -27.465   7.513  1.00 53.13           N  
ANISOU  532  N   GLU A  91     4827   8415   6946    272   -370    -39       N  
ATOM    533  CA  GLU A  91      -4.748 -26.881   6.233  1.00 59.46           C  
ANISOU  533  CA  GLU A  91     5617   9082   7892    257   -181     19       C  
ATOM    534  C   GLU A  91      -3.259 -26.559   6.206  1.00 65.37           C  
ANISOU  534  C   GLU A  91     6252   9682   8905    212   -110   -198       C  
ATOM    535  O   GLU A  91      -2.578 -26.818   5.208  1.00 54.66           O  
ANISOU  535  O   GLU A  91     4907   8228   7634    195    -24   -160       O  
ATOM    536  CB  GLU A  91      -5.571 -25.624   5.956  1.00 59.04           C  
ANISOU  536  CB  GLU A  91     5584   8979   7872    337     31    150       C  
ATOM    537  CG  GLU A  91      -6.845 -25.872   5.168  1.00 74.86           C  
ANISOU  537  CG  GLU A  91     7633  11233   9579    445     33    384       C  
ATOM    538  CD  GLU A  91      -7.805 -24.699   5.231  1.00 83.45           C  
ANISOU  538  CD  GLU A  91     8735  12349  10623    618    221    559       C  
ATOM    539  OE1 GLU A  91      -7.583 -23.791   6.060  1.00 73.85           O  
ANISOU  539  OE1 GLU A  91     7521  10892   9648    588    355    468       O  
ATOM    540  OE2 GLU A  91      -8.781 -24.685   4.452  1.00 92.75           O1-
ANISOU  540  OE2 GLU A  91     9886  13843  11512    800    261    754       O1-
ATOM    541  N   LYS A  92      -2.737 -25.991   7.296  1.00 60.12           N  
ANISOU  541  N   LYS A  92     5428   9054   8361    182   -136   -488       N  
ATOM    542  CA  LYS A  92      -1.309 -25.703   7.369  1.00 53.02           C  
ANISOU  542  CA  LYS A  92     4319   8125   7700    110    -67   -835       C  
ATOM    543  C   LYS A  92      -0.490 -26.987   7.378  1.00 69.53           C  
ANISOU  543  C   LYS A  92     6381  10403   9635    200   -293   -827       C  
ATOM    544  O   LYS A  92       0.563 -27.067   6.734  1.00 59.50           O  
ANISOU  544  O   LYS A  92     5030   9045   8533    153   -214   -945       O  
ATOM    545  CB  LYS A  92      -1.007 -24.863   8.610  1.00 60.53           C  
ANISOU  545  CB  LYS A  92     5004   9235   8758     44    -49  -1280       C  
ATOM    546  CG  LYS A  92       0.475 -24.693   8.908  1.00 70.96           C  
ANISOU  546  CG  LYS A  92     5980  10725  10254    -36    -28  -1801       C  
ATOM    547  CD  LYS A  92       0.726 -23.477   9.785  1.00 81.53           C  
ANISOU  547  CD  LYS A  92     6990  12147  11840   -219    181  -2391       C  
ATOM    548  CE  LYS A  92       2.035 -23.608  10.547  1.00 98.27           C  
ANISOU  548  CE  LYS A  92     8629  14795  13915   -230     30  -3031       C  
ATOM    549  NZ  LYS A  92       1.969 -22.942  11.878  1.00108.15           N1+
ANISOU  549  NZ  LYS A  92     9500  16486  15104   -294      0  -3598       N1+
ATOM    550  N   LEU A  93      -0.960 -28.004   8.104  1.00 59.00           N  
ANISOU  550  N   LEU A  93     5128   9290   7999    358   -504   -661       N  
ATOM    551  CA  LEU A  93      -0.251 -29.278   8.152  1.00 53.03           C  
ANISOU  551  CA  LEU A  93     4390   8660   7100    525   -601   -565       C  
ATOM    552  C   LEU A  93      -0.184 -29.920   6.772  1.00 63.53           C  
ANISOU  552  C   LEU A  93     5889   9720   8528    417   -476   -365       C  
ATOM    553  O   LEU A  93       0.874 -30.400   6.349  1.00 57.42           O  
ANISOU  553  O   LEU A  93     5058   8930   7828    450   -461   -412       O  
ATOM    554  CB  LEU A  93      -0.933 -30.216   9.148  1.00 62.76           C  
ANISOU  554  CB  LEU A  93     5746  10068   8034    758   -681   -345       C  
ATOM    555  CG  LEU A  93      -0.220 -30.466  10.477  1.00 67.92           C  
ANISOU  555  CG  LEU A  93     6192  11181   8433   1105   -828   -462       C  
ATOM    556  CD1 LEU A  93      -0.858 -31.641  11.197  1.00 68.31           C  
ANISOU  556  CD1 LEU A  93     6468  11277   8209   1419   -754    -87       C  
ATOM    557  CD2 LEU A  93       1.266 -30.708  10.260  1.00 62.64           C  
ANISOU  557  CD2 LEU A  93     5299  10716   7786   1232   -870   -642       C  
ATOM    558  N   ALA A  94      -1.308 -29.934   6.054  1.00 50.65           N  
ANISOU  558  N   ALA A  94     4425   7952   6869    300   -386   -180       N  
ATOM    559  CA  ALA A  94      -1.329 -30.538   4.726  1.00 59.50           C  
ANISOU  559  CA  ALA A  94     5638   8948   8023    196   -269    -70       C  
ATOM    560  C   ALA A  94      -0.433 -29.776   3.758  1.00 62.90           C  
ANISOU  560  C   ALA A  94     5990   9247   8663    139   -165   -148       C  
ATOM    561  O   ALA A  94       0.223 -30.380   2.901  1.00 59.64           O  
ANISOU  561  O   ALA A  94     5595   8756   8312     98   -106   -131       O  
ATOM    562  CB  ALA A  94      -2.761 -30.598   4.198  1.00 52.42           C  
ANISOU  562  CB  ALA A  94     4819   8123   6975    115   -209     38       C  
ATOM    563  N   SER A  95      -0.391 -28.448   3.881  1.00 56.67           N  
ANISOU  563  N   SER A  95     5125   8382   8023    131    -64   -241       N  
ATOM    564  CA  SER A  95       0.427 -27.643   2.979  1.00 52.10           C  
ANISOU  564  CA  SER A  95     4503   7584   7709     91    179   -304       C  
ATOM    565  C   SER A  95       1.912 -27.898   3.204  1.00 64.79           C  
ANISOU  565  C   SER A  95     5949   9163   9505     39    141   -585       C  
ATOM    566  O   SER A  95       2.654 -28.185   2.257  1.00 51.67           O  
ANISOU  566  O   SER A  95     4305   7372   7956      6    238   -563       O  
ATOM    567  CB  SER A  95       0.101 -26.160   3.163  1.00 54.53           C  
ANISOU  567  CB  SER A  95     4784   7723   8210    100    453   -352       C  
ATOM    568  OG  SER A  95       0.292 -25.442   1.957  1.00 73.96           O  
ANISOU  568  OG  SER A  95     7324   9935  10841    166    831   -190       O  
ATOM    569  N   GLU A  96       2.365 -27.800   4.457  1.00 59.81           N  
ANISOU  569  N   GLU A  96     5119   8734   8871     60     -5   -877       N  
ATOM    570  CA  GLU A  96       3.782 -27.988   4.748  1.00 59.94           C  
ANISOU  570  CA  GLU A  96     4884   8892   8998     63    -60  -1218       C  
ATOM    571  C   GLU A  96       4.227 -29.424   4.502  1.00 60.31           C  
ANISOU  571  C   GLU A  96     5013   9047   8855    207   -223  -1010       C  
ATOM    572  O   GLU A  96       5.377 -29.655   4.114  1.00 66.40           O  
ANISOU  572  O   GLU A  96     5655   9820   9752    202   -196  -1166       O  
ATOM    573  CB  GLU A  96       4.079 -27.576   6.190  1.00 63.22           C  
ANISOU  573  CB  GLU A  96     4983   9699   9338    120   -201  -1627       C  
ATOM    574  CG  GLU A  96       3.728 -26.129   6.501  1.00 81.26           C  
ANISOU  574  CG  GLU A  96     7152  11833  11892    -76     54  -1930       C  
ATOM    575  CD  GLU A  96       3.985 -25.760   7.949  1.00 98.22           C  
ANISOU  575  CD  GLU A  96     8921  14470  13928    -48    -94  -2431       C  
ATOM    576  OE1 GLU A  96       3.980 -26.668   8.807  1.00 96.87           O  
ANISOU  576  OE1 GLU A  96     8681  14785  13339    232   -440  -2343       O  
ATOM    577  OE2 GLU A  96       4.190 -24.559   8.231  1.00 99.59           O1-
ANISOU  577  OE2 GLU A  96     8855  14556  14430   -283    197  -2925       O1-
ATOM    578  N   ASN A  97       3.339 -30.398   4.721  1.00 51.82           N  
ANISOU  578  N   ASN A  97     4146   8024   7518    327   -322   -681       N  
ATOM    579  CA  ASN A  97       3.684 -31.786   4.430  1.00 51.95           C  
ANISOU  579  CA  ASN A  97     4281   8025   7434    448   -318   -470       C  
ATOM    580  C   ASN A  97       3.937 -31.988   2.943  1.00 68.92           C  
ANISOU  580  C   ASN A  97     6536   9890   9759    261   -162   -398       C  
ATOM    581  O   ASN A  97       4.869 -32.701   2.554  1.00 58.73           O  
ANISOU  581  O   ASN A  97     5226   8559   8530    307   -124   -395       O  
ATOM    582  CB  ASN A  97       2.573 -32.719   4.912  1.00 58.19           C  
ANISOU  582  CB  ASN A  97     5284   8817   8008    551   -292   -189       C  
ATOM    583  CG  ASN A  97       2.697 -33.064   6.381  1.00 70.62           C  
ANISOU  583  CG  ASN A  97     6783  10709   9340    896   -395   -151       C  
ATOM    584  ND2 ASN A  97       1.909 -34.034   6.829  1.00 71.78           N  
ANISOU  584  ND2 ASN A  97     7145  10785   9341   1042   -255    130       N  
ATOM    585  OD1 ASN A  97       3.489 -32.464   7.107  1.00 67.60           O  
ANISOU  585  OD1 ASN A  97     6122  10668   8893   1043   -556   -406       O  
ATOM    586  N   ALA A  98       3.117 -31.362   2.095  1.00 52.61           N  
ANISOU  586  N   ALA A  98     4566   7686   7737    102    -58   -326       N  
ATOM    587  CA  ALA A  98       3.295 -31.498   0.654  1.00 56.80           C  
ANISOU  587  CA  ALA A  98     5165   8064   8352     -9     93   -254       C  
ATOM    588  C   ALA A  98       4.587 -30.836   0.189  1.00 58.26           C  
ANISOU  588  C   ALA A  98     5233   8095   8807    -43    198   -423       C  
ATOM    589  O   ALA A  98       5.246 -31.331  -0.732  1.00 55.18           O  
ANISOU  589  O   ALA A  98     4869   7597   8500    -91    281   -400       O  
ATOM    590  CB  ALA A  98       2.094 -30.906  -0.082  1.00 48.45           C  
ANISOU  590  CB  ALA A  98     4181   7058   7169    -37    188   -115       C  
ATOM    591  N   SER A  99       4.962 -29.716   0.812  1.00 53.37           N  
ANISOU  591  N   SER A  99     4464   7452   8363    -52    249   -652       N  
ATOM    592  CA  SER A  99       6.190 -29.029   0.425  1.00 66.48           C  
ANISOU  592  CA  SER A  99     5972   8931  10356   -140    448   -922       C  
ATOM    593  C   SER A  99       7.423 -29.807   0.867  1.00 66.70           C  
ANISOU  593  C   SER A  99     5804   9146  10394    -96    278  -1152       C  
ATOM    594  O   SER A  99       8.404 -29.902   0.120  1.00 69.59           O  
ANISOU  594  O   SER A  99     6119   9367  10957   -162    399  -1251       O  
ATOM    595  CB  SER A  99       6.208 -27.618   1.012  1.00 58.92           C  
ANISOU  595  CB  SER A  99     4864   7876   9648   -221    666  -1217       C  
ATOM    596  OG  SER A  99       5.617 -26.689   0.121  1.00 82.48           O  
ANISOU  596  OG  SER A  99     8030  10534  12774   -213   1046   -989       O  
ATOM    597  N   MET A 100       7.394 -30.366   2.079  1.00 65.81           N  
ANISOU  597  N   MET A 100     5571   9395  10039     74     20  -1210       N  
ATOM    598  CA  MET A 100       8.522 -31.163   2.551  1.00 68.49           C  
ANISOU  598  CA  MET A 100     5705  10034  10283    262   -126  -1351       C  
ATOM    599  C   MET A 100       8.654 -32.456   1.756  1.00 70.81           C  
ANISOU  599  C   MET A 100     6231  10160  10515    332    -89   -998       C  
ATOM    600  O   MET A 100       9.772 -32.896   1.457  1.00 61.52           O  
ANISOU  600  O   MET A 100     4935   9023   9415    394    -74  -1094       O  
ATOM    601  CB  MET A 100       8.364 -31.456   4.042  1.00 65.17           C  
ANISOU  601  CB  MET A 100     5114  10119   9529    558   -358  -1407       C  
ATOM    602  CG  MET A 100       9.101 -32.693   4.517  1.00 82.46           C  
ANISOU  602  CG  MET A 100     7231  12653  11446    954   -468  -1255       C  
ATOM    603  SD  MET A 100       8.869 -32.975   6.278  1.00128.88           S  
ANISOU  603  SD  MET A 100    12910  19222  16836   1450   -683  -1240       S  
ATOM    604  CE  MET A 100       9.365 -31.386   6.941  1.00106.23           C  
ANISOU  604  CE  MET A 100     9501  16786  14077   1238   -801  -2028       C  
ATOM    605  N   LYS A 101       7.525 -33.076   1.402  1.00 54.11           N  
ANISOU  605  N   LYS A 101     4412   7868   8279    298    -34   -650       N  
ATOM    606  CA  LYS A 101       7.568 -34.278   0.575  1.00 62.64           C  
ANISOU  606  CA  LYS A 101     5684   8752   9364    278    101   -417       C  
ATOM    607  C   LYS A 101       8.209 -34.003  -0.778  1.00 63.40           C  
ANISOU  607  C   LYS A 101     5780   8617   9691     72    228   -499       C  
ATOM    608  O   LYS A 101       8.866 -34.883  -1.344  1.00 62.06           O  
ANISOU  608  O   LYS A 101     5654   8341   9587     78    321   -439       O  
ATOM    609  CB  LYS A 101       6.158 -34.841   0.390  1.00 59.63           C  
ANISOU  609  CB  LYS A 101     5530   8271   8854    186    198   -202       C  
ATOM    610  CG  LYS A 101       6.109 -36.353   0.253  1.00 71.64           C  
ANISOU  610  CG  LYS A 101     7210   9647  10362    236    419    -24       C  
ATOM    611  CD  LYS A 101       5.830 -36.768  -1.182  1.00 74.67           C  
ANISOU  611  CD  LYS A 101     7670   9846  10855    -63    608    -71       C  
ATOM    612  CE  LYS A 101       5.356 -38.209  -1.257  1.00 83.14           C  
ANISOU  612  CE  LYS A 101     8891  10732  11967   -125    951      1       C  
ATOM    613  NZ  LYS A 101       6.484 -39.169  -1.110  1.00 78.26           N1+
ANISOU  613  NZ  LYS A 101     8325   9933  11475     77   1150    135       N1+
ATOM    614  N   LEU A 102       8.030 -32.792  -1.310  1.00 51.82           N  
ANISOU  614  N   LEU A 102     4285   7046   8358    -75    298   -605       N  
ATOM    615  CA  LEU A 102       8.693 -32.421  -2.555  1.00 68.88           C  
ANISOU  615  CA  LEU A 102     6456   8980  10735   -200    487   -649       C  
ATOM    616  C   LEU A 102      10.206 -32.414  -2.383  1.00 59.70           C  
ANISOU  616  C   LEU A 102     5084   7810   9789   -186    489   -920       C  
ATOM    617  O   LEU A 102      10.939 -32.999  -3.190  1.00 59.90           O  
ANISOU  617  O   LEU A 102     5138   7708   9913   -225    568   -893       O  
ATOM    618  CB  LEU A 102       8.200 -31.051  -3.022  1.00 69.47           C  
ANISOU  618  CB  LEU A 102     6564   8915  10915   -248    688   -640       C  
ATOM    619  CG  LEU A 102       6.817 -31.010  -3.670  1.00 66.08           C  
ANISOU  619  CG  LEU A 102     6306   8572  10230   -208    735   -353       C  
ATOM    620  CD1 LEU A 102       6.564 -29.656  -4.319  1.00 55.02           C  
ANISOU  620  CD1 LEU A 102     4956   7019   8931   -122   1051   -246       C  
ATOM    621  CD2 LEU A 102       6.673 -32.137  -4.678  1.00 56.90           C  
ANISOU  621  CD2 LEU A 102     5218   7493   8909   -259    732   -242       C  
ATOM    622  N   GLU A 103      10.691 -31.756  -1.328  1.00 60.89           N  
ANISOU  622  N   GLU A 103     4973   8159  10001   -136    406  -1244       N  
ATOM    623  CA  GLU A 103      12.128 -31.690  -1.090  1.00 62.18           C  
ANISOU  623  CA  GLU A 103     4826   8467  10334   -120    398  -1629       C  
ATOM    624  C   GLU A 103      12.698 -33.062  -0.752  1.00 66.46           C  
ANISOU  624  C   GLU A 103     5332   9271  10647    142    216  -1481       C  
ATOM    625  O   GLU A 103      13.823 -33.387  -1.149  1.00 68.86           O  
ANISOU  625  O   GLU A 103     5500   9588  11076    161    256  -1621       O  
ATOM    626  CB  GLU A 103      12.424 -30.690   0.026  1.00 68.29           C  
ANISOU  626  CB  GLU A 103     5232   9538  11176   -140    362  -2132       C  
ATOM    627  CG  GLU A 103      11.869 -29.296  -0.230  1.00 89.78           C  
ANISOU  627  CG  GLU A 103     8006  11913  14194   -380    678  -2271       C  
ATOM    628  CD  GLU A 103      12.297 -28.294   0.825  1.00106.95           C  
ANISOU  628  CD  GLU A 103     9755  14349  16534   -489    747  -2918       C  
ATOM    629  OE1 GLU A 103      12.595 -28.717   1.962  1.00107.62           O  
ANISOU  629  OE1 GLU A 103     9526  15041  16324   -302    418  -3165       O  
ATOM    630  OE2 GLU A 103      12.336 -27.084   0.519  1.00112.41           O1-
ANISOU  630  OE2 GLU A 103    10407  14659  17645   -737   1188  -3196       O1-
ATOM    631  N   LEU A 104      11.937 -33.881  -0.022  1.00 58.74           N  
ANISOU  631  N   LEU A 104     4490   8475   9354    377     87  -1175       N  
ATOM    632  CA  LEU A 104      12.393 -35.233   0.283  1.00 59.03           C  
ANISOU  632  CA  LEU A 104     4564   8669   9197    705     71   -925       C  
ATOM    633  C   LEU A 104      12.513 -36.071  -0.983  1.00 66.69           C  
ANISOU  633  C   LEU A 104     5791   9215  10333    549    286   -693       C  
ATOM    634  O   LEU A 104      13.486 -36.815  -1.155  1.00 70.16           O  
ANISOU  634  O   LEU A 104     6171   9687  10800    715    350   -652       O  
ATOM    635  CB  LEU A 104      11.442 -35.897   1.277  1.00 70.06           C  
ANISOU  635  CB  LEU A 104     6113  10225  10282    990     39   -606       C  
ATOM    636  CG  LEU A 104      11.642 -37.400   1.484  1.00 73.52           C  
ANISOU  636  CG  LEU A 104     6722  10640  10572   1358    230   -206       C  
ATOM    637  CD1 LEU A 104      12.939 -37.674   2.234  1.00 61.62           C  
ANISOU  637  CD1 LEU A 104     4889   9670   8854   1853    124   -282       C  
ATOM    638  CD2 LEU A 104      10.456 -38.006   2.212  1.00 70.08           C  
ANISOU  638  CD2 LEU A 104     6536  10147   9945   1534    363    132       C  
ATOM    639  N   ASP A 105      11.534 -35.962  -1.883  1.00 54.29           N  
ANISOU  639  N   ASP A 105     4468   7317   8845    254    408   -567       N  
ATOM    640  CA  ASP A 105      11.592 -36.714  -3.132  1.00 58.34           C  
ANISOU  640  CA  ASP A 105     5159   7525   9484     73    617   -443       C  
ATOM    641  C   ASP A 105      12.742 -36.237  -4.010  1.00 67.12           C  
ANISOU  641  C   ASP A 105     6150   8517  10836    -51    660   -640       C  
ATOM    642  O   ASP A 105      13.390 -37.044  -4.686  1.00 61.89           O  
ANISOU  642  O   ASP A 105     5538   7703  10275    -73    793   -582       O  
ATOM    643  CB  ASP A 105      10.263 -36.599  -3.877  1.00 56.08           C  
ANISOU  643  CB  ASP A 105     5050   7123   9136   -171    706   -361       C  
ATOM    644  CG  ASP A 105       9.164 -37.413  -3.228  1.00 71.44           C  
ANISOU  644  CG  ASP A 105     7130   9102  10913   -118    777   -206       C  
ATOM    645  OD1 ASP A 105       9.434 -38.051  -2.189  1.00 69.60           O  
ANISOU  645  OD1 ASP A 105     6906   8927  10612    158    798    -78       O  
ATOM    646  OD2 ASP A 105       8.033 -37.416  -3.756  1.00 63.61           O1-
ANISOU  646  OD2 ASP A 105     6212   8118   9838   -317    849   -218       O1-
ATOM    647  N   ALA A 106      13.008 -34.930  -4.014  1.00 64.73           N  
ANISOU  647  N   ALA A 106     5694   8230  10669   -146    624   -887       N  
ATOM    648  CA  ALA A 106      14.129 -34.408  -4.788  1.00 61.68           C  
ANISOU  648  CA  ALA A 106     5189   7675  10572   -272    757  -1113       C  
ATOM    649  C   ALA A 106      15.459 -34.887  -4.222  1.00 67.98           C  
ANISOU  649  C   ALA A 106     5720   8699  11410   -101    662  -1326       C  
ATOM    650  O   ALA A 106      16.360 -35.268  -4.979  1.00 63.06           O  
ANISOU  650  O   ALA A 106     5080   7927  10953   -152    770  -1366       O  
ATOM    651  CB  ALA A 106      14.074 -32.881  -4.825  1.00 54.33           C  
ANISOU  651  CB  ALA A 106     4161   6629   9851   -409    898  -1356       C  
ATOM    652  N   LEU A 107      15.598 -34.878  -2.894  1.00 65.02           N  
ANISOU  652  N   LEU A 107     5104   8762  10838    149    459  -1469       N  
ATOM    653  CA  LEU A 107      16.826 -35.364  -2.273  1.00 66.70           C  
ANISOU  653  CA  LEU A 107     4989   9392  10961    438    346  -1666       C  
ATOM    654  C   LEU A 107      17.020 -36.852  -2.532  1.00 71.45           C  
ANISOU  654  C   LEU A 107     5803   9912  11434    689    426  -1234       C  
ATOM    655  O   LEU A 107      18.146 -37.311  -2.757  1.00 67.13           O  
ANISOU  655  O   LEU A 107     5096   9465  10943    827    460  -1313       O  
ATOM    656  CB  LEU A 107      16.802 -35.076  -0.772  1.00 72.90           C  
ANISOU  656  CB  LEU A 107     5442  10813  11442    744    110  -1885       C  
ATOM    657  CG  LEU A 107      18.006 -35.547   0.047  1.00 77.54           C  
ANISOU  657  CG  LEU A 107     5588  12099  11776   1190    -49  -2108       C  
ATOM    658  CD1 LEU A 107      19.269 -34.823  -0.389  1.00 66.80           C  
ANISOU  658  CD1 LEU A 107     3816  10840  10724    949     -1  -2742       C  
ATOM    659  CD2 LEU A 107      17.756 -35.346   1.534  1.00 83.51           C  
ANISOU  659  CD2 LEU A 107     6032  13589  12110   1569   -287  -2257       C  
ATOM    660  N   ARG A 108      15.930 -37.623  -2.509  1.00 64.90           N  
ANISOU  660  N   ARG A 108     5318   8875  10467    738    525   -808       N  
ATOM    661  CA  ARG A 108      16.027 -39.047  -2.805  1.00 74.75           C  
ANISOU  661  CA  ARG A 108     6796   9914  11692    916    767   -431       C  
ATOM    662  C   ARG A 108      16.388 -39.291  -4.264  1.00 72.59           C  
ANISOU  662  C   ARG A 108     6661   9204  11716    566    961   -460       C  
ATOM    663  O   ARG A 108      17.072 -40.272  -4.576  1.00 69.51           O  
ANISOU  663  O   ARG A 108     6325   8692  11394    707   1158   -306       O  
ATOM    664  CB  ARG A 108      14.714 -39.747  -2.460  1.00 73.38           C  
ANISOU  664  CB  ARG A 108     6929   9564  11387    959    941    -89       C  
ATOM    665  CG  ARG A 108      14.886 -41.166  -1.947  1.00 86.48           C  
ANISOU  665  CG  ARG A 108     8742  11172  12943   1398   1265    313       C  
ATOM    666  CD  ARG A 108      13.542 -41.843  -1.742  1.00 81.68           C  
ANISOU  666  CD  ARG A 108     8450  10262  12324   1331   1574    566       C  
ATOM    667  NE  ARG A 108      13.103 -41.776  -0.354  1.00 89.96           N  
ANISOU  667  NE  ARG A 108     9471  11650  13062   1769   1494    754       N  
ATOM    668  CZ  ARG A 108      11.898 -41.378   0.032  1.00 99.08           C  
ANISOU  668  CZ  ARG A 108    10718  12788  14139   1604   1427    732       C  
ATOM    669  NH1 ARG A 108      10.984 -40.995  -0.844  1.00 84.23           N1+
ANISOU  669  NH1 ARG A 108     8936  10636  12430   1049   1420    530       N1+
ATOM    670  NH2 ARG A 108      11.604 -41.364   1.329  1.00 98.90           N  
ANISOU  670  NH2 ARG A 108    10664  13098  13815   2053   1369    920       N  
ATOM    671  N   SER A 109      15.942 -38.416  -5.168  1.00 64.39           N  
ANISOU  671  N   SER A 109     5681   7950  10833    164    949   -626       N  
ATOM    672  CA  SER A 109      16.286 -38.568  -6.577  1.00 72.86           C  
ANISOU  672  CA  SER A 109     6859   8697  12127   -118   1129   -656       C  
ATOM    673  C   SER A 109      17.778 -38.359  -6.807  1.00 64.08           C  
ANISOU  673  C   SER A 109     5526   7613  11208    -70   1116   -877       C  
ATOM    674  O   SER A 109      18.411 -39.126  -7.542  1.00 67.74           O  
ANISOU  674  O   SER A 109     6056   7882  11801   -105   1280   -808       O  
ATOM    675  CB  SER A 109      15.472 -37.593  -7.425  1.00 64.30           C  
ANISOU  675  CB  SER A 109     5866   7490  11074   -408   1151   -720       C  
ATOM    676  OG  SER A 109      15.209 -38.133  -8.708  1.00 72.02           O  
ANISOU  676  OG  SER A 109     6999   8277  12087   -616   1347   -646       O  
ATOM    677  N   LYS A 110      18.355 -37.324  -6.192  1.00 58.63           N  
ANISOU  677  N   LYS A 110     4540   7172  10566    -22    959  -1209       N  
ATOM    678  CA  LYS A 110      19.788 -37.088  -6.331  1.00 72.46           C  
ANISOU  678  CA  LYS A 110     5997   9020  12514     -3    967  -1542       C  
ATOM    679  C   LYS A 110      20.594 -38.191  -5.657  1.00 76.17           C  
ANISOU  679  C   LYS A 110     6310   9837  12794    419    896  -1431       C  
ATOM    680  O   LYS A 110      21.658 -38.581  -6.152  1.00 78.04           O  
ANISOU  680  O   LYS A 110     6441  10038  13173    452    978  -1513       O  
ATOM    681  CB  LYS A 110      20.156 -35.725  -5.747  1.00 67.44           C  
ANISOU  681  CB  LYS A 110     5007   8610  12006    -98    899  -2058       C  
ATOM    682  CG  LYS A 110      19.639 -34.541  -6.545  1.00 82.03           C  
ANISOU  682  CG  LYS A 110     7012  10023  14133   -453   1135  -2148       C  
ATOM    683  CD  LYS A 110      19.608 -33.283  -5.695  1.00 87.84           C  
ANISOU  683  CD  LYS A 110     7454  10941  14981   -535   1152  -2607       C  
ATOM    684  CE  LYS A 110      18.803 -32.180  -6.361  1.00 79.89           C  
ANISOU  684  CE  LYS A 110     6695   9468  14194   -765   1471  -2519       C  
ATOM    685  NZ  LYS A 110      19.675 -31.090  -6.880  1.00 92.62           N1+
ANISOU  685  NZ  LYS A 110     8144  10741  16305  -1012   1906  -2964       N1+
ATOM    686  N   TYR A 111      20.105 -38.702  -4.525  1.00 76.62           N  
ANISOU  686  N   TYR A 111     6356  10243  12511    804    784  -1205       N  
ATOM    687  CA  TYR A 111      20.789 -39.803  -3.856  1.00 79.33           C  
ANISOU  687  CA  TYR A 111     6594  10939  12608   1358    812   -964       C  
ATOM    688  C   TYR A 111      20.776 -41.060  -4.715  1.00 83.94           C  
ANISOU  688  C   TYR A 111     7547  11009  13339   1342   1162   -542       C  
ATOM    689  O   TYR A 111      21.787 -41.764  -4.813  1.00 78.88           O  
ANISOU  689  O   TYR A 111     6808  10459  12703   1629   1278   -453       O  
ATOM    690  CB  TYR A 111      20.144 -40.067  -2.494  1.00 65.50           C  
ANISOU  690  CB  TYR A 111     4813   9630  10444   1830    710   -728       C  
ATOM    691  CG  TYR A 111      20.662 -41.297  -1.783  1.00 82.95           C  
ANISOU  691  CG  TYR A 111     7004  12173  12340   2550    866   -302       C  
ATOM    692  CD1 TYR A 111      20.035 -42.528  -1.932  1.00 89.79           C  
ANISOU  692  CD1 TYR A 111     8326  12555  13233   2712   1291    285       C  
ATOM    693  CD2 TYR A 111      21.780 -41.227  -0.964  1.00 92.41           C  
ANISOU  693  CD2 TYR A 111     7699  14202  13210   3101    660   -508       C  
ATOM    694  CE1 TYR A 111      20.506 -43.653  -1.284  1.00105.71           C  
ANISOU  694  CE1 TYR A 111    10377  14796  14994   3451   1580    762       C  
ATOM    695  CE2 TYR A 111      22.260 -42.347  -0.312  1.00 97.94           C  
ANISOU  695  CE2 TYR A 111     8382  15280  13550   3903    853    -26       C  
ATOM    696  CZ  TYR A 111      21.619 -43.558  -0.476  1.00109.81           C  
ANISOU  696  CZ  TYR A 111    10423  16179  15122   4099   1349    663       C  
ATOM    697  OH  TYR A 111      22.091 -44.678   0.169  1.00113.86           O  
ANISOU  697  OH  TYR A 111    10970  16983  15308   4973   1684   1227       O  
ATOM    698  N   GLU A 112      19.639 -41.355  -5.349  1.00 78.31           N  
ANISOU  698  N   GLU A 112     7217   9794  12744   1005   1362   -332       N  
ATOM    699  CA  GLU A 112      19.561 -42.533  -6.206  1.00 80.42           C  
ANISOU  699  CA  GLU A 112     7784   9576  13197    893   1765    -66       C  
ATOM    700  C   GLU A 112      20.396 -42.354  -7.468  1.00 79.73           C  
ANISOU  700  C   GLU A 112     7653   9246  13396    559   1805   -290       C  
ATOM    701  O   GLU A 112      21.049 -43.299  -7.922  1.00 88.19           O  
ANISOU  701  O   GLU A 112     8801  10105  14603    645   2079   -144       O  
ATOM    702  CB  GLU A 112      18.105 -42.831  -6.558  1.00 73.47           C  
ANISOU  702  CB  GLU A 112     7209   8356  12350    566   1970     46       C  
ATOM    703  CG  GLU A 112      17.403 -43.743  -5.563  1.00 84.26           C  
ANISOU  703  CG  GLU A 112     8752   9698  13564    917   2245    401       C  
ATOM    704  CD  GLU A 112      15.936 -43.399  -5.391  1.00 98.35           C  
ANISOU  704  CD  GLU A 112    10664  11435  15269    653   2210    354       C  
ATOM    705  OE1 GLU A 112      15.360 -42.779  -6.309  1.00100.75           O  
ANISOU  705  OE1 GLU A 112    10973  11657  15652    177   2091     98       O  
ATOM    706  OE2 GLU A 112      15.359 -43.750  -4.340  1.00 94.99           O1-
ANISOU  706  OE2 GLU A 112    10326  11095  14673    972   2322    594       O1-
ATOM    707  N   ALA A 113      20.391 -41.150  -8.045  1.00 77.83           N  
ANISOU  707  N   ALA A 113     7308   8996  13267    207   1604   -615       N  
ATOM    708  CA  ALA A 113      21.196 -40.901  -9.237  1.00 72.47           C  
ANISOU  708  CA  ALA A 113     6601   8076  12859    -71   1688   -807       C  
ATOM    709  C   ALA A 113      22.682 -41.046  -8.938  1.00 77.70           C  
ANISOU  709  C   ALA A 113     6973   8958  13589    195   1637   -956       C  
ATOM    710  O   ALA A 113      23.436 -41.604  -9.744  1.00 72.18           O  
ANISOU  710  O   ALA A 113     6317   8029  13080    125   1818   -936       O  
ATOM    711  CB  ALA A 113      20.894 -39.511  -9.796  1.00 72.80           C  
ANISOU  711  CB  ALA A 113     6608   8048  13006   -388   1599  -1061       C  
ATOM    712  N   LEU A 114      23.123 -40.547  -7.781  1.00 75.55           N  
ANISOU  712  N   LEU A 114     6359   9208  13139    508   1391  -1155       N  
ATOM    713  CA  LEU A 114      24.509 -40.744  -7.372  1.00 76.41           C  
ANISOU  713  CA  LEU A 114     6090   9730  13211    843   1316  -1352       C  
ATOM    714  C   LEU A 114      24.791 -42.208  -7.058  1.00 87.28           C  
ANISOU  714  C   LEU A 114     7589  11167  14408   1345   1513   -873       C  
ATOM    715  O   LEU A 114      25.934 -42.661  -7.189  1.00 78.11           O  
ANISOU  715  O   LEU A 114     6234  10168  13275   1588   1572   -910       O  
ATOM    716  CB  LEU A 114      24.826 -39.859  -6.165  1.00 67.91           C  
ANISOU  716  CB  LEU A 114     4528   9360  11916   1071   1011  -1779       C  
ATOM    717  CG  LEU A 114      26.228 -39.949  -5.559  1.00 86.55           C  
ANISOU  717  CG  LEU A 114     6334  12429  14122   1479    871  -2127       C  
ATOM    718  CD1 LEU A 114      27.263 -39.401  -6.524  1.00 74.68           C  
ANISOU  718  CD1 LEU A 114     4639  10695  13041   1076    970  -2609       C  
ATOM    719  CD2 LEU A 114      26.294 -39.219  -4.225  1.00 82.40           C  
ANISOU  719  CD2 LEU A 114     5290  12755  13263   1750    571  -2565       C  
ATOM    720  N   GLN A 115      23.764 -42.961  -6.657  1.00 80.32           N  
ANISOU  720  N   GLN A 115     7031  10120  13368   1517   1692   -420       N  
ATOM    721  CA  GLN A 115      23.947 -44.381  -6.376  1.00 82.95           C  
ANISOU  721  CA  GLN A 115     7551  10362  13604   2011   2068     94       C  
ATOM    722  C   GLN A 115      24.317 -45.149  -7.639  1.00 89.83           C  
ANISOU  722  C   GLN A 115     8664  10625  14842   1708   2442    186       C  
ATOM    723  O   GLN A 115      25.273 -45.932  -7.644  1.00 92.27           O  
ANISOU  723  O   GLN A 115     8915  10981  15162   2092   2658    379       O  
ATOM    724  CB  GLN A 115      22.676 -44.955  -5.750  1.00 87.52           C  
ANISOU  724  CB  GLN A 115     8453  10763  14039   2163   2307    496       C  
ATOM    725  CG  GLN A 115      22.796 -45.287  -4.277  1.00105.13           C  
ANISOU  725  CG  GLN A 115    10532  13597  15816   2980   2287    815       C  
ATOM    726  CD  GLN A 115      21.529 -45.908  -3.726  1.00102.23           C  
ANISOU  726  CD  GLN A 115    10536  12931  15375   3109   2637   1235       C  
ATOM    727  NE2 GLN A 115      21.603 -46.420  -2.503  1.00104.10           N  
ANISOU  727  NE2 GLN A 115    10733  13603  15218   3923   2779   1658       N  
ATOM    728  OE1 GLN A 115      20.496 -45.933  -4.395  1.00 88.58           O  
ANISOU  728  OE1 GLN A 115     9103  10635  13920   2516   2806   1166       O  
ATOM    729  N   THR A 116      23.566 -44.938  -8.725  1.00 84.27           N  
ANISOU  729  N   THR A 116     8204   9410  14405   1058   2533     42       N  
ATOM    730  CA  THR A 116      23.841 -45.662  -9.964  1.00 84.82           C  
ANISOU  730  CA  THR A 116     8469   8962  14796    732   2892     61       C  
ATOM    731  C   THR A 116      25.193 -45.272 -10.550  1.00 91.25           C  
ANISOU  731  C   THR A 116     9042   9867  15760    690   2741   -195       C  
ATOM    732  O   THR A 116      25.891 -46.117 -11.124  1.00 87.32           O  
ANISOU  732  O   THR A 116     8618   9108  15451    731   3048    -76       O  
ATOM    733  CB  THR A 116      22.727 -45.419 -10.983  1.00 78.13           C  
ANISOU  733  CB  THR A 116     7833   7768  14086    104   2967   -112       C  
ATOM    734  CG2 THR A 116      21.377 -45.297 -10.292  1.00 72.60           C  
ANISOU  734  CG2 THR A 116     7246   7147  13191     97   2936    -23       C  
ATOM    735  OG1 THR A 116      23.007 -44.227 -11.730  1.00 89.00           O  
ANISOU  735  OG1 THR A 116     9067   9221  15526   -226   2654   -451       O  
ATOM    736  N   PHE A 117      25.577 -43.999 -10.422  1.00 71.77           N  
ANISOU  736  N   PHE A 117     6282   7729  13260    583   2339   -579       N  
ATOM    737  CA  PHE A 117      26.903 -43.593 -10.876  1.00 85.45           C  
ANISOU  737  CA  PHE A 117     7737   9560  15170    540   2250   -897       C  
ATOM    738  C   PHE A 117      27.999 -44.247 -10.048  1.00 81.79           C  
ANISOU  738  C   PHE A 117     6986   9567  14524   1166   2242   -794       C  
ATOM    739  O   PHE A 117      29.071 -44.561 -10.577  1.00 85.48           O  
ANISOU  739  O   PHE A 117     7333   9986  15157   1203   2344   -879       O  
ATOM    740  CB  PHE A 117      27.042 -42.071 -10.827  1.00 80.05           C  
ANISOU  740  CB  PHE A 117     6782   9078  14555    278   1964  -1395       C  
ATOM    741  CG  PHE A 117      28.319 -41.562 -11.434  1.00 82.47           C  
ANISOU  741  CG  PHE A 117     6821   9370  15144    115   1979  -1807       C  
ATOM    742  CD1 PHE A 117      29.405 -41.238 -10.635  1.00 82.65           C  
ANISOU  742  CD1 PHE A 117     6329   9984  15092    404   1796  -2200       C  
ATOM    743  CD2 PHE A 117      28.435 -41.417 -12.806  1.00 97.25           C  
ANISOU  743  CD2 PHE A 117     8916  10703  17333   -309   2198  -1843       C  
ATOM    744  CE1 PHE A 117      30.581 -40.775 -11.197  1.00 92.35           C  
ANISOU  744  CE1 PHE A 117     7276  11192  16622    210   1859  -2658       C  
ATOM    745  CE2 PHE A 117      29.608 -40.955 -13.374  1.00102.87           C  
ANISOU  745  CE2 PHE A 117     9404  11342  18338   -463   2275  -2216       C  
ATOM    746  CZ  PHE A 117      30.682 -40.634 -12.568  1.00 88.72           C  
ANISOU  746  CZ  PHE A 117     7105  10071  16536   -233   2119  -2643       C  
ATOM    747  N   ALA A 118      27.752 -44.460  -8.753  1.00 91.44           N  
ANISOU  747  N   ALA A 118     8078  11301  15364   1719   2134   -593       N  
ATOM    748  CA  ALA A 118      28.736 -45.134  -7.914  1.00 83.87           C  
ANISOU  748  CA  ALA A 118     6824  10938  14106   2481   2154   -412       C  
ATOM    749  C   ALA A 118      28.918 -46.590  -8.320  1.00 87.20           C  
ANISOU  749  C   ALA A 118     7595  10897  14641   2758   2689    160       C  
ATOM    750  O   ALA A 118      29.981 -47.170  -8.076  1.00102.76           O  
ANISOU  750  O   ALA A 118     9348  13218  16478   3316   2792    306       O  
ATOM    751  CB  ALA A 118      28.329 -45.040  -6.445  1.00 80.70           C  
ANISOU  751  CB  ALA A 118     6222  11242  13199   3084   1958   -269       C  
ATOM    752  N   ARG A 119      27.901 -47.197  -8.931  1.00 97.16           N  
ANISOU  752  N   ARG A 119     9358  11407  16151   2386   3080    444       N  
ATOM    753  CA  ARG A 119      28.013 -48.561  -9.431  1.00 86.83           C  
ANISOU  753  CA  ARG A 119     8389   9529  15072   2507   3720    880       C  
ATOM    754  C   ARG A 119      28.742 -48.640 -10.766  1.00101.39           C  
ANISOU  754  C   ARG A 119    10255  10960  17307   2023   3820    628       C  
ATOM    755  O   ARG A 119      28.884 -49.739 -11.313  1.00 94.78           O  
ANISOU  755  O   ARG A 119     9682   9604  16725   2028   4382    905       O  
ATOM    756  CB  ARG A 119      26.623 -49.192  -9.558  1.00 92.18           C  
ANISOU  756  CB  ARG A 119     9518   9602  15905   2224   4174   1127       C  
ATOM    757  CG  ARG A 119      25.834 -49.221  -8.256  1.00 96.12           C  
ANISOU  757  CG  ARG A 119    10059  10411  16052   2709   4171   1432       C  
ATOM    758  CD  ARG A 119      24.335 -49.159  -8.508  1.00 99.67           C  
ANISOU  758  CD  ARG A 119    10804  10418  16650   2142   4315   1342       C  
ATOM    759  NE  ARG A 119      23.570 -49.281  -7.272  1.00 98.84           N  
ANISOU  759  NE  ARG A 119    10776  10530  16247   2607   4392   1665       N  
ATOM    760  CZ  ARG A 119      22.469 -48.592  -7.003  1.00105.38           C  
ANISOU  760  CZ  ARG A 119    11632  11436  16971   2291   4114   1479       C  
ATOM    761  NH1 ARG A 119      21.971 -47.719  -7.864  1.00104.98           N1+
ANISOU  761  NH1 ARG A 119    11537  11296  17056   1567   3758   1009       N1+
ATOM    762  NH2 ARG A 119      21.851 -48.785  -5.841  1.00110.83           N  
ANISOU  762  NH2 ARG A 119    12402  12319  17391   2772   4230   1809       N  
ATOM    763  N   THR A 120      29.203 -47.509 -11.300  1.00100.67           N  
ANISOU  763  N   THR A 120     9902  11047  17299   1607   3366    107       N  
ATOM    764  CA  THR A 120      29.940 -47.491 -12.557  1.00 94.62           C  
ANISOU  764  CA  THR A 120     9146   9921  16885   1180   3455   -134       C  
ATOM    765  C   THR A 120      31.373 -47.028 -12.327  1.00 98.64           C  
ANISOU  765  C   THR A 120     9191  10949  17338   1467   3177   -426       C  
ATOM    766  O   THR A 120      31.788 -45.989 -12.850  1.00109.54           O  
ANISOU  766  O   THR A 120    10364  12372  18885   1058   2916   -922       O  
ATOM    767  CB  THR A 120      29.250 -46.582 -13.576  1.00 91.96           C  
ANISOU  767  CB  THR A 120     8936   9263  16743    437   3306   -486       C  
ATOM    768  CG2 THR A 120      27.774 -46.928 -13.685  1.00 84.16           C  
ANISOU  768  CG2 THR A 120     8284   7973  15720    182   3505   -309       C  
ATOM    769  OG1 THR A 120      29.384 -45.216 -13.168  1.00103.09           O  
ANISOU  769  OG1 THR A 120    10042  11080  18048    372   2859   -870       O  
ATOM    770  N   VAL A 121      32.134 -47.790 -11.542  1.00105.53           N  
ANISOU  770  N   VAL A 121     9879  12245  17972   2205   3291   -131       N  
ATOM    771  CA  VAL A 121      33.509 -47.446 -11.211  1.00104.74           C  
ANISOU  771  CA  VAL A 121     9237  12825  17734   2571   3025   -456       C  
ATOM    772  C   VAL A 121      34.386 -48.672 -11.412  1.00109.22           C  
ANISOU  772  C   VAL A 121     9862  13298  18338   3063   3437    -39       C  
ATOM    773  O   VAL A 121      33.913 -49.811 -11.433  1.00119.17           O  
ANISOU  773  O   VAL A 121    11550  14086  19645   3299   3959    562       O  
ATOM    774  CB  VAL A 121      33.646 -46.925  -9.767  1.00106.37           C  
ANISOU  774  CB  VAL A 121     8949  14054  17413   3179   2630   -610       C  
ATOM    775  CG1 VAL A 121      33.092 -45.513  -9.655  1.00 97.86           C  
ANISOU  775  CG1 VAL A 121     7698  13096  16389   2624   2229  -1198       C  
ATOM    776  CG2 VAL A 121      32.937 -47.864  -8.814  1.00121.29           C  
ANISOU  776  CG2 VAL A 121    11089  16064  18932   3875   2894     98       C  
ATOM    777  N   ALA A 122      35.683 -48.423 -11.554  1.00110.49           N  
ANISOU  777  N   ALA A 122     9577  13901  18504   3208   3259   -398       N  
ATOM    778  CA  ALA A 122      36.653 -49.491 -11.752  1.00100.93           C  
ANISOU  778  CA  ALA A 122     8422  12700  17227   3663   3555    -50       C  
ATOM    779  C   ALA A 122      37.329 -49.867 -10.438  1.00110.74           C  
ANISOU  779  C   ALA A 122     9305  15004  17766   4652   3356    131       C  
ATOM    780  O   ALA A 122      36.988 -49.346  -9.376  1.00101.59           O  
ANISOU  780  O   ALA A 122     7862  14535  16202   4963   3017     -5       O  
ATOM    781  CB  ALA A 122      37.691 -49.079 -12.785  1.00 91.40           C  
ANISOU  781  CB  ALA A 122     7011  11330  16386   3183   3465   -558       C  
TER   
ATOM    782  N   LEU B 454     -62.655 -30.202  17.389  1.00 81.82           N  
ANISOU  782  N   LEU B 454    12306   7143  11640   -672   2794   3068       N  
ATOM    783  CA  LEU B 454     -62.416 -29.088  16.477  1.00 78.89           C  
ANISOU  783  CA  LEU B 454    11621   7023  11332   -667   2502   2741       C  
ATOM    784  C   LEU B 454     -61.389 -28.119  17.057  1.00 76.08           C  
ANISOU  784  C   LEU B 454    11166   7181  10559   -227   2108   2994       C  
ATOM    785  O   LEU B 454     -61.497 -27.703  18.210  1.00 82.53           O  
ANISOU  785  O   LEU B 454    12006   8383  10968   -164   2091   3245       O  
ATOM    786  CB  LEU B 454     -63.722 -28.351  16.173  1.00 85.11           C  
ANISOU  786  CB  LEU B 454    12086   8064  12188  -1155   2561   2271       C  
ATOM    787  CG  LEU B 454     -64.506 -28.807  14.940  1.00 79.84           C  
ANISOU  787  CG  LEU B 454    11261   7124  11952  -1564   2705   1734       C  
ATOM    788  CD1 LEU B 454     -65.805 -28.027  14.810  1.00 83.48           C  
ANISOU  788  CD1 LEU B 454    11318   8007  12394  -1956   2682   1285       C  
ATOM    789  CD2 LEU B 454     -63.669 -28.671  13.679  1.00 89.59           C  
ANISOU  789  CD2 LEU B 454    12395   8307  13340  -1360   2406   1488       C  
ATOM    790  N   THR B 455     -60.393 -27.764  16.250  1.00 63.21           N  
ANISOU  790  N   THR B 455     9384   5634   9000     46   1771   2835       N  
ATOM    791  CA  THR B 455     -59.358 -26.843  16.694  1.00 60.54           C  
ANISOU  791  CA  THR B 455     8868   5840   8296    412   1365   2926       C  
ATOM    792  C   THR B 455     -59.931 -25.441  16.886  1.00 70.11           C  
ANISOU  792  C   THR B 455     9763   7594   9282    192   1165   2570       C  
ATOM    793  O   THR B 455     -60.991 -25.093  16.358  1.00 59.94           O  
ANISOU  793  O   THR B 455     8329   6276   8169   -163   1251   2211       O  
ATOM    794  CB  THR B 455     -58.206 -26.796  15.689  1.00 59.44           C  
ANISOU  794  CB  THR B 455     8610   5634   8341    688   1120   2778       C  
ATOM    795  CG2 THR B 455     -57.764 -28.204  15.313  1.00 60.58           C  
ANISOU  795  CG2 THR B 455     9052   5148   8818    884   1378   3030       C  
ATOM    796  OG1 THR B 455     -58.627 -26.100  14.509  1.00 53.53           O  
ANISOU  796  OG1 THR B 455     7617   4932   7788    412   1010   2250       O  
ATOM    797  N   ARG B 456     -59.205 -24.631  17.661  1.00 57.53           N  
ANISOU  797  N   ARG B 456     8041   6517   7302    423    901   2651       N  
ATOM    798  CA  ARG B 456     -59.620 -23.249  17.879  1.00 57.47           C  
ANISOU  798  CA  ARG B 456     7752   6970   7116    246    747   2290       C  
ATOM    799  C   ARG B 456     -59.694 -22.484  16.564  1.00 60.72           C  
ANISOU  799  C   ARG B 456     7934   7312   7825    133    596   1846       C  
ATOM    800  O   ARG B 456     -60.605 -21.674  16.359  1.00 56.26           O  
ANISOU  800  O   ARG B 456     7198   6863   7316    -95    616   1542       O  
ATOM    801  CB  ARG B 456     -58.659 -22.562  18.850  1.00 58.56           C  
ANISOU  801  CB  ARG B 456     7774   7663   6812    493    500   2373       C  
ATOM    802  CG  ARG B 456     -59.338 -21.811  19.984  1.00 86.68           C  
ANISOU  802  CG  ARG B 456    11260  11666  10009    315    566   2279       C  
ATOM    803  CD  ARG B 456     -59.727 -20.407  19.553  1.00 89.13           C  
ANISOU  803  CD  ARG B 456    11280  12147  10440    109    472   1748       C  
ATOM    804  NE  ARG B 456     -60.322 -19.639  20.641  1.00 94.84           N  
ANISOU  804  NE  ARG B 456    11910  13282  10842    -48    562   1589       N  
ATOM    805  CZ  ARG B 456     -61.594 -19.717  21.006  1.00 94.97           C  
ANISOU  805  CZ  ARG B 456    11959  13252  10875   -294    836   1549       C  
ATOM    806  NH1 ARG B 456     -62.441 -20.528  20.393  1.00 88.31           N1+
ANISOU  806  NH1 ARG B 456    11217  11986  10351   -446   1044   1638       N1+
ATOM    807  NH2 ARG B 456     -62.027 -18.962  22.012  1.00110.37           N  
ANISOU  807  NH2 ARG B 456    13805  15614  12516   -417    927   1360       N  
ATOM    808  N   ASP B 457     -58.746 -22.737  15.657  1.00 55.86           N  
ANISOU  808  N   ASP B 457     7313   6522   7391    320    462   1824       N  
ATOM    809  CA  ASP B 457     -58.768 -22.082  14.352  1.00 49.99           C  
ANISOU  809  CA  ASP B 457     6400   5718   6876    230    348   1461       C  
ATOM    810  C   ASP B 457     -60.032 -22.437  13.579  1.00 47.49           C  
ANISOU  810  C   ASP B 457     6089   5152   6804    -58    514   1268       C  
ATOM    811  O   ASP B 457     -60.666 -21.564  12.975  1.00 51.65           O  
ANISOU  811  O   ASP B 457     6428   5817   7379   -186    437    983       O  
ATOM    812  CB  ASP B 457     -57.526 -22.472  13.550  1.00 49.07           C  
ANISOU  812  CB  ASP B 457     6297   5454   6892    466    240   1485       C  
ATOM    813  CG  ASP B 457     -56.354 -21.542  13.795  1.00 50.47           C  
ANISOU  813  CG  ASP B 457     6284   6002   6890    652     10   1418       C  
ATOM    814  OD1 ASP B 457     -56.538 -20.517  14.484  1.00 62.80           O  
ANISOU  814  OD1 ASP B 457     7712   7900   8248    567    -60   1301       O  
ATOM    815  OD2 ASP B 457     -55.246 -21.841  13.303  1.00 57.66           O1-
ANISOU  815  OD2 ASP B 457     7154   6869   7884    863    -70   1437       O1-
ATOM    816  N   GLU B 458     -60.413 -23.717  13.587  1.00 52.50           N  
ANISOU  816  N   GLU B 458     6924   5424   7600   -156    758   1412       N  
ATOM    817  CA  GLU B 458     -61.594 -24.143  12.843  1.00 51.80           C  
ANISOU  817  CA  GLU B 458     6786   5143   7752   -487    931   1145       C  
ATOM    818  C   GLU B 458     -62.866 -23.550  13.433  1.00 61.59           C  
ANISOU  818  C   GLU B 458     7856   6644   8902   -732   1010   1014       C  
ATOM    819  O   GLU B 458     -63.784 -23.175  12.693  1.00 49.50           O  
ANISOU  819  O   GLU B 458     6093   5231   7484   -924    975    679       O  
ATOM    820  CB  GLU B 458     -61.671 -25.669  12.815  1.00 56.78           C  
ANISOU  820  CB  GLU B 458     7690   5263   8621   -586   1254   1293       C  
ATOM    821  CG  GLU B 458     -60.636 -26.318  11.911  1.00 64.78           C  
ANISOU  821  CG  GLU B 458     8820   5964   9829   -386   1225   1281       C  
ATOM    822  CD  GLU B 458     -60.536 -27.816  12.112  1.00 64.23           C  
ANISOU  822  CD  GLU B 458     9082   5304  10019   -394   1596   1508       C  
ATOM    823  OE1 GLU B 458     -60.493 -28.261  13.278  1.00 77.85           O  
ANISOU  823  OE1 GLU B 458    11032   6912  11636   -280   1771   1945       O  
ATOM    824  OE2 GLU B 458     -60.504 -28.548  11.101  1.00 75.83           O1-
ANISOU  824  OE2 GLU B 458    10605   6416  11791   -510   1740   1249       O1-
ATOM    825  N   LEU B 459     -62.940 -23.454  14.762  1.00 53.59           N  
ANISOU  825  N   LEU B 459     6930   5776   7657   -706   1113   1266       N  
ATOM    826  CA  LEU B 459     -64.116 -22.864  15.393  1.00 58.86           C  
ANISOU  826  CA  LEU B 459     7418   6712   8234   -930   1226   1116       C  
ATOM    827  C   LEU B 459     -64.237 -21.382  15.061  1.00 50.18           C  
ANISOU  827  C   LEU B 459     6025   5965   7076   -837    968    829       C  
ATOM    828  O   LEU B 459     -65.338 -20.890  14.791  1.00 43.47           O  
ANISOU  828  O   LEU B 459     4926   5266   6326   -994   1000    555       O  
ATOM    829  CB  LEU B 459     -64.062 -23.074  16.906  1.00 47.11           C  
ANISOU  829  CB  LEU B 459     6113   5345   6440   -908   1409   1454       C  
ATOM    830  CG  LEU B 459     -64.282 -24.509  17.389  1.00 63.54           C  
ANISOU  830  CG  LEU B 459     8520   7037   8584  -1039   1786   1794       C  
ATOM    831  CD1 LEU B 459     -63.946 -24.631  18.868  1.00 72.03           C  
ANISOU  831  CD1 LEU B 459     9820   8312   9236   -895   1899   2230       C  
ATOM    832  CD2 LEU B 459     -65.711 -24.955  17.117  1.00 63.01           C  
ANISOU  832  CD2 LEU B 459     8340   6816   8786  -1492   2114   1526       C  
ATOM    833  N   ARG B 460     -63.117 -20.655  15.073  1.00 50.27           N  
ANISOU  833  N   ARG B 460     6048   6101   6949   -576    734    882       N  
ATOM    834  CA  ARG B 460     -63.158 -19.237  14.729  1.00 42.66           C  
ANISOU  834  CA  ARG B 460     4866   5360   5982   -491    560    631       C  
ATOM    835  C   ARG B 460     -63.540 -19.037  13.268  1.00 48.64           C  
ANISOU  835  C   ARG B 460     5492   6023   6966   -492    448    425       C  
ATOM    836  O   ARG B 460     -64.311 -18.127  12.939  1.00 48.43           O  
ANISOU  836  O   ARG B 460     5256   6148   6998   -480    404    227       O  
ATOM    837  CB  ARG B 460     -61.808 -18.585  15.024  1.00 51.33           C  
ANISOU  837  CB  ARG B 460     6004   6581   6917   -280    390    690       C  
ATOM    838  CG  ARG B 460     -61.432 -18.588  16.494  1.00 61.27           C  
ANISOU  838  CG  ARG B 460     7328   8097   7854   -254    441    838       C  
ATOM    839  CD  ARG B 460     -59.964 -18.255  16.695  1.00 50.59           C  
ANISOU  839  CD  ARG B 460     5971   6909   6342    -56    249    878       C  
ATOM    840  NE  ARG B 460     -59.601 -16.968  16.118  1.00 53.89           N  
ANISOU  840  NE  ARG B 460     6227   7375   6875    -45    147    576       N  
ATOM    841  CZ  ARG B 460     -58.356 -16.527  16.003  1.00 66.26           C  
ANISOU  841  CZ  ARG B 460     7729   9051   8396     58     11    503       C  
ATOM    842  NH1 ARG B 460     -57.327 -17.248  16.418  1.00 58.71           N1+
ANISOU  842  NH1 ARG B 460     6804   8239   7265    212    -99    698       N1+
ATOM    843  NH2 ARG B 460     -58.138 -15.332  15.461  1.00 61.53           N  
ANISOU  843  NH2 ARG B 460     7020   8414   7944     17      7    232       N  
ATOM    844  N   ALA B 461     -63.012 -19.879  12.378  1.00 52.03           N  
ANISOU  844  N   ALA B 461     6038   6227   7506   -475    408    470       N  
ATOM    845  CA  ALA B 461     -63.360 -19.776  10.966  1.00 52.09           C  
ANISOU  845  CA  ALA B 461     5925   6222   7643   -487    298    263       C  
ATOM    846  C   ALA B 461     -64.837 -20.072  10.743  1.00 54.11           C  
ANISOU  846  C   ALA B 461     5974   6585   8000   -716    389     48       C  
ATOM    847  O   ALA B 461     -65.499 -19.400   9.943  1.00 48.55           O  
ANISOU  847  O   ALA B 461     5040   6096   7311   -664    252   -141       O  
ATOM    848  CB  ALA B 461     -62.487 -20.722  10.140  1.00 49.34           C  
ANISOU  848  CB  ALA B 461     5745   5625   7378   -457    287    301       C  
ATOM    849  N   LYS B 462     -65.372 -21.075  11.444  1.00 51.77           N  
ANISOU  849  N   LYS B 462     5740   6160   7769   -962    635     83       N  
ATOM    850  CA  LYS B 462     -66.792 -21.386  11.323  1.00 53.53           C  
ANISOU  850  CA  LYS B 462     5710   6517   8111  -1247    769   -180       C  
ATOM    851  C   LYS B 462     -67.652 -20.263  11.889  1.00 47.57           C  
ANISOU  851  C   LYS B 462     4680   6105   7288  -1188    740   -278       C  
ATOM    852  O   LYS B 462     -68.712 -19.947  11.337  1.00 51.15           O  
ANISOU  852  O   LYS B 462     4790   6827   7820  -1243    679   -552       O  
ATOM    853  CB  LYS B 462     -67.102 -22.706  12.029  1.00 61.73           C  
ANISOU  853  CB  LYS B 462     6927   7267   9261  -1561   1131    -95       C  
ATOM    854  CG  LYS B 462     -67.291 -23.885  11.089  1.00 63.23           C  
ANISOU  854  CG  LYS B 462     7148   7198   9679  -1821   1258   -312       C  
ATOM    855  CD  LYS B 462     -67.088 -25.206  11.814  1.00 72.39           C  
ANISOU  855  CD  LYS B 462     8659   7869  10977  -2021   1658    -81       C  
ATOM    856  CE  LYS B 462     -68.139 -26.226  11.407  1.00 85.80           C  
ANISOU  856  CE  LYS B 462    10241   9401  12959  -2515   1982   -442       C  
ATOM    857  NZ  LYS B 462     -68.321 -26.276   9.929  1.00 85.58           N1+
ANISOU  857  NZ  LYS B 462     9962   9528  13026  -2604   1776   -906       N1+
ATOM    858  N   ALA B 463     -67.208 -19.648  12.989  1.00 46.09           N  
ANISOU  858  N   ALA B 463     4611   5951   6952  -1059    785    -88       N  
ATOM    859  CA  ALA B 463     -67.970 -18.558  13.589  1.00 42.72           C  
ANISOU  859  CA  ALA B 463     3940   5806   6485   -996    810   -221       C  
ATOM    860  C   ALA B 463     -68.073 -17.361  12.655  1.00 52.94           C  
ANISOU  860  C   ALA B 463     5035   7243   7838   -709    560   -352       C  
ATOM    861  O   ALA B 463     -69.078 -16.644  12.676  1.00 44.71           O  
ANISOU  861  O   ALA B 463     3689   6432   6869   -640    569   -534       O  
ATOM    862  CB  ALA B 463     -67.336 -18.141  14.916  1.00 45.76           C  
ANISOU  862  CB  ALA B 463     4509   6220   6658   -933    908    -46       C  
ATOM    863  N   LEU B 464     -67.052 -17.128  11.834  1.00 54.01           N  
ANISOU  863  N   LEU B 464     5338   7240   7946   -517    365   -243       N  
ATOM    864  CA  LEU B 464     -67.066 -16.040  10.868  1.00 48.59           C  
ANISOU  864  CA  LEU B 464     4540   6634   7289   -231    170   -284       C  
ATOM    865  C   LEU B 464     -67.553 -16.485   9.494  1.00 51.74           C  
ANISOU  865  C   LEU B 464     4786   7163   7708   -223      4   -393       C  
ATOM    866  O   LEU B 464     -67.366 -15.752   8.517  1.00 54.10           O  
ANISOU  866  O   LEU B 464     5072   7523   7962     40   -173   -345       O  
ATOM    867  CB  LEU B 464     -65.677 -15.410  10.760  1.00 50.05           C  
ANISOU  867  CB  LEU B 464     4982   6624   7411    -55    104   -123       C  
ATOM    868  CG  LEU B 464     -65.426 -14.235  11.707  1.00 45.71           C  
ANISOU  868  CG  LEU B 464     4451   6060   6858     48    205   -141       C  
ATOM    869  CD1 LEU B 464     -65.335 -14.709  13.150  1.00 54.05           C  
ANISOU  869  CD1 LEU B 464     5562   7178   7796   -152    366   -141       C  
ATOM    870  CD2 LEU B 464     -64.169 -13.487  11.306  1.00 45.18           C  
ANISOU  870  CD2 LEU B 464     4568   5816   6783    190    153    -60       C  
ATOM    871  N   HIS B 465     -68.166 -17.667   9.405  1.00 44.19           N  
ANISOU  871  N   HIS B 465     3726   6259   6803   -524     83   -550       N  
ATOM    872  CA  HIS B 465     -68.797 -18.155   8.177  1.00 50.13           C  
ANISOU  872  CA  HIS B 465     4253   7240   7554   -595    -62   -776       C  
ATOM    873  C   HIS B 465     -67.809 -18.223   7.014  1.00 56.05           C  
ANISOU  873  C   HIS B 465     5211   7898   8188   -454   -236   -695       C  
ATOM    874  O   HIS B 465     -68.147 -17.914   5.870  1.00 54.24           O  
ANISOU  874  O   HIS B 465     4812   7960   7838   -304   -448   -792       O  
ATOM    875  CB  HIS B 465     -70.013 -17.303   7.808  1.00 54.10           C  
ANISOU  875  CB  HIS B 465     4326   8181   8051   -397   -210   -936       C  
ATOM    876  CG  HIS B 465     -71.060 -17.257   8.876  1.00 66.25           C  
ANISOU  876  CG  HIS B 465     5594   9860   9718   -550    -12  -1083       C  
ATOM    877  CD2 HIS B 465     -71.368 -16.301   9.783  1.00 64.56           C  
ANISOU  877  CD2 HIS B 465     5303   9672   9556   -372     88  -1024       C  
ATOM    878  ND1 HIS B 465     -71.939 -18.295   9.100  1.00 66.55           N  
ANISOU  878  ND1 HIS B 465     5400  10026   9862   -965    162  -1365       N  
ATOM    879  CE1 HIS B 465     -72.744 -17.980  10.098  1.00 65.32           C  
ANISOU  879  CE1 HIS B 465     5027   9998   9796  -1032    357  -1448       C  
ATOM    880  NE2 HIS B 465     -72.419 -16.774  10.530  1.00 85.50           N  
ANISOU  880  NE2 HIS B 465     7669  12504  12312   -663    308  -1254       N  
ATOM    881  N   ILE B 466     -66.581 -18.636   7.304  1.00 48.55           N  
ANISOU  881  N   ILE B 466     4611   6591   7247   -484   -144   -514       N  
ATOM    882  CA  ILE B 466     -65.568 -18.862   6.283  1.00 49.47           C  
ANISOU  882  CA  ILE B 466     4922   6595   7280   -400   -240   -471       C  
ATOM    883  C   ILE B 466     -65.735 -20.297   5.771  1.00 49.74           C  
ANISOU  883  C   ILE B 466     4962   6546   7392   -708   -146   -712       C  
ATOM    884  O   ILE B 466     -65.550 -21.237   6.560  1.00 52.97           O  
ANISOU  884  O   ILE B 466     5524   6644   7956   -914     82   -674       O  
ATOM    885  CB  ILE B 466     -64.154 -18.631   6.824  1.00 53.38           C  
ANISOU  885  CB  ILE B 466     5716   6790   7775   -274   -180   -216       C  
ATOM    886  CG1 ILE B 466     -63.923 -17.139   7.070  1.00 51.07           C  
ANISOU  886  CG1 ILE B 466     5417   6560   7426    -15   -244    -71       C  
ATOM    887  CG2 ILE B 466     -63.113 -19.175   5.856  1.00 53.64           C  
ANISOU  887  CG2 ILE B 466     5924   6684   7771   -251   -207   -224       C  
ATOM    888  CD1 ILE B 466     -62.929 -16.848   8.169  1.00 50.37           C  
ANISOU  888  CD1 ILE B 466     5494   6289   7355     11   -144     78       C  
ATOM    889  N   PRO B 467     -66.075 -20.498   4.503  1.00 56.57           N  
ANISOU  889  N   PRO B 467     5678   7672   8145   -745   -286   -960       N  
ATOM    890  CA  PRO B 467     -66.375 -21.846   4.006  1.00 57.72           C  
ANISOU  890  CA  PRO B 467     5784   7754   8392  -1105   -157  -1310       C  
ATOM    891  C   PRO B 467     -65.155 -22.688   3.666  1.00 47.05           C  
ANISOU  891  C   PRO B 467     4763   5997   7117  -1142    -19  -1284       C  
ATOM    892  O   PRO B 467     -65.321 -23.794   3.145  1.00 62.88           O  
ANISOU  892  O   PRO B 467     6767   7892   9235  -1434    127  -1614       O  
ATOM    893  CB  PRO B 467     -67.196 -21.555   2.741  1.00 50.97           C  
ANISOU  893  CB  PRO B 467     4590   7472   7302  -1086   -413  -1620       C  
ATOM    894  CG  PRO B 467     -66.646 -20.258   2.240  1.00 56.65           C  
ANISOU  894  CG  PRO B 467     5391   8364   7770   -639   -645  -1305       C  
ATOM    895  CD  PRO B 467     -66.184 -19.477   3.445  1.00 49.13           C  
ANISOU  895  CD  PRO B 467     4614   7105   6950   -449   -553   -929       C  
ATOM    896  N   PHE B 468     -63.945 -22.210   3.943  1.00 52.06           N  
ANISOU  896  N   PHE B 468     5648   6412   7720   -870    -36   -951       N  
ATOM    897  CA  PHE B 468     -62.820 -23.023   3.506  1.00 57.16           C  
ANISOU  897  CA  PHE B 468     6537   6734   8448   -869     89   -972       C  
ATOM    898  C   PHE B 468     -62.246 -23.828   4.663  1.00 48.66           C  
ANISOU  898  C   PHE B 468     5693   5177   7620   -888    332   -748       C  
ATOM    899  O   PHE B 468     -62.228 -23.352   5.803  1.00 53.49           O  
ANISOU  899  O   PHE B 468     6333   5765   8224   -783    332   -462       O  
ATOM    900  CB  PHE B 468     -61.715 -22.145   2.914  1.00 49.33           C  
ANISOU  900  CB  PHE B 468     5644   5828   7270   -570    -52   -796       C  
ATOM    901  CG  PHE B 468     -62.191 -21.217   1.837  1.00 48.58           C  
ANISOU  901  CG  PHE B 468     5391   6189   6879   -464   -274   -877       C  
ATOM    902  CD1 PHE B 468     -61.737 -19.911   1.780  1.00 50.60           C  
ANISOU  902  CD1 PHE B 468     5692   6551   6982   -185   -385   -599       C  
ATOM    903  CD2 PHE B 468     -63.095 -21.651   0.881  1.00 50.19           C  
ANISOU  903  CD2 PHE B 468     5399   6726   6944   -638   -357  -1232       C  
ATOM    904  CE1 PHE B 468     -62.174 -19.053   0.791  1.00 55.75           C  
ANISOU  904  CE1 PHE B 468     6252   7582   7350    -24   -560   -582       C  
ATOM    905  CE2 PHE B 468     -63.537 -20.797  -0.111  1.00 59.26           C  
ANISOU  905  CE2 PHE B 468     6400   8368   7750   -467   -594  -1245       C  
ATOM    906  CZ  PHE B 468     -63.076 -19.497  -0.155  1.00 50.53           C  
ANISOU  906  CZ  PHE B 468     5394   7312   6494   -130   -688   -873       C  
ATOM    907  N   PRO B 469     -61.773 -25.043   4.395  1.00 51.46           N  
ANISOU  907  N   PRO B 469     6221   5154   8178   -996    552   -867       N  
ATOM    908  CA  PRO B 469     -61.062 -25.796   5.435  1.00 53.11           C  
ANISOU  908  CA  PRO B 469     6688   4893   8598   -891    773   -555       C  
ATOM    909  C   PRO B 469     -59.790 -25.071   5.847  1.00 57.34           C  
ANISOU  909  C   PRO B 469     7294   5482   9009   -509    618   -218       C  
ATOM    910  O   PRO B 469     -59.092 -24.483   5.018  1.00 56.32           O  
ANISOU  910  O   PRO B 469     7110   5532   8756   -366    471   -295       O  
ATOM    911  CB  PRO B 469     -60.751 -27.137   4.759  1.00 56.42           C  
ANISOU  911  CB  PRO B 469     7267   4888   9282  -1027   1044   -804       C  
ATOM    912  CG  PRO B 469     -61.659 -27.206   3.572  1.00 53.37           C  
ANISOU  912  CG  PRO B 469     6664   4791   8824  -1351    998  -1332       C  
ATOM    913  CD  PRO B 469     -61.884 -25.798   3.135  1.00 54.23           C  
ANISOU  913  CD  PRO B 469     6539   5496   8568  -1201    627  -1304       C  
ATOM    914  N   VAL B 470     -59.498 -25.116   7.149  1.00 51.25           N  
ANISOU  914  N   VAL B 470     6629   4596   8249   -366    668    141       N  
ATOM    915  CA  VAL B 470     -58.303 -24.459   7.672  1.00 56.15           C  
ANISOU  915  CA  VAL B 470     7253   5343   8737    -38    515    405       C  
ATOM    916  C   VAL B 470     -57.052 -25.030   7.017  1.00 53.10           C  
ANISOU  916  C   VAL B 470     6942   4759   8476    172    558    381       C  
ATOM    917  O   VAL B 470     -56.096 -24.300   6.723  1.00 47.08           O  
ANISOU  917  O   VAL B 470     6077   4204   7606    354    410    382       O  
ATOM    918  CB  VAL B 470     -58.256 -24.588   9.207  1.00 59.28           C  
ANISOU  918  CB  VAL B 470     7742   5716   9065     74    563    770       C  
ATOM    919  CG1 VAL B 470     -56.856 -24.315   9.732  1.00 50.71           C  
ANISOU  919  CG1 VAL B 470     6644   4753   7872    427    428   1002       C  
ATOM    920  CG2 VAL B 470     -59.262 -23.646   9.848  1.00 53.54           C  
ANISOU  920  CG2 VAL B 470     6878   5301   8163    -84    487    751       C  
ATOM    921  N   GLU B 471     -57.046 -26.341   6.761  1.00 48.91           N  
ANISOU  921  N   GLU B 471     6582   3798   8204    131    807    326       N  
ATOM    922  CA  GLU B 471     -55.898 -26.971   6.117  1.00 58.43           C  
ANISOU  922  CA  GLU B 471     7849   4775   9577    351    896    264       C  
ATOM    923  C   GLU B 471     -55.607 -26.340   4.761  1.00 56.86           C  
ANISOU  923  C   GLU B 471     7502   4844   9258    278    784    -86       C  
ATOM    924  O   GLU B 471     -54.443 -26.105   4.415  1.00 58.44           O  
ANISOU  924  O   GLU B 471     7637   5125   9443    508    737    -82       O  
ATOM    925  CB  GLU B 471     -56.145 -28.472   5.969  1.00 54.91           C  
ANISOU  925  CB  GLU B 471     7634   3748   9483    263   1252    189       C  
ATOM    926  CG  GLU B 471     -54.904 -29.287   5.655  1.00 78.93           C  
ANISOU  926  CG  GLU B 471    10774   6449  12769    599   1405    224       C  
ATOM    927  CD  GLU B 471     -54.674 -29.443   4.164  1.00 88.04           C  
ANISOU  927  CD  GLU B 471    11857   7603  13992    454   1480   -282       C  
ATOM    928  OE1 GLU B 471     -55.633 -29.242   3.390  1.00 84.39           O  
ANISOU  928  OE1 GLU B 471    11326   7315  13423     63   1467   -659       O  
ATOM    929  OE2 GLU B 471     -53.535 -29.766   3.765  1.00 81.11           O1-
ANISOU  929  OE2 GLU B 471    10966   6604  13246    745   1550   -316       O1-
ATOM    930  N   LYS B 472     -56.651 -26.053   3.982  1.00 55.05           N  
ANISOU  930  N   LYS B 472     7198   4802   8916    -32    744   -386       N  
ATOM    931  CA  LYS B 472     -56.440 -25.446   2.672  1.00 52.08           C  
ANISOU  931  CA  LYS B 472     6716   4730   8344    -78    640   -662       C  
ATOM    932  C   LYS B 472     -55.989 -23.997   2.797  1.00 55.02           C  
ANISOU  932  C   LYS B 472     6974   5465   8466     78    419   -468       C  
ATOM    933  O   LYS B 472     -55.193 -23.518   1.983  1.00 52.18           O  
ANISOU  933  O   LYS B 472     6579   5255   7992    161    402   -548       O  
ATOM    934  CB  LYS B 472     -57.714 -25.542   1.835  1.00 58.08           C  
ANISOU  934  CB  LYS B 472     7394   5684   8991   -406    620  -1017       C  
ATOM    935  CG  LYS B 472     -57.952 -26.913   1.225  1.00 53.73           C  
ANISOU  935  CG  LYS B 472     6927   4817   8672   -636    887  -1403       C  
ATOM    936  CD  LYS B 472     -58.504 -26.802  -0.188  1.00 75.85           C  
ANISOU  936  CD  LYS B 472     9592   8010  11218   -867    811  -1871       C  
ATOM    937  CE  LYS B 472     -59.866 -27.472  -0.308  1.00 85.93           C  
ANISOU  937  CE  LYS B 472    10760   9318  12573  -1270    894  -2246       C  
ATOM    938  NZ  LYS B 472     -60.565 -27.081  -1.565  1.00100.66           N1+
ANISOU  938  NZ  LYS B 472    12398  11794  14055  -1450    695  -2656       N1+
ATOM    939  N   ILE B 473     -56.488 -23.283   3.808  1.00 46.78           N  
ANISOU  939  N   ILE B 473     5879   4544   7351     92    298   -238       N  
ATOM    940  CA  ILE B 473     -56.059 -21.904   4.027  1.00 44.76           C  
ANISOU  940  CA  ILE B 473     5533   4552   6922    209    151    -93       C  
ATOM    941  C   ILE B 473     -54.562 -21.851   4.302  1.00 48.56           C  
ANISOU  941  C   ILE B 473     5990   4996   7465    418    179      5       C  
ATOM    942  O   ILE B 473     -53.860 -20.940   3.843  1.00 41.66           O  
ANISOU  942  O   ILE B 473     5047   4290   6492    459    156    -26       O  
ATOM    943  CB  ILE B 473     -56.871 -21.269   5.172  1.00 43.31           C  
ANISOU  943  CB  ILE B 473     5296   4473   6686    175     65     74       C  
ATOM    944  CG1 ILE B 473     -58.311 -21.008   4.726  1.00 45.80           C  
ANISOU  944  CG1 ILE B 473     5540   4944   6919      4      8    -61       C  
ATOM    945  CG2 ILE B 473     -56.217 -19.978   5.653  1.00 31.98           C  
ANISOU  945  CG2 ILE B 473     3787   3215   5151    289    -18    191       C  
ATOM    946  CD1 ILE B 473     -59.218 -20.535   5.839  1.00 42.71           C  
ANISOU  946  CD1 ILE B 473     5073   4639   6516    -42    -25     50       C  
ATOM    947  N   ILE B 474     -54.045 -22.838   5.031  1.00 46.06           N  
ANISOU  947  N   ILE B 474     5720   4463   7318    564    251    127       N  
ATOM    948  CA  ILE B 474     -52.641 -22.821   5.424  1.00 58.05           C  
ANISOU  948  CA  ILE B 474     7136   6036   8885    817    236    223       C  
ATOM    949  C   ILE B 474     -51.757 -23.413   4.332  1.00 52.70           C  
ANISOU  949  C   ILE B 474     6448   5239   8337    903    375     23       C  
ATOM    950  O   ILE B 474     -50.727 -22.834   3.967  1.00 53.46           O  
ANISOU  950  O   ILE B 474     6392   5524   8396    979    372    -59       O  
ATOM    951  CB  ILE B 474     -52.457 -23.566   6.760  1.00 58.37           C  
ANISOU  951  CB  ILE B 474     7217   5967   8995   1029    224    515       C  
ATOM    952  CG1 ILE B 474     -53.189 -22.838   7.886  1.00 48.10           C  
ANISOU  952  CG1 ILE B 474     5896   4876   7504    936    102    676       C  
ATOM    953  CG2 ILE B 474     -50.980 -23.714   7.094  1.00 47.19           C  
ANISOU  953  CG2 ILE B 474     5634   4672   7622   1358    178    597       C  
ATOM    954  CD1 ILE B 474     -53.239 -23.622   9.178  1.00 45.81           C  
ANISOU  954  CD1 ILE B 474     5704   4504   7199   1113    118   1003       C  
ATOM    955  N   ASN B 475     -52.144 -24.568   3.788  1.00 46.94           N  
ANISOU  955  N   ASN B 475     5868   4190   7776    857    540   -105       N  
ATOM    956  CA  ASN B 475     -51.230 -25.384   2.996  1.00 50.14           C  
ANISOU  956  CA  ASN B 475     6273   4408   8370    997    723   -295       C  
ATOM    957  C   ASN B 475     -51.308 -25.144   1.492  1.00 50.64           C  
ANISOU  957  C   ASN B 475     6338   4600   8305    785    810   -658       C  
ATOM    958  O   ASN B 475     -50.417 -25.606   0.769  1.00 61.30           O  
ANISOU  958  O   ASN B 475     7649   5879   9764    888    976   -860       O  
ATOM    959  CB  ASN B 475     -51.479 -26.870   3.272  1.00 54.76           C  
ANISOU  959  CB  ASN B 475     7048   4492   9266   1085    934   -261       C  
ATOM    960  CG  ASN B 475     -51.274 -27.233   4.728  1.00 69.55           C  
ANISOU  960  CG  ASN B 475     8963   6237  11226   1371    883    174       C  
ATOM    961  ND2 ASN B 475     -51.806 -28.378   5.133  1.00 84.03           N  
ANISOU  961  ND2 ASN B 475    11035   7596  13297   1389   1093    300       N  
ATOM    962  OD1 ASN B 475     -50.636 -26.496   5.479  1.00 71.45           O  
ANISOU  962  OD1 ASN B 475     9027   6815  11306   1562    678    386       O  
ATOM    963  N   LEU B 476     -52.331 -24.458   0.996  1.00 51.08           N  
ANISOU  963  N   LEU B 476     6424   4876   8110    524    708   -742       N  
ATOM    964  CA  LEU B 476     -52.441 -24.266  -0.444  1.00 53.45           C  
ANISOU  964  CA  LEU B 476     6738   5373   8198    358    771  -1048       C  
ATOM    965  C   LEU B 476     -51.321 -23.359  -0.947  1.00 51.05           C  
ANISOU  965  C   LEU B 476     6341   5307   7750    450    803  -1027       C  
ATOM    966  O   LEU B 476     -51.002 -22.353  -0.306  1.00 50.01           O  
ANISOU  966  O   LEU B 476     6127   5312   7565    513    696   -793       O  
ATOM    967  CB  LEU B 476     -53.793 -23.659  -0.814  1.00 45.42           C  
ANISOU  967  CB  LEU B 476     5737   4621   6900    139    610  -1081       C  
ATOM    968  CG  LEU B 476     -54.963 -24.619  -1.032  1.00 47.71           C  
ANISOU  968  CG  LEU B 476     6066   4809   7251    -90    648  -1342       C  
ATOM    969  CD1 LEU B 476     -56.198 -23.848  -1.467  1.00 48.58           C  
ANISOU  969  CD1 LEU B 476     6094   5329   7033   -244    439  -1380       C  
ATOM    970  CD2 LEU B 476     -54.604 -25.690  -2.051  1.00 47.06           C  
ANISOU  970  CD2 LEU B 476     6039   4590   7252   -189    880  -1764       C  
ATOM    971  N   PRO B 477     -50.697 -23.692  -2.078  1.00 50.70           N  
ANISOU  971  N   PRO B 477     6300   5312   7650    424    990  -1306       N  
ATOM    972  CA  PRO B 477     -49.776 -22.742  -2.711  1.00 49.62           C  
ANISOU  972  CA  PRO B 477     6094   5435   7326    432   1076  -1303       C  
ATOM    973  C   PRO B 477     -50.503 -21.451  -3.055  1.00 43.88           C  
ANISOU  973  C   PRO B 477     5447   4988   6239    302    948  -1123       C  
ATOM    974  O   PRO B 477     -51.710 -21.444  -3.308  1.00 53.50           O  
ANISOU  974  O   PRO B 477     6751   6306   7269    202    807  -1126       O  
ATOM    975  CB  PRO B 477     -49.307 -23.481  -3.970  1.00 47.61           C  
ANISOU  975  CB  PRO B 477     5869   5203   7016    378   1323  -1683       C  
ATOM    976  CG  PRO B 477     -49.550 -24.929  -3.678  1.00 56.24           C  
ANISOU  976  CG  PRO B 477     7001   5923   8442    433   1403  -1875       C  
ATOM    977  CD  PRO B 477     -50.774 -24.967  -2.812  1.00 50.45           C  
ANISOU  977  CD  PRO B 477     6343   5082   7745    360   1188  -1674       C  
ATOM    978  N   VAL B 478     -49.747 -20.349  -3.061  1.00 46.96           N  
ANISOU  978  N   VAL B 478     5791   5498   6556    312   1022   -974       N  
ATOM    979  CA  VAL B 478     -50.351 -19.021  -3.156  1.00 45.10           C  
ANISOU  979  CA  VAL B 478     5657   5407   6072    251    945   -722       C  
ATOM    980  C   VAL B 478     -51.218 -18.888  -4.405  1.00 49.58           C  
ANISOU  980  C   VAL B 478     6392   6219   6228    185    920   -750       C  
ATOM    981  O   VAL B 478     -52.245 -18.198  -4.383  1.00 53.83           O  
ANISOU  981  O   VAL B 478     7006   6869   6578    210    752   -543       O  
ATOM    982  CB  VAL B 478     -49.257 -17.934  -3.096  1.00 53.04           C  
ANISOU  982  CB  VAL B 478     6606   6432   7113    216   1141   -624       C  
ATOM    983  CG1 VAL B 478     -48.301 -18.053  -4.276  1.00 44.39           C  
ANISOU  983  CG1 VAL B 478     5524   5458   5884    149   1435   -810       C  
ATOM    984  CG2 VAL B 478     -49.877 -16.546  -3.030  1.00 55.12           C  
ANISOU  984  CG2 VAL B 478     7012   6711   7218    179   1117   -336       C  
ATOM    985  N   VAL B 479     -50.842 -19.554  -5.500  1.00 57.05           N  
ANISOU  985  N   VAL B 479     7373   7298   7006    125   1078  -1022       N  
ATOM    986  CA  VAL B 479     -51.645 -19.487  -6.720  1.00 58.16           C  
ANISOU  986  CA  VAL B 479     7642   7790   6666     66   1027  -1089       C  
ATOM    987  C   VAL B 479     -53.004 -20.138  -6.493  1.00 62.53           C  
ANISOU  987  C   VAL B 479     8144   8412   7203     28    758  -1213       C  
ATOM    988  O   VAL B 479     -54.051 -19.560  -6.807  1.00 56.80           O  
ANISOU  988  O   VAL B 479     7447   7976   6157     62    554  -1064       O  
ATOM    989  CB  VAL B 479     -50.896 -20.138  -7.897  1.00 64.16           C  
ANISOU  989  CB  VAL B 479     8432   8712   7236    -23   1284  -1436       C  
ATOM    990  CG1 VAL B 479     -51.729 -20.054  -9.168  1.00 53.95           C  
ANISOU  990  CG1 VAL B 479     7256   7900   5343    -84   1204  -1524       C  
ATOM    991  CG2 VAL B 479     -49.544 -19.473  -8.095  1.00 60.36           C  
ANISOU  991  CG2 VAL B 479     7958   8183   6794    -20   1593  -1337       C  
ATOM    992  N   ASP B 480     -53.006 -21.352  -5.936  1.00 52.85           N  
ANISOU  992  N   ASP B 480     6828   6913   6339    -33    777  -1483       N  
ATOM    993  CA  ASP B 480     -54.265 -22.029  -5.646  1.00 47.60           C  
ANISOU  993  CA  ASP B 480     6101   6257   5727   -141    595  -1642       C  
ATOM    994  C   ASP B 480     -55.014 -21.355  -4.504  1.00 51.34           C  
ANISOU  994  C   ASP B 480     6525   6650   6332    -63    385  -1299       C  
ATOM    995  O   ASP B 480     -56.251 -21.362  -4.488  1.00 47.22           O  
ANISOU  995  O   ASP B 480     5927   6327   5689   -132    195  -1343       O  
ATOM    996  CB  ASP B 480     -54.005 -23.498  -5.319  1.00 50.62           C  
ANISOU  996  CB  ASP B 480     6461   6255   6516   -231    766  -1980       C  
ATOM    997  CG  ASP B 480     -53.204 -24.196  -6.394  1.00 50.13           C  
ANISOU  997  CG  ASP B 480     6437   6224   6387   -294   1025  -2375       C  
ATOM    998  OD1 ASP B 480     -53.636 -24.170  -7.566  1.00 57.31           O  
ANISOU  998  OD1 ASP B 480     7358   7553   6863   -436   1008  -2642       O  
ATOM    999  OD2 ASP B 480     -52.140 -24.764  -6.070  1.00 62.41           O1-
ANISOU  999  OD2 ASP B 480     7987   7425   8299   -179   1243  -2427       O1-
ATOM   1000  N   PHE B 481     -54.289 -20.775  -3.544  1.00 47.74           N  
ANISOU 1000  N   PHE B 481     6073   5951   6114     67    424  -1008       N  
ATOM   1001  CA  PHE B 481     -54.942 -20.027  -2.475  1.00 43.46           C  
ANISOU 1001  CA  PHE B 481     5490   5360   5664    132    259   -719       C  
ATOM   1002  C   PHE B 481     -55.703 -18.831  -3.032  1.00 53.56           C  
ANISOU 1002  C   PHE B 481     6802   6949   6601    204    128   -518       C  
ATOM   1003  O   PHE B 481     -56.838 -18.561  -2.621  1.00 48.75           O  
ANISOU 1003  O   PHE B 481     6114   6441   5966    228    -52   -438       O  
ATOM   1004  CB  PHE B 481     -53.909 -19.575  -1.443  1.00 47.73           C  
ANISOU 1004  CB  PHE B 481     6005   5669   6462    232    338   -521       C  
ATOM   1005  CG  PHE B 481     -54.473 -18.687  -0.367  1.00 47.54           C  
ANISOU 1005  CG  PHE B 481     5943   5618   6501    278    211   -275       C  
ATOM   1006  CD1 PHE B 481     -55.259 -19.213   0.647  1.00 45.07           C  
ANISOU 1006  CD1 PHE B 481     5572   5206   6346    251    105   -258       C  
ATOM   1007  CD2 PHE B 481     -54.216 -17.326  -0.372  1.00 43.95           C  
ANISOU 1007  CD2 PHE B 481     5528   5209   5961    331    252    -80       C  
ATOM   1008  CE1 PHE B 481     -55.779 -18.395   1.638  1.00 46.67           C  
ANISOU 1008  CE1 PHE B 481     5729   5414   6588    285     18    -77       C  
ATOM   1009  CE2 PHE B 481     -54.733 -16.502   0.615  1.00 39.68           C  
ANISOU 1009  CE2 PHE B 481     4953   4618   5508    366    178     83       C  
ATOM   1010  CZ  PHE B 481     -55.516 -17.038   1.621  1.00 40.02           C  
ANISOU 1010  CZ  PHE B 481     4912   4620   5675    348     49     70       C  
ATOM   1011  N   ASN B 482     -55.097 -18.109  -3.977  1.00 51.87           N  
ANISOU 1011  N   ASN B 482     6705   6883   6120    264    242   -414       N  
ATOM   1012  CA  ASN B 482     -55.772 -16.963  -4.577  1.00 56.91           C  
ANISOU 1012  CA  ASN B 482     7428   7781   6413    406    151   -139       C  
ATOM   1013  C   ASN B 482     -56.993 -17.400  -5.376  1.00 52.42           C  
ANISOU 1013  C   ASN B 482     6771   7650   5497    410    -78   -298       C  
ATOM   1014  O   ASN B 482     -58.028 -16.722  -5.363  1.00 53.89           O  
ANISOU 1014  O   ASN B 482     6900   8054   5523    571   -276   -101       O  
ATOM   1015  CB  ASN B 482     -54.797 -16.188  -5.463  1.00 46.38           C  
ANISOU 1015  CB  ASN B 482     6287   6483   4852    449    394     31       C  
ATOM   1016  CG  ASN B 482     -53.717 -15.489  -4.662  1.00 52.50           C  
ANISOU 1016  CG  ASN B 482     7094   6891   5963    420    619    174       C  
ATOM   1017  ND2 ASN B 482     -52.754 -14.897  -5.358  1.00 56.91           N  
ANISOU 1017  ND2 ASN B 482     7794   7432   6397    384    905    266       N  
ATOM   1018  OD1 ASN B 482     -53.742 -15.491  -3.431  1.00 55.16           O  
ANISOU 1018  OD1 ASN B 482     7313   7001   6645    406    553    171       O  
ATOM   1019  N   GLU B 483     -56.892 -18.532  -6.079  1.00 47.31           N  
ANISOU 1019  N   GLU B 483     6078   7160   4737    236    -48   -697       N  
ATOM   1020  CA  GLU B 483     -58.047 -19.063  -6.795  1.00 53.78           C  
ANISOU 1020  CA  GLU B 483     6745   8453   5235    163   -266   -977       C  
ATOM   1021  C   GLU B 483     -59.184 -19.385  -5.836  1.00 55.04           C  
ANISOU 1021  C   GLU B 483     6688   8561   5665     97   -452  -1061       C  
ATOM   1022  O   GLU B 483     -60.350 -19.087  -6.120  1.00 58.03           O  
ANISOU 1022  O   GLU B 483     6888   9374   5786    172   -701  -1066       O  
ATOM   1023  CB  GLU B 483     -57.647 -20.307  -7.590  1.00 52.77           C  
ANISOU 1023  CB  GLU B 483     6605   8414   5031    -81   -127  -1494       C  
ATOM   1024  CG  GLU B 483     -58.701 -20.790  -8.582  1.00 55.09           C  
ANISOU 1024  CG  GLU B 483     6726   9325   4880   -205   -329  -1879       C  
ATOM   1025  CD  GLU B 483     -59.762 -21.672  -7.941  1.00 66.33           C  
ANISOU 1025  CD  GLU B 483     7900  10703   6600   -436   -444  -2236       C  
ATOM   1026  OE1 GLU B 483     -59.496 -22.243  -6.862  1.00 54.24           O  
ANISOU 1026  OE1 GLU B 483     6396   8590   5622   -541   -287  -2252       O  
ATOM   1027  OE2 GLU B 483     -60.865 -21.791  -8.515  1.00 65.92           O1-
ANISOU 1027  OE2 GLU B 483     7611  11228   6208   -513   -682  -2498       O1-
ATOM   1028  N   MET B 484     -58.865 -20.004  -4.697  1.00 48.98           N  
ANISOU 1028  N   MET B 484     5914   7302   5394    -26   -326  -1120       N  
ATOM   1029  CA  MET B 484     -59.887 -20.307  -3.701  1.00 57.18           C  
ANISOU 1029  CA  MET B 484     6778   8255   6693   -117   -433  -1170       C  
ATOM   1030  C   MET B 484     -60.537 -19.036  -3.170  1.00 54.89           C  
ANISOU 1030  C   MET B 484     6425   8081   6349    121   -597   -793       C  
ATOM   1031  O   MET B 484     -61.762 -18.975  -3.012  1.00 58.35           O  
ANISOU 1031  O   MET B 484     6638   8793   6740    115   -776   -868       O  
ATOM   1032  CB  MET B 484     -59.269 -21.110  -2.558  1.00 49.34           C  
ANISOU 1032  CB  MET B 484     5860   6705   6182   -229   -234  -1189       C  
ATOM   1033  CG  MET B 484     -60.209 -21.396  -1.403  1.00 63.80           C  
ANISOU 1033  CG  MET B 484     7565   8398   8277   -333   -272  -1176       C  
ATOM   1034  SD  MET B 484     -59.721 -22.874  -0.501  1.00 60.54           S  
ANISOU 1034  SD  MET B 484     7266   7408   8327   -519      0  -1306       S  
ATOM   1035  CE  MET B 484     -58.741 -22.142   0.804  1.00 35.50           C  
ANISOU 1035  CE  MET B 484     4210   3956   5321   -262     24   -835       C  
ATOM   1036  N   MET B 485     -59.730 -18.007  -2.892  1.00 52.12           N  
ANISOU 1036  N   MET B 485     6250   7518   6035    320   -507   -427       N  
ATOM   1037  CA  MET B 485     -60.255 -16.746  -2.382  1.00 56.21           C  
ANISOU 1037  CA  MET B 485     6750   8047   6560    554   -590    -89       C  
ATOM   1038  C   MET B 485     -61.066 -15.988  -3.422  1.00 58.05           C  
ANISOU 1038  C   MET B 485     6935   8747   6374    803   -775     63       C  
ATOM   1039  O   MET B 485     -61.830 -15.088  -3.057  1.00 59.75           O  
ANISOU 1039  O   MET B 485     7070   9022   6608   1036   -875    296       O  
ATOM   1040  CB  MET B 485     -59.109 -15.860  -1.890  1.00 44.15           C  
ANISOU 1040  CB  MET B 485     5428   6148   5201    641   -385    187       C  
ATOM   1041  CG  MET B 485     -58.341 -16.425  -0.709  1.00 54.83           C  
ANISOU 1041  CG  MET B 485     6775   7135   6922    482   -259     95       C  
ATOM   1042  SD  MET B 485     -59.352 -16.592   0.773  1.00 55.10           S  
ANISOU 1042  SD  MET B 485     6638   7084   7214    430   -351     76       S  
ATOM   1043  CE  MET B 485     -59.369 -14.896   1.344  1.00 49.40           C  
ANISOU 1043  CE  MET B 485     5969   6251   6550    631   -296    364       C  
ATOM   1044  N   SER B 486     -60.918 -16.328  -4.699  1.00 52.64           N  
ANISOU 1044  N   SER B 486     6290   8416   5293    789   -818    -59       N  
ATOM   1045  CA  SER B 486     -61.565 -15.577  -5.762  1.00 60.34           C  
ANISOU 1045  CA  SER B 486     7250   9907   5771   1089  -1004    156       C  
ATOM   1046  C   SER B 486     -63.076 -15.796  -5.748  1.00 57.00           C  
ANISOU 1046  C   SER B 486     6448   9978   5232   1150  -1325    -28       C  
ATOM   1047  O   SER B 486     -63.593 -16.747  -5.154  1.00 57.03           O  
ANISOU 1047  O   SER B 486     6211   9964   5493    856  -1365   -424       O  
ATOM   1048  CB  SER B 486     -60.995 -15.978  -7.122  1.00 51.87           C  
ANISOU 1048  CB  SER B 486     6305   9170   4232   1024   -961     23       C  
ATOM   1049  OG  SER B 486     -61.504 -17.235  -7.535  1.00 58.49           O  
ANISOU 1049  OG  SER B 486     6901  10371   4951    742  -1093   -531       O  
ATOM   1050  N   LYS B 487     -63.783 -14.884  -6.419  1.00 55.44           N  
ANISOU 1050  N   LYS B 487     6191  10230   4643   1553  -1533    282       N  
ATOM   1051  CA  LYS B 487     -65.237 -14.946  -6.580  1.00 68.88           C  
ANISOU 1051  CA  LYS B 487     7463  12556   6153   1699  -1882    127       C  
ATOM   1052  C   LYS B 487     -65.965 -14.981  -5.239  1.00 71.09           C  
ANISOU 1052  C   LYS B 487     7491  12573   6949   1618  -1882     20       C  
ATOM   1053  O   LYS B 487     -67.052 -15.554  -5.126  1.00 65.22           O  
ANISOU 1053  O   LYS B 487     6319  12254   6206   1490  -2084   -349       O  
ATOM   1054  CB  LYS B 487     -65.647 -16.145  -7.442  1.00 66.28           C  
ANISOU 1054  CB  LYS B 487     6859  12846   5480   1387  -2063   -455       C  
ATOM   1055  N   GLU B 488     -65.384 -14.362  -4.212  1.00 65.11           N  
ANISOU 1055  N   GLU B 488     6970  11154   6613   1663  -1637    301       N  
ATOM   1056  CA  GLU B 488     -65.983 -14.319  -2.890  1.00 69.65           C  
ANISOU 1056  CA  GLU B 488     7351  11477   7635   1588  -1592    220       C  
ATOM   1057  C   GLU B 488     -66.439 -12.892  -2.570  1.00 76.93           C  
ANISOU 1057  C   GLU B 488     8289  12309   8633   2072  -1600    652       C  
ATOM   1058  O   GLU B 488     -66.544 -12.043  -3.468  1.00 93.72           O  
ANISOU 1058  O   GLU B 488    10515  14662  10433   2500  -1696   1012       O  
ATOM   1059  CB  GLU B 488     -64.989 -14.875  -1.866  1.00 62.63           C  
ANISOU 1059  CB  GLU B 488     6682   9961   7153   1224  -1306    115       C  
ATOM   1060  CG  GLU B 488     -64.780 -16.383  -1.956  1.00 66.28           C  
ANISOU 1060  CG  GLU B 488     7084  10435   7664    779  -1264   -328       C  
ATOM   1061  CD  GLU B 488     -66.041 -17.177  -1.655  1.00 76.54           C  
ANISOU 1061  CD  GLU B 488     7984  12048   9049    550  -1382   -718       C  
ATOM   1062  OE1 GLU B 488     -66.942 -16.642  -0.975  1.00 70.66           O  
ANISOU 1062  OE1 GLU B 488     7009  11400   8438    684  -1447   -651       O  
ATOM   1063  OE2 GLU B 488     -66.130 -18.341  -2.100  1.00 73.31           O1-
ANISOU 1063  OE2 GLU B 488     7479  11776   8598    211  -1370  -1131       O1-
ATOM   1064  N   GLN B 489     -66.711 -12.629  -1.292  1.00 82.14           N  
ANISOU 1064  N   GLN B 489     8870  12626   9714   2020  -1469    626       N  
ATOM   1065  CA  GLN B 489     -67.270 -11.349  -0.872  1.00 82.29           C  
ANISOU 1065  CA  GLN B 489     8855  12527   9884   2457  -1436    936       C  
ATOM   1066  C   GLN B 489     -66.986 -11.090   0.605  1.00 70.53           C  
ANISOU 1066  C   GLN B 489     7445  10493   8859   2272  -1165    876       C  
ATOM   1067  O   GLN B 489     -67.734 -10.369   1.275  1.00 83.59           O  
ANISOU 1067  O   GLN B 489     8934  12097  10727   2502  -1125    925       O  
ATOM   1068  CB  GLN B 489     -68.778 -11.310  -1.166  1.00101.98           C  
ANISOU 1068  CB  GLN B 489    10872  15635  12240   2710  -1727    826       C  
ATOM   1069  CG  GLN B 489     -69.690 -12.085  -0.200  1.00121.23           C  
ANISOU 1069  CG  GLN B 489    12868  18253  14939   2401  -1762    382       C  
ATOM   1070  CD  GLN B 489     -69.169 -13.468   0.153  1.00118.97           C  
ANISOU 1070  CD  GLN B 489    12629  17829  14745   1784  -1657     -1       C  
ATOM   1071  NE2 GLN B 489     -69.105 -13.764   1.447  1.00100.69           N  
ANISOU 1071  NE2 GLN B 489    10330  15136  12792   1491  -1430   -136       N  
ATOM   1072  OE1 GLN B 489     -68.829 -14.259  -0.726  1.00114.05           O  
ANISOU 1072  OE1 GLN B 489    12048  17422  13863   1586  -1752   -168       O  
ATOM   1073  N   PHE B 490     -65.887 -11.654   1.104  1.00 57.88           N  
ANISOU 1073  N   PHE B 490     6080   8520   7391   1887   -978    762       N  
ATOM   1074  CA  PHE B 490     -65.560 -11.567   2.522  1.00 60.73           C  
ANISOU 1074  CA  PHE B 490     6492   8486   8099   1675   -760    663       C  
ATOM   1075  C   PHE B 490     -65.463 -10.119   2.986  1.00 58.76           C  
ANISOU 1075  C   PHE B 490     6387   7889   8051   1963   -562    896       C  
ATOM   1076  O   PHE B 490     -64.952  -9.251   2.274  1.00 62.81           O  
ANISOU 1076  O   PHE B 490     7156   8214   8496   2209   -468   1188       O  
ATOM   1077  CB  PHE B 490     -64.236 -12.280   2.803  1.00 48.24           C  
ANISOU 1077  CB  PHE B 490     5149   6618   6562   1326   -622    579       C  
ATOM   1078  CG  PHE B 490     -64.233 -13.730   2.422  1.00 59.55           C  
ANISOU 1078  CG  PHE B 490     6494   8255   7879   1039   -733    336       C  
ATOM   1079  CD1 PHE B 490     -65.268 -14.566   2.806  1.00 54.55           C  
ANISOU 1079  CD1 PHE B 490     5572   7857   7298    860   -817     82       C  
ATOM   1080  CD2 PHE B 490     -63.187 -14.262   1.684  1.00 52.19           C  
ANISOU 1080  CD2 PHE B 490     5764   7248   6820    925   -699    329       C  
ATOM   1081  CE1 PHE B 490     -65.263 -15.903   2.458  1.00 53.94           C  
ANISOU 1081  CE1 PHE B 490     5442   7879   7173    558   -845   -177       C  
ATOM   1082  CE2 PHE B 490     -63.175 -15.598   1.333  1.00 51.76           C  
ANISOU 1082  CE2 PHE B 490     5646   7312   6710    666   -747     67       C  
ATOM   1083  CZ  PHE B 490     -64.215 -16.420   1.721  1.00 52.78           C  
ANISOU 1083  CZ  PHE B 490     5520   7617   6918    474   -810   -187       C  
ATOM   1084  N   ASN B 491     -65.958  -9.862   4.194  1.00 50.95           N  
ANISOU 1084  N   ASN B 491     5251   6790   7318   1911   -450    749       N  
ATOM   1085  CA  ASN B 491     -65.767  -8.564   4.818  1.00 49.58           C  
ANISOU 1085  CA  ASN B 491     5224   6217   7398   2092   -192    856       C  
ATOM   1086  C   ASN B 491     -64.380  -8.504   5.453  1.00 45.92           C  
ANISOU 1086  C   ASN B 491     5031   5377   7041   1770     35    779       C  
ATOM   1087  O   ASN B 491     -63.607  -9.465   5.410  1.00 47.28           O  
ANISOU 1087  O   ASN B 491     5261   5610   7093   1476    -28    690       O  
ATOM   1088  CB  ASN B 491     -66.875  -8.288   5.835  1.00 50.32           C  
ANISOU 1088  CB  ASN B 491     5024   6398   7700   2166   -142    671       C  
ATOM   1089  CG  ASN B 491     -67.008  -9.383   6.881  1.00 46.81           C  
ANISOU 1089  CG  ASN B 491     4408   6114   7264   1735   -149    358       C  
ATOM   1090  ND2 ASN B 491     -68.186  -9.477   7.484  1.00 44.21           N  
ANISOU 1090  ND2 ASN B 491     3745   6027   7026   1762   -157    179       N  
ATOM   1091  OD1 ASN B 491     -66.067 -10.130   7.146  1.00 48.45           O  
ANISOU 1091  OD1 ASN B 491     4779   6230   7399   1404   -126    298       O  
ATOM   1092  N   GLU B 492     -64.057  -7.358   6.054  1.00 47.33           N  
ANISOU 1092  N   GLU B 492     6223   4856   6902    665    913    982       N  
ATOM   1093  CA  GLU B 492     -62.726  -7.176   6.624  1.00 50.24           C  
ANISOU 1093  CA  GLU B 492     6647   5130   7313    582    945    910       C  
ATOM   1094  C   GLU B 492     -62.451  -8.195   7.725  1.00 49.22           C  
ANISOU 1094  C   GLU B 492     6609   5028   7066    497    904    696       C  
ATOM   1095  O   GLU B 492     -61.326  -8.689   7.854  1.00 50.81           O  
ANISOU 1095  O   GLU B 492     6856   5271   7176    447    879    647       O  
ATOM   1096  CB  GLU B 492     -62.576  -5.744   7.144  1.00 53.94           C  
ANISOU 1096  CB  GLU B 492     7051   5350   8095    565   1052    920       C  
ATOM   1097  CG  GLU B 492     -61.902  -5.608   8.506  1.00 67.49           C  
ANISOU 1097  CG  GLU B 492     8804   6960   9879    471   1073    650       C  
ATOM   1098  CD  GLU B 492     -60.406  -5.879   8.459  1.00 79.67           C  
ANISOU 1098  CD  GLU B 492    10382   8536  11353    410   1054    627       C  
ATOM   1099  OE1 GLU B 492     -59.807  -5.749   7.371  1.00 69.30           O  
ANISOU 1099  OE1 GLU B 492     9035   7251  10044    441   1058    845       O  
ATOM   1100  OE2 GLU B 492     -59.831  -6.225   9.512  1.00 83.42           O1-
ANISOU 1100  OE2 GLU B 492    10898   9052  11748    346   1037    406       O1-
ATOM   1101  N   ALA B 493     -63.472  -8.541   8.512  1.00 54.66           N  
ANISOU 1101  N   ALA B 493     7299   5714   7755    492    905    607       N  
ATOM   1102  CA  ALA B 493     -63.269  -9.490   9.602  1.00 48.19           C  
ANISOU 1102  CA  ALA B 493     6513   4960   6835    438    891    494       C  
ATOM   1103  C   ALA B 493     -62.903 -10.872   9.076  1.00 46.18           C  
ANISOU 1103  C   ALA B 493     6269   4795   6482    424    807    520       C  
ATOM   1104  O   ALA B 493     -62.025 -11.544   9.631  1.00 40.31           O  
ANISOU 1104  O   ALA B 493     5549   4090   5676    377    797    486       O  
ATOM   1105  CB  ALA B 493     -64.520  -9.567  10.472  1.00 42.36           C  
ANISOU 1105  CB  ALA B 493     5730   4240   6126    458    926    459       C  
ATOM   1106  N   GLN B 494     -63.572 -11.318   8.011  1.00 39.23           N  
ANISOU 1106  N   GLN B 494     5340   3960   5607    475    740    554       N  
ATOM   1107  CA  GLN B 494     -63.265 -12.626   7.443  1.00 44.57           C  
ANISOU 1107  CA  GLN B 494     5974   4703   6256    472    646    495       C  
ATOM   1108  C   GLN B 494     -61.892 -12.634   6.784  1.00 44.25           C  
ANISOU 1108  C   GLN B 494     5968   4738   6108    472    618    487       C  
ATOM   1109  O   GLN B 494     -61.138 -13.604   6.921  1.00 41.69           O  
ANISOU 1109  O   GLN B 494     5640   4419   5780    436    576    422       O  
ATOM   1110  CB  GLN B 494     -64.346 -13.028   6.440  1.00 42.83           C  
ANISOU 1110  CB  GLN B 494     5644   4560   6069    544    565    450       C  
ATOM   1111  CG  GLN B 494     -65.695 -13.328   7.071  1.00 45.85           C  
ANISOU 1111  CG  GLN B 494     5966   4859   6595    535    580    451       C  
ATOM   1112  CD  GLN B 494     -66.820 -13.352   6.056  1.00 43.60           C  
ANISOU 1112  CD  GLN B 494     5565   4669   6332    616    507    400       C  
ATOM   1113  NE2 GLN B 494     -67.584 -14.437   6.046  1.00 45.84           N  
ANISOU 1113  NE2 GLN B 494     5718   4909   6788    604    439    289       N  
ATOM   1114  OE1 GLN B 494     -67.000 -12.407   5.289  1.00 50.52           O  
ANISOU 1114  OE1 GLN B 494     6436   5662   7098    695    514    474       O  
ATOM   1115  N   LEU B 495     -61.548 -11.560   6.069  1.00 41.84           N  
ANISOU 1115  N   LEU B 495     5668   4484   5746    520    651    586       N  
ATOM   1116  CA  LEU B 495     -60.240 -11.490   5.426  1.00 45.41           C  
ANISOU 1116  CA  LEU B 495     6128   5030   6097    529    640    622       C  
ATOM   1117  C   LEU B 495     -59.118 -11.476   6.456  1.00 40.86           C  
ANISOU 1117  C   LEU B 495     5639   4343   5546    432    684    582       C  
ATOM   1118  O   LEU B 495     -58.088 -12.135   6.271  1.00 39.84           O  
ANISOU 1118  O   LEU B 495     5522   4277   5340    412    646    539       O  
ATOM   1119  CB  LEU B 495     -60.161 -10.253   4.530  1.00 38.55           C  
ANISOU 1119  CB  LEU B 495     5198   4230   5218    609    697    825       C  
ATOM   1120  CG  LEU B 495     -61.047 -10.244   3.283  1.00 56.68           C  
ANISOU 1120  CG  LEU B 495     7362   6767   7405    748    649    906       C  
ATOM   1121  CD1 LEU B 495     -61.041  -8.864   2.649  1.00 47.48           C  
ANISOU 1121  CD1 LEU B 495     6107   5636   6296    833    747   1213       C  
ATOM   1122  CD2 LEU B 495     -60.596 -11.300   2.282  1.00 42.83           C  
ANISOU 1122  CD2 LEU B 495     5522   5312   5440    822    536    776       C  
ATOM   1123  N   ALA B 496     -59.299 -10.737   7.552  1.00 40.55           N  
ANISOU 1123  N   ALA B 496     5634   4170   5603    382    760    567       N  
ATOM   1124  CA  ALA B 496     -58.255 -10.660   8.569  1.00 40.30           C  
ANISOU 1124  CA  ALA B 496     5645   4104   5564    309    792    488       C  
ATOM   1125  C   ALA B 496     -58.053 -12.003   9.261  1.00 42.27           C  
ANISOU 1125  C   ALA B 496     5904   4425   5732    279    751    438       C  
ATOM   1126  O   ALA B 496     -56.913 -12.408   9.517  1.00 42.41           O  
ANISOU 1126  O   ALA B 496     5940   4486   5686    243    739    416       O  
ATOM   1127  CB  ALA B 496     -58.590  -9.573   9.590  1.00 43.43           C  
ANISOU 1127  CB  ALA B 496     6019   4404   6077    288    867    404       C  
ATOM   1128  N   LEU B 497     -59.144 -12.710   9.567  1.00 39.80           N  
ANISOU 1128  N   LEU B 497     5551   4115   5458    297    737    451       N  
ATOM   1129  CA  LEU B 497     -59.015 -14.013  10.212  1.00 39.16           C  
ANISOU 1129  CA  LEU B 497     5422   4066   5391    279    719    481       C  
ATOM   1130  C   LEU B 497     -58.366 -15.029   9.280  1.00 37.43           C  
ANISOU 1130  C   LEU B 497     5178   3836   5209    282    637    453       C  
ATOM   1131  O   LEU B 497     -57.524 -15.825   9.711  1.00 38.18           O  
ANISOU 1131  O   LEU B 497     5249   3942   5316    257    631    477       O  
ATOM   1132  CB  LEU B 497     -60.383 -14.510  10.678  1.00 37.05           C  
ANISOU 1132  CB  LEU B 497     5072   3774   5230    300    736    541       C  
ATOM   1133  CG  LEU B 497     -60.418 -15.930  11.249  1.00 44.76           C  
ANISOU 1133  CG  LEU B 497     5934   4737   6334    293    734    652       C  
ATOM   1134  CD1 LEU B 497     -59.451 -16.058  12.418  1.00 34.19           C  
ANISOU 1134  CD1 LEU B 497     4582   3538   4868    283    793    740       C  
ATOM   1135  CD2 LEU B 497     -61.827 -16.314  11.672  1.00 43.78           C  
ANISOU 1135  CD2 LEU B 497     5697   4575   6362    315    766    750       C  
ATOM   1136  N   ILE B 498     -58.751 -15.022   8.002  1.00 37.45           N  
ANISOU 1136  N   ILE B 498     5152   3852   5224    328    572    389       N  
ATOM   1137  CA  ILE B 498     -58.125 -15.914   7.030  1.00 42.77           C  
ANISOU 1137  CA  ILE B 498     5765   4577   5910    356    483    284       C  
ATOM   1138  C   ILE B 498     -56.627 -15.644   6.958  1.00 42.51           C  
ANISOU 1138  C   ILE B 498     5801   4606   5744    335    499    301       C  
ATOM   1139  O   ILE B 498     -55.807 -16.568   7.012  1.00 40.76           O  
ANISOU 1139  O   ILE B 498     5546   4377   5566    320    464    253       O  
ATOM   1140  CB  ILE B 498     -58.793 -15.760   5.652  1.00 48.76           C  
ANISOU 1140  CB  ILE B 498     6445   5464   6618    446    410    189       C  
ATOM   1141  CG1 ILE B 498     -60.176 -16.414   5.654  1.00 42.96           C  
ANISOU 1141  CG1 ILE B 498     5594   4657   6070    462    364    108       C  
ATOM   1142  CG2 ILE B 498     -57.919 -16.360   4.559  1.00 36.24           C  
ANISOU 1142  CG2 ILE B 498     4781   4039   4948    505    323     43       C  
ATOM   1143  CD1 ILE B 498     -61.013 -16.070   4.446  1.00 43.00           C  
ANISOU 1143  CD1 ILE B 498     5508   4845   5987    564    296     18       C  
ATOM   1144  N   ARG B 499     -56.252 -14.367   6.853  1.00 40.91           N  
ANISOU 1144  N   ARG B 499     5672   4442   5432    333    557    378       N  
ATOM   1145  CA  ARG B 499     -54.838 -14.006   6.808  1.00 52.68           C  
ANISOU 1145  CA  ARG B 499     7206   5972   6837    306    580    405       C  
ATOM   1146  C   ARG B 499     -54.127 -14.397   8.098  1.00 46.14           C  
ANISOU 1146  C   ARG B 499     6412   5096   6022    234    608    394       C  
ATOM   1147  O   ARG B 499     -52.974 -14.844   8.070  1.00 44.47           O  
ANISOU 1147  O   ARG B 499     6205   4927   5765    216    590    379       O  
ATOM   1148  CB  ARG B 499     -54.697 -12.507   6.542  1.00 41.18           C  
ANISOU 1148  CB  ARG B 499     5767   4500   5380    312    652    511       C  
ATOM   1149  CG  ARG B 499     -53.331 -11.929   6.862  1.00 54.94           C  
ANISOU 1149  CG  ARG B 499     7535   6215   7125    256    697    534       C  
ATOM   1150  CD  ARG B 499     -53.225 -10.494   6.378  1.00 52.75           C  
ANISOU 1150  CD  ARG B 499     7209   5872   6964    272    774    673       C  
ATOM   1151  NE  ARG B 499     -53.468 -10.390   4.944  1.00 76.54           N  
ANISOU 1151  NE  ARG B 499    10141   9044   9896    380    765    838       N  
ATOM   1152  CZ  ARG B 499     -52.516 -10.415   4.022  1.00 73.07           C  
ANISOU 1152  CZ  ARG B 499     9640   8770   9354    430    767    951       C  
ATOM   1153  NH1 ARG B 499     -51.239 -10.535   4.349  1.00 60.72           N1+
ANISOU 1153  NH1 ARG B 499     8102   7178   7790    366    775    916       N1+
ATOM   1154  NH2 ARG B 499     -52.853 -10.318   2.739  1.00 60.31           N  
ANISOU 1154  NH2 ARG B 499     7908   7401   7606    565    760   1108       N  
ATOM   1155  N   ASP B 500     -54.802 -14.245   9.239  1.00 42.58           N  
ANISOU 1155  N   ASP B 500     5962   4607   5608    210    654    410       N  
ATOM   1156  CA  ASP B 500     -54.199 -14.627  10.512  1.00 47.82           C  
ANISOU 1156  CA  ASP B 500     6609   5333   6226    177    685    427       C  
ATOM   1157  C   ASP B 500     -53.978 -16.134  10.593  1.00 45.64           C  
ANISOU 1157  C   ASP B 500     6262   5052   6027    187    648    494       C  
ATOM   1158  O   ASP B 500     -52.933 -16.589  11.074  1.00 45.22           O  
ANISOU 1158  O   ASP B 500     6190   5064   5929    173    652    531       O  
ATOM   1159  CB  ASP B 500     -55.074 -14.147  11.669  1.00 43.30           C  
ANISOU 1159  CB  ASP B 500     6005   4813   5635    186    746    429       C  
ATOM   1160  CG  ASP B 500     -54.596 -14.659  13.012  1.00 51.92           C  
ANISOU 1160  CG  ASP B 500     7021   6086   6620    194    780    483       C  
ATOM   1161  OD1 ASP B 500     -53.488 -14.270  13.438  1.00 60.80           O  
ANISOU 1161  OD1 ASP B 500     8149   7318   7635    174    783    404       O  
ATOM   1162  OD2 ASP B 500     -55.327 -15.454  13.641  1.00 56.83           O1-
ANISOU 1162  OD2 ASP B 500     7550   6768   7273    230    807    626       O1-
ATOM   1163  N   ILE B 501     -54.947 -16.924  10.125  1.00 36.22           N  
ANISOU 1163  N   ILE B 501     4999   3765   5000    214    612    505       N  
ATOM   1164  CA  ILE B 501     -54.808 -18.376  10.178  1.00 45.55           C  
ANISOU 1164  CA  ILE B 501     6055   4864   6388    222    580    557       C  
ATOM   1165  C   ILE B 501     -53.681 -18.841   9.265  1.00 46.96           C  
ANISOU 1165  C   ILE B 501     6233   5038   6571    228    512    439       C  
ATOM   1166  O   ILE B 501     -52.879 -19.708   9.636  1.00 40.68           O  
ANISOU 1166  O   ILE B 501     5368   4215   5874    223    513    500       O  
ATOM   1167  CB  ILE B 501     -56.143 -19.053   9.822  1.00 43.20           C  
ANISOU 1167  CB  ILE B 501     5638   4429   6347    245    549    539       C  
ATOM   1168  CG1 ILE B 501     -57.170 -18.810  10.930  1.00 44.19           C  
ANISOU 1168  CG1 ILE B 501     5728   4577   6485    246    634    712       C  
ATOM   1169  CG2 ILE B 501     -55.943 -20.543   9.588  1.00 35.97           C  
ANISOU 1169  CG2 ILE B 501     4543   3352   5770    253    501    524       C  
ATOM   1170  CD1 ILE B 501     -58.548 -19.350  10.616  1.00 34.95           C  
ANISOU 1170  CD1 ILE B 501     4434   3264   5582    261    611    706       C  
ATOM   1171  N   ARG B 502     -53.596 -18.273   8.060  1.00 45.16           N  
ANISOU 1171  N   ARG B 502     6056   4872   6230    256    461    292       N  
ATOM   1172  CA  ARG B 502     -52.551 -18.669   7.122  1.00 40.54           C  
ANISOU 1172  CA  ARG B 502     5446   4355   5604    285    399    169       C  
ATOM   1173  C   ARG B 502     -51.168 -18.315   7.657  1.00 41.61           C  
ANISOU 1173  C   ARG B 502     5662   4553   5595    244    444    253       C  
ATOM   1174  O   ARG B 502     -50.243 -19.134   7.609  1.00 38.41           O  
ANISOU 1174  O   ARG B 502     5204   4141   5249    248    417    224       O  
ATOM   1175  CB  ARG B 502     -52.789 -18.007   5.764  1.00 45.47           C  
ANISOU 1175  CB  ARG B 502     6070   5137   6070    355    354     59       C  
ATOM   1176  CG  ARG B 502     -51.775 -18.387   4.696  1.00 43.38           C  
ANISOU 1176  CG  ARG B 502     5741   5036   5706    419    292    -78       C  
ATOM   1177  CD  ARG B 502     -52.332 -18.149   3.300  1.00 39.49           C  
ANISOU 1177  CD  ARG B 502     5148   4784   5074    536    228   -210       C  
ATOM   1178  NE  ARG B 502     -51.320 -18.321   2.265  1.00 41.92           N  
ANISOU 1178  NE  ARG B 502     5373   5352   5202    625    184   -317       N  
ATOM   1179  CZ  ARG B 502     -51.141 -19.437   1.570  1.00 55.86           C  
ANISOU 1179  CZ  ARG B 502     6967   7218   7040    704     77   -618       C  
ATOM   1180  NH1 ARG B 502     -51.887 -20.509   1.780  1.00 40.36           N1+
ANISOU 1180  NH1 ARG B 502     4881   5059   5394    692      4   -837       N1+
ATOM   1181  NH2 ARG B 502     -50.190 -19.476   0.641  1.00 51.23           N  
ANISOU 1181  NH2 ARG B 502     6295   6931   6237    802     47   -710       N  
ATOM   1182  N   ARG B 503     -51.012 -17.094   8.173  1.00 37.85           N  
ANISOU 1182  N   ARG B 503     5288   4127   4967    206    510    332       N  
ATOM   1183  CA  ARG B 503     -49.711 -16.651   8.665  1.00 41.58           C  
ANISOU 1183  CA  ARG B 503     5808   4664   5326    164    544    364       C  
ATOM   1184  C   ARG B 503     -49.250 -17.497   9.845  1.00 43.61           C  
ANISOU 1184  C   ARG B 503     6014   4938   5619    146    561    443       C  
ATOM   1185  O   ARG B 503     -48.103 -17.956   9.885  1.00 52.52           O  
ANISOU 1185  O   ARG B 503     7123   6110   6722    140    547    451       O  
ATOM   1186  CB  ARG B 503     -49.776 -15.173   9.053  1.00 38.97           C  
ANISOU 1186  CB  ARG B 503     5537   4342   4927    127    605    373       C  
ATOM   1187  CG  ARG B 503     -48.481 -14.626   9.630  1.00 47.49           C  
ANISOU 1187  CG  ARG B 503     6626   5476   5940     77    633    350       C  
ATOM   1188  CD  ARG B 503     -48.697 -13.265  10.268  1.00 41.14           C  
ANISOU 1188  CD  ARG B 503     5820   4640   5173     39    687    284       C  
ATOM   1189  NE  ARG B 503     -49.304 -13.380  11.588  1.00 74.50           N  
ANISOU 1189  NE  ARG B 503    10008   8950   9350     45    705    235       N  
ATOM   1190  CZ  ARG B 503     -50.528 -12.968  11.890  1.00 65.03           C  
ANISOU 1190  CZ  ARG B 503     8799   7715   8193     66    732    214       C  
ATOM   1191  NH1 ARG B 503     -51.309 -12.401  10.985  1.00 58.09           N1+
ANISOU 1191  NH1 ARG B 503     7952   6694   7425     77    740    244       N1+
ATOM   1192  NH2 ARG B 503     -50.980 -13.130  13.130  1.00 50.67           N  
ANISOU 1192  NH2 ARG B 503     6916   6052   6285     91    754    184       N  
ATOM   1193  N   ARG B 504     -50.136 -17.716  10.819  1.00 49.18           N  
ANISOU 1193  N   ARG B 504     6671   5641   6374    152    599    536       N  
ATOM   1194  CA  ARG B 504     -49.773 -18.525  11.978  1.00 50.53           C  
ANISOU 1194  CA  ARG B 504     6741   5898   6562    167    635    697       C  
ATOM   1195  C   ARG B 504     -49.489 -19.967  11.580  1.00 41.75           C  
ANISOU 1195  C   ARG B 504     5514   4651   5697    192    599    766       C  
ATOM   1196  O   ARG B 504     -48.561 -20.592  12.106  1.00 43.47           O  
ANISOU 1196  O   ARG B 504     5658   4929   5928    205    614    885       O  
ATOM   1197  CB  ARG B 504     -50.885 -18.471  13.026  1.00 44.81           C  
ANISOU 1197  CB  ARG B 504     5944   5251   5831    195    696    826       C  
ATOM   1198  CG  ARG B 504     -50.758 -17.320  14.008  1.00 50.42           C  
ANISOU 1198  CG  ARG B 504     6677   6194   6286    195    741    757       C  
ATOM   1199  CD  ARG B 504     -51.819 -17.405  15.093  1.00 48.09           C  
ANISOU 1199  CD  ARG B 504     6269   6059   5945    253    807    894       C  
ATOM   1200  NE  ARG B 504     -53.166 -17.319  14.543  1.00 37.41           N  
ANISOU 1200  NE  ARG B 504     4946   4518   4750    249    806    883       N  
ATOM   1201  CZ  ARG B 504     -54.030 -18.324  14.514  1.00 47.95           C  
ANISOU 1201  CZ  ARG B 504     6174   5738   6306    275    823   1072       C  
ATOM   1202  NH1 ARG B 504     -53.724 -19.513  15.008  1.00 40.13           N1+
ANISOU 1202  NH1 ARG B 504     5024   4770   5455    310    854   1327       N1+
ATOM   1203  NH2 ARG B 504     -55.229 -18.133  13.973  1.00 45.60           N  
ANISOU 1203  NH2 ARG B 504     5901   5285   6139    268    811   1018       N  
ATOM   1204  N   GLY B 505     -50.280 -20.513  10.655  1.00 38.93           N  
ANISOU 1204  N   GLY B 505     5110   4114   5568    207    548    671       N  
ATOM   1205  CA  GLY B 505     -50.079 -21.894  10.248  1.00 41.49           C  
ANISOU 1205  CA  GLY B 505     5274   4264   6227    234    505    660       C  
ATOM   1206  C   GLY B 505     -48.762 -22.109   9.526  1.00 43.86           C  
ANISOU 1206  C   GLY B 505     5594   4597   6472    242    452    518       C  
ATOM   1207  O   GLY B 505     -48.105 -23.138   9.708  1.00 39.19           O  
ANISOU 1207  O   GLY B 505     4871   3914   6104    261    448    582       O  
ATOM   1208  N   LYS B 506     -48.357 -21.143   8.699  1.00 37.48           N  
ANISOU 1208  N   LYS B 506     4925   3923   5392    236    421    356       N  
ATOM   1209  CA  LYS B 506     -47.087 -21.255   7.991  1.00 46.53           C  
ANISOU 1209  CA  LYS B 506     6082   5150   6449    254    382    242       C  
ATOM   1210  C   LYS B 506     -45.908 -20.952   8.906  1.00 42.79           C  
ANISOU 1210  C   LYS B 506     5664   4778   5817    215    436    394       C  
ATOM   1211  O   LYS B 506     -44.896 -21.661   8.872  1.00 46.27           O  
ANISOU 1211  O   LYS B 506     6039   5216   6326    231    420    397       O  
ATOM   1212  CB  LYS B 506     -47.075 -20.319   6.781  1.00 40.52           C  
ANISOU 1212  CB  LYS B 506     5398   4539   5459    282    351     93       C  
ATOM   1213  CG  LYS B 506     -47.706 -20.909   5.530  1.00 45.07           C  
ANISOU 1213  CG  LYS B 506     5850   5136   6136    366    262   -148       C  
ATOM   1214  CD  LYS B 506     -47.920 -19.843   4.468  1.00 46.83           C  
ANISOU 1214  CD  LYS B 506     6121   5590   6083    420    255   -192       C  
ATOM   1215  CE  LYS B 506     -47.594 -20.367   3.078  1.00 60.16           C  
ANISOU 1215  CE  LYS B 506     7659   7500   7699    542    166   -447       C  
ATOM   1216  NZ  LYS B 506     -48.052 -21.771   2.883  1.00 49.45           N1+
ANISOU 1216  NZ  LYS B 506     6113   6008   6668    583     70   -728       N1+
ATOM   1217  N   ASN B 507     -46.020 -19.903   9.727  1.00 36.50           N  
ANISOU 1217  N   ASN B 507     4961   4084   4823    171    493    486       N  
ATOM   1218  CA  ASN B 507     -44.927 -19.541  10.624  1.00 36.91           C  
ANISOU 1218  CA  ASN B 507     5030   4283   4712    142    529    564       C  
ATOM   1219  C   ASN B 507     -44.650 -20.641  11.638  1.00 46.71           C  
ANISOU 1219  C   ASN B 507     6135   5554   6060    176    555    761       C  
ATOM   1220  O   ASN B 507     -43.502 -20.822  12.060  1.00 46.03           O  
ANISOU 1220  O   ASN B 507     6013   5586   5889    180    561    818       O  
ATOM   1221  CB  ASN B 507     -45.248 -18.230  11.339  1.00 33.31           C  
ANISOU 1221  CB  ASN B 507     4641   3934   4081    103    573    540       C  
ATOM   1222  CG  ASN B 507     -44.094 -17.727  12.180  1.00 47.84           C  
ANISOU 1222  CG  ASN B 507     6463   5957   5756     77    590    524       C  
ATOM   1223  ND2 ASN B 507     -43.029 -17.287  11.521  1.00 42.80           N  
ANISOU 1223  ND2 ASN B 507     5867   5312   5083     42    572    438       N  
ATOM   1224  OD1 ASN B 507     -44.158 -17.733  13.409  1.00 47.91           O  
ANISOU 1224  OD1 ASN B 507     6394   6149   5658     99    620    584       O  
ATOM   1225  N   LYS B 508     -45.689 -21.378  12.038  1.00 44.18           N  
ANISOU 1225  N   LYS B 508     5707   5134   5944    210    580    903       N  
ATOM   1226  CA  LYS B 508     -45.513 -22.519  12.929  1.00 47.97           C  
ANISOU 1226  CA  LYS B 508     5997   5621   6609    262    626   1184       C  
ATOM   1227  C   LYS B 508     -44.505 -23.511  12.365  1.00 49.10           C  
ANISOU 1227  C   LYS B 508     6053   5628   6973    282    588   1167       C  
ATOM   1228  O   LYS B 508     -43.649 -24.028  13.094  1.00 43.51           O  
ANISOU 1228  O   LYS B 508     5235   5028   6268    318    624   1376       O  
ATOM   1229  CB  LYS B 508     -46.864 -23.198  13.151  1.00 39.72           C  
ANISOU 1229  CB  LYS B 508     4817   4410   5865    291    660   1342       C  
ATOM   1230  CG  LYS B 508     -46.967 -24.015  14.417  1.00 61.75           C  
ANISOU 1230  CG  LYS B 508     7380   7299   8784    360    754   1758       C  
ATOM   1231  CD  LYS B 508     -48.062 -25.068  14.305  1.00 66.66           C  
ANISOU 1231  CD  LYS B 508     7799   7616   9913    384    783   1927       C  
ATOM   1232  CE  LYS B 508     -49.182 -24.629  13.375  1.00 58.30           C  
ANISOU 1232  CE  LYS B 508     6854   6370   8928    334    721   1630       C  
ATOM   1233  NZ  LYS B 508     -50.411 -25.444  13.575  1.00 71.68           N1+
ANISOU 1233  NZ  LYS B 508     8332   7835  11069    355    765   1822       N1+
ATOM   1234  N   VAL B 509     -44.588 -23.783  11.063  1.00 41.90           N  
ANISOU 1234  N   VAL B 509     5164   4522   6235    276    513    906       N  
ATOM   1235  CA  VAL B 509     -43.683 -24.743  10.442  1.00 45.69           C  
ANISOU 1235  CA  VAL B 509     5534   4877   6950    309    468    816       C  
ATOM   1236  C   VAL B 509     -42.293 -24.141  10.277  1.00 46.81           C  
ANISOU 1236  C   VAL B 509     5793   5222   6770    292    455    744       C  
ATOM   1237  O   VAL B 509     -41.281 -24.833  10.439  1.00 43.86           O  
ANISOU 1237  O   VAL B 509     5323   4842   6501    320    457    818       O  
ATOM   1238  CB  VAL B 509     -44.264 -25.223   9.100  1.00 57.08           C  
ANISOU 1238  CB  VAL B 509     6911   6126   8649    334    380    488       C  
ATOM   1239  CG1 VAL B 509     -43.271 -26.114   8.366  1.00 40.08           C  
ANISOU 1239  CG1 VAL B 509     4629   3889   6709    383    322    301       C  
ATOM   1240  CG2 VAL B 509     -45.579 -25.952   9.333  1.00 50.40           C  
ANISOU 1240  CG2 VAL B 509     5898   5035   8218    345    391    558       C  
ATOM   1241  N   TYR B 510     -42.218 -22.844   9.959  1.00 44.25           N  
ANISOU 1241  N   TYR B 510     5652   5060   6100    246    449    620       N  
ATOM   1242  CA  TYR B 510     -40.920 -22.181   9.866  1.00 45.07           C  
ANISOU 1242  CA  TYR B 510     5839   5337   5948    220    448    576       C  
ATOM   1243  C   TYR B 510     -40.159 -22.290  11.180  1.00 44.29           C  
ANISOU 1243  C   TYR B 510     5683   5389   5755    217    494    785       C  
ATOM   1244  O   TYR B 510     -38.967 -22.614  11.196  1.00 45.11           O  
ANISOU 1244  O   TYR B 510     5746   5561   5834    229    484    805       O  
ATOM   1245  CB  TYR B 510     -41.095 -20.712   9.481  1.00 36.79           C  
ANISOU 1245  CB  TYR B 510     4941   4389   4650    169    457    472       C  
ATOM   1246  CG  TYR B 510     -41.830 -20.463   8.183  1.00 46.66           C  
ANISOU 1246  CG  TYR B 510     6223   5587   5919    196    422    318       C  
ATOM   1247  CD1 TYR B 510     -42.478 -19.257   7.962  1.00 43.42           C  
ANISOU 1247  CD1 TYR B 510     5904   5209   5383    167    447    307       C  
ATOM   1248  CD2 TYR B 510     -41.859 -21.418   7.173  1.00 44.61           C  
ANISOU 1248  CD2 TYR B 510     5865   5277   5808    268    360    167       C  
ATOM   1249  CE1 TYR B 510     -43.150 -19.005   6.788  1.00 42.76           C  
ANISOU 1249  CE1 TYR B 510     5820   5146   5282    216    421    214       C  
ATOM   1250  CE2 TYR B 510     -42.533 -21.173   5.986  1.00 50.09           C  
ANISOU 1250  CE2 TYR B 510     6547   6028   6455    322    319      4       C  
ATOM   1251  CZ  TYR B 510     -43.177 -19.964   5.804  1.00 47.47           C  
ANISOU 1251  CZ  TYR B 510     6314   5767   5957    300    354     60       C  
ATOM   1252  OH  TYR B 510     -43.852 -19.699   4.636  1.00 65.56           O  
ANISOU 1252  OH  TYR B 510     8565   8176   8169    375    319    -52       O  
ATOM   1253  N   ALA B 511     -40.840 -22.020  12.297  1.00 45.66           N  
ANISOU 1253  N   ALA B 511     5830   5669   5849    218    542    939       N  
ATOM   1254  CA  ALA B 511     -40.205 -22.157  13.603  1.00 38.21           C  
ANISOU 1254  CA  ALA B 511     4778   4979   4760    252    583   1145       C  
ATOM   1255  C   ALA B 511     -39.785 -23.597  13.858  1.00 45.40           C  
ANISOU 1255  C   ALA B 511     5498   5813   5939    327    604   1400       C  
ATOM   1256  O   ALA B 511     -38.709 -23.848  14.412  1.00 46.60           O  
ANISOU 1256  O   ALA B 511     5565   6150   5993    360    615   1524       O  
ATOM   1257  CB  ALA B 511     -41.148 -21.669  14.702  1.00 48.37           C  
ANISOU 1257  CB  ALA B 511     6025   6463   5892    274    633   1251       C  
ATOM   1258  N   GLN B 512     -40.624 -24.557  13.461  1.00 48.08           N  
ANISOU 1258  N   GLN B 512     5738   5866   6666    356    611   1478       N  
ATOM   1259  CA  GLN B 512     -40.253 -25.964  13.572  1.00 48.99           C  
ANISOU 1259  CA  GLN B 512     5626   5805   7183    424    634   1704       C  
ATOM   1260  C   GLN B 512     -38.973 -26.252  12.798  1.00 51.26           C  
ANISOU 1260  C   GLN B 512     5933   6034   7510    422    578   1522       C  
ATOM   1261  O   GLN B 512     -38.026 -26.841  13.333  1.00 48.72           O  
ANISOU 1261  O   GLN B 512     5476   5794   7242    473    607   1734       O  
ATOM   1262  CB  GLN B 512     -41.393 -26.846  13.063  1.00 50.50           C  
ANISOU 1262  CB  GLN B 512     5686   5624   7878    439    632   1703       C  
ATOM   1263  CG  GLN B 512     -42.291 -27.418  14.145  1.00 65.83           C  
ANISOU 1263  CG  GLN B 512     7414   7556  10041    495    732   2132       C  
ATOM   1264  CD  GLN B 512     -43.655 -27.808  13.608  1.00 75.87           C  
ANISOU 1264  CD  GLN B 512     8618   8495  11714    475    719   2041       C  
ATOM   1265  NE2 GLN B 512     -44.709 -27.306  14.243  1.00 62.21           N  
ANISOU 1265  NE2 GLN B 512     6910   6896   9834    473    773   2193       N  
ATOM   1266  OE1 GLN B 512     -43.760 -28.556  12.634  1.00 69.39           O  
ANISOU 1266  OE1 GLN B 512     7702   7324  11340    470    656   1804       O  
ATOM   1267  N   ASN B 513     -38.926 -25.833  11.531  1.00 48.95           N  
ANISOU 1267  N   ASN B 513     5785   5644   7171    379    504   1150       N  
ATOM   1268  CA  ASN B 513     -37.744 -26.078  10.710  1.00 54.55           C  
ANISOU 1268  CA  ASN B 513     6496   6343   7888    393    454    961       C  
ATOM   1269  C   ASN B 513     -36.534 -25.318  11.239  1.00 50.58           C  
ANISOU 1269  C   ASN B 513     6083   6133   7002    364    470   1026       C  
ATOM   1270  O   ASN B 513     -35.403 -25.813  11.173  1.00 55.06           O  
ANISOU 1270  O   ASN B 513     6576   6730   7616    395    462   1050       O  
ATOM   1271  CB  ASN B 513     -38.028 -25.688   9.261  1.00 48.98           C  
ANISOU 1271  CB  ASN B 513     5891   5586   7133    382    382    584       C  
ATOM   1272  CG  ASN B 513     -39.185 -26.463   8.667  1.00 53.41           C  
ANISOU 1272  CG  ASN B 513     6326   5888   8079    419    344    434       C  
ATOM   1273  ND2 ASN B 513     -39.844 -25.874   7.677  1.00 60.49           N  
ANISOU 1273  ND2 ASN B 513     7313   6838   8834    417    292    167       N  
ATOM   1274  OD1 ASN B 513     -39.488 -27.576   9.097  1.00 56.16           O  
ANISOU 1274  OD1 ASN B 513     6466   5995   8876    456    363    569       O  
ATOM   1275  N   CYS B 514     -36.752 -24.112  11.765  1.00 48.14           N  
ANISOU 1275  N   CYS B 514     5910   6034   6349    306    488   1024       N  
ATOM   1276  CA  CYS B 514     -35.644 -23.322  12.292  1.00 50.89           C  
ANISOU 1276  CA  CYS B 514     6303   6650   6383    272    492   1020       C  
ATOM   1277  C   CYS B 514     -35.029 -23.980  13.521  1.00 54.19           C  
ANISOU 1277  C   CYS B 514     6546   7263   6780    338    529   1306       C  
ATOM   1278  O   CYS B 514     -33.810 -23.924  13.717  1.00 56.23           O  
ANISOU 1278  O   CYS B 514     6770   7687   6907    343    516   1309       O  
ATOM   1279  CB  CYS B 514     -36.120 -21.907  12.619  1.00 49.95           C  
ANISOU 1279  CB  CYS B 514     6308   6670   6001    202    500    901       C  
ATOM   1280  SG  CYS B 514     -34.866 -20.856  13.373  1.00 55.80           S  
ANISOU 1280  SG  CYS B 514     7040   7719   6441    154    492    814       S  
ATOM   1281  N   ARG B 515     -35.854 -24.609  14.361  1.00 50.40           N  
ANISOU 1281  N   ARG B 515     5928   6798   6425    403    581   1582       N  
ATOM   1282  CA  ARG B 515     -35.330 -25.296  15.535  1.00 52.94           C  
ANISOU 1282  CA  ARG B 515     6028   7365   6722    502    633   1945       C  
ATOM   1283  C   ARG B 515     -34.709 -26.641  15.178  1.00 51.49           C  
ANISOU 1283  C   ARG B 515     5678   6942   6944    566    645   2122       C  
ATOM   1284  O   ARG B 515     -33.744 -27.063  15.825  1.00 48.03           O  
ANISOU 1284  O   ARG B 515     5088   6712   6449    636    669   2350       O  
ATOM   1285  CB  ARG B 515     -36.438 -25.479  16.574  1.00 46.68           C  
ANISOU 1285  CB  ARG B 515     5095   6723   5918    572    706   2248       C  
ATOM   1286  CG  ARG B 515     -37.040 -24.169  17.052  1.00 55.66           C  
ANISOU 1286  CG  ARG B 515     6354   8132   6662    529    695   2049       C  
ATOM   1287  CD  ARG B 515     -38.079 -24.385  18.137  1.00 55.49           C  
ANISOU 1287  CD  ARG B 515     6160   8342   6582    624    775   2364       C  
ATOM   1288  NE  ARG B 515     -38.465 -23.125  18.759  1.00 65.37           N  
ANISOU 1288  NE  ARG B 515     7477   9942   7421    609    759   2133       N  
ATOM   1289  CZ  ARG B 515     -39.678 -22.595  18.689  1.00 61.14           C  
ANISOU 1289  CZ  ARG B 515     7025   9319   6886    577    771   2024       C  
ATOM   1290  NH1 ARG B 515     -40.660 -23.200  18.040  1.00 50.91           N1+
ANISOU 1290  NH1 ARG B 515     5764   7626   5954    554    796   2131       N1+
ATOM   1291  NH2 ARG B 515     -39.911 -21.428  19.281  1.00 57.91           N  
ANISOU 1291  NH2 ARG B 515     6644   9227   6133    571    752   1768       N  
ATOM   1292  N   LYS B 516     -35.242 -27.323  14.161  1.00 53.32           N  
ANISOU 1292  N   LYS B 516     5905   6752   7603    554    623   1993       N  
ATOM   1293  CA  LYS B 516     -34.626 -28.564  13.703  1.00 55.11           C  
ANISOU 1293  CA  LYS B 516     5949   6705   8286    614    621   2055       C  
ATOM   1294  C   LYS B 516     -33.261 -28.301  13.081  1.00 50.10           C  
ANISOU 1294  C   LYS B 516     5409   6163   7464    592    564   1816       C  
ATOM   1295  O   LYS B 516     -32.333 -29.101  13.244  1.00 50.92           O  
ANISOU 1295  O   LYS B 516     5346   6240   7760    658    580   1972       O  
ATOM   1296  CB  LYS B 516     -35.544 -29.268  12.704  1.00 58.22           C  
ANISOU 1296  CB  LYS B 516     6283   6654   9183    609    589   1848       C  
ATOM   1297  CG  LYS B 516     -36.645 -30.095  13.345  1.00 78.89           C  
ANISOU 1297  CG  LYS B 516     8668   9057  12249    659    664   2192       C  
ATOM   1298  CD  LYS B 516     -37.455 -30.842  12.298  1.00 75.01           C  
ANISOU 1298  CD  LYS B 516     8071   8101  12329    652    613   1903       C  
ATOM   1299  CE  LYS B 516     -38.917 -30.941  12.703  1.00 93.15           C  
ANISOU 1299  CE  LYS B 516    10287  10260  14847    643    662   2080       C  
ATOM   1300  NZ  LYS B 516     -39.826 -30.945  11.523  1.00 89.64           N1+
ANISOU 1300  NZ  LYS B 516     9888   9545  14624    599    570   1610       N1+
ATOM   1301  N   ARG B 517     -33.119 -27.182  12.366  1.00 49.83           N  
ANISOU 1301  N   ARG B 517     5614   6236   7083    507    508   1472       N  
ATOM   1302  CA  ARG B 517     -31.836 -26.851  11.755  1.00 60.28           C  
ANISOU 1302  CA  ARG B 517     7010   7668   8225    486    468   1277       C  
ATOM   1303  C   ARG B 517     -30.787 -26.530  12.811  1.00 55.65           C  
ANISOU 1303  C   ARG B 517     6379   7413   7354    494    491   1477       C  
ATOM   1304  O   ARG B 517     -29.618 -26.908  12.667  1.00 56.88           O  
ANISOU 1304  O   ARG B 517     6465   7616   7533    525    480   1486       O  
ATOM   1305  CB  ARG B 517     -31.999 -25.679  10.789  1.00 59.50           C  
ANISOU 1305  CB  ARG B 517     7129   7619   7860    405    427    954       C  
ATOM   1306  CG  ARG B 517     -31.806 -26.055   9.334  1.00 73.74           C  
ANISOU 1306  CG  ARG B 517     8927   9281   9810    439    378    668       C  
ATOM   1307  CD  ARG B 517     -32.404 -25.016   8.399  1.00 67.44           C  
ANISOU 1307  CD  ARG B 517     8288   8540   8796    394    357    448       C  
ATOM   1308  NE  ARG B 517     -32.841 -25.609   7.140  1.00101.52           N  
ANISOU 1308  NE  ARG B 517    12534  12747  13292    467    306    182       N  
ATOM   1309  CZ  ARG B 517     -32.027 -26.076   6.202  1.00101.92           C  
ANISOU 1309  CZ  ARG B 517    12494  12856  13376    541    270    -18       C  
ATOM   1310  NH1 ARG B 517     -30.711 -26.016   6.332  1.00106.01           N1+
ANISOU 1310  NH1 ARG B 517    13000  13503  13774    540    287     49       N1+
ATOM   1311  NH2 ARG B 517     -32.546 -26.614   5.101  1.00 98.25           N  
ANISOU 1311  NH2 ARG B 517    11922  12352  13057    628    211   -323       N  
ATOM   1312  N   LYS B 518     -31.183 -25.828  13.875  1.00 55.37           N  
ANISOU 1312  N   LYS B 518     6358   7644   7037    478    517   1605       N  
ATOM   1313  CA  LYS B 518     -30.253 -25.527  14.958  1.00 54.98           C  
ANISOU 1313  CA  LYS B 518     6212   7990   6687    508    525   1749       C  
ATOM   1314  C   LYS B 518     -29.683 -26.806  15.558  1.00 63.23           C  
ANISOU 1314  C   LYS B 518     7004   9075   7944    634    570   2127       C  
ATOM   1315  O   LYS B 518     -28.478 -26.905  15.811  1.00 56.43           O  
ANISOU 1315  O   LYS B 518     6064   8413   6965    665    557   2177       O  
ATOM   1316  CB  LYS B 518     -30.953 -24.697  16.033  1.00 61.95           C  
ANISOU 1316  CB  LYS B 518     7089   9193   7258    505    542   1785       C  
ATOM   1317  CG  LYS B 518     -30.607 -23.220  16.016  1.00 73.16           C  
ANISOU 1317  CG  LYS B 518     8645  10792   8359    401    492   1434       C  
ATOM   1318  CD  LYS B 518     -31.507 -22.447  16.966  1.00 64.77           C  
ANISOU 1318  CD  LYS B 518     7557   9992   7062    408    503   1391       C  
ATOM   1319  CE  LYS B 518     -31.296 -20.949  16.836  1.00 68.38           C  
ANISOU 1319  CE  LYS B 518     8122  10512   7348    294    454    992       C  
ATOM   1320  NZ  LYS B 518     -32.493 -20.271  16.269  1.00 70.37           N1+
ANISOU 1320  NZ  LYS B 518     8533  10502   7701    222    464    837       N1+
ATOM   1321  N   LEU B 519     -30.542 -27.801  15.789  1.00 58.08           N  
ANISOU 1321  N   LEU B 519     6194   8218   7653    711    629   2423       N  
ATOM   1322  CA  LEU B 519     -30.075 -29.062  16.355  1.00 62.49           C  
ANISOU 1322  CA  LEU B 519     6459   8760   8524    843    693   2859       C  
ATOM   1323  C   LEU B 519     -29.207 -29.824  15.363  1.00 58.17           C  
ANISOU 1323  C   LEU B 519     5880   7879   8344    847    661   2712       C  
ATOM   1324  O   LEU B 519     -28.185 -30.406  15.744  1.00 53.90           O  
ANISOU 1324  O   LEU B 519     5164   7448   7866    929    683   2939       O  
ATOM   1325  CB  LEU B 519     -31.267 -29.915  16.790  1.00 54.95           C  
ANISOU 1325  CB  LEU B 519     5302   7604   7971    918    779   3235       C  
ATOM   1326  CG  LEU B 519     -31.736 -29.817  18.245  1.00 78.10           C  
ANISOU 1326  CG  LEU B 519     8044  11001  10631   1025    865   3696       C  
ATOM   1327  CD1 LEU B 519     -31.666 -28.388  18.770  1.00 81.91           C  
ANISOU 1327  CD1 LEU B 519     8706  11993  10423    974    812   3425       C  
ATOM   1328  CD2 LEU B 519     -33.147 -30.366  18.378  1.00 65.72           C  
ANISOU 1328  CD2 LEU B 519     6352   9168   9450   1055    942   3953       C  
ATOM   1329  N   GLU B 520     -29.600 -29.836  14.087  1.00 59.05           N  
ANISOU 1329  N   GLU B 520     6132   7622   8683    778    606   2323       N  
ATOM   1330  CA  GLU B 520     -28.805 -30.525  13.076  1.00 65.19           C  
ANISOU 1330  CA  GLU B 520     6856   8139   9775    801    566   2103       C  
ATOM   1331  C   GLU B 520     -27.453 -29.849  12.884  1.00 65.15           C  
ANISOU 1331  C   GLU B 520     6970   8420   9365    767    525   1938       C  
ATOM   1332  O   GLU B 520     -26.446 -30.519  12.629  1.00 59.64           O  
ANISOU 1332  O   GLU B 520     6147   7662   8852    826    520   1950       O  
ATOM   1333  CB  GLU B 520     -29.570 -30.577  11.753  1.00 63.41           C  
ANISOU 1333  CB  GLU B 520     6725   7587   9780    759    507   1673       C  
ATOM   1334  CG  GLU B 520     -29.945 -31.980  11.304  1.00 83.33           C  
ANISOU 1334  CG  GLU B 520     8979   9654  13029    839    512   1654       C  
ATOM   1335  CD  GLU B 520     -28.745 -32.902  11.208  1.00 90.90           C  
ANISOU 1335  CD  GLU B 520     9728  10510  14301    926    519   1712       C  
ATOM   1336  OE1 GLU B 520     -27.824 -32.600  10.421  1.00 90.14           O  
ANISOU 1336  OE1 GLU B 520     9734  10536  13979    918    461   1390       O  
ATOM   1337  OE2 GLU B 520     -28.724 -33.931  11.918  1.00 95.71           O1-
ANISOU 1337  OE2 GLU B 520    10043  10918  15402   1012    592   2110       O1-
ATOM   1338  N   ASN B 521     -27.412 -28.521  13.007  1.00 63.30           N  
ANISOU 1338  N   ASN B 521     6950   8474   8625    672    498   1781       N  
ATOM   1339  CA  ASN B 521     -26.157 -27.798  12.833  1.00 50.42           C  
ANISOU 1339  CA  ASN B 521     5405   7088   6663    626    463   1625       C  
ATOM   1340  C   ASN B 521     -25.151 -28.148  13.923  1.00 61.47           C  
ANISOU 1340  C   ASN B 521     6621   8776   7958    700    487   1930       C  
ATOM   1341  O   ASN B 521     -23.944 -28.198  13.658  1.00 56.12           O  
ANISOU 1341  O   ASN B 521     5916   8184   7225    707    465   1863       O  
ATOM   1342  CB  ASN B 521     -26.424 -26.293  12.805  1.00 52.24           C  
ANISOU 1342  CB  ASN B 521     5846   7506   6498    507    438   1407       C  
ATOM   1343  CG  ASN B 521     -25.185 -25.474  13.107  1.00 77.06           C  
ANISOU 1343  CG  ASN B 521     9003  10948   9330    458    414   1329       C  
ATOM   1344  ND2 ASN B 521     -25.072 -25.008  14.345  1.00 72.73           N  
ANISOU 1344  ND2 ASN B 521     8377  10729   8526    462    414   1441       N  
ATOM   1345  OD1 ASN B 521     -24.341 -25.258  12.236  1.00 67.10           O  
ANISOU 1345  OD1 ASN B 521     7790   9649   8056    425    394   1156       O  
ATOM   1346  N   ILE B 522     -25.622 -28.396  15.147  1.00 59.35           N  
ANISOU 1346  N   ILE B 522     6203   8708   7641    771    535   2283       N  
ATOM   1347  CA  ILE B 522     -24.716 -28.793  16.220  1.00 65.20           C  
ANISOU 1347  CA  ILE B 522     6716   9805   8252    878    563   2624       C  
ATOM   1348  C   ILE B 522     -24.172 -30.193  15.968  1.00 71.70           C  
ANISOU 1348  C   ILE B 522     7323  10356   9564    988    603   2877       C  
ATOM   1349  O   ILE B 522     -22.999 -30.477  16.241  1.00 68.38           O  
ANISOU 1349  O   ILE B 522     6774  10123   9084   1049    601   3001       O  
ATOM   1350  CB  ILE B 522     -25.425 -28.693  17.584  1.00 72.36           C  
ANISOU 1350  CB  ILE B 522     7470  11090   8934    961    614   2967       C  
ATOM   1351  CG1 ILE B 522     -25.963 -27.276  17.797  1.00 68.01           C  
ANISOU 1351  CG1 ILE B 522     7113  10780   7950    854    565   2634       C  
ATOM   1352  CG2 ILE B 522     -24.489 -29.112  18.714  1.00 69.67           C  
ANISOU 1352  CG2 ILE B 522     6845  11226   8402   1108    644   3352       C  
ATOM   1353  CD1 ILE B 522     -25.047 -26.378  18.607  1.00 71.90           C  
ANISOU 1353  CD1 ILE B 522     7547  11821   7952    854    512   2497       C  
ATOM   1354  N   VAL B 523     -25.009 -31.088  15.438  1.00 62.97           N  
ANISOU 1354  N   VAL B 523     6145   8788   8992   1017    638   2933       N  
ATOM   1355  CA  VAL B 523     -24.549 -32.436  15.112  1.00 61.22           C  
ANISOU 1355  CA  VAL B 523     5679   8219   9363   1119    673   3104       C  
ATOM   1356  C   VAL B 523     -23.486 -32.385  14.022  1.00 59.88           C  
ANISOU 1356  C   VAL B 523     5611   7942   9197   1081    604   2696       C  
ATOM   1357  O   VAL B 523     -22.469 -33.086  14.090  1.00 65.78           O  
ANISOU 1357  O   VAL B 523     6177   8675  10142   1166    620   2842       O  
ATOM   1358  CB  VAL B 523     -25.740 -33.321  14.702  1.00 65.76           C  
ANISOU 1358  CB  VAL B 523     6127   8281  10576   1143    710   3145       C  
ATOM   1359  CG1 VAL B 523     -25.256 -34.691  14.248  1.00 52.93           C  
ANISOU 1359  CG1 VAL B 523     4216   6221   9676   1242    736   3216       C  
ATOM   1360  CG2 VAL B 523     -26.728 -33.449  15.853  1.00 65.36           C  
ANISOU 1360  CG2 VAL B 523     5925   8364  10544   1200    801   3641       C  
ATOM   1361  N   GLU B 524     -23.701 -31.550  13.002  1.00 61.40           N  
ANISOU 1361  N   GLU B 524     6073   8088   9168    968    535   2213       N  
ATOM   1362  CA  GLU B 524     -22.727 -31.435  11.921  1.00 60.21           C  
ANISOU 1362  CA  GLU B 524     5999   7910   8968    948    481   1848       C  
ATOM   1363  C   GLU B 524     -21.423 -30.820  12.415  1.00 61.84           C  
ANISOU 1363  C   GLU B 524     6234   8509   8753    930    471   1924       C  
ATOM   1364  O   GLU B 524     -20.339 -31.206  11.962  1.00 53.16           O  
ANISOU 1364  O   GLU B 524     5058   7402   7737    973    458   1843       O  
ATOM   1365  CB  GLU B 524     -23.312 -30.606  10.778  1.00 62.20           C  
ANISOU 1365  CB  GLU B 524     6490   8110   9032    855    428   1404       C  
ATOM   1366  CG  GLU B 524     -24.492 -31.257  10.077  1.00 67.49           C  
ANISOU 1366  CG  GLU B 524     7106   8412  10124    884    414   1221       C  
ATOM   1367  CD  GLU B 524     -25.034 -30.409   8.944  1.00 81.97           C  
ANISOU 1367  CD  GLU B 524     9147  10291  11707    819    363    814       C  
ATOM   1368  OE1 GLU B 524     -24.485 -30.490   7.824  1.00106.30           O  
ANISOU 1368  OE1 GLU B 524    12217  13398  14776    859    322    489       O  
ATOM   1369  OE2 GLU B 524     -26.005 -29.658   9.172  1.00 88.06           O1-
ANISOU 1369  OE2 GLU B 524    10069  11109  12283    745    368    838       O1-
ATOM   1370  N   LEU B 525     -21.506 -29.864  13.342  1.00 60.77           N  
ANISOU 1370  N   LEU B 525     6182   8730   8178    871    471   2042       N  
ATOM   1371  CA  LEU B 525     -20.297 -29.254  13.884  1.00 61.02           C  
ANISOU 1371  CA  LEU B 525     6198   9154   7835    852    449   2068       C  
ATOM   1372  C   LEU B 525     -19.482 -30.260  14.686  1.00 64.26           C  
ANISOU 1372  C   LEU B 525     6329   9691   8396    993    486   2457       C  
ATOM   1373  O   LEU B 525     -18.254 -30.325  14.548  1.00 60.45           O  
ANISOU 1373  O   LEU B 525     5789   9334   7846   1012    466   2420       O  
ATOM   1374  CB  LEU B 525     -20.659 -28.048  14.751  1.00 58.36           C  
ANISOU 1374  CB  LEU B 525     5950   9173   7052    774    429   2037       C  
ATOM   1375  CG  LEU B 525     -20.941 -26.736  14.018  1.00 67.22           C  
ANISOU 1375  CG  LEU B 525     7320  10254   7968    620    390   1646       C  
ATOM   1376  CD1 LEU B 525     -21.445 -25.685  14.993  1.00 51.88           C  
ANISOU 1376  CD1 LEU B 525     5404   8611   5697    563    372   1604       C  
ATOM   1377  CD2 LEU B 525     -19.698 -26.247  13.290  1.00 51.16           C  
ANISOU 1377  CD2 LEU B 525     5330   8268   5841    560    360   1429       C  
ATOM   1378  N   GLU B 526     -20.146 -31.055  15.529  1.00 60.55           N  
ANISOU 1378  N   GLU B 526     5658   9202   8147   1103    549   2874       N  
ATOM   1379  CA  GLU B 526     -19.434 -32.065  16.303  1.00 60.85           C  
ANISOU 1379  CA  GLU B 526     5380   9362   8379   1263    605   3341       C  
ATOM   1380  C   GLU B 526     -18.828 -33.135  15.405  1.00 58.61           C  
ANISOU 1380  C   GLU B 526     4981   8645   8643   1321    617   3287       C  
ATOM   1381  O   GLU B 526     -17.767 -33.682  15.727  1.00 63.06           O  
ANISOU 1381  O   GLU B 526     5346   9330   9282   1420    636   3512       O  
ATOM   1382  CB  GLU B 526     -20.374 -32.695  17.331  1.00 67.30           C  
ANISOU 1382  CB  GLU B 526     5963  10236   9371   1383    695   3867       C  
ATOM   1383  CG  GLU B 526     -20.755 -31.759  18.467  1.00 70.39           C  
ANISOU 1383  CG  GLU B 526     6368  11216   9163   1386    689   3978       C  
ATOM   1384  CD  GLU B 526     -21.902 -32.293  19.300  1.00 83.25           C  
ANISOU 1384  CD  GLU B 526     7791  12889  10952   1498    787   4463       C  
ATOM   1385  OE1 GLU B 526     -22.657 -33.148  18.791  1.00 80.68           O  
ANISOU 1385  OE1 GLU B 526     7403  12023  11230   1510    844   4587       O  
ATOM   1386  OE2 GLU B 526     -22.048 -31.859  20.463  1.00 90.83           O1-
ANISOU 1386  OE2 GLU B 526     8619  14446  11445   1582    805   4705       O1-
ATOM   1387  N   GLN B 527     -19.479 -33.443  14.281  1.00 60.33           N  
ANISOU 1387  N   GLN B 527     5293   8385   9243   1275    600   2960       N  
ATOM   1388  CA  GLN B 527     -18.891 -34.374  13.324  1.00 60.75           C  
ANISOU 1388  CA  GLN B 527     5223   8065   9796   1336    592   2771       C  
ATOM   1389  C   GLN B 527     -17.680 -33.757  12.635  1.00 59.59           C  
ANISOU 1389  C   GLN B 527     5223   8126   9291   1284    530   2423       C  
ATOM   1390  O   GLN B 527     -16.676 -34.442  12.404  1.00 65.14           O  
ANISOU 1390  O   GLN B 527     5760   8763  10226   1369    536   2443       O  
ATOM   1391  CB  GLN B 527     -19.939 -34.804  12.296  1.00 59.19           C  
ANISOU 1391  CB  GLN B 527     5050   7387  10052   1315    572   2428       C  
ATOM   1392  CG  GLN B 527     -19.504 -35.951  11.388  1.00 70.65           C  
ANISOU 1392  CG  GLN B 527     6280   8424  12141   1412    560   2195       C  
ATOM   1393  CD  GLN B 527     -18.686 -35.483  10.194  1.00 75.92           C  
ANISOU 1393  CD  GLN B 527     7106   9215  12525   1380    484   1662       C  
ATOM   1394  NE2 GLN B 527     -17.788 -36.340   9.720  1.00 59.42           N  
ANISOU 1394  NE2 GLN B 527     4804   6964  10810   1484    480   1540       N  
ATOM   1395  OE1 GLN B 527     -18.859 -34.365   9.707  1.00 78.77           O  
ANISOU 1395  OE1 GLN B 527     7749   9822  12357   1273    439   1388       O  
ATOM   1396  N   ASP B 528     -17.762 -32.468  12.292  1.00 54.94           N  
ANISOU 1396  N   ASP B 528     4919   7774   8181   1148    479   2123       N  
ATOM   1397  CA  ASP B 528     -16.621 -31.782  11.690  1.00 54.55           C  
ANISOU 1397  CA  ASP B 528     4982   7941   7804   1093    437   1856       C  
ATOM   1398  C   ASP B 528     -15.414 -31.813  12.617  1.00 64.36           C  
ANISOU 1398  C   ASP B 528     6082   9515   8859   1139    445   2138       C  
ATOM   1399  O   ASP B 528     -14.285 -32.055  12.173  1.00 64.40           O  
ANISOU 1399  O   ASP B 528     6017   9555   8896   1176    435   2050       O  
ATOM   1400  CB  ASP B 528     -16.992 -30.339  11.351  1.00 50.18           C  
ANISOU 1400  CB  ASP B 528     4702   7565   6798    941    403   1593       C  
ATOM   1401  CG  ASP B 528     -17.986 -30.245  10.212  1.00 57.51           C  
ANISOU 1401  CG  ASP B 528     5762   8237   7852    911    389   1280       C  
ATOM   1402  OD1 ASP B 528     -17.958 -31.120   9.322  1.00 55.83           O  
ANISOU 1402  OD1 ASP B 528     5446   7784   7982    998    382   1096       O  
ATOM   1403  OD2 ASP B 528     -18.795 -29.292  10.205  1.00 62.35           O1-
ANISOU 1403  OD2 ASP B 528     6555   8908   8226    810    381   1195       O1-
ATOM   1404  N   LEU B 529     -15.635 -31.567  13.910  1.00 62.43           N  
ANISOU 1404  N   LEU B 529     5766   9566   8389   1153    461   2467       N  
ATOM   1405  CA  LEU B 529     -14.552 -31.652  14.883  1.00 65.15           C  
ANISOU 1405  CA  LEU B 529     5922  10306   8527   1228    463   2750       C  
ATOM   1406  C   LEU B 529     -13.969 -33.058  14.934  1.00 77.71           C  
ANISOU 1406  C   LEU B 529     7229  11702  10593   1393    516   3064       C  
ATOM   1407  O   LEU B 529     -12.749 -33.230  15.036  1.00 69.87           O  
ANISOU 1407  O   LEU B 529     6120  10893   9536   1445    506   3124       O  
ATOM   1408  CB  LEU B 529     -15.065 -31.235  16.260  1.00 63.01           C  
ANISOU 1408  CB  LEU B 529     5568  10452   7921   1256    472   3038       C  
ATOM   1409  CG  LEU B 529     -15.231 -29.737  16.514  1.00 82.63           C  
ANISOU 1409  CG  LEU B 529     8245  13261   9890   1111    405   2718       C  
ATOM   1410  CD1 LEU B 529     -15.449 -29.471  17.992  1.00 79.99           C  
ANISOU 1410  CD1 LEU B 529     7730  13469   9193   1193    403   2981       C  
ATOM   1411  CD2 LEU B 529     -14.017 -28.981  16.013  1.00 57.54           C  
ANISOU 1411  CD2 LEU B 529     5146  10210   6507   1012    345   2394       C  
ATOM   1412  N   ASP B 530     -14.829 -34.076  14.857  1.00 73.03           N  
ANISOU 1412  N   ASP B 530     6499  10710  10539   1478    576   3264       N  
ATOM   1413  CA  ASP B 530     -14.359 -35.454  14.948  1.00 75.08           C  
ANISOU 1413  CA  ASP B 530     6433  10708  11386   1642    640   3592       C  
ATOM   1414  C   ASP B 530     -13.451 -35.808  13.778  1.00 70.94           C  
ANISOU 1414  C   ASP B 530     5919   9934  11100   1647    604   3204       C  
ATOM   1415  O   ASP B 530     -12.395 -36.424  13.966  1.00 67.84           O  
ANISOU 1415  O   ASP B 530     5314   9589  10872   1753    626   3397       O  
ATOM   1416  CB  ASP B 530     -15.554 -36.404  15.012  1.00 81.41           C  
ANISOU 1416  CB  ASP B 530     7059  11053  12819   1712    712   3830       C  
ATOM   1417  CG  ASP B 530     -16.066 -36.592  16.422  1.00 85.12           C  
ANISOU 1417  CG  ASP B 530     7327  11806  13210   1803    797   4471       C  
ATOM   1418  OD1 ASP B 530     -15.421 -36.078  17.360  1.00 91.95           O  
ANISOU 1418  OD1 ASP B 530     8166  13252  13520   1829    794   4699       O  
ATOM   1419  OD2 ASP B 530     -17.114 -37.249  16.595  1.00 83.17           O1-
ANISOU 1419  OD2 ASP B 530     7025  11209  13367   1774    877   4644       O1-
ATOM   1420  N   HIS B 531     -13.839 -35.420  12.562  1.00 60.75           N  
ANISOU 1420  N   HIS B 531     4852   8426   9806   1549    551   2666       N  
ATOM   1421  CA  HIS B 531     -13.016 -35.735  11.401  1.00 77.90           C  
ANISOU 1421  CA  HIS B 531     7005  10444  12148   1579    518   2269       C  
ATOM   1422  C   HIS B 531     -11.742 -34.901  11.380  1.00 67.49           C  
ANISOU 1422  C   HIS B 531     5797   9553  10294   1524    484   2183       C  
ATOM   1423  O   HIS B 531     -10.677 -35.396  10.992  1.00 69.88           O  
ANISOU 1423  O   HIS B 531     5963   9843  10744   1603    485   2116       O  
ATOM   1424  CB  HIS B 531     -13.805 -35.519  10.112  1.00 70.98           C  
ANISOU 1424  CB  HIS B 531     6292   9336  11341   1522    473   1735       C  
ATOM   1425  CG  HIS B 531     -12.942 -35.453   8.892  1.00 67.63           C  
ANISOU 1425  CG  HIS B 531     5891   8966  10838   1545    432   1286       C  
ATOM   1426  CD2 HIS B 531     -12.353 -36.429   8.164  1.00 64.91           C  
ANISOU 1426  CD2 HIS B 531     5322   8407  10934   1676    427   1053       C  
ATOM   1427  ND1 HIS B 531     -12.578 -34.262   8.303  1.00 68.74           N  
ANISOU 1427  ND1 HIS B 531     6273   9442  10402   1441    401   1040       N  
ATOM   1428  CE1 HIS B 531     -11.809 -34.508   7.258  1.00 73.00           C  
ANISOU 1428  CE1 HIS B 531     6739  10017  10980   1514    384    710       C  
ATOM   1429  NE2 HIS B 531     -11.658 -35.816   7.150  1.00 72.72           N  
ANISOU 1429  NE2 HIS B 531     6429   9663  11540   1659    392    674       N  
ATOM   1430  N   LEU B 532     -11.831 -33.632  11.788  1.00 61.11           N  
ANISOU 1430  N   LEU B 532     5208   9104   8908   1390    455   2164       N  
ATOM   1431  CA  LEU B 532     -10.654 -32.769  11.778  1.00 69.69           C  
ANISOU 1431  CA  LEU B 532     6368  10561   9551   1321    422   2061       C  
ATOM   1432  C   LEU B 532      -9.591 -33.274  12.745  1.00 71.34           C  
ANISOU 1432  C   LEU B 532     6335  11012   9758   1425    436   2427       C  
ATOM   1433  O   LEU B 532      -8.392 -33.220  12.444  1.00 71.62           O  
ANISOU 1433  O   LEU B 532     6318  11189   9704   1438    421   2339       O  
ATOM   1434  CB  LEU B 532     -11.052 -31.333  12.115  1.00 57.29           C  
ANISOU 1434  CB  LEU B 532     5018   9266   7483   1159    387   1955       C  
ATOM   1435  CG  LEU B 532     -11.594 -30.505  10.948  1.00 60.94           C  
ANISOU 1435  CG  LEU B 532     5719   9606   7831   1043    373   1569       C  
ATOM   1436  CD1 LEU B 532     -12.108 -29.159  11.436  1.00 64.62           C  
ANISOU 1436  CD1 LEU B 532     6354  10274   7926    893    350   1516       C  
ATOM   1437  CD2 LEU B 532     -10.528 -30.323   9.879  1.00 66.84           C  
ANISOU 1437  CD2 LEU B 532     6468  10409   8520   1042    371   1329       C  
ATOM   1438  N   LYS B 533     -10.009 -33.768  13.913  1.00 68.07           N  
ANISOU 1438  N   LYS B 533     5746  10686   9430   1514    472   2870       N  
ATOM   1439  CA  LYS B 533      -9.053 -34.365  14.840  1.00 71.10           C  
ANISOU 1439  CA  LYS B 533     5845  11336   9832   1653    497   3288       C  
ATOM   1440  C   LYS B 533      -8.433 -35.625  14.249  1.00 71.71           C  
ANISOU 1440  C   LYS B 533     5708  11048  10489   1790    540   3351       C  
ATOM   1441  O   LYS B 533      -7.248 -35.904  14.466  1.00 74.28           O  
ANISOU 1441  O   LYS B 533     5869  11564  10788   1868    541   3488       O  
ATOM   1442  CB  LYS B 533      -9.734 -34.676  16.173  1.00 66.68           C  
ANISOU 1442  CB  LYS B 533     5095  10996   9244   1755    545   3811       C  
ATOM   1443  CG  LYS B 533     -10.163 -33.447  16.956  1.00 90.32           C  
ANISOU 1443  CG  LYS B 533     8227  14472  11620   1655    493   3740       C  
ATOM   1444  CD  LYS B 533     -10.598 -33.814  18.366  1.00 86.91           C  
ANISOU 1444  CD  LYS B 533     7526  14425  11073   1810    544   4300       C  
ATOM   1445  CE  LYS B 533     -11.908 -33.136  18.734  1.00 94.35           C  
ANISOU 1445  CE  LYS B 533     8614  15452  11784   1735    539   4231       C  
ATOM   1446  NZ  LYS B 533     -11.691 -31.875  19.496  1.00100.94           N1+
ANISOU 1446  NZ  LYS B 533     9498  16911  11942   1668    454   4015       N1+
ATOM   1447  N   ASP B 534      -9.221 -36.398  13.497  1.00 67.71           N  
ANISOU 1447  N   ASP B 534     5174  10012  10539   1825    571   3218       N  
ATOM   1448  CA  ASP B 534      -8.674 -37.568  12.817  1.00 73.47           C  
ANISOU 1448  CA  ASP B 534     5676  10349  11889   1954    600   3151       C  
ATOM   1449  C   ASP B 534      -7.731 -37.158  11.694  1.00 70.84           C  
ANISOU 1449  C   ASP B 534     5478  10089  11350   1905    545   2646       C  
ATOM   1450  O   ASP B 534      -6.675 -37.773  11.506  1.00 77.09           O  
ANISOU 1450  O   ASP B 534     6078  10856  12358   2010    558   2669       O  
ATOM   1451  CB  ASP B 534      -9.807 -38.437  12.272  1.00 66.61           C  
ANISOU 1451  CB  ASP B 534     4709   8902  11700   2000    630   3035       C  
ATOM   1452  CG  ASP B 534     -10.434 -39.313  13.337  1.00104.72           C  
ANISOU 1452  CG  ASP B 534     9348  13529  16913   2047    716   3589       C  
ATOM   1453  OD1 ASP B 534      -9.830 -39.460  14.420  1.00120.25           O  
ANISOU 1453  OD1 ASP B 534    11232  15796  18662   2070    765   4061       O  
ATOM   1454  OD2 ASP B 534     -11.534 -39.852  13.092  1.00104.43           O1-
ANISOU 1454  OD2 ASP B 534     9299  13054  17326   2013    740   3512       O1-
ATOM   1455  N   GLU B 535      -8.097 -36.122  10.935  1.00 66.94           N  
ANISOU 1455  N   GLU B 535     5286   9700  10449   1759    495   2223       N  
ATOM   1456  CA  GLU B 535      -7.232 -35.654   9.859  1.00 70.21           C  
ANISOU 1456  CA  GLU B 535     5800  10248  10627   1725    461   1810       C  
ATOM   1457  C   GLU B 535      -5.947 -35.047  10.408  1.00 71.41           C  
ANISOU 1457  C   GLU B 535     5944  10828  10362   1689    449   1974       C  
ATOM   1458  O   GLU B 535      -4.875 -35.210   9.816  1.00 72.36           O  
ANISOU 1458  O   GLU B 535     5985  11020  10490   1738    448   1821       O  
ATOM   1459  CB  GLU B 535      -7.976 -34.642   8.988  1.00 59.92           C  
ANISOU 1459  CB  GLU B 535     4779   8994   8993   1592    429   1426       C  
ATOM   1460  CG  GLU B 535      -7.321 -34.386   7.642  1.00 74.54           C  
ANISOU 1460  CG  GLU B 535     6667  10946  10708   1608    416   1005       C  
ATOM   1461  CD  GLU B 535      -7.733 -35.398   6.590  1.00 70.63           C  
ANISOU 1461  CD  GLU B 535     6023  10138  10674   1748    408    638       C  
ATOM   1462  OE1 GLU B 535      -8.540 -36.296   6.908  1.00 76.42           O  
ANISOU 1462  OE1 GLU B 535     6625  10502  11910   1813    413    708       O  
ATOM   1463  OE2 GLU B 535      -7.249 -35.293   5.444  1.00 77.52           O1-
ANISOU 1463  OE2 GLU B 535     6877  11155  11424   1802    398    269       O1-
ATOM   1464  N   LYS B 536      -6.035 -34.340  11.538  1.00 72.93           N  
ANISOU 1464  N   LYS B 536     6189  11334  10187   1611    436   2253       N  
ATOM   1465  CA  LYS B 536      -4.831 -33.813  12.170  1.00 78.42           C  
ANISOU 1465  CA  LYS B 536     6819  12455  10520   1587    410   2383       C  
ATOM   1466  C   LYS B 536      -3.924 -34.941  12.642  1.00 78.43           C  
ANISOU 1466  C   LYS B 536     6513  12461  10827   1766    442   2710       C  
ATOM   1467  O   LYS B 536      -2.699 -34.872  12.487  1.00 78.88           O  
ANISOU 1467  O   LYS B 536     6489  12712  10771   1785    429   2664       O  
ATOM   1468  CB  LYS B 536      -5.202 -32.901  13.339  1.00 78.18           C  
ANISOU 1468  CB  LYS B 536     6848  12794  10063   1497    375   2551       C  
ATOM   1469  CG  LYS B 536      -4.003 -32.391  14.125  1.00 71.51           C  
ANISOU 1469  CG  LYS B 536     5876  12434   8862   1487    331   2651       C  
ATOM   1470  CD  LYS B 536      -4.424 -31.734  15.429  1.00 69.30           C  
ANISOU 1470  CD  LYS B 536     5555  12571   8206   1458    289   2809       C  
ATOM   1471  CE  LYS B 536      -3.225 -31.153  16.162  1.00 85.10           C  
ANISOU 1471  CE  LYS B 536     7397  15096   9842   1447    222   2803       C  
ATOM   1472  NZ  LYS B 536      -3.590 -30.642  17.513  1.00 89.80           N1+
ANISOU 1472  NZ  LYS B 536     7871  16194  10056   1469    171   2927       N1+
ATOM   1473  N   GLU B 537      -4.509 -35.991  13.222  1.00 76.48           N  
ANISOU 1473  N   GLU B 537     6064  11989  11006   1904    494   3075       N  
ATOM   1474  CA  GLU B 537      -3.718 -37.139  13.650  1.00 80.89           C  
ANISOU 1474  CA  GLU B 537     6283  12492  11959   2093    544   3449       C  
ATOM   1475  C   GLU B 537      -3.104 -37.860  12.456  1.00 80.66           C  
ANISOU 1475  C   GLU B 537     6176  12104  12366   2164    556   3124       C  
ATOM   1476  O   GLU B 537      -1.941 -38.279  12.507  1.00 86.96           O  
ANISOU 1476  O   GLU B 537     6787  13009  13246   2260    565   3228       O  
ATOM   1477  CB  GLU B 537      -4.587 -38.093  14.471  1.00 86.78           C  
ANISOU 1477  CB  GLU B 537     6877  12985  13110   2179    618   3905       C  
ATOM   1478  CG  GLU B 537      -3.972 -39.462  14.698  1.00 98.69           C  
ANISOU 1478  CG  GLU B 537     8187  14182  15128   2274    689   4171       C  
ATOM   1479  CD  GLU B 537      -3.169 -39.533  15.981  1.00119.02           C  
ANISOU 1479  CD  GLU B 537    10657  17207  17359   2308    724   4654       C  
ATOM   1480  OE1 GLU B 537      -3.784 -39.572  17.067  1.00137.33           O  
ANISOU 1480  OE1 GLU B 537    12948  19721  19512   2304    784   5065       O  
ATOM   1481  OE2 GLU B 537      -1.922 -39.547  15.903  1.00123.06           O1-
ANISOU 1481  OE2 GLU B 537    11098  17914  17744   2346    699   4614       O1-
ATOM   1482  N   LYS B 538      -3.866 -38.006  11.369  1.00 80.02           N  
ANISOU 1482  N   LYS B 538     6214  11641  12549   2131    549   2699       N  
ATOM   1483  CA  LYS B 538      -3.343 -38.674  10.182  1.00 74.10           C  
ANISOU 1483  CA  LYS B 538     5356  10618  12180   2221    549   2299       C  
ATOM   1484  C   LYS B 538      -2.232 -37.858   9.532  1.00 75.19           C  
ANISOU 1484  C   LYS B 538     5629  11123  11818   2155    513   2003       C  
ATOM   1485  O   LYS B 538      -1.230 -38.418   9.073  1.00 78.07           O  
ANISOU 1485  O   LYS B 538     5815  11467  12380   2265    524   1895       O  
ATOM   1486  CB  LYS B 538      -4.473 -38.933   9.185  1.00 73.68           C  
ANISOU 1486  CB  LYS B 538     5372  10176  12447   2213    535   1861       C  
ATOM   1487  CG  LYS B 538      -4.021 -39.555   7.871  1.00 78.81           C  
ANISOU 1487  CG  LYS B 538     5886  10629  13428   2324    518   1329       C  
ATOM   1488  CD  LYS B 538      -5.187 -39.730   6.907  1.00 88.16           C  
ANISOU 1488  CD  LYS B 538     7114  11527  14855   2325    485    842       C  
ATOM   1489  CE  LYS B 538      -6.412 -40.293   7.612  1.00102.41           C  
ANISOU 1489  CE  LYS B 538     8831  12928  17153   2325    511   1120       C  
ATOM   1490  NZ  LYS B 538      -7.655 -40.099   6.813  1.00 86.71           N1+
ANISOU 1490  NZ  LYS B 538     6967  10776  15203   2274    466    677       N1+
ATOM   1491  N   LEU B 539      -2.392 -36.533   9.485  1.00 76.02           N  
ANISOU 1491  N   LEU B 539     6018  11550  11318   1979    478   1882       N  
ATOM   1492  CA  LEU B 539      -1.360 -35.681   8.905  1.00 74.78           C  
ANISOU 1492  CA  LEU B 539     5955  11728  10732   1905    459   1664       C  
ATOM   1493  C   LEU B 539      -0.088 -35.688   9.741  1.00 69.35           C  
ANISOU 1493  C   LEU B 539     5108  11338   9902   1936    456   1968       C  
ATOM   1494  O   LEU B 539       1.015 -35.606   9.188  1.00 80.43           O  
ANISOU 1494  O   LEU B 539     6448  12895  11215   1960    459   1825       O  
ATOM   1495  CB  LEU B 539      -1.882 -34.252   8.752  1.00 58.07           C  
ANISOU 1495  CB  LEU B 539     4126   9824   8114   1708    434   1521       C  
ATOM   1496  CG  LEU B 539      -2.775 -33.976   7.542  1.00 66.43           C  
ANISOU 1496  CG  LEU B 539     5343  10732   9164   1679    438   1140       C  
ATOM   1497  CD1 LEU B 539      -3.408 -32.597   7.647  1.00 66.48           C  
ANISOU 1497  CD1 LEU B 539     5601  10903   8754   1488    425   1118       C  
ATOM   1498  CD2 LEU B 539      -1.990 -34.114   6.248  1.00 57.62           C  
ANISOU 1498  CD2 LEU B 539     4149   9710   8034   1765    457    812       C  
ATOM   1499  N   LEU B 540      -0.215 -35.779  11.067  1.00 75.89           N  
ANISOU 1499  N   LEU B 540     5847  12302  10685   1949    451   2392       N  
ATOM   1500  CA  LEU B 540       0.969 -35.823  11.917  1.00 76.50           C  
ANISOU 1500  CA  LEU B 540     5733  12730  10604   2002    439   2687       C  
ATOM   1501  C   LEU B 540       1.744 -37.118  11.717  1.00 87.08           C  
ANISOU 1501  C   LEU B 540     6784  13864  12437   2203    485   2824       C  
ATOM   1502  O   LEU B 540       2.980 -37.117  11.740  1.00 81.27           O  
ANISOU 1502  O   LEU B 540     5924  13363  11591   2243    477   2856       O  
ATOM   1503  CB  LEU B 540       0.574 -35.657  13.382  1.00 76.93           C  
ANISOU 1503  CB  LEU B 540     5708  13071  10452   2010    422   3108       C  
ATOM   1504  CG  LEU B 540       0.259 -34.230  13.824  1.00 80.61           C  
ANISOU 1504  CG  LEU B 540     6380  13892  10356   1820    356   2954       C  
ATOM   1505  CD1 LEU B 540      -0.466 -34.248  15.158  1.00 65.71           C  
ANISOU 1505  CD1 LEU B 540     4396  12252   8319   1868    348   3320       C  
ATOM   1506  CD2 LEU B 540       1.530 -33.399  13.907  1.00 69.42           C  
ANISOU 1506  CD2 LEU B 540     4930  12872   8574   1736    301   2811       C  
ATOM   1507  N   LYS B 541       1.037 -38.234  11.525  1.00 83.46           N  
ANISOU 1507  N   LYS B 541     6189  12946  12578   2332    534   2895       N  
ATOM   1508  CA  LYS B 541       1.724 -39.485  11.229  1.00 86.90           C  
ANISOU 1508  CA  LYS B 541     6402  13064  13554   2481    571   2910       C  
ATOM   1509  C   LYS B 541       2.488 -39.385   9.915  1.00 79.10           C  
ANISOU 1509  C   LYS B 541     5377  12099  12579   2529    564   2435       C  
ATOM   1510  O   LYS B 541       3.648 -39.802   9.833  1.00 88.01           O  
ANISOU 1510  O   LYS B 541     6370  13292  13779   2601    570   2446       O  
ATOM   1511  CB  LYS B 541       0.727 -40.645  11.192  1.00100.13           C  
ANISOU 1511  CB  LYS B 541     8002  14150  15893   2541    612   2950       C  
ATOM   1512  CG  LYS B 541       0.852 -41.595  12.377  1.00111.34           C  
ANISOU 1512  CG  LYS B 541     9290  15435  17578   2580    667   3500       C  
ATOM   1513  CD  LYS B 541       0.183 -42.936  12.104  1.00115.84           C  
ANISOU 1513  CD  LYS B 541     9726  15350  18937   2635    719   3474       C  
ATOM   1514  CE  LYS B 541       0.651 -43.540  10.790  1.00118.18           C  
ANISOU 1514  CE  LYS B 541     9917  15332  19653   2721    690   2908       C  
ATOM   1515  NZ  LYS B 541       0.523 -45.023  10.789  1.00115.00           N1+
ANISOU 1515  NZ  LYS B 541     9312  14354  20030   2778    742   2972       N1+
ATOM   1516  N   GLU B 542       1.862 -38.810   8.883  1.00 82.95           N  
ANISOU 1516  N   GLU B 542     6098  12529  12891   2430    540   1958       N  
ATOM   1517  CA  GLU B 542       2.544 -38.632   7.604  1.00 77.41           C  
ANISOU 1517  CA  GLU B 542     5417  11926  12068   2454    534   1483       C  
ATOM   1518  C   GLU B 542       3.763 -37.729   7.746  1.00 79.53           C  
ANISOU 1518  C   GLU B 542     5745  12667  11806   2367    524   1564       C  
ATOM   1519  O   GLU B 542       4.804 -37.976   7.125  1.00 81.28           O  
ANISOU 1519  O   GLU B 542     5832  12996  12057   2456    540   1400       O  
ATOM   1520  CB  GLU B 542       1.575 -38.061   6.568  1.00 72.75           C  
ANISOU 1520  CB  GLU B 542     5048  11297  11297   2374    516   1041       C  
ATOM   1521  CG  GLU B 542       1.008 -39.091   5.605  1.00 85.18           C  
ANISOU 1521  CG  GLU B 542     6456  12495  13414   2532    515    616       C  
ATOM   1522  CD  GLU B 542      -0.439 -38.815   5.248  1.00 93.82           C  
ANISOU 1522  CD  GLU B 542     7723  13426  14500   2460    491    400       C  
ATOM   1523  OE1 GLU B 542      -0.784 -37.633   5.034  1.00 87.34           O  
ANISOU 1523  OE1 GLU B 542     7177  12890  13120   2308    479    355       O  
ATOM   1524  OE2 GLU B 542      -1.233 -39.777   5.184  1.00 94.17           O1-
ANISOU 1524  OE2 GLU B 542     7603  13034  15141   2556    486    281       O1-
ATOM   1525  N   LYS B 543       3.653 -36.676   8.560  1.00 74.80           N  
ANISOU 1525  N   LYS B 543     5318  12354  10748   2197    495   1788       N  
ATOM   1526  CA  LYS B 543       4.798 -35.801   8.792  1.00 82.46           C  
ANISOU 1526  CA  LYS B 543     6298  13744  11288   2103    476   1850       C  
ATOM   1527  C   LYS B 543       5.919 -36.545   9.506  1.00 88.21           C  
ANISOU 1527  C   LYS B 543     6749  14584  12182   2238    480   2154       C  
ATOM   1528  O   LYS B 543       7.103 -36.290   9.257  1.00 89.27           O  
ANISOU 1528  O   LYS B 543     6801  14964  12152   2238    480   2100       O  
ATOM   1529  CB  LYS B 543       4.366 -34.574   9.595  1.00 76.47           C  
ANISOU 1529  CB  LYS B 543     5725  13233  10096   1904    431   1964       C  
ATOM   1530  CG  LYS B 543       5.477 -33.566   9.846  1.00 84.84           C  
ANISOU 1530  CG  LYS B 543     6765  14693  10777   1783    400   1966       C  
ATOM   1531  CD  LYS B 543       5.049 -32.521  10.863  1.00 86.63           C  
ANISOU 1531  CD  LYS B 543     7088  15150  10677   1618    339   2053       C  
ATOM   1532  CE  LYS B 543       6.251 -31.832  11.489  1.00 90.79           C  
ANISOU 1532  CE  LYS B 543     7473  16080  10943   1545    287   2097       C  
ATOM   1533  NZ  LYS B 543       6.928 -30.916  10.531  1.00 99.70           N1+
ANISOU 1533  NZ  LYS B 543     8654  17265  11961   1415    312   1848       N1+
ATOM   1534  N   GLY B 544       5.562 -37.479  10.392  1.00 88.29           N  
ANISOU 1534  N   GLY B 544     6584  14423  12538   2364    494   2514       N  
ATOM   1535  CA  GLY B 544       6.576 -38.258  11.082  1.00 81.84           C  
ANISOU 1535  CA  GLY B 544     5575  13641  11879   2464    500   2812       C  
ATOM   1536  C   GLY B 544       7.330 -39.199  10.160  1.00 86.71           C  
ANISOU 1536  C   GLY B 544     6034  13998  12916   2606    536   2592       C  
ATOM   1537  O   GLY B 544       8.554 -39.323  10.254  1.00 89.64           O  
ANISOU 1537  O   GLY B 544     6304  14546  13209   2637    532   2648       O  
ATOM   1538  N   GLU B 545       6.613 -39.882   9.263  1.00 84.10           N  
ANISOU 1538  N   GLU B 545     5658  13253  13042   2698    566   2301       N  
ATOM   1539  CA  GLU B 545       7.279 -40.765   8.309  1.00 89.41           C  
ANISOU 1539  CA  GLU B 545     6150  13702  14119   2847    587   1979       C  
ATOM   1540  C   GLU B 545       8.166 -39.974   7.355  1.00 87.42           C  
ANISOU 1540  C   GLU B 545     5918  13845  13454   2834    591   1660       C  
ATOM   1541  O   GLU B 545       9.230 -40.452   6.944  1.00 85.20           O  
ANISOU 1541  O   GLU B 545     5485  13590  13296   2930    603   1535       O  
ATOM   1542  CB  GLU B 545       6.245 -41.582   7.534  1.00 83.98           C  
ANISOU 1542  CB  GLU B 545     5398  12528  13983   2942    597   1628       C  
ATOM   1543  CG  GLU B 545       5.070 -42.048   8.379  1.00105.42           C  
ANISOU 1543  CG  GLU B 545     8164  14889  17003   2898    600   1928       C  
ATOM   1544  CD  GLU B 545       4.159 -43.020   7.655  1.00117.56           C  
ANISOU 1544  CD  GLU B 545     9619  15893  19157   2977    599   1557       C  
ATOM   1545  OE1 GLU B 545       4.081 -42.951   6.411  1.00118.00           O  
ANISOU 1545  OE1 GLU B 545     9642  15957  19235   3044    581    987       O  
ATOM   1546  OE2 GLU B 545       3.501 -43.839   8.332  1.00116.58           O1-
ANISOU 1546  OE2 GLU B 545     9456  15373  19465   2967    619   1834       O1-
ATOM   1547  N   ASN B 546       7.746 -38.759   6.992  1.00 95.48           N  
ANISOU 1547  N   ASN B 546     7177  15139  13961   2679    578   1509       N  
ATOM   1548  CA  ASN B 546       8.583 -37.918   6.143  1.00 78.15           C  
ANISOU 1548  CA  ASN B 546     5053  13306  11333   2615    588   1260       C  
ATOM   1549  C   ASN B 546       9.787 -37.388   6.912  1.00 86.92           C  
ANISOU 1549  C   ASN B 546     6100  14773  12152   2545    574   1566       C  
ATOM   1550  O   ASN B 546      10.899 -37.331   6.374  1.00 83.50           O  
ANISOU 1550  O   ASN B 546     5562  14543  11622   2587    598   1456       O  
ATOM   1551  CB  ASN B 546       7.760 -36.765   5.568  1.00 78.63           C  
ANISOU 1551  CB  ASN B 546     5399  13492  10984   2444    582   1056       C  
ATOM   1552  CG  ASN B 546       6.828 -37.209   4.456  1.00 84.37           C  
ANISOU 1552  CG  ASN B 546     6148  14006  11906   2542    594    638       C  
ATOM   1553  ND2 ASN B 546       5.953 -36.307   4.022  1.00 74.36           N  
ANISOU 1553  ND2 ASN B 546     5110  12820  10324   2414    592    510       N  
ATOM   1554  OD1 ASN B 546       6.889 -38.349   3.995  1.00 92.36           O  
ANISOU 1554  OD1 ASN B 546     6942  14785  13368   2739    602    412       O  
ATOM   1555  N   ASP B 547       9.586 -36.999   8.174  1.00 90.88           N  
ANISOU 1555  N   ASP B 547     6649  15382  12498   2442    532   1924       N  
ATOM   1556  CA  ASP B 547      10.700 -36.532   8.993  1.00 87.42           C  
ANISOU 1556  CA  ASP B 547     6165  15272  11778   2360    493   2148       C  
ATOM   1557  C   ASP B 547      11.689 -37.656   9.274  1.00 90.67           C  
ANISOU 1557  C   ASP B 547     6388  15569  12495   2508    504   2301       C  
ATOM   1558  O   ASP B 547      12.904 -37.427   9.316  1.00 78.01           O  
ANISOU 1558  O   ASP B 547     4713  14209  10720   2488    493   2321       O  
ATOM   1559  CB  ASP B 547      10.177 -35.940  10.302  1.00 88.42           C  
ANISOU 1559  CB  ASP B 547     6373  15571  11652   2238    432   2422       C  
ATOM   1560  CG  ASP B 547       9.721 -34.504  10.151  1.00103.01           C  
ANISOU 1560  CG  ASP B 547     8396  17632  13110   2031    403   2246       C  
ATOM   1561  OD1 ASP B 547       9.342 -33.883  11.167  1.00105.59           O  
ANISOU 1561  OD1 ASP B 547     8765  18151  13202   1927    342   2380       O  
ATOM   1562  OD2 ASP B 547       9.748 -33.992   9.016  1.00101.33           O1-
ANISOU 1562  OD2 ASP B 547     8305  17370  12827   1962    443   1955       O1-
ATOM   1563  N   LYS B 548      11.188 -38.879   9.470  1.00 88.72           N  
ANISOU 1563  N   LYS B 548     6044  14926  12739   2651    526   2414       N  
ATOM   1564  CA  LYS B 548      12.075 -40.008   9.726  1.00 95.41           C  
ANISOU 1564  CA  LYS B 548     6693  15611  13949   2794    544   2568       C  
ATOM   1565  C   LYS B 548      12.829 -40.423   8.469  1.00 91.88           C  
ANISOU 1565  C   LYS B 548     6121  15081  13709   2906    577   2180       C  
ATOM   1566  O   LYS B 548      13.984 -40.855   8.554  1.00 92.40           O  
ANISOU 1566  O   LYS B 548     6045  15214  13850   2975    582   2247       O  
ATOM   1567  CB  LYS B 548      11.273 -41.185  10.285  1.00 97.09           C  
ANISOU 1567  CB  LYS B 548     6822  15378  14690   2896    569   2807       C  
ATOM   1568  CG  LYS B 548      12.121 -42.379  10.693  1.00116.40           C  
ANISOU 1568  CG  LYS B 548     9053  17634  17540   3034    597   3040       C  
ATOM   1569  CD  LYS B 548      11.265 -43.618  10.893  1.00121.70           C  
ANISOU 1569  CD  LYS B 548     9624  17761  18857   3130    640   3177       C  
ATOM   1570  CE  LYS B 548      12.113 -44.878  10.922  1.00114.41           C  
ANISOU 1570  CE  LYS B 548     8461  16564  18445   3277    678   3279       C  
ATOM   1571  NZ  LYS B 548      11.368 -46.050  10.387  1.00110.45           N1+
ANISOU 1571  NZ  LYS B 548     7842  15450  18674   3372    711   3081       N1+
ATOM   1572  N   SER B 549      12.198 -40.296   7.298  1.00 89.90           N  
ANISOU 1572  N   SER B 549     5908  14728  13521   2938    600   1761       N  
ATOM   1573  CA  SER B 549      12.884 -40.619   6.051  1.00 94.22           C  
ANISOU 1573  CA  SER B 549     6325  15295  14179   3059    632   1343       C  
ATOM   1574  C   SER B 549      13.951 -39.581   5.725  1.00 83.81           C  
ANISOU 1574  C   SER B 549     5076  14449  12319   2952    642   1318       C  
ATOM   1575  O   SER B 549      15.060 -39.935   5.307  1.00 91.60           O  
ANISOU 1575  O   SER B 549     5922  15518  13365   3036    662   1216       O  
ATOM   1576  CB  SER B 549      11.874 -40.729   4.910  1.00 82.89           C  
ANISOU 1576  CB  SER B 549     4903  13709  12884   3133    651    881       C  
ATOM   1577  OG  SER B 549      12.300 -41.672   3.942  1.00110.87           O  
ANISOU 1577  OG  SER B 549     8218  17086  16821   3326    670    461       O  
ATOM   1578  N   LEU B 550      13.633 -38.296   5.910  1.00 81.65           N  
ANISOU 1578  N   LEU B 550     5001  14465  11556   2763    629   1404       N  
ATOM   1579  CA  LEU B 550      14.625 -37.247   5.701  1.00 87.48           C  
ANISOU 1579  CA  LEU B 550     5786  15599  11852   2632    638   1416       C  
ATOM   1580  C   LEU B 550      15.808 -37.413   6.646  1.00 99.77           C  
ANISOU 1580  C   LEU B 550     7234  17278  13396   2616    602   1704       C  
ATOM   1581  O   LEU B 550      16.961 -37.201   6.254  1.00 99.39           O  
ANISOU 1581  O   LEU B 550     7110  17435  13219   2612    623   1650       O  
ATOM   1582  CB  LEU B 550      13.982 -35.872   5.887  1.00 77.56           C  
ANISOU 1582  CB  LEU B 550     4722  14547  10199   2420    623   1470       C  
ATOM   1583  CG  LEU B 550      14.926 -34.669   5.826  1.00 99.12           C  
ANISOU 1583  CG  LEU B 550     7473  17623  12566   2248    629   1518       C  
ATOM   1584  CD1 LEU B 550      15.298 -34.332   4.386  1.00101.96           C  
ANISOU 1584  CD1 LEU B 550     7827  18120  12793   2279    713   1275       C  
ATOM   1585  CD2 LEU B 550      14.307 -33.467   6.526  1.00 74.11           C  
ANISOU 1585  CD2 LEU B 550     4434  14571   9154   2030    585   1632       C  
ATOM   1586  N   HIS B 551      15.538 -37.792   7.898  1.00 86.16           N  
ANISOU 1586  N   HIS B 551     5495  15458  11782   2613    552   2023       N  
ATOM   1587  CA  HIS B 551      16.613 -38.015   8.861  1.00103.90           C  
ANISOU 1587  CA  HIS B 551     7629  17864  13985   2619    516   2307       C  
ATOM   1588  C   HIS B 551      17.538 -39.136   8.405  1.00 98.13           C  
ANISOU 1588  C   HIS B 551     6699  16969  13615   2803    554   2251       C  
ATOM   1589  O   HIS B 551      18.765 -38.984   8.405  1.00108.72           O  
ANISOU 1589  O   HIS B 551     7954  18536  14821   2795    552   2279       O  
ATOM   1590  CB  HIS B 551      16.026 -38.335  10.235  1.00102.72           C  
ANISOU 1590  CB  HIS B 551     7488  17669  13872   2619    471   2674       C  
ATOM   1591  CG  HIS B 551      16.967 -39.081  11.131  1.00116.71           C  
ANISOU 1591  CG  HIS B 551     9095  19507  15743   2714    459   2992       C  
ATOM   1592  CD2 HIS B 551      17.943 -38.645  11.962  1.00108.62           C  
ANISOU 1592  CD2 HIS B 551     8011  18864  14395   2657    410   3171       C  
ATOM   1593  ND1 HIS B 551      16.956 -40.456  11.242  1.00122.87           N  
ANISOU 1593  ND1 HIS B 551     9727  19933  17025   2893    503   3154       N  
ATOM   1594  CE1 HIS B 551      17.887 -40.835  12.099  1.00124.79           C  
ANISOU 1594  CE1 HIS B 551     9838  20352  17225   2946    492   3465       C  
ATOM   1595  NE2 HIS B 551      18.500 -39.755  12.551  1.00121.22           N  
ANISOU 1595  NE2 HIS B 551     9438  20367  16254   2811    432   3470       N  
ATOM   1596  N   LEU B 552      16.960 -40.279   8.020  1.00102.35           N  
ANISOU 1596  N   LEU B 552     7140  17095  14653   2968    587   2146       N  
ATOM   1597  CA  LEU B 552      17.765 -41.416   7.586  1.00100.75           C  
ANISOU 1597  CA  LEU B 552     6714  16687  14881   3153    616   2037       C  
ATOM   1598  C   LEU B 552      18.636 -41.056   6.391  1.00 99.48           C  
ANISOU 1598  C   LEU B 552     6508  16743  14548   3174    652   1680       C  
ATOM   1599  O   LEU B 552      19.806 -41.453   6.322  1.00109.79           O  
ANISOU 1599  O   LEU B 552     7661  18123  15932   3249    663   1695       O  
ATOM   1600  CB  LEU B 552      16.859 -42.599   7.248  1.00102.35           C  
ANISOU 1600  CB  LEU B 552     6804  16381  15701   3311    634   1868       C  
ATOM   1601  CG  LEU B 552      17.522 -43.977   7.239  1.00129.00           C  
ANISOU 1601  CG  LEU B 552     9919  19450  19647   3504    647   1854       C  
ATOM   1602  CD1 LEU B 552      16.657 -44.998   7.968  1.00130.09           C  
ANISOU 1602  CD1 LEU B 552    10001  19135  20294   3569    650   2107       C  
ATOM   1603  CD2 LEU B 552      17.807 -44.423   5.812  1.00123.85           C  
ANISOU 1603  CD2 LEU B 552     9103  18709  19246   3654    666   1256       C  
ATOM   1604  N   LEU B 553      18.080 -40.307   5.435  1.00 96.98           N  
ANISOU 1604  N   LEU B 553     6322  16551  13975   3112    678   1380       N  
ATOM   1605  CA  LEU B 553      18.863 -39.881   4.281  1.00 94.92           C  
ANISOU 1605  CA  LEU B 553     6038  16554  13472   3124    728   1093       C  
ATOM   1606  C   LEU B 553      20.022 -38.991   4.710  1.00107.71           C  
ANISOU 1606  C   LEU B 553     7687  18542  14694   2980    719   1331       C  
ATOM   1607  O   LEU B 553      21.170 -39.219   4.318  1.00106.65           O  
ANISOU 1607  O   LEU B 553     7420  18532  14569   3047    747   1273       O  
ATOM   1608  CB  LEU B 553      17.964 -39.159   3.277  1.00 86.72           C  
ANISOU 1608  CB  LEU B 553     5156  15626  12166   3072    761    806       C  
ATOM   1609  CG  LEU B 553      17.798 -39.842   1.917  1.00 87.46           C  
ANISOU 1609  CG  LEU B 553     5143  15640  12449   3255    805    327       C  
ATOM   1610  CD1 LEU B 553      16.986 -38.970   0.971  1.00 91.60           C  
ANISOU 1610  CD1 LEU B 553     5847  16378  12579   3188    833    106       C  
ATOM   1611  CD2 LEU B 553      19.152 -40.178   1.312  1.00 92.48           C  
ANISOU 1611  CD2 LEU B 553     5611  16443  13083   3356    845    207       C  
ATOM   1612  N   LYS B 554      19.741 -37.982   5.539  1.00 91.67           N  
ANISOU 1612  N   LYS B 554     5806  16679  12346   2783    675   1574       N  
ATOM   1613  CA  LYS B 554      20.796 -37.079   5.991  1.00100.01           C  
ANISOU 1613  CA  LYS B 554     6856  18062  13081   2633    652   1744       C  
ATOM   1614  C   LYS B 554      21.836 -37.814   6.830  1.00116.77           C  
ANISOU 1614  C   LYS B 554     8814  20195  15359   2715    616   1964       C  
ATOM   1615  O   LYS B 554      23.029 -37.493   6.770  1.00112.66           O  
ANISOU 1615  O   LYS B 554     8207  19902  14696   2680    619   1993       O  
ATOM   1616  CB  LYS B 554      20.190 -35.918   6.778  1.00 92.73           C  
ANISOU 1616  CB  LYS B 554     6084  17281  11869   2416    596   1886       C  
ATOM   1617  CG  LYS B 554      19.714 -34.767   5.908  1.00 85.31           C  
ANISOU 1617  CG  LYS B 554     5271  16454  10688   2276    643   1719       C  
ATOM   1618  CD  LYS B 554      18.652 -33.943   6.615  1.00 99.62           C  
ANISOU 1618  CD  LYS B 554     7227  18261  12362   2111    590   1794       C  
ATOM   1619  CE  LYS B 554      19.103 -32.506   6.813  1.00100.83           C  
ANISOU 1619  CE  LYS B 554     7386  18648  12276   1879    572   1820       C  
ATOM   1620  NZ  LYS B 554      17.946 -31.570   6.884  1.00 98.44           N1+
ANISOU 1620  NZ  LYS B 554     7223  18307  11871   1725    563   1778       N1+
ATOM   1621  N   LYS B 555      21.403 -38.799   7.622  1.00105.53           N  
ANISOU 1621  N   LYS B 555     7332  18526  14237   2827    586   2148       N  
ATOM   1622  CA  LYS B 555      22.350 -39.607   8.386  1.00108.47           C  
ANISOU 1622  CA  LYS B 555     7532  18896  14785   2930    565   2394       C  
ATOM   1623  C   LYS B 555      23.278 -40.380   7.460  1.00115.16           C  
ANISOU 1623  C   LYS B 555     8203  19650  15904   3090    621   2188       C  
ATOM   1624  O   LYS B 555      24.504 -40.348   7.622  1.00125.80           O  
ANISOU 1624  O   LYS B 555     9441  21201  17157   3096    616   2275       O  
ATOM   1625  CB  LYS B 555      21.603 -40.572   9.306  1.00115.76           C  
ANISOU 1625  CB  LYS B 555     8416  19538  16031   3031    548   2668       C  
ATOM   1626  CG  LYS B 555      22.512 -41.611   9.948  1.00125.02           C  
ANISOU 1626  CG  LYS B 555     9382  20647  17473   3176    550   2938       C  
ATOM   1627  CD  LYS B 555      21.807 -42.370  11.058  1.00122.47           C  
ANISOU 1627  CD  LYS B 555     9027  20131  17374   3242    546   3332       C  
ATOM   1628  CE  LYS B 555      21.333 -43.730  10.571  1.00116.03           C  
ANISOU 1628  CE  LYS B 555     8075  18774  17236   3424    600   3252       C  
ATOM   1629  NZ  LYS B 555      21.270 -44.723  11.676  1.00112.71           N1+
ANISOU 1629  NZ  LYS B 555     7526  18184  17114   3523    625   3742       N1+
ATOM   1630  N   GLN B 556      22.701 -41.091   6.489  1.00106.37           N  
ANISOU 1630  N   GLN B 556     7039  18241  15137   3229    669   1880       N  
ATOM   1631  CA  GLN B 556      23.440 -41.857   5.492  1.00116.20           C  
ANISOU 1631  CA  GLN B 556     8091  19394  16665   3401    719   1581       C  
ATOM   1632  C   GLN B 556      24.562 -41.026   4.886  1.00123.13           C  
ANISOU 1632  C   GLN B 556     8978  20666  17140   3324    752   1501       C  
ATOM   1633  O   GLN B 556      25.682 -41.512   4.708  1.00131.49           O  
ANISOU 1633  O   GLN B 556     9864  21776  18319   3422    771   1481       O  
ATOM   1634  CB  GLN B 556      22.484 -42.337   4.391  1.00117.86           C  
ANISOU 1634  CB  GLN B 556     8277  19345  17161   3518    756   1148       C  
ATOM   1635  CG  GLN B 556      23.167 -42.718   3.094  1.00123.48           C  
ANISOU 1635  CG  GLN B 556     8830  20112  17975   3659    816    736       C  
ATOM   1636  CD  GLN B 556      23.278 -44.221   2.913  1.00129.93           C  
ANISOU 1636  CD  GLN B 556     9350  20507  19511   3891    817    510       C  
ATOM   1637  NE2 GLN B 556      24.445 -44.771   3.223  1.00132.21           N  
ANISOU 1637  NE2 GLN B 556     9454  20803  19977   3974    814    626       N  
ATOM   1638  OE1 GLN B 556      22.316 -44.884   2.524  1.00136.17           O  
ANISOU 1638  OE1 GLN B 556    10058  20949  20731   3994    815    222       O  
ATOM   1639  N   LEU B 557      24.260 -39.770   4.571  1.00120.31           N  
ANISOU 1639  N   LEU B 557     8808  20571  16332   3147    762   1470       N  
ATOM   1640  CA  LEU B 557      25.261 -38.811   4.131  1.00115.60           C  
ANISOU 1640  CA  LEU B 557     8223  20340  15360   3036    793   1474       C  
ATOM   1641  C   LEU B 557      25.986 -38.266   5.354  1.00116.27           C  
ANISOU 1641  C   LEU B 557     8299  20608  15271   2893    724   1806       C  
ATOM   1642  O   LEU B 557      26.835 -38.950   5.933  1.00131.20           O  
ANISOU 1642  O   LEU B 557    10040  22486  17324   2981    699   1953       O  
ATOM   1643  CB  LEU B 557      24.590 -37.683   3.341  1.00108.64           C  
ANISOU 1643  CB  LEU B 557     7515  19624  14141   2903    835   1342       C  
ATOM   1644  CG  LEU B 557      23.407 -38.200   2.520  1.00104.53           C  
ANISOU 1644  CG  LEU B 557     7046  18900  13769   3025    866   1046       C  
ATOM   1645  CD1 LEU B 557      22.602 -37.056   1.957  1.00111.95           C  
ANISOU 1645  CD1 LEU B 557     8172  20000  14362   2884    897    994       C  
ATOM   1646  CD2 LEU B 557      23.851 -39.146   1.416  1.00 98.58           C  
ANISOU 1646  CD2 LEU B 557     6124  18110  13221   3247    922    712       C  
ATOM   1647  N   SER B 558      25.645 -37.042   5.756  1.00130.17           N  
ATOM   1648  CA  SER B 558      26.116 -36.467   7.014  1.00120.31           C  
ATOM   1649  C   SER B 558      25.378 -35.172   7.345  1.00118.94           C  
ATOM   1650  O   SER B 558      24.317 -35.187   7.974  1.00112.16           O  
ATOM   1651  CB  SER B 558      27.622 -36.207   6.966  1.00113.75           C  
ATOM   1652  OG  SER B 558      28.173 -36.238   8.270  1.00105.30           O  
TER   
ATOM   1653  N   GLU E  27     -44.332 -65.201 -28.401  1.00107.62           N  
ANISOU 1653  N   GLU E  27    15337   7840  17714    776    787  -2019       N  
ATOM   1654  CA  GLU E  27     -45.771 -65.360 -28.229  1.00112.63           C  
ANISOU 1654  CA  GLU E  27    15929   8488  18375    545    480  -2002       C  
ATOM   1655  C   GLU E  27     -46.098 -66.681 -27.556  1.00119.19           C  
ANISOU 1655  C   GLU E  27    16727   9123  19435    485    439  -1937       C  
ATOM   1656  O   GLU E  27     -46.565 -66.704 -26.418  1.00125.78           O  
ANISOU 1656  O   GLU E  27    17255  10083  20451    432    342  -1767       O  
ATOM   1657  CB  GLU E  27     -46.492 -65.274 -29.576  1.00115.57           C  
ANISOU 1657  CB  GLU E  27    16648   8750  18513    395    315  -2198       C  
ATOM   1658  CG  GLU E  27     -47.966 -64.902 -29.478  1.00120.34           C  
ANISOU 1658  CG  GLU E  27    17150   9473  19099    164    -16  -2156       C  
ATOM   1659  CD  GLU E  27     -48.842 -66.065 -29.045  1.00127.31           C  
ANISOU 1659  CD  GLU E  27    18036  10181  20156      8   -185  -2115       C  
ATOM   1660  OE1 GLU E  27     -48.508 -67.221 -29.382  1.00123.15           O  
ANISOU 1660  OE1 GLU E  27    17754   9370  19666     24    -93  -2207       O  
ATOM   1661  OE2 GLU E  27     -49.865 -65.823 -28.370  1.00132.09           O1-
ANISOU 1661  OE2 GLU E  27    18400  10927  20862   -131   -401  -1989       O1-
ATOM   1662  N   GLU E  28     -45.855 -67.775 -28.284  1.00126.74           N  
ANISOU 1662  N   GLU E  28    18015   9764  20377    491    520  -2077       N  
ATOM   1663  CA  GLU E  28     -46.170 -69.113 -27.793  1.00122.20           C  
ANISOU 1663  CA  GLU E  28    17462   8966  20002    428    487  -2040       C  
ATOM   1664  C   GLU E  28     -45.689 -69.313 -26.361  1.00123.36           C  
ANISOU 1664  C   GLU E  28    17240   9220  20413    537    591  -1822       C  
ATOM   1665  O   GLU E  28     -46.426 -69.820 -25.510  1.00121.95           O  
ANISOU 1665  O   GLU E  28    16884   9043  20408    425    441  -1711       O  
ATOM   1666  CB  GLU E  28     -45.550 -70.173 -28.711  1.00125.18           C  
ANISOU 1666  CB  GLU E  28    18237   8992  20332    491    668  -2208       C  
ATOM   1667  CG  GLU E  28     -44.121 -69.892 -29.209  1.00136.77           C  
ANISOU 1667  CG  GLU E  28    19818  10422  21725    729    995  -2264       C  
ATOM   1668  CD  GLU E  28     -44.035 -68.862 -30.329  1.00136.09           C  
ANISOU 1668  CD  GLU E  28    19931  10428  21351    727    989  -2412       C  
ATOM   1669  OE1 GLU E  28     -43.484 -69.195 -31.399  1.00130.51           O  
ANISOU 1669  OE1 GLU E  28    19587   9498  20502    785   1150  -2585       O  
ATOM   1670  OE2 GLU E  28     -44.498 -67.719 -30.140  1.00122.84           O1-
ANISOU 1670  OE2 GLU E  28    18050   9035  19587    671    837  -2355       O1-
ATOM   1671  N   LEU E  29     -44.458 -68.887 -26.073  1.00125.57           N  
ANISOU 1671  N   LEU E  29    17395   9595  20721    749    843  -1751       N  
ATOM   1672  CA  LEU E  29     -43.907 -69.049 -24.732  1.00128.31           C  
ANISOU 1672  CA  LEU E  29    17399  10046  21308    850    948  -1534       C  
ATOM   1673  C   LEU E  29     -44.661 -68.191 -23.720  1.00127.88           C  
ANISOU 1673  C   LEU E  29    16993  10294  21303    743    759  -1372       C  
ATOM   1674  O   LEU E  29     -45.005 -68.663 -22.630  1.00127.93           O  
ANISOU 1674  O   LEU E  29    16771  10322  21514    688    691  -1220       O  
ATOM   1675  CB  LEU E  29     -42.408 -68.721 -24.752  1.00122.84           C  
ANISOU 1675  CB  LEU E  29    16665   9392  20617   1090   1252  -1491       C  
ATOM   1676  CG  LEU E  29     -41.491 -68.736 -23.519  1.00119.91           C  
ANISOU 1676  CG  LEU E  29    15959   9140  20461   1232   1414  -1260       C  
ATOM   1677  CD1 LEU E  29     -41.762 -67.584 -22.569  1.00121.32           C  
ANISOU 1677  CD1 LEU E  29    15789   9668  20637   1183   1304  -1097       C  
ATOM   1678  CD2 LEU E  29     -41.613 -70.057 -22.791  1.00113.16           C  
ANISOU 1678  CD2 LEU E  29    15049   8089  19859   1209   1415  -1169       C  
ATOM   1679  N   VAL E  30     -44.950 -66.935 -24.072  1.00121.47           N  
ANISOU 1679  N   VAL E  30    16141   9708  20304    707    677  -1403       N  
ATOM   1680  CA  VAL E  30     -45.531 -66.019 -23.093  1.00121.04           C  
ANISOU 1680  CA  VAL E  30    15751   9945  20294    630    545  -1241       C  
ATOM   1681  C   VAL E  30     -46.967 -66.406 -22.756  1.00119.07           C  
ANISOU 1681  C   VAL E  30    15446   9669  20128    414    272  -1213       C  
ATOM   1682  O   VAL E  30     -47.441 -66.140 -21.644  1.00112.88           O  
ANISOU 1682  O   VAL E  30    14366   9047  19477    349    188  -1044       O  
ATOM   1683  CB  VAL E  30     -45.430 -64.561 -23.588  1.00105.00           C  
ANISOU 1683  CB  VAL E  30    13700   8154  18041    657    548  -1282       C  
ATOM   1684  CG1 VAL E  30     -46.590 -64.202 -24.506  1.00 99.90           C  
ANISOU 1684  CG1 VAL E  30    13229   7503  17226    487    315  -1417       C  
ATOM   1685  CG2 VAL E  30     -45.376 -63.603 -22.403  1.00 97.66           C  
ANISOU 1685  CG2 VAL E  30    12404   7525  17178    669    554  -1082       C  
ATOM   1686  N   THR E  31     -47.679 -67.046 -23.686  1.00120.37           N  
ANISOU 1686  N   THR E  31    15893   9624  20218    292    133  -1370       N  
ATOM   1687  CA  THR E  31     -49.048 -67.472 -23.431  1.00119.30           C  
ANISOU 1687  CA  THR E  31    15715   9447  20165     80   -133  -1340       C  
ATOM   1688  C   THR E  31     -49.132 -68.849 -22.785  1.00121.12           C  
ANISOU 1688  C   THR E  31    15931   9466  20621     53   -130  -1284       C  
ATOM   1689  O   THR E  31     -50.201 -69.214 -22.286  1.00123.54           O  
ANISOU 1689  O   THR E  31    16132   9763  21043   -110   -334  -1216       O  
ATOM   1690  CB  THR E  31     -49.866 -67.470 -24.728  1.00121.62           C  
ANISOU 1690  CB  THR E  31    16317   9629  20266    -68   -318  -1520       C  
ATOM   1691  CG2 THR E  31     -49.194 -68.318 -25.786  1.00123.31           C  
ANISOU 1691  CG2 THR E  31    16917   9555  20382     -4   -183  -1707       C  
ATOM   1692  OG1 THR E  31     -51.169 -68.008 -24.472  1.00132.44           O  
ANISOU 1692  OG1 THR E  31    17648  10938  21737   -278   -577  -1480       O  
ATOM   1693  N   MET E  32     -48.043 -69.615 -22.780  1.00128.18           N  
ANISOU 1693  N   MET E  32    16923  10191  21590    210     99  -1302       N  
ATOM   1694  CA  MET E  32     -48.050 -70.908 -22.111  1.00126.82           C  
ANISOU 1694  CA  MET E  32    16720   9822  21643    198    120  -1235       C  
ATOM   1695  C   MET E  32     -48.254 -70.744 -20.611  1.00123.18           C  
ANISOU 1695  C   MET E  32    15867   9548  21390    179     80  -1007       C  
ATOM   1696  O   MET E  32     -47.901 -69.722 -20.017  1.00118.92           O  
ANISOU 1696  O   MET E  32    15084   9265  20833    244    137   -890       O  
ATOM   1697  CB  MET E  32     -46.748 -71.662 -22.375  1.00128.40           C  
ANISOU 1697  CB  MET E  32    17078   9817  21892    392    402  -1279       C  
ATOM   1698  CG  MET E  32     -46.647 -72.288 -23.753  1.00130.56           C  
ANISOU 1698  CG  MET E  32    17786   9808  22014    386    449  -1505       C  
ATOM   1699  SD  MET E  32     -44.992 -72.884 -24.157  1.00141.84           S  
ANISOU 1699  SD  MET E  32    19391  11026  23476    647    831  -1553       S  
ATOM   1700  CE  MET E  32     -44.364 -73.324 -22.537  1.00124.72           C  
ANISOU 1700  CE  MET E  32    16827   8934  21628    762    951  -1287       C  
ATOM   1701  N   SER E  33     -48.829 -71.774 -20.000  1.00131.91           N  
ANISOU 1701  N   SER E  33    16924  10514  22684     83    -18   -945       N  
ATOM   1702  CA  SER E  33     -49.044 -71.799 -18.566  1.00131.67           C  
ANISOU 1702  CA  SER E  33    16548  10618  22861     52    -54   -733       C  
ATOM   1703  C   SER E  33     -47.833 -72.417 -17.872  1.00131.56           C  
ANISOU 1703  C   SER E  33    16438  10535  23014    224    181   -624       C  
ATOM   1704  O   SER E  33     -46.850 -72.810 -18.507  1.00129.03           O  
ANISOU 1704  O   SER E  33    16308  10061  22658    372    377   -708       O  
ATOM   1705  CB  SER E  33     -50.325 -72.565 -18.238  1.00130.98           C  
ANISOU 1705  CB  SER E  33    16445  10424  22896   -147   -288   -713       C  
ATOM   1706  OG  SER E  33     -50.130 -73.962 -18.377  1.00134.11           O  
ANISOU 1706  OG  SER E  33    17019  10526  23408   -135   -238   -767       O  
ATOM   1707  N   VAL E  34     -47.903 -72.498 -16.542  1.00129.46           N  
ANISOU 1707  N   VAL E  34    15870  10381  22938    202    166   -424       N  
ATOM   1708  CA  VAL E  34     -46.835 -73.139 -15.783  1.00124.65           C  
ANISOU 1708  CA  VAL E  34    15143   9708  22510    343    362   -292       C  
ATOM   1709  C   VAL E  34     -46.759 -74.621 -16.127  1.00130.02           C  
ANISOU 1709  C   VAL E  34    16037  10056  23310    356    403   -369       C  
ATOM   1710  O   VAL E  34     -45.671 -75.208 -16.182  1.00127.63           O  
ANISOU 1710  O   VAL E  34    15791   9615  23089    518    619   -350       O  
ATOM   1711  CB  VAL E  34     -47.043 -72.908 -14.273  1.00121.20           C  
ANISOU 1711  CB  VAL E  34    14351   9460  22240    283    310    -60       C  
ATOM   1712  CG1 VAL E  34     -48.487 -73.193 -13.882  1.00123.56           C  
ANISOU 1712  CG1 VAL E  34    14591   9746  22609     74     62    -47       C  
ATOM   1713  CG2 VAL E  34     -46.080 -73.760 -13.455  1.00118.06           C  
ANISOU 1713  CG2 VAL E  34    13835   8966  22055    398    475     89       C  
ATOM   1714  N   ARG E  35     -47.912 -75.243 -16.386  1.00133.41           N  
ANISOU 1714  N   ARG E  35    16592  10346  23753    186    201   -455       N  
ATOM   1715  CA  ARG E  35     -47.930 -76.657 -16.746  1.00115.27           C  
ANISOU 1715  CA  ARG E  35    14521   7722  21554    178    230   -540       C  
ATOM   1716  C   ARG E  35     -47.230 -76.898 -18.077  1.00130.66           C  
ANISOU 1716  C   ARG E  35    16824   9470  23350    290    391   -734       C  
ATOM   1717  O   ARG E  35     -46.506 -77.887 -18.236  1.00136.39           O  
ANISOU 1717  O   ARG E  35    17690   9956  24176    401    571   -757       O  
ATOM   1718  CB  ARG E  35     -49.370 -77.164 -16.798  1.00134.40           C  
ANISOU 1718  CB  ARG E  35    17011  10056  23999    -48    -40   -592       C  
ATOM   1719  CG  ARG E  35     -49.890 -77.700 -15.475  1.00132.41           C  
ANISOU 1719  CG  ARG E  35    16492   9834  23985   -135   -137   -411       C  
ATOM   1720  CD  ARG E  35     -50.087 -79.203 -15.535  1.00103.90           C  
ANISOU 1720  CD  ARG E  35    13051   5912  20516   -177   -147   -458       C  
ATOM   1721  NE  ARG E  35     -51.063 -79.586 -16.549  1.00105.74           N  
ANISOU 1721  NE  ARG E  35    13574   5978  20624   -339   -328   -639       N  
ATOM   1722  CZ  ARG E  35     -52.268 -80.072 -16.285  1.00106.30           C  
ANISOU 1722  CZ  ARG E  35    13624   5996  20769   -536   -561   -625       C  
ATOM   1723  NH1 ARG E  35     -52.682 -80.257 -15.042  1.00105.17           N1+
ANISOU 1723  NH1 ARG E  35    13189   5945  20827   -594   -637   -447       N1+
ATOM   1724  NH2 ARG E  35     -53.077 -80.385 -17.293  1.00113.52           N  
ANISOU 1724  NH2 ARG E  35    14821   6760  21552   -685   -723   -788       N  
ATOM   1725  N   GLU E  36     -47.435 -76.004 -19.048  1.00137.25           N  
ANISOU 1725  N   GLU E  36    17812  10394  23943    263    339   -873       N  
ATOM   1726  CA  GLU E  36     -46.759 -76.146 -20.332  1.00137.16           C  
ANISOU 1726  CA  GLU E  36    18147  10200  23767    365    500  -1062       C  
ATOM   1727  C   GLU E  36     -45.266 -75.874 -20.213  1.00134.96           C  
ANISOU 1727  C   GLU E  36    17794   9962  23522    610    800   -993       C  
ATOM   1728  O   GLU E  36     -44.470 -76.466 -20.952  1.00139.33           O  
ANISOU 1728  O   GLU E  36    18600  10287  24054    736   1008  -1096       O  
ATOM   1729  CB  GLU E  36     -47.387 -75.211 -21.367  1.00141.45           C  
ANISOU 1729  CB  GLU E  36    18862  10843  24042    262    354  -1217       C  
ATOM   1730  CG  GLU E  36     -48.903 -75.141 -21.309  1.00145.32           C  
ANISOU 1730  CG  GLU E  36    19323  11385  24507     16     31  -1228       C  
ATOM   1731  CD  GLU E  36     -49.541 -75.261 -22.679  1.00153.29           C  
ANISOU 1731  CD  GLU E  36    20708  12237  25300   -117    -99  -1444       C  
ATOM   1732  OE1 GLU E  36     -50.771 -75.068 -22.783  1.00154.88           O  
ANISOU 1732  OE1 GLU E  36    20896  12495  25454   -322   -371  -1454       O  
ATOM   1733  OE2 GLU E  36     -48.813 -75.549 -23.651  1.00157.36           O1-
ANISOU 1733  OE2 GLU E  36    21533  12565  25691    -22     72  -1596       O1-
ATOM   1734  N   LEU E  37     -44.868 -74.988 -19.298  1.00133.85           N  
ANISOU 1734  N   LEU E  37    17317  10106  23435    674    832   -815       N  
ATOM   1735  CA  LEU E  37     -43.449 -74.714 -19.100  1.00128.59           C  
ANISOU 1735  CA  LEU E  37    16549   9496  22814    895   1103   -721       C  
ATOM   1736  C   LEU E  37     -42.736 -75.924 -18.509  1.00133.69           C  
ANISOU 1736  C   LEU E  37    17148   9936  23713   1004   1271   -608       C  
ATOM   1737  O   LEU E  37     -41.662 -76.317 -18.980  1.00126.60           O  
ANISOU 1737  O   LEU E  37    16381   8878  22842   1182   1521   -634       O  
ATOM   1738  CB  LEU E  37     -43.271 -73.489 -18.202  1.00119.33           C  
ANISOU 1738  CB  LEU E  37    15030   8677  21632    908   1074   -547       C  
ATOM   1739  N   ASN E  38     -43.322 -76.533 -17.474  1.00129.38           N  
ANISOU 1739  N   ASN E  38    16412   9386  23360    900   1143   -475       N  
ATOM   1740  CA  ASN E  38     -42.710 -77.708 -16.863  1.00133.15           C  
ANISOU 1740  CA  ASN E  38    16833   9670  24090    991   1287   -356       C  
ATOM   1741  C   ASN E  38     -42.723 -78.906 -17.806  1.00135.27           C  
ANISOU 1741  C   ASN E  38    17465   9566  24363   1010   1371   -532       C  
ATOM   1742  O   ASN E  38     -41.881 -79.802 -17.677  1.00138.52           O  
ANISOU 1742  O   ASN E  38    17908   9777  24945   1150   1582   -471       O  
ATOM   1743  CB  ASN E  38     -43.420 -78.054 -15.554  1.00132.96           C  
ANISOU 1743  CB  ASN E  38    16533   9730  24257    858   1114   -182       C  
ATOM   1744  CG  ASN E  38     -43.575 -76.854 -14.636  1.00133.53           C  
ANISOU 1744  CG  ASN E  38    16277  10158  24301    805   1014    -23       C  
ATOM   1745  ND2 ASN E  38     -42.545 -76.019 -14.572  1.00132.63           N  
ANISOU 1745  ND2 ASN E  38    16046  10213  24132    949   1175     58       N  
ATOM   1746  OD1 ASN E  38     -44.609 -76.682 -13.990  1.00134.87           O  
ANISOU 1746  OD1 ASN E  38    16304  10443  24499    635    801     30       O  
ATOM   1747  N   GLN E  39     -43.665 -78.942 -18.752  1.00135.23           N  
ANISOU 1747  N   GLN E  39    17743   9462  24178    864   1214   -741       N  
ATOM   1748  CA  GLN E  39     -43.690 -80.028 -19.727  1.00136.14           C  
ANISOU 1748  CA  GLN E  39    18245   9218  24263    863   1295   -924       C  
ATOM   1749  C   GLN E  39     -42.519 -79.922 -20.696  1.00136.76           C  
ANISOU 1749  C   GLN E  39    18552   9170  24240   1062   1586  -1026       C  
ATOM   1750  O   GLN E  39     -41.855 -80.922 -20.990  1.00141.58           O  
ANISOU 1750  O   GLN E  39    19344   9494  24956   1179   1804  -1056       O  
ATOM   1751  CB  GLN E  39     -45.018 -80.025 -20.484  1.00132.31           C  
ANISOU 1751  CB  GLN E  39    18001   8676  23594    633   1031  -1109       C  
ATOM   1752  N   HIS E  40     -42.252 -78.718 -21.201  1.00128.74           N  
ANISOU 1752  N   HIS E  40    17533   8358  23024   1107   1602  -1078       N  
ATOM   1753  CA  HIS E  40     -41.109 -78.495 -22.075  1.00137.39           C  
ANISOU 1753  CA  HIS E  40    18817   9363  24022   1302   1882  -1162       C  
ATOM   1754  C   HIS E  40     -39.792 -78.419 -21.314  1.00141.80           C  
ANISOU 1754  C   HIS E  40    19101  10001  24775   1526   2132   -949       C  
ATOM   1755  O   HIS E  40     -38.730 -78.512 -21.938  1.00144.30           O  
ANISOU 1755  O   HIS E  40    19564  10186  25078   1713   2407   -988       O  
ATOM   1756  CB  HIS E  40     -41.313 -77.212 -22.888  1.00141.27           C  
ANISOU 1756  CB  HIS E  40    19400  10051  24227   1263   1801  -1292       C  
ATOM   1757  CG  HIS E  40     -40.465 -77.129 -24.120  1.00152.70           C  
ANISOU 1757  CG  HIS E  40    21170  11334  25515   1405   2044  -1456       C  
ATOM   1758  CD2 HIS E  40     -40.722 -76.613 -25.346  1.00151.19           C  
ANISOU 1758  CD2 HIS E  40    21288  11109  25048   1350   2009  -1671       C  
ATOM   1759  ND1 HIS E  40     -39.175 -77.612 -24.173  1.00159.01           N  
ANISOU 1759  ND1 HIS E  40    21998  11975  26445   1634   2373  -1399       N  
ATOM   1760  CE1 HIS E  40     -38.675 -77.400 -25.377  1.00159.60           C  
ANISOU 1760  CE1 HIS E  40    22390  11920  26331   1716   2542  -1576       C  
ATOM   1761  NE2 HIS E  40     -39.594 -76.795 -26.108  1.00154.45           N  
ANISOU 1761  NE2 HIS E  40    21919  11342  25423   1543   2322  -1748       N  
ATOM   1762  N   LEU E  41     -39.831 -78.257 -19.989  1.00136.25           N  
ANISOU 1762  N   LEU E  41    18010   9505  24252   1506   2045   -718       N  
ATOM   1763  CA  LEU E  41     -38.604 -78.179 -19.206  1.00134.12           C  
ANISOU 1763  CA  LEU E  41    17465   9325  24171   1697   2257   -492       C  
ATOM   1764  C   LEU E  41     -38.008 -79.547 -18.905  1.00149.85           C  
ANISOU 1764  C   LEU E  41    19484  11028  26424   1807   2446   -403       C  
ATOM   1765  O   LEU E  41     -36.823 -79.628 -18.561  1.00152.79           O  
ANISOU 1765  O   LEU E  41    19705  11420  26929   1992   2672   -240       O  
ATOM   1766  CB  LEU E  41     -38.861 -77.433 -17.895  1.00128.25           C  
ANISOU 1766  CB  LEU E  41    16308   8918  23502   1618   2090   -273       C  
ATOM   1767  N   ARG E  42     -38.792 -80.615 -19.025  1.00150.19           N  
ANISOU 1767  N   ARG E  42    19957   8549  28559   2338   1853  -1986       N  
ATOM   1768  CA  ARG E  42     -38.312 -81.970 -18.758  1.00145.61           C  
ANISOU 1768  CA  ARG E  42    19310   7990  28024   2313   1832  -2016       C  
ATOM   1769  C   ARG E  42     -37.322 -82.370 -19.845  1.00157.84           C  
ANISOU 1769  C   ARG E  42    21266   9377  29331   2513   2032  -2039       C  
ATOM   1770  O   ARG E  42     -37.712 -82.797 -20.934  1.00163.29           O  
ANISOU 1770  O   ARG E  42    22405   9838  29799   2708   1851  -2108       O  
ATOM   1771  CB  ARG E  42     -39.483 -82.943 -18.692  1.00151.68           C  
ANISOU 1771  CB  ARG E  42    20061   8677  28894   2270   1427  -2055       C  
ATOM   1772  N   GLY E  43     -36.032 -82.230 -19.553  1.00163.09           N  
ANISOU 1772  N   GLY E  43    21774  10141  30054   2499   2402  -1982       N  
ATOM   1773  CA  GLY E  43     -35.000 -82.572 -20.511  1.00154.03           C  
ANISOU 1773  CA  GLY E  43    20952   8852  28719   2720   2673  -1958       C  
ATOM   1774  C   GLY E  43     -34.307 -81.360 -21.098  1.00163.44           C  
ANISOU 1774  C   GLY E  43    22227   9980  29890   2807   3056  -1839       C  
ATOM   1775  O   GLY E  43     -34.514 -81.023 -22.268  1.00164.83           O  
ANISOU 1775  O   GLY E  43    22851   9960  29817   3050   3095  -1811       O  
ATOM   1776  N   LEU E  44     -33.484 -80.694 -20.292  1.00150.44           N  
ANISOU 1776  N   LEU E  44    20155   8476  28529   2627   3335  -1766       N  
ATOM   1777  CA  LEU E  44     -32.749 -79.521 -20.742  1.00150.21           C  
ANISOU 1777  CA  LEU E  44    20121   8354  28598   2656   3728  -1623       C  
ATOM   1778  C   LEU E  44     -31.572 -79.295 -19.807  1.00149.67           C  
ANISOU 1778  C   LEU E  44    19546   8405  28918   2471   4001  -1583       C  
ATOM   1779  O   LEU E  44     -31.570 -79.751 -18.661  1.00147.42           O  
ANISOU 1779  O   LEU E  44    18906   8308  28797   2311   3822  -1689       O  
ATOM   1780  CB  LEU E  44     -33.645 -78.276 -20.790  1.00150.06           C  
ANISOU 1780  CB  LEU E  44    20149   8298  28571   2588   3600  -1611       C  
ATOM   1781  N   SER E  45     -30.567 -78.589 -20.315  1.00152.22           N  
ANISOU 1781  N   SER E  45    19831   8592  29412   2517   4445  -1417       N  
ATOM   1782  CA  SER E  45     -29.407 -78.255 -19.502  1.00152.51           C  
ANISOU 1782  CA  SER E  45    19357   8679  29912   2338   4695  -1382       C  
ATOM   1783  C   SER E  45     -29.811 -77.335 -18.353  1.00156.73           C  
ANISOU 1783  C   SER E  45    19524   9320  30708   2072   4442  -1501       C  
ATOM   1784  O   SER E  45     -30.822 -76.630 -18.409  1.00153.43           O  
ANISOU 1784  O   SER E  45    19262   8891  30144   2040   4223  -1531       O  
ATOM   1785  CB  SER E  45     -28.324 -77.591 -20.355  1.00156.37           C  
ANISOU 1785  CB  SER E  45    19857   8944  30614   2436   5251  -1130       C  
ATOM   1786  OG  SER E  45     -28.678 -77.602 -21.727  1.00158.59           O  
ANISOU 1786  OG  SER E  45    20697   9063  30496   2738   5410   -988       O  
ATOM   1787  N   LYS E  46     -29.004 -77.359 -17.290  1.00156.31           N  
ANISOU 1787  N   LYS E  46    18992   9365  31033   1921   4458  -1582       N  
ATOM   1788  CA  LYS E  46     -29.284 -76.511 -16.135  1.00154.38           C  
ANISOU 1788  CA  LYS E  46    18422   9211  31026   1730   4196  -1723       C  
ATOM   1789  C   LYS E  46     -29.228 -75.034 -16.510  1.00158.49           C  
ANISOU 1789  C   LYS E  46    18948   9524  31748   1635   4332  -1630       C  
ATOM   1790  O   LYS E  46     -30.027 -74.231 -16.016  1.00155.52           O  
ANISOU 1790  O   LYS E  46    18576   9186  31330   1561   4063  -1720       O  
ATOM   1791  CB  LYS E  46     -28.308 -76.824 -14.997  1.00153.72           C  
ANISOU 1791  CB  LYS E  46    17854   9233  31321   1644   4178  -1850       C  
ATOM   1792  CG  LYS E  46     -26.848 -76.499 -15.290  1.00152.45           C  
ANISOU 1792  CG  LYS E  46    17408   8876  31641   1595   4576  -1740       C  
ATOM   1793  CD  LYS E  46     -26.018 -76.428 -14.016  1.00156.56           C  
ANISOU 1793  CD  LYS E  46    17400   9464  32622   1486   4439  -1926       C  
ATOM   1794  CE  LYS E  46     -26.800 -75.807 -12.867  1.00152.77           C  
ANISOU 1794  CE  LYS E  46    16818   9116  32112   1410   3985  -2149       C  
ATOM   1795  NZ  LYS E  46     -25.903 -75.207 -11.841  1.00152.51           N1+
ANISOU 1795  NZ  LYS E  46    16304   9022  32620   1304   3852  -2334       N1+
ATOM   1796  N   GLU E  47     -28.300 -74.660 -17.394  1.00164.26           N  
ANISOU 1796  N   GLU E  47    19689  10018  32704   1661   4777  -1424       N  
ATOM   1797  CA  GLU E  47     -28.219 -73.276 -17.842  1.00166.76           C  
ANISOU 1797  CA  GLU E  47    20027  10096  33240   1577   4959  -1286       C  
ATOM   1798  C   GLU E  47     -29.201 -72.992 -18.970  1.00164.82           C  
ANISOU 1798  C   GLU E  47    20332   9766  32527   1758   4996  -1158       C  
ATOM   1799  O   GLU E  47     -29.634 -71.847 -19.135  1.00165.82           O  
ANISOU 1799  O   GLU E  47    20554   9765  32684   1704   4978  -1108       O  
ATOM   1800  CB  GLU E  47     -26.789 -72.949 -18.278  1.00170.86           C  
ANISOU 1800  CB  GLU E  47    20268  10362  34287   1533   5472  -1064       C  
ATOM   1801  CG  GLU E  47     -25.837 -72.679 -17.119  1.00176.72           C  
ANISOU 1801  CG  GLU E  47    20396  11088  35660   1300   5377  -1210       C  
ATOM   1802  CD  GLU E  47     -26.509 -71.978 -15.950  1.00177.18           C  
ANISOU 1802  CD  GLU E  47    20310  11260  35751   1141   4858  -1491       C  
ATOM   1803  OE1 GLU E  47     -26.971 -70.831 -16.126  1.00178.47           O  
ANISOU 1803  OE1 GLU E  47    20592  11279  35938   1065   4806  -1451       O  
ATOM   1804  OE2 GLU E  47     -26.580 -72.577 -14.856  1.00175.43           O1-
ANISOU 1804  OE2 GLU E  47    19883  11267  35505   1132   4517  -1740       O1-
ATOM   1805  N   GLU E  48     -29.555 -74.014 -19.754  1.00147.85           N  
ANISOU 1805  N   GLU E  48    17651  13236  25290   3286   6192   2423       N  
ATOM   1806  CA  GLU E  48     -30.658 -73.879 -20.700  1.00151.61           C  
ANISOU 1806  CA  GLU E  48    18225  13548  25831   3183   6001   1736       C  
ATOM   1807  C   GLU E  48     -31.950 -73.536 -19.970  1.00146.09           C  
ANISOU 1807  C   GLU E  48    17481  12788  25237   2931   5902   1746       C  
ATOM   1808  O   GLU E  48     -32.701 -72.653 -20.400  1.00132.12           O  
ANISOU 1808  O   GLU E  48    15814  11161  23223   2844   5659   1424       O  
ATOM   1809  CB  GLU E  48     -30.808 -75.173 -21.504  1.00143.17           C  
ANISOU 1809  CB  GLU E  48    17126  12045  25228   3220   6136   1251       C  
ATOM   1810  CG  GLU E  48     -32.077 -75.320 -22.354  1.00155.48           C  
ANISOU 1810  CG  GLU E  48    18730  13390  26956   3075   5975    521       C  
ATOM   1811  CD  GLU E  48     -32.500 -74.037 -23.049  1.00157.96           C  
ANISOU 1811  CD  GLU E  48    19187  14063  26766   3068   5668    191       C  
ATOM   1812  OE1 GLU E  48     -31.729 -73.532 -23.893  1.00161.32           O  
ANISOU 1812  OE1 GLU E  48    19709  14780  26805   3269   5585     51       O  
ATOM   1813  OE2 GLU E  48     -33.618 -73.552 -22.776  1.00134.73           O1-
ANISOU 1813  OE2 GLU E  48    16248  11121  23821   2867   5518     65       O1-
ATOM   1814  N   ILE E  49     -32.212 -74.211 -18.848  1.00139.99           N  
ANISOU 1814  N   ILE E  49    16541  11834  24814   2825   6097   2127       N  
ATOM   1815  CA  ILE E  49     -33.386 -73.891 -18.039  1.00137.02           C  
ANISOU 1815  CA  ILE E  49    16094  11445  24523   2602   6020   2195       C  
ATOM   1816  C   ILE E  49     -33.354 -72.430 -17.611  1.00129.10           C  
ANISOU 1816  C   ILE E  49    15165  10906  22979   2578   5803   2448       C  
ATOM   1817  O   ILE E  49     -34.382 -71.742 -17.619  1.00114.59           O  
ANISOU 1817  O   ILE E  49    13380   9114  21045   2421   5604   2225       O  
ATOM   1818  CB  ILE E  49     -33.472 -74.835 -16.825  1.00129.93           C  
ANISOU 1818  CB  ILE E  49    14964  10372  24030   2549   6300   2646       C  
ATOM   1819  N   VAL E  50     -32.172 -71.927 -17.247  1.00127.03           N  
ANISOU 1819  N   VAL E  50    14902  11005  22360   2728   5836   2904       N  
ATOM   1820  CA  VAL E  50     -32.052 -70.525 -16.859  1.00126.75           C  
ANISOU 1820  CA  VAL E  50    14922  11432  21807   2707   5633   3140       C  
ATOM   1821  C   VAL E  50     -32.289 -69.616 -18.059  1.00126.82           C  
ANISOU 1821  C   VAL E  50    15136  11540  21512   2736   5383   2674       C  
ATOM   1822  O   VAL E  50     -32.849 -68.522 -17.923  1.00118.43           O  
ANISOU 1822  O   VAL E  50    14135  10701  20163   2642   5178   2650       O  
ATOM   1823  CB  VAL E  50     -30.680 -70.265 -16.213  1.00128.59           C  
ANISOU 1823  CB  VAL E  50    15067  12056  21734   2857   5735   3709       C  
ATOM   1824  N   GLN E  51     -31.870 -70.053 -19.250  1.00127.95           N  
ANISOU 1824  N   GLN E  51    15367  11550  21700   2882   5402   2284       N  
ATOM   1825  CA  GLN E  51     -32.071 -69.246 -20.450  1.00127.05           C  
ANISOU 1825  CA  GLN E  51    15408  11596  21270   2945   5186   1807       C  
ATOM   1826  C   GLN E  51     -33.555 -69.065 -20.745  1.00122.00           C  
ANISOU 1826  C   GLN E  51    14806  10784  20764   2755   5024   1321       C  
ATOM   1827  O   GLN E  51     -34.030 -67.939 -20.934  1.00118.20           O  
ANISOU 1827  O   GLN E  51    14407  10549  19955   2710   4821   1215       O  
ATOM   1828  CB  GLN E  51     -31.355 -69.890 -21.640  1.00129.91           C  
ANISOU 1828  CB  GLN E  51    15816  11878  21665   3148   5257   1450       C  
ATOM   1829  CG  GLN E  51     -31.572 -69.186 -22.980  1.00131.21           C  
ANISOU 1829  CG  GLN E  51    16106  12253  21494   3239   5059    898       C  
ATOM   1830  CD  GLN E  51     -32.834 -69.640 -23.698  1.00137.50           C  
ANISOU 1830  CD  GLN E  51    16919  12778  22545   3114   4965    215       C  
ATOM   1831  NE2 GLN E  51     -33.515 -68.703 -24.347  1.00132.09           N  
ANISOU 1831  NE2 GLN E  51    16316  12326  21545   3082   4748   -145       N  
ATOM   1832  OE1 GLN E  51     -33.193 -70.817 -23.663  1.00147.30           O  
ANISOU 1832  OE1 GLN E  51    18088  13624  24256   3041   5089     19       O  
ATOM   1833  N   LEU E  52     -34.302 -70.171 -20.795  1.00122.58           N  
ANISOU 1833  N   LEU E  52    14807  10443  21324   2639   5116   1023       N  
ATOM   1834  CA  LEU E  52     -35.729 -70.089 -21.093  1.00117.65           C  
ANISOU 1834  CA  LEU E  52    14197   9659  20846   2442   4962    540       C  
ATOM   1835  C   LEU E  52     -36.475 -69.313 -20.014  1.00103.62           C  
ANISOU 1835  C   LEU E  52    12387   7997  18986   2258   4870    866       C  
ATOM   1836  O   LEU E  52     -37.427 -68.582 -20.312  1.00 96.38           O  
ANISOU 1836  O   LEU E  52    11534   7157  17930   2142   4665    556       O  
ATOM   1837  CB  LEU E  52     -36.313 -71.493 -21.250  1.00115.23           C  
ANISOU 1837  CB  LEU E  52    13785   8894  21102   2341   5103    217       C  
ATOM   1838  CG  LEU E  52     -37.257 -71.723 -22.432  1.00117.60           C  
ANISOU 1838  CG  LEU E  52    14126   9066  21493   2266   4949   -562       C  
ATOM   1839  CD1 LEU E  52     -36.824 -70.913 -23.646  1.00129.98           C  
ANISOU 1839  CD1 LEU E  52    15836  10982  22569   2448   4770   -924       C  
ATOM   1840  CD2 LEU E  52     -37.333 -73.204 -22.772  1.00110.09           C  
ANISOU 1840  CD2 LEU E  52    13071   7701  21059   2248   5131   -851       C  
ATOM   1841  N   LYS E  53     -36.058 -69.461 -18.753  1.00 88.91           N  
ANISOU 1841  N   LYS E  53    10412   6181  17190   2236   5018   1480       N  
ATOM   1842  CA  LYS E  53     -36.662 -68.678 -17.680  1.00110.42           C  
ANISOU 1842  CA  LYS E  53    13089   9090  19776   2086   4927   1808       C  
ATOM   1843  C   LYS E  53     -36.425 -67.187 -17.887  1.00104.99           C  
ANISOU 1843  C   LYS E  53    12534   8806  18552   2137   4710   1877       C  
ATOM   1844  O   LYS E  53     -37.319 -66.369 -17.638  1.00 97.17           O  
ANISOU 1844  O   LYS E  53    11578   7910  17434   1996   4537   1808       O  
ATOM   1845  CB  LYS E  53     -36.108 -69.121 -16.325  1.00109.97           C  
ANISOU 1845  CB  LYS E  53    12850   9118  19815   2098   5131   2434       C  
ATOM   1846  CG  LYS E  53     -36.598 -70.479 -15.844  1.00114.84           C  
ANISOU 1846  CG  LYS E  53    13291   9362  20982   2020   5355   2442       C  
ATOM   1847  CD  LYS E  53     -36.201 -70.721 -14.394  1.00109.27           C  
ANISOU 1847  CD  LYS E  53    12370   8853  20296   2052   5531   3056       C  
ATOM   1848  CE  LYS E  53     -36.978 -71.877 -13.785  1.00114.99           C  
ANISOU 1848  CE  LYS E  53    12895   9246  21549   1959   5730   3073       C  
ATOM   1849  NZ  LYS E  53     -36.870 -73.110 -14.614  1.00126.03           N1+
ANISOU 1849  NZ  LYS E  53    14294  10187  23403   1988   5909   2769       N1+
ATOM   1850  N   GLN E  54     -35.226 -66.816 -18.342  1.00106.42           N  
ANISOU 1850  N   GLN E  54    12781   9233  18419   2340   4722   2021       N  
ATOM   1851  CA  GLN E  54     -34.933 -65.407 -18.584  1.00104.93           C  
ANISOU 1851  CA  GLN E  54    12698   9444  17726   2404   4536   2104       C  
ATOM   1852  C   GLN E  54     -35.687 -64.887 -19.801  1.00107.05           C  
ANISOU 1852  C   GLN E  54    13095   9705  17875   2412   4360   1501       C  
ATOM   1853  O   GLN E  54     -36.164 -63.745 -19.800  1.00 98.07           O  
ANISOU 1853  O   GLN E  54    12022   8789  16453   2362   4186   1483       O  
ATOM   1854  CB  GLN E  54     -33.428 -65.204 -18.757  1.00103.59           C  
ANISOU 1854  CB  GLN E  54    12535   9566  17258   2618   4609   2424       C  
ATOM   1855  CG  GLN E  54     -32.636 -65.313 -17.465  1.00115.18           C  
ANISOU 1855  CG  GLN E  54    13856  11229  18677   2605   4732   3054       C  
ATOM   1856  CD  GLN E  54     -31.184 -65.684 -17.700  1.00130.20           C  
ANISOU 1856  CD  GLN E  54    15728  13272  20467   2808   4878   3294       C  
ATOM   1857  NE2 GLN E  54     -30.426 -65.821 -16.617  1.00126.84           N  
ANISOU 1857  NE2 GLN E  54    15137  13077  19980   2814   4997   3796       N  
ATOM   1858  OE1 GLN E  54     -30.749 -65.847 -18.840  1.00128.65           O  
ANISOU 1858  OE1 GLN E  54    15632  13027  20223   2964   4882   2999       O  
ATOM   1859  N   ARG E  55     -35.800 -65.706 -20.851  1.00100.58           N  
ANISOU 1859  N   ARG E  55    12299   8666  17249   2476   4402    991       N  
ATOM   1860  CA  ARG E  55     -36.595 -65.310 -22.009  1.00106.88           C  
ANISOU 1860  CA  ARG E  55    13183   9509  17918   2469   4234    361       C  
ATOM   1861  C   ARG E  55     -38.058 -65.121 -21.627  1.00103.07           C  
ANISOU 1861  C   ARG E  55    12681   8866  17613   2221   4106    152       C  
ATOM   1862  O   ARG E  55     -38.735 -64.228 -22.151  1.00102.71           O  
ANISOU 1862  O   ARG E  55    12704   9021  17299   2174   3912   -144       O  
ATOM   1863  CB  ARG E  55     -36.454 -66.346 -23.125  1.00107.48           C  
ANISOU 1863  CB  ARG E  55    13257   9401  18179   2566   4296   -163       C  
ATOM   1864  CG  ARG E  55     -36.664 -65.791 -24.530  1.00111.58           C  
ANISOU 1864  CG  ARG E  55    13862  10183  18350   2676   4140   -734       C  
ATOM   1865  CD  ARG E  55     -38.133 -65.815 -24.930  1.00121.52           C  
ANISOU 1865  CD  ARG E  55    15113  11324  19737   2479   3972  -1297       C  
ATOM   1866  NE  ARG E  55     -38.316 -65.759 -26.375  1.00122.22           N  
ANISOU 1866  NE  ARG E  55    15240  11622  19578   2586   3851  -1938       N  
ATOM   1867  CZ  ARG E  55     -38.336 -66.821 -27.169  1.00122.05           C  
ANISOU 1867  CZ  ARG E  55    15181  11436  19757   2625   3881  -2405       C  
ATOM   1868  NH1 ARG E  55     -38.182 -68.045 -26.690  1.00103.74           N1+
ANISOU 1868  NH1 ARG E  55    12787   8705  17925   2567   4050  -2307       N1+
ATOM   1869  NH2 ARG E  55     -38.518 -66.651 -28.475  1.00106.12           N  
ANISOU 1869  NH2 ARG E  55    13190   9700  17429   2729   3744  -2973       N  
ATOM   1870  N   ARG E  56     -38.563 -65.952 -20.711  1.00100.65           N  
ANISOU 1870  N   ARG E  56    12267   8246  17728   2048   4207    318       N  
ATOM   1871  CA  ARG E  56     -39.923 -65.770 -20.214  1.00103.71           C  
ANISOU 1871  CA  ARG E  56    12616   8509  18281   1803   4095    192       C  
ATOM   1872  C   ARG E  56     -40.059 -64.450 -19.471  1.00 84.59           C  
ANISOU 1872  C   ARG E  56    10239   6374  15529   1755   3970    566       C  
ATOM   1873  O   ARG E  56     -40.958 -63.650 -19.758  1.00 91.15           O  
ANISOU 1873  O   ARG E  56    11125   7314  16193   1648   3773    295       O  
ATOM   1874  CB  ARG E  56     -40.320 -66.932 -19.303  1.00 92.13           C  
ANISOU 1874  CB  ARG E  56    10993   6707  17304   1652   4265    377       C  
ATOM   1875  CG  ARG E  56     -41.821 -67.041 -19.084  1.00 96.66           C  
ANISOU 1875  CG  ARG E  56    11501   7107  18118   1403   4162     94       C  
ATOM   1876  CD  ARG E  56     -42.187 -68.240 -18.230  1.00 96.34           C  
ANISOU 1876  CD  ARG E  56    11277   6762  18567   1282   4363    282       C  
ATOM   1877  NE  ARG E  56     -43.415 -68.000 -17.481  1.00107.61           N  
ANISOU 1877  NE  ARG E  56    12618   8166  20102   1065   4282    314       N  
ATOM   1878  CZ  ARG E  56     -43.458 -67.657 -16.201  1.00114.87           C  
ANISOU 1878  CZ  ARG E  56    13455   9237  20955   1020   4326    834       C  
ATOM   1879  NH1 ARG E  56     -42.354 -67.517 -15.486  1.00117.97           N1+
ANISOU 1879  NH1 ARG E  56    13822   9832  21168   1164   4444   1368       N1+
ATOM   1880  NH2 ARG E  56     -44.638 -67.450 -15.624  1.00105.24           N  
ANISOU 1880  NH2 ARG E  56    12156   8010  19821    836   4238    799       N  
ATOM   1881  N   ARG E  57     -39.170 -64.209 -18.504  1.00 83.78           N  
ANISOU 1881  N   ARG E  57    10098   6443  15293   1814   4061   1185       N  
ATOM   1882  CA  ARG E  57     -39.222 -62.976 -17.727  1.00 97.48           C  
ANISOU 1882  CA  ARG E  57    11859   8480  16698   1756   3932   1564       C  
ATOM   1883  C   ARG E  57     -39.108 -61.751 -18.625  1.00 84.04           C  
ANISOU 1883  C   ARG E  57    10284   7240  14407   1746   3652   1337       C  
ATOM   1884  O   ARG E  57     -39.750 -60.725 -18.372  1.00 73.15           O  
ANISOU 1884  O   ARG E  57     8940   6110  12743   1578   3431   1344       O  
ATOM   1885  CB  ARG E  57     -38.114 -62.983 -16.673  1.00 94.14           C  
ANISOU 1885  CB  ARG E  57    11343   8292  16133   1812   4043   2200       C  
ATOM   1886  CG  ARG E  57     -38.002 -61.703 -15.864  1.00 88.54           C  
ANISOU 1886  CG  ARG E  57    10641   7993  15009   1726   3880   2574       C  
ATOM   1887  CD  ARG E  57     -39.296 -61.391 -15.134  1.00 71.34           C  
ANISOU 1887  CD  ARG E  57     8420   5783  12903   1484   3756   2518       C  
ATOM   1888  NE  ARG E  57     -39.087 -60.423 -14.065  1.00 72.80           N  
ANISOU 1888  NE  ARG E  57     8528   6446  12688   1389   3597   2850       N  
ATOM   1889  CZ  ARG E  57     -40.009 -60.073 -13.179  1.00 77.21           C  
ANISOU 1889  CZ  ARG E  57     9012   7110  13213   1218   3461   2851       C  
ATOM   1890  NH1 ARG E  57     -41.223 -60.598 -13.201  1.00 80.43           N1+
ANISOU 1890  NH1 ARG E  57     9408   7180  13972   1094   3496   2619       N1+
ATOM   1891  NH2 ARG E  57     -39.705 -59.171 -12.249  1.00 79.84           N  
ANISOU 1891  NH2 ARG E  57     9280   7904  13153   1182   3252   3031       N  
ATOM   1892  N   THR E  58     -38.308 -61.844 -19.690  1.00 79.59           N  
ANISOU 1892  N   THR E  58     9780   6795  13664   1933   3670   1141       N  
ATOM   1893  CA  THR E  58     -38.178 -60.725 -20.618  1.00 85.20           C  
ANISOU 1893  CA  THR E  58    10598   7947  13829   1948   3428    947       C  
ATOM   1894  C   THR E  58     -39.465 -60.519 -21.411  1.00 85.68           C  
ANISOU 1894  C   THR E  58    10703   7991  13861   1822   3231    378       C  
ATOM   1895  O   THR E  58     -39.952 -59.390 -21.539  1.00 73.85           O  
ANISOU 1895  O   THR E  58     9259   6808  11994   1712   2996    346       O  
ATOM   1896  CB  THR E  58     -36.993 -60.956 -21.557  1.00 87.03           C  
ANISOU 1896  CB  THR E  58    10864   8318  13887   2199   3520    894       C  
ATOM   1897  CG2 THR E  58     -37.047 -59.998 -22.741  1.00 72.63           C  
ANISOU 1897  CG2 THR E  58     9137   6898  11561   2234   3293    591       C  
ATOM   1898  OG1 THR E  58     -35.769 -60.746 -20.842  1.00 82.79           O  
ANISOU 1898  OG1 THR E  58    10286   7948  13222   2298   3633   1464       O  
ATOM   1899  N   LEU E  59     -40.032 -61.603 -21.948  1.00 88.71           N  
ANISOU 1899  N   LEU E  59    11050   8010  14647   1838   3328    -80       N  
ATOM   1900  CA  LEU E  59     -41.282 -61.492 -22.695  1.00 87.31           C  
ANISOU 1900  CA  LEU E  59    10885   7827  14463   1716   3142   -651       C  
ATOM   1901  C   LEU E  59     -42.419 -61.014 -21.800  1.00 82.53           C  
ANISOU 1901  C   LEU E  59    10247   7170  13942   1466   3019   -547       C  
ATOM   1902  O   LEU E  59     -43.278 -60.239 -22.234  1.00 73.38           O  
ANISOU 1902  O   LEU E  59     9121   6238  12520   1359   2780   -809       O  
ATOM   1903  CB  LEU E  59     -41.633 -62.833 -23.338  1.00102.30           C  
ANISOU 1903  CB  LEU E  59    12720   9309  16839   1765   3294  -1174       C  
ATOM   1904  CG  LEU E  59     -41.375 -62.947 -24.842  1.00110.85           C  
ANISOU 1904  CG  LEU E  59    13843  10594  17680   1935   3228  -1704       C  
ATOM   1905  CD1 LEU E  59     -42.362 -62.092 -25.621  1.00110.44           C  
ANISOU 1905  CD1 LEU E  59    13823  10892  17247   1839   2924  -2108       C  
ATOM   1906  CD2 LEU E  59     -39.944 -62.559 -25.176  1.00106.85           C  
ANISOU 1906  CD2 LEU E  59    13404  10407  16788   2166   3283  -1388       C  
ATOM   1907  N   LYS E  60     -42.442 -61.471 -20.545  1.00 83.82           N  
ANISOU 1907  N   LYS E  60    10334   7053  14462   1386   3186   -152       N  
ATOM   1908  CA  LYS E  60     -43.429 -60.965 -19.598  1.00 83.37           C  
ANISOU 1908  CA  LYS E  60    10239   6989  14449   1164   3082      8       C  
ATOM   1909  C   LYS E  60     -43.189 -59.492 -19.293  1.00 75.43           C  
ANISOU 1909  C   LYS E  60     9304   6461  12893   1118   2876    315       C  
ATOM   1910  O   LYS E  60     -44.143 -58.711 -19.196  1.00 72.09           O  
ANISOU 1910  O   LYS E  60     8897   6181  12313    959   2678    201       O  
ATOM   1911  CB  LYS E  60     -43.401 -61.793 -18.313  1.00 79.52           C  
ANISOU 1911  CB  LYS E  60     9638   6139  14436   1121   3329    412       C  
ATOM   1912  CG  LYS E  60     -43.838 -63.238 -18.492  1.00 89.66           C  
ANISOU 1912  CG  LYS E  60    10829   6882  16356   1123   3546    118       C  
ATOM   1913  CD  LYS E  60     -45.337 -63.343 -18.715  1.00 93.37           C  
ANISOU 1913  CD  LYS E  60    11249   7215  17011    902   3403   -342       C  
ATOM   1914  CE  LYS E  60     -45.857 -64.720 -18.331  1.00 95.75           C  
ANISOU 1914  CE  LYS E  60    11385   7197  17800    772   3545   -402       C  
ATOM   1915  NZ  LYS E  60     -47.318 -64.700 -18.046  1.00 93.21           N1+
ANISOU 1915  NZ  LYS E  60    10974   6800  17642    534   3425   -620       N1+
ATOM   1916  N   ASN E  61     -41.921 -59.094 -19.147  1.00 76.43           N  
ANISOU 1916  N   ASN E  61     9465   6832  12743   1255   2927    697       N  
ATOM   1917  CA  ASN E  61     -41.607 -57.692 -18.885  1.00 75.01           C  
ANISOU 1917  CA  ASN E  61     9339   7085  12075   1209   2749    974       C  
ATOM   1918  C   ASN E  61     -42.086 -56.791 -20.013  1.00 66.26           C  
ANISOU 1918  C   ASN E  61     8321   6259  10595   1200   2508    606       C  
ATOM   1919  O   ASN E  61     -42.466 -55.640 -19.768  1.00 58.80           O  
ANISOU 1919  O   ASN E  61     7408   5570   9365   1087   2330    707       O  
ATOM   1920  CB  ASN E  61     -40.102 -57.517 -18.677  1.00 70.16           C  
ANISOU 1920  CB  ASN E  61     8726   6675  11257   1366   2858   1394       C  
ATOM   1921  CG  ASN E  61     -39.678 -57.783 -17.247  1.00 79.21           C  
ANISOU 1921  CG  ASN E  61     9770   7750  12577   1332   3011   1908       C  
ATOM   1922  ND2 ASN E  61     -38.372 -57.895 -17.030  1.00 74.32           N  
ANISOU 1922  ND2 ASN E  61     9118   7260  11862   1484   3141   2264       N  
ATOM   1923  OD1 ASN E  61     -40.512 -57.889 -16.349  1.00 66.77           O  
ANISOU 1923  OD1 ASN E  61     8131   6030  11208   1180   3016   1993       O  
ATOM   1924  N   ARG E  62     -42.072 -57.291 -21.250  1.00 64.43           N  
ANISOU 1924  N   ARG E  62     8120   5999  10360   1329   2507    181       N  
ATOM   1925  CA  ARG E  62     -42.586 -56.509 -22.370  1.00 76.93           C  
ANISOU 1925  CA  ARG E  62     9766   7880  11582   1346   2284   -173       C  
ATOM   1926  C   ARG E  62     -44.080 -56.257 -22.217  1.00 59.25           C  
ANISOU 1926  C   ARG E  62     7499   5573   9439   1150   2123   -439       C  
ATOM   1927  O   ARG E  62     -44.558 -55.134 -22.414  1.00 55.00           O  
ANISOU 1927  O   ARG E  62     7000   5325   8572   1089   1923   -444       O  
ATOM   1928  CB  ARG E  62     -42.292 -57.223 -23.689  1.00 70.79           C  
ANISOU 1928  CB  ARG E  62     9002   7103  10792   1535   2328   -604       C  
ATOM   1929  CG  ARG E  62     -42.937 -56.563 -24.895  1.00 66.84           C  
ANISOU 1929  CG  ARG E  62     8537   6929   9932   1570   2104  -1011       C  
ATOM   1930  CD  ARG E  62     -42.889 -57.466 -26.114  1.00 84.73           C  
ANISOU 1930  CD  ARG E  62    10781   9160  12252   1731   2150  -1536       C  
ATOM   1931  NE  ARG E  62     -41.575 -58.072 -26.298  1.00 93.35           N  
ANISOU 1931  NE  ARG E  62    11887  10200  13383   1928   2356  -1384       N  
ATOM   1932  CZ  ARG E  62     -41.266 -58.900 -27.286  1.00 96.58           C  
ANISOU 1932  CZ  ARG E  62    12278  10575  13845   2100   2441  -1787       C  
ATOM   1933  NH1 ARG E  62     -42.156 -59.246 -28.202  1.00 83.72           N1+
ANISOU 1933  NH1 ARG E  62    10609   8975  12228   2097   2333  -2392       N1+
ATOM   1934  NH2 ARG E  62     -40.032 -59.392 -27.359  1.00 87.34           N  
ANISOU 1934  NH2 ARG E  62    11118   9358  12710   2283   2638  -1595       N  
ATOM   1935  N   GLY E  63     -44.836 -57.299 -21.867  1.00 64.30           N  
ANISOU 1935  N   GLY E  63     8062   5819  10552   1052   2220   -653       N  
ATOM   1936  CA  GLY E  63     -46.259 -57.117 -21.627  1.00 57.08           C  
ANISOU 1936  CA  GLY E  63     7100   4823   9765    855   2083   -882       C  
ATOM   1937  C   GLY E  63     -46.540 -56.251 -20.414  1.00 56.67           C  
ANISOU 1937  C   GLY E  63     7043   4854   9632    699   2026   -458       C  
ATOM   1938  O   GLY E  63     -47.521 -55.503 -20.388  1.00 58.24           O  
ANISOU 1938  O   GLY E  63     7241   5187   9700    573   1843   -575       O  
ATOM   1939  N   TYR E  64     -45.684 -56.339 -19.394  1.00 59.10           N  
ANISOU 1939  N   TYR E  64     7337   5107  10011    714   2182     30       N  
ATOM   1940  CA  TYR E  64     -45.852 -55.505 -18.207  1.00 54.47           C  
ANISOU 1940  CA  TYR E  64     6733   4645   9319    577   2133    423       C  
ATOM   1941  C   TYR E  64     -45.697 -54.029 -18.550  1.00 58.73           C  
ANISOU 1941  C   TYR E  64     7354   5599   9362    577   1928    495       C  
ATOM   1942  O   TYR E  64     -46.474 -53.187 -18.082  1.00 63.06           O  
ANISOU 1942  O   TYR E  64     7898   6257   9806    434   1792    531       O  
ATOM   1943  CB  TYR E  64     -44.836 -55.907 -17.137  1.00 63.38           C  
ANISOU 1943  CB  TYR E  64     7810   5700  10572    624   2339    921       C  
ATOM   1944  CG  TYR E  64     -44.997 -57.308 -16.584  1.00 73.85           C  
ANISOU 1944  CG  TYR E  64     9035   6600  12426    624   2573    962       C  
ATOM   1945  CD1 TYR E  64     -46.083 -58.103 -16.935  1.00 77.03           C  
ANISOU 1945  CD1 TYR E  64     9391   6676  13202    544   2591    558       C  
ATOM   1946  CD2 TYR E  64     -44.033 -57.852 -15.747  1.00 63.64           C  
ANISOU 1946  CD2 TYR E  64     7678   5230  11272    714   2788   1407       C  
ATOM   1947  CE1 TYR E  64     -46.216 -59.389 -16.441  1.00 80.50           C  
ANISOU 1947  CE1 TYR E  64     9726   6686  14175    542   2830    609       C  
ATOM   1948  CE2 TYR E  64     -44.155 -59.135 -15.254  1.00 72.70           C  
ANISOU 1948  CE2 TYR E  64     8722   5972  12927    735   3028   1487       C  
ATOM   1949  CZ  TYR E  64     -45.249 -59.898 -15.601  1.00 78.19           C  
ANISOU 1949  CZ  TYR E  64     9377   6309  14022    645   3055   1091       C  
ATOM   1950  OH  TYR E  64     -45.370 -61.176 -15.108  1.00 76.30           O  
ANISOU 1950  OH  TYR E  64     9020   5649  14322    658   3309   1180       O  
ATOM   1951  N   ALA E  65     -44.694 -53.698 -19.369  1.00 49.51           N  
ANISOU 1951  N   ALA E  65     6254   4655   7902    742   1918    524       N  
ATOM   1952  CA  ALA E  65     -44.484 -52.311 -19.770  1.00 52.78           C  
ANISOU 1952  CA  ALA E  65     6736   5442   7877    756   1751    612       C  
ATOM   1953  C   ALA E  65     -45.616 -51.817 -20.660  1.00 49.31           C  
ANISOU 1953  C   ALA E  65     6322   5114   7298    726   1553    222       C  
ATOM   1954  O   ALA E  65     -46.022 -50.652 -20.567  1.00 46.01           O  
ANISOU 1954  O   ALA E  65     5928   4906   6649    654   1406    303       O  
ATOM   1955  CB  ALA E  65     -43.140 -52.169 -20.484  1.00 50.16           C  
ANISOU 1955  CB  ALA E  65     6453   5312   7294    951   1810    743       C  
ATOM   1956  N   ALA E  66     -46.135 -52.687 -21.530  1.00 48.83           N  
ANISOU 1956  N   ALA E  66     6244   4926   7385    785   1550   -211       N  
ATOM   1957  CA  ALA E  66     -47.223 -52.294 -22.419  1.00 50.95           C  
ANISOU 1957  CA  ALA E  66     6510   5342   7508    771   1357   -607       C  
ATOM   1958  C   ALA E  66     -48.459 -51.881 -21.628  1.00 52.28           C  
ANISOU 1958  C   ALA E  66     6632   5427   7805    564   1255   -614       C  
ATOM   1959  O   ALA E  66     -49.062 -50.836 -21.898  1.00 51.16           O  
ANISOU 1959  O   ALA E  66     6507   5523   7408    535   1082   -646       O  
ATOM   1960  CB  ALA E  66     -47.551 -53.438 -23.378  1.00 52.02           C  
ANISOU 1960  CB  ALA E  66     6604   5340   7823    853   1386  -1108       C  
ATOM   1961  N   SER E  67     -48.853 -52.693 -20.643  1.00 54.64           N  
ANISOU 1961  N   SER E  67     6862   5390   8508    429   1373   -565       N  
ATOM   1962  CA  SER E  67     -50.003 -52.341 -19.816  1.00 51.15           C  
ANISOU 1962  CA  SER E  67     6364   4871   8198    235   1295   -548       C  
ATOM   1963  C   SER E  67     -49.728 -51.104 -18.971  1.00 45.14           C  
ANISOU 1963  C   SER E  67     5640   4314   7198    171   1244   -137       C  
ATOM   1964  O   SER E  67     -50.656 -50.346 -18.668  1.00 52.13           O  
ANISOU 1964  O   SER E  67     6507   5280   8019     56   1114   -165       O  
ATOM   1965  CB  SER E  67     -50.395 -53.520 -18.924  1.00 51.18           C  
ANISOU 1965  CB  SER E  67     6273   4475   8698    120   1463   -536       C  
ATOM   1966  OG  SER E  67     -49.261 -54.077 -18.285  1.00 66.65           O  
ANISOU 1966  OG  SER E  67     8234   6306  10785    187   1670   -185       O  
ATOM   1967  N   CYS E  68     -48.469 -50.883 -18.582  1.00 48.94           N  
ANISOU 1967  N   CYS E  68     6160   4881   7553    243   1346    227       N  
ATOM   1968  CA  CYS E  68     -48.130 -49.663 -17.858  1.00 44.99           C  
ANISOU 1968  CA  CYS E  68     5682   4593   6819    180   1293    570       C  
ATOM   1969  C   CYS E  68     -48.319 -48.431 -18.735  1.00 57.70           C  
ANISOU 1969  C   CYS E  68     7356   6490   8078    231   1117    478       C  
ATOM   1970  O   CYS E  68     -48.733 -47.372 -18.250  1.00 47.17           O  
ANISOU 1970  O   CYS E  68     6022   5274   6626    133   1024    598       O  
ATOM   1971  CB  CYS E  68     -46.693 -49.741 -17.339  1.00 49.41           C  
ANISOU 1971  CB  CYS E  68     6248   5207   7321    251   1438    948       C  
ATOM   1972  SG  CYS E  68     -46.238 -48.418 -16.183  1.00 63.76           S  
ANISOU 1972  SG  CYS E  68     8047   7250   8928    137   1404   1352       S  
ATOM   1973  N   ARG E  69     -48.024 -48.551 -20.032  1.00 48.29           N  
ANISOU 1973  N   ARG E  69     6209   5421   6719    395   1079    272       N  
ATOM   1974  CA  ARG E  69     -48.271 -47.445 -20.950  1.00 48.58           C  
ANISOU 1974  CA  ARG E  69     6288   5744   6425    471    923    198       C  
ATOM   1975  C   ARG E  69     -49.764 -47.234 -21.165  1.00 49.77           C  
ANISOU 1975  C   ARG E  69     6398   5896   6616    390    770    -98       C  
ATOM   1976  O   ARG E  69     -50.229 -46.091 -21.245  1.00 51.52           O  
ANISOU 1976  O   ARG E  69     6630   6293   6651    369    651    -32       O  
ATOM   1977  CB  ARG E  69     -47.565 -47.700 -22.282  1.00 43.66           C  
ANISOU 1977  CB  ARG E  69     5705   5293   5593    689    934     61       C  
ATOM   1978  CG  ARG E  69     -46.053 -47.782 -22.180  1.00 56.30           C  
ANISOU 1978  CG  ARG E  69     7340   6938   7115    788   1078    366       C  
ATOM   1979  CD  ARG E  69     -45.412 -47.696 -23.552  1.00 53.14           C  
ANISOU 1979  CD  ARG E  69     6976   6786   6428   1013   1067    268       C  
ATOM   1980  NE  ARG E  69     -45.809 -48.806 -24.409  1.00 58.02           N  
ANISOU 1980  NE  ARG E  69     7573   7337   7135   1110   1069   -160       N  
ATOM   1981  CZ  ARG E  69     -45.239 -50.003 -24.394  1.00 53.27           C  
ANISOU 1981  CZ  ARG E  69     6960   6535   6746   1167   1217   -250       C  
ATOM   1982  NH1 ARG E  69     -44.236 -50.280 -23.577  1.00 46.01           N1+
ANISOU 1982  NH1 ARG E  69     6045   5482   5954   1153   1376     87       N1+
ATOM   1983  NH2 ARG E  69     -45.685 -50.945 -25.221  1.00 49.71           N  
ANISOU 1983  NH2 ARG E  69     6478   6022   6388   1245   1211   -696       N  
ATOM   1984  N   VAL E  70     -50.529 -48.323 -21.269  1.00 47.84           N  
ANISOU 1984  N   VAL E  70     6094   5447   6634    344    779   -426       N  
ATOM   1985  CA  VAL E  70     -51.981 -48.209 -21.388  1.00 48.82           C  
ANISOU 1985  CA  VAL E  70     6155   5563   6831    249    638   -714       C  
ATOM   1986  C   VAL E  70     -52.564 -47.575 -20.132  1.00 55.00           C  
ANISOU 1986  C   VAL E  70     6912   6264   7722     67    624   -487       C  
ATOM   1987  O   VAL E  70     -53.509 -46.779 -20.196  1.00 51.59           O  
ANISOU 1987  O   VAL E  70     6456   5952   7195     18    485   -562       O  
ATOM   1988  CB  VAL E  70     -52.603 -49.590 -21.666  1.00 52.05           C  
ANISOU 1988  CB  VAL E  70     6485   5732   7558    214    675  -1116       C  
ATOM   1989  CG1 VAL E  70     -54.124 -49.512 -21.644  1.00 50.68           C  
ANISOU 1989  CG1 VAL E  70     6222   5536   7500     88    538  -1400       C  
ATOM   1990  CG2 VAL E  70     -52.108 -50.139 -22.996  1.00 53.72           C  
ANISOU 1990  CG2 VAL E  70     6712   6068   7631    403    672  -1407       C  
ATOM   1991  N   LYS E  71     -52.004 -47.917 -18.970  1.00 53.01           N  
ANISOU 1991  N   LYS E  71     6653   5832   7658    -22    771   -203       N  
ATOM   1992  CA  LYS E  71     -52.461 -47.329 -17.715  1.00 53.01           C  
ANISOU 1992  CA  LYS E  71     6617   5792   7734   -184    770     19       C  
ATOM   1993  C   LYS E  71     -52.247 -45.820 -17.702  1.00 49.34           C  
ANISOU 1993  C   LYS E  71     6204   5578   6966   -171    675    216       C  
ATOM   1994  O   LYS E  71     -53.122 -45.065 -17.262  1.00 50.26           O  
ANISOU 1994  O   LYS E  71     6292   5734   7073   -270    588    212       O  
ATOM   1995  CB  LYS E  71     -51.732 -47.988 -16.545  1.00 60.28           C  
ANISOU 1995  CB  LYS E  71     7506   6541   8858   -244    954    312       C  
ATOM   1996  CG  LYS E  71     -52.233 -47.576 -15.177  1.00 59.94           C  
ANISOU 1996  CG  LYS E  71     7399   6468   8906   -406    971    517       C  
ATOM   1997  CD  LYS E  71     -52.257 -48.758 -14.224  1.00 67.42           C  
ANISOU 1997  CD  LYS E  71     8259   7167  10192   -474   1143    632       C  
ATOM   1998  CE  LYS E  71     -50.876 -49.037 -13.654  1.00 65.53           C  
ANISOU 1998  CE  LYS E  71     8023   6956   9920   -407   1297    982       C  
ATOM   1999  NZ  LYS E  71     -50.818 -48.789 -12.186  1.00 85.49           N1+
ANISOU 1999  NZ  LYS E  71    10469   9539  12474   -512   1369   1301       N1+
ATOM   2000  N   ARG E  72     -51.090 -45.362 -18.186  1.00 48.66           N  
ANISOU 2000  N   ARG E  72     6186   5650   6652    -48    704    390       N  
ATOM   2001  CA  ARG E  72     -50.814 -43.929 -18.209  1.00 47.95           C  
ANISOU 2001  CA  ARG E  72     6135   5766   6318    -37    638    587       C  
ATOM   2002  C   ARG E  72     -51.736 -43.203 -19.180  1.00 46.17           C  
ANISOU 2002  C   ARG E  72     5915   5693   5933     31    481    387       C  
ATOM   2003  O   ARG E  72     -52.166 -42.075 -18.910  1.00 43.30           O  
ANISOU 2003  O   ARG E  72     5549   5411   5493    -20    414    484       O  
ATOM   2004  CB  ARG E  72     -49.350 -43.683 -18.572  1.00 51.87           C  
ANISOU 2004  CB  ARG E  72     6685   6389   6635     81    718    818       C  
ATOM   2005  CG  ARG E  72     -48.431 -43.540 -17.371  1.00 61.92           C  
ANISOU 2005  CG  ARG E  72     7934   7631   7961    -15    831   1136       C  
ATOM   2006  CD  ARG E  72     -47.050 -44.096 -17.670  1.00 69.06           C  
ANISOU 2006  CD  ARG E  72     8860   8570   8809    105    951   1288       C  
ATOM   2007  NE  ARG E  72     -46.204 -44.128 -16.483  1.00 81.80           N  
ANISOU 2007  NE  ARG E  72    10423  10175  10482     19   1059   1579       N  
ATOM   2008  CZ  ARG E  72     -45.010 -44.702 -16.432  1.00 82.93           C  
ANISOU 2008  CZ  ARG E  72    10557  10336  10618    101   1182   1755       C  
ATOM   2009  NH1 ARG E  72     -44.487 -45.304 -17.487  1.00 80.60           N1+
ANISOU 2009  NH1 ARG E  72    10308  10048  10270    270   1223   1668       N1+
ATOM   2010  NH2 ARG E  72     -44.324 -44.671 -15.293  1.00 90.53           N  
ANISOU 2010  NH2 ARG E  72    11449  11334  11613     20   1263   2016       N  
ATOM   2011  N   VAL E  73     -52.047 -43.830 -20.316  1.00 44.18           N  
ANISOU 2011  N   VAL E  73     5661   5497   5629    155    426    103       N  
ATOM   2012  CA  VAL E  73     -52.972 -43.222 -21.267  1.00 44.24           C  
ANISOU 2012  CA  VAL E  73     5648   5696   5463    239    271    -94       C  
ATOM   2013  C   VAL E  73     -54.377 -43.170 -20.681  1.00 50.95           C  
ANISOU 2013  C   VAL E  73     6426   6444   6489     91    186   -254       C  
ATOM   2014  O   VAL E  73     -55.097 -42.176 -20.839  1.00 47.14           O  
ANISOU 2014  O   VAL E  73     5923   6094   5892    100     81   -241       O  
ATOM   2015  CB  VAL E  73     -52.940 -43.987 -22.603  1.00 50.00           C  
ANISOU 2015  CB  VAL E  73     6369   6554   6074    410    231   -396       C  
ATOM   2016  CG1 VAL E  73     -54.076 -43.538 -23.510  1.00 40.35           C  
ANISOU 2016  CG1 VAL E  73     5089   5554   4689    489     59   -644       C  
ATOM   2017  CG2 VAL E  73     -51.595 -43.795 -23.291  1.00 46.32           C  
ANISOU 2017  CG2 VAL E  73     5972   6254   5376    585    305   -209       C  
ATOM   2018  N   THR E  74     -54.784 -44.234 -19.985  1.00 47.94           N  
ANISOU 2018  N   THR E  74     5992   5819   6403    -42    244   -387       N  
ATOM   2019  CA  THR E  74     -56.109 -44.264 -19.376  1.00 51.26           C  
ANISOU 2019  CA  THR E  74     6329   6134   7016   -190    180   -529       C  
ATOM   2020  C   THR E  74     -56.247 -43.193 -18.301  1.00 46.11           C  
ANISOU 2020  C   THR E  74     5681   5483   6354   -300    188   -254       C  
ATOM   2021  O   THR E  74     -57.286 -42.529 -18.207  1.00 52.62           O  
ANISOU 2021  O   THR E  74     6459   6364   7168   -345     86   -326       O  
ATOM   2022  CB  THR E  74     -56.381 -45.652 -18.793  1.00 47.61           C  
ANISOU 2022  CB  THR E  74     5800   5386   6904   -307    279   -672       C  
ATOM   2023  CG2 THR E  74     -57.747 -45.695 -18.119  1.00 45.18           C  
ANISOU 2023  CG2 THR E  74     5389   4968   6808   -467    228   -797       C  
ATOM   2024  OG1 THR E  74     -56.344 -46.626 -19.844  1.00 47.87           O  
ANISOU 2024  OG1 THR E  74     5813   5403   6971   -211    269   -993       O  
ATOM   2025  N   GLN E  75     -55.205 -43.002 -17.489  1.00 51.20           N  
ANISOU 2025  N   GLN E  75     6372   6083   7001   -340    306     49       N  
ATOM   2026  CA  GLN E  75     -55.253 -41.979 -16.448  1.00 48.69           C  
ANISOU 2026  CA  GLN E  75     6046   5785   6669   -448    318    276       C  
ATOM   2027  C   GLN E  75     -55.442 -40.592 -17.050  1.00 53.92           C  
ANISOU 2027  C   GLN E  75     6741   6630   7115   -369    217    322       C  
ATOM   2028  O   GLN E  75     -56.277 -39.808 -16.584  1.00 51.33           O  
ANISOU 2028  O   GLN E  75     6376   6312   6817   -442    161    319       O  
ATOM   2029  CB  GLN E  75     -53.981 -42.028 -15.602  1.00 39.43           C  
ANISOU 2029  CB  GLN E  75     4899   4586   5499   -487    454    567       C  
ATOM   2030  CG  GLN E  75     -53.811 -40.832 -14.677  1.00 46.26           C  
ANISOU 2030  CG  GLN E  75     5754   5524   6300   -581    461    776       C  
ATOM   2031  CD  GLN E  75     -52.460 -40.809 -13.990  1.00 56.85           C  
ANISOU 2031  CD  GLN E  75     7101   6901   7598   -605    578   1041       C  
ATOM   2032  NE2 GLN E  75     -51.396 -40.896 -14.779  1.00 50.50           N  
ANISOU 2032  NE2 GLN E  75     6356   6165   6668   -481    613   1124       N  
ATOM   2033  OE1 GLN E  75     -52.374 -40.717 -12.766  1.00 60.05           O  
ANISOU 2033  OE1 GLN E  75     7445   7300   8070   -727    636   1169       O  
ATOM   2034  N   LYS E  76     -54.670 -40.271 -18.091  1.00 47.09           N  
ANISOU 2034  N   LYS E  76     5938   5913   6043   -208    207    379       N  
ATOM   2035  CA  LYS E  76     -54.789 -38.963 -18.726  1.00 48.57           C  
ANISOU 2035  CA  LYS E  76     6145   6268   6040   -110    137    470       C  
ATOM   2036  C   LYS E  76     -56.171 -38.767 -19.338  1.00 55.42           C  
ANISOU 2036  C   LYS E  76     6956   7219   6883    -61     -1    242       C  
ATOM   2037  O   LYS E  76     -56.767 -37.692 -19.210  1.00 50.75           O  
ANISOU 2037  O   LYS E  76     6343   6674   6265    -66    -50    312       O  
ATOM   2038  CB  LYS E  76     -53.703 -38.794 -19.789  1.00 48.47           C  
ANISOU 2038  CB  LYS E  76     6193   6414   5811     72    168    587       C  
ATOM   2039  CG  LYS E  76     -53.944 -37.626 -20.732  1.00 44.77           C  
ANISOU 2039  CG  LYS E  76     5726   6142   5142    223     98    666       C  
ATOM   2040  CD  LYS E  76     -52.686 -37.246 -21.493  1.00 62.13           C  
ANISOU 2040  CD  LYS E  76     7976   8481   7149    375    169    886       C  
ATOM   2041  CE  LYS E  76     -52.980 -36.160 -22.516  1.00 74.68           C  
ANISOU 2041  CE  LYS E  76     9551  10280   8544    554    115    990       C  
ATOM   2042  NZ  LYS E  76     -51.763 -35.760 -23.275  1.00 70.12           N1+
ANISOU 2042  NZ  LYS E  76     9008   9848   7785    709    200   1234       N1+
ATOM   2043  N   GLU E  77     -56.699 -39.798 -20.003  1.00 42.86           N  
ANISOU 2043  N   GLU E  77     5328   5648   5310    -13    -62    -45       N  
ATOM   2044  CA  GLU E  77     -58.016 -39.682 -20.620  1.00 48.65           C  
ANISOU 2044  CA  GLU E  77     5981   6497   6006     34   -205   -289       C  
ATOM   2045  C   GLU E  77     -59.103 -39.491 -19.570  1.00 55.57           C  
ANISOU 2045  C   GLU E  77     6790   7232   7093   -140   -230   -332       C  
ATOM   2046  O   GLU E  77     -60.075 -38.760 -19.797  1.00 47.77           O  
ANISOU 2046  O   GLU E  77     5744   6351   6054   -107   -329   -384       O  
ATOM   2047  CB  GLU E  77     -58.307 -40.914 -21.475  1.00 47.03           C  
ANISOU 2047  CB  GLU E  77     5728   6334   5806     94   -260   -634       C  
ATOM   2048  CG  GLU E  77     -57.899 -40.766 -22.931  1.00 62.71           C  
ANISOU 2048  CG  GLU E  77     7729   8614   7485    330   -320   -695       C  
ATOM   2049  CD  GLU E  77     -57.873 -42.092 -23.668  1.00 69.33           C  
ANISOU 2049  CD  GLU E  77     8529   9468   8344    380   -338  -1048       C  
ATOM   2050  OE1 GLU E  77     -58.253 -43.116 -23.062  1.00 69.21           O  
ANISOU 2050  OE1 GLU E  77     8471   9206   8620    223   -302  -1245       O  
ATOM   2051  OE2 GLU E  77     -57.476 -42.108 -24.852  1.00 83.18           O1-
ANISOU 2051  OE2 GLU E  77    10287  11484   9833    579   -379  -1129       O1-
ATOM   2052  N   GLU E  78     -58.958 -40.142 -18.414  1.00 43.15           N  
ANISOU 2052  N   GLU E  78     5210   5436   5751   -313   -131   -295       N  
ATOM   2053  CA  GLU E  78     -59.936 -39.970 -17.346  1.00 49.78           C  
ANISOU 2053  CA  GLU E  78     5977   6160   6779   -474   -136   -313       C  
ATOM   2054  C   GLU E  78     -59.908 -38.547 -16.802  1.00 47.66           C  
ANISOU 2054  C   GLU E  78     5732   5941   6436   -490   -130    -88       C  
ATOM   2055  O   GLU E  78     -60.958 -37.977 -16.484  1.00 56.76           O  
ANISOU 2055  O   GLU E  78     6820   7104   7644   -535   -190   -145       O  
ATOM   2056  CB  GLU E  78     -59.677 -40.983 -16.231  1.00 46.69           C  
ANISOU 2056  CB  GLU E  78     5562   5551   6629   -631    -11   -274       C  
ATOM   2057  CG  GLU E  78     -60.451 -40.716 -14.950  1.00 48.90           C  
ANISOU 2057  CG  GLU E  78     5770   5739   7073   -792     17   -216       C  
ATOM   2058  CD  GLU E  78     -61.934 -40.993 -15.094  1.00 49.17           C  
ANISOU 2058  CD  GLU E  78     5693   5754   7238   -841    -79   -473       C  
ATOM   2059  OE1 GLU E  78     -62.315 -41.745 -16.016  1.00 58.36           O  
ANISOU 2059  OE1 GLU E  78     6818   6925   8430   -788   -145   -726       O  
ATOM   2060  OE2 GLU E  78     -62.721 -40.454 -14.287  1.00 57.71           O1-
ANISOU 2060  OE2 GLU E  78     6713   6823   8392   -933    -88   -439       O1-
ATOM   2061  N   LEU E  79     -58.715 -37.955 -16.698  1.00 41.35           N  
ANISOU 2061  N   LEU E  79     5013   5168   5531   -455    -51    155       N  
ATOM   2062  CA  LEU E  79     -58.616 -36.573 -16.241  1.00 44.57           C  
ANISOU 2062  CA  LEU E  79     5434   5600   5899   -474    -32    344       C  
ATOM   2063  C   LEU E  79     -59.265 -35.619 -17.234  1.00 52.33           C  
ANISOU 2063  C   LEU E  79     6404   6725   6754   -322   -130    325       C  
ATOM   2064  O   LEU E  79     -59.943 -34.664 -16.838  1.00 44.83           O  
ANISOU 2064  O   LEU E  79     5417   5761   5856   -351   -148    361       O  
ATOM   2065  CB  LEU E  79     -57.152 -36.194 -16.018  1.00 44.90           C  
ANISOU 2065  CB  LEU E  79     5546   5644   5871   -472     74    588       C  
ATOM   2066  CG  LEU E  79     -56.380 -37.008 -14.979  1.00 50.46           C  
ANISOU 2066  CG  LEU E  79     6248   6251   6675   -602    181    664       C  
ATOM   2067  CD1 LEU E  79     -55.061 -36.335 -14.630  1.00 48.23           C  
ANISOU 2067  CD1 LEU E  79     6003   6002   6321   -619    272    902       C  
ATOM   2068  CD2 LEU E  79     -57.219 -37.221 -13.737  1.00 44.39           C  
ANISOU 2068  CD2 LEU E  79     5400   5390   6076   -766    195    599       C  
ATOM   2069  N   GLU E  80     -59.068 -35.862 -18.532  1.00 46.26           N  
ANISOU 2069  N   GLU E  80     5655   6110   5811   -146   -186    273       N  
ATOM   2070  CA  GLU E  80     -59.682 -35.011 -19.544  1.00 48.93           C  
ANISOU 2070  CA  GLU E  80     5961   6633   5996     30   -276    282       C  
ATOM   2071  C   GLU E  80     -61.191 -35.212 -19.606  1.00 44.69           C  
ANISOU 2071  C   GLU E  80     5320   6140   5521     15   -397     42       C  
ATOM   2072  O   GLU E  80     -61.929 -34.262 -19.887  1.00 53.95           O  
ANISOU 2072  O   GLU E  80     6443   7407   6648    103   -453     92       O  
ATOM   2073  CB  GLU E  80     -59.048 -35.277 -20.909  1.00 46.08           C  
ANISOU 2073  CB  GLU E  80     5631   6480   5397    237   -302    289       C  
ATOM   2074  CG  GLU E  80     -57.678 -34.643 -21.084  1.00 50.42           C  
ANISOU 2074  CG  GLU E  80     6262   7043   5851    305   -190    589       C  
ATOM   2075  CD  GLU E  80     -56.842 -35.342 -22.138  1.00 69.61           C  
ANISOU 2075  CD  GLU E  80     8730   9635   8083    460   -183    565       C  
ATOM   2076  OE1 GLU E  80     -57.068 -36.547 -22.378  1.00 72.77           O  
ANISOU 2076  OE1 GLU E  80     9112  10048   8489    449   -231    298       O  
ATOM   2077  OE2 GLU E  80     -55.957 -34.685 -22.725  1.00 70.57           O1-
ANISOU 2077  OE2 GLU E  80     8890   9864   8058    593   -119    808       O1-
ATOM   2078  N   LYS E  81     -61.665 -36.435 -19.354  1.00 48.15           N  
ANISOU 2078  N   LYS E  81     5712   6504   6080    -91   -430   -211       N  
ATOM   2079  CA  LYS E  81     -63.104 -36.663 -19.269  1.00 50.64           C  
ANISOU 2079  CA  LYS E  81     5909   6839   6495   -141   -534   -445       C  
ATOM   2080  C   LYS E  81     -63.709 -35.896 -18.100  1.00 53.43           C  
ANISOU 2080  C   LYS E  81     6231   7060   7009   -271   -496   -342       C  
ATOM   2081  O   LYS E  81     -64.775 -35.284 -18.232  1.00 51.74           O  
ANISOU 2081  O   LYS E  81     5935   6930   6796   -228   -576   -396       O  
ATOM   2082  CB  LYS E  81     -63.393 -38.158 -19.137  1.00 49.80           C  
ANISOU 2082  CB  LYS E  81     5750   6627   6545   -255   -544   -721       C  
ATOM   2083  CG  LYS E  81     -64.769 -38.488 -18.580  1.00 51.28           C  
ANISOU 2083  CG  LYS E  81     5808   6743   6934   -386   -603   -924       C  
ATOM   2084  CD  LYS E  81     -65.222 -39.875 -19.013  1.00 50.33           C  
ANISOU 2084  CD  LYS E  81     5601   6590   6933   -435   -651  -1262       C  
ATOM   2085  CE  LYS E  81     -65.783 -40.667 -17.841  1.00 77.55           C  
ANISOU 2085  CE  LYS E  81     8974   9782  10708   -656   -576  -1333       C  
ATOM   2086  NZ  LYS E  81     -67.024 -40.055 -17.287  1.00 60.65           N1+
ANISOU 2086  NZ  LYS E  81     6728   7664   8651   -724   -633  -1353       N1+
ATOM   2087  N   GLN E  82     -63.035 -35.912 -16.948  1.00 44.58           N  
ANISOU 2087  N   GLN E  82     5164   5759   6016   -420   -373   -198       N  
ATOM   2088  CA  GLN E  82     -63.526 -35.168 -15.793  1.00 43.99           C  
ANISOU 2088  CA  GLN E  82     5055   5585   6075   -541   -328   -119       C  
ATOM   2089  C   GLN E  82     -63.447 -33.665 -16.030  1.00 58.47           C  
ANISOU 2089  C   GLN E  82     6914   7478   7825   -435   -322     60       C  
ATOM   2090  O   GLN E  82     -64.331 -32.916 -15.598  1.00 47.42           O  
ANISOU 2090  O   GLN E  82     5452   6059   6506   -456   -338     48       O  
ATOM   2091  CB  GLN E  82     -62.735 -35.559 -14.546  1.00 39.04           C  
ANISOU 2091  CB  GLN E  82     4462   4810   5562   -708   -199    -10       C  
ATOM   2092  CG  GLN E  82     -63.082 -36.935 -13.999  1.00 44.21           C  
ANISOU 2092  CG  GLN E  82     5057   5362   6378   -833   -175   -149       C  
ATOM   2093  CD  GLN E  82     -62.338 -37.253 -12.718  1.00 50.02           C  
ANISOU 2093  CD  GLN E  82     5804   5997   7204   -972    -40      3       C  
ATOM   2094  NE2 GLN E  82     -62.164 -38.541 -12.435  1.00 43.09           N  
ANISOU 2094  NE2 GLN E  82     4901   5024   6449  -1038     19    -35       N  
ATOM   2095  OE1 GLN E  82     -61.918 -36.352 -11.992  1.00 48.81           O  
ANISOU 2095  OE1 GLN E  82     5670   5859   7017  -1015     15    152       O  
ATOM   2096  N   LYS E  83     -62.398 -33.206 -16.717  1.00 44.57           N  
ANISOU 2096  N   LYS E  83     5236   5776   5924   -317   -284    234       N  
ATOM   2097  CA  LYS E  83     -62.245 -31.778 -16.978  1.00 42.54           C  
ANISOU 2097  CA  LYS E  83     4995   5540   5629   -213   -250    433       C  
ATOM   2098  C   LYS E  83     -63.339 -31.269 -17.908  1.00 53.12           C  
ANISOU 2098  C   LYS E  83     6260   7035   6889    -36   -356    389       C  
ATOM   2099  O   LYS E  83     -63.951 -30.226 -17.650  1.00 57.02           O  
ANISOU 2099  O   LYS E  83     6709   7489   7466    -10   -342    463       O  
ATOM   2100  CB  LYS E  83     -60.862 -31.494 -17.565  1.00 43.01           C  
ANISOU 2100  CB  LYS E  83     5143   5634   5567   -123   -176    643       C  
ATOM   2101  CG  LYS E  83     -60.609 -30.025 -17.863  1.00 45.41           C  
ANISOU 2101  CG  LYS E  83     5454   5926   5875    -18   -113    878       C  
ATOM   2102  CD  LYS E  83     -59.241 -29.816 -18.489  1.00 50.82           C  
ANISOU 2102  CD  LYS E  83     6210   6652   6448     70    -32   1094       C  
ATOM   2103  CE  LYS E  83     -59.034 -28.366 -18.894  1.00 47.46           C  
ANISOU 2103  CE  LYS E  83     5774   6200   6060    188     46   1349       C  
ATOM   2104  NZ  LYS E  83     -57.789 -28.182 -19.688  1.00 60.33           N1+
ANISOU 2104  NZ  LYS E  83     7453   7902   7566    304    124   1578       N1+
ATOM   2105  N   ALA E  84     -63.594 -31.992 -19.001  1.00 45.13           N  
ANISOU 2105  N   ALA E  84     5219   6216   5714     95   -461    261       N  
ATOM   2106  CA  ALA E  84     -64.680 -31.612 -19.898  1.00 53.78           C  
ANISOU 2106  CA  ALA E  84     6214   7519   6701    271   -578    201       C  
ATOM   2107  C   ALA E  84     -66.026 -31.684 -19.190  1.00 46.48           C  
ANISOU 2107  C   ALA E  84     5184   6538   5940    161   -639     20       C  
ATOM   2108  O   ALA E  84     -66.916 -30.864 -19.444  1.00 52.35           O  
ANISOU 2108  O   ALA E  84     5844   7371   6675    272   -685     62       O  
ATOM   2109  CB  ALA E  84     -64.677 -32.507 -21.136  1.00 37.52           C  
ANISOU 2109  CB  ALA E  84     4123   5711   4421    412   -688     37       C  
ATOM   2110  N   GLU E  85     -66.190 -32.660 -18.295  1.00 49.87           N  
ANISOU 2110  N   GLU E  85     5604   6820   6524    -48   -627   -161       N  
ATOM   2111  CA  GLU E  85     -67.432 -32.782 -17.540  1.00 52.73           C  
ANISOU 2111  CA  GLU E  85     5857   7123   7055   -166   -667   -319       C  
ATOM   2112  C   GLU E  85     -67.643 -31.574 -16.636  1.00 56.69           C  
ANISOU 2112  C   GLU E  85     6361   7499   7681   -208   -582   -159       C  
ATOM   2113  O   GLU E  85     -68.715 -30.958 -16.641  1.00 55.26           O  
ANISOU 2113  O   GLU E  85     6083   7370   7542   -150   -630   -188       O  
ATOM   2114  CB  GLU E  85     -67.414 -34.071 -16.718  1.00 57.91           C  
ANISOU 2114  CB  GLU E  85     6502   7631   7870   -376   -636   -488       C  
ATOM   2115  CG  GLU E  85     -68.651 -34.935 -16.870  1.00 76.86           C  
ANISOU 2115  CG  GLU E  85     8759  10087  10357   -428   -743   -771       C  
ATOM   2116  CD  GLU E  85     -68.344 -36.412 -16.710  1.00 91.99           C  
ANISOU 2116  CD  GLU E  85    10673  11893  12385   -559   -718   -940       C  
ATOM   2117  OE1 GLU E  85     -68.096 -36.848 -15.566  1.00 98.49           O  
ANISOU 2117  OE1 GLU E  85    11514  12521  13386   -730   -606   -884       O  
ATOM   2118  OE2 GLU E  85     -68.349 -37.137 -17.728  1.00 74.67           O1-
ANISOU 2118  OE2 GLU E  85     8450   9815  10107   -483   -802  -1129       O1-
ATOM   2119  N   LEU E  86     -66.618 -31.214 -15.858  1.00 46.75           N  
ANISOU 2119  N   LEU E  86     5199   6081   6484   -305   -453     -2       N  
ATOM   2120  CA  LEU E  86     -66.751 -30.107 -14.917  1.00 47.92           C  
ANISOU 2120  CA  LEU E  86     5341   6100   6769   -368   -362    100       C  
ATOM   2121  C   LEU E  86     -66.960 -28.783 -15.640  1.00 56.57           C  
ANISOU 2121  C   LEU E  86     6423   7241   7829   -174   -358    262       C  
ATOM   2122  O   LEU E  86     -67.720 -27.927 -15.172  1.00 48.85           O  
ANISOU 2122  O   LEU E  86     5383   6202   6977   -168   -332    270       O  
ATOM   2123  CB  LEU E  86     -65.519 -30.038 -14.015  1.00 45.70           C  
ANISOU 2123  CB  LEU E  86     5147   5680   6538   -510   -234    206       C  
ATOM   2124  CG  LEU E  86     -65.626 -30.751 -12.666  1.00 53.57           C  
ANISOU 2124  CG  LEU E  86     6110   6593   7650   -723   -186    100       C  
ATOM   2125  CD1 LEU E  86     -64.272 -30.803 -11.976  1.00 44.95           C  
ANISOU 2125  CD1 LEU E  86     5092   5435   6550   -831    -76    216       C  
ATOM   2126  CD2 LEU E  86     -66.657 -30.068 -11.782  1.00 50.35           C  
ANISOU 2126  CD2 LEU E  86     5612   6141   7378   -785   -167     29       C  
ATOM   2127  N   GLN E  87     -66.297 -28.596 -16.784  1.00 53.98           N  
ANISOU 2127  N   GLN E  87     6145   7024   7340     -1   -370    408       N  
ATOM   2128  CA  GLN E  87     -66.462 -27.357 -17.539  1.00 53.39           C  
ANISOU 2128  CA  GLN E  87     6046   7002   7238    209   -347    614       C  
ATOM   2129  C   GLN E  87     -67.904 -27.178 -17.997  1.00 60.82           C  
ANISOU 2129  C   GLN E  87     6856   8096   8156    342   -457    529       C  
ATOM   2130  O   GLN E  87     -68.419 -26.054 -18.030  1.00 57.08           O  
ANISOU 2130  O   GLN E  87     6330   7585   7773    454   -412    666       O  
ATOM   2131  CB  GLN E  87     -65.514 -27.341 -18.737  1.00 49.15           C  
ANISOU 2131  CB  GLN E  87     5569   6606   6502    386   -341    796       C  
ATOM   2132  CG  GLN E  87     -64.075 -27.005 -18.387  1.00 64.28           C  
ANISOU 2132  CG  GLN E  87     7593   8360   8470    304   -201    972       C  
ATOM   2133  CD  GLN E  87     -63.112 -27.325 -19.514  1.00 65.31           C  
ANISOU 2133  CD  GLN E  87     7779   8653   8382    454   -204   1109       C  
ATOM   2134  NE2 GLN E  87     -61.992 -26.612 -19.557  1.00 54.37           N  
ANISOU 2134  NE2 GLN E  87     6454   7164   7038    468    -72   1351       N  
ATOM   2135  OE1 GLN E  87     -63.372 -28.204 -20.337  1.00 63.77           O  
ANISOU 2135  OE1 GLN E  87     7562   8679   7988    553   -319    984       O  
ATOM   2136  N   GLN E  88     -68.574 -28.277 -18.350  1.00 56.79           N  
ANISOU 2136  N   GLN E  88     6280   7756   7543    330   -596    298       N  
ATOM   2137  CA  GLN E  88     -69.965 -28.186 -18.780  1.00 60.51           C  
ANISOU 2137  CA  GLN E  88     6601   8406   7983    444   -715    190       C  
ATOM   2138  C   GLN E  88     -70.890 -27.875 -17.609  1.00 55.94           C  
ANISOU 2138  C   GLN E  88     5954   7667   7633    302   -682     96       C  
ATOM   2139  O   GLN E  88     -71.885 -27.159 -17.772  1.00 63.74           O  
ANISOU 2139  O   GLN E  88     6834   8727   8657    425   -713    130       O  
ATOM   2140  CB  GLN E  88     -70.390 -29.483 -19.466  1.00 65.74           C  
ANISOU 2140  CB  GLN E  88     7192   9289   8495    446   -871    -74       C  
ATOM   2141  CG  GLN E  88     -69.678 -29.759 -20.778  1.00 78.80           C  
ANISOU 2141  CG  GLN E  88     8880  11179   9883    631   -924    -18       C  
ATOM   2142  CD  GLN E  88     -70.617 -29.727 -21.966  1.00105.71           C  
ANISOU 2142  CD  GLN E  88    12132  14955  13078    859  -1079    -93       C  
ATOM   2143  NE2 GLN E  88     -70.550 -28.652 -22.744  1.00104.53           N  
ANISOU 2143  NE2 GLN E  88    11959  14968  12791   1116  -1055    190       N  
ATOM   2144  OE1 GLN E  88     -71.393 -30.657 -22.184  1.00110.20           O  
ANISOU 2144  OE1 GLN E  88    12589  15670  13613    808  -1214   -400       O  
ATOM   2145  N   GLU E  89     -70.580 -28.402 -16.422  1.00 59.61           N  
ANISOU 2145  N   GLU E  89     6470   7934   8244     59   -614     -9       N  
ATOM   2146  CA  GLU E  89     -71.453 -28.187 -15.271  1.00 53.78           C  
ANISOU 2146  CA  GLU E  89     5658   7078   7701    -74   -578   -109       C  
ATOM   2147  C   GLU E  89     -71.346 -26.761 -14.743  1.00 57.32           C  
ANISOU 2147  C   GLU E  89     6127   7369   8283    -35   -451     60       C  
ATOM   2148  O   GLU E  89     -72.357 -26.163 -14.358  1.00 57.83           O  
ANISOU 2148  O   GLU E  89     6093   7415   8464     -7   -445     25       O  
ATOM   2149  CB  GLU E  89     -71.133 -29.196 -14.168  1.00 57.60           C  
ANISOU 2149  CB  GLU E  89     6171   7436   8278   -325   -533   -245       C  
ATOM   2150  CG  GLU E  89     -71.115 -30.639 -14.637  1.00 58.55           C  
ANISOU 2150  CG  GLU E  89     6274   7646   8325   -379   -625   -410       C  
ATOM   2151  CD  GLU E  89     -70.672 -31.602 -13.554  1.00 68.97           C  
ANISOU 2151  CD  GLU E  89     7625   8823   9758   -604   -548   -478       C  
ATOM   2152  OE1 GLU E  89     -70.178 -31.135 -12.506  1.00 76.53           O  
ANISOU 2152  OE1 GLU E  89     8631   9655  10793   -706   -430   -380       O  
ATOM   2153  OE2 GLU E  89     -70.816 -32.827 -13.753  1.00 76.37           O1-
ANISOU 2153  OE2 GLU E  89     8524   9781  10711   -672   -599   -629       O1-
ATOM   2154  N   VAL E  90     -70.136 -26.198 -14.706  1.00 48.61           N  
ANISOU 2154  N   VAL E  90     5140   6142   7187    -37   -341    232       N  
ATOM   2155  CA  VAL E  90     -69.995 -24.831 -14.214  1.00 56.98           C  
ANISOU 2155  CA  VAL E  90     6208   7022   8418    -14   -207    365       C  
ATOM   2156  C   VAL E  90     -70.584 -23.836 -15.207  1.00 63.59           C  
ANISOU 2156  C   VAL E  90     6982   7928   9253    250   -215    541       C  
ATOM   2157  O   VAL E  90     -71.117 -22.794 -14.807  1.00 62.96           O  
ANISOU 2157  O   VAL E  90     6847   7719   9356    296   -132    590       O  
ATOM   2158  CB  VAL E  90     -68.523 -24.513 -13.884  1.00 54.64           C  
ANISOU 2158  CB  VAL E  90     6032   6572   8157   -106    -83    483       C  
ATOM   2159  CG1 VAL E  90     -67.937 -25.594 -12.991  1.00 53.16           C  
ANISOU 2159  CG1 VAL E  90     5891   6370   7936   -335    -83    339       C  
ATOM   2160  CG2 VAL E  90     -67.695 -24.361 -15.152  1.00 62.69           C  
ANISOU 2160  CG2 VAL E  90     7115   7671   9032     68    -86    700       C  
ATOM   2161  N   GLU E  91     -70.519 -24.138 -16.506  1.00 55.59           N  
ANISOU 2161  N   GLU E  91     5961   7131   8032    438   -309    640       N  
ATOM   2162  CA  GLU E  91     -71.171 -23.282 -17.491  1.00 61.48           C  
ANISOU 2162  CA  GLU E  91     6615   8007   8736    717   -327    829       C  
ATOM   2163  C   GLU E  91     -72.686 -23.348 -17.346  1.00 57.85           C  
ANISOU 2163  C   GLU E  91     6005   7665   8311    759   -424    678       C  
ATOM   2164  O   GLU E  91     -73.373 -22.323 -17.435  1.00 59.38           O  
ANISOU 2164  O   GLU E  91     6114   7827   8621    915   -372    810       O  
ATOM   2165  CB  GLU E  91     -70.744 -23.688 -18.902  1.00 48.08           C  
ANISOU 2165  CB  GLU E  91     4927   6584   6759    913   -415    951       C  
ATOM   2166  CG  GLU E  91     -71.785 -23.406 -19.974  1.00 79.35           C  
ANISOU 2166  CG  GLU E  91     8737  10843  10569   1192   -521   1032       C  
ATOM   2167  CD  GLU E  91     -71.657 -24.329 -21.170  1.00108.12           C  
ANISOU 2167  CD  GLU E  91    12352  14847  13882   1318   -674    970       C  
ATOM   2168  OE1 GLU E  91     -71.141 -23.882 -22.217  1.00110.55           O  
ANISOU 2168  OE1 GLU E  91    12663  15322  14020   1551   -649   1228       O  
ATOM   2169  OE2 GLU E  91     -72.074 -25.502 -21.064  1.00107.09           O1-
ANISOU 2169  OE2 GLU E  91    12186  14834  13670   1187   -810    660       O1-
ATOM   2170  N   LYS E  92     -73.215 -24.549 -17.108  1.00 62.33           N  
ANISOU 2170  N   LYS E  92     6526   8354   8801    621   -553    408       N  
ATOM   2171  CA  LYS E  92     -74.651 -24.731 -16.928  1.00 60.49           C  
ANISOU 2171  CA  LYS E  92     6134   8240   8608    633   -649    241       C  
ATOM   2172  C   LYS E  92     -75.127 -24.053 -15.649  1.00 58.41           C  
ANISOU 2172  C   LYS E  92     5847   7739   8606    514   -532    201       C  
ATOM   2173  O   LYS E  92     -76.150 -23.357 -15.641  1.00 68.48           O  
ANISOU 2173  O   LYS E  92     7002   9048   9970    637   -530    232       O  
ATOM   2174  CB  LYS E  92     -74.966 -26.228 -16.893  1.00 58.72           C  
ANISOU 2174  CB  LYS E  92     5868   8151   8293    477   -787    -44       C  
ATOM   2175  CG  LYS E  92     -76.283 -26.636 -17.529  1.00 62.08           C  
ANISOU 2175  CG  LYS E  92     6103   8857   8629    579   -953   -199       C  
ATOM   2176  CD  LYS E  92     -77.256 -27.125 -16.480  1.00 85.76           C  
ANISOU 2176  CD  LYS E  92     9000  11777  11808    383   -966   -422       C  
ATOM   2177  CE  LYS E  92     -78.556 -27.607 -17.094  1.00 87.08           C  
ANISOU 2177  CE  LYS E  92     8958  12226  11904    458  -1135   -603       C  
ATOM   2178  NZ  LYS E  92     -79.311 -28.456 -16.115  1.00 95.90           N1+
ANISOU 2178  NZ  LYS E  92     9982  13259  13196    219  -1148   -848       N1+
ATOM   2179  N   LEU E  93     -74.386 -24.246 -14.554  1.00 52.07           N  
ANISOU 2179  N   LEU E  93     5148   6719   7917    284   -430    130       N  
ATOM   2180  CA  LEU E  93     -74.782 -23.677 -13.271  1.00 62.86           C  
ANISOU 2180  CA  LEU E  93     6485   7896   9502    160   -319     51       C  
ATOM   2181  C   LEU E  93     -74.735 -22.156 -13.302  1.00 63.60           C  
ANISOU 2181  C   LEU E  93     6580   7826   9761    308   -184    237       C  
ATOM   2182  O   LEU E  93     -75.617 -21.490 -12.749  1.00 60.36           O  
ANISOU 2182  O   LEU E  93     6076   7344   9512    337   -131    191       O  
ATOM   2183  CB  LEU E  93     -73.882 -24.215 -12.159  1.00 53.55           C  
ANISOU 2183  CB  LEU E  93     5405   6577   8365    -98   -242    -51       C  
ATOM   2184  CG  LEU E  93     -74.252 -25.575 -11.566  1.00 60.18           C  
ANISOU 2184  CG  LEU E  93     6200   7500   9163   -284   -315   -254       C  
ATOM   2185  CD1 LEU E  93     -73.145 -26.062 -10.645  1.00 54.19           C  
ANISOU 2185  CD1 LEU E  93     5544   6635   8411   -491   -229   -279       C  
ATOM   2186  CD2 LEU E  93     -75.578 -25.501 -10.826  1.00 51.41           C  
ANISOU 2186  CD2 LEU E  93     4944   6415   8173   -323   -320   -393       C  
ATOM   2187  N   ALA E  94     -73.711 -21.589 -13.945  1.00 56.85           N  
ANISOU 2187  N   ALA E  94     5820   6894   8886    406   -113    453       N  
ATOM   2188  CA  ALA E  94     -73.596 -20.136 -14.009  1.00 55.12           C  
ANISOU 2188  CA  ALA E  94     5596   6475   8874    544     41    650       C  
ATOM   2189  C   ALA E  94     -74.739 -19.526 -14.810  1.00 68.15           C  
ANISOU 2189  C   ALA E  94     7110   8252  10533    818      3    787       C  
ATOM   2190  O   ALA E  94     -75.242 -18.450 -14.467  1.00 67.71           O  
ANISOU 2190  O   ALA E  94     6991   8024  10711    903    122    851       O  
ATOM   2191  CB  ALA E  94     -72.247 -19.742 -14.611  1.00 59.30           C  
ANISOU 2191  CB  ALA E  94     6238   6908   9384    592    128    876       C  
ATOM   2192  N   SER E  95     -75.163 -20.199 -15.882  1.00 57.76           N  
ANISOU 2192  N   SER E  95     5733   7248   8964    966   -161    826       N  
ATOM   2193  CA  SER E  95     -76.279 -19.695 -16.674  1.00 62.48           C  
ANISOU 2193  CA  SER E  95     6175   8037   9528   1240   -216    957       C  
ATOM   2194  C   SER E  95     -77.594 -19.830 -15.918  1.00 69.75           C  
ANISOU 2194  C   SER E  95     6964   8987  10551   1175   -264    739       C  
ATOM   2195  O   SER E  95     -78.454 -18.944 -15.990  1.00 66.72           O  
ANISOU 2195  O   SER E  95     6463   8588  10301   1355   -213    848       O  
ATOM   2196  CB  SER E  95     -76.346 -20.434 -18.009  1.00 58.50           C  
ANISOU 2196  CB  SER E  95     5622   7914   8692   1406   -391   1014       C  
ATOM   2197  OG  SER E  95     -77.687 -20.582 -18.444  1.00 88.19           O  
ANISOU 2197  OG  SER E  95     9196  11954  12360   1555   -527    951       O  
ATOM   2198  N   GLU E  96     -77.766 -20.933 -15.186  1.00 69.80           N  
ANISOU 2198  N   GLU E  96     6978   9034  10510    928   -351    449       N  
ATOM   2199  CA  GLU E  96     -78.986 -21.123 -14.408  1.00 61.48           C  
ANISOU 2199  CA  GLU E  96     5791   8011   9558    849   -386    246       C  
ATOM   2200  C   GLU E  96     -79.085 -20.125 -13.266  1.00 60.24           C  
ANISOU 2200  C   GLU E  96     5644   7561   9683    786   -202    230       C  
ATOM   2201  O   GLU E  96     -80.159 -19.565 -13.016  1.00 57.80           O  
ANISOU 2201  O   GLU E  96     5202   7258   9500    884   -177    213       O  
ATOM   2202  CB  GLU E  96     -79.055 -22.547 -13.866  1.00 54.57           C  
ANISOU 2202  CB  GLU E  96     4918   7221   8595    594   -491    -27       C  
ATOM   2203  CG  GLU E  96     -79.696 -23.532 -14.814  1.00 66.53           C  
ANISOU 2203  CG  GLU E  96     6318   9057   9904    657   -692   -127       C  
ATOM   2204  CD  GLU E  96     -79.500 -24.953 -14.364  1.00 84.52           C  
ANISOU 2204  CD  GLU E  96     8622  11355  12138    401   -764   -366       C  
ATOM   2205  OE1 GLU E  96     -78.724 -25.169 -13.418  1.00 76.54           O  
ANISOU 2205  OE1 GLU E  96     7733  10135  11214    202   -658   -403       O  
ATOM   2206  OE2 GLU E  96     -80.166 -25.847 -14.915  1.00105.92           O1-
ANISOU 2206  OE2 GLU E  96    11211  14290  14743    399   -918   -523       O1-
ATOM   2207  N   ASN E  97     -77.984 -19.911 -12.546  1.00 56.77           N  
ANISOU 2207  N   ASN E  97     5348   6879   9341    619    -74    213       N  
ATOM   2208  CA  ASN E  97     -78.004 -18.989 -11.419  1.00 64.58           C  
ANISOU 2208  CA  ASN E  97     6340   7605  10593    540    100    143       C  
ATOM   2209  C   ASN E  97     -78.300 -17.566 -11.866  1.00 72.33           C  
ANISOU 2209  C   ASN E  97     7270   8434  11780    787    226    356       C  
ATOM   2210  O   ASN E  97     -78.959 -16.814 -11.140  1.00 76.37           O  
ANISOU 2210  O   ASN E  97     7704   8802  12512    803    334    277       O  
ATOM   2211  CB  ASN E  97     -76.671 -19.049 -10.676  1.00 54.31           C  
ANISOU 2211  CB  ASN E  97     5187   6118   9331    321    199     79       C  
ATOM   2212  CG  ASN E  97     -76.479 -20.354  -9.932  1.00 64.34           C  
ANISOU 2212  CG  ASN E  97     6485   7506  10456     74    118   -130       C  
ATOM   2213  ND2 ASN E  97     -75.372 -20.464  -9.209  1.00 59.56           N  
ANISOU 2213  ND2 ASN E  97     5984   6785   9860   -114    197   -188       N  
ATOM   2214  OD1 ASN E  97     -77.317 -21.254 -10.006  1.00 52.48           O  
ANISOU 2214  OD1 ASN E  97     4897   6198   8844     53     -8   -230       O  
ATOM   2215  N   ALA E  98     -77.832 -17.182 -13.054  1.00 62.78           N  
ANISOU 2215  N   ALA E  98     6091   7255  10508    992    226    637       N  
ATOM   2216  CA  ALA E  98     -78.058 -15.822 -13.532  1.00 68.14           C  
ANISOU 2216  CA  ALA E  98     6712   7772  11406   1247    371    896       C  
ATOM   2217  C   ALA E  98     -79.519 -15.607 -13.909  1.00 72.76           C  
ANISOU 2217  C   ALA E  98     7114   8544  11987   1470    304    945       C  
ATOM   2218  O   ALA E  98     -80.135 -14.614 -13.504  1.00 76.77           O  
ANISOU 2218  O   ALA E  98     7540   8866  12763   1573    442    978       O  
ATOM   2219  CB  ALA E  98     -77.143 -15.523 -14.719  1.00 54.10           C  
ANISOU 2219  CB  ALA E  98     5001   6010   9544   1419    398   1223       C  
ATOM   2220  N   SER E  99     -80.091 -16.530 -14.686  1.00 67.25           N  
ANISOU 2220  N   SER E  99     6337   8220  10995   1546     96    934       N  
ATOM   2221  CA  SER E  99     -81.486 -16.390 -15.092  1.00 68.58           C  
ANISOU 2221  CA  SER E  99     6307   8619  11130   1757     12    972       C  
ATOM   2222  C   SER E  99     -82.428 -16.545 -13.904  1.00 75.84           C  
ANISOU 2222  C   SER E  99     7141   9482  12191   1599     21    688       C  
ATOM   2223  O   SER E  99     -83.458 -15.865 -13.829  1.00 76.50           O  
ANISOU 2223  O   SER E  99     7078   9572  12418   1768     68    739       O  
ATOM   2224  CB  SER E  99     -81.820 -17.409 -16.180  1.00 70.20           C  
ANISOU 2224  CB  SER E  99     6432   9262  10978   1846   -224    971       C  
ATOM   2225  OG  SER E  99     -81.716 -18.734 -15.687  1.00 80.68           O  
ANISOU 2225  OG  SER E  99     7805  10685  12166   1562   -357    656       O  
ATOM   2226  N   MET E 100     -82.093 -17.434 -12.966  1.00 75.29           N  
ANISOU 2226  N   MET E 100     7152   9370  12084   1290    -13    406       N  
ATOM   2227  CA  MET E 100     -82.941 -17.620 -11.793  1.00 78.17           C  
ANISOU 2227  CA  MET E 100     7431   9705  12567   1138      8    152       C  
ATOM   2228  C   MET E 100     -82.861 -16.421 -10.857  1.00 79.30           C  
ANISOU 2228  C   MET E 100     7595   9513  13022   1134    233    133       C  
ATOM   2229  O   MET E 100     -83.855 -16.058 -10.218  1.00 83.09           O  
ANISOU 2229  O   MET E 100     7949   9977  13644   1164    284     25       O  
ATOM   2230  CB  MET E 100     -82.549 -18.901 -11.059  1.00 78.17           C  
ANISOU 2230  CB  MET E 100     7500   9761  12439    826    -70    -99       C  
ATOM   2231  CG  MET E 100     -83.600 -19.405 -10.089  1.00100.04           C  
ANISOU 2231  CG  MET E 100    10138  12616  15258    692    -95   -334       C  
ATOM   2232  SD  MET E 100     -83.243 -18.917  -8.393  1.00111.97           S  
ANISOU 2232  SD  MET E 100    11711  13860  16974    483    108   -516       S  
ATOM   2233  CE  MET E 100     -83.013 -20.519  -7.634  1.00 84.58           C  
ANISOU 2233  CE  MET E 100     8264  10532  13342    175     18   -722       C  
ATOM   2234  N   LYS E 101     -81.685 -15.796 -10.759  1.00 67.27           N  
ANISOU 2234  N   LYS E 101     6218   7722  11619   1093    373    218       N  
ATOM   2235  CA  LYS E 101     -81.556 -14.591  -9.946  1.00 75.60           C  
ANISOU 2235  CA  LYS E 101     7282   8440  13003   1092    596    175       C  
ATOM   2236  C   LYS E 101     -82.416 -13.459 -10.491  1.00 81.81           C  
ANISOU 2236  C   LYS E 101     7940   9146  14000   1404    691    388       C  
ATOM   2237  O   LYS E 101     -82.920 -12.634  -9.719  1.00 76.22           O  
ANISOU 2237  O   LYS E 101     7164   8234  13561   1427    844    281       O  
ATOM   2238  CB  LYS E 101     -80.090 -14.162  -9.870  1.00 72.87           C  
ANISOU 2238  CB  LYS E 101     7099   7832  12755    987    719    232       C  
ATOM   2239  CG  LYS E 101     -79.809 -13.062  -8.861  1.00 80.97           C  
ANISOU 2239  CG  LYS E 101     8135   8504  14125    912    944     90       C  
ATOM   2240  CD  LYS E 101     -79.560 -11.736  -9.559  1.00 93.04           C  
ANISOU 2240  CD  LYS E 101     9656   9745  15951   1143   1121    369       C  
ATOM   2241  CE  LYS E 101     -78.655 -10.835  -8.737  1.00100.73           C  
ANISOU 2241  CE  LYS E 101    10692  10334  17245    993   1336    224       C  
ATOM   2242  NZ  LYS E 101     -78.081  -9.732  -9.557  1.00 84.36           N1+
ANISOU 2242  NZ  LYS E 101     8638   7964  15453   1180   1508    540       N1+
ATOM   2243  N   LEU E 102     -82.598 -13.404 -11.812  1.00 75.95           N  
ANISOU 2243  N   LEU E 102     7148   8578  13132   1659    610    690       N  
ATOM   2244  CA  LEU E 102     -83.456 -12.379 -12.397  1.00 76.17           C  
ANISOU 2244  CA  LEU E 102     7031   8575  13336   1989    696    941       C  
ATOM   2245  C   LEU E 102     -84.913 -12.595 -12.011  1.00 77.78           C  
ANISOU 2245  C   LEU E 102     7052   8977  13524   2042    620    790       C  
ATOM   2246  O   LEU E 102     -85.629 -11.634 -11.704  1.00 81.20           O  
ANISOU 2246  O   LEU E 102     7378   9247  14226   2200    766    833       O  
ATOM   2247  CB  LEU E 102     -83.296 -12.371 -13.917  1.00 79.92           C  
ANISOU 2247  CB  LEU E 102     7477   9272  13616   2260    612   1311       C  
ATOM   2248  CG  LEU E 102     -81.951 -11.880 -14.457  1.00 85.64           C  
ANISOU 2248  CG  LEU E 102     8346   9782  14409   2291    732   1556       C  
ATOM   2249  CD1 LEU E 102     -82.065 -11.537 -15.933  1.00 73.16           C  
ANISOU 2249  CD1 LEU E 102     6681   8419  12696   2649    703   1986       C  
ATOM   2250  CD2 LEU E 102     -81.442 -10.685 -13.662  1.00 82.65           C  
ANISOU 2250  CD2 LEU E 102     8026   8900  14475   2236   1010   1544       C  
ATOM   2251  N   GLU E 103     -85.371 -13.849 -12.020  1.00 76.16           N  
ANISOU 2251  N   GLU E 103     6799   9110  13027   1910    402    612       N  
ATOM   2252  CA  GLU E 103     -86.741 -14.139 -11.610  1.00 78.21           C  
ANISOU 2252  CA  GLU E 103     6872   9567  13276   1930    326    454       C  
ATOM   2253  C   GLU E 103     -86.925 -13.921 -10.114  1.00 77.30           C  
ANISOU 2253  C   GLU E 103     6769   9228  13375   1727    465    169       C  
ATOM   2254  O   GLU E 103     -87.959 -13.399  -9.680  1.00 73.99           O  
ANISOU 2254  O   GLU E 103     6200   8796  13116   1836    536    120       O  
ATOM   2255  CB  GLU E 103     -87.113 -15.572 -11.989  1.00 76.21           C  
ANISOU 2255  CB  GLU E 103     6558   9703  12696   1813     71    320       C  
ATOM   2256  CG  GLU E 103     -87.147 -15.836 -13.483  1.00 74.87           C  
ANISOU 2256  CG  GLU E 103     6327   9842  12276   2034    -91    549       C  
ATOM   2257  CD  GLU E 103     -86.836 -17.281 -13.823  1.00 92.56           C  
ANISOU 2257  CD  GLU E 103     8605  12343  14221   1839   -303    378       C  
ATOM   2258  OE1 GLU E 103     -86.011 -17.895 -13.114  1.00100.05           O  
ANISOU 2258  OE1 GLU E 103     9712  13137  15166   1558   -281    202       O  
ATOM   2259  OE2 GLU E 103     -87.420 -17.803 -14.796  1.00 99.54           O1-
ANISOU 2259  OE2 GLU E 103     9348  13593  14880   1972   -489    412       O1-
ATOM   2260  N   LEU E 104     -85.935 -14.318  -9.310  1.00 69.76           N  
ANISOU 2260  N   LEU E 104     5975   8124  12408   1444    507    -22       N  
ATOM   2261  CA  LEU E 104     -86.036 -14.140  -7.866  1.00 78.66           C  
ANISOU 2261  CA  LEU E 104     7103   9092  13693   1252    637   -306       C  
ATOM   2262  C   LEU E 104     -86.082 -12.663  -7.495  1.00 80.17           C  
ANISOU 2262  C   LEU E 104     7276   8944  14240   1395    875   -275       C  
ATOM   2263  O   LEU E 104     -86.793 -12.272  -6.562  1.00 83.37           O  
ANISOU 2263  O   LEU E 104     7585   9288  14804   1379    978   -468       O  
ATOM   2264  CB  LEU E 104     -84.867 -14.835  -7.167  1.00 78.79           C  
ANISOU 2264  CB  LEU E 104     7285   9054  13598    945    632   -481       C  
ATOM   2265  CG  LEU E 104     -84.905 -14.863  -5.637  1.00 77.62           C  
ANISOU 2265  CG  LEU E 104     7126   8838  13529    727    739   -789       C  
ATOM   2266  CD1 LEU E 104     -85.907 -15.895  -5.141  1.00 73.39           C  
ANISOU 2266  CD1 LEU E 104     6458   8591  12837    629    622   -936       C  
ATOM   2267  CD2 LEU E 104     -83.521 -15.139  -5.067  1.00 78.14           C  
ANISOU 2267  CD2 LEU E 104     7359   8796  13537    487    781   -898       C  
ATOM   2268  N   ASP E 105     -85.331 -11.827  -8.216  1.00 77.68           N  
ANISOU 2268  N   ASP E 105     7044   8399  14072   1538    978    -36       N  
ATOM   2269  CA  ASP E 105     -85.401 -10.389  -7.976  1.00 75.42           C  
ANISOU 2269  CA  ASP E 105     6724   7750  14181   1694   1222     17       C  
ATOM   2270  C   ASP E 105     -86.762  -9.832  -8.371  1.00 76.63           C  
ANISOU 2270  C   ASP E 105     6683   7982  14453   1996   1246    168       C  
ATOM   2271  O   ASP E 105     -87.297  -8.947  -7.693  1.00 72.49           O  
ANISOU 2271  O   ASP E 105     6077   7238  14230   2068   1426     59       O  
ATOM   2272  CB  ASP E 105     -84.286  -9.672  -8.737  1.00 77.28           C  
ANISOU 2272  CB  ASP E 105     7076   7719  14568   1784   1336    282       C  
ATOM   2273  CG  ASP E 105     -82.913  -9.945  -8.155  1.00 94.20           C  
ANISOU 2273  CG  ASP E 105     9394   9714  16686   1486   1368    101       C  
ATOM   2274  OD1 ASP E 105     -82.837 -10.396  -6.993  1.00 92.71           O  
ANISOU 2274  OD1 ASP E 105     9225   9560  16440   1232   1359   -245       O  
ATOM   2275  OD2 ASP E 105     -81.910  -9.701  -8.858  1.00 83.58           O1-
ANISOU 2275  OD2 ASP E 105     8151   8236  15370   1516   1406    319       O1-
ATOM   2276  N   ALA E 106     -87.339 -10.340  -9.463  1.00 67.17           N  
ANISOU 2276  N   ALA E 106     5394   7111  13016   2180   1066    407       N  
ATOM   2277  CA  ALA E 106     -88.655  -9.878  -9.888  1.00 71.73           C  
ANISOU 2277  CA  ALA E 106     5761   7825  13666   2478   1068    566       C  
ATOM   2278  C   ALA E 106     -89.739 -10.337  -8.922  1.00 78.73           C  
ANISOU 2278  C   ALA E 106     6516   8875  14522   2367   1019    264       C  
ATOM   2279  O   ALA E 106     -90.664  -9.577  -8.611  1.00 80.30           O  
ANISOU 2279  O   ALA E 106     6569   8993  14947   2542   1142    267       O  
ATOM   2280  CB  ALA E 106     -88.953 -10.370 -11.304  1.00 70.57           C  
ANISOU 2280  CB  ALA E 106     5533   8053  13228   2692    867    868       C  
ATOM   2281  N   LEU E 107     -89.642 -11.577  -8.437  1.00 76.32           N  
ANISOU 2281  N   LEU E 107     6250   8795  13951   2084    855     18       N  
ATOM   2282  CA  LEU E 107     -90.620 -12.075  -7.476  1.00 75.97           C  
ANISOU 2282  CA  LEU E 107     6076   8913  13878   1962    821   -252       C  
ATOM   2283  C   LEU E 107     -90.543 -11.305  -6.164  1.00 81.65           C  
ANISOU 2283  C   LEU E 107     6820   9333  14871   1868   1050   -494       C  
ATOM   2284  O   LEU E 107     -91.575 -10.969  -5.570  1.00 76.26           O  
ANISOU 2284  O   LEU E 107     5981   8681  14315   1946   1124   -606       O  
ATOM   2285  CB  LEU E 107     -90.403 -13.570  -7.238  1.00 69.79           C  
ANISOU 2285  CB  LEU E 107     5336   8394  12789   1674    626   -431       C  
ATOM   2286  CG  LEU E 107     -91.044 -14.164  -5.982  1.00 74.85           C  
ANISOU 2286  CG  LEU E 107     5888   9142  13410   1466    634   -730       C  
ATOM   2287  CD1 LEU E 107     -92.544 -14.323  -6.174  1.00 77.23           C  
ANISOU 2287  CD1 LEU E 107     5941   9707  13698   1615    552   -711       C  
ATOM   2288  CD2 LEU E 107     -90.401 -15.494  -5.623  1.00 76.37           C  
ANISOU 2288  CD2 LEU E 107     6180   9469  13368   1157    510   -877       C  
ATOM   2289  N   ARG E 108     -89.327 -11.014  -5.695  1.00 76.22           N  
ANISOU 2289  N   ARG E 108     6313   8373  14274   1701   1165   -595       N  
ATOM   2290  CA  ARG E 108     -89.174 -10.227  -4.476  1.00 81.45           C  
ANISOU 2290  CA  ARG E 108     6989   8762  15196   1611   1383   -863       C  
ATOM   2291  C   ARG E 108     -89.694  -8.808  -4.669  1.00 88.53           C  
ANISOU 2291  C   ARG E 108     7793   9370  16474   1899   1591   -744       C  
ATOM   2292  O   ARG E 108     -90.277  -8.220  -3.749  1.00 90.11           O  
ANISOU 2292  O   ARG E 108     7900   9458  16880   1916   1744   -967       O  
ATOM   2293  CB  ARG E 108     -87.708 -10.208  -4.043  1.00 77.10           C  
ANISOU 2293  CB  ARG E 108     6633   8004  14656   1376   1449   -991       C  
ATOM   2294  CG  ARG E 108     -87.461  -9.532  -2.703  1.00 79.07           C  
ANISOU 2294  CG  ARG E 108     6886   8035  15121   1239   1650  -1339       C  
ATOM   2295  CD  ARG E 108     -86.719 -10.454  -1.748  1.00101.84           C  
ANISOU 2295  CD  ARG E 108     9856  11082  17755    911   1584  -1605       C  
ATOM   2296  NE  ARG E 108     -85.510 -11.002  -2.350  1.00 97.87           N  
ANISOU 2296  NE  ARG E 108     9520  10576  17089    787   1481  -1464       N  
ATOM   2297  CZ  ARG E 108     -84.862 -12.066  -1.893  1.00 98.15           C  
ANISOU 2297  CZ  ARG E 108     9634  10812  16846    539   1370  -1575       C  
ATOM   2298  NH1 ARG E 108     -85.279 -12.723  -0.824  1.00 91.57           N1+
ANISOU 2298  NH1 ARG E 108     8726  10208  15857    383   1348  -1809       N1+
ATOM   2299  NH2 ARG E 108     -83.768 -12.480  -2.526  1.00 98.37           N  
ANISOU 2299  NH2 ARG E 108     9809  10816  16753    458   1290  -1427       N  
ATOM   2300  N   SER E 109     -89.497  -8.242  -5.862  1.00 82.36           N  
ANISOU 2300  N   SER E 109     7026   8473  15795   2142   1610   -384       N  
ATOM   2301  CA  SER E 109     -89.991  -6.896  -6.134  1.00 82.54           C  
ANISOU 2301  CA  SER E 109     6948   8205  16207   2446   1824   -209       C  
ATOM   2302  C   SER E 109     -91.513  -6.862  -6.173  1.00 90.64           C  
ANISOU 2302  C   SER E 109     7780   9474  17186   2641   1775   -163       C  
ATOM   2303  O   SER E 109     -92.132  -5.927  -5.651  1.00 82.79           O  
ANISOU 2303  O   SER E 109     6759   8307  16390   2720   1933   -235       O  
ATOM   2304  CB  SER E 109     -89.410  -6.379  -7.450  1.00 85.12           C  
ANISOU 2304  CB  SER E 109     7356   8417  16567   2643   1838    222       C  
ATOM   2305  OG  SER E 109     -89.257  -4.971  -7.420  1.00101.67           O  
ANISOU 2305  OG  SER E 109     9532  10129  18968   2728   2066    322       O  
ATOM   2306  N   LYS E 110     -92.135  -7.870  -6.791  1.00 85.66           N  
ANISOU 2306  N   LYS E 110     7033   9266  16249   2690   1539    -52       N  
ATOM   2307  CA  LYS E 110     -93.593  -7.921  -6.829  1.00 79.92           C  
ANISOU 2307  CA  LYS E 110     6083   8801  15482   2869   1482    -22       C  
ATOM   2308  C   LYS E 110     -94.170  -8.200  -5.447  1.00 79.95           C  
ANISOU 2308  C   LYS E 110     6012   8848  15517   2680   1532   -413       C  
ATOM   2309  O   LYS E 110     -95.228  -7.668  -5.091  1.00 88.72           O  
ANISOU 2309  O   LYS E 110     7016   9988  16704   2807   1605   -444       O  
ATOM   2310  CB  LYS E 110     -94.055  -8.979  -7.829  1.00 80.89           C  
ANISOU 2310  CB  LYS E 110     6103   9388  15243   2923   1199    151       C  
ATOM   2311  CG  LYS E 110     -93.696  -8.666  -9.270  1.00 97.60           C  
ANISOU 2311  CG  LYS E 110     8232  11551  17302   3180   1147    564       C  
ATOM   2312  CD  LYS E 110     -93.712  -9.921 -10.123  1.00 81.66           C  
ANISOU 2312  CD  LYS E 110     6190   9980  14857   3111    848    618       C  
ATOM   2313  CE  LYS E 110     -94.951  -9.970 -10.998  1.00100.54           C  
ANISOU 2313  CE  LYS E 110     8318  12761  17121   3405    712    827       C  
ATOM   2314  NZ  LYS E 110     -94.814  -9.103 -12.200  1.00 98.11           N1+
ANISOU 2314  NZ  LYS E 110     8039  12452  16788   3724    752   1236       N1+
ATOM   2315  N   TYR E 111     -93.492  -9.036  -4.657  1.00 84.93           N  
ANISOU 2315  N   TYR E 111     6768   9533  15968   2339   1469   -692       N  
ATOM   2316  CA  TYR E 111     -93.917  -9.255  -3.279  1.00 78.38           C  
ANISOU 2316  CA  TYR E 111     5878   8755  15146   2156   1540  -1051       C  
ATOM   2317  C   TYR E 111     -93.846  -7.962  -2.477  1.00 90.82           C  
ANISOU 2317  C   TYR E 111     7474   9960  17072   2220   1815  -1219       C  
ATOM   2318  O   TYR E 111     -94.733  -7.677  -1.665  1.00 95.35           O  
ANISOU 2318  O   TYR E 111     7956  10589  17682   2236   1893  -1392       O  
ATOM   2319  CB  TYR E 111     -93.057 -10.343  -2.634  1.00 73.02           C  
ANISOU 2319  CB  TYR E 111     5340   8199  14203   1796   1436  -1266       C  
ATOM   2320  CG  TYR E 111     -93.451 -10.710  -1.217  1.00 91.50           C  
ANISOU 2320  CG  TYR E 111     7610  10666  16492   1604   1497  -1605       C  
ATOM   2321  CD1 TYR E 111     -94.728 -11.173  -0.925  1.00 87.31           C  
ANISOU 2321  CD1 TYR E 111     6872  10418  15883   1647   1440  -1648       C  
ATOM   2322  CD2 TYR E 111     -92.538 -10.612  -0.175  1.00 99.02           C  
ANISOU 2322  CD2 TYR E 111     8684  11485  17456   1381   1611  -1876       C  
ATOM   2323  CE1 TYR E 111     -95.086 -11.517   0.368  1.00101.05           C  
ANISOU 2323  CE1 TYR E 111     8534  12297  17563   1484   1508  -1929       C  
ATOM   2324  CE2 TYR E 111     -92.887 -10.951   1.121  1.00 96.50           C  
ANISOU 2324  CE2 TYR E 111     8283  11332  17052   1224   1670  -2169       C  
ATOM   2325  CZ  TYR E 111     -94.162 -11.404   1.387  1.00 96.75           C  
ANISOU 2325  CZ  TYR E 111     8114  11637  17009   1280   1624  -2183       C  
ATOM   2326  OH  TYR E 111     -94.510 -11.743   2.674  1.00 99.87           O  
ANISOU 2326  OH  TYR E 111     8416  12218  17310   1138   1696  -2446       O  
ATOM   2327  N   GLU E 112     -92.809  -7.153  -2.710  1.00 93.01           N  
ANISOU 2327  N   GLU E 112     7921   9876  17541   2223   1942  -1155       N  
ATOM   2328  CA  GLU E 112     -92.660  -5.913  -1.954  1.00 97.36           C  
ANISOU 2328  CA  GLU E 112     8551  10074  18367   2212   2174  -1330       C  
ATOM   2329  C   GLU E 112     -93.733  -4.896  -2.325  1.00 97.89           C  
ANISOU 2329  C   GLU E 112     8536  10050  18606   2500   2269  -1131       C  
ATOM   2330  O   GLU E 112     -94.221  -4.161  -1.459  1.00 89.40           O  
ANISOU 2330  O   GLU E 112     7433   8844  17690   2502   2421  -1345       O  
ATOM   2331  CB  GLU E 112     -91.262  -5.334  -2.167  1.00 96.22           C  
ANISOU 2331  CB  GLU E 112     8595   9569  18396   2117   2278  -1303       C  
ATOM   2332  CG  GLU E 112     -90.318  -5.596  -1.004  1.00104.74           C  
ANISOU 2332  CG  GLU E 112     9757  10587  19452   1800   2332  -1714       C  
ATOM   2333  CD  GLU E 112     -88.867  -5.694  -1.432  1.00110.48           C  
ANISOU 2333  CD  GLU E 112    10639  11134  20205   1670   2327  -1647       C  
ATOM   2334  OE1 GLU E 112     -88.528  -5.200  -2.527  1.00111.17           O  
ANISOU 2334  OE1 GLU E 112    10792  11036  20411   1826   2344  -1295       O  
ATOM   2335  OE2 GLU E 112     -88.065  -6.272  -0.669  1.00120.92           O1-
ANISOU 2335  OE2 GLU E 112    12011  12522  21410   1415   2308  -1935       O1-
ATOM   2336  N   ALA E 113     -94.114  -4.834  -3.604  1.00 95.98           N  
ANISOU 2336  N   ALA E 113     8247   9902  18320   2752   2180   -723       N  
ATOM   2337  CA  ALA E 113     -95.215  -3.965  -4.004  1.00 89.29           C  
ANISOU 2337  CA  ALA E 113     7297   9037  17591   3043   2252   -510       C  
ATOM   2338  C   ALA E 113     -96.541  -4.425  -3.419  1.00100.26           C  
ANISOU 2338  C   ALA E 113     8497  10748  18850   3081   2187   -663       C  
ATOM   2339  O   ALA E 113     -97.471  -3.619  -3.303  1.00105.07           O  
ANISOU 2339  O   ALA E 113     9021  11304  19596   3273   2292   -615       O  
ATOM   2340  CB  ALA E 113     -95.316  -3.898  -5.528  1.00 88.80           C  
ANISOU 2340  CB  ALA E 113     7211   9091  17440   3303   2148    -37       C  
ATOM   2341  N   LEU E 114     -96.641  -5.696  -3.037  1.00 95.51           N  
ANISOU 2341  N   LEU E 114     7820  10473  17994   2896   2022   -841       N  
ATOM   2342  CA  LEU E 114     -97.899  -6.222  -2.527  1.00 88.43           C  
ANISOU 2342  CA  LEU E 114     6731   9910  16959   2912   1952   -960       C  
ATOM   2343  C   LEU E 114     -98.054  -5.956  -1.032  1.00 97.44           C  
ANISOU 2343  C   LEU E 114     7882  10960  18182   2748   2107  -1350       C  
ATOM   2344  O   LEU E 114     -99.128  -5.540  -0.584  1.00 97.81           O  
ANISOU 2344  O   LEU E 114     7808  11077  18279   2871   2179  -1404       O  
ATOM   2345  CB  LEU E 114     -97.993  -7.715  -2.844  1.00 89.85           C  
ANISOU 2345  CB  LEU E 114     6809  10491  16837   2776   1704   -954       C  
ATOM   2346  CG  LEU E 114     -99.242  -8.454  -2.380  1.00101.59           C  
ANISOU 2346  CG  LEU E 114     8087  12357  18158   2746   1604  -1062       C  
ATOM   2347  CD1 LEU E 114     -99.837  -9.288  -3.508  1.00 93.70           C  
ANISOU 2347  CD1 LEU E 114     6927  11727  16949   2845   1360   -826       C  
ATOM   2348  CD2 LEU E 114     -98.867  -9.324  -1.207  1.00 94.24           C  
ANISOU 2348  CD2 LEU E 114     7185  11517  17104   2416   1598  -1396       C  
ATOM   2349  N   GLN E 115     -96.994  -6.179  -0.244  1.00 94.97           N  
ANISOU 2349  N   GLN E 115     7703  10516  17865   2478   2158  -1625       N  
ATOM   2350  CA  GLN E 115     -97.062  -5.851   1.179  1.00 97.83           C  
ANISOU 2350  CA  GLN E 115     8076  10818  18277   2329   2306  -2006       C  
ATOM   2351  C   GLN E 115     -97.345  -4.371   1.392  1.00101.85           C  
ANISOU 2351  C   GLN E 115     8617  10988  19096   2496   2520  -2033       C  
ATOM   2352  O   GLN E 115     -98.112  -4.001   2.289  1.00102.26           O  
ANISOU 2352  O   GLN E 115     8585  11084  19183   2519   2622  -2242       O  
ATOM   2353  CB  GLN E 115     -95.770  -6.244   1.900  1.00 86.28           C  
ANISOU 2353  CB  GLN E 115     6751   9284  16746   2028   2324  -2282       C  
ATOM   2354  CG  GLN E 115     -95.080  -7.501   1.405  1.00 96.31           C  
ANISOU 2354  CG  GLN E 115     8050  10758  17787   1874   2136  -2191       C  
ATOM   2355  CD  GLN E 115     -93.600  -7.524   1.757  1.00104.50           C  
ANISOU 2355  CD  GLN E 115     9255  11610  18839   1649   2182  -2367       C  
ATOM   2356  NE2 GLN E 115     -92.750  -7.615   0.746  1.00 98.59           N  
ANISOU 2356  NE2 GLN E 115     8607  10723  18132   1674   2120  -2139       N  
ATOM   2357  OE1 GLN E 115     -93.233  -7.494   2.929  1.00 98.13           O  
ANISOU 2357  OE1 GLN E 115     8479  10822  17984   1458   2267  -2701       O  
ATOM   2358  N   THR E 116     -96.725  -3.510   0.582  1.00100.20           N  
ANISOU 2358  N   THR E 116     8521  10435  19114   2609   2598  -1818       N  
ATOM   2359  CA  THR E 116     -96.992  -2.079   0.672  1.00108.12           C  
ANISOU 2359  CA  THR E 116     9547  11090  20444   2769   2806  -1802       C  
ATOM   2360  C   THR E 116     -98.459  -1.781   0.393  1.00 99.67           C  
ANISOU 2360  C   THR E 116     8307  10178  19384   3053   2810  -1621       C  
ATOM   2361  O   THR E 116     -99.092  -0.990   1.103  1.00110.36           O  
ANISOU 2361  O   THR E 116     9610  11418  20903   3123   2964  -1789       O  
ATOM   2362  CB  THR E 116     -96.092  -1.320  -0.304  1.00 95.15           C  
ANISOU 2362  CB  THR E 116     8039   9088  19025   2842   2874  -1525       C  
ATOM   2363  CG2 THR E 116     -96.237   0.177  -0.106  1.00 99.62           C  
ANISOU 2363  CG2 THR E 116     8628   9253  19968   2955   3112  -1542       C  
ATOM   2364  OG1 THR E 116     -94.728  -1.697  -0.084  1.00 93.96           O  
ANISOU 2364  OG1 THR E 116     8032   8830  18840   2575   2853  -1683       O  
ATOM   2365  N   PHE E 117     -99.016  -2.407  -0.645  1.00 95.90           N  
ANISOU 2365  N   PHE E 117     7730   9984  18725   3221   2635  -1288       N  
ATOM   2366  CA  PHE E 117    -100.429  -2.214  -0.950  1.00102.44           C  
ANISOU 2366  CA  PHE E 117     8374  11023  19526   3489   2613  -1114       C  
ATOM   2367  C   PHE E 117    -101.311  -2.783   0.153  1.00107.76           C  
ANISOU 2367  C   PHE E 117     8908  11986  20050   3393   2596  -1408       C  
ATOM   2368  O   PHE E 117    -102.352  -2.203   0.482  1.00110.59           O  
ANISOU 2368  O   PHE E 117     9150  12373  20498   3565   2690  -1426       O  
ATOM   2369  CB  PHE E 117    -100.770  -2.857  -2.294  1.00 97.54           C  
ANISOU 2369  CB  PHE E 117     7658  10705  18698   3660   2401   -730       C  
ATOM   2370  CG  PHE E 117    -102.244  -2.912  -2.585  1.00100.96           C  
ANISOU 2370  CG  PHE E 117     7866  11462  19033   3900   2330   -585       C  
ATOM   2371  CD1 PHE E 117    -102.924  -1.780  -3.002  1.00106.76           C  
ANISOU 2371  CD1 PHE E 117     8548  12053  19962   4196   2452   -374       C  
ATOM   2372  CD2 PHE E 117    -102.949  -4.096  -2.440  1.00 97.77           C  
ANISOU 2372  CD2 PHE E 117     7292  11505  18350   3819   2144   -659       C  
ATOM   2373  CE1 PHE E 117    -104.281  -1.828  -3.271  1.00105.93           C  
ANISOU 2373  CE1 PHE E 117     8224  12266  19758   4420   2380   -248       C  
ATOM   2374  CE2 PHE E 117    -104.305  -4.150  -2.705  1.00 99.89           C  
ANISOU 2374  CE2 PHE E 117     7338  12088  18529   4027   2074   -538       C  
ATOM   2375  CZ  PHE E 117    -104.972  -3.015  -3.122  1.00103.94           C  
ANISOU 2375  CZ  PHE E 117     7797  12474  19219   4334   2187   -337       C  
ATOM   2376  N   ALA E 118    -100.910  -3.915   0.739  1.00106.98           N  
ANISOU 2376  N   ALA E 118     8816  12111  19722   3122   2484  -1626       N  
ATOM   2377  CA  ALA E 118    -101.719  -4.517   1.792  1.00104.67           C  
ANISOU 2377  CA  ALA E 118     8389  12119  19263   3016   2470  -1874       C  
ATOM   2378  C   ALA E 118    -101.715  -3.669   3.057  1.00108.17           C  
ANISOU 2378  C   ALA E 118     8878  12355  19864   2956   2686  -2215       C  
ATOM   2379  O   ALA E 118    -102.653  -3.748   3.857  1.00108.77           O  
ANISOU 2379  O   ALA E 118     8823  12635  19867   2977   2728  -2366       O  
ATOM   2380  CB  ALA E 118    -101.221  -5.930   2.098  1.00 90.21           C  
ANISOU 2380  CB  ALA E 118     6560  10567  17149   2729   2306  -1998       C  
ATOM   2381  N   ARG E 119    -100.673  -2.858   3.256  1.00121.97           N  
ANISOU 2381  N   ARG E 119    10801  13715  21826   2875   2821  -2347       N  
ATOM   2382  CA  ARG E 119    -100.601  -1.984   4.420  1.00120.87           C  
ANISOU 2382  CA  ARG E 119    10700  13373  21852   2808   3020  -2700       C  
ATOM   2383  C   ARG E 119    -101.562  -0.804   4.335  1.00122.90           C  
ANISOU 2383  C   ARG E 119    10881  13449  22368   3086   3177  -2616       C  
ATOM   2384  O   ARG E 119    -101.676  -0.051   5.308  1.00133.88           O  
ANISOU 2384  O   ARG E 119    12274  14692  23902   3056   3344  -2918       O  
ATOM   2385  CB  ARG E 119     -99.169  -1.477   4.602  1.00116.70           C  
ANISOU 2385  CB  ARG E 119    10362  12491  21488   2617   3106  -2873       C  
ATOM   2386  N   THR E 120    -102.248  -0.625   3.207  1.00118.52           N  
ANISOU 2386  N   THR E 120    10248  12920  21865   3359   3124  -2222       N  
ATOM   2387  CA  THR E 120    -103.197   0.465   3.028  1.00122.23           C  
ANISOU 2387  CA  THR E 120    10632  13240  22569   3648   3266  -2096       C  
ATOM   2388  C   THR E 120    -104.636  -0.014   2.901  1.00118.66           C  
ANISOU 2388  C   THR E 120     9960  13191  21933   3841   3173  -1955       C  
ATOM   2389  O   THR E 120    -105.546   0.818   2.814  1.00113.94           O  
ANISOU 2389  O   THR E 120     9266  12525  21500   4094   3283  -1858       O  
ATOM   2390  CB  THR E 120    -102.827   1.296   1.793  1.00118.04           C  
ANISOU 2390  CB  THR E 120    10180  12390  22281   3842   3311  -1725       C  
ATOM   2391  CG2 THR E 120    -101.334   1.582   1.770  1.00110.20           C  
ANISOU 2391  CG2 THR E 120     9391  11042  21438   3628   3371  -1815       C  
ATOM   2392  OG1 THR E 120    -103.189   0.579   0.606  1.00118.85           O  
ANISOU 2392  OG1 THR E 120    10200  12786  22174   3990   3109  -1341       O  
ATOM   2393  N   VAL E 121    -104.868  -1.323   2.884  1.00122.01           N  
ANISOU 2393  N   VAL E 121    10293  14031  22033   3722   2978  -1939       N  
ATOM   2394  CA  VAL E 121    -106.216  -1.861   2.760  1.00119.35           C  
ANISOU 2394  CA  VAL E 121     9728  14103  21517   3870   2877  -1812       C  
ATOM   2395  C   VAL E 121    -106.904  -1.888   4.118  1.00120.17           C  
ANISOU 2395  C   VAL E 121     9738  14354  21566   3798   2984  -2130       C  
ATOM   2396  O   VAL E 121    -108.011  -1.374   4.283  1.00131.45           O  
ANISOU 2396  O   VAL E 121    11023  15859  23062   4014   3065  -2092       O  
ATOM   2397  CB  VAL E 121    -106.199  -3.265   2.138  1.00114.25           C  
ANISOU 2397  CB  VAL E 121     9004  13838  20569   3754   2621  -1658       C  
ATOM   2398  CG1 VAL E 121    -107.605  -3.838   2.087  1.00112.41           C  
ANISOU 2398  CG1 VAL E 121     8514  14036  20160   3871   2519  -1559       C  
ATOM   2399  CG2 VAL E 121    -105.581  -3.221   0.748  1.00104.35           C  
ANISOU 2399  CG2 VAL E 121     7826  12480  19343   3855   2510  -1334       C  
TER   
ATOM   2400  N   THR F 455     -19.491 -46.033 -15.612  1.00119.91           N  
ANISOU 2400  N   THR F 455    12119  17976  15467   4174   2579   3538       N  
ATOM   2401  CA  THR F 455     -20.585 -46.445 -16.485  1.00124.58           C  
ANISOU 2401  CA  THR F 455    13120  17857  16357   3793   3116   3180       C  
ATOM   2402  C   THR F 455     -20.116 -47.490 -17.492  1.00126.77           C  
ANISOU 2402  C   THR F 455    13269  17927  16970   3967   3814   3159       C  
ATOM   2403  O   THR F 455     -18.949 -47.881 -17.498  1.00136.63           O  
ANISOU 2403  O   THR F 455    14123  19571  18218   4418   3888   3466       O  
ATOM   2404  CB  THR F 455     -21.183 -45.247 -17.246  1.00122.60           C  
ANISOU 2404  CB  THR F 455    12881  17655  16047   2933   2670   2736       C  
ATOM   2405  CG2 THR F 455     -21.752 -44.227 -16.274  1.00114.76           C  
ANISOU 2405  CG2 THR F 455    12101  16771  14732   2756   2052   2730       C  
ATOM   2406  OG1 THR F 455     -20.165 -44.626 -18.040  1.00125.12           O  
ANISOU 2406  OG1 THR F 455    12688  18499  16352   2620   2368   2688       O  
ATOM   2407  N   ARG F 456     -21.038 -47.941 -18.345  1.00129.36           N  
ANISOU 2407  N   ARG F 456    13914  17668  17567   3614   4330   2767       N  
ATOM   2408  CA  ARG F 456     -20.686 -48.910 -19.376  1.00136.44           C  
ANISOU 2408  CA  ARG F 456    14740  18320  18780   3707   5019   2658       C  
ATOM   2409  C   ARG F 456     -19.916 -48.256 -20.516  1.00135.28           C  
ANISOU 2409  C   ARG F 456    14115  18670  18617   3285   4716   2493       C  
ATOM   2410  O   ARG F 456     -18.971 -48.847 -21.052  1.00136.49           O  
ANISOU 2410  O   ARG F 456    13981  18972  18909   3575   5050   2642       O  
ATOM   2411  CB  ARG F 456     -21.946 -49.595 -19.908  1.00130.86           C  
ANISOU 2411  CB  ARG F 456    14498  16874  18350   3414   5661   2202       C  
ATOM   2412  CG  ARG F 456     -21.679 -50.687 -20.935  1.00131.65           C  
ANISOU 2412  CG  ARG F 456    14603  16633  18786   3496   6455   2018       C  
ATOM   2413  CD  ARG F 456     -22.053 -50.237 -22.341  1.00131.22           C  
ANISOU 2413  CD  ARG F 456    14413  16674  18772   2790   6369   1442       C  
ATOM   2414  NE  ARG F 456     -21.124 -50.746 -23.343  1.00141.26           N  
ANISOU 2414  NE  ARG F 456    15414  18066  20192   2904   6729   1435       N  
ATOM   2415  CZ  ARG F 456     -21.053 -50.304 -24.591  1.00134.85           C  
ANISOU 2415  CZ  ARG F 456    14386  17505  19348   2431   6606   1067       C  
ATOM   2416  NH1 ARG F 456     -21.843 -49.337 -25.027  1.00112.86           N1+
ANISOU 2416  NH1 ARG F 456    11622  14893  16368   1841   6135    687       N1+
ATOM   2417  NH2 ARG F 456     -20.167 -50.846 -25.422  1.00126.06           N  
ANISOU 2417  NH2 ARG F 456    13049  16480  18370   2610   6989   1105       N  
ATOM   2418  N   ASP F 457     -20.303 -47.036 -20.897  1.00129.81           N  
ANISOU 2418  N   ASP F 457    13357  18220  17747   2635   4131   2211       N  
ATOM   2419  CA  ASP F 457     -19.630 -46.355 -21.998  1.00127.00           C  
ANISOU 2419  CA  ASP F 457    12608  18283  17365   2220   3900   2066       C  
ATOM   2420  C   ASP F 457     -18.215 -45.934 -21.621  1.00133.78           C  
ANISOU 2420  C   ASP F 457    12916  19807  18108   2436   3506   2445       C  
ATOM   2421  O   ASP F 457     -17.325 -45.924 -22.479  1.00134.41           O  
ANISOU 2421  O   ASP F 457    12600  20194  18277   2362   3606   2456       O  
ATOM   2422  CB  ASP F 457     -20.446 -45.141 -22.441  1.00115.85           C  
ANISOU 2422  CB  ASP F 457    11343  16917  15759   1544   3437   1713       C  
ATOM   2423  CG  ASP F 457     -21.535 -45.502 -23.432  1.00104.86           C  
ANISOU 2423  CG  ASP F 457    10255  15112  14474   1240   3846   1227       C  
ATOM   2424  OD1 ASP F 457     -21.485 -46.615 -23.996  1.00106.13           O  
ANISOU 2424  OD1 ASP F 457    10446  14990  14890   1437   4486   1107       O  
ATOM   2425  OD2 ASP F 457     -22.441 -44.670 -23.651  1.00 99.87           O1-
ANISOU 2425  OD2 ASP F 457     9825  14468  13652    820   3538    944       O1-
ATOM   2426  N   GLU F 458     -17.989 -45.579 -20.353  1.00134.23           N  
ANISOU 2426  N   GLU F 458    12911  20138  17953   2696   3060   2729       N  
ATOM   2427  CA  GLU F 458     -16.639 -45.244 -19.913  1.00135.04           C  
ANISOU 2427  CA  GLU F 458    12415  20968  17925   2924   2676   3035       C  
ATOM   2428  C   GLU F 458     -15.716 -46.450 -20.017  1.00141.40           C  
ANISOU 2428  C   GLU F 458    12943  21890  18892   3634   3210   3353       C  
ATOM   2429  O   GLU F 458     -14.540 -46.314 -20.375  1.00147.06           O  
ANISOU 2429  O   GLU F 458    13069  23188  19619   3692   3106   3480       O  
ATOM   2430  CB  GLU F 458     -16.668 -44.708 -18.482  1.00132.27           C  
ANISOU 2430  CB  GLU F 458    12081  20907  17267   3114   2106   3224       C  
ATOM   2431  CG  GLU F 458     -16.870 -43.204 -18.387  1.00128.15           C  
ANISOU 2431  CG  GLU F 458    11527  20628  16536   2398   1414   2979       C  
ATOM   2432  CD  GLU F 458     -17.667 -42.799 -17.163  1.00133.67           C  
ANISOU 2432  CD  GLU F 458    12624  21191  16972   2472   1042   3006       C  
ATOM   2433  OE1 GLU F 458     -18.261 -43.687 -16.517  1.00132.98           O  
ANISOU 2433  OE1 GLU F 458    12911  20720  16896   3011   1380   3178       O  
ATOM   2434  OE2 GLU F 458     -17.701 -41.591 -16.848  1.00131.51           O1-
ANISOU 2434  OE2 GLU F 458    12318  21163  16486   1992    458   2854       O1-
ATOM   2435  N   LEU F 459     -16.232 -47.642 -19.708  1.00142.73           N  
ANISOU 2435  N   LEU F 459    13543  21494  19194   4188   3833   3485       N  
ATOM   2436  CA  LEU F 459     -15.443 -48.855 -19.888  1.00142.16           C  
ANISOU 2436  CA  LEU F 459    13321  21407  19287   4904   4469   3789       C  
ATOM   2437  C   LEU F 459     -15.289 -49.207 -21.362  1.00142.39           C  
ANISOU 2437  C   LEU F 459    13279  21224  19598   4597   4953   3518       C  
ATOM   2438  O   LEU F 459     -14.252 -49.746 -21.764  1.00152.08           O  
ANISOU 2438  O   LEU F 459    14127  22744  20915   5000   5249   3739       O  
ATOM   2439  CB  LEU F 459     -16.081 -50.016 -19.126  1.00141.29           C  
ANISOU 2439  CB  LEU F 459    13785  20647  19251   5572   5096   4009       C  
ATOM   2440  N   ARG F 460     -16.303 -48.910 -22.179  1.00142.07           N  
ANISOU 2440  N   ARG F 460    13583  20731  19666   3927   5037   3038       N  
ATOM   2441  CA  ARG F 460     -16.200 -49.179 -23.609  1.00143.87           C  
ANISOU 2441  CA  ARG F 460    13752  20816  20098   3625   5454   2734       C  
ATOM   2442  C   ARG F 460     -15.234 -48.219 -24.292  1.00147.19           C  
ANISOU 2442  C   ARG F 460    13588  21916  20421   3256   5004   2737       C  
ATOM   2443  O   ARG F 460     -14.597 -48.587 -25.286  1.00148.86           O  
ANISOU 2443  O   ARG F 460    13566  22220  20775   3289   5372   2700       O  
ATOM   2444  CB  ARG F 460     -17.580 -49.096 -24.260  1.00135.66           C  
ANISOU 2444  CB  ARG F 460    13198  19217  19128   3051   5622   2188       C  
ATOM   2445  N   ALA F 461     -15.110 -46.993 -23.780  1.00149.03           N  
ANISOU 2445  N   ALA F 461    13602  22598  20425   2890   4260   2769       N  
ATOM   2446  CA  ALA F 461     -14.177 -46.034 -24.360  1.00138.76           C  
ANISOU 2446  CA  ALA F 461    11756  21905  19060   2486   3884   2764       C  
ATOM   2447  C   ALA F 461     -12.739 -46.340 -23.955  1.00151.86           C  
ANISOU 2447  C   ALA F 461    12760  24212  20727   2999   3850   3160       C  
ATOM   2448  O   ALA F 461     -11.820 -46.204 -24.770  1.00148.53           O  
ANISOU 2448  O   ALA F 461    11868  24171  20396   2884   3951   3181       O  
ATOM   2449  CB  ALA F 461     -14.560 -44.612 -23.949  1.00122.85           C  
ANISOU 2449  CB  ALA F 461     9781  20080  16817   1881   3175   2621       C  
ATOM   2450  N   LYS F 462     -12.529 -46.754 -22.704  1.00152.71           N  
ANISOU 2450  N   LYS F 462    12813  24496  20715   3604   3718   3483       N  
ATOM   2451  CA  LYS F 462     -11.202 -47.157 -22.256  1.00152.07           C  
ANISOU 2451  CA  LYS F 462    12089  25108  20583   4234   3700   3872       C  
ATOM   2452  C   LYS F 462     -10.716 -48.424 -22.946  1.00153.93           C  
ANISOU 2452  C   LYS F 462    12294  25150  21043   4831   4487   4052       C  
ATOM   2453  O   LYS F 462      -9.503 -48.637 -23.039  1.00161.95           O  
ANISOU 2453  O   LYS F 462    12736  26755  22042   5181   4497   4282       O  
ATOM   2454  CB  LYS F 462     -11.197 -47.357 -20.741  1.00149.37           C  
ANISOU 2454  CB  LYS F 462    11770  25000  19986   4847   3404   4182       C  
ATOM   2455  N   ALA F 463     -11.630 -49.263 -23.437  1.00156.66           N  
ANISOU 2455  N   ALA F 463    13292  24650  21581   4899   5128   3892       N  
ATOM   2456  CA  ALA F 463     -11.216 -50.484 -24.120  1.00155.69           C  
ANISOU 2456  CA  ALA F 463    13382  24143  21630   5311   5803   3934       C  
ATOM   2457  C   ALA F 463     -10.654 -50.193 -25.504  1.00159.13           C  
ANISOU 2457  C   ALA F 463    13545  24739  22179   4831   5872   3680       C  
ATOM   2458  O   ALA F 463      -9.736 -50.886 -25.957  1.00166.73           O  
ANISOU 2458  O   ALA F 463    14389  25774  23188   5167   6141   3800       O  
ATOM   2459  CB  ALA F 463     -12.389 -51.458 -24.222  1.00158.86           C  
ANISOU 2459  CB  ALA F 463    14632  23535  22193   5374   6407   3718       C  
ATOM   2460  N   LEU F 464     -11.186 -49.182 -26.189  1.00155.98           N  
ANISOU 2460  N   LEU F 464    13079  24390  21795   4081   5650   3353       N  
ATOM   2461  CA  LEU F 464     -10.707 -48.791 -27.506  1.00150.21           C  
ANISOU 2461  CA  LEU F 464    12143  23806  21123   3610   5702   3116       C  
ATOM   2462  C   LEU F 464      -9.758 -47.601 -27.451  1.00150.65           C  
ANISOU 2462  C   LEU F 464    11480  24679  21083   3258   5145   3240       C  
ATOM   2463  O   LEU F 464      -9.421 -47.040 -28.499  1.00164.10           O  
ANISOU 2463  O   LEU F 464    13030  26505  22817   2775   5149   3048       O  
ATOM   2464  CB  LEU F 464     -11.887 -48.482 -28.430  1.00162.49           C  
ANISOU 2464  CB  LEU F 464    14164  24870  22706   3020   5863   2651       C  
ATOM   2465  CG  LEU F 464     -12.412 -49.609 -29.322  1.00164.49           C  
ANISOU 2465  CG  LEU F 464    14991  24432  23074   3098   6464   2303       C  
ATOM   2466  CD1 LEU F 464     -12.884 -50.800 -28.497  1.00156.84           C  
ANISOU 2466  CD1 LEU F 464    14493  22899  22202   3624   6823   2395       C  
ATOM   2467  CD2 LEU F 464     -13.528 -49.096 -30.218  1.00152.49           C  
ANISOU 2467  CD2 LEU F 464    13804  22647  21489   2482   6476   1802       C  
ATOM   2468  N   HIS F 465      -9.332 -47.202 -26.250  1.00142.32           N  
ANISOU 2468  N   HIS F 465    10010  24171  19893   3465   4669   3517       N  
ATOM   2469  CA  HIS F 465      -8.331 -46.153 -26.049  1.00149.87           C  
ANISOU 2469  CA  HIS F 465    10257  25927  20759   3111   4112   3570       C  
ATOM   2470  C   HIS F 465      -8.775 -44.823 -26.665  1.00145.59           C  
ANISOU 2470  C   HIS F 465     9762  25358  20195   2180   3818   3262       C  
ATOM   2471  O   HIS F 465      -8.148 -44.291 -27.583  1.00153.29           O  
ANISOU 2471  O   HIS F 465    10457  26539  21247   1756   3874   3153       O  
ATOM   2472  CB  HIS F 465      -6.968 -46.589 -26.601  1.00143.71           C
[truncated: 120,135 more chars]
