# Supplementary material for: Investigation of the Mechanism of Cinnamaldehyde in Irritable Bowel Syndrome Based via Network Pharmacology, Molecular Docking, and Animal Experiments
Source: Pediatr Discov. 2025 Oct 5:e70017. Online ahead of print. doi: 10.1002/pdi3.70017 (PMC13398650; doi:10.1002/pdi3.70017)
Supplement: Supplementary file 1 — Supporting Information S1 [file PDI3-9999-0-s001.zip › Supplementary Materials/Molecular Docking/NFE2L2/7x5gQU.pdbqt]

REMARK   4 XXXX COMPLIES WITH FORMAT V. 2.0
ATOM      1  N   LEU A  24     -44.193  -3.304  42.919  1.00107.89    -0.066 N 
ATOM      2  HN1 LEU A  24     -43.917  -2.385  42.573  1.00  0.00     0.275 HD
ATOM      3  HN2 LEU A  24     -44.566  -3.255  43.867  1.00  0.00     0.275 HD
ATOM      4  HN3 LEU A  24     -45.026  -3.652  42.445  1.00  0.00     0.275 HD
ATOM      5  CA  LEU A  24     -43.083  -4.244  42.822  1.00101.46     0.176 C 
ATOM      6  HA  LEU A  24     -42.246  -3.867  43.454  1.00  0.00     0.099 H 
ATOM      7  C   LEU A  24     -42.589  -4.355  41.385  1.00114.12     0.249 C 
ATOM      8  O   LEU A  24     -43.311  -4.832  40.509  1.00112.43    -0.271 OA
ATOM      9  CB  LEU A  24     -43.497  -5.622  43.340  1.00 97.16    -0.028 C 
ATOM     10  HB1 LEU A  24     -44.351  -6.007  42.736  1.00  0.00     0.037 H 
ATOM     11  HB2 LEU A  24     -42.711  -6.370  43.083  1.00  0.00     0.037 H 
ATOM     12  CG  LEU A  24     -43.834  -5.723  44.828  1.00119.33    -0.059 C 
ATOM     13  HG  LEU A  24     -43.736  -4.707  45.277  1.00  0.00     0.039 H 
ATOM     14  CD1 LEU A  24     -45.268  -6.190  45.019  1.00108.43    -0.073 C 
ATOM     15 1HD1 LEU A  24     -45.514  -6.264  46.104  1.00  0.00     0.028 H 
ATOM     16 2HD1 LEU A  24     -45.467  -7.147  44.483  1.00  0.00     0.028 H 
ATOM     17 3HD1 LEU A  24     -45.992  -5.540  44.473  1.00  0.00     0.028 H 
ATOM     18  CD2 LEU A  24     -42.864  -6.652  45.539  1.00107.56    -0.073 C 
ATOM     19 1HD2 LEU A  24     -43.110  -6.726  46.624  1.00  0.00     0.028 H 
ATOM     20 2HD2 LEU A  24     -41.804  -6.346  45.376  1.00  0.00     0.028 H 
ATOM     21 3HD2 LEU A  24     -42.825  -7.656  45.056  1.00  0.00     0.028 H 
ATOM     22  N   THR A  25     -41.356  -3.915  41.145  1.00115.82    -0.344 N 
ATOM     23  HN  THR A  25     -40.804  -3.522  41.907  1.00  0.00     0.163 HD
ATOM     24  CA  THR A  25     -40.786  -3.988  39.809  1.00113.89     0.113 C 
ATOM     25  HA  THR A  25     -41.549  -3.620  39.084  1.00  0.00     0.091 H 
ATOM     26  C   THR A  25     -40.453  -5.439  39.458  1.00111.85     0.243 C 
ATOM     27  O   THR A  25     -40.625  -6.362  40.259  1.00110.29    -0.271 OA
ATOM     28  CB  THR A  25     -39.553  -3.091  39.703  1.00107.36     0.060 C 
ATOM     29  HB  THR A  25     -39.830  -2.054  40.007  1.00  0.00     0.086 H 
ATOM     30  CG2 THR A  25     -38.443  -3.592  40.607  1.00109.51    -0.050 C 
ATOM     31 1HG2 THR A  25     -37.544  -2.938  40.530  1.00  0.00     0.031 H 
ATOM     32 2HG2 THR A  25     -38.195  -4.660  40.403  1.00  0.00     0.031 H 
ATOM     33 3HG2 THR A  25     -38.787  -3.698  41.662  1.00  0.00     0.031 H 
ATOM     34  OG1 THR A  25     -39.088  -3.073  38.348  1.00117.48    -0.393 OA
ATOM     35  HG1 THR A  25     -38.322  -2.515  38.282  1.00  0.00     0.210 HD
ATOM     36  N   ASP A  26     -39.965  -5.635  38.234  1.00111.51    -0.345 N 
ATOM     37  HN  ASP A  26     -39.723  -4.825  37.664  1.00  0.00     0.163 HD
ATOM     38  CA  ASP A  26     -39.766  -6.970  37.683  1.00106.86     0.098 C 
ATOM     39  HA  ASP A  26     -40.736  -7.517  37.743  1.00  0.00     0.088 H 
ATOM     40  C   ASP A  26     -38.725  -7.769  38.458  1.00107.28     0.241 C 
ATOM     41  O   ASP A  26     -39.077  -8.691  39.202  1.00104.68    -0.271 OA
ATOM     42  CB  ASP A  26     -39.364  -6.878  36.208  1.00108.21     0.043 C 
ATOM     43  HB1 ASP A  26     -38.560  -7.612  35.966  1.00  0.00     0.052 H 
ATOM     44  HB2 ASP A  26     -38.812  -5.931  36.002  1.00  0.00     0.052 H 
ATOM     45  CG  ASP A  26     -40.546  -7.035  35.268  1.00106.26     0.175 C 
ATOM     46  OD1 ASP A  26     -41.698  -7.039  35.751  1.00 89.59    -0.648 OA
ATOM     47  OD2 ASP A  26     -40.321  -7.156  34.046  1.00 85.33    -0.648 OA
ATOM     48  N   GLU A  27     -37.445  -7.420  38.293  1.00111.34    -0.346 N 
ATOM     49  HN  GLU A  27     -37.217  -6.580  37.761  1.00  0.00     0.163 HD
ATOM     50  CA  GLU A  27     -36.368  -8.225  38.865  1.00121.42     0.086 C 
ATOM     51  HA  GLU A  27     -36.448  -9.256  38.449  1.00  0.00     0.086 H 
ATOM     52  C   GLU A  27     -36.465  -8.319  40.382  1.00110.42     0.240 C 
ATOM     53  O   GLU A  27     -35.981  -9.291  40.973  1.00114.24    -0.271 OA
ATOM     54  CB  GLU A  27     -35.010  -7.652  38.456  1.00116.70    -0.049 C 
ATOM     55  HB1 GLU A  27     -34.939  -7.583  37.345  1.00  0.00     0.030 H 
ATOM     56  HB2 GLU A  27     -34.164  -8.234  38.892  1.00  0.00     0.030 H 
ATOM     57  HB3 GLU A  27     -34.806  -6.672  38.948  1.00  0.00     0.030 H 
ATOM     58  N   GLU A  28     -37.076  -7.324  41.028  1.00108.11    -0.346 N 
ATOM     59  HN  GLU A  28     -37.392  -6.502  40.513  1.00  0.00     0.163 HD
ATOM     60  CA  GLU A  28     -37.293  -7.408  42.468  1.00112.36     0.090 C 
ATOM     61  HA  GLU A  28     -36.310  -7.590  42.962  1.00  0.00     0.087 H 
ATOM     62  C   GLU A  28     -38.226  -8.562  42.814  1.00105.12     0.241 C 
ATOM     63  O   GLU A  28     -38.041  -9.239  43.832  1.00 99.10    -0.271 OA
ATOM     64  CB  GLU A  28     -37.853  -6.084  42.984  1.00115.73    -0.029 C 
ATOM     65  HB1 GLU A  28     -37.233  -5.234  42.614  1.00  0.00     0.037 H 
ATOM     66  HB2 GLU A  28     -38.821  -5.853  42.480  1.00  0.00     0.037 H 
ATOM     67  CG  GLU A  28     -38.013  -5.998  44.487  1.00128.07     0.018 C 
ATOM     68  HG1 GLU A  28     -37.025  -6.041  45.002  1.00  0.00     0.049 H 
ATOM     69  HG2 GLU A  28     -38.467  -6.929  44.899  1.00  0.00     0.049 H 
ATOM     70  CD  GLU A  28     -38.798  -4.771  44.906  1.00132.96     0.172 C 
ATOM     71  OE1 GLU A  28     -39.267  -4.033  44.013  1.00136.61    -0.648 OA
ATOM     72  OE2 GLU A  28     -38.941  -4.542  46.124  1.00122.97    -0.648 OA
ATOM     73  N   LEU A  29     -39.233  -8.805  41.971  1.00107.10    -0.346 N 
ATOM     74  HN  LEU A  29     -39.373  -8.198  41.163  1.00  0.00     0.163 HD
ATOM     75  CA  LEU A  29     -40.134  -9.930  42.195  1.00 98.55     0.089 C 
ATOM     76  HA  LEU A  29     -40.406  -9.950  43.276  1.00  0.00     0.087 H 
ATOM     77  C   LEU A  29     -39.471 -11.257  41.845  1.00 98.42     0.241 C 
ATOM     78  O   LEU A  29     -39.765 -12.280  42.473  1.00 92.50    -0.271 OA
ATOM     79  CB  LEU A  29     -41.415  -9.738  41.382  1.00 87.22    -0.035 C 
ATOM     80  HB1 LEU A  29     -41.143  -9.499  40.327  1.00  0.00     0.037 H 
ATOM     81  HB2 LEU A  29     -41.905  -8.787  41.697  1.00  0.00     0.037 H 
ATOM     82  CG  LEU A  29     -42.456 -10.859  41.385  1.00 86.33    -0.059 C 
ATOM     83  HG  LEU A  29     -41.994 -11.764  40.926  1.00  0.00     0.039 H 
ATOM     84  CD1 LEU A  29     -42.875 -11.209  42.805  1.00 82.10    -0.073 C 
ATOM     85 1HD1 LEU A  29     -43.634 -12.026  42.807  1.00  0.00     0.028 H 
ATOM     86 2HD1 LEU A  29     -43.235 -10.312  43.361  1.00  0.00     0.028 H 
ATOM     87 3HD1 LEU A  29     -41.996 -11.462  43.443  1.00  0.00     0.028 H 
ATOM     88  CD2 LEU A  29     -43.664 -10.468  40.549  1.00 79.76    -0.073 C 
ATOM     89 1HD2 LEU A  29     -44.423 -11.285  40.551  1.00  0.00     0.028 H 
ATOM     90 2HD2 LEU A  29     -43.374 -10.175  39.513  1.00  0.00     0.028 H 
ATOM     91 3HD2 LEU A  29     -44.100  -9.497  40.880  1.00  0.00     0.028 H 
ATOM     92  N   VAL A  30     -38.576 -11.260  40.855  1.00 97.87    -0.346 N 
ATOM     93  HN  VAL A  30     -38.354 -10.391  40.370  1.00  0.00     0.163 HD
ATOM     94  CA  VAL A  30     -37.912 -12.499  40.462  1.00 96.68     0.092 C 
ATOM     95  HA  VAL A  30     -38.683 -13.302  40.407  1.00  0.00     0.088 H 
ATOM     96  C   VAL A  30     -36.878 -12.908  41.504  1.00101.03     0.241 C 
ATOM     97  O   VAL A  30     -36.792 -14.081  41.885  1.00105.56    -0.271 OA
ATOM     98  CB  VAL A  30     -37.278 -12.349  39.067  1.00 99.74    -0.033 C 
ATOM     99  HB  VAL A  30     -36.319 -11.790  39.173  1.00  0.00     0.042 H 
ATOM    100  CG1 VAL A  30     -36.976 -13.714  38.473  1.00 91.06    -0.071 C 
ATOM    101 1HG1 VAL A  30     -36.303 -14.294  39.146  1.00  0.00     0.028 H 
ATOM    102 2HG1 VAL A  30     -36.561 -13.634  37.441  1.00  0.00     0.028 H 
ATOM    103 3HG1 VAL A  30     -37.908 -14.277  38.234  1.00  0.00     0.028 H 
ATOM    104  CG2 VAL A  30     -38.193 -11.561  38.152  1.00 93.14    -0.071 C 
ATOM    105 1HG2 VAL A  30     -38.415 -10.559  38.588  1.00  0.00     0.028 H 
ATOM    106 2HG2 VAL A  30     -39.125 -12.124  37.913  1.00  0.00     0.028 H 
ATOM    107 3HG2 VAL A  30     -37.778 -11.481  37.120  1.00  0.00     0.028 H 
ATOM    108  N   THR A  31     -36.077 -11.951  41.979  1.00102.66    -0.344 N 
ATOM    109  HN  THR A  31     -36.176 -10.996  41.635  1.00  0.00     0.163 HD
ATOM    110  CA  THR A  31     -35.063 -12.253  42.982  1.00106.13     0.113 C 
ATOM    111  HA  THR A  31     -34.461 -13.118  42.619  1.00  0.00     0.091 H 
ATOM    112  C   THR A  31     -35.672 -12.627  44.326  1.00105.13     0.243 C 
ATOM    113  O   THR A  31     -34.991 -13.245  45.152  1.00109.31    -0.271 OA
ATOM    114  CB  THR A  31     -34.124 -11.057  43.158  1.00106.04     0.060 C 
ATOM    115  HB  THR A  31     -34.573 -10.342  43.886  1.00  0.00     0.086 H 
ATOM    116  CG2 THR A  31     -32.767 -11.514  43.677  1.00117.27    -0.050 C 
ATOM    117 1HG2 THR A  31     -32.906 -12.027  44.657  1.00  0.00     0.031 H 
ATOM    118 2HG2 THR A  31     -32.032 -10.678  43.737  1.00  0.00     0.031 H 
ATOM    119 3HG2 THR A  31     -32.222 -12.149  42.940  1.00  0.00     0.031 H 
ATOM    120  OG1 THR A  31     -33.945 -10.398  41.899  1.00110.48    -0.393 OA
ATOM    121  HG1 THR A  31     -34.791 -10.113  41.575  1.00  0.00     0.210 HD
ATOM    122  N   MET A  32     -36.933 -12.274  44.559  1.00103.36    -0.346 N 
ATOM    123  HN  MET A  32     -37.460 -11.792  43.831  1.00  0.00     0.163 HD
ATOM    124  CA  MET A  32     -37.575 -12.562  45.833  1.00103.08     0.090 C 
ATOM    125  HA  MET A  32     -36.910 -12.207  46.655  1.00  0.00     0.087 H 
ATOM    126  C   MET A  32     -37.795 -14.061  45.998  1.00103.72     0.241 C 
ATOM    127  O   MET A  32     -38.320 -14.726  45.101  1.00 98.18    -0.271 OA
ATOM    128  CB  MET A  32     -38.907 -11.819  45.927  1.00108.11    -0.030 C 
ATOM    129  HB1 MET A  32     -38.932 -10.970  45.205  1.00  0.00     0.037 H 
ATOM    130  HB2 MET A  32     -39.733 -12.444  45.514  1.00  0.00     0.037 H 
ATOM    131  CG  MET A  32     -39.252 -11.339  47.323  1.00117.88    -0.021 C 
ATOM    132  HG1 MET A  32     -39.339 -12.196  48.031  1.00  0.00     0.049 H 
ATOM    133  HG2 MET A  32     -38.389 -10.808  47.788  1.00  0.00     0.049 H 
ATOM    134  SD  MET A  32     -40.735 -10.317  47.359  1.00130.26    -0.173 SA
ATOM    135  CE  MET A  32     -40.099  -8.788  46.678  1.00 97.17    -0.035 C 
ATOM    136  HE1 MET A  32     -41.017  -8.155  46.700  1.00  0.00     0.041 H 
ATOM    137  HE2 MET A  32     -39.597  -8.874  45.686  1.00  0.00     0.041 H 
ATOM    138  HE3 MET A  32     -39.208  -8.363  47.197  1.00  0.00     0.041 H 
ATOM    139  N   SER A  33     -37.389 -14.590  47.149  1.00108.38    -0.344 N 
ATOM    140  HN  SER A  33     -36.907 -14.003  47.830  1.00  0.00     0.163 HD
ATOM    141  CA  SER A  33     -37.623 -15.992  47.449  1.00109.93     0.109 C 
ATOM    142  HA  SER A  33     -37.349 -16.597  46.554  1.00  0.00     0.090 H 
ATOM    143  C   SER A  33     -39.098 -16.228  47.762  1.00110.36     0.243 C 
ATOM    144  O   SER A  33     -39.861 -15.299  48.042  1.00110.26    -0.271 OA
ATOM    145  CB  SER A  33     -36.755 -16.441  48.625  1.00109.71     0.044 C 
ATOM    146  HB1 SER A  33     -36.494 -15.586  49.291  1.00  0.00     0.077 H 
ATOM    147  HB2 SER A  33     -35.727 -16.719  48.293  1.00  0.00     0.077 H 
ATOM    148  OG  SER A  33     -37.373 -17.494  49.346  1.00114.55    -0.398 OA
ATOM    149  HG  SER A  33     -36.834 -17.773  50.077  1.00  0.00     0.209 HD
ATOM    150  N   VAL A  34     -39.497 -17.502  47.707  1.00106.91    -0.346 N 
ATOM    151  HN  VAL A  34     -38.827 -18.231  47.463  1.00  0.00     0.163 HD
ATOM    152  CA  VAL A  34     -40.881 -17.859  47.993  1.00115.47     0.092 C 
ATOM    153  HA  VAL A  34     -41.538 -17.227  47.351  1.00  0.00     0.088 H 
ATOM    154  C   VAL A  34     -41.238 -17.579  49.449  1.00117.31     0.241 C 
ATOM    155  O   VAL A  34     -42.418 -17.398  49.773  1.00110.55    -0.271 OA
ATOM    156  CB  VAL A  34     -41.134 -19.336  47.623  1.00109.02    -0.033 C 
ATOM    157  HB  VAL A  34     -40.770 -19.491  46.581  1.00  0.00     0.042 H 
ATOM    158  CG1 VAL A  34     -40.341 -20.267  48.533  1.00106.08    -0.071 C 
ATOM    159 1HG1 VAL A  34     -39.252 -20.027  48.515  1.00  0.00     0.028 H 
ATOM    160 2HG1 VAL A  34     -40.526 -21.338  48.282  1.00  0.00     0.028 H 
ATOM    161 3HG1 VAL A  34     -40.743 -20.261  49.573  1.00  0.00     0.028 H 
ATOM    162  CG2 VAL A  34     -42.625 -19.665  47.647  1.00102.51    -0.071 C 
ATOM    163 1HG2 VAL A  34     -43.205 -18.984  46.981  1.00  0.00     0.028 H 
ATOM    164 2HG2 VAL A  34     -43.027 -19.659  48.687  1.00  0.00     0.028 H 
ATOM    165 3HG2 VAL A  34     -42.810 -20.736  47.396  1.00  0.00     0.028 H 
ATOM    166  N   ARG A  35     -40.244 -17.520  50.338  1.00116.53    -0.346 N 
ATOM    167  HN  ARG A  35     -39.289 -17.722  50.043  1.00  0.00     0.163 HD
ATOM    168  CA  ARG A  35     -40.514 -17.168  51.728  1.00126.57     0.086 C 
ATOM    169  HA  ARG A  35     -41.446 -17.691  52.045  1.00  0.00     0.086 H 
ATOM    170  C   ARG A  35     -40.729 -15.668  51.892  1.00125.67     0.240 C 
ATOM    171  O   ARG A  35     -41.650 -15.245  52.600  1.00120.52    -0.271 OA
ATOM    172  CB  ARG A  35     -39.370 -17.645  52.624  1.00130.64    -0.049 C 
ATOM    173  HB1 ARG A  35     -39.213 -18.742  52.504  1.00  0.00     0.030 H 
ATOM    174  HB2 ARG A  35     -39.533 -17.363  53.690  1.00  0.00     0.030 H 
ATOM    175  HB3 ARG A  35     -38.433 -17.069  52.442  1.00  0.00     0.030 H 
ATOM    176  N   GLU A  36     -39.893 -14.850  51.246  1.00130.51    -0.346 N 
ATOM    177  HN  GLU A  36     -39.130 -15.238  50.692  1.00  0.00     0.163 HD
ATOM    178  CA  GLU A  36     -40.067 -13.404  51.330  1.00132.95     0.090 C 
ATOM    179  HA  GLU A  36     -40.215 -13.132  52.401  1.00  0.00     0.087 H 
ATOM    180  C   GLU A  36     -41.293 -12.949  50.549  1.00123.41     0.241 C 
ATOM    181  O   GLU A  36     -41.884 -11.911  50.870  1.00121.82    -0.271 OA
ATOM    182  CB  GLU A  36     -38.807 -12.695  50.826  1.00121.13    -0.029 C 
ATOM    183  HB1 GLU A  36     -38.538 -13.062  49.808  1.00  0.00     0.037 H 
ATOM    184  HB2 GLU A  36     -37.914 -13.040  51.398  1.00  0.00     0.037 H 
ATOM    185  CG  GLU A  36     -38.884 -11.173  50.835  1.00126.43     0.018 C 
ATOM    186  HG1 GLU A  36     -39.455 -10.807  51.720  1.00  0.00     0.049 H 
ATOM    187  HG2 GLU A  36     -39.552 -10.802  50.023  1.00  0.00     0.049 H 
ATOM    188  CD  GLU A  36     -37.518 -10.516  50.759  1.00136.69     0.172 C 
ATOM    189  OE1 GLU A  36     -36.627 -11.066  50.078  1.00135.22    -0.648 OA
ATOM    190  OE2 GLU A  36     -37.338  -9.445  51.376  1.00140.02    -0.648 OA
ATOM    191  N   LEU A  37     -41.689 -13.715  49.531  1.00119.49    -0.346 N 
ATOM    192  HN  LEU A  37     -41.136 -14.531  49.269  1.00  0.00     0.163 HD
ATOM    193  CA  LEU A  37     -42.903 -13.399  48.790  1.00116.29     0.089 C 
ATOM    194  HA  LEU A  37     -42.794 -12.378  48.355  1.00  0.00     0.087 H 
ATOM    195  C   LEU A  37     -44.118 -13.402  49.711  1.00119.82     0.241 C 
ATOM    196  O   LEU A  37     -44.976 -12.518  49.619  1.00118.89    -0.271 OA
ATOM    197  CB  LEU A  37     -43.075 -14.395  47.644  1.00110.75    -0.035 C 
ATOM    198  HB1 LEU A  37     -42.078 -14.559  47.173  1.00  0.00     0.037 H 
ATOM    199  HB2 LEU A  37     -43.286 -15.398  48.083  1.00  0.00     0.037 H 
ATOM    200  CG  LEU A  37     -44.093 -14.138  46.530  1.00 97.95    -0.059 C 
ATOM    201  HG  LEU A  37     -43.829 -14.801  45.673  1.00  0.00     0.039 H 
ATOM    202  CD1 LEU A  37     -45.504 -14.507  46.982  1.00101.51    -0.073 C 
ATOM    203 1HD1 LEU A  37     -45.550 -15.561  47.344  1.00  0.00     0.028 H 
ATOM    204 2HD1 LEU A  37     -46.254 -14.317  46.179  1.00  0.00     0.028 H 
ATOM    205 3HD1 LEU A  37     -45.888 -13.794  47.748  1.00  0.00     0.028 H 
ATOM    206  CD2 LEU A  37     -44.031 -12.708  46.039  1.00 84.45    -0.073 C 
ATOM    207 1HD2 LEU A  37     -43.001 -12.439  45.709  1.00  0.00     0.028 H 
ATOM    208 2HD2 LEU A  37     -44.415 -11.995  46.805  1.00  0.00     0.028 H 
ATOM    209 3HD2 LEU A  37     -44.781 -12.518  45.236  1.00  0.00     0.028 H 
ATOM    210  N   ASN A  38     -44.204 -14.388  50.610  1.00119.13    -0.346 N 
ATOM    211  HN  ASN A  38     -43.486 -15.112  50.631  1.00  0.00     0.163 HD
ATOM    212  CA  ASN A  38     -45.308 -14.445  51.562  1.00119.23     0.097 C 
ATOM    213  HA  ASN A  38     -46.261 -14.342  50.992  1.00  0.00     0.088 H 
ATOM    214  C   ASN A  38     -45.249 -13.322  52.590  1.00124.07     0.241 C 
ATOM    215  O   ASN A  38     -46.244 -13.080  53.282  1.00124.11    -0.271 OA
ATOM    216  CB  ASN A  38     -45.324 -15.801  52.269  1.00126.65     0.036 C 
ATOM    217  HB1 ASN A  38     -44.315 -16.057  52.668  1.00  0.00     0.051 H 
ATOM    218  HB2 ASN A  38     -45.888 -15.746  53.229  1.00  0.00     0.051 H 
ATOM    219  CG  ASN A  38     -45.858 -16.910  51.388  1.00121.42     0.217 C 
ATOM    220  ND2 ASN A  38     -44.971 -17.792  50.944  1.00123.58    -0.370 N 
ATOM    221 1HD2 ASN A  38     -43.980 -17.743  51.181  1.00  0.00     0.159 HD
ATOM    222 2HD2 ASN A  38     -45.331 -18.539  50.350  1.00  0.00     0.159 HD
ATOM    223  OD1 ASN A  38     -47.054 -16.969  51.102  1.00113.26    -0.274 OA
ATOM    224  N   GLN A  39     -44.109 -12.644  52.717  1.00119.53    -0.346 N 
ATOM    225  HN  GLN A  39     -43.282 -12.956  52.207  1.00  0.00     0.163 HD
ATOM    226  CA  GLN A  39     -44.020 -11.466  53.570  1.00123.99     0.090 C 
ATOM    227  HA  GLN A  39     -44.629 -11.654  54.485  1.00  0.00     0.087 H 
ATOM    228  C   GLN A  39     -44.557 -10.213  52.894  1.00120.63     0.241 C 
ATOM    229  O   GLN A  39     -44.719  -9.187  53.564  1.00117.09    -0.271 OA
ATOM    230  CB  GLN A  39     -42.570 -11.235  54.003  1.00130.37    -0.030 C 
ATOM    231  HB1 GLN A  39     -42.495 -10.330  54.650  1.00  0.00     0.037 H 
ATOM    232  HB2 GLN A  39     -41.953 -10.900  53.137  1.00  0.00     0.037 H 
ATOM    233  CG  GLN A  39     -41.927 -12.431  54.684  1.00131.75     0.011 C 
ATOM    234  HG1 GLN A  39     -42.091 -13.364  54.095  1.00  0.00     0.047 H 
ATOM    235  HG2 GLN A  39     -40.815 -12.375  54.626  1.00  0.00     0.047 H 
ATOM    236  CD  GLN A  39     -42.390 -12.603  56.118  1.00139.12     0.215 C 
ATOM    237  NE2 GLN A  39     -42.372 -13.840  56.601  1.00144.46    -0.370 N 
ATOM    238 1HE2 GLN A  39     -42.068 -14.642  56.049  1.00  0.00     0.159 HD
ATOM    239 2HE2 GLN A  39     -42.683 -13.956  57.565  1.00  0.00     0.159 HD
ATOM    240  OE1 GLN A  39     -42.757 -11.635  56.784  1.00147.81    -0.274 OA
ATOM    241  N   HIS A  40     -44.835 -10.270  51.592  1.00117.77    -0.346 N 
ATOM    242  HN  HIS A  40     -44.664 -11.145  51.096  1.00  0.00     0.163 HD
ATOM    243  CA  HIS A  40     -45.372  -9.141  50.844  1.00118.98     0.094 C 
ATOM    244  HA  HIS A  40     -45.269  -8.229  51.477  1.00  0.00     0.088 H 
ATOM    245  C   HIS A  40     -46.852  -9.327  50.524  1.00120.27     0.241 C 
ATOM    246  O   HIS A  40     -47.334  -8.851  49.493  1.00113.55    -0.271 OA
ATOM    247  CB  HIS A  40     -44.570  -8.918  49.563  1.00118.92     0.002 C 
ATOM    248  HB1 HIS A  40     -45.055  -9.433  48.701  1.00  0.00     0.046 H 
ATOM    249  HB2 HIS A  40     -43.608  -9.480  49.600  1.00  0.00     0.046 H 
ATOM    250  CG  HIS A  40     -44.326  -7.475  49.245  1.00128.83     0.028 A 
ATOM    251  CD2 HIS A  40     -43.277  -6.665  49.524  1.00128.81    -0.000 A 
ATOM    252  HD2 HIS A  40     -42.359  -6.946  50.067  1.00  0.00     0.114 H 
ATOM    253  ND1 HIS A  40     -45.234  -6.702  48.556  1.00137.91    -0.354 N 
ATOM    254  HD1 HIS A  40     -46.135  -7.025  48.203  1.00  0.00     0.166 HD
ATOM    255  CE1 HIS A  40     -44.757  -5.477  48.424  1.00133.48     0.040 A 
ATOM    256  HE1 HIS A  40     -45.263  -4.638  47.917  1.00  0.00     0.140 H 
ATOM    257  NE2 HIS A  40     -43.571  -5.428  49.003  1.00129.23    -0.360 N 
ATOM    258  HE2 HIS A  40     -42.971  -4.605  49.055  1.00  0.00     0.166 HD
ATOM    259  N   LEU A  41     -47.580 -10.016  51.396  1.00128.40    -0.346 N 
ATOM    260  HN  LEU A  41     -47.119 -10.410  52.216  1.00  0.00     0.163 HD
ATOM    261  CA  LEU A  41     -49.019 -10.231  51.225  1.00116.61     0.089 C 
ATOM    262  HA  LEU A  41     -49.265 -10.087  50.147  1.00  0.00     0.087 H 
ATOM    263  C   LEU A  41     -49.824  -9.221  52.033  1.00125.36     0.241 C 
ATOM    264  O   LEU A  41     -50.776  -9.567  52.732  1.00132.44    -0.271 OA
ATOM    265  CB  LEU A  41     -49.389 -11.658  51.609  1.00113.08    -0.035 C 
ATOM    266  HB1 LEU A  41     -49.391 -11.758  52.719  1.00  0.00     0.037 H 
ATOM    267  HB2 LEU A  41     -50.466 -11.838  51.386  1.00  0.00     0.037 H 
ATOM    268  CG  LEU A  41     -48.543 -12.774  50.994  1.00122.79    -0.059 C 
ATOM    269  HG  LEU A  41     -47.493 -12.638  51.344  1.00  0.00     0.039 H 
ATOM    270  CD1 LEU A  41     -49.023 -14.139  51.478  1.00122.12    -0.073 C 
ATOM    271 1HD1 LEU A  41     -49.024 -14.196  52.592  1.00  0.00     0.028 H 
ATOM    272 2HD1 LEU A  41     -48.427 -14.966  51.027  1.00  0.00     0.028 H 
ATOM    273 3HD1 LEU A  41     -50.022 -14.396  51.054  1.00  0.00     0.028 H 
ATOM    274  CD2 LEU A  41     -48.541 -12.696  49.472  1.00109.30    -0.073 C 
ATOM    275 1HD2 LEU A  41     -48.190 -11.698  49.118  1.00  0.00     0.028 H 
ATOM    276 2HD2 LEU A  41     -49.540 -12.953  49.048  1.00  0.00     0.028 H 
ATOM    277 3HD2 LEU A  41     -47.945 -13.523  49.021  1.00  0.00     0.028 H 
ATOM    278  N   ARG A  42     -49.442  -7.950  51.933  1.00127.56    -0.346 N 
ATOM    279  HN  ARG A  42     -48.680  -7.717  51.296  1.00  0.00     0.163 HD
ATOM    280  CA  ARG A  42     -50.068  -6.876  52.697  1.00134.76     0.086 C 
ATOM    281  HA  ARG A  42     -50.439  -7.294  53.662  1.00  0.00     0.086 H 
ATOM    282  C   ARG A  42     -51.255  -6.327  51.915  1.00139.29     0.240 C 
ATOM    283  O   ARG A  42     -51.079  -5.626  50.913  1.00143.49    -0.271 OA
ATOM    284  CB  ARG A  42     -49.056  -5.774  53.000  1.00137.06    -0.049 C 
ATOM    285  HB1 ARG A  42     -48.187  -6.176  53.572  1.00  0.00     0.030 H 
ATOM    286  HB2 ARG A  42     -49.531  -4.912  53.524  1.00  0.00     0.030 H 
ATOM    287  HB3 ARG A  42     -48.730  -5.249  52.072  1.00  0.00     0.030 H 
ATOM    288  N   GLY A  43     -52.463  -6.641  52.377  1.00149.90    -0.351 N 
ATOM    289  HN  GLY A  43     -52.542  -7.264  53.181  1.00  0.00     0.163 HD
ATOM    290  CA  GLY A  43     -53.666  -6.119  51.766  1.00144.09     0.069 C 
ATOM    291  HA1 GLY A  43     -54.509  -6.152  52.495  1.00  0.00     0.078 H 
ATOM    292  HA2 GLY A  43     -53.573  -5.017  51.621  1.00  0.00     0.078 H 
ATOM    293  C   GLY A  43     -54.078  -6.777  50.471  1.00139.93     0.236 C 
ATOM    294  O   GLY A  43     -55.032  -6.310  49.840  1.00143.91    -0.272 OA
ATOM    295  N   LEU A  44     -53.403  -7.844  50.052  1.00124.46    -0.346 N 
ATOM    296  HN  LEU A  44     -52.616  -8.188  50.602  1.00  0.00     0.163 HD
ATOM    297  CA  LEU A  44     -53.771  -8.527  48.821  1.00110.82     0.089 C 
ATOM    298  HA  LEU A  44     -54.185  -7.769  48.116  1.00  0.00     0.087 H 
ATOM    299  C   LEU A  44     -54.846  -9.574  49.074  1.00114.46     0.241 C 
ATOM    300  O   LEU A  44     -54.831 -10.271  50.093  1.00105.86    -0.271 OA
ATOM    301  CB  LEU A  44     -52.566  -9.191  48.151  1.00114.66    -0.035 C 
ATOM    302  HB1 LEU A  44     -52.358 -10.154  48.674  1.00  0.00     0.037 H 
ATOM    303  HB2 LEU A  44     -52.876  -9.548  47.141  1.00  0.00     0.037 H 
ATOM    304  CG  LEU A  44     -51.255  -8.425  48.010  1.00121.27    -0.059 C 
ATOM    305  HG  LEU A  44     -51.138  -7.758  48.895  1.00  0.00     0.039 H 
ATOM    306  CD1 LEU A  44     -50.076  -9.394  47.973  1.00112.23    -0.073 C 
ATOM    307 1HD1 LEU A  44     -50.041 -10.026  48.891  1.00  0.00     0.028 H 
ATOM    308 2HD1 LEU A  44     -49.112  -8.859  47.808  1.00  0.00     0.028 H 
ATOM    309 3HD1 LEU A  44     -50.087 -10.017  47.048  1.00  0.00     0.028 H 
ATOM    310  CD2 LEU A  44     -51.303  -7.566  46.762  1.00106.48    -0.073 C 
ATOM    311 1HD2 LEU A  44     -52.164  -6.858  46.789  1.00  0.00     0.028 H 
ATOM    312 2HD2 LEU A  44     -51.314  -8.189  45.837  1.00  0.00     0.028 H 
ATOM    313 3HD2 LEU A  44     -50.339  -7.031  46.597  1.00  0.00     0.028 H 
ATOM    314  N   SER A  45     -55.772  -9.681  48.127  1.00109.69    -0.344 N 
ATOM    315  HN  SER A  45     -55.737  -9.048  47.328  1.00  0.00     0.163 HD
ATOM    316  CA  SER A  45     -56.830 -10.669  48.194  1.00110.07     0.109 C 
ATOM    317  HA  SER A  45     -57.173 -10.748  49.252  1.00  0.00     0.090 H 
ATOM    318  C   SER A  45     -56.306 -12.032  47.752  1.00110.95     0.243 C 
ATOM    319  O   SER A  45     -55.159 -12.181  47.319  1.00101.64    -0.271 OA
ATOM    320  CB  SER A  45     -58.015 -10.234  47.332  1.00117.17     0.044 C 
ATOM    321  HB1 SER A  45     -58.987 -10.478  47.820  1.00  0.00     0.077 H 
ATOM    322  HB2 SER A  45     -58.112  -9.124  47.301  1.00  0.00     0.077 H 
ATOM    323  OG  SER A  45     -57.935 -10.785  46.030  1.00109.27    -0.398 OA
ATOM    324  HG  SER A  45     -58.671 -10.515  45.494  1.00  0.00     0.209 HD
ATOM    325  N   LYS A  46     -57.171 -13.042  47.872  1.00101.80    -0.346 N 
ATOM    326  HN  LYS A  46     -58.110 -12.866  48.230  1.00  0.00     0.163 HD
ATOM    327  CA  LYS A  46     -56.782 -14.397  47.494  1.00105.98     0.086 C 
ATOM    328  HA  LYS A  46     -55.875 -14.678  48.079  1.00  0.00     0.086 H 
ATOM    329  C   LYS A  46     -56.441 -14.480  46.013  1.00110.09     0.240 C 
ATOM    330  O   LYS A  46     -55.551 -15.242  45.615  1.00 96.60    -0.271 OA
ATOM    331  CB  LYS A  46     -57.901 -15.378  47.841  1.00 86.02    -0.049 C 
ATOM    332  HB1 LYS A  46     -57.604 -16.413  47.552  1.00  0.00     0.030 H 
ATOM    333  HB2 LYS A  46     -58.874 -15.080  47.385  1.00  0.00     0.030 H 
ATOM    334  HB3 LYS A  46     -58.197 -15.312  48.914  1.00  0.00     0.030 H 
ATOM    335  N   GLU A  47     -57.133 -13.702  45.180  1.00111.20    -0.346 N 
ATOM    336  HN  GLU A  47     -57.841 -13.067  45.548  1.00  0.00     0.163 HD
ATOM    337  CA  GLU A  47     -56.881 -13.755  43.744  1.00107.36     0.090 C 
ATOM    338  HA  GLU A  47     -56.731 -14.822  43.458  1.00  0.00     0.087 H 
ATOM    339  C   GLU A  47     -55.622 -12.983  43.366  1.00103.54     0.241 C 
ATOM    340  O   GLU A  47     -54.792 -13.483  42.600  1.00102.12    -0.271 OA
ATOM    341  CB  GLU A  47     -58.094 -13.224  42.976  1.00115.86    -0.029 C 
ATOM    342  HB1 GLU A  47     -57.884 -12.212  42.557  1.00  0.00     0.037 H 
ATOM    343  HB2 GLU A  47     -58.922 -12.967  43.676  1.00  0.00     0.037 H 
ATOM    344  CG  GLU A  47     -58.584 -14.166  41.886  1.00129.28     0.018 C 
ATOM    345  HG1 GLU A  47     -59.524 -13.787  41.423  1.00  0.00     0.049 H 
ATOM    346  HG2 GLU A  47     -57.915 -14.128  40.994  1.00  0.00     0.049 H 
ATOM    347  CD  GLU A  47     -58.756 -15.592  42.377  1.00139.63     0.172 C 
ATOM    348  OE1 GLU A  47     -59.408 -15.795  43.424  1.00131.41    -0.648 OA
ATOM    349  OE2 GLU A  47     -58.230 -16.511  41.716  1.00139.01    -0.648 OA
ATOM    350  N   GLU A  48     -55.461 -11.765  43.892  1.00102.46    -0.346 N 
ATOM    351  HN  GLU A  48     -56.174 -11.380  44.512  1.00  0.00     0.163 HD
ATOM    352  CA  GLU A  48     -54.267 -10.983  43.582  1.00101.71     0.090 C 
ATOM    353  HA  GLU A  48     -54.206 -10.880  42.473  1.00  0.00     0.087 H 
ATOM    354  C   GLU A  48     -52.997 -11.678  44.056  1.00 92.46     0.241 C 
ATOM    355  O   GLU A  48     -51.933 -11.499  43.454  1.00 83.08    -0.271 OA
ATOM    356  CB  GLU A  48     -54.376  -9.577  44.177  1.00 85.40    -0.029 C 
ATOM    357  HB1 GLU A  48     -53.698  -8.874  43.640  1.00  0.00     0.037 H 
ATOM    358  HB2 GLU A  48     -53.916  -9.547  45.192  1.00  0.00     0.037 H 
ATOM    359  CG  GLU A  48     -55.790  -9.022  44.219  1.00112.38     0.018 C 
ATOM    360  HG1 GLU A  48     -56.536  -9.837  44.370  1.00  0.00     0.049 H 
ATOM    361  HG2 GLU A  48     -56.111  -8.668  43.212  1.00  0.00     0.049 H 
ATOM    362  CD  GLU A  48     -55.957  -7.935  45.255  1.00113.81     0.172 C 
ATOM    363  OE1 GLU A  48     -56.438  -6.842  44.891  1.00123.10    -0.648 OA
ATOM    364  OE2 GLU A  48     -55.629  -8.174  46.433  1.00110.90    -0.648 OA
ATOM    365  N   ILE A  49     -53.087 -12.483  45.116  1.00 92.09    -0.346 N 
ATOM    366  HN  ILE A  49     -53.948 -12.509  45.662  1.00  0.00     0.163 HD
ATOM    367  CA  ILE A  49     -51.959 -13.326  45.498  1.00 79.96     0.092 C 
ATOM    368  HA  ILE A  49     -51.059 -12.676  45.604  1.00  0.00     0.088 H 
ATOM    369  C   ILE A  49     -51.679 -14.352  44.406  1.00 97.41     0.241 C 
ATOM    370  O   ILE A  49     -50.520 -14.638  44.079  1.00 82.74    -0.271 OA
ATOM    371  CB  ILE A  49     -52.232 -13.996  46.858  1.00 82.19    -0.030 C 
ATOM    372  HB  ILE A  49     -53.331 -14.158  46.955  1.00  0.00     0.043 H 
ATOM    373  CG1 ILE A  49     -51.778 -13.086  48.001  1.00 96.90    -0.063 C 
ATOM    374 1HG1 ILE A  49     -51.867 -12.013  47.710  1.00  0.00     0.033 H 
ATOM    375 2HG1 ILE A  49     -50.674 -13.150  48.141  1.00  0.00     0.033 H 
ATOM    376  CG2 ILE A  49     -51.538 -15.348  46.953  1.00 86.62    -0.071 C 
ATOM    377 1HG2 ILE A  49     -51.869 -16.011  46.120  1.00  0.00     0.028 H 
ATOM    378 2HG2 ILE A  49     -51.690 -15.824  47.950  1.00  0.00     0.028 H 
ATOM    379 3HG2 ILE A  49     -50.428 -15.245  46.987  1.00  0.00     0.028 H 
ATOM    380  CD1 ILE A  49     -52.498 -13.347  49.306  1.00 84.35    -0.076 C 
ATOM    381 1HD1 ILE A  49     -52.167 -12.684  50.139  1.00  0.00     0.027 H 
ATOM    382 2HD1 ILE A  49     -52.409 -14.420  49.597  1.00  0.00     0.027 H 
ATOM    383 3HD1 ILE A  49     -53.602 -13.283  49.166  1.00  0.00     0.027 H 
ATOM    384  N   VAL A  50     -52.736 -14.909  43.813  1.00 88.46    -0.346 N 
ATOM    385  HN  VAL A  50     -53.677 -14.652  44.111  1.00  0.00     0.163 HD
ATOM    386  CA  VAL A  50     -52.558 -15.883  42.741  1.00 88.76     0.092 C 
ATOM    387  HA  VAL A  50     -51.859 -16.673  43.104  1.00  0.00     0.088 H 
ATOM    388  C   VAL A  50     -51.927 -15.218  41.521  1.00 89.11     0.241 C 
ATOM    389  O   VAL A  50     -50.890 -15.668  41.020  1.00 84.74    -0.271 OA
ATOM    390  CB  VAL A  50     -53.902 -16.555  42.399  1.00 87.50    -0.033 C 
ATOM    391  HB  VAL A  50     -54.712 -15.800  42.530  1.00  0.00     0.042 H 
ATOM    392  CG1 VAL A  50     -53.922 -17.028  40.954  1.00 79.85    -0.071 C 
ATOM    393 1HG1 VAL A  50     -53.725 -16.181  40.257  1.00  0.00     0.028 H 
ATOM    394 2HG1 VAL A  50     -54.873 -17.554  40.705  1.00  0.00     0.028 H 
ATOM    395 3HG1 VAL A  50     -53.214 -17.873  40.787  1.00  0.00     0.028 H 
ATOM    396  CG2 VAL A  50     -54.171 -17.713  43.352  1.00 89.80    -0.071 C 
ATOM    397 1HG2 VAL A  50     -54.156 -17.366  44.412  1.00  0.00     0.028 H 
ATOM    398 2HG2 VAL A  50     -53.463 -18.558  43.185  1.00  0.00     0.028 H 
ATOM    399 3HG2 VAL A  50     -55.122 -18.239  43.103  1.00  0.00     0.028 H 
ATOM    400  N   GLN A  51     -52.522 -14.118  41.046  1.00 86.37    -0.346 N 
ATOM    401  HN  GLN A  51     -53.336 -13.736  41.527  1.00  0.00     0.163 HD
ATOM    402  CA  GLN A  51     -52.016 -13.459  39.844  1.00 87.27     0.090 C 
ATOM    403  HA  GLN A  51     -52.018 -14.205  39.015  1.00  0.00     0.087 H 
ATOM    404  C   GLN A  51     -50.588 -12.961  40.025  1.00 86.22     0.241 C 
ATOM    405  O   GLN A  51     -49.804 -12.968  39.069  1.00 74.72    -0.271 OA
ATOM    406  CB  GLN A  51     -52.935 -12.306  39.444  1.00 81.36    -0.030 C 
ATOM    407  HB1 GLN A  51     -52.756 -12.014  38.383  1.00  0.00     0.037 H 
ATOM    408  HB2 GLN A  51     -52.625 -11.364  39.955  1.00  0.00     0.037 H 
ATOM    409  CG  GLN A  51     -54.411 -12.578  39.679  1.00106.65     0.011 C 
ATOM    410  HG1 GLN A  51     -54.643 -12.613  40.769  1.00  0.00     0.047 H 
ATOM    411  HG2 GLN A  51     -54.673 -13.627  39.406  1.00  0.00     0.047 H 
ATOM    412  CD  GLN A  51     -55.308 -11.590  38.964  1.00117.87     0.215 C 
ATOM    413  NE2 GLN A  51     -55.158 -10.312  39.291  1.00117.02    -0.370 N 
ATOM    414 1HE2 GLN A  51     -54.482  -9.998  39.987  1.00  0.00     0.159 HD
ATOM    415 2HE2 GLN A  51     -55.762  -9.646  38.809  1.00  0.00     0.159 HD
ATOM    416  OE1 GLN A  51     -56.123 -11.969  38.124  1.00126.63    -0.274 OA
ATOM    417  N   LEU A  52     -50.227 -12.525  41.235  1.00 85.56    -0.346 N 
ATOM    418  HN  LEU A  52     -50.916 -12.475  41.986  1.00  0.00     0.163 HD
ATOM    419  CA  LEU A  52     -48.847 -12.121  41.482  1.00 80.68     0.089 C 
ATOM    420  HA  LEU A  52     -48.543 -11.407  40.681  1.00  0.00     0.087 H 
ATOM    421  C   LEU A  52     -47.907 -13.319  41.435  1.00 76.17     0.241 C 
ATOM    422  O   LEU A  52     -46.766 -13.203  40.971  1.00 70.11    -0.271 OA
ATOM    423  CB  LEU A  52     -48.737 -11.406  42.827  1.00 74.41    -0.035 C 
ATOM    424  HB1 LEU A  52     -49.433 -10.535  42.849  1.00  0.00     0.037 H 
ATOM    425  HB2 LEU A  52     -49.182 -12.040  43.629  1.00  0.00     0.037 H 
ATOM    426  CG  LEU A  52     -47.333 -10.958  43.240  1.00 86.87    -0.059 C 
ATOM    427  HG  LEU A  52     -46.595 -11.649  42.771  1.00  0.00     0.039 H 
ATOM    428  CD1 LEU A  52     -47.052  -9.551  42.738  1.00 85.34    -0.073 C 
ATOM    429 1HD1 LEU A  52     -46.029  -9.225  43.039  1.00  0.00     0.028 H 
ATOM    430 2HD1 LEU A  52     -47.832  -8.828  43.073  1.00  0.00     0.028 H 
ATOM    431 3HD1 LEU A  52     -47.207  -9.465  41.637  1.00  0.00     0.028 H 
ATOM    432  CD2 LEU A  52     -47.166 -11.037  44.749  1.00 87.70    -0.073 C 
ATOM    433 1HD2 LEU A  52     -46.143 -10.711  45.050  1.00  0.00     0.028 H 
ATOM    434 2HD2 LEU A  52     -47.407 -12.054  45.139  1.00  0.00     0.028 H 
ATOM    435 3HD2 LEU A  52     -47.957 -10.461  45.283  1.00  0.00     0.028 H 
ATOM    436  N   LYS A  53     -48.368 -14.478  41.911  1.00 68.50    -0.346 N 
ATOM    437  HN  LYS A  53     -49.297 -14.520  42.331  1.00  0.00     0.163 HD
ATOM    438  CA  LYS A  53     -47.551 -15.684  41.834  1.00 70.48     0.089 C 
ATOM    439  HA  LYS A  53     -46.544 -15.450  42.251  1.00  0.00     0.087 H 
ATOM    440  C   LYS A  53     -47.376 -16.136  40.389  1.00 68.31     0.241 C 
ATOM    441  O   LYS A  53     -46.291 -16.583  40.002  1.00 63.76    -0.271 OA
ATOM    442  CB  LYS A  53     -48.173 -16.795  42.679  1.00 67.09    -0.038 C 
ATOM    443  HB1 LYS A  53     -49.281 -16.806  42.556  1.00  0.00     0.036 H 
ATOM    444  HB2 LYS A  53     -47.925 -17.795  42.253  1.00  0.00     0.036 H 
ATOM    445  CG  LYS A  53     -47.801 -16.736  44.153  1.00 81.65    -0.061 C 
ATOM    446  HG1 LYS A  53     -48.015 -15.732  44.589  1.00  0.00     0.033 H 
ATOM    447  HG2 LYS A  53     -46.695 -16.754  44.297  1.00  0.00     0.033 H 
ATOM    448  CD  LYS A  53     -48.484 -17.843  44.942  1.00 71.77    -0.043 C 
ATOM    449  HD1 LYS A  53     -49.587 -17.837  44.782  1.00  0.00     0.035 H 
ATOM    450  HD2 LYS A  53     -48.254 -18.848  44.518  1.00  0.00     0.035 H 
ATOM    451  CE  LYS A  53     -48.135 -17.770  46.422  1.00 73.37     0.080 C 
ATOM    452  HE1 LYS A  53     -47.896 -16.726  46.731  1.00  0.00     0.075 H 
ATOM    453  HE2 LYS A  53     -47.148 -18.245  46.629  1.00  0.00     0.075 H 
ATOM    454  NZ  LYS A  53     -49.207 -18.355  47.275  1.00 80.89    -0.079 N 
ATOM    455  HZ1 LYS A  53     -48.973 -18.306  48.267  1.00  0.00     0.274 HD
ATOM    456  HZ2 LYS A  53     -49.426 -19.310  46.992  1.00  0.00     0.274 HD
ATOM    457  HZ3 LYS A  53     -50.110 -17.921  47.085  1.00  0.00     0.274 HD
ATOM    458  N   GLN A  54     -48.432 -16.031  39.577  1.00 62.03    -0.346 N 
ATOM    459  HN  GLN A  54     -49.335 -15.739  39.951  1.00  0.00     0.163 HD
ATOM    460  CA  GLN A  54     -48.295 -16.333  38.156  1.00 65.22     0.090 C 
ATOM    461  HA  GLN A  54     -47.763 -17.308  38.058  1.00  0.00     0.087 H 
ATOM    462  C   GLN A  54     -47.475 -15.271  37.436  1.00 69.97     0.241 C 
ATOM    463  O   GLN A  54     -46.797 -15.579  36.450  1.00 76.70    -0.271 OA
ATOM    464  CB  GLN A  54     -49.673 -16.476  37.509  1.00 59.88    -0.030 C 
ATOM    465  HB1 GLN A  54     -50.066 -15.479  37.201  1.00  0.00     0.037 H 
ATOM    466  HB2 GLN A  54     -49.587 -16.962  36.509  1.00  0.00     0.037 H 
ATOM    467  CG  GLN A  54     -50.689 -17.206  38.372  1.00 88.51     0.011 C 
ATOM    468  HG1 GLN A  54     -50.766 -16.738  39.381  1.00  0.00     0.047 H 
ATOM    469  HG2 GLN A  54     -50.312 -18.213  38.668  1.00  0.00     0.047 H 
ATOM    470  CD  GLN A  54     -52.051 -17.307  37.715  1.00 94.49     0.215 C 
ATOM    471  NE2 GLN A  54     -52.635 -18.500  37.741  1.00103.15    -0.370 N 
ATOM    472 1HE2 GLN A  54     -53.552 -18.568  37.299  1.00  0.00     0.159 HD
ATOM    473 2HE2 GLN A  54     -52.196 -19.318  38.164  1.00  0.00     0.159 HD
ATOM    474  OE1 GLN A  54     -52.580 -16.320  37.205  1.00 95.30    -0.274 OA
ATOM    475  N   ARG A  55     -47.525 -14.022  37.907  1.00 67.10    -0.346 N 
ATOM    476  HN  ARG A  55     -48.167 -13.790  38.665  1.00  0.00     0.163 HD
ATOM    477  CA  ARG A  55     -46.664 -12.988  37.342  1.00 69.82     0.089 C 
ATOM    478  HA  ARG A  55     -46.817 -12.967  36.238  1.00  0.00     0.087 H 
ATOM    479  C   ARG A  55     -45.198 -13.291  37.618  1.00 72.27     0.241 C 
ATOM    480  O   ARG A  55     -44.343 -13.122  36.740  1.00 71.54    -0.271 OA
ATOM    481  CB  ARG A  55     -47.043 -11.619  37.908  1.00 73.11    -0.036 C 
ATOM    482  HB1 ARG A  55     -48.089 -11.631  38.293  1.00  0.00     0.036 H 
ATOM    483  HB2 ARG A  55     -46.494 -11.424  38.859  1.00  0.00     0.036 H 
ATOM    484  CG  ARG A  55     -46.847 -10.469  36.934  1.00 76.40    -0.048 C 
ATOM    485  HG1 ARG A  55     -47.801 -10.199  36.423  1.00  0.00     0.035 H 
ATOM    486  HG2 ARG A  55     -46.258 -10.785  36.042  1.00  0.00     0.035 H 
ATOM    487  CD  ARG A  55     -46.220  -9.264  37.619  1.00 85.24     0.009 C 
ATOM    488  HD1 ARG A  55     -45.605  -9.571  38.497  1.00  0.00     0.064 H 
ATOM    489  HD2 ARG A  55     -46.988  -8.653  38.148  1.00  0.00     0.064 H 
ATOM    490  NE  ARG A  55     -45.446  -8.452  36.687  1.00107.81    -0.227 N 
ATOM    491  HE  ARG A  55     -45.548  -8.646  35.691  1.00  0.00     0.177 HD
ATOM    492  CZ  ARG A  55     -44.619  -7.479  37.046  1.00103.18     0.665 C 
ATOM    493  NH1 ARG A  55     -44.428  -7.168  38.318  1.00 98.03    -0.235 N 
ATOM    494 1HH1 ARG A  55     -44.928  -7.687  39.040  1.00  0.00     0.174 HD
ATOM    495 2HH1 ARG A  55     -43.792  -6.420  38.594  1.00  0.00     0.174 HD
ATOM    496  NH2 ARG A  55     -43.967  -6.802  36.105  1.00112.13    -0.235 N 
ATOM    497 1HH2 ARG A  55     -44.114  -7.042  35.125  1.00  0.00     0.174 HD
ATOM    498 2HH2 ARG A  55     -43.331  -6.054  36.381  1.00  0.00     0.174 HD
ATOM    499  N   ARG A  56     -44.888 -13.742  38.835  1.00 65.93    -0.346 N 
ATOM    500  HN  ARG A  56     -45.615 -13.816  39.546  1.00  0.00     0.163 HD
ATOM    501  CA  ARG A  56     -43.520 -14.131  39.159  1.00 75.12     0.089 C 
ATOM    502  HA  ARG A  56     -42.843 -13.285  38.897  1.00  0.00     0.087 H 
ATOM    503  C   ARG A  56     -43.092 -15.355  38.357  1.00 68.24     0.241 C 
ATOM    504  O   ARG A  56     -41.959 -15.415  37.865  1.00 68.67    -0.271 OA
ATOM    505  CB  ARG A  56     -43.398 -14.400  40.658  1.00 66.15    -0.036 C 
ATOM    506  HB1 ARG A  56     -43.680 -13.492  41.240  1.00  0.00     0.036 H 
ATOM    507  HB2 ARG A  56     -44.199 -15.099  40.993  1.00  0.00     0.036 H 
ATOM    508  CG  ARG A  56     -42.037 -14.907  41.098  1.00 67.49    -0.048 C 
ATOM    509  HG1 ARG A  56     -41.214 -14.251  40.730  1.00  0.00     0.035 H 
ATOM    510  HG2 ARG A  56     -41.755 -15.845  40.566  1.00  0.00     0.035 H 
ATOM    511  CD  ARG A  56     -41.986 -15.080  42.608  1.00 67.70     0.009 C 
ATOM    512  HD1 ARG A  56     -42.089 -14.100  43.130  1.00  0.00     0.064 H 
ATOM    513  HD2 ARG A  56     -42.907 -15.581  42.987  1.00  0.00     0.064 H 
ATOM    514  NE  ARG A  56     -40.786 -15.784  43.043  1.00 75.22    -0.227 N 
ATOM    515  HE  ARG A  56     -40.001 -15.224  43.375  1.00  0.00     0.177 HD
ATOM    516  CZ  ARG A  56     -40.645 -17.102  43.037  1.00 79.46     0.665 C 
ATOM    517  NH1 ARG A  56     -41.614 -17.899  42.616  1.00 81.29    -0.235 N 
ATOM    518 1HH1 ARG A  56     -42.490 -17.490  42.289  1.00  0.00     0.174 HD
ATOM    519 2HH1 ARG A  56     -41.506 -18.913  42.611  1.00  0.00     0.174 HD
ATOM    520  NH2 ARG A  56     -39.503 -17.635  43.463  1.00 80.15    -0.235 N 
ATOM    521 1HH2 ARG A  56     -38.756 -17.021  43.787  1.00  0.00     0.174 HD
ATOM    522 2HH2 ARG A  56     -39.395 -18.649  43.458  1.00  0.00     0.174 HD
ATOM    523  N   ARG A  57     -43.984 -16.339  38.218  1.00 68.15    -0.346 N 
ATOM    524  HN  ARG A  57     -44.904 -16.251  38.649  1.00  0.00     0.163 HD
ATOM    525  CA  ARG A  57     -43.654 -17.539  37.455  1.00 66.70     0.089 C 
ATOM    526  HA  ARG A  57     -42.726 -17.983  37.885  1.00  0.00     0.087 H 
ATOM    527  C   ARG A  57     -43.392 -17.206  35.991  1.00 68.13     0.241 C 
ATOM    528  O   ARG A  57     -42.467 -17.753  35.379  1.00 61.90    -0.271 OA
ATOM    529  CB  ARG A  57     -44.782 -18.565  37.582  1.00 64.82    -0.036 C 
ATOM    530  HB1 ARG A  57     -45.774 -18.068  37.473  1.00  0.00     0.036 H 
ATOM    531  HB2 ARG A  57     -44.863 -18.925  38.634  1.00  0.00     0.036 H 
ATOM    532  CG  ARG A  57     -44.671 -19.741  36.626  1.00 61.18    -0.048 C 
ATOM    533  HG1 ARG A  57     -44.613 -19.401  35.566  1.00  0.00     0.035 H 
ATOM    534  HG2 ARG A  57     -45.626 -20.314  36.571  1.00  0.00     0.035 H 
ATOM    535  CD  ARG A  57     -43.502 -20.643  36.985  1.00 58.14     0.009 C 
ATOM    536  HD1 ARG A  57     -43.411 -20.770  38.089  1.00  0.00     0.064 H 
ATOM    537  HD2 ARG A  57     -42.526 -20.142  36.786  1.00  0.00     0.064 H 
ATOM    538  NE  ARG A  57     -43.585 -21.931  36.308  1.00 64.67    -0.227 N 
ATOM    539  HE  ARG A  57     -44.470 -22.180  35.867  1.00  0.00     0.177 HD
ATOM    540  CZ  ARG A  57     -42.588 -22.802  36.226  1.00 67.13     0.665 C 
ATOM    541  NH1 ARG A  57     -41.409 -22.556  36.773  1.00 62.60    -0.235 N 
ATOM    542 1HH1 ARG A  57     -40.642 -23.226  36.710  1.00  0.00     0.174 HD
ATOM    543 2HH1 ARG A  57     -41.262 -21.677  37.269  1.00  0.00     0.174 HD
ATOM    544  NH2 ARG A  57     -42.780 -23.948  35.579  1.00 64.41    -0.235 N 
ATOM    545 1HH2 ARG A  57     -42.013 -24.618  35.516  1.00  0.00     0.174 HD
ATOM    546 2HH2 ARG A  57     -43.689 -24.138  35.157  1.00  0.00     0.174 HD
ATOM    547  N   THR A  58     -44.197 -16.310  35.415  1.00 61.40    -0.344 N 
ATOM    548  HN  THR A  58     -44.980 -15.922  35.941  1.00  0.00     0.163 HD
ATOM    549  CA  THR A  58     -43.967 -15.880  34.040  1.00 64.55     0.113 C 
ATOM    550  HA  THR A  58     -43.990 -16.780  33.382  1.00  0.00     0.091 H 
ATOM    551  C   THR A  58     -42.606 -15.214  33.894  1.00 71.99     0.243 C 
ATOM    552  O   THR A  58     -41.876 -15.475  32.930  1.00 66.90    -0.271 OA
ATOM    553  CB  THR A  58     -45.079 -14.929  33.595  1.00 61.95     0.060 C 
ATOM    554  HB  THR A  58     -45.146 -14.084  34.319  1.00  0.00     0.086 H 
ATOM    555  CG2 THR A  58     -44.791 -14.373  32.206  1.00 54.08    -0.050 C 
ATOM    556 1HG2 THR A  58     -45.602 -13.680  31.882  1.00  0.00     0.031 H 
ATOM    557 2HG2 THR A  58     -44.622 -15.187  31.463  1.00  0.00     0.031 H 
ATOM    558 3HG2 THR A  58     -43.788 -13.888  32.155  1.00  0.00     0.031 H 
ATOM    559  OG1 THR A  58     -46.329 -15.628  33.575  1.00 53.32    -0.393 OA
ATOM    560  HG1 THR A  58     -47.020 -15.037  33.299  1.00  0.00     0.210 HD
ATOM    561  N   LEU A  59     -42.242 -14.357  34.851  1.00 61.33    -0.346 N 
ATOM    562  HN  LEU A  59     -42.880 -14.160  35.622  1.00  0.00     0.163 HD
ATOM    563  CA  LEU A  59     -40.941 -13.701  34.803  1.00 70.68     0.089 C 
ATOM    564  HA  LEU A  59     -40.834 -13.204  33.811  1.00  0.00     0.087 H 
ATOM    565  C   LEU A  59     -39.813 -14.712  34.959  1.00 70.38     0.241 C 
ATOM    566  O   LEU A  59     -38.756 -14.577  34.331  1.00 67.12    -0.271 OA
ATOM    567  CB  LEU A  59     -40.863 -12.629  35.890  1.00 72.21    -0.035 C 
ATOM    568  HB1 LEU A  59     -39.797 -12.411  36.132  1.00  0.00     0.037 H 
ATOM    569  HB2 LEU A  59     -41.206 -13.050  36.864  1.00  0.00     0.037 H 
ATOM    570  CG  LEU A  59     -41.608 -11.325  35.595  1.00 73.09    -0.059 C 
ATOM    571  HG  LEU A  59     -42.696 -11.501  35.764  1.00  0.00     0.039 H 
ATOM    572  CD1 LEU A  59     -41.155 -10.226  36.537  1.00 89.27    -0.073 C 
ATOM    573 1HD1 LEU A  59     -41.297 -10.537  37.598  1.00  0.00     0.028 H 
ATOM    574 2HD1 LEU A  59     -41.662  -9.258  36.318  1.00  0.00     0.028 H 
ATOM    575 3HD1 LEU A  59     -40.104  -9.913  36.334  1.00  0.00     0.028 H 
ATOM    576  CD2 LEU A  59     -41.415 -10.901  34.148  1.00 77.54    -0.073 C 
ATOM    577 1HD2 LEU A  59     -41.748 -11.709  33.455  1.00  0.00     0.028 H 
ATOM    578 2HD2 LEU A  59     -40.364 -10.588  33.945  1.00  0.00     0.028 H 
ATOM    579 3HD2 LEU A  59     -41.922  -9.933  33.929  1.00  0.00     0.028 H 
ATOM    580  N   LYS A  60     -40.020 -15.735  35.792  1.00 69.70    -0.346 N 
ATOM    581  HN  LYS A  60     -40.886 -15.785  36.329  1.00  0.00     0.163 HD
ATOM    582  CA  LYS A  60     -39.014 -16.781  35.937  1.00 69.07     0.089 C 
ATOM    583  HA  LYS A  60     -38.032 -16.296  36.144  1.00  0.00     0.087 H 
ATOM    584  C   LYS A  60     -38.883 -17.600  34.659  1.00 63.60     0.241 C 
ATOM    585  O   LYS A  60     -37.772 -17.966  34.262  1.00 62.75    -0.271 OA
ATOM    586  CB  LYS A  60     -39.362 -17.685  37.120  1.00 67.26    -0.038 C 
ATOM    587  HB1 LYS A  60     -40.403 -18.072  37.024  1.00  0.00     0.036 H 
ATOM    588  HB2 LYS A  60     -38.798 -18.645  37.058  1.00  0.00     0.036 H 
ATOM    589  CG  LYS A  60     -39.159 -17.035  38.477  1.00 76.41    -0.061 C 
ATOM    590  HG1 LYS A  60     -39.926 -17.375  39.212  1.00  0.00     0.033 H 
ATOM    591  HG2 LYS A  60     -39.414 -15.950  38.452  1.00  0.00     0.033 H 
ATOM    592  CD  LYS A  60     -37.750 -17.264  38.997  1.00 76.48    -0.043 C 
ATOM    593  HD1 LYS A  60     -37.307 -18.200  38.585  1.00  0.00     0.035 H 
ATOM    594  HD2 LYS A  60     -37.028 -16.531  38.566  1.00  0.00     0.035 H 
ATOM    595  CE  LYS A  60     -37.722 -17.252  40.517  1.00 82.96     0.080 C 
ATOM    596  HE1 LYS A  60     -38.684 -16.876  40.937  1.00  0.00     0.075 H 
ATOM    597  HE2 LYS A  60     -37.743 -18.287  40.931  1.00  0.00     0.075 H 
ATOM    598  NZ  LYS A  60     -36.563 -16.482  41.044  1.00 88.12    -0.079 N 
ATOM    599  HZ1 LYS A  60     -36.544 -16.474  42.064  1.00  0.00     0.274 HD
ATOM    600  HZ2 LYS A  60     -36.544 -15.535  40.665  1.00  0.00     0.274 HD
ATOM    601  HZ3 LYS A  60     -35.683 -16.826  40.660  1.00  0.00     0.274 HD
ATOM    602  N   ASN A  61     -40.008 -17.893  34.002  1.00 69.10    -0.346 N 
ATOM    603  HN  ASN A  61     -40.907 -17.588  34.375  1.00  0.00     0.163 HD
ATOM    604  CA  ASN A  61     -39.960 -18.647  32.753  1.00 58.39     0.097 C 
ATOM    605  HA  ASN A  61     -39.377 -19.581  32.930  1.00  0.00     0.088 H 
ATOM    606  C   ASN A  61     -39.266 -17.851  31.655  1.00 64.97     0.241 C 
ATOM    607  O   ASN A  61     -38.570 -18.426  30.810  1.00 54.53    -0.271 OA
ATOM    608  CB  ASN A  61     -41.373 -19.039  32.321  1.00 55.69     0.036 C 
ATOM    609  HB1 ASN A  61     -42.104 -18.232  32.561  1.00  0.00     0.051 H 
ATOM    610  HB2 ASN A  61     -41.467 -19.041  31.210  1.00  0.00     0.051 H 
ATOM    611  CG  ASN A  61     -41.812 -20.365  32.907  1.00 69.52     0.217 C 
ATOM    612  ND2 ASN A  61     -43.116 -20.611  32.902  1.00 61.63    -0.370 N 
ATOM    613 1HD2 ASN A  61     -43.799 -19.951  32.529  1.00  0.00     0.159 HD
ATOM    614 2HD2 ASN A  61     -43.412 -21.504  33.297  1.00  0.00     0.159 HD
ATOM    615  OD1 ASN A  61     -40.988 -21.161  33.357  1.00 66.96    -0.274 OA
ATOM    616  N   ARG A  62     -39.449 -16.528  31.648  1.00 62.39    -0.346 N 
ATOM    617  HN  ARG A  62     -40.082 -16.101  32.324  1.00  0.00     0.163 HD
ATOM    618  CA  ARG A  62     -38.750 -15.689  30.680  1.00 62.21     0.089 C 
ATOM    619  HA  ARG A  62     -38.983 -16.065  29.657  1.00  0.00     0.087 H 
ATOM    620  C   ARG A  62     -37.243 -15.759  30.885  1.00 65.36     0.240 C 
ATOM    621  O   ARG A  62     -36.475 -15.753  29.916  1.00 56.40    -0.271 OA
ATOM    622  CB  ARG A  62     -39.242 -14.246  30.786  1.00 59.37    -0.036 C 
ATOM    623  HB1 ARG A  62     -40.354 -14.208  30.717  1.00  0.00     0.036 H 
ATOM    624  HB2 ARG A  62     -39.102 -13.862  31.823  1.00  0.00     0.036 H 
ATOM    625  CG  ARG A  62     -38.615 -13.296  29.779  1.00 63.87    -0.048 C 
ATOM    626  HG1 ARG A  62     -38.982 -13.495  28.745  1.00  0.00     0.035 H 
ATOM    627  HG2 ARG A  62     -37.534 -13.520  29.623  1.00  0.00     0.035 H 
ATOM    628  CD  ARG A  62     -38.833 -11.846  30.180  1.00 64.00     0.009 C 
ATOM    629  HD1 ARG A  62     -38.268 -11.153  29.514  1.00  0.00     0.064 H 
ATOM    630  HD2 ARG A  62     -38.327 -11.613  31.146  1.00  0.00     0.064 H 
ATOM    631  NE  ARG A  62     -40.248 -11.498  30.227  1.00 69.60    -0.227 N 
ATOM    632  HE  ARG A  62     -40.910 -12.142  29.794  1.00  0.00     0.177 HD
ATOM    633  CZ  ARG A  62     -40.733 -10.402  30.794  1.00 66.52     0.665 C 
ATOM    634  NH1 ARG A  62     -39.940  -9.517  31.376  1.00 71.40    -0.235 N 
ATOM    635 1HH1 ARG A  62     -40.313  -8.674  31.812  1.00  0.00     0.174 HD
ATOM    636 2HH1 ARG A  62     -38.933  -9.680  31.387  1.00  0.00     0.174 HD
ATOM    637  NH2 ARG A  62     -42.046 -10.190  30.780  1.00 69.64    -0.235 N 
ATOM    638 1HH2 ARG A  62     -42.419  -9.347  31.216  1.00  0.00     0.174 HD
ATOM    639 2HH2 ARG A  62     -42.657 -10.872  30.331  1.00  0.00     0.174 HD
ATOM    640  N   GLY A  63     -36.801 -15.833  32.142  1.00 61.22    -0.351 N 
ATOM    641  HN  GLY A  63     -37.463 -15.792  32.917  1.00  0.00     0.163 HD
ATOM    642  CA  GLY A  63     -35.381 -15.971  32.411  1.00 56.29     0.069 C 
ATOM    643  HA1 GLY A  63     -35.151 -15.711  33.470  1.00  0.00     0.078 H 
ATOM    644  HA2 GLY A  63     -34.800 -15.171  31.895  1.00  0.00     0.078 H 
ATOM    645  C   GLY A  63     -34.839 -17.342  32.062  1.00 60.32     0.236 C 
ATOM    646  O   GLY A  63     -33.687 -17.465  31.636  1.00 61.68    -0.272 OA
ATOM    647  N   TYR A  64     -35.651 -18.388  32.240  1.00 56.87    -0.346 N 
ATOM    648  HN  TYR A  64     -36.583 -18.246  32.630  1.00  0.00     0.163 HD
ATOM    649  CA  TYR A  64     -35.212 -19.733  31.879  1.00 60.42     0.093 C 
ATOM    650  HA  TYR A  64     -34.237 -19.930  32.383  1.00  0.00     0.088 H 
ATOM    651  C   TYR A  64     -35.007 -19.859  30.375  1.00 56.01     0.241 C 
ATOM    652  O   TYR A  64     -34.037 -20.480  29.924  1.00 57.06    -0.271 OA
ATOM    653  CB  TYR A  64     -36.223 -20.772  32.366  1.00 54.66    -0.014 C 
ATOM    654  HB1 TYR A  64     -37.174 -20.685  31.791  1.00  0.00     0.043 H 
ATOM    655  HB2 TYR A  64     -35.905 -21.795  32.058  1.00  0.00     0.043 H 
ATOM    656  CG  TYR A  64     -36.503 -20.734  33.854  1.00 67.34    -0.056 A 
ATOM    657  CD1 TYR A  64     -37.707 -21.204  34.363  1.00 60.53    -0.074 A 
ATOM    658  HD1 TYR A  64     -38.466 -21.608  33.672  1.00  0.00     0.084 H 
ATOM    659  CD2 TYR A  64     -35.562 -20.240  34.750  1.00 66.36    -0.074 A 
ATOM    660  HD2 TYR A  64     -34.595 -19.868  34.371  1.00  0.00     0.084 H 
ATOM    661  CE1 TYR A  64     -37.971 -21.175  35.719  1.00 68.23    -0.051 A 
ATOM    662  HE1 TYR A  64     -38.935 -21.548  36.105  1.00  0.00     0.087 H 
ATOM    663  CE2 TYR A  64     -35.818 -20.207  36.108  1.00 66.24    -0.051 A 
ATOM    664  HE2 TYR A  64     -35.063 -19.807  36.805  1.00  0.00     0.087 H 
ATOM    665  CZ  TYR A  64     -37.023 -20.677  36.587  1.00 76.41     0.065 A 
ATOM    666  OH  TYR A  64     -37.281 -20.647  37.937  1.00 71.86    -0.361 OA
ATOM    667  HH  TYR A  64     -36.628 -20.304  38.535  1.00  0.00     0.217 HD
ATOM    668  N   ALA A  65     -35.913 -19.279  29.583  1.00 51.40    -0.346 N 
ATOM    669  HN  ALA A  65     -36.725 -18.818  29.995  1.00  0.00     0.163 HD
ATOM    670  CA  ALA A  65     -35.750 -19.300  28.133  1.00 54.83     0.086 C 
ATOM    671  HA  ALA A  65     -35.602 -20.358  27.813  1.00  0.00     0.086 H 
ATOM    672  C   ALA A  65     -34.529 -18.497  27.707  1.00 55.05     0.240 C 
ATOM    673  O   ALA A  65     -33.768 -18.931  26.834  1.00 65.62    -0.271 OA
ATOM    674  CB  ALA A  65     -37.011 -18.766  27.453  1.00 49.50    -0.049 C 
ATOM    675  HB1 ALA A  65     -36.886 -18.782  26.345  1.00  0.00     0.030 H 
ATOM    676  HB2 ALA A  65     -37.289 -17.753  27.827  1.00  0.00     0.030 H 
ATOM    677  HB3 ALA A  65     -37.925 -19.317  27.778  1.00  0.00     0.030 H 
ATOM    678  N   ALA A  66     -34.324 -17.325  28.313  1.00 55.23    -0.346 N 
ATOM    679  HN  ALA A  66     -35.005 -16.976  28.987  1.00  0.00     0.163 HD
ATOM    680  CA  ALA A  66     -33.129 -16.542  28.015  1.00 61.13     0.086 C 
ATOM    681  HA  ALA A  66     -33.080 -16.384  26.912  1.00  0.00     0.086 H 
ATOM    682  C   ALA A  66     -31.870 -17.281  28.448  1.00 59.31     0.240 C 
ATOM    683  O   ALA A  66     -30.853 -17.256  27.745  1.00 67.89    -0.271 OA
ATOM    684  CB  ALA A  66     -33.211 -15.175  28.692  1.00 53.83    -0.049 C 
ATOM    685  HB1 ALA A  66     -32.298 -14.577  28.464  1.00  0.00     0.030 H 
ATOM    686  HB2 ALA A  66     -33.388 -15.264  29.789  1.00  0.00     0.030 H 
ATOM    687  HB3 ALA A  66     -34.145 -14.630  28.419  1.00  0.00     0.030 H 
ATOM    688  N   SER A  67     -31.921 -17.948  29.603  1.00 60.19    -0.344 N 
ATOM    689  HN  SER A  67     -32.764 -17.907  30.176  1.00  0.00     0.163 HD
ATOM    690  CA  SER A  67     -30.777 -18.736  30.051  1.00 63.55     0.109 C 
ATOM    691  HA  SER A  67     -29.877 -18.078  30.053  1.00  0.00     0.090 H 
ATOM    692  C   SER A  67     -30.514 -19.904  29.110  1.00 58.91     0.243 C 
ATOM    693  O   SER A  67     -29.357 -20.272  28.871  1.00 61.26    -0.271 OA
ATOM    694  CB  SER A  67     -31.010 -19.235  31.476  1.00 58.76     0.044 C 
ATOM    695  HB1 SER A  67     -32.093 -19.406  31.679  1.00  0.00     0.077 H 
ATOM    696  HB2 SER A  67     -30.821 -18.434  32.228  1.00  0.00     0.077 H 
ATOM    697  OG  SER A  67     -30.240 -20.393  31.743  1.00 73.00    -0.398 OA
ATOM    698  HG  SER A  67     -30.385 -20.703  32.629  1.00  0.00     0.209 HD
ATOM    699  N   CYS A  68     -31.576 -20.502  28.564  1.00 59.36    -0.345 N 
ATOM    700  HN  CYS A  68     -32.516 -20.199  28.818  1.00  0.00     0.163 HD
ATOM    701  CA  CYS A  68     -31.395 -21.587  27.606  1.00 55.15     0.098 C 
ATOM    702  HA  CYS A  68     -30.670 -22.316  28.038  1.00  0.00     0.088 H 
ATOM    703  C   CYS A  68     -30.825 -21.070  26.292  1.00 63.80     0.241 C 
ATOM    704  O   CYS A  68     -29.925 -21.689  25.715  1.00 61.41    -0.271 OA
ATOM    705  CB  CYS A  68     -32.720 -22.312  27.372  1.00 61.63     0.014 C 
ATOM    706  HB1 CYS A  68     -33.193 -22.581  28.345  1.00  0.00     0.053 H 
ATOM    707  HB2 CYS A  68     -33.485 -21.604  26.976  1.00  0.00     0.053 H 
ATOM    708  SG  CYS A  68     -32.599 -23.772  26.305  1.00 74.25    -0.095 SA
ATOM    709  N   ARG A  69     -31.331 -19.932  25.808  1.00 59.28    -0.346 N 
ATOM    710  HN  ARG A  69     -32.069 -19.448  26.319  1.00  0.00     0.163 HD
ATOM    711  CA  ARG A  69     -30.834 -19.376  24.552  1.00 59.43     0.089 C 
ATOM    712  HA  ARG A  69     -30.945 -20.151  23.758  1.00  0.00     0.087 H 
ATOM    713  C   ARG A  69     -29.360 -19.006  24.655  1.00 68.97     0.241 C 
ATOM    714  O   ARG A  69     -28.588 -19.234  23.716  1.00 59.97    -0.271 OA
ATOM    715  CB  ARG A  69     -31.662 -18.156  24.150  1.00 52.17    -0.036 C 
ATOM    716  HB1 ARG A  69     -31.777 -17.461  25.014  1.00  0.00     0.036 H 
ATOM    717  HB2 ARG A  69     -31.083 -17.503  23.456  1.00  0.00     0.036 H 
ATOM    718  CG  ARG A  69     -33.018 -18.492  23.555  1.00 56.71    -0.048 C 
ATOM    719  HG1 ARG A  69     -33.697 -18.946  24.314  1.00  0.00     0.035 H 
ATOM    720  HG2 ARG A  69     -32.954 -19.352  22.848  1.00  0.00     0.035 H 
ATOM    721  CD  ARG A  69     -33.647 -17.275  22.899  1.00 61.30     0.009 C 
ATOM    722  HD1 ARG A  69     -34.695 -17.483  22.581  1.00  0.00     0.064 H 
ATOM    723  HD2 ARG A  69     -33.196 -17.076  21.899  1.00  0.00     0.064 H 
ATOM    724  NE  ARG A  69     -33.578 -16.095  23.755  1.00 63.85    -0.227 N 
ATOM    725  HE  ARG A  69     -32.756 -15.497  23.675  1.00  0.00     0.177 HD
ATOM    726  CZ  ARG A  69     -34.512 -15.748  24.629  1.00 66.62     0.665 C 
ATOM    727  NH1 ARG A  69     -35.608 -16.472  24.795  1.00 50.41    -0.235 N 
ATOM    728 1HH1 ARG A  69     -36.327 -16.205  25.468  1.00  0.00     0.174 HD
ATOM    729 2HH1 ARG A  69     -35.737 -17.317  24.238  1.00  0.00     0.174 HD
ATOM    730  NH2 ARG A  69     -34.344 -14.647  25.355  1.00 60.94    -0.235 N 
ATOM    731 1HH2 ARG A  69     -35.063 -14.380  26.028  1.00  0.00     0.174 HD
ATOM    732 2HH2 ARG A  69     -33.500 -14.089  25.227  1.00  0.00     0.174 HD
ATOM    733  N   VAL A  70     -28.951 -18.431  25.789  1.00 59.73    -0.346 N 
ATOM    734  HN  VAL A  70     -29.626 -18.234  26.528  1.00  0.00     0.163 HD
ATOM    735  CA  VAL A  70     -27.547 -18.082  25.980  1.00 62.56     0.092 C 
ATOM    736  HA  VAL A  70     -27.231 -17.436  25.128  1.00  0.00     0.088 H 
ATOM    737  C   VAL A  70     -26.682 -19.336  25.970  1.00 69.51     0.241 C 
ATOM    738  O   VAL A  70     -25.625 -19.372  25.329  1.00 71.28    -0.271 OA
ATOM    739  CB  VAL A  70     -27.366 -17.280  27.283  1.00 65.35    -0.033 C 
ATOM    740  HB  VAL A  70     -27.912 -17.808  28.099  1.00  0.00     0.042 H 
ATOM    741  CG1 VAL A  70     -25.894 -17.201  27.663  1.00 57.32    -0.071 C 
ATOM    742 1HG1 VAL A  70     -25.763 -16.621  28.606  1.00  0.00     0.028 H 
ATOM    743 2HG1 VAL A  70     -25.274 -16.788  26.833  1.00  0.00     0.028 H 
ATOM    744 3HG1 VAL A  70     -25.429 -18.212  27.731  1.00  0.00     0.028 H 
ATOM    745  CG2 VAL A  70     -27.956 -15.887  27.134  1.00 62.10    -0.071 C 
ATOM    746 1HG2 VAL A  70     -27.825 -15.307  28.077  1.00  0.00     0.028 H 
ATOM    747 2HG2 VAL A  70     -29.023 -15.920  26.812  1.00  0.00     0.028 H 
ATOM    748 3HG2 VAL A  70     -27.534 -15.349  26.253  1.00  0.00     0.028 H 
ATOM    749  N   LYS A  71     -27.126 -20.388  26.664  1.00 63.87    -0.346 N 
ATOM    750  HN  LYS A  71     -28.024 -20.334  27.144  1.00  0.00     0.163 HD
ATOM    751  CA  LYS A  71     -26.337 -21.614  26.741  1.00 66.34     0.086 C 
ATOM    752  HA  LYS A  71     -25.344 -21.362  27.181  1.00  0.00     0.086 H 
ATOM    753  C   LYS A  71     -26.108 -22.216  25.360  1.00 68.52     0.240 C 
ATOM    754  O   LYS A  71     -25.006 -22.690  25.057  1.00 62.95    -0.271 OA
ATOM    755  CB  LYS A  71     -27.025 -22.623  27.660  1.00 60.04    -0.049 C 
ATOM    756  HB1 LYS A  71     -27.193 -22.183  28.671  1.00  0.00     0.030 H 
ATOM    757  HB2 LYS A  71     -26.462 -23.584  27.715  1.00  0.00     0.030 H 
ATOM    758  HB3 LYS A  71     -27.971 -23.010  27.215  1.00  0.00     0.030 H 
ATOM    759  N   ARG A  72     -27.133 -22.200  24.505  1.00 55.67    -0.346 N 
ATOM    760  HN  ARG A  72     -28.026 -21.798  24.789  1.00  0.00     0.163 HD
ATOM    761  CA  ARG A  72     -26.978 -22.756  23.165  1.00 61.39     0.089 C 
ATOM    762  HA  ARG A  72     -26.501 -23.759  23.258  1.00  0.00     0.087 H 
ATOM    763  C   ARG A  72     -26.085 -21.884  22.291  1.00 68.44     0.241 C 
ATOM    764  O   ARG A  72     -25.411 -22.400  21.391  1.00 57.72    -0.271 OA
ATOM    765  CB  ARG A  72     -28.344 -22.937  22.505  1.00 47.13    -0.036 C 
ATOM    766  HB1 ARG A  72     -28.742 -21.956  22.155  1.00  0.00     0.036 H 
ATOM    767  HB2 ARG A  72     -28.238 -23.459  21.526  1.00  0.00     0.036 H 
ATOM    768  CG  ARG A  72     -29.366 -23.644  23.377  1.00 74.94    -0.048 C 
ATOM    769  HG1 ARG A  72     -30.396 -23.261  23.187  1.00  0.00     0.035 H 
ATOM    770  HG2 ARG A  72     -29.263 -23.346  24.446  1.00  0.00     0.035 H 
ATOM    771  CD  ARG A  72     -29.299 -25.155  23.215  1.00 83.20     0.009 C 
ATOM    772  HD1 ARG A  72     -28.461 -25.586  23.811  1.00  0.00     0.064 H 
ATOM    773  HD2 ARG A  72     -28.953 -25.434  22.192  1.00  0.00     0.064 H 
ATOM    774  NE  ARG A  72     -30.563 -25.807  23.538  1.00 94.48    -0.227 N 
ATOM    775  HE  ARG A  72     -30.589 -26.403  24.366  1.00  0.00     0.177 HD
ATOM    776  CZ  ARG A  72     -31.682 -25.683  22.835  1.00 89.59     0.665 C 
ATOM    777  NH1 ARG A  72     -31.728 -24.963  21.725  1.00 97.72    -0.235 N 
ATOM    778 1HH1 ARG A  72     -30.885 -24.487  21.405  1.00  0.00     0.174 HD
ATOM    779 2HH1 ARG A  72     -32.588 -24.868  21.185  1.00  0.00     0.174 HD
ATOM    780  NH2 ARG A  72     -32.781 -26.304  23.252  1.00 82.19    -0.235 N 
ATOM    781 1HH2 ARG A  72     -32.746 -26.859  24.107  1.00  0.00     0.174 HD
ATOM    782 2HH2 ARG A  72     -33.641 -26.209  22.712  1.00  0.00     0.174 HD
ATOM    783  N   VAL A  73     -26.063 -20.572  22.535  1.00 62.50    -0.346 N 
ATOM    784  HN  VAL A  73     -26.619 -20.190  23.300  1.00  0.00     0.163 HD
ATOM    785  CA  VAL A  73     -25.250 -19.679  21.715  1.00 63.22     0.092 C 
ATOM    786  HA  VAL A  73     -25.428 -19.936  20.645  1.00  0.00     0.088 H 
ATOM    787  C   VAL A  73     -23.769 -19.885  22.010  1.00 67.99     0.241 C 
ATOM    788  O   VAL A  73     -22.951 -20.014  21.092  1.00 64.14    -0.271 OA
ATOM    789  CB  VAL A  73     -25.673 -18.214  21.931  1.00 69.41    -0.033 C 
ATOM    790  HB  VAL A  73     -25.908 -18.072  23.012  1.00  0.00     0.042 H 
ATOM    791  CG1 VAL A  73     -24.538 -17.268  21.558  1.00 56.22    -0.071 C 
ATOM    792 1HG1 VAL A  73     -23.621 -17.498  22.150  1.00  0.00     0.028 H 
ATOM    793 2HG1 VAL A  73     -24.840 -16.200  21.662  1.00  0.00     0.028 H 
ATOM    794 3HG1 VAL A  73     -24.335 -17.279  20.462  1.00  0.00     0.028 H 
ATOM    795  CG2 VAL A  73     -26.923 -17.901  21.124  1.00 62.30    -0.071 C 
ATOM    796 1HG2 VAL A  73     -27.753 -18.593  21.397  1.00  0.00     0.028 H 
ATOM    797 2HG2 VAL A  73     -26.720 -17.912  20.028  1.00  0.00     0.028 H 
ATOM    798 3HG2 VAL A  73     -27.225 -16.833  21.228  1.00  0.00     0.028 H 
ATOM    799  N   THR A  74     -23.401 -19.923  23.294  1.00 66.48    -0.344 N 
ATOM    800  HN  THR A  74     -24.099 -19.802  24.028  1.00  0.00     0.163 HD
ATOM    801  CA  THR A  74     -22.000 -20.137  23.648  1.00 70.91     0.113 C 
ATOM    802  HA  THR A  74     -21.390 -19.361  23.129  1.00  0.00     0.091 H 
ATOM    803  C   THR A  74     -21.513 -21.506  23.189  1.00 64.65     0.243 C 
ATOM    804  O   THR A  74     -20.354 -21.652  22.785  1.00 64.56    -0.271 OA
ATOM    805  CB  THR A  74     -21.795 -19.973  25.155  1.00 72.50     0.060 C 
ATOM    806  HB  THR A  74     -20.716 -19.766  25.347  1.00  0.00     0.086 H 
ATOM    807  CG2 THR A  74     -22.617 -18.810  25.692  1.00 54.21    -0.050 C 
ATOM    808 1HG2 THR A  74     -22.337 -17.866  25.169  1.00  0.00     0.031 H 
ATOM    809 2HG2 THR A  74     -22.529 -18.714  26.799  1.00  0.00     0.031 H 
ATOM    810 3HG2 THR A  74     -23.712 -19.011  25.630  1.00  0.00     0.031 H 
ATOM    811  OG1 THR A  74     -22.156 -21.188  25.828  1.00 81.80    -0.393 OA
ATOM    812  HG1 THR A  74     -21.643 -21.914  25.493  1.00  0.00     0.210 HD
ATOM    813  N   GLN A  75     -22.380 -22.519  23.244  1.00 60.55    -0.346 N 
ATOM    814  HN  GLN A  75     -23.313 -22.371  23.630  1.00  0.00     0.163 HD
ATOM    815  CA  GLN A  75     -21.996 -23.839  22.753  1.00 62.50     0.090 C 
ATOM    816  HA  GLN A  75     -21.059 -24.148  23.273  1.00  0.00     0.087 H 
ATOM    817  C   GLN A  75     -21.724 -23.803  21.255  1.00 69.23     0.241 C 
ATOM    818  O   GLN A  75     -20.726 -24.354  20.777  1.00 68.05    -0.271 OA
ATOM    819  CB  GLN A  75     -23.085 -24.862  23.075  1.00 64.98    -0.030 C 
ATOM    820  HB1 GLN A  75     -23.238 -24.941  24.177  1.00  0.00     0.037 H 
ATOM    821  HB2 GLN A  75     -24.088 -24.478  22.775  1.00  0.00     0.037 H 
ATOM    822  CG  GLN A  75     -22.830 -26.233  22.467  1.00 61.03     0.011 C 
ATOM    823  HG1 GLN A  75     -22.293 -26.144  21.494  1.00  0.00     0.047 H 
ATOM    824  HG2 GLN A  75     -22.060 -26.790  23.049  1.00  0.00     0.047 H 
ATOM    825  CD  GLN A  75     -24.095 -27.055  22.315  1.00 77.35     0.215 C 
ATOM    826  NE2 GLN A  75     -23.962 -28.371  22.439  1.00 66.50    -0.370 N 
ATOM    827 1HE2 GLN A  75     -24.813 -28.924  22.337  1.00  0.00     0.159 HD
ATOM    828 2HE2 GLN A  75     -23.066 -28.818  22.633  1.00  0.00     0.159 HD
ATOM    829  OE1 GLN A  75     -25.177 -26.516  22.081  1.00 80.22    -0.274 OA
ATOM    830  N   LYS A  76     -22.606 -23.149  20.496  1.00 54.55    -0.346 N 
ATOM    831  HN  LYS A  76     -23.424 -22.720  20.928  1.00  0.00     0.163 HD
ATOM    832  CA  LYS A  76     -22.409 -23.043  19.054  1.00 62.41     0.089 C 
ATOM    833  HA  LYS A  76     -22.275 -24.070  18.642  1.00  0.00     0.087 H 
ATOM    834  C   LYS A  76     -21.161 -22.229  18.729  1.00 72.90     0.241 C 
ATOM    835  O   LYS A  76     -20.347 -22.629  17.889  1.00 60.32    -0.271 OA
ATOM    836  CB  LYS A  76     -23.648 -22.423  18.405  1.00 59.06    -0.038 C 
ATOM    837  HB1 LYS A  76     -24.447 -23.190  18.279  1.00  0.00     0.036 H 
ATOM    838  HB2 LYS A  76     -24.157 -21.733  19.118  1.00  0.00     0.036 H 
ATOM    839  CG  LYS A  76     -23.377 -21.720  17.089  1.00 60.78    -0.061 C 
ATOM    840  HG1 LYS A  76     -22.306 -21.806  16.793  1.00  0.00     0.033 H 
ATOM    841  HG2 LYS A  76     -23.437 -20.612  17.198  1.00  0.00     0.033 H 
ATOM    842  CD  LYS A  76     -24.299 -22.222  15.994  1.00 67.01    -0.043 C 
ATOM    843  HD1 LYS A  76     -24.136 -23.305  15.784  1.00  0.00     0.035 H 
ATOM    844  HD2 LYS A  76     -25.358 -22.274  16.339  1.00  0.00     0.035 H 
ATOM    845  CE  LYS A  76     -24.160 -21.380  14.737  1.00 84.09     0.080 C 
ATOM    846  HE1 LYS A  76     -23.110 -21.382  14.363  1.00  0.00     0.075 H 
ATOM    847  HE2 LYS A  76     -24.263 -20.293  14.964  1.00  0.00     0.075 H 
ATOM    848  NZ  LYS A  76     -25.113 -21.803  13.675  1.00 81.44    -0.079 N 
ATOM    849  HZ1 LYS A  76     -25.020 -21.238  12.831  1.00  0.00     0.274 HD
ATOM    850  HZ2 LYS A  76     -26.074 -21.801  14.018  1.00  0.00     0.274 HD
ATOM    851  HZ3 LYS A  76     -25.018 -22.797  13.467  1.00  0.00     0.274 HD
ATOM    852  N   GLU A  77     -20.988 -21.085  19.396  1.00 70.07    -0.346 N 
ATOM    853  HN  GLU A  77     -21.672 -20.798  20.096  1.00  0.00     0.163 HD
ATOM    854  CA  GLU A  77     -19.826 -20.244  19.128  1.00 62.26     0.090 C 
ATOM    855  HA  GLU A  77     -19.783 -20.052  18.030  1.00  0.00     0.087 H 
ATOM    856  C   GLU A  77     -18.526 -20.921  19.541  1.00 70.32     0.241 C 
ATOM    857  O   GLU A  77     -17.489 -20.707  18.903  1.00 60.51    -0.271 OA
ATOM    858  CB  GLU A  77     -19.973 -18.899  19.839  1.00 57.19    -0.029 C 
ATOM    859  HB1 GLU A  77     -20.025 -19.043  20.943  1.00  0.00     0.037 H 
ATOM    860  HB2 GLU A  77     -19.027 -18.314  19.770  1.00  0.00     0.037 H 
ATOM    861  CG  GLU A  77     -21.149 -18.072  19.352  1.00 68.23     0.018 C 
ATOM    862  HG1 GLU A  77     -22.111 -18.615  19.503  1.00  0.00     0.049 H 
ATOM    863  HG2 GLU A  77     -21.156 -18.001  18.239  1.00  0.00     0.049 H 
ATOM    864  CD  GLU A  77     -21.195 -16.697  19.986  1.00 76.05     0.172 C 
ATOM    865  OE1 GLU A  77     -20.591 -16.519  21.065  1.00 84.31    -0.648 OA
ATOM    866  OE2 GLU A  77     -21.840 -15.796  19.409  1.00 84.46    -0.648 OA
ATOM    867  N   GLU A  78     -18.556 -21.737  20.598  1.00 65.22    -0.346 N 
ATOM    868  HN  GLU A  78     -19.425 -21.870  21.115  1.00  0.00     0.163 HD
ATOM    869  CA  GLU A  78     -17.346 -22.438  21.012  1.00 63.02     0.090 C 
ATOM    870  HA  GLU A  78     -16.503 -21.708  21.014  1.00  0.00     0.087 H 
ATOM    871  C   GLU A  78     -17.002 -23.559  20.040  1.00 69.57     0.241 C 
ATOM    872  O   GLU A  78     -15.836 -23.724  19.664  1.00 66.68    -0.271 OA
ATOM    873  CB  GLU A  78     -17.507 -22.985  22.429  1.00 64.48    -0.029 C 
ATOM    874  HB1 GLU A  78     -17.497 -22.153  23.171  1.00  0.00     0.037 H 
ATOM    875  HB2 GLU A  78     -18.543 -23.366  22.584  1.00  0.00     0.037 H 
ATOM    876  CG  GLU A  78     -16.487 -24.049  22.808  1.00 76.70     0.018 C 
ATOM    877  HG1 GLU A  78     -16.284 -24.732  21.950  1.00  0.00     0.049 H 
ATOM    878  HG2 GLU A  78     -16.923 -24.784  23.524  1.00  0.00     0.049 H 
ATOM    879  CD  GLU A  78     -15.197 -23.460  23.351  1.00 98.75     0.172 C 
ATOM    880  OE1 GLU A  78     -14.916 -22.273  23.082  1.00 98.62    -0.648 OA
ATOM    881  OE2 GLU A  78     -14.459 -24.188  24.049  1.00101.96    -0.648 OA
ATOM    882  N   LEU A  79     -18.002 -24.340  19.623  1.00 62.82    -0.346 N 
ATOM    883  HN  LEU A  79     -18.944 -24.197  19.988  1.00  0.00     0.163 HD
ATOM    884  CA  LEU A  79     -17.754 -25.397  18.647  1.00 66.92     0.089 C 
ATOM    885  HA  LEU A  79     -16.971 -26.077  19.058  1.00  0.00     0.087 H 
ATOM    886  C   LEU A  79     -17.245 -24.821  17.331  1.00 69.40     0.241 C 
ATOM    887  O   LEU A  79     -16.369 -25.408  16.685  1.00 54.02    -0.271 OA
ATOM    888  CB  LEU A  79     -19.025 -26.212  18.417  1.00 57.43    -0.035 C 
ATOM    889  HB1 LEU A  79     -19.856 -25.529  18.122  1.00  0.00     0.037 H 
ATOM    890  HB2 LEU A  79     -18.915 -26.818  17.487  1.00  0.00     0.037 H 
ATOM    891  CG  LEU A  79     -19.489 -27.114  19.561  1.00 65.97    -0.059 C 
ATOM    892  HG  LEU A  79     -19.767 -26.467  20.426  1.00  0.00     0.039 H 
ATOM    893  CD1 LEU A  79     -20.718 -27.906  19.144  1.00 65.47    -0.073 C 
ATOM    894 1HD1 LEU A  79     -21.056 -28.564  19.978  1.00  0.00     0.028 H 
ATOM    895 2HD1 LEU A  79     -20.543 -28.482  18.205  1.00  0.00     0.028 H 
ATOM    896 3HD1 LEU A  79     -21.537 -27.242  18.780  1.00  0.00     0.028 H 
ATOM    897  CD2 LEU A  79     -18.373 -28.047  20.003  1.00 52.82    -0.073 C 
ATOM    898 1HD2 LEU A  79     -18.711 -28.705  20.837  1.00  0.00     0.028 H 
ATOM    899 2HD2 LEU A  79     -17.448 -27.485  20.271  1.00  0.00     0.028 H 
ATOM    900 3HD2 LEU A  79     -17.969 -28.640  19.149  1.00  0.00     0.028 H 
ATOM    901  N   GLU A  80     -17.782 -23.671  16.918  1.00 57.34    -0.346 N 
ATOM    902  HN  GLU A  80     -18.532 -23.239  17.458  1.00  0.00     0.163 HD
ATOM    903  CA  GLU A  80     -17.304 -23.029  15.700  1.00 59.73     0.090 C 
ATOM    904  HA  GLU A  80     -17.293 -23.790  14.885  1.00  0.00     0.087 H 
ATOM    905  C   GLU A  80     -15.890 -22.491  15.869  1.00 69.12     0.241 C 
ATOM    906  O   GLU A  80     -15.114 -22.477  14.906  1.00 60.60    -0.271 OA
ATOM    907  CB  GLU A  80     -18.255 -21.904  15.291  1.00 57.20    -0.029 C 
ATOM    908  HB1 GLU A  80     -17.681 -20.996  14.991  1.00  0.00     0.037 H 
ATOM    909  HB2 GLU A  80     -18.792 -21.502  16.182  1.00  0.00     0.037 H 
ATOM    910  CG  GLU A  80     -19.243 -22.294  14.204  1.00 68.72     0.018 C 
ATOM    911  HG1 GLU A  80     -18.749 -22.321  13.205  1.00  0.00     0.049 H 
ATOM    912  HG2 GLU A  80     -19.531 -23.368  14.291  1.00  0.00     0.049 H 
ATOM    913  CD  GLU A  80     -20.467 -21.402  14.183  1.00 84.14     0.172 C 
ATOM    914  OE1 GLU A  80     -20.643 -20.609  15.133  1.00 78.10    -0.648 OA
ATOM    915  OE2 GLU A  80     -21.254 -21.491  13.216  1.00 85.45    -0.648 OA
ATOM    916  N   LYS A  81     -15.538 -22.049  17.078  1.00 66.22    -0.346 N 
ATOM    917  HN  LYS A  81     -16.224 -22.041  17.833  1.00  0.00     0.163 HD
ATOM    918  CA  LYS A  81     -14.181 -21.577  17.329  1.00 59.46     0.089 C 
ATOM    919  HA  LYS A  81     -13.927 -20.815  16.556  1.00  0.00     0.087 H 
ATOM    920  C   LYS A  81     -13.175 -22.717  17.226  1.00 67.45     0.241 C 
ATOM    921  O   LYS A  81     -12.093 -22.549  16.650  1.00 68.59    -0.271 OA
ATOM    922  CB  LYS A  81     -14.109 -20.910  18.703  1.00 66.20    -0.038 C 
ATOM    923  HB1 LYS A  81     -14.847 -21.374  19.398  1.00  0.00     0.036 H 
ATOM    924  HB2 LYS A  81     -14.518 -19.874  18.652  1.00  0.00     0.036 H 
ATOM    925  CG  LYS A  81     -12.726 -20.901  19.333  1.00 75.85    -0.061 C 
ATOM    926  HG1 LYS A  81     -11.953 -20.525  18.623  1.00  0.00     0.033 H 
ATOM    927  HG2 LYS A  81     -12.334 -21.934  19.479  1.00  0.00     0.033 H 
ATOM    928  CD  LYS A  81     -12.725 -20.112  20.633  1.00 80.12    -0.043 C 
ATOM    929  HD1 LYS A  81     -13.228 -20.676  21.453  1.00  0.00     0.035 H 
ATOM    930  HD2 LYS A  81     -13.412 -19.236  20.579  1.00  0.00     0.035 H 
ATOM    931  CE  LYS A  81     -11.319 -19.692  21.029  1.00 97.53     0.080 C 
ATOM    932  HE1 LYS A  81     -10.619 -19.752  20.163  1.00  0.00     0.075 H 
ATOM    933  HE2 LYS A  81     -10.841 -20.450  21.693  1.00  0.00     0.075 H 
ATOM    934  NZ  LYS A  81     -11.299 -18.339  21.649  1.00 99.24    -0.079 N 
ATOM    935  HZ1 LYS A  81     -10.355 -18.057  21.915  1.00  0.00     0.274 HD
ATOM    936  HZ2 LYS A  81     -11.940 -18.284  22.441  1.00  0.00     0.274 HD
ATOM    937  HZ3 LYS A  81     -11.736 -17.646  21.041  1.00  0.00     0.274 HD
ATOM    938  N   GLN A  82     -13.518 -23.889  17.767  1.00 66.09    -0.346 N 
ATOM    939  HN  GLN A  82     -14.417 -23.985  18.239  1.00  0.00     0.163 HD
ATOM    940  CA  GLN A  82     -12.615 -25.033  17.687  1.00 67.62     0.090 C 
ATOM    941  HA  GLN A  82     -11.604 -24.705  18.023  1.00  0.00     0.087 H 
ATOM    942  C   GLN A  82     -12.500 -25.546  16.257  1.00 68.45     0.241 C 
ATOM    943  O   GLN A  82     -11.422 -25.980  15.833  1.00 62.62    -0.271 OA
ATOM    944  CB  GLN A  82     -13.092 -26.147  18.620  1.00 59.28    -0.030 C 
ATOM    945  HB1 GLN A  82     -12.368 -26.995  18.617  1.00  0.00     0.037 H 
ATOM    946  HB2 GLN A  82     -13.985 -26.659  18.192  1.00  0.00     0.037 H 
ATOM    947  CG  GLN A  82     -13.371 -25.689  20.043  1.00 82.74     0.011 C 
ATOM    948  HG1 GLN A  82     -12.481 -25.178  20.480  1.00  0.00     0.047 H 
ATOM    949  HG2 GLN A  82     -14.092 -24.838  20.055  1.00  0.00     0.047 H 
ATOM    950  CD  GLN A  82     -13.846 -26.816  20.941  1.00 86.85     0.215 C 
ATOM    951  NE2 GLN A  82     -13.816 -28.038  20.424  1.00 86.13    -0.370 N 
ATOM    952 1HE2 GLN A  82     -14.135 -28.796  21.028  1.00  0.00     0.159 HD
ATOM    953 2HE2 GLN A  82     -13.499 -28.224  19.472  1.00  0.00     0.159 HD
ATOM    954  OE1 GLN A  82     -14.228 -26.591  22.089  1.00 89.84    -0.274 OA
ATOM    955  N   LYS A  83     -13.598 -25.504  15.498  1.00 58.76    -0.346 N 
ATOM    956  HN  LYS A  83     -14.472 -25.150  15.888  1.00  0.00     0.163 HD
ATOM    957  CA  LYS A  83     -13.554 -25.962  14.113  1.00 64.91     0.089 C 
ATOM    958  HA  LYS A  83     -13.127 -26.992  14.100  1.00  0.00     0.087 H 
ATOM    959  C   LYS A  83     -12.664 -25.067  13.261  1.00 69.68     0.241 C 
ATOM    960  O   LYS A  83     -11.878 -25.561  12.445  1.00 69.63    -0.271 OA
ATOM    961  CB  LYS A  83     -14.967 -26.024  13.532  1.00 50.80    -0.038 C 
ATOM    962  HB1 LYS A  83     -15.506 -25.064  13.711  1.00  0.00     0.036 H 
ATOM    963  HB2 LYS A  83     -15.606 -26.714  14.131  1.00  0.00     0.036 H 
ATOM    964  CG  LYS A  83     -15.015 -26.396  12.059  1.00 45.64    -0.061 C 
ATOM    965  HG1 LYS A  83     -14.312 -25.774  11.458  1.00  0.00     0.033 H 
ATOM    966  HG2 LYS A  83     -14.559 -27.397  11.876  1.00  0.00     0.033 H 
ATOM    967  CD  LYS A  83     -16.431 -26.321  11.513  1.00 62.25    -0.043 C 
ATOM    968  HD1 LYS A  83     -16.904 -25.336  11.733  1.00  0.00     0.035 H 
ATOM    969  HD2 LYS A  83     -17.127 -26.976  12.087  1.00  0.00     0.035 H 
ATOM    970  CE  LYS A  83     -16.463 -26.637  10.027  1.00 58.90     0.080 C 
ATOM    971  HE1 LYS A  83     -16.135 -27.684   9.829  1.00  0.00     0.075 H 
ATOM    972  HE2 LYS A  83     -15.657 -26.093   9.481  1.00  0.00     0.075 H 
ATOM    973  NZ  LYS A  83     -17.798 -26.368   9.426  1.00 62.82    -0.079 N 
ATOM    974  HZ1 LYS A  83     -17.819 -26.580   8.429  1.00  0.00     0.274 HD
ATOM    975  HZ2 LYS A  83     -18.098 -25.410   9.607  1.00  0.00     0.274 HD
ATOM    976  HZ3 LYS A  83     -18.535 -26.865   9.926  1.00  0.00     0.274 HD
ATOM    977  N   ALA A  84     -12.772 -23.747  13.436  1.00 65.37    -0.346 N 
ATOM    978  HN  ALA A  84     -13.439 -23.378  14.113  1.00  0.00     0.163 HD
ATOM    979  CA  ALA A  84     -11.940 -22.831  12.663  1.00 70.68     0.086 C 
ATOM    980  HA  ALA A  84     -12.076 -23.065  11.581  1.00  0.00     0.086 H 
ATOM    981  C   ALA A  84     -10.465 -23.001  13.005  1.00 72.42     0.240 C 
ATOM    982  O   ALA A  84      -9.607 -22.973  12.115  1.00 60.44    -0.271 OA
ATOM    983  CB  ALA A  84     -12.384 -21.388  12.900  1.00 54.56    -0.049 C 
ATOM    984  HB1 ALA A  84     -11.748 -20.688  12.309  1.00  0.00     0.030 H 
ATOM    985  HB2 ALA A  84     -12.394 -21.128  13.984  1.00  0.00     0.030 H 
ATOM    986  HB3 ALA A  84     -13.469 -21.246  12.687  1.00  0.00     0.030 H 
ATOM    987  N   GLU A  85     -10.153 -23.184  14.290  1.00 69.29    -0.346 N 
ATOM    988  HN  GLU A  85     -10.890 -23.185  14.995  1.00  0.00     0.163 HD
ATOM    989  CA  GLU A  85      -8.764 -23.383  14.692  1.00 68.03     0.090 C 
ATOM    990  HA  GLU A  85      -8.156 -22.548  14.272  1.00  0.00     0.087 H 
ATOM    991  C   GLU A  85      -8.213 -24.695  14.148  1.00 74.96     0.241 C 
ATOM    992  O   GLU A  85      -7.085 -24.739  13.643  1.00 73.61    -0.271 OA
ATOM    993  CB  GLU A  85      -8.649 -23.339  16.217  1.00 70.16    -0.029 C 
ATOM    994  HB1 GLU A  85      -9.635 -23.559  16.689  1.00  0.00     0.037 H 
ATOM    995  HB2 GLU A  85      -8.501 -22.291  16.567  1.00  0.00     0.037 H 
ATOM    996  CG  GLU A  85      -7.571 -24.248  16.789  1.00 83.64     0.018 C 
ATOM    997  HG1 GLU A  85      -6.700 -24.320  16.097  1.00  0.00     0.049 H 
ATOM    998  HG2 GLU A  85      -7.899 -25.314  16.778  1.00  0.00     0.049 H 
ATOM    999  CD  GLU A  85      -7.129 -23.830  18.177  1.00110.46     0.172 C 
ATOM   1000  OE1 GLU A  85      -8.002 -23.485  19.003  1.00109.87    -0.648 OA
ATOM   1001  OE2 GLU A  85      -5.909 -23.849  18.444  1.00120.79    -0.648 OA
ATOM   1002  N   LEU A  86      -8.995 -25.774  14.235  1.00 68.86    -0.346 N 
ATOM   1003  HN  LEU A  86      -9.927 -25.695  14.642  1.00  0.00     0.163 HD
ATOM   1004  CA  LEU A  86      -8.520 -27.065  13.749  1.00 69.97     0.089 C 
ATOM   1005  HA  LEU A  86      -7.486 -27.223  14.135  1.00  0.00     0.087 H 
ATOM   1006  C   LEU A  86      -8.471 -27.111  12.227  1.00 69.56     0.241 C 
ATOM   1007  O   LEU A  86      -7.633 -27.822  11.659  1.00 63.63    -0.271 OA
ATOM   1008  CB  LEU A  86      -9.406 -28.187  14.286  1.00 62.17    -0.035 C 
ATOM   1009  HB1 LEU A  86     -10.416 -27.787  14.539  1.00  0.00     0.037 H 
ATOM   1010  HB2 LEU A  86      -9.672 -28.890  13.462  1.00  0.00     0.037 H 
ATOM   1011  CG  LEU A  86      -8.840 -28.966  15.475  1.00 74.36    -0.059 C 
ATOM   1012  HG  LEU A  86      -8.514 -28.232  16.248  1.00  0.00     0.039 H 
ATOM   1013  CD1 LEU A  86      -9.905 -29.859  16.089  1.00 69.41    -0.073 C 
ATOM   1014 1HD1 LEU A  86     -10.794 -29.261  16.398  1.00  0.00     0.028 H 
ATOM   1015 2HD1 LEU A  86      -9.500 -30.463  16.934  1.00  0.00     0.028 H 
ATOM   1016 3HD1 LEU A  86     -10.187 -30.694  15.406  1.00  0.00     0.028 H 
ATOM   1017  CD2 LEU A  86      -7.627 -29.782  15.053  1.00 70.09    -0.073 C 
ATOM   1018 1HD2 LEU A  86      -6.845 -29.127  14.602  1.00  0.00     0.028 H 
ATOM   1019 2HD2 LEU A  86      -7.909 -30.617  14.370  1.00  0.00     0.028 H 
ATOM   1020 3HD2 LEU A  86      -7.222 -30.386  15.898  1.00  0.00     0.028 H 
ATOM   1021  N   GLN A  87      -9.353 -26.370  11.553  1.00 57.51    -0.346 N 
ATOM   1022  HN  GLN A  87     -10.055 -25.830  12.059  1.00  0.00     0.163 HD
ATOM   1023  CA  GLN A  87      -9.317 -26.330  10.095  1.00 61.50     0.090 C 
ATOM   1024  HA  GLN A  87      -9.335 -27.379   9.716  1.00  0.00     0.087 H 
ATOM   1025  C   GLN A  87      -8.043 -25.664   9.593  1.00 69.73     0.241 C 
ATOM   1026  O   GLN A  87      -7.418 -26.144   8.640  1.00 59.52    -0.271 OA
ATOM   1027  CB  GLN A  87     -10.550 -25.605   9.557  1.00 53.72    -0.030 C 
ATOM   1028  HB1 GLN A  87     -11.476 -26.002  10.036  1.00  0.00     0.037 H 
ATOM   1029  HB2 GLN A  87     -10.579 -24.555   9.930  1.00  0.00     0.037 H 
ATOM   1030  CG  GLN A  87     -10.680 -25.635   8.043  1.00 72.89     0.011 C 
ATOM   1031  HG1 GLN A  87     -11.309 -24.789   7.678  1.00  0.00     0.047 H 
ATOM   1032  HG2 GLN A  87      -9.715 -25.366   7.553  1.00  0.00     0.047 H 
ATOM   1033  CD  GLN A  87     -11.201 -26.962   7.528  1.00 84.64     0.215 C 
ATOM   1034  NE2 GLN A  87     -12.399 -27.338   7.963  1.00 87.81    -0.370 N 
ATOM   1035 1HE2 GLN A  87     -12.951 -26.774   8.609  1.00  0.00     0.159 HD
ATOM   1036 2HE2 GLN A  87     -12.750 -28.231   7.616  1.00  0.00     0.159 HD
ATOM   1037  OE1 GLN A  87     -10.534 -27.643   6.748  1.00 86.04    -0.274 OA
ATOM   1038  N   GLN A  88      -7.639 -24.557  10.222  1.00 62.02    -0.346 N 
ATOM   1039  HN  GLN A  88      -8.195 -24.174  10.987  1.00  0.00     0.163 HD
ATOM   1040  CA  GLN A  88      -6.404 -23.896   9.816  1.00 75.12     0.090 C 
ATOM   1041  HA  GLN A  88      -6.403 -23.819   8.704  1.00  0.00     0.087 H 
ATOM   1042  C   GLN A  88      -5.178 -24.701  10.234  1.00 72.13     0.241 C 
ATOM   1043  O   GLN A  88      -4.143 -24.642   9.562  1.00 64.47    -0.271 OA
ATOM   1044  CB  GLN A  88      -6.354 -22.478  10.389  1.00 74.16    -0.030 C 
ATOM   1045  HB1 GLN A  88      -6.060 -21.753   9.595  1.00  0.00     0.037 H 
ATOM   1046  HB2 GLN A  88      -7.385 -22.116  10.611  1.00  0.00     0.037 H 
ATOM   1047  CG  GLN A  88      -5.465 -22.308  11.609  1.00 82.48     0.011 C 
ATOM   1048  HG1 GLN A  88      -4.429 -22.666  11.403  1.00  0.00     0.047 H 
ATOM   1049  HG2 GLN A  88      -5.747 -23.026  12.414  1.00  0.00     0.047 H 
ATOM   1050  CD  GLN A  88      -5.455 -20.885  12.129  1.00100.04     0.215 C 
ATOM   1051  NE2 GLN A  88      -5.144 -20.725  13.411  1.00 95.49    -0.370 N 
ATOM   1052 1HE2 GLN A  88      -5.137 -19.767  13.761  1.00  0.00     0.159 HD
ATOM   1053 2HE2 GLN A  88      -4.921 -21.509  14.024  1.00  0.00     0.159 HD
ATOM   1054  OE1 GLN A  88      -5.724 -19.939  11.389  1.00106.60    -0.274 OA
ATOM   1055  N   GLU A  89      -5.277 -25.463  11.327  1.00 70.70    -0.346 N 
ATOM   1056  HN  GLU A  89      -6.119 -25.419  11.901  1.00  0.00     0.163 HD
ATOM   1057  CA  GLU A  89      -4.189 -26.358  11.706  1.00 59.50     0.090 C 
ATOM   1058  HA  GLU A  89      -3.246 -25.766  11.762  1.00  0.00     0.087 H 
ATOM   1059  C   GLU A  89      -4.011 -27.458  10.668  1.00 63.81     0.241 C 
ATOM   1060  O   GLU A  89      -2.888 -27.760  10.246  1.00 62.07    -0.271 OA
ATOM   1061  CB  GLU A  89      -4.464 -26.966  13.081  1.00 63.64    -0.029 C 
ATOM   1062  HB1 GLU A  89      -5.562 -27.050  13.253  1.00  0.00     0.037 H 
ATOM   1063  HB2 GLU A  89      -4.184 -28.045  13.088  1.00  0.00     0.037 H 
ATOM   1064  CG  GLU A  89      -3.805 -26.245  14.241  1.00 72.04     0.018 C 
ATOM   1065  HG1 GLU A  89      -2.696 -26.221  14.124  1.00  0.00     0.049 H 
ATOM   1066  HG2 GLU A  89      -4.011 -25.150  14.204  1.00  0.00     0.049 H 
ATOM   1067  CD  GLU A  89      -4.202 -26.833  15.581  1.00 91.88     0.172 C 
ATOM   1068  OE1 GLU A  89      -3.721 -27.938  15.910  1.00 87.32    -0.648 OA
ATOM   1069  OE2 GLU A  89      -4.996 -26.195  16.303  1.00 93.41    -0.648 OA
ATOM   1070  N   VAL A  90      -5.119 -28.067  10.244  1.00 63.70    -0.346 N 
ATOM   1071  HN  VAL A  90      -6.025 -27.766  10.603  1.00  0.00     0.163 HD
ATOM   1072  CA  VAL A  90      -5.059 -29.156   9.276  1.00 59.61     0.092 C 
ATOM   1073  HA  VAL A  90      -4.293 -29.888   9.624  1.00  0.00     0.088 H 
ATOM   1074  C   VAL A  90      -4.630 -28.635   7.909  1.00 62.62     0.241 C 
ATOM   1075  O   VAL A  90      -3.836 -29.274   7.207  1.00 55.63    -0.271 OA
ATOM   1076  CB  VAL A  90      -6.419 -29.876   9.219  1.00 54.07    -0.033 C 
ATOM   1077  HB  VAL A  90      -7.223 -29.105   9.262  1.00  0.00     0.042 H 
ATOM   1078  CG1 VAL A  90      -6.573 -30.648   7.923  1.00 52.65    -0.071 C 
ATOM   1079 1HG1 VAL A  90      -6.455 -29.972   7.044  1.00  0.00     0.028 H 
ATOM   1080 2HG1 VAL A  90      -7.537 -31.207   7.888  1.00  0.00     0.028 H 
ATOM   1081 3HG1 VAL A  90      -5.874 -31.515   7.874  1.00  0.00     0.028 H 
ATOM   1082  CG2 VAL A  90      -6.580 -30.799  10.420  1.00 61.28    -0.071 C 
ATOM   1083 1HG2 VAL A  90      -6.467 -30.231  11.373  1.00  0.00     0.028 H 
ATOM   1084 2HG2 VAL A  90      -5.881 -31.666  10.371  1.00  0.00     0.028 H 
ATOM   1085 3HG2 VAL A  90      -7.544 -31.358  10.385  1.00  0.00     0.028 H 
ATOM   1086  N   GLU A  91      -5.139 -27.465   7.513  1.00 53.13    -0.346 N 
ATOM   1087  HN  GLU A  91      -5.806 -26.976   8.110  1.00  0.00     0.163 HD
ATOM   1088  CA  GLU A  91      -4.748 -26.881   6.233  1.00 59.46     0.090 C 
ATOM   1089  HA  GLU A  91      -4.961 -27.624   5.429  1.00  0.00     0.087 H 
ATOM   1090  C   GLU A  91      -3.259 -26.559   6.206  1.00 65.37     0.241 C 
ATOM   1091  O   GLU A  91      -2.578 -26.818   5.208  1.00 54.66    -0.271 OA
ATOM   1092  CB  GLU A  91      -5.571 -25.624   5.956  1.00 59.04    -0.029 C 
ATOM   1093  HB1 GLU A  91      -4.945 -24.852   5.451  1.00  0.00     0.037 H 
ATOM   1094  HB2 GLU A  91      -5.800 -25.091   6.908  1.00  0.00     0.037 H 
ATOM   1095  CG  GLU A  91      -6.845 -25.872   5.168  1.00 74.86     0.018 C 
ATOM   1096  HG1 GLU A  91      -6.616 -26.147   4.112  1.00  0.00     0.049 H 
ATOM   1097  HG2 GLU A  91      -7.342 -26.815   5.495  1.00  0.00     0.049 H 
ATOM   1098  CD  GLU A  91      -7.805 -24.699   5.231  1.00 83.45     0.172 C 
ATOM   1099  OE1 GLU A  91      -7.583 -23.791   6.060  1.00 73.85    -0.648 OA
ATOM   1100  OE2 GLU A  91      -8.781 -24.685   4.452  1.00 92.75    -0.648 OA
ATOM   1101  N   LYS A  92      -2.737 -25.991   7.296  1.00 60.12    -0.346 N 
ATOM   1102  HN  LYS A  92      -3.341 -25.757   8.083  1.00  0.00     0.163 HD
ATOM   1103  CA  LYS A  92      -1.309 -25.703   7.369  1.00 53.02     0.089 C 
ATOM   1104  HA  LYS A  92      -1.024 -25.112   6.468  1.00  0.00     0.087 H 
ATOM   1105  C   LYS A  92      -0.490 -26.987   7.378  1.00 69.53     0.241 C 
ATOM   1106  O   LYS A  92       0.563 -27.067   6.734  1.00 59.50    -0.271 OA
ATOM   1107  CB  LYS A  92      -1.007 -24.863   8.610  1.00 60.53    -0.038 C 
ATOM   1108  HB1 LYS A  92      -1.537 -25.278   9.499  1.00  0.00     0.036 H 
ATOM   1109  HB2 LYS A  92      -1.506 -23.868   8.537  1.00  0.00     0.036 H 
ATOM   1110  CG  LYS A  92       0.475 -24.693   8.908  1.00 70.96    -0.061 C 
ATOM   1111  HG1 LYS A  92       1.079 -24.654   7.972  1.00  0.00     0.033 H 
ATOM   1112  HG2 LYS A  92       0.911 -25.617   9.355  1.00  0.00     0.033 H 
ATOM   1113  CD  LYS A  92       0.726 -23.477   9.785  1.00 81.53    -0.043 C 
ATOM   1114  HD1 LYS A  92      -0.130 -23.284  10.472  1.00  0.00     0.035 H 
ATOM   1115  HD2 LYS A  92       0.688 -22.532   9.195  1.00  0.00     0.035 H 
ATOM   1116  CE  LYS A  92       2.035 -23.608  10.547  1.00 98.27     0.080 C 
ATOM   1117  HE1 LYS A  92       2.894 -23.230   9.946  1.00  0.00     0.075 H 
ATOM   1118  HE2 LYS A  92       2.345 -24.675  10.642  1.00  0.00     0.075 H 
ATOM   1119  NZ  LYS A  92       1.969 -22.942  11.878  1.00108.15    -0.079 N 
ATOM   1120  HZ1 LYS A  92       2.847 -23.030  12.389  1.00  0.00     0.274 HD
ATOM   1121  HZ2 LYS A  92       1.183 -23.288  12.428  1.00  0.00     0.274 HD
ATOM   1122  HZ3 LYS A  92       1.686 -21.966  11.791  1.00  0.00     0.274 HD
ATOM   1123  N   LEU A  93      -0.960 -28.004   8.104  1.00 59.00    -0.346 N 
ATOM   1124  HN  LEU A  93      -1.825 -27.889   8.632  1.00  0.00     0.163 HD
ATOM   1125  CA  LEU A  93      -0.251 -29.278   8.152  1.00 53.03     0.089 C 
ATOM   1126  HA  LEU A  93       0.790 -29.088   8.503  1.00  0.00     0.087 H 
ATOM   1127  C   LEU A  93      -0.184 -29.920   6.772  1.00 63.53     0.241 C 
ATOM   1128  O   LEU A  93       0.874 -30.400   6.349  1.00 57.42    -0.271 OA
ATOM   1129  CB  LEU A  93      -0.933 -30.216   9.148  1.00 62.76    -0.035 C 
ATOM   1130  HB1 LEU A  93      -1.144 -31.192   8.652  1.00  0.00     0.037 H 
ATOM   1131  HB2 LEU A  93      -1.969 -29.855   9.346  1.00  0.00     0.037 H 
ATOM   1132  CG  LEU A  93      -0.220 -30.466  10.477  1.00 67.92    -0.059 C 
ATOM   1133  HG  LEU A  93      -0.338 -29.559  11.114  1.00  0.00     0.039 H 
ATOM   1134  CD1 LEU A  93      -0.858 -31.641  11.197  1.00 68.31    -0.073 C 
ATOM   1135 1HD1 LEU A  93      -1.947 -31.464  11.356  1.00  0.00     0.028 H 
ATOM   1136 2HD1 LEU A  93      -0.334 -31.873  12.153  1.00  0.00     0.028 H 
ATOM   1137 3HD1 LEU A  93      -0.670 -32.603  10.665  1.00  0.00     0.028 H 
ATOM   1138  CD2 LEU A  93       1.266 -30.708  10.260  1.00 62.64    -0.073 C 
ATOM   1139 1HD2 LEU A  93       1.734 -29.845   9.731  1.00  0.00     0.028 H 
ATOM   1140 2HD2 LEU A  93       1.454 -31.670   9.728  1.00  0.00     0.028 H 
ATOM   1141 3HD2 LEU A  93       1.790 -30.940  11.216  1.00  0.00     0.028 H 
ATOM   1142  N   ALA A  94      -1.308 -29.934   6.054  1.00 50.65    -0.346 N 
ATOM   1143  HN  ALA A  94      -2.158 -29.520   6.436  1.00  0.00     0.163 HD
ATOM   1144  CA  ALA A  94      -1.329 -30.538   4.726  1.00 59.50     0.086 C 
ATOM   1145  HA  ALA A  94      -0.944 -31.581   4.811  1.00  0.00     0.086 H 
ATOM   1146  C   ALA A  94      -0.433 -29.776   3.758  1.00 62.90     0.240 C 
ATOM   1147  O   ALA A  94       0.223 -30.380   2.901  1.00 59.64    -0.271 OA
ATOM   1148  CB  ALA A  94      -2.761 -30.598   4.198  1.00 52.42    -0.049 C 
ATOM   1149  HB1 ALA A  94      -2.777 -31.060   3.183  1.00  0.00     0.030 H 
ATOM   1150  HB2 ALA A  94      -3.252 -29.597   4.208  1.00  0.00     0.030 H 
ATOM   1151  HB3 ALA A  94      -3.445 -31.123   4.906  1.00  0.00     0.030 H 
ATOM   1152  N   SER A  95      -0.391 -28.448   3.881  1.00 56.67    -0.344 N 
ATOM   1153  HN  SER A  95      -0.936 -27.991   4.612  1.00  0.00     0.163 HD
ATOM   1154  CA  SER A  95       0.427 -27.643   2.979  1.00 52.10     0.109 C 
ATOM   1155  HA  SER A  95       0.177 -27.929   1.931  1.00  0.00     0.090 H 
ATOM   1156  C   SER A  95       1.912 -27.898   3.204  1.00 64.79     0.243 C 
ATOM   1157  O   SER A  95       2.654 -28.185   2.257  1.00 51.67    -0.271 OA
ATOM   1158  CB  SER A  95       0.101 -26.160   3.163  1.00 54.53     0.044 C 
ATOM   1159  HB1 SER A  95      -0.927 -26.013   3.570  1.00  0.00     0.077 H 
ATOM   1160  HB2 SER A  95       0.682 -25.713   4.003  1.00  0.00     0.077 H 
ATOM   1161  OG  SER A  95       0.292 -25.442   1.957  1.00 73.96    -0.398 OA
ATOM   1162  HG  SER A  95       0.090 -24.521   2.071  1.00  0.00     0.209 HD
ATOM   1163  N   GLU A  96       2.365 -27.800   4.457  1.00 59.81    -0.346 N 
ATOM   1164  HN  GLU A  96       1.715 -27.592   5.216  1.00  0.00     0.163 HD
ATOM   1165  CA  GLU A  96       3.782 -27.988   4.748  1.00 59.94     0.090 C 
ATOM   1166  HA  GLU A  96       4.366 -27.323   4.070  1.00  0.00     0.087 H 
ATOM   1167  C   GLU A  96       4.227 -29.424   4.502  1.00 60.31     0.241 C 
ATOM   1168  O   GLU A  96       5.377 -29.655   4.114  1.00 66.40    -0.271 OA
ATOM   1169  CB  GLU A  96       4.079 -27.576   6.190  1.00 63.22    -0.029 C 
ATOM   1170  HB1 GLU A  96       3.574 -28.265   6.907  1.00  0.00     0.037 H 
ATOM   1171  HB2 GLU A  96       5.144 -27.785   6.447  1.00  0.00     0.037 H 
ATOM   1172  CG  GLU A  96       3.728 -26.129   6.501  1.00 81.26     0.018 C 
ATOM   1173  HG1 GLU A  96       4.259 -25.432   5.811  1.00  0.00     0.049 H 
ATOM   1174  HG2 GLU A  96       2.675 -25.903   6.212  1.00  0.00     0.049 H 
ATOM   1175  CD  GLU A  96       3.985 -25.760   7.949  1.00 98.22     0.172 C 
ATOM   1176  OE1 GLU A  96       3.980 -26.668   8.807  1.00 96.87    -0.648 OA
ATOM   1177  OE2 GLU A  96       4.190 -24.559   8.231  1.00 99.59    -0.648 OA
ATOM   1178  N   ASN A  97       3.339 -30.398   4.721  1.00 51.82    -0.346 N 
ATOM   1179  HN  ASN A  97       2.417 -30.171   5.093  1.00  0.00     0.163 HD
ATOM   1180  CA  ASN A  97       3.684 -31.786   4.430  1.00 51.95     0.097 C 
ATOM   1181  HA  ASN A  97       4.619 -32.039   4.983  1.00  0.00     0.088 H 
ATOM   1182  C   ASN A  97       3.937 -31.988   2.943  1.00 68.92     0.241 C 
ATOM   1183  O   ASN A  97       4.869 -32.701   2.554  1.00 58.73    -0.271 OA
ATOM   1184  CB  ASN A  97       2.573 -32.719   4.912  1.00 58.19     0.036 C 
ATOM   1185  HB1 ASN A  97       1.567 -32.295   4.684  1.00  0.00     0.051 H 
ATOM   1186  HB2 ASN A  97       2.526 -33.641   4.287  1.00  0.00     0.051 H 
ATOM   1187  CG  ASN A  97       2.697 -33.064   6.381  1.00 70.62     0.217 C 
ATOM   1188  ND2 ASN A  97       1.909 -34.034   6.829  1.00 71.78    -0.370 N 
ATOM   1189 1HD2 ASN A  97       1.253 -34.531   6.227  1.00  0.00     0.159 HD
ATOM   1190 2HD2 ASN A  97       1.993 -34.266   7.819  1.00  0.00     0.159 HD
ATOM   1191  OD1 ASN A  97       3.489 -32.464   7.107  1.00 67.60    -0.274 OA
ATOM   1192  N   ALA A  98       3.117 -31.362   2.095  1.00 52.61    -0.346 N 
ATOM   1193  HN  ALA A  98       2.359 -30.784   2.458  1.00  0.00     0.163 HD
ATOM   1194  CA  ALA A  98       3.295 -31.498   0.654  1.00 56.80     0.086 C 
ATOM   1195  HA  ALA A  98       3.352 -32.585   0.411  1.00  0.00     0.086 H 
ATOM   1196  C   ALA A  98       4.587 -30.836   0.189  1.00 58.26     0.240 C 
ATOM   1197  O   ALA A  98       5.246 -31.331  -0.732  1.00 55.18    -0.271 OA
ATOM   1198  CB  ALA A  98       2.094 -30.906  -0.082  1.00 48.45    -0.049 C 
ATOM   1199  HB1 ALA A  98       2.230 -31.010  -1.184  1.00  0.00     0.030 H 
ATOM   1200  HB2 ALA A  98       1.901 -29.849   0.217  1.00  0.00     0.030 H 
ATOM   1201  HB3 ALA A  98       1.132 -31.352   0.263  1.00  0.00     0.030 H 
ATOM   1202  N   SER A  99       4.962 -29.716   0.812  1.00 53.37    -0.344 N 
ATOM   1203  HN  SER A  99       4.386 -29.338   1.564  1.00  0.00     0.163 HD
ATOM   1204  CA  SER A  99       6.190 -29.029   0.425  1.00 66.48     0.109 C 
ATOM   1205  HA  SER A  99       6.209 -28.946  -0.687  1.00  0.00     0.090 H 
ATOM   1206  C   SER A  99       7.423 -29.807   0.867  1.00 66.70     0.243 C 
ATOM   1207  O   SER A  99       8.404 -29.902   0.120  1.00 69.59    -0.271 OA
ATOM   1208  CB  SER A  99       6.208 -27.618   1.012  1.00 58.92     0.044 C 
ATOM   1209  HB1 SER A  99       7.238 -27.308   1.305  1.00  0.00     0.077 H 
ATOM   1210  HB2 SER A  99       5.728 -27.585   2.018  1.00  0.00     0.077 H 
ATOM   1211  OG  SER A  99       5.617 -26.689   0.121  1.00 82.48    -0.398 OA
ATOM   1212  HG  SER A  99       5.628 -25.812   0.486  1.00  0.00     0.209 HD
ATOM   1213  N   MET A 100       7.394 -30.366   2.079  1.00 65.81    -0.346 N 
ATOM   1214  HN  MET A 100       6.579 -30.235   2.678  1.00  0.00     0.163 HD
ATOM   1215  CA  MET A 100       8.522 -31.163   2.551  1.00 68.49     0.090 C 
ATOM   1216  HA  MET A 100       9.454 -30.568   2.408  1.00  0.00     0.087 H 
ATOM   1217  C   MET A 100       8.654 -32.456   1.756  1.00 70.81     0.241 C 
ATOM   1218  O   MET A 100       9.772 -32.896   1.457  1.00 61.52    -0.271 OA
ATOM   1219  CB  MET A 100       8.364 -31.456   4.042  1.00 65.17    -0.030 C 
ATOM   1220  HB1 MET A 100       7.285 -31.517   4.314  1.00  0.00     0.037 H 
ATOM   1221  HB2 MET A 100       8.663 -30.568   4.647  1.00  0.00     0.037 H 
ATOM   1222  CG  MET A 100       9.101 -32.693   4.517  1.00 82.46    -0.021 C 
ATOM   1223  HG1 MET A 100       8.813 -33.590   3.921  1.00  0.00     0.049 H 
ATOM   1224  HG2 MET A 100      10.183 -32.647   4.253  1.00  0.00     0.049 H 
ATOM   1225  SD  MET A 100       8.869 -32.975   6.278  1.00128.88    -0.173 SA
ATOM   1226  CE  MET A 100       9.365 -31.386   6.941  1.00106.23    -0.035 C 
ATOM   1227  HE1 MET A 100       9.221 -31.561   8.033  1.00  0.00     0.041 H 
ATOM   1228  HE2 MET A 100       8.830 -30.502   6.521  1.00  0.00     0.041 H 
ATOM   1229  HE3 MET A 100      10.380 -31.035   6.640  1.00  0.00     0.041 H 
ATOM   1230  N   LYS A 101       7.525 -33.076   1.402  1.00 54.11    -0.346 N 
ATOM   1231  HN  LYS A 101       6.626 -32.707   1.712  1.00  0.00     0.163 HD
ATOM   1232  CA  LYS A 101       7.568 -34.278   0.575  1.00 62.64     0.089 C 
ATOM   1233  HA  LYS A 101       8.183 -35.043   1.103  1.00  0.00     0.087 H 
ATOM   1234  C   LYS A 101       8.209 -34.003  -0.778  1.00 63.40     0.241 C 
ATOM   1235  O   LYS A 101       8.866 -34.883  -1.344  1.00 62.06    -0.271 OA
ATOM   1236  CB  LYS A 101       6.158 -34.841   0.390  1.00 59.63    -0.038 C 
ATOM   1237  HB1 LYS A 101       5.490 -34.501   1.215  1.00  0.00     0.036 H 
ATOM   1238  HB2 LYS A 101       5.652 -34.353  -0.476  1.00  0.00     0.036 H 
ATOM   1239  CG  LYS A 101       6.109 -36.353   0.253  1.00 71.64    -0.061 C 
ATOM   1240  HG1 LYS A 101       7.038 -36.830   0.644  1.00  0.00     0.033 H 
ATOM   1241  HG2 LYS A 101       5.374 -36.805   0.960  1.00  0.00     0.033 H 
ATOM   1242  CD  LYS A 101       5.830 -36.768  -1.182  1.00 74.67    -0.043 C 
ATOM   1243  HD1 LYS A 101       6.715 -36.593  -1.838  1.00  0.00     0.035 H 
ATOM   1244  HD2 LYS A 101       5.111 -36.074  -1.676  1.00  0.00     0.035 H 
ATOM   1245  CE  LYS A 101       5.356 -38.209  -1.257  1.00 83.14     0.080 C 
ATOM   1246  HE1 LYS A 101       4.780 -38.399  -2.193  1.00  0.00     0.075 H 
ATOM   1247  HE2 LYS A 101       4.551 -38.411  -0.513  1.00  0.00     0.075 H 
ATOM   1248  NZ  LYS A 101       6.484 -39.169  -1.110  1.00 78.26    -0.079 N 
ATOM   1249  HZ1 LYS A 101       6.166 -40.137  -1.160  1.00  0.00     0.274 HD
ATOM   1250  HZ2 LYS A 101       7.011 -38.995  -0.254  1.00  0.00     0.274 HD
ATOM   1251  HZ3 LYS A 101       7.221 -38.984  -1.791  1.00  0.00     0.274 HD
ATOM   1252  N   LEU A 102       8.030 -32.792  -1.310  1.00 51.82    -0.346 N 
ATOM   1253  HN  LEU A 102       7.423 -32.119  -0.841  1.00  0.00     0.163 HD
ATOM   1254  CA  LEU A 102       8.693 -32.421  -2.555  1.00 68.88     0.089 C 
ATOM   1255  HA  LEU A 102       8.430 -33.175  -3.333  1.00  0.00     0.087 H 
ATOM   1256  C   LEU A 102      10.206 -32.414  -2.383  1.00 59.70     0.241 C 
ATOM   1257  O   LEU A 102      10.939 -32.999  -3.190  1.00 59.90    -0.271 OA
ATOM   1258  CB  LEU A 102       8.200 -31.051  -3.022  1.00 69.47    -0.035 C 
ATOM   1259  HB1 LEU A 102       8.239 -30.329  -2.173  1.00  0.00     0.037 H 
ATOM   1260  HB2 LEU A 102       8.951 -30.596  -3.710  1.00  0.00     0.037 H 
ATOM   1261  CG  LEU A 102       6.817 -31.010  -3.670  1.00 66.08    -0.059 C 
ATOM   1262  HG  LEU A 102       6.054 -31.160  -2.870  1.00  0.00     0.039 H 
ATOM   1263  CD1 LEU A 102       6.564 -29.656  -4.319  1.00 55.02    -0.073 C 
ATOM   1264 1HD1 LEU A 102       6.670 -28.829  -3.579  1.00  0.00     0.028 H 
ATOM   1265 2HD1 LEU A 102       5.574 -29.625  -4.830  1.00  0.00     0.028 H 
ATOM   1266 3HD1 LEU A 102       7.219 -29.498  -5.207  1.00  0.00     0.028 H 
ATOM   1267  CD2 LEU A 102       6.673 -32.137  -4.678  1.00 56.90    -0.073 C 
ATOM   1268 1HD2 LEU A 102       6.858 -33.128  -4.203  1.00  0.00     0.028 H 
ATOM   1269 2HD2 LEU A 102       7.328 -31.979  -5.566  1.00  0.00     0.028 H 
ATOM   1270 3HD2 LEU A 102       5.683 -32.106  -5.189  1.00  0.00     0.028 H 
ATOM   1271  N   GLU A 103      10.691 -31.756  -1.328  1.00 60.89    -0.346 N 
ATOM   1272  HN  GLU A 103      10.050 -31.295  -0.682  1.00  0.00     0.163 HD
ATOM   1273  CA  GLU A 103      12.128 -31.690  -1.090  1.00 62.18     0.090 C 
ATOM   1274  HA  GLU A 103      12.620 -31.328  -2.023  1.00  0.00     0.087 H 
ATOM   1275  C   GLU A 103      12.698 -33.062  -0.752  1.00 66.46     0.241 C 
ATOM   1276  O   GLU A 103      13.823 -33.387  -1.149  1.00 68.86    -0.271 OA
ATOM   1277  CB  GLU A 103      12.424 -30.690   0.026  1.00 68.29    -0.029 C 
ATOM   1278  HB1 GLU A 103      13.519 -30.644   0.231  1.00  0.00     0.037 H 
ATOM   1279  HB2 GLU A 103      12.065 -31.080   1.007  1.00  0.00     0.037 H 
ATOM   1280  CG  GLU A 103      11.869 -29.296  -0.230  1.00 89.78     0.018 C 
ATOM   1281  HG1 GLU A 103      12.137 -28.940  -1.252  1.00  0.00     0.049 H 
ATOM   1282  HG2 GLU A 103      10.759 -29.320  -0.333  1.00  0.00     0.049 H 
ATOM   1283  CD  GLU A 103      12.297 -28.294   0.825  1.00106.95     0.172 C 
ATOM   1284  OE1 GLU A 103      12.595 -28.717   1.962  1.00107.62    -0.648 OA
ATOM   1285  OE2 GLU A 103      12.336 -27.084   0.519  1.00112.41    -0.648 OA
ATOM   1286  N   LEU A 104      11.937 -33.881  -0.022  1.00 58.74    -0.346 N 
ATOM   1287  HN  LEU A 104      11.033 -33.560   0.324  1.00  0.00     0.163 HD
ATOM   1288  CA  LEU A 104      12.393 -35.233   0.283  1.00 59.03     0.089 C 
ATOM   1289  HA  LEU A 104      13.401 -35.165   0.755  1.00  0.00     0.087 H 
ATOM   1290  C   LEU A 104      12.513 -36.071  -0.983  1.00 66.69     0.241 C 
ATOM   1291  O   LEU A 104      13.486 -36.815  -1.155  1.00 70.16    -0.271 OA
ATOM   1292  CB  LEU A 104      11.442 -35.897   1.277  1.00 70.06    -0.035 C 
ATOM   1293  HB1 LEU A 104      11.487 -35.369   2.258  1.00  0.00     0.037 H 
ATOM   1294  HB2 LEU A 104      10.385 -35.690   0.988  1.00  0.00     0.037 H 
ATOM   1295  CG  LEU A 104      11.642 -37.400   1.484  1.00 73.52    -0.059 C 
ATOM   1296  HG  LEU A 104      11.714 -37.881   0.481  1.00  0.00     0.039 H 
ATOM   1297  CD1 LEU A 104      12.939 -37.674   2.234  1.00 61.62    -0.073 C 
ATOM   1298 1HD1 LEU A 104      13.810 -37.229   1.699  1.00  0.00     0.028 H 
ATOM   1299 2HD1 LEU A 104      13.084 -38.764   2.421  1.00  0.00     0.028 H 
ATOM   1300 3HD1 LEU A 104      12.884 -37.326   3.292  1.00  0.00     0.028 H 
ATOM   1301  CD2 LEU A 104      10.456 -38.006   2.212  1.00 70.08    -0.073 C 
ATOM   1302 1HD2 LEU A 104       9.507 -37.805   1.663  1.00  0.00     0.028 H 
ATOM   1303 2HD2 LEU A 104      10.401 -37.658   3.270  1.00  0.00     0.028 H 
ATOM   1304 3HD2 LEU A 104      10.601 -39.096   2.399  1.00  0.00     0.028 H 
ATOM   1305  N   ASP A 105      11.534 -35.962  -1.883  1.00 54.29    -0.346 N 
ATOM   1306  HN  ASP A 105      10.740 -35.349  -1.697  1.00  0.00     0.163 HD
ATOM   1307  CA  ASP A 105      11.592 -36.714  -3.132  1.00 58.34     0.098 C 
ATOM   1308  HA  ASP A 105      11.763 -37.788  -2.886  1.00  0.00     0.088 H 
ATOM   1309  C   ASP A 105      12.742 -36.237  -4.010  1.00 67.12     0.241 C 
ATOM   1310  O   ASP A 105      13.390 -37.044  -4.686  1.00 61.89    -0.271 OA
ATOM   1311  CB  ASP A 105      10.263 -36.599  -3.877  1.00 56.08     0.043 C 
ATOM   1312  HB1 ASP A 105       9.958 -35.533  -3.992  1.00  0.00     0.052 H 
ATOM   1313  HB2 ASP A 105      10.381 -36.869  -4.952  1.00  0.00     0.052 H 
ATOM   1314  CG  ASP A 105       9.164 -37.413  -3.228  1.00 71.44     0.175 C 
ATOM   1315  OD1 ASP A 105       9.434 -38.051  -2.189  1.00 69.60    -0.648 OA
ATOM   1316  OD2 ASP A 105       8.033 -37.416  -3.756  1.00 63.61    -0.648 OA
ATOM   1317  N   ALA A 106      13.008 -34.930  -4.014  1.00 64.73    -0.346 N 
ATOM   1318  HN  ALA A 106      12.424 -34.292  -3.473  1.00  0.00     0.163 HD
ATOM   1319  CA  ALA A 106      14.129 -34.408  -4.788  1.00 61.68     0.086 C 
ATOM   1320  HA  ALA A 106      14.038 -34.786  -5.833  1.00  0.00     0.086 H 
ATOM   1321  C   ALA A 106      15.459 -34.887  -4.222  1.00 67.98     0.240 C 
ATOM   1322  O   ALA A 106      16.360 -35.268  -4.979  1.00 63.06    -0.271 OA
ATOM   1323  CB  ALA A 106      14.074 -32.881  -4.825  1.00 54.33    -0.049 C 
ATOM   1324  HB1 ALA A 106      14.931 -32.482  -5.417  1.00  0.00     0.030 H 
ATOM   1325  HB2 ALA A 106      14.031 -32.440  -3.802  1.00  0.00     0.030 H 
ATOM   1326  HB3 ALA A 106      13.094 -32.507  -5.205  1.00  0.00     0.030 H 
ATOM   1327  N   LEU A 107      15.598 -34.878  -2.894  1.00 65.02    -0.346 N 
ATOM   1328  HN  LEU A 107      14.839 -34.528  -2.309  1.00  0.00     0.163 HD
ATOM   1329  CA  LEU A 107      16.826 -35.364  -2.273  1.00 66.70     0.089 C 
ATOM   1330  HA  LEU A 107      17.687 -34.815  -2.722  1.00  0.00     0.087 H 
ATOM   1331  C   LEU A 107      17.020 -36.852  -2.532  1.00 71.45     0.241 C 
ATOM   1332  O   LEU A 107      18.146 -37.311  -2.757  1.00 67.13    -0.271 OA
ATOM   1333  CB  LEU A 107      16.802 -35.076  -0.772  1.00 72.90    -0.035 C 
ATOM   1334  HB1 LEU A 107      15.866 -35.491  -0.329  1.00  0.00     0.037 H 
ATOM   1335  HB2 LEU A 107      16.644 -33.985  -0.606  1.00  0.00     0.037 H 
ATOM   1336  CG  LEU A 107      18.006 -35.547   0.047  1.00 77.54    -0.059 C 
ATOM   1337  HG  LEU A 107      18.148 -36.637  -0.138  1.00  0.00     0.039 H 
ATOM   1338  CD1 LEU A 107      19.269 -34.823  -0.389  1.00 66.80    -0.073 C 
ATOM   1339 1HD1 LEU A 107      19.452 -34.970  -1.479  1.00  0.00     0.028 H 
ATOM   1340 2HD1 LEU A 107      20.151 -35.126   0.223  1.00  0.00     0.028 H 
ATOM   1341 3HD1 LEU A 107      19.240 -33.742  -0.118  1.00  0.00     0.028 H 
ATOM   1342  CD2 LEU A 107      17.756 -35.346   1.534  1.00 83.51    -0.073 C 
ATOM   1343 1HD2 LEU A 107      16.829 -35.877   1.854  1.00  0.00     0.028 H 
ATOM   1344 2HD2 LEU A 107      17.727 -34.265   1.805  1.00  0.00     0.028 H 
ATOM   1345 3HD2 LEU A 107      18.638 -35.649   2.146  1.00  0.00     0.028 H 
ATOM   1346  N   ARG A 108      15.930 -37.623  -2.509  1.00 64.90    -0.346 N 
ATOM   1347  HN  ARG A 108      15.024 -37.213  -2.283  1.00  0.00     0.163 HD
ATOM   1348  CA  ARG A 108      16.027 -39.047  -2.805  1.00 74.75     0.089 C 
ATOM   1349  HA  ARG A 108      16.832 -39.482  -2.168  1.00  0.00     0.087 H 
ATOM   1350  C   ARG A 108      16.388 -39.291  -4.264  1.00 72.59     0.241 C 
ATOM   1351  O   ARG A 108      17.072 -40.272  -4.576  1.00 69.51    -0.271 OA
ATOM   1352  CB  ARG A 108      14.714 -39.747  -2.460  1.00 73.38    -0.036 C 
ATOM   1353  HB1 ARG A 108      14.019 -39.728  -3.332  1.00  0.00     0.036 H 
ATOM   1354  HB2 ARG A 108      14.124 -39.138  -1.736  1.00  0.00     0.036 H 
ATOM   1355  CG  ARG A 108      14.886 -41.166  -1.947  1.00 86.48    -0.048 C 
ATOM   1356  HG1 ARG A 108      15.505 -41.194  -1.020  1.00  0.00     0.035 H 
ATOM   1357  HG2 ARG A 108      15.549 -41.765  -2.614  1.00  0.00     0.035 H 
ATOM   1358  CD  ARG A 108      13.542 -41.843  -1.742  1.00 81.68     0.009 C 
ATOM   1359  HD1 ARG A 108      12.770 -41.427  -2.431  1.00  0.00     0.064 H 
ATOM   1360  HD2 ARG A 108      13.558 -42.895  -2.111  1.00  0.00     0.064 H 
ATOM   1361  NE  ARG A 108      13.103 -41.776  -0.354  1.00 89.96    -0.227 N 
ATOM   1362  HE  ARG A 108      13.767 -42.054   0.369  1.00  0.00     0.177 HD
ATOM   1363  CZ  ARG A 108      11.898 -41.378   0.032  1.00 99.08     0.665 C 
ATOM   1364  NH1 ARG A 108      10.984 -40.995  -0.844  1.00 84.23    -0.235 N 
ATOM   1365 1HH1 ARG A 108      11.209 -41.006  -1.839  1.00  0.00     0.174 HD
ATOM   1366 2HH1 ARG A 108      10.057 -40.689  -0.547  1.00  0.00     0.174 HD
ATOM   1367  NH2 ARG A 108      11.604 -41.364   1.329  1.00 98.90    -0.235 N 
ATOM   1368 1HH2 ARG A 108      12.309 -41.659   2.005  1.00  0.00     0.174 HD
ATOM   1369 2HH2 ARG A 108      10.677 -41.058   1.626  1.00  0.00     0.174 HD
ATOM   1370  N   SER A 109      15.942 -38.416  -5.168  1.00 64.39    -0.344 N 
ATOM   1371  HN  SER A 109      15.356 -37.635  -4.871  1.00  0.00     0.163 HD
ATOM   1372  CA  SER A 109      16.286 -38.568  -6.577  1.00 72.86     0.109 C 
ATOM   1373  HA  SER A 109      16.026 -39.606  -6.891  1.00  0.00     0.090 H 
ATOM   1374  C   SER A 109      17.778 -38.359  -6.807  1.00 64.08     0.243 C 
ATOM   1375  O   SER A 109      18.411 -39.126  -7.542  1.00 67.74    -0.271 OA
ATOM   1376  CB  SER A 109      15.472 -37.593  -7.425  1.00 64.30     0.044 C 
ATOM   1377  HB1 SER A 109      15.965 -36.595  -7.492  1.00  0.00     0.077 H 
ATOM   1378  HB2 SER A 109      14.533 -37.284  -6.909  1.00  0.00     0.077 H 
ATOM   1379  OG  SER A 109      15.209 -38.133  -8.708  1.00 72.02    -0.398 OA
ATOM   1380  HG  SER A 109      14.703 -37.526  -9.236  1.00  0.00     0.209 HD
ATOM   1381  N   LYS A 110      18.355 -37.324  -6.192  1.00 58.63    -0.346 N 
ATOM   1382  HN  LYS A 110      17.791 -36.694  -5.622  1.00  0.00     0.163 HD
ATOM   1383  CA  LYS A 110      19.788 -37.088  -6.331  1.00 72.46     0.089 C 
ATOM   1384  HA  LYS A 110      20.039 -37.084  -7.417  1.00  0.00     0.087 H 
ATOM   1385  C   LYS A 110      20.594 -38.191  -5.657  1.00 76.17     0.241 C 
ATOM   1386  O   LYS A 110      21.658 -38.581  -6.152  1.00 78.04    -0.271 OA
ATOM   1387  CB  LYS A 110      20.156 -35.725  -5.747  1.00 67.44    -0.038 C 
ATOM   1388  HB1 LYS A 110      21.259 -35.647  -5.606  1.00  0.00     0.036 H 
ATOM   1389  HB2 LYS A 110      19.823 -35.654  -4.685  1.00  0.00     0.036 H 
ATOM   1390  CG  LYS A 110      19.639 -34.541  -6.545  1.00 82.03    -0.061 C 
ATOM   1391  HG1 LYS A 110      18.643 -34.755  -6.999  1.00  0.00     0.033 H 
ATOM   1392  HG2 LYS A 110      20.224 -34.390  -7.482  1.00  0.00     0.033 H 
ATOM   1393  CD  LYS A 110      19.608 -33.283  -5.695  1.00 87.84    -0.043 C 
ATOM   1394  HD1 LYS A 110      20.637 -32.939  -5.438  1.00  0.00     0.035 H 
ATOM   1395  HD2 LYS A 110      19.235 -33.495  -4.666  1.00  0.00     0.035 H 
ATOM   1396  CE  LYS A 110      18.803 -32.180  -6.361  1.00 79.89     0.080 C 
ATOM   1397  HE1 LYS A 110      18.144 -32.587  -7.163  1.00  0.00     0.075 H 
ATOM   1398  HE2 LYS A 110      18.020 -31.780  -5.676  1.00  0.00     0.075 H 
ATOM   1399  NZ  LYS A 110      19.675 -31.090  -6.880  1.00 92.62    -0.079 N 
ATOM   1400  HZ1 LYS A 110      19.135 -30.349  -7.327  1.00  0.00     0.274 HD
ATOM   1401  HZ2 LYS A 110      20.392 -31.456  -7.507  1.00  0.00     0.274 HD
ATOM   1402  HZ3 LYS A 110      20.278 -30.717  -6.147  1.00  0.00     0.274 HD
ATOM   1403  N   TYR A 111      20.105 -38.702  -4.525  1.00 76.62    -0.346 N 
ATOM   1404  HN  TYR A 111      19.248 -38.320  -4.125  1.00  0.00     0.163 HD
ATOM   1405  CA  TYR A 111      20.789 -39.803  -3.856  1.00 79.33     0.093 C 
ATOM   1406  HA  TYR A 111      21.850 -39.505  -3.688  1.00  0.00     0.088 H 
ATOM   1407  C   TYR A 111      20.776 -41.060  -4.715  1.00 83.94     0.241 C 
ATOM   1408  O   TYR A 111      21.787 -41.764  -4.813  1.00 78.88    -0.271 OA
ATOM   1409  CB  TYR A 111      20.144 -40.067  -2.494  1.00 65.50    -0.014 C 
ATOM   1410  HB1 TYR A 111      20.240 -39.170  -1.838  1.00  0.00     0.043 H 
ATOM   1411  HB2 TYR A 111      19.034 -40.114  -2.592  1.00  0.00     0.043 H 
ATOM   1412  CG  TYR A 111      20.662 -41.297  -1.783  1.00 82.95    -0.056 A 
ATOM   1413  CD1 TYR A 111      20.035 -42.528  -1.932  1.00 89.79    -0.074 A 
ATOM   1414  HD1 TYR A 111      19.145 -42.608  -2.579  1.00  0.00     0.084 H 
ATOM   1415  CD2 TYR A 111      21.780 -41.227  -0.964  1.00 92.41    -0.074 A 
ATOM   1416  HD2 TYR A 111      22.295 -40.260  -0.831  1.00  0.00     0.084 H 
ATOM   1417  CE1 TYR A 111      20.506 -43.653  -1.284  1.00105.71    -0.051 A 
ATOM   1418  HE1 TYR A 111      19.995 -44.622  -1.412  1.00  0.00     0.087 H 
ATOM   1419  CE2 TYR A 111      22.260 -42.347  -0.312  1.00 97.94    -0.051 A 
ATOM   1420  HE2 TYR A 111      23.150 -42.273   0.335  1.00  0.00     0.087 H 
ATOM   1421  CZ  TYR A 111      21.619 -43.558  -0.476  1.00109.81     0.065 A 
ATOM   1422  OH  TYR A 111      22.091 -44.678   0.169  1.00113.86    -0.361 OA
ATOM   1423  HH  TYR A 111      22.858 -44.613   0.726  1.00  0.00     0.217 HD
ATOM   1424  N   GLU A 112      19.639 -41.355  -5.349  1.00 78.31    -0.346 N 
ATOM   1425  HN  GLU A 112      18.822 -40.755  -5.234  1.00  0.00     0.163 HD
ATOM   1426  CA  GLU A 112      19.561 -42.533  -6.206  1.00 80.42     0.090 C 
ATOM   1427  HA  GLU A 112      19.968 -43.403  -5.640  1.00  0.00     0.087 H 
ATOM   1428  C   GLU A 112      20.396 -42.354  -7.468  1.00 79.73     0.241 C 
ATOM   1429  O   GLU A 112      21.049 -43.299  -7.922  1.00 88.19    -0.271 OA
ATOM   1430  CB  GLU A 112      18.105 -42.831  -6.558  1.00 73.47    -0.029 C 
ATOM   1431  HB1 GLU A 112      17.533 -41.884  -6.692  1.00  0.00     0.037 H 
ATOM   1432  HB2 GLU A 112      18.028 -43.245  -7.590  1.00  0.00     0.037 H 
ATOM   1433  CG  GLU A 112      17.403 -43.743  -5.563  1.00 84.26     0.018 C 
ATOM   1434  HG1 GLU A 112      17.533 -44.815  -5.841  1.00  0.00     0.049 H 
ATOM   1435  HG2 GLU A 112      17.931 -43.747  -4.581  1.00  0.00     0.049 H 
ATOM   1436  CD  GLU A 112      15.936 -43.399  -5.391  1.00 98.35     0.172 C 
ATOM   1437  OE1 GLU A 112      15.360 -42.779  -6.309  1.00100.75    -0.648 OA
ATOM   1438  OE2 GLU A 112      15.359 -43.750  -4.340  1.00 94.99    -0.648 OA
ATOM   1439  N   ALA A 113      20.391 -41.150  -8.045  1.00 77.83    -0.346 N 
ATOM   1440  HN  ALA A 113      19.822 -40.401  -7.651  1.00  0.00     0.163 HD
ATOM   1441  CA  ALA A 113      21.196 -40.901  -9.237  1.00 72.47     0.086 C 
ATOM   1442  HA  ALA A 113      20.920 -41.656 -10.009  1.00  0.00     0.086 H 
ATOM   1443  C   ALA A 113      22.682 -41.046  -8.938  1.00 77.70     0.240 C 
ATOM   1444  O   ALA A 113      23.436 -41.604  -9.744  1.00 72.18    -0.271 OA
ATOM   1445  CB  ALA A 113      20.894 -39.511  -9.796  1.00 72.80    -0.049 C 
ATOM   1446  HB1 ALA A 113      19.806 -39.405 -10.015  1.00  0.00     0.030 H 
ATOM   1447  HB2 ALA A 113      21.521 -39.278 -10.688  1.00  0.00     0.030 H 
ATOM   1448  HB3 ALA A 113      21.261 -38.704  -9.120  1.00  0.00     0.030 H 
ATOM   1449  N   LEU A 114      23.123 -40.547  -7.781  1.00 75.55    -0.346 N 
ATOM   1450  HN  LEU A 114      22.486 -40.025  -7.179  1.00  0.00     0.163 HD
ATOM   1451  CA  LEU A 114      24.509 -40.744  -7.372  1.00 76.41     0.089 C 
ATOM   1452  HA  LEU A 114      25.169 -40.434  -8.215  1.00  0.00     0.087 H 
ATOM   1453  C   LEU A 114      24.791 -42.208  -7.058  1.00 87.28     0.241 C 
ATOM   1454  O   LEU A 114      25.934 -42.661  -7.189  1.00 78.11    -0.271 OA
ATOM   1455  CB  LEU A 114      24.826 -39.859  -6.165  1.00 67.91    -0.035 C 
ATOM   1456  HB1 LEU A 114      24.070 -40.044  -5.367  1.00  0.00     0.037 H 
ATOM   1457  HB2 LEU A 114      24.606 -38.797  -6.422  1.00  0.00     0.037 H 
ATOM   1458  CG  LEU A 114      26.228 -39.949  -5.559  1.00 86.55    -0.059 C 
ATOM   1459  HG  LEU A 114      26.459 -41.025  -5.377  1.00  0.00     0.039 H 
ATOM   1460  CD1 LEU A 114      27.263 -39.401  -6.524  1.00 74.68    -0.073 C 
ATOM   1461 1HD1 LEU A 114      27.215 -39.936  -7.501  1.00  0.00     0.028 H 
ATOM   1462 2HD1 LEU A 114      28.289 -39.429  -6.088  1.00  0.00     0.028 H 
ATOM   1463 3HD1 LEU A 114      27.165 -38.298  -6.652  1.00  0.00     0.028 H 
ATOM   1464  CD2 LEU A 114      26.294 -39.219  -4.225  1.00 82.40    -0.073 C 
ATOM   1465 1HD2 LEU A 114      25.534 -39.622  -3.516  1.00  0.00     0.028 H 
ATOM   1466 2HD2 LEU A 114      26.196 -38.116  -4.353  1.00  0.00     0.028 H 
ATOM   1467 3HD2 LEU A 114      27.320 -39.247  -3.789  1.00  0.00     0.028 H 
ATOM   1468  N   GLN A 115      23.764 -42.961  -6.657  1.00 80.32    -0.346 N 
ATOM   1469  HN  GLN A 115      22.842 -42.539  -6.546  1.00  0.00     0.163 HD
ATOM   1470  CA  GLN A 115      23.947 -44.381  -6.376  1.00 82.95     0.090 C 
ATOM   1471  HA  GLN A 115      24.780 -44.489  -5.642  1.00  0.00     0.087 H 
ATOM   1472  C   GLN A 115      24.317 -45.149  -7.639  1.00 89.83     0.241 C 
ATOM   1473  O   GLN A 115      25.273 -45.932  -7.644  1.00 92.27    -0.271 OA
ATOM   1474  CB  GLN A 115      22.676 -44.955  -5.750  1.00 87.52    -0.030 C 
ATOM   1475  HB1 GLN A 115      21.814 -44.270  -5.925  1.00  0.00     0.037 H 
ATOM   1476  HB2 GLN A 115      22.330 -45.847  -6.322  1.00  0.00     0.037 H 
ATOM   1477  CG  GLN A 115      22.796 -45.287  -4.277  1.00105.13     0.011 C 
ATOM   1478  HG1 GLN A 115      23.682 -45.935  -4.080  1.00  0.00     0.047 H 
ATOM   1479  HG2 GLN A 115      23.097 -44.392  -3.685  1.00  0.00     0.047 H 
ATOM   1480  CD  GLN A 115      21.529 -45.908  -3.726  1.00102.23     0.215 C 
ATOM   1481  NE2 GLN A 115      21.603 -46.420  -2.503  1.00104.10    -0.370 N 
ATOM   1482 1HE2 GLN A 115      22.459 -46.399  -1.949  1.00  0.00     0.159 HD
ATOM   1483 2HE2 GLN A 115      20.750 -46.838  -2.132  1.00  0.00     0.159 HD
ATOM   1484  OE1 GLN A 115      20.496 -45.933  -4.395  1.00 88.58    -0.274 OA
ATOM   1485  N   THR A 116      23.566 -44.938  -8.725  1.00 84.27    -0.344 N 
ATOM   1486  HN  THR A 116      22.797 -44.268  -8.688  1.00  0.00     0.163 HD
ATOM   1487  CA  THR A 116      23.841 -45.662  -9.964  1.00 84.82     0.113 C 
ATOM   1488  HA  THR A 116      23.866 -46.752  -9.731  1.00  0.00     0.091 H 
ATOM   1489  C   THR A 116      25.193 -45.272 -10.550  1.00 91.25     0.243 C 
ATOM   1490  O   THR A 116      25.891 -46.117 -11.124  1.00 87.32    -0.271 OA
ATOM   1491  CB  THR A 116      22.727 -45.419 -10.983  1.00 78.13     0.060 C 
ATOM   1492  HB  THR A 116      22.692 -46.283 -11.687  1.00  0.00     0.086 H 
ATOM   1493  CG2 THR A 116      21.377 -45.297 -10.292  1.00 72.60    -0.050 C 
ATOM   1494 1HG2 THR A 116      20.565 -45.120 -11.035  1.00  0.00     0.031 H 
ATOM   1495 2HG2 THR A 116      21.389 -44.512  -9.500  1.00  0.00     0.031 H 
ATOM   1496 3HG2 THR A 116      21.162 -46.182  -9.649  1.00  0.00     0.031 H 
ATOM   1497  OG1 THR A 116      23.007 -44.227 -11.730  1.00 89.00    -0.393 OA
ATOM   1498  HG1 THR A 116      22.315 -44.076 -12.363  1.00  0.00     0.210 HD
ATOM   1499  N   PHE A 117      25.577 -43.999 -10.422  1.00 71.77    -0.346 N 
ATOM   1500  HN  PHE A 117      24.945 -43.313 -10.008  1.00  0.00     0.163 HD
ATOM   1501  CA  PHE A 117      26.903 -43.593 -10.876  1.00 85.45     0.093 C 
ATOM   1502  HA  PHE A 117      27.024 -43.920 -11.935  1.00  0.00     0.088 H 
ATOM   1503  C   PHE A 117      27.999 -44.247 -10.048  1.00 81.79     0.241 C 
ATOM   1504  O   PHE A 117      29.071 -44.561 -10.577  1.00 85.48    -0.271 OA
ATOM   1505  CB  PHE A 117      27.042 -42.071 -10.827  1.00 80.05    -0.014 C 
ATOM   1506  HB1 PHE A 117      26.159 -41.580 -11.298  1.00  0.00     0.043 H 
ATOM   1507  HB2 PHE A 117      26.927 -41.699  -9.782  1.00  0.00     0.043 H 
ATOM   1508  CG  PHE A 117      28.319 -41.562 -11.434  1.00 82.47    -0.056 A 
ATOM   1509  CD1 PHE A 117      29.405 -41.238 -10.635  1.00 82.65    -0.077 A 
ATOM   1510  HD1 PHE A 117      29.330 -41.351  -9.540  1.00  0.00     0.084 H 
ATOM   1511  CD2 PHE A 117      28.435 -41.417 -12.806  1.00 97.25    -0.077 A 
ATOM   1512  HD2 PHE A 117      27.580 -41.673 -13.455  1.00  0.00     0.084 H 
ATOM   1513  CE1 PHE A 117      30.581 -40.775 -11.197  1.00 92.35    -0.082 A 
ATOM   1514  HE1 PHE A 117      31.438 -40.518 -10.551  1.00  0.00     0.083 H 
ATOM   1515  CE2 PHE A 117      29.608 -40.955 -13.374  1.00102.87    -0.082 A 
ATOM   1516  HE2 PHE A 117      29.685 -40.843 -14.469  1.00  0.00     0.083 H 
ATOM   1517  CZ  PHE A 117      30.682 -40.634 -12.568  1.00 88.72    -0.083 A 
ATOM   1518  HZ  PHE A 117      31.619 -40.266 -13.018  1.00  0.00     0.083 H 
ATOM   1519  N   ALA A 118      27.752 -44.460  -8.753  1.00 91.44    -0.346 N 
ATOM   1520  HN  ALA A 118      26.869 -44.149  -8.348  1.00  0.00     0.163 HD
ATOM   1521  CA  ALA A 118      28.736 -45.134  -7.914  1.00 83.87     0.086 C 
ATOM   1522  HA  ALA A 118      29.714 -44.613  -8.038  1.00  0.00     0.086 H 
ATOM   1523  C   ALA A 118      28.918 -46.590  -8.320  1.00 87.20     0.240 C 
ATOM   1524  O   ALA A 118      29.981 -47.170  -8.076  1.00102.76    -0.271 OA
ATOM   1525  CB  ALA A 118      28.329 -45.040  -6.445  1.00 80.70    -0.049 C 
ATOM   1526  HB1 ALA A 118      28.196 -43.974  -6.148  1.00  0.00     0.030 H 
ATOM   1527  HB2 ALA A 118      29.049 -45.570  -5.779  1.00  0.00     0.030 H 
ATOM   1528  HB3 ALA A 118      27.422 -45.649  -6.225  1.00  0.00     0.030 H 
ATOM   1529  N   ARG A 119      27.901 -47.197  -8.931  1.00 97.16    -0.346 N 
ATOM   1530  HN  ARG A 119      27.022 -46.694  -9.052  1.00  0.00     0.163 HD
ATOM   1531  CA  ARG A 119      28.013 -48.561  -9.431  1.00 86.83     0.089 C 
ATOM   1532  HA  ARG A 119      28.593 -49.154  -8.686  1.00  0.00     0.087 H 
ATOM   1533  C   ARG A 119      28.742 -48.640 -10.766  1.00101.39     0.241 C 
ATOM   1534  O   ARG A 119      28.884 -49.739 -11.313  1.00 94.78    -0.271 OA
ATOM   1535  CB  ARG A 119      26.623 -49.192  -9.558  1.00 92.18    -0.036 C 
ATOM   1536  HB1 ARG A 119      26.696 -50.216  -9.994  1.00  0.00     0.036 H 
ATOM   1537  HB2 ARG A 119      26.036 -48.687 -10.360  1.00  0.00     0.036 H 
ATOM   1538  CG  ARG A 119      25.834 -49.221  -8.256  1.00 96.12    -0.048 C 
ATOM   1539  HG1 ARG A 119      26.164 -48.413  -7.562  1.00  0.00     0.035 H 
ATOM   1540  HG2 ARG A 119      26.106 -50.106  -7.634  1.00  0.00     0.035 H 
ATOM   1541  CD  ARG A 119      24.335 -49.159  -8.508  1.00 99.67     0.009 C 
ATOM   1542  HD1 ARG A 119      24.056 -48.236  -9.068  1.00  0.00     0.064 H 
ATOM   1543  HD2 ARG A 119      24.018 -49.921  -9.258  1.00  0.00     0.064 H 
ATOM   1544  NE  ARG A 119      23.570 -49.281  -7.272  1.00 98.84    -0.227 N 
ATOM   1545  HE  ARG A 119      23.904 -49.940  -6.568  1.00  0.00     0.177 HD
ATOM   1546  CZ  ARG A 119      22.469 -48.592  -7.003  1.00105.38     0.665 C 
ATOM   1547  NH1 ARG A 119      21.971 -47.719  -7.864  1.00104.98    -0.235 N 
ATOM   1548 1HH1 ARG A 119      21.124 -47.189  -7.657  1.00  0.00     0.174 HD
ATOM   1549 2HH1 ARG A 119      22.445 -47.571  -8.755  1.00  0.00     0.174 HD
ATOM   1550  NH2 ARG A 119      21.851 -48.785  -5.841  1.00110.83    -0.235 N 
ATOM   1551 1HH2 ARG A 119      21.004 -48.255  -5.634  1.00  0.00     0.174 HD
ATOM   1552 2HH2 ARG A 119      22.235 -49.458  -5.177  1.00  0.00     0.174 HD
ATOM   1553  N   THR A 120      29.203 -47.509 -11.300  1.00100.67    -0.344 N 
ATOM   1554  HN  THR A 120      29.035 -46.628 -10.813  1.00  0.00     0.163 HD
ATOM   1555  CA  THR A 120      29.940 -47.491 -12.557  1.00 94.62     0.113 C 
ATOM   1556  HA  THR A 120      29.965 -48.527 -12.967  1.00  0.00     0.091 H 
ATOM   1557  C   THR A 120      31.373 -47.028 -12.327  1.00 98.64     0.243 C 
ATOM   1558  O   THR A 120      31.788 -45.989 -12.850  1.00109.54    -0.271 OA
ATOM   1559  CB  THR A 120      29.250 -46.582 -13.576  1.00 91.96     0.060 C 
ATOM   1560  HB  THR A 120      29.732 -46.716 -14.572  1.00  0.00     0.086 H 
ATOM   1561  CG2 THR A 120      27.774 -46.928 -13.685  1.00 84.16    -0.050 C 
ATOM   1562 1HG2 THR A 120      27.271 -46.266 -14.428  1.00  0.00     0.031 H 
ATOM   1563 2HG2 THR A 120      27.267 -46.898 -12.692  1.00  0.00     0.031 H 
ATOM   1564 3HG2 THR A 120      27.617 -48.007 -13.919  1.00  0.00     0.031 H 
ATOM   1565  OG1 THR A 120      29.384 -45.216 -13.168  1.00103.09    -0.393 OA
ATOM   1566  HG1 THR A 120      28.956 -44.652 -13.801  1.00  0.00     0.210 HD
ATOM   1567  N   VAL A 121      32.134 -47.790 -11.542  1.00105.53    -0.346 N 
ATOM   1568  HN  VAL A 121      31.737 -48.648 -11.158  1.00  0.00     0.163 HD
ATOM   1569  CA  VAL A 121      33.509 -47.446 -11.211  1.00104.74     0.092 C 
ATOM   1570  HA  VAL A 121      33.852 -46.647 -11.909  1.00  0.00     0.088 H 
ATOM   1571  C   VAL A 121      34.386 -48.672 -11.412  1.00109.22     0.241 C 
ATOM   1572  O   VAL A 121      33.913 -49.811 -11.433  1.00119.17    -0.271 OA
ATOM   1573  CB  VAL A 121      33.646 -46.925  -9.767  1.00106.37    -0.033 C 
ATOM   1574  HB  VAL A 121      34.728 -46.902  -9.501  1.00  0.00     0.042 H 
ATOM   1575  CG1 VAL A 121      33.092 -45.513  -9.655  1.00 97.86    -0.071 C 
ATOM   1576 1HG1 VAL A 121      33.191 -45.136  -8.610  1.00  0.00     0.028 H 
ATOM   1577 2HG1 VAL A 121      32.040 -45.450 -10.020  1.00  0.00     0.028 H 
ATOM   1578 3HG1 VAL A 121      33.565 -44.822 -10.391  1.00  0.00     0.028 H 
ATOM   1579  CG2 VAL A 121      32.937 -47.864  -8.814  1.00121.29    -0.071 C 
ATOM   1580 1HG2 VAL A 121      33.036 -47.487  -7.769  1.00  0.00     0.028 H 
ATOM   1581 2HG2 VAL A 121      33.295 -48.915  -8.916  1.00  0.00     0.028 H 
ATOM   1582 3HG2 VAL A 121      31.872 -48.028  -9.101  1.00  0.00     0.028 H 
ATOM   1583  N   ALA A 122      35.683 -48.423 -11.554  1.00110.49    -0.349 N 
ATOM   1584  HN  ALA A 122      36.009 -47.457 -11.524  1.00  0.00     0.163 HD
ATOM   1585  CA  ALA A 122      36.653 -49.491 -11.752  1.00100.93     0.059 C 
ATOM   1586  HA  ALA A 122      36.113 -50.387 -12.137  1.00  0.00     0.083 H 
ATOM   1587  C   ALA A 122      37.329 -49.867 -10.438  1.00110.74     0.109 C 
ATOM   1588  HC  ALA A 122      38.137 -50.618 -10.439  1.00  0.00     0.146 H 
ATOM   1589  O   ALA A 122      36.988 -49.346  -9.376  1.00101.59    -0.305 OA
ATOM   1590  CB  ALA A 122      37.691 -49.079 -12.785  1.00 91.40    -0.051 C 
ATOM   1591  HB1 ALA A 122      38.434 -49.897 -12.937  1.00  0.00     0.030 H 
ATOM   1592  HB2 ALA A 122      38.183 -48.115 -12.518  1.00  0.00     0.030 H 
ATOM   1593  HB3 ALA A 122      37.219 -48.763 -13.745  1.00  0.00     0.030 H 
TER    1594      ALA A 122 
ATOM   1594  N   LEU B 454     -62.655 -30.202  17.389  1.00 81.82    -0.066 N 
ATOM   1595  HN1 LEU B 454     -63.341 -30.849  17.001  1.00  0.00     0.275 HD
ATOM   1596  HN2 LEU B 454     -62.926 -29.877  18.317  1.00  0.00     0.275 HD
ATOM   1597  HN3 LEU B 454     -61.788 -30.677  17.638  1.00  0.00     0.275 HD
ATOM   1598  CA  LEU B 454     -62.416 -29.088  16.477  1.00 78.89     0.176 C 
ATOM   1599  HA  LEU B 454     -62.013 -29.497  15.521  1.00  0.00     0.099 H 
ATOM   1600  C   LEU B 454     -61.389 -28.119  17.057  1.00 76.08     0.249 C 
ATOM   1601  O   LEU B 454     -61.497 -27.703  18.210  1.00 82.53    -0.271 OA
ATOM   1602  CB  LEU B 454     -63.722 -28.351  16.173  1.00 85.11    -0.028 C 
ATOM   1603  HB1 LEU B 454     -63.524 -27.256  16.104  1.00  0.00     0.037 H 
ATOM   1604  HB2 LEU B 454     -64.385 -28.384  17.069  1.00  0.00     0.037 H 
ATOM   1605  CG  LEU B 454     -64.506 -28.807  14.940  1.00 79.84    -0.059 C 
ATOM   1606  HG  LEU B 454     -64.761 -29.884  15.071  1.00  0.00     0.039 H 
ATOM   1607  CD1 LEU B 454     -65.805 -28.027  14.810  1.00 83.48    -0.073 C 
ATOM   1608 1HD1 LEU B 454     -66.376 -28.359  13.912  1.00  0.00     0.028 H 
ATOM   1609 2HD1 LEU B 454     -65.627 -26.926  14.803  1.00  0.00     0.028 H 
ATOM   1610 3HD1 LEU B 454     -66.420 -28.091  15.738  1.00  0.00     0.028 H 
ATOM   1611  CD2 LEU B 454     -63.669 -28.671  13.679  1.00 89.59    -0.073 C 
ATOM   1612 1HD2 LEU B 454     -64.240 -29.003  12.781  1.00  0.00     0.028 H 
ATOM   1613 2HD2 LEU B 454     -62.698 -29.211  13.771  1.00  0.00     0.028 H 
ATOM   1614 3HD2 LEU B 454     -63.277 -27.634  13.556  1.00  0.00     0.028 H 
ATOM   1615  N   THR B 455     -60.393 -27.764  16.250  1.00 63.21    -0.344 N 
ATOM   1616  HN  THR B 455     -60.354 -28.144  15.304  1.00  0.00     0.163 HD
ATOM   1617  CA  THR B 455     -59.358 -26.843  16.694  1.00 60.54     0.113 C 
ATOM   1618  HA  THR B 455     -58.961 -27.201  17.672  1.00  0.00     0.091 H 
ATOM   1619  C   THR B 455     -59.931 -25.441  16.886  1.00 70.11     0.243 C 
ATOM   1620  O   THR B 455     -60.991 -25.093  16.358  1.00 59.94    -0.271 OA
ATOM   1621  CB  THR B 455     -58.206 -26.796  15.689  1.00 59.44     0.060 C 
ATOM   1622  HB  THR B 455     -57.346 -26.253  16.145  1.00  0.00     0.086 H 
ATOM   1623  CG2 THR B 455     -57.764 -28.204  15.313  1.00 60.58    -0.050 C 
ATOM   1624 1HG2 THR B 455     -57.436 -28.745  16.231  1.00  0.00     0.031 H 
ATOM   1625 2HG2 THR B 455     -56.980 -28.203  14.521  1.00  0.00     0.031 H 
ATOM   1626 3HG2 THR B 455     -58.553 -28.759  14.754  1.00  0.00     0.031 H 
ATOM   1627  OG1 THR B 455     -58.627 -26.100  14.509  1.00 53.53    -0.393 OA
ATOM   1628  HG1 THR B 455     -58.903 -25.222  14.744  1.00  0.00     0.210 HD
ATOM   1629  N   ARG B 456     -59.205 -24.631  17.661  1.00 57.53    -0.346 N 
ATOM   1630  HN  ARG B 456     -58.355 -24.981  18.103  1.00  0.00     0.163 HD
ATOM   1631  CA  ARG B 456     -59.620 -23.249  17.879  1.00 57.47     0.089 C 
ATOM   1632  HA  ARG B 456     -60.636 -23.256  18.338  1.00  0.00     0.087 H 
ATOM   1633  C   ARG B 456     -59.694 -22.484  16.564  1.00 60.72     0.241 C 
ATOM   1634  O   ARG B 456     -60.605 -21.674  16.359  1.00 56.26    -0.271 OA
ATOM   1635  CB  ARG B 456     -58.659 -22.562  18.850  1.00 58.56    -0.036 C 
ATOM   1636  HB1 ARG B 456     -57.966 -21.886  18.297  1.00  0.00     0.036 H 
ATOM   1637  HB2 ARG B 456     -57.926 -23.297  19.256  1.00  0.00     0.036 H 
ATOM   1638  CG  ARG B 456     -59.338 -21.811  19.984  1.00 86.68    -0.048 C 
ATOM   1639  HG1 ARG B 456     -58.708 -21.799  20.904  1.00  0.00     0.035 H 
ATOM   1640  HG2 ARG B 456     -60.212 -22.375  20.385  1.00  0.00     0.035 H 
ATOM   1641  CD  ARG B 456     -59.727 -20.407  19.553  1.00 89.13     0.009 C 
ATOM   1642  HD1 ARG B 456     -60.398 -20.430  18.663  1.00  0.00     0.064 H 
ATOM   1643  HD2 ARG B 456     -58.859 -19.868  19.107  1.00  0.00     0.064 H 
ATOM   1644  NE  ARG B 456     -60.322 -19.639  20.641  1.00 94.84    -0.227 N 
ATOM   1645  HE  ARG B 456     -59.718 -18.998  21.156  1.00  0.00     0.177 HD
ATOM   1646  CZ  ARG B 456     -61.594 -19.717  21.006  1.00 94.97     0.665 C 
ATOM   1647  NH1 ARG B 456     -62.441 -20.528  20.393  1.00 88.31    -0.235 N 
ATOM   1648 1HH1 ARG B 456     -63.420 -20.588  20.674  1.00  0.00     0.174 HD
ATOM   1649 2HH1 ARG B 456     -62.109 -21.107  19.622  1.00  0.00     0.174 HD
ATOM   1650  NH2 ARG B 456     -62.027 -18.962  22.012  1.00110.37    -0.235 N 
ATOM   1651 1HH2 ARG B 456     -63.006 -19.022  22.293  1.00  0.00     0.174 HD
ATOM   1652 2HH2 ARG B 456     -61.374 -18.337  22.485  1.00  0.00     0.174 HD
ATOM   1653  N   ASP B 457     -58.746 -22.737  15.657  1.00 55.86    -0.346 N 
ATOM   1654  HN  ASP B 457     -57.999 -23.395  15.879  1.00  0.00     0.163 HD
ATOM   1655  CA  ASP B 457     -58.768 -22.082  14.352  1.00 49.99     0.098 C 
ATOM   1656  HA  ASP B 457     -58.752 -20.979  14.512  1.00  0.00     0.088 H 
ATOM   1657  C   ASP B 457     -60.032 -22.437  13.579  1.00 47.49     0.241 C 
ATOM   1658  O   ASP B 457     -60.666 -21.564  12.975  1.00 51.65    -0.271 OA
ATOM   1659  CB  ASP B 457     -57.526 -22.472  13.550  1.00 49.07     0.043 C 
ATOM   1660  HB1 ASP B 457     -57.759 -22.543  12.462  1.00  0.00     0.052 H 
ATOM   1661  HB2 ASP B 457     -57.242 -23.533  13.744  1.00  0.00     0.052 H 
ATOM   1662  CG  ASP B 457     -56.354 -21.542  13.795  1.00 50.47     0.175 C 
ATOM   1663  OD1 ASP B 457     -56.538 -20.517  14.484  1.00 62.80    -0.648 OA
ATOM   1664  OD2 ASP B 457     -55.246 -21.841  13.303  1.00 57.66    -0.648 OA
ATOM   1665  N   GLU B 458     -60.413 -23.717  13.587  1.00 52.50    -0.346 N 
ATOM   1666  HN  GLU B 458     -59.874 -24.402  14.117  1.00  0.00     0.163 HD
ATOM   1667  CA  GLU B 458     -61.594 -24.143  12.843  1.00 51.80     0.090 C 
ATOM   1668  HA  GLU B 458     -61.494 -23.780  11.794  1.00  0.00     0.087 H 
ATOM   1669  C   GLU B 458     -62.866 -23.550  13.433  1.00 61.59     0.241 C 
ATOM   1670  O   GLU B 458     -63.784 -23.175  12.693  1.00 49.50    -0.271 OA
ATOM   1671  CB  GLU B 458     -61.671 -25.669  12.815  1.00 56.78    -0.029 C 
ATOM   1672  HB1 GLU B 458     -61.607 -26.085  13.848  1.00  0.00     0.037 H 
ATOM   1673  HB2 GLU B 458     -62.698 -26.006  12.541  1.00  0.00     0.037 H 
ATOM   1674  CG  GLU B 458     -60.636 -26.318  11.911  1.00 64.78     0.018 C 
ATOM   1675  HG1 GLU B 458     -59.640 -25.832  12.032  1.00  0.00     0.049 H 
ATOM   1676  HG2 GLU B 458     -60.830 -26.071  10.841  1.00  0.00     0.049 H 
ATOM   1677  CD  GLU B 458     -60.536 -27.816  12.112  1.00 64.23     0.172 C 
ATOM   1678  OE1 GLU B 458     -60.493 -28.261  13.278  1.00 77.85    -0.648 OA
ATOM   1679  OE2 GLU B 458     -60.504 -28.548  11.101  1.00 75.83    -0.648 OA
ATOM   1680  N   LEU B 459     -62.940 -23.454  14.762  1.00 53.59    -0.346 N 
ATOM   1681  HN  LEU B 459     -62.171 -23.795  15.339  1.00  0.00     0.163 HD
ATOM   1682  CA  LEU B 459     -64.116 -22.864  15.393  1.00 58.86     0.089 C 
ATOM   1683  HA  LEU B 459     -65.021 -23.384  15.001  1.00  0.00     0.087 H 
ATOM   1684  C   LEU B 459     -64.237 -21.382  15.061  1.00 50.18     0.241 C 
ATOM   1685  O   LEU B 459     -65.338 -20.890  14.791  1.00 43.47    -0.271 OA
ATOM   1686  CB  LEU B 459     -64.062 -23.074  16.906  1.00 47.11    -0.035 C 
ATOM   1687  HB1 LEU B 459     -63.099 -22.681  17.309  1.00  0.00     0.037 H 
ATOM   1688  HB2 LEU B 459     -64.784 -22.389  17.410  1.00  0.00     0.037 H 
ATOM   1689  CG  LEU B 459     -64.282 -24.509  17.389  1.00 63.54    -0.059 C 
ATOM   1690  HG  LEU B 459     -63.595 -25.177  16.820  1.00  0.00     0.039 H 
ATOM   1691  CD1 LEU B 459     -63.946 -24.631  18.868  1.00 72.03    -0.073 C 
ATOM   1692 1HD1 LEU B 459     -62.899 -24.304  19.067  1.00  0.00     0.028 H 
ATOM   1693 2HD1 LEU B 459     -64.135 -25.662  19.249  1.00  0.00     0.028 H 
ATOM   1694 3HD1 LEU B 459     -64.677 -24.079  19.503  1.00  0.00     0.028 H 
ATOM   1695  CD2 LEU B 459     -65.711 -24.955  17.117  1.00 63.01    -0.073 C 
ATOM   1696 1HD2 LEU B 459     -65.957 -24.866  16.033  1.00  0.00     0.028 H 
ATOM   1697 2HD2 LEU B 459     -66.442 -24.403  17.752  1.00  0.00     0.028 H 
ATOM   1698 3HD2 LEU B 459     -65.900 -25.986  17.498  1.00  0.00     0.028 H 
ATOM   1699  N   ARG B 460     -63.117 -20.655  15.073  1.00 50.27    -0.346 N 
ATOM   1700  HN  ARG B 460     -62.230 -21.092  15.323  1.00  0.00     0.163 HD
ATOM   1701  CA  ARG B 460     -63.158 -19.237  14.729  1.00 42.66     0.089 C 
ATOM   1702  HA  ARG B 460     -63.931 -18.745  15.364  1.00  0.00     0.087 H 
ATOM   1703  C   ARG B 460     -63.540 -19.037  13.268  1.00 48.64     0.241 C 
ATOM   1704  O   ARG B 460     -64.311 -18.127  12.939  1.00 48.43    -0.271 OA
ATOM   1705  CB  ARG B 460     -61.808 -18.585  15.024  1.00 51.33    -0.036 C 
ATOM   1706  HB1 ARG B 460     -61.775 -17.549  14.613  1.00  0.00     0.036 H 
ATOM   1707  HB2 ARG B 460     -61.003 -19.056  14.412  1.00  0.00     0.036 H 
ATOM   1708  CG  ARG B 460     -61.432 -18.588  16.494  1.00 61.27    -0.048 C 
ATOM   1709  HG1 ARG B 460     -61.701 -19.554  16.982  1.00  0.00     0.035 H 
ATOM   1710  HG2 ARG B 460     -62.089 -17.907  17.084  1.00  0.00     0.035 H 
ATOM   1711  CD  ARG B 460     -59.964 -18.255  16.695  1.00 50.59     0.009 C 
ATOM   1712  HD1 ARG B 460     -59.685 -18.305  17.773  1.00  0.00     0.064 H 
ATOM   1713  HD2 ARG B 460     -59.310 -19.069  16.304  1.00  0.00     0.064 H 
ATOM   1714  NE  ARG B 460     -59.601 -16.968  16.118  1.00 53.89    -0.227 N 
ATOM   1715  HE  ARG B 460     -60.353 -16.367  15.781  1.00  0.00     0.177 HD
ATOM   1716  CZ  ARG B 460     -58.356 -16.527  16.003  1.00 66.26     0.665 C 
ATOM   1717  NH1 ARG B 460     -57.327 -17.248  16.418  1.00 58.71    -0.235 N 
ATOM   1718 1HH1 ARG B 460     -56.369 -16.909  16.330  1.00  0.00     0.174 HD
ATOM   1719 2HH1 ARG B 460     -57.494 -18.164  16.834  1.00  0.00     0.174 HD
ATOM   1720  NH2 ARG B 460     -58.138 -15.332  15.461  1.00 61.53    -0.235 N 
ATOM   1721 1HH2 ARG B 460     -57.180 -14.993  15.373  1.00  0.00     0.174 HD
ATOM   1722 2HH2 ARG B 460     -58.931 -14.776  15.141  1.00  0.00     0.174 HD
ATOM   1723  N   ALA B 461     -63.012 -19.879  12.378  1.00 52.03    -0.346 N 
ATOM   1724  HN  ALA B 461     -62.360 -20.600  12.688  1.00  0.00     0.163 HD
ATOM   1725  CA  ALA B 461     -63.360 -19.776  10.966  1.00 52.09     0.086 C 
ATOM   1726  HA  ALA B 461     -63.158 -18.732  10.631  1.00  0.00     0.086 H 
ATOM   1727  C   ALA B 461     -64.837 -20.072  10.743  1.00 54.11     0.240 C 
ATOM   1728  O   ALA B 461     -65.499 -19.400   9.943  1.00 48.55    -0.271 OA
ATOM   1729  CB  ALA B 461     -62.487 -20.722  10.140  1.00 49.34    -0.049 C 
ATOM   1730  HB1 ALA B 461     -62.753 -20.643   9.060  1.00  0.00     0.030 H 
ATOM   1731  HB2 ALA B 461     -62.545 -21.773  10.509  1.00  0.00     0.030 H 
ATOM   1732  HB3 ALA B 461     -61.400 -20.547  10.316  1.00  0.00     0.030 H 
ATOM   1733  N   LYS B 462     -65.372 -21.075  11.444  1.00 51.77    -0.346 N 
ATOM   1734  HN  LYS B 462     -64.784 -21.627  12.068  1.00  0.00     0.163 HD
ATOM   1735  CA  LYS B 462     -66.792 -21.386  11.323  1.00 53.53     0.089 C 
ATOM   1736  HA  LYS B 462     -67.035 -21.502  10.241  1.00  0.00     0.087 H 
ATOM   1737  C   LYS B 462     -67.652 -20.263  11.889  1.00 47.57     0.241 C 
ATOM   1738  O   LYS B 462     -68.712 -19.947  11.337  1.00 51.15    -0.271 OA
ATOM   1739  CB  LYS B 462     -67.102 -22.706  12.029  1.00 61.73    -0.038 C 
ATOM   1740  HB1 LYS B 462     -66.320 -22.935  12.790  1.00  0.00     0.036 H 
ATOM   1741  HB2 LYS B 462     -67.988 -22.593  12.696  1.00  0.00     0.036 H 
ATOM   1742  CG  LYS B 462     -67.291 -23.885  11.089  1.00 63.23    -0.061 C 
ATOM   1743  HG1 LYS B 462     -68.281 -23.846  10.578  1.00  0.00     0.033 H 
ATOM   1744  HG2 LYS B 462     -66.632 -23.804  10.193  1.00  0.00     0.033 H 
ATOM   1745  CD  LYS B 462     -67.088 -25.206  11.814  1.00 72.39    -0.043 C 
ATOM   1746  HD1 LYS B 462     -66.056 -25.600  11.665  1.00  0.00     0.035 H 
ATOM   1747  HD2 LYS B 462     -67.060 -25.066  12.920  1.00  0.00     0.035 H 
ATOM   1748  CE  LYS B 462     -68.139 -26.226  11.407  1.00 85.80     0.080 C 
ATOM   1749  HE1 LYS B 462     -67.907 -27.235  11.821  1.00  0.00     0.075 H 
ATOM   1750  HE2 LYS B 462     -69.107 -26.041  11.929  1.00  0.00     0.075 H 
ATOM   1751  NZ  LYS B 462     -68.321 -26.276   9.929  1.00 85.58    -0.079 N 
ATOM   1752  HZ1 LYS B 462     -69.026 -26.960   9.656  1.00  0.00     0.274 HD
ATOM   1753  HZ2 LYS B 462     -67.436 -26.445   9.452  1.00  0.00     0.274 HD
ATOM   1754  HZ3 LYS B 462     -68.533 -25.353   9.550  1.00  0.00     0.274 HD
ATOM   1755  N   ALA B 463     -67.208 -19.648  12.989  1.00 46.09    -0.346 N 
ATOM   1756  HN  ALA B 463     -66.329 -19.943  13.413  1.00  0.00     0.163 HD
ATOM   1757  CA  ALA B 463     -67.970 -18.558  13.589  1.00 42.72     0.086 C 
ATOM   1758  HA  ALA B 463     -69.001 -18.927  13.797  1.00  0.00     0.086 H 
ATOM   1759  C   ALA B 463     -68.073 -17.361  12.655  1.00 52.94     0.240 C 
ATOM   1760  O   ALA B 463     -69.078 -16.644  12.676  1.00 44.71    -0.271 OA
ATOM   1761  CB  ALA B 463     -67.336 -18.141  14.916  1.00 45.76    -0.049 C 
ATOM   1762  HB1 ALA B 463     -67.918 -17.308  15.375  1.00  0.00     0.030 H 
ATOM   1763  HB2 ALA B 463     -66.258 -17.882  14.800  1.00  0.00     0.030 H 
ATOM   1764  HB3 ALA B 463     -67.222 -19.004  15.613  1.00  0.00     0.030 H 
ATOM   1765  N   LEU B 464     -67.052 -17.128  11.834  1.00 54.01    -0.346 N 
ATOM   1766  HN  LEU B 464     -66.232 -17.732  11.884  1.00  0.00     0.163 HD
ATOM   1767  CA  LEU B 464     -67.066 -16.040  10.868  1.00 48.59     0.089 C 
ATOM   1768  HA  LEU B 464     -67.768 -15.259  11.243  1.00  0.00     0.087 H 
ATOM   1769  C   LEU B 464     -67.553 -16.485   9.494  1.00 51.74     0.241 C 
ATOM   1770  O   LEU B 464     -67.366 -15.752   8.517  1.00 54.10    -0.271 OA
ATOM   1771  CB  LEU B 464     -65.677 -15.410  10.760  1.00 50.05    -0.035 C 
ATOM   1772  HB1 LEU B 464     -65.472 -15.106   9.707  1.00  0.00     0.037 H 
ATOM   1773  HB2 LEU B 464     -64.890 -16.188  10.894  1.00  0.00     0.037 H 
ATOM   1774  CG  LEU B 464     -65.426 -14.235  11.707  1.00 45.71    -0.059 C 
ATOM   1775  HG  LEU B 464     -66.289 -13.533  11.626  1.00  0.00     0.039 H 
ATOM   1776  CD1 LEU B 464     -65.335 -14.709  13.150  1.00 54.05    -0.073 C 
ATOM   1777 1HD1 LEU B 464     -66.259 -15.259  13.445  1.00  0.00     0.028 H 
ATOM   1778 2HD1 LEU B 464     -65.115 -13.868  13.848  1.00  0.00     0.028 H 
ATOM   1779 3HD1 LEU B 464     -64.418 -15.318  13.327  1.00  0.00     0.028 H 
ATOM   1780  CD2 LEU B 464     -64.169 -13.487  11.306  1.00 45.18    -0.073 C 
ATOM   1781 1HD2 LEU B 464     -64.236 -13.140  10.249  1.00  0.00     0.028 H 
ATOM   1782 2HD2 LEU B 464     -63.252 -14.096  11.483  1.00  0.00     0.028 H 
ATOM   1783 3HD2 LEU B 464     -63.949 -12.646  12.004  1.00  0.00     0.028 H 
ATOM   1784  N   HIS B 465     -68.166 -17.667   9.405  1.00 44.19    -0.346 N 
ATOM   1785  HN  HIS B 465     -68.197 -18.260  10.234  1.00  0.00     0.163 HD
ATOM   1786  CA  HIS B 465     -68.797 -18.155   8.177  1.00 50.13     0.094 C 
ATOM   1787  HA  HIS B 465     -69.159 -19.191   8.373  1.00  0.00     0.088 H 
ATOM   1788  C   HIS B 465     -67.809 -18.223   7.014  1.00 56.05     0.241 C 
ATOM   1789  O   HIS B 465     -68.147 -17.914   5.870  1.00 54.24    -0.271 OA
ATOM   1790  CB  HIS B 465     -70.013 -17.303   7.808  1.00 54.10     0.002 C 
ATOM   1791  HB1 HIS B 465     -69.699 -16.273   7.520  1.00  0.00     0.046 H 
ATOM   1792  HB2 HIS B 465     -70.452 -17.641   6.841  1.00  0.00     0.046 H 
ATOM   1793  CG  HIS B 465     -71.060 -17.257   8.876  1.00 66.25     0.028 A 
ATOM   1794  CD2 HIS B 465     -71.368 -16.301   9.783  1.00 64.56    -0.000 A 
ATOM   1795  HD2 HIS B 465     -70.868 -15.325   9.900  1.00  0.00     0.114 H 
ATOM   1796  ND1 HIS B 465     -71.939 -18.295   9.100  1.00 66.55    -0.354 N 
ATOM   1797  HD1 HIS B 465     -71.964 -19.170   8.576  1.00  0.00     0.166 HD
ATOM   1798  CE1 HIS B 465     -72.744 -17.980  10.098  1.00 65.32     0.040 A 
ATOM   1799  HE1 HIS B 465     -73.550 -18.615  10.502  1.00  0.00     0.140 H 
ATOM   1800  NE2 HIS B 465     -72.419 -16.774  10.530  1.00 85.50    -0.360 N 
ATOM   1801  HE2 HIS B 465     -72.875 -16.275  11.294  1.00  0.00     0.166 HD
ATOM   1802  N   ILE B 466     -66.581 -18.636   7.304  1.00 48.55    -0.346 N 
ATOM   1803  HN  ILE B 466     -66.338 -18.801   8.281  1.00  0.00     0.163 HD
ATOM   1804  CA  ILE B 466     -65.568 -18.862   6.283  1.00 49.47     0.092 C 
ATOM   1805  HA  ILE B 466     -65.748 -18.157   5.438  1.00  0.00     0.088 H 
ATOM   1806  C   ILE B 466     -65.735 -20.297   5.771  1.00 49.74     0.243 C 
ATOM   1807  O   ILE B 466     -65.550 -21.237   6.560  1.00 52.97    -0.271 OA
ATOM   1808  CB  ILE B 466     -64.154 -18.631   6.824  1.00 53.38    -0.030 C 
ATOM   1809  HB  ILE B 466     -64.053 -19.171   7.794  1.00  0.00     0.043 H 
ATOM   1810  CG1 ILE B 466     -63.923 -17.139   7.070  1.00 51.07    -0.063 C 
ATOM   1811 1HG1 ILE B 466     -64.890 -16.620   7.268  1.00  0.00     0.033 H 
ATOM   1812 2HG1 ILE B 466     -63.625 -16.627   6.125  1.00  0.00     0.033 H 
ATOM   1813  CG2 ILE B 466     -63.113 -19.175   5.856  1.00 53.64    -0.071 C 
ATOM   1814 1HG2 ILE B 466     -62.084 -19.007   6.250  1.00  0.00     0.028 H 
ATOM   1815 2HG2 ILE B 466     -63.239 -18.751   4.833  1.00  0.00     0.028 H 
ATOM   1816 3HG2 ILE B 466     -63.293 -20.249   5.615  1.00  0.00     0.028 H 
ATOM   1817  CD1 ILE B 466     -62.929 -16.848   8.169  1.00 50.37    -0.076 C 
ATOM   1818 1HD1 ILE B 466     -62.761 -15.760   8.348  1.00  0.00     0.027 H 
ATOM   1819 2HD1 ILE B 466     -61.962 -17.367   7.971  1.00  0.00     0.027 H 
ATOM   1820 3HD1 ILE B 466     -63.227 -17.360   9.114  1.00  0.00     0.027 H 
ATOM   1821  N   PRO B 467     -66.075 -20.498   4.503  1.00 56.57    -0.337 N 
ATOM   1822  CA  PRO B 467     -66.375 -21.846   4.006  1.00 57.72     0.091 C 
ATOM   1823  HA  PRO B 467     -67.008 -22.386   4.748  1.00  0.00     0.087 H 
ATOM   1824  C   PRO B 467     -65.155 -22.688   3.666  1.00 47.05     0.241 C 
ATOM   1825  O   PRO B 467     -65.321 -23.794   3.145  1.00 62.88    -0.271 OA
ATOM   1826  CB  PRO B 467     -67.196 -21.555   2.741  1.00 50.97    -0.036 C 
ATOM   1827  HB1 PRO B 467     -67.185 -22.378   1.989  1.00  0.00     0.036 H 
ATOM   1828  HB2 PRO B 467     -68.299 -21.553   2.902  1.00  0.00     0.036 H 
ATOM   1829  CG  PRO B 467     -66.646 -20.258   2.240  1.00 56.65    -0.048 C 
ATOM   1830  HG1 PRO B 467     -67.367 -19.694   1.603  1.00  0.00     0.035 H 
ATOM   1831  HG2 PRO B 467     -65.849 -20.389   1.472  1.00  0.00     0.035 H 
ATOM   1832  CD  PRO B 467     -66.184 -19.477   3.445  1.00 49.13    -0.001 C 
ATOM   1833  HD1 PRO B 467     -66.833 -18.609   3.708  1.00  0.00     0.064 H 
ATOM   1834  HD2 PRO B 467     -65.254 -18.884   3.280  1.00  0.00     0.064 H 
ATOM   1835  N   PHE B 468     -63.945 -22.210   3.943  1.00 52.06    -0.346 N 
ATOM   1836  HN  PHE B 468     -63.813 -21.325   4.433  1.00  0.00     0.163 HD
ATOM   1837  CA  PHE B 468     -62.820 -23.023   3.506  1.00 57.16     0.093 C 
ATOM   1838  HA  PHE B 468     -63.174 -23.730   2.720  1.00  0.00     0.088 H 
ATOM   1839  C   PHE B 468     -62.246 -23.828   4.663  1.00 48.66     0.243 C 
ATOM   1840  O   PHE B 468     -62.228 -23.352   5.803  1.00 53.49    -0.271 OA
ATOM   1841  CB  PHE B 468     -61.715 -22.145   2.914  1.00 49.33    -0.014 C 
ATOM   1842  HB1 PHE B 468     -60.870 -22.772   2.546  1.00  0.00     0.043 H 
ATOM   1843  HB2 PHE B 468     -61.191 -21.577   3.718  1.00  0.00     0.043 H 
ATOM   1844  CG  PHE B 468     -62.191 -21.217   1.837  1.00 48.58    -0.056 A 
ATOM   1845  CD1 PHE B 468     -61.737 -19.911   1.780  1.00 50.60    -0.077 A 
ATOM   1846  HD1 PHE B 468     -61.017 -19.551   2.534  1.00  0.00     0.084 H 
ATOM   1847  CD2 PHE B 468     -63.095 -21.651   0.881  1.00 50.19    -0.077 A 
ATOM   1848  HD2 PHE B 468     -63.466 -22.689   0.912  1.00  0.00     0.084 H 
ATOM   1849  CE1 PHE B 468     -62.174 -19.053   0.791  1.00 55.75    -0.082 A 
ATOM   1850  HE1 PHE B 468     -61.803 -18.015   0.757  1.00  0.00     0.083 H 
ATOM   1851  CE2 PHE B 468     -63.537 -20.797  -0.111  1.00 59.26    -0.082 A 
ATOM   1852  HE2 PHE B 468     -64.257 -21.154  -0.867  1.00  0.00     0.083 H 
ATOM   1853  CZ  PHE B 468     -63.076 -19.497  -0.155  1.00 50.53    -0.083 A 
ATOM   1854  HZ  PHE B 468     -63.428 -18.813  -0.946  1.00  0.00     0.083 H 
ATOM   1855  N   PRO B 469     -61.773 -25.043   4.395  1.00 51.46    -0.337 N 
ATOM   1856  CA  PRO B 469     -61.062 -25.796   5.435  1.00 53.11     0.091 C 
ATOM   1857  HA  PRO B 469     -61.722 -25.952   6.320  1.00  0.00     0.087 H 
ATOM   1858  C   PRO B 469     -59.790 -25.071   5.847  1.00 57.34     0.241 C 
ATOM   1859  O   PRO B 469     -59.092 -24.483   5.018  1.00 56.32    -0.271 OA
ATOM   1860  CB  PRO B 469     -60.751 -27.137   4.759  1.00 56.42    -0.036 C 
ATOM   1861  HB1 PRO B 469     -59.673 -27.273   4.508  1.00  0.00     0.036 H 
ATOM   1862  HB2 PRO B 469     -60.838 -28.014   5.442  1.00  0.00     0.036 H 
ATOM   1863  CG  PRO B 469     -61.659 -27.206   3.572  1.00 53.37    -0.048 C 
ATOM   1864  HG1 PRO B 469     -61.276 -27.866   2.759  1.00  0.00     0.035 H 
ATOM   1865  HG2 PRO B 469     -62.604 -27.765   3.769  1.00  0.00     0.035 H 
ATOM   1866  CD  PRO B 469     -61.884 -25.798   3.135  1.00 54.23    -0.001 C 
ATOM   1867  HD1 PRO B 469     -62.832 -25.630   2.572  1.00  0.00     0.064 H 
ATOM   1868  HD2 PRO B 469     -61.207 -25.448   2.321  1.00  0.00     0.064 H 
ATOM   1869  N   VAL B 470     -59.498 -25.116   7.149  1.00 51.25    -0.346 N 
ATOM   1870  HN  VAL B 470     -60.118 -25.616   7.787  1.00  0.00     0.163 HD
ATOM   1871  CA  VAL B 470     -58.303 -24.459   7.672  1.00 56.15     0.092 C 
ATOM   1872  HA  VAL B 470     -58.364 -23.375   7.417  1.00  0.00     0.088 H 
ATOM   1873  C   VAL B 470     -57.052 -25.030   7.017  1.00 53.10     0.241 C 
ATOM   1874  O   VAL B 470     -56.096 -24.300   6.723  1.00 47.08    -0.271 OA
ATOM   1875  CB  VAL B 470     -58.256 -24.588   9.207  1.00 59.28    -0.033 C 
ATOM   1876  HB  VAL B 470     -58.534 -25.633   9.479  1.00  0.00     0.042 H 
ATOM   1877  CG1 VAL B 470     -56.856 -24.315   9.732  1.00 50.71    -0.071 C 
ATOM   1878 1HG1 VAL B 470     -56.822 -24.408  10.843  1.00  0.00     0.028 H 
ATOM   1879 2HG1 VAL B 470     -56.474 -23.325   9.390  1.00  0.00     0.028 H 
ATOM   1880 3HG1 VAL B 470     -56.097 -24.968   9.241  1.00  0.00     0.028 H 
ATOM   1881  CG2 VAL B 470     -59.262 -23.646   9.848  1.00 53.54    -0.071 C 
ATOM   1882 1HG2 VAL B 470     -59.228 -23.739  10.959  1.00  0.00     0.028 H 
ATOM   1883 2HG2 VAL B 470     -60.291 -23.803   9.449  1.00  0.00     0.028 H 
ATOM   1884 3HG2 VAL B 470     -59.115 -22.592   9.515  1.00  0.00     0.028 H 
ATOM   1885  N   GLU B 471     -57.046 -26.341   6.761  1.00 48.91    -0.346 N 
ATOM   1886  HN  GLU B 471     -57.853 -26.908   7.019  1.00  0.00     0.163 HD
ATOM   1887  CA  GLU B 471     -55.898 -26.971   6.117  1.00 58.43     0.090 C 
ATOM   1888  HA  GLU B 471     -55.006 -26.825   6.770  1.00  0.00     0.087 H 
ATOM   1889  C   GLU B 471     -55.607 -26.340   4.761  1.00 56.86     0.241 C 
ATOM   1890  O   GLU B 471     -54.443 -26.105   4.415  1.00 58.44    -0.271 OA
ATOM   1891  CB  GLU B 471     -56.145 -28.472   5.969  1.00 54.91    -0.029 C 
ATOM   1892  HB1 GLU B 471     -56.937 -28.662   5.207  1.00  0.00     0.037 H 
ATOM   1893  HB2 GLU B 471     -56.653 -28.873   6.877  1.00  0.00     0.037 H 
ATOM   1894  CG  GLU B 471     -54.904 -29.287   5.655  1.00 78.93     0.018 C 
ATOM   1895  HG1 GLU B 471     -54.937 -30.280   6.162  1.00  0.00     0.049 H 
ATOM   1896  HG2 GLU B 471     -54.005 -28.859   6.157  1.00  0.00     0.049 H 
ATOM   1897  CD  GLU B 471     -54.674 -29.443   4.164  1.00 88.04     0.172 C 
ATOM   1898  OE1 GLU B 471     -55.633 -29.242   3.390  1.00 84.39    -0.648 OA
ATOM   1899  OE2 GLU B 471     -53.535 -29.766   3.765  1.00 81.11    -0.648 OA
ATOM   1900  N   LYS B 472     -56.651 -26.053   3.982  1.00 55.05    -0.346 N 
ATOM   1901  HN  LYS B 472     -57.597 -26.258   4.302  1.00  0.00     0.163 HD
ATOM   1902  CA  LYS B 472     -56.440 -25.446   2.672  1.00 52.08     0.089 C 
ATOM   1903  HA  LYS B 472     -55.637 -26.016   2.150  1.00  0.00     0.087 H 
ATOM   1904  C   LYS B 472     -55.989 -23.997   2.797  1.00 55.02     0.241 C 
ATOM   1905  O   LYS B 472     -55.193 -23.518   1.983  1.00 52.18    -0.271 OA
ATOM   1906  CB  LYS B 472     -57.714 -25.542   1.835  1.00 58.08    -0.038 C 
ATOM   1907  HB1 LYS B 472     -58.599 -25.220   2.432  1.00  0.00     0.036 H 
ATOM   1908  HB2 LYS B 472     -57.723 -24.755   1.045  1.00  0.00     0.036 H 
ATOM   1909  CG  LYS B 472     -57.952 -26.913   1.225  1.00 53.73    -0.061 C 
ATOM   1910  HG1 LYS B 472     -58.608 -27.540   1.872  1.00  0.00     0.033 H 
ATOM   1911  HG2 LYS B 472     -57.030 -27.540   1.256  1.00  0.00     0.033 H 
ATOM   1912  CD  LYS B 472     -58.504 -26.802  -0.188  1.00 75.85    -0.043 C 
ATOM   1913  HD1 LYS B 472     -58.539 -25.741  -0.530  1.00  0.00     0.035 H 
ATOM   1914  HD2 LYS B 472     -57.785 -27.202  -0.940  1.00  0.00     0.035 H 
ATOM   1915  CE  LYS B 472     -59.866 -27.472  -0.308  1.00 85.93     0.080 C 
ATOM   1916  HE1 LYS B 472     -59.783 -28.580  -0.217  1.00  0.00     0.075 H 
ATOM   1917  HE2 LYS B 472     -60.498 -27.270   0.588  1.00  0.00     0.075 H 
ATOM   1918  NZ  LYS B 472     -60.565 -27.081  -1.565  1.00100.66    -0.079 N 
ATOM   1919  HZ1 LYS B 472     -61.477 -27.530  -1.645  1.00  0.00     0.274 HD
ATOM   1920  HZ2 LYS B 472     -59.987 -27.265  -2.385  1.00  0.00     0.274 HD
ATOM   1921  HZ3 LYS B 472     -60.641 -26.067  -1.648  1.00  0.00     0.274 HD
ATOM   1922  N   ILE B 473     -56.488 -23.283   3.808  1.00 46.78    -0.346 N 
ATOM   1923  HN  ILE B 473     -57.175 -23.704   4.433  1.00  0.00     0.163 HD
ATOM   1924  CA  ILE B 473     -56.059 -21.904   4.027  1.00 44.76     0.092 C 
ATOM   1925  HA  ILE B 473     -56.261 -21.325   3.096  1.00  0.00     0.088 H 
ATOM   1926  C   ILE B 473     -54.562 -21.851   4.302  1.00 48.56     0.241 C 
ATOM   1927  O   ILE B 473     -53.860 -20.940   3.843  1.00 41.66    -0.271 OA
ATOM   1928  CB  ILE B 473     -56.871 -21.269   5.172  1.00 43.31    -0.030 C 
ATOM   1929  HB  ILE B 473     -56.894 -21.988   6.024  1.00  0.00     0.043 H 
ATOM   1930  CG1 ILE B 473     -58.311 -21.008   4.726  1.00 45.80    -0.063 C 
ATOM   1931 1HG1 ILE B 473     -58.334 -20.294   3.870  1.00  0.00     0.033 H 
ATOM   1932 2HG1 ILE B 473     -58.738 -21.910   4.228  1.00  0.00     0.033 H 
ATOM   1933  CG2 ILE B 473     -56.217 -19.978   5.653  1.00 31.98    -0.071 C 
ATOM   1934 1HG2 ILE B 473     -55.168 -20.168   5.978  1.00  0.00     0.028 H 
ATOM   1935 2HG2 ILE B 473     -56.815 -19.484   6.454  1.00  0.00     0.028 H 
ATOM   1936 3HG2 ILE B 473     -56.273 -19.174   4.883  1.00  0.00     0.028 H 
ATOM   1937  CD1 ILE B 473     -59.218 -20.535   5.839  1.00 42.71    -0.076 C 
ATOM   1938 1HD1 ILE B 473     -60.267 -20.345   5.514  1.00  0.00     0.027 H 
ATOM   1939 2HD1 ILE B 473     -58.791 -19.633   6.337  1.00  0.00     0.027 H 
ATOM   1940 3HD1 ILE B 473     -59.195 -21.249   6.695  1.00  0.00     0.027 H 
ATOM   1941  N   ILE B 474     -54.045 -22.838   5.031  1.00 46.06    -0.346 N 
ATOM   1942  HN  ILE B 474     -54.639 -23.616   5.318  1.00  0.00     0.163 HD
ATOM   1943  CA  ILE B 474     -52.641 -22.821   5.424  1.00 58.05     0.092 C 
ATOM   1944  HA  ILE B 474     -52.338 -21.759   5.576  1.00  0.00     0.088 H 
ATOM   1945  C   ILE B 474     -51.757 -23.413   4.332  1.00 52.70     0.241 C 
ATOM   1946  O   ILE B 474     -50.727 -22.834   3.967  1.00 53.46    -0.271 OA
ATOM   1947  CB  ILE B 474     -52.457 -23.566   6.760  1.00 58.37    -0.030 C 
ATOM   1948  HB  ILE B 474     -52.897 -24.585   6.657  1.00  0.00     0.043 H 
ATOM   1949  CG1 ILE B 474     -53.189 -22.838   7.886  1.00 48.10    -0.063 C 
ATOM   1950 1HG1 ILE B 474     -54.215 -22.542   7.564  1.00  0.00     0.033 H 
ATOM   1951 2HG1 ILE B 474     -52.749 -21.827   8.054  1.00  0.00     0.033 H 
ATOM   1952  CG2 ILE B 474     -50.980 -23.714   7.094  1.00 47.19    -0.071 C 
ATOM   1953 1HG2 ILE B 474     -50.446 -24.245   6.272  1.00  0.00     0.028 H 
ATOM   1954 2HG2 ILE B 474     -50.825 -24.212   8.079  1.00  0.00     0.028 H 
ATOM   1955 3HG2 ILE B 474     -50.507 -22.732   7.329  1.00  0.00     0.028 H 
ATOM   1956  CD1 ILE B 474     -53.239 -23.622   9.178  1.00 45.81    -0.076 C 
ATOM   1957 1HD1 ILE B 474     -53.773 -23.091  10.000  1.00  0.00     0.027 H 
ATOM   1958 2HD1 ILE B 474     -52.213 -23.918   9.500  1.00  0.00     0.027 H 
ATOM   1959 3HD1 ILE B 474     -53.679 -24.633   9.010  1.00  0.00     0.027 H 
ATOM   1960  N   ASN B 475     -52.144 -24.568   3.788  1.00 46.94    -0.346 N 
ATOM   1961  HN  ASN B 475     -53.102 -24.888   3.929  1.00  0.00     0.163 HD
ATOM   1962  CA  ASN B 475     -51.230 -25.384   2.996  1.00 50.14     0.097 C 
ATOM   1963  HA  ASN B 475     -50.191 -25.147   3.325  1.00  0.00     0.088 H 
ATOM   1964  C   ASN B 475     -51.308 -25.144   1.492  1.00 50.64     0.241 C 
ATOM   1965  O   ASN B 475     -50.417 -25.606   0.769  1.00 61.30    -0.271 OA
ATOM   1966  CB  ASN B 475     -51.479 -26.870   3.272  1.00 54.76     0.036 C 
ATOM   1967  HB1 ASN B 475     -52.491 -27.179   2.920  1.00  0.00     0.051 H 
ATOM   1968  HB2 ASN B 475     -50.855 -27.511   2.607  1.00  0.00     0.051 H 
ATOM   1969  CG  ASN B 475     -51.274 -27.233   4.728  1.00 69.55     0.217 C 
ATOM   1970  ND2 ASN B 475     -51.806 -28.378   5.133  1.00 84.03    -0.370 N 
ATOM   1971 1HD2 ASN B 475     -51.668 -28.622   6.114  1.00  0.00     0.159 HD
ATOM   1972 2HD2 ASN B 475     -52.335 -28.989   4.510  1.00  0.00     0.159 HD
ATOM   1973  OD1 ASN B 475     -50.636 -26.496   5.479  1.00 71.45    -0.274 OA
ATOM   1974  N   LEU B 476     -52.331 -24.458   0.996  1.00 51.08    -0.346 N 
ATOM   1975  HN  LEU B 476     -53.037 -24.067   1.620  1.00  0.00     0.163 HD
ATOM   1976  CA  LEU B 476     -52.441 -24.266  -0.444  1.00 53.45     0.090 C 
ATOM   1977  HA  LEU B 476     -52.347 -25.258  -0.944  1.00  0.00     0.087 H 
ATOM   1978  C   LEU B 476     -51.321 -23.359  -0.947  1.00 51.05     0.243 C 
ATOM   1979  O   LEU B 476     -51.002 -22.353  -0.306  1.00 50.01    -0.271 OA
ATOM   1980  CB  LEU B 476     -53.793 -23.659  -0.814  1.00 45.42    -0.035 C 
ATOM   1981  HB1 LEU B 476     -53.673 -23.014  -1.715  1.00  0.00     0.037 H 
ATOM   1982  HB2 LEU B 476     -54.077 -22.899  -0.049  1.00  0.00     0.037 H 
ATOM   1983  CG  LEU B 476     -54.963 -24.619  -1.032  1.00 47.71    -0.059 C 
ATOM   1984  HG  LEU B 476     -55.188 -25.121  -0.062  1.00  0.00     0.039 H 
ATOM   1985  CD1 LEU B 476     -56.198 -23.848  -1.467  1.00 48.58    -0.073 C 
ATOM   1986 1HD1 LEU B 476     -56.461 -23.063  -0.720  1.00  0.00     0.028 H 
ATOM   1987 2HD1 LEU B 476     -57.058 -24.528  -1.670  1.00  0.00     0.028 H 
ATOM   1988 3HD1 LEU B 476     -56.077 -23.420  -2.489  1.00  0.00     0.028 H 
ATOM   1989  CD2 LEU B 476     -54.604 -25.690  -2.051  1.00 47.06    -0.073 C 
ATOM   1990 1HD2 LEU B 476     -53.698 -26.256  -1.732  1.00  0.00     0.028 H 
ATOM   1991 2HD2 LEU B 476     -54.483 -25.262  -3.073  1.00  0.00     0.028 H 
ATOM   1992 3HD2 LEU B 476     -55.464 -26.370  -2.254  1.00  0.00     0.028 H 
ATOM   1993  N   PRO B 477     -50.697 -23.692  -2.078  1.00 50.70    -0.337 N 
ATOM   1994  CA  PRO B 477     -49.776 -22.742  -2.711  1.00 49.62     0.091 C 
ATOM   1995  HA  PRO B 477     -48.911 -22.533  -2.039  1.00  0.00     0.087 H 
ATOM   1996  C   PRO B 477     -50.503 -21.451  -3.055  1.00 43.88     0.241 C 
ATOM   1997  O   PRO B 477     -51.710 -21.444  -3.308  1.00 53.50    -0.271 OA
ATOM   1998  CB  PRO B 477     -49.307 -23.481  -3.970  1.00 47.61    -0.036 C 
ATOM   1999  HB1 PRO B 477     -48.257 -23.249  -4.266  1.00  0.00     0.036 H 
ATOM   2000  HB2 PRO B 477     -49.787 -23.122  -4.910  1.00  0.00     0.036 H 
ATOM   2001  CG  PRO B 477     -49.550 -24.929  -3.678  1.00 56.24    -0.048 C 
ATOM   2002  HG1 PRO B 477     -49.629 -25.562  -4.592  1.00  0.00     0.035 H 
ATOM   2003  HG2 PRO B 477     -48.670 -25.449  -3.232  1.00  0.00     0.035 H 
ATOM   2004  CD  PRO B 477     -50.774 -24.967  -2.812  1.00 50.45    -0.001 C 
ATOM   2005  HD1 PRO B 477     -50.860 -25.872  -2.166  1.00  0.00     0.064 H 
ATOM   2006  HD2 PRO B 477     -51.730 -25.131  -3.363  1.00  0.00     0.064 H 
ATOM   2007  N   VAL B 478     -49.747 -20.349  -3.061  1.00 46.96    -0.346 N 
ATOM   2008  HN  VAL B 478     -48.733 -20.436  -2.998  1.00  0.00     0.163 HD
ATOM   2009  CA  VAL B 478     -50.351 -19.021  -3.156  1.00 45.10     0.092 C 
ATOM   2010  HA  VAL B 478     -51.012 -18.885  -2.269  1.00  0.00     0.088 H 
ATOM   2011  C   VAL B 478     -51.218 -18.888  -4.405  1.00 49.58     0.241 C 
ATOM   2012  O   VAL B 478     -52.245 -18.198  -4.383  1.00 53.83    -0.271 OA
ATOM   2013  CB  VAL B 478     -49.257 -17.934  -3.096  1.00 53.04    -0.033 C 
ATOM   2014  HB  VAL B 478     -48.669 -18.091  -2.162  1.00  0.00     0.042 H 
ATOM   2015  CG1 VAL B 478     -48.301 -18.053  -4.276  1.00 44.39    -0.071 C 
ATOM   2016 1HG1 VAL B 478     -47.511 -17.268  -4.233  1.00  0.00     0.028 H 
ATOM   2017 2HG1 VAL B 478     -48.845 -18.035  -5.249  1.00  0.00     0.028 H 
ATOM   2018 3HG1 VAL B 478     -47.861 -19.075  -4.347  1.00  0.00     0.028 H 
ATOM   2019  CG2 VAL B 478     -49.877 -16.546  -3.030  1.00 55.12    -0.071 C 
ATOM   2020 1HG2 VAL B 478     -49.087 -15.761  -2.987  1.00  0.00     0.028 H 
ATOM   2021 2HG2 VAL B 478     -50.596 -16.455  -2.182  1.00  0.00     0.028 H 
ATOM   2022 3HG2 VAL B 478     -50.587 -16.371  -3.872  1.00  0.00     0.028 H 
ATOM   2023  N   VAL B 479     -50.842 -19.554  -5.500  1.00 57.05    -0.346 N 
ATOM   2024  HN  VAL B 479     -49.989 -20.113  -5.485  1.00  0.00     0.163 HD
ATOM   2025  CA  VAL B 479     -51.645 -19.487  -6.720  1.00 58.16     0.092 C 
ATOM   2026  HA  VAL B 479     -51.812 -18.413  -6.967  1.00  0.00     0.088 H 
ATOM   2027  C   VAL B 479     -53.004 -20.138  -6.493  1.00 62.53     0.241 C 
ATOM   2028  O   VAL B 479     -54.051 -19.560  -6.807  1.00 56.80    -0.271 OA
ATOM   2029  CB  VAL B 479     -50.896 -20.138  -7.897  1.00 64.16    -0.033 C 
ATOM   2030  HB  VAL B 479     -50.728 -21.214  -7.656  1.00  0.00     0.042 H 
ATOM   2031  CG1 VAL B 479     -51.729 -20.054  -9.168  1.00 53.95    -0.071 C 
ATOM   2032 1HG1 VAL B 479     -52.721 -20.542  -9.023  1.00  0.00     0.028 H 
ATOM   2033 2HG1 VAL B 479     -51.186 -20.475 -10.046  1.00  0.00     0.028 H 
ATOM   2034 3HG1 VAL B 479     -51.834 -19.003  -9.524  1.00  0.00     0.028 H 
ATOM   2035  CG2 VAL B 479     -49.544 -19.473  -8.095  1.00 60.36    -0.071 C 
ATOM   2036 1HG2 VAL B 479     -48.934 -19.535  -7.164  1.00  0.00     0.028 H 
ATOM   2037 2HG2 VAL B 479     -49.649 -18.422  -8.451  1.00  0.00     0.028 H 
ATOM   2038 3HG2 VAL B 479     -49.001 -19.894  -8.973  1.00  0.00     0.028 H 
ATOM   2039  N   ASP B 480     -53.006 -21.352  -5.936  1.00 52.85    -0.345 N 
ATOM   2040  HN  ASP B 480     -52.122 -21.808  -5.712  1.00  0.00     0.163 HD
ATOM   2041  CA  ASP B 480     -54.265 -22.029  -5.646  1.00 47.60     0.098 C 
ATOM   2042  HA  ASP B 480     -54.904 -21.982  -6.558  1.00  0.00     0.088 H 
ATOM   2043  C   ASP B 480     -55.014 -21.355  -4.504  1.00 51.34     0.241 C 
ATOM   2044  O   ASP B 480     -56.251 -21.362  -4.488  1.00 47.22    -0.271 OA
ATOM   2045  CB  ASP B 480     -54.005 -23.498  -5.319  1.00 50.62     0.043 C 
ATOM   2046  HB1 ASP B 480     -53.519 -23.607  -4.321  1.00  0.00     0.052 H 
ATOM   2047  HB2 ASP B 480     -54.958 -24.039  -5.114  1.00  0.00     0.052 H 
ATOM   2048  CG  ASP B 480     -53.204 -24.196  -6.394  1.00 50.13     0.175 C 
ATOM   2049  OD1 ASP B 480     -53.636 -24.170  -7.566  1.00 57.31    -0.648 OA
ATOM   2050  OD2 ASP B 480     -52.140 -24.764  -6.070  1.00 62.41    -0.648 OA
ATOM   2051  N   PHE B 481     -54.289 -20.775  -3.544  1.00 47.74    -0.346 N 
ATOM   2052  HN  PHE B 481     -53.272 -20.855  -3.558  1.00  0.00     0.163 HD
ATOM   2053  CA  PHE B 481     -54.942 -20.027  -2.475  1.00 43.46     0.093 C 
ATOM   2054  HA  PHE B 481     -55.671 -20.702  -1.969  1.00  0.00     0.088 H 
ATOM   2055  C   PHE B 481     -55.703 -18.831  -3.032  1.00 53.56     0.241 C 
ATOM   2056  O   PHE B 481     -56.838 -18.561  -2.621  1.00 48.75    -0.271 OA
ATOM   2057  CB  PHE B 481     -53.909 -19.575  -1.443  1.00 47.73    -0.014 C 
ATOM   2058  HB1 PHE B 481     -53.391 -20.455  -0.995  1.00  0.00     0.043 H 
ATOM   2059  HB2 PHE B 481     -53.043 -19.083  -1.944  1.00  0.00     0.043 H 
ATOM   2060  CG  PHE B 481     -54.473 -18.687  -0.367  1.00 47.54    -0.056 A 
ATOM   2061  CD1 PHE B 481     -55.259 -19.213   0.647  1.00 45.07    -0.077 A 
ATOM   2062  HD1 PHE B 481     -55.473 -20.295   0.665  1.00  0.00     0.084 H 
ATOM   2063  CD2 PHE B 481     -54.216 -17.326  -0.372  1.00 43.95    -0.077 A 
ATOM   2064  HD2 PHE B 481     -53.592 -16.893  -1.172  1.00  0.00     0.084 H 
ATOM   2065  CE1 PHE B 481     -55.779 -18.395   1.638  1.00 46.67    -0.082 A 
ATOM   2066  HE1 PHE B 481     -56.402 -18.827   2.439  1.00  0.00     0.083 H 
ATOM   2067  CE2 PHE B 481     -54.733 -16.502   0.615  1.00 39.68    -0.082 A 
ATOM   2068  HE2 PHE B 481     -54.520 -15.420   0.598  1.00  0.00     0.083 H 
ATOM   2069  CZ  PHE B 481     -55.516 -17.038   1.621  1.00 40.02    -0.083 A 
ATOM   2070  HZ  PHE B 481     -55.929 -16.385   2.408  1.00  0.00     0.083 H 
ATOM   2071  N   ASN B 482     -55.097 -18.109  -3.977  1.00 51.87    -0.346 N 
ATOM   2072  HN  ASN B 482     -54.156 -18.360  -4.282  1.00  0.00     0.163 HD
ATOM   2073  CA  ASN B 482     -55.772 -16.963  -4.577  1.00 56.91     0.097 C 
ATOM   2074  HA  ASN B 482     -56.113 -16.288  -3.757  1.00  0.00     0.088 H 
ATOM   2075  C   ASN B 482     -56.993 -17.400  -5.376  1.00 52.42     0.241 C 
ATOM   2076  O   ASN B 482     -58.028 -16.722  -5.363  1.00 53.89    -0.271 OA
ATOM   2077  CB  ASN B 482     -54.797 -16.188  -5.463  1.00 46.38     0.036 C 
ATOM   2078  HB1 ASN B 482     -55.338 -15.469  -6.121  1.00  0.00     0.051 H 
ATOM   2079  HB2 ASN B 482     -54.354 -16.848  -6.245  1.00  0.00     0.051 H 
ATOM   2080  CG  ASN B 482     -53.717 -15.489  -4.662  1.00 52.50     0.217 C 
ATOM   2081  ND2 ASN B 482     -52.754 -14.897  -5.358  1.00 56.91    -0.370 N 
ATOM   2082 1HD2 ASN B 482     -52.027 -14.427  -4.819  1.00  0.00     0.159 HD
ATOM   2083 2HD2 ASN B 482     -52.733 -14.895  -6.378  1.00  0.00     0.159 HD
ATOM   2084  OD1 ASN B 482     -53.742 -15.491  -3.431  1.00 55.16    -0.274 OA
ATOM   2085  N   GLU B 483     -56.892 -18.532  -6.079  1.00 47.31    -0.346 N 
ATOM   2086  HN  GLU B 483     -56.002 -19.028  -6.115  1.00  0.00     0.163 HD
ATOM   2087  CA  GLU B 483     -58.047 -19.063  -6.795  1.00 53.78     0.090 C 
ATOM   2088  HA  GLU B 483     -58.402 -18.287  -7.513  1.00  0.00     0.087 H 
ATOM   2089  C   GLU B 483     -59.184 -19.385  -5.836  1.00 55.04     0.241 C 
ATOM   2090  O   GLU B 483     -60.350 -19.087  -6.120  1.00 58.03    -0.271 OA
ATOM   2091  CB  GLU B 483     -57.647 -20.307  -7.590  1.00 52.77    -0.029 C 
ATOM   2092  HB1 GLU B 483     -56.674 -20.140  -8.108  1.00  0.00     0.037 H 
ATOM   2093  HB2 GLU B 483     -57.357 -21.133  -6.899  1.00  0.00     0.037 H 
ATOM   2094  CG  GLU B 483     -58.701 -20.790  -8.582  1.00 55.09     0.018 C 
ATOM   2095  HG1 GLU B 483     -58.225 -21.306  -9.448  1.00  0.00     0.049 H 
ATOM   2096  HG2 GLU B 483     -59.168 -19.930  -9.116  1.00  0.00     0.049 H 
ATOM   2097  CD  GLU B 483     -59.762 -21.672  -7.941  1.00 66.33     0.172 C 
ATOM   2098  OE1 GLU B 483     -59.496 -22.243  -6.862  1.00 54.24    -0.648 OA
ATOM   2099  OE2 GLU B 483     -60.865 -21.791  -8.515  1.00 65.92    -0.648 OA
ATOM   2100  N   MET B 484     -58.865 -20.004  -4.697  1.00 48.98    -0.346 N 
ATOM   2101  HN  MET B 484     -57.896 -20.268  -4.521  1.00  0.00     0.163 HD
ATOM   2102  CA  MET B 484     -59.887 -20.307  -3.701  1.00 57.18     0.090 C 
ATOM   2103  HA  MET B 484     -60.675 -20.931  -4.184  1.00  0.00     0.087 H 
ATOM   2104  C   MET B 484     -60.537 -19.036  -3.170  1.00 54.89     0.241 C 
ATOM   2105  O   MET B 484     -61.762 -18.975  -3.012  1.00 58.35    -0.271 OA
ATOM   2106  CB  MET B 484     -59.269 -21.110  -2.558  1.00 49.34    -0.030 C 
ATOM   2107  HB1 MET B 484     -58.344 -20.608  -2.189  1.00  0.00     0.037 H 
ATOM   2108  HB2 MET B 484     -58.832 -22.060  -2.945  1.00  0.00     0.037 H 
ATOM   2109  CG  MET B 484     -60.209 -21.396  -1.403  1.00 63.80    -0.021 C 
ATOM   2110  HG1 MET B 484     -61.268 -21.460  -1.746  1.00  0.00     0.049 H 
ATOM   2111  HG2 MET B 484     -60.299 -20.516  -0.724  1.00  0.00     0.049 H 
ATOM   2112  SD  MET B 484     -59.721 -22.874  -0.501  1.00 60.54    -0.173 SA
ATOM   2113  CE  MET B 484     -58.741 -22.142   0.804  1.00 35.50    -0.035 C 
ATOM   2114  HE1 MET B 484     -58.439 -23.058   1.363  1.00  0.00     0.041 H 
ATOM   2115  HE2 MET B 484     -59.249 -21.353   1.406  1.00  0.00     0.041 H 
ATOM   2116  HE3 MET B 484     -57.907 -21.481   0.471  1.00  0.00     0.041 H 
ATOM   2117  N   MET B 485     -59.730 -18.007  -2.892  1.00 52.12    -0.346 N 
ATOM   2118  HN  MET B 485     -58.726 -18.106  -3.040  1.00  0.00     0.163 HD
ATOM   2119  CA  MET B 485     -60.255 -16.746  -2.382  1.00 56.21     0.090 C 
ATOM   2120  HA  MET B 485     -60.920 -16.970  -1.516  1.00  0.00     0.087 H 
ATOM   2121  C   MET B 485     -61.066 -15.988  -3.422  1.00 58.05     0.241 C 
ATOM   2122  O   MET B 485     -61.830 -15.088  -3.057  1.00 59.75    -0.271 OA
ATOM   2123  CB  MET B 485     -59.109 -15.860  -1.890  1.00 44.15    -0.030 C 
ATOM   2124  HB1 MET B 485     -58.413 -15.623  -2.729  1.00  0.00     0.037 H 
ATOM   2125  HB2 MET B 485     -59.482 -14.836  -1.657  1.00  0.00     0.037 H 
ATOM   2126  CG  MET B 485     -58.341 -16.425  -0.709  1.00 54.83    -0.021 C 
ATOM   2127  HG1 MET B 485     -57.428 -15.820  -0.502  1.00  0.00     0.049 H 
ATOM   2128  HG2 MET B 485     -57.860 -17.395  -0.974  1.00  0.00     0.049 H 
ATOM   2129  SD  MET B 485     -59.352 -16.592   0.773  1.00 55.10    -0.173 SA
ATOM   2130  CE  MET B 485     -59.369 -14.896   1.344  1.00 49.40    -0.035 C 
ATOM   2131  HE1 MET B 485     -59.995 -14.999   2.261  1.00  0.00     0.041 H 
ATOM   2132  HE2 MET B 485     -59.718 -14.140   0.603  1.00  0.00     0.041 H 
ATOM   2133  HE3 MET B 485     -58.369 -14.425   1.491  1.00  0.00     0.041 H 
ATOM   2134  N   SER B 486     -60.918 -16.328  -4.699  1.00 52.64    -0.344 N 
ATOM   2135  HN  SER B 486     -60.338 -17.133  -4.938  1.00  0.00     0.163 HD
ATOM   2136  CA  SER B 486     -61.565 -15.577  -5.762  1.00 60.34     0.109 C 
ATOM   2137  HA  SER B 486     -61.364 -14.492  -5.601  1.00  0.00     0.090 H 
ATOM   2138  C   SER B 486     -63.076 -15.796  -5.748  1.00 57.00     0.243 C 
ATOM   2139  O   SER B 486     -63.593 -16.747  -5.154  1.00 57.03    -0.271 OA
ATOM   2140  CB  SER B 486     -60.995 -15.978  -7.122  1.00 51.87     0.044 C 
ATOM   2141  HB1 SER B 486     -59.880 -15.966  -7.121  1.00  0.00     0.077 H 
ATOM   2142  HB2 SER B 486     -61.172 -15.190  -7.891  1.00  0.00     0.077 H 
ATOM   2143  OG  SER B 486     -61.504 -17.235  -7.535  1.00 58.49    -0.398 OA
ATOM   2144  HG  SER B 486     -61.150 -17.484  -8.380  1.00  0.00     0.209 HD
ATOM   2145  N   LYS B 487     -63.783 -14.884  -6.419  1.00 55.44    -0.346 N 
ATOM   2146  HN  LYS B 487     -63.283 -14.102  -6.842  1.00  0.00     0.163 HD
ATOM   2147  CA  LYS B 487     -65.237 -14.946  -6.580  1.00 68.88     0.086 C 
ATOM   2148  HA  LYS B 487     -65.557 -14.021  -7.114  1.00  0.00     0.086 H 
ATOM   2149  C   LYS B 487     -65.965 -14.981  -5.239  1.00 71.09     0.240 C 
ATOM   2150  O   LYS B 487     -67.052 -15.554  -5.126  1.00 65.22    -0.271 OA
ATOM   2151  CB  LYS B 487     -65.647 -16.145  -7.442  1.00 66.28    -0.049 C 
ATOM   2152  HB1 LYS B 487     -66.754 -16.192  -7.565  1.00  0.00     0.030 H 
ATOM   2153  HB2 LYS B 487     -65.238 -17.100  -7.038  1.00  0.00     0.030 H 
ATOM   2154  HB3 LYS B 487     -65.125 -16.140  -8.427  1.00  0.00     0.030 H 
ATOM   2155  N   GLU B 488     -65.384 -14.362  -4.212  1.00 65.11    -0.346 N 
ATOM   2156  HN  GLU B 488     -64.486 -13.902  -4.360  1.00  0.00     0.163 HD
ATOM   2157  CA  GLU B 488     -65.983 -14.319  -2.890  1.00 69.65     0.090 C 
ATOM   2158  HA  GLU B 488     -66.882 -14.978  -2.895  1.00  0.00     0.087 H 
ATOM   2159  C   GLU B 488     -66.439 -12.892  -2.570  1.00 76.93     0.241 C 
ATOM   2160  O   GLU B 488     -66.544 -12.043  -3.468  1.00 93.72    -0.271 OA
ATOM   2161  CB  GLU B 488     -64.989 -14.875  -1.866  1.00 62.63    -0.029 C 
ATOM   2162  HB1 GLU B 488     -65.288 -14.583  -0.832  1.00  0.00     0.037 H 
ATOM   2163  HB2 GLU B 488     -64.013 -14.340  -1.938  1.00  0.00     0.037 H 
ATOM   2164  CG  GLU B 488     -64.780 -16.383  -1.956  1.00 66.28     0.018 C 
ATOM   2165  HG1 GLU B 488     -64.358 -16.668  -2.948  1.00  0.00     0.049 H 
ATOM   2166  HG2 GLU B 488     -63.939 -16.708  -1.300  1.00  0.00     0.049 H 
ATOM   2167  CD  GLU B 488     -66.041 -17.177  -1.655  1.00 76.54     0.172 C 
ATOM   2168  OE1 GLU B 488     -66.942 -16.642  -0.975  1.00 70.66    -0.648 OA
ATOM   2169  OE2 GLU B 488     -66.130 -18.341  -2.100  1.00 73.31    -0.648 OA
ATOM   2170  N   GLN B 489     -66.711 -12.629  -1.292  1.00 82.14    -0.346 N 
ATOM   2171  HN  GLN B 489     -66.523 -13.343  -0.588  1.00  0.00     0.163 HD
ATOM   2172  CA  GLN B 489     -67.270 -11.349  -0.872  1.00 82.29     0.090 C 
ATOM   2173  HA  GLN B 489     -66.779 -10.544  -1.467  1.00  0.00     0.087 H 
ATOM   2174  C   GLN B 489     -66.986 -11.090   0.605  1.00 70.53     0.241 C 
ATOM   2175  O   GLN B 489     -67.734 -10.369   1.275  1.00 83.59    -0.271 OA
ATOM   2176  CB  GLN B 489     -68.778 -11.310  -1.166  1.00101.98    -0.030 C 
ATOM   2177  HB1 GLN B 489     -69.119 -10.250  -1.233  1.00  0.00     0.037 H 
ATOM   2178  HB2 GLN B 489     -68.964 -11.651  -2.211  1.00  0.00     0.037 H 
ATOM   2179  CG  GLN B 489     -69.690 -12.085  -0.200  1.00121.23     0.011 C 
ATOM   2180  HG1 GLN B 489     -69.883 -11.489   0.723  1.00  0.00     0.047 H 
ATOM   2181  HG2 GLN B 489     -70.728 -12.146  -0.602  1.00  0.00     0.047 H 
ATOM   2182  CD  GLN B 489     -69.169 -13.468   0.153  1.00118.97     0.215 C 
ATOM   2183  NE2 GLN B 489     -69.105 -13.764   1.447  1.00100.69    -0.370 N 
ATOM   2184 1HE2 GLN B 489     -69.387 -13.108   2.176  1.00  0.00     0.159 HD
ATOM   2185 2HE2 GLN B 489     -68.755 -14.692   1.684  1.00  0.00     0.159 HD
ATOM   2186  OE1 GLN B 489     -68.829 -14.259  -0.726  1.00114.05    -0.274 OA
ATOM   2187  N   PHE B 490     -65.887 -11.654   1.104  1.00 57.88    -0.346 N 
ATOM   2188  HN  PHE B 490     -65.259 -12.159   0.479  1.00  0.00     0.163 HD
ATOM   2189  CA  PHE B 490     -65.560 -11.567   2.522  1.00 60.73     0.093 C 
ATOM   2190  HA  PHE B 490     -66.366 -12.073   3.104  1.00  0.00     0.088 H 
ATOM   2191  C   PHE B 490     -65.463 -10.119   2.986  1.00 58.76     0.241 C 
ATOM   2192  O   PHE B 490     -64.952  -9.251   2.274  1.00 62.81    -0.271 OA
ATOM   2193  CB  PHE B 490     -64.236 -12.280   2.803  1.00 48.24    -0.014 C 
ATOM   2194  HB1 PHE B 490     -63.943 -12.155   3.871  1.00  0.00     0.043 H 
ATOM   2195  HB2 PHE B 490     -63.390 -11.744   2.312  1.00  0.00     0.043 H 
ATOM   2196  CG  PHE B 490     -64.233 -13.730   2.422  1.00 59.55    -0.056 A 
ATOM   2197  CD1 PHE B 490     -65.268 -14.566   2.806  1.00 54.55    -0.077 A 
ATOM   2198  HD1 PHE B 490     -66.106 -14.160   3.397  1.00  0.00     0.084 H 
ATOM   2199  CD2 PHE B 490     -63.187 -14.262   1.684  1.00 52.19    -0.077 A 
ATOM   2200  HD2 PHE B 490     -62.353 -13.610   1.373  1.00  0.00     0.084 H 
ATOM   2201  CE1 PHE B 490     -65.263 -15.903   2.458  1.00 53.94    -0.082 A 
ATOM   2202  HE1 PHE B 490     -66.095 -16.557   2.768  1.00  0.00     0.083 H 
ATOM   2203  CE2 PHE B 490     -63.175 -15.598   1.333  1.00 51.76    -0.082 A 
ATOM   2204  HE2 PHE B 490     -62.337 -16.007   0.744  1.00  0.00     0.083 H 
ATOM   2205  CZ  PHE B 490     -64.215 -16.420   1.721  1.00 52.78    -0.083 A 
ATOM   2206  HZ  PHE B 490     -64.209 -17.487   1.443  1.00  0.00     0.083 H 
ATOM   2207  N   ASN B 491     -65.958  -9.862   4.194  1.00 50.95    -0.346 N 
ATOM   2208  HN  ASN B 491     -66.479 -10.586   4.689  1.00  0.00     0.163 HD
ATOM   2209  CA  ASN B 491     -65.767  -8.564   4.818  1.00 49.58     0.097 C 
ATOM   2210  HA  ASN B 491     -65.821  -7.784   4.023  1.00  0.00     0.088 H 
ATOM   2211  C   ASN B 491     -64.380  -8.504   5.453  1.00 45.92     0.241 C 
ATOM   2212  O   ASN B 491     -63.607  -9.465   5.410  1.00 47.28    -0.271 OA
ATOM   2213  CB  ASN B 491     -66.875  -8.288   5.835  1.00 50.32     0.036 C 
ATOM   2214  HB1 ASN B 491     -67.849  -8.106   5.323  1.00  0.00     0.051 H 
ATOM   2215  HB2 ASN B 491     -66.734  -7.292   6.317  1.00  0.00     0.051 H 
ATOM   2216  CG  ASN B 491     -67.008  -9.383   6.881  1.00 46.81     0.217 C 
ATOM   2217  ND2 ASN B 491     -68.186  -9.477   7.484  1.00 44.21    -0.370 N 
ATOM   2218 1HD2 ASN B 491     -68.275 -10.212   8.186  1.00  0.00     0.159 HD
ATOM   2219 2HD2 ASN B 491     -68.966  -8.858   7.264  1.00  0.00     0.159 HD
ATOM   2220  OD1 ASN B 491     -66.067 -10.130   7.146  1.00 48.45    -0.274 OA
ATOM   2221  N   GLU B 492     -64.057  -7.358   6.054  1.00 47.33    -0.346 N 
ATOM   2222  HN  GLU B 492     -64.743  -6.606   6.115  1.00  0.00     0.163 HD
ATOM   2223  CA  GLU B 492     -62.726  -7.176   6.624  1.00 50.24     0.090 C 
ATOM   2224  HA  GLU B 492     -61.977  -7.331   5.813  1.00  0.00     0.087 H 
ATOM   2225  C   GLU B 492     -62.451  -8.195   7.725  1.00 49.22     0.241 C 
ATOM   2226  O   GLU B 492     -61.326  -8.689   7.854  1.00 50.81    -0.271 OA
ATOM   2227  CB  GLU B 492     -62.576  -5.744   7.144  1.00 53.94    -0.029 C 
ATOM   2228  HB1 GLU B 492     -63.569  -5.236   7.157  1.00  0.00     0.037 H 
ATOM   2229  HB2 GLU B 492     -62.044  -5.118   6.390  1.00  0.00     0.037 H 
ATOM   2230  CG  GLU B 492     -61.902  -5.608   8.506  1.00 67.49     0.018 C 
ATOM   2231  HG1 GLU B 492     -62.400  -6.257   9.263  1.00  0.00     0.049 H 
ATOM   2232  HG2 GLU B 492     -62.112  -4.609   8.956  1.00  0.00     0.049 H 
ATOM   2233  CD  GLU B 492     -60.406  -5.879   8.459  1.00 79.67     0.172 C 
ATOM   2234  OE1 GLU B 492     -59.807  -5.749   7.371  1.00 69.30    -0.648 OA
ATOM   2235  OE2 GLU B 492     -59.831  -6.225   9.512  1.00 83.42    -0.648 OA
ATOM   2236  N   ALA B 493     -63.472  -8.541   8.512  1.00 54.66    -0.346 N 
ATOM   2237  HN  ALA B 493     -64.396  -8.141   8.351  1.00  0.00     0.163 HD
ATOM   2238  CA  ALA B 493     -63.269  -9.490   9.602  1.00 48.19     0.086 C 
ATOM   2239  HA  ALA B 493     -62.427  -9.122  10.233  1.00  0.00     0.086 H 
ATOM   2240  C   ALA B 493     -62.903 -10.872   9.076  1.00 46.18     0.240 C 
ATOM   2241  O   ALA B 493     -62.025 -11.544   9.631  1.00 40.31    -0.271 OA
ATOM   2242  CB  ALA B 493     -64.520  -9.567  10.472  1.00 42.36    -0.049 C 
ATOM   2243  HB1 ALA B 493     -64.365 -10.292  11.305  1.00  0.00     0.030 H 
ATOM   2244  HB2 ALA B 493     -65.430  -9.808   9.874  1.00  0.00     0.030 H 
ATOM   2245  HB3 ALA B 493     -64.830  -8.563  10.846  1.00  0.00     0.030 H 
ATOM   2246  N   GLN B 494     -63.572 -11.318   8.011  1.00 39.23    -0.346 N 
ATOM   2247  HN  GLN B 494     -64.302 -10.741   7.592  1.00  0.00     0.163 HD
ATOM   2248  CA  GLN B 494     -63.265 -12.626   7.443  1.00 44.57     0.090 C 
ATOM   2249  HA  GLN B 494     -63.260 -13.374   8.270  1.00  0.00     0.087 H 
ATOM   2250  C   GLN B 494     -61.892 -12.634   6.784  1.00 44.25     0.241 C 
ATOM   2251  O   GLN B 494     -61.138 -13.604   6.921  1.00 41.69    -0.271 OA
ATOM   2252  CB  GLN B 494     -64.346 -13.028   6.440  1.00 42.83    -0.030 C 
ATOM   2253  HB1 GLN B 494     -64.450 -12.253   5.645  1.00  0.00     0.037 H 
ATOM   2254  HB2 GLN B 494     -64.004 -13.889   5.820  1.00  0.00     0.037 H 
ATOM   2255  CG  GLN B 494     -65.695 -13.328   7.071  1.00 45.85     0.011 C 
ATOM   2256  HG1 GLN B 494     -65.917 -12.615   7.899  1.00  0.00     0.047 H 
ATOM   2257  HG2 GLN B 494     -65.662 -14.277   7.655  1.00  0.00     0.047 H 
ATOM   2258  CD  GLN B 494     -66.820 -13.352   6.056  1.00 43.60     0.215 C 
ATOM   2259  NE2 GLN B 494     -67.584 -14.437   6.046  1.00 45.84    -0.370 N 
ATOM   2260 1HE2 GLN B 494     -67.435 -15.220   6.682  1.00  0.00     0.159 HD
ATOM   2261 2HE2 GLN B 494     -68.341 -14.453   5.363  1.00  0.00     0.159 HD
ATOM   2262  OE1 GLN B 494     -67.000 -12.407   5.289  1.00 50.52    -0.274 OA
ATOM   2263  N   LEU B 495     -61.548 -11.560   6.069  1.00 41.84    -0.346 N 
ATOM   2264  HN  LEU B 495     -62.203 -10.784   5.972  1.00  0.00     0.163 HD
ATOM   2265  CA  LEU B 495     -60.240 -11.490   5.426  1.00 45.41     0.089 C 
ATOM   2266  HA  LEU B 495     -60.116 -12.394   4.786  1.00  0.00     0.087 H 
ATOM   2267  C   LEU B 495     -59.118 -11.476   6.456  1.00 40.86     0.241 C 
ATOM   2268  O   LEU B 495     -58.088 -12.135   6.271  1.00 39.84    -0.271 OA
ATOM   2269  CB  LEU B 495     -60.161 -10.253   4.530  1.00 38.55    -0.035 C 
ATOM   2270  HB1 LEU B 495     -60.363  -9.340   5.137  1.00  0.00     0.037 H 
ATOM   2271  HB2 LEU B 495     -59.101 -10.074   4.235  1.00  0.00     0.037 H 
ATOM   2272  CG  LEU B 495     -61.047 -10.244   3.283  1.00 56.68    -0.059 C 
ATOM   2273  HG  LEU B 495     -62.091 -10.481   3.594  1.00  0.00     0.039 H 
ATOM   2274  CD1 LEU B 495     -61.041  -8.864   2.649  1.00 47.48    -0.073 C 
ATOM   2275 1HD1 LEU B 495     -61.687  -8.857   1.740  1.00  0.00     0.028 H 
ATOM   2276 2HD1 LEU B 495     -60.007  -8.510   2.429  1.00  0.00     0.028 H 
ATOM   2277 3HD1 LEU B 495     -61.334  -8.070   3.375  1.00  0.00     0.028 H 
ATOM   2278  CD2 LEU B 495     -60.596 -11.300   2.282  1.00 42.83    -0.073 C 
ATOM   2279 1HD2 LEU B 495     -61.242 -11.293   1.373  1.00  0.00     0.028 H 
ATOM   2280 2HD2 LEU B 495     -60.551 -12.313   2.746  1.00  0.00     0.028 H 
ATOM   2281 3HD2 LEU B 495     -59.518 -11.184   2.021  1.00  0.00     0.028 H 
ATOM   2282  N   ALA B 496     -59.299 -10.737   7.552  1.00 40.55    -0.346 N 
ATOM   2283  HN  ALA B 496     -60.171 -10.223   7.680  1.00  0.00     0.163 HD
ATOM   2284  CA  ALA B 496     -58.255 -10.660   8.569  1.00 40.30     0.086 C 
ATOM   2285  HA  ALA B 496     -57.300 -10.381   8.066  1.00  0.00     0.086 H 
ATOM   2286  C   ALA B 496     -58.053 -12.003   9.261  1.00 42.27     0.240 C 
ATOM   2287  O   ALA B 496     -56.913 -12.408   9.517  1.00 42.41    -0.271 OA
ATOM   2288  CB  ALA B 496     -58.590  -9.573   9.590  1.00 43.43    -0.049 C 
ATOM   2289  HB1 ALA B 496     -57.792  -9.514  10.367  1.00  0.00     0.030 H 
ATOM   2290  HB2 ALA B 496     -59.599  -9.722  10.040  1.00  0.00     0.030 H 
ATOM   2291  HB3 ALA B 496     -58.770  -8.586   9.103  1.00  0.00     0.030 H 
ATOM   2292  N   LEU B 497     -59.144 -12.710   9.567  1.00 39.80    -0.346 N 
ATOM   2293  HN  LEU B 497     -60.069 -12.339   9.350  1.00  0.00     0.163 HD
ATOM   2294  CA  LEU B 497     -59.015 -14.013  10.212  1.00 39.16     0.089 C 
ATOM   2295  HA  LEU B 497     -58.363 -13.895  11.109  1.00  0.00     0.087 H 
ATOM   2296  C   LEU B 497     -58.366 -15.029   9.280  1.00 37.43     0.241 C 
ATOM   2297  O   LEU B 497     -57.524 -15.825   9.711  1.00 38.18    -0.271 OA
ATOM   2298  CB  LEU B 497     -60.383 -14.510  10.678  1.00 37.05    -0.035 C 
ATOM   2299  HB1 LEU B 497     -60.816 -13.794  11.415  1.00  0.00     0.037 H 
ATOM   2300  HB2 LEU B 497     -61.123 -14.416   9.850  1.00  0.00     0.037 H 
ATOM   2301  CG  LEU B 497     -60.418 -15.930  11.249  1.00 44.76    -0.059 C 
ATOM   2302  HG  LEU B 497     -60.091 -16.634  10.449  1.00  0.00     0.039 H 
ATOM   2303  CD1 LEU B 497     -59.451 -16.058  12.418  1.00 34.19    -0.073 C 
ATOM   2304 1HD1 LEU B 497     -58.418 -15.776  12.108  1.00  0.00     0.028 H 
ATOM   2305 2HD1 LEU B 497     -59.483 -17.076  12.871  1.00  0.00     0.028 H 
ATOM   2306 3HD1 LEU B 497     -59.792 -15.470  13.302  1.00  0.00     0.028 H 
ATOM   2307  CD2 LEU B 497     -61.827 -16.314  11.672  1.00 43.78    -0.073 C 
ATOM   2308 1HD2 LEU B 497     -62.535 -16.220  10.816  1.00  0.00     0.028 H 
ATOM   2309 2HD2 LEU B 497     -62.168 -15.726  12.556  1.00  0.00     0.028 H 
ATOM   2310 3HD2 LEU B 497     -61.859 -17.332  12.125  1.00  0.00     0.028 H 
ATOM   2311  N   ILE B 498     -58.751 -15.022   8.002  1.00 37.45    -0.346 N 
ATOM   2312  HN  ILE B 498     -59.490 -14.387   7.701  1.00  0.00     0.163 HD
ATOM   2313  CA  ILE B 498     -58.125 -15.914   7.030  1.00 42.77     0.092 C 
ATOM   2314  HA  ILE B 498     -58.274 -16.964   7.374  1.00  0.00     0.088 H 
ATOM   2315  C   ILE B 498     -56.627 -15.644   6.958  1.00 42.51     0.241 C 
ATOM   2316  O   ILE B 498     -55.807 -16.568   7.012  1.00 40.76    -0.271 OA
ATOM   2317  CB  ILE B 498     -58.793 -15.760   5.652  1.00 48.76    -0.030 C 
ATOM   2318  HB  ILE B 498     -58.919 -14.672   5.443  1.00  0.00     0.043 H 
ATOM   2319  CG1 ILE B 498     -60.176 -16.414   5.654  1.00 42.96    -0.063 C 
ATOM   2320 1HG1 ILE B 498     -60.724 -16.171   6.594  1.00  0.00     0.033 H 
ATOM   2321 2HG1 ILE B 498     -60.088 -17.520   5.769  1.00  0.00     0.033 H 
ATOM   2322  CG2 ILE B 498     -57.919 -16.360   4.559  1.00 36.24    -0.071 C 
ATOM   2323 1HG2 ILE B 498     -56.911 -15.883   4.558  1.00  0.00     0.028 H 
ATOM   2324 2HG2 ILE B 498     -58.407 -16.299   3.558  1.00  0.00     0.028 H 
ATOM   2325 3HG2 ILE B 498     -57.852 -17.470   4.645  1.00  0.00     0.028 H 
ATOM   2326  CD1 ILE B 498     -61.013 -16.070   4.446  1.00 43.00    -0.076 C 
ATOM   2327 1HD1 ILE B 498     -62.021 -16.547   4.447  1.00  0.00     0.027 H 
ATOM   2328 2HD1 ILE B 498     -60.465 -16.313   3.506  1.00  0.00     0.027 H 
ATOM   2329 3HD1 ILE B 498     -61.101 -14.964   4.331  1.00  0.00     0.027 H 
ATOM   2330  N   ARG B 499     -56.252 -14.367   6.853  1.00 40.91    -0.346 N 
ATOM   2331  HN  ARG B 499     -56.961 -13.635   6.804  1.00  0.00     0.163 HD
ATOM   2332  CA  ARG B 499     -54.838 -14.006   6.808  1.00 52.68     0.089 C 
ATOM   2333  HA  ARG B 499     -54.362 -14.558   5.964  1.00  0.00     0.087 H 
ATOM   2334  C   ARG B 499     -54.127 -14.397   8.098  1.00 46.14     0.241 C 
ATOM   2335  O   ARG B 499     -52.974 -14.844   8.070  1.00 44.47    -0.271 OA
ATOM   2336  CB  ARG B 499     -54.697 -12.507   6.542  1.00 41.18    -0.036 C 
ATOM   2337  HB1 ARG B 499     -54.978 -12.274   5.488  1.00  0.00     0.036 H 
ATOM   2338  HB2 ARG B 499     -55.492 -11.942   7.083  1.00  0.00     0.036 H 
ATOM   2339  CG  ARG B 499     -53.331 -11.929   6.862  1.00 54.94    -0.048 C 
ATOM   2340  HG1 ARG B 499     -52.509 -12.563   6.455  1.00  0.00     0.035 H 
ATOM   2341  HG2 ARG B 499     -53.090 -12.017   7.947  1.00  0.00     0.035 H 
ATOM   2342  CD  ARG B 499     -53.225 -10.494   6.378  1.00 52.75     0.009 C 
ATOM   2343  HD1 ARG B 499     -53.900  -9.819   6.955  1.00  0.00     0.064 H 
ATOM   2344  HD2 ARG B 499     -52.245 -10.041   6.658  1.00  0.00     0.064 H 
ATOM   2345  NE  ARG B 499     -53.468 -10.390   4.944  1.00 76.54    -0.227 N 
ATOM   2346  HE  ARG B 499     -54.433 -10.292   4.630  1.00  0.00     0.177 HD
ATOM   2347  CZ  ARG B 499     -52.516 -10.415   4.022  1.00 73.07     0.665 C 
ATOM   2348  NH1 ARG B 499     -51.239 -10.535   4.349  1.00 60.72    -0.235 N 
ATOM   2349 1HH1 ARG B 499     -50.506 -10.554   3.640  1.00  0.00     0.174 HD
ATOM   2350 2HH1 ARG B 499     -50.981 -10.609   5.333  1.00  0.00     0.174 HD
ATOM   2351  NH2 ARG B 499     -52.853 -10.318   2.739  1.00 60.31    -0.235 N 
ATOM   2352 1HH2 ARG B 499     -52.120 -10.337   2.030  1.00  0.00     0.174 HD
ATOM   2353 2HH2 ARG B 499     -53.837 -10.226   2.487  1.00  0.00     0.174 HD
ATOM   2354  N   ASP B 500     -54.802 -14.245   9.239  1.00 42.58    -0.346 N 
ATOM   2355  HN  ASP B 500     -55.746 -13.859   9.221  1.00  0.00     0.163 HD
ATOM   2356  CA  ASP B 500     -54.199 -14.627  10.512  1.00 47.82     0.098 C 
ATOM   2357  HA  ASP B 500     -53.207 -14.124  10.593  1.00  0.00     0.088 H 
ATOM   2358  C   ASP B 500     -53.978 -16.134  10.593  1.00 45.64     0.241 C 
ATOM   2359  O   ASP B 500     -52.933 -16.589  11.074  1.00 45.22    -0.271 OA
ATOM   2360  CB  ASP B 500     -55.074 -14.147  11.669  1.00 43.30     0.043 C 
ATOM   2361  HB1 ASP B 500     -56.144 -14.410  11.498  1.00  0.00     0.052 H 
ATOM   2362  HB2 ASP B 500     -55.160 -13.035  11.672  1.00  0.00     0.052 H 
ATOM   2363  CG  ASP B 500     -54.596 -14.659  13.012  1.00 51.92     0.175 C 
ATOM   2364  OD1 ASP B 500     -53.488 -14.270  13.438  1.00 60.80    -0.648 OA
ATOM   2365  OD2 ASP B 500     -55.327 -15.454  13.641  1.00 56.83    -0.648 OA
ATOM   2366  N   ILE B 501     -54.947 -16.924  10.125  1.00 36.22    -0.346 N 
ATOM   2367  HN  ILE B 501     -55.790 -16.510   9.728  1.00  0.00     0.163 HD
ATOM   2368  CA  ILE B 501     -54.808 -18.376  10.178  1.00 45.55     0.092 C 
ATOM   2369  HA  ILE B 501     -54.545 -18.660  11.224  1.00  0.00     0.088 H 
ATOM   2370  C   ILE B 501     -53.681 -18.841   9.265  1.00 46.96     0.241 C 
ATOM   2371  O   ILE B 501     -52.879 -19.708   9.636  1.00 40.68    -0.271 OA
ATOM   2372  CB  ILE B 501     -56.143 -19.053   9.822  1.00 43.20    -0.030 C 
ATOM   2373  HB  ILE B 501     -56.528 -18.598   8.880  1.00  0.00     0.043 H 
ATOM   2374  CG1 ILE B 501     -57.170 -18.810  10.930  1.00 44.19    -0.063 C 
ATOM   2375 1HG1 ILE B 501     -56.802 -19.214  11.902  1.00  0.00     0.033 H 
ATOM   2376 2HG1 ILE B 501     -57.222 -17.726  11.186  1.00  0.00     0.033 H 
ATOM   2377  CG2 ILE B 501     -55.943 -20.543   9.588  1.00 35.97    -0.071 C 
ATOM   2378 1HG2 ILE B 501     -56.910 -21.034   9.330  1.00  0.00     0.028 H 
ATOM   2379 2HG2 ILE B 501     -55.448 -21.036  10.457  1.00  0.00     0.028 H 
ATOM   2380 3HG2 ILE B 501     -55.161 -20.739   8.818  1.00  0.00     0.028 H 
ATOM   2381  CD1 ILE B 501     -58.548 -19.350  10.616  1.00 34.95    -0.076 C 
ATOM   2382 1HD1 ILE B 501     -59.296 -19.173  11.423  1.00  0.00     0.027 H 
ATOM   2383 2HD1 ILE B 501     -58.496 -20.434  10.360  1.00  0.00     0.027 H 
ATOM   2384 3HD1 ILE B 501     -58.916 -18.946   9.644  1.00  0.00     0.027 H 
ATOM   2385  N   ARG B 502     -53.596 -18.273   8.060  1.00 45.16    -0.346 N 
ATOM   2386  HN  ARG B 502     -54.269 -17.555   7.792  1.00  0.00     0.163 HD
ATOM   2387  CA  ARG B 502     -52.551 -18.669   7.122  1.00 40.54     0.089 C 
ATOM   2388  HA  ARG B 502     -52.602 -19.775   6.987  1.00  0.00     0.087 H 
ATOM   2389  C   ARG B 502     -51.168 -18.315   7.657  1.00 41.61     0.241 C 
ATOM   2390  O   ARG B 502     -50.243 -19.134   7.609  1.00 38.41    -0.271 OA
ATOM   2391  CB  ARG B 502     -52.789 -18.007   5.764  1.00 45.47    -0.036 C 
ATOM   2392  HB1 ARG B 502     -53.825 -18.212   5.407  1.00  0.00     0.036 H 
ATOM   2393  HB2 ARG B 502     -52.841 -16.899   5.875  1.00  0.00     0.036 H 
ATOM   2394  CG  ARG B 502     -51.775 -18.387   4.696  1.00 43.38    -0.048 C 
ATOM   2395  HG1 ARG B 502     -51.420 -19.436   4.822  1.00  0.00     0.035 H 
ATOM   2396  HG2 ARG B 502     -50.804 -17.859   4.846  1.00  0.00     0.035 H 
ATOM   2397  CD  ARG B 502     -52.332 -18.149   3.300  1.00 39.49     0.009 C 
ATOM   2398  HD1 ARG B 502     -53.221 -18.794   3.106  1.00  0.00     0.064 H 
ATOM   2399  HD2 ARG B 502     -52.819 -17.149   3.225  1.00  0.00     0.064 H 
ATOM   2400  NE  ARG B 502     -51.320 -18.321   2.265  1.00 41.92    -0.227 N 
ATOM   2401  HE  ARG B 502     -50.708 -17.530   2.061  1.00  0.00     0.177 HD
ATOM   2402  CZ  ARG B 502     -51.141 -19.437   1.570  1.00 55.86     0.665 C 
ATOM   2403  NH1 ARG B 502     -51.887 -20.509   1.780  1.00 40.36    -0.235 N 
ATOM   2404 1HH1 ARG B 502     -52.616 -20.479   2.492  1.00  0.00     0.174 HD
ATOM   2405 2HH1 ARG B 502     -51.749 -21.367   1.246  1.00  0.00     0.174 HD
ATOM   2406  NH2 ARG B 502     -50.190 -19.476   0.641  1.00 51.23    -0.235 N 
ATOM   2407 1HH2 ARG B 502     -49.615 -18.649   0.479  1.00  0.00     0.174 HD
ATOM   2408 2HH2 ARG B 502     -50.052 -20.334   0.107  1.00  0.00     0.174 HD
ATOM   2409  N   ARG B 503     -51.012 -17.094   8.173  1.00 37.85    -0.346 N 
ATOM   2410  HN  ARG B 503     -51.812 -16.463   8.224  1.00  0.00     0.163 HD
ATOM   2411  CA  ARG B 503     -49.711 -16.651   8.665  1.00 41.58     0.089 C 
ATOM   2412  HA  ARG B 503     -48.968 -16.764   7.841  1.00  0.00     0.087 H 
ATOM   2413  C   ARG B 503     -49.250 -17.497   9.845  1.00 43.61     0.241 C 
ATOM   2414  O   ARG B 503     -48.103 -17.956   9.885  1.00 52.52    -0.271 OA
ATOM   2415  CB  ARG B 503     -49.776 -15.173   9.053  1.00 38.97    -0.036 C 
ATOM   2416  HB1 ARG B 503     -50.624 -14.990   9.753  1.00  0.00     0.036 H 
ATOM   2417  HB2 ARG B 503     -50.109 -14.556   8.186  1.00  0.00     0.036 H 
ATOM   2418  CG  ARG B 503     -48.481 -14.626   9.630  1.00 47.49    -0.048 C 
ATOM   2419  HG1 ARG B 503     -47.671 -14.596   8.864  1.00  0.00     0.035 H 
ATOM   2420  HG2 ARG B 503     -48.014 -15.344  10.344  1.00  0.00     0.035 H 
ATOM   2421  CD  ARG B 503     -48.697 -13.265  10.268  1.00 41.14     0.009 C 
ATOM   2422  HD1 ARG B 503     -49.291 -12.594   9.604  1.00  0.00     0.064 H 
ATOM   2423  HD2 ARG B 503     -47.750 -12.678  10.306  1.00  0.00     0.064 H 
ATOM   2424  NE  ARG B 503     -49.304 -13.380  11.588  1.00 74.50    -0.227 N 
ATOM   2425  HE  ARG B 503     -48.750 -13.807  12.330  1.00  0.00     0.177 HD
ATOM   2426  CZ  ARG B 503     -50.528 -12.968  11.890  1.00 65.03     0.665 C 
ATOM   2427  NH1 ARG B 503     -51.309 -12.401  10.985  1.00 58.09    -0.235 N 
ATOM   2428 1HH1 ARG B 503     -52.250 -12.084  11.217  1.00  0.00     0.174 HD
ATOM   2429 2HH1 ARG B 503     -50.962 -12.277  10.034  1.00  0.00     0.174 HD
ATOM   2430  NH2 ARG B 503     -50.980 -13.130  13.130  1.00 50.67    -0.235 N 
ATOM   2431 1HH2 ARG B 503     -51.921 -12.813  13.362  1.00  0.00     0.174 HD
ATOM   2432 2HH2 ARG B 503     -50.378 -13.567  13.828  1.00  0.00     0.174 HD
ATOM   2433  N   ARG B 504     -50.136 -17.716  10.819  1.00 49.18    -0.346 N 
ATOM   2434  HN  ARG B 504     -51.072 -17.316  10.753  1.00  0.00     0.163 HD
ATOM   2435  CA  ARG B 504     -49.773 -18.525  11.978  1.00 50.53     0.089 C 
ATOM   2436  HA  ARG B 504     -48.847 -18.097  12.428  1.00  0.00     0.087 H 
ATOM   2437  C   ARG B 504     -49.489 -19.967  11.580  1.00 41.75     0.240 C 
ATOM   2438  O   ARG B 504     -48.561 -20.592  12.106  1.00 43.47    -0.271 OA
ATOM   2439  CB  ARG B 504     -50.885 -18.471  13.026  1.00 44.81    -0.036 C 
ATOM   2440  HB1 ARG B 504     -50.957 -19.442  13.570  1.00  0.00     0.036 H 
ATOM   2441  HB2 ARG B 504     -51.885 -18.455  12.533  1.00  0.00     0.036 H 
ATOM   2442  CG  ARG B 504     -50.758 -17.320  14.008  1.00 50.42    -0.048 C 
ATOM   2443  HG1 ARG B 504     -50.780 -16.333  13.489  1.00  0.00     0.035 H 
ATOM   2444  HG2 ARG B 504     -49.732 -17.262  14.441  1.00  0.00     0.035 H 
ATOM   2445  CD  ARG B 504     -51.819 -17.405  15.093  1.00 48.09     0.009 C 
ATOM   2446  HD1 ARG B 504     -51.654 -16.636  15.883  1.00  0.00     0.064 H 
ATOM   2447  HD2 ARG B 504     -51.692 -18.323  15.713  1.00  0.00     0.064 H 
ATOM   2448  NE  ARG B 504     -53.166 -17.319  14.543  1.00 37.41    -0.227 N 
ATOM   2449  HE  ARG B 504     -53.464 -16.425  14.154  1.00  0.00     0.177 HD
ATOM   2450  CZ  ARG B 504     -54.030 -18.324  14.514  1.00 47.95     0.665 C 
ATOM   2451  NH1 ARG B 504     -53.724 -19.513  15.008  1.00 40.13    -0.235 N 
ATOM   2452 1HH1 ARG B 504     -52.804 -19.660  15.423  1.00  0.00     0.174 HD
ATOM   2453 2HH1 ARG B 504     -54.389 -20.286  14.986  1.00  0.00     0.174 HD
ATOM   2454  NH2 ARG B 504     -55.229 -18.133  13.973  1.00 45.60    -0.235 N 
ATOM   2455 1HH2 ARG B 504     -55.465 -17.217  13.592  1.00  0.00     0.174 HD
ATOM   2456 2HH2 ARG B 504     -55.894 -18.906  13.951  1.00  0.00     0.174 HD
ATOM   2457  N   GLY B 505     -50.280 -20.513  10.655  1.00 38.93    -0.351 N 
ATOM   2458  HN  GLY B 505     -51.027 -19.961  10.233  1.00  0.00     0.163 HD
ATOM   2459  CA  GLY B 505     -50.079 -21.894  10.248  1.00 41.49     0.069 C 
ATOM   2460  HA1 GLY B 505     -50.175 -22.585  11.118  1.00  0.00     0.078 H 
ATOM   2461  HA2 GLY B 505     -50.935 -22.258   9.633  1.00  0.00     0.078 H 
ATOM   2462  C   GLY B 505     -48.762 -22.109   9.526  1.00 43.86     0.236 C 
ATOM   2463  O   GLY B 505     -48.105 -23.138   9.708  1.00 39.19    -0.272 OA
ATOM   2464  N   LYS B 506     -48.357 -21.143   8.699  1.00 37.48    -0.346 N 
ATOM   2465  HN  LYS B 506     -48.941 -20.318   8.561  1.00  0.00     0.163 HD
ATOM   2466  CA  LYS B 506     -47.087 -21.255   7.991  1.00 46.53     0.089 C 
ATOM   2467  HA  LYS B 506     -46.983 -22.302   7.623  1.00  0.00     0.087 H 
ATOM   2468  C   LYS B 506     -45.908 -20.952   8.906  1.00 42.79     0.241 C 
ATOM   2469  O   LYS B 506     -44.896 -21.661   8.872  1.00 46.27    -0.271 OA
ATOM   2470  CB  LYS B 506     -47.075 -20.319   6.781  1.00 40.52    -0.038 C 
ATOM   2471  HB1 LYS B 506     -47.553 -19.345   7.037  1.00  0.00     0.036 H 
ATOM   2472  HB2 LYS B 506     -46.037 -19.971   6.567  1.00  0.00     0.036 H 
ATOM   2473  CG  LYS B 506     -47.706 -20.909   5.530  1.00 45.07    -0.061 C 
ATOM   2474  HG1 LYS B 506     -47.112 -21.767   5.136  1.00  0.00     0.033 H 
ATOM   2475  HG2 LYS B 506     -48.652 -21.450   5.764  1.00  0.00     0.033 H 
ATOM   2476  CD  LYS B 506     -47.920 -19.843   4.468  1.00 46.83    -0.043 C 
ATOM   2477  HD1 LYS B 506     -48.952 -19.423   4.514  1.00  0.00     0.035 H 
ATOM   2478  HD2 LYS B 506     -47.346 -18.916   4.699  1.00  0.00     0.035 H 
ATOM   2479  CE  LYS B 506     -47.594 -20.367   3.078  1.00 60.16     0.080 C 
ATOM   2480  HE1 LYS B 506     -46.507 -20.263   2.853  1.00  0.00     0.075 H 
ATOM   2481  HE2 LYS B 506     -48.004 -19.696   2.288  1.00  0.00     0.075 H 
ATOM   2482  NZ  LYS B 506     -48.052 -21.771   2.883  1.00 49.45    -0.079 N 
ATOM   2483  HZ1 LYS B 506     -47.833 -22.122   1.951  1.00  0.00     0.274 HD
ATOM   2484  HZ2 LYS B 506     -49.046 -21.866   3.089  1.00  0.00     0.274 HD
ATOM   2485  HZ3 LYS B 506     -47.677 -22.385   3.606  1.00  0.00     0.274 HD
ATOM   2486  N   ASN B 507     -46.020 -19.903   9.727  1.00 36.50    -0.346 N 
ATOM   2487  HN  ASN B 507     -46.877 -19.350   9.727  1.00  0.00     0.163 HD
ATOM   2488  CA  ASN B 507     -44.927 -19.541  10.624  1.00 36.91     0.097 C 
ATOM   2489  HA  ASN B 507     -44.007 -19.390  10.012  1.00  0.00     0.088 H 
ATOM   2490  C   ASN B 507     -44.650 -20.641  11.638  1.00 46.71     0.241 C 
ATOM   2491  O   ASN B 507     -43.502 -20.822  12.060  1.00 46.03    -0.271 OA
ATOM   2492  CB  ASN B 507     -45.248 -18.230  11.339  1.00 33.31     0.036 C 
ATOM   2493  HB1 ASN B 507     -46.177 -18.324  11.949  1.00  0.00     0.051 H 
ATOM   2494  HB2 ASN B 507     -45.585 -17.452  10.615  1.00  0.00     0.051 H 
ATOM   2495  CG  ASN B 507     -44.094 -17.727  12.180  1.00 47.84     0.217 C 
ATOM   2496  ND2 ASN B 507     -43.029 -17.287  11.521  1.00 42.80    -0.370 N 
ATOM   2497 1HD2 ASN B 507     -42.252 -16.948  12.088  1.00  0.00     0.159 HD
ATOM   2498 2HD2 ASN B 507     -42.976 -17.282  10.502  1.00  0.00     0.159 HD
ATOM   2499  OD1 ASN B 507     -44.158 -17.733  13.409  1.00 47.91    -0.274 OA
ATOM   2500  N   LYS B 508     -45.689 -21.378  12.038  1.00 44.18    -0.346 N 
ATOM   2501  HN  LYS B 508     -46.626 -21.138  11.714  1.00  0.00     0.163 HD
ATOM   2502  CA  LYS B 508     -45.513 -22.519  12.929  1.00 47.97     0.089 C 
ATOM   2503  HA  LYS B 508     -45.136 -22.148  13.911  1.00  0.00     0.087 H 
ATOM   2504  C   LYS B 508     -44.505 -23.511  12.365  1.00 49.10     0.241 C 
ATOM   2505  O   LYS B 508     -43.649 -24.028  13.094  1.00 43.51    -0.271 OA
ATOM   2506  CB  LYS B 508     -46.864 -23.198  13.151  1.00 39.72    -0.038 C 
ATOM   2507  HB1 LYS B 508     -47.685 -22.444  13.111  1.00  0.00     0.036 H 
ATOM   2508  HB2 LYS B 508     -47.131 -23.823  12.267  1.00  0.00     0.036 H 
ATOM   2509  CG  LYS B 508     -46.967 -24.015  14.417  1.00 61.75    -0.061 C 
ATOM   2510  HG1 LYS B 508     -47.112 -23.367  15.313  1.00  0.00     0.033 H 
ATOM   2511  HG2 LYS B 508     -45.987 -24.470  14.692  1.00  0.00     0.033 H 
ATOM   2512  CD  LYS B 508     -48.062 -25.068  14.305  1.00 66.66    -0.043 C 
ATOM   2513  HD1 LYS B 508     -47.644 -26.055  13.997  1.00  0.00     0.035 H 
ATOM   2514  HD2 LYS B 508     -48.457 -25.349  15.309  1.00  0.00     0.035 H 
ATOM   2515  CE  LYS B 508     -49.182 -24.629  13.375  1.00 58.30     0.080 C 
ATOM   2516  HE1 LYS B 508     -48.855 -24.641  12.309  1.00  0.00     0.075 H 
ATOM   2517  HE2 LYS B 508     -49.394 -23.539  13.479  1.00  0.00     0.075 H 
ATOM   2518  NZ  LYS B 508     -50.411 -25.444  13.575  1.00 71.68    -0.079 N 
ATOM   2519  HZ1 LYS B 508     -51.162 -25.150  12.951  1.00  0.00     0.274 HD
ATOM   2520  HZ2 LYS B 508     -50.711 -25.433  14.550  1.00  0.00     0.274 HD
ATOM   2521  HZ3 LYS B 508     -50.217 -26.441  13.480  1.00  0.00     0.274 HD
ATOM   2522  N   VAL B 509     -44.588 -23.783  11.063  1.00 41.90    -0.346 N 
ATOM   2523  HN  VAL B 509     -45.293 -23.314  10.494  1.00  0.00     0.163 HD
ATOM   2524  CA  VAL B 509     -43.683 -24.743  10.442  1.00 45.69     0.092 C 
ATOM   2525  HA  VAL B 509     -43.599 -25.626  11.118  1.00  0.00     0.088 H 
ATOM   2526  C   VAL B 509     -42.293 -24.141  10.277  1.00 46.81     0.241 C 
ATOM   2527  O   VAL B 509     -41.281 -24.833  10.439  1.00 43.86    -0.271 OA
ATOM   2528  CB  VAL B 509     -44.264 -25.223   9.100  1.00 57.08    -0.033 C 
ATOM   2529  HB  VAL B 509     -44.467 -24.328   8.466  1.00  0.00     0.042 H 
ATOM   2530  CG1 VAL B 509     -43.271 -26.114   8.366  1.00 40.08    -0.071 C 
ATOM   2531 1HG1 VAL B 509     -42.307 -25.580   8.195  1.00  0.00     0.028 H 
ATOM   2532 2HG1 VAL B 509     -43.697 -26.509   7.414  1.00  0.00     0.028 H 
ATOM   2533 3HG1 VAL B 509     -43.117 -27.083   8.896  1.00  0.00     0.028 H 
ATOM   2534  CG2 VAL B 509     -45.579 -25.952   9.333  1.00 50.40    -0.071 C 
ATOM   2535 1HG2 VAL B 509     -46.306 -25.300   9.870  1.00  0.00     0.028 H 
ATOM   2536 2HG2 VAL B 509     -45.425 -26.921   9.863  1.00  0.00     0.028 H 
ATOM   2537 3HG2 VAL B 509     -46.005 -26.347   8.381  1.00  0.00     0.028 H 
ATOM   2538  N   TYR B 510     -42.218 -22.844   9.959  1.00 44.25    -0.346 N 
ATOM   2539  HN  TYR B 510     -43.072 -22.315   9.781  1.00  0.00     0.163 HD
ATOM   2540  CA  TYR B 510     -40.920 -22.181   9.866  1.00 45.07     0.093 C 
ATOM   2541  HA  TYR B 510     -40.323 -22.685   9.070  1.00  0.00     0.088 H 
ATOM   2542  C   TYR B 510     -40.159 -22.290  11.180  1.00 44.29     0.241 C 
ATOM   2543  O   TYR B 510     -38.967 -22.614  11.196  1.00 45.11    -0.271 OA
ATOM   2544  CB  TYR B 510     -41.095 -20.712   9.481  1.00 36.79    -0.014 C 
ATOM   2545  HB1 TYR B 510     -40.104 -20.201   9.463  1.00  0.00     0.043 H 
ATOM   2546  HB2 TYR B 510     -41.588 -20.156  10.312  1.00  0.00     0.043 H 
ATOM   2547  CG  TYR B 510     -41.830 -20.463   8.183  1.00 46.66    -0.056 A 
ATOM   2548  CD1 TYR B 510     -42.478 -19.257   7.962  1.00 43.42    -0.074 A 
ATOM   2549  HD1 TYR B 510     -42.454 -18.481   8.746  1.00  0.00     0.084 H 
ATOM   2550  CD2 TYR B 510     -41.859 -21.418   7.173  1.00 44.61    -0.074 A 
ATOM   2551  HD2 TYR B 510     -41.340 -22.381   7.317  1.00  0.00     0.084 H 
ATOM   2552  CE1 TYR B 510     -43.150 -19.005   6.788  1.00 42.76    -0.051 A 
ATOM   2553  HE1 TYR B 510     -43.663 -18.040   6.638  1.00  0.00     0.087 H 
ATOM   2554  CE2 TYR B 510     -42.533 -21.173   5.986  1.00 50.09    -0.051 A 
ATOM   2555  HE2 TYR B 510     -42.555 -21.938   5.192  1.00  0.00     0.087 H 
ATOM   2556  CZ  TYR B 510     -43.177 -19.964   5.804  1.00 47.47     0.065 A 
ATOM   2557  OH  TYR B 510     -43.852 -19.699   4.636  1.00 65.56    -0.361 OA
ATOM   2558  HH  TYR B 510     -43.871 -20.362   3.956  1.00  0.00     0.217 HD
ATOM   2559  N   ALA B 511     -40.840 -22.020  12.297  1.00 45.66    -0.346 N 
ATOM   2560  HN  ALA B 511     -41.812 -21.716  12.236  1.00  0.00     0.163 HD
ATOM   2561  CA  ALA B 511     -40.205 -22.157  13.603  1.00 38.21     0.086 C 
ATOM   2562  HA  ALA B 511     -39.291 -21.518  13.617  1.00  0.00     0.086 H 
ATOM   2563  C   ALA B 511     -39.785 -23.597  13.858  1.00 45.40     0.240 C 
ATOM   2564  O   ALA B 511     -38.709 -23.848  14.412  1.00 46.60    -0.271 OA
ATOM   2565  CB  ALA B 511     -41.148 -21.669  14.702  1.00 48.37    -0.049 C 
ATOM   2566  HB1 ALA B 511     -40.663 -21.774  15.700  1.00  0.00     0.030 H 
ATOM   2567  HB2 ALA B 511     -42.136 -22.185  14.663  1.00  0.00     0.030 H 
ATOM   2568  HB3 ALA B 511     -41.500 -20.627  14.517  1.00  0.00     0.030 H 
ATOM   2569  N   GLN B 512     -40.624 -24.557  13.461  1.00 48.08    -0.346 N 
ATOM   2570  HN  GLN B 512     -41.534 -24.304  13.076  1.00  0.00     0.163 HD
ATOM   2571  CA  GLN B 512     -40.253 -25.964  13.572  1.00 48.99     0.090 C 
ATOM   2572  HA  GLN B 512     -40.077 -26.200  14.647  1.00  0.00     0.087 H 
ATOM   2573  C   GLN B 512     -38.973 -26.252  12.798  1.00 51.26     0.241 C 
ATOM   2574  O   GLN B 512     -38.026 -26.841  13.333  1.00 48.72    -0.271 OA
ATOM   2575  CB  GLN B 512     -41.393 -26.846  13.063  1.00 50.50    -0.030 C 
ATOM   2576  HB1 GLN B 512     -42.001 -26.293  12.310  1.00  0.00     0.037 H 
ATOM   2577  HB2 GLN B 512     -40.990 -27.666  12.423  1.00  0.00     0.037 H 
ATOM   2578  CG  GLN B 512     -42.291 -27.418  14.145  1.00 65.83     0.011 C 
ATOM   2579  HG1 GLN B 512     -42.382 -26.717  15.007  1.00  0.00     0.047 H 
ATOM   2580  HG2 GLN B 512     -41.802 -28.274  14.665  1.00  0.00     0.047 H 
ATOM   2581  CD  GLN B 512     -43.655 -27.808  13.608  1.00 75.87     0.215 C 
ATOM   2582  NE2 GLN B 512     -44.709 -27.306  14.243  1.00 62.21    -0.370 N 
ATOM   2583 1HE2 GLN B 512     -45.626 -27.568  13.882  1.00  0.00     0.159 HD
ATOM   2584 2HE2 GLN B 512     -44.622 -26.687  15.049  1.00  0.00     0.159 HD
ATOM   2585  OE1 GLN B 512     -43.760 -28.556  12.634  1.00 69.39    -0.274 OA
ATOM   2586  N   ASN B 513     -38.926 -25.833  11.531  1.00 48.95    -0.346 N 
ATOM   2587  HN  ASN B 513     -39.724 -25.337  11.133  1.00  0.00     0.163 HD
ATOM   2588  CA  ASN B 513     -37.744 -26.078  10.710  1.00 54.55     0.097 C 
ATOM   2589  HA  ASN B 513     -37.515 -27.169  10.741  1.00  0.00     0.088 H 
ATOM   2590  C   ASN B 513     -36.534 -25.318  11.239  1.00 50.58     0.241 C 
ATOM   2591  O   ASN B 513     -35.403 -25.813  11.173  1.00 55.06    -0.271 OA
ATOM   2592  CB  ASN B 513     -38.028 -25.688   9.261  1.00 48.98     0.036 C 
ATOM   2593  HB1 ASN B 513     -37.113 -25.789   8.632  1.00  0.00     0.051 H 
ATOM   2594  HB2 ASN B 513     -38.191 -24.589   9.166  1.00  0.00     0.051 H 
ATOM   2595  CG  ASN B 513     -39.185 -26.463   8.667  1.00 53.41     0.217 C 
ATOM   2596  ND2 ASN B 513     -39.844 -25.874   7.677  1.00 60.49    -0.370 N 
ATOM   2597 1HD2 ASN B 513     -39.593 -24.952   7.321  1.00  0.00     0.159 HD
ATOM   2598 2HD2 ASN B 513     -40.623 -26.396   7.277  1.00  0.00     0.159 HD
ATOM   2599  OD1 ASN B 513     -39.488 -27.576   9.097  1.00 56.16    -0.274 OA
ATOM   2600  N   CYS B 514     -36.752 -24.112  11.765  1.00 48.14    -0.345 N 
ATOM   2601  HN  CYS B 514     -37.701 -23.739  11.799  1.00  0.00     0.163 HD
ATOM   2602  CA  CYS B 514     -35.644 -23.322  12.292  1.00 50.89     0.098 C 
ATOM   2603  HA  CYS B 514     -34.859 -23.253  11.503  1.00  0.00     0.088 H 
ATOM   2604  C   CYS B 514     -35.029 -23.980  13.521  1.00 54.19     0.241 C 
ATOM   2605  O   CYS B 514     -33.810 -23.924  13.717  1.00 56.23    -0.271 OA
ATOM   2606  CB  CYS B 514     -36.120 -21.907  12.619  1.00 49.95     0.014 C 
ATOM   2607  HB1 CYS B 514     -36.541 -21.419  11.710  1.00  0.00     0.053 H 
ATOM   2608  HB2 CYS B 514     -37.033 -21.942  13.257  1.00  0.00     0.053 H 
ATOM   2609  SG  CYS B 514     -34.866 -20.856  13.373  1.00 55.80    -0.095 SA
ATOM   2610  N   ARG B 515     -35.854 -24.609  14.361  1.00 50.40    -0.346 N 
ATOM   2611  HN  ARG B 515     -36.858 -24.609  14.180  1.00  0.00     0.163 HD
ATOM   2612  CA  ARG B 515     -35.330 -25.296  15.535  1.00 52.94     0.089 C 
ATOM   2613  HA  ARG B 515     -34.535 -24.656  15.985  1.00  0.00     0.087 H 
ATOM   2614  C   ARG B 515     -34.709 -26.641  15.178  1.00 51.49     0.241 C 
ATOM   2615  O   ARG B 515     -33.744 -27.063  15.825  1.00 48.03    -0.271 OA
ATOM   2616  CB  ARG B 515     -36.438 -25.479  16.574  1.00 46.68    -0.036 C 
ATOM   2617  HB1 ARG B 515     -36.075 -26.085  17.437  1.00  0.00     0.036 H 
ATOM   2618  HB2 ARG B 515     -37.231 -26.162  16.190  1.00  0.00     0.036 H 
ATOM   2619  CG  ARG B 515     -37.040 -24.169  17.052  1.00 55.66    -0.048 C 
ATOM   2620  HG1 ARG B 515     -37.458 -23.581  16.202  1.00  0.00     0.035 H 
ATOM   2621  HG2 ARG B 515     -36.249 -23.457  17.385  1.00  0.00     0.035 H 
ATOM   2622  CD  ARG B 515     -38.079 -24.385  18.137  1.00 55.49     0.009 C 
ATOM   2623  HD1 ARG B 515     -37.732 -25.126  18.895  1.00  0.00     0.064 H 
ATOM   2624  HD2 ARG B 515     -38.966 -24.939  17.750  1.00  0.00     0.064 H 
ATOM   2625  NE  ARG B 515     -38.465 -23.125  18.759  1.00 65.37    -0.227 N 
ATOM   2626  HE  ARG B 515     -37.754 -22.616  19.284  1.00  0.00     0.177 HD
ATOM   2627  CZ  ARG B 515     -39.678 -22.595  18.689  1.00 61.14     0.665 C 
ATOM   2628  NH1 ARG B 515     -40.660 -23.200  18.040  1.00 50.91    -0.235 N 
ATOM   2629 1HH1 ARG B 515     -40.481 -24.096  17.586  1.00  0.00     0.174 HD
ATOM   2630 2HH1 ARG B 515     -41.593 -22.792  17.986  1.00  0.00     0.174 HD
ATOM   2631  NH2 ARG B 515     -39.911 -21.428  19.281  1.00 57.91    -0.235 N 
ATOM   2632 1HH2 ARG B 515     -39.154 -20.962  19.781  1.00  0.00     0.174 HD
ATOM   2633 2HH2 ARG B 515     -40.844 -21.020  19.227  1.00  0.00     0.174 HD
ATOM   2634  N   LYS B 516     -35.242 -27.323  14.161  1.00 53.32    -0.346 N 
ATOM   2635  HN  LYS B 516     -36.084 -26.975  13.702  1.00  0.00     0.163 HD
ATOM   2636  CA  LYS B 516     -34.626 -28.564  13.703  1.00 55.11     0.089 C 
ATOM   2637  HA  LYS B 516     -34.487 -29.233  14.584  1.00  0.00     0.087 H 
ATOM   2638  C   LYS B 516     -33.261 -28.301  13.081  1.00 50.10     0.241 C 
ATOM   2639  O   LYS B 516     -32.333 -29.101  13.244  1.00 50.92    -0.271 OA
ATOM   2640  CB  LYS B 516     -35.544 -29.268  12.704  1.00 58.22    -0.038 C 
ATOM   2641  HB1 LYS B 516     -35.976 -28.532  11.986  1.00  0.00     0.036 H 
ATOM   2642  HB2 LYS B 516     -34.947 -29.893  11.999  1.00  0.00     0.036 H 
ATOM   2643  CG  LYS B 516     -36.645 -30.095  13.345  1.00 78.89    -0.061 C 
ATOM   2644  HG1 LYS B 516     -36.239 -30.787  14.119  1.00  0.00     0.033 H 
ATOM   2645  HG2 LYS B 516     -37.298 -29.471  13.999  1.00  0.00     0.033 H 
ATOM   2646  CD  LYS B 516     -37.455 -30.842  12.298  1.00 75.01    -0.043 C 
ATOM   2647  HD1 LYS B 516     -37.339 -30.385  11.287  1.00  0.00     0.035 H 
ATOM   2648  HD2 LYS B 516     -37.020 -31.846  12.082  1.00  0.00     0.035 H 
ATOM   2649  CE  LYS B 516     -38.917 -30.941  12.703  1.00 93.15     0.080 C 
ATOM   2650  HE1 LYS B 516     -39.192 -30.135  13.422  1.00  0.00     0.075 H 
ATOM   2651  HE2 LYS B 516     -39.097 -31.828  13.354  1.00  0.00     0.075 H 
ATOM   2652  NZ  LYS B 516     -39.826 -30.945  11.523  1.00 89.64    -0.079 N 
ATOM   2653  HZ1 LYS B 516     -40.807 -31.011  11.795  1.00  0.00     0.274 HD
ATOM   2654  HZ2 LYS B 516     -39.574 -31.682  10.865  1.00  0.00     0.274 HD
ATOM   2655  HZ3 LYS B 516     -39.662 -30.134  10.927  1.00  0.00     0.274 HD
ATOM   2656  N   ARG B 517     -33.119 -27.182  12.366  1.00 49.83    -0.346 N 
ATOM   2657  HN  ARG B 517     -33.914 -26.554  12.246  1.00  0.00     0.163 HD
ATOM   2658  CA  ARG B 517     -31.836 -26.851  11.755  1.00 60.28     0.089 C 
ATOM   2659  HA  ARG B 517     -31.487 -27.736  11.174  1.00  0.00     0.087 H 
ATOM   2660  C   ARG B 517     -30.787 -26.530  12.811  1.00 55.65     0.241 C 
ATOM   2661  O   ARG B 517     -29.618 -26.908  12.667  1.00 56.88    -0.271 OA
ATOM   2662  CB  ARG B 517     -31.999 -25.679  10.789  1.00 59.50    -0.036 C 
ATOM   2663  HB1 ARG B 517     -31.321 -24.840  11.071  1.00  0.00     0.036 H 
ATOM   2664  HB2 ARG B 517     -32.985 -25.181  10.939  1.00  0.00     0.036 H 
ATOM   2665  CG  ARG B 517     -31.806 -26.055   9.334  1.00 73.74    -0.048 C 
ATOM   2666  HG1 ARG B 517     -32.208 -27.073   9.121  1.00  0.00     0.035 H 
ATOM   2667  HG2 ARG B 517     -30.731 -26.240   9.101  1.00  0.00     0.035 H 
ATOM   2668  CD  ARG B 517     -32.404 -25.016   8.399  1.00 67.44     0.009 C 
ATOM   2669  HD1 ARG B 517     -31.698 -24.171   8.226  1.00  0.00     0.064 H 
ATOM   2670  HD2 ARG B 517     -33.231 -24.454   8.892  1.00  0.00     0.064 H 
ATOM   2671  NE  ARG B 517     -32.841 -25.609   7.140  1.00101.52    -0.227 N 
ATOM   2672  HE  ARG B 517     -33.845 -25.669   6.968  1.00  0.00     0.177 HD
ATOM   2673  CZ  ARG B 517     -32.027 -26.076   6.202  1.00101.92     0.665 C 
ATOM   2674  NH1 ARG B 517     -30.711 -26.016   6.332  1.00106.01    -0.235 N 
ATOM   2675 1HH1 ARG B 517     -30.085 -26.375   5.611  1.00  0.00     0.174 HD
ATOM   2676 2HH1 ARG B 517     -30.313 -25.604   7.176  1.00  0.00     0.174 HD
ATOM   2677  NH2 ARG B 517     -32.546 -26.614   5.101  1.00 98.25    -0.235 N 
ATOM   2678 1HH2 ARG B 517     -31.920 -26.973   4.380  1.00  0.00     0.174 HD
ATOM   2679 2HH2 ARG B 517     -33.560 -26.660   5.001  1.00  0.00     0.174 HD
ATOM   2680  N   LYS B 518     -31.183 -25.828  13.875  1.00 55.37    -0.346 N 
ATOM   2681  HN  LYS B 518     -32.147 -25.498  13.932  1.00  0.00     0.163 HD
ATOM   2682  CA  LYS B 518     -30.253 -25.527  14.958  1.00 54.98     0.089 C 
ATOM   2683  HA  LYS B 518     -29.410 -24.927  14.542  1.00  0.00     0.087 H 
ATOM   2684  C   LYS B 518     -29.683 -26.806  15.558  1.00 63.23     0.241 C 
ATOM   2685  O   LYS B 518     -28.478 -26.905  15.811  1.00 56.43    -0.271 OA
ATOM   2686  CB  LYS B 518     -30.953 -24.697  16.033  1.00 61.95    -0.038 C 
ATOM   2687  HB1 LYS B 518     -30.760 -25.129  17.043  1.00  0.00     0.036 H 
ATOM   2688  HB2 LYS B 518     -32.058 -24.837  15.972  1.00  0.00     0.036 H 
ATOM   2689  CG  LYS B 518     -30.607 -23.220  16.016  1.00 73.16    -0.061 C 
ATOM   2690  HG1 LYS B 518     -30.638 -22.800  14.984  1.00  0.00     0.033 H 
ATOM   2691  HG2 LYS B 518     -29.528 -23.046  16.235  1.00  0.00     0.033 H 
ATOM   2692  CD  LYS B 518     -31.507 -22.447  16.966  1.00 64.77    -0.043 C 
ATOM   2693  HD1 LYS B 518     -31.377 -22.788  18.020  1.00  0.00     0.035 H 
ATOM   2694  HD2 LYS B 518     -32.579 -22.722  16.827  1.00  0.00     0.035 H 
ATOM   2695  CE  LYS B 518     -31.296 -20.949  16.836  1.00 68.38     0.080 C 
ATOM   2696  HE1 LYS B 518     -30.380 -20.718  16.244  1.00  0.00     0.075 H 
ATOM   2697  HE2 LYS B 518     -30.995 -20.495  17.809  1.00  0.00     0.075 H 
ATOM   2698  NZ  LYS B 518     -32.493 -20.271  16.269  1.00 70.37    -0.079 N 
ATOM   2699  HZ1 LYS B 518     -32.351 -19.265  16.182  1.00  0.00     0.274 HD
ATOM   2700  HZ2 LYS B 518     -33.331 -20.483  16.810  1.00  0.00     0.274 HD
ATOM   2701  HZ3 LYS B 518     -32.769 -20.686  15.379  1.00  0.00     0.274 HD
ATOM   2702  N   LEU B 519     -30.542 -27.801  15.789  1.00 58.08    -0.346 N 
ATOM   2703  HN  LEU B 519     -31.530 -27.679  15.569  1.00  0.00     0.163 HD
ATOM   2704  CA  LEU B 519     -30.075 -29.062  16.355  1.00 62.49     0.089 C 
ATOM   2705  HA  LEU B 519     -29.459 -28.835  17.256  1.00  0.00     0.087 H 
ATOM   2706  C   LEU B 519     -29.207 -29.824  15.363  1.00 58.17     0.241 C 
ATOM   2707  O   LEU B 519     -28.185 -30.406  15.744  1.00 53.90    -0.271 OA
ATOM   2708  CB  LEU B 519     -31.267 -29.915  16.790  1.00 54.95    -0.035 C 
ATOM   2709  HB1 LEU B 519     -31.059 -30.983  16.546  1.00  0.00     0.037 H 
ATOM   2710  HB2 LEU B 519     -32.129 -29.706  16.115  1.00  0.00     0.037 H 
ATOM   2711  CG  LEU B 519     -31.736 -29.817  18.245  1.00 78.10    -0.059 C 
ATOM   2712  HG  LEU B 519     -31.060 -30.447  18.869  1.00  0.00     0.039 H 
ATOM   2713  CD1 LEU B 519     -31.666 -28.388  18.770  1.00 81.91    -0.073 C 
ATOM   2714 1HD1 LEU B 519     -30.631 -27.985  18.672  1.00  0.00     0.028 H 
ATOM   2715 2HD1 LEU B 519     -32.043 -28.312  19.817  1.00  0.00     0.028 H 
ATOM   2716 3HD1 LEU B 519     -32.416 -27.728  18.275  1.00  0.00     0.028 H 
ATOM   2717  CD2 LEU B 519     -33.147 -30.366  18.378  1.00 65.72    -0.073 C 
ATOM   2718 1HD2 LEU B 519     -33.198 -31.411  17.994  1.00  0.00     0.028 H 
ATOM   2719 2HD2 LEU B 519     -33.897 -29.706  17.883  1.00  0.00     0.028 H 
ATOM   2720 3HD2 LEU B 519     -33.524 -30.290  19.425  1.00  0.00     0.028 H 
ATOM   2721  N   GLU B 520     -29.600 -29.836  14.087  1.00 59.05    -0.346 N 
ATOM   2722  HN  GLU B 520     -30.461 -29.361  13.817  1.00  0.00     0.163 HD
ATOM   2723  CA  GLU B 520     -28.805 -30.525  13.076  1.00 65.19     0.090 C 
ATOM   2724  HA  GLU B 520     -28.629 -31.571  13.421  1.00  0.00     0.087 H 
ATOM   2725  C   GLU B 520     -27.453 -29.849  12.884  1.00 65.15     0.241 C 
ATOM   2726  O   GLU B 520     -26.446 -30.519  12.629  1.00 59.64    -0.271 OA
ATOM   2727  CB  GLU B 520     -29.570 -30.577  11.753  1.00 63.41    -0.029 C 
ATOM   2728  HB1 GLU B 520     -30.475 -29.928  11.800  1.00  0.00     0.037 H 
ATOM   2729  HB2 GLU B 520     -29.000 -30.051  10.952  1.00  0.00     0.037 H 
ATOM   2730  CG  GLU B 520     -29.945 -31.980  11.304  1.00 83.33     0.018 C 
ATOM   2731  HG1 GLU B 520     -30.509 -31.955  10.343  1.00  0.00     0.049 H 
ATOM   2732  HG2 GLU B 520     -30.732 -32.415  11.963  1.00  0.00     0.049 H 
ATOM   2733  CD  GLU B 520     -28.745 -32.902  11.208  1.00 90.90     0.172 C 
ATOM   2734  OE1 GLU B 520     -27.824 -32.600  10.421  1.00 90.14    -0.648 OA
ATOM   2735  OE2 GLU B 520     -28.724 -33.931  11.918  1.00 95.71    -0.648 OA
ATOM   2736  N   ASN B 521     -27.412 -28.521  13.007  1.00 63.30    -0.346 N 
ATOM   2737  HN  ASN B 521     -28.266 -28.007  13.225  1.00  0.00     0.163 HD
ATOM   2738  CA  ASN B 521     -26.157 -27.798  12.833  1.00 50.42     0.097 C 
ATOM   2739  HA  ASN B 521     -25.720 -28.092  11.850  1.00  0.00     0.088 H 
ATOM   2740  C   ASN B 521     -25.151 -28.148  13.923  1.00 61.47     0.241 C 
ATOM   2741  O   ASN B 521     -23.944 -28.198  13.658  1.00 56.12    -0.271 OA
ATOM   2742  CB  ASN B 521     -26.424 -26.293  12.805  1.00 52.24     0.036 C 
ATOM   2743  HB1 ASN B 521     -26.880 -25.986  11.835  1.00  0.00     0.051 H 
ATOM   2744  HB2 ASN B 521     -27.260 -26.022  13.491  1.00  0.00     0.051 H 
ATOM   2745  CG  ASN B 521     -25.185 -25.474  13.107  1.00 77.06     0.217 C 
ATOM   2746  ND2 ASN B 521     -25.072 -25.008  14.345  1.00 72.73    -0.370 N 
ATOM   2747 1HD2 ASN B 521     -24.238 -24.457  14.548  1.00  0.00     0.159 HD
ATOM   2748 2HD2 ASN B 521     -25.771 -25.187  15.066  1.00  0.00     0.159 HD
ATOM   2749  OD1 ASN B 521     -24.341 -25.258  12.236  1.00 67.10    -0.274 OA
ATOM   2750  N   ILE B 522     -25.622 -28.396  15.147  1.00 59.35    -0.346 N 
ATOM   2751  HN  ILE B 522     -26.621 -28.308  15.333  1.00  0.00     0.163 HD
ATOM   2752  CA  ILE B 522     -24.716 -28.793  16.220  1.00 65.20     0.092 C 
ATOM   2753  HA  ILE B 522     -23.855 -28.084  16.225  1.00  0.00     0.088 H 
ATOM   2754  C   ILE B 522     -24.172 -30.193  15.968  1.00 71.70     0.241 C 
ATOM   2755  O   ILE B 522     -22.999 -30.477  16.241  1.00 68.38    -0.271 OA
ATOM   2756  CB  ILE B 522     -25.425 -28.693  17.584  1.00 72.36    -0.030 C 
ATOM   2757  HB  ILE B 522     -26.292 -29.394  17.575  1.00  0.00     0.043 H 
ATOM   2758  CG1 ILE B 522     -25.963 -27.276  17.797  1.00 68.01    -0.063 C 
ATOM   2759 1HG1 ILE B 522     -26.980 -27.309  18.253  1.00  0.00     0.033 H 
ATOM   2760 2HG1 ILE B 522     -26.209 -26.801  16.819  1.00  0.00     0.033 H 
ATOM   2761  CG2 ILE B 522     -24.489 -29.112  18.714  1.00 69.67    -0.071 C 
ATOM   2762 1HG2 ILE B 522     -24.097 -30.144  18.559  1.00  0.00     0.028 H 
ATOM   2763 2HG2 ILE B 522     -24.980 -29.007  19.710  1.00  0.00     0.028 H 
ATOM   2764 3HG2 ILE B 522     -23.661 -28.378  18.851  1.00  0.00     0.028 H 
ATOM   2765  CD1 ILE B 522     -25.047 -26.378  18.607  1.00 71.90    -0.076 C 
ATOM   2766 1HD1 ILE B 522     -25.439 -25.346  18.762  1.00  0.00     0.027 H 
ATOM   2767 2HD1 ILE B 522     -24.030 -26.345  18.151  1.00  0.00     0.027 H 
ATOM   2768 3HD1 ILE B 522     -24.801 -26.853  19.585  1.00  0.00     0.027 H 
ATOM   2769  N   VAL B 523     -25.009 -31.088  15.438  1.00 62.97    -0.346 N 
ATOM   2770  HN  VAL B 523     -25.979 -30.828  15.259  1.00  0.00     0.163 HD
ATOM   2771  CA  VAL B 523     -24.549 -32.436  15.112  1.00 61.22     0.092 C 
ATOM   2772  HA  VAL B 523     -24.088 -32.876  16.027  1.00  0.00     0.088 H 
ATOM   2773  C   VAL B 523     -23.486 -32.385  14.022  1.00 59.88     0.241 C 
ATOM   2774  O   VAL B 523     -22.469 -33.086  14.090  1.00 65.78    -0.271 OA
ATOM   2775  CB  VAL B 523     -25.740 -33.321  14.702  1.00 65.76    -0.033 C 
ATOM   2776  HB  VAL B 523     -26.261 -32.832  13.846  1.00  0.00     0.042 H 
ATOM   2777  CG1 VAL B 523     -25.256 -34.691  14.248  1.00 52.93    -0.071 C 
ATOM   2778 1HG1 VAL B 523     -24.532 -34.597  13.405  1.00  0.00     0.028 H 
ATOM   2779 2HG1 VAL B 523     -26.107 -35.363  13.988  1.00  0.00     0.028 H 
ATOM   2780 3HG1 VAL B 523     -24.829 -35.279  15.094  1.00  0.00     0.028 H 
ATOM   2781  CG2 VAL B 523     -26.728 -33.449  15.853  1.00 65.36    -0.071 C 
ATOM   2782 1HG2 VAL B 523     -27.083 -32.446  16.186  1.00  0.00     0.028 H 
ATOM   2783 2HG2 VAL B 523     -26.301 -34.037  16.699  1.00  0.00     0.028 H 
ATOM   2784 3HG2 VAL B 523     -27.579 -34.121  15.593  1.00  0.00     0.028 H 
ATOM   2785  N   GLU B 524     -23.701 -31.550  13.002  1.00 61.40    -0.346 N 
ATOM   2786  HN  GLU B 524     -24.552 -30.988  12.978  1.00  0.00     0.163 HD
ATOM   2787  CA  GLU B 524     -22.727 -31.435  11.921  1.00 60.21     0.090 C 
ATOM   2788  HA  GLU B 524     -22.508 -32.458  11.536  1.00  0.00     0.087 H 
ATOM   2789  C   GLU B 524     -21.423 -30.820  12.415  1.00 61.84     0.241 C 
ATOM   2790  O   GLU B 524     -20.339 -31.206  11.962  1.00 53.16    -0.271 OA
ATOM   2791  CB  GLU B 524     -23.312 -30.606  10.778  1.00 62.20    -0.029 C 
ATOM   2792  HB1 GLU B 524     -23.585 -29.586  11.136  1.00  0.00     0.037 H 
ATOM   2793  HB2 GLU B 524     -22.518 -30.342  10.041  1.00  0.00     0.037 H 
ATOM   2794  CG  GLU B 524     -24.492 -31.257  10.077  1.00 67.49     0.018 C 
ATOM   2795  HG1 GLU B 524     -24.232 -32.282   9.722  1.00  0.00     0.049 H 
ATOM   2796  HG2 GLU B 524     -25.297 -31.517  10.804  1.00  0.00     0.049 H 
ATOM   2797  CD  GLU B 524     -25.034 -30.409   8.944  1.00 81.97     0.172 C 
ATOM   2798  OE1 GLU B 524     -24.485 -30.490   7.824  1.00106.30    -0.648 OA
ATOM   2799  OE2 GLU B 524     -26.005 -29.658   9.172  1.00 88.06    -0.648 OA
ATOM   2800  N   LEU B 525     -21.506 -29.864  13.342  1.00 60.77    -0.346 N 
ATOM   2801  HN  LEU B 525     -22.421 -29.558  13.674  1.00  0.00     0.163 HD
ATOM   2802  CA  LEU B 525     -20.297 -29.254  13.884  1.00 61.02     0.089 C 
ATOM   2803  HA  LEU B 525     -19.673 -28.898  13.032  1.00  0.00     0.087 H 
ATOM   2804  C   LEU B 525     -19.482 -30.260  14.686  1.00 64.26     0.241 C 
ATOM   2805  O   LEU B 525     -18.254 -30.325  14.548  1.00 60.45    -0.271 OA
ATOM   2806  CB  LEU B 525     -20.659 -28.048  14.751  1.00 58.36    -0.035 C 
ATOM   2807  HB1 LEU B 525     -19.865 -27.886  15.516  1.00  0.00     0.037 H 
ATOM   2808  HB2 LEU B 525     -21.524 -28.304  15.406  1.00  0.00     0.037 H 
ATOM   2809  CG  LEU B 525     -20.941 -26.736  14.018  1.00 67.22    -0.059 C 
ATOM   2810  HG  LEU B 525     -21.739 -26.922  13.262  1.00  0.00     0.039 H 
ATOM   2811  CD1 LEU B 525     -21.445 -25.685  14.993  1.00 51.88    -0.073 C 
ATOM   2812 1HD1 LEU B 525     -21.651 -24.728  14.459  1.00  0.00     0.028 H 
ATOM   2813 2HD1 LEU B 525     -20.744 -25.541  15.848  1.00  0.00     0.028 H 
ATOM   2814 3HD1 LEU B 525     -22.333 -26.041  15.565  1.00  0.00     0.028 H 
ATOM   2815  CD2 LEU B 525     -19.698 -26.247  13.290  1.00 51.16    -0.073 C 
ATOM   2816 1HD2 LEU B 525     -19.904 -25.290  12.756  1.00  0.00     0.028 H 
ATOM   2817 2HD2 LEU B 525     -19.289 -27.024  12.603  1.00  0.00     0.028 H 
ATOM   2818 3HD2 LEU B 525     -18.825 -26.156  13.978  1.00  0.00     0.028 H 
ATOM   2819  N   GLU B 526     -20.146 -31.055  15.529  1.00 60.55    -0.346 N 
ATOM   2820  HN  GLU B 526     -21.156 -30.955  15.632  1.00  0.00     0.163 HD
ATOM   2821  CA  GLU B 526     -19.434 -32.065  16.303  1.00 60.85     0.090 C 
ATOM   2822  HA  GLU B 526     -18.605 -31.561  16.853  1.00  0.00     0.087 H 
ATOM   2823  C   GLU B 526     -18.828 -33.135  15.405  1.00 58.61     0.241 C 
ATOM   2824  O   GLU B 526     -17.767 -33.682  15.727  1.00 63.06    -0.271 OA
ATOM   2825  CB  GLU B 526     -20.374 -32.695  17.331  1.00 67.30    -0.029 C 
ATOM   2826  HB1 GLU B 526     -19.942 -33.642  17.730  1.00  0.00     0.037 H 
ATOM   2827  HB2 GLU B 526     -21.286 -33.101  16.833  1.00  0.00     0.037 H 
ATOM   2828  CG  GLU B 526     -20.755 -31.759  18.467  1.00 70.39     0.018 C 
ATOM   2829  HG1 GLU B 526     -19.872 -31.523  19.105  1.00  0.00     0.049 H 
ATOM   2830  HG2 GLU B 526     -20.979 -30.736  18.085  1.00  0.00     0.049 H 
ATOM   2831  CD  GLU B 526     -21.902 -32.293  19.300  1.00 83.25     0.172 C 
ATOM   2832  OE1 GLU B 526     -22.657 -33.148  18.791  1.00 80.68    -0.648 OA
ATOM   2833  OE2 GLU B 526     -22.048 -31.859  20.463  1.00 90.83    -0.648 OA
ATOM   2834  N   GLN B 527     -19.479 -33.443  14.281  1.00 60.33    -0.346 N 
ATOM   2835  HN  GLN B 527     -20.390 -33.026  14.091  1.00  0.00     0.163 HD
ATOM   2836  CA  GLN B 527     -18.891 -34.374  13.324  1.00 60.75     0.090 C 
ATOM   2837  HA  GLN B 527     -18.554 -35.280  13.879  1.00  0.00     0.087 H 
ATOM   2838  C   GLN B 527     -17.680 -33.757  12.635  1.00 59.59     0.241 C 
ATOM   2839  O   GLN B 527     -16.676 -34.442  12.404  1.00 65.14    -0.271 OA
ATOM   2840  CB  GLN B 527     -19.939 -34.804  12.296  1.00 59.19    -0.030 C 
ATOM   2841  HB1 GLN B 527     -20.266 -33.929  11.686  1.00  0.00     0.037 H 
ATOM   2842  HB2 GLN B 527     -20.900 -35.054  12.803  1.00  0.00     0.037 H 
ATOM   2843  CG  GLN B 527     -19.504 -35.951  11.388  1.00 70.65     0.011 C 
ATOM   2844  HG1 GLN B 527     -18.956 -36.731  11.966  1.00  0.00     0.047 H 
ATOM   2845  HG2 GLN B 527     -20.382 -36.553  11.058  1.00  0.00     0.047 H 
ATOM   2846  CD  GLN B 527     -18.686 -35.483  10.194  1.00 75.92     0.215 C 
ATOM   2847  NE2 GLN B 527     -17.788 -36.340   9.720  1.00 59.42    -0.370 N 
ATOM   2848 1HE2 GLN B 527     -17.645 -37.266  10.123  1.00  0.00     0.159 HD
ATOM   2849 2HE2 GLN B 527     -17.239 -36.026   8.919  1.00  0.00     0.159 HD
ATOM   2850  OE1 GLN B 527     -18.859 -34.365   9.707  1.00 78.77    -0.274 OA
ATOM   2851  N   ASP B 528     -17.762 -32.468  12.292  1.00 54.94    -0.346 N 
ATOM   2852  HN  ASP B 528     -18.630 -31.958  12.452  1.00  0.00     0.163 HD
ATOM   2853  CA  ASP B 528     -16.621 -31.782  11.690  1.00 54.55     0.098 C 
ATOM   2854  HA  ASP B 528     -16.352 -32.308  10.744  1.00  0.00     0.088 H 
ATOM   2855  C   ASP B 528     -15.414 -31.813  12.617  1.00 64.36     0.241 C 
ATOM   2856  O   ASP B 528     -14.285 -32.055  12.173  1.00 64.40    -0.271 OA
ATOM   2857  CB  ASP B 528     -16.992 -30.339  11.351  1.00 50.18     0.043 C 
ATOM   2858  HB1 ASP B 528     -17.364 -29.799  12.253  1.00  0.00     0.052 H 
ATOM   2859  HB2 ASP B 528     -16.082 -29.731  11.139  1.00  0.00     0.052 H 
ATOM   2860  CG  ASP B 528     -17.986 -30.245  10.212  1.00 57.51     0.175 C 
ATOM   2861  OD1 ASP B 528     -17.958 -31.120   9.322  1.00 55.83    -0.648 OA
ATOM   2862  OD2 ASP B 528     -18.795 -29.292  10.205  1.00 62.35    -0.648 OA
ATOM   2863  N   LEU B 529     -15.635 -31.567  13.910  1.00 62.43    -0.346 N 
ATOM   2864  HN  LEU B 529     -16.573 -31.316  14.222  1.00  0.00     0.163 HD
ATOM   2865  CA  LEU B 529     -14.552 -31.652  14.883  1.00 65.15     0.089 C 
ATOM   2866  HA  LEU B 529     -13.745 -30.946  14.577  1.00  0.00     0.087 H 
ATOM   2867  C   LEU B 529     -13.969 -33.058  14.934  1.00 77.71     0.241 C 
ATOM   2868  O   LEU B 529     -12.749 -33.230  15.036  1.00 69.87    -0.271 OA
ATOM   2869  CB  LEU B 529     -15.065 -31.235  16.260  1.00 63.01    -0.035 C 
ATOM   2870  HB1 LEU B 529     -14.412 -31.676  17.049  1.00  0.00     0.037 H 
ATOM   2871  HB2 LEU B 529     -16.027 -31.757  16.472  1.00  0.00     0.037 H 
ATOM   2872  CG  LEU B 529     -15.231 -29.737  16.514  1.00 82.63    -0.059 C 
ATOM   2873  HG  LEU B 529     -16.127 -29.380  15.954  1.00  0.00     0.039 H 
ATOM   2874  CD1 LEU B 529     -15.449 -29.471  17.992  1.00 79.99    -0.073 C 
ATOM   2875 1HD1 LEU B 529     -15.570 -28.378  18.177  1.00  0.00     0.028 H 
ATOM   2876 2HD1 LEU B 529     -14.637 -29.910  18.617  1.00  0.00     0.028 H 
ATOM   2877 3HD1 LEU B 529     -16.306 -30.058  18.397  1.00  0.00     0.028 H 
ATOM   2878  CD2 LEU B 529     -14.017 -28.981  16.013  1.00 57.54    -0.073 C 
ATOM   2879 1HD2 LEU B 529     -14.138 -27.888  16.198  1.00  0.00     0.028 H 
ATOM   2880 2HD2 LEU B 529     -13.804 -29.200  14.941  1.00  0.00     0.028 H 
ATOM   2881 3HD2 LEU B 529     -13.071 -29.375  16.453  1.00  0.00     0.028 H 
ATOM   2882  N   ASP B 530     -14.829 -34.076  14.857  1.00 73.03    -0.346 N 
ATOM   2883  HN  ASP B 530     -15.824 -33.889  14.733  1.00  0.00     0.163 HD
ATOM   2884  CA  ASP B 530     -14.359 -35.454  14.948  1.00 75.08     0.098 C 
ATOM   2885  HA  ASP B 530     -13.774 -35.563  15.891  1.00  0.00     0.088 H 
ATOM   2886  C   ASP B 530     -13.451 -35.808  13.778  1.00 70.94     0.241 C 
ATOM   2887  O   ASP B 530     -12.395 -36.424  13.966  1.00 67.84    -0.271 OA
ATOM   2888  CB  ASP B 530     -15.554 -36.404  15.012  1.00 81.41     0.043 C 
ATOM   2889  HB1 ASP B 530     -16.370 -36.070  14.329  1.00  0.00     0.052 H 
ATOM   2890  HB2 ASP B 530     -15.314 -37.384  14.538  1.00  0.00     0.052 H 
ATOM   2891  CG  ASP B 530     -16.066 -36.592  16.422  1.00 85.12     0.175 C 
ATOM   2892  OD1 ASP B 530     -15.421 -36.078  17.360  1.00 91.95    -0.648 OA
ATOM   2893  OD2 ASP B 530     -17.114 -37.249  16.595  1.00 83.17    -0.648 OA
ATOM   2894  N   HIS B 531     -13.839 -35.420  12.562  1.00 60.75    -0.346 N 
ATOM   2895  HN  HIS B 531     -14.711 -34.903  12.445  1.00  0.00     0.163 HD
ATOM   2896  CA  HIS B 531     -13.016 -35.735  11.401  1.00 77.90     0.094 C 
ATOM   2897  HA  HIS B 531     -12.728 -36.811  11.458  1.00  0.00     0.088 H 
ATOM   2898  C   HIS B 531     -11.742 -34.901  11.380  1.00 67.49     0.241 C 
ATOM   2899  O   HIS B 531     -10.677 -35.396  10.992  1.00 69.88    -0.271 OA
ATOM   2900  CB  HIS B 531     -13.805 -35.519  10.112  1.00 70.98     0.002 C 
ATOM   2901  HB1 HIS B 531     -14.595 -36.298   9.996  1.00  0.00     0.046 H 
ATOM   2902  HB2 HIS B 531     -14.450 -34.613  10.190  1.00  0.00     0.046 H 
ATOM   2903  CG  HIS B 531     -12.942 -35.453   8.892  1.00 67.63     0.028 A 
ATOM   2904  CD2 HIS B 531     -12.353 -36.429   8.164  1.00 64.91    -0.000 A 
ATOM   2905  HD2 HIS B 531     -12.418 -37.514   8.350  1.00  0.00     0.114 H 
ATOM   2906  ND1 HIS B 531     -12.578 -34.262   8.303  1.00 68.74    -0.354 N 
ATOM   2907  HD1 HIS B 531     -12.859 -33.335   8.624  1.00  0.00     0.166 HD
ATOM   2908  CE1 HIS B 531     -11.809 -34.508   7.258  1.00 73.00     0.040 A 
ATOM   2909  HE1 HIS B 531     -11.368 -33.750   6.589  1.00  0.00     0.140 H 
ATOM   2910  NE2 HIS B 531     -11.658 -35.816   7.150  1.00 72.72    -0.360 N 
ATOM   2911  HE2 HIS B 531     -11.114 -36.293   6.431  1.00  0.00     0.166 HD
ATOM   2912  N   LEU B 532     -11.831 -33.632  11.788  1.00 61.11    -0.346 N 
ATOM   2913  HN  LEU B 532     -12.727 -33.264  12.108  1.00  0.00     0.163 HD
ATOM   2914  CA  LEU B 532     -10.654 -32.769  11.778  1.00 69.69     0.089 C 
ATOM   2915  HA  LEU B 532     -10.223 -32.779  10.750  1.00  0.00     0.087 H 
ATOM   2916  C   LEU B 532      -9.591 -33.274  12.745  1.00 71.34     0.241 C 
ATOM   2917  O   LEU B 532      -8.392 -33.220  12.444  1.00 71.62    -0.271 OA
ATOM   2918  CB  LEU B 532     -11.052 -31.333  12.115  1.00 57.29    -0.035 C 
ATOM   2919  HB1 LEU B 532     -11.783 -31.328  12.957  1.00  0.00     0.037 H 
ATOM   2920  HB2 LEU B 532     -10.195 -30.803  12.593  1.00  0.00     0.037 H 
ATOM   2921  CG  LEU B 532     -11.594 -30.505  10.948  1.00 60.94    -0.059 C 
ATOM   2922  HG  LEU B 532     -12.449 -31.060  10.496  1.00  0.00     0.039 H 
ATOM   2923  CD1 LEU B 532     -12.108 -29.159  11.436  1.00 64.62    -0.073 C 
ATOM   2924 1HD1 LEU B 532     -12.503 -28.556  10.586  1.00  0.00     0.028 H 
ATOM   2925 2HD1 LEU B 532     -11.330 -28.604  12.011  1.00  0.00     0.028 H 
ATOM   2926 3HD1 LEU B 532     -12.865 -29.275  12.247  1.00  0.00     0.028 H 
ATOM   2927  CD2 LEU B 532     -10.528 -30.323   9.879  1.00 66.84    -0.073 C 
ATOM   2928 1HD2 LEU B 532     -10.923 -29.720   9.029  1.00  0.00     0.028 H 
ATOM   2929 2HD2 LEU B 532     -10.115 -31.300   9.536  1.00  0.00     0.028 H 
ATOM   2930 3HD2 LEU B 532      -9.593 -29.884  10.298  1.00  0.00     0.028 H 
ATOM   2931  N   LYS B 533     -10.009 -33.768  13.913  1.00 68.07    -0.346 N 
ATOM   2932  HN  LYS B 533     -10.998 -33.728  14.158  1.00  0.00     0.163 HD
ATOM   2933  CA  LYS B 533      -9.053 -34.365  14.840  1.00 71.10     0.089 C 
ATOM   2934  HA  LYS B 533      -8.238 -33.627  15.026  1.00  0.00     0.087 H 
ATOM   2935  C   LYS B 533      -8.433 -35.625  14.249  1.00 71.71     0.241 C 
ATOM   2936  O   LYS B 533      -7.248 -35.904  14.466  1.00 74.28    -0.271 OA
ATOM   2937  CB  LYS B 533      -9.734 -34.676  16.173  1.00 66.68    -0.038 C 
ATOM   2938  HB1 LYS B 533      -9.084 -35.330  16.800  1.00  0.00     0.036 H 
ATOM   2939  HB2 LYS B 533     -10.600 -35.361  16.018  1.00  0.00     0.036 H 
ATOM   2940  CG  LYS B 533     -10.163 -33.447  16.956  1.00 90.32    -0.061 C 
ATOM   2941  HG1 LYS B 533     -10.956 -32.876  16.419  1.00  0.00     0.033 H 
ATOM   2942  HG2 LYS B 533      -9.366 -32.668  16.964  1.00  0.00     0.033 H 
ATOM   2943  CD  LYS B 533     -10.598 -33.814  18.366  1.00 86.91    -0.043 C 
ATOM   2944  HD1 LYS B 533     -10.657 -34.919  18.501  1.00  0.00     0.035 H 
ATOM   2945  HD2 LYS B 533      -9.799 -33.592  19.111  1.00  0.00     0.035 H 
ATOM   2946  CE  LYS B 533     -11.908 -33.136  18.734  1.00 94.35     0.080 C 
ATOM   2947  HE1 LYS B 533     -12.582 -33.832  19.287  1.00  0.00     0.075 H 
ATOM   2948  HE2 LYS B 533     -12.539 -32.959  17.832  1.00  0.00     0.075 H 
ATOM   2949  NZ  LYS B 533     -11.691 -31.875  19.496  1.00100.94    -0.079 N 
ATOM   2950  HZ1 LYS B 533     -12.570 -31.420  19.743  1.00  0.00     0.274 HD
ATOM   2951  HZ2 LYS B 533     -11.075 -31.239  18.990  1.00  0.00     0.274 HD
ATOM   2952  HZ3 LYS B 533     -11.114 -32.036  20.321  1.00  0.00     0.274 HD
ATOM   2953  N   ASP B 534      -9.221 -36.398  13.497  1.00 67.71    -0.346 N 
ATOM   2954  HN  ASP B 534     -10.210 -36.170  13.397  1.00  0.00     0.163 HD
ATOM   2955  CA  ASP B 534      -8.674 -37.568  12.817  1.00 73.47     0.098 C 
ATOM   2956  HA  ASP B 534      -8.097 -38.168  13.559  1.00  0.00     0.088 H 
ATOM   2957  C   ASP B 534      -7.731 -37.158  11.694  1.00 70.84     0.241 C 
ATOM   2958  O   ASP B 534      -6.675 -37.773  11.506  1.00 77.09    -0.271 OA
ATOM   2959  CB  ASP B 534      -9.807 -38.437  12.272  1.00 66.61     0.043 C 
ATOM   2960  HB1 ASP B 534     -10.578 -37.815  11.760  1.00  0.00     0.052 H 
ATOM   2961  HB2 ASP B 534      -9.462 -39.046  11.404  1.00  0.00     0.052 H 
ATOM   2962  CG  ASP B 534     -10.434 -39.313  13.337  1.00104.72     0.175 C 
ATOM   2963  OD1 ASP B 534      -9.830 -39.460  14.420  1.00120.25    -0.648 OA
ATOM   2964  OD2 ASP B 534     -11.534 -39.852  13.092  1.00104.43    -0.648 OA
ATOM   2965  N   GLU B 535      -8.097 -36.122  10.935  1.00 66.94    -0.346 N 
ATOM   2966  HN  GLU B 535      -8.987 -35.655  11.109  1.00  0.00     0.163 HD
ATOM   2967  CA  GLU B 535      -7.232 -35.654   9.859  1.00 70.21     0.090 C 
ATOM   2968  HA  GLU B 535      -6.961 -36.529   9.223  1.00  0.00     0.087 H 
ATOM   2969  C   GLU B 535      -5.947 -35.047  10.408  1.00 71.41     0.241 C 
ATOM   2970  O   GLU B 535      -4.875 -35.210   9.816  1.00 72.36    -0.271 OA
ATOM   2971  CB  GLU B 535      -7.976 -34.642   8.988  1.00 59.92    -0.029 C 
ATOM   2972  HB1 GLU B 535      -8.124 -33.684   9.540  1.00  0.00     0.037 H 
ATOM   2973  HB2 GLU B 535      -9.040 -34.948   8.854  1.00  0.00     0.037 H 
ATOM   2974  CG  GLU B 535      -7.321 -34.386   7.642  1.00 74.54     0.018 C 
ATOM   2975  HG1 GLU B 535      -6.211 -34.339   7.739  1.00  0.00     0.049 H 
ATOM   2976  HG2 GLU B 535      -7.515 -33.345   7.294  1.00  0.00     0.049 H 
ATOM   2977  CD  GLU B 535      -7.733 -35.398   6.590  1.00 70.63     0.172 C 
ATOM   2978  OE1 GLU B 535      -8.540 -36.296   6.908  1.00 76.42    -0.648 OA
ATOM   2979  OE2 GLU B 535      -7.249 -35.293   5.444  1.00 77.52    -0.648 OA
ATOM   2980  N   LYS B 536      -6.035 -34.340  11.538  1.00 72.93    -0.346 N 
ATOM   2981  HN  LYS B 536      -6.947 -34.168  11.960  1.00  0.00     0.163 HD
ATOM   2982  CA  LYS B 536      -4.831 -33.813  12.170  1.00 78.42     0.089 C 
ATOM   2983  HA  LYS B 536      -4.275 -33.208  11.416  1.00  0.00     0.087 H 
ATOM   2984  C   LYS B 536      -3.924 -34.941  12.642  1.00 78.43     0.241 C 
ATOM   2985  O   LYS B 536      -2.699 -34.872  12.487  1.00 78.88    -0.271 OA
ATOM   2986  CB  LYS B 536      -5.202 -32.901  13.339  1.00 78.18    -0.038 C 
ATOM   2987  HB1 LYS B 536      -5.929 -33.407  14.016  1.00  0.00     0.036 H 
ATOM   2988  HB2 LYS B 536      -5.832 -32.051  12.989  1.00  0.00     0.036 H 
ATOM   2989  CG  LYS B 536      -4.003 -32.391  14.125  1.00 71.51    -0.061 C 
ATOM   2990  HG1 LYS B 536      -3.257 -33.201  14.300  1.00  0.00     0.033 H 
ATOM   2991  HG2 LYS B 536      -3.375 -31.706  13.509  1.00  0.00     0.033 H 
ATOM   2992  CD  LYS B 536      -4.424 -31.734  15.429  1.00 69.30    -0.043 C 
ATOM   2993  HD1 LYS B 536      -5.216 -30.967  15.265  1.00  0.00     0.035 H 
ATOM   2994  HD2 LYS B 536      -4.999 -32.437  16.076  1.00  0.00     0.035 H 
ATOM   2995  CE  LYS B 536      -3.225 -31.153  16.162  1.00 85.10     0.080 C 
ATOM   2996  HE1 LYS B 536      -2.722 -30.365  15.554  1.00  0.00     0.075 H 
ATOM   2997  HE2 LYS B 536      -2.390 -31.890  16.220  1.00  0.00     0.075 H 
ATOM   2998  NZ  LYS B 536      -3.590 -30.642  17.513  1.00 89.80    -0.079 N 
ATOM   2999  HZ1 LYS B 536      -2.786 -30.252  18.005  1.00  0.00     0.274 HD
ATOM   3000  HZ2 LYS B 536      -4.050 -31.363  18.069  1.00  0.00     0.274 HD
ATOM   3001  HZ3 LYS B 536      -4.353 -29.968  17.460  1.00  0.00     0.274 HD
ATOM   3002  N   GLU B 537      -4.509 -35.991  13.222  1.00 76.48    -0.346 N 
ATOM   3003  HN  GLU B 537      -5.519 -35.991  13.367  1.00  0.00     0.163 HD
ATOM   3004  CA  GLU B 537      -3.718 -37.139  13.650  1.00 80.89     0.090 C 
ATOM   3005  HA  GLU B 537      -2.891 -36.771  14.301  1.00  0.00     0.087 H 
ATOM   3006  C   GLU B 537      -3.104 -37.860  12.456  1.00 80.66     0.241 C 
ATOM   3007  O   GLU B 537      -1.941 -38.279  12.507  1.00 86.96    -0.271 OA
ATOM   3008  CB  GLU B 537      -4.587 -38.093  14.471  1.00 86.78    -0.029 C 
ATOM   3009  HB1 GLU B 537      -4.866 -37.625  15.444  1.00  0.00     0.037 H 
ATOM   3010  HB2 GLU B 537      -5.598 -38.192  14.011  1.00  0.00     0.037 H 
ATOM   3011  CG  GLU B 537      -3.972 -39.462  14.698  1.00 98.69     0.018 C 
ATOM   3012  HG1 GLU B 537      -4.749 -40.261  14.667  1.00  0.00     0.049 H 
ATOM   3013  HG2 GLU B 537      -3.357 -39.775  13.822  1.00  0.00     0.049 H 
ATOM   3014  CD  GLU B 537      -3.169 -39.533  15.981  1.00119.02     0.172 C 
ATOM   3015  OE1 GLU B 537      -3.784 -39.572  17.067  1.00137.33    -0.648 OA
ATOM   3016  OE2 GLU B 537      -1.922 -39.547  15.903  1.00123.06    -0.648 OA
ATOM   3017  N   LYS B 538      -3.866 -38.006  11.369  1.00 80.02    -0.346 N 
ATOM   3018  HN  LYS B 538      -4.821 -37.648  11.369  1.00  0.00     0.163 HD
ATOM   3019  CA  LYS B 538      -3.343 -38.674  10.182  1.00 74.10     0.089 C 
ATOM   3020  HA  LYS B 538      -2.919 -39.657  10.493  1.00  0.00     0.087 H 
ATOM   3021  C   LYS B 538      -2.232 -37.858   9.532  1.00 75.19     0.241 C 
ATOM   3022  O   LYS B 538      -1.230 -38.418   9.073  1.00 78.07    -0.271 OA
ATOM   3023  CB  LYS B 538      -4.473 -38.933   9.185  1.00 73.68    -0.038 C 
ATOM   3024  HB1 LYS B 538      -5.272 -39.553   9.655  1.00  0.00     0.036 H 
ATOM   3025  HB2 LYS B 538      -5.046 -37.996   8.995  1.00  0.00     0.036 H 
ATOM   3026  CG  LYS B 538      -4.021 -39.555   7.871  1.00 78.81    -0.061 C 
ATOM   3027  HG1 LYS B 538      -3.192 -38.971   7.407  1.00  0.00     0.033 H 
ATOM   3028  HG2 LYS B 538      -3.482 -40.517   8.039  1.00  0.00     0.033 H 
ATOM   3029  CD  LYS B 538      -5.187 -39.730   6.907  1.00 88.16    -0.043 C 
ATOM   3030  HD1 LYS B 538      -5.423 -38.779   6.375  1.00  0.00     0.035 H 
ATOM   3031  HD2 LYS B 538      -4.900 -40.353   6.028  1.00  0.00     0.035 H 
ATOM   3032  CE  LYS B 538      -6.412 -40.293   7.612  1.00102.41     0.080 C 
ATOM   3033  HE1 LYS B 538      -6.520 -39.868   8.637  1.00  0.00     0.075 H 
ATOM   3034  HE2 LYS B 538      -6.267 -41.365   7.880  1.00  0.00     0.075 H 
ATOM   3035  NZ  LYS B 538      -7.655 -40.099   6.813  1.00 86.71    -0.079 N 
ATOM   3036  HZ1 LYS B 538      -8.476 -40.476   7.286  1.00  0.00     0.274 HD
ATOM   3037  HZ2 LYS B 538      -7.556 -40.488   5.875  1.00  0.00     0.274 HD
ATOM   3038  HZ3 LYS B 538      -7.788 -39.118   6.567  1.00  0.00     0.274 HD
ATOM   3039  N   LEU B 539      -2.392 -36.533   9.485  1.00 76.02    -0.346 N 
ATOM   3040  HN  LEU B 539      -3.243 -36.113   9.858  1.00  0.00     0.163 HD
ATOM   3041  CA  LEU B 539      -1.360 -35.681   8.905  1.00 74.78     0.089 C 
ATOM   3042  HA  LEU B 539      -1.113 -36.073   7.891  1.00  0.00     0.087 H 
ATOM   3043  C   LEU B 539      -0.088 -35.688   9.741  1.00 69.35     0.241 C 
ATOM   3044  O   LEU B 539       1.015 -35.606   9.188  1.00 80.43    -0.271 OA
ATOM   3045  CB  LEU B 539      -1.882 -34.252   8.752  1.00 58.07    -0.035 C 
ATOM   3046  HB1 LEU B 539      -1.026 -33.538   8.756  1.00  0.00     0.037 H 
ATOM   3047  HB2 LEU B 539      -2.409 -33.944   9.685  1.00  0.00     0.037 H 
ATOM   3048  CG  LEU B 539      -2.775 -33.976   7.542  1.00 66.43    -0.059 C 
ATOM   3049  HG  LEU B 539      -3.593 -34.734   7.534  1.00  0.00     0.039 H 
ATOM   3050  CD1 LEU B 539      -3.408 -32.597   7.647  1.00 66.48    -0.073 C 
ATOM   3051 1HD1 LEU B 539      -4.059 -32.396   6.765  1.00  0.00     0.028 H 
ATOM   3052 2HD1 LEU B 539      -2.641 -31.799   7.786  1.00  0.00     0.028 H 
ATOM   3053 3HD1 LEU B 539      -3.960 -32.467   8.607  1.00  0.00     0.028 H 
ATOM   3054  CD2 LEU B 539      -1.990 -34.114   6.248  1.00 57.62    -0.073 C 
ATOM   3055 1HD2 LEU B 539      -2.641 -33.913   5.366  1.00  0.00     0.028 H 
ATOM   3056 2HD2 LEU B 539      -1.490 -35.108   6.173  1.00  0.00     0.028 H 
ATOM   3057 3HD2 LEU B 539      -1.082 -33.468   6.246  1.00  0.00     0.028 H 
ATOM   3058  N   LEU B 540      -0.215 -35.779  11.067  1.00 75.89    -0.346 N 
ATOM   3059  HN  LEU B 540      -1.144 -35.818  11.487  1.00  0.00     0.163 HD
ATOM   3060  CA  LEU B 540       0.969 -35.823  11.917  1.00 76.50     0.089 C 
ATOM   3061  HA  LEU B 540       1.632 -34.972  11.636  1.00  0.00     0.087 H 
ATOM   3062  C   LEU B 540       1.744 -37.118  11.717  1.00 87.08     0.241 C 
ATOM   3063  O   LEU B 540       2.980 -37.117  11.740  1.00 81.27    -0.271 OA
ATOM   3064  CB  LEU B 540       0.574 -35.657  13.382  1.00 76.93    -0.035 C 
ATOM   3065  HB1 LEU B 540      -0.283 -36.328  13.624  1.00  0.00     0.037 H 
ATOM   3066  HB2 LEU B 540       1.360 -36.095  14.040  1.00  0.00     0.037 H 
ATOM   3067  CG  LEU B 540       0.259 -34.230  13.824  1.00 80.61    -0.059 C 
ATOM   3068  HG  LEU B 540      -0.414 -33.768  13.065  1.00  0.00     0.039 H 
ATOM   3069  CD1 LEU B 540      -0.466 -34.248  15.158  1.00 65.71    -0.073 C 
ATOM   3070 1HD1 LEU B 540      -1.398 -34.857  15.097  1.00  0.00     0.028 H 
ATOM   3071 2HD1 LEU B 540      -0.672 -33.217  15.528  1.00  0.00     0.028 H 
ATOM   3072 3HD1 LEU B 540       0.199 -34.594  15.983  1.00  0.00     0.028 H 
ATOM   3073  CD2 LEU B 540       1.530 -33.399  13.907  1.00 69.42    -0.073 C 
ATOM   3074 1HD2 LEU B 540       2.062 -33.386  12.927  1.00  0.00     0.028 H 
ATOM   3075 2HD2 LEU B 540       2.195 -33.745  14.732  1.00  0.00     0.028 H 
ATOM   3076 3HD2 LEU B 540       1.324 -32.368  14.277  1.00  0.00     0.028 H 
ATOM   3077  N   LYS B 541       1.037 -38.234  11.525  1.00 83.46    -0.346 N 
ATOM   3078  HN  LYS B 541       0.019 -38.211  11.585  1.00  0.00     0.163 HD
ATOM   3079  CA  LYS B 541       1.724 -39.485  11.229  1.00 86.90     0.089 C 
ATOM   3080  HA  LYS B 541       2.458 -39.682  12.045  1.00  0.00     0.087 H 
ATOM   3081  C   LYS B 541       2.488 -39.385   9.915  1.00 79.10     0.241 C 
ATOM   3082  O   LYS B 541       3.648 -39.802   9.833  1.00 88.01    -0.271 OA
ATOM   3083  CB  LYS B 541       0.727 -40.645  11.192  1.00100.13    -0.038 C 
ATOM   3084  HB1 LYS B 541      -0.317 -40.264  11.100  1.00  0.00     0.036 H 
ATOM   3085  HB2 LYS B 541       0.807 -41.203  10.230  1.00  0.00     0.036 H 
ATOM   3086  CG  LYS B 541       0.852 -41.595  12.377  1.00111.34    -0.061 C 
ATOM   3087  HG1 LYS B 541       0.461 -41.130  13.312  1.00  0.00     0.033 H 
ATOM   3088  HG2 LYS B 541       1.917 -41.728  12.679  1.00  0.00     0.033 H 
ATOM   3089  CD  LYS B 541       0.183 -42.936  12.104  1.00115.84    -0.043 C 
ATOM   3090  HD1 LYS B 541       0.330 -43.644  12.952  1.00  0.00     0.035 H 
ATOM   3091  HD2 LYS B 541      -0.928 -42.851  12.140  1.00  0.00     0.035 H 
ATOM   3092  CE  LYS B 541       0.651 -43.540  10.790  1.00118.18     0.080 C 
ATOM   3093  HE1 LYS B 541       1.691 -43.222  10.544  1.00  0.00     0.075 H 
ATOM   3094  HE2 LYS B 541       0.119 -43.086   9.922  1.00  0.00     0.075 H 
ATOM   3095  NZ  LYS B 541       0.523 -45.023  10.789  1.00115.00    -0.079 N 
ATOM   3096  HZ1 LYS B 541       0.837 -45.428   9.907  1.00  0.00     0.274 HD
ATOM   3097  HZ2 LYS B 541      -0.428 -45.314  11.014  1.00  0.00     0.274 HD
ATOM   3098  HZ3 LYS B 541       1.009 -45.439  11.583  1.00  0.00     0.274 HD
ATOM   3099  N   GLU B 542       1.862 -38.810   8.883  1.00 82.95    -0.346 N 
ATOM   3100  HN  GLU B 542       0.899 -38.493   8.990  1.00  0.00     0.163 HD
ATOM   3101  CA  GLU B 542       2.544 -38.632   7.604  1.00 77.41     0.090 C 
ATOM   3102  HA  GLU B 542       2.888 -39.631   7.248  1.00  0.00     0.087 H 
ATOM   3103  C   GLU B 542       3.763 -37.729   7.746  1.00 79.53     0.241 C 
ATOM   3104  O   GLU B 542       4.804 -37.976   7.125  1.00 81.28    -0.271 OA
ATOM   3105  CB  GLU B 542       1.575 -38.061   6.568  1.00 72.75    -0.029 C 
ATOM   3106  HB1 GLU B 542       2.054 -37.225   6.006  1.00  0.00     0.037 H 
ATOM   3107  HB2 GLU B 542       0.751 -37.504   7.072  1.00  0.00     0.037 H 
ATOM   3108  CG  GLU B 542       1.008 -39.091   5.605  1.00 85.18     0.018 C 
ATOM   3109  HG1 GLU B 542       1.639 -39.175   4.689  1.00  0.00     0.049 H 
ATOM   3110  HG2 GLU B 542       1.133 -40.125   6.003  1.00  0.00     0.049 H 
ATOM   3111  CD  GLU B 542      -0.439 -38.815   5.248  1.00 93.82     0.172 C 
ATOM   3112  OE1 GLU B 542      -0.784 -37.633   5.034  1.00 87.34    -0.648 OA
ATOM   3113  OE2 GLU B 542      -1.233 -39.777   5.184  1.00 94.17    -0.648 OA
ATOM   3114  N   LYS B 543       3.653 -36.676   8.560  1.00 74.80    -0.346 N 
ATOM   3115  HN  LYS B 543       2.764 -36.482   9.022  1.00  0.00     0.163 HD
ATOM   3116  CA  LYS B 543       4.798 -35.801   8.792  1.00 82.46     0.089 C 
ATOM   3117  HA  LYS B 543       5.181 -35.456   7.803  1.00  0.00     0.087 H 
ATOM   3118  C   LYS B 543       5.919 -36.545   9.506  1.00 88.21     0.240 C 
ATOM   3119  O   LYS B 543       7.103 -36.290   9.257  1.00 89.27    -0.271 OA
ATOM   3120  CB  LYS B 543       4.366 -34.574   9.595  1.00 76.47    -0.038 C 
ATOM   3121  HB1 LYS B 543       3.897 -34.884  10.558  1.00  0.00     0.036 H 
ATOM   3122  HB2 LYS B 543       3.493 -34.078   9.109  1.00  0.00     0.036 H 
ATOM   3123  CG  LYS B 543       5.477 -33.566   9.846  1.00 84.84    -0.061 C 
ATOM   3124  HG1 LYS B 543       6.426 -34.068  10.148  1.00  0.00     0.033 H 
ATOM   3125  HG2 LYS B 543       5.827 -33.096   8.897  1.00  0.00     0.033 H 
ATOM   3126  CD  LYS B 543       5.049 -32.521  10.863  1.00 86.63    -0.043 C 
ATOM   3127  HD1 LYS B 543       4.341 -31.783  10.418  1.00  0.00     0.035 H 
ATOM   3128  HD2 LYS B 543       4.378 -32.957  11.639  1.00  0.00     0.035 H 
ATOM   3129  CE  LYS B 543       6.251 -31.832  11.489  1.00 90.79     0.080 C 
ATOM   3130  HE1 LYS B 543       5.970 -31.300  12.428  1.00  0.00     0.075 H 
ATOM   3131  HE2 LYS B 543       6.967 -32.573  11.915  1.00  0.00     0.075 H 
ATOM   3132  NZ  LYS B 543       6.928 -30.916  10.531  1.00 99.70    -0.079 N 
ATOM   3133  HZ1 LYS B 543       7.734 -30.454  10.951  1.00  0.00     0.274 HD
ATOM   3134  HZ2 LYS B 543       6.273 -30.238  10.141  1.00  0.00     0.274 HD
ATOM   3135  HZ3 LYS B 543       7.185 -31.402   9.672  1.00  0.00     0.274 HD
ATOM   3136  N   GLY B 544       5.562 -37.479  10.392  1.00 88.29    -0.351 N 
ATOM   3137  HN  GLY B 544       4.574 -37.646  10.585  1.00  0.00     0.163 HD
ATOM   3138  CA  GLY B 544       6.576 -38.258  11.082  1.00 81.84     0.069 C 
ATOM   3139  HA1 GLY B 544       7.280 -37.594  11.635  1.00  0.00     0.078 H 
ATOM   3140  HA2 GLY B 544       6.135 -38.813  11.943  1.00  0.00     0.078 H 
ATOM   3141  C   GLY B 544       7.330 -39.199  10.160  1.00 86.71     0.236 C 
ATOM   3142  O   GLY B 544       8.554 -39.323  10.254  1.00 89.64    -0.272 OA
ATOM   3143  N   GLU B 545       6.613 -39.882   9.263  1.00 84.10    -0.346 N 
ATOM   3144  HN  GLU B 545       5.598 -39.787   9.244  1.00  0.00     0.163 HD
ATOM   3145  CA  GLU B 545       7.279 -40.765   8.309  1.00 89.41     0.090 C 
ATOM   3146  HA  GLU B 545       7.925 -41.472   8.880  1.00  0.00     0.087 H 
ATOM   3147  C   GLU B 545       8.166 -39.974   7.355  1.00 87.42     0.241 C 
ATOM   3148  O   GLU B 545       9.230 -40.452   6.944  1.00 85.20    -0.271 OA
ATOM   3149  CB  GLU B 545       6.245 -41.582   7.534  1.00 83.98    -0.029 C 
ATOM   3150  HB1 GLU B 545       6.730 -42.448   7.025  1.00  0.00     0.037 H 
ATOM   3151  HB2 GLU B 545       5.887 -41.017   6.642  1.00  0.00     0.037 H 
ATOM   3152  CG  GLU B 545       5.070 -42.048   8.379  1.00105.42     0.018 C 
ATOM   3153  HG1 GLU B 545       4.492 -41.178   8.768  1.00  0.00     0.049 H 
ATOM   3154  HG2 GLU B 545       5.423 -42.480   9.344  1.00  0.00     0.049 H 
ATOM   3155  CD  GLU B 545       4.159 -43.020   7.655  1.00117.56     0.172 C 
ATOM   3156  OE1 GLU B 545       4.081 -42.951   6.411  1.00118.00    -0.648 OA
ATOM   3157  OE2 GLU B 545       3.501 -43.839   8.332  1.00116.58    -0.648 OA
ATOM   3158  N   ASN B 546       7.746 -38.759   6.992  1.00 95.48    -0.346 N 
ATOM   3159  HN  ASN B 546       6.838 -38.419   7.309  1.00  0.00     0.163 HD
ATOM   3160  CA  ASN B 546       8.583 -37.918   6.143  1.00 78.15     0.097 C 
ATOM   3161  HA  ASN B 546       8.956 -38.539   5.295  1.00  0.00     0.088 H 
ATOM   3162  C   ASN B 546       9.787 -37.388   6.912  1.00 86.92     0.241 C 
ATOM   3163  O   ASN B 546      10.899 -37.331   6.374  1.00 83.50    -0.271 OA
ATOM   3164  CB  ASN B 546       7.760 -36.765   5.568  1.00 78.63     0.036 C 
ATOM   3165  HB1 ASN B 546       8.420 -35.933   5.229  1.00  0.00     0.051 H 
ATOM   3166  HB2 ASN B 546       7.199 -36.234   6.372  1.00  0.00     0.051 H 
ATOM   3167  CG  ASN B 546       6.828 -37.209   4.456  1.00 84.37     0.217 C 
ATOM   3168  ND2 ASN B 546       5.953 -36.307   4.022  1.00 74.36    -0.370 N 
ATOM   3169 1HD2 ASN B 546       5.902 -35.363   4.404  1.00  0.00     0.159 HD
ATOM   3170 2HD2 ASN B 546       5.326 -36.605   3.274  1.00  0.00     0.159 HD
ATOM   3171  OD1 ASN B 546       6.889 -38.349   3.995  1.00 92.36    -0.274 OA
ATOM   3172  N   ASP B 547       9.586 -36.999   8.174  1.00 90.88    -0.345 N 
ATOM   3173  HN  ASP B 547       8.646 -37.029   8.569  1.00  0.00     0.163 HD
ATOM   3174  CA  ASP B 547      10.700 -36.532   8.993  1.00 87.42     0.098 C 
ATOM   3175  HA  ASP B 547      11.233 -35.728   8.434  1.00  0.00     0.088 H 
ATOM   3176  C   ASP B 547      11.689 -37.656   9.274  1.00 90.67     0.241 C 
ATOM   3177  O   ASP B 547      12.904 -37.427   9.316  1.00 78.01    -0.271 OA
ATOM   3178  CB  ASP B 547      10.177 -35.940  10.302  1.00 88.42     0.043 C 
ATOM   3179  HB1 ASP B 547       9.367 -36.574  10.733  1.00  0.00     0.052 H 
ATOM   3180  HB2 ASP B 547      10.933 -36.037  11.116  1.00  0.00     0.052 H 
ATOM   3181  CG  ASP B 547       9.721 -34.504  10.151  1.00103.01     0.175 C 
ATOM   3182  OD1 ASP B 547       9.342 -33.883  11.167  1.00105.59    -0.648 OA
ATOM   3183  OD2 ASP B 547       9.748 -33.992   9.016  1.00101.33    -0.648 OA
ATOM   3184  N   LYS B 548      11.188 -38.879   9.470  1.00 88.72    -0.346 N 
ATOM   3185  HN  LYS B 548      10.179 -39.024   9.440  1.00  0.00     0.163 HD
ATOM   3186  CA  LYS B 548      12.075 -40.008   9.726  1.00 95.41     0.089 C 
ATOM   3187  HA  LYS B 548      12.821 -39.698  10.494  1.00  0.00     0.087 H 
ATOM   3188  C   LYS B 548      12.829 -40.423   8.469  1.00 91.88     0.241 C 
ATOM   3189  O   LYS B 548      13.984 -40.855   8.554  1.00 92.40    -0.271 OA
ATOM   3190  CB  LYS B 548      11.273 -41.185  10.285  1.00 97.09    -0.038 C 
ATOM   3191  HB1 LYS B 548      10.482 -41.496   9.563  1.00  0.00     0.036 H 
ATOM   3192  HB2 LYS B 548      10.633 -40.852  11.135  1.00  0.00     0.036 H 
ATOM   3193  CG  LYS B 548      12.121 -42.379  10.693  1.00116.40    -0.061 C 
ATOM   3194  HG1 LYS B 548      12.946 -42.564   9.966  1.00  0.00     0.033 H 
ATOM   3195  HG2 LYS B 548      12.736 -42.156  11.596  1.00  0.00     0.033 H 
ATOM   3196  CD  LYS B 548      11.265 -43.618  10.893  1.00121.70    -0.043 C 
ATOM   3197  HD1 LYS B 548      10.458 -43.686  10.126  1.00  0.00     0.035 H 
ATOM   3198  HD2 LYS B 548      10.629 -43.532  11.805  1.00  0.00     0.035 H 
ATOM   3199  CE  LYS B 548      12.113 -44.878  10.922  1.00114.41     0.080 C 
ATOM   3200  HE1 LYS B 548      12.510 -45.079  11.944  1.00  0.00     0.075 H 
ATOM   3201  HE2 LYS B 548      13.080 -44.731  10.387  1.00  0.00     0.075 H 
ATOM   3202  NZ  LYS B 548      11.368 -46.050  10.387  1.00110.45    -0.079 N 
ATOM   3203  HZ1 LYS B 548      11.937 -46.896  10.406  1.00  0.00     0.274 HD
ATOM   3204  HZ2 LYS B 548      11.005 -45.866   9.452  1.00  0.00     0.274 HD
ATOM   3205  HZ3 LYS B 548      10.483 -46.185  10.876  1.00  0.00     0.274 HD
ATOM   3206  N   SER B 549      12.198 -40.296   7.298  1.00 89.90    -0.344 N 
ATOM   3207  HN  SER B 549      11.231 -39.971   7.276  1.00  0.00     0.163 HD
ATOM   3208  CA  SER B 549      12.884 -40.619   6.051  1.00 94.22     0.109 C 
ATOM   3209  HA  SER B 549      13.384 -41.608   6.173  1.00  0.00     0.090 H 
ATOM   3210  C   SER B 549      13.951 -39.581   5.725  1.00 83.81     0.243 C 
ATOM   3211  O   SER B 549      15.060 -39.935   5.307  1.00 91.60    -0.271 OA
ATOM   3212  CB  SER B 549      11.874 -40.729   4.910  1.00 82.89     0.044 C 
ATOM   3213  HB1 SER B 549      10.851 -40.962   5.288  1.00  0.00     0.077 H 
ATOM   3214  HB2 SER B 549      11.663 -39.735   4.451  1.00  0.00     0.077 H 
ATOM   3215  OG  SER B 549      12.300 -41.672   3.942  1.00110.87    -0.398 OA
ATOM   3216  HG  SER B 549      11.672 -41.740   3.233  1.00  0.00     0.209 HD
ATOM   3217  N   LEU B 550      13.633 -38.296   5.910  1.00 81.65    -0.346 N 
ATOM   3218  HN  LEU B 550      12.688 -38.046   6.200  1.00  0.00     0.163 HD
ATOM   3219  CA  LEU B 550      14.625 -37.247   5.701  1.00 87.48     0.089 C 
ATOM   3220  HA  LEU B 550      14.999 -37.321   4.653  1.00  0.00     0.087 H 
ATOM   3221  C   LEU B 550      15.808 -37.413   6.646  1.00 99.77     0.241 C 
ATOM   3222  O   LEU B 550      16.961 -37.201   6.254  1.00 99.39    -0.271 OA
ATOM   3223  CB  LEU B 550      13.982 -35.872   5.887  1.00 77.56    -0.035 C 
ATOM   3224  HB1 LEU B 550      13.407 -35.851   6.842  1.00  0.00     0.037 H 
ATOM   3225  HB2 LEU B 550      13.156 -35.740   5.150  1.00  0.00     0.037 H 
ATOM   3226  CG  LEU B 550      14.926 -34.669   5.826  1.00 99.12    -0.059 C 
ATOM   3227  HG  LEU B 550      15.862 -34.939   6.369  1.00  0.00     0.039 H 
ATOM   3228  CD1 LEU B 550      15.298 -34.332   4.386  1.00101.96    -0.073 C 
ATOM   3229 1HD1 LEU B 550      15.986 -33.456   4.342  1.00  0.00     0.028 H 
ATOM   3230 2HD1 LEU B 550      14.392 -34.175   3.755  1.00  0.00     0.028 H 
ATOM   3231 3HD1 LEU B 550      15.725 -35.215   3.856  1.00  0.00     0.028 H 
ATOM   3232  CD2 LEU B 550      14.307 -33.467   6.526  1.00 74.11    -0.073 C 
ATOM   3233 1HD2 LEU B 550      14.995 -32.591   6.482  1.00  0.00     0.028 H 
ATOM   3234 2HD2 LEU B 550      14.008 -33.706   7.573  1.00  0.00     0.028 H 
ATOM   3235 3HD2 LEU B 550      13.299 -33.223   6.117  1.00  0.00     0.028 H 
ATOM   3236  N   HIS B 551      15.538 -37.792   7.898  1.00 86.16    -0.346 N 
ATOM   3237  HN  HIS B 551      14.569 -37.927   8.185  1.00  0.00     0.163 HD
ATOM   3238  CA  HIS B 551      16.613 -38.015   8.861  1.00103.90     0.094 C 
ATOM   3239  HA  HIS B 551      17.211 -37.078   8.944  1.00  0.00     0.088 H 
ATOM   3240  C   HIS B 551      17.538 -39.136   8.405  1.00 98.13     0.241 C 
ATOM   3241  O   HIS B 551      18.765 -38.984   8.405  1.00108.72    -0.271 OA
ATOM   3242  CB  HIS B 551      16.026 -38.335  10.235  1.00102.72     0.002 C 
ATOM   3243  HB1 HIS B 551      15.660 -37.407  10.733  1.00  0.00     0.046 H 
ATOM   3244  HB2 HIS B 551      15.061 -38.884  10.133  1.00  0.00     0.046 H 
ATOM   3245  CG  HIS B 551      16.967 -39.081  11.131  1.00116.71     0.028 A 
ATOM   3246  CD2 HIS B 551      17.943 -38.645  11.962  1.00108.62    -0.000 A 
ATOM   3247  HD2 HIS B 551      18.236 -37.596  12.134  1.00  0.00     0.114 H 
ATOM   3248  ND1 HIS B 551      16.956 -40.456  11.242  1.00122.87    -0.354 N 
ATOM   3249  HD1 HIS B 551      16.327 -41.083  10.740  1.00  0.00     0.166 HD
ATOM   3250  CE1 HIS B 551      17.887 -40.835  12.099  1.00124.79     0.040 A 
ATOM   3251  HE1 HIS B 551      18.114 -41.875  12.388  1.00  0.00     0.140 H 
ATOM   3252  NE2 HIS B 551      18.500 -39.755  12.551  1.00121.22    -0.360 N 
ATOM   3253  HE2 HIS B 551      19.263 -39.747  13.228  1.00  0.00     0.166 HD
ATOM   3254  N   LEU B 552      16.960 -40.279   8.020  1.00102.35    -0.346 N 
ATOM   3255  HN  LEU B 552      15.943 -40.357   8.030  1.00  0.00     0.163 HD
ATOM   3256  CA  LEU B 552      17.765 -41.416   7.586  1.00100.75     0.089 C 
ATOM   3257  HA  LEU B 552      18.432 -41.715   8.428  1.00  0.00     0.087 H 
ATOM   3258  C   LEU B 552      18.636 -41.056   6.391  1.00 99.48     0.241 C 
ATOM   3259  O   LEU B 552      19.806 -41.453   6.322  1.00109.79    -0.271 OA
ATOM   3260  CB  LEU B 552      16.859 -42.599   7.248  1.00102.35    -0.035 C 
ATOM   3261  HB1 LEU B 552      16.352 -42.418   6.272  1.00  0.00     0.037 H 
ATOM   3262  HB2 LEU B 552      15.980 -42.608   7.934  1.00  0.00     0.037 H 
ATOM   3263  CG  LEU B 552      17.522 -43.977   7.239  1.00129.00    -0.059 C 
ATOM   3264  HG  LEU B 552      18.495 -43.898   7.779  1.00  0.00     0.039 H 
ATOM   3265  CD1 LEU B 552      16.657 -44.998   7.968  1.00130.09    -0.073 C 
ATOM   3266 1HD1 LEU B 552      16.448 -44.671   9.013  1.00  0.00     0.028 H 
ATOM   3267 2HD1 LEU B 552      17.110 -46.017   7.938  1.00  0.00     0.028 H 
ATOM   3268 3HD1 LEU B 552      15.717 -45.214   7.409  1.00  0.00     0.028 H 
ATOM   3269  CD2 LEU B 552      17.807 -44.423   5.812  1.00123.85    -0.073 C 
ATOM   3270 1HD2 LEU B 552      18.440 -43.676   5.279  1.00  0.00     0.028 H 
ATOM   3271 2HD2 LEU B 552      16.867 -44.639   5.253  1.00  0.00     0.028 H 
ATOM   3272 3HD2 LEU B 552      18.260 -45.442   5.782  1.00  0.00     0.028 H 
ATOM   3273  N   LEU B 553      18.080 -40.307   5.435  1.00 96.98    -0.346 N 
ATOM   3274  HN  LEU B 553      17.101 -40.031   5.513  1.00  0.00     0.163 HD
ATOM   3275  CA  LEU B 553      18.863 -39.881   4.281  1.00 94.92     0.089 C 
ATOM   3276  HA  LEU B 553      19.282 -40.789   3.787  1.00  0.00     0.087 H 
ATOM   3277  C   LEU B 553      20.022 -38.991   4.710  1.00107.71     0.241 C 
ATOM   3278  O   LEU B 553      21.170 -39.219   4.318  1.00106.65    -0.271 OA
ATOM   3279  CB  LEU B 553      17.964 -39.159   3.277  1.00 86.72    -0.035 C 
ATOM   3280  HB1 LEU B 553      16.963 -38.970   3.731  1.00  0.00     0.037 H 
ATOM   3281  HB2 LEU B 553      18.319 -38.112   3.135  1.00  0.00     0.037 H 
ATOM   3282  CG  LEU B 553      17.798 -39.842   1.917  1.00 87.46    -0.059 C 
ATOM   3283  HG  LEU B 553      17.242 -40.796   2.073  1.00  0.00     0.039 H 
ATOM   3284  CD1 LEU B 553      16.986 -38.970   0.971  1.00 91.60    -0.073 C 
ATOM   3285 1HD1 LEU B 553      16.865 -39.467  -0.020  1.00  0.00     0.028 H 
ATOM   3286 2HD1 LEU B 553      17.425 -37.950   0.870  1.00  0.00     0.028 H 
ATOM   3287 3HD1 LEU B 553      16.003 -38.686   1.413  1.00  0.00     0.028 H 
ATOM   3288  CD2 LEU B 553      19.152 -40.178   1.312  1.00 92.48    -0.073 C 
ATOM   3289 1HD2 LEU B 553      19.031 -40.675   0.321  1.00  0.00     0.028 H 
ATOM   3290 2HD2 LEU B 553      19.774 -40.789   2.007  1.00  0.00     0.028 H 
ATOM   3291 3HD2 LEU B 553      19.808 -39.279   1.245  1.00  0.00     0.028 H 
ATOM   3292  N   LYS B 554      19.741 -37.982   5.539  1.00 91.67    -0.346 N 
ATOM   3293  HN  LYS B 554      18.783 -37.841   5.859  1.00  0.00     0.163 HD
ATOM   3294  CA  LYS B 554      20.796 -37.079   5.991  1.00100.01     0.089 C 
ATOM   3295  HA  LYS B 554      21.306 -36.661   5.092  1.00  0.00     0.087 H 
ATOM   3296  C   LYS B 554      21.836 -37.814   6.830  1.00116.77     0.241 C 
ATOM   3297  O   LYS B 554      23.029 -37.493   6.770  1.00112.66    -0.271 OA
ATOM   3298  CB  LYS B 554      20.190 -35.918   6.778  1.00 92.73    -0.038 C 
ATOM   3299  HB1 LYS B 554      20.904 -35.554   7.553  1.00  0.00     0.036 H 
ATOM   3300  HB2 LYS B 554      19.366 -36.279   7.437  1.00  0.00     0.036 H 
ATOM   3301  CG  LYS B 554      19.714 -34.767   5.908  1.00 85.31    -0.061 C 
ATOM   3302  HG1 LYS B 554      19.359 -35.125   4.914  1.00  0.00     0.033 H 
ATOM   3303  HG2 LYS B 554      20.565 -34.132   5.568  1.00  0.00     0.033 H 
ATOM   3304  CD  LYS B 554      18.652 -33.943   6.615  1.00 99.62    -0.043 C 
ATOM   3305  HD1 LYS B 554      18.347 -34.412   7.580  1.00  0.00     0.035 H 
ATOM   3306  HD2 LYS B 554      17.674 -33.994   6.082  1.00  0.00     0.035 H 
ATOM   3307  CE  LYS B 554      19.103 -32.506   6.813  1.00100.83     0.080 C 
ATOM   3308  HE1 LYS B 554      19.829 -32.196   6.026  1.00  0.00     0.075 H 
ATOM   3309  HE2 LYS B 554      19.762 -32.406   7.707  1.00  0.00     0.075 H 
ATOM   3310  NZ  LYS B 554      17.946 -31.570   6.884  1.00 98.44    -0.079 N 
ATOM   3311  HZ1 LYS B 554      18.249 -30.605   7.017  1.00  0.00     0.274 HD
ATOM   3312  HZ2 LYS B 554      17.282 -31.854   7.604  1.00  0.00     0.274 HD
ATOM   3313  HZ3 LYS B 554      17.343 -31.661   6.066  1.00  0.00     0.274 HD
ATOM   3314  N   LYS B 555      21.403 -38.799   7.622  1.00105.53    -0.346 N 
ATOM   3315  HN  LYS B 555      20.403 -38.988   7.694  1.00  0.00     0.163 HD
ATOM   3316  CA  LYS B 555      22.350 -39.607   8.386  1.00108.47     0.089 C 
ATOM   3317  HA  LYS B 555      22.968 -38.925   9.016  1.00  0.00     0.087 H 
ATOM   3318  C   LYS B 555      23.278 -40.380   7.460  1.00115.16     0.241 C 
ATOM   3319  O   LYS B 555      24.504 -40.348   7.622  1.00125.80    -0.271 OA
ATOM   3320  CB  LYS B 555      21.603 -40.572   9.306  1.00115.76    -0.038 C 
ATOM   3321  HB1 LYS B 555      20.759 -41.062   8.767  1.00  0.00     0.036 H 
ATOM   3322  HB2 LYS B 555      21.026 -40.015  10.081  1.00  0.00     0.036 H 
ATOM   3323  CG  LYS B 555      22.512 -41.611   9.948  1.00125.02    -0.061 C 
ATOM   3324  HG1 LYS B 555      23.461 -41.151  10.310  1.00  0.00     0.033 H 
ATOM   3325  HG2 LYS B 555      22.934 -42.307   9.186  1.00  0.00     0.033 H 
ATOM   3326  CD  LYS B 555      21.807 -42.370  11.058  1.00122.47    -0.043 C 
ATOM   3327  HD1 LYS B 555      20.972 -41.776  11.497  1.00  0.00     0.035 H 
ATOM   3328  HD2 LYS B 555      22.447 -42.458  11.967  1.00  0.00     0.035 H 
ATOM   3329  CE  LYS B 555      21.333 -43.730  10.571  1.00116.03     0.080 C 
ATOM   3330  HE1 LYS B 555      21.962 -44.101   9.728  1.00  0.00     0.075 H 
ATOM   3331  HE2 LYS B 555      20.356 -43.652  10.039  1.00  0.00     0.075 H 
ATOM   3332  NZ  LYS B 555      21.270 -44.723  11.676  1.00112.71    -0.079 N 
ATOM   3333  HZ1 LYS B 555      20.952 -45.635  11.349  1.00  0.00     0.274 HD
ATOM   3334  HZ2 LYS B 555      20.695 -44.384  12.447  1.00  0.00     0.274 HD
ATOM   3335  HZ3 LYS B 555      22.164 -44.794  12.162  1.00  0.00     0.274 HD
ATOM   3336  N   GLN B 556      22.701 -41.091   6.489  1.00106.37    -0.346 N 
ATOM   3337  HN  GLN B 556      21.682 -41.099   6.441  1.00  0.00     0.163 HD
ATOM   3338  CA  GLN B 556      23.440 -41.857   5.492  1.00116.20     0.090 C 
ATOM   3339  HA  GLN B 556      23.887 -42.750   5.989  1.00  0.00     0.087 H 
ATOM   3340  C   GLN B 556      24.562 -41.026   4.886  1.00123.13     0.241 C 
ATOM   3341  O   GLN B 556      25.682 -41.512   4.708  1.00131.49    -0.271 OA
ATOM   3342  CB  GLN B 556      22.484 -42.337   4.391  1.00117.86    -0.030 C 
ATOM   3343  HB1 GLN B 556      21.691 -41.575   4.204  1.00  0.00     0.037 H 
ATOM   3344  HB2 GLN B 556      21.855 -43.180   4.762  1.00  0.00     0.037 H 
ATOM   3345  CG  GLN B 556      23.167 -42.718   3.094  1.00123.48     0.011 C 
ATOM   3346  HG1 GLN B 556      22.660 -42.246   2.220  1.00  0.00     0.047 H 
ATOM   3347  HG2 GLN B 556      24.166 -42.229   3.008  1.00  0.00     0.047 H 
ATOM   3348  CD  GLN B 556      23.278 -44.221   2.913  1.00129.93     0.215 C 
ATOM   3349  NE2 GLN B 556      24.445 -44.771   3.223  1.00132.21    -0.370 N 
ATOM   3350 1HE2 GLN B 556      24.520 -45.781   3.101  1.00  0.00     0.159 HD
ATOM   3351 2HE2 GLN B 556      25.242 -44.222   3.545  1.00  0.00     0.159 HD
ATOM   3352  OE1 GLN B 556      22.316 -44.884   2.524  1.00136.17    -0.274 OA
ATOM   3353  N   LEU B 557      24.260 -39.770   4.571  1.00120.31    -0.346 N 
ATOM   3354  HN  LEU B 557      23.288 -39.467   4.641  1.00  0.00     0.163 HD
ATOM   3355  CA  LEU B 557      25.261 -38.811   4.131  1.00115.60     0.089 C 
ATOM   3356  HA  LEU B 557      25.997 -39.329   3.472  1.00  0.00     0.087 H 
ATOM   3357  C   LEU B 557      25.986 -38.266   5.354  1.00116.27     0.241 C 
ATOM   3358  O   LEU B 557      26.835 -38.950   5.933  1.00131.20    -0.271 OA
ATOM   3359  CB  LEU B 557      24.590 -37.683   3.341  1.00108.64    -0.035 C 
ATOM   3360  HB1 LEU B 557      25.324 -37.140   2.701  1.00  0.00     0.037 H 
ATOM   3361  HB2 LEU B 557      24.287 -36.842   4.008  1.00  0.00     0.037 H 
ATOM   3362  CG  LEU B 557      23.407 -38.200   2.520  1.00104.53    -0.059 C 
ATOM   3363  HG  LEU B 557      22.743 -38.773   3.209  1.00  0.00     0.039 H 
ATOM   3364  CD1 LEU B 557      22.602 -37.056   1.957  1.00111.95    -0.073 C 
ATOM   3365 1HD1 LEU B 557      22.276 -36.362   2.767  1.00  0.00     0.028 H 
ATOM   3366 2HD1 LEU B 557      21.738 -37.419   1.353  1.00  0.00     0.028 H 
ATOM   3367 3HD1 LEU B 557      23.157 -36.519   1.153  1.00  0.00     0.028 H 
ATOM   3368  CD2 LEU B 557      23.851 -39.146   1.416  1.00 98.58    -0.073 C 
ATOM   3369 1HD2 LEU B 557      24.446 -39.992   1.832  1.00  0.00     0.028 H 
ATOM   3370 2HD2 LEU B 557      24.406 -38.609   0.612  1.00  0.00     0.028 H 
ATOM   3371 3HD2 LEU B 557      22.987 -39.509   0.812  1.00  0.00     0.028 H 
ATOM   3372  N   SER B 558      25.645 -37.042   5.756  1.00130.17    -0.346 N 
ATOM   3373  HN  SER B 558      25.031 -36.485   5.162  1.00  0.00     0.163 HD
ATOM   3374  CA  SER B 558      26.116 -36.467   7.014  1.00120.31     0.083 C 
ATOM   3375  HA  SER B 558      25.915 -37.201   7.829  1.00  0.00     0.086 H 
ATOM   3376  C   SER B 558      25.378 -35.172   7.345  1.00118.94     0.112 C 
ATOM   3377  HC  SER B 558      25.800 -34.208   7.016  1.00  0.00     0.146 H 
ATOM   3378  O   SER B 558      24.317 -35.187   7.974  1.00112.16    -0.305 OA
ATOM   3379  CB  SER B 558      27.622 -36.207   6.966  1.00113.75     0.041 C 
ATOM   3380  HB1 SER B 558      28.143 -36.914   6.279  1.00  0.00     0.077 H 
ATOM   3381  HB2 SER B 558      27.862 -35.255   6.437  1.00  0.00     0.077 H 
ATOM   3382  OG  SER B 558      28.173 -36.238   8.270  1.00105.30    -0.398 OA
ATOM   3383  HG  SER B 558      29.109 -36.076   8.240  1.00  0.00     0.209 HD
TER    3384      SER B 558 
ATOM   3384  N   GLU E  27     -44.332 -65.201 -28.401  1.00107.62    -0.066 N 
ATOM   3385  HN1 GLU E  27     -43.851 -65.258 -27.503  1.00  0.00     0.275 HD
ATOM   3386  HN2 GLU E  27     -44.104 -64.339 -28.897  1.00  0.00     0.275 HD
ATOM   3387  HN3 GLU E  27     -43.956 -65.869 -29.074  1.00  0.00     0.275 HD
ATOM   3388  CA  GLU E  27     -45.771 -65.360 -28.229  1.00112.63     0.176 C 
ATOM   3389  HA  GLU E  27     -46.141 -64.533 -27.579  1.00  0.00     0.099 H 
ATOM   3390  C   GLU E  27     -46.098 -66.681 -27.556  1.00119.19     0.249 C 
ATOM   3391  O   GLU E  27     -46.565 -66.704 -26.418  1.00125.78    -0.271 OA
ATOM   3392  CB  GLU E  27     -46.492 -65.274 -29.576  1.00115.57    -0.021 C 
ATOM   3393  HB1 GLU E  27     -46.368 -66.225 -30.145  1.00  0.00     0.037 H 
ATOM   3394  HB2 GLU E  27     -45.958 -64.572 -30.259  1.00  0.00     0.037 H 
ATOM   3395  CG  GLU E  27     -47.966 -64.902 -29.478  1.00120.34     0.018 C 
ATOM   3396  HG1 GLU E  27     -48.111 -64.023 -28.808  1.00  0.00     0.049 H 
ATOM   3397  HG2 GLU E  27     -48.331 -64.463 -30.436  1.00  0.00     0.049 H 
ATOM   3398  CD  GLU E  27     -48.842 -66.065 -29.045  1.00127.31     0.172 C 
ATOM   3399  OE1 GLU E  27     -48.508 -67.221 -29.382  1.00123.15    -0.648 OA
ATOM   3400  OE2 GLU E  27     -49.865 -65.823 -28.370  1.00132.09    -0.648 OA
ATOM   3401  N   GLU E  28     -45.855 -67.775 -28.284  1.00126.74    -0.346 N 
ATOM   3402  HN  GLU E  28     -45.438 -67.672 -29.209  1.00  0.00     0.163 HD
ATOM   3403  CA  GLU E  28     -46.170 -69.113 -27.793  1.00122.20     0.090 C 
ATOM   3404  HA  GLU E  28     -47.278 -69.240 -27.811  1.00  0.00     0.087 H 
ATOM   3405  C   GLU E  28     -45.689 -69.313 -26.361  1.00123.36     0.241 C 
ATOM   3406  O   GLU E  28     -46.426 -69.820 -25.510  1.00121.95    -0.271 OA
ATOM   3407  CB  GLU E  28     -45.550 -70.173 -28.711  1.00125.18    -0.029 C 
ATOM   3408  HB1 GLU E  28     -45.586 -71.170 -28.213  1.00  0.00     0.037 H 
ATOM   3409  HB2 GLU E  28     -46.222 -70.357 -29.581  1.00  0.00     0.037 H 
ATOM   3410  CG  GLU E  28     -44.121 -69.892 -29.209  1.00136.77     0.018 C 
ATOM   3411  HG1 GLU E  28     -43.464 -69.597 -28.358  1.00  0.00     0.049 H 
ATOM   3412  HG2 GLU E  28     -43.622 -70.841 -29.515  1.00  0.00     0.049 H 
ATOM   3413  CD  GLU E  28     -44.035 -68.862 -30.329  1.00136.09     0.172 C 
ATOM   3414  OE1 GLU E  28     -43.484 -69.195 -31.399  1.00130.51    -0.648 OA
ATOM   3415  OE2 GLU E  28     -44.498 -67.719 -30.140  1.00122.84    -0.648 OA
ATOM   3416  N   LEU E  29     -44.458 -68.887 -26.073  1.00125.57    -0.346 N 
ATOM   3417  HN  LEU E  29     -43.896 -68.443 -26.799  1.00  0.00     0.163 HD
ATOM   3418  CA  LEU E  29     -43.907 -69.049 -24.732  1.00128.31     0.089 C 
ATOM   3419  HA  LEU E  29     -44.024 -70.118 -24.436  1.00  0.00     0.087 H 
ATOM   3420  C   LEU E  29     -44.661 -68.191 -23.720  1.00127.88     0.241 C 
ATOM   3421  O   LEU E  29     -45.005 -68.663 -22.630  1.00127.93    -0.271 OA
ATOM   3422  CB  LEU E  29     -42.408 -68.721 -24.752  1.00122.84    -0.035 C 
ATOM   3423  HB1 LEU E  29     -42.305 -67.713 -25.218  1.00  0.00     0.037 H 
ATOM   3424  HB2 LEU E  29     -41.941 -69.393 -25.509  1.00  0.00     0.037 H 
ATOM   3425  CG  LEU E  29     -41.491 -68.736 -23.519  1.00119.91    -0.059 C 
ATOM   3426  HG  LEU E  29     -40.439 -68.641 -23.877  1.00  0.00     0.039 H 
ATOM   3427  CD1 LEU E  29     -41.762 -67.584 -22.569  1.00121.32    -0.073 C 
ATOM   3428 1HD1 LEU E  29     -41.097 -67.595 -21.674  1.00  0.00     0.028 H 
ATOM   3429 2HD1 LEU E  29     -42.835 -67.559 -22.268  1.00  0.00     0.028 H 
ATOM   3430 3HD1 LEU E  29     -41.700 -66.606 -23.100  1.00  0.00     0.028 H 
ATOM   3431  CD2 LEU E  29     -41.613 -70.057 -22.791  1.00113.16    -0.073 C 
ATOM   3432 1HD2 LEU E  29     -40.948 -70.068 -21.896  1.00  0.00     0.028 H 
ATOM   3433 2HD2 LEU E  29     -41.418 -70.923 -23.465  1.00  0.00     0.028 H 
ATOM   3434 3HD2 LEU E  29     -42.671 -70.290 -22.526  1.00  0.00     0.028 H 
ATOM   3435  N   VAL E  30     -44.950 -66.935 -24.072  1.00121.47    -0.346 N 
ATOM   3436  HN  VAL E  30     -44.765 -66.616 -25.023  1.00  0.00     0.163 HD
ATOM   3437  CA  VAL E  30     -45.531 -66.019 -23.093  1.00121.04     0.092 C 
ATOM   3438  HA  VAL E  30     -44.931 -66.100 -22.157  1.00  0.00     0.088 H 
ATOM   3439  C   VAL E  30     -46.967 -66.406 -22.756  1.00119.07     0.241 C 
ATOM   3440  O   VAL E  30     -47.441 -66.140 -21.644  1.00112.88    -0.271 OA
ATOM   3441  CB  VAL E  30     -45.430 -64.561 -23.588  1.00105.00    -0.033 C 
ATOM   3442  HB  VAL E  30     -44.482 -64.454 -24.166  1.00  0.00     0.042 H 
ATOM   3443  CG1 VAL E  30     -46.590 -64.202 -24.506  1.00 99.90    -0.071 C 
ATOM   3444 1HG1 VAL E  30     -46.517 -63.148 -24.864  1.00  0.00     0.028 H 
ATOM   3445 2HG1 VAL E  30     -47.573 -64.400 -24.018  1.00  0.00     0.028 H 
ATOM   3446 3HG1 VAL E  30     -46.673 -64.917 -25.357  1.00  0.00     0.028 H 
ATOM   3447  CG2 VAL E  30     -45.376 -63.603 -22.403  1.00 97.66    -0.071 C 
ATOM   3448 1HG2 VAL E  30     -45.303 -62.549 -22.761  1.00  0.00     0.028 H 
ATOM   3449 2HG2 VAL E  30     -44.552 -63.861 -21.697  1.00  0.00     0.028 H 
ATOM   3450 3HG2 VAL E  30     -46.238 -63.749 -21.711  1.00  0.00     0.028 H 
ATOM   3451  N   THR E  31     -47.679 -67.046 -23.686  1.00120.37    -0.344 N 
ATOM   3452  HN  THR E  31     -47.256 -67.241 -24.593  1.00  0.00     0.163 HD
ATOM   3453  CA  THR E  31     -49.048 -67.472 -23.431  1.00119.30     0.113 C 
ATOM   3454  HA  THR E  31     -49.511 -66.737 -22.732  1.00  0.00     0.091 H 
ATOM   3455  C   THR E  31     -49.132 -68.849 -22.785  1.00121.12     0.243 C 
ATOM   3456  O   THR E  31     -50.201 -69.214 -22.286  1.00123.54    -0.271 OA
ATOM   3457  CB  THR E  31     -49.866 -67.470 -24.728  1.00121.62     0.060 C 
ATOM   3458  HB  THR E  31     -49.965 -66.424 -25.101  1.00  0.00     0.086 H 
ATOM   3459  CG2 THR E  31     -49.194 -68.318 -25.786  1.00123.31    -0.050 C 
ATOM   3460 1HG2 THR E  31     -48.180 -67.899 -25.985  1.00  0.00     0.031 H 
ATOM   3461 2HG2 THR E  31     -49.808 -68.411 -26.712  1.00  0.00     0.031 H 
ATOM   3462 3HG2 THR E  31     -49.164 -69.399 -25.513  1.00  0.00     0.031 H 
ATOM   3463  OG1 THR E  31     -51.169 -68.008 -24.472  1.00132.44    -0.393 OA
ATOM   3464  HG1 THR E  31     -51.591 -67.476 -23.808  1.00  0.00     0.210 HD
ATOM   3465  N   MET E  32     -48.043 -69.615 -22.780  1.00128.18    -0.346 N 
ATOM   3466  HN  MET E  32     -47.196 -69.293 -23.249  1.00  0.00     0.163 HD
ATOM   3467  CA  MET E  32     -48.050 -70.908 -22.111  1.00126.82     0.090 C 
ATOM   3468  HA  MET E  32     -48.895 -71.511 -22.518  1.00  0.00     0.087 H 
ATOM   3469  C   MET E  32     -48.254 -70.744 -20.611  1.00123.18     0.241 C 
ATOM   3470  O   MET E  32     -47.901 -69.722 -20.017  1.00118.92    -0.271 OA
ATOM   3471  CB  MET E  32     -46.748 -71.662 -22.375  1.00128.40    -0.030 C 
ATOM   3472  HB1 MET E  32     -46.580 -72.432 -21.587  1.00  0.00     0.037 H 
ATOM   3473  HB2 MET E  32     -45.872 -70.999 -22.186  1.00  0.00     0.037 H 
ATOM   3474  CG  MET E  32     -46.647 -72.288 -23.753  1.00130.56    -0.021 C 
ATOM   3475  HG1 MET E  32     -47.399 -73.103 -23.872  1.00  0.00     0.049 H 
ATOM   3476  HG2 MET E  32     -47.013 -71.582 -24.534  1.00  0.00     0.049 H 
ATOM   3477  SD  MET E  32     -44.992 -72.884 -24.157  1.00141.84    -0.173 SA
ATOM   3478  CE  MET E  32     -44.364 -73.324 -22.537  1.00124.72    -0.035 C 
ATOM   3479  HE1 MET E  32     -43.342 -73.692 -22.787  1.00  0.00     0.041 H 
ATOM   3480  HE2 MET E  32     -44.998 -74.036 -21.959  1.00  0.00     0.041 H 
ATOM   3481  HE3 MET E  32     -44.404 -72.511 -21.775  1.00  0.00     0.041 H 
ATOM   3482  N   SER E  33     -48.829 -71.774 -20.000  1.00131.91    -0.344 N 
ATOM   3483  HN  SER E  33     -49.129 -72.574 -20.558  1.00  0.00     0.163 HD
ATOM   3484  CA  SER E  33     -49.044 -71.799 -18.566  1.00131.67     0.109 C 
ATOM   3485  HA  SER E  33     -49.159 -70.749 -18.208  1.00  0.00     0.090 H 
ATOM   3486  C   SER E  33     -47.833 -72.417 -17.872  1.00131.56     0.243 C 
ATOM   3487  O   SER E  33     -46.850 -72.810 -18.507  1.00129.03    -0.271 OA
ATOM   3488  CB  SER E  33     -50.325 -72.565 -18.238  1.00130.98     0.044 C 
ATOM   3489  HB1 SER E  33     -51.186 -72.207 -18.849  1.00  0.00     0.077 H 
ATOM   3490  HB2 SER E  33     -50.714 -72.302 -17.227  1.00  0.00     0.077 H 
ATOM   3491  OG  SER E  33     -50.130 -73.962 -18.377  1.00134.11    -0.398 OA
ATOM   3492  HG  SER E  33     -50.926 -74.438 -18.173  1.00  0.00     0.209 HD
ATOM   3493  N   VAL E  34     -47.903 -72.498 -16.542  1.00129.46    -0.346 N 
ATOM   3494  HN  VAL E  34     -48.709 -72.109 -16.053  1.00  0.00     0.163 HD
ATOM   3495  CA  VAL E  34     -46.835 -73.139 -15.783  1.00124.65     0.092 C 
ATOM   3496  HA  VAL E  34     -45.869 -72.665 -16.076  1.00  0.00     0.088 H 
ATOM   3497  C   VAL E  34     -46.759 -74.621 -16.127  1.00130.02     0.241 C 
ATOM   3498  O   VAL E  34     -45.671 -75.208 -16.182  1.00127.63    -0.271 OA
ATOM   3499  CB  VAL E  34     -47.043 -72.908 -14.273  1.00121.20    -0.033 C 
ATOM   3500  HB  VAL E  34     -46.830 -71.836 -14.054  1.00  0.00     0.042 H 
ATOM   3501  CG1 VAL E  34     -48.487 -73.193 -13.882  1.00123.56    -0.071 C 
ATOM   3502 1HG1 VAL E  34     -49.192 -72.570 -14.480  1.00  0.00     0.028 H 
ATOM   3503 2HG1 VAL E  34     -48.651 -73.063 -12.787  1.00  0.00     0.028 H 
ATOM   3504 3HG1 VAL E  34     -48.729 -74.279 -13.961  1.00  0.00     0.028 H 
ATOM   3505  CG2 VAL E  34     -46.080 -73.760 -13.455  1.00118.06    -0.071 C 
ATOM   3506 1HG2 VAL E  34     -45.023 -73.551 -13.741  1.00  0.00     0.028 H 
ATOM   3507 2HG2 VAL E  34     -46.322 -74.846 -13.534  1.00  0.00     0.028 H 
ATOM   3508 3HG2 VAL E  34     -46.244 -73.630 -12.360  1.00  0.00     0.028 H 
ATOM   3509  N   ARG E  35     -47.912 -75.243 -16.386  1.00133.41    -0.346 N 
ATOM   3510  HN  ARG E  35     -48.789 -74.725 -16.332  1.00  0.00     0.163 HD
ATOM   3511  CA  ARG E  35     -47.930 -76.657 -16.746  1.00115.27     0.089 C 
ATOM   3512  HA  ARG E  35     -47.387 -77.226 -15.956  1.00  0.00     0.087 H 
ATOM   3513  C   ARG E  35     -47.230 -76.898 -18.077  1.00130.66     0.241 C 
ATOM   3514  O   ARG E  35     -46.506 -77.887 -18.236  1.00136.39    -0.271 OA
ATOM   3515  CB  ARG E  35     -49.370 -77.164 -16.798  1.00134.40    -0.036 C 
ATOM   3516  HB1 ARG E  35     -50.049 -76.372 -17.192  1.00  0.00     0.036 H 
ATOM   3517  HB2 ARG E  35     -49.485 -77.929 -17.601  1.00  0.00     0.036 H 
ATOM   3518  CG  ARG E  35     -49.890 -77.700 -15.475  1.00132.41    -0.048 C 
ATOM   3519  HG1 ARG E  35     -49.231 -77.406 -14.625  1.00  0.00     0.035 H 
ATOM   3520  HG2 ARG E  35     -50.821 -77.176 -15.157  1.00  0.00     0.035 H 
ATOM   3521  CD  ARG E  35     -50.087 -79.203 -15.535  1.00103.90     0.009 C 
ATOM   3522  HD1 ARG E  35     -49.117 -79.732 -15.686  1.00  0.00     0.064 H 
ATOM   3523  HD2 ARG E  35     -50.359 -79.616 -14.535  1.00  0.00     0.064 H 
ATOM   3524  NE  ARG E  35     -51.063 -79.586 -16.549  1.00105.74    -0.227 N 
ATOM   3525  HE  ARG E  35     -50.801 -79.472 -17.528  1.00  0.00     0.177 HD
ATOM   3526  CZ  ARG E  35     -52.268 -80.072 -16.285  1.00106.30     0.665 C 
ATOM   3527  NH1 ARG E  35     -52.682 -80.257 -15.042  1.00105.17    -0.235 N 
ATOM   3528 1HH1 ARG E  35     -53.609 -80.631 -14.839  1.00  0.00     0.174 HD
ATOM   3529 2HH1 ARG E  35     -52.061 -80.017 -14.269  1.00  0.00     0.174 HD
ATOM   3530  NH2 ARG E  35     -53.077 -80.385 -17.293  1.00113.52    -0.235 N 
ATOM   3531 1HH2 ARG E  35     -54.004 -80.759 -17.090  1.00  0.00     0.174 HD
ATOM   3532 2HH2 ARG E  35     -52.758 -80.242 -18.251  1.00  0.00     0.174 HD
ATOM   3533  N   GLU E  36     -47.435 -76.004 -19.048  1.00137.25    -0.346 N 
ATOM   3534  HN  GLU E  36     -48.067 -75.219 -18.891  1.00  0.00     0.163 HD
ATOM   3535  CA  GLU E  36     -46.759 -76.146 -20.332  1.00137.16     0.090 C 
ATOM   3536  HA  GLU E  36     -46.895 -77.196 -20.683  1.00  0.00     0.087 H 
ATOM   3537  C   GLU E  36     -45.266 -75.874 -20.213  1.00134.96     0.241 C 
ATOM   3538  O   GLU E  36     -44.470 -76.466 -20.952  1.00139.33    -0.271 OA
ATOM   3539  CB  GLU E  36     -47.387 -75.211 -21.367  1.00141.45    -0.029 C 
ATOM   3540  HB1 GLU E  36     -46.947 -74.190 -21.287  1.00  0.00     0.037 H 
ATOM   3541  HB2 GLU E  36     -47.049 -75.484 -22.394  1.00  0.00     0.037 H 
ATOM   3542  CG  GLU E  36     -48.903 -75.141 -21.309  1.00145.32     0.018 C 
ATOM   3543  HG1 GLU E  36     -49.314 -75.903 -20.607  1.00  0.00     0.049 H 
ATOM   3544  HG2 GLU E  36     -49.243 -74.216 -20.787  1.00  0.00     0.049 H 
ATOM   3545  CD  GLU E  36     -49.541 -75.261 -22.679  1.00153.29     0.172 C 
ATOM   3546  OE1 GLU E  36     -50.771 -75.068 -22.783  1.00154.88    -0.648 OA
ATOM   3547  OE2 GLU E  36     -48.813 -75.549 -23.651  1.00157.36    -0.648 OA
ATOM   3548  N   LEU E  37     -44.868 -74.988 -19.298  1.00133.85    -0.346 N 
ATOM   3549  HN  LEU E  37     -45.562 -74.498 -18.733  1.00  0.00     0.163 HD
ATOM   3550  CA  LEU E  37     -43.449 -74.714 -19.100  1.00128.59     0.086 C 
ATOM   3551  HA  LEU E  37     -42.994 -74.490 -20.093  1.00  0.00     0.086 H 
ATOM   3552  C   LEU E  37     -42.736 -75.924 -18.509  1.00133.69     0.240 C 
ATOM   3553  O   LEU E  37     -41.662 -76.317 -18.980  1.00126.60    -0.271 OA
ATOM   3554  CB  LEU E  37     -43.271 -73.489 -18.202  1.00119.33    -0.049 C 
ATOM   3555  HB1 LEU E  37     -42.186 -73.280 -18.051  1.00  0.00     0.030 H 
ATOM   3556  HB2 LEU E  37     -43.814 -73.599 -17.234  1.00  0.00     0.030 H 
ATOM   3557  HB3 LEU E  37     -43.817 -72.600 -18.596  1.00  0.00     0.030 H 
ATOM   3558  N   ASN E  38     -43.322 -76.533 -17.474  1.00129.38    -0.346 N 
ATOM   3559  HN  ASN E  38     -44.204 -76.174 -17.108  1.00  0.00     0.163 HD
ATOM   3560  CA  ASN E  38     -42.710 -77.708 -16.863  1.00133.15     0.097 C 
ATOM   3561  HA  ASN E  38     -41.648 -77.463 -16.628  1.00  0.00     0.088 H 
ATOM   3562  C   ASN E  38     -42.723 -78.906 -17.806  1.00135.27     0.241 C 
ATOM   3563  O   ASN E  38     -41.881 -79.802 -17.677  1.00138.52    -0.271 OA
ATOM   3564  CB  ASN E  38     -43.420 -78.054 -15.554  1.00132.96     0.036 C 
ATOM   3565  HB1 ASN E  38     -42.907 -78.894 -15.031  1.00  0.00     0.051 H 
ATOM   3566  HB2 ASN E  38     -44.405 -78.538 -15.749  1.00  0.00     0.051 H 
ATOM   3567  CG  ASN E  38     -43.575 -76.854 -14.636  1.00133.53     0.217 C 
ATOM   3568  ND2 ASN E  38     -42.545 -76.019 -14.572  1.00132.63    -0.370 N 
ATOM   3569 1HD2 ASN E  38     -42.649 -75.213 -13.955  1.00  0.00     0.159 HD
ATOM   3570 2HD2 ASN E  38     -41.688 -76.161 -15.107  1.00  0.00     0.159 HD
ATOM   3571  OD1 ASN E  38     -44.609 -76.682 -13.990  1.00134.87    -0.274 OA
ATOM   3572  N   GLN E  39     -43.665 -78.942 -18.752  1.00135.23    -0.346 N 
ATOM   3573  HN  GLN E  39     -44.371 -78.207 -18.793  1.00  0.00     0.163 HD
ATOM   3574  CA  GLN E  39     -43.690 -80.028 -19.727  1.00136.14     0.086 C 
ATOM   3575  HA  GLN E  39     -43.603 -80.994 -19.177  1.00  0.00     0.086 H 
ATOM   3576  C   GLN E  39     -42.519 -79.922 -20.696  1.00136.76     0.240 C 
ATOM   3577  O   GLN E  39     -41.855 -80.922 -20.990  1.00141.58    -0.271 OA
ATOM   3578  CB  GLN E  39     -45.018 -80.025 -20.484  1.00132.31    -0.049 C 
ATOM   3579  HB1 GLN E  39     -45.875 -80.103 -19.775  1.00  0.00     0.030 H 
ATOM   3580  HB2 GLN E  39     -45.052 -80.822 -21.263  1.00  0.00     0.030 H 
ATOM   3581  HB3 GLN E  39     -45.112 -79.136 -21.151  1.00  0.00     0.030 H 
ATOM   3582  N   HIS E  40     -42.252 -78.718 -21.201  1.00128.74    -0.346 N 
ATOM   3583  HN  HIS E  40     -42.863 -77.934 -20.970  1.00  0.00     0.163 HD
ATOM   3584  CA  HIS E  40     -41.109 -78.495 -22.075  1.00137.39     0.094 C 
ATOM   3585  HA  HIS E  40     -41.047 -79.350 -22.788  1.00  0.00     0.088 H 
ATOM   3586  C   HIS E  40     -39.792 -78.419 -21.314  1.00141.80     0.241 C 
ATOM   3587  O   HIS E  40     -38.730 -78.512 -21.938  1.00144.30    -0.271 OA
ATOM   3588  CB  HIS E  40     -41.313 -77.212 -22.888  1.00141.27     0.002 C 
ATOM   3589  HB1 HIS E  40     -41.159 -76.313 -22.246  1.00  0.00     0.046 H 
ATOM   3590  HB2 HIS E  40     -42.390 -77.079 -23.145  1.00  0.00     0.046 H 
ATOM   3591  CG  HIS E  40     -40.465 -77.129 -24.120  1.00152.70     0.028 A 
ATOM   3592  CD2 HIS E  40     -40.722 -76.613 -25.346  1.00151.19    -0.000 A 
ATOM   3593  HD2 HIS E  40     -41.662 -76.136 -25.671  1.00  0.00     0.114 H 
ATOM   3594  ND1 HIS E  40     -39.175 -77.612 -24.173  1.00159.01    -0.354 N 
ATOM   3595  HD1 HIS E  40     -38.683 -78.063 -23.402  1.00  0.00     0.166 HD
ATOM   3596  CE1 HIS E  40     -38.675 -77.400 -25.377  1.00159.60     0.040 A 
ATOM   3597  HE1 HIS E  40     -37.663 -77.680 -25.714  1.00  0.00     0.140 H 
ATOM   3598  NE2 HIS E  40     -39.594 -76.795 -26.108  1.00154.45    -0.360 N 
ATOM   3599  HE2 HIS E  40     -39.484 -76.509 -27.081  1.00  0.00     0.166 HD
ATOM   3600  N   LEU E  41     -39.831 -78.257 -19.989  1.00136.25    -0.346 N 
ATOM   3601  HN  LEU E  41     -40.733 -78.187 -19.518  1.00  0.00     0.163 HD
ATOM   3602  CA  LEU E  41     -38.604 -78.179 -19.206  1.00134.12     0.086 C 
ATOM   3603  HA  LEU E  41     -37.856 -77.598 -19.793  1.00  0.00     0.086 H 
ATOM   3604  C   LEU E  41     -38.008 -79.547 -18.905  1.00149.85     0.240 C 
ATOM   3605  O   LEU E  41     -36.823 -79.628 -18.561  1.00152.79    -0.271 OA
ATOM   3606  CB  LEU E  41     -38.861 -77.433 -17.895  1.00128.25    -0.049 C 
ATOM   3607  HB1 LEU E  41     -37.922 -77.373 -17.296  1.00  0.00     0.030 H 
ATOM   3608  HB2 LEU E  41     -39.698 -77.887 -17.314  1.00  0.00     0.030 H 
ATOM   3609  HB3 LEU E  41     -39.309 -76.427 -18.069  1.00  0.00     0.030 H 
ATOM   3610  N   ARG E  42     -38.792 -80.615 -19.025  1.00150.19    -0.346 N 
ATOM   3611  HN  ARG E  42     -39.762 -80.484 -19.313  1.00  0.00     0.163 HD
ATOM   3612  CA  ARG E  42     -38.312 -81.970 -18.758  1.00145.61     0.086 C 
ATOM   3613  HA  ARG E  42     -37.786 -81.976 -17.775  1.00  0.00     0.086 H 
ATOM   3614  C   ARG E  42     -37.322 -82.370 -19.845  1.00157.84     0.240 C 
ATOM   3615  O   ARG E  42     -37.712 -82.797 -20.934  1.00163.29    -0.271 OA
ATOM   3616  CB  ARG E  42     -39.483 -82.943 -18.692  1.00151.68    -0.049 C 
ATOM   3617  HB1 ARG E  42     -40.207 -82.650 -17.897  1.00  0.00     0.030 H 
ATOM   3618  HB2 ARG E  42     -39.135 -83.994 -18.562  1.00  0.00     0.030 H 
ATOM   3619  HB3 ARG E  42     -39.983 -83.049 -19.683  1.00  0.00     0.030 H 
ATOM   3620  N   GLY E  43     -36.032 -82.230 -19.553  1.00163.09    -0.351 N 
ATOM   3621  HN  GLY E  43     -35.763 -81.874 -18.635  1.00  0.00     0.163 HD
ATOM   3622  CA  GLY E  43     -35.000 -82.572 -20.511  1.00154.03     0.069 C 
ATOM   3623  HA1 GLY E  43     -35.408 -83.226 -21.317  1.00  0.00     0.078 H 
ATOM   3624  HA2 GLY E  43     -34.259 -83.275 -20.063  1.00  0.00     0.078 H 
ATOM   3625  C   GLY E  43     -34.307 -81.360 -21.098  1.00163.44     0.236 C 
ATOM   3626  O   GLY E  43     -34.514 -81.023 -22.268  1.00164.83    -0.272 OA
ATOM   3627  N   LEU E  44     -33.484 -80.694 -20.292  1.00150.44    -0.347 N 
ATOM   3628  HN  LEU E  44     -33.365 -81.015 -19.331  1.00  0.00     0.163 HD
ATOM   3629  CA  LEU E  44     -32.749 -79.521 -20.742  1.00150.21     0.086 C 
ATOM   3630  HA  LEU E  44     -32.357 -79.718 -21.767  1.00  0.00     0.086 H 
ATOM   3631  C   LEU E  44     -31.572 -79.295 -19.807  1.00149.67     0.240 C 
ATOM   3632  O   LEU E  44     -31.570 -79.751 -18.661  1.00147.42    -0.271 OA
ATOM   3633  CB  LEU E  44     -33.645 -78.276 -20.790  1.00150.06    -0.049 C 
ATOM   3634  HB1 LEU E  44     -34.508 -78.442 -21.476  1.00  0.00     0.030 H 
ATOM   3635  HB2 LEU E  44     -33.069 -77.361 -21.063  1.00  0.00     0.030 H 
ATOM   3636  HB3 LEU E  44     -33.978 -77.966 -19.772  1.00  0.00     0.030 H 
ATOM   3637  N   SER E  45     -30.567 -78.589 -20.315  1.00152.22    -0.344 N 
ATOM   3638  HN  SER E  45     -30.609 -78.278 -21.285  1.00  0.00     0.163 HD
ATOM   3639  CA  SER E  45     -29.407 -78.255 -19.502  1.00152.51     0.109 C 
ATOM   3640  HA  SER E  45     -28.992 -79.197 -19.073  1.00  0.00     0.090 H 
ATOM   3641  C   SER E  45     -29.811 -77.335 -18.353  1.00156.73     0.243 C 
ATOM   3642  O   SER E  45     -30.822 -76.630 -18.409  1.00153.43    -0.271 OA
ATOM   3643  CB  SER E  45     -28.324 -77.591 -20.355  1.00156.37     0.044 C 
ATOM   3644  HB1 SER E  45     -28.095 -76.560 -19.998  1.00  0.00     0.077 H 
ATOM   3645  HB2 SER E  45     -27.325 -78.056 -20.185  1.00  0.00     0.077 H 
ATOM   3646  OG  SER E  45     -28.678 -77.602 -21.727  1.00158.59    -0.398 OA
ATOM   3647  HG  SER E  45     -28.006 -77.190 -22.257  1.00  0.00     0.209 HD
ATOM   3648  N   LYS E  46     -29.004 -77.359 -17.290  1.00156.31    -0.346 N 
ATOM   3649  HN  LYS E  46     -28.189 -77.972 -17.285  1.00  0.00     0.163 HD
ATOM   3650  CA  LYS E  46     -29.284 -76.511 -16.135  1.00154.38     0.089 C 
ATOM   3651  HA  LYS E  46     -30.316 -76.739 -15.779  1.00  0.00     0.087 H 
ATOM   3652  C   LYS E  46     -29.228 -75.034 -16.510  1.00158.49     0.241 C 
ATOM   3653  O   LYS E  46     -30.027 -74.231 -16.016  1.00155.52    -0.271 OA
ATOM   3654  CB  LYS E  46     -28.308 -76.824 -14.997  1.00153.72    -0.038 C 
ATOM   3655  HB1 LYS E  46     -28.410 -77.890 -14.686  1.00  0.00     0.036 H 
ATOM   3656  HB2 LYS E  46     -28.634 -76.315 -14.060  1.00  0.00     0.036 H 
ATOM   3657  CG  LYS E  46     -26.848 -76.499 -15.290  1.00152.45    -0.061 C 
ATOM   3658  HG1 LYS E  46     -26.410 -77.219 -16.020  1.00  0.00     0.033 H 
ATOM   3659  HG2 LYS E  46     -26.753 -75.564 -15.889  1.00  0.00     0.033 H 
ATOM   3660  CD  LYS E  46     -26.018 -76.428 -14.016  1.00156.56    -0.043 C 
ATOM   3661  HD1 LYS E  46     -25.055 -75.893 -14.188  1.00  0.00     0.035 H 
ATOM   3662  HD2 LYS E  46     -25.614 -77.429 -13.738  1.00  0.00     0.035 H 
ATOM   3663  CE  LYS E  46     -26.800 -75.807 -12.867  1.00152.77     0.080 C 
ATOM   3664  HE1 LYS E  46     -27.501 -76.544 -12.410  1.00  0.00     0.075 H 
ATOM   3665  HE2 LYS E  46     -27.543 -75.064 -13.239  1.00  0.00     0.075 H 
ATOM   3666  NZ  LYS E  46     -25.903 -75.207 -11.841  1.00152.51    -0.079 N 
ATOM   3667  HZ1 LYS E  46     -26.427 -74.791 -11.071  1.00  0.00     0.274 HD
ATOM   3668  HZ2 LYS E  46     -25.262 -74.533 -12.259  1.00  0.00     0.274 HD
ATOM   3669  HZ3 LYS E  46     -25.223 -75.887 -11.501  1.00  0.00     0.274 HD
ATOM   3670  N   GLU E  47     -28.300 -74.660 -17.394  1.00164.26    -0.346 N 
ATOM   3671  HN  GLU E  47     -27.642 -75.349 -17.759  1.00  0.00     0.163 HD
ATOM   3672  CA  GLU E  47     -28.219 -73.276 -17.842  1.00166.76     0.090 C 
ATOM   3673  HA  GLU E  47     -28.479 -72.617 -16.981  1.00  0.00     0.087 H 
ATOM   3674  C   GLU E  47     -29.201 -72.992 -18.970  1.00164.82     0.241 C 
ATOM   3675  O   GLU E  47     -29.634 -71.847 -19.135  1.00165.82    -0.271 OA
ATOM   3676  CB  GLU E  47     -26.789 -72.949 -18.278  1.00170.86    -0.029 C 
ATOM   3677  HB1 GLU E  47     -26.386 -73.753 -18.937  1.00  0.00     0.037 H 
ATOM   3678  HB2 GLU E  47     -26.783 -72.097 -18.997  1.00  0.00     0.037 H 
ATOM   3679  CG  GLU E  47     -25.837 -72.679 -17.119  1.00176.72     0.018 C 
ATOM   3680  HG1 GLU E  47     -24.942 -72.110 -17.463  1.00  0.00     0.049 H 
ATOM   3681  HG2 GLU E  47     -25.338 -73.619 -16.786  1.00  0.00     0.049 H 
ATOM   3682  CD  GLU E  47     -26.509 -71.978 -15.950  1.00177.18     0.172 C 
ATOM   3683  OE1 GLU E  47     -26.971 -70.831 -16.126  1.00178.47    -0.648 OA
ATOM   3684  OE2 GLU E  47     -26.580 -72.577 -14.856  1.00175.43    -0.648 OA
ATOM   3685  N   GLU E  48     -29.555 -74.014 -19.754  1.00147.85    -0.346 N 
ATOM   3686  HN  GLU E  48     -29.049 -74.898 -19.691  1.00  0.00     0.163 HD
ATOM   3687  CA  GLU E  48     -30.658 -73.879 -20.700  1.00151.61     0.090 C 
ATOM   3688  HA  GLU E  48     -30.419 -73.049 -21.406  1.00  0.00     0.087 H 
ATOM   3689  C   GLU E  48     -31.950 -73.536 -19.970  1.00146.09     0.241 C 
ATOM   3690  O   GLU E  48     -32.701 -72.653 -20.400  1.00132.12    -0.271 OA
ATOM   3691  CB  GLU E  48     -30.808 -75.173 -21.504  1.00143.17    -0.029 C 
ATOM   3692  HB1 GLU E  48     -29.910 -75.317 -22.148  1.00  0.00     0.037 H 
ATOM   3693  HB2 GLU E  48     -30.714 -76.049 -20.821  1.00  0.00     0.037 H 
ATOM   3694  CG  GLU E  48     -32.077 -75.320 -22.354  1.00155.48     0.018 C 
ATOM   3695  HG1 GLU E  48     -31.962 -76.147 -23.092  1.00  0.00     0.049 H 
ATOM   3696  HG2 GLU E  48     -32.914 -75.730 -21.743  1.00  0.00     0.049 H 
ATOM   3697  CD  GLU E  48     -32.500 -74.037 -23.049  1.00157.96     0.172 C 
ATOM   3698  OE1 GLU E  48     -31.729 -73.532 -23.893  1.00161.32    -0.648 OA
ATOM   3699  OE2 GLU E  48     -33.618 -73.552 -22.776  1.00134.73    -0.648 OA
ATOM   3700  N   ILE E  49     -32.212 -74.211 -18.848  1.00139.99    -0.346 N 
ATOM   3701  HN  ILE E  49     -31.585 -74.959 -18.552  1.00  0.00     0.163 HD
ATOM   3702  CA  ILE E  49     -33.386 -73.891 -18.039  1.00137.02     0.086 C 
ATOM   3703  HA  ILE E  49     -34.294 -74.049 -18.667  1.00  0.00     0.086 H 
ATOM   3704  C   ILE E  49     -33.354 -72.430 -17.611  1.00129.10     0.240 C 
ATOM   3705  O   ILE E  49     -34.382 -71.742 -17.619  1.00114.59    -0.271 OA
ATOM   3706  CB  ILE E  49     -33.472 -74.835 -16.825  1.00129.93    -0.049 C 
ATOM   3707  HB1 ILE E  49     -34.368 -74.591 -16.208  1.00  0.00     0.030 H 
ATOM   3708  HB2 ILE E  49     -32.535 -74.822 -16.221  1.00  0.00     0.030 H 
ATOM   3709  HB3 ILE E  49     -33.457 -75.907 -17.130  1.00  0.00     0.030 H 
ATOM   3710  N   VAL E  50     -32.172 -71.927 -17.247  1.00127.03    -0.346 N 
ATOM   3711  HN  VAL E  50     -31.347 -72.527 -17.240  1.00  0.00     0.163 HD
ATOM   3712  CA  VAL E  50     -32.052 -70.525 -16.859  1.00126.75     0.086 C 
ATOM   3713  HA  VAL E  50     -32.839 -70.308 -16.099  1.00  0.00     0.086 H 
ATOM   3714  C   VAL E  50     -32.289 -69.616 -18.059  1.00126.82     0.240 C 
ATOM   3715  O   VAL E  50     -32.849 -68.522 -17.923  1.00118.43    -0.271 OA
ATOM   3716  CB  VAL E  50     -30.680 -70.265 -16.213  1.00128.59    -0.049 C 
ATOM   3717  HB1 VAL E  50     -30.507 -70.930 -15.335  1.00  0.00     0.030 H 
ATOM   3718  HB2 VAL E  50     -30.555 -69.191 -15.941  1.00  0.00     0.030 H 
ATOM   3719  HB3 VAL E  50     -29.856 -70.352 -16.959  1.00  0.00     0.030 H 
ATOM   3720  N   GLN E  51     -31.870 -70.053 -19.250  1.00127.95    -0.346 N 
ATOM   3721  HN  GLN E  51     -31.406 -70.958 -19.322  1.00  0.00     0.163 HD
ATOM   3722  CA  GLN E  51     -32.071 -69.246 -20.450  1.00127.05     0.090 C 
ATOM   3723  HA  GLN E  51     -31.623 -68.240 -20.275  1.00  0.00     0.087 H 
ATOM   3724  C   GLN E  51     -33.555 -69.065 -20.745  1.00122.00     0.241 C 
ATOM   3725  O   GLN E  51     -34.030 -67.939 -20.934  1.00118.20    -0.271 OA
ATOM   3726  CB  GLN E  51     -31.355 -69.890 -21.640  1.00129.91    -0.030 C 
ATOM   3727  HB1 GLN E  51     -31.633 -70.967 -21.721  1.00  0.00     0.037 H 
ATOM   3728  HB2 GLN E  51     -30.265 -69.987 -21.428  1.00  0.00     0.037 H 
ATOM   3729  CG  GLN E  51     -31.572 -69.186 -22.980  1.00131.21     0.011 C 
ATOM   3730  HG1 GLN E  51     -31.565 -68.078 -22.852  1.00  0.00     0.047 H 
ATOM   3731  HG2 GLN E  51     -30.679 -69.300 -23.637  1.00  0.00     0.047 H 
ATOM   3732  CD  GLN E  51     -32.834 -69.640 -23.698  1.00137.50     0.215 C 
ATOM   3733  NE2 GLN E  51     -33.515 -68.703 -24.347  1.00132.09    -0.370 N 
ATOM   3734 1HE2 GLN E  51     -33.218 -67.728 -24.376  1.00  0.00     0.159 HD
ATOM   3735 2HE2 GLN E  51     -34.361 -69.007 -24.828  1.00  0.00     0.159 HD
ATOM   3736  OE1 GLN E  51     -33.193 -70.817 -23.663  1.00147.30    -0.274 OA
ATOM   3737  N   LEU E  52     -34.302 -70.171 -20.795  1.00122.58    -0.346 N 
ATOM   3738  HN  LEU E  52     -33.872 -71.080 -20.624  1.00  0.00     0.163 HD
ATOM   3739  CA  LEU E  52     -35.729 -70.089 -21.093  1.00117.65     0.089 C 
ATOM   3740  HA  LEU E  52     -35.853 -69.549 -22.061  1.00  0.00     0.087 H 
ATOM   3741  C   LEU E  52     -36.475 -69.313 -20.014  1.00103.62     0.241 C 
ATOM   3742  O   LEU E  52     -37.427 -68.582 -20.312  1.00 96.38    -0.271 OA
ATOM   3743  CB  LEU E  52     -36.313 -71.493 -21.250  1.00115.23    -0.035 C 
ATOM   3744  HB1 LEU E  52     -35.485 -72.239 -21.284  1.00  0.00     0.037 H 
ATOM   3745  HB2 LEU E  52     -36.821 -71.793 -20.304  1.00  0.00     0.037 H 
ATOM   3746  CG  LEU E  52     -37.257 -71.723 -22.432  1.00117.60    -0.059 C 
ATOM   3747  HG  LEU E  52     -38.276 -71.383 -22.133  1.00  0.00     0.039 H 
ATOM   3748  CD1 LEU E  52     -36.824 -70.913 -23.646  1.00129.98    -0.073 C 
ATOM   3749 1HD1 LEU E  52     -36.768 -69.828 -23.397  1.00  0.00     0.028 H 
ATOM   3750 2HD1 LEU E  52     -37.483 -71.102 -24.525  1.00  0.00     0.028 H 
ATOM   3751 3HD1 LEU E  52     -35.865 -71.289 -24.072  1.00  0.00     0.028 H 
ATOM   3752  CD2 LEU E  52     -37.333 -73.204 -22.772  1.00110.09    -0.073 C 
ATOM   3753 1HD2 LEU E  52     -37.650 -73.797 -21.883  1.00  0.00     0.028 H 
ATOM   3754 2HD2 LEU E  52     -36.374 -73.580 -23.198  1.00  0.00     0.028 H 
ATOM   3755 3HD2 LEU E  52     -37.992 -73.393 -23.651  1.00  0.00     0.028 H 
ATOM   3756  N   LYS E  53     -36.058 -69.461 -18.753  1.00 88.91    -0.346 N 
ATOM   3757  HN  LYS E  53     -35.314 -70.125 -18.539  1.00  0.00     0.163 HD
ATOM   3758  CA  LYS E  53     -36.662 -68.678 -17.680  1.00110.42     0.089 C 
ATOM   3759  HA  LYS E  53     -37.762 -68.863 -17.687  1.00  0.00     0.087 H 
ATOM   3760  C   LYS E  53     -36.425 -67.187 -17.887  1.00104.99     0.241 C 
ATOM   3761  O   LYS E  53     -37.319 -66.369 -17.638  1.00 97.17    -0.271 OA
ATOM   3762  CB  LYS E  53     -36.108 -69.121 -16.325  1.00109.97    -0.038 C 
ATOM   3763  HB1 LYS E  53     -36.311 -68.343 -15.553  1.00  0.00     0.036 H 
ATOM   3764  HB2 LYS E  53     -34.993 -69.096 -16.338  1.00  0.00     0.036 H 
ATOM   3765  CG  LYS E  53     -36.598 -70.479 -15.844  1.00114.84    -0.061 C 
ATOM   3766  HG1 LYS E  53     -37.697 -70.597 -15.994  1.00  0.00     0.033 H 
ATOM   3767  HG2 LYS E  53     -36.247 -71.302 -16.509  1.00  0.00     0.033 H 
ATOM   3768  CD  LYS E  53     -36.201 -70.721 -14.394  1.00109.27    -0.043 C 
ATOM   3769  HD1 LYS E  53     -36.306 -69.794 -13.783  1.00  0.00     0.035 H 
ATOM   3770  HD2 LYS E  53     -35.101 -70.872 -14.293  1.00  0.00     0.035 H 
ATOM   3771  CE  LYS E  53     -36.978 -71.877 -13.785  1.00114.99     0.080 C 
ATOM   3772  HE1 LYS E  53     -36.666 -72.067 -12.731  1.00  0.00     0.075 H 
ATOM   3773  HE2 LYS E  53     -38.043 -71.601 -13.604  1.00  0.00     0.075 H 
ATOM   3774  NZ  LYS E  53     -36.870 -73.110 -14.614  1.00126.03    -0.079 N 
ATOM   3775  HZ1 LYS E  53     -37.391 -73.886 -14.205  1.00  0.00     0.274 HD
ATOM   3776  HZ2 LYS E  53     -35.896 -73.363 -14.780  1.00  0.00     0.274 HD
ATOM   3777  HZ3 LYS E  53     -37.155 -72.937 -15.578  1.00  0.00     0.274 HD
ATOM   3778  N   GLN E  54     -35.226 -66.816 -18.342  1.00106.42    -0.346 N 
ATOM   3779  HN  GLN E  54     -34.511 -67.521 -18.521  1.00  0.00     0.163 HD
ATOM   3780  CA  GLN E  54     -34.933 -65.407 -18.584  1.00104.93     0.090 C 
ATOM   3781  HA  GLN E  54     -35.264 -64.824 -17.693  1.00  0.00     0.087 H 
ATOM   3782  C   GLN E  54     -35.687 -64.887 -19.801  1.00107.05     0.241 C 
ATOM   3783  O   GLN E  54     -36.164 -63.745 -19.800  1.00 98.07    -0.271 OA
ATOM   3784  CB  GLN E  54     -33.428 -65.204 -18.757  1.00103.59    -0.030 C 
ATOM   3785  HB1 GLN E  54     -33.220 -64.232 -19.262  1.00  0.00     0.037 H 
ATOM   3786  HB2 GLN E  54     -33.024 -65.906 -19.524  1.00  0.00     0.037 H 
ATOM   3787  CG  GLN E  54     -32.636 -65.313 -17.465  1.00115.18     0.011 C 
ATOM   3788  HG1 GLN E  54     -33.121 -66.024 -16.757  1.00  0.00     0.047 H 
ATOM   3789  HG2 GLN E  54     -32.718 -64.377 -16.865  1.00  0.00     0.047 H 
ATOM   3790  CD  GLN E  54     -31.184 -65.684 -17.700  1.00130.20     0.215 C 
ATOM   3791  NE2 GLN E  54     -30.426 -65.821 -16.617  1.00126.84    -0.370 N 
ATOM   3792 1HE2 GLN E  54     -30.786 -65.686 -15.672  1.00  0.00     0.159 HD
ATOM   3793 2HE2 GLN E  54     -29.450 -66.070 -16.775  1.00  0.00     0.159 HD
ATOM   3794  OE1 GLN E  54     -30.749 -65.847 -18.840  1.00128.65    -0.274 OA
ATOM   3795  N   ARG E  55     -35.800 -65.706 -20.851  1.00100.58    -0.346 N 
ATOM   3796  HN  ARG E  55     -35.329 -66.611 -20.843  1.00  0.00     0.163 HD
ATOM   3797  CA  ARG E  55     -36.595 -65.310 -22.009  1.00106.88     0.089 C 
ATOM   3798  HA  ARG E  55     -36.203 -64.336 -22.385  1.00  0.00     0.087 H 
ATOM   3799  C   ARG E  55     -38.058 -65.121 -21.627  1.00103.07     0.241 C 
ATOM   3800  O   ARG E  55     -38.735 -64.228 -22.151  1.00102.71    -0.271 OA
ATOM   3801  CB  ARG E  55     -36.454 -66.346 -23.125  1.00107.48    -0.036 C 
ATOM   3802  HB1 ARG E  55     -35.468 -66.862 -23.054  1.00  0.00     0.036 H 
ATOM   3803  HB2 ARG E  55     -37.135 -67.210 -22.942  1.00  0.00     0.036 H 
ATOM   3804  CG  ARG E  55     -36.664 -65.791 -24.530  1.00111.58    -0.048 C 
ATOM   3805  HG1 ARG E  55     -36.030 -66.324 -25.277  1.00  0.00     0.035 H 
ATOM   3806  HG2 ARG E  55     -36.231 -64.769 -24.633  1.00  0.00     0.035 H 
ATOM   3807  CD  ARG E  55     -38.133 -65.815 -24.930  1.00121.52     0.009 C 
ATOM   3808  HD1 ARG E  55     -38.654 -66.698 -24.493  1.00  0.00     0.064 H 
ATOM   3809  HD2 ARG E  55     -38.702 -65.002 -24.421  1.00  0.00     0.064 H 
ATOM   3810  NE  ARG E  55     -38.316 -65.759 -26.375  1.00122.22    -0.227 N 
ATOM   3811  HE  ARG E  55     -38.437 -64.842 -26.804  1.00  0.00     0.177 HD
ATOM   3812  CZ  ARG E  55     -38.336 -66.821 -27.169  1.00122.05     0.665 C 
ATOM   3813  NH1 ARG E  55     -38.182 -68.045 -26.690  1.00103.74    -0.235 N 
ATOM   3814 1HH1 ARG E  55     -38.197 -68.862 -27.301  1.00  0.00     0.174 HD
ATOM   3815 2HH1 ARG E  55     -38.042 -68.175 -25.688  1.00  0.00     0.174 HD
ATOM   3816  NH2 ARG E  55     -38.518 -66.651 -28.475  1.00106.12    -0.235 N 
ATOM   3817 1HH2 ARG E  55     -38.533 -67.468 -29.086  1.00  0.00     0.174 HD
ATOM   3818 2HH2 ARG E  55     -38.637 -65.708 -28.844  1.00  0.00     0.174 HD
ATOM   3819  N   ARG E  56     -38.563 -65.952 -20.711  1.00100.65    -0.346 N 
ATOM   3820  HN  ARG E  56     -37.993 -66.720 -20.356  1.00  0.00     0.163 HD
ATOM   3821  CA  ARG E  56     -39.923 -65.770 -20.214  1.00103.71     0.089 C 
ATOM   3822  HA  ARG E  56     -40.617 -65.755 -21.087  1.00  0.00     0.087 H 
ATOM   3823  C   ARG E  56     -40.059 -64.450 -19.471  1.00 84.59     0.241 C 
ATOM   3824  O   ARG E  56     -40.958 -63.650 -19.758  1.00 91.15    -0.271 OA
ATOM   3825  CB  ARG E  56     -40.320 -66.932 -19.303  1.00 92.13    -0.036 C 
ATOM   3826  HB1 ARG E  56     -39.781 -66.873 -18.329  1.00  0.00     0.036 H 
ATOM   3827  HB2 ARG E  56     -39.905 -67.894 -19.685  1.00  0.00     0.036 H 
ATOM   3828  CG  ARG E  56     -41.821 -67.041 -19.084  1.00 96.66    -0.048 C 
ATOM   3829  HG1 ARG E  56     -42.371 -67.053 -20.054  1.00  0.00     0.035 H 
ATOM   3830  HG2 ARG E  56     -42.237 -66.099 -18.657  1.00  0.00     0.035 H 
ATOM   3831  CD  ARG E  56     -42.187 -68.240 -18.230  1.00 96.34     0.009 C 
ATOM   3832  HD1 ARG E  56     -41.348 -68.535 -17.558  1.00  0.00     0.064 H 
ATOM   3833  HD2 ARG E  56     -42.254 -69.172 -18.839  1.00  0.00     0.064 H 
ATOM   3834  NE  ARG E  56     -43.415 -68.000 -17.481  1.00107.61    -0.227 N 
ATOM   3835  HE  ARG E  56     -44.301 -68.103 -17.975  1.00  0.00     0.177 HD
ATOM   3836  CZ  ARG E  56     -43.458 -67.657 -16.201  1.00114.87     0.665 C 
ATOM   3837  NH1 ARG E  56     -42.354 -67.517 -15.486  1.00117.97    -0.235 N 
ATOM   3838 1HH1 ARG E  56     -41.449 -67.676 -15.929  1.00  0.00     0.174 HD
ATOM   3839 2HH1 ARG E  56     -42.387 -67.253 -14.501  1.00  0.00     0.174 HD
ATOM   3840  NH2 ARG E  56     -44.638 -67.450 -15.624  1.00105.24    -0.235 N 
ATOM   3841 1HH2 ARG E  56     -45.489 -67.558 -16.175  1.00  0.00     0.174 HD
ATOM   3842 2HH2 ARG E  56     -44.671 -67.186 -14.639  1.00  0.00     0.174 HD
ATOM   3843  N   ARG E  57     -39.170 -64.209 -18.504  1.00 83.78    -0.346 N 
ATOM   3844  HN  ARG E  57     -38.444 -64.897 -18.306  1.00  0.00     0.163 HD
ATOM   3845  CA  ARG E  57     -39.222 -62.976 -17.727  1.00 97.48     0.089 C 
ATOM   3846  HA  ARG E  57     -40.205 -62.935 -17.202  1.00  0.00     0.087 H 
ATOM   3847  C   ARG E  57     -39.108 -61.751 -18.625  1.00 84.04     0.241 C 
ATOM   3848  O   ARG E  57     -39.750 -60.725 -18.372  1.00 73.15    -0.271 OA
ATOM   3849  CB  ARG E  57     -38.114 -62.983 -16.673  1.00 94.14    -0.036 C 
ATOM   3850  HB1 ARG E  57     -38.230 -63.861 -15.995  1.00  0.00     0.036 H 
ATOM   3851  HB2 ARG E  57     -37.134 -63.231 -17.143  1.00  0.00     0.036 H 
ATOM   3852  CG  ARG E  57     -38.002 -61.703 -15.864  1.00 88.54    -0.048 C 
ATOM   3853  HG1 ARG E  57     -37.675 -60.847 -16.499  1.00  0.00     0.035 H 
ATOM   3854  HG2 ARG E  57     -37.136 -61.738 -15.162  1.00  0.00     0.035 H 
ATOM   3855  CD  ARG E  57     -39.296 -61.391 -15.134  1.00 71.34     0.009 C 
ATOM   3856  HD1 ARG E  57     -40.091 -61.054 -15.839  1.00  0.00     0.064 H 
ATOM   3857  HD2 ARG E  57     -39.784 -62.319 -14.754  1.00  0.00     0.064 H 
ATOM   3858  NE  ARG E  57     -39.087 -60.423 -14.065  1.00 72.80    -0.227 N 
ATOM   3859  HE  ARG E  57     -38.169 -59.985 -13.994  1.00  0.00     0.177 HD
ATOM   3860  CZ  ARG E  57     -40.009 -60.073 -13.179  1.00 77.21     0.665 C 
ATOM   3861  NH1 ARG E  57     -41.223 -60.598 -13.201  1.00 80.43    -0.235 N 
ATOM   3862 1HH1 ARG E  57     -41.456 -61.289 -13.914  1.00  0.00     0.174 HD
ATOM   3863 2HH1 ARG E  57     -41.932 -60.329 -12.519  1.00  0.00     0.174 HD
ATOM   3864  NH2 ARG E  57     -39.705 -59.171 -12.249  1.00 79.84    -0.235 N 
ATOM   3865 1HH2 ARG E  57     -38.769 -58.766 -12.232  1.00  0.00     0.174 HD
ATOM   3866 2HH2 ARG E  57     -40.414 -58.902 -11.567  1.00  0.00     0.174 HD
ATOM   3867  N   THR E  58     -38.308 -61.844 -19.690  1.00 79.59    -0.344 N 
ATOM   3868  HN  THR E  58     -37.784 -62.703 -19.856  1.00  0.00     0.163 HD
ATOM   3869  CA  THR E  58     -38.178 -60.725 -20.618  1.00 85.20     0.113 C 
ATOM   3870  HA  THR E  58     -37.980 -59.801 -20.026  1.00  0.00     0.091 H 
ATOM   3871  C   THR E  58     -39.465 -60.519 -21.411  1.00 85.68     0.243 C 
ATOM   3872  O   THR E  58     -39.952 -59.390 -21.539  1.00 73.85    -0.271 OA
ATOM   3873  CB  THR E  58     -36.993 -60.956 -21.557  1.00 87.03     0.060 C 
ATOM   3874  HB  THR E  58     -37.022 -62.005 -21.933  1.00  0.00     0.086 H 
ATOM   3875  CG2 THR E  58     -37.047 -59.998 -22.741  1.00 72.63    -0.050 C 
ATOM   3876 1HG2 THR E  58     -36.183 -60.166 -23.426  1.00  0.00     0.031 H 
ATOM   3877 2HG2 THR E  58     -37.110 -58.935 -22.410  1.00  0.00     0.031 H 
ATOM   3878 3HG2 THR E  58     -38.020 -60.063 -23.281  1.00  0.00     0.031 H 
ATOM   3879  OG1 THR E  58     -35.769 -60.746 -20.842  1.00 82.79    -0.393 OA
ATOM   3880  HG1 THR E  58     -35.033 -60.889 -21.425  1.00  0.00     0.210 HD
ATOM   3881  N   LEU E  59     -40.032 -61.603 -21.948  1.00 88.71    -0.346 N 
ATOM   3882  HN  LEU E  59     -39.589 -62.515 -21.835  1.00  0.00     0.163 HD
ATOM   3883  CA  LEU E  59     -41.282 -61.492 -22.695  1.00 87.31     0.089 C 
ATOM   3884  HA  LEU E  59     -41.138 -60.742 -23.507  1.00  0.00     0.087 H 
ATOM   3885  C   LEU E  59     -42.419 -61.014 -21.800  1.00 82.53     0.241 C 
ATOM   3886  O   LEU E  59     -43.278 -60.239 -22.234  1.00 73.38    -0.271 OA
ATOM   3887  CB  LEU E  59     -41.633 -62.833 -23.338  1.00102.30    -0.035 C 
ATOM   3888  HB1 LEU E  59     -42.695 -63.092 -23.116  1.00  0.00     0.037 H 
ATOM   3889  HB2 LEU E  59     -41.109 -63.658 -22.801  1.00  0.00     0.037 H 
ATOM   3890  CG  LEU E  59     -41.375 -62.947 -24.842  1.00110.85    -0.059 C 
ATOM   3891  HG  LEU E  59     -41.525 -64.011 -25.141  1.00  0.00     0.039 H 
ATOM   3892  CD1 LEU E  59     -42.362 -62.092 -25.621  1.00110.44    -0.073 C 
ATOM   3893 1HD1 LEU E  59     -43.412 -62.377 -25.376  1.00  0.00     0.028 H 
ATOM   3894 2HD1 LEU E  59     -42.168 -62.134 -26.718  1.00  0.00     0.028 H 
ATOM   3895 3HD1 LEU E  59     -42.181 -61.003 -25.460  1.00  0.00     0.028 H 
ATOM   3896  CD2 LEU E  59     -39.944 -62.559 -25.176  1.00106.85    -0.073 C 
ATOM   3897 1HD2 LEU E  59     -39.220 -63.186 -24.605  1.00  0.00     0.028 H 
ATOM   3898 2HD2 LEU E  59     -39.763 -61.470 -25.015  1.00  0.00     0.028 H 
ATOM   3899 3HD2 LEU E  59     -39.750 -62.601 -26.273  1.00  0.00     0.028 H 
ATOM   3900  N   LYS E  60     -42.442 -61.471 -20.545  1.00 83.82    -0.346 N 
ATOM   3901  HN  LYS E  60     -41.767 -62.176 -20.248  1.00  0.00     0.163 HD
ATOM   3902  CA  LYS E  60     -43.429 -60.965 -19.598  1.00 83.37     0.089 C 
ATOM   3903  HA  LYS E  60     -44.440 -61.067 -20.058  1.00  0.00     0.087 H 
ATOM   3904  C   LYS E  60     -43.189 -59.492 -19.293  1.00 75.43     0.241 C 
ATOM   3905  O   LYS E  60     -44.143 -58.711 -19.196  1.00 72.09    -0.271 OA
ATOM   3906  CB  LYS E  60     -43.401 -61.793 -18.313  1.00 79.52    -0.038 C 
ATOM   3907  HB1 LYS E  60     -44.006 -61.299 -17.517  1.00  0.00     0.036 H 
ATOM   3908  HB2 LYS E  60     -42.392 -61.746 -17.841  1.00  0.00     0.036 H 
ATOM   3909  CG  LYS E  60     -43.838 -63.238 -18.492  1.00 89.66    -0.061 C 
ATOM   3910  HG1 LYS E  60     -43.268 -63.738 -19.309  1.00  0.00     0.033 H 
ATOM   3911  HG2 LYS E  60     -43.507 -63.873 -17.637  1.00  0.00     0.033 H 
ATOM   3912  CD  LYS E  60     -45.337 -63.343 -18.715  1.00 93.37    -0.043 C 
ATOM   3913  HD1 LYS E  60     -45.615 -63.078 -19.762  1.00  0.00     0.035 H 
ATOM   3914  HD2 LYS E  60     -45.888 -62.534 -18.181  1.00  0.00     0.035 H 
ATOM   3915  CE  LYS E  60     -45.857 -64.720 -18.331  1.00 95.75     0.080 C 
ATOM   3916  HE1 LYS E  60     -45.605 -65.480 -19.107  1.00  0.00     0.075 H 
ATOM   3917  HE2 LYS E  60     -45.283 -65.147 -17.476  1.00  0.00     0.075 H 
ATOM   3918  NZ  LYS E  60     -47.318 -64.700 -18.046  1.00 93.21    -0.079 N 
ATOM   3919  HZ1 LYS E  60     -47.667 -65.623 -17.789  1.00  0.00     0.274 HD
ATOM   3920  HZ2 LYS E  60     -47.844 -64.310 -18.828  1.00  0.00     0.274 HD
ATOM   3921  HZ3 LYS E  60     -47.548 -64.005 -17.336  1.00  0.00     0.274 HD
ATOM   3922  N   ASN E  61     -41.921 -59.094 -19.147  1.00 76.43    -0.346 N 
ATOM   3923  HN  ASN E  61     -41.166 -59.776 -19.219  1.00  0.00     0.163 HD
ATOM   3924  CA  ASN E  61     -41.607 -57.692 -18.885  1.00 75.01     0.097 C 
ATOM   3925  HA  ASN E  61     -42.128 -57.386 -17.948  1.00  0.00     0.088 H 
ATOM   3926  C   ASN E  61     -42.086 -56.791 -20.013  1.00 66.26     0.241 C 
ATOM   3927  O   ASN E  61     -42.466 -55.640 -19.768  1.00 58.80    -0.271 OA
ATOM   3928  CB  ASN E  61     -40.102 -57.517 -18.677  1.00 70.16     0.036 C 
ATOM   3929  HB1 ASN E  61     -39.765 -56.509 -19.014  1.00  0.00     0.051 H 
ATOM   3930  HB2 ASN E  61     -39.523 -58.148 -19.391  1.00  0.00     0.051 H 
ATOM   3931  CG  ASN E  61     -39.678 -57.783 -17.247  1.00 79.21     0.217 C 
ATOM   3932  ND2 ASN E  61     -38.372 -57.895 -17.030  1.00 74.32    -0.370 N 
ATOM   3933 1HD2 ASN E  61     -38.087 -58.074 -16.067  1.00  0.00     0.159 HD
ATOM   3934 2HD2 ASN E  61     -37.680 -57.807 -17.775  1.00  0.00     0.159 HD
ATOM   3935  OD1 ASN E  61     -40.512 -57.889 -16.349  1.00 66.77    -0.274 OA
ATOM   3936  N   ARG E  62     -42.072 -57.291 -21.250  1.00 64.43    -0.346 N 
ATOM   3937  HN  ARG E  62     -41.699 -58.226 -21.414  1.00  0.00     0.163 HD
ATOM   3938  CA  ARG E  62     -42.586 -56.509 -22.370  1.00 76.93     0.089 C 
ATOM   3939  HA  ARG E  62     -42.063 -55.524 -22.380  1.00  0.00     0.087 H 
ATOM   3940  C   ARG E  62     -44.080 -56.257 -22.217  1.00 59.25     0.240 C 
ATOM   3941  O   ARG E  62     -44.558 -55.134 -22.414  1.00 55.00    -0.271 OA
ATOM   3942  CB  ARG E  62     -42.292 -57.223 -23.689  1.00 70.79    -0.036 C 
ATOM   3943  HB1 ARG E  62     -42.580 -58.298 -23.628  1.00  0.00     0.036 H 
ATOM   3944  HB2 ARG E  62     -41.193 -57.333 -23.841  1.00  0.00     0.036 H 
ATOM   3945  CG  ARG E  62     -42.937 -56.563 -24.895  1.00 66.84    -0.048 C 
ATOM   3946  HG1 ARG E  62     -42.483 -55.567 -25.107  1.00  0.00     0.035 H 
ATOM   3947  HG2 ARG E  62     -43.979 -56.234 -24.672  1.00  0.00     0.035 H 
ATOM   3948  CD  ARG E  62     -42.889 -57.466 -26.114  1.00 84.73     0.009 C 
ATOM   3949  HD1 ARG E  62     -43.215 -56.923 -27.032  1.00  0.00     0.064 H 
ATOM   3950  HD2 ARG E  62     -43.689 -58.242 -26.074  1.00  0.00     0.064 H 
ATOM   3951  NE  ARG E  62     -41.575 -58.072 -26.298  1.00 93.35    -0.227 N 
ATOM   3952  HE  ARG E  62     -40.846 -57.844 -25.622  1.00  0.00     0.177 HD
ATOM   3953  CZ  ARG E  62     -41.266 -58.900 -27.286  1.00 96.58     0.665 C 
ATOM   3954  NH1 ARG E  62     -42.156 -59.246 -28.202  1.00 83.72    -0.235 N 
ATOM   3955 1HH1 ARG E  62     -43.102 -58.869 -28.146  1.00  0.00     0.174 HD
ATOM   3956 2HH1 ARG E  62     -41.918 -59.883 -28.962  1.00  0.00     0.174 HD
ATOM   3957  NH2 ARG E  62     -40.032 -59.392 -27.359  1.00 87.34    -0.235 N 
ATOM   3958 1HH2 ARG E  62     -39.346 -59.125 -26.653  1.00  0.00     0.174 HD
ATOM   3959 2HH2 ARG E  62     -39.794 -60.029 -28.119  1.00  0.00     0.174 HD
ATOM   3960  N   GLY E  63     -44.836 -57.299 -21.867  1.00 64.30    -0.351 N 
ATOM   3961  HN  GLY E  63     -44.416 -58.223 -21.768  1.00  0.00     0.163 HD
ATOM   3962  CA  GLY E  63     -46.259 -57.117 -21.627  1.00 57.08     0.069 C 
ATOM   3963  HA1 GLY E  63     -46.781 -58.099 -21.547  1.00  0.00     0.078 H 
ATOM   3964  HA2 GLY E  63     -46.770 -56.715 -22.533  1.00  0.00     0.078 H 
ATOM   3965  C   GLY E  63     -46.540 -56.251 -20.414  1.00 56.67     0.236 C 
ATOM   3966  O   GLY E  63     -47.521 -55.503 -20.388  1.00 58.24    -0.272 OA
ATOM   3967  N   TYR E  64     -45.684 -56.339 -19.394  1.00 59.10    -0.346 N 
ATOM   3968  HN  TYR E  64     -44.905 -56.995 -19.444  1.00  0.00     0.163 HD
ATOM   3969  CA  TYR E  64     -45.852 -55.505 -18.207  1.00 54.47     0.093 C 
ATOM   3970  HA  TYR E  64     -46.878 -55.669 -17.801  1.00  0.00     0.088 H 
ATOM   3971  C   TYR E  64     -45.697 -54.029 -18.550  1.00 58.73     0.241 C 
ATOM   3972  O   TYR E  64     -46.474 -53.187 -18.082  1.00 63.06    -0.271 OA
ATOM   3973  CB  TYR E  64     -44.836 -55.907 -17.137  1.00 63.38    -0.014 C 
ATOM   3974  HB1 TYR E  64     -44.842 -55.164 -16.305  1.00  0.00     0.043 H 
ATOM   3975  HB2 TYR E  64     -43.799 -55.764 -17.521  1.00  0.00     0.043 H 
ATOM   3976  CG  TYR E  64     -44.997 -57.308 -16.584  1.00 73.85    -0.056 A 
ATOM   3977  CD1 TYR E  64     -46.083 -58.103 -16.935  1.00 77.03    -0.074 A 
ATOM   3978  HD1 TYR E  64     -46.851 -57.702 -17.618  1.00  0.00     0.084 H 
ATOM   3979  CD2 TYR E  64     -44.033 -57.852 -15.747  1.00 63.64    -0.074 A 
ATOM   3980  HD2 TYR E  64     -43.153 -57.247 -15.471  1.00  0.00     0.084 H 
ATOM   3981  CE1 TYR E  64     -46.216 -59.389 -16.441  1.00 80.50    -0.051 A 
ATOM   3982  HE1 TYR E  64     -47.090 -60.002 -16.718  1.00  0.00     0.087 H 
ATOM   3983  CE2 TYR E  64     -44.155 -59.135 -15.254  1.00 72.70    -0.051 A 
ATOM   3984  HE2 TYR E  64     -43.381 -59.548 -14.586  1.00  0.00     0.087 H 
ATOM   3985  CZ  TYR E  64     -45.249 -59.898 -15.601  1.00 78.19     0.065 A 
ATOM   3986  OH  TYR E  64     -45.370 -61.176 -15.108  1.00 76.30    -0.361 OA
ATOM   3987  HH  TYR E  64     -44.704 -61.527 -14.529  1.00  0.00     0.217 HD
ATOM   3988  N   ALA E  65     -44.694 -53.698 -19.369  1.00 49.51    -0.346 N 
ATOM   3989  HN  ALA E  65     -44.068 -54.424 -19.718  1.00  0.00     0.163 HD
ATOM   3990  CA  ALA E  65     -44.484 -52.311 -19.770  1.00 52.78     0.086 C 
ATOM   3991  HA  ALA E  65     -44.461 -51.680 -18.851  1.00  0.00     0.086 H 
ATOM   3992  C   ALA E  65     -45.616 -51.817 -20.660  1.00 49.31     0.240 C 
ATOM   3993  O   ALA E  65     -46.022 -50.652 -20.567  1.00 46.01    -0.271 OA
ATOM   3994  CB  ALA E  65     -43.140 -52.169 -20.484  1.00 50.16    -0.049 C 
ATOM   3995  HB1 ALA E  65     -42.311 -52.531 -19.832  1.00  0.00     0.030 H 
ATOM   3996  HB2 ALA E  65     -42.966 -51.125 -20.835  1.00  0.00     0.030 H 
ATOM   3997  HB3 ALA E  65     -43.141 -52.680 -21.475  1.00  0.00     0.030 H 
ATOM   3998  N   ALA E  66     -46.135 -52.687 -21.530  1.00 48.83    -0.346 N 
ATOM   3999  HN  ALA E  66     -45.767 -53.637 -21.574  1.00  0.00     0.163 HD
ATOM   4000  CA  ALA E  66     -47.223 -52.294 -22.419  1.00 50.95     0.086 C 
ATOM   4001  HA  ALA E  66     -46.884 -51.419 -23.021  1.00  0.00     0.086 H 
ATOM   4002  C   ALA E  66     -48.459 -51.881 -21.628  1.00 52.28     0.240 C 
ATOM   4003  O   ALA E  66     -49.062 -50.836 -21.898  1.00 51.16    -0.271 OA
ATOM   4004  CB  ALA E  66     -47.551 -53.438 -23.378  1.00 52.02    -0.049 C 
ATOM   4005  HB1 ALA E  66     -48.383 -53.138 -24.057  1.00  0.00     0.030 H 
ATOM   4006  HB2 ALA E  66     -47.775 -54.387 -22.837  1.00  0.00     0.030 H 
ATOM   4007  HB3 ALA E  66     -46.653 -53.781 -23.942  1.00  0.00     0.030 H 
ATOM   4008  N   SER E  67     -48.853 -52.693 -20.643  1.00 54.64    -0.344 N 
ATOM   4009  HN  SER E  67     -48.348 -53.562 -20.468  1.00  0.00     0.163 HD
ATOM   4010  CA  SER E  67     -50.003 -52.341 -19.816  1.00 51.15     0.109 C 
ATOM   4011  HA  SER E  67     -50.861 -52.116 -20.492  1.00  0.00     0.090 H 
ATOM   4012  C   SER E  67     -49.728 -51.104 -18.971  1.00 45.14     0.243 C 
ATOM   4013  O   SER E  67     -50.656 -50.346 -18.668  1.00 52.13    -0.271 OA
ATOM   4014  CB  SER E  67     -50.395 -53.520 -18.924  1.00 51.18     0.044 C 
ATOM   4015  HB1 SER E  67     -51.181 -53.233 -18.187  1.00  0.00     0.077 H 
ATOM   4016  HB2 SER E  67     -50.966 -54.291 -19.491  1.00  0.00     0.077 H 
ATOM   4017  OG  SER E  67     -49.261 -54.077 -18.285  1.00 66.65    -0.398 OA
ATOM   4018  HG  SER E  67     -49.504 -54.809 -17.731  1.00  0.00     0.209 HD
ATOM   4019  N   CYS E  68     -48.469 -50.883 -18.582  1.00 48.94    -0.345 N 
ATOM   4020  HN  CYS E  68     -47.744 -51.569 -18.792  1.00  0.00     0.163 HD
ATOM   4021  CA  CYS E  68     -48.130 -49.663 -17.858  1.00 44.99     0.098 C 
ATOM   4022  HA  CYS E  68     -48.814 -49.576 -16.981  1.00  0.00     0.088 H 
ATOM   4023  C   CYS E  68     -48.319 -48.431 -18.735  1.00 57.70     0.241 C 
ATOM   4024  O   CYS E  68     -48.733 -47.372 -18.250  1.00 47.17    -0.271 OA
ATOM   4025  CB  CYS E  68     -46.693 -49.741 -17.339  1.00 49.41     0.014 C 
ATOM   4026  HB1 CYS E  68     -45.974 -49.777 -18.190  1.00  0.00     0.053 H 
ATOM   4027  HB2 CYS E  68     -46.499 -50.739 -16.882  1.00  0.00     0.053 H 
ATOM   4028  SG  CYS E  68     -46.238 -48.418 -16.183  1.00 63.76    -0.095 SA
ATOM   4029  N   ARG E  69     -48.024 -48.551 -20.032  1.00 48.29    -0.346 N 
ATOM   4030  HN  ARG E  69     -47.624 -49.421 -20.383  1.00  0.00     0.163 HD
ATOM   4031  CA  ARG E  69     -48.271 -47.445 -20.950  1.00 48.58     0.089 C 
ATOM   4032  HA  ARG E  69     -47.847 -46.516 -20.501  1.00  0.00     0.087 H 
ATOM   4033  C   ARG E  69     -49.764 -47.234 -21.165  1.00 49.77     0.241 C 
ATOM   4034  O   ARG E  69     -50.229 -46.091 -21.245  1.00 51.52    -0.271 OA
ATOM   4035  CB  ARG E  69     -47.565 -47.700 -22.282  1.00 43.66    -0.036 C 
ATOM   4036  HB1 ARG E  69     -47.864 -46.934 -23.035  1.00  0.00     0.036 H 
ATOM   4037  HB2 ARG E  69     -47.973 -48.615 -22.771  1.00  0.00     0.036 H 
ATOM   4038  CG  ARG E  69     -46.053 -47.782 -22.180  1.00 56.30    -0.048 C 
ATOM   4039  HG1 ARG E  69     -45.645 -47.011 -21.486  1.00  0.00     0.035 H 
ATOM   4040  HG2 ARG E  69     -45.726 -48.695 -21.629  1.00  0.00     0.035 H 
ATOM   4041  CD  ARG E  69     -45.412 -47.696 -23.552  1.00 53.14     0.009 C 
ATOM   4042  HD1 ARG E  69     -45.623 -46.714 -24.037  1.00  0.00     0.064 H 
ATOM   4043  HD2 ARG E  69     -44.302 -47.619 -23.476  1.00  0.00     0.064 H 
ATOM   4044  NE  ARG E  69     -45.809 -48.806 -24.409  1.00 58.02    -0.227 N 
ATOM   4045  HE  ARG E  69     -46.576 -48.652 -25.064  1.00  0.00     0.177 HD
ATOM   4046  CZ  ARG E  69     -45.239 -50.003 -24.394  1.00 53.27     0.665 C 
ATOM   4047  NH1 ARG E  69     -44.236 -50.280 -23.577  1.00 46.01    -0.235 N 
ATOM   4048 1HH1 ARG E  69     -43.894 -49.558 -22.943  1.00  0.00     0.174 HD
ATOM   4049 2HH1 ARG E  69     -43.797 -51.201 -23.565  1.00  0.00     0.174 HD
ATOM   4050  NH2 ARG E  69     -45.685 -50.945 -25.221  1.00 49.71    -0.235 N 
ATOM   4051 1HH2 ARG E  69     -46.458 -50.731 -25.851  1.00  0.00     0.174 HD
ATOM   4052 2HH2 ARG E  69     -45.246 -51.866 -25.209  1.00  0.00     0.174 HD
ATOM   4053  N   VAL E  70     -50.529 -48.323 -21.269  1.00 47.84    -0.346 N 
ATOM   4054  HN  VAL E  70     -50.095 -49.246 -21.265  1.00  0.00     0.163 HD
ATOM   4055  CA  VAL E  70     -51.981 -48.209 -21.388  1.00 48.82     0.092 C 
ATOM   4056  HA  VAL E  70     -52.209 -47.543 -22.253  1.00  0.00     0.088 H 
ATOM   4057  C   VAL E  70     -52.564 -47.575 -20.132  1.00 55.00     0.241 C 
ATOM   4058  O   VAL E  70     -53.509 -46.779 -20.196  1.00 51.59    -0.271 OA
ATOM   4059  CB  VAL E  70     -52.603 -49.590 -21.666  1.00 52.05    -0.033 C 
ATOM   4060  HB  VAL E  70     -52.278 -50.287 -20.859  1.00  0.00     0.042 H 
ATOM   4061  CG1 VAL E  70     -54.124 -49.512 -21.644  1.00 50.68    -0.071 C 
ATOM   4062 1HG1 VAL E  70     -54.487 -49.110 -20.669  1.00  0.00     0.028 H 
ATOM   4063 2HG1 VAL E  70     -54.591 -50.496 -21.883  1.00  0.00     0.028 H 
ATOM   4064 3HG1 VAL E  70     -54.519 -48.924 -22.505  1.00  0.00     0.028 H 
ATOM   4065  CG2 VAL E  70     -52.108 -50.139 -22.996  1.00 53.72    -0.071 C 
ATOM   4066 1HG2 VAL E  70     -50.995 -50.196 -23.012  1.00  0.00     0.028 H 
ATOM   4067 2HG2 VAL E  70     -52.503 -49.551 -23.857  1.00  0.00     0.028 H 
ATOM   4068 3HG2 VAL E  70     -52.575 -51.123 -23.235  1.00  0.00     0.028 H 
ATOM   4069  N   LYS E  71     -52.004 -47.917 -18.970  1.00 53.01    -0.346 N 
ATOM   4070  HN  LYS E  71     -51.246 -48.599 -18.959  1.00  0.00     0.163 HD
ATOM   4071  CA  LYS E  71     -52.461 -47.329 -17.715  1.00 53.01     0.089 C 
ATOM   4072  HA  LYS E  71     -53.552 -47.531 -17.608  1.00  0.00     0.087 H 
ATOM   4073  C   LYS E  71     -52.247 -45.820 -17.702  1.00 49.34     0.241 C 
ATOM   4074  O   LYS E  71     -53.122 -45.065 -17.262  1.00 50.26    -0.271 OA
ATOM   4075  CB  LYS E  71     -51.732 -47.988 -16.545  1.00 60.28    -0.038 C 
ATOM   4076  HB1 LYS E  71     -50.634 -47.812 -16.624  1.00  0.00     0.036 H 
ATOM   4077  HB2 LYS E  71     -51.757 -49.098 -16.649  1.00  0.00     0.036 H 
ATOM   4078  CG  LYS E  71     -52.233 -47.576 -15.177  1.00 59.94    -0.061 C 
ATOM   4079  HG1 LYS E  71     -51.642 -46.726 -14.762  1.00  0.00     0.033 H 
ATOM   4080  HG2 LYS E  71     -53.228 -47.077 -15.238  1.00  0.00     0.033 H 
ATOM   4081  CD  LYS E  71     -52.257 -48.758 -14.224  1.00 67.42    -0.043 C 
ATOM   4082  HD1 LYS E  71     -53.012 -48.617 -13.416  1.00  0.00     0.035 H 
ATOM   4083  HD2 LYS E  71     -52.691 -49.664 -14.707  1.00  0.00     0.035 H 
ATOM   4084  CE  LYS E  71     -50.876 -49.037 -13.654  1.00 65.53     0.080 C 
ATOM   4085  HE1 LYS E  71     -50.091 -48.458 -14.194  1.00  0.00     0.075 H 
ATOM   4086  HE2 LYS E  71     -50.536 -50.069 -13.904  1.00  0.00     0.075 H 
ATOM   4087  NZ  LYS E  71     -50.818 -48.789 -12.186  1.00 85.49    -0.079 N 
ATOM   4088  HZ1 LYS E  71     -49.891 -48.976 -11.803  1.00  0.00     0.274 HD
ATOM   4089  HZ2 LYS E  71     -51.536 -49.319 -11.692  1.00  0.00     0.274 HD
ATOM   4090  HZ3 LYS E  71     -51.129 -47.845 -11.957  1.00  0.00     0.274 HD
ATOM   4091  N   ARG E  72     -51.090 -45.362 -18.186  1.00 48.66    -0.346 N 
ATOM   4092  HN  ARG E  72     -50.395 -46.018 -18.542  1.00  0.00     0.163 HD
ATOM   4093  CA  ARG E  72     -50.814 -43.929 -18.209  1.00 47.95     0.089 C 
ATOM   4094  HA  ARG E  72     -50.993 -43.522 -17.186  1.00  0.00     0.087 H 
ATOM   4095  C   ARG E  72     -51.736 -43.203 -19.180  1.00 46.17     0.241 C 
ATOM   4096  O   ARG E  72     -52.166 -42.075 -18.910  1.00 43.30    -0.271 OA
ATOM   4097  CB  ARG E  72     -49.350 -43.683 -18.572  1.00 51.87    -0.036 C 
ATOM   4098  HB1 ARG E  72     -49.257 -42.798 -19.244  1.00  0.00     0.036 H 
ATOM   4099  HB2 ARG E  72     -48.977 -44.480 -19.257  1.00  0.00     0.036 H 
ATOM   4100  CG  ARG E  72     -48.431 -43.540 -17.371  1.00 61.92    -0.048 C 
ATOM   4101  HG1 ARG E  72     -48.872 -44.005 -16.459  1.00  0.00     0.035 H 
ATOM   4102  HG2 ARG E  72     -48.380 -42.484 -17.016  1.00  0.00     0.035 H 
ATOM   4103  CD  ARG E  72     -47.050 -44.096 -17.670  1.00 69.06     0.009 C 
ATOM   4104  HD1 ARG E  72     -46.560 -43.536 -18.501  1.00  0.00     0.064 H 
ATOM   4105  HD2 ARG E  72     -47.114 -45.101 -18.148  1.00  0.00     0.064 H 
ATOM   4106  NE  ARG E  72     -46.204 -44.128 -16.483  1.00 81.80    -0.227 N 
ATOM   4107  HE  ARG E  72     -46.554 -43.679 -15.636  1.00  0.00     0.177 HD
ATOM   4108  CZ  ARG E  72     -45.010 -44.702 -16.432  1.00 82.93     0.665 C 
ATOM   4109  NH1 ARG E  72     -44.487 -45.304 -17.487  1.00 80.60    -0.235 N 
ATOM   4110 1HH1 ARG E  72     -43.568 -45.746 -17.448  1.00  0.00     0.174 HD
ATOM   4111 2HH1 ARG E  72     -45.013 -45.328 -18.361  1.00  0.00     0.174 HD
ATOM   4112  NH2 ARG E  72     -44.324 -44.671 -15.293  1.00 90.53    -0.235 N 
ATOM   4113 1HH2 ARG E  72     -43.405 -45.113 -15.254  1.00  0.00     0.174 HD
ATOM   4114 2HH2 ARG E  72     -44.727 -44.207 -14.479  1.00  0.00     0.174 HD
ATOM   4115  N   VAL E  73     -52.047 -43.830 -20.316  1.00 44.18    -0.346 N 
ATOM   4116  HN  VAL E  73     -51.635 -44.740 -20.521  1.00  0.00     0.163 HD
ATOM   4117  CA  VAL E  73     -52.972 -43.222 -21.267  1.00 44.24     0.092 C 
ATOM   4118  HA  VAL E  73     -52.636 -42.176 -21.458  1.00  0.00     0.088 H 
ATOM   4119  C   VAL E  73     -54.377 -43.170 -20.681  1.00 50.95     0.241 C 
ATOM   4120  O   VAL E  73     -55.097 -42.176 -20.839  1.00 47.14    -0.271 OA
ATOM   4121  CB  VAL E  73     -52.940 -43.987 -22.603  1.00 50.00    -0.033 C 
ATOM   4122  HB  VAL E  73     -53.072 -45.073 -22.388  1.00  0.00     0.042 H 
ATOM   4123  CG1 VAL E  73     -54.076 -43.538 -23.510  1.00 40.35    -0.071 C 
ATOM   4124 1HG1 VAL E  73     -54.053 -44.092 -24.477  1.00  0.00     0.028 H 
ATOM   4125 2HG1 VAL E  73     -54.067 -42.434 -23.666  1.00  0.00     0.028 H 
ATOM   4126 3HG1 VAL E  73     -55.067 -43.629 -23.006  1.00  0.00     0.028 H 
ATOM   4127  CG2 VAL E  73     -51.595 -43.795 -23.291  1.00 46.32    -0.071 C 
ATOM   4128 1HG2 VAL E  73     -51.572 -44.349 -24.258  1.00  0.00     0.028 H 
ATOM   4129 2HG2 VAL E  73     -50.745 -44.080 -22.628  1.00  0.00     0.028 H 
ATOM   4130 3HG2 VAL E  73     -51.346 -42.716 -23.424  1.00  0.00     0.028 H 
ATOM   4131  N   THR E  74     -54.784 -44.234 -19.985  1.00 47.94    -0.344 N 
ATOM   4132  HN  THR E  74     -54.161 -45.035 -19.878  1.00  0.00     0.163 HD
ATOM   4133  CA  THR E  74     -56.109 -44.264 -19.376  1.00 51.26     0.113 C 
ATOM   4134  HA  THR E  74     -56.865 -44.063 -20.171  1.00  0.00     0.091 H 
ATOM   4135  C   THR E  74     -56.247 -43.193 -18.301  1.00 46.11     0.243 C 
ATOM   4136  O   THR E  74     -57.286 -42.529 -18.207  1.00 52.62    -0.271 OA
ATOM   4137  CB  THR E  74     -56.381 -45.652 -18.793  1.00 47.61     0.060 C 
ATOM   4138  HB  THR E  74     -55.594 -45.894 -18.041  1.00  0.00     0.086 H 
ATOM   4139  CG2 THR E  74     -57.747 -45.695 -18.119  1.00 45.18    -0.050 C 
ATOM   4140 1HG2 THR E  74     -57.776 -44.937 -17.301  1.00  0.00     0.031 H 
ATOM   4141 2HG2 THR E  74     -58.009 -46.717 -17.759  1.00  0.00     0.031 H 
ATOM   4142 3HG2 THR E  74     -58.582 -45.565 -18.846  1.00  0.00     0.031 H 
ATOM   4143  OG1 THR E  74     -56.344 -46.626 -19.844  1.00 47.87    -0.393 OA
ATOM   4144  HG1 THR E  74     -55.492 -46.599 -20.264  1.00  0.00     0.210 HD
ATOM   4145  N   GLN E  75     -55.205 -43.002 -17.489  1.00 51.20    -0.346 N 
ATOM   4146  HN  GLN E  75     -54.368 -43.575 -17.596  1.00  0.00     0.163 HD
ATOM   4147  CA  GLN E  75     -55.253 -41.979 -16.448  1.00 48.69     0.090 C 
ATOM   4148  HA  GLN E  75     -56.123 -42.195 -15.785  1.00  0.00     0.087 H 
ATOM   4149  C   GLN E  75     -55.442 -40.592 -17.050  1.00 53.92     0.241 C 
ATOM   4150  O   GLN E  75     -56.277 -39.808 -16.584  1.00 51.33    -0.271 OA
ATOM   4151  CB  GLN E  75     -53.981 -42.028 -15.602  1.00 39.43    -0.030 C 
ATOM   4152  HB1 GLN E  75     -53.083 -42.153 -16.251  1.00  0.00     0.037 H 
ATOM   4153  HB2 GLN E  75     -53.930 -42.981 -15.025  1.00  0.00     0.037 H 
ATOM   4154  CG  GLN E  75     -53.811 -40.832 -14.677  1.00 46.26     0.011 C 
ATOM   4155  HG1 GLN E  75     -54.639 -40.782 -13.932  1.00  0.00     0.047 H 
ATOM   4156  HG2 GLN E  75     -53.999 -39.877 -15.220  1.00  0.00     0.047 H 
ATOM   4157  CD  GLN E  75     -52.460 -40.809 -13.990  1.00 56.85     0.215 C 
ATOM   4158  NE2 GLN E  75     -51.396 -40.896 -14.779  1.00 50.50    -0.370 N 
ATOM   4159 1HE2 GLN E  75     -50.487 -40.881 -14.317  1.00  0.00     0.159 HD
ATOM   4160 2HE2 GLN E  75     -51.467 -40.972 -15.794  1.00  0.00     0.159 HD
ATOM   4161  OE1 GLN E  75     -52.374 -40.717 -12.766  1.00 60.05    -0.274 OA
ATOM   4162  N   LYS E  76     -54.670 -40.271 -18.091  1.00 47.09    -0.346 N 
ATOM   4163  HN  LYS E  76     -53.992 -40.946 -18.445  1.00  0.00     0.163 HD
ATOM   4164  CA  LYS E  76     -54.789 -38.963 -18.726  1.00 48.57     0.089 C 
ATOM   4165  HA  LYS E  76     -54.639 -38.181 -17.946  1.00  0.00     0.087 H 
ATOM   4166  C   LYS E  76     -56.171 -38.767 -19.338  1.00 55.42     0.241 C 
ATOM   4167  O   LYS E  76     -56.767 -37.692 -19.210  1.00 50.75    -0.271 OA
ATOM   4168  CB  LYS E  76     -53.703 -38.794 -19.789  1.00 48.47    -0.038 C 
ATOM   4169  HB1 LYS E  76     -52.697 -38.714 -19.314  1.00  0.00     0.036 H 
ATOM   4170  HB2 LYS E  76     -53.564 -39.740 -20.363  1.00  0.00     0.036 H 
ATOM   4171  CG  LYS E  76     -53.944 -37.626 -20.732  1.00 44.77    -0.061 C 
ATOM   4172  HG1 LYS E  76     -54.791 -37.833 -21.426  1.00  0.00     0.033 H 
ATOM   4173  HG2 LYS E  76     -54.372 -36.750 -20.191  1.00  0.00     0.033 H 
ATOM   4174  CD  LYS E  76     -52.686 -37.246 -21.493  1.00 62.13    -0.043 C 
ATOM   4175  HD1 LYS E  76     -51.861 -36.951 -20.804  1.00  0.00     0.035 H 
ATOM   4176  HD2 LYS E  76     -52.204 -38.135 -21.962  1.00  0.00     0.035 H 
ATOM   4177  CE  LYS E  76     -52.980 -36.160 -22.516  1.00 74.68     0.080 C 
ATOM   4178  HE1 LYS E  76     -53.467 -35.277 -22.039  1.00  0.00     0.075 H 
ATOM   4179  HE2 LYS E  76     -53.803 -36.465 -23.204  1.00  0.00     0.075 H 
ATOM   4180  NZ  LYS E  76     -51.763 -35.760 -23.275  1.00 70.12    -0.079 N 
ATOM   4181  HZ1 LYS E  76     -51.960 -35.032 -23.961  1.00  0.00     0.274 HD
ATOM   4182  HZ2 LYS E  76     -51.318 -36.567 -23.711  1.00  0.00     0.274 HD
ATOM   4183  HZ3 LYS E  76     -51.010 -35.481 -22.646  1.00  0.00     0.274 HD
ATOM   4184  N   GLU E  77     -56.699 -39.798 -20.003  1.00 42.86    -0.346 N 
ATOM   4185  HN  GLU E  77     -56.178 -40.672 -20.080  1.00  0.00     0.163 HD
ATOM   4186  CA  GLU E  77     -58.016 -39.682 -20.620  1.00 48.65     0.090 C 
ATOM   4187  HA  GLU E  77     -58.012 -38.788 -21.286  1.00  0.00     0.087 H 
ATOM   4188  C   GLU E  77     -59.103 -39.491 -19.570  1.00 55.57     0.241 C 
ATOM   4189  O   GLU E  77     -60.075 -38.760 -19.797  1.00 47.77    -0.271 OA
ATOM   4190  CB  GLU E  77     -58.307 -40.914 -21.475  1.00 47.03    -0.029 C 
ATOM   4191  HB1 GLU E  77     -57.838 -41.821 -21.027  1.00  0.00     0.037 H 
ATOM   4192  HB2 GLU E  77     -59.382 -41.200 -21.397  1.00  0.00     0.037 H 
ATOM   4193  CG  GLU E  77     -57.899 -40.766 -22.931  1.00 62.71     0.018 C 
ATOM   4194  HG1 GLU E  77     -56.921 -40.239 -23.021  1.00  0.00     0.049 H 
ATOM   4195  HG2 GLU E  77     -58.550 -40.029 -23.456  1.00  0.00     0.049 H 
ATOM   4196  CD  GLU E  77     -57.873 -42.092 -23.668  1.00 69.33     0.172 C 
ATOM   4197  OE1 GLU E  77     -58.253 -43.116 -23.062  1.00 69.21    -0.648 OA
ATOM   4198  OE2 GLU E  77     -57.476 -42.108 -24.852  1.00 83.18    -0.648 OA
ATOM   4199  N   GLU E  78     -58.958 -40.142 -18.414  1.00 43.15    -0.346 N 
ATOM   4200  HN  GLU E  78     -58.160 -40.762 -18.277  1.00  0.00     0.163 HD
ATOM   4201  CA  GLU E  78     -59.936 -39.970 -17.346  1.00 49.78     0.090 C 
ATOM   4202  HA  GLU E  78     -60.950 -40.164 -17.766  1.00  0.00     0.087 H 
ATOM   4203  C   GLU E  78     -59.908 -38.547 -16.802  1.00 47.66     0.241 C 
ATOM   4204  O   GLU E  78     -60.958 -37.977 -16.484  1.00 56.76    -0.271 OA
ATOM   4205  CB  GLU E  78     -59.677 -40.983 -16.231  1.00 46.69    -0.029 C 
ATOM   4206  HB1 GLU E  78     -58.585 -41.057 -16.018  1.00  0.00     0.037 H 
ATOM   4207  HB2 GLU E  78     -59.871 -42.019 -16.594  1.00  0.00     0.037 H 
ATOM   4208  CG  GLU E  78     -60.451 -40.716 -14.950  1.00 48.90     0.018 C 
ATOM   4209  HG1 GLU E  78     -60.272 -39.678 -14.583  1.00  0.00     0.049 H 
ATOM   4210  HG2 GLU E  78     -60.019 -41.287 -14.095  1.00  0.00     0.049 H 
ATOM   4211  CD  GLU E  78     -61.934 -40.993 -15.094  1.00 49.17     0.172 C 
ATOM   4212  OE1 GLU E  78     -62.315 -41.745 -16.016  1.00 58.36    -0.648 OA
ATOM   4213  OE2 GLU E  78     -62.721 -40.454 -14.287  1.00 57.71    -0.648 OA
ATOM   4214  N   LEU E  79     -58.715 -37.955 -16.698  1.00 41.35    -0.346 N 
ATOM   4215  HN  LEU E  79     -57.869 -38.472 -16.939  1.00  0.00     0.163 HD
ATOM   4216  CA  LEU E  79     -58.616 -36.573 -16.241  1.00 44.57     0.089 C 
ATOM   4217  HA  LEU E  79     -59.153 -36.486 -15.268  1.00  0.00     0.087 H 
ATOM   4218  C   LEU E  79     -59.265 -35.619 -17.234  1.00 52.33     0.241 C 
ATOM   4219  O   LEU E  79     -59.943 -34.664 -16.838  1.00 44.83    -0.271 OA
ATOM   4220  CB  LEU E  79     -57.152 -36.194 -16.018  1.00 44.90    -0.035 C 
ATOM   4221  HB1 LEU E  79     -57.081 -35.109 -15.770  1.00  0.00     0.037 H 
ATOM   4222  HB2 LEU E  79     -56.608 -36.218 -16.991  1.00  0.00     0.037 H 
ATOM   4223  CG  LEU E  79     -56.380 -37.008 -14.979  1.00 50.46    -0.059 C 
ATOM   4224  HG  LEU E  79     -56.154 -38.007 -15.420  1.00  0.00     0.039 H 
ATOM   4225  CD1 LEU E  79     -55.061 -36.335 -14.630  1.00 48.23    -0.073 C 
ATOM   4226 1HD1 LEU E  79     -54.443 -36.178 -15.545  1.00  0.00     0.028 H 
ATOM   4227 2HD1 LEU E  79     -54.504 -36.900 -13.847  1.00  0.00     0.028 H 
ATOM   4228 3HD1 LEU E  79     -55.218 -35.384 -14.070  1.00  0.00     0.028 H 
ATOM   4229  CD2 LEU E  79     -57.219 -37.221 -13.737  1.00 44.39    -0.073 C 
ATOM   4230 1HD2 LEU E  79     -58.186 -37.714 -13.993  1.00  0.00     0.028 H 
ATOM   4231 2HD2 LEU E  79     -57.376 -36.270 -13.177  1.00  0.00     0.028 H 
ATOM   4232 3HD2 LEU E  79     -56.662 -37.786 -12.954  1.00  0.00     0.028 H 
ATOM   4233  N   GLU E  80     -59.068 -35.862 -18.532  1.00 46.26    -0.346 N 
ATOM   4234  HN  GLU E  80     -58.484 -36.648 -18.817  1.00  0.00     0.163 HD
ATOM   4235  CA  GLU E  80     -59.682 -35.011 -19.544  1.00 48.93     0.090 C 
ATOM   4236  HA  GLU E  80     -59.484 -33.948 -19.270  1.00  0.00     0.087 H 
ATOM   4237  C   GLU E  80     -61.191 -35.212 -19.606  1.00 44.69     0.241 C 
ATOM   4238  O   GLU E  80     -61.929 -34.262 -19.887  1.00 53.95    -0.271 OA
ATOM   4239  CB  GLU E  80     -59.048 -35.277 -20.909  1.00 46.08    -0.029 C 
ATOM   4240  HB1 GLU E  80     -59.734 -34.961 -21.729  1.00  0.00     0.037 H 
ATOM   4241  HB2 GLU E  80     -59.003 -36.372 -21.114  1.00  0.00     0.037 H 
ATOM   4242  CG  GLU E  80     -57.678 -34.643 -21.084  1.00 50.42     0.018 C 
ATOM   4243  HG1 GLU E  80     -57.134 -34.590 -20.112  1.00  0.00     0.049 H 
ATOM   4244  HG2 GLU E  80     -57.766 -33.553 -21.301  1.00  0.00     0.049 H 
ATOM   4245  CD  GLU E  80     -56.842 -35.342 -22.138  1.00 69.61     0.172 C 
ATOM   4246  OE1 GLU E  80     -57.068 -36.547 -22.378  1.00 72.77    -0.648 OA
ATOM   4247  OE2 GLU E  80     -55.957 -34.685 -22.725  1.00 70.57    -0.648 OA
ATOM   4248  N   LYS E  81     -61.665 -36.435 -19.354  1.00 48.15    -0.346 N 
ATOM   4249  HN  LYS E  81     -61.019 -37.213 -19.220  1.00  0.00     0.163 HD
ATOM   4250  CA  LYS E  81     -63.104 -36.663 -19.269  1.00 50.64     0.089 C 
ATOM   4251  HA  LYS E  81     -63.574 -36.296 -20.211  1.00  0.00     0.087 H 
ATOM   4252  C   LYS E  81     -63.709 -35.896 -18.100  1.00 53.43     0.241 C 
ATOM   4253  O   LYS E  81     -64.775 -35.284 -18.232  1.00 51.74    -0.271 OA
ATOM   4254  CB  LYS E  81     -63.393 -38.158 -19.137  1.00 49.80    -0.038 C 
ATOM   4255  HB1 LYS E  81     -63.237 -38.671 -20.114  1.00  0.00     0.036 H 
ATOM   4256  HB2 LYS E  81     -62.600 -38.655 -18.531  1.00  0.00     0.036 H 
ATOM   4257  CG  LYS E  81     -64.769 -38.488 -18.580  1.00 51.28    -0.061 C 
ATOM   4258  HG1 LYS E  81     -65.519 -37.709 -18.852  1.00  0.00     0.033 H 
ATOM   4259  HG2 LYS E  81     -64.800 -38.375 -17.471  1.00  0.00     0.033 H 
ATOM   4260  CD  LYS E  81     -65.222 -39.875 -19.013  1.00 50.33    -0.043 C 
ATOM   4261  HD1 LYS E  81     -64.403 -40.430 -19.527  1.00  0.00     0.035 H 
ATOM   4262  HD2 LYS E  81     -65.950 -39.822 -19.856  1.00  0.00     0.035 H 
ATOM   4263  CE  LYS E  81     -65.783 -40.667 -17.841  1.00 77.55     0.080 C 
ATOM   4264  HE1 LYS E  81     -65.014 -40.808 -17.046  1.00  0.00     0.075 H 
ATOM   4265  HE2 LYS E  81     -65.950 -41.734 -18.119  1.00  0.00     0.075 H 
ATOM   4266  NZ  LYS E  81     -67.024 -40.055 -17.287  1.00 60.65    -0.079 N 
ATOM   4267  HZ1 LYS E  81     -67.400 -40.586 -16.501  1.00  0.00     0.274 HD
ATOM   4268  HZ2 LYS E  81     -67.727 -39.926 -18.014  1.00  0.00     0.274 HD
ATOM   4269  HZ3 LYS E  81     -66.872 -39.079 -17.033  1.00  0.00     0.274 HD
ATOM   4270  N   GLN E  82     -63.035 -35.912 -16.948  1.00 44.58    -0.346 N 
ATOM   4271  HN  GLN E  82     -62.170 -36.448 -16.875  1.00  0.00     0.163 HD
ATOM   4272  CA  GLN E  82     -63.526 -35.168 -15.793  1.00 43.99     0.090 C 
ATOM   4273  HA  GLN E  82     -64.595 -35.441 -15.629  1.00  0.00     0.087 H 
ATOM   4274  C   GLN E  82     -63.447 -33.665 -16.030  1.00 58.47     0.241 C 
ATOM   4275  O   GLN E  82     -64.331 -32.916 -15.598  1.00 47.42    -0.271 OA
ATOM   4276  CB  GLN E  82     -62.735 -35.559 -14.546  1.00 39.04    -0.030 C 
ATOM   4277  HB1 GLN E  82     -62.846 -34.783 -13.753  1.00  0.00     0.037 H 
ATOM   4278  HB2 GLN E  82     -61.639 -35.478 -14.736  1.00  0.00     0.037 H 
ATOM   4279  CG  GLN E  82     -63.082 -36.935 -13.999  1.00 44.21     0.011 C 
ATOM   4280  HG1 GLN E  82     -64.183 -37.047 -13.862  1.00  0.00     0.047 H 
ATOM   4281  HG2 GLN E  82     -62.916 -37.726 -14.767  1.00  0.00     0.047 H 
ATOM   4282  CD  GLN E  82     -62.338 -37.253 -12.718  1.00 50.02     0.215 C 
ATOM   4283  NE2 GLN E  82     -62.164 -38.541 -12.435  1.00 43.09    -0.370 N 
ATOM   4284 1HE2 GLN E  82     -61.663 -38.755 -11.573  1.00  0.00     0.159 HD
ATOM   4285 2HE2 GLN E  82     -62.512 -39.288 -13.037  1.00  0.00     0.159 HD
ATOM   4286  OE1 GLN E  82     -61.918 -36.352 -11.992  1.00 48.81    -0.274 OA
ATOM   4287  N   LYS E  83     -62.398 -33.206 -16.717  1.00 44.57    -0.346 N 
ATOM   4288  HN  LYS E  83     -61.696 -33.860 -17.063  1.00  0.00     0.163 HD
ATOM   4289  CA  LYS E  83     -62.245 -31.778 -16.978  1.00 42.54     0.089 C 
ATOM   4290  HA  LYS E  83     -62.331 -31.235 -16.008  1.00  0.00     0.087 H 
ATOM   4291  C   LYS E  83     -63.339 -31.269 -17.908  1.00 53.12     0.241 C 
ATOM   4292  O   LYS E  83     -63.951 -30.226 -17.650  1.00 57.02    -0.271 OA
ATOM   4293  CB  LYS E  83     -60.862 -31.494 -17.565  1.00 43.01    -0.038 C 
ATOM   4294  HB1 LYS E  83     -60.064 -31.903 -16.903  1.00  0.00     0.036 H 
ATOM   4295  HB2 LYS E  83     -60.687 -32.114 -18.475  1.00  0.00     0.036 H 
ATOM   4296  CG  LYS E  83     -60.609 -30.025 -17.863  1.00 45.41    -0.061 C 
ATOM   4297  HG1 LYS E  83     -61.419 -29.590 -18.495  1.00  0.00     0.033 H 
ATOM   4298  HG2 LYS E  83     -60.743 -29.394 -16.954  1.00  0.00     0.033 H 
ATOM   4299  CD  LYS E  83     -59.241 -29.816 -18.489  1.00 50.82    -0.043 C 
ATOM   4300  HD1 LYS E  83     -58.425 -30.174 -17.818  1.00  0.00     0.035 H 
ATOM   4301  HD2 LYS E  83     -59.074 -30.508 -19.347  1.00  0.00     0.035 H 
ATOM   4302  CE  LYS E  83     -59.034 -28.366 -18.894  1.00 47.46     0.080 C 
ATOM   4303  HE1 LYS E  83     -59.923 -27.966 -19.436  1.00  0.00     0.075 H 
ATOM   4304  HE2 LYS E  83     -59.051 -27.691 -18.006  1.00  0.00     0.075 H 
ATOM   4305  NZ  LYS E  83     -57.789 -28.182 -19.688  1.00 60.33    -0.079 N 
ATOM   4306  HZ1 LYS E  83     -57.650 -27.209 -19.960  1.00  0.00     0.274 HD
ATOM   4307  HZ2 LYS E  83     -57.773 -28.799 -20.500  1.00  0.00     0.274 HD
ATOM   4308  HZ3 LYS E  83     -56.976 -28.548 -19.192  1.00  0.00     0.274 HD
ATOM   4309  N   ALA E  84     -63.594 -31.992 -19.001  1.00 45.13    -0.346 N 
ATOM   4310  HN  ALA E  84     -63.027 -32.814 -19.210  1.00  0.00     0.163 HD
ATOM   4311  CA  ALA E  84     -64.680 -31.612 -19.898  1.00 53.78     0.086 C 
ATOM   4312  HA  ALA E  84     -64.512 -30.560 -20.226  1.00  0.00     0.086 H 
ATOM   4313  C   ALA E  84     -66.026 -31.684 -19.190  1.00 46.48     0.240 C 
ATOM   4314  O   ALA E  84     -66.916 -30.864 -19.444  1.00 52.35    -0.271 OA
ATOM   4315  CB  ALA E  84     -64.677 -32.507 -21.136  1.00 37.52    -0.049 C 
ATOM   4316  HB1 ALA E  84     -65.507 -32.217 -21.822  1.00  0.00     0.030 H 
ATOM   4317  HB2 ALA E  84     -64.716 -33.589 -20.869  1.00  0.00     0.030 H 
ATOM   4318  HB3 ALA E  84     -63.689 -32.502 -21.652  1.00  0.00     0.030 H 
ATOM   4319  N   GLU E  85     -66.190 -32.660 -18.295  1.00 49.87    -0.346 N 
ATOM   4320  HN  GLU E  85     -65.437 -33.330 -18.137  1.00  0.00     0.163 HD
ATOM   4321  CA  GLU E  85     -67.432 -32.782 -17.540  1.00 52.73     0.090 C 
ATOM   4322  HA  GLU E  85     -68.280 -32.835 -18.262  1.00  0.00     0.087 H 
ATOM   4323  C   GLU E  85     -67.643 -31.574 -16.636  1.00 56.69     0.241 C 
ATOM   4324  O   GLU E  85     -68.715 -30.958 -16.641  1.00 55.26    -0.271 OA
ATOM   4325  CB  GLU E  85     -67.414 -34.071 -16.718  1.00 57.91    -0.029 C 
ATOM   4326  HB1 GLU E  85     -67.232 -33.842 -15.642  1.00  0.00     0.037 H 
ATOM   4327  HB2 GLU E  85     -66.497 -34.663 -16.947  1.00  0.00     0.037 H 
ATOM   4328  CG  GLU E  85     -68.651 -34.935 -16.870  1.00 76.86     0.018 C 
ATOM   4329  HG1 GLU E  85     -69.456 -34.613 -16.169  1.00  0.00     0.049 H 
ATOM   4330  HG2 GLU E  85     -69.167 -34.733 -17.838  1.00  0.00     0.049 H 
ATOM   4331  CD  GLU E  85     -68.344 -36.412 -16.710  1.00 91.99     0.172 C 
ATOM   4332  OE1 GLU E  85     -68.096 -36.848 -15.566  1.00 98.49    -0.648 OA
ATOM   4333  OE2 GLU E  85     -68.349 -37.137 -17.728  1.00 74.67    -0.648 OA
ATOM   4334  N   LEU E  86     -66.618 -31.214 -15.858  1.00 46.75    -0.346 N 
ATOM   4335  HN  LEU E  86     -65.734 -31.718 -15.923  1.00  0.00     0.163 HD
ATOM   4336  CA  LEU E  86     -66.751 -30.107 -14.917  1.00 47.92     0.089 C 
ATOM   4337  HA  LEU E  86     -67.643 -30.299 -14.276  1.00  0.00     0.087 H 
ATOM   4338  C   LEU E  86     -66.960 -28.783 -15.640  1.00 56.57     0.241 C 
ATOM   4339  O   LEU E  86     -67.720 -27.927 -15.172  1.00 48.85    -0.271 OA
ATOM   4340  CB  LEU E  86     -65.519 -30.038 -14.015  1.00 45.70    -0.035 C 
ATOM   4341  HB1 LEU E  86     -65.228 -28.973 -13.856  1.00  0.00     0.037 H 
ATOM   4342  HB2 LEU E  86     -64.626 -30.411 -14.568  1.00  0.00     0.037 H 
ATOM   4343  CG  LEU E  86     -65.626 -30.751 -12.666  1.00 53.57    -0.059 C 
ATOM   4344  HG  LEU E  86     -65.964 -31.798 -12.851  1.00  0.00     0.039 H 
ATOM   4345  CD1 LEU E  86     -64.272 -30.803 -11.976  1.00 44.95    -0.073 C 
ATOM   4346 1HD1 LEU E  86     -63.516 -31.304 -12.624  1.00  0.00     0.028 H 
ATOM   4347 2HD1 LEU E  86     -64.339 -31.284 -10.973  1.00  0.00     0.028 H 
ATOM   4348 3HD1 LEU E  86     -63.934 -29.790 -11.655  1.00  0.00     0.028 H 
ATOM   4349  CD2 LEU E  86     -66.657 -30.068 -11.782  1.00 50.35    -0.073 C 
ATOM   4350 1HD2 LEU E  86     -67.650 -30.030 -12.288  1.00  0.00     0.028 H 
ATOM   4351 2HD2 LEU E  86     -66.319 -29.055 -11.461  1.00  0.00     0.028 H 
ATOM   4352 3HD2 LEU E  86     -66.724 -30.549 -10.779  1.00  0.00     0.028 H 
ATOM   4353  N   GLN E  87     -66.297 -28.596 -16.784  1.00 53.98    -0.346 N 
ATOM   4354  HN  GLN E  87     -65.672 -29.323 -17.132  1.00  0.00     0.163 HD
ATOM   4355  CA  GLN E  87     -66.462 -27.357 -17.539  1.00 53.39     0.090 C 
ATOM   4356  HA  GLN E  87     -66.198 -26.503 -16.872  1.00  0.00     0.087 H 
ATOM   4357  C   GLN E  87     -67.904 -27.178 -17.997  1.00 60.82     0.241 C 
ATOM   4358  O   GLN E  87     -68.419 -26.054 -18.030  1.00 57.08    -0.271 OA
ATOM   4359  CB  GLN E  87     -65.514 -27.341 -18.737  1.00 49.15    -0.030 C 
ATOM   4360  HB1 GLN E  87     -65.566 -28.309 -19.289  1.00  0.00     0.037 H 
ATOM   4361  HB2 GLN E  87     -65.895 -26.652 -19.527  1.00  0.00     0.037 H 
ATOM   4362  CG  GLN E  87     -64.075 -27.005 -18.387  1.00 64.28     0.011 C 
ATOM   4363  HG1 GLN E  87     -63.978 -25.941 -18.067  1.00  0.00     0.047 H 
ATOM   4364  HG2 GLN E  87     -63.765 -27.506 -17.440  1.00  0.00     0.047 H 
ATOM   4365  CD  GLN E  87     -63.112 -27.325 -19.514  1.00 65.31     0.215 C 
ATOM   4366  NE2 GLN E  87     -61.992 -26.612 -19.557  1.00 54.37    -0.370 N 
ATOM   4367 1HE2 GLN E  87     -61.777 -25.884 -18.876  1.00  0.00     0.159 HD
ATOM   4368 2HE2 GLN E  87     -61.344 -26.827 -20.315  1.00  0.00     0.159 HD
ATOM   4369  OE1 GLN E  87     -63.372 -28.204 -20.337  1.00 63.77    -0.274 OA
ATOM   4370  N   GLN E  88     -68.574 -28.277 -18.350  1.00 56.79    -0.346 N 
ATOM   4371  HN  GLN E  88     -68.111 -29.185 -18.319  1.00  0.00     0.163 HD
ATOM   4372  CA  GLN E  88     -69.965 -28.186 -18.780  1.00 60.51     0.090 C 
ATOM   4373  HA  GLN E  88     -70.048 -27.356 -19.520  1.00  0.00     0.087 H 
ATOM   4374  C   GLN E  88     -70.890 -27.875 -17.609  1.00 55.94     0.241 C 
ATOM   4375  O   GLN E  88     -71.885 -27.159 -17.772  1.00 63.74    -0.271 OA
ATOM   4376  CB  GLN E  88     -70.390 -29.483 -19.466  1.00 65.74    -0.030 C 
ATOM   4377  HB1 GLN E  88     -70.274 -30.347 -18.771  1.00  0.00     0.037 H 
ATOM   4378  HB2 GLN E  88     -71.495 -29.502 -19.611  1.00  0.00     0.037 H 
ATOM   4379  CG  GLN E  88     -69.678 -29.759 -20.778  1.00 78.80     0.011 C 
ATOM   4380  HG1 GLN E  88     -69.118 -30.722 -20.735  1.00  0.00     0.047 H 
ATOM   4381  HG2 GLN E  88     -68.822 -29.060 -20.925  1.00  0.00     0.047 H 
ATOM   4382  CD  GLN E  88     -70.617 -29.727 -21.966  1.00105.71     0.215 C 
ATOM   4383  NE2 GLN E  88     -70.550 -28.652 -22.744  1.00104.53    -0.370 N 
ATOM   4384 1HE2 GLN E  88     -71.182 -28.630 -23.544  1.00  0.00     0.159 HD
ATOM   4385 2HE2 GLN E  88     -69.907 -27.881 -22.563  1.00  0.00     0.159 HD
ATOM   4386  OE1 GLN E  88     -71.393 -30.657 -22.184  1.00110.20    -0.274 OA
ATOM   4387  N   GLU E  89     -70.580 -28.402 -16.422  1.00 59.61    -0.346 N 
ATOM   4388  HN  GLU E  89     -69.730 -28.957 -16.319  1.00  0.00     0.163 HD
ATOM   4389  CA  GLU E  89     -71.453 -28.187 -15.271  1.00 53.78     0.090 C 
ATOM   4390  HA  GLU E  89     -72.505 -28.356 -15.599  1.00  0.00     0.087 H 
ATOM   4391  C   GLU E  89     -71.346 -26.761 -14.743  1.00 57.32     0.241 C 
ATOM   4392  O   GLU E  89     -72.357 -26.163 -14.358  1.00 57.83    -0.271 OA
ATOM   4393  CB  GLU E  89     -71.133 -29.196 -14.168  1.00 57.60    -0.029 C 
ATOM   4394  HB1 GLU E  89     -71.833 -29.072 -13.309  1.00  0.00     0.037 H 
ATOM   4395  HB2 GLU E  89     -70.172 -28.936 -13.666  1.00  0.00     0.037 H 
ATOM   4396  CG  GLU E  89     -71.115 -30.639 -14.637  1.00 58.55     0.018 C 
ATOM   4397  HG1 GLU E  89     -72.105 -30.936 -15.055  1.00  0.00     0.049 H 
ATOM   4398  HG2 GLU E  89     -70.490 -30.754 -15.553  1.00  0.00     0.049 H 
ATOM   4399  CD  GLU E  89     -70.672 -31.602 -13.554  1.00 68.97     0.172 C 
ATOM   4400  OE1 GLU E  89     -70.178 -31.135 -12.506  1.00 76.53    -0.648 OA
ATOM   4401  OE2 GLU E  89     -70.816 -32.827 -13.753  1.00 76.37    -0.648 OA
ATOM   4402  N   VAL E  90     -70.136 -26.198 -14.706  1.00 48.61    -0.346 N 
ATOM   4403  HN  VAL E  90     -69.317 -26.719 -15.019  1.00  0.00     0.163 HD
ATOM   4404  CA  VAL E  90     -69.995 -24.831 -14.214  1.00 56.98     0.092 C 
ATOM   4405  HA  VAL E  90     -70.579 -24.750 -13.268  1.00  0.00     0.088 H 
ATOM   4406  C   VAL E  90     -70.584 -23.836 -15.207  1.00 63.59     0.241 C 
ATOM   4407  O   VAL E  90     -71.117 -22.794 -14.807  1.00 62.96    -0.271 OA
ATOM   4408  CB  VAL E  90     -68.523 -24.513 -13.884  1.00 54.64    -0.033 C 
ATOM   4409  HB  VAL E  90     -68.491 -23.547 -13.329  1.00  0.00     0.042 H 
ATOM   4410  CG1 VAL E  90     -67.937 -25.594 -12.991  1.00 53.16    -0.071 C 
ATOM   4411 1HG1 VAL E  90     -66.872 -25.364 -12.752  1.00  0.00     0.028 H 
ATOM   4412 2HG1 VAL E  90     -68.053 -26.610 -13.436  1.00  0.00     0.028 H 
ATOM   4413 3HG1 VAL E  90     -68.546 -25.747 -12.070  1.00  0.00     0.028 H 
ATOM   4414  CG2 VAL E  90     -67.695 -24.361 -15.152  1.00 62.69    -0.071 C 
ATOM   4415 1HG2 VAL E  90     -66.630 -24.131 -14.913  1.00  0.00     0.028 H 
ATOM   4416 2HG2 VAL E  90     -68.134 -23.601 -15.840  1.00  0.00     0.028 H 
ATOM   4417 3HG2 VAL E  90     -67.783 -25.257 -15.809  1.00  0.00     0.028 H 
ATOM   4418  N   GLU E  91     -70.519 -24.138 -16.506  1.00 55.59    -0.346 N 
ATOM   4419  HN  GLU E  91     -70.012 -24.969 -16.810  1.00  0.00     0.163 HD
ATOM   4420  CA  GLU E  91     -71.171 -23.282 -17.491  1.00 61.48     0.090 C 
ATOM   4421  HA  GLU E  91     -70.846 -22.230 -17.314  1.00  0.00     0.087 H 
ATOM   4422  C   GLU E  91     -72.686 -23.348 -17.346  1.00 57.85     0.241 C 
ATOM   4423  O   GLU E  91     -73.373 -22.323 -17.435  1.00 59.38    -0.271 OA
ATOM   4424  CB  GLU E  91     -70.744 -23.688 -18.902  1.00 48.08    -0.029 C 
ATOM   4425  HB1 GLU E  91     -69.772 -23.211 -19.168  1.00  0.00     0.037 H 
ATOM   4426  HB2 GLU E  91     -70.442 -24.761 -18.924  1.00  0.00     0.037 H 
ATOM   4427  CG  GLU E  91     -71.785 -23.406 -19.974  1.00 79.35     0.018 C 
ATOM   4428  HG1 GLU E  91     -71.756 -22.337 -20.289  1.00  0.00     0.049 H 
ATOM   4429  HG2 GLU E  91     -72.816 -23.441 -19.550  1.00  0.00     0.049 H 
ATOM   4430  CD  GLU E  91     -71.657 -24.329 -21.170  1.00108.12     0.172 C 
ATOM   4431  OE1 GLU E  91     -71.141 -23.882 -22.217  1.00110.55    -0.648 OA
ATOM   4432  OE2 GLU E  91     -72.074 -25.502 -21.064  1.00107.09    -0.648 OA
ATOM   4433  N   LYS E  92     -73.215 -24.549 -17.108  1.00 62.33    -0.346 N 
ATOM   4434  HN  LYS E  92     -72.600 -25.361 -17.050  1.00  0.00     0.163 HD
ATOM   4435  CA  LYS E  92     -74.651 -24.731 -16.928  1.00 60.49     0.089 C 
ATOM   4436  HA  LYS E  92     -75.182 -24.273 -17.795  1.00  0.00     0.087 H 
ATOM   4437  C   LYS E  92     -75.127 -24.053 -15.649  1.00 58.41     0.241 C 
ATOM   4438  O   LYS E  92     -76.150 -23.357 -15.641  1.00 68.48    -0.271 OA
ATOM   4439  CB  LYS E  92     -74.966 -26.228 -16.893  1.00 58.72    -0.038 C 
ATOM   4440  HB1 LYS E  92     -74.917 -26.603 -15.844  1.00  0.00     0.036 H 
ATOM   4441  HB2 LYS E  92     -74.128 -26.805 -17.349  1.00  0.00     0.036 H 
ATOM   4442  CG  LYS E  92     -76.283 -26.636 -17.529  1.00 62.08    -0.061 C 
ATOM   4443  HG1 LYS E  92     -76.135 -27.389 -18.338  1.00  0.00     0.033 H 
ATOM   4444  HG2 LYS E  92     -76.717 -25.813 -18.143  1.00  0.00     0.033 H 
ATOM   4445  CD  LYS E  92     -77.256 -27.125 -16.480  1.00 85.76    -0.043 C 
ATOM   4446  HD1 LYS E  92     -77.439 -26.346 -15.703  1.00  0.00     0.035 H 
ATOM   4447  HD2 LYS E  92     -76.796 -27.911 -15.836  1.00  0.00     0.035 H 
ATOM   4448  CE  LYS E  92     -78.556 -27.607 -17.094  1.00 87.08     0.080 C 
ATOM   4449  HE1 LYS E  92     -79.175 -26.761 -17.475  1.00  0.00     0.075 H 
ATOM   4450  HE2 LYS E  92     -78.388 -28.137 -18.061  1.00  0.00     0.075 H 
ATOM   4451  NZ  LYS E  92     -79.311 -28.456 -16.115  1.00 95.90    -0.079 N 
ATOM   4452  HZ1 LYS E  92     -80.185 -28.780 -16.528  1.00  0.00     0.274 HD
ATOM   4453  HZ2 LYS E  92     -79.465 -27.972 -15.231  1.00  0.00     0.274 HD
ATOM   4454  HZ3 LYS E  92     -78.745 -29.230 -15.767  1.00  0.00     0.274 HD
ATOM   4455  N   LEU E  93     -74.386 -24.246 -14.554  1.00 52.07    -0.346 N 
ATOM   4456  HN  LEU E  93     -73.531 -24.799 -14.616  1.00  0.00     0.163 HD
ATOM   4457  CA  LEU E  93     -74.782 -23.677 -13.271  1.00 62.86     0.089 C 
ATOM   4458  HA  LEU E  93     -75.830 -23.991 -13.057  1.00  0.00     0.087 H 
ATOM   4459  C   LEU E  93     -74.735 -22.156 -13.302  1.00 63.60     0.241 C 
ATOM   4460  O   LEU E  93     -75.617 -21.490 -12.749  1.00 60.36    -0.271 OA
ATOM   4461  CB  LEU E  93     -73.882 -24.215 -12.159  1.00 53.55    -0.035 C 
ATOM   4462  HB1 LEU E  93     -73.808 -23.460 -11.342  1.00  0.00     0.037 H 
ATOM   4463  HB2 LEU E  93     -72.825 -24.238 -12.514  1.00  0.00     0.037 H 
ATOM   4464  CG  LEU E  93     -74.252 -25.575 -11.566  1.00 60.18    -0.059 C 
ATOM   4465  HG  LEU E  93     -74.358 -26.305 -12.402  1.00  0.00     0.039 H 
ATOM   4466  CD1 LEU E  93     -73.145 -26.062 -10.645  1.00 54.19    -0.073 C 
ATOM   4467 1HD1 LEU E  93     -72.173 -26.116 -11.188  1.00  0.00     0.028 H 
ATOM   4468 2HD1 LEU E  93     -73.405 -27.035 -10.167  1.00  0.00     0.028 H 
ATOM   4469 3HD1 LEU E  93     -73.069 -25.437  -9.725  1.00  0.00     0.028 H 
ATOM   4470  CD2 LEU E  93     -75.578 -25.501 -10.826  1.00 51.41    -0.073 C 
ATOM   4471 1HD2 LEU E  93     -76.390 -25.144 -11.502  1.00  0.00     0.028 H 
ATOM   4472 2HD2 LEU E  93     -75.502 -24.876  -9.906  1.00  0.00     0.028 H 
ATOM   4473 3HD2 LEU E  93     -75.838 -26.474 -10.348  1.00  0.00     0.028 H 
ATOM   4474  N   ALA E  94     -73.711 -21.589 -13.945  1.00 56.85    -0.346 N 
ATOM   4475  HN  ALA E  94     -73.006 -22.174 -14.393  1.00  0.00     0.163 HD
ATOM   4476  CA  ALA E  94     -73.596 -20.136 -14.009  1.00 55.12     0.086 C 
ATOM   4477  HA  ALA E  94     -73.645 -19.736 -12.970  1.00  0.00     0.086 H 
ATOM   4478  C   ALA E  94     -74.739 -19.526 -14.810  1.00 68.15     0.240 C 
ATOM   4479  O   ALA E  94     -75.242 -18.450 -14.467  1.00 67.71    -0.271 OA
ATOM   4480  CB  ALA E  94     -72.247 -19.742 -14.611  1.00 59.30    -0.049 C 
ATOM   4481  HB1 ALA E  94     -72.159 -18.632 -14.660  1.00  0.00     0.030 H 
ATOM   4482  HB2 ALA E  94     -72.079 -20.218 -15.605  1.00  0.00     0.030 H 
ATOM   4483  HB3 ALA E  94     -71.394 -20.204 -14.062  1.00  0.00     0.030 H 
ATOM   4484  N   SER E  95     -75.163 -20.199 -15.882  1.00 57.76    -0.344 N 
ATOM   4485  HN  SER E  95     -74.704 -21.070 -16.149  1.00  0.00     0.163 HD
ATOM   4486  CA  SER E  95     -76.279 -19.695 -16.674  1.00 62.48     0.109 C 
ATOM   4487  HA  SER E  95     -76.102 -18.614 -16.880  1.00  0.00     0.090 H 
ATOM   4488  C   SER E  95     -77.594 -19.830 -15.918  1.00 69.75     0.243 C 
ATOM   4489  O   SER E  95     -78.454 -18.944 -15.990  1.00 66.72    -0.271 OA
ATOM   4490  CB  SER E  95     -76.346 -20.434 -18.009  1.00 58.50     0.044 C 
ATOM   4491  HB1 SER E  95     -75.715 -19.939 -18.784  1.00  0.00     0.077 H 
ATOM   4492  HB2 SER E  95     -75.819 -21.416 -17.962  1.00  0.00     0.077 H 
ATOM   4493  OG  SER E  95     -77.687 -20.582 -18.444  1.00 88.19    -0.398 OA
ATOM   4494  HG  SER E  95     -77.729 -21.042 -19.274  1.00  0.00     0.209 HD
ATOM   4495  N   GLU E  96     -77.766 -20.933 -15.186  1.00 69.80    -0.346 N 
ATOM   4496  HN  GLU E  96     -77.039 -21.648 -15.170  1.00  0.00     0.163 HD
ATOM   4497  CA  GLU E  96     -78.986 -21.123 -14.408  1.00 61.48     0.090 C 
ATOM   4498  HA  GLU E  96     -79.858 -20.965 -15.084  1.00  0.00     0.087 H 
ATOM   4499  C   GLU E  96     -79.085 -20.125 -13.266  1.00 60.24     0.241 C 
ATOM   4500  O   GLU E  96     -80.159 -19.565 -13.016  1.00 57.80    -0.271 OA
ATOM   4501  CB  GLU E  96     -79.055 -22.547 -13.866  1.00 54.57    -0.029 C 
ATOM   4502  HB1 GLU E  96     -79.568 -22.565 -12.876  1.00  0.00     0.037 H 
ATOM   4503  HB2 GLU E  96     -78.042 -22.900 -13.560  1.00  0.00     0.037 H 
ATOM   4504  CG  GLU E  96     -79.696 -23.532 -14.814  1.00 66.53     0.018 C 
ATOM   4505  HG1 GLU E  96     -80.776 -23.301 -14.969  1.00  0.00     0.049 H 
ATOM   4506  HG2 GLU E  96     -79.334 -23.384 -15.858  1.00  0.00     0.049 H 
ATOM   4507  CD  GLU E  96     -79.500 -24.953 -14.364  1.00 84.52     0.172 C 
ATOM   4508  OE1 GLU E  96     -78.724 -25.169 -13.418  1.00 76.54    -0.648 OA
ATOM   4509  OE2 GLU E  96     -80.166 -25.847 -14.915  1.00105.92    -0.648 OA
ATOM   4510  N   ASN E  97     -77.984 -19.911 -12.546  1.00 56.77    -0.346 N 
ATOM   4511  HN  ASN E  97     -77.120 -20.397 -12.786  1.00  0.00     0.163 HD
ATOM   4512  CA  ASN E  97     -78.004 -18.989 -11.419  1.00 64.58     0.097 C 
ATOM   4513  HA  ASN E  97     -78.810 -19.310 -10.718  1.00  0.00     0.088 H 
ATOM   4514  C   ASN E  97     -78.300 -17.566 -11.866  1.00 72.33     0.241 C 
ATOM   4515  O   ASN E  97     -78.959 -16.814 -11.140  1.00 76.37    -0.271 OA
ATOM   4516  CB  ASN E  97     -76.671 -19.049 -10.676  1.00 54.31     0.036 C 
ATOM   4517  HB1 ASN E  97     -75.818 -18.852 -11.366  1.00  0.00     0.051 H 
ATOM   4518  HB2 ASN E  97     -76.554 -18.176  -9.992  1.00  0.00     0.051 H 
ATOM   4519  CG  ASN E  97     -76.479 -20.354  -9.932  1.00 64.34     0.217 C 
ATOM   4520  ND2 ASN E  97     -75.372 -20.464  -9.209  1.00 59.56    -0.370 N 
ATOM   4521 1HD2 ASN E  97     -74.678 -19.719  -9.148  1.00  0.00     0.159 HD
ATOM   4522 2HD2 ASN E  97     -75.243 -21.343  -8.708  1.00  0.00     0.159 HD
ATOM   4523  OD1 ASN E  97     -77.317 -21.254 -10.006  1.00 52.48    -0.274 OA
ATOM   4524  N   ALA E  98     -77.832 -17.182 -13.054  1.00 62.78    -0.346 N 
ATOM   4525  HN  ALA E  98     -77.313 -17.843 -13.632  1.00  0.00     0.163 HD
ATOM   4526  CA  ALA E  98     -78.058 -15.822 -13.532  1.00 68.14     0.086 C 
ATOM   4527  HA  ALA E  98     -77.803 -15.116 -12.708  1.00  0.00     0.086 H 
ATOM   4528  C   ALA E  98     -79.519 -15.607 -13.909  1.00 72.76     0.240 C 
ATOM   4529  O   ALA E  98     -80.135 -14.614 -13.504  1.00 76.77    -0.271 OA
ATOM   4530  CB  ALA E  98     -77.143 -15.523 -14.719  1.00 54.10    -0.049 C 
ATOM   4531  HB1 ALA E  98     -77.316 -14.484 -15.084  1.00  0.00     0.030 H 
ATOM   4532  HB2 ALA E  98     -77.257 -16.276 -15.534  1.00  0.00     0.030 H 
ATOM   4533  HB3 ALA E  98     -76.071 -15.707 -14.476  1.00  0.00     0.030 H 
ATOM   4534  N   SER E  99     -80.091 -16.530 -14.686  1.00 67.25    -0.344 N 
ATOM   4535  HN  SER E  99     -79.550 -17.337 -14.997  1.00  0.00     0.163 HD
ATOM   4536  CA  SER E  99     -81.486 -16.390 -15.092  1.00 68.58     0.109 C 
ATOM   4537  HA  SER E  99     -81.625 -15.368 -15.516  1.00  0.00     0.090 H 
ATOM   4538  C   SER E  99     -82.428 -16.545 -13.904  1.00 75.84     0.243 C 
ATOM   4539  O   SER E  99     -83.458 -15.865 -13.829  1.00 76.50    -0.271 OA
ATOM   4540  CB  SER E  99     -81.820 -17.409 -16.180  1.00 70.20     0.044 C 
ATOM   4541  HB1 SER E  99     -81.193 -17.259 -17.090  1.00  0.00     0.077 H 
ATOM   4542  HB2 SER E  99     -82.822 -17.216 -16.630  1.00  0.00     0.077 H 
ATOM   4543  OG  SER E  99     -81.716 -18.734 -15.687  1.00 80.68    -0.398 OA
ATOM   4544  HG  SER E  99     -81.924 -19.368 -16.364  1.00  0.00     0.209 HD
ATOM   4545  N   MET E 100     -82.093 -17.434 -12.966  1.00 75.29    -0.346 N 
ATOM   4546  HN  MET E 100     -81.241 -17.985 -13.070  1.00  0.00     0.163 HD
ATOM   4547  CA  MET E 100     -82.941 -17.620 -11.793  1.00 78.17     0.090 C 
ATOM   4548  HA  MET E 100     -83.996 -17.724 -12.138  1.00  0.00     0.087 H 
ATOM   4549  C   MET E 100     -82.861 -16.421 -10.857  1.00 79.30     0.241 C 
ATOM   4550  O   MET E 100     -83.855 -16.058 -10.218  1.00 83.09    -0.271 OA
ATOM   4551  CB  MET E 100     -82.549 -18.901 -11.059  1.00 78.17    -0.030 C 
ATOM   4552  HB1 MET E 100     -81.570 -18.771 -10.542  1.00  0.00     0.037 H 
ATOM   4553  HB2 MET E 100     -82.274 -19.700 -11.787  1.00  0.00     0.037 H 
ATOM   4554  CG  MET E 100     -83.600 -19.405 -10.089  1.00100.04    -0.021 C 
ATOM   4555  HG1 MET E 100     -83.732 -20.509 -10.173  1.00  0.00     0.049 H 
ATOM   4556  HG2 MET E 100     -84.622 -19.082 -10.396  1.00  0.00     0.049 H 
ATOM   4557  SD  MET E 100     -83.243 -18.917  -8.393  1.00111.97    -0.173 SA
ATOM   4558  CE  MET E 100     -83.013 -20.519  -7.634  1.00 84.58    -0.035 C 
ATOM   4559  HE1 MET E 100     -82.792 -20.217  -6.584  1.00  0.00     0.041 H 
ATOM   4560  HE2 MET E 100     -82.253 -21.177  -8.117  1.00  0.00     0.041 H 
ATOM   4561  HE3 MET E 100     -83.855 -21.239  -7.762  1.00  0.00     0.041 H 
ATOM   4562  N   LYS E 101     -81.685 -15.796 -10.759  1.00 67.27    -0.346 N 
ATOM   4563  HN  LYS E 101     -80.873 -16.163 -11.255  1.00  0.00     0.163 HD
ATOM   4564  CA  LYS E 101     -81.556 -14.591  -9.946  1.00 75.60     0.089 C 
ATOM   4565  HA  LYS E 101     -81.904 -14.828  -8.914  1.00  0.00     0.087 H 
ATOM   4566  C   LYS E 101     -82.416 -13.459 -10.491  1.00 81.81     0.241 C 
ATOM   4567  O   LYS E 101     -82.920 -12.634  -9.719  1.00 76.22    -0.271 OA
ATOM   4568  CB  LYS E 101     -80.090 -14.162  -9.870  1.00 72.87    -0.038 C 
ATOM   4569  HB1 LYS E 101     -79.436 -15.044  -9.675  1.00  0.00     0.036 H 
ATOM   4570  HB2 LYS E 101     -79.718 -13.868 -10.879  1.00  0.00     0.036 H 
ATOM   4571  CG  LYS E 101     -79.809 -13.062  -8.861  1.00 80.97    -0.061 C 
ATOM   4572  HG1 LYS E 101     -78.969 -13.333  -8.180  1.00  0.00     0.033 H 
ATOM   4573  HG2 LYS E 101     -80.622 -12.982  -8.102  1.00  0.00     0.033 H 
ATOM   4574  CD  LYS E 101     -79.560 -11.736  -9.559  1.00 93.04    -0.043 C 
ATOM   4575  HD1 LYS E 101     -79.160 -11.886 -10.589  1.00  0.00     0.035 H 
ATOM   4576  HD2 LYS E 101     -80.517 -11.226  -9.818  1.00  0.00     0.035 H 
ATOM   4577  CE  LYS E 101     -78.655 -10.835  -8.737  1.00100.73     0.080 C 
ATOM   4578  HE1 LYS E 101     -77.855 -11.420  -8.226  1.00  0.00     0.075 H 
ATOM   4579  HE2 LYS E 101     -79.183 -10.440  -7.838  1.00  0.00     0.075 H 
ATOM   4580  NZ  LYS E 101     -78.081  -9.732  -9.557  1.00 84.36    -0.079 N 
ATOM   4581  HZ1 LYS E 101     -77.473  -9.127  -9.005  1.00  0.00     0.274 HD
ATOM   4582  HZ2 LYS E 101     -78.813  -9.197 -10.024  1.00  0.00     0.274 HD
ATOM   4583  HZ3 LYS E 101     -77.598 -10.093 -10.379  1.00  0.00     0.274 HD
ATOM   4584  N   LEU E 102     -82.598 -13.404 -11.812  1.00 75.95    -0.346 N 
ATOM   4585  HN  LEU E 102     -82.135 -14.083 -12.416  1.00  0.00     0.163 HD
ATOM   4586  CA  LEU E 102     -83.456 -12.379 -12.397  1.00 76.17     0.089 C 
ATOM   4587  HA  LEU E 102     -83.133 -11.386 -12.005  1.00  0.00     0.087 H 
ATOM   4588  C   LEU E 102     -84.913 -12.595 -12.011  1.00 77.78     0.241 C 
ATOM   4589  O   LEU E 102     -85.629 -11.634 -11.704  1.00 81.20    -0.271 OA
ATOM   4590  CB  LEU E 102     -83.296 -12.371 -13.917  1.00 79.92    -0.035 C 
ATOM   4591  HB1 LEU E 102     -83.516 -13.386 -14.323  1.00  0.00     0.037 H 
ATOM   4592  HB2 LEU E 102     -84.123 -11.783 -14.379  1.00  0.00     0.037 H 
ATOM   4593  CG  LEU E 102     -81.951 -11.880 -14.457  1.00 85.64    -0.059 C 
ATOM   4594  HG  LEU E 102     -81.212 -12.708 -14.350  1.00  0.00     0.039 H 
ATOM   4595  CD1 LEU E 102     -82.065 -11.537 -15.933  1.00 73.16    -0.073 C 
ATOM   4596 1HD1 LEU E 102     -82.438 -12.412 -16.515  1.00  0.00     0.028 H 
ATOM   4597 2HD1 LEU E 102     -81.103 -11.149 -16.342  1.00  0.00     0.028 H 
ATOM   4598 3HD1 LEU E 102     -82.695 -10.632 -16.099  1.00  0.00     0.028 H 
ATOM   4599  CD2 LEU E 102     -81.442 -10.685 -13.662  1.00 82.65    -0.073 C 
ATOM   4600 1HD2 LEU E 102     -81.358 -10.937 -12.579  1.00  0.00     0.028 H 
ATOM   4601 2HD2 LEU E 102     -82.072  -9.780 -13.828  1.00  0.00     0.028 H 
ATOM   4602 3HD2 LEU E 102     -80.480 -10.297 -14.071  1.00  0.00     0.028 H 
ATOM   4603  N   GLU E 103     -85.371 -13.849 -12.020  1.00 76.16    -0.346 N 
ATOM   4604  HN  GLU E 103     -84.759 -14.610 -12.316  1.00  0.00     0.163 HD
ATOM   4605  CA  GLU E 103     -86.741 -14.139 -11.610  1.00 78.21     0.090 C 
ATOM   4606  HA  GLU E 103     -87.424 -13.444 -12.152  1.00  0.00     0.087 H 
ATOM   4607  C   GLU E 103     -86.925 -13.921 -10.114  1.00 77.30     0.241 C 
ATOM   4608  O   GLU E 103     -87.959 -13.399  -9.680  1.00 73.99    -0.271 OA
ATOM   4609  CB  GLU E 103     -87.113 -15.572 -11.989  1.00 76.21    -0.029 C 
ATOM   4610  HB1 GLU E 103     -86.435 -16.297 -11.481  1.00  0.00     0.037 H 
ATOM   4611  HB2 GLU E 103     -88.084 -15.859 -11.521  1.00  0.00     0.037 H 
ATOM   4612  CG  GLU E 103     -87.147 -15.836 -13.483  1.00 74.87     0.018 C 
ATOM   4613  HG1 GLU E 103     -88.121 -15.520 -13.925  1.00  0.00     0.049 H 
ATOM   4614  HG2 GLU E 103     -86.469 -15.140 -14.029  1.00  0.00     0.049 H 
ATOM   4615  CD  GLU E 103     -86.836 -17.281 -13.823  1.00 92.56     0.172 C 
ATOM   4616  OE1 GLU E 103     -86.011 -17.895 -13.114  1.00100.05    -0.648 OA
ATOM   4617  OE2 GLU E 103     -87.420 -17.803 -14.796  1.00 99.54    -0.648 OA
ATOM   4618  N   LEU E 104     -85.935 -14.318  -9.310  1.00 69.76    -0.346 N 
ATOM   4619  HN  LEU E 104     -85.101 -14.749  -9.709  1.00  0.00     0.163 HD
ATOM   4620  CA  LEU E 104     -86.036 -14.140  -7.866  1.00 78.66     0.089 C 
ATOM   4621  HA  LEU E 104     -86.983 -14.617  -7.521  1.00  0.00     0.087 H 
ATOM   4622  C   LEU E 104     -86.082 -12.663  -7.495  1.00 80.17     0.241 C 
ATOM   4623  O   LEU E 104     -86.793 -12.272  -6.562  1.00 83.37    -0.271 OA
ATOM   4624  CB  LEU E 104     -84.867 -14.835  -7.167  1.00 78.79    -0.035 C 
ATOM   4625  HB1 LEU E 104     -84.760 -15.873  -7.559  1.00  0.00     0.037 H 
ATOM   4626  HB2 LEU E 104     -83.905 -14.388  -7.510  1.00  0.00     0.037 H 
ATOM   4627  CG  LEU E 104     -84.905 -14.863  -5.637  1.00 77.62    -0.059 C 
ATOM   4628  HG  LEU E 104     -85.234 -13.860  -5.279  1.00  0.00     0.039 H 
ATOM   4629  CD1 LEU E 104     -85.907 -15.895  -5.141  1.00 73.39    -0.073 C 
ATOM   4630 1HD1 LEU E 104     -86.921 -15.693  -5.559  1.00  0.00     0.028 H 
ATOM   4631 2HD1 LEU E 104     -85.923 -15.954  -4.028  1.00  0.00     0.028 H 
ATOM   4632 3HD1 LEU E 104     -85.570 -16.935  -5.359  1.00  0.00     0.028 H 
ATOM   4633  CD2 LEU E 104     -83.521 -15.139  -5.067  1.00 78.14    -0.073 C 
ATOM   4634 1HD2 LEU E 104     -82.787 -14.383  -5.430  1.00  0.00     0.028 H 
ATOM   4635 2HD2 LEU E 104     -83.184 -16.179  -5.285  1.00  0.00     0.028 H 
ATOM   4636 3HD2 LEU E 104     -83.537 -15.198  -3.954  1.00  0.00     0.028 H 
ATOM   4637  N   ASP E 105     -85.331 -11.827  -8.216  1.00 77.68    -0.346 N 
ATOM   4638  HN  ASP E 105     -84.708 -12.194  -8.935  1.00  0.00     0.163 HD
ATOM   4639  CA  ASP E 105     -85.401 -10.389  -7.976  1.00 75.42     0.098 C 
ATOM   4640  HA  ASP E 105     -85.252 -10.209  -6.886  1.00  0.00     0.088 H 
ATOM   4641  C   ASP E 105     -86.762  -9.832  -8.371  1.00 76.63     0.241 C 
ATOM   4642  O   ASP E 105     -87.297  -8.947  -7.693  1.00 72.49    -0.271 OA
ATOM   4643  CB  ASP E 105     -84.286  -9.672  -8.737  1.00 77.28     0.043 C 
ATOM   4644  HB1 ASP E 105     -84.484  -8.576  -8.799  1.00  0.00     0.052 H 
ATOM   4645  HB2 ASP E 105     -84.317  -9.922  -9.823  1.00  0.00     0.052 H 
ATOM   4646  CG  ASP E 105     -82.913  -9.945  -8.155  1.00 94.20     0.175 C 
ATOM   4647  OD1 ASP E 105     -82.837 -10.396  -6.993  1.00 92.71    -0.648 OA
ATOM   4648  OD2 ASP E 105     -81.910  -9.701  -8.858  1.00 83.58    -0.648 OA
ATOM   4649  N   ALA E 106     -87.339 -10.340  -9.463  1.00 67.17    -0.346 N 
ATOM   4650  HN  ALA E 106     -86.855 -11.057 -10.004  1.00  0.00     0.163 HD
ATOM   4651  CA  ALA E 106     -88.655  -9.878  -9.888  1.00 71.73     0.086 C 
ATOM   4652  HA  ALA E 106     -88.647  -8.763  -9.900  1.00  0.00     0.086 H 
ATOM   4653  C   ALA E 106     -89.739 -10.337  -8.922  1.00 78.73     0.240 C 
ATOM   4654  O   ALA E 106     -90.664  -9.577  -8.611  1.00 80.30    -0.271 OA
ATOM   4655  CB  ALA E 106     -88.953 -10.370 -11.304  1.00 70.57    -0.049 C 
ATOM   4656  HB1 ALA E 106     -88.159 -10.034 -12.011  1.00  0.00     0.030 H 
ATOM   4657  HB2 ALA E 106     -89.969 -10.061 -11.644  1.00  0.00     0.030 H 
ATOM   4658  HB3 ALA E 106     -89.095 -11.475 -11.337  1.00  0.00     0.030 H 
ATOM   4659  N   LEU E 107     -89.642 -11.577  -8.437  1.00 76.32    -0.346 N 
ATOM   4660  HN  LEU E 107     -88.878 -12.181  -8.741  1.00  0.00     0.163 HD
ATOM   4661  CA  LEU E 107     -90.620 -12.075  -7.476  1.00 75.97     0.089 C 
ATOM   4662  HA  LEU E 107     -91.639 -11.933  -7.907  1.00  0.00     0.087 H 
ATOM   4663  C   LEU E 107     -90.543 -11.305  -6.164  1.00 81.65     0.241 C 
ATOM   4664  O   LEU E 107     -91.575 -10.969  -5.570  1.00 76.26    -0.271 OA
ATOM   4665  CB  LEU E 107     -90.403 -13.570  -7.238  1.00 69.79    -0.035 C 
ATOM   4666  HB1 LEU E 107     -90.734 -14.144  -8.135  1.00  0.00     0.037 H 
ATOM   4667  HB2 LEU E 107     -89.311 -13.795  -7.244  1.00  0.00     0.037 H 
ATOM   4668  CG  LEU E 107     -91.044 -14.164  -5.982  1.00 74.85    -0.059 C 
ATOM   4669  HG  LEU E 107     -90.875 -13.456  -5.137  1.00  0.00     0.039 H 
ATOM   4670  CD1 LEU E 107     -92.544 -14.323  -6.174  1.00 77.23    -0.073 C 
ATOM   4671 1HD1 LEU E 107     -93.016 -13.348  -6.437  1.00  0.00     0.028 H 
ATOM   4672 2HD1 LEU E 107     -93.027 -14.787  -5.283  1.00  0.00     0.028 H 
ATOM   4673 3HD1 LEU E 107     -92.782 -15.112  -6.925  1.00  0.00     0.028 H 
ATOM   4674  CD2 LEU E 107     -90.401 -15.494  -5.623  1.00 76.37    -0.073 C 
ATOM   4675 1HD2 LEU E 107     -89.301 -15.377  -5.482  1.00  0.00     0.028 H 
ATOM   4676 2HD2 LEU E 107     -90.639 -16.283  -6.374  1.00  0.00     0.028 H 
ATOM   4677 3HD2 LEU E 107     -90.884 -15.958  -4.732  1.00  0.00     0.028 H 
ATOM   4678  N   ARG E 108     -89.327 -11.014  -5.695  1.00 76.22    -0.346 N 
ATOM   4679  HN  ARG E 108     -88.500 -11.344  -6.192  1.00  0.00     0.163 HD
ATOM   4680  CA  ARG E 108     -89.174 -10.227  -4.476  1.00 81.45     0.089 C 
ATOM   4681  HA  ARG E 108     -89.771 -10.712  -3.669  1.00  0.00     0.087 H 
ATOM   4682  C   ARG E 108     -89.694  -8.808  -4.669  1.00 88.53     0.241 C 
ATOM   4683  O   ARG E 108     -90.277  -8.220  -3.749  1.00 90.11    -0.271 OA
ATOM   4684  CB  ARG E 108     -87.708 -10.208  -4.043  1.00 77.10    -0.036 C 
ATOM   4685  HB1 ARG E 108     -87.289 -11.241  -4.042  1.00  0.00     0.036 H 
ATOM   4686  HB2 ARG E 108     -87.074  -9.746  -4.835  1.00  0.00     0.036 H 
ATOM   4687  CG  ARG E 108     -87.461  -9.532  -2.703  1.00 79.07    -0.048 C 
ATOM   4688  HG1 ARG E 108     -86.931  -8.559  -2.827  1.00  0.00     0.035 H 
ATOM   4689  HG2 ARG E 108     -88.409  -9.155  -2.254  1.00  0.00     0.035 H 
ATOM   4690  CD  ARG E 108     -86.719 -10.454  -1.748  1.00101.84     0.009 C 
ATOM   4691  HD1 ARG E 108     -86.495  -9.942  -0.783  1.00  0.00     0.064 H 
ATOM   4692  HD2 ARG E 108     -87.385 -11.263  -1.367  1.00  0.00     0.064 H 
ATOM   4693  NE  ARG E 108     -85.510 -11.002  -2.350  1.00 97.87    -0.227 N 
ATOM   4694  HE  ARG E 108     -85.137 -10.537  -3.178  1.00  0.00     0.177 HD
ATOM   4695  CZ  ARG E 108     -84.862 -12.066  -1.893  1.00 98.15     0.665 C 
ATOM   4696  NH1 ARG E 108     -85.279 -12.723  -0.824  1.00 91.57    -0.235 N 
ATOM   4697 1HH1 ARG E 108     -86.118 -12.405  -0.339  1.00  0.00     0.174 HD
ATOM   4698 2HH1 ARG E 108     -84.781 -13.541  -0.473  1.00  0.00     0.174 HD
ATOM   4699  NH2 ARG E 108     -83.768 -12.480  -2.526  1.00 98.37    -0.235 N 
ATOM   4700 1HH2 ARG E 108     -83.446 -11.973  -3.351  1.00  0.00     0.174 HD
ATOM   4701 2HH2 ARG E 108     -83.270 -13.298  -2.175  1.00  0.00     0.174 HD
ATOM   4702  N   SER E 109     -89.497  -8.242  -5.862  1.00 82.36    -0.344 N 
ATOM   4703  HN  SER E 109     -88.997  -8.754  -6.589  1.00  0.00     0.163 HD
ATOM   4704  CA  SER E 109     -89.991  -6.896  -6.134  1.00 82.54     0.109 C 
ATOM   4705  HA  SER E 109     -89.647  -6.225  -5.313  1.00  0.00     0.090 H 
ATOM   4706  C   SER E 109     -91.513  -6.862  -6.173  1.00 90.64     0.243 C 
ATOM   4707  O   SER E 109     -92.132  -5.927  -5.651  1.00 82.79    -0.271 OA
ATOM   4708  CB  SER E 109     -89.410  -6.379  -7.450  1.00 85.12     0.044 C 
ATOM   4709  HB1 SER E 109     -88.453  -6.891  -7.706  1.00  0.00     0.077 H 
ATOM   4710  HB2 SER E 109     -90.018  -6.708  -8.325  1.00  0.00     0.077 H 
ATOM   4711  OG  SER E 109     -89.257  -4.971  -7.420  1.00101.67    -0.398 OA
ATOM   4712  HG  SER E 109     -88.896  -4.650  -8.238  1.00  0.00     0.209 HD
ATOM   4713  N   LYS E 110     -92.135  -7.870  -6.791  1.00 85.66    -0.346 N 
ATOM   4714  HN  LYS E 110     -91.589  -8.607  -7.238  1.00  0.00     0.163 HD
ATOM   4715  CA  LYS E 110     -93.593  -7.921  -6.829  1.00 79.92     0.089 C 
ATOM   4716  HA  LYS E 110     -93.969  -6.929  -7.171  1.00  0.00     0.087 H 
ATOM   4717  C   LYS E 110     -94.170  -8.200  -5.447  1.00 79.95     0.241 C 
ATOM   4718  O   LYS E 110     -95.228  -7.668  -5.091  1.00 88.72    -0.271 OA
ATOM   4719  CB  LYS E 110     -94.055  -8.979  -7.829  1.00 80.89    -0.038 C 
ATOM   4720  HB1 LYS E 110     -95.151  -9.160  -7.729  1.00  0.00     0.036 H 
ATOM   4721  HB2 LYS E 110     -93.671  -9.985  -7.540  1.00  0.00     0.036 H 
ATOM   4722  CG  LYS E 110     -93.696  -8.666  -9.270  1.00 97.60    -0.061 C 
ATOM   4723  HG1 LYS E 110     -92.720  -8.133  -9.343  1.00  0.00     0.033 H 
ATOM   4724  HG2 LYS E 110     -94.355  -7.873  -9.694  1.00  0.00     0.033 H 
ATOM   4725  CD  LYS E 110     -93.712  -9.921 -10.123  1.00 81.66    -0.043 C 
ATOM   4726  HD1 LYS E 110     -92.779 -10.020 -10.726  1.00  0.00     0.035 H 
ATOM   4727  HD2 LYS E 110     -93.611 -10.841  -9.502  1.00  0.00     0.035 H 
ATOM   4728  CE  LYS E 110     -94.951  -9.970 -10.998  1.00100.54     0.080 C 
ATOM   4729  HE1 LYS E 110     -95.868  -9.716 -10.417  1.00  0.00     0.075 H 
ATOM   4730  HE2 LYS E 110     -95.207 -11.018 -11.280  1.00  0.00     0.075 H 
ATOM   4731  NZ  LYS E 110     -94.814  -9.103 -12.200  1.00 98.11    -0.079 N 
ATOM   4732  HZ1 LYS E 110     -95.647  -9.136 -12.788  1.00  0.00     0.274 HD
ATOM   4733  HZ2 LYS E 110     -93.975  -9.335 -12.731  1.00  0.00     0.274 HD
ATOM   4734  HZ3 LYS E 110     -94.580  -8.144 -11.942  1.00  0.00     0.274 HD
ATOM   4735  N   TYR E 111     -93.492  -9.036  -4.657  1.00 84.93    -0.346 N 
ATOM   4736  HN  TYR E 111     -92.673  -9.524  -5.019  1.00  0.00     0.163 HD
ATOM   4737  CA  TYR E 111     -93.917  -9.255  -3.279  1.00 78.38     0.093 C 
ATOM   4738  HA  TYR E 111     -94.976  -9.604  -3.289  1.00  0.00     0.088 H 
ATOM   4739  C   TYR E 111     -93.846  -7.962  -2.477  1.00 90.82     0.241 C 
ATOM   4740  O   TYR E 111     -94.733  -7.677  -1.665  1.00 95.35    -0.271 OA
ATOM   4741  CB  TYR E 111     -93.057 -10.343  -2.634  1.00 73.02    -0.014 C 
ATOM   4742  HB1 TYR E 111     -93.040 -11.253  -3.278  1.00  0.00     0.043 H 
ATOM   4743  HB2 TYR E 111     -91.980 -10.057  -2.673  1.00  0.00     0.043 H 
ATOM   4744  CG  TYR E 111     -93.451 -10.710  -1.217  1.00 91.50    -0.056 A 
ATOM   4745  CD1 TYR E 111     -94.728 -11.173  -0.925  1.00 87.31    -0.074 A 
ATOM   4746  HD1 TYR E 111     -95.469 -11.268  -1.736  1.00  0.00     0.084 H 
ATOM   4747  CD2 TYR E 111     -92.538 -10.612  -0.175  1.00 99.02    -0.074 A 
ATOM   4748  HD2 TYR E 111     -91.515 -10.257  -0.384  1.00  0.00     0.084 H 
ATOM   4749  CE1 TYR E 111     -95.086 -11.517   0.368  1.00101.05    -0.051 A 
ATOM   4750  HE1 TYR E 111     -96.105 -11.880   0.582  1.00  0.00     0.087 H 
ATOM   4751  CE2 TYR E 111     -92.887 -10.951   1.121  1.00 96.50    -0.051 A 
ATOM   4752  HE2 TYR E 111     -92.150 -10.859   1.936  1.00  0.00     0.087 H 
ATOM   4753  CZ  TYR E 111     -94.162 -11.404   1.387  1.00 96.75     0.065 A 
ATOM   4754  OH  TYR E 111     -94.510 -11.743   2.674  1.00 99.87    -0.361 OA
ATOM   4755  HH  TYR E 111     -93.874 -11.665   3.375  1.00  0.00     0.217 HD
ATOM   4756  N   GLU E 112     -92.809  -7.153  -2.710  1.00 93.01    -0.346 N 
ATOM   4757  HN  GLU E 112     -92.119  -7.402  -3.418  1.00  0.00     0.163 HD
ATOM   4758  CA  GLU E 112     -92.660  -5.913  -1.954  1.00 97.36     0.090 C 
ATOM   4759  HA  GLU E 112     -92.772  -6.154  -0.871  1.00  0.00     0.087 H 
ATOM   4760  C   GLU E 112     -93.733  -4.896  -2.325  1.00 97.89     0.241 C 
ATOM   4761  O   GLU E 112     -94.221  -4.161  -1.459  1.00 89.40    -0.271 OA
ATOM   4762  CB  GLU E 112     -91.262  -5.334  -2.167  1.00 96.22    -0.029 C 
ATOM   4763  HB1 GLU E 112     -91.316  -4.244  -2.395  1.00  0.00     0.037 H 
ATOM   4764  HB2 GLU E 112     -90.823  -5.701  -3.124  1.00  0.00     0.037 H 
ATOM   4765  CG  GLU E 112     -90.318  -5.596  -1.004  1.00104.74     0.018 C 
ATOM   4766  HG1 GLU E 112     -90.628  -6.504  -0.436  1.00  0.00     0.049 H 
ATOM   4767  HG2 GLU E 112     -90.447  -4.829  -0.205  1.00  0.00     0.049 H 
ATOM   4768  CD  GLU E 112     -88.867  -5.694  -1.432  1.00110.48     0.172 C 
ATOM   4769  OE1 GLU E 112     -88.528  -5.200  -2.527  1.00111.17    -0.648 OA
ATOM   4770  OE2 GLU E 112     -88.065  -6.272  -0.669  1.00120.92    -0.648 OA
ATOM   4771  N   ALA E 113     -94.114  -4.834  -3.604  1.00 95.98    -0.346 N 
ATOM   4772  HN  ALA E 113     -93.632  -5.397  -4.305  1.00  0.00     0.163 HD
ATOM   4773  CA  ALA E 113     -95.215  -3.965  -4.004  1.00 89.29     0.086 C 
ATOM   4774  HA  ALA E 113     -95.004  -2.938  -3.624  1.00  0.00     0.086 H 
ATOM   4775  C   ALA E 113     -96.541  -4.425  -3.419  1.00100.26     0.240 C 
ATOM   4776  O   ALA E 113     -97.471  -3.619  -3.303  1.00105.07    -0.271 OA
ATOM   4777  CB  ALA E 113     -95.316  -3.898  -5.528  1.00 88.80    -0.049 C 
ATOM   4778  HB1 ALA E 113     -94.344  -3.561  -5.957  1.00  0.00     0.030 H 
ATOM   4779  HB2 ALA E 113     -96.166  -3.260  -5.864  1.00  0.00     0.030 H 
ATOM   4780  HB3 ALA E 113     -95.656  -4.864  -5.968  1.00  0.00     0.030 H 
ATOM   4781  N   LEU E 114     -96.641  -5.696  -3.037  1.00 95.51    -0.346 N 
ATOM   4782  HN  LEU E 114     -95.828  -6.308  -3.102  1.00  0.00     0.163 HD
ATOM   4783  CA  LEU E 114     -97.899  -6.222  -2.527  1.00 88.43     0.089 C 
ATOM   4784  HA  LEU E 114     -98.731  -5.703  -3.058  1.00  0.00     0.087 H 
ATOM   4785  C   LEU E 114     -98.054  -5.956  -1.032  1.00 97.44     0.241 C 
ATOM   4786  O   LEU E 114     -99.128  -5.540  -0.584  1.00 97.81    -0.271 OA
ATOM   4787  CB  LEU E 114     -97.993  -7.715  -2.844  1.00 89.85    -0.035 C 
ATOM   4788  HB1 LEU E 114     -97.859  -7.869  -3.940  1.00  0.00     0.037 H 
ATOM   4789  HB2 LEU E 114     -97.089  -8.234  -2.448  1.00  0.00     0.037 H 
ATOM   4790  CG  LEU E 114     -99.242  -8.454  -2.380  1.00101.59    -0.059 C 
ATOM   4791  HG  LEU E 114     -99.999  -7.707  -2.047  1.00  0.00     0.039 H 
ATOM   4792  CD1 LEU E 114     -99.837  -9.288  -3.508  1.00 93.70    -0.073 C 
ATOM   4793 1HD1 LEU E 114    -100.114  -8.645  -4.375  1.00  0.00     0.028 H 
ATOM   4794 2HD1 LEU E 114    -100.700  -9.900  -3.156  1.00  0.00     0.028 H 
ATOM   4795 3HD1 LEU E 114     -99.155 -10.117  -3.811  1.00  0.00     0.028 H 
ATOM   4796  CD2 LEU E 114     -98.867  -9.324  -1.207  1.00 94.24    -0.073 C 
ATOM   4797 1HD2 LEU E 114     -98.432  -8.714  -0.382  1.00  0.00     0.028 H 
ATOM   4798 2HD2 LEU E 114     -98.185 -10.153  -1.510  1.00  0.00     0.028 H 
ATOM   4799 3HD2 LEU E 114     -99.730  -9.936  -0.855  1.00  0.00     0.028 H 
ATOM   4800  N   GLN E 115     -96.994  -6.179  -0.244  1.00 94.97    -0.346 N 
ATOM   4801  HN  GLN E 115     -96.141  -6.577  -0.636  1.00  0.00     0.163 HD
ATOM   4802  CA  GLN E 115     -97.062  -5.851   1.179  1.00 97.83     0.090 C 
ATOM   4803  HA  GLN E 115     -97.900  -6.432   1.629  1.00  0.00     0.087 H 
ATOM   4804  C   GLN E 115     -97.345  -4.371   1.392  1.00101.85     0.241 C 
ATOM   4805  O   GLN E 115     -98.112  -4.001   2.289  1.00102.26    -0.271 OA
ATOM   4806  CB  GLN E 115     -95.770  -6.244   1.900  1.00 86.28    -0.030 C 
ATOM   4807  HB1 GLN E 115     -95.054  -5.390   1.882  1.00  0.00     0.037 H 
ATOM   4808  HB2 GLN E 115     -95.960  -6.325   2.996  1.00  0.00     0.037 H 
ATOM   4809  CG  GLN E 115     -95.080  -7.501   1.405  1.00 96.31     0.011 C 
ATOM   4810  HG1 GLN E 115     -95.236  -7.641   0.310  1.00  0.00     0.047 H 
ATOM   4811  HG2 GLN E 115     -95.596  -8.417   1.776  1.00  0.00     0.047 H 
ATOM   4812  CD  GLN E 115     -93.600  -7.524   1.757  1.00104.50     0.215 C 
ATOM   4813  NE2 GLN E 115     -92.750  -7.615   0.746  1.00 98.59    -0.370 N 
ATOM   4814 1HE2 GLN E 115     -93.055  -7.640  -0.227  1.00  0.00     0.159 HD
ATOM   4815 2HE2 GLN E 115     -91.758  -7.630   0.982  1.00  0.00     0.159 HD
ATOM   4816  OE1 GLN E 115     -93.233  -7.494   2.929  1.00 98.13    -0.274 OA
ATOM   4817  N   THR E 116     -96.725  -3.510   0.582  1.00100.20    -0.344 N 
ATOM   4818  HN  THR E 116     -96.058  -3.856  -0.107  1.00  0.00     0.163 HD
ATOM   4819  CA  THR E 116     -96.992  -2.079   0.672  1.00108.12     0.113 C 
ATOM   4820  HA  THR E 116     -96.754  -1.740   1.707  1.00  0.00     0.091 H 
ATOM   4821  C   THR E 116     -98.459  -1.781   0.393  1.00 99.67     0.243 C 
ATOM   4822  O   THR E 116     -99.092  -0.990   1.103  1.00110.36    -0.271 OA
ATOM   4823  CB  THR E 116     -96.092  -1.320  -0.304  1.00 95.15     0.060 C 
ATOM   4824  HB  THR E 116     -96.381  -1.582  -1.349  1.00  0.00     0.086 H 
ATOM   4825  CG2 THR E 116     -96.237   0.177  -0.106  1.00 99.62    -0.050 C 
ATOM   4826 1HG2 THR E 116     -97.299   0.471  -0.277  1.00  0.00     0.031 H 
ATOM   4827 2HG2 THR E 116     -95.530   0.758  -0.743  1.00  0.00     0.031 H 
ATOM   4828 3HG2 THR E 116     -95.862   0.510   0.890  1.00  0.00     0.031 H 
ATOM   4829  OG1 THR E 116     -94.728  -1.697  -0.084  1.00 93.96    -0.393 OA
ATOM   4830  HG1 THR E 116     -94.637  -2.634  -0.208  1.00  0.00     0.210 HD
ATOM   4831  N   PHE E 117     -99.016  -2.407  -0.645  1.00 95.90    -0.346 N 
ATOM   4832  HN  PHE E 117     -98.451  -3.024  -1.228  1.00  0.00     0.163 HD
ATOM   4833  CA  PHE E 117    -100.429  -2.214  -0.950  1.00102.44     0.093 C 
ATOM   4834  HA  PHE E 117    -100.625  -1.119  -1.026  1.00  0.00     0.088 H 
ATOM   4835  C   PHE E 117    -101.311  -2.783   0.153  1.00107.76     0.241 C 
ATOM   4836  O   PHE E 117    -102.352  -2.203   0.482  1.00110.59    -0.271 OA
ATOM   4837  CB  PHE E 117    -100.770  -2.857  -2.294  1.00 97.54    -0.014 C 
ATOM   4838  HB1 PHE E 117    -100.225  -2.347  -3.122  1.00  0.00     0.043 H 
ATOM   4839  HB2 PHE E 117    -100.317  -3.873  -2.369  1.00  0.00     0.043 H 
ATOM   4840  CG  PHE E 117    -102.244  -2.912  -2.585  1.00100.96    -0.056 A 
ATOM   4841  CD1 PHE E 117    -102.924  -1.780  -3.002  1.00106.76    -0.077 A 
ATOM   4842  HD1 PHE E 117    -102.378  -0.829  -3.121  1.00  0.00     0.084 H 
ATOM   4843  CD2 PHE E 117    -102.949  -4.096  -2.440  1.00 97.77    -0.077 A 
ATOM   4844  HD2 PHE E 117    -102.422  -5.007  -2.109  1.00  0.00     0.084 H 
ATOM   4845  CE1 PHE E 117    -104.281  -1.828  -3.271  1.00105.93    -0.082 A 
ATOM   4846  HE1 PHE E 117    -104.810  -0.919  -3.604  1.00  0.00     0.083 H 
ATOM   4847  CE2 PHE E 117    -104.305  -4.150  -2.705  1.00 99.89    -0.082 A 
ATOM   4848  HE2 PHE E 117    -104.854  -5.099  -2.583  1.00  0.00     0.083 H 
ATOM   4849  CZ  PHE E 117    -104.972  -3.015  -3.122  1.00103.94    -0.083 A 
ATOM   4850  HZ  PHE E 117    -106.053  -3.056  -3.336  1.00  0.00     0.083 H 
ATOM   4851  N   ALA E 118    -100.910  -3.915   0.739  1.00106.98    -0.346 N 
ATOM   4852  HN  ALA E 118    -100.038  -4.358   0.450  1.00  0.00     0.163 HD
ATOM   4853  CA  ALA E 118    -101.719  -4.517   1.792  1.00104.67     0.086 C 
ATOM   4854  HA  ALA E 118    -102.769  -4.590   1.425  1.00  0.00     0.086 H 
ATOM   4855  C   ALA E 118    -101.715  -3.669   3.057  1.00108.17     0.240 C 
ATOM   4856  O   ALA E 118    -102.653  -3.748   3.857  1.00108.77    -0.271 OA
ATOM   4857  CB  ALA E 118    -101.221  -5.930   2.098  1.00 90.21    -0.049 C 
ATOM   4858  HB1 ALA E 118    -101.840  -6.390   2.903  1.00  0.00     0.030 H 
ATOM   4859  HB2 ALA E 118    -100.135  -5.944   2.348  1.00  0.00     0.030 H 
ATOM   4860  HB3 ALA E 118    -101.187  -6.567   1.183  1.00  0.00     0.030 H 
ATOM   4861  N   ARG E 119    -100.673  -2.858   3.256  1.00121.97    -0.346 N 
ATOM   4862  HN  ARG E 119     -99.911  -2.850   2.578  1.00  0.00     0.163 HD
ATOM   4863  CA  ARG E 119    -100.601  -1.984   4.420  1.00120.87     0.086 C 
ATOM   4864  HA  ARG E 119    -100.871  -2.585   5.320  1.00  0.00     0.086 H 
ATOM   4865  C   ARG E 119    -101.562  -0.804   4.335  1.00122.90     0.240 C 
ATOM   4866  O   ARG E 119    -101.676  -0.051   5.308  1.00133.88    -0.271 OA
ATOM   4867  CB  ARG E 119     -99.169  -1.477   4.602  1.00116.70    -0.049 C 
ATOM   4868  HB1 ARG E 119     -99.114  -0.808   5.493  1.00  0.00     0.030 H 
ATOM   4869  HB2 ARG E 119     -98.780  -0.982   3.682  1.00  0.00     0.030 H 
ATOM   4870  HB3 ARG E 119     -98.433  -2.313   4.660  1.00  0.00     0.030 H 
ATOM   4871  N   THR E 120    -102.248  -0.625   3.207  1.00118.52    -0.344 N 
ATOM   4872  HN  THR E 120    -102.103  -1.278   2.437  1.00  0.00     0.163 HD
ATOM   4873  CA  THR E 120    -103.197   0.465   3.028  1.00122.23     0.113 C 
ATOM   4874  HA  THR E 120    -103.132   1.128   3.922  1.00  0.00     0.091 H 
ATOM   4875  C   THR E 120    -104.636  -0.014   2.901  1.00118.66     0.243 C 
ATOM   4876  O   THR E 120    -105.546   0.818   2.814  1.00113.94    -0.271 OA
ATOM   4877  CB  THR E 120    -102.827   1.296   1.793  1.00118.04     0.060 C 
ATOM   4878  HB  THR E 120    -103.384   2.261   1.821  1.00  0.00     0.086 H 
ATOM   4879  CG2 THR E 120    -101.334   1.582   1.770  1.00110.20    -0.050 C 
ATOM   4880 1HG2 THR E 120    -101.052   2.140   2.693  1.00  0.00     0.031 H 
ATOM   4881 2HG2 THR E 120    -101.020   2.114   0.842  1.00  0.00     0.031 H 
ATOM   4882 3HG2 THR E 120    -100.728   0.656   1.634  1.00  0.00     0.031 H 
ATOM   4883  OG1 THR E 120    -103.189   0.579   0.606  1.00118.85    -0.393 OA
ATOM   4884  HG1 THR E 120    -104.122   0.400   0.620  1.00  0.00     0.210 HD
ATOM   4885  N   VAL E 121    -104.868  -1.323   2.884  1.00122.01    -0.348 N 
ATOM   4886  HN  VAL E 121    -104.081  -1.968   2.960  1.00  0.00     0.163 HD
ATOM   4887  CA  VAL E 121    -106.216  -1.861   2.760  1.00119.35     0.065 C 
ATOM   4888  HA  VAL E 121    -106.799  -1.189   2.088  1.00  0.00     0.084 H 
ATOM   4889  C   VAL E 121    -106.904  -1.888   4.118  1.00120.17     0.110 C 
ATOM   4890  HC  VAL E 121    -106.402  -2.377   4.970  1.00  0.00     0.146 H 
ATOM   4891  O   VAL E 121    -108.011  -1.374   4.283  1.00131.45    -0.305 OA
ATOM   4892  CB  VAL E 121    -106.199  -3.265   2.138  1.00114.25    -0.035 C 
ATOM   4893  HB  VAL E 121    -105.573  -3.927   2.781  1.00  0.00     0.042 H 
ATOM   4894  CG1 VAL E 121    -107.605  -3.838   2.087  1.00112.41    -0.071 C 
ATOM   4895 1HG1 VAL E 121    -108.058  -3.870   3.105  1.00  0.00     0.028 H 
ATOM   4896 2HG1 VAL E 121    -107.625  -4.839   1.595  1.00  0.00     0.028 H 
ATOM   4897 3HG1 VAL E 121    -108.250  -3.283   1.366  1.00  0.00     0.028 H 
ATOM   4898  CG2 VAL E 121    -105.581  -3.221   0.748  1.00104.35    -0.071 C 
ATOM   4899 1HG2 VAL E 121    -104.549  -2.800   0.785  1.00  0.00     0.028 H 
ATOM   4900 2HG2 VAL E 121    -106.226  -2.666   0.027  1.00  0.00     0.028 H 
ATOM   4901 3HG2 VAL E 121    -105.601  -4.222   0.256  1.00  0.00     0.028 H 
TER    4902      VAL E 121 
ATOM   4902  N   THR F 455     -19.491 -46.033 -15.612  1.00119.91    -0.064 N 
ATOM   4903  HN1 THR F 455     -19.095 -46.826 -15.108  1.00  0.00     0.275 HD
ATOM   4904  HN2 THR F 455     -19.782 -45.293 -14.973  1.00  0.00     0.275 HD
ATOM   4905  HN3 THR F 455     -18.774 -45.523 -16.128  1.00  0.00     0.275 HD
ATOM   4906  CA  THR F 455     -20.585 -46.445 -16.485  1.00124.58     0.199 C 
ATOM   4907  HA  THR F 455     -21.386 -46.898 -15.855  1.00  0.00     0.103 H 
ATOM   4908  C   THR F 455     -20.116 -47.490 -17.492  1.00126.77     0.251 C 
ATOM   4909  O   THR F 455     -18.949 -47.881 -17.498  1.00136.63    -0.271 OA
ATOM   4910  CB  THR F 455     -21.183 -45.247 -17.246  1.00122.60     0.068 C 
ATOM   4911  HB  THR F 455     -21.998 -45.609 -17.915  1.00  0.00     0.086 H 
ATOM   4912  CG2 THR F 455     -21.752 -44.227 -16.274  1.00114.76    -0.050 C 
ATOM   4913 1HG2 THR F 455     -22.544 -44.710 -15.656  1.00  0.00     0.031 H 
ATOM   4914 2HG2 THR F 455     -22.119 -43.310 -16.791  1.00  0.00     0.031 H 
ATOM   4915 3HG2 THR F 455     -20.961 -43.750 -15.650  1.00  0.00     0.031 H 
ATOM   4916  OG1 THR F 455     -20.165 -44.626 -18.040  1.00125.12    -0.393 OA
ATOM   4917  HG1 THR F 455     -19.809 -45.264 -18.648  1.00  0.00     0.210 HD
ATOM   4918  N   ARG F 456     -21.038 -47.941 -18.345  1.00129.36    -0.346 N 
ATOM   4919  HN  ARG F 456     -21.998 -47.605 -18.275  1.00  0.00     0.163 HD
ATOM   4920  CA  ARG F 456     -20.686 -48.910 -19.376  1.00136.44     0.089 C 
ATOM   4921  HA  ARG F 456     -20.034 -49.688 -18.915  1.00  0.00     0.087 H 
ATOM   4922  C   ARG F 456     -19.916 -48.256 -20.516  1.00135.28     0.241 C 
ATOM   4923  O   ARG F 456     -18.971 -48.847 -21.052  1.00136.49    -0.271 OA
ATOM   4924  CB  ARG F 456     -21.946 -49.595 -19.908  1.00130.86    -0.036 C 
ATOM   4925  HB1 ARG F 456     -22.558 -49.994 -19.065  1.00  0.00     0.036 H 
ATOM   4926  HB2 ARG F 456     -22.656 -48.840 -20.318  1.00  0.00     0.036 H 
ATOM   4927  CG  ARG F 456     -21.679 -50.687 -20.935  1.00131.65    -0.048 C 
ATOM   4928  HG1 ARG F 456     -20.623 -51.041 -20.888  1.00  0.00     0.035 H 
ATOM   4929  HG2 ARG F 456     -22.193 -51.638 -20.661  1.00  0.00     0.035 H 
ATOM   4930  CD  ARG F 456     -22.053 -50.237 -22.341  1.00131.22     0.009 C 
ATOM   4931  HD1 ARG F 456     -23.105 -50.513 -22.588  1.00  0.00     0.064 H 
ATOM   4932  HD2 ARG F 456     -22.143 -49.127 -22.400  1.00  0.00     0.064 H 
ATOM   4933  NE  ARG F 456     -21.124 -50.746 -23.343  1.00141.26    -0.227 N 
ATOM   4934  HE  ARG F 456     -20.486 -51.492 -23.065  1.00  0.00     0.177 HD
ATOM   4935  CZ  ARG F 456     -21.053 -50.304 -24.591  1.00134.85     0.665 C 
ATOM   4936  NH1 ARG F 456     -21.843 -49.337 -25.027  1.00112.86    -0.235 N 
ATOM   4937 1HH1 ARG F 456     -22.522 -48.921 -24.390  1.00  0.00     0.174 HD
ATOM   4938 2HH1 ARG F 456     -21.788 -48.997 -25.987  1.00  0.00     0.174 HD
ATOM   4939  NH2 ARG F 456     -20.167 -50.846 -25.422  1.00126.06    -0.235 N 
ATOM   4940 1HH2 ARG F 456     -19.558 -51.592 -25.086  1.00  0.00     0.174 HD
ATOM   4941 2HH2 ARG F 456     -20.112 -50.506 -26.382  1.00  0.00     0.174 HD
ATOM   4942  N   ASP F 457     -20.303 -47.036 -20.897  1.00129.81    -0.346 N 
ATOM   4943  HN  ASP F 457     -21.075 -46.577 -20.414  1.00  0.00     0.163 HD
ATOM   4944  CA  ASP F 457     -19.630 -46.355 -21.998  1.00127.00     0.098 C 
ATOM   4945  HA  ASP F 457     -19.565 -47.063 -22.857  1.00  0.00     0.088 H 
ATOM   4946  C   ASP F 457     -18.215 -45.934 -21.621  1.00133.78     0.241 C 
ATOM   4947  O   ASP F 457     -17.325 -45.924 -22.479  1.00134.41    -0.271 OA
ATOM   4948  CB  ASP F 457     -20.446 -45.141 -22.441  1.00115.85     0.043 C 
ATOM   4949  HB1 ASP F 457     -20.867 -44.599 -21.562  1.00  0.00     0.052 H 
ATOM   4950  HB2 ASP F 457     -19.785 -44.340 -22.846  1.00  0.00     0.052 H 
ATOM   4951  CG  ASP F 457     -21.535 -45.502 -23.432  1.00104.86     0.175 C 
ATOM   4952  OD1 ASP F 457     -21.485 -46.615 -23.996  1.00106.13    -0.648 OA
ATOM   4953  OD2 ASP F 457     -22.441 -44.670 -23.651  1.00 99.87    -0.648 OA
ATOM   4954  N   GLU F 458     -17.989 -45.579 -20.353  1.00134.23    -0.346 N 
ATOM   4955  HN  GLU F 458     -18.763 -45.542 -19.690  1.00  0.00     0.163 HD
ATOM   4956  CA  GLU F 458     -16.639 -45.244 -19.913  1.00135.04     0.090 C 
ATOM   4957  HA  GLU F 458     -16.243 -44.442 -20.579  1.00  0.00     0.087 H 
ATOM   4958  C   GLU F 458     -15.716 -46.450 -20.017  1.00141.40     0.241 C 
ATOM   4959  O   GLU F 458     -14.540 -46.314 -20.375  1.00147.06    -0.271 OA
ATOM   4960  CB  GLU F 458     -16.668 -44.708 -18.482  1.00132.27    -0.029 C 
ATOM   4961  HB1 GLU F 458     -15.748 -45.015 -17.931  1.00  0.00     0.037 H 
ATOM   4962  HB2 GLU F 458     -17.437 -45.245 -17.879  1.00  0.00     0.037 H 
ATOM   4963  CG  GLU F 458     -16.870 -43.204 -18.387  1.00128.15     0.018 C 
ATOM   4964  HG1 GLU F 458     -17.334 -42.803 -19.318  1.00  0.00     0.049 H 
ATOM   4965  HG2 GLU F 458     -15.894 -42.666 -18.426  1.00  0.00     0.049 H 
ATOM   4966  CD  GLU F 458     -17.667 -42.799 -17.163  1.00133.67     0.172 C 
ATOM   4967  OE1 GLU F 458     -18.261 -43.687 -16.517  1.00132.98    -0.648 OA
ATOM   4968  OE2 GLU F 458     -17.701 -41.591 -16.848  1.00131.51    -0.648 OA
ATOM   4969  N   LEU F 459     -16.232 -47.642 -19.708  1.00142.73    -0.346 N 
ATOM   4970  HN  LEU F 459     -17.183 -47.704 -19.344  1.00  0.00     0.163 HD
ATOM   4971  CA  LEU F 459     -15.443 -48.855 -19.888  1.00142.16     0.086 C 
ATOM   4972  HA  LEU F 459     -14.427 -48.676 -19.464  1.00  0.00     0.086 H 
ATOM   4973  C   LEU F 459     -15.289 -49.207 -21.362  1.00142.39     0.240 C 
ATOM   4974  O   LEU F 459     -14.252 -49.746 -21.764  1.00152.08    -0.271 OA
ATOM   4975  CB  LEU F 459     -16.081 -50.016 -19.126  1.00141.29    -0.049 C 
ATOM   4976  HB1 LEU F 459     -16.194 -49.758 -18.047  1.00  0.00     0.030 H 
ATOM   4977  HB2 LEU F 459     -15.516 -50.967 -19.269  1.00  0.00     0.030 H 
ATOM   4978  HB3 LEU F 459     -17.049 -50.329 -19.581  1.00  0.00     0.030 H 
ATOM   4979  N   ARG F 460     -16.303 -48.910 -22.179  1.00142.07    -0.346 N 
ATOM   4980  HN  ARG F 460     -17.154 -48.493 -21.801  1.00  0.00     0.163 HD
ATOM   4981  CA  ARG F 460     -16.200 -49.179 -23.609  1.00143.87     0.086 C 
ATOM   4982  HA  ARG F 460     -15.813 -50.216 -23.742  1.00  0.00     0.086 H 
ATOM   4983  C   ARG F 460     -15.234 -48.219 -24.292  1.00147.19     0.240 C 
ATOM   4984  O   ARG F 460     -14.597 -48.587 -25.286  1.00148.86    -0.271 OA
ATOM   4985  CB  ARG F 460     -17.580 -49.096 -24.260  1.00135.66    -0.049 C 
ATOM   4986  HB1 ARG F 460     -17.501 -49.302 -25.353  1.00  0.00     0.030 H 
ATOM   4987  HB2 ARG F 460     -18.081 -48.121 -24.054  1.00  0.00     0.030 H 
ATOM   4988  HB3 ARG F 460     -18.318 -49.767 -23.761  1.00  0.00     0.030 H 
ATOM   4989  N   ALA F 461     -15.110 -46.993 -23.780  1.00149.03    -0.346 N 
ATOM   4990  HN  ALA F 461     -15.674 -46.724 -22.974  1.00  0.00     0.163 HD
ATOM   4991  CA  ALA F 461     -14.177 -46.034 -24.360  1.00138.76     0.086 C 
ATOM   4992  HA  ALA F 461     -14.249 -46.107 -25.470  1.00  0.00     0.086 H 
ATOM   4993  C   ALA F 461     -12.739 -46.340 -23.955  1.00151.86     0.240 C 
ATOM   4994  O   ALA F 461     -11.820 -46.204 -24.770  1.00148.53    -0.271 OA
ATOM   4995  CB  ALA F 461     -14.560 -44.612 -23.949  1.00122.85    -0.049 C 
ATOM   4996  HB1 ALA F 461     -15.611 -44.388 -24.245  1.00  0.00     0.030 H 
ATOM   4997  HB2 ALA F 461     -13.846 -43.857 -24.354  1.00  0.00     0.030 H 
ATOM   4998  HB3 ALA F 461     -14.390 -44.435 -22.861  1.00  0.00     0.030 H
[truncated: 124,989 more chars]
