# Supplementary material for: Investigation of the Mechanism of Cinnamaldehyde in Irritable Bowel Syndrome Based via Network Pharmacology, Molecular Docking, and Animal Experiments
Source: Pediatr Discov. 2025 Oct 5:e70017. Online ahead of print. doi: 10.1002/pdi3.70017 (PMC13398650; doi:10.1002/pdi3.70017)
Supplement: Supplementary file 1 — Supporting Information S1 [file PDI3-9999-0-s001.zip › Supplementary Materials/Molecular Docking/NFE2L2/GPQ_out.pdbqt]

MODEL 1
REMARK VINA RESULT:      -4.4      0.000      0.000
REMARK  2 active torsions:
REMARK  status: ('A' for Active; 'I' for Inactive)
REMARK    1  A    between atoms: C_2  and  C_7 
REMARK    2  A    between atoms: C_9  and  C_10 
ROOT
HETATM    1  C   UNL     1     -65.228 -18.834 -10.448  1.00  0.00    -0.036 A 
HETATM    2  C   UNL     1     -65.558 -19.110  -9.121  1.00  0.00     0.011 A 
HETATM    3  C   UNL     1     -66.214 -18.869 -11.434  1.00  0.00     0.011 A 
HETATM    4  C   UNL     1     -66.875 -19.422  -8.780  1.00  0.00     0.001 A 
HETATM    5  C   UNL     1     -67.530 -19.180 -11.094  1.00  0.00     0.001 A 
HETATM    6  C   UNL     1     -67.861 -19.456  -9.767  1.00  0.00     0.000 A 
ENDROOT
BRANCH   1   7
HETATM    7  C   UNL     1     -63.855 -18.508 -10.803  1.00  0.00     0.014 C 
HETATM    8  C   UNL     1     -62.757 -19.143 -10.341  1.00  0.00     0.042 C 
BRANCH   8   9
HETATM    9  C   UNL     1     -61.421 -18.694 -10.784  1.00  0.00     0.258 C 
HETATM   10  O   UNL     1     -60.621 -18.183 -10.010  1.00  0.00    -0.302 OA
ENDBRANCH   8   9
ENDBRANCH   1   7
TORSDOF 2
ENDMDL
MODEL 2
REMARK VINA RESULT:      -4.3      4.994      6.690
REMARK  2 active torsions:
REMARK  status: ('A' for Active; 'I' for Inactive)
REMARK    1  A    between atoms: C_2  and  C_7 
REMARK    2  A    between atoms: C_9  and  C_10 
ROOT
HETATM    1  C   UNL     1     -69.012 -18.230  -8.885  1.00  0.00    -0.036 A 
HETATM    2  C   UNL     1     -69.383 -17.488 -10.006  1.00  0.00     0.011 A 
HETATM    3  C   UNL     1     -68.187 -19.345  -9.029  1.00  0.00     0.011 A 
HETATM    4  C   UNL     1     -68.931 -17.862 -11.272  1.00  0.00     0.001 A 
HETATM    5  C   UNL     1     -67.734 -19.719 -10.294  1.00  0.00     0.001 A 
HETATM    6  C   UNL     1     -68.105 -18.977 -11.415  1.00  0.00     0.000 A 
ENDROOT
BRANCH   1   7
HETATM    7  C   UNL     1     -69.484 -17.839  -7.565  1.00  0.00     0.014 C 
HETATM    8  C   UNL     1     -70.776 -17.807  -7.175  1.00  0.00     0.042 C 
BRANCH   8   9
HETATM    9  C   UNL     1     -71.107 -17.378  -5.801  1.00  0.00     0.258 C 
HETATM   10  O   UNL     1     -71.737 -16.351  -5.577  1.00  0.00    -0.302 OA
ENDBRANCH   8   9
ENDBRANCH   1   7
TORSDOF 2
ENDMDL
MODEL 3
REMARK VINA RESULT:      -4.3     46.838     48.604
REMARK  2 active torsions:
REMARK  status: ('A' for Active; 'I' for Inactive)
REMARK    1  A    between atoms: C_2  and  C_7 
REMARK    2  A    between atoms: C_9  and  C_10 
ROOT
HETATM    1  C   UNL     1     -28.069 -28.454  20.590  1.00  0.00    -0.036 A 
HETATM    2  C   UNL     1     -27.585 -28.955  21.799  1.00  0.00     0.011 A 
HETATM    3  C   UNL     1     -28.353 -29.325  19.539  1.00  0.00     0.011 A 
HETATM    4  C   UNL     1     -27.385 -30.327  21.956  1.00  0.00     0.001 A 
HETATM    5  C   UNL     1     -28.154 -30.697  19.695  1.00  0.00     0.001 A 
HETATM    6  C   UNL     1     -27.671 -31.198  20.904  1.00  0.00     0.000 A 
ENDROOT
BRANCH   1   7
HETATM    7  C   UNL     1     -28.277 -27.023  20.427  1.00  0.00     0.014 C 
HETATM    8  C   UNL     1     -28.853 -26.435  19.357  1.00  0.00     0.042 C 
BRANCH   8   9
HETATM    9  C   UNL     1     -28.989 -24.964  19.326  1.00  0.00     0.258 C 
HETATM   10  O   UNL     1     -30.060 -24.409  19.543  1.00  0.00    -0.302 OA
ENDBRANCH   8   9
ENDBRANCH   1   7
TORSDOF 2
ENDMDL
MODEL 4
REMARK VINA RESULT:      -4.1      4.526      5.204
REMARK  2 active torsions:
REMARK  status: ('A' for Active; 'I' for Inactive)
REMARK    1  A    between atoms: C_2  and  C_7 
REMARK    2  A    between atoms: C_9  and  C_10 
ROOT
HETATM    1  C   UNL     1     -68.464 -18.702 -11.305  1.00  0.00    -0.036 A 
HETATM    2  C   UNL     1     -67.821 -19.645 -10.503  1.00  0.00     0.011 A 
HETATM    3  C   UNL     1     -69.115 -17.617 -10.718  1.00  0.00     0.011 A 
HETATM    4  C   UNL     1     -67.831 -19.504  -9.115  1.00  0.00     0.001 A 
HETATM    5  C   UNL     1     -69.125 -17.475  -9.331  1.00  0.00     0.001 A 
HETATM    6  C   UNL     1     -68.482 -18.418  -8.529  1.00  0.00     0.000 A 
ENDROOT
BRANCH   1   7
HETATM    7  C   UNL     1     -68.453 -18.849 -12.752  1.00  0.00     0.014 C 
HETATM    8  C   UNL     1     -68.138 -19.979 -13.420  1.00  0.00     0.042 C 
BRANCH   8   9
HETATM    9  C   UNL     1     -68.161 -19.977 -14.897  1.00  0.00     0.258 C 
HETATM   10  O   UNL     1     -68.542 -20.948 -15.540  1.00  0.00    -0.302 OA
ENDBRANCH   8   9
ENDBRANCH   1   7
TORSDOF 2
ENDMDL
MODEL 5
REMARK VINA RESULT:      -3.9     23.831     24.540
REMARK  2 active torsions:
REMARK  status: ('A' for Active; 'I' for Inactive)
REMARK    1  A    between atoms: C_2  and  C_7 
REMARK    2  A    between atoms: C_9  and  C_10 
ROOT
HETATM    1  C   UNL     1     -54.711 -27.416  10.136  1.00  0.00    -0.036 A 
HETATM    2  C   UNL     1     -54.658 -26.829  11.400  1.00  0.00     0.011 A 
HETATM    3  C   UNL     1     -55.895 -28.002   9.689  1.00  0.00     0.011 A 
HETATM    4  C   UNL     1     -55.789 -26.828  12.217  1.00  0.00     0.001 A 
HETATM    5  C   UNL     1     -57.026 -28.001  10.504  1.00  0.00     0.001 A 
HETATM    6  C   UNL     1     -56.973 -27.414  11.768  1.00  0.00     0.000 A 
ENDROOT
BRANCH   1   7
HETATM    7  C   UNL     1     -53.531 -27.417   9.284  1.00  0.00     0.014 C 
HETATM    8  C   UNL     1     -52.254 -27.354   9.718  1.00  0.00     0.042 C 
BRANCH   8   9
HETATM    9  C   UNL     1     -51.154 -27.354   8.731  1.00  0.00     0.258 C 
HETATM   10  O   UNL     1     -50.823 -28.369   8.131  1.00  0.00    -0.302 OA
ENDBRANCH   8   9
ENDBRANCH   1   7
TORSDOF 2
ENDMDL
MODEL 6
REMARK VINA RESULT:      -3.9     12.044     12.758
REMARK  2 active torsions:
REMARK  status: ('A' for Active; 'I' for Inactive)
REMARK    1  A    between atoms: C_2  and  C_7 
REMARK    2  A    between atoms: C_9  and  C_10 
ROOT
HETATM    1  C   UNL     1     -60.779 -11.537  -1.260  1.00  0.00    -0.036 A 
HETATM    2  C   UNL     1     -61.953 -12.281  -1.152  1.00  0.00     0.011 A 
HETATM    3  C   UNL     1     -60.822 -10.147  -1.156  1.00  0.00     0.011 A 
HETATM    4  C   UNL     1     -63.172 -11.635  -0.941  1.00  0.00     0.001 A 
HETATM    5  C   UNL     1     -62.040  -9.500  -0.944  1.00  0.00     0.001 A 
HETATM    6  C   UNL     1     -63.215 -10.244  -0.836  1.00  0.00     0.000 A 
ENDROOT
BRANCH   1   7
HETATM    7  C   UNL     1     -59.508 -12.211  -1.479  1.00  0.00     0.014 C 
HETATM    8  C   UNL     1     -58.366 -11.964  -0.804  1.00  0.00     0.042 C 
BRANCH   8   9
HETATM    9  C   UNL     1     -57.145 -12.723  -1.144  1.00  0.00     0.258 C 
HETATM   10  O   UNL     1     -56.558 -13.411  -0.317  1.00  0.00    -0.302 OA
ENDBRANCH   8   9
ENDBRANCH   1   7
TORSDOF 2
ENDMDL
MODEL 7
REMARK VINA RESULT:      -3.8     57.946     59.581
REMARK  2 active torsions:
REMARK  status: ('A' for Active; 'I' for Inactive)
REMARK    1  A    between atoms: C_2  and  C_7 
REMARK    2  A    between atoms: C_9  and  C_10 
ROOT
HETATM    1  C   UNL     1     -17.883 -50.122 -29.835  1.00  0.00    -0.036 A 
HETATM    2  C   UNL     1     -17.501 -49.855 -31.150  1.00  0.00     0.011 A 
HETATM    3  C   UNL     1     -19.168 -49.798 -29.403  1.00  0.00     0.011 A 
HETATM    4  C   UNL     1     -18.405 -49.262 -32.032  1.00  0.00     0.001 A 
HETATM    5  C   UNL     1     -20.073 -49.206 -30.285  1.00  0.00     0.001 A 
HETATM    6  C   UNL     1     -19.691 -48.939 -31.600  1.00  0.00     0.000 A 
ENDROOT
BRANCH   1   7
HETATM    7  C   UNL     1     -16.940 -50.740 -28.915  1.00  0.00     0.014 C 
HETATM    8  C   UNL     1     -17.070 -50.778 -27.572  1.00  0.00     0.042 C 
BRANCH   8   9
HETATM    9  C   UNL     1     -16.023 -51.435 -26.762  1.00  0.00     0.258 C 
HETATM   10  O   UNL     1     -16.291 -52.061 -25.744  1.00  0.00    -0.302 OA
ENDBRANCH   8   9
ENDBRANCH   1   7
TORSDOF 2
ENDMDL
MODEL 8
REMARK VINA RESULT:      -3.8     69.410     70.166
REMARK  2 active torsions:
REMARK  status: ('A' for Active; 'I' for Inactive)
REMARK    1  A    between atoms: C_2  and  C_7 
REMARK    2  A    between atoms: C_9  and  C_10 
ROOT
HETATM    1  C   UNL     1       2.246 -35.547   0.562  1.00  0.00    -0.036 A 
HETATM    2  C   UNL     1       2.390 -36.921   0.367  1.00  0.00     0.011 A 
HETATM    3  C   UNL     1       2.285 -35.019   1.852  1.00  0.00     0.011 A 
HETATM    4  C   UNL     1       2.572 -37.766   1.461  1.00  0.00     0.001 A 
HETATM    5  C   UNL     1       2.469 -35.864   2.947  1.00  0.00     0.001 A 
HETATM    6  C   UNL     1       2.613 -37.237   2.752  1.00  0.00     0.000 A 
ENDROOT
BRANCH   1   7
HETATM    7  C   UNL     1       2.055 -34.666  -0.579  1.00  0.00     0.014 C 
HETATM    8  C   UNL     1       2.857 -34.608  -1.664  1.00  0.00     0.042 C 
BRANCH   8   9
HETATM    9  C   UNL     1       2.543 -33.652  -2.746  1.00  0.00     0.258 C 
HETATM   10  O   UNL     1       3.239 -32.667  -2.961  1.00  0.00    -0.302 OA
ENDBRANCH   8   9
ENDBRANCH   1   7
TORSDOF 2
ENDMDL
MODEL 9
REMARK VINA RESULT:      -3.7     10.398     11.960
REMARK  2 active torsions:
REMARK  status: ('A' for Active; 'I' for Inactive)
REMARK    1  A    between atoms: C_2  and  C_7 
REMARK    2  A    between atoms: C_9  and  C_10 
ROOT
HETATM    1  C   UNL     1     -69.345 -24.675  -0.610  1.00  0.00    -0.036 A 
HETATM    2  C   UNL     1     -69.552 -24.414   0.745  1.00  0.00     0.011 A 
HETATM    3  C   UNL     1     -70.258 -25.458  -1.316  1.00  0.00     0.011 A 
HETATM    4  C   UNL     1     -70.672 -24.937   1.393  1.00  0.00     0.001 A 
HETATM    5  C   UNL     1     -71.378 -25.980  -0.669  1.00  0.00     0.001 A 
HETATM    6  C   UNL     1     -71.585 -25.719   0.685  1.00  0.00     0.000 A 
ENDROOT
BRANCH   1   7
HETATM    7  C   UNL     1     -68.178 -24.130  -1.285  1.00  0.00     0.014 C 
HETATM    8  C   UNL     1     -67.481 -23.044  -0.887  1.00  0.00     0.042 C 
BRANCH   8   9
HETATM    9  C   UNL     1     -66.318 -22.600  -1.683  1.00  0.00     0.258 C 
HETATM   10  O   UNL     1     -65.828 -23.300  -2.560  1.00  0.00    -0.302 OA
ENDBRANCH   8   9
ENDBRANCH   1   7
TORSDOF 2
ENDMDL
