# Supplementary material for: Investigation of the Mechanism of Cinnamaldehyde in Irritable Bowel Syndrome Based via Network Pharmacology, Molecular Docking, and Animal Experiments
Source: Pediatr Discov. 2025 Oct 5:e70017. Online ahead of print. doi: 10.1002/pdi3.70017 (PMC13398650; doi:10.1002/pdi3.70017)
Supplement: Supplementary file 1 — Supporting Information S1 [file PDI3-9999-0-s001.zip › Supplementary Materials/Molecular Docking/NFKB1/8tqdQU.pdb]

CRYST1   57.210   57.210   71.850  90.00  90.00 120.00 P 31          1
ATOM      1  N   ASP A  40       3.827  30.077  10.411  1.00 78.57           N  
ANISOU    1  N   ASP A  40    10668   9689   9493     95   -322   -145       N  
ATOM      2  CA  ASP A  40       4.302  28.671  10.540  1.00 75.98           C  
ANISOU    2  CA  ASP A  40    10273   9415   9179     68   -308   -130       C  
ATOM      3  C   ASP A  40       5.206  28.349   9.350  1.00 71.09           C  
ANISOU    3  C   ASP A  40     9621   8797   8592      9   -312   -108       C  
ATOM      4  O   ASP A  40       4.966  28.818   8.238  1.00 68.61           O  
ANISOU    4  O   ASP A  40     9315   8462   8292      5   -311    -95       O  
ATOM      5  CB  ASP A  40       3.118  27.706  10.668  1.00 79.34           C  
ANISOU    5  CB  ASP A  40    10653   9891   9601    116   -273   -121       C  
ATOM      6  CG  ASP A  40       3.485  26.339  11.221  1.00 81.41           C  
ANISOU    6  CG  ASP A  40    10860  10203   9868    101   -260   -112       C  
ATOM      7  OD1 ASP A  40       4.176  26.296  12.261  1.00 83.28           O  
ANISOU    7  OD1 ASP A  40    11111  10440  10089     89   -275   -126       O  
ATOM      8  OD2 ASP A  40       3.059  25.329  10.621  1.00 81.96           O1-
ANISOU    8  OD2 ASP A  40    10876  10310   9955    102   -237    -91       O1-
ATOM      9  N   GLY A  41       6.251  27.550   9.603  1.00 68.54           N  
ANISOU    9  N   GLY A  41     9263   8499   8280    -32   -317   -101       N  
ATOM     10  CA  GLY A  41       7.300  27.300   8.628  1.00 64.96           C  
ANISOU   10  CA  GLY A  41     8781   8046   7853    -90   -323    -82       C  
ATOM     11  C   GLY A  41       6.839  26.393   7.489  1.00 60.97           C  
ANISOU   11  C   GLY A  41     8223   7572   7369    -86   -296    -58       C  
ATOM     12  O   GLY A  41       5.794  25.753   7.579  1.00 61.58           O  
ANISOU   12  O   GLY A  41     8276   7677   7442    -45   -273    -55       O  
ATOM     13  N   PRO A  42       7.590  26.341   6.366  1.00 58.93           N  
ANISOU   13  N   PRO A  42     7945   7309   7133   -130   -298    -40       N  
ATOM     14  CA  PRO A  42       7.293  25.410   5.275  1.00 57.50           C  
ANISOU   14  CA  PRO A  42     7715   7160   6971   -132   -274    -18       C  
ATOM     15  C   PRO A  42       7.427  23.947   5.695  1.00 54.03           C  
ANISOU   15  C   PRO A  42     7222   6770   6538   -130   -257    -12       C  
ATOM     16  O   PRO A  42       8.381  23.595   6.385  1.00 51.39           O  
ANISOU   16  O   PRO A  42     6876   6446   6204   -155   -267    -16       O  
ATOM     17  CB  PRO A  42       8.310  25.728   4.165  1.00 58.37           C  
ANISOU   17  CB  PRO A  42     7822   7256   7100   -183   -283     -2       C  
ATOM     18  CG  PRO A  42       9.296  26.732   4.758  1.00 59.32           C  
ANISOU   18  CG  PRO A  42     7983   7340   7214   -217   -313    -13       C  
ATOM     19  CD  PRO A  42       8.732  27.219   6.076  1.00 60.91           C  
ANISOU   19  CD  PRO A  42     8225   7526   7391   -181   -324    -38       C  
ATOM     20  N   TYR A  43       6.468  23.110   5.264  1.00 56.31           N  
ANISOU   20  N   TYR A  43     7478   7086   6831   -102   -232     -3       N  
ATOM     21  CA  TYR A  43       6.461  21.688   5.583  1.00 54.14           C  
ANISOU   21  CA  TYR A  43     7154   6853   6562    -99   -214      3       C  
ATOM     22  C   TYR A  43       5.876  20.887   4.419  1.00 51.68           C  
ANISOU   22  C   TYR A  43     6806   6563   6266    -95   -193     19       C  
ATOM     23  O   TYR A  43       5.099  21.414   3.626  1.00 49.43           O  
ANISOU   23  O   TYR A  43     6534   6265   5981    -79   -190     23       O  
ATOM     24  CB  TYR A  43       5.669  21.416   6.868  1.00 55.24           C  
ANISOU   24  CB  TYR A  43     7297   7008   6682    -59   -207     -8       C  
ATOM     25  CG  TYR A  43       4.165  21.664   6.808  1.00 54.43           C  
ANISOU   25  CG  TYR A  43     7202   6908   6569    -11   -193    -10       C  
ATOM     26  CD1 TYR A  43       3.629  22.946   6.925  1.00 55.45           C  
ANISOU   26  CD1 TYR A  43     7380   7005   6683     14   -203    -23       C  
ATOM     27  CD2 TYR A  43       3.277  20.608   6.645  1.00 51.66           C  
ANISOU   27  CD2 TYR A  43     6811   6592   6223      9   -169      0       C  
ATOM     28  CE1 TYR A  43       2.258  23.163   6.882  1.00 53.19           C  
ANISOU   28  CE1 TYR A  43     7098   6725   6386     61   -190    -23       C  
ATOM     29  CE2 TYR A  43       1.908  20.813   6.594  1.00 50.98           C  
ANISOU   29  CE2 TYR A  43     6727   6514   6129     51   -157      1       C  
ATOM     30  CZ  TYR A  43       1.395  22.093   6.712  1.00 54.03           C  
ANISOU   30  CZ  TYR A  43     7158   6872   6499     79   -166    -10       C  
ATOM     31  OH  TYR A  43       0.041  22.278   6.663  1.00 50.99           O  
ANISOU   31  OH  TYR A  43     6769   6498   6104    125   -153     -9       O  
ATOM     32  N   LEU A  44       6.249  19.601   4.334  1.00 49.15           N  
ANISOU   32  N   LEU A  44     6442   6273   5958   -108   -180     29       N  
ATOM     33  CA  LEU A  44       5.660  18.694   3.361  1.00 47.91           C  
ANISOU   33  CA  LEU A  44     6251   6136   5813   -104   -161     42       C  
ATOM     34  C   LEU A  44       4.464  17.959   3.970  1.00 45.41           C  
ANISOU   34  C   LEU A  44     5917   5844   5490    -68   -145     42       C  
ATOM     35  O   LEU A  44       4.525  17.501   5.107  1.00 43.23           O  
ANISOU   35  O   LEU A  44     5636   5582   5207    -58   -143     37       O  
ATOM     36  CB  LEU A  44       6.715  17.701   2.865  1.00 49.93           C  
ANISOU   36  CB  LEU A  44     6474   6410   6086   -136   -155     53       C  
ATOM     37  CG  LEU A  44       6.179  16.662   1.881  1.00 53.41           C  
ANISOU   37  CG  LEU A  44     6882   6870   6539   -133   -137     64       C  
ATOM     38  CD1 LEU A  44       5.728  17.327   0.593  1.00 52.87           C  
ANISOU   38  CD1 LEU A  44     6827   6788   6472   -134   -138     69       C  
ATOM     39  CD2 LEU A  44       7.209  15.592   1.587  1.00 56.23           C  
ANISOU   39  CD2 LEU A  44     7209   7245   6910   -158   -130     72       C  
ATOM     40  N   GLN A  45       3.397  17.831   3.165  1.00 43.37           N  
ANISOU   40  N   GLN A  45     5649   5593   5236    -50   -134     48       N  
ATOM     41  CA  GLN A  45       2.147  17.176   3.533  1.00 40.76           C  
ANISOU   41  CA  GLN A  45     5297   5287   4901    -20   -119     51       C  
ATOM     42  C   GLN A  45       1.918  15.982   2.606  1.00 39.62           C  
ANISOU   42  C   GLN A  45     5115   5165   4773    -33   -106     64       C  
ATOM     43  O   GLN A  45       2.015  16.141   1.392  1.00 39.58           O  
ANISOU   43  O   GLN A  45     5110   5151   4776    -47   -108     69       O  
ATOM     44  CB  GLN A  45       1.009  18.194   3.385  1.00 41.52           C  
ANISOU   44  CB  GLN A  45     5416   5374   4985     14   -120     48       C  
ATOM     45  CG  GLN A  45      -0.397  17.637   3.585  1.00 41.58           C  
ANISOU   45  CG  GLN A  45     5398   5411   4989     46   -104     54       C  
ATOM     46  CD  GLN A  45      -0.658  17.256   5.020  1.00 44.29           C  
ANISOU   46  CD  GLN A  45     5736   5773   5320     67    -95     49       C  
ATOM     47  NE2 GLN A  45      -1.287  16.109   5.222  1.00 45.18           N  
ANISOU   47  NE2 GLN A  45     5810   5917   5437     71    -79     61       N  
ATOM     48  OE1 GLN A  45      -0.286  17.978   5.943  1.00 48.15           O  
ANISOU   48  OE1 GLN A  45     6256   6247   5793     78   -104     37       O  
ATOM     49  N   ILE A  46       1.627  14.789   3.156  1.00 39.39           N  
ANISOU   49  N   ILE A  46     5056   5160   4747    -30    -92     70       N  
ATOM     50  CA  ILE A  46       1.136  13.685   2.335  1.00 38.54           C  
ANISOU   50  CA  ILE A  46     4917   5071   4654    -38    -81     81       C  
ATOM     51  C   ILE A  46      -0.363  13.886   2.110  1.00 38.33           C  
ANISOU   51  C   ILE A  46     4882   5057   4622    -11    -75     84       C  
ATOM     52  O   ILE A  46      -1.113  13.966   3.082  1.00 35.69           O  
ANISOU   52  O   ILE A  46     4545   4735   4277     14    -69     84       O  
ATOM     53  CB  ILE A  46       1.398  12.304   2.974  1.00 36.81           C  
ANISOU   53  CB  ILE A  46     4671   4870   4442    -47    -70     87       C  
ATOM     54  CG1 ILE A  46       2.887  11.952   3.046  1.00 37.82           C  
ANISOU   54  CG1 ILE A  46     4800   4989   4577    -73    -75     86       C  
ATOM     55  CG2 ILE A  46       0.607  11.231   2.235  1.00 36.40           C  
ANISOU   55  CG2 ILE A  46     4592   4835   4403    -52    -59     97       C  
ATOM     56  CD1 ILE A  46       3.180  10.616   3.696  1.00 36.35           C  
ANISOU   56  CD1 ILE A  46     4592   4819   4398    -78    -65     93       C  
ATOM     57  N   LEU A  47      -0.803  13.922   0.844  1.00 38.37           N  
ANISOU   57  N   LEU A  47     4881   5061   4634    -17    -78     89       N  
ATOM     58  CA  LEU A  47      -2.222  14.049   0.531  1.00 39.99           C  
ANISOU   58  CA  LEU A  47     5073   5283   4836      6    -74     95       C  
ATOM     59  C   LEU A  47      -2.846  12.680   0.265  1.00 37.97           C  
ANISOU   59  C   LEU A  47     4780   5053   4592     -4    -64    105       C  
ATOM     60  O   LEU A  47      -3.962  12.412   0.715  1.00 39.48           O  
ANISOU   60  O   LEU A  47     4951   5268   4780     14    -56    112       O  
ATOM     61  CB  LEU A  47      -2.412  14.965  -0.682  1.00 42.92           C  
ANISOU   61  CB  LEU A  47     5462   5640   5205      8    -85     95       C  
ATOM     62  CG  LEU A  47      -1.914  16.402  -0.522  1.00 42.72           C  
ANISOU   62  CG  LEU A  47     5478   5584   5168     19    -97     87       C  
ATOM     63  CD1 LEU A  47      -1.905  17.105  -1.869  1.00 43.23           C  
ANISOU   63  CD1 LEU A  47     5558   5632   5233     12   -107     91       C  
ATOM     64  CD2 LEU A  47      -2.755  17.186   0.481  1.00 44.20           C  
ANISOU   64  CD2 LEU A  47     5679   5773   5341     59    -96     81       C  
ATOM     65  N   GLU A  48      -2.161  11.837  -0.514  1.00 36.93           N  
ANISOU   65  N   GLU A  48     4640   4917   4473    -34    -64    106       N  
ATOM     66  CA  GLU A  48      -2.611  10.473  -0.728  1.00 36.21           C  
ANISOU   66  CA  GLU A  48     4520   4845   4394    -48    -57    114       C  
ATOM     67  C   GLU A  48      -1.429   9.529  -0.527  1.00 35.85           C  
ANISOU   67  C   GLU A  48     4473   4790   4357    -72    -52    113       C  
ATOM     68  O   GLU A  48      -0.365   9.709  -1.126  1.00 35.17           O  
ANISOU   68  O   GLU A  48     4400   4687   4273    -88    -57    108       O  
ATOM     69  CB  GLU A  48      -3.255  10.293  -2.105  1.00 36.50           C  
ANISOU   69  CB  GLU A  48     4546   4885   4434    -57    -63    117       C  
ATOM     70  CG  GLU A  48      -3.711   8.868  -2.361  1.00 37.06           C  
ANISOU   70  CG  GLU A  48     4590   4972   4518    -76    -58    124       C  
ATOM     71  CD  GLU A  48      -4.745   8.688  -3.460  1.00 39.13           C  
ANISOU   71  CD  GLU A  48     4837   5247   4781    -80    -66    128       C  
ATOM     72  OE1 GLU A  48      -5.110   9.688  -4.094  1.00 41.84           O  
ANISOU   72  OE1 GLU A  48     5190   5589   5116    -66    -75    127       O  
ATOM     73  OE2 GLU A  48      -5.161   7.538  -3.688  1.00 40.90           O1-
ANISOU   73  OE2 GLU A  48     5042   5482   5016    -98    -64    132       O1-
ATOM     74  N   GLN A  49      -1.644   8.530   0.337  1.00 34.27           N  
ANISOU   74  N   GLN A  49     4255   4603   4162    -73    -42    119       N  
ATOM     75  CA  GLN A  49      -0.651   7.510   0.633  1.00 33.12           C  
ANISOU   75  CA  GLN A  49     4107   4452   4026    -91    -37    120       C  
ATOM     76  C   GLN A  49      -0.537   6.546  -0.537  1.00 32.85           C  
ANISOU   76  C   GLN A  49     4064   4413   4004   -113    -38    121       C  
ATOM     77  O   GLN A  49      -1.452   6.466  -1.351  1.00 35.00           O  
ANISOU   77  O   GLN A  49     4328   4692   4278   -116    -41    122       O  
ATOM     78  CB  GLN A  49      -1.086   6.669   1.834  1.00 31.56           C  
ANISOU   78  CB  GLN A  49     3894   4269   3829    -85    -26    130       C  
ATOM     79  CG  GLN A  49      -1.062   7.421   3.150  1.00 29.82           C  
ANISOU   79  CG  GLN A  49     3683   4053   3593    -63    -24    129       C  
ATOM     80  CD  GLN A  49       0.334   7.621   3.677  1.00 28.69           C  
ANISOU   80  CD  GLN A  49     3557   3897   3447    -68    -29    122       C  
ATOM     81  NE2 GLN A  49       0.439   8.472   4.681  1.00 28.63           N  
ANISOU   81  NE2 GLN A  49     3564   3889   3423    -49    -32    117       N  
ATOM     82  OE1 GLN A  49       1.304   7.033   3.198  1.00 32.27           O  
ANISOU   82  OE1 GLN A  49     4009   4339   3910    -86    -31    121       O  
ATOM     83  N   PRO A  50       0.542   5.730  -0.622  1.00 32.53           N  
ANISOU   83  N   PRO A  50     4026   4363   3971   -128    -34    119       N  
ATOM     84  CA  PRO A  50       0.518   4.548  -1.481  1.00 32.49           C  
ANISOU   84  CA  PRO A  50     4013   4353   3977   -145    -32    120       C  
ATOM     85  C   PRO A  50      -0.465   3.541  -0.886  1.00 33.67           C  
ANISOU   85  C   PRO A  50     4145   4513   4133   -148    -26    130       C  
ATOM     86  O   PRO A  50      -0.634   3.513   0.326  1.00 33.32           O  
ANISOU   86  O   PRO A  50     4095   4477   4085   -137    -20    138       O  
ATOM     87  CB  PRO A  50       1.959   4.031  -1.419  1.00 30.53           C  
ANISOU   87  CB  PRO A  50     3772   4093   3733   -152    -28    117       C  
ATOM     88  CG  PRO A  50       2.428   4.466  -0.043  1.00 31.67           C  
ANISOU   88  CG  PRO A  50     3918   4241   3872   -140    -27    120       C  
ATOM     89  CD  PRO A  50       1.787   5.824   0.164  1.00 31.30           C  
ANISOU   89  CD  PRO A  50     3878   4199   3813   -127    -33    118       C  
ATOM     90  N   LYS A  51      -1.108   2.728  -1.737  1.00 33.05           N  
ANISOU   90  N   LYS A  51     4059   4434   4062   -163    -28    131       N  
ATOM     91  CA  LYS A  51      -1.924   1.623  -1.251  1.00 35.75           C  
ANISOU   91  CA  LYS A  51     4386   4784   4414   -172    -24    142       C  
ATOM     92  C   LYS A  51      -1.009   0.583  -0.605  1.00 34.95           C  
ANISOU   92  C   LYS A  51     4290   4668   4319   -177    -15    146       C  
ATOM     93  O   LYS A  51       0.083   0.333  -1.114  1.00 35.98           O  
ANISOU   93  O   LYS A  51     4435   4783   4452   -180    -16    137       O  
ATOM     94  CB  LYS A  51      -2.740   1.002  -2.393  1.00 36.96           C  
ANISOU   94  CB  LYS A  51     4532   4936   4573   -192    -32    140       C  
ATOM     95  CG  LYS A  51      -3.977   0.242  -1.929  1.00 42.59           C  
ANISOU   95  CG  LYS A  51     5223   5663   5293   -203    -30    155       C  
ATOM     96  CD  LYS A  51      -4.861  -0.302  -3.041  1.00 42.94           C  
ANISOU   96  CD  LYS A  51     5260   5710   5344   -225    -42    153       C  
ATOM     97  CE  LYS A  51      -5.330   0.774  -3.994  1.00 47.73           C  
ANISOU   97  CE  LYS A  51     5864   6328   5940   -217    -54    145       C  
ATOM     98  NZ  LYS A  51      -6.678   0.478  -4.540  1.00 50.59           N1+
ANISOU   98  NZ  LYS A  51     6205   6709   6306   -232    -66    151       N1+
ATOM     99  N   GLN A  52      -1.455  -0.033   0.506  1.00 32.61           N  
ANISOU   99  N   GLN A  52     3983   4379   4026   -176     -7    160       N  
ATOM    100  CA  GLN A  52      -0.588  -0.890   1.301  1.00 34.77           C  
ANISOU  100  CA  GLN A  52     4263   4641   4304   -176      0    166       C  
ATOM    101  C   GLN A  52      -0.445  -2.261   0.635  1.00 38.44           C  
ANISOU  101  C   GLN A  52     4734   5085   4783   -195      0    166       C  
ATOM    102  O   GLN A  52       0.651  -2.817   0.587  1.00 37.01           O  
ANISOU  102  O   GLN A  52     4566   4888   4606   -193      1    162       O  
ATOM    103  CB  GLN A  52      -1.099  -1.030   2.742  1.00 35.20           C  
ANISOU  103  CB  GLN A  52     4307   4712   4355   -167      9    183       C  
ATOM    104  CG  GLN A  52      -1.047   0.259   3.552  1.00 34.18           C  
ANISOU  104  CG  GLN A  52     4178   4598   4209   -144     10    181       C  
ATOM    105  CD  GLN A  52      -1.001  -0.010   5.039  1.00 36.51           C  
ANISOU  105  CD  GLN A  52     4471   4904   4496   -132     19    195       C  
ATOM    106  NE2 GLN A  52       0.193   0.028   5.609  1.00 34.07           N  
ANISOU  106  NE2 GLN A  52     4175   4587   4183   -123     18    192       N  
ATOM    107  OE1 GLN A  52      -2.021  -0.262   5.677  1.00 34.43           O  
ANISOU  107  OE1 GLN A  52     4193   4658   4231   -131     28    210       O  
ATOM    108  N   ARG A  53      -1.549  -2.813   0.118  1.00 39.49           N  
ANISOU  108  N   ARG A  53     4859   5221   4924   -214     -4    170       N  
ATOM    109  CA  ARG A  53      -1.534  -4.184  -0.374  1.00 43.08           C  
ANISOU  109  CA  ARG A  53     5324   5653   5391   -234     -6    170       C  
ATOM    110  C   ARG A  53      -2.129  -4.242  -1.778  1.00 39.19           C  
ANISOU  110  C   ARG A  53     4832   5156   4900   -252    -18    158       C  
ATOM    111  O   ARG A  53      -2.950  -3.407  -2.142  1.00 37.36           O  
ANISOU  111  O   ARG A  53     4587   4944   4662   -252    -25    157       O  
ATOM    112  CB  ARG A  53      -2.327  -5.116   0.549  1.00 48.17           C  
ANISOU  112  CB  ARG A  53     5957   6299   6044   -247      0    191       C  
ATOM    113  CG  ARG A  53      -2.448  -4.645   1.991  1.00 53.13           C  
ANISOU  113  CG  ARG A  53     6572   6948   6664   -230     10    208       C  
ATOM    114  CD  ARG A  53      -2.895  -5.774   2.894  1.00 56.51           C  
ANISOU  114  CD  ARG A  53     6995   7373   7100   -243     19    230       C  
ATOM    115  NE  ARG A  53      -1.792  -6.714   3.045  1.00 60.26           N  
ANISOU  115  NE  ARG A  53     7493   7819   7582   -241     21    230       N  
ATOM    116  CZ  ARG A  53      -0.902  -6.713   4.033  1.00 58.75           C  
ANISOU  116  CZ  ARG A  53     7309   7628   7385   -221     29    237       C  
ATOM    117  NH1 ARG A  53       0.125  -7.542   3.978  1.00 57.63           N1+
ANISOU  117  NH1 ARG A  53     7187   7459   7248   -216     30    235       N1+
ATOM    118  NH2 ARG A  53      -1.006  -5.867   5.046  1.00 61.16           N  
ANISOU  118  NH2 ARG A  53     7602   7958   7675   -203     35    244       N  
ATOM    119  N   GLY A  54      -1.686  -5.231  -2.559  1.00 38.17           N  
ANISOU  119  N   GLY A  54     4722   5000   4777   -264    -22    148       N  
ATOM    120  CA  GLY A  54      -2.221  -5.468  -3.889  1.00 42.02           C  
ANISOU  120  CA  GLY A  54     5217   5482   5266   -283    -35    135       C  
ATOM    121  C   GLY A  54      -1.285  -5.069  -5.030  1.00 40.73           C  
ANISOU  121  C   GLY A  54     5072   5309   5092   -272    -38    114       C  
ATOM    122  O   GLY A  54      -1.668  -5.208  -6.187  1.00 42.09           O  
ANISOU  122  O   GLY A  54     5253   5477   5261   -285    -50    102       O  
ATOM    123  N   PHE A  55      -0.061  -4.615  -4.726  1.00 40.19           N  
ANISOU  123  N   PHE A  55     5011   5239   5019   -250    -28    111       N  
ATOM    124  CA  PHE A  55       0.907  -4.293  -5.772  1.00 43.33           C  
ANISOU  124  CA  PHE A  55     5424   5630   5407   -241    -27     95       C  
ATOM    125  C   PHE A  55       2.189  -5.090  -5.542  1.00 40.58           C  
ANISOU  125  C   PHE A  55     5091   5264   5063   -229    -16     92       C  
ATOM    126  O   PHE A  55       2.786  -4.984  -4.471  1.00 44.54           O  
ANISOU  126  O   PHE A  55     5585   5769   5567   -216     -8    103       O  
ATOM    127  CB  PHE A  55       1.200  -2.792  -5.770  1.00 47.04           C  
ANISOU  127  CB  PHE A  55     5885   6120   5866   -227    -27     95       C  
ATOM    128  CG  PHE A  55       2.040  -2.291  -6.920  1.00 49.04           C  
ANISOU  128  CG  PHE A  55     6152   6372   6108   -222    -26     81       C  
ATOM    129  CD1 PHE A  55       1.527  -2.248  -8.209  1.00 50.24           C  
ANISOU  129  CD1 PHE A  55     6312   6524   6252   -232    -36     70       C  
ATOM    130  CD2 PHE A  55       3.344  -1.862  -6.710  1.00 50.62           C  
ANISOU  130  CD2 PHE A  55     6354   6573   6305   -207    -17     81       C  
ATOM    131  CE1 PHE A  55       2.299  -1.774  -9.261  1.00 52.12           C  
ANISOU  131  CE1 PHE A  55     6563   6762   6477   -226    -34     60       C  
ATOM    132  CE2 PHE A  55       4.116  -1.397  -7.766  1.00 49.84           C  
ANISOU  132  CE2 PHE A  55     6265   6476   6195   -203    -14     71       C  
ATOM    133  CZ  PHE A  55       3.591  -1.353  -9.037  1.00 49.55           C  
ANISOU  133  CZ  PHE A  55     6238   6439   6149   -212    -22     61       C  
ATOM    134  N   ARG A  56       2.615  -5.898  -6.522  1.00 37.24           N  
ANISOU  134  N   ARG A  56     4689   4821   4639   -231    -16     78       N  
ATOM    135  CA  ARG A  56       3.766  -6.752  -6.283  1.00 39.46           C  
ANISOU  135  CA  ARG A  56     4983   5083   4923   -215     -5     77       C  
ATOM    136  C   ARG A  56       5.042  -6.028  -6.721  1.00 38.42           C  
ANISOU  136  C   ARG A  56     4851   4964   4782   -195      3     70       C  
ATOM    137  O   ARG A  56       5.032  -5.195  -7.634  1.00 37.33           O  
ANISOU  137  O   ARG A  56     4712   4837   4632   -197      0     61       O  
ATOM    138  CB  ARG A  56       3.539  -8.150  -6.876  1.00 44.03           C  
ANISOU  138  CB  ARG A  56     5587   5632   5507   -225     -9     67       C  
ATOM    139  CG  ARG A  56       4.439  -8.540  -8.034  1.00 44.60           C  
ANISOU  139  CG  ARG A  56     5682   5691   5570   -212     -4     48       C  
ATOM    140  CD  ARG A  56       4.315 -10.011  -8.377  1.00 46.93           C  
ANISOU  140  CD  ARG A  56     6008   5950   5871   -217     -6     38       C  
ATOM    141  NE  ARG A  56       4.170 -10.161  -9.816  1.00 47.45           N  
ANISOU  141  NE  ARG A  56     6096   6009   5924   -223    -13     16       N  
ATOM    142  CZ  ARG A  56       5.029  -9.684 -10.712  1.00 48.55           C  
ANISOU  142  CZ  ARG A  56     6240   6158   6046   -204     -5      3       C  
ATOM    143  NH1 ARG A  56       4.726  -9.713 -11.999  1.00 50.26           N1+
ANISOU  143  NH1 ARG A  56     6476   6372   6248   -212    -13    -15       N1+
ATOM    144  NH2 ARG A  56       6.172  -9.144 -10.318  1.00 47.77           N  
ANISOU  144  NH2 ARG A  56     6127   6076   5945   -180     10     10       N  
ATOM    145  N   PHE A  57       6.120  -6.304  -5.972  1.00 36.60           N  
ANISOU  145  N   PHE A  57     4618   4732   4556   -177     14     77       N  
ATOM    146  CA  PHE A  57       7.452  -5.819  -6.283  1.00 37.77           C  
ANISOU  146  CA  PHE A  57     4761   4891   4696   -158     23     73       C  
ATOM    147  C   PHE A  57       7.902  -6.538  -7.548  1.00 38.99           C  
ANISOU  147  C   PHE A  57     4938   5032   4844   -151     29     57       C  
ATOM    148  O   PHE A  57       7.768  -7.758  -7.646  1.00 38.48           O  
ANISOU  148  O   PHE A  57     4892   4942   4784   -149     30     52       O  
ATOM    149  CB  PHE A  57       8.435  -6.083  -5.136  1.00 37.35           C  
ANISOU  149  CB  PHE A  57     4698   4841   4650   -140     31     86       C  
ATOM    150  CG  PHE A  57       8.077  -5.503  -3.789  1.00 37.33           C  
ANISOU  150  CG  PHE A  57     4679   4852   4652   -144     26    102       C  
ATOM    151  CD1 PHE A  57       7.023  -4.615  -3.635  1.00 36.39           C  
ANISOU  151  CD1 PHE A  57     4552   4744   4530   -159     18    104       C  
ATOM    152  CD2 PHE A  57       8.797  -5.869  -2.657  1.00 39.17           C  
ANISOU  152  CD2 PHE A  57     4904   5086   4889   -129     31    114       C  
ATOM    153  CE1 PHE A  57       6.709  -4.091  -2.388  1.00 37.12           C  
ANISOU  153  CE1 PHE A  57     4632   4849   4623   -159     15    116       C  
ATOM    154  CE2 PHE A  57       8.477  -5.348  -1.412  1.00 39.20           C  
ANISOU  154  CE2 PHE A  57     4896   5103   4893   -131     26    127       C  
ATOM    155  CZ  PHE A  57       7.436  -4.458  -1.283  1.00 38.02           C  
ANISOU  155  CZ  PHE A  57     4741   4964   4740   -145     19    128       C  
ATOM    156  N   ARG A  58       8.400  -5.766  -8.513  1.00 39.41           N  
ANISOU  156  N   ARG A  58     4989   5100   4883   -148     33     49       N  
ATOM    157  CA  ARG A  58       8.724  -6.305  -9.823  1.00 41.96           C  
ANISOU  157  CA  ARG A  58     5333   5414   5196   -141     39     32       C  
ATOM    158  C   ARG A  58      10.160  -6.823  -9.822  1.00 41.40           C  
ANISOU  158  C   ARG A  58     5261   5344   5123   -114     56     32       C  
ATOM    159  O   ARG A  58      10.942  -6.485  -8.933  1.00 39.62           O  
ANISOU  159  O   ARG A  58     5015   5133   4904   -103     62     45       O  
ATOM    160  CB  ARG A  58       8.483  -5.245 -10.901  1.00 41.50           C  
ANISOU  160  CB  ARG A  58     5274   5372   5120   -151     35     25       C  
ATOM    161  CG  ARG A  58       9.377  -4.018 -10.804  1.00 43.40           C  
ANISOU  161  CG  ARG A  58     5493   5639   5355   -146     43     35       C  
ATOM    162  CD  ARG A  58       8.908  -2.950 -11.772  1.00 43.41           C  
ANISOU  162  CD  ARG A  58     5497   5654   5342   -159     36     32       C  
ATOM    163  NE  ARG A  58       8.977  -3.419 -13.150  1.00 43.84           N  
ANISOU  163  NE  ARG A  58     5572   5703   5379   -155     41     17       N  
ATOM    164  CZ  ARG A  58       7.943  -3.627 -13.962  1.00 43.07           C  
ANISOU  164  CZ  ARG A  58     5493   5597   5273   -167     28      5       C  
ATOM    165  NH1 ARG A  58       8.165  -4.064 -15.190  1.00 43.75           N1+
ANISOU  165  NH1 ARG A  58     5601   5680   5342   -161     33     -9       N1+
ATOM    166  NH2 ARG A  58       6.698  -3.417 -13.562  1.00 40.26           N  
ANISOU  166  NH2 ARG A  58     5133   5238   4925   -185     10      8       N  
ATOM    167  N   TYR A  59      10.474  -7.646 -10.834  1.00 43.35           N  
ANISOU  167  N   TYR A  59     5532   5577   5360   -101     64     16       N  
ATOM    168  CA  TYR A  59      11.797  -8.218 -11.034  1.00 41.58           C  
ANISOU  168  CA  TYR A  59     5310   5355   5132    -70     82     13       C  
ATOM    169  C   TYR A  59      12.448  -7.568 -12.255  1.00 42.86           C  
ANISOU  169  C   TYR A  59     5470   5539   5273    -62     94      5       C  
ATOM    170  O   TYR A  59      11.755  -7.020 -13.113  1.00 41.34           O  
ANISOU  170  O   TYR A  59     5287   5350   5069    -80     86     -2       O  
ATOM    171  CB  TYR A  59      11.670  -9.734 -11.219  1.00 44.62           C  
ANISOU  171  CB  TYR A  59     5728   5704   5520    -56     83      0       C  
ATOM    172  CG  TYR A  59      11.054 -10.483 -10.045  1.00 46.34           C  
ANISOU  172  CG  TYR A  59     5950   5897   5757    -64     73     11       C  
ATOM    173  CD1 TYR A  59      11.802 -10.792  -8.912  1.00 47.88           C  
ANISOU  173  CD1 TYR A  59     6131   6094   5965    -45     80     27       C  
ATOM    174  CD2 TYR A  59       9.722 -10.881 -10.068  1.00 44.82           C  
ANISOU  174  CD2 TYR A  59     5776   5682   5571    -92     56      6       C  
ATOM    175  CE1 TYR A  59      11.244 -11.479  -7.845  1.00 47.90           C  
ANISOU  175  CE1 TYR A  59     6141   6076   5984    -53     72     39       C  
ATOM    176  CE2 TYR A  59       9.153 -11.565  -9.006  1.00 47.47           C  
ANISOU  176  CE2 TYR A  59     6115   5997   5924   -102     49     18       C  
ATOM    177  CZ  TYR A  59       9.916 -11.861  -7.889  1.00 48.04           C  
ANISOU  177  CZ  TYR A  59     6175   6070   6007    -82     57     35       C  
ATOM    178  OH  TYR A  59       9.376 -12.538  -6.835  1.00 53.20           O  
ANISOU  178  OH  TYR A  59     6833   6704   6675    -91     51     49       O  
ATOM    179  N   VAL A  60      13.781  -7.668 -12.335  1.00 41.80           N  
ANISOU  179  N   VAL A  60     5323   5422   5135    -35    113      9       N  
ATOM    180  CA  VAL A  60      14.566  -7.098 -13.426  1.00 45.24           C  
ANISOU  180  CA  VAL A  60     5753   5883   5551    -25    129      6       C  
ATOM    181  C   VAL A  60      13.992  -7.498 -14.785  1.00 43.90           C  
ANISOU  181  C   VAL A  60     5618   5699   5361    -26    129    -15       C  
ATOM    182  O   VAL A  60      14.011  -6.697 -15.717  1.00 44.19           O  
ANISOU  182  O   VAL A  60     5653   5755   5379    -34    132    -18       O  
ATOM    183  CB  VAL A  60      16.050  -7.520 -13.349  1.00 47.46           C  
ANISOU  183  CB  VAL A  60     6019   6182   5831      9    152     12       C  
ATOM    184  CG1 VAL A  60      16.795  -7.243 -14.652  1.00 48.04           C  
ANISOU  184  CG1 VAL A  60     6092   6279   5880     24    172      5       C  
ATOM    185  CG2 VAL A  60      16.771  -6.859 -12.186  1.00 49.69           C  
ANISOU  185  CG2 VAL A  60     6262   6489   6129      7    151     35       C  
ATOM    186  N   CYS A  61      13.549  -8.753 -14.900  1.00 44.44           N  
ANISOU  186  N   CYS A  61     5718   5733   5431    -17    124    -32       N  
ATOM    187  CA  CYS A  61      13.215  -9.350 -16.184  1.00 43.43           C  
ANISOU  187  CA  CYS A  61     5629   5590   5282    -12    125    -56       C  
ATOM    188  C   CYS A  61      11.912  -8.796 -16.768  1.00 40.90           C  
ANISOU  188  C   CYS A  61     5320   5266   4954    -46    103    -63       C  
ATOM    189  O   CYS A  61      11.661  -8.964 -17.958  1.00 40.98           O  
ANISOU  189  O   CYS A  61     5356   5272   4941    -46    102    -82       O  
ATOM    190  CB  CYS A  61      13.144 -10.864 -16.056  1.00 45.60           C  
ANISOU  190  CB  CYS A  61     5937   5825   5563      5    124    -71       C  
ATOM    191  SG  CYS A  61      11.847 -11.431 -14.922  1.00 43.45           S  
ANISOU  191  SG  CYS A  61     5674   5517   5318    -25     97    -65       S  
ATOM    192  N   GLU A  62      11.095  -8.122 -15.948  1.00 38.56           N  
ANISOU  192  N   GLU A  62     5003   4972   4674    -74     86    -49       N  
ATOM    193  CA  GLU A  62       9.867  -7.503 -16.425  1.00 37.81           C  
ANISOU  193  CA  GLU A  62     4913   4879   4573   -105     65    -52       C  
ATOM    194  C   GLU A  62      10.178  -6.234 -17.206  1.00 36.04           C  
ANISOU  194  C   GLU A  62     4677   4687   4330   -107     72    -47       C  
ATOM    195  O   GLU A  62       9.296  -5.682 -17.856  1.00 39.10           O  
ANISOU  195  O   GLU A  62     5070   5078   4705   -126     57    -51       O  
ATOM    196  CB  GLU A  62       8.940  -7.195 -15.253  1.00 37.70           C  
ANISOU  196  CB  GLU A  62     4881   4861   4582   -128     48    -38       C  
ATOM    197  CG  GLU A  62       8.544  -8.441 -14.488  1.00 40.24           C  
ANISOU  197  CG  GLU A  62     5215   5150   4921   -130     42    -40       C  
ATOM    198  CD  GLU A  62       7.628  -8.174 -13.314  1.00 40.12           C  
ANISOU  198  CD  GLU A  62     5181   5135   4928   -152     27    -23       C  
ATOM    199  OE1 GLU A  62       6.450  -7.897 -13.559  1.00 42.41           O  
ANISOU  199  OE1 GLU A  62     5471   5424   5216   -177      9    -25       O  
ATOM    200  OE2 GLU A  62       8.102  -8.239 -12.166  1.00 43.87           O1-
ANISOU  200  OE2 GLU A  62     5639   5611   5417   -143     34     -8       O1-
ATOM    201  N   GLY A  63      11.435  -5.786 -17.134  1.00 38.22           N  
ANISOU  201  N   GLY A  63     4932   4985   4602    -89     93    -36       N  
ATOM    202  CA  GLY A  63      11.921  -4.701 -17.962  1.00 39.66           C  
ANISOU  202  CA  GLY A  63     5106   5198   4766    -90    103    -29       C  
ATOM    203  C   GLY A  63      11.347  -3.359 -17.519  1.00 41.44           C  
ANISOU  203  C   GLY A  63     5310   5435   4998   -115     89    -12       C  
ATOM    204  O   GLY A  63      11.034  -3.175 -16.348  1.00 36.75           O  
ANISOU  204  O   GLY A  63     4700   4836   4426   -125     79     -1       O  
ATOM    205  N   PRO A  64      11.172  -2.391 -18.446  1.00 43.31           N  
ANISOU  205  N   PRO A  64     5550   5689   5216   -126     87     -9       N  
ATOM    206  CA  PRO A  64      10.549  -1.107 -18.118  1.00 43.27           C  
ANISOU  206  CA  PRO A  64     5532   5693   5216   -147     72      5       C  
ATOM    207  C   PRO A  64       9.056  -1.246 -17.829  1.00 41.73           C  
ANISOU  207  C   PRO A  64     5345   5480   5029   -163     47      0       C  
ATOM    208  O   PRO A  64       8.450  -2.269 -18.144  1.00 37.95           O  
ANISOU  208  O   PRO A  64     4885   4984   4548   -163     39    -17       O  
ATOM    209  CB  PRO A  64      10.788  -0.264 -19.385  1.00 42.71           C  
ANISOU  209  CB  PRO A  64     5469   5640   5118   -150     79      8       C  
ATOM    210  CG  PRO A  64      11.858  -1.013 -20.147  1.00 43.15           C  
ANISOU  210  CG  PRO A  64     5532   5704   5156   -127    104      0       C  
ATOM    211  CD  PRO A  64      11.576  -2.467 -19.857  1.00 43.02           C  
ANISOU  211  CD  PRO A  64     5532   5664   5149   -115    100    -19       C  
ATOM    212  N   SER A  65       8.468  -0.217 -17.204  1.00 38.85           N  
ANISOU  212  N   SER A  65     4966   5120   4674   -177     34     13       N  
ATOM    213  CA  SER A  65       7.024  -0.175 -17.039  1.00 39.94           C  
ANISOU  213  CA  SER A  65     5107   5249   4817   -191     11     10       C  
ATOM    214  C   SER A  65       6.527   1.266 -17.090  1.00 39.39           C  
ANISOU  214  C   SER A  65     5031   5192   4744   -201      0     23       C  
ATOM    215  O   SER A  65       7.222   2.181 -16.655  1.00 38.78           O  
ANISOU  215  O   SER A  65     4941   5123   4670   -200      8     37       O  
ATOM    216  CB  SER A  65       6.578  -0.858 -15.770  1.00 40.16           C  
ANISOU  216  CB  SER A  65     5124   5263   4869   -194      5     11       C  
ATOM    217  OG  SER A  65       5.162  -0.832 -15.669  1.00 38.77           O  
ANISOU  217  OG  SER A  65     4948   5083   4697   -208    -15     10       O  
ATOM    218  N   HIS A  66       5.325   1.430 -17.660  1.00 38.12           N  
ANISOU  218  N   HIS A  66     4878   5030   4573   -209    -17     19       N  
ATOM    219  CA  HIS A  66       4.612   2.696 -17.703  1.00 36.70           C  
ANISOU  219  CA  HIS A  66     4693   4859   4389   -215    -31     31       C  
ATOM    220  C   HIS A  66       3.608   2.756 -16.550  1.00 35.60           C  
ANISOU  220  C   HIS A  66     4538   4716   4271   -219    -44     36       C  
ATOM    221  O   HIS A  66       3.069   3.823 -16.261  1.00 35.07           O  
ANISOU  221  O   HIS A  66     4464   4654   4204   -219    -53     47       O  
ATOM    222  CB  HIS A  66       3.950   2.853 -19.081  1.00 38.21           C  
ANISOU  222  CB  HIS A  66     4903   5058   4557   -218    -43     25       C  
ATOM    223  CG  HIS A  66       3.050   4.036 -19.238  1.00 39.25           C  
ANISOU  223  CG  HIS A  66     5031   5197   4682   -221    -60     36       C  
ATOM    224  CD2 HIS A  66       1.711   4.144 -19.271  1.00 41.01           C  
ANISOU  224  CD2 HIS A  66     5250   5424   4906   -225    -81     36       C  
ATOM    225  ND1 HIS A  66       3.531   5.310 -19.447  1.00 40.37           N  
ANISOU  225  ND1 HIS A  66     5177   5346   4816   -218    -55     51       N  
ATOM    226  CE1 HIS A  66       2.512   6.149 -19.569  1.00 42.57           C  
ANISOU  226  CE1 HIS A  66     5456   5629   5091   -218    -73     59       C  
ATOM    227  NE2 HIS A  66       1.398   5.465 -19.461  1.00 41.77           N  
ANISOU  227  NE2 HIS A  66     5347   5528   4994   -221    -89     51       N  
ATOM    228  N   GLY A  67       3.365   1.612 -15.893  1.00 35.38           N  
ANISOU  228  N   GLY A  67     4505   4678   4258   -222    -45     29       N  
ATOM    229  CA  GLY A  67       2.429   1.540 -14.776  1.00 38.05           C  
ANISOU  229  CA  GLY A  67     4826   5014   4614   -226    -54     36       C  
ATOM    230  C   GLY A  67       3.055   2.064 -13.485  1.00 36.59           C  
ANISOU  230  C   GLY A  67     4628   4831   4444   -218    -44     48       C  
ATOM    231  O   GLY A  67       4.238   2.407 -13.469  1.00 38.98           O  
ANISOU  231  O   GLY A  67     4931   5133   4743   -212    -31     50       O  
ATOM    232  N   GLY A  68       2.250   2.133 -12.413  1.00 38.80           N  
ANISOU  232  N   GLY A  68     4892   5112   4737   -219    -51     55       N  
ATOM    233  CA  GLY A  68       2.678   2.731 -11.156  1.00 38.30           C  
ANISOU  233  CA  GLY A  68     4818   5050   4683   -211    -45     65       C  
ATOM    234  C   GLY A  68       2.050   2.080  -9.924  1.00 38.30           C  
ANISOU  234  C   GLY A  68     4803   5048   4698   -211    -45     70       C  
ATOM    235  O   GLY A  68       0.899   1.653  -9.942  1.00 34.07           O  
ANISOU  235  O   GLY A  68     4261   4515   4166   -219    -55     70       O  
ATOM    236  N   LEU A  69       2.841   2.020  -8.849  1.00 36.64           N  
ANISOU  236  N   LEU A  69     4588   4836   4497   -205    -36     75       N  
ATOM    237  CA  LEU A  69       2.337   1.829  -7.498  1.00 38.45           C  
ANISOU  237  CA  LEU A  69     4804   5068   4737   -201    -35     84       C  
ATOM    238  C   LEU A  69       1.083   2.679  -7.311  1.00 33.08           C  
ANISOU  238  C   LEU A  69     4115   4399   4053   -199    -45     89       C  
ATOM    239  O   LEU A  69       1.150   3.894  -7.462  1.00 34.72           O  
ANISOU  239  O   LEU A  69     4327   4612   4252   -191    -49     91       O  
ATOM    240  CB  LEU A  69       3.444   2.244  -6.516  1.00 38.60           C  
ANISOU  240  CB  LEU A  69     4821   5087   4759   -192    -27     89       C  
ATOM    241  CG  LEU A  69       3.018   2.504  -5.074  1.00 40.87           C  
ANISOU  241  CG  LEU A  69     5098   5380   5050   -184    -28     98       C  
ATOM    242  CD1 LEU A  69       2.618   1.210  -4.386  1.00 41.09           C  
ANISOU  242  CD1 LEU A  69     5118   5404   5089   -187    -23    103       C  
ATOM    243  CD2 LEU A  69       4.139   3.185  -4.299  1.00 43.16           C  
ANISOU  243  CD2 LEU A  69     5389   5671   5339   -177    -25    100       C  
ATOM    244  N   PRO A  70      -0.092   2.089  -6.983  1.00 32.28           N  
ANISOU  244  N   PRO A  70     4001   4303   3957   -204    -50     94       N  
ATOM    245  CA  PRO A  70      -1.313   2.874  -6.776  1.00 34.23           C  
ANISOU  245  CA  PRO A  70     4235   4567   4201   -198    -58    101       C  
ATOM    246  C   PRO A  70      -1.378   3.641  -5.457  1.00 33.41           C  
ANISOU  246  C   PRO A  70     4125   4471   4097   -181    -53    109       C  
ATOM    247  O   PRO A  70      -0.743   3.264  -4.478  1.00 37.25           O  
ANISOU  247  O   PRO A  70     4610   4953   4588   -178    -44    112       O  
ATOM    248  CB  PRO A  70      -2.423   1.810  -6.814  1.00 35.25           C  
ANISOU  248  CB  PRO A  70     4350   4702   4339   -213    -63    104       C  
ATOM    249  CG  PRO A  70      -1.743   0.556  -6.324  1.00 37.18           C  
ANISOU  249  CG  PRO A  70     4600   4931   4595   -222    -54    104       C  
ATOM    250  CD  PRO A  70      -0.323   0.646  -6.836  1.00 35.25           C  
ANISOU  250  CD  PRO A  70     4375   4672   4345   -217    -48     94       C  
ATOM    251  N   GLY A  71      -2.150   4.733  -5.468  1.00 35.71           N  
ANISOU  251  N   GLY A  71     4413   4775   4380   -167    -59    112       N  
ATOM    252  CA  GLY A  71      -2.499   5.482  -4.277  1.00 34.74           C  
ANISOU  252  CA  GLY A  71     4284   4660   4253   -148    -56    119       C  
ATOM    253  C   GLY A  71      -3.563   4.742  -3.475  1.00 35.37           C  
ANISOU  253  C   GLY A  71     4340   4757   4339   -148    -51    129       C  
ATOM    254  O   GLY A  71      -4.283   3.908  -4.018  1.00 39.90           O  
ANISOU  254  O   GLY A  71     4900   5337   4920   -164    -55    132       O  
ATOM    255  N   ALA A  72      -3.692   5.078  -2.191  1.00 35.49           N  
ANISOU  255  N   ALA A  72     4351   4781   4352   -131    -43    135       N  
ATOM    256  CA  ALA A  72      -4.589   4.356  -1.303  1.00 37.86           C  
ANISOU  256  CA  ALA A  72     4627   5099   4656   -132    -35    148       C  
ATOM    257  C   ALA A  72      -6.041   4.451  -1.778  1.00 39.44           C  
ANISOU  257  C   ALA A  72     4805   5323   4857   -131    -40    156       C  
ATOM    258  O   ALA A  72      -6.816   3.539  -1.526  1.00 37.97           O  
ANISOU  258  O   ALA A  72     4596   5150   4679   -145    -37    167       O  
ATOM    259  CB  ALA A  72      -4.441   4.865   0.112  1.00 37.62           C  
ANISOU  259  CB  ALA A  72     4600   5076   4618   -110    -25    153       C  
ATOM    260  N   SER A  73      -6.402   5.534  -2.481  1.00 44.33           N  
ANISOU  260  N   SER A  73     5429   5946   5467   -116    -50    151       N  
ATOM    261  CA  SER A  73      -7.784   5.793  -2.865  1.00 43.08           C  
ANISOU  261  CA  SER A  73     5246   5814   5307   -109    -57    159       C  
ATOM    262  C   SER A  73      -8.110   5.308  -4.282  1.00 44.65           C  
ANISOU  262  C   SER A  73     5441   6012   5511   -132    -72    156       C  
ATOM    263  O   SER A  73      -9.181   5.618  -4.800  1.00 48.67           O  
ANISOU  263  O   SER A  73     5932   6543   6017   -127    -82    162       O  
ATOM    264  CB  SER A  73      -8.094   7.269  -2.718  1.00 42.24           C  
ANISOU  264  CB  SER A  73     5148   5714   5186    -74    -59    158       C  
ATOM    265  OG  SER A  73      -8.216   7.623  -1.350  1.00 41.42           O  
ANISOU  265  OG  SER A  73     5042   5620   5076    -50    -45    163       O  
ATOM    266  N   SER A  74      -7.232   4.500  -4.890  1.00 41.33           N  
ANISOU  266  N   SER A  74     5036   5568   5096   -157    -75    147       N  
ATOM    267  CA  SER A  74      -7.306   4.197  -6.316  1.00 42.37           C  
ANISOU  267  CA  SER A  74     5174   5694   5227   -176    -90    139       C  
ATOM    268  C   SER A  74      -8.380   3.149  -6.634  1.00 44.00           C  
ANISOU  268  C   SER A  74     5356   5917   5444   -200    -98    146       C  
ATOM    269  O   SER A  74      -8.559   2.194  -5.881  1.00 43.75           O  
ANISOU  269  O   SER A  74     5311   5887   5423   -215    -91    154       O  
ATOM    270  CB  SER A  74      -5.957   3.747  -6.805  1.00 40.28           C  
ANISOU  270  CB  SER A  74     4938   5402   4964   -189    -87    126       C  
ATOM    271  OG  SER A  74      -5.963   3.542  -8.203  1.00 41.58           O  
ANISOU  271  OG  SER A  74     5113   5562   5124   -203   -100    117       O  
ATOM    272  N   GLU A  75      -9.061   3.345  -7.778  1.00 46.42           N  
ANISOU  272  N   GLU A  75     5657   6234   5744   -206   -116    143       N  
ATOM    273  CA  GLU A  75     -10.145   2.502  -8.278  1.00 51.66           C  
ANISOU  273  CA  GLU A  75     6297   6915   6415   -232   -131    149       C  
ATOM    274  C   GLU A  75      -9.941   2.265  -9.775  1.00 50.35           C  
ANISOU  274  C   GLU A  75     6150   6737   6241   -249   -149    134       C  
ATOM    275  O   GLU A  75      -9.380   3.132 -10.441  1.00 46.27           O  
ANISOU  275  O   GLU A  75     5655   6213   5711   -233   -152    126       O  
ATOM    276  CB  GLU A  75     -11.503   3.202  -8.166  1.00 55.87           C  
ANISOU  276  CB  GLU A  75     6796   7487   6945   -216   -138    163       C  
ATOM    277  CG  GLU A  75     -11.822   3.778  -6.802  1.00 61.82           C  
ANISOU  277  CG  GLU A  75     7531   8257   7698   -188   -120    177       C  
ATOM    278  CD  GLU A  75     -12.442   2.792  -5.829  1.00 70.43           C  
ANISOU  278  CD  GLU A  75     8592   9364   8803   -206   -110    193       C  
ATOM    279  OE1 GLU A  75     -13.510   3.117  -5.267  1.00 73.43           O  
ANISOU  279  OE1 GLU A  75     8937   9779   9182   -192   -106    209       O  
ATOM    280  OE2 GLU A  75     -11.868   1.695  -5.649  1.00 75.39           O1-
ANISOU  280  OE2 GLU A  75     9232   9970   9441   -233   -105    189       O1-
ATOM    281  N   LYS A  76     -10.443   1.138 -10.309  1.00 55.64           N  
ANISOU  281  N   LYS A  76     6814   7408   6919   -282   -163    132       N  
ATOM    282  CA  LYS A  76     -10.373   0.847 -11.740  1.00 62.30           C  
ANISOU  282  CA  LYS A  76     7675   8242   7752   -299   -183    117       C  
ATOM    283  C   LYS A  76     -10.739   2.074 -12.579  1.00 64.72           C  
ANISOU  283  C   LYS A  76     7982   8568   8041   -277   -196    117       C  
ATOM    284  O   LYS A  76     -10.075   2.362 -13.572  1.00 69.21           O  
ANISOU  284  O   LYS A  76     8578   9121   8594   -274   -201    104       O  
ATOM    285  CB  LYS A  76     -11.301  -0.309 -12.141  1.00 65.44           C  
ANISOU  285  CB  LYS A  76     8057   8647   8158   -337   -202    118       C  
ATOM    286  CG  LYS A  76     -10.615  -1.644 -12.402  1.00 67.88           C  
ANISOU  286  CG  LYS A  76     8393   8921   8474   -365   -202    103       C  
ATOM    287  CD  LYS A  76     -11.547  -2.717 -12.941  1.00 71.74           C  
ANISOU  287  CD  LYS A  76     8873   9415   8970   -405   -225    101       C  
ATOM    288  CE  LYS A  76     -10.940  -4.104 -12.896  1.00 72.34           C  
ANISOU  288  CE  LYS A  76     8976   9452   9055   -432   -222     90       C  
ATOM    289  NZ  LYS A  76     -11.926  -5.152 -13.254  1.00 73.34           N1+
ANISOU  289  NZ  LYS A  76     9092   9580   9191   -475   -246     91       N1+
ATOM    290  N   ASN A  77     -11.797   2.789 -12.177  1.00 68.05           N  
ANISOU  290  N   ASN A  77     8371   9021   8463   -260   -200    133       N  
ATOM    291  CA  ASN A  77     -12.399   3.818 -13.013  1.00 70.72           C  
ANISOU  291  CA  ASN A  77     8705   9380   8786   -241   -216    136       C  
ATOM    292  C   ASN A  77     -11.753   5.185 -12.773  1.00 68.63           C  
ANISOU  292  C   ASN A  77     8459   9106   8509   -203   -204    138       C  
ATOM    293  O   ASN A  77     -11.808   6.033 -13.661  1.00 69.90           O  
ANISOU  293  O   ASN A  77     8633   9270   8654   -188   -216    136       O  
ATOM    294  CB  ASN A  77     -13.921   3.845 -12.836  1.00 76.68           C  
ANISOU  294  CB  ASN A  77     9413  10176   9545   -242   -230    153       C  
ATOM    295  CG  ASN A  77     -14.628   2.765 -13.633  1.00 80.89           C  
ANISOU  295  CG  ASN A  77     9933  10720  10082   -282   -255    150       C  
ATOM    296  ND2 ASN A  77     -15.948   2.723 -13.546  1.00 81.98           N  
ANISOU  296  ND2 ASN A  77    10026  10896  10224   -288   -269    166       N  
ATOM    297  OD1 ASN A  77     -13.990   1.974 -14.327  1.00 84.99           O  
ANISOU  297  OD1 ASN A  77    10480  11212  10598   -308   -261    133       O  
ATOM    298  N   LYS A  78     -11.169   5.403 -11.582  1.00 65.57           N  
ANISOU  298  N   LYS A  78     8075   8706   8129   -188   -181    140       N  
ATOM    299  CA  LYS A  78     -10.353   6.581 -11.299  1.00 61.40           C  
ANISOU  299  CA  LYS A  78     7573   8163   7593   -159   -169    139       C  
ATOM    300  C   LYS A  78      -9.076   6.154 -10.574  1.00 51.95           C  
ANISOU  300  C   LYS A  78     6396   6938   6404   -167   -150    131       C  
ATOM    301  O   LYS A  78      -9.038   6.094  -9.346  1.00 46.18           O  
ANISOU  301  O   LYS A  78     5655   6208   5681   -158   -135    137       O  
ATOM    302  CB  LYS A  78     -11.136   7.623 -10.489  1.00 64.92           C  
ANISOU  302  CB  LYS A  78     8000   8629   8035   -124   -165    152       C  
ATOM    303  CG  LYS A  78     -11.974   8.583 -11.325  1.00 73.54           C  
ANISOU  303  CG  LYS A  78     9087   9740   9114   -102   -183    158       C  
ATOM    304  CD  LYS A  78     -13.207   9.133 -10.625  1.00 78.19           C  
ANISOU  304  CD  LYS A  78     9641  10362   9703    -72   -182    174       C  
ATOM    305  CE  LYS A  78     -14.104   9.918 -11.562  1.00 80.25           C  
ANISOU  305  CE  LYS A  78     9894  10645   9952    -51   -203    181       C  
ATOM    306  NZ  LYS A  78     -15.473  10.085 -11.016  1.00 80.76           N1+
ANISOU  306  NZ  LYS A  78     9913  10751  10018    -29   -204    198       N1+
ATOM    307  N   LYS A  79      -8.047   5.828 -11.363  1.00 46.40           N  
ANISOU  307  N   LYS A  79     5721   6212   5696   -182   -150    118       N  
ATOM    308  CA  LYS A  79      -6.714   5.551 -10.855  1.00 48.51           C  
ANISOU  308  CA  LYS A  79     6008   6454   5968   -186   -133    111       C  
ATOM    309  C   LYS A  79      -6.158   6.800 -10.177  1.00 45.45           C  
ANISOU  309  C   LYS A  79     5633   6059   5576   -160   -123    115       C  
ATOM    310  O   LYS A  79      -6.306   7.907 -10.682  1.00 49.42           O  
ANISOU  310  O   LYS A  79     6146   6563   6066   -143   -131    117       O  
ATOM    311  CB  LYS A  79      -5.815   5.048 -11.990  1.00 50.72           C  
ANISOU  311  CB  LYS A  79     6312   6716   6241   -202   -135     98       C  
ATOM    312  CG  LYS A  79      -5.931   3.550 -12.235  1.00 55.14           C  
ANISOU  312  CG  LYS A  79     6869   7271   6810   -229   -138     91       C  
ATOM    313  CD  LYS A  79      -5.651   3.112 -13.649  1.00 58.93           C  
ANISOU  313  CD  LYS A  79     7369   7743   7277   -243   -149     77       C  
ATOM    314  CE  LYS A  79      -5.867   1.624 -13.826  1.00 61.57           C  
ANISOU  314  CE  LYS A  79     7703   8068   7620   -269   -154     69       C  
ATOM    315  NZ  LYS A  79      -6.280   1.297 -15.210  1.00 64.41           N1+
ANISOU  315  NZ  LYS A  79     8074   8431   7965   -284   -174     58       N1+
ATOM    316  N   SER A  80      -5.564   6.599  -8.997  1.00 43.06           N  
ANISOU  316  N   SER A  80     5329   5747   5282   -157   -108    116       N  
ATOM    317  CA  SER A  80      -4.909   7.657  -8.245  1.00 38.74           C  
ANISOU  317  CA  SER A  80     4797   5190   4730   -137   -100    117       C  
ATOM    318  C   SER A  80      -3.594   7.110  -7.696  1.00 38.28           C  
ANISOU  318  C   SER A  80     4750   5114   4680   -148    -87    111       C  
ATOM    319  O   SER A  80      -3.382   5.893  -7.703  1.00 38.95           O  
ANISOU  319  O   SER A  80     4828   5196   4773   -166    -83    108       O  
ATOM    320  CB  SER A  80      -5.813   8.205  -7.160  1.00 39.25           C  
ANISOU  320  CB  SER A  80     4845   5271   4795   -113    -97    125       C  
ATOM    321  OG  SER A  80      -6.167   7.195  -6.225  1.00 39.89           O  
ANISOU  321  OG  SER A  80     4905   5364   4888   -121    -88    130       O  
ATOM    322  N   TYR A  81      -2.725   8.027  -7.241  1.00 37.86           N  
ANISOU  322  N   TYR A  81     4714   5048   4621   -137    -83    110       N  
ATOM    323  CA  TYR A  81      -1.315   7.751  -7.019  1.00 38.89           C  
ANISOU  323  CA  TYR A  81     4857   5163   4755   -148    -74    105       C  
ATOM    324  C   TYR A  81      -0.858   8.476  -5.762  1.00 37.91           C  
ANISOU  324  C   TYR A  81     4739   5034   4631   -134    -70    106       C  
ATOM    325  O   TYR A  81      -1.480   9.459  -5.363  1.00 33.84           O  
ANISOU  325  O   TYR A  81     4227   4521   4108   -116    -74    109       O  
ATOM    326  CB  TYR A  81      -0.536   8.220  -8.251  1.00 42.54           C  
ANISOU  326  CB  TYR A  81     5338   5615   5210   -156    -78    101       C  
ATOM    327  CG  TYR A  81      -0.977   7.480  -9.501  1.00 47.13           C  
ANISOU  327  CG  TYR A  81     5917   6202   5788   -168    -83     97       C  
ATOM    328  CD1 TYR A  81      -0.633   6.147  -9.684  1.00 50.49           C  
ANISOU  328  CD1 TYR A  81     6337   6624   6221   -183    -77     92       C  
ATOM    329  CD2 TYR A  81      -1.802   8.082 -10.446  1.00 49.13           C  
ANISOU  329  CD2 TYR A  81     6174   6463   6031   -163    -95    100       C  
ATOM    330  CE1 TYR A  81      -1.052   5.445 -10.802  1.00 50.29           C  
ANISOU  330  CE1 TYR A  81     6313   6603   6192   -195    -84     86       C  
ATOM    331  CE2 TYR A  81      -2.234   7.390 -11.566  1.00 50.04           C  
ANISOU  331  CE2 TYR A  81     6287   6584   6141   -175   -103     95       C  
ATOM    332  CZ  TYR A  81      -1.857   6.068 -11.741  1.00 51.06           C  
ANISOU  332  CZ  TYR A  81     6413   6708   6277   -192    -98     87       C  
ATOM    333  OH  TYR A  81      -2.265   5.351 -12.827  1.00 48.83           O  
ANISOU  333  OH  TYR A  81     6133   6429   5988   -204   -107     80       O  
ATOM    334  N   PRO A  82       0.266   8.044  -5.145  1.00 37.87           N  
ANISOU  334  N   PRO A  82     4736   5021   4631   -142    -62    104       N  
ATOM    335  CA  PRO A  82       0.851   8.772  -4.026  1.00 36.21           C  
ANISOU  335  CA  PRO A  82     4535   4805   4418   -132    -61    104       C  
ATOM    336  C   PRO A  82       1.032  10.222  -4.451  1.00 36.84           C  
ANISOU  336  C   PRO A  82     4637   4873   4488   -127    -70    102       C  
ATOM    337  O   PRO A  82       1.417  10.510  -5.591  1.00 33.81           O  
ANISOU  337  O   PRO A  82     4261   4482   4100   -137    -73    102       O  
ATOM    338  CB  PRO A  82       2.193   8.087  -3.734  1.00 36.57           C  
ANISOU  338  CB  PRO A  82     4580   4844   4471   -146    -54    102       C  
ATOM    339  CG  PRO A  82       2.115   6.739  -4.445  1.00 37.33           C  
ANISOU  339  CG  PRO A  82     4665   4944   4575   -158    -48    102       C  
ATOM    340  CD  PRO A  82       1.050   6.857  -5.515  1.00 37.82           C  
ANISOU  340  CD  PRO A  82     4725   5010   4632   -159    -55    101       C  
ATOM    341  N   GLN A  83       0.751  11.117  -3.509  1.00 36.22           N  
ANISOU  341  N   GLN A  83     4567   4791   4402   -109    -73    102       N  
ATOM    342  CA  GLN A  83       0.626  12.529  -3.798  1.00 40.52           C  
ANISOU  342  CA  GLN A  83     5135   5322   4936    -98    -83    101       C  
ATOM    343  C   GLN A  83       0.984  13.299  -2.532  1.00 41.01           C  
ANISOU  343  C   GLN A  83     5213   5374   4992    -87    -86     96       C  
ATOM    344  O   GLN A  83       0.494  12.964  -1.451  1.00 42.78           O  
ANISOU  344  O   GLN A  83     5427   5610   5214    -72    -81     95       O  
ATOM    345  CB  GLN A  83      -0.795  12.803  -4.291  1.00 41.49           C  
ANISOU  345  CB  GLN A  83     5253   5456   5054    -79    -87    105       C  
ATOM    346  CG  GLN A  83      -0.950  14.144  -4.977  1.00 41.13           C  
ANISOU  346  CG  GLN A  83     5232   5395   4998    -69    -98    106       C  
ATOM    347  CD  GLN A  83      -2.396  14.555  -5.127  1.00 43.10           C  
ANISOU  347  CD  GLN A  83     5476   5657   5241    -41   -102    110       C  
ATOM    348  NE2 GLN A  83      -2.698  15.200  -6.239  1.00 40.13           N  
ANISOU  348  NE2 GLN A  83     5112   5275   4858    -38   -111    114       N  
ATOM    349  OE1 GLN A  83      -3.234  14.319  -4.259  1.00 45.17           O  
ANISOU  349  OE1 GLN A  83     5722   5936   5503    -22    -97    111       O  
ATOM    350  N   VAL A  84       1.876  14.292  -2.675  1.00 41.07           N  
ANISOU  350  N   VAL A  84     5246   5361   4996    -96    -94     93       N  
ATOM    351  CA  VAL A  84       2.277  15.147  -1.568  1.00 40.87           C  
ANISOU  351  CA  VAL A  84     5242   5321   4963    -88   -101     87       C  
ATOM    352  C   VAL A  84       2.088  16.610  -1.984  1.00 44.69           C  
ANISOU  352  C   VAL A  84     5760   5782   5438    -80   -114     86       C  
ATOM    353  O   VAL A  84       1.863  16.890  -3.162  1.00 46.41           O  
ANISOU  353  O   VAL A  84     5983   5996   5656    -84   -116     92       O  
ATOM    354  CB  VAL A  84       3.722  14.833  -1.116  1.00 40.58           C  
ANISOU  354  CB  VAL A  84     5204   5282   4932   -113   -102     85       C  
ATOM    355  CG1 VAL A  84       3.879  13.395  -0.627  1.00 38.20           C  
ANISOU  355  CG1 VAL A  84     4873   5001   4640   -117    -91     87       C  
ATOM    356  CG2 VAL A  84       4.750  15.119  -2.199  1.00 40.79           C  
ANISOU  356  CG2 VAL A  84     5236   5297   4963   -141   -106     90       C  
ATOM    357  N   LYS A  85       2.132  17.518  -0.994  1.00 41.48           N  
ANISOU  357  N   LYS A  85     5380   5360   5021    -65   -122     77       N  
ATOM    358  CA  LYS A  85       2.031  18.962  -1.182  1.00 43.13           C  
ANISOU  358  CA  LYS A  85     5628   5539   5220    -56   -135     74       C  
ATOM    359  C   LYS A  85       3.050  19.660  -0.279  1.00 47.95           C  
ANISOU  359  C   LYS A  85     6265   6127   5825    -69   -147     65       C  
ATOM    360  O   LYS A  85       3.137  19.329   0.904  1.00 45.76           O  
ANISOU  360  O   LYS A  85     5984   5859   5544    -61   -146     57       O  
ATOM    361  CB  LYS A  85       0.637  19.484  -0.804  1.00 42.46           C  
ANISOU  361  CB  LYS A  85     5552   5457   5123    -12   -134     71       C  
ATOM    362  CG  LYS A  85       0.360  20.944  -1.156  1.00 43.47           C  
ANISOU  362  CG  LYS A  85     5723   5553   5241      4   -148     69       C  
ATOM    363  CD  LYS A  85      -0.956  21.489  -0.644  1.00 46.95           C  
ANISOU  363  CD  LYS A  85     6173   5997   5668     53   -146     65       C  
ATOM    364  CE  LYS A  85      -1.159  22.944  -1.011  1.00 49.39           C  
ANISOU  364  CE  LYS A  85     6529   6270   5967     71   -160     63       C  
ATOM    365  NZ  LYS A  85      -2.392  23.500  -0.410  1.00 53.07           N1+
ANISOU  365  NZ  LYS A  85     7005   6739   6417    125   -157     58       N1+
ATOM    366  N   ILE A  86       3.804  20.626  -0.836  1.00 50.06           N  
ANISOU  366  N   ILE A  86     6562   6366   6093    -91   -160     67       N  
ATOM    367  CA  ILE A  86       4.621  21.538  -0.043  1.00 50.70           C  
ANISOU  367  CA  ILE A  86     6676   6419   6168   -104   -177     58       C  
ATOM    368  C   ILE A  86       3.733  22.688   0.433  1.00 49.85           C  
ANISOU  368  C   ILE A  86     6610   6286   6044    -68   -186     48       C  
ATOM    369  O   ILE A  86       2.977  23.270  -0.346  1.00 49.90           O  
ANISOU  369  O   ILE A  86     6630   6280   6046    -50   -187     53       O  
ATOM    370  CB  ILE A  86       5.861  22.044  -0.816  1.00 54.37           C  
ANISOU  370  CB  ILE A  86     7151   6864   6640   -148   -187     67       C  
ATOM    371  CG1 ILE A  86       6.849  20.910  -1.107  1.00 54.95           C  
ANISOU  371  CG1 ILE A  86     7185   6966   6728   -179   -177     75       C  
ATOM    372  CG2 ILE A  86       6.539  23.189  -0.065  1.00 54.89           C  
ANISOU  372  CG2 ILE A  86     7259   6896   6699   -162   -208     57       C  
ATOM    373  CD1 ILE A  86       7.969  21.277  -2.061  1.00 56.55           C  
ANISOU  373  CD1 ILE A  86     7389   7159   6938   -220   -181     88       C  
ATOM    374  N   CYS A  87       3.855  23.015   1.724  1.00 50.04           N  
ANISOU  374  N   CYS A  87     6654   6302   6057    -57   -194     32       N  
ATOM    375  CA  CYS A  87       2.934  23.919   2.395  1.00 51.62           C  
ANISOU  375  CA  CYS A  87     6890   6483   6238    -14   -199     20       C  
ATOM    376  C   CYS A  87       3.704  25.079   3.020  1.00 53.83           C  
ANISOU  376  C   CYS A  87     7222   6721   6509    -27   -222      6       C  
ATOM    377  O   CYS A  87       4.876  24.923   3.351  1.00 52.87           O  
ANISOU  377  O   CYS A  87     7097   6596   6392    -66   -232      4       O  
ATOM    378  CB  CYS A  87       2.152  23.182   3.475  1.00 52.80           C  
ANISOU  378  CB  CYS A  87     7018   6664   6378     20   -185     12       C  
ATOM    379  SG  CYS A  87       0.979  21.969   2.817  1.00 52.62           S  
ANISOU  379  SG  CYS A  87     6941   6686   6365     41   -160     28       S  
ATOM    380  N   ASN A  88       3.018  26.224   3.175  1.00 56.76           N  
ANISOU  380  N   ASN A  88     7640   7060   6865      5   -231     -3       N  
ATOM    381  CA  ASN A  88       3.558  27.429   3.795  1.00 58.40           C  
ANISOU  381  CA  ASN A  88     7906   7222   7061     -1   -255    -19       C  
ATOM    382  C   ASN A  88       4.763  27.931   3.002  1.00 56.96           C  
ANISOU  382  C   ASN A  88     7738   7011   6892    -58   -272     -8       C  
ATOM    383  O   ASN A  88       5.662  28.559   3.555  1.00 62.22           O  
ANISOU  383  O   ASN A  88     8436   7648   7555    -87   -293    -18       O  
ATOM    384  CB  ASN A  88       3.929  27.226   5.268  1.00 60.58           C  
ANISOU  384  CB  ASN A  88     8189   7505   7323      1   -261    -38       C  
ATOM    385  CG  ASN A  88       2.752  26.868   6.148  1.00 61.05           C  
ANISOU  385  CG  ASN A  88     8240   7591   7364     58   -244    -48       C  
ATOM    386  ND2 ASN A  88       3.034  26.461   7.375  1.00 58.67           N  
ANISOU  386  ND2 ASN A  88     7936   7306   7051     62   -245    -61       N  
ATOM    387  OD1 ASN A  88       1.601  26.969   5.729  1.00 64.42           O  
ANISOU  387  OD1 ASN A  88     8663   8025   7788     99   -230    -43       O  
ATOM    388  N   TYR A  89       4.755  27.646   1.698  1.00 57.42           N  
ANISOU  388  N   TYR A  89     7771   7078   6965    -74   -262     12       N  
ATOM    389  CA  TYR A  89       5.785  28.090   0.778  1.00 59.13           C  
ANISOU  389  CA  TYR A  89     7998   7274   7195   -125   -273     26       C  
ATOM    390  C   TYR A  89       5.271  27.896  -0.647  1.00 63.13           C  
ANISOU  390  C   TYR A  89     8485   7791   7709   -120   -259     47       C  
ATOM    391  O   TYR A  89       4.684  26.862  -0.961  1.00 67.23           O  
ANISOU  391  O   TYR A  89     8960   8350   8232   -103   -240     53       O  
ATOM    392  CB  TYR A  89       7.091  27.319   0.983  1.00 59.10           C  
ANISOU  392  CB  TYR A  89     7958   7293   7204   -174   -274     31       C  
ATOM    393  CG  TYR A  89       8.086  27.456  -0.160  1.00 59.33           C  
ANISOU  393  CG  TYR A  89     7977   7317   7248   -225   -277     52       C  
ATOM    394  CD1 TYR A  89       8.101  26.541  -1.206  1.00 58.90           C  
ANISOU  394  CD1 TYR A  89     7877   7296   7204   -233   -256     70       C  
ATOM    395  CD2 TYR A  89       9.022  28.485  -0.188  1.00 60.64           C  
ANISOU  395  CD2 TYR A  89     8180   7445   7416   -266   -299     54       C  
ATOM    396  CE1 TYR A  89       8.998  26.656  -2.257  1.00 59.61           C  
ANISOU  396  CE1 TYR A  89     7958   7384   7305   -276   -256     89       C  
ATOM    397  CE2 TYR A  89       9.935  28.602  -1.226  1.00 61.06           C  
ANISOU  397  CE2 TYR A  89     8220   7496   7481   -314   -299     76       C  
ATOM    398  CZ  TYR A  89       9.923  27.687  -2.266  1.00 61.16           C  
ANISOU  398  CZ  TYR A  89     8187   7546   7503   -317   -276     94       C  
ATOM    399  OH  TYR A  89      10.819  27.799  -3.296  1.00 59.92           O  
ANISOU  399  OH  TYR A  89     8018   7391   7356   -361   -273    117       O  
ATOM    400  N   VAL A  90       5.502  28.904  -1.495  1.00 63.71           N  
ANISOU  400  N   VAL A  90     8595   7827   7783   -138   -271     59       N  
ATOM    401  CA  VAL A  90       5.218  28.821  -2.919  1.00 63.74           C  
ANISOU  401  CA  VAL A  90     8586   7838   7793   -141   -261     80       C  
ATOM    402  C   VAL A  90       6.492  29.222  -3.658  1.00 63.73           C  
ANISOU  402  C   VAL A  90     8593   7819   7802   -199   -269     97       C  
ATOM    403  O   VAL A  90       7.127  30.210  -3.304  1.00 65.78           O  
ANISOU  403  O   VAL A  90     8895   8038   8060   -224   -289     94       O  
ATOM    404  CB  VAL A  90       4.016  29.707  -3.304  1.00 63.12           C  
ANISOU  404  CB  VAL A  90     8546   7734   7703    -94   -265     82       C  
ATOM    405  CG1 VAL A  90       3.716  29.656  -4.794  1.00 63.18           C  
ANISOU  405  CG1 VAL A  90     8542   7750   7714    -97   -257    105       C  
ATOM    406  CG2 VAL A  90       2.774  29.342  -2.506  1.00 64.56           C  
ANISOU  406  CG2 VAL A  90     8717   7938   7875    -36   -256     66       C  
ATOM    407  N   GLY A  91       6.871  28.437  -4.672  1.00 65.38           N  
ANISOU  407  N   GLY A  91     8761   8060   8021   -223   -254    115       N  
ATOM    408  CA  GLY A  91       8.107  28.670  -5.399  1.00 65.37           C  
ANISOU  408  CA  GLY A  91     8756   8051   8027   -278   -257    134       C  
ATOM    409  C   GLY A  91       8.750  27.361  -5.843  1.00 68.10           C  
ANISOU  409  C   GLY A  91     9043   8447   8384   -300   -237    142       C  
ATOM    410  O   GLY A  91       8.226  26.287  -5.570  1.00 64.33           O  
ANISOU  410  O   GLY A  91     8530   8004   7908   -274   -224    133       O  
ATOM    411  N   PRO A  92       9.909  27.404  -6.535  1.00 69.32           N  
ANISOU  411  N   PRO A  92     9186   8606   8547   -348   -235    161       N  
ATOM    412  CA  PRO A  92      10.548  26.183  -7.021  1.00 68.36           C  
ANISOU  412  CA  PRO A  92     9009   8531   8433   -365   -215    169       C  
ATOM    413  C   PRO A  92      11.051  25.334  -5.857  1.00 67.62           C  
ANISOU  413  C   PRO A  92     8884   8462   8347   -368   -215    154       C  
ATOM    414  O   PRO A  92      11.447  25.861  -4.820  1.00 67.44           O  
ANISOU  414  O   PRO A  92     8880   8420   8324   -379   -232    143       O  
ATOM    415  CB  PRO A  92      11.697  26.700  -7.899  1.00 68.17           C  
ANISOU  415  CB  PRO A  92     8987   8500   8413   -415   -215    193       C  
ATOM    416  CG  PRO A  92      12.014  28.066  -7.323  1.00 67.89           C  
ANISOU  416  CG  PRO A  92     9002   8416   8377   -437   -241    192       C  
ATOM    417  CD  PRO A  92      10.681  28.615  -6.854  1.00 69.83           C  
ANISOU  417  CD  PRO A  92     9287   8631   8611   -388   -251    175       C  
ATOM    418  N   ALA A  93      11.013  24.011  -6.037  1.00 65.13           N  
ANISOU  418  N   ALA A  93     8522   8187   8035   -357   -195    153       N  
ATOM    419  CA  ALA A  93      11.434  23.090  -4.997  1.00 59.40           C  
ANISOU  419  CA  ALA A  93     7765   7487   7316   -355   -193    141       C  
ATOM    420  C   ALA A  93      11.889  21.779  -5.628  1.00 53.81           C  
ANISOU  420  C   ALA A  93     7009   6821   6616   -360   -170    149       C  
ATOM    421  O   ALA A  93      11.689  21.548  -6.817  1.00 54.62           O  
ANISOU  421  O   ALA A  93     7103   6932   6715   -359   -157    160       O  
ATOM    422  CB  ALA A  93      10.310  22.886  -4.010  1.00 58.82           C  
ANISOU  422  CB  ALA A  93     7701   7411   7236   -313   -196    121       C  
ATOM    423  N   LYS A  94      12.536  20.949  -4.807  1.00 52.81           N  
ANISOU  423  N   LYS A  94     6851   6717   6496   -365   -168    142       N  
ATOM    424  CA  LYS A  94      12.977  19.618  -5.184  1.00 53.20           C  
ANISOU  424  CA  LYS A  94     6856   6804   6551   -364   -148    147       C  
ATOM    425  C   LYS A  94      12.318  18.630  -4.225  1.00 48.96           C  
ANISOU  425  C   LYS A  94     6304   6281   6015   -332   -144    132       C  
ATOM    426  O   LYS A  94      12.255  18.906  -3.032  1.00 46.59           O  
ANISOU  426  O   LYS A  94     6015   5972   5713   -326   -158    121       O  
ATOM    427  CB  LYS A  94      14.506  19.584  -5.095  1.00 52.58           C  
ANISOU  427  CB  LYS A  94     6754   6741   6482   -402   -150    158       C  
ATOM    428  CG  LYS A  94      15.196  18.269  -5.425  1.00 53.30           C  
ANISOU  428  CG  LYS A  94     6799   6871   6580   -401   -129    164       C  
ATOM    429  CD  LYS A  94      16.604  18.237  -4.869  1.00 56.18           C  
ANISOU  429  CD  LYS A  94     7138   7253   6952   -430   -136    171       C  
ATOM    430  CE  LYS A  94      17.357  16.960  -5.165  1.00 58.15           C  
ANISOU  430  CE  LYS A  94     7342   7541   7209   -426   -115    178       C  
ATOM    431  NZ  LYS A  94      18.705  16.988  -4.551  1.00 59.42           N1+
ANISOU  431  NZ  LYS A  94     7476   7722   7378   -453   -124    186       N1+
ATOM    432  N   VAL A  95      11.800  17.506  -4.746  1.00 48.51           N  
ANISOU  432  N   VAL A  95     6225   6246   5960   -312   -126    131       N  
ATOM    433  CA  VAL A  95      11.243  16.457  -3.899  1.00 43.44           C  
ANISOU  433  CA  VAL A  95     5565   5618   5320   -286   -120    120       C  
ATOM    434  C   VAL A  95      11.920  15.130  -4.240  1.00 40.20           C  
ANISOU  434  C   VAL A  95     5118   5236   4918   -289   -103    125       C  
ATOM    435  O   VAL A  95      11.985  14.740  -5.404  1.00 38.94           O  
ANISOU  435  O   VAL A  95     4950   5085   4759   -293    -90    132       O  
ATOM    436  CB  VAL A  95       9.708  16.382  -4.031  1.00 45.08           C  
ANISOU  436  CB  VAL A  95     5785   5819   5521   -255   -117    114       C  
ATOM    437  CG1 VAL A  95       9.114  15.187  -3.295  1.00 44.98           C  
ANISOU  437  CG1 VAL A  95     5752   5825   5512   -232   -108    106       C  
ATOM    438  CG2 VAL A  95       9.050  17.669  -3.561  1.00 44.94           C  
ANISOU  438  CG2 VAL A  95     5805   5775   5495   -245   -133    108       C  
ATOM    439  N   ILE A  96      12.439  14.438  -3.218  1.00 38.92           N  
ANISOU  439  N   ILE A  96     4937   5087   4761   -287   -104    122       N  
ATOM    440  CA  ILE A  96      12.958  13.097  -3.422  1.00 39.97           C  
ANISOU  440  CA  ILE A  96     5039   5245   4902   -282    -88    125       C  
ATOM    441  C   ILE A  96      12.035  12.086  -2.739  1.00 37.01           C  
ANISOU  441  C   ILE A  96     4658   4875   4528   -255    -82    117       C  
ATOM    442  O   ILE A  96      11.333  12.413  -1.778  1.00 35.15           O  
ANISOU  442  O   ILE A  96     4436   4630   4287   -242    -92    109       O  
ATOM    443  CB  ILE A  96      14.427  12.953  -2.969  1.00 41.34           C  
ANISOU  443  CB  ILE A  96     5189   5434   5081   -301    -90    132       C  
ATOM    444  CG1 ILE A  96      14.613  13.190  -1.467  1.00 42.31           C  
ANISOU  444  CG1 ILE A  96     5316   5556   5203   -300   -108    126       C  
ATOM    445  CG2 ILE A  96      15.335  13.849  -3.802  1.00 43.25           C  
ANISOU  445  CG2 ILE A  96     5432   5676   5324   -332    -93    144       C  
ATOM    446  CD1 ILE A  96      15.877  12.569  -0.900  1.00 42.19           C  
ANISOU  446  CD1 ILE A  96     5270   5564   5194   -308   -109    132       C  
ATOM    447  N   VAL A  97      12.030  10.867  -3.292  1.00 37.53           N  
ANISOU  447  N   VAL A  97     4705   4954   4598   -246    -66    118       N  
ATOM    448  CA  VAL A  97      11.444   9.699  -2.657  1.00 36.03           C  
ANISOU  448  CA  VAL A  97     4506   4770   4413   -226    -59    114       C  
ATOM    449  C   VAL A  97      12.553   8.664  -2.474  1.00 34.89           C  
ANISOU  449  C   VAL A  97     4337   4643   4276   -226    -50    119       C  
ATOM    450  O   VAL A  97      13.233   8.319  -3.436  1.00 40.83           O  
ANISOU  450  O   VAL A  97     5079   5404   5031   -232    -39    123       O  
ATOM    451  CB  VAL A  97      10.285   9.104  -3.484  1.00 33.57           C  
ANISOU  451  CB  VAL A  97     4198   4456   4101   -214    -50    110       C  
ATOM    452  CG1 VAL A  97       9.475   8.103  -2.672  1.00 31.59           C  
ANISOU  452  CG1 VAL A  97     3941   4208   3853   -196    -46    107       C  
ATOM    453  CG2 VAL A  97       9.370  10.166  -4.061  1.00 32.50           C  
ANISOU  453  CG2 VAL A  97     4083   4307   3957   -214    -57    108       C  
ATOM    454  N   GLN A  98      12.735   8.191  -1.234  1.00 37.91           N  
ANISOU  454  N   GLN A  98     4711   5031   4661   -217    -55    119       N  
ATOM    455  CA  GLN A  98      13.626   7.080  -0.919  1.00 38.64           C  
ANISOU  455  CA  GLN A  98     4782   5138   4760   -210    -47    124       C  
ATOM    456  C   GLN A  98      12.797   5.883  -0.453  1.00 37.20           C  
ANISOU  456  C   GLN A  98     4599   4953   4581   -190    -39    122       C  
ATOM    457  O   GLN A  98      11.710   6.071   0.090  1.00 37.08           O  
ANISOU  457  O   GLN A  98     4596   4930   4562   -183    -44    118       O  
ATOM    458  CB  GLN A  98      14.592   7.466   0.206  1.00 39.57           C  
ANISOU  458  CB  GLN A  98     4890   5267   4877   -217    -61    128       C  
ATOM    459  CG  GLN A  98      15.674   8.460  -0.189  1.00 41.90           C  
ANISOU  459  CG  GLN A  98     5179   5567   5172   -242    -69    133       C  
ATOM    460  CD  GLN A  98      16.369   9.052   1.016  1.00 42.27           C  
ANISOU  460  CD  GLN A  98     5223   5621   5216   -252    -89    134       C  
ATOM    461  NE2 GLN A  98      15.664   9.916   1.728  1.00 41.81           N  
ANISOU  461  NE2 GLN A  98     5190   5546   5148   -253   -104    126       N  
ATOM    462  OE1 GLN A  98      17.520   8.740   1.312  1.00 49.67           O  
ANISOU  462  OE1 GLN A  98     6136   6577   6157   -257    -92    142       O  
ATOM    463  N   LEU A  99      13.336   4.669  -0.648  1.00 33.24           N  
ANISOU  463  N   LEU A  99     4083   4458   4086   -180    -27    126       N  
ATOM    464  CA  LEU A  99      12.758   3.437  -0.138  1.00 37.71           C  
ANISOU  464  CA  LEU A  99     4649   5020   4657   -163    -20    127       C  
ATOM    465  C   LEU A  99      13.373   3.150   1.233  1.00 37.94           C  
ANISOU  465  C   LEU A  99     4669   5059   4686   -155    -27    134       C  
ATOM    466  O   LEU A  99      14.596   3.061   1.343  1.00 33.57           O  
ANISOU  466  O   LEU A  99     4100   4520   4136   -155    -29    140       O  
ATOM    467  CB  LEU A  99      13.070   2.318  -1.139  1.00 40.15           C  
ANISOU  467  CB  LEU A  99     4953   5328   4973   -156     -5    127       C  
ATOM    468  CG  LEU A  99      11.970   1.302  -1.447  1.00 46.08           C  
ANISOU  468  CG  LEU A  99     5716   6064   5728   -148      1    123       C  
ATOM    469  CD1 LEU A  99      10.585   1.931  -1.508  1.00 43.40           C  
ANISOU  469  CD1 LEU A  99     5388   5716   5383   -156     -4    118       C  
ATOM    470  CD2 LEU A  99      12.274   0.626  -2.777  1.00 47.38           C  
ANISOU  470  CD2 LEU A  99     5882   6225   5894   -146     14    117       C  
ATOM    471  N   VAL A 100      12.528   3.017   2.265  1.00 40.42           N  
ANISOU  471  N   VAL A 100     4990   5369   4996   -147    -32    135       N  
ATOM    472  CA  VAL A 100      13.011   2.745   3.612  1.00 38.67           C  
ANISOU  472  CA  VAL A 100     4763   5157   4770   -137    -39    142       C  
ATOM    473  C   VAL A 100      12.331   1.500   4.175  1.00 36.80           C  
ANISOU  473  C   VAL A 100     4529   4915   4537   -122    -30    150       C  
ATOM    474  O   VAL A 100      11.456   0.896   3.550  1.00 32.94           O  
ANISOU  474  O   VAL A 100     4046   4414   4054   -121    -19    148       O  
ATOM    475  CB  VAL A 100      12.870   3.969   4.542  1.00 39.37           C  
ANISOU  475  CB  VAL A 100     4861   5249   4846   -143    -55    138       C  
ATOM    476  CG1 VAL A 100      13.666   5.136   3.994  1.00 38.40           C  
ANISOU  476  CG1 VAL A 100     4737   5129   4722   -162    -66    134       C  
ATOM    477  CG2 VAL A 100      11.424   4.377   4.817  1.00 40.37           C  
ANISOU  477  CG2 VAL A 100     5005   5366   4965   -139    -55    133       C  
ATOM    478  N   THR A 101      12.808   1.097   5.357  1.00 35.43           N  
ANISOU  478  N   THR A 101     4350   4750   4359   -111    -35    158       N  
ATOM    479  CA  THR A 101      12.424  -0.144   6.006  1.00 36.32           C  
ANISOU  479  CA  THR A 101     4464   4858   4474    -96    -27    169       C  
ATOM    480  C   THR A 101      11.182   0.087   6.866  1.00 34.94           C  
ANISOU  480  C   THR A 101     4301   4682   4290    -94    -27    171       C  
ATOM    481  O   THR A 101      10.800   1.229   7.110  1.00 36.49           O  
ANISOU  481  O   THR A 101     4505   4884   4476   -100    -35    163       O  
ATOM    482  CB  THR A 101      13.590  -0.671   6.858  1.00 38.54           C  
ANISOU  482  CB  THR A 101     4734   5153   4754    -83    -32    180       C  
ATOM    483  CG2 THR A 101      14.830  -0.968   6.046  1.00 38.65           C  
ANISOU  483  CG2 THR A 101     4733   5173   4778    -81    -29    181       C  
ATOM    484  OG1 THR A 101      13.900   0.318   7.842  1.00 37.56           O  
ANISOU  484  OG1 THR A 101     4610   5044   4617    -86    -49    179       O  
ATOM    485  N   ASN A 102      10.605  -1.015   7.370  1.00 38.71           N  
ANISOU  485  N   ASN A 102     4782   5154   4770    -85    -18    183       N  
ATOM    486  CA  ASN A 102       9.428  -0.975   8.221  1.00 40.32           C  
ANISOU  486  CA  ASN A 102     4993   5361   4965    -82    -15    189       C  
ATOM    487  C   ASN A 102       9.782  -1.391   9.650  1.00 45.12           C  
ANISOU  487  C   ASN A 102     5601   5980   5562    -68    -18    204       C  
ATOM    488  O   ASN A 102       8.931  -1.900  10.381  1.00 49.76           O  
ANISOU  488  O   ASN A 102     6193   6569   6144    -62    -10    216       O  
ATOM    489  CB  ASN A 102       8.313  -1.871   7.680  1.00 40.26           C  
ANISOU  489  CB  ASN A 102     4988   5339   4968    -88     -2    195       C  
ATOM    490  CG  ASN A 102       6.965  -1.537   8.281  1.00 44.58           C  
ANISOU  490  CG  ASN A 102     5537   5894   5506    -88      2    199       C  
ATOM    491  ND2 ASN A 102       6.187  -2.551   8.624  1.00 44.55           N  
ANISOU  491  ND2 ASN A 102     5533   5886   5507    -89     12    214       N  
ATOM    492  OD1 ASN A 102       6.640  -0.362   8.446  1.00 44.66           O  
ANISOU  492  OD1 ASN A 102     5549   5913   5504    -87     -3    190       O  
ATOM    493  N   GLY A 103      11.039  -1.173  10.044  1.00 47.64           N  
ANISOU  493  N   GLY A 103     5914   6309   5876    -62    -30    203       N  
ATOM    494  CA  GLY A 103      11.491  -1.486  11.393  1.00 51.21           C  
ANISOU  494  CA  GLY A 103     6367   6775   6315    -48    -36    216       C  
ATOM    495  C   GLY A 103      11.358  -0.294  12.338  1.00 52.11           C  
ANISOU  495  C   GLY A 103     6488   6903   6405    -47    -49    209       C  
ATOM    496  O   GLY A 103      11.172   0.839  11.892  1.00 50.43           O  
ANISOU  496  O   GLY A 103     6280   6689   6190    -58    -56    192       O  
ATOM    497  N   LYS A 104      11.495  -0.558  13.648  1.00 52.62           N  
ANISOU  497  N   LYS A 104     6558   6981   6454    -33    -54    220       N  
ATOM    498  CA  LYS A 104      11.352   0.479  14.661  1.00 55.95           C  
ANISOU  498  CA  LYS A 104     6991   7417   6850    -29    -67    212       C  
ATOM    499  C   LYS A 104      12.425   1.554  14.484  1.00 50.27           C  
ANISOU  499  C   LYS A 104     6270   6703   6127    -40    -89    196       C  
ATOM    500  O   LYS A 104      12.153   2.725  14.729  1.00 49.98           O  
ANISOU  500  O   LYS A 104     6246   6667   6075    -45    -99    181       O  
ATOM    501  CB  LYS A 104      11.394  -0.097  16.082  1.00 62.31           C  
ANISOU  501  CB  LYS A 104     7802   8237   7635    -11    -68    229       C  
ATOM    502  CG  LYS A 104      11.467   0.954  17.187  1.00 68.40           C  
ANISOU  502  CG  LYS A 104     8588   9025   8376     -5    -84    219       C  
ATOM    503  CD  LYS A 104      11.074   0.471  18.572  1.00 72.37           C  
ANISOU  503  CD  LYS A 104     9100   9542   8853     14    -80    235       C  
ATOM    504  CE  LYS A 104       9.636   0.769  18.945  1.00 75.16           C  
ANISOU  504  CE  LYS A 104     9466   9898   9191     22    -63    235       C  
ATOM    505  NZ  LYS A 104       9.390   0.490  20.381  1.00 76.28           N1+
ANISOU  505  NZ  LYS A 104     9619  10060   9303     41    -60    249       N1+
ATOM    506  N   ASN A 105      13.646   1.159  14.106  1.00 52.86           N  
ANISOU  506  N   ASN A 105     6580   7035   6467    -44    -96    201       N  
ATOM    507  CA  ASN A 105      14.664   2.112  13.681  1.00 53.31           C  
ANISOU  507  CA  ASN A 105     6629   7096   6527    -61   -115    188       C  
ATOM    508  C   ASN A 105      14.669   2.152  12.155  1.00 47.72           C  
ANISOU  508  C   ASN A 105     5913   6376   5842    -75   -104    182       C  
ATOM    509  O   ASN A 105      15.168   1.222  11.534  1.00 45.37           O  
ANISOU  509  O   ASN A 105     5600   6077   5561    -70    -94    191       O  
ATOM    510  CB  ASN A 105      16.059   1.748  14.197  1.00 54.75           C  
ANISOU  510  CB  ASN A 105     6795   7299   6709    -57   -131    198       C  
ATOM    511  CG  ASN A 105      16.188   1.867  15.702  1.00 57.79           C  
ANISOU  511  CG  ASN A 105     7190   7700   7067    -45   -147    202       C  
ATOM    512  ND2 ASN A 105      16.310   0.740  16.383  1.00 58.69           N  
ANISOU  512  ND2 ASN A 105     7299   7821   7177    -25   -142    221       N  
ATOM    513  OD1 ASN A 105      16.192   2.969  16.246  1.00 57.31           O  
ANISOU  513  OD1 ASN A 105     7143   7644   6988    -54   -165    188       O  
ATOM    514  N   ILE A 106      14.138   3.226  11.556  1.00 52.44           N  
ANISOU  514  N   ILE A 106     6522   6963   6439    -89   -105    167       N  
ATOM    515  CA  ILE A 106      13.875   3.226  10.121  1.00 52.84           C  
ANISOU  515  CA  ILE A 106     6568   6999   6507   -100    -93    162       C  
ATOM    516  C   ILE A 106      15.177   3.533   9.370  1.00 51.83           C  
ANISOU  516  C   ILE A 106     6423   6878   6390   -115   -101    161       C  
ATOM    517  O   ILE A 106      15.867   4.500   9.683  1.00 57.03           O  
ANISOU  517  O   ILE A 106     7081   7544   7041   -129   -120    155       O  
ATOM    518  CB  ILE A 106      12.705   4.167   9.746  1.00 58.78           C  
ANISOU  518  CB  ILE A 106     7339   7738   7254   -105    -90    149       C  
ATOM    519  CG1 ILE A 106      13.143   5.583   9.358  1.00 62.41           C  
ANISOU  519  CG1 ILE A 106     7808   8194   7711   -124   -106    136       C  
ATOM    520  CG2 ILE A 106      11.652   4.191  10.848  1.00 59.00           C  
ANISOU  520  CG2 ILE A 106     7383   7769   7265    -90    -87    150       C  
ATOM    521  CD1 ILE A 106      12.031   6.426   8.764  1.00 64.40           C  
ANISOU  521  CD1 ILE A 106     8077   8430   7960   -127   -101    125       C  
ATOM    522  N   HIS A 107      15.500   2.677   8.386  1.00 45.12           N  
ANISOU  522  N   HIS A 107     5558   6026   5557   -112    -86    167       N  
ATOM    523  CA  HIS A 107      16.745   2.724   7.632  1.00 42.62           C  
ANISOU  523  CA  HIS A 107     5221   5721   5251   -122    -88    169       C  
ATOM    524  C   HIS A 107      16.463   2.660   6.130  1.00 41.43           C  
ANISOU  524  C   HIS A 107     5070   5558   5113   -129    -71    164       C  
ATOM    525  O   HIS A 107      15.316   2.505   5.724  1.00 38.09           O  
ANISOU  525  O   HIS A 107     4663   5119   4691   -126    -61    159       O  
ATOM    526  CB  HIS A 107      17.630   1.535   8.021  1.00 44.98           C  
ANISOU  526  CB  HIS A 107     5500   6034   5555   -102    -84    183       C  
ATOM    527  CG  HIS A 107      18.089   1.577   9.438  1.00 44.89           C  
ANISOU  527  CG  HIS A 107     5485   6038   5531    -95   -103    190       C  
ATOM    528  CD2 HIS A 107      18.464   2.612  10.197  1.00 46.09           C  
ANISOU  528  CD2 HIS A 107     5640   6202   5669   -109   -125    185       C  
ATOM    529  ND1 HIS A 107      18.222   0.453  10.222  1.00 47.36           N  
ANISOU  529  ND1 HIS A 107     5795   6357   5842    -72    -99    204       N  
ATOM    530  CE1 HIS A 107      18.654   0.815  11.424  1.00 47.77           C  
ANISOU  530  CE1 HIS A 107     5846   6425   5878    -70   -120    207       C  
ATOM    531  NE2 HIS A 107      18.800   2.123  11.433  1.00 46.74           N  
ANISOU  531  NE2 HIS A 107     5719   6298   5741    -93   -136    195       N  
ATOM    532  N   LEU A 108      17.525   2.732   5.315  1.00 38.24           N  
ANISOU  532  N   LEU A 108     4645   5165   4716   -137    -69    167       N  
ATOM    533  CA  LEU A 108      17.429   2.537   3.874  1.00 38.02           C  
ANISOU  533  CA  LEU A 108     4616   5129   4697   -140    -52    163       C  
ATOM    534  C   LEU A 108      17.114   1.080   3.534  1.00 39.93           C  
ANISOU  534  C   LEU A 108     4861   5363   4948   -117    -34    166       C  
ATOM    535  O   LEU A 108      17.720   0.162   4.084  1.00 39.93           O  
ANISOU  535  O   LEU A 108     4849   5371   4951    -99    -32    176       O  
ATOM    536  CB  LEU A 108      18.758   2.960   3.238  1.00 39.26           C  
ANISOU  536  CB  LEU A 108     4750   5308   4859   -152    -53    168       C  
ATOM    537  CG  LEU A 108      19.140   4.424   3.434  1.00 40.28           C  
ANISOU  537  CG  LEU A 108     4879   5442   4982   -181    -72    165       C  
ATOM    538  CD1 LEU A 108      20.522   4.696   2.849  1.00 40.78           C  
ANISOU  538  CD1 LEU A 108     4912   5530   5051   -195    -72    175       C  
ATOM    539  CD2 LEU A 108      18.107   5.352   2.806  1.00 42.81           C  
ANISOU  539  CD2 LEU A 108     5225   5741   5299   -196    -72    155       C  
ATOM    540  N   HIS A 109      16.176   0.881   2.596  1.00 37.70           N  
ANISOU  540  N   HIS A 109     4593   5061   4667   -119    -22    159       N  
ATOM    541  CA  HIS A 109      15.846  -0.442   2.092  1.00 37.79           C  
ANISOU  541  CA  HIS A 109     4611   5060   4687   -103     -6    159       C  
ATOM    542  C   HIS A 109      16.763  -0.804   0.923  1.00 39.08           C  
ANISOU  542  C   HIS A 109     4762   5230   4855    -97      6    158       C  
ATOM    543  O   HIS A 109      17.332   0.080   0.285  1.00 35.15           O  
ANISOU  543  O   HIS A 109     4254   4746   4355   -111      5    156       O  
ATOM    544  CB  HIS A 109      14.361  -0.518   1.704  1.00 36.58           C  
ANISOU  544  CB  HIS A 109     4479   4886   4533   -109     -2    151       C  
ATOM    545  CG  HIS A 109      13.880  -1.927   1.684  1.00 34.84           C  
ANISOU  545  CG  HIS A 109     4268   4649   4319    -95      8    154       C  
ATOM    546  CD2 HIS A 109      13.195  -2.646   2.574  1.00 36.38           C  
ANISOU  546  CD2 HIS A 109     4472   4835   4517    -87      8    161       C  
ATOM    547  ND1 HIS A 109      14.152  -2.773   0.637  1.00 36.49           N  
ANISOU  547  ND1 HIS A 109     4480   4848   4534    -86     21    149       N  
ATOM    548  CE1 HIS A 109      13.634  -3.962   0.892  1.00 39.19           C  
ANISOU  548  CE1 HIS A 109     4834   5172   4882    -76     26    153       C  
ATOM    549  NE2 HIS A 109      13.056  -3.912   2.070  1.00 39.74           N  
ANISOU  549  NE2 HIS A 109     4907   5242   4950    -78     19    162       N  
ATOM    550  N   ALA A 110      16.888  -2.115   0.646  1.00 44.56           N  
ANISOU  550  N   ALA A 110     5459   5915   5554    -76     19    160       N  
ATOM    551  CA  ALA A 110      17.780  -2.629  -0.388  1.00 43.24           C  
ANISOU  551  CA  ALA A 110     5282   5755   5390    -63     34    158       C  
ATOM    552  C   ALA A 110      17.119  -2.680  -1.770  1.00 45.60           C  
ANISOU  552  C   ALA A 110     5599   6039   5686    -70     45    145       C  
ATOM    553  O   ALA A 110      17.831  -2.637  -2.773  1.00 46.83           O  
ANISOU  553  O   ALA A 110     5746   6206   5839    -66     57    142       O  
ATOM    554  CB  ALA A 110      18.292  -3.995   0.017  1.00 44.30           C  
ANISOU  554  CB  ALA A 110     5415   5885   5530    -32     42    166       C  
ATOM    555  N   HIS A 111      15.781  -2.807  -1.836  1.00 42.48           N  
ANISOU  555  N   HIS A 111     5227   5621   5292    -79     42    137       N  
ATOM    556  CA  HIS A 111      15.049  -2.683  -3.092  1.00 41.08           C  
ANISOU  556  CA  HIS A 111     5066   5431   5110    -90     48    125       C  
ATOM    557  C   HIS A 111      15.248  -1.271  -3.650  1.00 39.48           C  
ANISOU  557  C   HIS A 111     4855   5244   4900   -109     43    123       C  
ATOM    558  O   HIS A 111      15.651  -0.372  -2.916  1.00 42.62           O  
ANISOU  558  O   HIS A 111     5239   5655   5296   -119     33    131       O  
ATOM    559  CB  HIS A 111      13.550  -2.983  -2.908  1.00 38.06           C  
ANISOU  559  CB  HIS A 111     4704   5027   4730    -99     41    120       C  
ATOM    560  CG  HIS A 111      13.206  -4.389  -2.522  1.00 38.82           C  
ANISOU  560  CG  HIS A 111     4813   5102   4834    -85     45    122       C  
ATOM    561  CD2 HIS A 111      12.137  -4.855  -1.859  1.00 38.80           C  
ANISOU  561  CD2 HIS A 111     4822   5084   4836    -91     40    125       C  
ATOM    562  ND1 HIS A 111      13.962  -5.498  -2.842  1.00 39.49           N  
ANISOU  562  ND1 HIS A 111     4902   5179   4922    -64     56    121       N  
ATOM    563  CE1 HIS A 111      13.376  -6.586  -2.351  1.00 41.59           C  
ANISOU  563  CE1 HIS A 111     5185   5422   5195    -58     56    124       C  
ATOM    564  NE2 HIS A 111      12.273  -6.216  -1.734  1.00 39.71           N  
ANISOU  564  NE2 HIS A 111     4948   5179   4957    -76     46    128       N  
ATOM    565  N   SER A 112      14.925  -1.092  -4.942  1.00 41.65           N  
ANISOU  565  N   SER A 112     5141   5515   5168   -116     50    114       N  
ATOM    566  CA  SER A 112      15.119   0.154  -5.679  1.00 38.68           C  
ANISOU  566  CA  SER A 112     4761   5150   4783   -134     49    114       C  
ATOM    567  C   SER A 112      13.800   0.680  -6.242  1.00 38.72           C  
ANISOU  567  C   SER A 112     4786   5141   4783   -148     41    106       C  
ATOM    568  O   SER A 112      13.057  -0.086  -6.849  1.00 36.82           O  
ANISOU  568  O   SER A 112     4561   4886   4541   -143     45     97       O  
ATOM    569  CB  SER A 112      16.086  -0.066  -6.818  1.00 41.61           C  
ANISOU  569  CB  SER A 112     5125   5535   5148   -126     65    113       C  
ATOM    570  OG  SER A 112      17.436  -0.038  -6.367  1.00 43.34           O  
ANISOU  570  OG  SER A 112     5317   5778   5371   -118     70    125       O  
ATOM    571  N   LEU A 113      13.552   1.992  -6.108  1.00 37.71           N  
ANISOU  571  N   LEU A 113     4659   5018   4651   -165     30    109       N  
ATOM    572  CA  LEU A 113      12.538   2.673  -6.907  1.00 39.78           C  
ANISOU  572  CA  LEU A 113     4936   5271   4905   -177     25    103       C  
ATOM    573  C   LEU A 113      13.017   2.820  -8.354  1.00 40.20           C  
ANISOU  573  C   LEU A 113     4993   5331   4948   -180     36    101       C  
ATOM    574  O   LEU A 113      14.101   3.359  -8.601  1.00 39.02           O  
ANISOU  574  O   LEU A 113     4832   5198   4796   -185     42    109       O  
ATOM    575  CB  LEU A 113      12.214   4.048  -6.309  1.00 39.14           C  
ANISOU  575  CB  LEU A 113     4858   5190   4823   -190     10    108       C  
ATOM    576  CG  LEU A 113      11.474   4.062  -4.969  1.00 39.69           C  
ANISOU  576  CG  LEU A 113     4929   5253   4897   -186      0    109       C  
ATOM    577  CD1 LEU A 113      11.377   5.482  -4.432  1.00 41.90           C  
ANISOU  577  CD1 LEU A 113     5215   5533   5173   -196    -13    111       C  
ATOM    578  CD2 LEU A 113      10.076   3.463  -5.077  1.00 40.12           C  
ANISOU  578  CD2 LEU A 113     4994   5296   4952   -181     -1    103       C  
ATOM    579  N   VAL A 114      12.163   2.369  -9.291  1.00 39.56           N  
ANISOU  579  N   VAL A 114     4929   5240   4859   -178     38     91       N  
ATOM    580  CA  VAL A 114      12.401   2.460 -10.726  1.00 39.48           C  
ANISOU  580  CA  VAL A 114     4928   5236   4836   -179     48     87       C  
ATOM    581  C   VAL A 114      11.183   3.104 -11.382  1.00 40.63           C  
ANISOU  581  C   VAL A 114     5090   5373   4971   -190     36     83       C  
ATOM    582  O   VAL A 114      10.090   3.110 -10.814  1.00 38.98           O  
ANISOU  582  O   VAL A 114     4887   5154   4769   -192     23     81       O  
ATOM    583  CB  VAL A 114      12.718   1.088 -11.360  1.00 43.05           C  
ANISOU  583  CB  VAL A 114     5386   5685   5285   -162     62     77       C  
ATOM    584  CG1 VAL A 114      14.098   0.591 -10.959  1.00 45.35           C  
ANISOU  584  CG1 VAL A 114     5657   5990   5581   -147     76     84       C  
ATOM    585  CG2 VAL A 114      11.661   0.041 -11.046  1.00 45.04           C  
ANISOU  585  CG2 VAL A 114     5651   5916   5543   -157     54     67       C  
ATOM    586  N   GLY A 115      11.402   3.649 -12.585  1.00 39.69           N  
ANISOU  586  N   GLY A 115     4980   5262   4837   -195     41     84       N  
ATOM    587  CA  GLY A 115      10.396   4.404 -13.311  1.00 39.75           C  
ANISOU  587  CA  GLY A 115     5003   5265   4833   -204     30     83       C  
ATOM    588  C   GLY A 115      10.952   5.754 -13.765  1.00 41.19           C  
ANISOU  588  C   GLY A 115     5186   5456   5006   -216     31     96       C  
ATOM    589  O   GLY A 115      12.154   6.004 -13.640  1.00 36.31           O  
ANISOU  589  O   GLY A 115     4555   4850   4391   -220     42    106       O  
ATOM    590  N   LYS A 116      10.073   6.618 -14.290  1.00 40.75           N  
ANISOU  590  N   LYS A 116     5146   5395   4942   -223     19     99       N  
ATOM    591  CA  LYS A 116      10.485   7.951 -14.703  1.00 47.74           C  
ANISOU  591  CA  LYS A 116     6036   6282   5817   -236     18    113       C  
ATOM    592  C   LYS A 116      11.054   8.677 -13.494  1.00 44.89           C  
ANISOU  592  C   LYS A 116     5664   5918   5471   -245     12    122       C  
ATOM    593  O   LYS A 116      10.447   8.647 -12.424  1.00 47.07           O  
ANISOU  593  O   LYS A 116     5939   6185   5759   -240      1    117       O  
ATOM    594  CB  LYS A 116       9.334   8.820 -15.220  1.00 52.67           C  
ANISOU  594  CB  LYS A 116     6680   6898   6431   -238      2    115       C  
ATOM    595  CG  LYS A 116       9.059   8.755 -16.715  1.00 59.84           C  
ANISOU  595  CG  LYS A 116     7605   7813   7318   -237      6    114       C  
ATOM    596  CD  LYS A 116       8.924  10.125 -17.366  1.00 61.73           C  
ANISOU  596  CD  LYS A 116     7859   8049   7543   -246      0    129       C  
ATOM    597  CE  LYS A 116      10.265  10.769 -17.657  1.00 65.04           C  
ANISOU  597  CE  LYS A 116     8275   8476   7958   -260     14    145       C  
ATOM    598  NZ  LYS A 116      10.197  11.690 -18.817  1.00 66.05           N1+
ANISOU  598  NZ  LYS A 116     8423   8606   8066   -268     13    158       N1+
ATOM    599  N   HIS A 117      12.209   9.323 -13.681  1.00 44.33           N  
ANISOU  599  N   HIS A 117     5586   5857   5398   -258     20    135       N  
ATOM    600  CA  HIS A 117      12.795  10.181 -12.664  1.00 44.31           C  
ANISOU  600  CA  HIS A 117     5577   5851   5407   -272     12    144       C  
ATOM    601  C   HIS A 117      13.383   9.361 -11.516  1.00 44.26           C  
ANISOU  601  C   HIS A 117     5549   5851   5416   -265     14    140       C  
ATOM    602  O   HIS A 117      13.582   9.896 -10.427  1.00 45.05           O  
ANISOU  602  O   HIS A 117     5645   5945   5525   -273      2    143       O  
ATOM    603  CB  HIS A 117      11.774  11.166 -12.073  1.00 45.88           C  
ANISOU  603  CB  HIS A 117     5796   6029   5608   -274     -8    143       C  
ATOM    604  CG  HIS A 117      10.931  11.915 -13.059  1.00 47.66           C  
ANISOU  604  CG  HIS A 117     6044   6244   5819   -274    -14    147       C  
ATOM    605  CD2 HIS A 117       9.598  11.989 -13.161  1.00 49.88           C  
ANISOU  605  CD2 HIS A 117     6339   6515   6095   -261    -25    140       C  
ATOM    606  ND1 HIS A 117      11.436  12.717 -14.061  1.00 53.45           N  
ANISOU  606  ND1 HIS A 117     6788   6980   6540   -289     -9    161       N  
ATOM    607  CE1 HIS A 117      10.428  13.243 -14.749  1.00 52.02           C  
ANISOU  607  CE1 HIS A 117     6629   6788   6347   -283    -18    162       C  
ATOM    608  NE2 HIS A 117       9.303  12.810 -14.221  1.00 50.22           N  
ANISOU  608  NE2 HIS A 117     6402   6554   6123   -265    -28    149       N  
ATOM    609  N   CYS A 118      13.676   8.081 -11.769  1.00 42.72           N  
ANISOU  609  N   CYS A 118     5342   5667   5222   -250     29    133       N  
ATOM    610  CA  CYS A 118      14.322   7.229 -10.789  1.00 44.60           C  
ANISOU  610  CA  CYS A 118     5559   5912   5472   -241     33    131       C  
ATOM    611  C   CYS A 118      15.762   6.967 -11.241  1.00 45.66           C  
ANISOU  611  C   CYS A 118     5672   6071   5605   -243     51    140       C  
ATOM    612  O   CYS A 118      16.009   6.598 -12.388  1.00 47.39           O  
ANISOU  612  O   CYS A 118     5893   6300   5813   -237     67    140       O  
ATOM    613  CB  CYS A 118      13.506   5.960 -10.553  1.00 43.39           C  
ANISOU  613  CB  CYS A 118     5410   5750   5323   -221     34    117       C  
ATOM    614  SG  CYS A 118      11.898   6.271  -9.766  1.00 38.51           S  
ANISOU  614  SG  CYS A 118     4808   5112   4709   -220     14    110       S  
ATOM    615  N   GLU A 119      16.708   7.265 -10.344  1.00 43.12           N  
ANISOU  615  N   GLU A 119     5329   5760   5294   -252     47    150       N  
ATOM    616  CA  GLU A 119      18.111   6.915 -10.497  1.00 45.25           C  
ANISOU  616  CA  GLU A 119     5570   6057   5565   -251     62    160       C  
ATOM    617  C   GLU A 119      18.614   6.350  -9.175  1.00 44.22           C  
ANISOU  617  C   GLU A 119     5419   5932   5449   -241     56    160       C  
ATOM    618  O   GLU A 119      18.304   6.904  -8.122  1.00 45.75           O  
ANISOU  618  O   GLU A 119     5617   6115   5650   -251     36    160       O  
ATOM    619  CB  GLU A 119      18.966   8.138 -10.833  1.00 50.94           C  
ANISOU  619  CB  GLU A 119     6280   6792   6283   -280     62    178       C  
ATOM    620  CG  GLU A 119      19.213   8.354 -12.309  1.00 57.85           C  
ANISOU  620  CG  GLU A 119     7158   7678   7141   -284     80    186       C  
ATOM    621  CD  GLU A 119      20.326   9.354 -12.577  1.00 61.14           C  
ANISOU  621  CD  GLU A 119     7557   8115   7558   -314     84    208       C  
ATOM    622  OE1 GLU A 119      20.010  10.512 -12.913  1.00 66.00           O  
ANISOU  622  OE1 GLU A 119     8190   8716   8167   -338     74    216       O  
ATOM    623  OE2 GLU A 119      21.504   8.972 -12.434  1.00 63.79           O1-
ANISOU  623  OE2 GLU A 119     7858   8480   7898   -312     96    218       O1-
ATOM    624  N   ASP A 120      19.372   5.249  -9.245  1.00 45.14           N  
ANISOU  624  N   ASP A 120     5515   6066   5567   -220     72    161       N  
ATOM    625  CA  ASP A 120      20.043   4.667  -8.090  1.00 47.32           C  
ANISOU  625  CA  ASP A 120     5770   6354   5856   -208     68    164       C  
ATOM    626  C   ASP A 120      19.070   4.555  -6.914  1.00 46.08           C  
ANISOU  626  C   ASP A 120     5628   6172   5705   -205     48    155       C  
ATOM    627  O   ASP A 120      19.432   4.837  -5.774  1.00 45.20           O  
ANISOU  627  O   ASP A 120     5506   6066   5602   -211     34    161       O  
ATOM    628  CB  ASP A 120      21.309   5.460  -7.743  1.00 48.92           C  
ANISOU  628  CB  ASP A 120     5941   6583   6063   -229     63    182       C  
ATOM    629  CG  ASP A 120      22.348   5.466  -8.854  1.00 52.10           C  
ANISOU  629  CG  ASP A 120     6321   7015   6458   -231     86    194       C  
ATOM    630  OD1 ASP A 120      22.892   4.383  -9.156  1.00 52.01           O  
ANISOU  630  OD1 ASP A 120     6294   7020   6446   -201    105    193       O  
ATOM    631  OD2 ASP A 120      22.589   6.549  -9.423  1.00 54.05           O1-
ANISOU  631  OD2 ASP A 120     6567   7268   6700   -259     85    205       O1-
ATOM    632  N   GLY A 121      17.833   4.128  -7.213  1.00 48.11           N  
ANISOU  632  N   GLY A 121     5913   6407   5960   -196     48    142       N  
ATOM    633  CA  GLY A 121      16.834   3.827  -6.201  1.00 48.35           C  
ANISOU  633  CA  GLY A 121     5957   6418   5996   -189     35    135       C  
ATOM    634  C   GLY A 121      16.230   5.070  -5.552  1.00 49.43           C  
ANISOU  634  C   GLY A 121     6104   6543   6131   -208     15    136       C  
ATOM    635  O   GLY A 121      15.588   4.967  -4.511  1.00 51.38           O  
ANISOU  635  O   GLY A 121     6359   6780   6382   -203      4    132       O  
ATOM    636  N   ILE A 122      16.435   6.242  -6.159  1.00 48.53           N  
ANISOU  636  N   ILE A 122     5995   6432   6012   -229     12    141       N  
ATOM    637  CA  ILE A 122      15.822   7.463  -5.666  1.00 49.56           C  
ANISOU  637  CA  ILE A 122     6142   6547   6139   -245     -6    140       C  
ATOM    638  C   ILE A 122      15.060   8.102  -6.821  1.00 44.78           C  
ANISOU  638  C   ILE A 122     5558   5930   5525   -253     -4    138       C  
ATOM    639  O   ILE A 122      15.569   8.200  -7.934  1.00 48.03           O  
ANISOU  639  O   ILE A 122     5966   6351   5930   -259      7    143       O  
ATOM    640  CB  ILE A 122      16.862   8.414  -5.037  1.00 50.68           C  
ANISOU  640  CB  ILE A 122     6271   6698   6283   -267    -18    150       C  
ATOM    641  CG1 ILE A 122      17.449   7.823  -3.750  1.00 53.18           C  
ANISOU  641  CG1 ILE A 122     6570   7027   6607   -258    -25    151       C  
ATOM    642  CG2 ILE A 122      16.260   9.792  -4.787  1.00 52.22           C  
ANISOU  642  CG2 ILE A 122     6492   6875   6474   -284    -37    148       C  
ATOM    643  CD1 ILE A 122      18.728   8.486  -3.287  1.00 52.35           C  
ANISOU  643  CD1 ILE A 122     6445   6939   6505   -280    -36    162       C  
ATOM    644  N   CYS A 123      13.819   8.490  -6.525  1.00 43.12           N  
ANISOU  644  N   CYS A 123     5368   5701   5311   -249    -15    130       N  
ATOM    645  CA  CYS A 123      12.984   9.262  -7.423  1.00 42.10           C  
ANISOU  645  CA  CYS A 123     5261   5560   5173   -254    -18    129       C  
ATOM    646  C   CYS A 123      13.131  10.753  -7.115  1.00 43.01           C  
ANISOU  646  C   CYS A 123     5390   5664   5286   -272    -34    135       C  
ATOM    647  O   CYS A 123      12.828  11.185  -6.009  1.00 41.12           O  
ANISOU  647  O   CYS A 123     5158   5416   5049   -270    -47    131       O  
ATOM    648  CB  CYS A 123      11.530   8.853  -7.255  1.00 41.48           C  
ANISOU  648  CB  CYS A 123     5194   5470   5094   -237    -22    119       C  
ATOM    649  SG  CYS A 123      10.428   9.758  -8.363  1.00 41.37           S  
ANISOU  649  SG  CYS A 123     5205   5444   5068   -239    -28    119       S  
ATOM    650  N   THR A 124      13.580  11.531  -8.107  1.00 42.85           N  
ANISOU  650  N   THR A 124     5376   5644   5259   -289    -31    145       N  
ATOM    651  CA  THR A 124      13.873  12.948  -7.932  1.00 41.59           C  
ANISOU  651  CA  THR A 124     5233   5472   5098   -311    -45    152       C  
ATOM    652  C   THR A 124      13.058  13.742  -8.946  1.00 40.36           C  
ANISOU  652  C   THR A 124     5103   5301   4931   -312    -47    155       C  
ATOM    653  O   THR A 124      13.295  13.591 -10.143  1.00 39.15           O  
ANISOU  653  O   THR A 124     4947   5157   4771   -317    -34    162       O  
ATOM    654  CB  THR A 124      15.371  13.223  -8.123  1.00 39.67           C  
ANISOU  654  CB  THR A 124     4969   5244   4857   -336    -40    166       C  
ATOM    655  CG2 THR A 124      15.750  14.679  -7.949  1.00 41.97           C  
ANISOU  655  CG2 THR A 124     5278   5519   5148   -365    -57    176       C  
ATOM    656  OG1 THR A 124      16.097  12.423  -7.188  1.00 43.94           O  
ANISOU  656  OG1 THR A 124     5483   5801   5407   -331    -39    164       O  
ATOM    657  N   VAL A 125      12.131  14.577  -8.447  1.00 39.08           N  
ANISOU  657  N   VAL A 125     4966   5116   4766   -305    -64    150       N  
ATOM    658  CA  VAL A 125      11.238  15.401  -9.255  1.00 42.46           C  
ANISOU  658  CA  VAL A 125     5421   5526   5183   -301    -69    153       C  
ATOM    659  C   VAL A 125      11.383  16.866  -8.822  1.00 46.80           C  
ANISOU  659  C   VAL A 125     5997   6051   5731   -316    -87    158       C  
ATOM    660  O   VAL A 125      12.075  17.163  -7.848  1.00 44.24           O  
ANISOU  660  O   VAL A 125     5670   5722   5413   -329    -96    157       O  
ATOM    661  CB  VAL A 125       9.774  14.937  -9.107  1.00 42.50           C  
ANISOU  661  CB  VAL A 125     5432   5530   5186   -272    -72    141       C  
ATOM    662  CG1 VAL A 125       9.585  13.475  -9.490  1.00 43.05           C  
ANISOU  662  CG1 VAL A 125     5479   5620   5259   -261    -57    135       C  
ATOM    663  CG2 VAL A 125       9.246  15.179  -7.705  1.00 43.60           C  
ANISOU  663  CG2 VAL A 125     5577   5658   5330   -259    -84    132       C  
ATOM    664  N   THR A 126      10.701  17.776  -9.531  1.00 47.56           N  
ANISOU  664  N   THR A 126     6122   6128   5818   -313    -93    164       N  
ATOM    665  CA  THR A 126      10.605  19.171  -9.122  1.00 53.66           C  
ANISOU  665  CA  THR A 126     6928   6870   6588   -321   -112    167       C  
ATOM    666  C   THR A 126       9.168  19.479  -8.706  1.00 54.72           C  
ANISOU  666  C   THR A 126     7083   6988   6716   -288   -121    155       C  
ATOM    667  O   THR A 126       8.248  18.768  -9.103  1.00 56.25           O  
ANISOU  667  O   THR A 126     7267   7197   6908   -265   -114    151       O  
ATOM    668  CB  THR A 126      11.015  20.133 -10.246  1.00 56.00           C  
ANISOU  668  CB  THR A 126     7246   7154   6878   -344   -112    185       C  
ATOM    669  CG2 THR A 126      12.430  19.922 -10.740  1.00 55.04           C  
ANISOU  669  CG2 THR A 126     7101   7051   6759   -378   -100    200       C  
ATOM    670  OG1 THR A 126      10.094  19.953 -11.323  1.00 54.31           O  
ANISOU  670  OG1 THR A 126     7038   6944   6652   -325   -106    188       O  
ATOM    671  N   ALA A 127       8.993  20.542  -7.908  1.00 53.47           N  
ANISOU  671  N   ALA A 127     6955   6802   6556   -285   -138    151       N  
ATOM    672  CA  ALA A 127       7.684  21.108  -7.619  1.00 54.16           C  
ANISOU  672  CA  ALA A 127     7068   6873   6637   -252   -148    143       C  
ATOM    673  C   ALA A 127       7.704  22.607  -7.900  1.00 55.38           C  
ANISOU  673  C   ALA A 127     7267   6989   6784   -260   -163    151       C  
ATOM    674  O   ALA A 127       8.776  23.196  -8.007  1.00 57.90           O  
ANISOU  674  O   ALA A 127     7597   7295   7106   -294   -169    161       O  
ATOM    675  CB  ALA A 127       7.308  20.854  -6.182  1.00 52.54           C  
ANISOU  675  CB  ALA A 127     6860   6669   6434   -232   -153    127       C  
ATOM    676  N   GLY A 128       6.510  23.210  -7.975  1.00 54.88           N  
ANISOU  676  N   GLY A 128     7229   6910   6712   -227   -170    148       N  
ATOM    677  CA  GLY A 128       6.371  24.653  -8.120  1.00 59.62           C  
ANISOU  677  CA  GLY A 128     7877   7469   7304   -226   -186    154       C  
ATOM    678  C   GLY A 128       6.454  25.094  -9.580  1.00 60.46           C  
ANISOU  678  C   GLY A 128     7996   7569   7405   -239   -184    175       C  
ATOM    679  O   GLY A 128       6.499  24.255 -10.477  1.00 57.03           O  
ANISOU  679  O   GLY A 128     7533   7165   6970   -244   -170    183       O  
ATOM    680  N   PRO A 129       6.490  26.417  -9.871  1.00 62.08           N  
ANISOU  680  N   PRO A 129     8247   7735   7604   -245   -198    186       N  
ATOM    681  CA  PRO A 129       6.583  27.452  -8.841  1.00 61.58           C  
ANISOU  681  CA  PRO A 129     8224   7632   7540   -243   -216    176       C  
ATOM    682  C   PRO A 129       5.241  27.912  -8.276  1.00 61.18           C  
ANISOU  682  C   PRO A 129     8198   7565   7480   -190   -224    162       C  
ATOM    683  O   PRO A 129       5.222  28.649  -7.297  1.00 62.16           O  
ANISOU  683  O   PRO A 129     8355   7659   7602   -181   -238    149       O  
ATOM    684  CB  PRO A 129       7.263  28.582  -9.625  1.00 65.10           C  
ANISOU  684  CB  PRO A 129     8707   8042   7983   -276   -225    197       C  
ATOM    685  CG  PRO A 129       6.638  28.480 -11.000  1.00 65.41           C  
ANISOU  685  CG  PRO A 129     8743   8094   8014   -262   -216    214       C  
ATOM    686  CD  PRO A 129       6.427  26.994 -11.225  1.00 66.34           C  
ANISOU  686  CD  PRO A 129     8806   8264   8135   -252   -197    208       C  
ATOM    687  N   LYS A 130       4.129  27.471  -8.883  1.00 62.29           N  
ANISOU  687  N   LYS A 130     8322   7728   7615   -155   -216    165       N  
ATOM    688  CA  LYS A 130       2.797  27.895  -8.472  1.00 63.37           C  
ANISOU  688  CA  LYS A 130     8477   7857   7742   -101   -222    156       C  
ATOM    689  C   LYS A 130       2.065  26.709  -7.833  1.00 60.56           C  
ANISOU  689  C   LYS A 130     8076   7544   7390    -75   -209    142       C  
ATOM    690  O   LYS A 130       1.659  26.780  -6.672  1.00 51.57           O  
ANISOU  690  O   LYS A 130     6941   6402   6248    -50   -212    125       O  
ATOM    691  CB  LYS A 130       2.052  28.480  -9.680  1.00 66.41           C  
ANISOU  691  CB  LYS A 130     8881   8233   8117    -81   -226    173       C  
ATOM    692  CG  LYS A 130       1.081  29.617  -9.378  1.00 69.57           C  
ANISOU  692  CG  LYS A 130     9326   8599   8506    -35   -239    170       C  
ATOM    693  CD  LYS A 130       0.367  30.138 -10.619  1.00 72.94           C  
ANISOU  693  CD  LYS A 130     9769   9020   8923    -14   -244    190       C  
ATOM    694  CE  LYS A 130      -0.707  31.166 -10.325  1.00 73.98           C  
ANISOU  694  CE  LYS A 130     9941   9124   9044     39   -256    188       C  
ATOM    695  NZ  LYS A 130      -1.635  31.330 -11.470  1.00 74.60           N1+
ANISOU  695  NZ  LYS A 130    10017   9213   9111     69   -258    206       N1+
ATOM    696  N   ASP A 131       1.916  25.617  -8.597  1.00 57.76           N  
ANISOU  696  N   ASP A 131     7679   7228   7039    -82   -197    148       N  
ATOM    697  CA  ASP A 131       1.296  24.389  -8.117  1.00 55.55           C  
ANISOU  697  CA  ASP A 131     7354   6988   6764    -65   -185    138       C  
ATOM    698  C   ASP A 131       2.307  23.621  -7.263  1.00 54.11           C  
ANISOU  698  C   ASP A 131     7150   6817   6592    -94   -178    128       C  
ATOM    699  O   ASP A 131       3.392  23.270  -7.728  1.00 50.60           O  
ANISOU  699  O   ASP A 131     6694   6375   6153   -132   -173    135       O  
ATOM    700  CB  ASP A 131       0.766  23.562  -9.295  1.00 57.40           C  
ANISOU  700  CB  ASP A 131     7557   7253   6996    -64   -177    148       C  
ATOM    701  CG  ASP A 131       0.021  22.288  -8.926  1.00 56.30           C  
ANISOU  701  CG  ASP A 131     7374   7154   6863    -49   -166    140       C  
ATOM    702  OD1 ASP A 131      -0.195  22.044  -7.720  1.00 56.74           O  
ANISOU  702  OD1 ASP A 131     7421   7215   6922    -35   -163    128       O  
ATOM    703  OD2 ASP A 131      -0.328  21.539  -9.858  1.00 55.34           O1-
ANISOU  703  OD2 ASP A 131     7228   7057   6741    -53   -162    146       O1-
ATOM    704  N   MET A 132       1.921  23.357  -6.010  1.00 50.49           N  
ANISOU  704  N   MET A 132     6684   6365   6134    -72   -176    114       N  
ATOM    705  CA  MET A 132       2.821  22.848  -4.986  1.00 53.36           C  
ANISOU  705  CA  MET A 132     7035   6734   6504    -93   -173    104       C  
ATOM    706  C   MET A 132       2.539  21.368  -4.702  1.00 51.52           C  
ANISOU  706  C   MET A 132     6755   6542   6279    -89   -158    100       C  
ATOM    707  O   MET A 132       3.154  20.790  -3.807  1.00 51.96           O  
ANISOU  707  O   MET A 132     6795   6605   6339   -101   -155     93       O  
ATOM    708  CB  MET A 132       2.639  23.674  -3.706  1.00 53.08           C  
ANISOU  708  CB  MET A 132     7032   6676   6461    -71   -184     89       C  
ATOM    709  CG  MET A 132       3.744  24.687  -3.406  1.00 58.06           C  
ANISOU  709  CG  MET A 132     7701   7267   7090   -100   -200     87       C  
ATOM    710  SD  MET A 132       4.715  25.323  -4.799  1.00 56.54           S  
ANISOU  710  SD  MET A 132     7525   7053   6903   -145   -206    107       S  
ATOM    711  CE  MET A 132       6.308  24.656  -4.322  1.00 57.74           C  
ANISOU  711  CE  MET A 132     7651   7219   7067   -194   -205    106       C  
ATOM    712  N   VAL A 133       1.638  20.763  -5.491  1.00 49.18           N  
ANISOU  712  N   VAL A 133     6435   6267   5982    -75   -151    107       N  
ATOM    713  CA  VAL A 133       1.221  19.375  -5.345  1.00 48.77           C  
ANISOU  713  CA  VAL A 133     6342   6251   5938    -72   -138    105       C  
ATOM    714  C   VAL A 133       1.963  18.529  -6.381  1.00 48.99           C  
ANISOU  714  C   VAL A 133     6349   6290   5972   -104   -131    112       C  
ATOM    715  O   VAL A 133       2.027  18.907  -7.549  1.00 48.30           O  
ANISOU  715  O   VAL A 133     6273   6197   5881   -112   -134    121       O  
ATOM    716  CB  VAL A 133      -0.310  19.272  -5.504  1.00 47.19           C  
ANISOU  716  CB  VAL A 133     6129   6067   5732    -37   -137    107       C  
ATOM    717  CG1 VAL A 133      -0.827  17.842  -5.410  1.00 47.62           C  
ANISOU  717  CG1 VAL A 133     6141   6157   5795    -38   -125    107       C  
ATOM    718  CG2 VAL A 133      -1.035  20.153  -4.499  1.00 46.91           C  
ANISOU  718  CG2 VAL A 133     6114   6021   5686      0   -141    100       C  
ATOM    719  N   VAL A 134       2.528  17.395  -5.937  1.00 47.56           N  
ANISOU  719  N   VAL A 134     6141   6127   5801   -119   -121    108       N  
ATOM    720  CA  VAL A 134       3.316  16.506  -6.782  1.00 50.56           C  
ANISOU  720  CA  VAL A 134     6502   6518   6187   -145   -112    112       C  
ATOM    721  C   VAL A 134       2.794  15.077  -6.622  1.00 48.30           C  
ANISOU  721  C   VAL A 134     6185   6258   5909   -139   -102    109       C  
ATOM    722  O   VAL A 134       2.641  14.609  -5.497  1.00 48.90           O  
ANISOU  722  O   VAL A 134     6249   6341   5989   -131    -98    104       O  
ATOM    723  CB  VAL A 134       4.808  16.583  -6.403  1.00 54.65           C  
ANISOU  723  CB  VAL A 134     7024   7029   6712   -172   -111    113       C  
ATOM    724  CG1 VAL A 134       5.699  15.860  -7.403  1.00 57.12           C  
ANISOU  724  CG1 VAL A 134     7320   7354   7028   -196   -101    119       C  
ATOM    725  CG2 VAL A 134       5.273  18.018  -6.232  1.00 57.88           C  
ANISOU  725  CG2 VAL A 134     7466   7410   7114   -179   -124    115       C  
ATOM    726  N   GLY A 135       2.548  14.390  -7.748  1.00 46.62           N  
ANISOU  726  N   GLY A 135     5960   6057   5696   -146    -97    112       N  
ATOM    727  CA  GLY A 135       2.112  12.998  -7.754  1.00 43.84           C  
ANISOU  727  CA  GLY A 135     5580   5724   5350   -146    -89    109       C  
ATOM    728  C   GLY A 135       3.159  12.084  -8.385  1.00 43.10           C  
ANISOU  728  C   GLY A 135     5478   5636   5262   -168    -80    108       C  
ATOM    729  O   GLY A 135       4.018  12.567  -9.118  1.00 39.51           O  
ANISOU  729  O   GLY A 135     5034   5173   4801   -181    -79    112       O  
ATOM    730  N   PHE A 136       3.079  10.775  -8.086  1.00 39.85           N  
ANISOU  730  N   PHE A 136     5046   5234   4858   -170    -72    104       N  
ATOM    731  CA  PHE A 136       4.030   9.784  -8.566  1.00 38.54           C  
ANISOU  731  CA  PHE A 136     4873   5073   4697   -184    -61    102       C  
ATOM    732  C   PHE A 136       3.268   8.607  -9.175  1.00 38.96           C  
ANISOU  732  C   PHE A 136     4915   5135   4751   -184    -59     97       C  
ATOM    733  O   PHE A 136       2.799   7.730  -8.448  1.00 38.64           O  
ANISOU  733  O   PHE A 136     4861   5099   4720   -181    -57     95       O  
ATOM    734  CB  PHE A 136       4.936   9.311  -7.427  1.00 39.27           C  
ANISOU  734  CB  PHE A 136     4954   5165   4798   -187    -55    101       C  
ATOM    735  CG  PHE A 136       5.646  10.422  -6.701  1.00 39.27           C  
ANISOU  735  CG  PHE A 136     4965   5157   4797   -189    -60    104       C  
ATOM    736  CD1 PHE A 136       5.046  11.065  -5.630  1.00 40.48           C  
ANISOU  736  CD1 PHE A 136     5125   5306   4950   -176    -68    102       C  
ATOM    737  CD2 PHE A 136       6.880  10.876  -7.139  1.00 39.42           C  
ANISOU  737  CD2 PHE A 136     4989   5173   4816   -205    -58    108       C  
ATOM    738  CE1 PHE A 136       5.688  12.109  -4.983  1.00 43.37           C  
ANISOU  738  CE1 PHE A 136     5505   5660   5313   -180    -75    103       C  
ATOM    739  CE2 PHE A 136       7.517  11.927  -6.495  1.00 39.85           C  
ANISOU  739  CE2 PHE A 136     5054   5217   4868   -212    -66    111       C  
ATOM    740  CZ  PHE A 136       6.921  12.539  -5.418  1.00 41.99           C  
ANISOU  740  CZ  PHE A 136     5334   5480   5137   -200    -76    107       C  
ATOM    741  N   ALA A 137       3.140   8.611 -10.509  1.00 35.90           N  
ANISOU  741  N   ALA A 137     4536   4750   4355   -190    -61     96       N  
ATOM    742  CA  ALA A 137       2.271   7.683 -11.218  1.00 37.88           C  
ANISOU  742  CA  ALA A 137     4780   5007   4603   -191    -65     90       C  
ATOM    743  C   ALA A 137       3.059   6.572 -11.915  1.00 37.77           C  
ANISOU  743  C   ALA A 137     4768   4992   4588   -201    -55     83       C  
ATOM    744  O   ALA A 137       2.451   5.746 -12.594  1.00 41.83           O  
ANISOU  744  O   ALA A 137     5282   5509   5100   -205    -59     76       O  
ATOM    745  CB  ALA A 137       1.422   8.442 -12.212  1.00 38.89           C  
ANISOU  745  CB  ALA A 137     4918   5139   4717   -187    -77     93       C  
ATOM    746  N   ASN A 138       4.384   6.519 -11.718  1.00 36.78           N  
ANISOU  746  N   ASN A 138     4643   4864   4466   -204    -42     84       N  
ATOM    747  CA  ASN A 138       5.224   5.584 -12.450  1.00 36.63           C  
ANISOU  747  CA  ASN A 138     4627   4846   4444   -208    -31     78       C  
ATOM    748  C   ASN A 138       6.280   4.986 -11.518  1.00 36.05           C  
ANISOU  748  C   ASN A 138     4542   4772   4383   -206    -19     78       C  
ATOM    749  O   ASN A 138       7.405   4.717 -11.935  1.00 43.64           O  
ANISOU  749  O   ASN A 138     5503   5736   5341   -206     -6     78       O  
ATOM    750  CB  ASN A 138       5.811   6.261 -13.693  1.00 40.00           C  
ANISOU  750  CB  ASN A 138     5066   5277   4853   -212    -27     81       C  
ATOM    751  CG  ASN A 138       6.537   5.318 -14.633  1.00 42.38           C  
ANISOU  751  CG  ASN A 138     5373   5583   5146   -212    -13     73       C  
ATOM    752  ND2 ASN A 138       6.147   4.052 -14.659  1.00 41.72           N  
ANISOU  752  ND2 ASN A 138     5289   5494   5066   -209    -13     61       N  
ATOM    753  OD1 ASN A 138       7.481   5.730 -15.304  1.00 41.18           O  
ANISOU  753  OD1 ASN A 138     5225   5437   4983   -214     -2     78       O  
ATOM    754  N   LEU A 139       5.893   4.736 -10.259  1.00 34.87           N  
ANISOU  754  N   LEU A 139     4382   4619   4246   -202    -22     80       N  
ATOM    755  CA  LEU A 139       6.775   4.146  -9.263  1.00 32.30           C  
ANISOU  755  CA  LEU A 139     4046   4292   3932   -198    -13     82       C  
ATOM    756  C   LEU A 139       6.675   2.620  -9.346  1.00 32.87           C  
ANISOU  756  C   LEU A 139     4117   4358   4010   -195     -7     75       C  
ATOM    757  O   LEU A 139       5.579   2.057  -9.332  1.00 33.24           O  
ANISOU  757  O   LEU A 139     4166   4401   4061   -197    -14     72       O  
ATOM    758  CB  LEU A 139       6.384   4.662  -7.867  1.00 34.29           C  
ANISOU  758  CB  LEU A 139     4291   4544   4191   -194    -20     88       C  
ATOM    759  CG  LEU A 139       6.697   6.126  -7.530  1.00 34.13           C  
ANISOU  759  CG  LEU A 139     4275   4525   4166   -196    -27     94       C  
ATOM    760  CD1 LEU A 139       6.367   6.421  -6.073  1.00 37.14           C  
ANISOU  760  CD1 LEU A 139     4651   4905   4552   -189    -32     97       C  
ATOM    761  CD2 LEU A 139       8.154   6.486  -7.781  1.00 35.17           C  
ANISOU  761  CD2 LEU A 139     4405   4660   4296   -203    -20     98       C  
ATOM    762  N   GLY A 140       7.827   1.962  -9.499  1.00 33.12           N  
ANISOU  762  N   GLY A 140     4148   4391   4044   -189      4     73       N  
ATOM    763  CA  GLY A 140       7.952   0.528  -9.291  1.00 36.53           C  
ANISOU  763  CA  GLY A 140     4581   4813   4483   -182     11     68       C  
ATOM    764  C   GLY A 140       8.950   0.255  -8.166  1.00 37.09           C  
ANISOU  764  C   GLY A 140     4639   4887   4564   -173     18     76       C  
ATOM    765  O   GLY A 140       9.835   1.068  -7.932  1.00 42.41           O  
ANISOU  765  O   GLY A 140     5303   5573   5237   -173     21     83       O  
ATOM    766  N   ILE A 141       8.788  -0.880  -7.480  1.00 38.80           N  
ANISOU  766  N   ILE A 141     4856   5094   4792   -166     20     76       N  
ATOM    767  CA  ILE A 141       9.719  -1.317  -6.451  1.00 38.97           C  
ANISOU  767  CA  ILE A 141     4866   5117   4821   -154     26     84       C  
ATOM    768  C   ILE A 141      10.403  -2.590  -6.947  1.00 38.47           C  
ANISOU  768  C   ILE A 141     4811   5044   4761   -140     38     79       C  
ATOM    769  O   ILE A 141       9.785  -3.650  -7.007  1.00 45.59           O  
ANISOU  769  O   ILE A 141     5726   5927   5667   -140     37     74       O  
ATOM    770  CB  ILE A 141       8.984  -1.503  -5.109  1.00 38.80           C  
ANISOU  770  CB  ILE A 141     4840   5091   4809   -156     19     93       C  
ATOM    771  CG1 ILE A 141       8.185  -0.240  -4.760  1.00 37.74           C  
ANISOU  771  CG1 ILE A 141     4702   4966   4670   -165      8     96       C  
ATOM    772  CG2 ILE A 141       9.962  -1.888  -4.009  1.00 42.48           C  
ANISOU  772  CG2 ILE A 141     5296   5562   5282   -142     23    102       C  
ATOM    773  CD1 ILE A 141       7.076  -0.444  -3.759  1.00 38.91           C  
ANISOU  773  CD1 ILE A 141     4848   5112   4823   -167      3    102       C  
ATOM    774  N   LEU A 142      11.675  -2.448  -7.334  1.00 36.52           N  
ANISOU  774  N   LEU A 142     4556   4810   4509   -130     49     80       N  
ATOM    775  CA  LEU A 142      12.435  -3.501  -7.988  1.00 39.60           C  
ANISOU  775  CA  LEU A 142     4953   5194   4896   -111     63     73       C  
ATOM    776  C   LEU A 142      13.106  -4.360  -6.920  1.00 39.31           C  
ANISOU  776  C   LEU A 142     4908   5154   4871    -93     67     81       C  
ATOM    777  O   LEU A 142      13.817  -3.840  -6.067  1.00 41.52           O  
ANISOU  777  O   LEU A 142     5168   5452   5155    -90     66     93       O  
ATOM    778  CB  LEU A 142      13.482  -2.871  -8.916  1.00 39.88           C  
ANISOU  778  CB  LEU A 142     4979   5251   4920   -107     75     73       C  
ATOM    779  CG  LEU A 142      14.328  -3.847  -9.738  1.00 43.42           C  
ANISOU  779  CG  LEU A 142     5435   5699   5362    -83     92     65       C  
ATOM    780  CD1 LEU A 142      13.565  -4.342 -10.958  1.00 43.03           C  
ANISOU  780  CD1 LEU A 142     5415   5633   5302    -86     93     47       C  
ATOM    781  CD2 LEU A 142      15.642  -3.211 -10.171  1.00 44.95           C  
ANISOU  781  CD2 LEU A 142     5607   5923   5549    -76    106     73       C  
ATOM    782  N   HIS A 143      12.848  -5.668  -6.972  1.00 41.84           N  
ANISOU  782  N   HIS A 143     5248   5451   5197    -81     71     75       N  
ATOM    783  CA  HIS A 143      13.542  -6.643  -6.149  1.00 47.38           C  
ANISOU  783  CA  HIS A 143     5947   6146   5908    -59     76     83       C  
ATOM    784  C   HIS A 143      15.055  -6.476  -6.270  1.00 51.07           C  
ANISOU  784  C   HIS A 143     6394   6638   6371    -37     89     89       C  
ATOM    785  O   HIS A 143      15.588  -6.457  -7.378  1.00 50.51           O  
ANISOU  785  O   HIS A 143     6326   6575   6291    -28    101     80       O  
ATOM    786  CB  HIS A 143      13.155  -8.060  -6.578  1.00 49.78           C  
ANISOU  786  CB  HIS A 143     6281   6417   6214    -48     80     73       C  
ATOM    787  CG  HIS A 143      11.961  -8.588  -5.865  1.00 49.74           C  
ANISOU  787  CG  HIS A 143     6290   6389   6220    -64     68     77       C  
ATOM    788  CD2 HIS A 143      10.686  -8.757  -6.231  1.00 51.89           C  
ANISOU  788  CD2 HIS A 143     6578   6643   6492    -88     58     69       C  
ATOM    789  ND1 HIS A 143      12.063  -9.063  -4.576  1.00 47.79           N  
ANISOU  789  ND1 HIS A 143     6037   6137   5984    -57     66     93       N  
ATOM    790  CE1 HIS A 143      10.875  -9.489  -4.178  1.00 50.41           C  
ANISOU  790  CE1 HIS A 143     6381   6449   6322    -76     57     96       C  
ATOM    791  NE2 HIS A 143      10.022  -9.320  -5.167  1.00 49.08           N  
ANISOU  791  NE2 HIS A 143     6224   6273   6148    -95     51     82       N  
ATOM    792  N   VAL A 144      15.719  -6.327  -5.116  1.00 50.88           N  
ANISOU  792  N   VAL A 144     6348   6628   6354    -29     86    104       N  
ATOM    793  CA  VAL A 144      17.162  -6.457  -5.013  1.00 51.60           C  
ANISOU  793  CA  VAL A 144     6417   6742   6445     -5     96    112       C  
ATOM    794  C   VAL A 144      17.507  -7.941  -5.091  1.00 56.78           C  
ANISOU  794  C   VAL A 144     7090   7379   7105     27    107    109       C  
ATOM    795  O   VAL A 144      16.726  -8.797  -4.672  1.00 57.00           O  
ANISOU  795  O   VAL A 144     7141   7375   7139     27    102    108       O  
ATOM    796  CB  VAL A 144      17.709  -5.834  -3.711  1.00 51.45           C  
ANISOU  796  CB  VAL A 144     6370   6745   6431     -8     86    130       C  
ATOM    797  CG1 VAL A 144      17.251  -6.585  -2.465  1.00 50.81           C  
ANISOU  797  CG1 VAL A 144     6298   6647   6358     -1     77    138       C  
ATOM    798  CG2 VAL A 144      19.228  -5.733  -3.727  1.00 55.18           C  
ANISOU  798  CG2 VAL A 144     6812   7249   6902     10     94    139       C  
ATOM    799  N   THR A 145      18.695  -8.226  -5.622  1.00 65.07           N  
ANISOU  799  N   THR A 145     8127   8445   8150     54    123    110       N  
ATOM    800  CA  THR A 145      19.283  -9.549  -5.525  1.00 71.38           C  
ANISOU  800  CA  THR A 145     8938   9231   8953     92    134    110       C  
ATOM    801  C   THR A 145      19.666  -9.828  -4.073  1.00 75.95           C  
ANISOU  801  C   THR A 145     9500   9814   9542    104    124    130       C  
ATOM    802  O   THR A 145      20.542  -9.151  -3.539  1.00 77.29           O  
ANISOU  802  O   THR A 145     9635  10019   9712    105    122    143       O  
ATOM    803  CB  THR A 145      20.539  -9.644  -6.398  1.00 73.89           C  
ANISOU  803  CB  THR A 145     9238   9574   9261    122    154    108       C  
ATOM    804  CG2 THR A 145      20.941 -11.069  -6.693  1.00 76.60           C  
ANISOU  804  CG2 THR A 145     9605   9894   9603    165    168    101       C  
ATOM    805  OG1 THR A 145      20.309  -8.932  -7.615  1.00 76.08           O  
ANISOU  805  OG1 THR A 145     9520   9861   9526    104    161     96       O  
ATOM    806  N   LYS A 146      19.018 -10.809  -3.426  1.00 77.36           N  
ANISOU  806  N   LYS A 146     9706   9958   9729    110    118    132       N  
ATOM    807  CA  LYS A 146      19.529 -11.280  -2.148  1.00 79.48           C  
ANISOU  807  CA  LYS A 146     9963  10230  10005    130    112    151       C  
ATOM    808  C   LYS A 146      20.878 -11.926  -2.439  1.00 81.43           C  
ANISOU  808  C   LYS A 146    10197  10492  10250    175    128    155       C  
ATOM    809  O   LYS A 146      21.006 -12.644  -3.428  1.00 85.06           O  
ANISOU  809  O   LYS A 146    10678  10933  10705    196    142    141       O  
ATOM    810  CB  LYS A 146      18.589 -12.247  -1.418  1.00 81.74           C  
ANISOU  810  CB  LYS A 146    10281  10476  10299    128    105    156       C  
ATOM    811  CG  LYS A 146      18.773 -12.247   0.098  1.00 82.05           C  
ANISOU  811  CG  LYS A 146    10305  10525  10343    132     93    179       C  
ATOM    812  CD  LYS A 146      18.340 -13.509   0.818  1.00 81.49           C  
ANISOU  812  CD  LYS A 146    10264  10417  10279    146     91    189       C  
ATOM    813  CE  LYS A 146      18.607 -13.428   2.308  1.00 81.36           C  
ANISOU  813  CE  LYS A 146    10231  10417  10264    151     80    213       C  
ATOM    814  NZ  LYS A 146      18.266 -14.685   3.013  1.00 82.13           N1+
ANISOU  814  NZ  LYS A 146    10358  10478  10368    167     79    227       N1+
ATOM    815  N   LYS A 147      21.864 -11.630  -1.584  1.00 80.46           N  
ANISOU  815  N   LYS A 147    10038  10403  10129    189    123    173       N  
ATOM    816  CA  LYS A 147      23.284 -11.811  -1.861  1.00 79.20           C  
ANISOU  816  CA  LYS A 147     9850  10276   9967    226    136    180       C  
ATOM    817  C   LYS A 147      23.893 -10.456  -2.226  1.00 75.47           C  
ANISOU  817  C   LYS A 147     9336   9850   9489    203    136    183       C  
ATOM    818  O   LYS A 147      25.038 -10.194  -1.867  1.00 76.42           O  
ANISOU  818  O   LYS A 147     9416  10010   9609    218    137    198       O  
ATOM    819  CB  LYS A 147      23.587 -12.876  -2.928  1.00 80.05           C  
ANISOU  819  CB  LYS A 147     9982  10363  10070    264    158    167       C  
ATOM    820  CG  LYS A 147      23.135 -14.296  -2.586  1.00 84.36           C  
ANISOU  820  CG  LYS A 147    10570  10858  10621    290    158    165       C  
ATOM    821  CD  LYS A 147      23.969 -15.416  -3.195  1.00 84.76           C  
ANISOU  821  CD  LYS A 147    10635  10899  10669    345    177    160       C  
ATOM    822  CE  LYS A 147      24.822 -16.145  -2.177  1.00 84.33           C  
ANISOU  822  CE  LYS A 147    10567  10850  10620    388    175    182       C  
ATOM    823  NZ  LYS A 147      25.750 -17.106  -2.819  1.00 85.21           N1+
ANISOU  823  NZ  LYS A 147    10687  10960  10727    447    196    177       N1+
ATOM    824  N   LYS A 148      23.127  -9.591  -2.914  1.00 70.92           N  
ANISOU  824  N   LYS A 148     8768   9269   8907    165    135    170       N  
ATOM    825  CA  LYS A 148      23.569  -8.233  -3.214  1.00 71.30           C  
ANISOU  825  CA  LYS A 148     8782   9355   8950    137    132    173       C  
ATOM    826  C   LYS A 148      22.932  -7.206  -2.272  1.00 66.61           C  
ANISOU  826  C   LYS A 148     8183   8763   8359     97    109    179       C  
ATOM    827  O   LYS A 148      23.025  -6.009  -2.538  1.00 66.63           O  
ANISOU  827  O   LYS A 148     8170   8788   8359     68    104    179       O  
ATOM    828  CB  LYS A 148      23.237  -7.849  -4.661  1.00 74.13           C  
ANISOU  828  CB  LYS A 148     9155   9711   9300    124    146    157       C  
ATOM    829  CG  LYS A 148      23.916  -8.679  -5.742  1.00 79.57           C  
ANISOU  829  CG  LYS A 148     9848  10403   9980    162    171    149       C  
ATOM    830  CD  LYS A 148      25.356  -8.284  -5.997  1.00 82.90           C  
ANISOU  830  CD  LYS A 148    10224  10876  10398    179    185    163       C  
ATOM    831  CE  LYS A 148      26.006  -9.100  -7.095  1.00 84.82           C  
ANISOU  831  CE  LYS A 148    10472  11125  10631    221    213    154       C  
ATOM    832  NZ  LYS A 148      27.019  -8.313  -7.838  1.00 86.88           N1+
ANISOU  832  NZ  LYS A 148    10691  11435  10882    218    229    163       N1+
ATOM    833  N   VAL A 149      22.302  -7.653  -1.173  1.00 62.01           N  
ANISOU  833  N   VAL A 149     7618   8160   7783     98     95    184       N  
ATOM    834  CA  VAL A 149      21.677  -6.743  -0.218  1.00 59.94           C  
ANISOU  834  CA  VAL A 149     7354   7900   7521     66     74    188       C  
ATOM    835  C   VAL A 149      22.738  -5.825   0.394  1.00 58.24           C  
ANISOU  835  C   VAL A 149     7098   7726   7303     57     63    202       C  
ATOM    836  O   VAL A 149      22.541  -4.613   0.464  1.00 56.76           O  
ANISOU  836  O   VAL A 149     6902   7549   7112     24     51    200       O  
ATOM    837  CB  VAL A 149      20.896  -7.495   0.881  1.00 60.23           C  
ANISOU  837  CB  VAL A 149     7413   7909   7561     72     65    194       C  
ATOM    838  CG1 VAL A 149      20.425  -6.569   1.996  1.00 58.61           C  
ANISOU  838  CG1 VAL A 149     7202   7713   7353     46     45    200       C  
ATOM    839  CG2 VAL A 149      19.716  -8.269   0.315  1.00 60.20           C  
ANISOU  839  CG2 VAL A 149     7448   7864   7560     70     73    182       C  
ATOM    840  N   PHE A 150      23.851  -6.407   0.861  1.00 56.58           N  
ANISOU  840  N   PHE A 150     6863   7537   7095     87     64    215       N  
ATOM    841  CA  PHE A 150      24.874  -5.638   1.556  1.00 54.79           C  
ANISOU  841  CA  PHE A 150     6597   7352   6868     79     49    230       C  
ATOM    842  C   PHE A 150      25.492  -4.601   0.622  1.00 50.39           C  
ANISOU  842  C   PHE A 150     6013   6823   6308     56     55    228       C  
ATOM    843  O   PHE A 150      25.640  -3.437   0.986  1.00 48.98           O  
ANISOU  843  O   PHE A 150     5820   6662   6128     22     38    231       O  
ATOM    844  CB  PHE A 150      25.996  -6.530   2.098  1.00 56.44           C  
ANISOU  844  CB  PHE A 150     6781   7583   7080    119     51    246       C  
ATOM    845  CG  PHE A 150      27.224  -5.753   2.503  1.00 59.97           C  
ANISOU  845  CG  PHE A 150     7179   8079   7526    110     38    260       C  
ATOM    846  CD1 PHE A 150      27.272  -5.079   3.715  1.00 59.90           C  
ANISOU  846  CD1 PHE A 150     7160   8084   7514     88     10    268       C  
ATOM    847  CD2 PHE A 150      28.300  -5.625   1.635  1.00 59.47           C  
ANISOU  847  CD2 PHE A 150     7080   8050   7463    119     53    266       C  
ATOM    848  CE1 PHE A 150      28.387  -4.334   4.067  1.00 60.66           C  
ANISOU  848  CE1 PHE A 150     7212   8225   7610     75     -4    281       C  
ATOM    849  CE2 PHE A 150      29.413  -4.878   1.989  1.00 61.90           C  
ANISOU  849  CE2 PHE A 150     7340   8407   7772    105     40    281       C  
ATOM    850  CZ  PHE A 150      29.456  -4.238   3.207  1.00 62.10           C  
ANISOU  850  CZ  PHE A 150     7357   8443   7796     82      9    288       C  
ATOM    851  N   GLU A 151      25.877  -5.064  -0.570  1.00 52.33           N  
ANISOU  851  N   GLU A 151     6255   7072   6552     75     79    223       N  
ATOM    852  CA  GLU A 151      26.574  -4.257  -1.555  1.00 55.60           C  
ANISOU  852  CA  GLU A 151     6643   7517   6963     59     89    225       C  
ATOM    853  C   GLU A 151      25.717  -3.048  -1.930  1.00 54.74           C  
ANISOU  853  C   GLU A 151     6552   7394   6850     13     81    215       C  
ATOM    854  O   GLU A 151      26.227  -1.940  -2.077  1.00 55.48           O  
ANISOU  854  O   GLU A 151     6622   7514   6943    -16     74    222       O  
ATOM    855  CB  GLU A 151      26.899  -5.154  -2.750  1.00 60.46           C  
ANISOU  855  CB  GLU A 151     7263   8131   7575     94    119    219       C  
ATOM    856  CG  GLU A 151      27.588  -4.444  -3.901  1.00 67.87           C  
ANISOU  856  CG  GLU A 151     8177   9103   8508     82    136    221       C  
ATOM    857  CD  GLU A 151      27.709  -5.286  -5.160  1.00 71.86           C  
ANISOU  857  CD  GLU A 151     8696   9602   9004    116    166    211       C  
ATOM    858  OE1 GLU A 151      27.605  -6.525  -5.055  1.00 74.70           O  
ANISOU  858  OE1 GLU A 151     9076   9940   9365    156    174    205       O  
ATOM    859  OE2 GLU A 151      27.879  -4.697  -6.246  1.00 76.99           O1-
ANISOU  859  OE2 GLU A 151     9339  10267   9645    102    181    209       O1-
ATOM    860  N   THR A 152      24.410  -3.299  -2.082  1.00 55.18           N  
ANISOU  860  N   THR A 152     6650   7410   6906      9     81    200       N  
ATOM    861  CA  THR A 152      23.410  -2.287  -2.384  1.00 53.10           C  
ANISOU  861  CA  THR A 152     6408   7128   6637    -27     72    190       C  
ATOM    862  C   THR A 152      23.329  -1.264  -1.253  1.00 51.08           C  
ANISOU  862  C   THR A 152     6145   6880   6383    -55     46    196       C  
ATOM    863  O   THR A 152      23.517  -0.074  -1.485  1.00 47.60           O  
ANISOU  863  O   THR A 152     5693   6450   5939    -86     38    198       O  
ATOM    864  CB  THR A 152      22.058  -2.969  -2.628  1.00 52.22           C  
ANISOU  864  CB  THR A 152     6339   6976   6526    -21     76    175       C  
ATOM    865  CG2 THR A 152      20.961  -2.020  -3.059  1.00 51.63           C  
ANISOU  865  CG2 THR A 152     6286   6884   6447    -53     69    164       C  
ATOM    866  OG1 THR A 152      22.270  -3.964  -3.629  1.00 49.41           O  
ANISOU  866  OG1 THR A 152     5991   6614   6167      6     98    168       O  
ATOM    867  N   LEU A 153      23.032  -1.737  -0.035  1.00 50.16           N  
ANISOU  867  N   LEU A 153     6035   6753   6269    -44     32    199       N  
ATOM    868  CA  LEU A 153      22.941  -0.874   1.138  1.00 51.85           C  
ANISOU  868  CA  LEU A 153     6246   6974   6481    -66      7    203       C  
ATOM    869  C   LEU A 153      24.155   0.044   1.222  1.00 51.58           C  
ANISOU  869  C   LEU A 153     6175   6975   6446    -86     -2    214       C  
ATOM    870  O   LEU A 153      24.008   1.263   1.303  1.00 52.56           O  
ANISOU  870  O   LEU A 153     6302   7099   6566   -120    -17    211       O  
ATOM    871  CB  LEU A 153      22.865  -1.714   2.417  1.00 53.78           C  
ANISOU  871  CB  LEU A 153     6494   7214   6726    -44     -1    210       C  
ATOM    872  CG  LEU A 153      21.479  -2.031   2.974  1.00 56.21           C  
ANISOU  872  CG  LEU A 153     6836   7487   7031    -43     -5    203       C  
ATOM    873  CD1 LEU A 153      21.607  -2.583   4.386  1.00 57.39           C  
ANISOU  873  CD1 LEU A 153     6985   7642   7179    -26    -17    214       C  
ATOM    874  CD2 LEU A 153      20.573  -0.809   2.978  1.00 57.55           C  
ANISOU  874  CD2 LEU A 153     7024   7647   7195    -75    -16    192       C  
ATOM    875  N   GLU A 154      25.349  -0.560   1.239  1.00 55.83           N  
ANISOU  875  N   GLU A 154     6680   7544   6989    -64      3    227       N  
ATOM    876  CA  GLU A 154      26.588   0.199   1.316  1.00 56.35           C  
ANISOU  876  CA  GLU A 154     6704   7649   7055    -83     -6    240       C  
ATOM    877  C   GLU A 154      26.592   1.226   0.187  1.00 53.41           C  
ANISOU  877  C   GLU A 154     6331   7279   6681   -115      1    237       C  
ATOM    878  O   GLU A 154      26.856   2.406   0.421  1.00 49.61           O  
ANISOU  878  O   GLU A 154     5842   6809   6199   -152    -16    240       O  
ATOM    879  CB  GLU A 154      27.797  -0.739   1.257  1.00 59.49           C  
ANISOU  879  CB  GLU A 154     7064   8080   7457    -48      5    255       C  
ATOM    880  CG  GLU A 154      29.123  -0.024   1.444  1.00 64.42           C  
ANISOU  880  CG  GLU A 154     7639   8752   8084    -67     -6    271       C  
ATOM    881  CD  GLU A 154      30.265  -0.905   1.925  1.00 67.51           C  
ANISOU  881  CD  GLU A 154     7991   9179   8479    -32     -5    288       C  
ATOM    882  OE1 GLU A 154      30.395  -2.039   1.415  1.00 65.51           O  
ANISOU  882  OE1 GLU A 154     7739   8924   8228     11     19    289       O  
ATOM    883  OE2 GLU A 154      31.033  -0.445   2.797  1.00 65.93           O1-
ANISOU  883  OE2 GLU A 154     7760   9010   8280    -46    -29    301       O1-
ATOM    884  N   ALA A 155      26.247   0.755  -1.022  1.00 50.14           N  
ANISOU  884  N   ALA A 155     5930   6853   6266   -101     27    230       N  
ATOM    885  CA  ALA A 155      26.131   1.605  -2.198  1.00 48.89           C  
ANISOU  885  CA  ALA A 155     5777   6695   6104   -127     38    227       C  
ATOM    886  C   ALA A 155      25.107   2.718  -1.971  1.00 48.40           C  
ANISOU  886  C   ALA A 155     5746   6604   6038   -162     19    217       C  
ATOM    887  O   ALA A 155      25.350   3.846  -2.386  1.00 49.65           O  
ANISOU  887  O   ALA A 155     5898   6770   6194   -196     13    222       O  
ATOM    888  CB  ALA A 155      25.777   0.782  -3.415  1.00 47.05           C  
ANISOU  888  CB  ALA A 155     5560   6450   5867   -101     66    218       C  
ATOM    889  N   ARG A 156      23.973   2.398  -1.329  1.00 46.67           N  
ANISOU  889  N   ARG A 156     5560   6354   5818   -153     10    205       N  
ATOM    890  CA  ARG A 156      22.910   3.365  -1.082  1.00 48.18           C  
ANISOU  890  CA  ARG A 156     5781   6518   6004   -178     -4    195       C  
ATOM    891  C   ARG A 156      23.271   4.299   0.077  1.00 46.72           C  
ANISOU  891  C   ARG A 156     5590   6342   5819   -202    -33    199       C  
ATOM    892  O   ARG A 156      23.010   5.498   0.011  1.00 45.13           O  
ANISOU  892  O   ARG A 156     5401   6130   5614   -233    -46    196       O  
ATOM    893  CB  ARG A 156      21.588   2.645  -0.786  1.00 50.37           C  
ANISOU  893  CB  ARG A 156     6092   6763   6280   -159     -2    182       C  
ATOM    894  CG  ARG A 156      20.981   1.910  -1.972  1.00 53.56           C  
ANISOU  894  CG  ARG A 156     6512   7152   6684   -144     19    174       C  
ATOM    895  CD  ARG A 156      20.127   2.796  -2.866  1.00 54.82           C  
ANISOU  895  CD  ARG A 156     6695   7295   6838   -165     20    165       C  
ATOM    896  NE  ARG A 156      19.641   2.056  -4.025  1.00 54.17           N  
ANISOU  896  NE  ARG A 156     6627   7201   6753   -151     39    157       N  
ATOM    897  CZ  ARG A 156      20.377   1.734  -5.086  1.00 56.42           C  
ANISOU  897  CZ  ARG A 156     6900   7502   7034   -142     58    160       C  
ATOM    898  NH1 ARG A 156      21.623   2.163  -5.195  1.00 58.45           N1+
ANISOU  898  NH1 ARG A 156     7126   7789   7292   -150     62    173       N1+
ATOM    899  NH2 ARG A 156      19.855   1.004  -6.059  1.00 52.86           N  
ANISOU  899  NH2 ARG A 156     6468   7038   6579   -127     74    149       N  
ATOM    900  N   MET A 157      23.849   3.746   1.151  1.00 45.50           N  
ANISOU  900  N   MET A 157     5417   6203   5666   -187    -43    206       N  
ATOM    901  CA  MET A 157      24.224   4.534   2.319  1.00 47.44           C  
ANISOU  901  CA  MET A 157     5657   6459   5909   -208    -72    209       C  
ATOM    902  C   MET A 157      25.233   5.631   1.963  1.00 45.41           C  
ANISOU  902  C   MET A 157     5376   6224   5654   -245    -83    219       C  
ATOM    903  O   MET A 157      25.122   6.757   2.448  1.00 45.63           O  
ANISOU  903  O   MET A 157     5417   6243   5677   -276   -106    215       O  
ATOM    904  CB  MET A 157      24.847   3.633   3.387  1.00 49.26           C  
ANISOU  904  CB  MET A 157     5867   6708   6140   -183    -80    218       C  
ATOM    905  CG  MET A 157      23.832   2.877   4.207  1.00 50.18           C  
ANISOU  905  CG  MET A 157     6012   6802   6252   -158    -81    211       C  
ATOM    906  SD  MET A 157      24.660   1.731   5.319  1.00 50.43           S  
ANISOU  906  SD  MET A 157     6018   6857   6284   -125    -87    225       S  
ATOM    907  CE  MET A 157      23.281   1.215   6.339  1.00 48.17           C  
ANISOU  907  CE  MET A 157     5772   6539   5989   -107    -91    218       C  
ATOM    908  N   THR A 158      26.244   5.279   1.160  1.00 45.47           N  
ANISOU  908  N   THR A 158     5347   6260   5667   -241    -66    232       N  
ATOM    909  CA  THR A 158      27.268   6.221   0.717  1.00 50.84           C  
ANISOU  909  CA  THR A 158     5998   6967   6350   -276    -72    245       C  
ATOM    910  C   THR A 158      26.625   7.424   0.016  1.00 49.94           C  
ANISOU  910  C   THR A 158     5914   6827   6233   -311    -74    238       C  
ATOM    911  O   THR A 158      26.858   8.572   0.391  1.00 48.71           O  
ANISOU  911  O   THR A 158     5761   6668   6076   -349    -98    240       O  
ATOM    912  CB  THR A 158      28.279   5.512  -0.201  1.00 52.97           C  
ANISOU  912  CB  THR A 158     6226   7273   6625   -259    -45    260       C  
ATOM    913  CG2 THR A 158      29.473   6.365  -0.570  1.00 55.17           C  
ANISOU  913  CG2 THR A 158     6466   7588   6908   -295    -50    278       C  
ATOM    914  OG1 THR A 158      28.727   4.322   0.450  1.00 49.19           O  
ANISOU  914  OG1 THR A 158     5727   6812   6149   -219    -42    265       O  
ATOM    915  N   GLU A 159      25.797   7.147  -1.000  1.00 50.68           N  
ANISOU  915  N   GLU A 159     6032   6900   6324   -297    -51    230       N  
ATOM    916  CA  GLU A 159      25.195   8.183  -1.828  1.00 52.27           C  
ANISOU  916  CA  GLU A 159     6259   7078   6520   -324    -50    226       C  
ATOM    917  C   GLU A 159      24.374   9.126  -0.950  1.00 48.79           C  
ANISOU  917  C   GLU A 159     5855   6606   6076   -343    -77    214       C  
ATOM    918  O   GLU A 159      24.454  10.344  -1.098  1.00 47.67           O  
ANISOU  918  O   GLU A 159     5725   6453   5932   -379    -92    217       O  
ATOM    919  CB  GLU A 159      24.359   7.530  -2.935  1.00 57.29           C  
ANISOU  919  CB  GLU A 159     6915   7697   7152   -299    -23    218       C  
ATOM    920  CG  GLU A 159      23.668   8.510  -3.876  1.00 63.77           C  
ANISOU  920  CG  GLU A 159     7766   8496   7967   -322    -20    215       C  
ATOM    921  CD  GLU A 159      24.568   9.278  -4.830  1.00 69.73           C  
ANISOU  921  CD  GLU A 159     8500   9271   8721   -352    -12    232       C  
ATOM    922  OE1 GLU A 159      25.807   9.190  -4.686  1.00 72.97           O  
ANISOU  922  OE1 GLU A 159     8870   9717   9137   -361    -11    247       O  
ATOM    923  OE2 GLU A 159      24.025   9.953  -5.733  1.00 72.31           O1-
ANISOU  923  OE2 GLU A 159     8851   9580   9041   -366     -6    231       O1-
ATOM    924  N   ALA A 160      23.602   8.539  -0.027  1.00 46.68           N  
ANISOU  924  N   ALA A 160     5606   6322   5805   -318    -84    202       N  
ATOM    925  CA  ALA A 160      22.799   9.275   0.937  1.00 47.50           C  
ANISOU  925  CA  ALA A 160     5743   6400   5902   -326   -108    189       C  
ATOM    926  C   ALA A 160      23.663  10.233   1.761  1.00 47.04           C  
ANISOU  926  C   ALA A 160     5675   6352   5843   -359   -137    194       C  
ATOM    927  O   ALA A 160      23.262  11.365   2.015  1.00 45.73           O  
ANISOU  927  O   ALA A 160     5539   6162   5671   -383   -156    186       O  
ATOM    928  CB  ALA A 160      22.075   8.291   1.824  1.00 45.74           C  
ANISOU  928  CB  ALA A 160     5531   6170   5677   -292   -107    181       C  
ATOM    929  N   CYS A 161      24.838   9.759   2.189  1.00 51.80           N  
ANISOU  929  N   CYS A 161     6239   6990   6452   -360   -142    206       N  
ATOM    930  CA  CYS A 161      25.754  10.556   2.993  1.00 54.83           C  
ANISOU  930  CA  CYS A 161     6608   7389   6835   -392   -173    212       C  
ATOM    931  C   CYS A 161      26.399  11.652   2.150  1.00 52.80           C  
ANISOU  931  C   CYS A 161     6343   7136   6583   -437   -177    223       C  
ATOM    932  O   CYS A 161      26.575  12.769   2.626  1.00 54.84           O  
ANISOU  932  O   CYS A 161     6616   7381   6838   -473   -204    220       O  
ATOM    933  CB  CYS A 161      26.854   9.694   3.601  1.00 58.60           C  
ANISOU  933  CB  CYS A 161     7040   7908   7317   -379   -177    225       C  
ATOM    934  SG  CYS A 161      26.248   8.542   4.859  1.00 61.81           S  
ANISOU  934  SG  CYS A 161     7458   8309   7715   -332   -180    216       S  
ATOM    935  N   ILE A 162      26.763  11.316   0.906  1.00 54.55           N  
ANISOU  935  N   ILE A 162     6541   7374   6811   -435   -148    236       N  
ATOM    936  CA  ILE A 162      27.367  12.281  -0.001  1.00 55.99           C  
ANISOU  936  CA  ILE A 162     6713   7561   6996   -476   -147    250       C  
ATOM    937  C   ILE A 162      26.360  13.399  -0.280  1.00 56.02           C  
ANISOU  937  C   ILE A 162     6770   7520   6994   -496   -156    238       C  
ATOM    938  O   ILE A 162      26.698  14.571  -0.134  1.00 55.37           O  
ANISOU  938  O   ILE A 162     6699   7427   6912   -539   -179    242       O  
ATOM    939  CB  ILE A 162      27.903  11.585  -1.273  1.00 56.86           C  
ANISOU  939  CB  ILE A 162     6790   7702   7112   -462   -111    265       C  
ATOM    940  CG1 ILE A 162      29.127  10.722  -0.944  1.00 56.79           C  
ANISOU  940  CG1 ILE A 162     6725   7743   7109   -448   -107    280       C  
ATOM    941  CG2 ILE A 162      28.209  12.593  -2.377  1.00 57.80           C  
ANISOU  941  CG2 ILE A 162     6910   7820   7231   -502   -104    279       C  
ATOM    942  CD1 ILE A 162      29.588   9.815  -2.064  1.00 57.00           C  
ANISOU  942  CD1 ILE A 162     6720   7798   7137   -421    -69    292       C  
ATOM    943  N   ARG A 163      25.109  13.029  -0.598  1.00 56.85           N  
ANISOU  943  N   ARG A 163     6909   7597   7094   -465   -141    223       N  
ATOM    944  CA  ARG A 163      24.089  13.970  -1.042  1.00 58.63           C  
ANISOU  944  CA  ARG A 163     7182   7782   7313   -475   -144    214       C  
ATOM    945  C   ARG A 163      23.388  14.672   0.121  1.00 56.97           C  
ANISOU  945  C   ARG A 163     7010   7539   7095   -478   -173    197       C  
ATOM    946  O   ARG A 163      22.661  15.634  -0.104  1.00 59.76           O  
ANISOU  946  O   ARG A 163     7404   7859   7443   -490   -182    189       O  
ATOM    947  CB  ARG A 163      23.015  13.242  -1.857  1.00 63.27           C  
ANISOU  947  CB  ARG A 163     7786   8357   7897   -439   -117    206       C  
ATOM    948  CG  ARG A 163      23.516  12.600  -3.141  1.00 69.01           C  
ANISOU  948  CG  ARG A 163     8484   9109   8626   -432    -87    220       C  
ATOM    949  CD  ARG A 163      23.723  13.610  -4.252  1.00 74.78           C  
ANISOU  949  CD  ARG A 163     9223   9833   9354   -465    -82    233       C  
ATOM    950  NE  ARG A 163      23.108  13.138  -5.487  1.00 79.82           N  
ANISOU  950  NE  ARG A 163     9871  10469   9987   -443    -54    232       N  
ATOM    951  CZ  ARG A 163      22.272  13.840  -6.251  1.00 84.33           C  
ANISOU  951  CZ  ARG A 163    10477  11013  10550   -450    -53    229       C  
ATOM    952  NH1 ARG A 163      22.031  15.117  -6.002  1.00 84.25           N1+
ANISOU  952  NH1 ARG A 163    10496  10975  10539   -478    -75    230       N1+
ATOM    953  NH2 ARG A 163      21.695  13.261  -7.292  1.00 87.23           N  
ANISOU  953  NH2 ARG A 163    10852  11381  10911   -427    -30    227       N  
ATOM    954  N   GLY A 164      23.585  14.189   1.354  1.00 56.66           N  
ANISOU  954  N   GLY A 164     6961   7511   7054   -465   -188    190       N  
ATOM    955  CA  GLY A 164      22.863  14.709   2.505  1.00 52.73           C  
ANISOU  955  CA  GLY A 164     6502   6987   6545   -460   -213    171       C  
ATOM    956  C   GLY A 164      21.398  14.268   2.515  1.00 51.52           C  
ANISOU  956  C   GLY A 164     6379   6810   6385   -421   -198    156       C  
ATOM    957  O   GLY A 164      20.530  15.024   2.953  1.00 49.33           O  
ANISOU  957  O   GLY A 164     6143   6502   6098   -418   -211    142       O  
ATOM    958  N   TYR A 165      21.135  13.032   2.066  1.00 46.80           N  
ANISOU  958  N   TYR A 165     5761   6227   5791   -390   -172    160       N  
ATOM    959  CA  TYR A 165      19.779  12.498   2.004  1.00 48.31           C  
ANISOU  959  CA  TYR A 165     5975   6401   5978   -356   -157    149       C  
ATOM    960  C   TYR A 165      19.508  11.656   3.255  1.00 48.53           C  
ANISOU  960  C   TYR A 165     6000   6437   6001   -328   -161    142       C  
ATOM    961  O   TYR A 165      19.485  10.425   3.202  1.00 46.68           O  
ANISOU  961  O   TYR A 165     5746   6217   5772   -303   -144    147       O  
ATOM    962  CB  TYR A 165      19.556  11.726   0.698  1.00 49.82           C  
ANISOU  962  CB  TYR A 165     6153   6599   6176   -342   -128    155       C  
ATOM    963  CG  TYR A 165      19.524  12.530  -0.601  1.00 47.57           C  
ANISOU  963  CG  TYR A 165     5878   6303   5891   -363   -120    161       C  
ATOM    964  CD1 TYR A 165      19.441  13.921  -0.620  1.00 49.49           C  
ANISOU  964  CD1 TYR A 165     6149   6524   6131   -391   -138    159       C  
ATOM    965  CD2 TYR A 165      19.576  11.872  -1.825  1.00 47.22           C  
ANISOU  965  CD2 TYR A 165     5820   6270   5851   -354    -95    168       C  
ATOM    966  CE1 TYR A 165      19.402  14.628  -1.814  1.00 50.47           C  
ANISOU  966  CE1 TYR A 165     6284   6637   6255   -409   -131    167       C  
ATOM    967  CE2 TYR A 165      19.541  12.565  -3.024  1.00 47.36           C  
ANISOU  967  CE2 TYR A 165     5847   6280   5866   -372    -87    175       C  
ATOM    968  CZ  TYR A 165      19.453  13.945  -3.019  1.00 50.02           C  
ANISOU  968  CZ  TYR A 165     6210   6595   6200   -400   -105    176       C  
ATOM    969  OH  TYR A 165      19.419  14.595  -4.217  1.00 49.73           O  
ANISOU  969  OH  TYR A 165     6183   6550   6160   -416    -97    185       O  
ATOM    970  N   ASN A 166      19.310  12.370   4.369  1.00 49.16           N  
ANISOU  970  N   ASN A 166     6103   6504   6069   -333   -185    132       N  
ATOM    971  CA  ASN A 166      18.876  11.847   5.661  1.00 53.36           C  
ANISOU  971  CA  ASN A 166     6643   7039   6591   -308   -192    124       C  
ATOM    972  C   ASN A 166      19.804  10.760   6.215  1.00 53.73           C  
ANISOU  972  C   ASN A 166     6653   7118   6642   -298   -191    135       C  
ATOM    973  O   ASN A 166      19.316   9.753   6.724  1.00 51.99           O  
ANISOU  973  O   ASN A 166     6430   6903   6420   -268   -180    136       O  
ATOM    974  CB  ASN A 166      17.431  11.342   5.584  1.00 51.52           C  
ANISOU  974  CB  ASN A 166     6429   6791   6354   -277   -174    117       C  
ATOM    975  CG  ASN A 166      16.485  12.302   4.889  1.00 53.51           C  
ANISOU  975  CG  ASN A 166     6712   7016   6603   -281   -172    109       C  
ATOM    976  ND2 ASN A 166      16.159  13.410   5.533  1.00 54.01           N  
ANISOU  976  ND2 ASN A 166     6808   7060   6654   -287   -191     97       N  
ATOM    977  OD1 ASN A 166      16.020  12.026   3.785  1.00 51.90           O  
ANISOU  977  OD1 ASN A 166     6504   6807   6406   -276   -153    112       O  
ATOM    978  N   PRO A 167      21.151  10.935   6.230  1.00 58.53           N  
ANISOU  978  N   PRO A 167     7232   7749   7257   -322   -204    146       N  
ATOM    979  CA  PRO A 167      22.066   9.906   6.725  1.00 58.51           C  
ANISOU  979  CA  PRO A 167     7192   7778   7258   -309   -204    158       C  
ATOM    980  C   PRO A 167      22.065   9.762   8.247  1.00 55.62           C  
ANISOU  980  C   PRO A 167     6835   7419   6878   -297   -225    153       C  
ATOM    981  O   PRO A 167      22.184   8.648   8.747  1.00 54.09           O  
ANISOU  981  O   PRO A 167     6624   7242   6684   -270   -218    160       O  
ATOM    982  CB  PRO A 167      23.447  10.348   6.212  1.00 58.77           C  
ANISOU  982  CB  PRO A 167     7192   7836   7301   -342   -213    171       C  
ATOM    983  CG  PRO A 167      23.341  11.849   6.071  1.00 61.23           C  
ANISOU  983  CG  PRO A 167     7532   8124   7608   -380   -232    163       C  
ATOM    984  CD  PRO A 167      21.877  12.132   5.802  1.00 59.83           C  
ANISOU  984  CD  PRO A 167     7398   7911   7425   -363   -221    148       C  
ATOM    985  N   GLY A 168      21.944  10.881   8.975  1.00 56.38           N  
ANISOU  985  N   GLY A 168     6959   7501   6960   -317   -252    140       N  
ATOM    986  CA  GLY A 168      21.780  10.837  10.421  1.00 57.58           C  
ANISOU  986  CA  GLY A 168     7127   7657   7094   -304   -272    132       C  
ATOM    987  C   GLY A 168      20.599   9.956  10.821  1.00 60.77           C  
ANISOU  987  C   GLY A 168     7547   8051   7489   -263   -251    129       C  
ATOM    988  O   GLY A 168      20.718   9.095  11.691  1.00 63.89           O  
ANISOU  988  O   GLY A 168     7932   8464   7878   -241   -252    136       O  
ATOM    989  N   LEU A 169      19.465  10.172  10.144  1.00 58.71           N  
ANISOU  989  N   LEU A 169     7309   7765   7230   -255   -233    122       N  
ATOM    990  CA  LEU A 169      18.236   9.447  10.419  1.00 57.49           C  
ANISOU  990  CA  LEU A 169     7170   7603   7071   -222   -213    120       C  
ATOM    991  C   LEU A 169      18.308   8.015   9.879  1.00 50.15           C  
ANISOU  991  C   LEU A 169     6212   6685   6156   -203   -188    135       C  
ATOM    992  O   LEU A 169      17.977   7.080  10.606  1.00 48.38           O  
ANISOU  992  O   LEU A 169     5985   6468   5926   -178   -181    140       O  
ATOM    993  CB  LEU A 169      17.069  10.231   9.804  1.00 60.59           C  
ANISOU  993  CB  LEU A 169     7593   7966   7461   -222   -204    108       C  
ATOM    994  CG  LEU A 169      15.663   9.720  10.123  1.00 65.08           C  
ANISOU  994  CG  LEU A 169     8178   8527   8022   -192   -186    104       C  
ATOM    995  CD1 LEU A 169      15.307   9.953  11.586  1.00 63.96           C  
ANISOU  995  CD1 LEU A 169     8057   8387   7855   -176   -199     97       C  
ATOM    996  CD2 LEU A 169      14.635  10.381   9.216  1.00 68.43           C  
ANISOU  996  CD2 LEU A 169     8622   8928   8449   -192   -175     96       C  
ATOM    997  N   LEU A 170      18.746   7.832   8.622  1.00 43.46           N  
ANISOU  997  N   LEU A 170     5345   5840   5327   -214   -174    141       N  
ATOM    998  CA  LEU A 170      18.495   6.581   7.916  1.00 45.73           C  
ANISOU  998  CA  LEU A 170     5617   6129   5627   -193   -148    150       C  
ATOM    999  C   LEU A 170      19.702   5.643   7.895  1.00 47.97           C  
ANISOU  999  C   LEU A 170     5866   6438   5920   -186   -145    164       C  
ATOM   1000  O   LEU A 170      19.531   4.463   7.594  1.00 49.09           O  
ANISOU 1000  O   LEU A 170     5999   6580   6070   -164   -125    172       O  
ATOM   1001  CB  LEU A 170      18.042   6.873   6.478  1.00 47.99           C  
ANISOU 1001  CB  LEU A 170     5909   6401   5924   -203   -131    146       C  
ATOM   1002  CG  LEU A 170      16.643   7.471   6.315  1.00 49.33           C  
ANISOU 1002  CG  LEU A 170     6110   6546   6087   -201   -127    134       C  
ATOM   1003  CD1 LEU A 170      16.370   7.784   4.851  1.00 50.38           C  
ANISOU 1003  CD1 LEU A 170     6246   6667   6229   -212   -114    132       C  
ATOM   1004  CD2 LEU A 170      15.567   6.538   6.851  1.00 45.77           C  
ANISOU 1004  CD2 LEU A 170     5668   6090   5632   -174   -115    135       C  
ATOM   1005  N   VAL A 171      20.914   6.138   8.175  1.00 49.68           N  
ANISOU 1005  N   VAL A 171     6062   6676   6137   -204   -164    169       N  
ATOM   1006  CA  VAL A 171      22.098   5.301   8.058  1.00 52.34           C  
ANISOU 1006  CA  VAL A 171     6361   7041   6483   -195   -160    185       C  
ATOM   1007  C   VAL A 171      22.614   4.976   9.458  1.00 50.32           C  
ANISOU 1007  C   VAL A 171     6096   6804   6216   -184   -181    191       C  
ATOM   1008  O   VAL A 171      22.613   3.818   9.859  1.00 47.40           O  
ANISOU 1008  O   VAL A 171     5720   6441   5847   -154   -171    201       O  
ATOM   1009  CB  VAL A 171      23.171   5.945   7.157  1.00 54.46           C  
ANISOU 1009  CB  VAL A 171     6603   7326   6762   -223   -163    190       C  
ATOM   1010  CG1 VAL A 171      24.412   5.069   7.029  1.00 53.34           C  
ANISOU 1010  CG1 VAL A 171     6417   7218   6629   -209   -157    207       C  
ATOM   1011  CG2 VAL A 171      22.607   6.263   5.782  1.00 53.31           C  
ANISOU 1011  CG2 VAL A 171     6469   7162   6624   -232   -142    185       C  
ATOM   1012  N   HIS A 172      23.039   6.005  10.197  1.00 53.19           N  
ANISOU 1012  N   HIS A 172     6465   7175   6569   -208   -210    186       N  
ATOM   1013  CA  HIS A 172      23.534   5.830  11.552  1.00 50.60           C  
ANISOU 1013  CA  HIS A 172     6131   6866   6226   -200   -234    190       C  
ATOM   1014  C   HIS A 172      23.453   7.172  12.271  1.00 53.12           C  
ANISOU 1014  C   HIS A 172     6475   7177   6528   -228   -264    175       C  
ATOM   1015  O   HIS A 172      23.721   8.209  11.665  1.00 53.82           O  
ANISOU 1015  O   HIS A 172     6566   7259   6623   -261   -273    169       O  
ATOM   1016  CB  HIS A 172      24.960   5.265  11.549  1.00 54.58           C  
ANISOU 1016  CB  HIS A 172     6589   7408   6740   -197   -240    208       C  
ATOM   1017  CG  HIS A 172      25.525   5.045  12.916  1.00 55.65           C  
ANISOU 1017  CG  HIS A 172     6716   7566   6859   -188   -267    214       C  
ATOM   1018  CD2 HIS A 172      26.080   5.893  13.787  1.00 56.30           C  
ANISOU 1018  CD2 HIS A 172     6799   7662   6928   -212   -302    210       C  
ATOM   1019  ND1 HIS A 172      25.504   3.821  13.545  1.00 56.32           N  
ANISOU 1019  ND1 HIS A 172     6795   7661   6941   -151   -259    227       N  
ATOM   1020  CE1 HIS A 172      26.051   3.936  14.746  1.00 58.03           C  
ANISOU 1020  CE1 HIS A 172     7007   7899   7141   -150   -289    231       C  
ATOM   1021  NE2 HIS A 172      26.405   5.188  14.917  1.00 58.12           N  
ANISOU 1021  NE2 HIS A 172     7021   7913   7145   -188   -316    219       N  
ATOM   1022  N   PRO A 173      23.086   7.194  13.574  1.00 51.28           N  
ANISOU 1022  N   PRO A 173     6265   6945   6275   -215   -281    169       N  
ATOM   1023  CA  PRO A 173      22.941   8.448  14.317  1.00 55.35           C  
ANISOU 1023  CA  PRO A 173     6810   7449   6770   -238   -310    152       C  
ATOM   1024  C   PRO A 173      24.144   9.393  14.266  1.00 59.22           C  
ANISOU 1024  C   PRO A 173     7283   7953   7263   -279   -341    151       C  
ATOM   1025  O   PRO A 173      23.976  10.609  14.222  1.00 66.32           O  
ANISOU 1025  O   PRO A 173     8209   8831   8156   -307   -358    136       O  
ATOM   1026  CB  PRO A 173      22.703   7.971  15.759  1.00 53.77           C  
ANISOU 1026  CB  PRO A 173     6624   7259   6545   -212   -322    152       C  
ATOM   1027  CG  PRO A 173      22.066   6.612  15.601  1.00 53.53           C  
ANISOU 1027  CG  PRO A 173     6587   7228   6522   -175   -289    165       C  
ATOM   1028  CD  PRO A 173      22.728   6.016  14.380  1.00 52.93           C  
ANISOU 1028  CD  PRO A 173     6475   7161   6475   -178   -271    179       C  
ATOM   1029  N   ASP A 174      25.353   8.822  14.255  1.00 58.24           N  
ANISOU 1029  N   ASP A 174     7114   7864   7149   -282   -349    169       N  
ATOM   1030  CA  ASP A 174      26.587   9.581  14.369  1.00 63.25           C  
ANISOU 1030  CA  ASP A 174     7724   8520   7785   -321   -381    172       C  
ATOM   1031  C   ASP A 174      27.073  10.058  12.999  1.00 65.48           C  
ANISOU 1031  C   ASP A 174     7984   8802   8091   -352   -369    179       C  
ATOM   1032  O   ASP A 174      28.096  10.730  12.925  1.00 70.95           O  
ANISOU 1032  O   ASP A 174     8654   9514   8789   -390   -393    185       O  
ATOM   1033  CB  ASP A 174      27.642   8.755  15.110  1.00 65.12           C  
ANISOU 1033  CB  ASP A 174     7921   8802   8020   -307   -396    190       C  
ATOM   1034  CG  ASP A 174      27.126   8.179  16.419  1.00 65.14           C  
ANISOU 1034  CG  ASP A 174     7946   8804   7998   -273   -404    186       C  
ATOM   1035  OD1 ASP A 174      26.108   8.693  16.918  1.00 67.39           O  
ANISOU 1035  OD1 ASP A 174     8278   9060   8264   -270   -407    168       O  
ATOM   1036  OD2 ASP A 174      27.719   7.196  16.906  1.00 66.53           O1-
ANISOU 1036  OD2 ASP A 174     8093   9011   8173   -248   -406    204       O1-
ATOM   1037  N   LEU A 175      26.342   9.728  11.924  1.00 65.57           N  
ANISOU 1037  N   LEU A 175     8002   8794   8115   -337   -333    180       N  
ATOM   1038  CA  LEU A 175      26.584  10.308  10.609  1.00 66.69           C  
ANISOU 1038  CA  LEU A 175     8133   8929   8274   -365   -321    184       C  
ATOM   1039  C   LEU A 175      25.700  11.545  10.426  1.00 70.92           C  
ANISOU 1039  C   LEU A 175     8719   9424   8803   -388   -328    165       C  
ATOM   1040  O   LEU A 175      25.370  11.919   9.300  1.00 69.42           O  
ANISOU 1040  O   LEU A 175     8535   9215   8623   -399   -310    165       O  
ATOM   1041  CB  LEU A 175      26.298   9.240   9.546  1.00 65.32           C  
ANISOU 1041  CB  LEU A 175     7943   8759   8117   -335   -280    194       C  
ATOM   1042  CG  LEU A 175      27.193   8.002   9.595  1.00 64.84           C  
ANISOU 1042  CG  LEU A 175     7835   8736   8064   -309   -269    213       C  
ATOM   1043  CD1 LEU A 175      26.695   6.928   8.640  1.00 64.05           C  
ANISOU 1043  CD1 LEU A 175     7731   8629   7975   -275   -230    217       C  
ATOM   1044  CD2 LEU A 175      28.634   8.364   9.270  1.00 65.85           C  
ANISOU 1044  CD2 LEU A 175     7915   8901   8202   -339   -282    229       C  
ATOM   1045  N   ALA A 176      25.393  12.210  11.551  1.00 73.92           N  
ANISOU 1045  N   ALA A 176     9133   9788   9163   -394   -357    148       N  
ATOM   1046  CA  ALA A 176      24.324  13.193  11.666  1.00 78.81           C  
ANISOU 1046  CA  ALA A 176     9807  10366   9769   -399   -362    127       C  
ATOM   1047  C   ALA A 176      24.586  14.461  10.850  1.00 84.04           C  
ANISOU 1047  C   ALA A 176    10483  11007  10441   -443   -373    125       C  
ATOM   1048  O   ALA A 176      23.657  15.224  10.592  1.00 88.48           O  
ANISOU 1048  O   ALA A 176    11088  11532  10997   -444   -370    110       O  
ATOM   1049  CB  ALA A 176      24.134  13.533  13.125  1.00 78.31           C  
ANISOU 1049  CB  ALA A 176     9774  10298   9680   -393   -392    112       C  
ATOM   1050  N   TYR A 177      25.842  14.693  10.452  1.00 89.68           N  
ANISOU 1050  N   TYR A 177    11159  11746  11168   -480   -385    140       N  
ATOM   1051  CA  TYR A 177      26.211  15.889   9.705  1.00 89.19           C  
ANISOU 1051  CA  TYR A 177    11107  11666  11115   -528   -397    142       C  
ATOM   1052  C   TYR A 177      25.742  15.696   8.268  1.00 90.58           C  
ANISOU 1052  C   TYR A 177    11277  11832  11306   -520   -359    151       C  
ATOM   1053  O   TYR A 177      26.463  15.174   7.419  1.00 87.64           O  
ANISOU 1053  O   TYR A 177    10861  11489  10950   -526   -340    171       O  
ATOM   1054  CB  TYR A 177      27.703  16.192   9.875  1.00 89.74           C  
ANISOU 1054  CB  TYR A 177    11135  11769  11192   -573   -424    157       C  
ATOM   1055  CG  TYR A 177      28.410  15.137  10.710  1.00 90.50           C  
ANISOU 1055  CG  TYR A 177    11188  11910  11285   -551   -431    166       C  
ATOM   1056  CD1 TYR A 177      28.060  14.946  12.043  1.00 89.03           C  
ANISOU 1056  CD1 TYR A 177    11026  11722  11078   -529   -452    151       C  
ATOM   1057  CD2 TYR A 177      29.378  14.303  10.162  1.00 89.76           C  
ANISOU 1057  CD2 TYR A 177    11033  11862  11209   -548   -415    191       C  
ATOM   1058  CE1 TYR A 177      28.666  13.969  12.812  1.00 91.91           C  
ANISOU 1058  CE1 TYR A 177    11355  12126  11438   -506   -458    161       C  
ATOM   1059  CE2 TYR A 177      29.999  13.328  10.925  1.00 89.58           C  
ANISOU 1059  CE2 TYR A 177    10973  11879  11182   -523   -421    200       C  
ATOM   1060  CZ  TYR A 177      29.644  13.164  12.253  1.00 91.58           C  
ANISOU 1060  CZ  TYR A 177    11252  12129  11415   -503   -444    186       C  
ATOM   1061  OH  TYR A 177      30.255  12.208  13.011  1.00 94.26           O  
ANISOU 1061  OH  TYR A 177    11557  12507  11750   -478   -451    197       O  
ATOM   1062  N   LEU A 178      24.497  16.120   8.045  1.00 91.75           N  
ANISOU 1062  N   LEU A 178    11474  11940  11447   -504   -349    136       N  
ATOM   1063  CA  LEU A 178      23.761  15.842   6.829  1.00 93.34           C  
ANISOU 1063  CA  LEU A 178    11678  12129  11657   -487   -314    140       C  
ATOM   1064  C   LEU A 178      24.268  16.711   5.681  1.00 96.32           C  
ANISOU 1064  C   LEU A 178    12051  12498  12046   -528   -313    152       C  
ATOM   1065  O   LEU A 178      24.671  16.203   4.635  1.00 92.13           O  
ANISOU 1065  O   LEU A 178    11487  11989  11529   -529   -288    169       O  
ATOM   1066  CB  LEU A 178      22.288  16.136   7.112  1.00 92.35           C  
ANISOU 1066  CB  LEU A 178    11604  11965  11517   -458   -309    120       C  
ATOM   1067  CG  LEU A 178      21.392  16.054   5.888  1.00 90.78           C  
ANISOU 1067  CG  LEU A 178    11416  11749  11326   -443   -279    122       C  
ATOM   1068  CD1 LEU A 178      21.256  14.624   5.467  1.00 88.85           C  
ANISOU 1068  CD1 LEU A 178    11138  11530  11090   -410   -249    132       C  
ATOM   1069  CD2 LEU A 178      20.043  16.636   6.175  1.00 91.83           C  
ANISOU 1069  CD2 LEU A 178    11600  11845  11445   -422   -281    104       C  
ATOM   1070  N   GLN A 179      24.195  18.030   5.890  1.00 99.69           N  
ANISOU 1070  N   GLN A 179    12517  12892  12466   -561   -339    143       N  
ATOM   1071  CA  GLN A 179      24.517  19.009   4.866  1.00101.39           C  
ANISOU 1071  CA  GLN A 179    12740  13090  12690   -602   -340    154       C  
ATOM   1072  C   GLN A 179      24.846  20.346   5.540  1.00 95.65           C  
ANISOU 1072  C   GLN A 179    12050  12335  11957   -644   -381    144       C  
ATOM   1073  O   GLN A 179      25.813  20.361   6.326  1.00 93.00           O  
ANISOU 1073  O   GLN A 179    11691  12021  11621   -669   -407    147       O  
ATOM   1074  CB  GLN A 179      23.349  19.151   3.887  1.00104.86           C  
ANISOU 1074  CB  GLN A 179    13211  13500  13130   -579   -314    151       C  
ATOM   1075  CG  GLN A 179      23.630  20.107   2.736  1.00109.13           C  
ANISOU 1075  CG  GLN A 179    13761  14023  13678   -618   -312    165       C  
ATOM   1076  CD  GLN A 179      22.546  20.078   1.686  1.00114.87           C  
ANISOU 1076  CD  GLN A 179    14511  14729  14404   -592   -284    165       C  
ATOM   1077  NE2 GLN A 179      22.672  20.950   0.699  1.00117.19           N  
ANISOU 1077  NE2 GLN A 179    14819  15004  14702   -622   -282    177       N  
ATOM   1078  OE1 GLN A 179      21.612  19.280   1.746  1.00114.23           O  
ANISOU 1078  OE1 GLN A 179    14433  14649  14318   -546   -266    154       O  
ATOM   1079  N   ASP A 185      28.229  18.846  -2.641  1.00 88.66           N  
ANISOU 1079  N   ASP A 185    10941  11607  11138   -718   -202    298       N  
ATOM   1080  CA  ASP A 185      27.894  17.656  -1.808  1.00 87.06           C  
ANISOU 1080  CA  ASP A 185    10727  11418  10933   -668   -199    280       C  
ATOM   1081  C   ASP A 185      28.977  17.481  -0.738  1.00 89.96           C  
ANISOU 1081  C   ASP A 185    11054  11818  11306   -685   -223    285       C  
ATOM   1082  O   ASP A 185      29.235  18.420   0.012  1.00 89.07           O  
ANISOU 1082  O   ASP A 185    10959  11688  11193   -724   -258    281       O  
ATOM   1083  CB  ASP A 185      27.625  16.431  -2.693  1.00 84.79           C  
ANISOU 1083  CB  ASP A 185    10418  11153  10644   -622   -158    283       C  
ATOM   1084  CG  ASP A 185      26.274  16.465  -3.393  1.00 81.51           C  
ANISOU 1084  CG  ASP A 185    10048  10700  10220   -596   -142    269       C  
ATOM   1085  OD1 ASP A 185      25.271  16.760  -2.716  1.00 83.49           O  
ANISOU 1085  OD1 ASP A 185    10343  10914  10466   -582   -159    249       O  
ATOM   1086  OD2 ASP A 185      26.231  16.172  -4.603  1.00 76.33           O1-
ANISOU 1086  OD2 ASP A 185     9384  10055   9562   -587   -113    280       O1-
ATOM   1087  N   ARG A 186      29.611  16.296  -0.669  1.00 92.25           N  
ANISOU 1087  N   ARG A 186    11293  12154  11600   -657   -206    293       N  
ATOM   1088  CA  ARG A 186      30.403  15.911   0.492  1.00 92.93           C  
ANISOU 1088  CA  ARG A 186    11346  12271  11689   -658   -230    294       C  
ATOM   1089  C   ARG A 186      31.457  14.867   0.104  1.00 87.75           C  
ANISOU 1089  C   ARG A 186    10623  11674  11041   -640   -206    315       C  
ATOM   1090  O   ARG A 186      31.118  13.841  -0.483  1.00 88.12           O  
ANISOU 1090  O   ARG A 186    10662  11730  11087   -594   -173    313       O  
ATOM   1091  CB  ARG A 186      29.469  15.354   1.575  1.00 98.98           C  
ANISOU 1091  CB  ARG A 186    12145  13015  12447   -616   -240    268       C  
ATOM   1092  CG  ARG A 186      30.021  15.415   2.994  1.00106.35           C  
ANISOU 1092  CG  ARG A 186    13068  13962  13378   -627   -277    262       C  
ATOM   1093  CD  ARG A 186      29.068  14.801   4.009  1.00113.92           C  
ANISOU 1093  CD  ARG A 186    14058  14901  14325   -583   -283    239       C  
ATOM   1094  NE  ARG A 186      29.737  14.299   5.206  1.00121.08           N  
ANISOU 1094  NE  ARG A 186    14938  15838  15229   -575   -306    240       N  
ATOM   1095  CZ  ARG A 186      29.166  13.554   6.152  1.00123.94           C  
ANISOU 1095  CZ  ARG A 186    15314  16195  15580   -535   -309    226       C  
ATOM   1096  NH1 ARG A 186      27.883  13.236   6.085  1.00122.21           N1+
ANISOU 1096  NH1 ARG A 186    15136  15943  15354   -500   -292    210       N1+
ATOM   1097  NH2 ARG A 186      29.891  13.123   7.172  1.00124.52           N  
ANISOU 1097  NH2 ARG A 186    15361  16300  15651   -530   -331    231       N  
ATOM   1098  N  AGLN A 187      32.728  15.137   0.444  0.50 84.78           N  
ANISOU 1098  N  AGLN A 187    10199  11339  10673   -676   -224    334       N  
ATOM   1099  N  BGLN A 187      32.724  15.150   0.436  0.50 85.36           N  
ANISOU 1099  N  BGLN A 187    10273  11412  10747   -676   -224    334       N  
ATOM   1100  CA AGLN A 187      33.809  14.182   0.237  0.50 81.40           C  
ANISOU 1100  CA AGLN A 187     9703  10972  10252   -656   -205    355       C  
ATOM   1101  CA BGLN A 187      33.824  14.209   0.269  0.50 82.39           C  
ANISOU 1101  CA BGLN A 187     9828  11097  10378   -658   -207    355       C  
ATOM   1102  C  AGLN A 187      33.981  13.370   1.520  0.50 79.33           C  
ANISOU 1102  C  AGLN A 187     9426  10726   9988   -625   -225    345       C  
ATOM   1103  C  BGLN A 187      33.948  13.367   1.538  0.50 79.81           C  
ANISOU 1103  C  BGLN A 187     9489  10786  10049   -624   -225    344       C  
ATOM   1104  O  AGLN A 187      34.075  13.936   2.608  0.50 78.93           O  
ANISOU 1104  O  AGLN A 187     9388  10666   9935   -650   -264    337       O  
ATOM   1105  O  BGLN A 187      33.979  13.913   2.639  0.50 79.25           O  
ANISOU 1105  O  BGLN A 187     9433  10703   9974   -647   -264    335       O  
ATOM   1106  CB AGLN A 187      35.101  14.895  -0.180  0.50 79.53           C  
ANISOU 1106  CB AGLN A 187     9416  10775  10025   -712   -212    385       C  
ATOM   1107  CB BGLN A 187      35.118  14.971  -0.025  0.50 81.28           C  
ANISOU 1107  CB BGLN A 187     9639  10995  10247   -716   -218    383       C  
ATOM   1108  CG AGLN A 187      36.098  15.122   0.950  0.50 77.07           C  
ANISOU 1108  CG AGLN A 187     9067  10496   9719   -742   -252    392       C  
ATOM   1109  CG BGLN A 187      35.414  15.144  -1.509  0.50 79.23           C  
ANISOU 1109  CG BGLN A 187     9360  10752   9990   -728   -181    405       C  
ATOM   1110  CD AGLN A 187      37.340  15.839   0.476  0.50 75.02           C  
ANISOU 1110  CD AGLN A 187     8755  10277   9470   -801   -258    424       C  
ATOM   1111  CD BGLN A 187      36.195  13.977  -2.062  0.50 77.11           C  
ANISOU 1111  CD BGLN A 187     9030  10542   9724   -687   -145    423       C  
ATOM   1112  NE2AGLN A 187      37.659  16.947   1.124  0.50 72.63           N  
ANISOU 1112  NE2AGLN A 187     8464   9961   9170   -862   -301    425       N  
ATOM   1113  NE2BGLN A 187      36.352  12.945  -1.250  0.50 75.74           N  
ANISOU 1113  NE2BGLN A 187     8836  10389   9551   -643   -149    415       N  
ATOM   1114  OE1AGLN A 187      38.005  15.414  -0.466  0.50 74.63           O  
ANISOU 1114  OE1AGLN A 187     8656  10272   9426   -793   -224    448       O  
ATOM   1115  OE1BGLN A 187      36.670  14.004  -3.195  0.50 74.08           O  
ANISOU 1115  OE1BGLN A 187     8618  10186   9342   -694   -114    444       O  
ATOM   1116  N   LEU A 188      34.026  12.038   1.376  1.00 76.77           N  
ANISOU 1116  N   LEU A 188     9078  10427   9665   -568   -197    347       N  
ATOM   1117  CA  LEU A 188      33.880  11.120   2.500  1.00 74.34           C  
ANISOU 1117  CA  LEU A 188     8769  10123   9352   -527   -209    336       C  
ATOM   1118  C   LEU A 188      35.217  10.834   3.181  1.00 69.87           C  
ANISOU 1118  C   LEU A 188     8140   9614   8791   -533   -228    355       C  
ATOM   1119  O   LEU A 188      36.095  10.209   2.593  1.00 65.94           O  
ANISOU 1119  O   LEU A 188     7588   9163   8301   -517   -205    376       O  
ATOM   1120  CB  LEU A 188      33.224   9.821   2.014  1.00 73.43           C  
ANISOU 1120  CB  LEU A 188     8664  10001   9235   -464   -171    328       C  
ATOM   1121  CG  LEU A 188      31.693   9.803   2.013  1.00 73.75           C  
ANISOU 1121  CG  LEU A 188     8769   9984   9267   -444   -165    303       C  
ATOM   1122  CD1 LEU A 188      31.170   8.415   1.683  1.00 71.86           C  
ANISOU 1122  CD1 LEU A 188     8535   9742   9026   -385   -133    297       C  
ATOM   1123  CD2 LEU A 188      31.123  10.263   3.349  1.00 73.28           C  
ANISOU 1123  CD2 LEU A 188     8746   9897   9199   -454   -202    285       C  
ATOM   1124  N   GLY A 189      35.327  11.270   4.444  1.00 70.76           N  
ANISOU 1124  N   GLY A 189     8262   9722   8899   -554   -271    347       N  
ATOM   1125  CA  GLY A 189      36.410  10.874   5.333  1.00 69.95           C  
ANISOU 1125  CA  GLY A 189     8108   9670   8798   -552   -295    361       C  
ATOM   1126  C   GLY A 189      36.368   9.387   5.690  1.00 70.94           C  
ANISOU 1126  C   GLY A 189     8218   9814   8921   -483   -276    362       C  
ATOM   1127  O   GLY A 189      35.349   8.724   5.506  1.00 70.05           O  
ANISOU 1127  O   GLY A 189     8145   9666   8804   -441   -253    346       O  
ATOM   1128  N   ASP A 190      37.494   8.887   6.222  1.00 66.94           N  
ANISOU 1128  N   ASP A 190     7653   9362   8418   -474   -290    381       N  
ATOM   1129  CA  ASP A 190      37.712   7.470   6.486  1.00 66.66           C  
ANISOU 1129  CA  ASP A 190     7594   9352   8382   -409   -272    387       C  
ATOM   1130  C   ASP A 190      36.780   6.961   7.587  1.00 64.36           C  
ANISOU 1130  C   ASP A 190     7351   9024   8077   -375   -287    367       C  
ATOM   1131  O   ASP A 190      36.342   5.813   7.537  1.00 62.73           O  
ANISOU 1131  O   ASP A 190     7155   8808   7869   -319   -261    364       O  
ATOM   1132  CB  ASP A 190      39.185   7.208   6.830  1.00 67.99           C  
ANISOU 1132  CB  ASP A 190     7685   9590   8556   -410   -287    415       C  
ATOM   1133  CG  ASP A 190      39.422   5.991   7.709  1.00 66.19           C  
ANISOU 1133  CG  ASP A 190     7440   9384   8323   -352   -292    419       C  
ATOM   1134  OD1 ASP A 190      39.279   6.120   8.947  1.00 65.50           O  
ANISOU 1134  OD1 ASP A 190     7371   9289   8225   -357   -330    411       O  
ATOM   1135  OD2 ASP A 190      39.719   4.917   7.150  1.00 63.60           O1-
ANISOU 1135  OD2 ASP A 190     7085   9078   8001   -299   -257    431       O1-
ATOM   1136  N   ARG A 191      36.511   7.803   8.594  1.00 64.84           N  
ANISOU 1136  N   ARG A 191     7442   9066   8128   -410   -328    354       N  
ATOM   1137  CA  ARG A 191      35.678   7.426   9.727  1.00 66.23           C  
ANISOU 1137  CA  ARG A 191     7663   9213   8288   -383   -344    336       C  
ATOM   1138  C   ARG A 191      34.213   7.335   9.298  1.00 66.96           C  
ANISOU 1138  C   ARG A 191     7817   9246   8376   -364   -317    315       C  
ATOM   1139  O   ARG A 191      33.455   6.525   9.831  1.00 63.60           O  
ANISOU 1139  O   ARG A 191     7421   8800   7942   -322   -309    306       O  
ATOM   1140  CB  ARG A 191      35.847   8.427  10.877  1.00 66.36           C  
ANISOU 1140  CB  ARG A 191     7694   9226   8291   -426   -395    327       C  
ATOM   1141  CG  ARG A 191      34.897   8.219  12.050  1.00 65.30           C  
ANISOU 1141  CG  ARG A 191     7613   9059   8137   -402   -411    306       C  
ATOM   1142  CD  ARG A 191      34.917   6.795  12.579  1.00 65.79           C  
ANISOU 1142  CD  ARG A 191     7662   9140   8195   -340   -398    316       C  
ATOM   1143  NE  ARG A 191      34.041   6.562  13.723  1.00 63.42           N  
ANISOU 1143  NE  ARG A 191     7409   8812   7873   -317   -412    300       N  
ATOM   1144  CZ  ARG A 191      33.712   5.358  14.193  1.00 64.46           C  
ANISOU 1144  CZ  ARG A 191     7548   8945   8000   -263   -398    306       C  
ATOM   1145  NH1 ARG A 191      34.190   4.262  13.629  1.00 64.64           N1+
ANISOU 1145  NH1 ARG A 191     7534   8990   8036   -225   -370    325       N1+
ATOM   1146  NH2 ARG A 191      32.902   5.249  15.233  1.00 67.74           N  
ANISOU 1146  NH2 ARG A 191     8007   9336   8394   -247   -410    293       N  
ATOM   1147  N   GLU A 192      33.822   8.183   8.341  1.00 69.70           N  
ANISOU 1147  N   GLU A 192     8184   9568   8729   -397   -305    308       N  
ATOM   1148  CA  GLU A 192      32.497   8.114   7.750  1.00 70.27           C  
ANISOU 1148  CA  GLU A 192     8308   9590   8798   -380   -278    290       C  
ATOM   1149  C   GLU A 192      32.344   6.756   7.065  1.00 64.48           C  
ANISOU 1149  C   GLU A 192     7562   8863   8072   -326   -237    297       C  
ATOM   1150  O   GLU A 192      31.372   6.046   7.306  1.00 59.89           O  
ANISOU 1150  O   GLU A 192     7017   8253   7486   -290   -224    286       O  
ATOM   1151  CB  GLU A 192      32.271   9.287   6.791  1.00 74.74           C  
ANISOU 1151  CB  GLU A 192     8893  10134   9370   -425   -274    286       C  
ATOM   1152  CG  GLU A 192      32.071  10.632   7.482  1.00 79.26           C  
ANISOU 1152  CG  GLU A 192     9499  10682   9934   -473   -313    273       C  
ATOM   1153  CD  GLU A 192      33.243  11.156   8.299  1.00 86.86           C  
ANISOU 1153  CD  GLU A 192    10426  11680  10895   -510   -353    283       C  
ATOM   1154  OE1 GLU A 192      33.066  11.373   9.517  1.00 89.88           O  
ANISOU 1154  OE1 GLU A 192    10831  12053  11263   -513   -386    271       O  
ATOM   1155  OE2 GLU A 192      34.332  11.347   7.719  1.00 90.82           O1-
ANISOU 1155  OE2 GLU A 192    10877  12220  11409   -537   -352    305       O1-
ATOM   1156  N   LYS A 193      33.334   6.383   6.244  1.00 63.26           N  
ANISOU 1156  N   LYS A 193     7357   8749   7930   -321   -218    317       N  
ATOM   1157  CA  LYS A 193      33.304   5.125   5.512  1.00 61.39           C  
ANISOU 1157  CA  LYS A 193     7108   8519   7698   -270   -179    323       C  
ATOM   1158  C   LYS A 193      33.164   3.942   6.472  1.00 58.95           C  
ANISOU 1158  C   LYS A 193     6803   8210   7384   -220   -183    323       C  
ATOM   1159  O   LYS A 193      32.479   2.978   6.145  1.00 55.32           O  
ANISOU 1159  O   LYS A 193     6367   7727   6924   -179   -156    316       O  
ATOM   1160  CB  LYS A 193      34.556   4.955   4.642  1.00 63.53           C  
ANISOU 1160  CB  LYS A 193     7319   8840   7980   -270   -161    345       C  
ATOM   1161  CG  LYS A 193      34.760   6.014   3.565  1.00 65.77           C  
ANISOU 1161  CG  LYS A 193     7594   9126   8268   -317   -152    350       C  
ATOM   1162  CD  LYS A 193      36.069   5.875   2.813  1.00 68.44           C  
ANISOU 1162  CD  LYS A 193     7867   9521   8614   -318   -135    376       C  
ATOM   1163  CE  LYS A 193      36.632   7.206   2.363  1.00 71.68           C  
ANISOU 1163  CE  LYS A 193     8258   9947   9030   -383   -147    388       C  
ATOM   1164  NZ  LYS A 193      37.742   7.039   1.395  1.00 73.96           N1+
ANISOU 1164  NZ  LYS A 193     8485  10289   9325   -382   -121    413       N1+
ATOM   1165  N   GLU A 194      33.811   4.000   7.646  1.00 59.17           N  
ANISOU 1165  N   GLU A 194     6809   8264   7406   -224   -216    331       N  
ATOM   1166  CA  GLU A 194      33.811   2.856   8.551  1.00 58.96           C  
ANISOU 1166  CA  GLU A 194     6783   8245   7375   -176   -219    335       C  
ATOM   1167  C   GLU A 194      32.449   2.701   9.232  1.00 53.32           C  
ANISOU 1167  C   GLU A 194     6129   7480   6648   -164   -222    316       C  
ATOM   1168  O   GLU A 194      31.962   1.579   9.354  1.00 46.85           O  
ANISOU 1168  O   GLU A 194     5327   6645   5828   -119   -204    317       O  
ATOM   1169  CB  GLU A 194      34.983   2.918   9.539  1.00 66.03           C  
ANISOU 1169  CB  GLU A 194     7633   9189   8266   -182   -253    352       C  
ATOM   1170  CG  GLU A 194      36.130   1.972   9.189  1.00 72.62           C  
ANISOU 1170  CG  GLU A 194     8409  10073   9111   -144   -237    376       C  
ATOM   1171  CD  GLU A 194      36.337   1.682   7.709  1.00 77.09           C  
ANISOU 1171  CD  GLU A 194     8955  10644   9689   -131   -195    381       C  
ATOM   1172  OE1 GLU A 194      36.589   2.636   6.944  1.00 80.71           O  
ANISOU 1172  OE1 GLU A 194     9401  11112  10154   -175   -192    382       O  
ATOM   1173  OE2 GLU A 194      36.231   0.498   7.320  1.00 78.22           O1-
ANISOU 1173  OE2 GLU A 194     9101  10782   9835    -77   -165    384       O1-
ATOM   1174  N   LEU A 195      31.824   3.806   9.657  1.00 51.11           N  
ANISOU 1174  N   LEU A 195     5884   7176   6359   -203   -245    300       N  
ATOM   1175  CA  LEU A 195      30.466   3.742  10.182  1.00 52.37           C  
ANISOU 1175  CA  LEU A 195     6100   7290   6506   -192   -244    282       C  
ATOM   1176  C   LEU A 195      29.524   3.153   9.129  1.00 50.41           C  
ANISOU 1176  C   LEU A 195     5876   7008   6266   -170   -205    275       C  
ATOM   1177  O   LEU A 195      28.672   2.329   9.454  1.00 49.82           O  
ANISOU 1177  O   LEU A 195     5831   6910   6187   -138   -193    271       O  
ATOM   1178  CB  LEU A 195      30.023   5.144  10.621  1.00 56.29           C  
ANISOU 1178  CB  LEU A 195     6627   7766   6992   -238   -271    266       C  
ATOM   1179  CG  LEU A 195      30.657   5.675  11.908  1.00 57.40           C  
ANISOU 1179  CG  LEU A 195     6760   7930   7119   -257   -314    267       C  
ATOM   1180  CD1 LEU A 195      30.259   7.124  12.154  1.00 58.39           C  
ANISOU 1180  CD1 LEU A 195     6919   8031   7235   -303   -340    249       C  
ATOM   1181  CD2 LEU A 195      30.272   4.818  13.105  1.00 57.96           C  
ANISOU 1181  CD2 LEU A 195     6847   7999   7175   -218   -322    268       C  
ATOM   1182  N   ILE A 196      29.707   3.547   7.860  1.00 49.25           N  
ANISOU 1182  N   ILE A 196     5718   6863   6131   -188   -186    275       N  
ATOM   1183  CA  ILE A 196      28.880   3.059   6.763  1.00 47.72           C  
ANISOU 1183  CA  ILE A 196     5547   6640   5943   -170   -151    267       C  
ATOM   1184  C   ILE A 196      29.061   1.555   6.583  1.00 49.82           C  
ANISOU 1184  C   ILE A 196     5801   6912   6214   -120   -127    277       C  
ATOM   1185  O   ILE A 196      28.068   0.840   6.479  1.00 46.09           O  
ANISOU 1185  O   ILE A 196     5363   6408   5741    -96   -111    268       O  
ATOM   1186  CB  ILE A 196      29.170   3.816   5.452  1.00 46.92           C  
ANISOU 1186  CB  ILE A 196     5433   6543   5849   -200   -137    268       C  
ATOM   1187  CG1 ILE A 196      28.550   5.215   5.488  1.00 46.87           C  
ANISOU 1187  CG1 ILE A 196     5458   6511   5837   -244   -155    255       C  
ATOM   1188  CG2 ILE A 196      28.695   3.018   4.243  1.00 46.84           C  
ANISOU 1188  CG2 ILE A 196     5433   6518   5845   -172   -100    265       C  
ATOM   1189  CD1 ILE A 196      29.233   6.214   4.589  1.00 46.28           C  
ANISOU 1189  CD1 ILE A 196     5362   6452   5769   -285   -155    262       C  
ATOM   1190  N   ARG A 197      30.314   1.080   6.511  1.00 51.96           N  
ANISOU 1190  N   ARG A 197     6025   7225   6491   -103   -125    294       N  
ATOM   1191  CA  ARG A 197      30.538  -0.344   6.307  1.00 55.98           C  
ANISOU 1191  CA  ARG A 197     6525   7739   7005    -51   -102    303       C  
ATOM   1192  C   ARG A 197      29.918  -1.112   7.471  1.00 53.25           C  
ANISOU 1192  C   ARG A 197     6208   7372   6652    -24   -113    302       C  
ATOM   1193  O   ARG A 197      29.292  -2.144   7.256  1.00 54.67           O  
ANISOU 1193  O   ARG A 197     6412   7525   6834      8    -92    299       O  
ATOM   1194  CB  ARG A 197      32.021  -0.706   6.158  1.00 61.63           C  
ANISOU 1194  CB  ARG A 197     7183   8507   7727    -34   -100    324       C  
ATOM   1195  CG  ARG A 197      32.246  -2.170   5.796  1.00 66.68           C  
ANISOU 1195  CG  ARG A 197     7816   9146   8370     23    -73    331       C  
ATOM   1196  CD  ARG A 197      33.700  -2.608   5.782  1.00 71.64           C  
ANISOU 1196  CD  ARG A 197     8386   9829   9003     49    -71    353       C  
ATOM   1197  NE  ARG A 197      33.830  -4.053   5.956  1.00 74.75           N  
ANISOU 1197  NE  ARG A 197     8784  10217   9399    110    -56    360       N  
ATOM   1198  CZ  ARG A 197      33.461  -4.975   5.068  1.00 79.00           C  
ANISOU 1198  CZ  ARG A 197     9346  10730   9941    146    -23    353       C  
ATOM   1199  NH1 ARG A 197      33.011  -4.624   3.874  1.00 80.60           N1+
ANISOU 1199  NH1 ARG A 197     9564  10916  10145    129     -1    339       N1+
ATOM   1200  NH2 ARG A 197      33.569  -6.259   5.371  1.00 80.14           N  
ANISOU 1200  NH2 ARG A 197     9498  10864  10085    200    -14    360       N  
ATOM   1201  N   GLN A 198      30.101  -0.597   8.695  1.00 53.32           N  
ANISOU 1201  N   GLN A 198     6212   7393   6650    -40   -146    305       N  
ATOM   1202  CA  GLN A 198      29.575  -1.226   9.899  1.00 50.72           C  
ANISOU 1202  CA  GLN A 198     5909   7051   6311    -17   -157    307       C  
ATOM   1203  C   GLN A 198      28.045  -1.239   9.862  1.00 47.10           C  
ANISOU 1203  C   GLN A 198     5504   6543   5848    -20   -146    290       C  
ATOM   1204  O   GLN A 198      27.429  -2.272  10.120  1.00 44.36           O  
ANISOU 1204  O   GLN A 198     5179   6173   5500     10   -133    293       O  
ATOM   1205  CB  GLN A 198      30.084  -0.495  11.145  1.00 52.85           C  
ANISOU 1205  CB  GLN A 198     6167   7346   6568    -38   -197    311       C  
ATOM   1206  CG  GLN A 198      29.640  -1.136  12.457  1.00 53.85           C  
ANISOU 1206  CG  GLN A 198     6317   7464   6680    -12   -210    316       C  
ATOM   1207  CD  GLN A 198      30.218  -0.461  13.679  1.00 55.43           C  
ANISOU 1207  CD  GLN A 198     6504   7692   6864    -31   -250    319       C  
ATOM   1208  NE2 GLN A 198      29.949   0.826  13.824  1.00 55.18           N  
ANISOU 1208  NE2 GLN A 198     6486   7653   6824    -75   -269    304       N  
ATOM   1209  OE1 GLN A 198      30.886  -1.089  14.500  1.00 53.43           O  
ANISOU 1209  OE1 GLN A 198     6231   7465   6604     -5   -264    336       O  
ATOM   1210  N   ALA A 199      27.438  -0.088   9.546  1.00 43.00           N  
ANISOU 1210  N   ALA A 199     5003   6008   5326    -59   -151    274       N  
ATOM   1211  CA  ALA A 199      25.986   0.022   9.489  1.00 46.23           C  
ANISOU 1211  CA  ALA A 199     5458   6375   5730    -63   -142    259       C  
ATOM   1212  C   ALA A 199      25.431  -0.984   8.484  1.00 44.26           C  
ANISOU 1212  C   ALA A 199     5222   6102   5492    -39   -109    257       C  
ATOM   1213  O   ALA A 199      24.538  -1.753   8.825  1.00 42.80           O  
ANISOU 1213  O   ALA A 199     5065   5892   5306    -19   -100    256       O  
ATOM   1214  CB  ALA A 199      25.561   1.437   9.152  1.00 45.01           C  
ANISOU 1214  CB  ALA A 199     5318   6209   5572   -105   -152    244       C  
ATOM   1215  N   ALA A 200      25.990  -0.983   7.264  1.00 48.82           N  
ANISOU 1215  N   ALA A 200     5779   6689   6081    -41    -92    258       N  
ATOM   1216  CA  ALA A 200      25.539  -1.828   6.164  1.00 49.92           C  
ANISOU 1216  CA  ALA A 200     5931   6806   6229    -20    -62    253       C  
ATOM   1217  C   ALA A 200      25.591  -3.311   6.533  1.00 52.23           C  
ANISOU 1217  C   ALA A 200     6229   7091   6524     23    -51    263       C  
ATOM   1218  O   ALA A 200      24.683  -4.072   6.198  1.00 49.41           O  
ANISOU 1218  O   ALA A 200     5902   6701   6170     37    -34    257       O  
ATOM   1219  CB  ALA A 200      26.380  -1.554   4.938  1.00 51.03           C  
ANISOU 1219  CB  ALA A 200     6043   6968   6376    -27    -47    255       C  
ATOM   1220  N   LEU A 201      26.684  -3.716   7.189  1.00 53.68           N  
ANISOU 1220  N   LEU A 201     6382   7306   6707     44    -61    279       N  
ATOM   1221  CA  LEU A 201      26.879  -5.090   7.627  1.00 51.47           C  
ANISOU 1221  CA  LEU A 201     6106   7021   6430     88    -53    292       C  
ATOM   1222  C   LEU A 201      25.721  -5.461   8.552  1.00 48.96           C  
ANISOU 1222  C   LEU A 201     5827   6670   6104     90    -59    290       C  
ATOM   1223  O   LEU A 201      25.026  -6.450   8.335  1.00 47.25           O  
ANISOU 1223  O   LEU A 201     5638   6421   5892    111    -43    290       O  
ATOM   1224  CB  LEU A 201      28.229  -5.158   8.358  1.00 56.87           C  
ANISOU 1224  CB  LEU A 201     6747   7749   7111    104    -71    311       C  
ATOM   1225  CG  LEU A 201      29.235  -6.232   7.938  1.00 60.90           C  
ANISOU 1225  CG  LEU A 201     7231   8277   7629    149    -55    325       C  
ATOM   1226  CD1 LEU A 201      29.352  -6.367   6.425  1.00 61.84           C  
ANISOU 1226  CD1 LEU A 201     7347   8392   7757    155    -26    315       C  
ATOM   1227  CD2 LEU A 201      30.604  -5.897   8.523  1.00 62.93           C  
ANISOU 1227  CD2 LEU A 201     7436   8589   7884    152    -75    342       C  
ATOM   1228  N   GLN A 202      25.508  -4.606   9.556  1.00 46.19           N  
ANISOU 1228  N   GLN A 202     5479   6329   5742     67    -84    290       N  
ATOM   1229  CA  GLN A 202      24.529  -4.804  10.615  1.00 52.65           C  
ANISOU 1229  CA  GLN A 202     6328   7126   6549     68    -91    291       C  
ATOM   1230  C   GLN A 202      23.118  -4.854  10.032  1.00 50.53           C  
ANISOU 1230  C   GLN A 202     6097   6818   6284     56    -74    277       C  
ATOM   1231  O   GLN A 202      22.343  -5.759  10.331  1.00 52.05           O  
ANISOU 1231  O   GLN A 202     6314   6985   6477     72    -64    282       O  
ATOM   1232  CB  GLN A 202      24.691  -3.659  11.621  1.00 55.43           C  
ANISOU 1232  CB  GLN A 202     6674   7499   6885     42   -121    289       C  
ATOM   1233  CG  GLN A 202      23.628  -3.581  12.711  1.00 60.08           C  
ANISOU 1233  CG  GLN A 202     7296   8072   7458     39   -129    288       C  
ATOM   1234  CD  GLN A 202      23.815  -4.597  13.811  1.00 66.28           C  
ANISOU 1234  CD  GLN A 202     8085   8862   8234     71   -134    307       C  
ATOM   1235  NE2 GLN A 202      22.707  -5.062  14.365  1.00 68.93           N  
ANISOU 1235  NE2 GLN A 202     8453   9173   8563     78   -126    310       N  
ATOM   1236  OE1 GLN A 202      24.935  -4.965  14.164  1.00 70.69           O  
ANISOU 1236  OE1 GLN A 202     8616   9447   8792     90   -146    322       O  
ATOM   1237  N   GLN A 203      22.801  -3.872   9.185  1.00 48.85           N  
ANISOU 1237  N   GLN A 203     5885   6602   6074     26    -71    261       N  
ATOM   1238  CA  GLN A 203      21.448  -3.677   8.686  1.00 48.23           C  
ANISOU 1238  CA  GLN A 203     5837   6492   5996     11    -60    247       C  
ATOM   1239  C   GLN A 203      21.075  -4.679   7.588  1.00 48.95           C  
ANISOU 1239  C   GLN A 203     5939   6557   6100     26    -35    244       C  
ATOM   1240  O   GLN A 203      19.896  -4.793   7.259  1.00 51.48           O  
ANISOU 1240  O   GLN A 203     6286   6850   6421     16    -26    236       O  
ATOM   1241  CB  GLN A 203      21.303  -2.236   8.202  1.00 45.18           C  
ANISOU 1241  CB  GLN A 203     5448   6111   5607    -23    -68    233       C  
ATOM   1242  CG  GLN A 203      21.155  -1.236   9.345  1.00 44.07           C  
ANISOU 1242  CG  GLN A 203     5312   5980   5451    -40    -92    230       C  
ATOM   1243  CD  GLN A 203      21.306   0.183   8.860  1.00 42.40           C  
ANISOU 1243  CD  GLN A 203     5097   5775   5238    -73   -103    218       C  
ATOM   1244  NE2 GLN A 203      20.699   0.466   7.718  1.00 41.09           N  
ANISOU 1244  NE2 GLN A 203     4941   5590   5078    -85    -88    207       N  
ATOM   1245  OE1 GLN A 203      21.961   1.015   9.488  1.00 41.93           O  
ANISOU 1245  OE1 GLN A 203     5027   5735   5170    -89   -125    218       O  
ATOM   1246  N   THR A 204      22.057  -5.406   7.029  1.00 51.47           N  
ANISOU 1246  N   THR A 204     6241   6886   6428     49    -24    250       N  
ATOM   1247  CA  THR A 204      21.799  -6.408   5.998  1.00 54.39           C  
ANISOU 1247  CA  THR A 204     6626   7231   6807     67     -2    245       C  
ATOM   1248  C   THR A 204      21.067  -7.616   6.587  1.00 56.42           C  
ANISOU 1248  C   THR A 204     6912   7458   7066     87      2    254       C  
ATOM   1249  O   THR A 204      20.220  -8.213   5.922  1.00 56.79           O  
ANISOU 1249  O   THR A 204     6984   7472   7119     86     16    245       O  
ATOM   1250  CB  THR A 204      23.097  -6.854   5.306  1.00 56.28           C  
ANISOU 1250  CB  THR A 204     6839   7492   7053     92      8    250       C  
ATOM   1251  CG2 THR A 204      22.932  -8.094   4.453  1.00 56.43           C  
ANISOU 1251  CG2 THR A 204     6878   7482   7078    120     29    246       C  
ATOM   1252  OG1 THR A 204      23.565  -5.793   4.475  1.00 55.32           O  
ANISOU 1252  OG1 THR A 204     6695   7392   6930     69      8    242       O  
ATOM   1253  N   LYS A 205      21.423  -7.984   7.825  1.00 57.95           N  
ANISOU 1253  N   LYS A 205     7101   7661   7254    103     -9    271       N  
ATOM   1254  CA  LYS A 205      20.799  -9.092   8.537  1.00 60.84           C  
ANISOU 1254  CA  LYS A 205     7493   8001   7621    120     -5    283       C  
ATOM   1255  C   LYS A 205      19.341  -8.766   8.855  1.00 60.31           C  
ANISOU 1255  C   LYS A 205     7451   7913   7549     93     -6    278       C  
ATOM   1256  O   LYS A 205      18.500  -9.659   8.900  1.00 59.62           O  
ANISOU 1256  O   LYS A 205     7390   7795   7467     97      2    283       O  
ATOM   1257  CB  LYS A 205      21.521  -9.374   9.861  1.00 64.32           C  
ANISOU 1257  CB  LYS A 205     7921   8463   8053    142    -20    304       C  
ATOM   1258  CG  LYS A 205      23.015  -9.660   9.770  1.00 68.69           C  
ANISOU 1258  CG  LYS A 205     8444   9045   8609    171    -23    314       C  
ATOM   1259  CD  LYS A 205      23.678  -9.740  11.134  1.00 73.42           C  
ANISOU 1259  CD  LYS A 205     9028   9670   9197    188    -43    334       C  
ATOM   1260  CE  LYS A 205      25.119  -9.271  11.137  1.00 76.36           C  
ANISOU 1260  CE  LYS A 205     9357  10089   9568    197    -55    339       C  
ATOM   1261  NZ  LYS A 205      25.526  -8.778  12.475  1.00 77.99           N1+
ANISOU 1261  NZ  LYS A 205     9548  10325   9758    193    -83    351       N1+
ATOM   1262  N   GLU A 206      19.067  -7.476   9.091  1.00 59.96           N  
ANISOU 1262  N   GLU A 206     7398   7886   7495     66    -18    269       N  
ATOM   1263  CA  GLU A 206      17.785  -7.005   9.591  1.00 56.80           C  
ANISOU 1263  CA  GLU A 206     7017   7476   7088     45    -20    265       C  
ATOM   1264  C   GLU A 206      16.760  -6.910   8.457  1.00 54.99           C  
ANISOU 1264  C   GLU A 206     6803   7223   6867     26     -7    250       C  
ATOM   1265  O   GLU A 206      15.558  -6.938   8.709  1.00 58.10           O  
ANISOU 1265  O   GLU A 206     7214   7601   7259     14     -4    250       O  
ATOM   1266  CB  GLU A 206      17.988  -5.645  10.266  1.00 55.76           C  
ANISOU 1266  CB  GLU A 206     6872   7371   6941     29    -39    260       C  
ATOM   1267  CG  GLU A 206      18.945  -5.675  11.453  1.00 58.80           C  
ANISOU 1267  CG  GLU A 206     7242   7782   7314     44    -56    275       C  
ATOM   1268  CD  GLU A 206      19.259  -4.311  12.053  1.00 59.52           C  
ANISOU 1268  CD  GLU A 206     7323   7899   7391     26    -77    267       C  
ATOM   1269  OE1 GLU A 206      19.873  -4.267  13.140  1.00 63.41           O  
ANISOU 1269  OE1 GLU A 206     7808   8413   7870     35    -94    277       O  
ATOM   1270  OE2 GLU A 206      18.909  -3.294  11.428  1.00 58.68           O1-
ANISOU 1270  OE2 GLU A 206     7219   7791   7286      1    -78    250       O1-
ATOM   1271  N   MET A 207      17.254  -6.829   7.215  1.00 53.31           N  
ANISOU 1271  N   MET A 207     6582   7008   6663     25      0    238       N  
ATOM   1272  CA  MET A 207      16.479  -6.478   6.030  1.00 52.78           C  
ANISOU 1272  CA  MET A 207     6525   6927   6601      6      8    221       C  
ATOM   1273  C   MET A 207      15.297  -7.426   5.819  1.00 49.50           C  
ANISOU 1273  C   MET A 207     6136   6478   6192      3     18    221       C  
ATOM   1274  O   MET A 207      15.483  -8.632   5.665  1.00 48.80           O  
ANISOU 1274  O   MET A 207     6058   6370   6111     21     26    228       O  
ATOM   1275  CB  MET A 207      17.388  -6.552   4.799  1.00 53.38           C  
ANISOU 1275  CB  MET A 207     6589   7007   6683     13     17    212       C  
ATOM   1276  CG  MET A 207      16.756  -6.034   3.519  1.00 55.15           C  
ANISOU 1276  CG  MET A 207     6822   7221   6909     -6     24    194       C  
ATOM   1277  SD  MET A 207      16.453  -4.257   3.572  1.00 52.20           S  
ANISOU 1277  SD  MET A 207     6439   6867   6527    -36     11    186       S  
ATOM   1278  CE  MET A 207      18.132  -3.643   3.701  1.00 51.47           C  
ANISOU 1278  CE  MET A 207     6314   6809   6432    -32      4    192       C  
ATOM   1279  N   ASP A 208      14.087  -6.854   5.777  1.00 49.11           N  
ANISOU 1279  N   ASP A 208     6096   6423   6140    -19     17    215       N  
ATOM   1280  CA  ASP A 208      12.879  -7.567   5.386  1.00 47.68           C  
ANISOU 1280  CA  ASP A 208     5935   6215   5966    -29     24    214       C  
ATOM   1281  C   ASP A 208      12.507  -7.140   3.968  1.00 46.54           C  
ANISOU 1281  C   ASP A 208     5793   6063   5825    -45     28    195       C  
ATOM   1282  O   ASP A 208      12.107  -5.993   3.754  1.00 42.28           O  
ANISOU 1282  O   ASP A 208     5247   5537   5280    -61     23    186       O  
ATOM   1283  CB  ASP A 208      11.738  -7.269   6.364  1.00 48.53           C  
ANISOU 1283  CB  ASP A 208     6046   6325   6067    -42     21    223       C  
ATOM   1284  CG  ASP A 208      10.482  -8.104   6.171  1.00 48.13           C  
ANISOU 1284  CG  ASP A 208     6013   6250   6024    -55     28    227       C  
ATOM   1285  OD1 ASP A 208      10.394  -8.830   5.163  1.00 43.62           O  
ANISOU 1285  OD1 ASP A 208     5452   5655   5463    -58     33    219       O  
ATOM   1286  OD2 ASP A 208       9.602  -8.027   7.050  1.00 54.23           O1-
ANISOU 1286  OD2 ASP A 208     6785   7026   6790    -62     28    239       O1-
ATOM   1287  N   LEU A 209      12.627  -8.068   3.009  1.00 41.31           N  
ANISOU 1287  N   LEU A 209     5144   5379   5171    -38     37    188       N  
ATOM   1288  CA  LEU A 209      12.407  -7.748   1.605  1.00 43.95           C  
ANISOU 1288  CA  LEU A 209     5484   5709   5506    -50     40    169       C  
ATOM   1289  C   LEU A 209      10.938  -7.889   1.205  1.00 42.24           C  
ANISOU 1289  C   LEU A 209     5282   5474   5292    -73     39    164       C  
ATOM   1290  O   LEU A 209      10.635  -7.762   0.021  1.00 44.10           O  
ANISOU 1290  O   LEU A 209     5524   5702   5527    -83     40    149       O  
ATOM   1291  CB  LEU A 209      13.264  -8.670   0.732  1.00 46.48           C  
ANISOU 1291  CB  LEU A 209     5813   6016   5831    -30     51    163       C  
ATOM   1292  CG  LEU A 209      14.773  -8.631   0.961  1.00 48.43           C  
ANISOU 1292  CG  LEU A 209     6041   6284   6076     -4     54    169       C  
ATOM   1293  CD1 LEU A 209      15.468  -9.553  -0.026  1.00 51.47           C  
ANISOU 1293  CD1 LEU A 209     6437   6655   6464     18     67    160       C  
ATOM   1294  CD2 LEU A 209      15.322  -7.220   0.838  1.00 48.15           C  
ANISOU 1294  CD2 LEU A 209     5980   6281   6033    -15     49    166       C  
ATOM   1295  N   SER A 210      10.038  -8.188   2.157  1.00 42.00           N  
ANISOU 1295  N   SER A 210     5255   5438   5264    -81     36    177       N  
ATOM   1296  CA  SER A 210       8.619  -8.326   1.849  1.00 41.26           C  
ANISOU 1296  CA  SER A 210     5170   5332   5173   -104     34    175       C  
ATOM   1297  C   SER A 210       7.852  -7.031   2.126  1.00 38.50           C  
ANISOU 1297  C   SER A 210     4806   5006   4816   -118     28    174       C  
ATOM   1298  O   SER A 210       6.682  -6.937   1.760  1.00 38.17           O  
ANISOU 1298  O   SER A 210     4766   4961   4776   -137     26    171       O  
ATOM   1299  CB  SER A 210       7.995  -9.486   2.591  1.00 43.91           C  
ANISOU 1299  CB  SER A 210     5518   5647   5517   -108     36    192       C  
ATOM   1300  OG  SER A 210       7.936  -9.231   3.988  1.00 46.21           O  
ANISOU 1300  OG  SER A 210     5799   5955   5803   -102     36    210       O  
ATOM   1301  N   VAL A 211       8.496  -6.032   2.752  1.00 37.98           N  
ANISOU 1301  N   VAL A 211     4725   4962   4740   -109     25    176       N  
ATOM   1302  CA  VAL A 211       7.810  -4.796   3.119  1.00 39.29           C  
ANISOU 1302  CA  VAL A 211     4883   5148   4897   -118     19    174       C  
ATOM   1303  C   VAL A 211       8.750  -3.595   2.963  1.00 37.05           C  
ANISOU 1303  C   VAL A 211     4591   4881   4605   -113     13    165       C  
ATOM   1304  O   VAL A 211       9.940  -3.690   3.255  1.00 39.20           O  
ANISOU 1304  O   VAL A 211     4857   5159   4876   -101     13    168       O  
ATOM   1305  CB  VAL A 211       7.201  -4.911   4.537  1.00 39.94           C  
ANISOU 1305  CB  VAL A 211     4961   5238   4974   -115     20    191       C  
ATOM   1306  CG1 VAL A 211       8.216  -5.326   5.592  1.00 41.56           C  
ANISOU 1306  CG1 VAL A 211     5166   5448   5176    -97     20    203       C  
ATOM   1307  CG2 VAL A 211       6.473  -3.647   4.969  1.00 39.54           C  
ANISOU 1307  CG2 VAL A 211     4904   5207   4912   -118     15    189       C  
ATOM   1308  N   VAL A 212       8.214  -2.472   2.458  1.00 34.00           N  
ANISOU 1308  N   VAL A 212     4202   4502   4213   -124      8    156       N  
ATOM   1309  CA  VAL A 212       8.931  -1.198   2.413  1.00 34.32           C  
ANISOU 1309  CA  VAL A 212     4237   4556   4244   -124      1    149       C  
ATOM   1310  C   VAL A 212       8.021  -0.046   2.855  1.00 35.01           C  
ANISOU 1310  C   VAL A 212     4326   4651   4322   -128     -5    147       C  
ATOM   1311  O   VAL A 212       6.842  -0.257   3.133  1.00 36.36           O  
ANISOU 1311  O   VAL A 212     4499   4822   4493   -129     -2    151       O  
ATOM   1312  CB  VAL A 212       9.507  -0.909   1.013  1.00 36.40           C  
ANISOU 1312  CB  VAL A 212     4501   4816   4510   -130      3    138       C  
ATOM   1313  CG1 VAL A 212      10.327  -2.077   0.478  1.00 35.37           C  
ANISOU 1313  CG1 VAL A 212     4372   4678   4388   -121     12    138       C  
ATOM   1314  CG2 VAL A 212       8.425  -0.521   0.017  1.00 34.48           C  
ANISOU 1314  CG2 VAL A 212     4266   4568   4266   -142      2    129       C  
ATOM   1315  N   ARG A 213       8.612   1.165   2.931  1.00 35.66           N  
ANISOU 1315  N   ARG A 213     4409   4743   4397   -130    -13    141       N  
ATOM   1316  CA  ARG A 213       7.908   2.437   3.041  1.00 33.83           C  
ANISOU 1316  CA  ARG A 213     4184   4515   4155   -132    -21    135       C  
ATOM   1317  C   ARG A 213       8.548   3.476   2.120  1.00 31.85           C  
ANISOU 1317  C   ARG A 213     3937   4262   3902   -142    -27    126       C  
ATOM   1318  O   ARG A 213       9.721   3.377   1.765  1.00 34.33           O  
ANISOU 1318  O   ARG A 213     4244   4578   4220   -147    -27    126       O  
ATOM   1319  CB  ARG A 213       7.928   2.996   4.467  1.00 37.12           C  
ANISOU 1319  CB  ARG A 213     4603   4940   4558   -123    -28    138       C  
ATOM   1320  CG  ARG A 213       7.117   2.170   5.450  1.00 42.90           C  
ANISOU 1320  CG  ARG A 213     5333   5678   5289   -112    -20    149       C  
ATOM   1321  CD  ARG A 213       6.990   2.811   6.813  1.00 45.16           C  
ANISOU 1321  CD  ARG A 213     5625   5975   5558   -101    -26    151       C  
ATOM   1322  NE  ARG A 213       8.218   2.654   7.564  1.00 50.07           N  
ANISOU 1322  NE  ARG A 213     6244   6601   6176    -97    -34    154       N  
ATOM   1323  CZ  ARG A 213       8.343   2.864   8.870  1.00 53.69           C  
ANISOU 1323  CZ  ARG A 213     6708   7071   6619    -86    -39    158       C  
ATOM   1324  NH1 ARG A 213       7.330   3.348   9.570  1.00 52.26           N1+
ANISOU 1324  NH1 ARG A 213     6535   6895   6423    -76    -37    157       N1+
ATOM   1325  NH2 ARG A 213       9.488   2.583   9.473  1.00 52.11           N  
ANISOU 1325  NH2 ARG A 213     6504   6878   6417    -84    -47    162       N  
ATOM   1326  N   LEU A 214       7.753   4.473   1.722  1.00 33.91           N  
ANISOU 1326  N   LEU A 214     4206   4519   4156   -145    -32    120       N  
ATOM   1327  CA  LEU A 214       8.281   5.620   1.003  1.00 34.15           C  
ANISOU 1327  CA  LEU A 214     4245   4547   4184   -156    -40    114       C  
ATOM   1328  C   LEU A 214       8.679   6.680   2.030  1.00 37.68           C  
ANISOU 1328  C   LEU A 214     4700   4995   4620   -154    -52    112       C  
ATOM   1329  O   LEU A 214       7.985   6.873   3.026  1.00 37.76           O  
ANISOU 1329  O   LEU A 214     4717   5008   4623   -142    -55    111       O  
ATOM   1330  CB  LEU A 214       7.229   6.184   0.041  1.00 34.18           C  
ANISOU 1330  CB  LEU A 214     4258   4545   4185   -157    -40    109       C  
ATOM   1331  CG  LEU A 214       6.568   5.194  -0.917  1.00 36.89           C  
ANISOU 1331  CG  LEU A 214     4594   4885   4534   -159    -31    110       C  
ATOM   1332  CD1 LEU A 214       5.514   5.898  -1.757  1.00 37.43           C  
ANISOU 1332  CD1 LEU A 214     4671   4951   4598   -160    -36    106       C  
ATOM   1333  CD2 LEU A 214       7.587   4.513  -1.813  1.00 37.41           C  
ANISOU 1333  CD2 LEU A 214     4656   4950   4607   -167    -25    109       C  
ATOM   1334  N  AMET A 215       9.812   7.348   1.809  0.50 37.54           N  
ANISOU 1334  N  AMET A 215     4683   4977   4602   -168    -60    111       N  
ATOM   1335  N  BMET A 215       9.815   7.333   1.747  0.50 39.82           N  
ANISOU 1335  N  BMET A 215     4972   5266   4892   -168    -60    111       N  
ATOM   1336  CA AMET A 215      10.105   8.544   2.577  0.50 38.69           C  
ANISOU 1336  CA AMET A 215     4842   5119   4737   -171    -76    106       C  
ATOM   1337  CA BMET A 215      10.304   8.517   2.438  0.50 42.74           C  
ANISOU 1337  CA BMET A 215     5353   5632   5252   -174    -76    107       C  
ATOM   1338  C  AMET A 215      10.234   9.710   1.608  0.50 37.04           C  
ANISOU 1338  C  AMET A 215     4648   4898   4527   -186    -83    103       C  
ATOM   1339  C  BMET A 215      10.191   9.707   1.494  0.50 39.50           C  
ANISOU 1339  C  BMET A 215     4959   5209   4839   -187    -82    103       C  
ATOM   1340  O  AMET A 215      11.047   9.657   0.692  0.50 37.70           O  
ANISOU 1340  O  AMET A 215     4722   4984   4617   -202    -79    107       O  
ATOM   1341  O  BMET A 215      10.834   9.683   0.451  0.50 41.61           O  
ANISOU 1341  O  BMET A 215     5219   5478   5113   -201    -78    106       O  
ATOM   1342  CB AMET A 215      11.391   8.418   3.398  0.50 40.32           C  
ANISOU 1342  CB AMET A 215     5039   5336   4943   -178    -85    109       C  
ATOM   1343  CB BMET A 215      11.795   8.353   2.748  0.50 47.76           C  
ANISOU 1343  CB BMET A 215     5975   6279   5892   -186    -82    111       C  
ATOM   1344  CG AMET A 215      11.662   9.655   4.222  0.50 43.49           C  
ANISOU 1344  CG AMET A 215     5459   5732   5333   -184   -104    103       C  
ATOM   1345  CG BMET A 215      12.136   8.098   4.188  0.50 52.02           C  
ANISOU 1345  CG BMET A 215     6512   6828   6424   -177    -90    113       C  
ATOM   1346  SD AMET A 215      12.701   9.334   5.670  0.50 49.46           S  
ANISOU 1346  SD AMET A 215     6204   6503   6083   -184   -117    105       S  
ATOM   1347  SD BMET A 215      12.449   9.628   5.080  0.50 61.10           S  
ANISOU 1347  SD BMET A 215     7684   7971   7560   -188   -114    104       S  
ATOM   1348  CE AMET A 215      14.133  10.302   5.209  0.50 45.45           C  
ANISOU 1348  CE AMET A 215     5693   5996   5580   -216   -134    106       C  
ATOM   1349  CE BMET A 215      10.836   9.846   5.822  0.50 54.98           C  
ANISOU 1349  CE BMET A 215     6931   7187   6771   -162   -111     96       C  
ATOM   1350  N   PHE A 216       9.425  10.748   1.850  1.00 38.17           N  
ANISOU 1350  N   PHE A 216     4813   5029   4660   -180    -91     96       N  
ATOM   1351  CA  PHE A 216       9.380  11.953   1.031  1.00 36.40           C  
ANISOU 1351  CA  PHE A 216     4607   4788   4432   -191    -99     93       C  
ATOM   1352  C   PHE A 216      10.169  13.059   1.729  1.00 38.40           C  
ANISOU 1352  C   PHE A 216     4879   5032   4679   -204   -118     89       C  
ATOM   1353  O   PHE A 216       9.943  13.325   2.910  1.00 37.21           O  
ANISOU 1353  O   PHE A 216     4739   4879   4517   -192   -126     82       O  
ATOM   1354  CB  PHE A 216       7.936  12.400   0.790  1.00 36.53           C  
ANISOU 1354  CB  PHE A 216     4640   4797   4443   -172    -97     89       C  
ATOM   1355  CG  PHE A 216       7.040  11.389   0.117  1.00 35.93           C  
ANISOU 1355  CG  PHE A 216     4548   4731   4373   -162    -83     93       C  
ATOM   1356  CD1 PHE A 216       6.987  11.292  -1.266  1.00 35.49           C  
ANISOU 1356  CD1 PHE A 216     4489   4673   4321   -172    -78     96       C  
ATOM   1357  CD2 PHE A 216       6.242  10.540   0.867  1.00 37.01           C  
ANISOU 1357  CD2 PHE A 216     4673   4879   4509   -145    -75     94       C  
ATOM   1358  CE1 PHE A 216       6.153  10.369  -1.876  1.00 32.95           C  
ANISOU 1358  CE1 PHE A 216     4154   4360   4004   -165    -68     98       C  
ATOM   1359  CE2 PHE A 216       5.413   9.611   0.253  1.00 35.34           C  
ANISOU 1359  CE2 PHE A 216     4446   4675   4303   -141    -64     98       C  
ATOM   1360  CZ  PHE A 216       5.384   9.517  -1.118  1.00 32.41           C  
ANISOU 1360  CZ  PHE A 216     4074   4301   3937   -151    -62     99       C  
ATOM   1361  N   THR A 217      11.110  13.671   0.994  1.00 38.98           N  
ANISOU 1361  N   THR A 217     4954   5099   4757   -230   -124     94       N  
ATOM   1362  CA  THR A 217      11.882  14.806   1.478  1.00 40.22           C  
ANISOU 1362  CA  THR A 217     5129   5243   4908   -250   -144     91       C  
ATOM   1363  C   THR A 217      11.844  15.918   0.435  1.00 41.04           C  
ANISOU 1363  C   THR A 217     5255   5326   5012   -266   -149     94       C  
ATOM   1364  O   THR A 217      12.168  15.672  -0.727  1.00 42.06           O  
ANISOU 1364  O   THR A 217     5370   5461   5147   -279   -138    104       O  
ATOM   1365  CB  THR A 217      13.353  14.449   1.743  1.00 40.05           C  
ANISOU 1365  CB  THR A 217     5083   5239   4894   -273   -149     98       C  
ATOM   1366  CG2 THR A 217      14.059  15.518   2.548  1.00 43.12           C  
ANISOU 1366  CG2 THR A 217     5490   5615   5276   -294   -174     93       C  
ATOM   1367  OG1 THR A 217      13.474  13.195   2.421  1.00 41.77           O  
ANISOU 1367  OG1 THR A 217     5276   5478   5114   -258   -140     99       O  
ATOM   1368  N   ALA A 218      11.481  17.132   0.876  1.00 40.62           N  
ANISOU 1368  N   ALA A 218     5237   5247   4948   -265   -165     86       N  
ATOM   1369  CA  ALA A 218      11.445  18.316   0.030  1.00 42.17           C  
ANISOU 1369  CA  ALA A 218     5462   5418   5143   -280   -173     89       C  
ATOM   1370  C   ALA A 218      12.674  19.181   0.308  1.00 46.37           C  
ANISOU 1370  C   ALA A 218     6004   5937   5675   -317   -193     92       C  
ATOM   1371  O   ALA A 218      13.145  19.248   1.447  1.00 46.24           O  
ANISOU 1371  O   ALA A 218     5990   5922   5655   -322   -208     83       O  
ATOM   1372  CB  ALA A 218      10.170  19.090   0.280  1.00 42.09           C  
ANISOU 1372  CB  ALA A 218     5487   5384   5121   -251   -179     79       C  
ATOM   1373  N   PHE A 219      13.183  19.831  -0.750  1.00 51.36           N  
ANISOU 1373  N   PHE A 219     6642   6558   6312   -345   -194    104       N  
ATOM   1374  CA  PHE A 219      14.288  20.775  -0.643  1.00 54.99           C  
ANISOU 1374  CA  PHE A 219     7114   7002   6774   -386   -214    109       C  
ATOM   1375  C   PHE A 219      13.848  22.109  -1.251  1.00 54.39           C  
ANISOU 1375  C   PHE A 219     7083   6887   6692   -393   -224    112       C  
ATOM   1376  O   PHE A 219      13.225  22.132  -2.312  1.00 54.78           O  
ANISOU 1376  O   PHE A 219     7137   6933   6741   -382   -211    120       O  
ATOM   1377  CB  PHE A 219      15.553  20.224  -1.314  1.00 54.81           C  
ANISOU 1377  CB  PHE A 219     7051   7010   6765   -418   -204    127       C  
ATOM   1378  CG  PHE A 219      16.200  19.032  -0.645  1.00 56.75           C  
ANISOU 1378  CG  PHE A 219     7255   7291   7016   -413   -198    127       C  
ATOM   1379  CD1 PHE A 219      15.789  17.736  -0.928  1.00 55.70           C  
ANISOU 1379  CD1 PHE A 219     7093   7183   6886   -385   -175    127       C  
ATOM   1380  CD2 PHE A 219      17.233  19.205   0.265  1.00 57.87           C  
ANISOU 1380  CD2 PHE A 219     7386   7440   7159   -437   -217    126       C  
ATOM   1381  CE1 PHE A 219      16.396  16.648  -0.317  1.00 57.04           C  
ANISOU 1381  CE1 PHE A 219     7228   7382   7061   -378   -169    128       C  
ATOM   1382  CE2 PHE A 219      17.835  18.116   0.878  1.00 59.79           C  
ANISOU 1382  CE2 PHE A 219     7591   7717   7407   -430   -212    127       C  
ATOM   1383  CZ  PHE A 219      17.413  16.839   0.591  1.00 58.20           C  
ANISOU 1383  CZ  PHE A 219     7364   7538   7209   -399   -188    128       C  
ATOM   1384  N   LEU A 220      14.140  23.213  -0.548  1.00 57.98           N  
ANISOU 1384  N   LEU A 220     7575   7311   7142   -411   -250    104       N  
ATOM   1385  CA  LEU A 220      13.871  24.560  -1.032  1.00 57.51           C  
ANISOU 1385  CA  LEU A 220     7564   7209   7078   -422   -263    107       C  
ATOM   1386  C   LEU A 220      15.199  25.185  -1.463  1.00 56.60           C  
ANISOU 1386  C   LEU A 220     7445   7086   6971   -479   -275    124       C  
ATOM   1387  O   LEU A 220      16.256  24.730  -1.031  1.00 51.40           O  
ANISOU 1387  O   LEU A 220     6754   6454   6320   -506   -280    127       O  
ATOM   1388  CB  LEU A 220      13.206  25.388   0.076  1.00 58.32           C  
ANISOU 1388  CB  LEU A 220     7714   7276   7165   -400   -284     84       C  
ATOM   1389  CG  LEU A 220      11.980  24.778   0.759  1.00 59.25           C  
ANISOU 1389  CG  LEU A 220     7832   7406   7273   -345   -273     68       C  
ATOM   1390  CD1 LEU A 220      11.359  25.776   1.726  1.00 58.83           C  
ANISOU 1390  CD1 LEU A 220     7832   7316   7204   -322   -293     47       C  
ATOM   1391  CD2 LEU A 220      10.942  24.318  -0.253  1.00 57.03           C  
ANISOU 1391  CD2 LEU A 220     7538   7136   6993   -314   -250     76       C  
ATOM   1392  N   PRO A 221      15.200  26.226  -2.331  1.00 55.46           N  
ANISOU 1392  N   PRO A 221     7335   6911   6827   -500   -281    137       N  
ATOM   1393  CA  PRO A 221      16.446  26.822  -2.820  1.00 59.14           C  
ANISOU 1393  CA  PRO A 221     7795   7371   7302   -558   -290    157       C  
ATOM   1394  C   PRO A 221      17.110  27.802  -1.854  1.00 63.56           C  
ANISOU 1394  C   PRO A 221     8387   7900   7861   -593   -325    148       C  
ATOM   1395  O   PRO A 221      16.431  28.630  -1.252  1.00 66.42           O  
ANISOU 1395  O   PRO A 221     8803   8219   8212   -576   -343    130       O  
ATOM   1396  CB  PRO A 221      15.986  27.581  -4.073  1.00 57.07           C  
ANISOU 1396  CB  PRO A 221     7563   7082   7037   -560   -284    174       C  
ATOM   1397  CG  PRO A 221      14.576  28.011  -3.738  1.00 56.02           C  
ANISOU 1397  CG  PRO A 221     7475   6916   6891   -511   -289    155       C  
ATOM   1398  CD  PRO A 221      14.011  26.869  -2.917  1.00 55.24           C  
ANISOU 1398  CD  PRO A 221     7348   6851   6790   -469   -278    135       C  
ATOM   1399  N   ASP A 222      18.440  27.694  -1.725  1.00 66.16           N  
ANISOU 1399  N   ASP A 222     8684   8252   8201   -642   -333    161       N  
ATOM   1400  CA  ASP A 222      19.255  28.684  -1.034  1.00 69.72           C  
ANISOU 1400  CA  ASP A 222     9162   8674   8653   -689   -367    158       C  
ATOM   1401  C   ASP A 222      19.440  29.900  -1.944  1.00 70.23           C  
ANISOU 1401  C   ASP A 222     9265   8697   8720   -728   -376    178       C  
ATOM   1402  O   ASP A 222      18.880  29.951  -3.038  1.00 68.36           O  
ANISOU 1402  O   ASP A 222     9034   8455   8482   -712   -355    192       O  
ATOM   1403  CB  ASP A 222      20.595  28.076  -0.602  1.00 71.31           C  
ANISOU 1403  CB  ASP A 222     9307   8919   8865   -728   -373    167       C  
ATOM   1404  CG  ASP A 222      21.494  27.656  -1.755  1.00 75.69           C  
ANISOU 1404  CG  ASP A 222     9811   9513   9434   -759   -350    199       C  
ATOM   1405  OD1 ASP A 222      21.201  28.046  -2.905  1.00 80.13           O  
ANISOU 1405  OD1 ASP A 222    10387  10061   9996   -763   -335    217       O  
ATOM   1406  OD2 ASP A 222      22.472  26.923  -1.500  1.00 77.87           O1-
ANISOU 1406  OD2 ASP A 222    10032   9836   9719   -777   -347    207       O1-
ATOM   1407  N   SER A 223      20.247  30.870  -1.488  1.00 74.37           N  
ANISOU 1407  N   SER A 223     9816   9192   9248   -780   -408    179       N  
ATOM   1408  CA  SER A 223      20.474  32.120  -2.202  1.00 72.82           C  
ANISOU 1408  CA  SER A 223     9663   8950   9055   -823   -421    198       C  
ATOM   1409  C   SER A 223      21.046  31.869  -3.599  1.00 72.83           C  
ANISOU 1409  C   SER A 223     9623   8981   9066   -851   -394    236       C  
ATOM   1410  O   SER A 223      20.687  32.568  -4.546  1.00 63.88           O  
ANISOU 1410  O   SER A 223     8523   7817   7931   -856   -387    253       O  
ATOM   1411  CB  SER A 223      21.374  33.030  -1.403  1.00 73.76           C  
ANISOU 1411  CB  SER A 223     9809   9039   9178   -880   -461    194       C  
ATOM   1412  OG  SER A 223      20.968  33.080  -0.042  1.00 73.10           O  
ANISOU 1412  OG  SER A 223     9754   8937   9081   -853   -484    158       O  
ATOM   1413  N   THR A 224      21.927  30.864  -3.722  1.00 75.86           N  
ANISOU 1413  N   THR A 224     9935   9426   9460   -865   -377    249       N  
ATOM   1414  CA  THR A 224      22.583  30.552  -4.985  1.00 77.71           C  
ANISOU 1414  CA  THR A 224    10126   9696   9702   -891   -349    283       C  
ATOM   1415  C   THR A 224      21.619  29.870  -5.959  1.00 76.85           C  
ANISOU 1415  C   THR A 224    10011   9604   9586   -838   -314    286       C  
ATOM   1416  O   THR A 224      21.908  29.800  -7.153  1.00 79.78           O  
ANISOU 1416  O   THR A 224    10361   9992   9957   -852   -290    314       O  
ATOM   1417  CB  THR A 224      23.834  29.685  -4.773  1.00 81.27           C  
ANISOU 1417  CB  THR A 224    10503  10210  10165   -919   -342    295       C  
ATOM   1418  CG2 THR A 224      24.886  30.370  -3.926  1.00 82.02           C  
ANISOU 1418  CG2 THR A 224    10598  10296  10269   -979   -378    297       C  
ATOM   1419  OG1 THR A 224      23.461  28.448  -4.163  1.00 82.62           O  
ANISOU 1419  OG1 THR A 224    10641  10418  10333   -867   -329    274       O  
ATOM   1420  N   GLY A 225      20.489  29.357  -5.450  1.00 73.61           N  
ANISOU 1420  N   GLY A 225     9614   9187   9165   -777   -310    258       N  
ATOM   1421  CA  GLY A 225      19.522  28.637  -6.265  1.00 70.23           C  
ANISOU 1421  CA  GLY A 225     9177   8775   8730   -727   -280    258       C  
ATOM   1422  C   GLY A 225      19.636  27.123  -6.092  1.00 67.63           C  
ANISOU 1422  C   GLY A 225     8788   8503   8404   -697   -257    250       C  
ATOM   1423  O   GLY A 225      18.761  26.381  -6.531  1.00 64.85           O  
ANISOU 1423  O   GLY A 225     8428   8164   8045   -652   -236    243       O  
ATOM   1424  N   SER A 226      20.725  26.674  -5.456  1.00 65.54           N  
ANISOU 1424  N   SER A 226     8482   8270   8149   -724   -263    252       N  
ATOM   1425  CA  SER A 226      20.910  25.270  -5.133  1.00 66.08           C  
ANISOU 1425  CA  SER A 226     8497   8388   8220   -696   -245    244       C  
ATOM   1426  C   SER A 226      19.874  24.849  -4.089  1.00 65.63           C  
ANISOU 1426  C   SER A 226     8459   8319   8156   -648   -252    213       C  
ATOM   1427  O   SER A 226      19.614  25.585  -3.139  1.00 64.86           O  
ANISOU 1427  O   SER A 226     8400   8188   8055   -650   -279    196       O  
ATOM   1428  CB  SER A 226      22.319  25.019  -4.654  1.00 64.43           C  
ANISOU 1428  CB  SER A 226     8242   8214   8023   -736   -253    255       C  
ATOM   1429  OG  SER A 226      22.625  23.633  -4.676  1.00 63.94           O  
ANISOU 1429  OG  SER A 226     8126   8204   7965   -710   -229    255       O  
ATOM   1430  N   PHE A 227      19.281  23.664  -4.279  1.00 65.91           N  
ANISOU 1430  N   PHE A 227     8468   8383   8190   -604   -228    206       N  
ATOM   1431  CA  PHE A 227      18.229  23.173  -3.399  1.00 63.42           C  
ANISOU 1431  CA  PHE A 227     8167   8061   7868   -557   -231    180       C  
ATOM   1432  C   PHE A 227      18.856  22.581  -2.141  1.00 66.00           C  
ANISOU 1432  C   PHE A 227     8467   8410   8198   -559   -242    170       C  
ATOM   1433  O   PHE A 227      19.186  21.396  -2.102  1.00 67.05           O  
ANISOU 1433  O   PHE A 227     8556   8583   8336   -544   -225    172       O  
ATOM   1434  CB  PHE A 227      17.328  22.208  -4.168  1.00 60.66           C  
ANISOU 1434  CB  PHE A 227     7802   7729   7515   -515   -202    179       C  
ATOM   1435  CG  PHE A 227      16.602  22.903  -5.288  1.00 58.01           C  
ANISOU 1435  CG  PHE A 227     7499   7369   7173   -511   -196    188       C  
ATOM   1436  CD1 PHE A 227      15.589  23.808  -5.009  1.00 57.98           C  
ANISOU 1436  CD1 PHE A 227     7545   7323   7160   -493   -211    177       C  
ATOM   1437  CD2 PHE A 227      16.992  22.731  -6.606  1.00 59.38           C  
ANISOU 1437  CD2 PHE A 227     7655   7559   7347   -525   -176    209       C  
ATOM   1438  CE1 PHE A 227      14.942  24.483  -6.029  1.00 56.93           C  
ANISOU 1438  CE1 PHE A 227     7441   7166   7020   -488   -207    187       C  
ATOM   1439  CE2 PHE A 227      16.349  23.414  -7.626  1.00 57.87           C  
ANISOU 1439  CE2 PHE A 227     7495   7345   7148   -522   -172    219       C  
ATOM   1440  CZ  PHE A 227      15.326  24.289  -7.335  1.00 59.08           C  
ANISOU 1440  CZ  PHE A 227     7697   7457   7294   -503   -189    208       C  
ATOM   1441  N   THR A 228      18.979  23.434  -1.116  1.00 65.23           N  
ANISOU 1441  N   THR A 228     8401   8285   8096   -574   -273    157       N  
ATOM   1442  CA  THR A 228      19.817  23.183   0.047  1.00 67.22           C  
ANISOU 1442  CA  THR A 228     8633   8556   8350   -590   -291    150       C  
ATOM   1443  C   THR A 228      18.998  23.183   1.340  1.00 62.43           C  
ANISOU 1443  C   THR A 228     8056   7932   7730   -555   -306    123       C  
ATOM   1444  O   THR A 228      19.351  22.476   2.282  1.00 56.47           O  
ANISOU 1444  O   THR A 228     7278   7204   6974   -546   -312    115       O  
ATOM   1445  CB  THR A 228      20.960  24.209   0.072  1.00 68.69           C  
ANISOU 1445  CB  THR A 228     8826   8730   8543   -650   -317    162       C  
ATOM   1446  CG2 THR A 228      21.383  24.633   1.462  1.00 70.78           C  
ANISOU 1446  CG2 THR A 228     9106   8984   8801   -666   -352    145       C  
ATOM   1447  OG1 THR A 228      22.063  23.617  -0.615  1.00 68.55           O  
ANISOU 1447  OG1 THR A 228     8751   8756   8537   -676   -301    186       O  
ATOM   1448  N   ARG A 229      17.934  23.999   1.392  1.00 62.64           N  
ANISOU 1448  N   ARG A 229     8137   7917   7746   -535   -313    109       N  
ATOM   1449  CA  ARG A 229      17.070  24.095   2.560  1.00 60.64           C  
ANISOU 1449  CA  ARG A 229     7915   7647   7477   -498   -324     84       C  
ATOM   1450  C   ARG A 229      16.192  22.845   2.644  1.00 58.57           C  
ANISOU 1450  C   ARG A 229     7626   7413   7212   -448   -297     80       C  
ATOM   1451  O   ARG A 229      15.141  22.780   2.005  1.00 53.85           O  
ANISOU 1451  O   ARG A 229     7040   6808   6613   -418   -280     80       O  
ATOM   1452  CB  ARG A 229      16.196  25.354   2.477  1.00 64.50           C  
ANISOU 1452  CB  ARG A 229     8468   8084   7955   -488   -337     73       C  
ATOM   1453  CG  ARG A 229      16.958  26.656   2.260  1.00 68.43           C  
ANISOU 1453  CG  ARG A 229     9000   8545   8455   -538   -363     79       C  
ATOM   1454  CD  ARG A 229      16.105  27.904   2.443  1.00 71.77           C  
ANISOU 1454  CD  ARG A 229     9493   8911   8865   -523   -380     64       C  
ATOM   1455  NE  ARG A 229      15.397  28.313   1.231  1.00 74.34           N  
ANISOU 1455  NE  ARG A 229     9836   9215   9192   -510   -364     77       N  
ATOM   1456  CZ  ARG A 229      14.146  28.773   1.174  1.00 77.63           C  
ANISOU 1456  CZ  ARG A 229    10293   9604   9597   -465   -360     66       C  
ATOM   1457  NH1 ARG A 229      13.426  28.936   2.272  1.00 78.12           N1+
ANISOU 1457  NH1 ARG A 229    10386   9652   9643   -427   -369     40       N1+
ATOM   1458  NH2 ARG A 229      13.619  29.090   0.001  1.00 77.89           N  
ANISOU 1458  NH2 ARG A 229    10337   9623   9633   -457   -347     81       N  
ATOM   1459  N   ARG A 230      16.628  21.854   3.434  1.00 59.20           N  
ANISOU 1459  N   ARG A 230     7671   7528   7293   -441   -295     77       N  
ATOM   1460  CA  ARG A 230      15.920  20.587   3.551  1.00 61.44           C  
ANISOU 1460  CA  ARG A 230     7927   7839   7576   -400   -271     75       C  
ATOM   1461  C   ARG A 230      14.839  20.668   4.629  1.00 57.54           C  
ANISOU 1461  C   ARG A 230     7464   7333   7065   -360   -275     55       C  
ATOM   1462  O   ARG A 230      15.135  20.938   5.788  1.00 55.43           O  
ANISOU 1462  O   ARG A 230     7212   7062   6786   -362   -296     42       O  
ATOM   1463  CB  ARG A 230      16.885  19.452   3.905  1.00 63.85           C  
ANISOU 1463  CB  ARG A 230     8182   8185   7889   -407   -266     84       C  
ATOM   1464  CG  ARG A 230      16.245  18.073   3.815  1.00 68.47           C  
ANISOU 1464  CG  ARG A 230     8740   8797   8478   -370   -238     86       C  
ATOM   1465  CD  ARG A 230      17.072  16.981   4.454  1.00 70.97           C  
ANISOU 1465  CD  ARG A 230     9016   9149   8799   -369   -236     92       C  
ATOM   1466  NE  ARG A 230      17.088  17.163   5.899  1.00 74.82           N  
ANISOU 1466  NE  ARG A 230     9520   9635   9272   -361   -258     78       N  
ATOM   1467  CZ  ARG A 230      17.497  16.261   6.782  1.00 83.09           C  
ANISOU 1467  CZ  ARG A 230    10542  10709  10317   -350   -259     80       C  
ATOM   1468  NH1 ARG A 230      17.543  16.573   8.066  1.00 86.32           N1+
ANISOU 1468  NH1 ARG A 230    10971  11115  10710   -346   -281     67       N1+
ATOM   1469  NH2 ARG A 230      17.912  15.068   6.385  1.00 89.15           N  
ANISOU 1469  NH2 ARG A 230    11268  11505  11097   -342   -240     94       N  
ATOM   1470  N   LEU A 231      13.593  20.371   4.238  1.00 55.76           N  
ANISOU 1470  N   LEU A 231     7244   7105   6837   -323   -255     53       N  
ATOM   1471  CA  LEU A 231      12.478  20.270   5.168  1.00 52.13           C  
ANISOU 1471  CA  LEU A 231     6803   6641   6360   -281   -252     37       C  
ATOM   1472  C   LEU A 231      12.476  18.864   5.764  1.00 50.32           C  
ANISOU 1472  C   LEU A 231     6536   6450   6133   -263   -237     41       C  
ATOM   1473  O   LEU A 231      12.923  17.920   5.114  1.00 46.30           O  
ANISOU 1473  O   LEU A 231     5988   5964   5639   -272   -222     55       O  
ATOM   1474  CB  LEU A 231      11.170  20.557   4.419  1.00 51.54           C  
ANISOU 1474  CB  LEU A 231     6747   6552   6284   -252   -237     37       C  
ATOM   1475  CG  LEU A 231      11.173  21.787   3.509  1.00 52.59           C  
ANISOU 1475  CG  LEU A 231     6913   6650   6418   -269   -247     40       C  
ATOM   1476  CD1 LEU A 231       9.789  22.048   2.934  1.00 52.76           C  
ANISOU 1476  CD1 LEU A 231     6951   6659   6434   -233   -235     39       C  
ATOM   1477  CD2 LEU A 231      11.676  23.020   4.246  1.00 54.96           C  
ANISOU 1477  CD2 LEU A 231     7258   6917   6708   -288   -277     27       C  
ATOM   1478  N   GLU A 232      11.984  18.730   7.004  1.00 45.89           N  
ANISOU 1478  N   GLU A 232     5986   5892   5554   -236   -241     28       N  
ATOM   1479  CA  GLU A 232      11.926  17.433   7.655  1.00 48.37           C  
ANISOU 1479  CA  GLU A 232     6268   6239   5868   -218   -228     33       C  
ATOM   1480  C   GLU A 232      11.132  16.467   6.777  1.00 47.16           C  
ANISOU 1480  C   GLU A 232     6089   6100   5728   -201   -199     44       C  
ATOM   1481  O   GLU A 232      10.088  16.820   6.232  1.00 44.38           O  
ANISOU 1481  O   GLU A 232     5751   5736   5374   -183   -190     42       O  
ATOM   1482  CB  GLU A 232      11.312  17.513   9.056  1.00 52.81           C  
ANISOU 1482  CB  GLU A 232     6853   6803   6408   -188   -233     18       C  
ATOM   1483  CG  GLU A 232      12.329  17.743  10.165  1.00 58.19           C  
ANISOU 1483  CG  GLU A 232     7543   7489   7078   -205   -258     11       C  
ATOM   1484  CD  GLU A 232      11.755  17.635  11.570  1.00 66.02           C  
ANISOU 1484  CD  GLU A 232     8552   8488   8043   -172   -261     -1       C  
ATOM   1485  OE1 GLU A 232      10.801  18.380  11.880  1.00 71.67           O  
ANISOU 1485  OE1 GLU A 232     9304   9185   8742   -147   -260    -15       O  
ATOM   1486  OE2 GLU A 232      12.259  16.805  12.352  1.00 71.43           O1-
ANISOU 1486  OE2 GLU A 232     9215   9198   8723   -171   -262      3       O1-
ATOM   1487  N   PRO A 233      11.627  15.222   6.607  1.00 46.50           N  
ANISOU 1487  N   PRO A 233     5967   6043   5657   -205   -187     56       N  
ATOM   1488  CA  PRO A 233      10.954  14.223   5.773  1.00 44.91           C  
ANISOU 1488  CA  PRO A 233     5741   5853   5467   -192   -162     66       C  
ATOM   1489  C   PRO A 233       9.694  13.626   6.405  1.00 42.35           C  
ANISOU 1489  C   PRO A 233     5417   5537   5134   -158   -148     64       C  
ATOM   1490  O   PRO A 233       9.510  13.709   7.619  1.00 41.97           O  
ANISOU 1490  O   PRO A 233     5381   5494   5071   -142   -154     58       O  
ATOM   1491  CB  PRO A 233      12.043  13.156   5.570  1.00 45.85           C  
ANISOU 1491  CB  PRO A 233     5825   5994   5600   -207   -156     78       C  
ATOM   1492  CG  PRO A 233      12.983  13.296   6.760  1.00 48.56           C  
ANISOU 1492  CG  PRO A 233     6169   6346   5936   -216   -175     75       C  
ATOM   1493  CD  PRO A 233      12.887  14.741   7.195  1.00 48.04           C  
ANISOU 1493  CD  PRO A 233     6141   6256   5856   -223   -197     61       C  
ATOM   1494  N   VAL A 234       8.838  13.022   5.561  1.00 39.05           N  
ANISOU 1494  N   VAL A 234     4986   5124   4725   -148   -130     71       N  
ATOM   1495  CA  VAL A 234       7.630  12.329   5.990  1.00 37.11           C  
ANISOU 1495  CA  VAL A 234     4734   4891   4476   -120   -114     73       C  
ATOM   1496  C   VAL A 234       7.616  10.916   5.402  1.00 36.74           C  
ANISOU 1496  C   VAL A 234     4655   4857   4444   -124    -98     85       C  
ATOM   1497  O   VAL A 234       7.855  10.743   4.204  1.00 33.67           O  
ANISOU 1497  O   VAL A 234     4257   4465   4068   -139    -93     89       O  
ATOM   1498  CB  VAL A 234       6.365  13.114   5.590  1.00 38.52           C  
ANISOU 1498  CB  VAL A 234     4929   5058   4647   -102   -112     68       C  
ATOM   1499  CG1 VAL A 234       5.094  12.400   6.000  1.00 38.42           C  
ANISOU 1499  CG1 VAL A 234     4904   5063   4631    -76    -95     73       C  
ATOM   1500  CG2 VAL A 234       6.381  14.523   6.155  1.00 39.38           C  
ANISOU 1500  CG2 VAL A 234     5074   5148   4740    -95   -128     54       C  
ATOM   1501  N   VAL A 235       7.321   9.924   6.262  1.00 34.96           N  
ANISOU 1501  N   VAL A 235     4417   4648   4218   -111    -88     91       N  
ATOM   1502  CA  VAL A 235       7.315   8.511   5.903  1.00 38.14           C  
ANISOU 1502  CA  VAL A 235     4795   5061   4635   -113    -74    102       C  
ATOM   1503  C   VAL A 235       5.890   8.122   5.509  1.00 33.23           C  
ANISOU 1503  C   VAL A 235     4167   4442   4015   -102    -61    106       C  
ATOM   1504  O   VAL A 235       4.932   8.611   6.096  1.00 32.53           O  
ANISOU 1504  O   VAL A 235     4088   4357   3914    -84    -59    104       O  
ATOM   1505  CB  VAL A 235       7.802   7.600   7.053  1.00 41.01           C  
ANISOU 1505  CB  VAL A 235     5149   5438   4995   -107    -72    110       C  
ATOM   1506  CG1 VAL A 235       8.217   6.229   6.542  1.00 38.82           C  
ANISOU 1506  CG1 VAL A 235     4850   5164   4734   -113    -61    121       C  
ATOM   1507  CG2 VAL A 235       8.941   8.198   7.857  1.00 45.22           C  
ANISOU 1507  CG2 VAL A 235     5690   5972   5518   -113    -89    105       C  
ATOM   1508  N   SER A 236       5.760   7.222   4.529  1.00 33.37           N  
ANISOU 1508  N   SER A 236     4171   4460   4048   -111    -51    112       N  
ATOM   1509  CA  SER A 236       4.465   6.691   4.127  1.00 32.84           C  
ANISOU 1509  CA  SER A 236     4094   4397   3985   -105    -41    117       C  
ATOM   1510  C   SER A 236       4.083   5.477   4.972  1.00 34.08           C  
ANISOU 1510  C   SER A 236     4237   4565   4144    -99    -30    128       C  
ATOM   1511  O   SER A 236       4.918   4.910   5.679  1.00 33.92           O  
ANISOU 1511  O   SER A 236     4216   4548   4125    -99    -30    133       O  
ATOM   1512  CB  SER A 236       4.488   6.309   2.671  1.00 30.74           C  
ANISOU 1512  CB  SER A 236     3823   4125   3732   -119    -38    116       C  
ATOM   1513  OG  SER A 236       5.150   5.064   2.505  1.00 31.75           O  
ANISOU 1513  OG  SER A 236     3939   4252   3871   -128    -31    121       O  
ATOM   1514  N   ASP A 237       2.813   5.066   4.841  1.00 35.06           N  
ANISOU 1514  N   ASP A 237     4352   4697   4270    -95    -21    135       N  
ATOM   1515  CA  ASP A 237       2.364   3.726   5.175  1.00 34.68           C  
ANISOU 1515  CA  ASP A 237     4290   4655   4231    -98    -10    148       C  
ATOM   1516  C   ASP A 237       3.271   2.684   4.529  1.00 35.39           C  
ANISOU 1516  C   ASP A 237     4377   4733   4336   -113     -9    149       C  
ATOM   1517  O   ASP A 237       3.841   2.926   3.466  1.00 32.63           O  
ANISOU 1517  O   ASP A 237     4031   4373   3992   -122    -14    140       O  
ATOM   1518  CB  ASP A 237       0.959   3.421   4.642  1.00 35.25           C  
ANISOU 1518  CB  ASP A 237     4349   4734   4308   -101     -4    154       C  
ATOM   1519  CG  ASP A 237      -0.200   4.111   5.339  1.00 37.57           C  
ANISOU 1519  CG  ASP A 237     4637   5046   4588    -82      0    158       C  
ATOM   1520  OD1 ASP A 237       0.035   4.786   6.368  1.00 36.77           O  
ANISOU 1520  OD1 ASP A 237     4547   4951   4472    -65      0    155       O  
ATOM   1521  OD2 ASP A 237      -1.340   3.956   4.840  1.00 33.95           O1-
ANISOU 1521  OD2 ASP A 237     4165   4598   4135    -85      3    163       O1-
ATOM   1522  N   ALA A 238       3.354   1.524   5.198  1.00 35.40           N  
ANISOU 1522  N   ALA A 238     4372   4734   4341   -113     -1    162       N  
ATOM   1523  CA  ALA A 238       4.019   0.332   4.705  1.00 35.61           C  
ANISOU 1523  CA  ALA A 238     4397   4747   4382   -123      1    165       C  
ATOM   1524  C   ALA A 238       3.330  -0.178   3.442  1.00 34.85           C  
ANISOU 1524  C   ALA A 238     4299   4642   4298   -137      3    161       C  
ATOM   1525  O   ALA A 238       2.103  -0.126   3.341  1.00 33.49           O  
ANISOU 1525  O   ALA A 238     4120   4478   4126   -141      4    165       O  
ATOM   1526  CB  ALA A 238       4.004  -0.723   5.778  1.00 35.79           C  
ANISOU 1526  CB  ALA A 238     4418   4772   4406   -118      8    181       C  
ATOM   1527  N   ILE A 239       4.163  -0.664   2.512  1.00 33.39           N  
ANISOU 1527  N   ILE A 239     4120   4444   4122   -144      2    154       N  
ATOM   1528  CA  ILE A 239       3.765  -1.351   1.294  1.00 34.59           C  
ANISOU 1528  CA  ILE A 239     4275   4583   4284   -157      2    149       C  
ATOM   1529  C   ILE A 239       4.285  -2.780   1.376  1.00 35.50           C  
ANISOU 1529  C   ILE A 239     4395   4682   4409   -159      8    155       C  
ATOM   1530  O   ILE A 239       5.489  -2.985   1.538  1.00 36.35           O  
ANISOU 1530  O   ILE A 239     4507   4787   4518   -149     10    154       O  
ATOM   1531  CB  ILE A 239       4.341  -0.616   0.068  1.00 32.92           C  
ANISOU 1531  CB  ILE A 239     4069   4369   4069   -160     -2    134       C  
ATOM   1532  CG1 ILE A 239       4.078   0.889   0.149  1.00 31.23           C  
ANISOU 1532  CG1 ILE A 239     3854   4167   3844   -156     -8    130       C  
ATOM   1533  CG2 ILE A 239       3.840  -1.220  -1.237  1.00 33.12           C  
ANISOU 1533  CG2 ILE A 239     4099   4383   4100   -173     -3    127       C  
ATOM   1534  CD1 ILE A 239       4.748   1.682  -0.942  1.00 30.34           C  
ANISOU 1534  CD1 ILE A 239     3748   4051   3727   -160    -13    120       C  
ATOM   1535  N   TYR A 240       3.364  -3.748   1.273  1.00 36.92           N  
ANISOU 1535  N   TYR A 240     4575   4852   4597   -171     10    161       N  
ATOM   1536  CA  TYR A 240       3.684  -5.163   1.342  1.00 39.36           C  
ANISOU 1536  CA  TYR A 240     4895   5141   4918   -173     15    167       C  
ATOM   1537  C   TYR A 240       3.640  -5.765  -0.060  1.00 39.40           C  
ANISOU 1537  C   TYR A 240     4912   5127   4929   -185     12    154       C  
ATOM   1538  O   TYR A 240       2.697  -5.527  -0.817  1.00 39.77           O  
ANISOU 1538  O   TYR A 240     4958   5177   4976   -200      6    147       O  
ATOM   1539  CB  TYR A 240       2.689  -5.881   2.260  1.00 40.06           C  
ANISOU 1539  CB  TYR A 240     4979   5230   5011   -183     19    186       C  
ATOM   1540  CG  TYR A 240       2.587  -5.275   3.651  1.00 42.33           C  
ANISOU 1540  CG  TYR A 240     5255   5539   5288   -170     23    200       C  
ATOM   1541  CD1 TYR A 240       3.440  -5.675   4.674  1.00 44.70           C  
ANISOU 1541  CD1 TYR A 240     5560   5838   5586   -155     27    211       C  
ATOM   1542  CD2 TYR A 240       1.666  -4.272   3.926  1.00 42.92           C  
ANISOU 1542  CD2 TYR A 240     5316   5636   5354   -170     22    201       C  
ATOM   1543  CE1 TYR A 240       3.359  -5.114   5.938  1.00 46.78           C  
ANISOU 1543  CE1 TYR A 240     5815   6121   5836   -142     30    222       C  
ATOM   1544  CE2 TYR A 240       1.580  -3.697   5.183  1.00 45.60           C  
ANISOU 1544  CE2 TYR A 240     5649   5996   5681   -155     26    211       C  
ATOM   1545  CZ  TYR A 240       2.430  -4.120   6.189  1.00 46.57           C  
ANISOU 1545  CZ  TYR A 240     5778   6117   5799   -142     30    221       C  
ATOM   1546  OH  TYR A 240       2.342  -3.561   7.427  1.00 50.60           O  
ANISOU 1546  OH  TYR A 240     6284   6646   6294   -128     33    230       O  
ATOM   1547  N   ASP A 241       4.664  -6.561  -0.378  1.00 40.13           N  
ANISOU 1547  N   ASP A 241     5019   5201   5026   -176     16    149       N  
ATOM   1548  CA  ASP A 241       4.710  -7.335  -1.608  1.00 44.91           C  
ANISOU 1548  CA  ASP A 241     5642   5785   5636   -183     15    135       C  
ATOM   1549  C   ASP A 241       3.510  -8.288  -1.669  1.00 45.86           C  
ANISOU 1549  C   ASP A 241     5770   5888   5766   -206     10    140       C  
ATOM   1550  O   ASP A 241       3.222  -8.985  -0.703  1.00 44.29           O  
ANISOU 1550  O   ASP A 241     5571   5681   5573   -209     13    157       O  
ATOM   1551  CB  ASP A 241       6.043  -8.085  -1.699  1.00 44.23           C  
ANISOU 1551  CB  ASP A 241     5569   5684   5552   -163     22    132       C  
ATOM   1552  CG  ASP A 241       6.396  -8.619  -3.078  1.00 46.23           C  
ANISOU 1552  CG  ASP A 241     5842   5919   5804   -162     23    113       C  
ATOM   1553  OD1 ASP A 241       5.607  -8.413  -4.029  1.00 44.75           O  
ANISOU 1553  OD1 ASP A 241     5660   5730   5613   -179     16    101       O  
ATOM   1554  OD2 ASP A 241       7.468  -9.230  -3.190  1.00 47.01           O1-
ANISOU 1554  OD2 ASP A 241     5950   6006   5902   -141     31    110       O1-
ATOM   1555  N   SER A 242       2.798  -8.260  -2.806  1.00 50.59           N  
ANISOU 1555  N   SER A 242     6375   6483   6364   -223      1    127       N  
ATOM   1556  CA  SER A 242       1.713  -9.178  -3.136  1.00 51.93           C  
ANISOU 1556  CA  SER A 242     6552   6635   6541   -250     -6    128       C  
ATOM   1557  C   SER A 242       2.232 -10.596  -3.344  1.00 57.59           C  
ANISOU 1557  C   SER A 242     7299   7315   7267   -249     -4    124       C  
ATOM   1558  O   SER A 242       1.599 -11.554  -2.902  1.00 58.34           O  
ANISOU 1558  O   SER A 242     7402   7391   7373   -267     -7    136       O  
ATOM   1559  CB  SER A 242       0.981  -8.720  -4.380  1.00 51.60           C  
ANISOU 1559  CB  SER A 242     6511   6601   6494   -266    -18    113       C  
ATOM   1560  OG  SER A 242      -0.106  -7.877  -4.047  1.00 57.26           O  
ANISOU 1560  OG  SER A 242     7201   7344   7209   -277    -24    123       O  
ATOM   1561  N   LYS A 243       3.356 -10.705  -4.067  1.00 62.58           N  
ANISOU 1561  N   LYS A 243     7948   7936   7893   -228      0    108       N  
ATOM   1562  CA  LYS A 243       3.979 -11.974  -4.419  1.00 66.38           C  
ANISOU 1562  CA  LYS A 243     8461   8381   8379   -220      3    100       C  
ATOM   1563  C   LYS A 243       3.127 -12.721  -5.450  1.00 71.75           C  
ANISOU 1563  C   LYS A 243     9165   9036   9061   -246     -9     85       C  
ATOM   1564  O   LYS A 243       3.179 -13.949  -5.522  1.00 70.69           O  
ANISOU 1564  O   LYS A 243     9059   8865   8934   -250    -11     83       O  
ATOM   1565  CB  LYS A 243       4.213 -12.830  -3.168  1.00 70.60           C  
ANISOU 1565  CB  LYS A 243     9000   8900   8925   -212     10    121       C  
ATOM   1566  CG  LYS A 243       5.132 -12.218  -2.118  1.00 73.52           C  
ANISOU 1566  CG  LYS A 243     9349   9292   9290   -185     20    135       C  
ATOM   1567  CD  LYS A 243       5.112 -12.972  -0.805  1.00 77.51           C  
ANISOU 1567  CD  LYS A 243     9856   9786   9805   -182     24    159       C  
ATOM   1568  CE  LYS A 243       6.195 -12.534   0.159  1.00 79.13           C  
ANISOU 1568  CE  LYS A 243    10047  10012  10005   -152     33    171       C  
ATOM   1569  NZ  LYS A 243       6.539 -13.617   1.112  1.00 80.66           N1+
ANISOU 1569  NZ  LYS A 243    10254  10183  10206   -140     37    190       N1+
ATOM   1570  N   ALA A 244       2.364 -11.972  -6.260  1.00 72.18           N  
ANISOU 1570  N   ALA A 244     9207   9108   9107   -264    -20     75       N  
ATOM   1571  CA  ALA A 244       1.448 -12.557  -7.229  1.00 71.57           C  
ANISOU 1571  CA  ALA A 244     9148   9013   9029   -293    -37     61       C  
ATOM   1572  C   ALA A 244       1.485 -11.762  -8.541  1.00 67.45           C  
ANISOU 1572  C   ALA A 244     8629   8508   8491   -290    -43     40       C  
ATOM   1573  O   ALA A 244       1.713 -12.399  -9.595  1.00 69.30           O  
ANISOU 1573  O   ALA A 244     8893   8719   8716   -290    -48     18       O  
ATOM   1574  CB  ALA A 244       0.056 -12.590  -6.649  1.00 71.22           C  
ANISOU 1574  CB  ALA A 244     9084   8978   8997   -326    -48     79       C  
TER   
END
