# Supplementary material for: Investigation of the Mechanism of Cinnamaldehyde in Irritable Bowel Syndrome Based via Network Pharmacology, Molecular Docking, and Animal Experiments
Source: Pediatr Discov. 2025 Oct 5:e70017. Online ahead of print. doi: 10.1002/pdi3.70017 (PMC13398650; doi:10.1002/pdi3.70017)
Supplement: Supplementary file 1 — Supporting Information S1 [file PDI3-9999-0-s001.zip › Supplementary Materials/Molecular Docking/NFKB1/8tqdQU.pdbqt]

REMARK   4 XXXX COMPLIES WITH FORMAT V. 2.0
ATOM      1  N   ASP A  40       3.827  30.077  10.411  1.00 78.57    -0.066 N 
ATOM      2  HN1 ASP A  40       4.615  30.719  10.326  1.00  0.00     0.275 HD
ATOM      3  HN2 ASP A  40       3.208  30.338  11.179  1.00  0.00     0.275 HD
ATOM      4  HN3 ASP A  40       3.168  30.184   9.640  1.00  0.00     0.275 HD
ATOM      5  CA  ASP A  40       4.302  28.671  10.540  1.00 75.98     0.185 C 
ATOM      6  HA  ASP A  40       4.913  28.595  11.470  1.00  0.00     0.100 H 
ATOM      7  C   ASP A  40       5.206  28.349   9.350  1.00 71.09     0.249 C 
ATOM      8  O   ASP A  40       4.966  28.818   8.238  1.00 68.61    -0.271 OA
ATOM      9  CB  ASP A  40       3.118  27.706  10.668  1.00 79.34     0.050 C 
ATOM     10  HB1 ASP A  40       2.304  28.166  11.275  1.00  0.00     0.052 H 
ATOM     11  HB2 ASP A  40       2.592  27.603   9.691  1.00  0.00     0.052 H 
ATOM     12  CG  ASP A  40       3.485  26.339  11.221  1.00 81.41     0.175 C 
ATOM     13  OD1 ASP A  40       4.176  26.296  12.261  1.00 83.28    -0.648 OA
ATOM     14  OD2 ASP A  40       3.059  25.329  10.621  1.00 81.96    -0.648 OA
ATOM     15  N   GLY A  41       6.251  27.550   9.603  1.00 68.54    -0.351 N 
ATOM     16  HN  GLY A  41       6.313  27.099  10.516  1.00  0.00     0.163 HD
ATOM     17  CA  GLY A  41       7.300  27.300   8.628  1.00 64.96     0.069 C 
ATOM     18  HA1 GLY A  41       8.215  26.893   9.119  1.00  0.00     0.078 H 
ATOM     19  HA2 GLY A  41       7.717  28.256   8.235  1.00  0.00     0.078 H 
ATOM     20  C   GLY A  41       6.839  26.393   7.489  1.00 60.97     0.238 C 
ATOM     21  O   GLY A  41       5.794  25.753   7.579  1.00 61.58    -0.272 OA
ATOM     22  N   PRO A  42       7.590  26.341   6.366  1.00 58.93    -0.337 N 
ATOM     23  CA  PRO A  42       7.293  25.410   5.275  1.00 57.50     0.091 C 
ATOM     24  HA  PRO A  42       6.260  25.596   4.898  1.00  0.00     0.087 H 
ATOM     25  C   PRO A  42       7.427  23.947   5.695  1.00 54.03     0.241 C 
ATOM     26  O   PRO A  42       8.381  23.595   6.385  1.00 51.39    -0.271 OA
ATOM     27  CB  PRO A  42       8.310  25.728   4.165  1.00 58.37    -0.036 C 
ATOM     28  HB1 PRO A  42       7.836  26.080   3.219  1.00  0.00     0.036 H 
ATOM     29  HB2 PRO A  42       8.803  24.821   3.744  1.00  0.00     0.036 H 
ATOM     30  CG  PRO A  42       9.296  26.732   4.758  1.00 59.32    -0.048 C 
ATOM     31  HG1 PRO A  42       9.537  27.565   4.058  1.00  0.00     0.035 H 
ATOM     32  HG2 PRO A  42      10.326  26.318   4.857  1.00  0.00     0.035 H 
ATOM     33  CD  PRO A  42       8.732  27.219   6.076  1.00 60.91    -0.001 C 
ATOM     34  HD1 PRO A  42       8.474  28.304   6.079  1.00  0.00     0.064 H 
ATOM     35  HD2 PRO A  42       9.485  27.260   6.897  1.00  0.00     0.064 H 
ATOM     36  N   TYR A  43       6.468  23.110   5.264  1.00 56.31    -0.346 N 
ATOM     37  HN  TYR A  43       5.713  23.486   4.690  1.00  0.00     0.163 HD
ATOM     38  CA  TYR A  43       6.461  21.688   5.583  1.00 54.14     0.093 C 
ATOM     39  HA  TYR A  43       7.514  21.358   5.743  1.00  0.00     0.088 H 
ATOM     40  C   TYR A  43       5.876  20.887   4.419  1.00 51.68     0.241 C 
ATOM     41  O   TYR A  43       5.099  21.414   3.626  1.00 49.43    -0.271 OA
ATOM     42  CB  TYR A  43       5.669  21.416   6.868  1.00 55.24    -0.014 C 
ATOM     43  HB1 TYR A  43       6.111  21.997   7.711  1.00  0.00     0.043 H 
ATOM     44  HB2 TYR A  43       5.863  20.374   7.215  1.00  0.00     0.043 H 
ATOM     45  CG  TYR A  43       4.165  21.664   6.808  1.00 54.43    -0.056 A 
ATOM     46  CD1 TYR A  43       3.629  22.946   6.925  1.00 55.45    -0.074 A 
ATOM     47  HD1 TYR A  43       4.308  23.806   7.054  1.00  0.00     0.084 H 
ATOM     48  CD2 TYR A  43       3.277  20.608   6.645  1.00 51.66    -0.074 A 
ATOM     49  HD2 TYR A  43       3.671  19.582   6.554  1.00  0.00     0.084 H 
ATOM     50  CE1 TYR A  43       2.258  23.163   6.882  1.00 53.19    -0.051 A 
ATOM     51  HE1 TYR A  43       1.857  24.186   6.983  1.00  0.00     0.087 H 
ATOM     52  CE2 TYR A  43       1.908  20.813   6.594  1.00 50.98    -0.051 A 
ATOM     53  HE2 TYR A  43       1.227  19.956   6.459  1.00  0.00     0.087 H 
ATOM     54  CZ  TYR A  43       1.395  22.093   6.712  1.00 54.03     0.065 A 
ATOM     55  OH  TYR A  43       0.041  22.278   6.663  1.00 50.99    -0.361 OA
ATOM     56  HH  TYR A  43      -0.311  23.157   6.744  1.00  0.00     0.217 HD
ATOM     57  N   LEU A  44       6.249  19.601   4.334  1.00 49.15    -0.346 N 
ATOM     58  HN  LEU A  44       6.965  19.250   4.969  1.00  0.00     0.163 HD
ATOM     59  CA  LEU A  44       5.660  18.694   3.361  1.00 47.91     0.089 C 
ATOM     60  HA  LEU A  44       5.302  19.293   2.491  1.00  0.00     0.087 H 
ATOM     61  C   LEU A  44       4.464  17.959   3.970  1.00 45.41     0.241 C 
ATOM     62  O   LEU A  44       4.525  17.501   5.107  1.00 43.23    -0.271 OA
ATOM     63  CB  LEU A  44       6.715  17.701   2.865  1.00 49.93    -0.035 C 
ATOM     64  HB1 LEU A  44       7.217  17.201   3.726  1.00  0.00     0.037 H 
ATOM     65  HB2 LEU A  44       7.586  18.242   2.427  1.00  0.00     0.037 H 
ATOM     66  CG  LEU A  44       6.179  16.662   1.881  1.00 53.41    -0.059 C 
ATOM     67  HG  LEU A  44       5.292  16.171   2.346  1.00  0.00     0.038 H 
ATOM     68  CD1 LEU A  44       5.728  17.327   0.593  1.00 52.87    -0.073 C 
ATOM     69 1HD1 LEU A  44       4.969  18.115   0.810  1.00  0.00     0.028 H 
ATOM     70 2HD1 LEU A  44       5.355  16.584  -0.150  1.00  0.00     0.028 H 
ATOM     71 3HD1 LEU A  44       6.589  17.728   0.008  1.00  0.00     0.028 H 
ATOM     72  CD2 LEU A  44       7.209  15.592   1.587  1.00 56.23    -0.073 C 
ATOM     73 1HD2 LEU A  44       7.540  15.104   2.533  1.00  0.00     0.028 H 
ATOM     74 2HD2 LEU A  44       8.070  15.993   1.002  1.00  0.00     0.028 H 
ATOM     75 3HD2 LEU A  44       6.836  14.849   0.844  1.00  0.00     0.028 H 
ATOM     76  N   GLN A  45       3.397  17.831   3.165  1.00 43.37    -0.346 N 
ATOM     77  HN  GLN A  45       3.466  18.221   2.225  1.00  0.00     0.163 HD
ATOM     78  CA  GLN A  45       2.147  17.176   3.533  1.00 40.76     0.090 C 
ATOM     79  HA  GLN A  45       2.203  16.826   4.590  1.00  0.00     0.087 H 
ATOM     80  C   GLN A  45       1.918  15.982   2.606  1.00 39.62     0.241 C 
ATOM     81  O   GLN A  45       2.015  16.141   1.392  1.00 39.58    -0.271 OA
ATOM     82  CB  GLN A  45       1.009  18.194   3.385  1.00 41.52    -0.030 C 
ATOM     83  HB1 GLN A  45       1.080  18.706   2.397  1.00  0.00     0.037 H 
ATOM     84  HB2 GLN A  45       1.178  19.059   4.068  1.00  0.00     0.037 H 
ATOM     85  CG  GLN A  45      -0.397  17.637   3.585  1.00 41.58     0.011 C 
ATOM     86  HG1 GLN A  45      -1.170  18.347   3.209  1.00  0.00     0.047 H 
ATOM     87  HG2 GLN A  45      -0.594  16.781   2.898  1.00  0.00     0.047 H 
ATOM     88  CD  GLN A  45      -0.658  17.256   5.020  1.00 44.29     0.215 C 
ATOM     89  NE2 GLN A  45      -1.287  16.109   5.222  1.00 45.18    -0.370 N 
ATOM     90 1HE2 GLN A  45      -1.596  15.510   4.456  1.00  0.00     0.159 HD
ATOM     91 2HE2 GLN A  45      -1.464  15.851   6.193  1.00  0.00     0.159 HD
ATOM     92  OE1 GLN A  45      -0.286  17.978   5.943  1.00 48.15    -0.274 OA
ATOM     93  N   ILE A  46       1.627  14.789   3.156  1.00 39.39    -0.346 N 
ATOM     94  HN  ILE A  46       1.751  14.654   4.159  1.00  0.00     0.163 HD
ATOM     95  CA  ILE A  46       1.136  13.685   2.335  1.00 38.54     0.092 C 
ATOM     96  HA  ILE A  46       1.651  13.722   1.347  1.00  0.00     0.088 H 
ATOM     97  C   ILE A  46      -0.363  13.886   2.110  1.00 38.33     0.241 C 
ATOM     98  O   ILE A  46      -1.113  13.966   3.082  1.00 35.69    -0.271 OA
ATOM     99  CB  ILE A  46       1.398  12.304   2.974  1.00 36.81    -0.030 C 
ATOM    100  HB  ILE A  46       1.013  12.342   4.020  1.00  0.00     0.043 H 
ATOM    101  CG1 ILE A  46       2.887  11.952   3.046  1.00 37.82    -0.063 C 
ATOM    102 1HG1 ILE A  46       3.456  12.766   3.554  1.00  0.00     0.033 H 
ATOM    103 2HG1 ILE A  46       3.349  12.002   2.032  1.00  0.00     0.033 H 
ATOM    104  CG2 ILE A  46       0.607  11.231   2.235  1.00 36.40    -0.071 C 
ATOM    105 1HG2 ILE A  46       0.796  10.234   2.696  1.00  0.00     0.028 H 
ATOM    106 2HG2 ILE A  46       0.821  11.233   1.141  1.00  0.00     0.028 H 
ATOM    107 3HG2 ILE A  46      -0.481  11.471   2.188  1.00  0.00     0.028 H 
ATOM    108  CD1 ILE A  46       3.180  10.616   3.696  1.00 36.35    -0.076 C 
ATOM    109 1HD1 ILE A  46       4.264  10.360   3.748  1.00  0.00     0.027 H 
ATOM    110 2HD1 ILE A  46       2.611   9.802   3.188  1.00  0.00     0.027 H 
ATOM    111 3HD1 ILE A  46       2.718  10.566   4.710  1.00  0.00     0.027 H 
ATOM    112  N   LEU A  47      -0.803  13.922   0.844  1.00 38.37    -0.346 N 
ATOM    113  HN  LEU A  47      -0.129  13.859   0.081  1.00  0.00     0.163 HD
ATOM    114  CA  LEU A  47      -2.222  14.049   0.531  1.00 39.99     0.089 C 
ATOM    115  HA  LEU A  47      -2.738  14.509   1.406  1.00  0.00     0.087 H 
ATOM    116  C   LEU A  47      -2.846  12.680   0.265  1.00 37.97     0.241 C 
ATOM    117  O   LEU A  47      -3.962  12.412   0.715  1.00 39.48    -0.271 OA
ATOM    118  CB  LEU A  47      -2.412  14.965  -0.682  1.00 42.92    -0.035 C 
ATOM    119  HB1 LEU A  47      -1.946  14.501  -1.583  1.00  0.00     0.037 H 
ATOM    120  HB2 LEU A  47      -3.484  14.968  -0.989  1.00  0.00     0.037 H 
ATOM    121  CG  LEU A  47      -1.914  16.402  -0.522  1.00 42.72    -0.059 C 
ATOM    122  HG  LEU A  47      -0.866  16.366  -0.143  1.00  0.00     0.038 H 
ATOM    123  CD1 LEU A  47      -1.905  17.105  -1.869  1.00 43.23    -0.073 C 
ATOM    124 1HD1 LEU A  47      -1.542  18.153  -1.752  1.00  0.00     0.028 H 
ATOM    125 2HD1 LEU A  47      -2.901  17.062  -2.369  1.00  0.00     0.028 H 
ATOM    126 3HD1 LEU A  47      -1.316  16.542  -2.630  1.00  0.00     0.028 H 
ATOM    127  CD2 LEU A  47      -2.755  17.186   0.481  1.00 44.20    -0.073 C 
ATOM    128 1HD2 LEU A  47      -2.392  18.234   0.598  1.00  0.00     0.028 H 
ATOM    129 2HD2 LEU A  47      -2.806  16.663   1.464  1.00  0.00     0.028 H 
ATOM    130 3HD2 LEU A  47      -3.837  17.159   0.212  1.00  0.00     0.028 H 
ATOM    131  N   GLU A  48      -2.161  11.837  -0.514  1.00 36.93    -0.346 N 
ATOM    132  HN  GLU A  48      -1.305  12.158  -0.967  1.00  0.00     0.163 HD
ATOM    133  CA  GLU A  48      -2.611  10.473  -0.728  1.00 36.21     0.090 C 
ATOM    134  HA  GLU A  48      -3.378  10.236   0.046  1.00  0.00     0.087 H 
ATOM    135  C   GLU A  48      -1.429   9.529  -0.527  1.00 35.85     0.241 C 
ATOM    136  O   GLU A  48      -0.365   9.709  -1.126  1.00 35.17    -0.271 OA
ATOM    137  CB  GLU A  48      -3.255  10.293  -2.105  1.00 36.50    -0.029 C 
ATOM    138  HB1 GLU A  48      -4.094  11.013  -2.250  1.00  0.00     0.037 H 
ATOM    139  HB2 GLU A  48      -2.573  10.645  -2.914  1.00  0.00     0.037 H 
ATOM    140  CG  GLU A  48      -3.711   8.868  -2.361  1.00 37.06     0.018 C 
ATOM    141  HG1 GLU A  48      -2.828   8.218  -2.562  1.00  0.00     0.049 H 
ATOM    142  HG2 GLU A  48      -4.083   8.413  -1.413  1.00  0.00     0.049 H 
ATOM    143  CD  GLU A  48      -4.745   8.688  -3.460  1.00 39.13     0.172 C 
ATOM    144  OE1 GLU A  48      -5.110   9.688  -4.094  1.00 41.84    -0.648 OA
ATOM    145  OE2 GLU A  48      -5.161   7.538  -3.688  1.00 40.90    -0.648 OA
ATOM    146  N   GLN A  49      -1.644   8.530   0.337  1.00 34.27    -0.346 N 
ATOM    147  HN  GLN A  49      -2.546   8.482   0.810  1.00  0.00     0.163 HD
ATOM    148  CA  GLN A  49      -0.651   7.510   0.633  1.00 33.12     0.090 C 
ATOM    149  HA  GLN A  49       0.337   7.985   0.836  1.00  0.00     0.087 H 
ATOM    150  C   GLN A  49      -0.537   6.546  -0.537  1.00 32.85     0.243 C 
ATOM    151  O   GLN A  49      -1.452   6.466  -1.351  1.00 35.00    -0.271 OA
ATOM    152  CB  GLN A  49      -1.086   6.669   1.834  1.00 31.56    -0.030 C 
ATOM    153  HB1 GLN A  49      -0.476   5.738   1.903  1.00  0.00     0.037 H 
ATOM    154  HB2 GLN A  49      -2.092   6.222   1.656  1.00  0.00     0.037 H 
ATOM    155  CG  GLN A  49      -1.062   7.421   3.150  1.00 29.82     0.011 C 
ATOM    156  HG1 GLN A  49      -1.601   8.393   3.066  1.00  0.00     0.047 H 
ATOM    157  HG2 GLN A  49      -1.709   6.922   3.909  1.00  0.00     0.047 H 
ATOM    158  CD  GLN A  49       0.334   7.621   3.677  1.00 28.69     0.215 C 
ATOM    159  NE2 GLN A  49       0.439   8.472   4.681  1.00 28.63    -0.370 N 
ATOM    160 1HE2 GLN A  49       1.385   8.608   5.038  1.00  0.00     0.159 HD
ATOM    161 2HE2 GLN A  49      -0.365   8.959   5.078  1.00  0.00     0.159 HD
ATOM    162  OE1 GLN A  49       1.304   7.033   3.198  1.00 32.27    -0.274 OA
ATOM    163  N   PRO A  50       0.542   5.730  -0.622  1.00 32.53    -0.337 N 
ATOM    164  CA  PRO A  50       0.518   4.548  -1.481  1.00 32.49     0.091 C 
ATOM    165  HA  PRO A  50       0.233   4.817  -2.525  1.00  0.00     0.087 H 
ATOM    166  C   PRO A  50      -0.465   3.541  -0.886  1.00 33.67     0.241 C 
ATOM    167  O   PRO A  50      -0.634   3.513   0.326  1.00 33.32    -0.271 OA
ATOM    168  CB  PRO A  50       1.959   4.031  -1.419  1.00 30.53    -0.036 C 
ATOM    169  HB1 PRO A  50       2.069   2.940  -1.622  1.00  0.00     0.036 H 
ATOM    170  HB2 PRO A  50       2.609   4.371  -2.259  1.00  0.00     0.036 H 
ATOM    171  CG  PRO A  50       2.428   4.466  -0.043  1.00 31.67    -0.048 C 
ATOM    172  HG1 PRO A  50       3.536   4.462   0.083  1.00  0.00     0.035 H 
ATOM    173  HG2 PRO A  50       2.209   3.731   0.766  1.00  0.00     0.035 H 
ATOM    174  CD  PRO A  50       1.787   5.824   0.164  1.00 31.30    -0.001 C 
ATOM    175  HD1 PRO A  50       1.642   6.111   1.232  1.00  0.00     0.064 H 
ATOM    176  HD2 PRO A  50       2.438   6.690  -0.099  1.00  0.00     0.064 H 
ATOM    177  N   LYS A  51      -1.108   2.728  -1.737  1.00 33.05    -0.346 N 
ATOM    178  HN  LYS A  51      -1.024   2.886  -2.741  1.00  0.00     0.163 HD
ATOM    179  CA  LYS A  51      -1.924   1.623  -1.251  1.00 35.75     0.089 C 
ATOM    180  HA  LYS A  51      -2.628   2.011  -0.478  1.00  0.00     0.087 H 
ATOM    181  C   LYS A  51      -1.009   0.583  -0.605  1.00 34.95     0.241 C 
ATOM    182  O   LYS A  51       0.083   0.333  -1.114  1.00 35.98    -0.271 OA
ATOM    183  CB  LYS A  51      -2.740   1.002  -2.393  1.00 36.96    -0.038 C 
ATOM    184  HB1 LYS A  51      -2.094   0.350  -3.026  1.00  0.00     0.036 H 
ATOM    185  HB2 LYS A  51      -3.016   1.779  -3.144  1.00  0.00     0.036 H 
ATOM    186  CG  LYS A  51      -3.977   0.242  -1.929  1.00 42.59    -0.061 C 
ATOM    187  HG1 LYS A  51      -3.683  -0.581  -1.236  1.00  0.00     0.033 H 
ATOM    188  HG2 LYS A  51      -4.579   0.876  -1.237  1.00  0.00     0.033 H 
ATOM    189  CD  LYS A  51      -4.861  -0.302  -3.041  1.00 42.94    -0.043 C 
ATOM    190  HD1 LYS A  51      -4.350  -1.127  -3.590  1.00  0.00     0.035 H 
ATOM    191  HD2 LYS A  51      -5.725  -0.870  -2.623  1.00  0.00     0.035 H 
ATOM    192  CE  LYS A  51      -5.330   0.774  -3.994  1.00 47.73     0.080 C 
ATOM    193  HE1 LYS A  51      -4.590   0.944  -4.810  1.00  0.00     0.075 H 
ATOM    194  HE2 LYS A  51      -5.298   1.781  -3.517  1.00  0.00     0.075 H 
ATOM    195  NZ  LYS A  51      -6.678   0.478  -4.540  1.00 50.59    -0.079 N 
ATOM    196  HZ1 LYS A  51      -6.994   1.204  -5.183  1.00  0.00     0.274 HD
ATOM    197  HZ2 LYS A  51      -7.355   0.323  -3.793  1.00  0.00     0.274 HD
ATOM    198  HZ3 LYS A  51      -6.708  -0.443  -4.977  1.00  0.00     0.274 HD
ATOM    199  N   GLN A  52      -1.455  -0.033   0.506  1.00 32.61    -0.346 N 
ATOM    200  HN  GLN A  52      -2.423   0.104   0.797  1.00  0.00     0.163 HD
ATOM    201  CA  GLN A  52      -0.588  -0.890   1.301  1.00 34.77     0.090 C 
ATOM    202  HA  GLN A  52       0.422  -0.418   1.338  1.00  0.00     0.087 H 
ATOM    203  C   GLN A  52      -0.445  -2.261   0.635  1.00 38.44     0.241 C 
ATOM    204  O   GLN A  52       0.651  -2.817   0.587  1.00 37.01    -0.271 OA
ATOM    205  CB  GLN A  52      -1.099  -1.030   2.742  1.00 35.20    -0.030 C 
ATOM    206  HB1 GLN A  52      -2.130  -1.454   2.751  1.00  0.00     0.037 H 
ATOM    207  HB2 GLN A  52      -0.553  -1.846   3.272  1.00  0.00     0.037 H 
ATOM    208  CG  GLN A  52      -1.047   0.259   3.552  1.00 34.18     0.011 C 
ATOM    209  HG1 GLN A  52      -1.892   0.937   3.289  1.00  0.00     0.047 H 
ATOM    210  HG2 GLN A  52      -0.197   0.905   3.231  1.00  0.00     0.047 H 
ATOM    211  CD  GLN A  52      -1.001  -0.010   5.039  1.00 36.51     0.215 C 
ATOM    212  NE2 GLN A  52       0.193   0.028   5.609  1.00 34.07    -0.370 N 
ATOM    213 1HE2 GLN A  52       0.224  -0.153   6.612  1.00  0.00     0.159 HD
ATOM    214 2HE2 GLN A  52       1.039   0.237   5.080  1.00  0.00     0.159 HD
ATOM    215  OE1 GLN A  52      -2.021  -0.262   5.677  1.00 34.43    -0.274 OA
ATOM    216  N   ARG A  53      -1.549  -2.813   0.118  1.00 39.49    -0.346 N 
ATOM    217  HN  ARG A  53      -2.410  -2.268   0.068  1.00  0.00     0.163 HD
ATOM    218  CA  ARG A  53      -1.534  -4.184  -0.374  1.00 43.08     0.089 C 
ATOM    219  HA  ARG A  53      -0.477  -4.537  -0.418  1.00  0.00     0.087 H 
ATOM    220  C   ARG A  53      -2.129  -4.242  -1.778  1.00 39.19     0.240 C 
ATOM    221  O   ARG A  53      -2.950  -3.407  -2.142  1.00 37.36    -0.271 OA
ATOM    222  CB  ARG A  53      -2.327  -5.116   0.549  1.00 48.17    -0.036 C 
ATOM    223  HB1 ARG A  53      -1.900  -6.145   0.515  1.00  0.00     0.036 H 
ATOM    224  HB2 ARG A  53      -3.338  -5.311   0.122  1.00  0.00     0.036 H 
ATOM    225  CG  ARG A  53      -2.448  -4.645   1.991  1.00 53.13    -0.048 C 
ATOM    226  HG1 ARG A  53      -3.118  -3.758   2.079  1.00  0.00     0.035 H 
ATOM    227  HG2 ARG A  53      -1.502  -4.179   2.352  1.00  0.00     0.035 H 
ATOM    228  CD  ARG A  53      -2.895  -5.774   2.894  1.00 56.51     0.009 C 
ATOM    229  HD1 ARG A  53      -3.829  -6.265   2.533  1.00  0.00     0.064 H 
ATOM    230  HD2 ARG A  53      -3.282  -5.409   3.874  1.00  0.00     0.064 H 
ATOM    231  NE  ARG A  53      -1.792  -6.714   3.045  1.00 60.26    -0.227 N 
ATOM    232  HE  ARG A  53      -1.694  -7.436   2.331  1.00  0.00     0.177 HD
ATOM    233  CZ  ARG A  53      -0.902  -6.713   4.033  1.00 58.75     0.665 C 
ATOM    234  NH1 ARG A  53       0.125  -7.542   3.978  1.00 57.63    -0.235 N 
ATOM    235 1HH1 ARG A  53       0.808  -7.541   4.736  1.00  0.00     0.174 HD
ATOM    236 2HH1 ARG A  53       0.205  -8.194   3.198  1.00  0.00     0.174 HD
ATOM    237  NH2 ARG A  53      -1.006  -5.867   5.046  1.00 61.16    -0.235 N 
ATOM    238 1HH2 ARG A  53      -0.323  -5.866   5.804  1.00  0.00     0.174 HD
ATOM    239 2HH2 ARG A  53      -1.799  -5.227   5.088  1.00  0.00     0.174 HD
ATOM    240  N   GLY A  54      -1.686  -5.231  -2.559  1.00 38.17    -0.351 N 
ATOM    241  HN  GLY A  54      -0.947  -5.841  -2.210  1.00  0.00     0.163 HD
ATOM    242  CA  GLY A  54      -2.221  -5.468  -3.889  1.00 42.02     0.069 C 
ATOM    243  HA1 GLY A  54      -2.533  -6.533  -3.998  1.00  0.00     0.078 H 
ATOM    244  HA2 GLY A  54      -3.210  -4.966  -4.005  1.00  0.00     0.078 H 
ATOM    245  C   GLY A  54      -1.285  -5.069  -5.030  1.00 40.73     0.236 C 
ATOM    246  O   GLY A  54      -1.668  -5.208  -6.187  1.00 42.09    -0.272 OA
ATOM    247  N   PHE A  55      -0.061  -4.615  -4.726  1.00 40.19    -0.346 N 
ATOM    248  HN  PHE A  55       0.199  -4.492  -3.747  1.00  0.00     0.163 HD
ATOM    249  CA  PHE A  55       0.907  -4.293  -5.772  1.00 43.33     0.093 C 
ATOM    250  HA  PHE A  55       0.478  -4.576  -6.761  1.00  0.00     0.088 H 
ATOM    251  C   PHE A  55       2.189  -5.090  -5.542  1.00 40.58     0.241 C 
ATOM    252  O   PHE A  55       2.786  -4.984  -4.471  1.00 44.54    -0.271 OA
ATOM    253  CB  PHE A  55       1.200  -2.792  -5.770  1.00 47.04    -0.014 C 
ATOM    254  HB1 PHE A  55       1.665  -2.496  -4.801  1.00  0.00     0.043 H 
ATOM    255  HB2 PHE A  55       0.246  -2.217  -5.716  1.00  0.00     0.043 H 
ATOM    256  CG  PHE A  55       2.040  -2.291  -6.920  1.00 49.04    -0.056 A 
ATOM    257  CD1 PHE A  55       1.527  -2.248  -8.209  1.00 50.24    -0.077 A 
ATOM    258  HD1 PHE A  55       0.497  -2.593  -8.399  1.00  0.00     0.084 H 
ATOM    259  CD2 PHE A  55       3.344  -1.862  -6.710  1.00 50.62    -0.077 A 
ATOM    260  HD2 PHE A  55       3.771  -1.891  -5.693  1.00  0.00     0.084 H 
ATOM    261  CE1 PHE A  55       2.299  -1.774  -9.261  1.00 52.12    -0.082 A 
ATOM    262  HE1 PHE A  55       1.876  -1.734 -10.279  1.00  0.00     0.083 H 
ATOM    263  CE2 PHE A  55       4.116  -1.397  -7.766  1.00 49.84    -0.082 A 
ATOM    264  HE2 PHE A  55       5.151  -1.062  -7.586  1.00  0.00     0.083 H 
ATOM    265  CZ  PHE A  55       3.591  -1.353  -9.037  1.00 49.55    -0.083 A 
ATOM    266  HZ  PHE A  55       4.204  -0.981  -9.875  1.00  0.00     0.083 H 
ATOM    267  N   ARG A  56       2.615  -5.898  -6.522  1.00 37.24    -0.346 N 
ATOM    268  HN  ARG A  56       2.138  -5.913  -7.423  1.00  0.00     0.163 HD
ATOM    269  CA  ARG A  56       3.766  -6.752  -6.283  1.00 39.46     0.089 C 
ATOM    270  HA  ARG A  56       3.839  -6.884  -5.178  1.00  0.00     0.087 H 
ATOM    271  C   ARG A  56       5.042  -6.028  -6.721  1.00 38.42     0.241 C 
ATOM    272  O   ARG A  56       5.032  -5.195  -7.634  1.00 37.33    -0.271 OA
ATOM    273  CB  ARG A  56       3.539  -8.150  -6.876  1.00 44.03    -0.036 C 
ATOM    274  HB1 ARG A  56       3.607  -8.917  -6.070  1.00  0.00     0.036 H 
ATOM    275  HB2 ARG A  56       2.471  -8.265  -7.173  1.00  0.00     0.036 H 
ATOM    276  CG  ARG A  56       4.439  -8.540  -8.034  1.00 44.60    -0.048 C 
ATOM    277  HG1 ARG A  56       5.499  -8.258  -7.835  1.00  0.00     0.035 H 
ATOM    278  HG2 ARG A  56       4.251  -7.899  -8.927  1.00  0.00     0.035 H 
ATOM    279  CD  ARG A  56       4.315 -10.011  -8.377  1.00 46.93     0.009 C 
ATOM    280  HD1 ARG A  56       5.164 -10.611  -7.974  1.00  0.00     0.064 H 
ATOM    281  HD2 ARG A  56       3.489 -10.507  -7.816  1.00  0.00     0.064 H 
ATOM    282  NE  ARG A  56       4.170 -10.161  -9.816  1.00 47.45    -0.227 N 
ATOM    283  HE  ARG A  56       3.354 -10.666 -10.162  1.00  0.00     0.177 HD
ATOM    284  CZ  ARG A  56       5.029  -9.684 -10.712  1.00 48.55     0.665 C 
ATOM    285  NH1 ARG A  56       4.726  -9.713 -11.999  1.00 50.26    -0.235 N 
ATOM    286 1HH1 ARG A  56       5.385  -9.347 -12.686  1.00  0.00     0.174 HD
ATOM    287 2HH1 ARG A  56       3.846 -10.129 -12.303  1.00  0.00     0.174 HD
ATOM    288  NH2 ARG A  56       6.172  -9.144 -10.318  1.00 47.77    -0.235 N 
ATOM    289 1HH2 ARG A  56       6.831  -8.778 -11.005  1.00  0.00     0.174 HD
ATOM    290 2HH2 ARG A  56       6.406  -9.122  -9.325  1.00  0.00     0.174 HD
ATOM    291  N   PHE A  57       6.120  -6.304  -5.972  1.00 36.60    -0.346 N 
ATOM    292  HN  PHE A  57       5.997  -6.884  -5.142  1.00  0.00     0.163 HD
ATOM    293  CA  PHE A  57       7.452  -5.819  -6.283  1.00 37.77     0.093 C 
ATOM    294  HA  PHE A  57       7.406  -4.723  -6.481  1.00  0.00     0.088 H 
ATOM    295  C   PHE A  57       7.902  -6.538  -7.548  1.00 38.99     0.241 C 
ATOM    296  O   PHE A  57       7.768  -7.758  -7.646  1.00 38.48    -0.271 OA
ATOM    297  CB  PHE A  57       8.435  -6.083  -5.136  1.00 37.35    -0.014 C 
ATOM    298  HB1 PHE A  57       9.454  -5.741  -5.431  1.00  0.00     0.043 H 
ATOM    299  HB2 PHE A  57       8.608  -7.180  -5.037  1.00  0.00     0.043 H 
ATOM    300  CG  PHE A  57       8.077  -5.503  -3.789  1.00 37.33    -0.056 A 
ATOM    301  CD1 PHE A  57       7.023  -4.615  -3.635  1.00 36.39    -0.077 A 
ATOM    302  HD1 PHE A  57       6.426  -4.321  -4.515  1.00  0.00     0.084 H 
ATOM    303  CD2 PHE A  57       8.797  -5.869  -2.657  1.00 39.17    -0.077 A 
ATOM    304  HD2 PHE A  57       9.633  -6.582  -2.750  1.00  0.00     0.084 H 
ATOM    305  CE1 PHE A  57       6.709  -4.091  -2.388  1.00 37.12    -0.082 A 
ATOM    306  HE1 PHE A  57       5.874  -3.378  -2.285  1.00  0.00     0.083 H 
ATOM    307  CE2 PHE A  57       8.477  -5.348  -1.412  1.00 39.20    -0.082 A 
ATOM    308  HE2 PHE A  57       9.058  -5.648  -0.524  1.00  0.00     0.083 H 
ATOM    309  CZ  PHE A  57       7.436  -4.458  -1.283  1.00 38.02    -0.083 A 
ATOM    310  HZ  PHE A  57       7.186  -4.040  -0.293  1.00  0.00     0.083 H 
ATOM    311  N   ARG A  58       8.400  -5.766  -8.513  1.00 39.41    -0.346 N 
ATOM    312  HN  ARG A  58       8.557  -4.775  -8.328  1.00  0.00     0.163 HD
ATOM    313  CA  ARG A  58       8.724  -6.305  -9.823  1.00 41.96     0.089 C 
ATOM    314  HA  ARG A  58       8.044  -7.166 -10.023  1.00  0.00     0.087 H 
ATOM    315  C   ARG A  58      10.160  -6.823  -9.822  1.00 41.40     0.241 C 
ATOM    316  O   ARG A  58      10.942  -6.485  -8.933  1.00 39.62    -0.271 OA
ATOM    317  CB  ARG A  58       8.483  -5.245 -10.901  1.00 41.50    -0.036 C 
ATOM    318  HB1 ARG A  58       8.563  -5.701 -11.915  1.00  0.00     0.036 H 
ATOM    319  HB2 ARG A  58       7.410  -4.941 -10.910  1.00  0.00     0.036 H 
ATOM    320  CG  ARG A  58       9.377  -4.018 -10.804  1.00 43.40    -0.048 C 
ATOM    321  HG1 ARG A  58      10.452  -4.273 -10.954  1.00  0.00     0.035 H 
ATOM    322  HG2 ARG A  58       9.444  -3.633  -9.760  1.00  0.00     0.035 H 
ATOM    323  CD  ARG A  58       8.908  -2.950 -11.772  1.00 43.41     0.009 C 
ATOM    324  HD1 ARG A  58       9.471  -1.997 -11.635  1.00  0.00     0.064 H 
ATOM    325  HD2 ARG A  58       7.887  -2.584 -11.515  1.00  0.00     0.064 H 
ATOM    326  NE  ARG A  58       8.977  -3.419 -13.150  1.00 43.84    -0.227 N 
ATOM    327  HE  ARG A  58       9.906  -3.606 -13.528  1.00  0.00     0.177 HD
ATOM    328  CZ  ARG A  58       7.943  -3.627 -13.962  1.00 43.07     0.665 C 
ATOM    329  NH1 ARG A  58       8.165  -4.064 -15.190  1.00 43.75    -0.235 N 
ATOM    330 1HH1 ARG A  58       9.124  -4.226 -15.498  1.00  0.00     0.174 HD
ATOM    331 2HH1 ARG A  58       7.373  -4.223 -15.812  1.00  0.00     0.174 HD
ATOM    332  NH2 ARG A  58       6.698  -3.417 -13.562  1.00 40.26    -0.235 N 
ATOM    333 1HH2 ARG A  58       6.527  -3.080 -12.615  1.00  0.00     0.174 HD
ATOM    334 2HH2 ARG A  58       5.906  -3.576 -14.184  1.00  0.00     0.174 HD
ATOM    335  N   TYR A  59      10.474  -7.646 -10.834  1.00 43.35    -0.346 N 
ATOM    336  HN  TYR A  59       9.742  -7.885 -11.503  1.00  0.00     0.163 HD
ATOM    337  CA  TYR A  59      11.797  -8.218 -11.034  1.00 41.58     0.093 C 
ATOM    338  HA  TYR A  59      12.423  -8.012 -10.134  1.00  0.00     0.088 H 
ATOM    339  C   TYR A  59      12.448  -7.568 -12.255  1.00 42.86     0.241 C 
ATOM    340  O   TYR A  59      11.755  -7.020 -13.113  1.00 41.34    -0.271 OA
ATOM    341  CB  TYR A  59      11.670  -9.734 -11.219  1.00 44.62    -0.014 C 
ATOM    342  HB1 TYR A  59      12.662 -10.173 -11.475  1.00  0.00     0.043 H 
ATOM    343  HB2 TYR A  59      11.108  -9.960 -12.155  1.00  0.00     0.043 H 
ATOM    344  CG  TYR A  59      11.054 -10.483 -10.045  1.00 46.34    -0.056 A 
ATOM    345  CD1 TYR A  59      11.802 -10.792  -8.912  1.00 47.88    -0.074 A 
ATOM    346  HD1 TYR A  59      12.860 -10.484  -8.862  1.00  0.00     0.084 H 
ATOM    347  CD2 TYR A  59       9.722 -10.881 -10.068  1.00 44.82    -0.074 A 
ATOM    348  HD2 TYR A  59       9.105 -10.647 -10.951  1.00  0.00     0.084 H 
ATOM    349  CE1 TYR A  59      11.244 -11.479  -7.845  1.00 47.90    -0.051 A 
ATOM    350  HE1 TYR A  59      11.859 -11.721  -6.962  1.00  0.00     0.087 H 
ATOM    351  CE2 TYR A  59       9.153 -11.565  -9.006  1.00 47.47    -0.051 A 
ATOM    352  HE2 TYR A  59       8.095 -11.873  -9.050  1.00  0.00     0.087 H 
ATOM    353  CZ  TYR A  59       9.916 -11.861  -7.889  1.00 48.04     0.065 A 
ATOM    354  OH  TYR A  59       9.376 -12.538  -6.835  1.00 53.20    -0.361 OA
ATOM    355  HH  TYR A  59       8.463 -12.800  -6.865  1.00  0.00     0.217 HD
ATOM    356  N   VAL A  60      13.781  -7.668 -12.335  1.00 41.80    -0.346 N 
ATOM    357  HN  VAL A  60      14.274  -8.168 -11.595  1.00  0.00     0.163 HD
ATOM    358  CA  VAL A  60      14.566  -7.098 -13.426  1.00 45.24     0.092 C 
ATOM    359  HA  VAL A  60      14.518  -5.987 -13.343  1.00  0.00     0.088 H 
ATOM    360  C   VAL A  60      13.992  -7.498 -14.785  1.00 43.90     0.241 C 
ATOM    361  O   VAL A  60      14.011  -6.697 -15.717  1.00 44.19    -0.271 OA
ATOM    362  CB  VAL A  60      16.050  -7.520 -13.349  1.00 47.46    -0.033 C 
ATOM    363  HB  VAL A  60      16.076  -8.621 -13.176  1.00  0.00     0.042 H 
ATOM    364  CG1 VAL A  60      16.795  -7.243 -14.652  1.00 48.04    -0.071 C 
ATOM    365 1HG1 VAL A  60      16.266  -7.728 -15.505  1.00  0.00     0.028 H 
ATOM    366 2HG1 VAL A  60      17.865  -7.551 -14.595  1.00  0.00     0.028 H 
ATOM    367 3HG1 VAL A  60      16.948  -6.152 -14.822  1.00  0.00     0.028 H 
ATOM    368  CG2 VAL A  60      16.771  -6.859 -12.186  1.00 49.69    -0.071 C 
ATOM    369 1HG2 VAL A  60      16.227  -7.061 -11.234  1.00  0.00     0.028 H 
ATOM    370 2HG2 VAL A  60      16.924  -5.768 -12.356  1.00  0.00     0.028 H 
ATOM    371 3HG2 VAL A  60      17.841  -7.167 -12.129  1.00  0.00     0.028 H 
ATOM    372  N   CYS A  61      13.549  -8.753 -14.900  1.00 44.44    -0.345 N 
ATOM    373  HN  CYS A  61      13.441  -9.314 -14.055  1.00  0.00     0.163 HD
ATOM    374  CA  CYS A  61      13.215  -9.350 -16.184  1.00 43.43     0.098 C 
ATOM    375  HA  CYS A  61      14.038  -9.107 -16.896  1.00  0.00     0.088 H 
ATOM    376  C   CYS A  61      11.912  -8.796 -16.768  1.00 40.90     0.241 C 
ATOM    377  O   CYS A  61      11.661  -8.964 -17.958  1.00 40.98    -0.271 OA
ATOM    378  CB  CYS A  61      13.144 -10.864 -16.056  1.00 45.60     0.013 C 
ATOM    379  HB1 CYS A  61      13.030 -11.341 -17.058  1.00  0.00     0.053 H 
ATOM    380  HB2 CYS A  61      14.135 -11.283 -15.764  1.00  0.00     0.053 H 
ATOM    381  SG  CYS A  61      11.847 -11.431 -14.922  1.00 43.45    -0.095 SA
ATOM    382  N   GLU A  62      11.095  -8.122 -15.948  1.00 38.56    -0.346 N 
ATOM    383  HN  GLU A  62      11.340  -8.040 -14.961  1.00  0.00     0.163 HD
ATOM    384  CA  GLU A  62       9.867  -7.503 -16.425  1.00 37.81     0.090 C 
ATOM    385  HA  GLU A  62       9.351  -8.220 -17.106  1.00  0.00     0.087 H 
ATOM    386  C   GLU A  62      10.178  -6.234 -17.206  1.00 36.04     0.240 C 
ATOM    387  O   GLU A  62       9.296  -5.682 -17.856  1.00 39.10    -0.271 OA
ATOM    388  CB  GLU A  62       8.940  -7.195 -15.253  1.00 37.70    -0.029 C 
ATOM    389  HB1 GLU A  62       8.041  -6.627 -15.590  1.00  0.00     0.037 H 
ATOM    390  HB2 GLU A  62       9.389  -6.432 -14.575  1.00  0.00     0.037 H 
ATOM    391  CG  GLU A  62       8.544  -8.441 -14.488  1.00 40.24     0.018 C 
ATOM    392  HG1 GLU A  62       8.093  -9.195 -15.174  1.00  0.00     0.049 H 
ATOM    393  HG2 GLU A  62       9.449  -9.004 -14.159  1.00  0.00     0.049 H 
ATOM    394  CD  GLU A  62       7.628  -8.174 -13.314  1.00 40.12     0.172 C 
ATOM    395  OE1 GLU A  62       6.450  -7.897 -13.559  1.00 42.41    -0.648 OA
ATOM    396  OE2 GLU A  62       8.102  -8.239 -12.166  1.00 43.87    -0.648 OA
ATOM    397  N   GLY A  63      11.435  -5.786 -17.134  1.00 38.22    -0.351 N 
ATOM    398  HN  GLY A  63      12.076  -6.224 -16.472  1.00  0.00     0.163 HD
ATOM    399  CA  GLY A  63      11.921  -4.701 -17.962  1.00 39.66     0.069 C 
ATOM    400  HA1 GLY A  63      11.723  -4.892 -19.043  1.00  0.00     0.078 H 
ATOM    401  HA2 GLY A  63      13.035  -4.678 -17.992  1.00  0.00     0.078 H 
ATOM    402  C   GLY A  63      11.347  -3.359 -17.519  1.00 41.44     0.238 C 
ATOM    403  O   GLY A  63      11.034  -3.175 -16.348  1.00 36.75    -0.272 OA
ATOM    404  N   PRO A  64      11.172  -2.391 -18.446  1.00 43.31    -0.337 N 
ATOM    405  CA  PRO A  64      10.549  -1.107 -18.118  1.00 43.27     0.091 C 
ATOM    406  HA  PRO A  64      11.066  -0.642 -17.246  1.00  0.00     0.087 H 
ATOM    407  C   PRO A  64       9.056  -1.246 -17.829  1.00 41.73     0.241 C 
ATOM    408  O   PRO A  64       8.450  -2.269 -18.144  1.00 37.95    -0.271 OA
ATOM    409  CB  PRO A  64      10.788  -0.264 -19.385  1.00 42.71    -0.036 C 
ATOM    410  HB1 PRO A  64      11.039   0.803 -19.180  1.00  0.00     0.036 H 
ATOM    411  HB2 PRO A  64       9.865  -0.063 -19.978  1.00  0.00     0.036 H 
ATOM    412  CG  PRO A  64      11.858  -1.013 -20.147  1.00 43.15    -0.048 C 
ATOM    413  HG1 PRO A  64      11.902  -0.765 -21.233  1.00  0.00     0.035 H 
ATOM    414  HG2 PRO A  64      12.898  -0.693 -19.905  1.00  0.00     0.035 H 
ATOM    415  CD  PRO A  64      11.576  -2.467 -19.857  1.00 43.02    -0.001 C 
ATOM    416  HD1 PRO A  64      10.847  -2.961 -20.540  1.00  0.00     0.064 H 
ATOM    417  HD2 PRO A  64      12.409  -3.173 -20.081  1.00  0.00     0.064 H 
ATOM    418  N   SER A  65       8.468  -0.217 -17.204  1.00 38.85    -0.344 N 
ATOM    419  HN  SER A  65       9.040   0.545 -16.840  1.00  0.00     0.163 HD
ATOM    420  CA  SER A  65       7.024  -0.175 -17.039  1.00 39.94     0.109 C 
ATOM    421  HA  SER A  65       6.568  -0.722 -17.897  1.00  0.00     0.090 H 
ATOM    422  C   SER A  65       6.527   1.266 -17.090  1.00 39.39     0.243 C 
ATOM    423  O   SER A  65       7.222   2.181 -16.655  1.00 38.78    -0.271 OA
ATOM    424  CB  SER A  65       6.578  -0.858 -15.770  1.00 40.16     0.044 C 
ATOM    425  HB1 SER A  65       6.982  -1.894 -15.691  1.00  0.00     0.077 H 
ATOM    426  HB2 SER A  65       7.068  -0.422 -14.868  1.00  0.00     0.077 H 
ATOM    427  OG  SER A  65       5.162  -0.832 -15.669  1.00 38.77    -0.398 OA
ATOM    428  HG  SER A  65       4.881  -1.262 -14.870  1.00  0.00     0.209 HD
ATOM    429  N   HIS A  66       5.325   1.430 -17.660  1.00 38.12    -0.346 N 
ATOM    430  HN  HIS A  66       4.884   0.617 -18.090  1.00  0.00     0.163 HD
ATOM    431  CA  HIS A  66       4.612   2.696 -17.703  1.00 36.70     0.094 C 
ATOM    432  HA  HIS A  66       5.350   3.521 -17.571  1.00  0.00     0.088 H 
ATOM    433  C   HIS A  66       3.608   2.756 -16.550  1.00 35.60     0.241 C 
ATOM    434  O   HIS A  66       3.069   3.823 -16.261  1.00 35.07    -0.271 OA
ATOM    435  CB  HIS A  66       3.950   2.853 -19.081  1.00 38.21     0.002 C 
ATOM    436  HB1 HIS A  66       4.729   2.860 -19.878  1.00  0.00     0.046 H 
ATOM    437  HB2 HIS A  66       3.401   1.920 -19.347  1.00  0.00     0.046 H 
ATOM    438  CG  HIS A  66       3.050   4.036 -19.238  1.00 39.25     0.028 A 
ATOM    439  CD2 HIS A  66       1.711   4.144 -19.271  1.00 41.01    -0.000 A 
ATOM    440  HD2 HIS A  66       0.991   3.316 -19.164  1.00  0.00     0.114 H 
ATOM    441  ND1 HIS A  66       3.531   5.310 -19.447  1.00 40.37    -0.354 N 
ATOM    442  HD1 HIS A  66       4.517   5.567 -19.500  1.00  0.00     0.166 HD
ATOM    443  CE1 HIS A  66       2.512   6.149 -19.569  1.00 42.57     0.040 A 
ATOM    444  HE1 HIS A  66       2.588   7.237 -19.733  1.00  0.00     0.140 H 
ATOM    445  NE2 HIS A  66       1.398   5.465 -19.461  1.00 41.77    -0.360 N 
ATOM    446  HE2 HIS A  66       0.455   5.852 -19.510  1.00  0.00     0.166 HD
ATOM    447  N   GLY A  67       3.365   1.612 -15.893  1.00 35.38    -0.351 N 
ATOM    448  HN  GLY A  67       3.851   0.764 -16.184  1.00  0.00     0.163 HD
ATOM    449  CA  GLY A  67       2.429   1.540 -14.776  1.00 38.05     0.069 C 
ATOM    450  HA1 GLY A  67       1.475   2.067 -15.009  1.00  0.00     0.078 H 
ATOM    451  HA2 GLY A  67       2.029   0.507 -14.645  1.00  0.00     0.078 H 
ATOM    452  C   GLY A  67       3.055   2.064 -13.485  1.00 36.59     0.235 C 
ATOM    453  O   GLY A  67       4.238   2.407 -13.469  1.00 38.98    -0.272 OA
ATOM    454  N   GLY A  68       2.250   2.133 -12.413  1.00 38.80    -0.351 N 
ATOM    455  HN  GLY A  68       1.306   1.753 -12.481  1.00  0.00     0.163 HD
ATOM    456  CA  GLY A  68       2.678   2.731 -11.156  1.00 38.30     0.069 C 
ATOM    457  HA1 GLY A  68       2.492   3.830 -11.159  1.00  0.00     0.078 H 
ATOM    458  HA2 GLY A  68       3.790   2.731 -11.078  1.00  0.00     0.078 H 
ATOM    459  C   GLY A  68       2.050   2.080  -9.924  1.00 38.30     0.236 C 
ATOM    460  O   GLY A  68       0.899   1.653  -9.942  1.00 34.07    -0.272 OA
ATOM    461  N   LEU A  69       2.841   2.020  -8.849  1.00 36.64    -0.346 N 
ATOM    462  HN  LEU A  69       3.848   2.113  -8.982  1.00  0.00     0.163 HD
ATOM    463  CA  LEU A  69       2.337   1.829  -7.498  1.00 38.45     0.090 C 
ATOM    464  HA  LEU A  69       2.085   0.754  -7.343  1.00  0.00     0.087 H 
ATOM    465  C   LEU A  69       1.083   2.679  -7.311  1.00 33.08     0.243 C 
ATOM    466  O   LEU A  69       1.150   3.894  -7.462  1.00 34.72    -0.271 OA
ATOM    467  CB  LEU A  69       3.444   2.244  -6.516  1.00 38.60    -0.035 C 
ATOM    468  HB1 LEU A  69       3.982   3.136  -6.914  1.00  0.00     0.037 H 
ATOM    469  HB2 LEU A  69       4.263   1.487  -6.534  1.00  0.00     0.037 H 
ATOM    470  CG  LEU A  69       3.018   2.504  -5.074  1.00 40.87    -0.059 C 
ATOM    471  HG  LEU A  69       2.135   3.184  -5.085  1.00  0.00     0.038 H 
ATOM    472  CD1 LEU A  69       2.618   1.210  -4.386  1.00 41.09    -0.073 C 
ATOM    473 1HD1 LEU A  69       2.307   1.400  -3.332  1.00  0.00     0.028 H 
ATOM    474 2HD1 LEU A  69       3.427   0.445  -4.445  1.00  0.00     0.028 H 
ATOM    475 3HD1 LEU A  69       1.830   0.666  -4.957  1.00  0.00     0.028 H 
ATOM    476  CD2 LEU A  69       4.139   3.185  -4.299  1.00 43.16    -0.073 C 
ATOM    477 1HD2 LEU A  69       3.828   3.375  -3.245  1.00  0.00     0.028 H 
ATOM    478 2HD2 LEU A  69       4.484   4.118  -4.803  1.00  0.00     0.028 H 
ATOM    479 3HD2 LEU A  69       5.090   2.606  -4.352  1.00  0.00     0.028 H 
ATOM    480  N   PRO A  70      -0.092   2.089  -6.983  1.00 32.28    -0.337 N 
ATOM    481  CA  PRO A  70      -1.313   2.874  -6.776  1.00 34.23     0.091 C 
ATOM    482  HA  PRO A  70      -1.448   3.583  -7.626  1.00  0.00     0.087 H 
ATOM    483  C   PRO A  70      -1.378   3.641  -5.457  1.00 33.41     0.241 C 
ATOM    484  O   PRO A  70      -0.743   3.264  -4.478  1.00 37.25    -0.271 OA
ATOM    485  CB  PRO A  70      -2.423   1.810  -6.814  1.00 35.25    -0.036 C 
ATOM    486  HB1 PRO A  70      -3.342   2.085  -6.246  1.00  0.00     0.036 H 
ATOM    487  HB2 PRO A  70      -2.922   1.703  -7.805  1.00  0.00     0.036 H 
ATOM    488  CG  PRO A  70      -1.743   0.556  -6.324  1.00 37.18    -0.048 C 
ATOM    489  HG1 PRO A  70      -1.815   0.407  -5.221  1.00  0.00     0.035 H 
ATOM    490  HG2 PRO A  70      -2.268  -0.383  -6.616  1.00  0.00     0.035 H 
ATOM    491  CD  PRO A  70      -0.323   0.646  -6.836  1.00 35.25    -0.001 C 
ATOM    492  HD1 PRO A  70      -0.130   0.053  -7.761  1.00  0.00     0.064 H 
ATOM    493  HD2 PRO A  70       0.429   0.123  -6.200  1.00  0.00     0.064 H 
ATOM    494  N   GLY A  71      -2.150   4.733  -5.468  1.00 35.71    -0.351 N 
ATOM    495  HN  GLY A  71      -2.513   5.057  -6.364  1.00  0.00     0.163 HD
ATOM    496  CA  GLY A  71      -2.499   5.482  -4.277  1.00 34.74     0.069 C 
ATOM    497  HA1 GLY A  71      -2.812   6.524  -4.519  1.00  0.00     0.078 H 
ATOM    498  HA2 GLY A  71      -1.602   5.718  -3.658  1.00  0.00     0.078 H 
ATOM    499  C   GLY A  71      -3.563   4.742  -3.475  1.00 35.37     0.236 C 
ATOM    500  O   GLY A  71      -4.283   3.908  -4.018  1.00 39.90    -0.272 OA
ATOM    501  N   ALA A  72      -3.692   5.078  -2.191  1.00 35.49    -0.347 N 
ATOM    502  HN  ALA A  72      -3.149   5.859  -1.823  1.00  0.00     0.163 HD
ATOM    503  CA  ALA A  72      -4.589   4.356  -1.303  1.00 37.86     0.086 C 
ATOM    504  HA  ALA A  72      -4.293   3.281  -1.315  1.00  0.00     0.086 H 
ATOM    505  C   ALA A  72      -6.041   4.451  -1.778  1.00 39.44     0.240 C 
ATOM    506  O   ALA A  72      -6.816   3.539  -1.526  1.00 37.97    -0.271 OA
ATOM    507  CB  ALA A  72      -4.441   4.865   0.112  1.00 37.62    -0.049 C 
ATOM    508  HB1 ALA A  72      -3.383   4.796   0.458  1.00  0.00     0.030 H 
ATOM    509  HB2 ALA A  72      -5.135   4.342   0.810  1.00  0.00     0.030 H 
ATOM    510  HB3 ALA A  72      -4.840   5.901   0.218  1.00  0.00     0.030 H 
ATOM    511  N   SER A  73      -6.402   5.534  -2.481  1.00 44.33    -0.344 N 
ATOM    512  HN  SER A  73      -5.682   6.202  -2.758  1.00  0.00     0.163 HD
ATOM    513  CA  SER A  73      -7.784   5.793  -2.865  1.00 43.08     0.109 C 
ATOM    514  HA  SER A  73      -8.442   5.237  -2.157  1.00  0.00     0.090 H 
ATOM    515  C   SER A  73      -8.110   5.308  -4.282  1.00 44.65     0.243 C 
ATOM    516  O   SER A  73      -9.181   5.618  -4.800  1.00 48.67    -0.271 OA
ATOM    517  CB  SER A  73      -8.094   7.269  -2.718  1.00 42.24     0.044 C 
ATOM    518  HB1 SER A  73      -8.998   7.561  -3.302  1.00  0.00     0.077 H 
ATOM    519  HB2 SER A  73      -7.342   7.903  -3.243  1.00  0.00     0.077 H 
ATOM    520  OG  SER A  73      -8.216   7.623  -1.350  1.00 41.42    -0.398 OA
ATOM    521  HG  SER A  73      -8.410   8.548  -1.258  1.00  0.00     0.209 HD
ATOM    522  N   SER A  74      -7.232   4.500  -4.890  1.00 41.33    -0.344 N 
ATOM    523  HN  SER A  74      -6.485   4.081  -4.337  1.00  0.00     0.163 HD
ATOM    524  CA  SER A  74      -7.306   4.197  -6.316  1.00 42.37     0.109 C 
ATOM    525  HA  SER A  74      -7.572   5.137  -6.854  1.00  0.00     0.090 H 
ATOM    526  C   SER A  74      -8.380   3.149  -6.634  1.00 44.00     0.243 C 
ATOM    527  O   SER A  74      -8.559   2.194  -5.881  1.00 43.75    -0.271 OA
ATOM    528  CB  SER A  74      -5.957   3.747  -6.805  1.00 40.28     0.044 C 
ATOM    529  HB1 SER A  74      -5.152   4.455  -6.498  1.00  0.00     0.077 H 
ATOM    530  HB2 SER A  74      -5.604   2.841  -6.259  1.00  0.00     0.077 H 
ATOM    531  OG  SER A  74      -5.963   3.542  -8.203  1.00 41.58    -0.398 OA
ATOM    532  HG  SER A  74      -5.111   3.258  -8.512  1.00  0.00     0.209 HD
ATOM    533  N   GLU A  75      -9.061   3.345  -7.778  1.00 46.42    -0.346 N 
ATOM    534  HN  GLU A  75      -8.798   4.151  -8.345  1.00  0.00     0.163 HD
ATOM    535  CA  GLU A  75     -10.145   2.502  -8.278  1.00 51.66     0.090 C 
ATOM    536  HA  GLU A  75     -10.164   1.530  -7.731  1.00  0.00     0.087 H 
ATOM    537  C   GLU A  75      -9.941   2.265  -9.775  1.00 50.35     0.241 C 
ATOM    538  O   GLU A  75      -9.380   3.132 -10.441  1.00 46.27    -0.271 OA
ATOM    539  CB  GLU A  75     -11.503   3.202  -8.166  1.00 55.87    -0.029 C 
ATOM    540  HB1 GLU A  75     -11.592   3.993  -8.947  1.00  0.00     0.037 H 
ATOM    541  HB2 GLU A  75     -12.317   2.513  -8.491  1.00  0.00     0.037 H 
ATOM    542  CG  GLU A  75     -11.822   3.778  -6.802  1.00 61.82     0.018 C 
ATOM    543  HG1 GLU A  75     -10.912   4.243  -6.355  1.00  0.00     0.049 H 
ATOM    544  HG2 GLU A  75     -12.469   4.680  -6.904  1.00  0.00     0.049 H 
ATOM    545  CD  GLU A  75     -12.442   2.792  -5.829  1.00 70.43     0.172 C 
ATOM    546  OE1 GLU A  75     -13.510   3.117  -5.267  1.00 73.43    -0.648 OA
ATOM    547  OE2 GLU A  75     -11.868   1.695  -5.649  1.00 75.39    -0.648 OA
ATOM    548  N   LYS A  76     -10.443   1.138 -10.309  1.00 55.64    -0.346 N 
ATOM    549  HN  LYS A  76     -10.890   0.460  -9.692  1.00  0.00     0.163 HD
ATOM    550  CA  LYS A  76     -10.373   0.847 -11.740  1.00 62.30     0.089 C 
ATOM    551  HA  LYS A  76      -9.325   0.555 -11.986  1.00  0.00     0.087 H 
ATOM    552  C   LYS A  76     -10.739   2.074 -12.579  1.00 64.72     0.241 C 
ATOM    553  O   LYS A  76     -10.075   2.362 -13.572  1.00 69.21    -0.271 OA
ATOM    554  CB  LYS A  76     -11.301  -0.309 -12.141  1.00 65.44    -0.038 C 
ATOM    555  HB1 LYS A  76     -12.103  -0.436 -11.377  1.00  0.00     0.036 H 
ATOM    556  HB2 LYS A  76     -11.914  -0.016 -13.025  1.00  0.00     0.036 H 
ATOM    557  CG  LYS A  76     -10.615  -1.644 -12.402  1.00 67.88    -0.061 C 
ATOM    558  HG1 LYS A  76      -9.738  -1.510 -13.078  1.00  0.00     0.033 H 
ATOM    559  HG2 LYS A  76     -10.092  -2.003 -11.485  1.00  0.00     0.033 H 
ATOM    560  CD  LYS A  76     -11.547  -2.717 -12.941  1.00 71.74    -0.043 C 
ATOM    561  HD1 LYS A  76     -12.528  -2.694 -12.412  1.00  0.00     0.035 H 
ATOM    562  HD2 LYS A  76     -11.890  -2.466 -13.972  1.00  0.00     0.035 H 
ATOM    563  CE  LYS A  76     -10.940  -4.104 -12.896  1.00 72.34     0.080 C 
ATOM    564  HE1 LYS A  76     -10.030  -4.169 -13.536  1.00  0.00     0.075 H 
ATOM    565  HE2 LYS A  76     -10.472  -4.309 -11.905  1.00  0.00     0.075 H 
ATOM    566  NZ  LYS A  76     -11.926  -5.152 -13.254  1.00 73.34    -0.079 N 
ATOM    567  HZ1 LYS A  76     -11.517  -6.086 -13.224  1.00  0.00     0.274 HD
ATOM    568  HZ2 LYS A  76     -12.354  -4.964 -14.161  1.00  0.00     0.274 HD
ATOM    569  HZ3 LYS A  76     -12.759  -5.093 -12.668  1.00  0.00     0.274 HD
ATOM    570  N   ASN A  77     -11.797   2.789 -12.177  1.00 68.05    -0.346 N 
ATOM    571  HN  ASN A  77     -12.194   2.607 -11.255  1.00  0.00     0.163 HD
ATOM    572  CA  ASN A  77     -12.399   3.818 -13.013  1.00 70.72     0.097 C 
ATOM    573  HA  ASN A  77     -12.196   3.540 -14.074  1.00  0.00     0.088 H 
ATOM    574  C   ASN A  77     -11.753   5.185 -12.773  1.00 68.63     0.241 C 
ATOM    575  O   ASN A  77     -11.808   6.033 -13.661  1.00 69.90    -0.271 OA
ATOM    576  CB  ASN A  77     -13.921   3.845 -12.836  1.00 76.68     0.036 C 
ATOM    577  HB1 ASN A  77     -14.332   4.853 -13.078  1.00  0.00     0.051 H 
ATOM    578  HB2 ASN A  77     -14.198   3.790 -11.757  1.00  0.00     0.051 H 
ATOM    579  CG  ASN A  77     -14.628   2.765 -13.633  1.00 80.89     0.217 C 
ATOM    580  ND2 ASN A  77     -15.948   2.723 -13.546  1.00 81.98    -0.370 N 
ATOM    581 1HD2 ASN A  77     -16.423   1.997 -14.082  1.00  0.00     0.159 HD
ATOM    582 2HD2 ASN A  77     -16.477   3.379 -12.971  1.00  0.00     0.159 HD
ATOM    583  OD1 ASN A  77     -13.990   1.974 -14.327  1.00 84.99    -0.274 OA
ATOM    584  N   LYS A  78     -11.169   5.403 -11.582  1.00 65.57    -0.346 N 
ATOM    585  HN  LYS A  78     -11.302   4.714 -10.842  1.00  0.00     0.163 HD
ATOM    586  CA  LYS A  78     -10.353   6.581 -11.299  1.00 61.40     0.089 C 
ATOM    587  HA  LYS A  78     -10.062   7.044 -12.271  1.00  0.00     0.087 H 
ATOM    588  C   LYS A  78      -9.076   6.154 -10.574  1.00 51.95     0.241 C 
ATOM    589  O   LYS A  78      -9.038   6.094  -9.346  1.00 46.18    -0.271 OA
ATOM    590  CB  LYS A  78     -11.136   7.623 -10.489  1.00 64.92    -0.038 C 
ATOM    591  HB1 LYS A  78     -11.773   7.120  -9.724  1.00  0.00     0.036 H 
ATOM    592  HB2 LYS A  78     -10.447   8.192  -9.822  1.00  0.00     0.036 H 
ATOM    593  CG  LYS A  78     -11.974   8.583 -11.325  1.00 73.54    -0.061 C 
ATOM    594  HG1 LYS A  78     -11.340   9.419 -11.703  1.00  0.00     0.033 H 
ATOM    595  HG2 LYS A  78     -12.260   8.104 -12.291  1.00  0.00     0.033 H 
ATOM    596  CD  LYS A  78     -13.207   9.133 -10.625  1.00 78.19    -0.043 C 
ATOM    597  HD1 LYS A  78     -13.774   8.321 -10.113  1.00  0.00     0.035 H 
ATOM    598  HD2 LYS A  78     -12.925   9.742  -9.735  1.00  0.00     0.035 H 
ATOM    599  CE  LYS A  78     -14.104   9.918 -11.562  1.00 80.25     0.080 C 
ATOM    600  HE1 LYS A  78     -13.651  10.903 -11.824  1.00  0.00     0.075 H 
ATOM    601  HE2 LYS A  78     -14.128   9.458 -12.578  1.00  0.00     0.075 H 
ATOM    602  NZ  LYS A  78     -15.473  10.085 -11.016  1.00 80.76    -0.079 N 
ATOM    603  HZ1 LYS A  78     -16.076  10.613 -11.646  1.00  0.00     0.274 HD
ATOM    604  HZ2 LYS A  78     -15.451  10.505 -10.087  1.00  0.00     0.274 HD
ATOM    605  HZ3 LYS A  78     -15.887   9.184 -10.776  1.00  0.00     0.274 HD
ATOM    606  N   LYS A  79      -8.047   5.828 -11.363  1.00 46.40    -0.346 N 
ATOM    607  HN  LYS A  79      -8.205   5.771 -12.369  1.00  0.00     0.163 HD
ATOM    608  CA  LYS A  79      -6.714   5.551 -10.855  1.00 48.51     0.089 C 
ATOM    609  HA  LYS A  79      -6.793   4.744 -10.089  1.00  0.00     0.087 H 
ATOM    610  C   LYS A  79      -6.158   6.800 -10.177  1.00 45.45     0.241 C 
ATOM    611  O   LYS A  79      -6.306   7.907 -10.682  1.00 49.42    -0.271 OA
ATOM    612  CB  LYS A  79      -5.815   5.048 -11.990  1.00 50.72    -0.038 C 
ATOM    613  HB1 LYS A  79      -4.753   5.338 -11.812  1.00  0.00     0.036 H 
ATOM    614  HB2 LYS A  79      -6.007   5.618 -12.929  1.00  0.00     0.036 H 
ATOM    615  CG  LYS A  79      -5.931   3.550 -12.235  1.00 55.14    -0.061 C 
ATOM    616  HG1 LYS A  79      -5.279   2.992 -11.523  1.00  0.00     0.033 H 
ATOM    617  HG2 LYS A  79      -6.933   3.183 -11.910  1.00  0.00     0.033 H 
ATOM    618  CD  LYS A  79      -5.651   3.112 -13.649  1.00 58.93    -0.043 C 
ATOM    619  HD1 LYS A  79      -4.629   3.416 -13.974  1.00  0.00     0.035 H 
ATOM    620  HD2 LYS A  79      -6.249   3.700 -14.383  1.00  0.00     0.035 H 
ATOM    621  CE  LYS A  79      -5.867   1.624 -13.826  1.00 61.57     0.080 C 
ATOM    622  HE1 LYS A  79      -4.967   1.042 -13.520  1.00  0.00     0.075 H 
ATOM    623  HE2 LYS A  79      -6.592   1.225 -13.079  1.00  0.00     0.075 H 
ATOM    624  NZ  LYS A  79      -6.280   1.297 -15.210  1.00 64.41    -0.079 N 
ATOM    625  HZ1 LYS A  79      -6.426   0.295 -15.329  1.00  0.00     0.274 HD
ATOM    626  HZ2 LYS A  79      -5.617   1.662 -15.894  1.00  0.00     0.274 HD
ATOM    627  HZ3 LYS A  79      -7.104   1.830 -15.489  1.00  0.00     0.274 HD
ATOM    628  N   SER A  80      -5.564   6.599  -8.997  1.00 43.06    -0.344 N 
ATOM    629  HN  SER A  80      -5.570   5.657  -8.605  1.00  0.00     0.163 HD
ATOM    630  CA  SER A  80      -4.909   7.657  -8.245  1.00 38.74     0.109 C 
ATOM    631  HA  SER A  80      -4.671   8.487  -8.950  1.00  0.00     0.090 H 
ATOM    632  C   SER A  80      -3.594   7.110  -7.696  1.00 38.28     0.243 C 
ATOM    633  O   SER A  80      -3.382   5.893  -7.703  1.00 38.95    -0.271 OA
ATOM    634  CB  SER A  80      -5.813   8.205  -7.160  1.00 39.25     0.044 C 
ATOM    635  HB1 SER A  80      -5.358   9.089  -6.655  1.00  0.00     0.077 H 
ATOM    636  HB2 SER A  80      -6.715   8.699  -7.590  1.00  0.00     0.077 H 
ATOM    637  OG  SER A  80      -6.167   7.195  -6.225  1.00 39.89    -0.398 OA
ATOM    638  HG  SER A  80      -6.734   7.539  -5.545  1.00  0.00     0.209 HD
ATOM    639  N   TYR A  81      -2.725   8.027  -7.241  1.00 37.86    -0.346 N 
ATOM    640  HN  TYR A  81      -3.072   8.965  -7.041  1.00  0.00     0.163 HD
ATOM    641  CA  TYR A  81      -1.315   7.751  -7.019  1.00 38.89     0.093 C 
ATOM    642  HA  TYR A  81      -1.170   6.654  -6.886  1.00  0.00     0.088 H 
ATOM    643  C   TYR A  81      -0.858   8.476  -5.762  1.00 37.91     0.243 C 
ATOM    644  O   TYR A  81      -1.480   9.459  -5.363  1.00 33.84    -0.271 OA
ATOM    645  CB  TYR A  81      -0.536   8.220  -8.251  1.00 42.54    -0.014 C 
ATOM    646  HB1 TYR A  81      -0.608   9.325  -8.384  1.00  0.00     0.043 H 
ATOM    647  HB2 TYR A  81       0.565   8.137  -8.094  1.00  0.00     0.043 H 
ATOM    648  CG  TYR A  81      -0.977   7.480  -9.501  1.00 47.13    -0.056 A 
ATOM    649  CD1 TYR A  81      -0.633   6.147  -9.684  1.00 50.49    -0.074 A 
ATOM    650  HD1 TYR A  81      -0.015   5.638  -8.925  1.00  0.00     0.084 H 
ATOM    651  CD2 TYR A  81      -1.802   8.082 -10.446  1.00 49.13    -0.074 A 
ATOM    652  HD2 TYR A  81      -2.118   9.129 -10.301  1.00  0.00     0.084 H 
ATOM    653  CE1 TYR A  81      -1.052   5.445 -10.802  1.00 50.29    -0.051 A 
ATOM    654  HE1 TYR A  81      -0.746   4.395 -10.944  1.00  0.00     0.087 H 
ATOM    655  CE2 TYR A  81      -2.234   7.390 -11.566  1.00 50.04    -0.051 A 
ATOM    656  HE2 TYR A  81      -2.874   7.888 -12.314  1.00  0.00     0.087 H 
ATOM    657  CZ  TYR A  81      -1.857   6.068 -11.741  1.00 51.06     0.065 A 
ATOM    658  OH  TYR A  81      -2.265   5.351 -12.827  1.00 48.83    -0.361 OA
ATOM    659  HH  TYR A  81      -2.817   5.778 -13.471  1.00  0.00     0.217 HD
ATOM    660  N   PRO A  82       0.266   8.044  -5.145  1.00 37.87    -0.337 N 
ATOM    661  CA  PRO A  82       0.851   8.772  -4.026  1.00 36.21     0.091 C 
ATOM    662  HA  PRO A  82       0.184   8.711  -3.135  1.00  0.00     0.087 H 
ATOM    663  C   PRO A  82       1.032  10.222  -4.451  1.00 36.84     0.241 C 
ATOM    664  O   PRO A  82       1.417  10.510  -5.591  1.00 33.81    -0.271 OA
ATOM    665  CB  PRO A  82       2.193   8.087  -3.734  1.00 36.57    -0.036 C 
ATOM    666  HB1 PRO A  82       3.082   8.697  -4.020  1.00  0.00     0.036 H 
ATOM    667  HB2 PRO A  82       2.433   8.011  -2.648  1.00  0.00     0.036 H 
ATOM    668  CG  PRO A  82       2.115   6.739  -4.445  1.00 37.33    -0.048 C 
ATOM    669  HG1 PRO A  82       1.940   5.887  -3.747  1.00  0.00     0.035 H 
ATOM    670  HG2 PRO A  82       3.099   6.399  -4.844  1.00  0.00     0.035 H 
ATOM    671  CD  PRO A  82       1.050   6.857  -5.515  1.00 37.82    -0.001 C 
ATOM    672  HD1 PRO A  82       0.437   5.935  -5.645  1.00  0.00     0.064 H 
ATOM    673  HD2 PRO A  82       1.455   6.890  -6.553  1.00  0.00     0.064 H 
ATOM    674  N   GLN A  83       0.751  11.117  -3.509  1.00 36.22    -0.346 N 
ATOM    675  HN  GLN A  83       0.619  10.797  -2.549  1.00  0.00     0.163 HD
ATOM    676  CA  GLN A  83       0.626  12.529  -3.798  1.00 40.52     0.090 C 
ATOM    677  HA  GLN A  83       1.348  12.800  -4.604  1.00  0.00     0.087 H 
ATOM    678  C   GLN A  83       0.984  13.299  -2.532  1.00 41.01     0.241 C 
ATOM    679  O   GLN A  83       0.494  12.964  -1.451  1.00 42.78    -0.271 OA
ATOM    680  CB  GLN A  83      -0.795  12.803  -4.291  1.00 41.49    -0.030 C 
ATOM    681  HB1 GLN A  83      -1.149  11.978  -4.953  1.00  0.00     0.037 H 
ATOM    682  HB2 GLN A  83      -1.528  12.699  -3.457  1.00  0.00     0.037 H 
ATOM    683  CG  GLN A  83      -0.950  14.144  -4.977  1.00 41.13     0.011 C 
ATOM    684  HG1 GLN A  83      -0.361  14.933  -4.453  1.00  0.00     0.047 H 
ATOM    685  HG2 GLN A  83      -0.426  14.154  -5.961  1.00  0.00     0.047 H 
ATOM    686  CD  GLN A  83      -2.396  14.555  -5.127  1.00 43.10     0.215 C 
ATOM    687  NE2 GLN A  83      -2.698  15.200  -6.239  1.00 40.13    -0.370 N 
ATOM    688 1HE2 GLN A  83      -2.003  15.396  -6.959  1.00  0.00     0.159 HD
ATOM    689 2HE2 GLN A  83      -3.674  15.477  -6.340  1.00  0.00     0.159 HD
ATOM    690  OE1 GLN A  83      -3.234  14.319  -4.259  1.00 45.17    -0.274 OA
ATOM    691  N   VAL A  84       1.876  14.292  -2.675  1.00 41.07    -0.346 N 
ATOM    692  HN  VAL A  84       2.288  14.453  -3.594  1.00  0.00     0.163 HD
ATOM    693  CA  VAL A  84       2.277  15.147  -1.568  1.00 40.87     0.092 C 
ATOM    694  HA  VAL A  84       1.595  14.942  -0.710  1.00  0.00     0.088 H 
ATOM    695  C   VAL A  84       2.088  16.610  -1.984  1.00 44.69     0.241 C 
ATOM    696  O   VAL A  84       1.863  16.890  -3.162  1.00 46.41    -0.271 OA
ATOM    697  CB  VAL A  84       3.722  14.833  -1.116  1.00 40.58    -0.033 C 
ATOM    698  HB  VAL A  84       3.953  15.503  -0.255  1.00  0.00     0.042 H 
ATOM    699  CG1 VAL A  84       3.879  13.395  -0.627  1.00 38.20    -0.071 C 
ATOM    700 1HG1 VAL A  84       3.125  13.185   0.167  1.00  0.00     0.028 H 
ATOM    701 2HG1 VAL A  84       4.919  13.177  -0.288  1.00  0.00     0.028 H 
ATOM    702 3HG1 VAL A  84       3.825  12.659  -1.462  1.00  0.00     0.028 H 
ATOM    703  CG2 VAL A  84       4.750  15.119  -2.199  1.00 40.79    -0.071 C 
ATOM    704 1HG2 VAL A  84       4.635  16.169  -2.556  1.00  0.00     0.028 H 
ATOM    705 2HG2 VAL A  84       4.696  14.383  -3.034  1.00  0.00     0.028 H 
ATOM    706 3HG2 VAL A  84       5.790  14.901  -1.860  1.00  0.00     0.028 H 
ATOM    707  N   LYS A  85       2.132  17.518  -0.994  1.00 41.48    -0.346 N 
ATOM    708  HN  LYS A  85       2.244  17.173  -0.041  1.00  0.00     0.163 HD
ATOM    709  CA  LYS A  85       2.031  18.962  -1.182  1.00 43.13     0.089 C 
ATOM    710  HA  LYS A  85       2.245  19.213  -2.247  1.00  0.00     0.087 H 
ATOM    711  C   LYS A  85       3.050  19.660  -0.279  1.00 47.95     0.241 C 
ATOM    712  O   LYS A  85       3.137  19.329   0.904  1.00 45.76    -0.271 OA
ATOM    713  CB  LYS A  85       0.637  19.484  -0.804  1.00 42.46    -0.038 C 
ATOM    714  HB1 LYS A  85      -0.148  18.829  -1.249  1.00  0.00     0.036 H 
ATOM    715  HB2 LYS A  85       0.447  19.311   0.281  1.00  0.00     0.036 H 
ATOM    716  CG  LYS A  85       0.360  20.944  -1.156  1.00 43.47    -0.061 C 
ATOM    717  HG1 LYS A  85       1.203  21.589  -0.813  1.00  0.00     0.033 H 
ATOM    718  HG2 LYS A  85       0.436  21.095  -2.258  1.00  0.00     0.033 H 
ATOM    719  CD  LYS A  85      -0.956  21.489  -0.644  1.00 46.95    -0.043 C 
ATOM    720  HD1 LYS A  85      -1.812  20.864  -0.990  1.00  0.00     0.035 H 
ATOM    721  HD2 LYS A  85      -1.055  21.334   0.456  1.00  0.00     0.035 H 
ATOM    722  CE  LYS A  85      -1.159  22.944  -1.011  1.00 49.39     0.080 C 
ATOM    723  HE1 LYS A  85      -1.147  23.088  -2.117  1.00  0.00     0.075 H 
ATOM    724  HE2 LYS A  85      -0.267  23.557  -0.744  1.00  0.00     0.075 H 
ATOM    725  NZ  LYS A  85      -2.392  23.500  -0.410  1.00 53.07    -0.079 N 
ATOM    726  HZ1 LYS A  85      -2.529  24.480  -0.657  1.00  0.00     0.274 HD
ATOM    727  HZ2 LYS A  85      -2.403  23.368   0.601  1.00  0.00     0.274 HD
ATOM    728  HZ3 LYS A  85      -3.208  22.939  -0.654  1.00  0.00     0.274 HD
ATOM    729  N   ILE A  86       3.804  20.626  -0.836  1.00 50.06    -0.346 N 
ATOM    730  HN  ILE A  86       3.804  20.724  -1.851  1.00  0.00     0.163 HD
ATOM    731  CA  ILE A  86       4.621  21.538  -0.043  1.00 50.70     0.092 C 
ATOM    732  HA  ILE A  86       4.979  20.985   0.857  1.00  0.00     0.088 H 
ATOM    733  C   ILE A  86       3.733  22.688   0.433  1.00 49.85     0.241 C 
ATOM    734  O   ILE A  86       2.977  23.270  -0.346  1.00 49.90    -0.271 OA
ATOM    735  CB  ILE A  86       5.861  22.044  -0.816  1.00 54.37    -0.030 C 
ATOM    736  HB  ILE A  86       5.508  22.444  -1.795  1.00  0.00     0.043 H 
ATOM    737  CG1 ILE A  86       6.849  20.910  -1.107  1.00 54.95    -0.063 C 
ATOM    738 1HG1 ILE A  86       7.267  20.507  -0.155  1.00  0.00     0.033 H 
ATOM    739 2HG1 ILE A  86       6.306  20.008  -1.475  1.00  0.00     0.033 H 
ATOM    740  CG2 ILE A  86       6.539  23.189  -0.065  1.00 54.89    -0.071 C 
ATOM    741 1HG2 ILE A  86       7.433  23.554  -0.622  1.00  0.00     0.028 H 
ATOM    742 2HG2 ILE A  86       6.794  22.902   0.982  1.00  0.00     0.028 H 
ATOM    743 3HG2 ILE A  86       5.825  24.016   0.157  1.00  0.00     0.028 H 
ATOM    744  CD1 ILE A  86       7.969  21.277  -2.061  1.00 56.55    -0.076 C 
ATOM    745 1HD1 ILE A  86       8.688  20.452  -2.273  1.00  0.00     0.027 H 
ATOM    746 2HD1 ILE A  86       8.512  22.179  -1.693  1.00  0.00     0.027 H 
ATOM    747 3HD1 ILE A  86       7.551  21.680  -3.013  1.00  0.00     0.027 H 
ATOM    748  N   CYS A  87       3.855  23.015   1.724  1.00 50.04    -0.345 N 
ATOM    749  HN  CYS A  87       4.625  22.614   2.260  1.00  0.00     0.163 HD
ATOM    750  CA  CYS A  87       2.934  23.919   2.395  1.00 51.62     0.098 C 
ATOM    751  HA  CYS A  87       2.217  24.325   1.644  1.00  0.00     0.088 H 
ATOM    752  C   CYS A  87       3.704  25.079   3.020  1.00 53.83     0.242 C 
ATOM    753  O   CYS A  87       4.876  24.923   3.351  1.00 52.87    -0.271 OA
ATOM    754  CB  CYS A  87       2.152  23.182   3.475  1.00 52.80     0.013 C 
ATOM    755  HB1 CYS A  87       1.636  23.904   4.151  1.00  0.00     0.053 H 
ATOM    756  HB2 CYS A  87       2.844  22.705   4.207  1.00  0.00     0.053 H 
ATOM    757  SG  CYS A  87       0.979  21.969   2.817  1.00 52.62    -0.095 SA
ATOM    758  N   ASN A  88       3.018  26.224   3.175  1.00 56.76    -0.346 N 
ATOM    759  HN  ASN A  88       2.056  26.252   2.837  1.00  0.00     0.163 HD
ATOM    760  CA  ASN A  88       3.558  27.429   3.795  1.00 58.40     0.097 C 
ATOM    761  HA  ASN A  88       2.770  28.216   3.749  1.00  0.00     0.088 H 
ATOM    762  C   ASN A  88       4.763  27.931   3.002  1.00 56.96     0.241 C 
ATOM    763  O   ASN A  88       5.662  28.559   3.555  1.00 62.22    -0.271 OA
ATOM    764  CB  ASN A  88       3.929  27.226   5.268  1.00 60.58     0.036 C 
ATOM    765  HB1 ASN A  88       4.740  26.468   5.368  1.00  0.00     0.051 H 
ATOM    766  HB2 ASN A  88       4.460  28.122   5.667  1.00  0.00     0.051 H 
ATOM    767  CG  ASN A  88       2.752  26.868   6.148  1.00 61.05     0.217 C 
ATOM    768  ND2 ASN A  88       3.034  26.461   7.375  1.00 58.67    -0.370 N 
ATOM    769 1HD2 ASN A  88       3.989  26.377   7.723  1.00  0.00     0.159 HD
ATOM    770 2HD2 ASN A  88       2.240  26.220   7.968  1.00  0.00     0.159 HD
ATOM    771  OD1 ASN A  88       1.601  26.969   5.729  1.00 64.42    -0.274 OA
ATOM    772  N   TYR A  89       4.755  27.646   1.698  1.00 57.42    -0.346 N 
ATOM    773  HN  TYR A  89       3.985  27.087   1.330  1.00  0.00     0.163 HD
ATOM    774  CA  TYR A  89       5.785  28.090   0.778  1.00 59.13     0.093 C 
ATOM    775  HA  TYR A  89       5.977  29.175   0.948  1.00  0.00     0.088 H 
ATOM    776  C   TYR A  89       5.271  27.896  -0.647  1.00 63.13     0.241 C 
ATOM    777  O   TYR A  89       4.684  26.862  -0.961  1.00 67.23    -0.271 OA
ATOM    778  CB  TYR A  89       7.091  27.319   0.983  1.00 59.10    -0.014 C 
ATOM    779  HB1 TYR A  89       7.566  27.608   1.949  1.00  0.00     0.043 H 
ATOM    780  HB2 TYR A  89       6.880  26.244   1.189  1.00  0.00     0.043 H 
ATOM    781  CG  TYR A  89       8.086  27.456  -0.160  1.00 59.33    -0.056 A 
ATOM    782  CD1 TYR A  89       8.101  26.541  -1.206  1.00 58.90    -0.074 A 
ATOM    783  HD1 TYR A  89       7.383  25.704  -1.200  1.00  0.00     0.084 H 
ATOM    784  CD2 TYR A  89       9.022  28.485  -0.188  1.00 60.64    -0.074 A 
ATOM    785  HD2 TYR A  89       9.039  29.223   0.632  1.00  0.00     0.084 H 
ATOM    786  CE1 TYR A  89       8.998  26.656  -2.257  1.00 59.61    -0.051 A 
ATOM    787  HE1 TYR A  89       8.975  25.927  -3.085  1.00  0.00     0.087 H 
ATOM    788  CE2 TYR A  89       9.935  28.602  -1.226  1.00 61.06    -0.051 A 
ATOM    789  HE2 TYR A  89      10.671  29.424  -1.223  1.00  0.00     0.087 H 
ATOM    790  CZ  TYR A  89       9.923  27.687  -2.266  1.00 61.16     0.065 A 
ATOM    791  OH  TYR A  89      10.819  27.799  -3.296  1.00 59.92    -0.361 OA
ATOM    792  HH  TYR A  89      11.453  28.506  -3.302  1.00  0.00     0.217 HD
ATOM    793  N   VAL A  90       5.502  28.904  -1.495  1.00 63.71    -0.346 N 
ATOM    794  HN  VAL A  90       5.895  29.770  -1.126  1.00  0.00     0.163 HD
ATOM    795  CA  VAL A  90       5.218  28.821  -2.919  1.00 63.74     0.092 C 
ATOM    796  HA  VAL A  90       4.977  27.763  -3.173  1.00  0.00     0.088 H 
ATOM    797  C   VAL A  90       6.492  29.222  -3.658  1.00 63.73     0.241 C 
ATOM    798  O   VAL A  90       7.127  30.210  -3.304  1.00 65.78    -0.271 OA
ATOM    799  CB  VAL A  90       4.016  29.707  -3.304  1.00 63.12    -0.033 C 
ATOM    800  HB  VAL A  90       4.280  30.760  -3.051  1.00  0.00     0.042 H 
ATOM    801  CG1 VAL A  90       3.716  29.656  -4.794  1.00 63.18    -0.071 C 
ATOM    802 1HG1 VAL A  90       2.847  30.297  -5.072  1.00  0.00     0.028 H 
ATOM    803 2HG1 VAL A  90       3.570  28.606  -5.140  1.00  0.00     0.028 H 
ATOM    804 3HG1 VAL A  90       4.618  29.917  -5.396  1.00  0.00     0.028 H 
ATOM    805  CG2 VAL A  90       2.774  29.342  -2.506  1.00 64.56    -0.071 C 
ATOM    806 1HG2 VAL A  90       1.905  29.983  -2.784  1.00  0.00     0.028 H 
ATOM    807 2HG2 VAL A  90       2.970  29.376  -1.409  1.00  0.00     0.028 H 
ATOM    808 3HG2 VAL A  90       2.530  28.259  -2.605  1.00  0.00     0.028 H 
ATOM    809  N   GLY A  91       6.871  28.437  -4.672  1.00 65.38    -0.351 N 
ATOM    810  HN  GLY A  91       6.276  27.654  -4.942  1.00  0.00     0.163 HD
ATOM    811  CA  GLY A  91       8.107  28.670  -5.399  1.00 65.37     0.069 C 
ATOM    812  HA1 GLY A  91       7.949  29.360  -6.261  1.00  0.00     0.078 H 
ATOM    813  HA2 GLY A  91       8.817  29.293  -4.807  1.00  0.00     0.078 H 
ATOM    814  C   GLY A  91       8.750  27.361  -5.843  1.00 68.10     0.238 C 
ATOM    815  O   GLY A  91       8.226  26.287  -5.570  1.00 64.33    -0.272 OA
ATOM    816  N   PRO A  92       9.909  27.404  -6.535  1.00 69.32    -0.337 N 
ATOM    817  CA  PRO A  92      10.548  26.183  -7.021  1.00 68.36     0.091 C 
ATOM    818  HA  PRO A  92       9.829  25.596  -7.639  1.00  0.00     0.087 H 
ATOM    819  C   PRO A  92      11.051  25.334  -5.857  1.00 67.62     0.241 C 
ATOM    820  O   PRO A  92      11.447  25.861  -4.820  1.00 67.44    -0.271 OA
ATOM    821  CB  PRO A  92      11.697  26.700  -7.899  1.00 68.17    -0.036 C 
ATOM    822  HB1 PRO A  92      12.573  26.013  -7.958  1.00  0.00     0.036 H 
ATOM    823  HB2 PRO A  92      11.473  26.704  -8.991  1.00  0.00     0.036 H 
ATOM    824  CG  PRO A  92      12.014  28.066  -7.323  1.00 67.89    -0.048 C 
ATOM    825  HG1 PRO A  92      12.556  28.738  -8.028  1.00  0.00     0.035 H 
ATOM    826  HG2 PRO A  92      12.799  28.051  -6.532  1.00  0.00     0.035 H 
ATOM    827  CD  PRO A  92      10.681  28.615  -6.854  1.00 69.83    -0.001 C 
ATOM    828  HD1 PRO A  92      10.751  29.352  -6.021  1.00  0.00     0.064 H 
ATOM    829  HD2 PRO A  92      10.184  29.304  -7.576  1.00  0.00     0.064 H 
ATOM    830  N   ALA A  93      11.013  24.011  -6.037  1.00 65.13    -0.346 N 
ATOM    831  HN  ALA A  93      10.680  23.639  -6.927  1.00  0.00     0.163 HD
ATOM    832  CA  ALA A  93      11.434  23.090  -4.997  1.00 59.40     0.086 C 
ATOM    833  HA  ALA A  93      12.300  23.540  -4.457  1.00  0.00     0.086 H 
ATOM    834  C   ALA A  93      11.889  21.779  -5.628  1.00 53.81     0.240 C 
ATOM    835  O   ALA A  93      11.689  21.548  -6.817  1.00 54.62    -0.271 OA
ATOM    836  CB  ALA A  93      10.310  22.886  -4.010  1.00 58.82    -0.049 C 
ATOM    837  HB1 ALA A  93       9.977  23.845  -3.548  1.00  0.00     0.030 H 
ATOM    838  HB2 ALA A  93      10.587  22.138  -3.231  1.00  0.00     0.030 H 
ATOM    839  HB3 ALA A  93       9.455  22.345  -4.478  1.00  0.00     0.030 H 
ATOM    840  N   LYS A  94      12.536  20.949  -4.807  1.00 52.81    -0.346 N 
ATOM    841  HN  LYS A  94      12.732  21.269  -3.858  1.00  0.00     0.163 HD
ATOM    842  CA  LYS A  94      12.977  19.618  -5.184  1.00 53.20     0.089 C 
ATOM    843  HA  LYS A  94      12.656  19.398  -6.229  1.00  0.00     0.087 H 
ATOM    844  C   LYS A  94      12.318  18.630  -4.225  1.00 48.96     0.241 C 
ATOM    845  O   LYS A  94      12.255  18.906  -3.032  1.00 46.59    -0.271 OA
ATOM    846  CB  LYS A  94      14.506  19.584  -5.095  1.00 52.58    -0.038 C 
ATOM    847  HB1 LYS A  94      14.825  19.925  -4.083  1.00  0.00     0.036 H 
ATOM    848  HB2 LYS A  94      14.931  20.395  -5.731  1.00  0.00     0.036 H 
ATOM    849  CG  LYS A  94      15.196  18.269  -5.425  1.00 53.30    -0.061 C 
ATOM    850  HG1 LYS A  94      14.598  17.394  -5.079  1.00  0.00     0.033 H 
ATOM    851  HG2 LYS A  94      15.183  18.062  -6.521  1.00  0.00     0.033 H 
ATOM    852  CD  LYS A  94      16.604  18.237  -4.869  1.00 56.18    -0.043 C 
ATOM    853  HD1 LYS A  94      16.596  18.440  -3.773  1.00  0.00     0.035 H 
ATOM    854  HD2 LYS A  94      17.183  19.122  -5.221  1.00  0.00     0.035 H 
ATOM    855  CE  LYS A  94      17.357  16.960  -5.165  1.00 58.15     0.080 C 
ATOM    856  HE1 LYS A  94      16.780  16.059  -4.851  1.00  0.00     0.075 H 
ATOM    857  HE2 LYS A  94      17.407  16.755  -6.260  1.00  0.00     0.075 H 
ATOM    858  NZ  LYS A  94      18.705  16.988  -4.551  1.00 59.42    -0.079 N 
ATOM    859  HZ1 LYS A  94      19.213  16.126  -4.751  1.00  0.00     0.274 HD
ATOM    860  HZ2 LYS A  94      18.659  17.175  -3.549  1.00  0.00     0.274 HD
ATOM    861  HZ3 LYS A  94      19.233  17.812  -4.838  1.00  0.00     0.274 HD
ATOM    862  N   VAL A  95      11.800  17.506  -4.746  1.00 48.51    -0.346 N 
ATOM    863  HN  VAL A  95      11.796  17.383  -5.759  1.00  0.00     0.163 HD
ATOM    864  CA  VAL A  95      11.243  16.457  -3.899  1.00 43.44     0.092 C 
ATOM    865  HA  VAL A  95      11.486  16.705  -2.839  1.00  0.00     0.088 H 
ATOM    866  C   VAL A  95      11.920  15.130  -4.240  1.00 40.20     0.241 C 
ATOM    867  O   VAL A  95      11.985  14.740  -5.404  1.00 38.94    -0.271 OA
ATOM    868  CB  VAL A  95       9.708  16.382  -4.031  1.00 45.08    -0.033 C 
ATOM    869  HB  VAL A  95       9.470  16.260  -5.114  1.00  0.00     0.042 H 
ATOM    870  CG1 VAL A  95       9.114  15.187  -3.295  1.00 44.98    -0.071 C 
ATOM    871 1HG1 VAL A  95       8.004  15.133  -3.390  1.00  0.00     0.028 H 
ATOM    872 2HG1 VAL A  95       9.425  15.181  -2.224  1.00  0.00     0.028 H 
ATOM    873 3HG1 VAL A  95       9.591  14.235  -3.626  1.00  0.00     0.028 H 
ATOM    874  CG2 VAL A  95       9.050  17.669  -3.561  1.00 44.94    -0.071 C 
ATOM    875 1HG2 VAL A  95       7.940  17.615  -3.656  1.00  0.00     0.028 H 
ATOM    876 2HG2 VAL A  95       9.464  18.558  -4.092  1.00  0.00     0.028 H 
ATOM    877 3HG2 VAL A  95       9.359  17.931  -2.522  1.00  0.00     0.028 H 
ATOM    878  N   ILE A  96      12.439  14.438  -3.218  1.00 38.92    -0.346 N 
ATOM    879  HN  ILE A  96      12.470  14.856  -2.288  1.00  0.00     0.163 HD
ATOM    880  CA  ILE A  96      12.958  13.097  -3.422  1.00 39.97     0.092 C 
ATOM    881  HA  ILE A  96      12.926  12.890  -4.517  1.00  0.00     0.088 H 
ATOM    882  C   ILE A  96      12.035  12.086  -2.739  1.00 37.01     0.241 C 
ATOM    883  O   ILE A  96      11.333  12.413  -1.778  1.00 35.15    -0.271 OA
ATOM    884  CB  ILE A  96      14.427  12.953  -2.969  1.00 41.34    -0.030 C 
ATOM    885  HB  ILE A  96      14.730  11.900  -3.174  1.00  0.00     0.043 H 
ATOM    886  CG1 ILE A  96      14.613  13.190  -1.467  1.00 42.31    -0.063 C 
ATOM    887 1HG1 ILE A  96      14.572  14.279  -1.233  1.00  0.00     0.033 H 
ATOM    888 2HG1 ILE A  96      13.717  12.843  -0.901  1.00  0.00     0.033 H 
ATOM    889  CG2 ILE A  96      15.335  13.849  -3.802  1.00 43.25    -0.071 C 
ATOM    890 1HG2 ILE A  96      16.396  13.745  -3.475  1.00  0.00     0.028 H 
ATOM    891 2HG2 ILE A  96      14.998  14.912  -3.783  1.00  0.00     0.028 H 
ATOM    892 3HG2 ILE A  96      15.218  13.656  -4.894  1.00  0.00     0.028 H 
ATOM    893  CD1 ILE A  96      15.877  12.569  -0.900  1.00 42.19    -0.076 C 
ATOM    894 1HD1 ILE A  96      16.012  12.741   0.193  1.00  0.00     0.027 H 
ATOM    895 2HD1 ILE A  96      16.773  12.916  -1.466  1.00  0.00     0.027 H 
ATOM    896 3HD1 ILE A  96      15.918  11.480  -1.134  1.00  0.00     0.027 H 
ATOM    897  N   VAL A  97      12.030  10.867  -3.292  1.00 37.53    -0.346 N 
ATOM    898  HN  VAL A  97      12.461  10.752  -4.209  1.00  0.00     0.163 HD
ATOM    899  CA  VAL A  97      11.444   9.699  -2.657  1.00 36.03     0.092 C 
ATOM    900  HA  VAL A  97      11.056   9.992  -1.653  1.00  0.00     0.088 H 
ATOM    901  C   VAL A  97      12.553   8.664  -2.474  1.00 34.89     0.241 C 
ATOM    902  O   VAL A  97      13.233   8.319  -3.436  1.00 40.83    -0.271 OA
ATOM    903  CB  VAL A  97      10.285   9.104  -3.484  1.00 33.57    -0.033 C 
ATOM    904  HB  VAL A  97      10.736   8.551  -4.341  1.00  0.00     0.042 H 
ATOM    905  CG1 VAL A  97       9.475   8.103  -2.672  1.00 31.59    -0.071 C 
ATOM    906 1HG1 VAL A  97      10.148   7.322  -2.248  1.00  0.00     0.028 H 
ATOM    907 2HG1 VAL A  97       8.643   7.659  -3.266  1.00  0.00     0.028 H 
ATOM    908 3HG1 VAL A  97       8.864   8.602  -1.883  1.00  0.00     0.028 H 
ATOM    909  CG2 VAL A  97       9.370  10.166  -4.061  1.00 32.50    -0.071 C 
ATOM    910 1HG2 VAL A  97       9.963  10.899  -4.656  1.00  0.00     0.028 H 
ATOM    911 2HG2 VAL A  97       8.759  10.665  -3.272  1.00  0.00     0.028 H 
ATOM    912 3HG2 VAL A  97       8.538   9.722  -4.655  1.00  0.00     0.028 H 
ATOM    913  N   GLN A  98      12.735   8.191  -1.234  1.00 37.91    -0.346 N 
ATOM    914  HN  GLN A  98      12.223   8.631  -0.469  1.00  0.00     0.163 HD
ATOM    915  CA  GLN A  98      13.626   7.080  -0.919  1.00 38.64     0.090 C 
ATOM    916  HA  GLN A  98      14.207   6.799  -1.828  1.00  0.00     0.087 H 
ATOM    917  C   GLN A  98      12.797   5.883  -0.453  1.00 37.20     0.241 C 
ATOM    918  O   GLN A  98      11.710   6.071   0.090  1.00 37.08    -0.271 OA
ATOM    919  CB  GLN A  98      14.592   7.466   0.206  1.00 39.57    -0.030 C 
ATOM    920  HB1 GLN A  98      14.024   7.845   1.088  1.00  0.00     0.037 H 
ATOM    921  HB2 GLN A  98      15.052   6.552   0.649  1.00  0.00     0.037 H 
ATOM    922  CG  GLN A  98      15.674   8.460  -0.189  1.00 41.90     0.011 C 
ATOM    923  HG1 GLN A  98      15.267   9.258  -0.853  1.00  0.00     0.047 H 
ATOM    924  HG2 GLN A  98      16.407   8.001  -0.893  1.00  0.00     0.047 H 
ATOM    925  CD  GLN A  98      16.369   9.052   1.016  1.00 42.27     0.215 C 
ATOM    926  NE2 GLN A  98      15.664   9.916   1.728  1.00 41.81    -0.370 N 
ATOM    927 1HE2 GLN A  98      16.133  10.315   2.541  1.00  0.00     0.159 HD
ATOM    928 2HE2 GLN A  98      14.709  10.175   1.482  1.00  0.00     0.159 HD
ATOM    929  OE1 GLN A  98      17.520   8.740   1.312  1.00 49.67    -0.274 OA
ATOM    930  N   LEU A  99      13.336   4.669  -0.648  1.00 33.24    -0.346 N 
ATOM    931  HN  LEU A  99      14.201   4.608  -1.185  1.00  0.00     0.163 HD
ATOM    932  CA  LEU A  99      12.758   3.437  -0.138  1.00 37.71     0.089 C 
ATOM    933  HA  LEU A  99      11.654   3.554  -0.037  1.00  0.00     0.087 H 
ATOM    934  C   LEU A  99      13.373   3.150   1.233  1.00 37.94     0.241 C 
ATOM    935  O   LEU A  99      14.596   3.061   1.343  1.00 33.57    -0.271 OA
ATOM    936  CB  LEU A  99      13.070   2.318  -1.139  1.00 40.15    -0.035 C 
ATOM    937  HB1 LEU A  99      13.986   1.775  -0.807  1.00  0.00     0.037 H 
ATOM    938  HB2 LEU A  99      13.427   2.771  -2.093  1.00  0.00     0.037 H 
ATOM    939  CG  LEU A  99      11.970   1.302  -1.447  1.00 46.08    -0.059 C 
ATOM    940  HG  LEU A  99      11.971   0.526  -0.647  1.00  0.00     0.038 H 
ATOM    941  CD1 LEU A  99      10.585   1.931  -1.508  1.00 43.40    -0.073 C 
ATOM    942 1HD1 LEU A  99       9.783   1.190  -1.733  1.00  0.00     0.028 H 
ATOM    943 2HD1 LEU A  99      10.562   2.776  -2.235  1.00  0.00     0.028 H 
ATOM    944 3HD1 LEU A  99      10.360   2.491  -0.571  1.00  0.00     0.028 H 
ATOM    945  CD2 LEU A  99      12.274   0.626  -2.777  1.00 47.38    -0.073 C 
ATOM    946 1HD2 LEU A  99      11.472  -0.115  -3.002  1.00  0.00     0.028 H 
ATOM    947 2HD2 LEU A  99      13.291   0.169  -2.798  1.00  0.00     0.028 H 
ATOM    948 3HD2 LEU A  99      12.416   1.361  -3.603  1.00  0.00     0.028 H 
ATOM    949  N   VAL A 100      12.528   3.017   2.265  1.00 40.42    -0.346 N 
ATOM    950  HN  VAL A 100      11.525   3.108   2.104  1.00  0.00     0.163 HD
ATOM    951  CA  VAL A 100      13.011   2.745   3.612  1.00 38.67     0.092 C 
ATOM    952  HA  VAL A 100      14.099   2.517   3.531  1.00  0.00     0.088 H 
ATOM    953  C   VAL A 100      12.331   1.500   4.175  1.00 36.80     0.241 C 
ATOM    954  O   VAL A 100      11.456   0.896   3.550  1.00 32.94    -0.271 OA
ATOM    955  CB  VAL A 100      12.870   3.969   4.542  1.00 39.37    -0.033 C 
ATOM    956  HB  VAL A 100      13.325   3.692   5.521  1.00  0.00     0.042 H 
ATOM    957  CG1 VAL A 100      13.666   5.136   3.994  1.00 38.40    -0.071 C 
ATOM    958 1HG1 VAL A 100      13.564   6.020   4.666  1.00  0.00     0.028 H 
ATOM    959 2HG1 VAL A 100      13.383   5.377   2.943  1.00  0.00     0.028 H 
ATOM    960 3HG1 VAL A 100      14.734   4.867   3.819  1.00  0.00     0.028 H 
ATOM    961  CG2 VAL A 100      11.424   4.377   4.817  1.00 40.37    -0.071 C 
ATOM    962 1HG2 VAL A 100      11.322   5.261   5.489  1.00  0.00     0.028 H 
ATOM    963 2HG2 VAL A 100      10.843   3.513   5.216  1.00  0.00     0.028 H 
ATOM    964 3HG2 VAL A 100      10.877   4.547   3.861  1.00  0.00     0.028 H 
ATOM    965  N   THR A 101      12.808   1.097   5.357  1.00 35.43    -0.344 N 
ATOM    966  HN  THR A 101      13.482   1.697   5.832  1.00  0.00     0.163 HD
ATOM    967  CA  THR A 101      12.424  -0.144   6.006  1.00 36.32     0.113 C 
ATOM    968  HA  THR A 101      12.182  -0.899   5.222  1.00  0.00     0.091 H 
ATOM    969  C   THR A 101      11.182   0.087   6.866  1.00 34.94     0.243 C 
ATOM    970  O   THR A 101      10.800   1.229   7.110  1.00 36.49    -0.271 OA
ATOM    971  CB  THR A 101      13.590  -0.671   6.858  1.00 38.54     0.060 C 
ATOM    972  HB  THR A 101      13.266  -1.604   7.375  1.00  0.00     0.086 H 
ATOM    973  CG2 THR A 101      14.830  -0.968   6.046  1.00 38.65    -0.050 C 
ATOM    974 1HG2 THR A 101      15.676  -1.350   6.664  1.00  0.00     0.031 H 
ATOM    975 2HG2 THR A 101      15.141  -0.075   5.455  1.00  0.00     0.031 H 
ATOM    976 3HG2 THR A 101      14.599  -1.669   5.210  1.00  0.00     0.031 H 
ATOM    977  OG1 THR A 101      13.900   0.318   7.842  1.00 37.56    -0.393 OA
ATOM    978  HG1 THR A 101      14.621  -0.008   8.369  1.00  0.00     0.210 HD
ATOM    979  N   ASN A 102      10.605  -1.015   7.370  1.00 38.71    -0.345 N 
ATOM    980  HN  ASN A 102      11.012  -1.923   7.145  1.00  0.00     0.163 HD
ATOM    981  CA  ASN A 102       9.428  -0.975   8.221  1.00 40.32     0.097 C 
ATOM    982  HA  ASN A 102       9.051   0.074   8.246  1.00  0.00     0.088 H 
ATOM    983  C   ASN A 102       9.782  -1.391   9.650  1.00 45.12     0.241 C 
ATOM    984  O   ASN A 102       8.931  -1.900  10.381  1.00 49.76    -0.271 OA
ATOM    985  CB  ASN A 102       8.313  -1.871   7.680  1.00 40.26     0.036 C 
ATOM    986  HB1 ASN A 102       8.276  -1.839   6.566  1.00  0.00     0.051 H 
ATOM    987  HB2 ASN A 102       8.560  -2.949   7.819  1.00  0.00     0.051 H 
ATOM    988  CG  ASN A 102       6.965  -1.537   8.281  1.00 44.58     0.217 C 
ATOM    989  ND2 ASN A 102       6.187  -2.551   8.624  1.00 44.55    -0.370 N 
ATOM    990 1HD2 ASN A 102       6.456  -3.525   8.487  1.00  0.00     0.159 HD
ATOM    991 2HD2 ASN A 102       5.278  -2.326   9.029  1.00  0.00     0.159 HD
ATOM    992  OD1 ASN A 102       6.640  -0.362   8.446  1.00 44.66    -0.274 OA
ATOM    993  N   GLY A 103      11.039  -1.173  10.044  1.00 47.64    -0.351 N 
ATOM    994  HN  GLY A 103      11.703  -0.775   9.380  1.00  0.00     0.163 HD
ATOM    995  CA  GLY A 103      11.491  -1.486  11.393  1.00 51.21     0.069 C 
ATOM    996  HA1 GLY A 103      10.964  -2.382  11.797  1.00  0.00     0.078 H 
ATOM    997  HA2 GLY A 103      12.534  -1.881  11.387  1.00  0.00     0.078 H 
ATOM    998  C   GLY A 103      11.358  -0.294  12.338  1.00 52.11     0.236 C 
ATOM    999  O   GLY A 103      11.172   0.839  11.892  1.00 50.43    -0.272 OA
ATOM   1000  N   LYS A 104      11.495  -0.558  13.648  1.00 52.62    -0.346 N 
ATOM   1001  HN  LYS A 104      11.705  -1.512  13.942  1.00  0.00     0.163 HD
ATOM   1002  CA  LYS A 104      11.352   0.479  14.661  1.00 55.95     0.089 C 
ATOM   1003  HA  LYS A 104      10.357   0.962  14.517  1.00  0.00     0.087 H 
ATOM   1004  C   LYS A 104      12.425   1.554  14.484  1.00 50.27     0.241 C 
ATOM   1005  O   LYS A 104      12.153   2.725  14.729  1.00 49.98    -0.271 OA
ATOM   1006  CB  LYS A 104      11.394  -0.097  16.082  1.00 62.31    -0.038 C 
ATOM   1007  HB1 LYS A 104      12.233  -0.825  16.182  1.00  0.00     0.036 H 
ATOM   1008  HB2 LYS A 104      10.528  -0.779  16.251  1.00  0.00     0.036 H 
ATOM   1009  CG  LYS A 104      11.467   0.954  17.187  1.00 68.40    -0.061 C 
ATOM   1010  HG1 LYS A 104      12.485   1.409  17.215  1.00  0.00     0.033 H 
ATOM   1011  HG2 LYS A 104      10.860   1.846  16.907  1.00  0.00     0.033 H 
ATOM   1012  CD  LYS A 104      11.074   0.471  18.572  1.00 72.37    -0.043 C 
ATOM   1013  HD1 LYS A 104      11.770   0.880  19.341  1.00  0.00     0.035 H 
ATOM   1014  HD2 LYS A 104      11.289  -0.617  18.682  1.00  0.00     0.035 H 
ATOM   1015  CE  LYS A 104       9.636   0.769  18.945  1.00 75.16     0.080 C 
ATOM   1016  HE1 LYS A 104       8.919   0.220  18.291  1.00  0.00     0.075 H 
ATOM   1017  HE2 LYS A 104       9.348   1.812  18.674  1.00  0.00     0.075 H 
ATOM   1018  NZ  LYS A 104       9.390   0.490  20.381  1.00 76.28    -0.079 N 
ATOM   1019  HZ1 LYS A 104       8.422   0.691  20.632  1.00  0.00     0.274 HD
ATOM   1020  HZ2 LYS A 104      10.046   0.992  20.979  1.00  0.00     0.274 HD
ATOM   1021  HZ3 LYS A 104       9.653  -0.464  20.629  1.00  0.00     0.274 HD
ATOM   1022  N   ASN A 105      13.646   1.159  14.106  1.00 52.86    -0.346 N 
ATOM   1023  HN  ASN A 105      13.871   0.164  14.115  1.00  0.00     0.163 HD
ATOM   1024  CA  ASN A 105      14.664   2.112  13.681  1.00 53.31     0.097 C 
ATOM   1025  HA  ASN A 105      14.392   3.123  14.065  1.00  0.00     0.088 H 
ATOM   1026  C   ASN A 105      14.669   2.152  12.155  1.00 47.72     0.241 C 
ATOM   1027  O   ASN A 105      15.168   1.222  11.534  1.00 45.37    -0.271 OA
ATOM   1028  CB  ASN A 105      16.059   1.748  14.197  1.00 54.75     0.036 C 
ATOM   1029  HB1 ASN A 105      16.842   2.352  13.683  1.00  0.00     0.051 H 
ATOM   1030  HB2 ASN A 105      16.356   0.730  13.852  1.00  0.00     0.051 H 
ATOM   1031  CG  ASN A 105      16.188   1.867  15.702  1.00 57.79     0.217 C 
ATOM   1032  ND2 ASN A 105      16.310   0.740  16.383  1.00 58.69    -0.370 N 
ATOM   1033 1HD2 ASN A 105      16.307  -0.175  15.931  1.00  0.00     0.159 HD
ATOM   1034 2HD2 ASN A 105      16.397   0.820  17.396  1.00  0.00     0.159 HD
ATOM   1035  OD1 ASN A 105      16.192   2.969  16.246  1.00 57.31    -0.274 OA
ATOM   1036  N   ILE A 106      14.138   3.226  11.556  1.00 52.44    -0.346 N 
ATOM   1037  HN  ILE A 106      13.915   4.053  12.109  1.00  0.00     0.163 HD
ATOM   1038  CA  ILE A 106      13.875   3.226  10.121  1.00 52.84     0.092 C 
ATOM   1039  HA  ILE A 106      13.569   2.191   9.841  1.00  0.00     0.088 H 
ATOM   1040  C   ILE A 106      15.177   3.533   9.370  1.00 51.83     0.241 C 
ATOM   1041  O   ILE A 106      15.867   4.500   9.683  1.00 57.03    -0.271 OA
ATOM   1042  CB  ILE A 106      12.705   4.167   9.746  1.00 58.78    -0.030 C 
ATOM   1043  HB  ILE A 106      12.216   3.726   8.846  1.00  0.00     0.043 H 
ATOM   1044  CG1 ILE A 106      13.143   5.583   9.358  1.00 62.41    -0.063 C 
ATOM   1045 1HG1 ILE A 106      13.608   6.103  10.228  1.00  0.00     0.033 H 
ATOM   1046 2HG1 ILE A 106      14.020   5.548   8.670  1.00  0.00     0.033 H 
ATOM   1047  CG2 ILE A 106      11.652   4.191  10.848  1.00 59.00    -0.071 C 
ATOM   1048 1HG2 ILE A 106      10.809   4.869  10.578  1.00  0.00     0.028 H 
ATOM   1049 2HG2 ILE A 106      12.095   4.458  11.836  1.00  0.00     0.028 H 
ATOM   1050 3HG2 ILE A 106      11.292   3.165  11.096  1.00  0.00     0.028 H 
ATOM   1051  CD1 ILE A 106      12.031   6.426   8.764  1.00 64.40    -0.076 C 
ATOM   1052 1HD1 ILE A 106      12.350   7.456   8.482  1.00  0.00     0.027 H 
ATOM   1053 2HD1 ILE A 106      11.154   6.461   9.452  1.00  0.00     0.027 H 
ATOM   1054 3HD1 ILE A 106      11.566   5.906   7.894  1.00  0.00     0.027 H 
ATOM   1055  N   HIS A 107      15.500   2.677   8.386  1.00 45.12    -0.346 N 
ATOM   1056  HN  HIS A 107      14.829   1.946   8.152  1.00  0.00     0.163 HD
ATOM   1057  CA  HIS A 107      16.745   2.724   7.632  1.00 42.62     0.094 C 
ATOM   1058  HA  HIS A 107      17.281   3.673   7.866  1.00  0.00     0.088 H 
ATOM   1059  C   HIS A 107      16.463   2.660   6.130  1.00 41.43     0.241 C 
ATOM   1060  O   HIS A 107      15.316   2.505   5.724  1.00 38.09    -0.271 OA
ATOM   1061  CB  HIS A 107      17.630   1.535   8.021  1.00 44.98     0.002 C 
ATOM   1062  HB1 HIS A 107      18.498   1.444   7.327  1.00  0.00     0.046 H 
ATOM   1063  HB2 HIS A 107      17.116   0.571   7.801  1.00  0.00     0.046 H 
ATOM   1064  CG  HIS A 107      18.089   1.577   9.438  1.00 44.89     0.028 A 
ATOM   1065  CD2 HIS A 107      18.464   2.612  10.197  1.00 46.09    -0.000 A 
ATOM   1066  HD2 HIS A 107      18.497   3.669   9.885  1.00  0.00     0.114 H 
ATOM   1067  ND1 HIS A 107      18.222   0.453  10.222  1.00 47.36    -0.354 N 
ATOM   1068  HD1 HIS A 107      18.021  -0.503   9.927  1.00  0.00     0.166 HD
ATOM   1069  CE1 HIS A 107      18.654   0.815  11.424  1.00 47.77     0.040 A 
ATOM   1070  HE1 HIS A 107      18.856   0.136  12.270  1.00  0.00     0.140 H 
ATOM   1071  NE2 HIS A 107      18.800   2.123  11.433  1.00 46.74    -0.360 N 
ATOM   1072  HE2 HIS A 107      19.112   2.681  12.228  1.00  0.00     0.166 HD
ATOM   1073  N   LEU A 108      17.525   2.732   5.315  1.00 38.24    -0.346 N 
ATOM   1074  HN  LEU A 108      18.439   2.932   5.721  1.00  0.00     0.163 HD
ATOM   1075  CA  LEU A 108      17.429   2.537   3.874  1.00 38.02     0.089 C 
ATOM   1076  HA  LEU A 108      16.615   3.186   3.475  1.00  0.00     0.087 H 
ATOM   1077  C   LEU A 108      17.114   1.080   3.534  1.00 39.93     0.241 C 
ATOM   1078  O   LEU A 108      17.720   0.162   4.084  1.00 39.93    -0.271 OA
ATOM   1079  CB  LEU A 108      18.758   2.960   3.238  1.00 39.26    -0.035 C 
ATOM   1080  HB1 LEU A 108      18.760   2.706   2.152  1.00  0.00     0.037 H 
ATOM   1081  HB2 LEU A 108      19.581   2.299   3.596  1.00  0.00     0.037 H 
ATOM   1082  CG  LEU A 108      19.140   4.424   3.434  1.00 40.28    -0.059 C 
ATOM   1083  HG  LEU A 108      19.177   4.632   4.529  1.00  0.00     0.038 H 
ATOM   1084  CD1 LEU A 108      20.522   4.696   2.849  1.00 40.78    -0.073 C 
ATOM   1085 1HD1 LEU A 108      21.278   4.017   3.308  1.00  0.00     0.028 H 
ATOM   1086 2HD1 LEU A 108      20.812   5.768   2.948  1.00  0.00     0.028 H 
ATOM   1087 3HD1 LEU A 108      20.523   4.627   1.736  1.00  0.00     0.028 H 
ATOM   1088  CD2 LEU A 108      18.107   5.352   2.806  1.00 42.81    -0.073 C 
ATOM   1089 1HD2 LEU A 108      17.097   5.153   3.234  1.00  0.00     0.028 H 
ATOM   1090 2HD2 LEU A 108      18.108   5.283   1.693  1.00  0.00     0.028 H 
ATOM   1091 3HD2 LEU A 108      18.397   6.424   2.905  1.00  0.00     0.028 H 
ATOM   1092  N   HIS A 109      16.176   0.881   2.596  1.00 37.70    -0.346 N 
ATOM   1093  HN  HIS A 109      15.676   1.688   2.223  1.00  0.00     0.163 HD
ATOM   1094  CA  HIS A 109      15.846  -0.442   2.092  1.00 37.79     0.094 C 
ATOM   1095  HA  HIS A 109      16.026  -1.177   2.911  1.00  0.00     0.088 H 
ATOM   1096  C   HIS A 109      16.763  -0.804   0.923  1.00 39.08     0.241 C 
ATOM   1097  O   HIS A 109      17.332   0.080   0.285  1.00 35.15    -0.271 OA
ATOM   1098  CB  HIS A 109      14.361  -0.518   1.704  1.00 36.58     0.002 C 
ATOM   1099  HB1 HIS A 109      13.731   0.120   2.367  1.00  0.00     0.046 H 
ATOM   1100  HB2 HIS A 109      14.164  -0.004   0.734  1.00  0.00     0.046 H 
ATOM   1101  CG  HIS A 109      13.880  -1.927   1.684  1.00 34.84     0.028 A 
ATOM   1102  CD2 HIS A 109      13.195  -2.646   2.574  1.00 36.38    -0.000 A 
ATOM   1103  HD2 HIS A 109      12.809  -2.286   3.543  1.00  0.00     0.114 H 
ATOM   1104  ND1 HIS A 109      14.152  -2.773   0.637  1.00 36.49    -0.354 N 
ATOM   1105  HD1 HIS A 109      14.672  -2.523  -0.204  1.00  0.00     0.166 HD
ATOM   1106  CE1 HIS A 109      13.634  -3.962   0.892  1.00 39.19     0.040 A 
ATOM   1107  HE1 HIS A 109      13.679  -4.843   0.230  1.00  0.00     0.140 H 
ATOM   1108  NE2 HIS A 109      13.056  -3.912   2.070  1.00 39.74    -0.360 N 
ATOM   1109  HE2 HIS A 109      12.582  -4.687   2.533  1.00  0.00     0.166 HD
ATOM   1110  N   ALA A 110      16.888  -2.115   0.646  1.00 44.56    -0.346 N 
ATOM   1111  HN  ALA A 110      16.333  -2.781   1.184  1.00  0.00     0.163 HD
ATOM   1112  CA  ALA A 110      17.780  -2.629  -0.388  1.00 43.24     0.086 C 
ATOM   1113  HA  ALA A 110      18.656  -1.943  -0.454  1.00  0.00     0.086 H 
ATOM   1114  C   ALA A 110      17.119  -2.680  -1.770  1.00 45.60     0.240 C 
ATOM   1115  O   ALA A 110      17.831  -2.637  -2.773  1.00 46.83    -0.271 OA
ATOM   1116  CB  ALA A 110      18.292  -3.995   0.017  1.00 44.30    -0.049 C 
ATOM   1117  HB1 ALA A 110      18.773  -3.958   1.022  1.00  0.00     0.030 H 
ATOM   1118  HB2 ALA A 110      18.977  -4.422  -0.752  1.00  0.00     0.030 H 
ATOM   1119  HB3 ALA A 110      17.488  -4.766  -0.027  1.00  0.00     0.030 H 
ATOM   1120  N   HIS A 111      15.781  -2.807  -1.836  1.00 42.48    -0.346 N 
ATOM   1121  HN  HIS A 111      15.261  -2.996  -0.979  1.00  0.00     0.163 HD
ATOM   1122  CA  HIS A 111      15.049  -2.683  -3.092  1.00 41.08     0.094 C 
ATOM   1123  HA  HIS A 111      15.470  -3.414  -3.821  1.00  0.00     0.088 H 
ATOM   1124  C   HIS A 111      15.248  -1.271  -3.650  1.00 39.48     0.241 C 
ATOM   1125  O   HIS A 111      15.651  -0.372  -2.916  1.00 42.62    -0.271 OA
ATOM   1126  CB  HIS A 111      13.550  -2.983  -2.908  1.00 38.06     0.002 C 
ATOM   1127  HB1 HIS A 111      13.108  -2.270  -2.174  1.00  0.00     0.046 H 
ATOM   1128  HB2 HIS A 111      12.990  -2.695  -3.828  1.00  0.00     0.046 H 
ATOM   1129  CG  HIS A 111      13.206  -4.389  -2.522  1.00 38.82     0.028 A 
ATOM   1130  CD2 HIS A 111      12.137  -4.855  -1.859  1.00 38.80    -0.000 A 
ATOM   1131  HD2 HIS A 111      11.296  -4.251  -1.480  1.00  0.00     0.114 H 
ATOM   1132  ND1 HIS A 111      13.962  -5.498  -2.842  1.00 39.49    -0.354 N 
ATOM   1133  HD1 HIS A 111      14.833  -5.485  -3.372  1.00  0.00     0.166 HD
ATOM   1134  CE1 HIS A 111      13.376  -6.586  -2.351  1.00 41.59     0.040 A 
ATOM   1135  HE1 HIS A 111      13.749  -7.620  -2.444  1.00  0.00     0.140 H 
ATOM   1136  NE2 HIS A 111      12.273  -6.216  -1.734  1.00 39.71    -0.360 N 
ATOM   1137  HE2 HIS A 111      11.628  -6.836  -1.245  1.00  0.00     0.166 HD
ATOM   1138  N   SER A 112      14.925  -1.092  -4.942  1.00 41.65    -0.344 N 
ATOM   1139  HN  SER A 112      14.516  -1.881  -5.443  1.00  0.00     0.163 HD
ATOM   1140  CA  SER A 112      15.119   0.154  -5.679  1.00 38.68     0.109 C 
ATOM   1141  HA  SER A 112      15.545   0.918  -4.988  1.00  0.00     0.090 H 
ATOM   1142  C   SER A 112      13.800   0.680  -6.242  1.00 38.72     0.243 C 
ATOM   1143  O   SER A 112      13.057  -0.086  -6.849  1.00 36.82    -0.271 OA
ATOM   1144  CB  SER A 112      16.086  -0.066  -6.818  1.00 41.61     0.044 C 
ATOM   1145  HB1 SER A 112      15.916   0.663  -7.644  1.00  0.00     0.077 H 
ATOM   1146  HB2 SER A 112      15.859  -1.008  -7.370  1.00  0.00     0.077 H 
ATOM   1147  OG  SER A 112      17.436  -0.038  -6.367  1.00 43.34    -0.398 OA
ATOM   1148  HG  SER A 112      18.044  -0.176  -7.083  1.00  0.00     0.209 HD
ATOM   1149  N   LEU A 113      13.552   1.992  -6.108  1.00 37.71    -0.346 N 
ATOM   1150  HN  LEU A 113      14.088   2.530  -5.427  1.00  0.00     0.163 HD
ATOM   1151  CA  LEU A 113      12.538   2.673  -6.907  1.00 39.78     0.089 C 
ATOM   1152  HA  LEU A 113      11.609   2.056  -6.902  1.00  0.00     0.087 H 
ATOM   1153  C   LEU A 113      13.017   2.820  -8.354  1.00 40.20     0.241 C 
ATOM   1154  O   LEU A 113      14.101   3.359  -8.601  1.00 39.02    -0.271 OA
ATOM   1155  CB  LEU A 113      12.214   4.048  -6.309  1.00 39.14    -0.035 C 
ATOM   1156  HB1 LEU A 113      11.648   4.655  -7.054  1.00  0.00     0.037 H 
ATOM   1157  HB2 LEU A 113      13.150   4.648  -6.224  1.00  0.00     0.037 H 
ATOM   1158  CG  LEU A 113      11.474   4.062  -4.969  1.00 39.69    -0.059 C 
ATOM   1159  HG  LEU A 113      12.059   3.453  -4.241  1.00  0.00     0.038 H 
ATOM   1160  CD1 LEU A 113      11.377   5.482  -4.432  1.00 41.90    -0.073 C 
ATOM   1161 1HD1 LEU A 113      12.399   5.920  -4.353  1.00  0.00     0.028 H 
ATOM   1162 2HD1 LEU A 113      10.822   5.530  -3.466  1.00  0.00     0.028 H 
ATOM   1163 3HD1 LEU A 113      10.692   6.117  -5.041  1.00  0.00     0.028 H 
ATOM   1164  CD2 LEU A 113      10.076   3.463  -5.077  1.00 40.12    -0.073 C 
ATOM   1165 1HD2 LEU A 113      10.147   2.422  -5.471  1.00  0.00     0.028 H 
ATOM   1166 2HD2 LEU A 113       9.391   4.098  -5.686  1.00  0.00     0.028 H 
ATOM   1167 3HD2 LEU A 113       9.521   3.511  -4.111  1.00  0.00     0.028 H 
ATOM   1168  N   VAL A 114      12.163   2.369  -9.291  1.00 39.56    -0.346 N 
ATOM   1169  HN  VAL A 114      11.294   1.936  -8.977  1.00  0.00     0.163 HD
ATOM   1170  CA  VAL A 114      12.401   2.460 -10.726  1.00 39.48     0.092 C 
ATOM   1171  HA  VAL A 114      13.278   3.129 -10.890  1.00  0.00     0.088 H 
ATOM   1172  C   VAL A 114      11.183   3.104 -11.382  1.00 40.63     0.241 C 
ATOM   1173  O   VAL A 114      10.090   3.110 -10.814  1.00 38.98    -0.271 OA
ATOM   1174  CB  VAL A 114      12.718   1.088 -11.360  1.00 43.05    -0.033 C 
ATOM   1175  HB  VAL A 114      12.726   1.229 -12.466  1.00  0.00     0.042 H 
ATOM   1176  CG1 VAL A 114      14.098   0.591 -10.959  1.00 45.35    -0.071 C 
ATOM   1177 1HG1 VAL A 114      14.327  -0.400 -11.417  1.00  0.00     0.028 H 
ATOM   1178 2HG1 VAL A 114      14.215   0.564  -9.850  1.00  0.00     0.028 H 
ATOM   1179 3HG1 VAL A 114      14.887   1.342 -11.198  1.00  0.00     0.028 H 
ATOM   1180  CG2 VAL A 114      11.661   0.041 -11.046  1.00 45.04    -0.071 C 
ATOM   1181 1HG2 VAL A 114      11.890  -0.950 -11.504  1.00  0.00     0.028 H 
ATOM   1182 2HG2 VAL A 114      10.646   0.395 -11.343  1.00  0.00     0.028 H 
ATOM   1183 3HG2 VAL A 114      11.504  -0.053  -9.946  1.00  0.00     0.028 H 
ATOM   1184  N   GLY A 115      11.402   3.649 -12.585  1.00 39.69    -0.351 N 
ATOM   1185  HN  GLY A 115      12.320   3.528 -13.013  1.00  0.00     0.163 HD
ATOM   1186  CA  GLY A 115      10.396   4.404 -13.311  1.00 39.75     0.069 C 
ATOM   1187  HA1 GLY A 115       9.980   3.821 -14.165  1.00  0.00     0.078 H 
ATOM   1188  HA2 GLY A 115       9.460   4.522 -12.716  1.00  0.00     0.078 H 
ATOM   1189  C   GLY A 115      10.952   5.754 -13.765  1.00 41.19     0.236 C 
ATOM   1190  O   GLY A 115      12.154   6.004 -13.640  1.00 36.31    -0.272 OA
ATOM   1191  N   LYS A 116      10.073   6.618 -14.290  1.00 40.75    -0.346 N 
ATOM   1192  HN  LYS A 116       9.099   6.337 -14.402  1.00  0.00     0.163 HD
ATOM   1193  CA  LYS A 116      10.485   7.951 -14.703  1.00 47.74     0.089 C 
ATOM   1194  HA  LYS A 116      11.270   7.869 -15.490  1.00  0.00     0.087 H 
ATOM   1195  C   LYS A 116      11.054   8.677 -13.494  1.00 44.89     0.241 C 
ATOM   1196  O   LYS A 116      10.447   8.647 -12.424  1.00 47.07    -0.271 OA
ATOM   1197  CB  LYS A 116       9.334   8.820 -15.220  1.00 52.67    -0.038 C 
ATOM   1198  HB1 LYS A 116       8.402   8.585 -14.655  1.00  0.00     0.036 H 
ATOM   1199  HB2 LYS A 116       9.495   9.880 -14.913  1.00  0.00     0.036 H 
ATOM   1200  CG  LYS A 116       9.059   8.755 -16.715  1.00 59.84    -0.061 C 
ATOM   1201  HG1 LYS A 116       9.836   8.146 -17.234  1.00  0.00     0.033 H 
ATOM   1202  HG2 LYS A 116       8.161   8.128 -16.925  1.00  0.00     0.033 H 
ATOM   1203  CD  LYS A 116       8.924  10.125 -17.366  1.00 61.73    -0.043 C 
ATOM   1204  HD1 LYS A 116       8.282  10.798 -16.752  1.00  0.00     0.035 H 
ATOM   1205  HD2 LYS A 116       8.298  10.070 -18.287  1.00  0.00     0.035 H 
ATOM   1206  CE  LYS A 116      10.265  10.769 -17.657  1.00 65.04     0.080 C 
ATOM   1207  HE1 LYS A 116      11.062  10.001 -17.796  1.00  0.00     0.075 H 
ATOM   1208  HE2 LYS A 116      10.672  11.283 -16.755  1.00  0.00     0.075 H 
ATOM   1209  NZ  LYS A 116      10.197  11.690 -18.817  1.00 66.05    -0.079 N 
ATOM   1210  HZ1 LYS A 116      11.099  12.123 -19.013  1.00  0.00     0.274 HD
ATOM   1211  HZ2 LYS A 116       9.468  12.392 -18.690  1.00  0.00     0.274 HD
ATOM   1212  HZ3 LYS A 116       9.825  11.220 -19.642  1.00  0.00     0.274 HD
ATOM   1213  N   HIS A 117      12.209   9.323 -13.681  1.00 44.33    -0.346 N 
ATOM   1214  HN  HIS A 117      12.697   9.210 -14.569  1.00  0.00     0.163 HD
ATOM   1215  CA  HIS A 117      12.795  10.181 -12.664  1.00 44.31     0.094 C 
ATOM   1216  HA  HIS A 117      13.618  10.769 -13.133  1.00  0.00     0.088 H 
ATOM   1217  C   HIS A 117      13.383   9.361 -11.516  1.00 44.26     0.241 C 
ATOM   1218  O   HIS A 117      13.582   9.896 -10.427  1.00 45.05    -0.271 OA
ATOM   1219  CB  HIS A 117      11.774  11.166 -12.073  1.00 45.88     0.002 C 
ATOM   1220  HB1 HIS A 117      11.119  10.637 -11.342  1.00  0.00     0.046 H 
ATOM   1221  HB2 HIS A 117      12.292  11.885 -11.396  1.00  0.00     0.046 H 
ATOM   1222  CG  HIS A 117      10.931  11.915 -13.059  1.00 47.66     0.028 A 
ATOM   1223  CD2 HIS A 117       9.598  11.989 -13.161  1.00 49.88    -0.000 A 
ATOM   1224  HD2 HIS A 117       8.867  11.481 -12.510  1.00  0.00     0.114 H 
ATOM   1225  ND1 HIS A 117      11.436  12.717 -14.061  1.00 53.45    -0.354 N 
ATOM   1226  HD1 HIS A 117      12.426  12.880 -14.245  1.00  0.00     0.166 HD
ATOM   1227  CE1 HIS A 117      10.428  13.243 -14.749  1.00 52.02     0.040 A 
ATOM   1228  HE1 HIS A 117      10.519  13.924 -15.612  1.00  0.00     0.140 H 
ATOM   1229  NE2 HIS A 117       9.303  12.810 -14.221  1.00 50.22    -0.360 N 
ATOM   1230  HE2 HIS A 117       8.365  13.046 -14.546  1.00  0.00     0.166 HD
ATOM   1231  N   CYS A 118      13.676   8.081 -11.769  1.00 42.72    -0.345 N 
ATOM   1232  HN  CYS A 118      13.437   7.691 -12.681  1.00  0.00     0.163 HD
ATOM   1233  CA  CYS A 118      14.322   7.229 -10.789  1.00 44.60     0.098 C 
ATOM   1234  HA  CYS A 118      14.365   7.790  -9.826  1.00  0.00     0.088 H 
ATOM   1235  C   CYS A 118      15.762   6.967 -11.241  1.00 45.66     0.241 C 
ATOM   1236  O   CYS A 118      16.009   6.598 -12.388  1.00 47.39    -0.271 OA
ATOM   1237  CB  CYS A 118      13.506   5.960 -10.553  1.00 43.39     0.013 C 
ATOM   1238  HB1 CYS A 118      13.378   5.390 -11.503  1.00  0.00     0.053 H 
ATOM   1239  HB2 CYS A 118      14.094   5.215  -9.969  1.00  0.00     0.053 H 
ATOM   1240  SG  CYS A 118      11.898   6.271  -9.766  1.00 38.51    -0.095 SA
ATOM   1241  N   GLU A 119      16.708   7.265 -10.344  1.00 43.12    -0.346 N 
ATOM   1242  HN  GLU A 119      16.429   7.768  -9.502  1.00  0.00     0.163 HD
ATOM   1243  CA  GLU A 119      18.111   6.915 -10.497  1.00 45.25     0.090 C 
ATOM   1244  HA  GLU A 119      18.221   6.148 -11.299  1.00  0.00     0.087 H 
ATOM   1245  C   GLU A 119      18.614   6.350  -9.175  1.00 44.22     0.241 C 
ATOM   1246  O   GLU A 119      18.304   6.904  -8.122  1.00 45.75    -0.271 OA
ATOM   1247  CB  GLU A 119      18.966   8.138 -10.833  1.00 50.94    -0.029 C 
ATOM   1248  HB1 GLU A 119      19.934   8.095 -10.282  1.00  0.00     0.037 H 
ATOM   1249  HB2 GLU A 119      18.524   9.055 -10.377  1.00  0.00     0.037 H 
ATOM   1250  CG  GLU A 119      19.213   8.354 -12.309  1.00 57.85     0.018 C 
ATOM   1251  HG1 GLU A 119      18.274   8.650 -12.833  1.00  0.00     0.049 H 
ATOM   1252  HG2 GLU A 119      19.411   7.387 -12.827  1.00  0.00     0.049 H 
ATOM   1253  CD  GLU A 119      20.326   9.354 -12.577  1.00 61.14     0.172 C 
ATOM   1254  OE1 GLU A 119      20.010  10.512 -12.913  1.00 66.00    -0.648 OA
ATOM   1255  OE2 GLU A 119      21.504   8.972 -12.434  1.00 63.79    -0.648 OA
ATOM   1256  N   ASP A 120      19.372   5.249  -9.245  1.00 45.14    -0.346 N 
ATOM   1257  HN  ASP A 120      19.485   4.795 -10.151  1.00  0.00     0.163 HD
ATOM   1258  CA  ASP A 120      20.043   4.667  -8.090  1.00 47.32     0.098 C 
ATOM   1259  HA  ASP A 120      20.357   3.634  -8.367  1.00  0.00     0.088 H 
ATOM   1260  C   ASP A 120      19.070   4.555  -6.914  1.00 46.08     0.241 C 
ATOM   1261  O   ASP A 120      19.432   4.837  -5.774  1.00 45.20    -0.271 OA
ATOM   1262  CB  ASP A 120      21.309   5.460  -7.743  1.00 48.92     0.043 C 
ATOM   1263  HB1 ASP A 120      21.051   6.501  -7.439  1.00  0.00     0.052 H 
ATOM   1264  HB2 ASP A 120      21.755   5.093  -6.789  1.00  0.00     0.052 H 
ATOM   1265  CG  ASP A 120      22.348   5.466  -8.854  1.00 52.10     0.175 C 
ATOM   1266  OD1 ASP A 120      22.892   4.383  -9.156  1.00 52.01    -0.648 OA
ATOM   1267  OD2 ASP A 120      22.589   6.549  -9.423  1.00 54.05    -0.648 OA
ATOM   1268  N   GLY A 121      17.833   4.128  -7.213  1.00 48.11    -0.351 N 
ATOM   1269  HN  GLY A 121      17.583   4.009  -8.195  1.00  0.00     0.163 HD
ATOM   1270  CA  GLY A 121      16.834   3.827  -6.201  1.00 48.35     0.069 C 
ATOM   1271  HA1 GLY A 121      17.251   3.141  -5.427  1.00  0.00     0.078 H 
ATOM   1272  HA2 GLY A 121      16.034   3.172  -6.619  1.00  0.00     0.078 H 
ATOM   1273  C   GLY A 121      16.230   5.070  -5.552  1.00 49.43     0.236 C 
ATOM   1274  O   GLY A 121      15.588   4.967  -4.511  1.00 51.38    -0.272 OA
ATOM   1275  N   ILE A 122      16.435   6.242  -6.159  1.00 48.53    -0.346 N 
ATOM   1276  HN  ILE A 122      17.033   6.280  -6.984  1.00  0.00     0.163 HD
ATOM   1277  CA  ILE A 122      15.822   7.463  -5.666  1.00 49.56     0.092 C 
ATOM   1278  HA  ILE A 122      15.085   7.186  -4.877  1.00  0.00     0.088 H 
ATOM   1279  C   ILE A 122      15.060   8.102  -6.821  1.00 44.78     0.241 C 
ATOM   1280  O   ILE A 122      15.569   8.200  -7.934  1.00 48.03    -0.271 OA
ATOM   1281  CB  ILE A 122      16.862   8.414  -5.037  1.00 50.68    -0.030 C 
ATOM   1282  HB  ILE A 122      17.696   8.535  -5.767  1.00  0.00     0.043 H 
ATOM   1283  CG1 ILE A 122      17.449   7.823  -3.750  1.00 53.18    -0.063 C 
ATOM   1284 1HG1 ILE A 122      16.688   7.832  -2.935  1.00  0.00     0.033 H 
ATOM   1285 2HG1 ILE A 122      17.598   6.723  -3.859  1.00  0.00     0.033 H 
ATOM   1286  CG2 ILE A 122      16.260   9.792  -4.787  1.00 52.22    -0.071 C 
ATOM   1287 1HG2 ILE A 122      15.833  10.222  -5.723  1.00  0.00     0.028 H 
ATOM   1288 2HG2 ILE A 122      16.999  10.483  -4.319  1.00  0.00     0.028 H 
ATOM   1289 3HG2 ILE A 122      15.506   9.767  -3.966  1.00  0.00     0.028 H 
ATOM   1290  CD1 ILE A 122      18.728   8.486  -3.287  1.00 52.35    -0.076 C 
ATOM   1291 1HD1 ILE A 122      19.155   8.056  -2.351  1.00  0.00     0.027 H 
ATOM   1292 2HD1 ILE A 122      18.579   9.586  -3.178  1.00  0.00     0.027 H 
ATOM   1293 3HD1 ILE A 122      19.489   8.477  -4.102  1.00  0.00     0.027 H 
ATOM   1294  N   CYS A 123      13.819   8.490  -6.525  1.00 43.12    -0.345 N 
ATOM   1295  HN  CYS A 123      13.436   8.229  -5.616  1.00  0.00     0.163 HD
ATOM   1296  CA  CYS A 123      12.984   9.262  -7.423  1.00 42.10     0.098 C 
ATOM   1297  HA  CYS A 123      13.301   9.071  -8.475  1.00  0.00     0.088 H 
ATOM   1298  C   CYS A 123      13.131  10.753  -7.115  1.00 43.01     0.242 C 
ATOM   1299  O   CYS A 123      12.828  11.185  -6.009  1.00 41.12    -0.271 OA
ATOM   1300  CB  CYS A 123      11.530   8.853  -7.255  1.00 41.48     0.013 C 
ATOM   1301  HB1 CYS A 123      11.406   7.752  -7.376  1.00  0.00     0.053 H 
ATOM   1302  HB2 CYS A 123      11.204   8.954  -6.193  1.00  0.00     0.053 H 
ATOM   1303  SG  CYS A 123      10.428   9.758  -8.363  1.00 41.37    -0.095 SA
ATOM   1304  N   THR A 124      13.580  11.531  -8.107  1.00 42.85    -0.344 N 
ATOM   1305  HN  THR A 124      13.724  11.114  -9.027  1.00  0.00     0.163 HD
ATOM   1306  CA  THR A 124      13.873  12.948  -7.932  1.00 41.59     0.113 C 
ATOM   1307  HA  THR A 124      13.575  13.257  -6.903  1.00  0.00     0.091 H 
ATOM   1308  C   THR A 124      13.058  13.742  -8.946  1.00 40.36     0.243 C 
ATOM   1309  O   THR A 124      13.295  13.591 -10.143  1.00 39.15    -0.271 OA
ATOM   1310  CB  THR A 124      15.371  13.223  -8.123  1.00 39.67     0.060 C 
ATOM   1311  HB  THR A 124      15.658  12.906  -9.153  1.00  0.00     0.086 H 
ATOM   1312  CG2 THR A 124      15.750  14.679  -7.949  1.00 41.97    -0.050 C 
ATOM   1313 1HG2 THR A 124      16.838  14.879  -8.088  1.00  0.00     0.031 H 
ATOM   1314 2HG2 THR A 124      15.403  15.060  -6.960  1.00  0.00     0.031 H 
ATOM   1315 3HG2 THR A 124      15.142  15.327  -8.623  1.00  0.00     0.031 H 
ATOM   1316  OG1 THR A 124      16.097  12.423  -7.188  1.00 43.94    -0.393 OA
ATOM   1317  HG1 THR A 124      17.024  12.593  -7.306  1.00  0.00     0.210 HD
ATOM   1318  N   VAL A 125      12.131  14.577  -8.447  1.00 39.08    -0.346 N 
ATOM   1319  HN  VAL A 125      12.046  14.639  -7.432  1.00  0.00     0.163 HD
ATOM   1320  CA  VAL A 125      11.238  15.401  -9.255  1.00 42.46     0.092 C 
ATOM   1321  HA  VAL A 125      11.537  15.311 -10.325  1.00  0.00     0.088 H 
ATOM   1322  C   VAL A 125      11.383  16.866  -8.822  1.00 46.80     0.241 C 
ATOM   1323  O   VAL A 125      12.075  17.163  -7.848  1.00 44.24    -0.271 OA
ATOM   1324  CB  VAL A 125       9.774  14.937  -9.107  1.00 42.50    -0.033 C 
ATOM   1325  HB  VAL A 125       9.157  15.548  -9.807  1.00  0.00     0.042 H 
ATOM   1326  CG1 VAL A 125       9.585  13.475  -9.490  1.00 43.05    -0.071 C 
ATOM   1327 1HG1 VAL A 125       8.527  13.140  -9.383  1.00  0.00     0.028 H 
ATOM   1328 2HG1 VAL A 125      10.275  12.816  -8.913  1.00  0.00     0.028 H 
ATOM   1329 3HG1 VAL A 125       9.967  13.277 -10.519  1.00  0.00     0.028 H 
ATOM   1330  CG2 VAL A 125       9.246  15.179  -7.705  1.00 43.60    -0.071 C 
ATOM   1331 1HG2 VAL A 125       8.188  14.844  -7.598  1.00  0.00     0.028 H 
ATOM   1332 2HG2 VAL A 125       9.366  16.246  -7.404  1.00  0.00     0.028 H 
ATOM   1333 3HG2 VAL A 125       9.902  14.706  -6.937  1.00  0.00     0.028 H 
ATOM   1334  N   THR A 126      10.701  17.776  -9.531  1.00 47.56    -0.344 N 
ATOM   1335  HN  THR A 126      10.232  17.481 -10.388  1.00  0.00     0.163 HD
ATOM   1336  CA  THR A 126      10.605  19.171  -9.122  1.00 53.66     0.113 C 
ATOM   1337  HA  THR A 126      11.275  19.335  -8.246  1.00  0.00     0.091 H 
ATOM   1338  C   THR A 126       9.168  19.479  -8.706  1.00 54.72     0.243 C 
ATOM   1339  O   THR A 126       8.248  18.768  -9.103  1.00 56.25    -0.271 OA
ATOM   1340  CB  THR A 126      11.015  20.133 -10.246  1.00 56.00     0.060 C 
ATOM   1341  HB  THR A 126      10.922  21.179  -9.870  1.00  0.00     0.086 H 
ATOM   1342  CG2 THR A 126      12.430  19.922 -10.740  1.00 55.04    -0.050 C 
ATOM   1343 1HG2 THR A 126      12.728  20.621 -11.556  1.00  0.00     0.031 H 
ATOM   1344 2HG2 THR A 126      12.584  18.863 -11.053  1.00  0.00     0.031 H 
ATOM   1345 3HG2 THR A 126      13.154  19.974  -9.894  1.00  0.00     0.031 H 
ATOM   1346  OG1 THR A 126      10.094  19.953 -11.323  1.00 54.31    -0.393 OA
ATOM   1347  HG1 THR A 126      10.348  20.548 -12.019  1.00  0.00     0.210 HD
ATOM   1348  N   ALA A 127       8.993  20.542  -7.908  1.00 53.47    -0.346 N 
ATOM   1349  HN  ALA A 127       9.814  20.973  -7.484  1.00  0.00     0.163 HD
ATOM   1350  CA  ALA A 127       7.684  21.108  -7.619  1.00 54.16     0.086 C 
ATOM   1351  HA  ALA A 127       6.927  20.626  -8.281  1.00  0.00     0.086 H 
ATOM   1352  C   ALA A 127       7.704  22.607  -7.900  1.00 55.38     0.240 C 
ATOM   1353  O   ALA A 127       8.776  23.196  -8.007  1.00 57.90    -0.271 OA
ATOM   1354  CB  ALA A 127       7.308  20.854  -6.182  1.00 52.54    -0.049 C 
ATOM   1355  HB1 ALA A 127       7.293  19.758  -5.977  1.00  0.00     0.030 H 
ATOM   1356  HB2 ALA A 127       6.343  21.342  -5.911  1.00  0.00     0.030 H 
ATOM   1357  HB3 ALA A 127       7.973  21.402  -5.474  1.00  0.00     0.030 H 
ATOM   1358  N   GLY A 128       6.510  23.210  -7.975  1.00 54.88    -0.351 N 
ATOM   1359  HN  GLY A 128       5.667  22.638  -7.929  1.00  0.00     0.163 HD
ATOM   1360  CA  GLY A 128       6.371  24.653  -8.120  1.00 59.62     0.069 C 
ATOM   1361  HA1 GLY A 128       7.115  25.196  -7.491  1.00  0.00     0.078 H 
ATOM   1362  HA2 GLY A 128       5.433  25.019  -7.640  1.00  0.00     0.078 H 
ATOM   1363  C   GLY A 128       6.454  25.094  -9.580  1.00 60.46     0.238 C 
ATOM   1364  O   GLY A 128       6.499  24.255 -10.477  1.00 57.03    -0.272 OA
ATOM   1365  N   PRO A 129       6.490  26.417  -9.871  1.00 62.08    -0.337 N 
ATOM   1366  CA  PRO A 129       6.583  27.452  -8.841  1.00 61.58     0.091 C 
ATOM   1367  HA  PRO A 129       7.247  27.108  -8.014  1.00  0.00     0.087 H 
ATOM   1368  C   PRO A 129       5.241  27.912  -8.276  1.00 61.18     0.241 C 
ATOM   1369  O   PRO A 129       5.222  28.649  -7.297  1.00 62.16    -0.271 OA
ATOM   1370  CB  PRO A 129       7.263  28.582  -9.625  1.00 65.10    -0.036 C 
ATOM   1371  HB1 PRO A 129       7.180  29.588  -9.152  1.00  0.00     0.036 H 
ATOM   1372  HB2 PRO A 129       8.377  28.544  -9.619  1.00  0.00     0.036 H 
ATOM   1373  CG  PRO A 129       6.638  28.480 -11.000  1.00 65.41    -0.048 C 
ATOM   1374  HG1 PRO A 129       5.714  29.091 -11.123  1.00  0.00     0.035 H 
ATOM   1375  HG2 PRO A 129       7.229  28.979 -11.803  1.00  0.00     0.035 H 
ATOM   1376  CD  PRO A 129       6.427  26.994 -11.225  1.00 66.34    -0.001 C 
ATOM   1377  HD1 PRO A 129       5.498  26.743 -11.788  1.00  0.00     0.064 H 
ATOM   1378  HD2 PRO A 129       7.136  26.535 -11.953  1.00  0.00     0.064 H 
ATOM   1379  N   LYS A 130       4.129  27.471  -8.883  1.00 62.29    -0.346 N 
ATOM   1380  HN  LYS A 130       4.219  26.816  -9.660  1.00  0.00     0.163 HD
ATOM   1381  CA  LYS A 130       2.797  27.895  -8.472  1.00 63.37     0.089 C 
ATOM   1382  HA  LYS A 130       2.905  28.696  -7.704  1.00  0.00     0.087 H 
ATOM   1383  C   LYS A 130       2.065  26.709  -7.833  1.00 60.56     0.241 C 
ATOM   1384  O   LYS A 130       1.659  26.780  -6.672  1.00 51.57    -0.271 OA
ATOM   1385  CB  LYS A 130       2.052  28.480  -9.680  1.00 66.41    -0.038 C 
ATOM   1386  HB1 LYS A 130       1.524  27.666 -10.230  1.00  0.00     0.036 H 
ATOM   1387  HB2 LYS A 130       2.784  28.803 -10.456  1.00  0.00     0.036 H 
ATOM   1388  CG  LYS A 130       1.081  29.617  -9.378  1.00 69.57    -0.061 C 
ATOM   1389  HG1 LYS A 130       0.347  29.316  -8.594  1.00  0.00     0.033 H 
ATOM   1390  HG2 LYS A 130       1.595  30.446  -8.838  1.00  0.00     0.033 H 
ATOM   1391  CD  LYS A 130       0.367  30.138 -10.619  1.00 72.94    -0.043 C 
ATOM   1392  HD1 LYS A 130       1.103  30.539 -11.355  1.00  0.00     0.035 H 
ATOM   1393  HD2 LYS A 130      -0.052  29.293 -11.214  1.00  0.00     0.035 H 
ATOM   1394  CE  LYS A 130      -0.707  31.166 -10.325  1.00 73.98     0.080 C 
ATOM   1395  HE1 LYS A 130      -0.263  32.142 -10.018  1.00  0.00     0.075 H 
ATOM   1396  HE2 LYS A 130      -1.258  30.922  -9.387  1.00  0.00     0.075 H 
ATOM   1397  NZ  LYS A 130      -1.635  31.330 -11.470  1.00 74.60    -0.079 N 
ATOM   1398  HZ1 LYS A 130      -2.358  32.022 -11.272  1.00  0.00     0.274 HD
ATOM   1399  HZ2 LYS A 130      -2.041  30.437 -11.751  1.00  0.00     0.274 HD
ATOM   1400  HZ3 LYS A 130      -1.131  31.553 -12.329  1.00  0.00     0.274 HD
ATOM   1401  N   ASP A 131       1.916  25.617  -8.597  1.00 57.76    -0.346 N 
ATOM   1402  HN  ASP A 131       2.253  25.648  -9.559  1.00  0.00     0.163 HD
ATOM   1403  CA  ASP A 131       1.296  24.389  -8.117  1.00 55.55     0.098 C 
ATOM   1404  HA  ASP A 131       0.432  24.666  -7.469  1.00  0.00     0.088 H 
ATOM   1405  C   ASP A 131       2.307  23.621  -7.263  1.00 54.11     0.241 C 
ATOM   1406  O   ASP A 131       3.392  23.270  -7.728  1.00 50.60    -0.271 OA
ATOM   1407  CB  ASP A 131       0.766  23.562  -9.295  1.00 57.40     0.043 C 
ATOM   1408  HB1 ASP A 131       1.598  23.325  -9.998  1.00  0.00     0.052 H 
ATOM   1409  HB2 ASP A 131       0.127  24.199  -9.950  1.00  0.00     0.052 H 
ATOM   1410  CG  ASP A 131       0.021  22.288  -8.926  1.00 56.30     0.175 C 
ATOM   1411  OD1 ASP A 131      -0.195  22.044  -7.720  1.00 56.74    -0.648 OA
ATOM   1412  OD2 ASP A 131      -0.328  21.539  -9.858  1.00 55.34    -0.648 OA
ATOM   1413  N   MET A 132       1.921  23.357  -6.010  1.00 50.49    -0.346 N 
ATOM   1414  HN  MET A 132       0.946  23.521  -5.759  1.00  0.00     0.163 HD
ATOM   1415  CA  MET A 132       2.821  22.848  -4.986  1.00 53.36     0.090 C 
ATOM   1416  HA  MET A 132       3.873  22.956  -5.341  1.00  0.00     0.087 H 
ATOM   1417  C   MET A 132       2.539  21.368  -4.702  1.00 51.52     0.241 C 
ATOM   1418  O   MET A 132       3.154  20.790  -3.807  1.00 51.96    -0.271 OA
ATOM   1419  CB  MET A 132       2.639  23.674  -3.706  1.00 53.08    -0.030 C 
ATOM   1420  HB1 MET A 132       2.499  22.995  -2.833  1.00  0.00     0.037 H 
ATOM   1421  HB2 MET A 132       1.649  24.186  -3.722  1.00  0.00     0.037 H 
ATOM   1422  CG  MET A 132       3.744  24.687  -3.406  1.00 58.06    -0.021 C 
ATOM   1423  HG1 MET A 132       3.310  25.545  -2.841  1.00  0.00     0.049 H 
ATOM   1424  HG2 MET A 132       4.436  24.259  -2.643  1.00  0.00     0.049 H 
ATOM   1425  SD  MET A 132       4.715  25.323  -4.799  1.00 56.54    -0.173 SA
ATOM   1426  CE  MET A 132       6.308  24.656  -4.322  1.00 57.74    -0.035 C 
ATOM   1427  HE1 MET A 132       6.905  25.047  -5.179  1.00  0.00     0.041 H 
ATOM   1428  HE2 MET A 132       6.355  23.557  -4.141  1.00  0.00     0.041 H 
ATOM   1429  HE3 MET A 132       6.672  24.914  -3.300  1.00  0.00     0.041 H 
ATOM   1430  N   VAL A 133       1.638  20.763  -5.491  1.00 49.18    -0.346 N 
ATOM   1431  HN  VAL A 133       1.218  21.311  -6.242  1.00  0.00     0.163 HD
ATOM   1432  CA  VAL A 133       1.221  19.375  -5.345  1.00 48.77     0.092 C 
ATOM   1433  HA  VAL A 133       1.501  19.021  -4.325  1.00  0.00     0.088 H 
ATOM   1434  C   VAL A 133       1.963  18.529  -6.381  1.00 48.99     0.241 C 
ATOM   1435  O   VAL A 133       2.027  18.907  -7.549  1.00 48.30    -0.271 OA
ATOM   1436  CB  VAL A 133      -0.310  19.272  -5.504  1.00 47.19    -0.033 C 
ATOM   1437  HB  VAL A 133      -0.564  19.651  -6.521  1.00  0.00     0.042 H 
ATOM   1438  CG1 VAL A 133      -0.827  17.842  -5.410  1.00 47.62    -0.071 C 
ATOM   1439 1HG1 VAL A 133      -0.295  17.196  -6.147  1.00  0.00     0.028 H 
ATOM   1440 2HG1 VAL A 133      -1.934  17.789  -5.530  1.00  0.00     0.028 H 
ATOM   1441 3HG1 VAL A 133      -0.756  17.439  -4.373  1.00  0.00     0.028 H 
ATOM   1442  CG2 VAL A 133      -1.035  20.153  -4.499  1.00 46.91    -0.071 C 
ATOM   1443 1HG2 VAL A 133      -0.657  21.200  -4.568  1.00  0.00     0.028 H 
ATOM   1444 2HG2 VAL A 133      -0.964  19.750  -3.462  1.00  0.00     0.028 H 
ATOM   1445 3HG2 VAL A 133      -2.142  20.100  -4.619  1.00  0.00     0.028 H 
ATOM   1446  N   VAL A 134       2.528  17.395  -5.937  1.00 47.56    -0.346 N 
ATOM   1447  HN  VAL A 134       2.399  17.142  -4.957  1.00  0.00     0.163 HD
ATOM   1448  CA  VAL A 134       3.316  16.506  -6.782  1.00 50.56     0.092 C 
ATOM   1449  HA  VAL A 134       3.196  16.818  -7.846  1.00  0.00     0.088 H 
ATOM   1450  C   VAL A 134       2.794  15.077  -6.622  1.00 48.30     0.241 C 
ATOM   1451  O   VAL A 134       2.641  14.609  -5.497  1.00 48.90    -0.271 OA
ATOM   1452  CB  VAL A 134       4.808  16.583  -6.403  1.00 54.65    -0.033 C 
ATOM   1453  HB  VAL A 134       4.929  16.073  -5.419  1.00  0.00     0.042 H 
ATOM   1454  CG1 VAL A 134       5.699  15.860  -7.403  1.00 57.12    -0.071 C 
ATOM   1455 1HG1 VAL A 134       6.778  15.916  -7.129  1.00  0.00     0.028 H 
ATOM   1456 2HG1 VAL A 134       5.528  16.235  -8.439  1.00  0.00     0.028 H 
ATOM   1457 3HG1 VAL A 134       5.373  14.802  -7.540  1.00  0.00     0.028 H 
ATOM   1458  CG2 VAL A 134       5.273  18.018  -6.232  1.00 57.88    -0.071 C 
ATOM   1459 1HG2 VAL A 134       6.352  18.074  -5.958  1.00  0.00     0.028 H 
ATOM   1460 2HG2 VAL A 134       4.639  18.565  -5.496  1.00  0.00     0.028 H 
ATOM   1461 3HG2 VAL A 134       5.053  18.627  -7.140  1.00  0.00     0.028 H 
ATOM   1462  N   GLY A 135       2.548  14.390  -7.748  1.00 46.62    -0.351 N 
ATOM   1463  HN  GLY A 135       2.672  14.864  -8.643  1.00  0.00     0.163 HD
ATOM   1464  CA  GLY A 135       2.112  12.998  -7.754  1.00 43.84     0.069 C 
ATOM   1465  HA1 GLY A 135       1.120  12.884  -8.250  1.00  0.00     0.078 H 
ATOM   1466  HA2 GLY A 135       1.835  12.654  -6.730  1.00  0.00     0.078 H 
ATOM   1467  C   GLY A 135       3.159  12.084  -8.385  1.00 43.10     0.236 C 
ATOM   1468  O   GLY A 135       4.018  12.567  -9.118  1.00 39.51    -0.272 OA
ATOM   1469  N   PHE A 136       3.079  10.775  -8.086  1.00 39.85    -0.346 N 
ATOM   1470  HN  PHE A 136       2.312  10.461  -7.492  1.00  0.00     0.163 HD
ATOM   1471  CA  PHE A 136       4.030   9.784  -8.566  1.00 38.54     0.093 C 
ATOM   1472  HA  PHE A 136       4.663  10.249  -9.358  1.00  0.00     0.088 H 
ATOM   1473  C   PHE A 136       3.268   8.607  -9.175  1.00 38.96     0.241 C 
ATOM   1474  O   PHE A 136       2.799   7.730  -8.448  1.00 38.64    -0.271 OA
ATOM   1475  CB  PHE A 136       4.936   9.311  -7.427  1.00 39.27    -0.014 C 
ATOM   1476  HB1 PHE A 136       5.669   8.557  -7.799  1.00  0.00     0.043 H 
ATOM   1477  HB2 PHE A 136       4.362   8.680  -6.709  1.00  0.00     0.043 H 
ATOM   1478  CG  PHE A 136       5.646  10.422  -6.701  1.00 39.27    -0.056 A 
ATOM   1479  CD1 PHE A 136       5.046  11.065  -5.630  1.00 40.48    -0.077 A 
ATOM   1480  HD1 PHE A 136       4.048  10.743  -5.289  1.00  0.00     0.084 H 
ATOM   1481  CD2 PHE A 136       6.880  10.876  -7.139  1.00 39.42    -0.077 A 
ATOM   1482  HD2 PHE A 136       7.361  10.397  -8.008  1.00  0.00     0.084 H 
ATOM   1483  CE1 PHE A 136       5.688  12.109  -4.983  1.00 43.37    -0.082 A 
ATOM   1484  HE1 PHE A 136       5.210  12.597  -4.117  1.00  0.00     0.083 H 
ATOM   1485  CE2 PHE A 136       7.517  11.927  -6.495  1.00 39.85    -0.082 A 
ATOM   1486  HE2 PHE A 136       8.503  12.272  -6.848  1.00  0.00     0.083 H 
ATOM   1487  CZ  PHE A 136       6.921  12.539  -5.418  1.00 41.99    -0.083 A 
ATOM   1488  HZ  PHE A 136       7.429  13.372  -4.904  1.00  0.00     0.083 H 
ATOM   1489  N   ALA A 137       3.140   8.611 -10.509  1.00 35.90    -0.346 N 
ATOM   1490  HN  ALA A 137       3.673   9.292 -11.050  1.00  0.00     0.163 HD
ATOM   1491  CA  ALA A 137       2.271   7.683 -11.218  1.00 37.88     0.086 C 
ATOM   1492  HA  ALA A 137       1.590   7.209 -10.473  1.00  0.00     0.086 H 
ATOM   1493  C   ALA A 137       3.059   6.572 -11.915  1.00 37.77     0.240 C 
ATOM   1494  O   ALA A 137       2.451   5.746 -12.594  1.00 41.83    -0.271 OA
ATOM   1495  CB  ALA A 137       1.422   8.442 -12.212  1.00 38.89    -0.049 C 
ATOM   1496  HB1 ALA A 137       0.848   9.252 -11.704  1.00  0.00     0.030 H 
ATOM   1497  HB2 ALA A 137       0.754   7.761 -12.789  1.00  0.00     0.030 H 
ATOM   1498  HB3 ALA A 137       2.031   8.836 -13.059  1.00  0.00     0.030 H 
ATOM   1499  N   ASN A 138       4.384   6.519 -11.718  1.00 36.78    -0.346 N 
ATOM   1500  HN  ASN A 138       4.813   7.149 -11.040  1.00  0.00     0.163 HD
ATOM   1501  CA  ASN A 138       5.224   5.584 -12.450  1.00 36.63     0.097 C 
ATOM   1502  HA  ASN A 138       4.572   4.749 -12.799  1.00  0.00     0.088 H 
ATOM   1503  C   ASN A 138       6.280   4.986 -11.518  1.00 36.05     0.241 C 
ATOM   1504  O   ASN A 138       7.405   4.717 -11.935  1.00 43.64    -0.271 OA
ATOM   1505  CB  ASN A 138       5.811   6.261 -13.693  1.00 40.00     0.036 C 
ATOM   1506  HB1 ASN A 138       6.476   7.106 -13.399  1.00  0.00     0.051 H 
ATOM   1507  HB2 ASN A 138       5.019   6.824 -14.241  1.00  0.00     0.051 H 
ATOM   1508  CG  ASN A 138       6.537   5.318 -14.633  1.00 42.38     0.217 C 
ATOM   1509  ND2 ASN A 138       6.147   4.052 -14.659  1.00 41.72    -0.370 N 
ATOM   1510 1HD2 ASN A 138       5.364   3.710 -14.102  1.00  0.00     0.159 HD
ATOM   1511 2HD2 ASN A 138       6.635   3.418 -15.291  1.00  0.00     0.159 HD
ATOM   1512  OD1 ASN A 138       7.481   5.730 -15.304  1.00 41.18    -0.274 OA
ATOM   1513  N   LEU A 139       5.893   4.736 -10.259  1.00 34.87    -0.346 N 
ATOM   1514  HN  LEU A 139       4.938   4.970  -9.987  1.00  0.00     0.163 HD
ATOM   1515  CA  LEU A 139       6.775   4.146  -9.263  1.00 32.30     0.089 C 
ATOM   1516  HA  LEU A 139       7.825   4.453  -9.482  1.00  0.00     0.087 H 
ATOM   1517  C   LEU A 139       6.675   2.620  -9.346  1.00 32.87     0.240 C 
ATOM   1518  O   LEU A 139       5.579   2.057  -9.332  1.00 33.24    -0.271 OA
ATOM   1519  CB  LEU A 139       6.384   4.662  -7.867  1.00 34.29    -0.035 C 
ATOM   1520  HB1 LEU A 139       6.839   4.002  -7.092  1.00  0.00     0.037 H 
ATOM   1521  HB2 LEU A 139       5.299   4.471  -7.696  1.00  0.00     0.037 H 
ATOM   1522  CG  LEU A 139       6.697   6.126  -7.530  1.00 34.13    -0.059 C 
ATOM   1523  HG  LEU A 139       6.060   6.777  -8.172  1.00  0.00     0.038 H 
ATOM   1524  CD1 LEU A 139       6.367   6.421  -6.073  1.00 37.14    -0.073 C 
ATOM   1525 1HD1 LEU A 139       6.594   7.485  -5.828  1.00  0.00     0.028 H 
ATOM   1526 2HD1 LEU A 139       6.884   5.717  -5.380  1.00  0.00     0.028 H 
ATOM   1527 3HD1 LEU A 139       5.313   6.155  -5.825  1.00  0.00     0.028 H 
ATOM   1528  CD2 LEU A 139       8.154   6.486  -7.781  1.00 35.17    -0.073 C 
ATOM   1529 1HD2 LEU A 139       8.381   7.550  -7.536  1.00  0.00     0.028 H 
ATOM   1530 2HD2 LEU A 139       8.452   6.244  -8.828  1.00  0.00     0.028 H 
ATOM   1531 3HD2 LEU A 139       8.837   5.794  -7.235  1.00  0.00     0.028 H 
ATOM   1532  N   GLY A 140       7.827   1.962  -9.499  1.00 33.12    -0.351 N 
ATOM   1533  HN  GLY A 140       8.656   2.489  -9.774  1.00  0.00     0.163 HD
ATOM   1534  CA  GLY A 140       7.952   0.528  -9.291  1.00 36.53     0.069 C 
ATOM   1535  HA1 GLY A 140       8.220  -0.011 -10.230  1.00  0.00     0.078 H 
ATOM   1536  HA2 GLY A 140       6.965   0.043  -9.104  1.00  0.00     0.078 H 
ATOM   1537  C   GLY A 140       8.950   0.255  -8.166  1.00 37.09     0.236 C 
ATOM   1538  O   GLY A 140       9.835   1.068  -7.932  1.00 42.41    -0.272 OA
ATOM   1539  N   ILE A 141       8.788  -0.880  -7.480  1.00 38.80    -0.346 N 
ATOM   1540  HN  ILE A 141       7.978  -1.464  -7.686  1.00  0.00     0.163 HD
ATOM   1541  CA  ILE A 141       9.719  -1.317  -6.451  1.00 38.97     0.092 C 
ATOM   1542  HA  ILE A 141      10.496  -0.528  -6.321  1.00  0.00     0.088 H 
ATOM   1543  C   ILE A 141      10.403  -2.590  -6.947  1.00 38.47     0.241 C 
ATOM   1544  O   ILE A 141       9.785  -3.650  -7.007  1.00 45.59    -0.271 OA
ATOM   1545  CB  ILE A 141       8.984  -1.503  -5.109  1.00 38.80    -0.030 C 
ATOM   1546  HB  ILE A 141       8.260  -2.342  -5.230  1.00  0.00     0.043 H 
ATOM   1547  CG1 ILE A 141       8.185  -0.240  -4.760  1.00 37.74    -0.063 C 
ATOM   1548 1HG1 ILE A 141       7.784   0.231  -5.688  1.00  0.00     0.033 H 
ATOM   1549 2HG1 ILE A 141       8.872   0.567  -4.414  1.00  0.00     0.033 H 
ATOM   1550  CG2 ILE A 141       9.962  -1.888  -4.009  1.00 42.48    -0.071 C 
ATOM   1551 1HG2 ILE A 141       9.430  -2.023  -3.038  1.00  0.00     0.028 H 
ATOM   1552 2HG2 ILE A 141      10.798  -1.155  -3.924  1.00  0.00     0.028 H 
ATOM   1553 3HG2 ILE A 141      10.557  -2.790  -4.283  1.00  0.00     0.028 H 
ATOM   1554  CD1 ILE A 141       7.076  -0.444  -3.759  1.00 38.91    -0.076 C 
ATOM   1555 1HD1 ILE A 141       6.496   0.474  -3.505  1.00  0.00     0.027 H 
ATOM   1556 2HD1 ILE A 141       7.477  -0.915  -2.831  1.00  0.00     0.027 H 
ATOM   1557 3HD1 ILE A 141       6.389  -1.251  -4.105  1.00  0.00     0.027 H 
ATOM   1558  N   LEU A 142      11.675  -2.448  -7.334  1.00 36.52    -0.346 N 
ATOM   1559  HN  LEU A 142      12.136  -1.555  -7.161  1.00  0.00     0.163 HD
ATOM   1560  CA  LEU A 142      12.435  -3.501  -7.988  1.00 39.60     0.089 C 
ATOM   1561  HA  LEU A 142      11.743  -4.135  -8.590  1.00  0.00     0.087 H 
ATOM   1562  C   LEU A 142      13.106  -4.360  -6.920  1.00 39.31     0.241 C 
ATOM   1563  O   LEU A 142      13.817  -3.840  -6.067  1.00 41.52    -0.271 OA
ATOM   1564  CB  LEU A 142      13.482  -2.871  -8.916  1.00 39.88    -0.035 C 
ATOM   1565  HB1 LEU A 142      14.148  -2.195  -8.330  1.00  0.00     0.037 H 
ATOM   1566  HB2 LEU A 142      12.991  -2.133  -9.593  1.00  0.00     0.037 H 
ATOM   1567  CG  LEU A 142      14.328  -3.847  -9.738  1.00 43.42    -0.059 C 
ATOM   1568  HG  LEU A 142      14.564  -4.727  -9.096  1.00  0.00     0.038 H 
ATOM   1569  CD1 LEU A 142      13.565  -4.342 -10.958  1.00 43.03    -0.073 C 
ATOM   1570 1HD1 LEU A 142      12.603  -4.808 -10.641  1.00  0.00     0.028 H 
ATOM   1571 2HD1 LEU A 142      14.178  -5.032 -11.583  1.00  0.00     0.028 H 
ATOM   1572 3HD1 LEU A 142      13.411  -3.534 -11.711  1.00  0.00     0.028 H 
ATOM   1573  CD2 LEU A 142      15.642  -3.211 -10.171  1.00 44.95    -0.073 C 
ATOM   1574 1HD2 LEU A 142      16.201  -2.848  -9.277  1.00  0.00     0.028 H 
ATOM   1575 2HD2 LEU A 142      15.488  -2.403 -10.924  1.00  0.00     0.028 H 
ATOM   1576 3HD2 LEU A 142      16.255  -3.901 -10.796  1.00  0.00     0.028 H 
ATOM   1577  N   HIS A 143      12.848  -5.668  -6.972  1.00 41.84    -0.346 N 
ATOM   1578  HN  HIS A 143      12.131  -5.998  -7.619  1.00  0.00     0.163 HD
ATOM   1579  CA  HIS A 143      13.542  -6.643  -6.149  1.00 47.38     0.094 C 
ATOM   1580  HA  HIS A 143      13.246  -6.494  -5.084  1.00  0.00     0.088 H 
ATOM   1581  C   HIS A 143      15.055  -6.476  -6.270  1.00 51.07     0.241 C 
ATOM   1582  O   HIS A 143      15.588  -6.457  -7.378  1.00 50.51    -0.271 OA
ATOM   1583  CB  HIS A 143      13.155  -8.060  -6.578  1.00 49.78     0.002 C 
ATOM   1584  HB1 HIS A 143      13.012  -8.113  -7.682  1.00  0.00     0.046 H 
ATOM   1585  HB2 HIS A 143      14.020  -8.756  -6.470  1.00  0.00     0.046 H 
ATOM   1586  CG  HIS A 143      11.961  -8.588  -5.865  1.00 49.74     0.028 A 
ATOM   1587  CD2 HIS A 143      10.686  -8.757  -6.231  1.00 51.89    -0.000 A 
ATOM   1588  HD2 HIS A 143      10.247  -8.493  -7.208  1.00  0.00     0.114 H 
ATOM   1589  ND1 HIS A 143      12.063  -9.063  -4.576  1.00 47.79    -0.354 N 
ATOM   1590  HD1 HIS A 143      12.917  -9.083  -4.018  1.00  0.00     0.166 HD
ATOM   1591  CE1 HIS A 143      10.875  -9.489  -4.178  1.00 50.41     0.040 A 
ATOM   1592  HE1 HIS A 143      10.640  -9.913  -3.187  1.00  0.00     0.140 H 
ATOM   1593  NE2 HIS A 143      10.022  -9.320  -5.167  1.00 49.08    -0.360 N 
ATOM   1594  HE2 HIS A 143       9.032  -9.566  -5.147  1.00  0.00     0.166 HD
ATOM   1595  N   VAL A 144      15.719  -6.327  -5.116  1.00 50.88    -0.346 N 
ATOM   1596  HN  VAL A 144      15.188  -6.113  -4.272  1.00  0.00     0.163 HD
ATOM   1597  CA  VAL A 144      17.162  -6.457  -5.013  1.00 51.60     0.092 C 
ATOM   1598  HA  VAL A 144      17.630  -5.936  -5.881  1.00  0.00     0.088 H 
ATOM   1599  C   VAL A 144      17.507  -7.941  -5.091  1.00 56.78     0.241 C 
ATOM   1600  O   VAL A 144      16.726  -8.797  -4.672  1.00 57.00    -0.271 OA
ATOM   1601  CB  VAL A 144      17.709  -5.834  -3.711  1.00 51.45    -0.033 C 
ATOM   1602  HB  VAL A 144      17.306  -4.797  -3.642  1.00  0.00     0.042 H 
ATOM   1603  CG1 VAL A 144      17.251  -6.585  -2.465  1.00 50.81    -0.071 C 
ATOM   1604 1HG1 VAL A 144      17.646  -6.135  -1.524  1.00  0.00     0.028 H 
ATOM   1605 2HG1 VAL A 144      17.511  -7.667  -2.531  1.00  0.00     0.028 H 
ATOM   1606 3HG1 VAL A 144      16.140  -6.669  -2.433  1.00  0.00     0.028 H 
ATOM   1607  CG2 VAL A 144      19.228  -5.733  -3.727  1.00 55.18    -0.071 C 
ATOM   1608 1HG2 VAL A 144      19.623  -5.283  -2.786  1.00  0.00     0.028 H 
ATOM   1609 2HG2 VAL A 144      19.588  -5.179  -4.625  1.00  0.00     0.028 H 
ATOM   1610 3HG2 VAL A 144      19.698  -6.723  -3.932  1.00  0.00     0.028 H 
ATOM   1611  N   THR A 145      18.695  -8.226  -5.622  1.00 65.07    -0.344 N 
ATOM   1612  HN  THR A 145      19.207  -7.492  -6.112  1.00  0.00     0.163 HD
ATOM   1613  CA  THR A 145      19.283  -9.549  -5.525  1.00 71.38     0.113 C 
ATOM   1614  HA  THR A 145      18.540 -10.309  -5.863  1.00  0.00     0.091 H 
ATOM   1615  C   THR A 145      19.666  -9.828  -4.073  1.00 75.95     0.243 C 
ATOM   1616  O   THR A 145      20.542  -9.151  -3.539  1.00 77.29    -0.271 OA
ATOM   1617  CB  THR A 145      20.539  -9.644  -6.398  1.00 73.89     0.060 C 
ATOM   1618  HB  THR A 145      21.379  -9.149  -5.857  1.00  0.00     0.086 H 
ATOM   1619  CG2 THR A 145      20.941 -11.069  -6.693  1.00 76.60    -0.050 C 
ATOM   1620 1HG2 THR A 145      21.121 -11.625  -5.743  1.00  0.00     0.031 H 
ATOM   1621 2HG2 THR A 145      21.820 -11.120  -7.377  1.00  0.00     0.031 H 
ATOM   1622 3HG2 THR A 145      20.196 -11.585  -7.343  1.00  0.00     0.031 H 
ATOM   1623  OG1 THR A 145      20.309  -8.932  -7.615  1.00 76.08    -0.393 OA
ATOM   1624  HG1 THR A 145      20.056  -8.035  -7.429  1.00  0.00     0.210 HD
ATOM   1625  N   LYS A 146      19.018 -10.809  -3.426  1.00 77.36    -0.346 N 
ATOM   1626  HN  LYS A 146      18.175 -11.221  -3.827  1.00  0.00     0.163 HD
ATOM   1627  CA  LYS A 146      19.529 -11.280  -2.148  1.00 79.48     0.089 C 
ATOM   1628  HA  LYS A 146      19.699 -10.395  -1.492  1.00  0.00     0.087 H 
ATOM   1629  C   LYS A 146      20.878 -11.926  -2.439  1.00 81.43     0.241 C 
ATOM   1630  O   LYS A 146      21.006 -12.644  -3.428  1.00 85.06    -0.271 OA
ATOM   1631  CB  LYS A 146      18.589 -12.247  -1.418  1.00 81.74    -0.038 C 
ATOM   1632  HB1 LYS A 146      17.526 -12.043  -1.687  1.00  0.00     0.036 H 
ATOM   1633  HB2 LYS A 146      18.689 -13.279  -1.828  1.00  0.00     0.036 H 
ATOM   1634  CG  LYS A 146      18.773 -12.247   0.098  1.00 82.05    -0.061 C 
ATOM   1635  HG1 LYS A 146      18.260 -11.362   0.542  1.00  0.00     0.033 H 
ATOM   1636  HG2 LYS A 146      19.833 -12.011   0.351  1.00  0.00     0.033 H 
ATOM   1637  CD  LYS A 146      18.340 -13.509   0.818  1.00 81.49    -0.043 C 
ATOM   1638  HD1 LYS A 146      18.812 -14.414   0.370  1.00  0.00     0.035 H 
ATOM   1639  HD2 LYS A 146      17.271 -13.748   0.610  1.00  0.00     0.035 H 
ATOM   1640  CE  LYS A 146      18.607 -13.428   2.308  1.00 81.36     0.080 C 
ATOM   1641  HE1 LYS A 146      19.661 -13.127   2.511  1.00  0.00     0.075 H 
ATOM   1642  HE2 LYS A 146      18.081 -12.557   2.763  1.00  0.00     0.075 H 
ATOM   1643  NZ  LYS A 146      18.266 -14.685   3.013  1.00 82.13    -0.079 N 
ATOM   1644  HZ1 LYS A 146      18.446 -14.630   4.016  1.00  0.00     0.274 HD
ATOM   1645  HZ2 LYS A 146      18.747 -15.482   2.596  1.00  0.00     0.274 HD
ATOM   1646  HZ3 LYS A 146      17.302 -14.961   2.827  1.00  0.00     0.274 HD
ATOM   1647  N   LYS A 147      21.864 -11.630  -1.584  1.00 80.46    -0.346 N 
ATOM   1648  HN  LYS A 147      21.604 -11.251  -0.674  1.00  0.00     0.163 HD
ATOM   1649  CA  LYS A 147      23.284 -11.811  -1.861  1.00 79.20     0.089 C 
ATOM   1650  HA  LYS A 147      23.766 -12.146  -0.913  1.00  0.00     0.087 H 
ATOM   1651  C   LYS A 147      23.893 -10.456  -2.226  1.00 75.47     0.241 C 
ATOM   1652  O   LYS A 147      25.038 -10.194  -1.867  1.00 76.42    -0.271 OA
ATOM   1653  CB  LYS A 147      23.587 -12.876  -2.928  1.00 80.05    -0.038 C 
ATOM   1654  HB1 LYS A 147      23.160 -12.565  -3.910  1.00  0.00     0.036 H 
ATOM   1655  HB2 LYS A 147      24.674 -12.870  -3.175  1.00  0.00     0.036 H 
ATOM   1656  CG  LYS A 147      23.135 -14.296  -2.586  1.00 84.36    -0.061 C 
ATOM   1657  HG1 LYS A 147      22.062 -14.430  -2.856  1.00  0.00     0.033 H 
ATOM   1658  HG2 LYS A 147      23.078 -14.422  -1.480  1.00  0.00     0.033 H 
ATOM   1659  CD  LYS A 147      23.969 -15.416  -3.195  1.00 84.76    -0.043 C 
ATOM   1660  HD1 LYS A 147      23.324 -16.131  -3.757  1.00  0.00     0.035 H 
ATOM   1661  HD2 LYS A 147      24.594 -15.034  -4.035  1.00  0.00     0.035 H 
ATOM   1662  CE  LYS A 147      24.822 -16.145  -2.177  1.00 84.33     0.080 C 
ATOM   1663  HE1 LYS A 147      24.192 -16.645  -1.404  1.00  0.00     0.075 H 
ATOM   1664  HE2 LYS A 147      25.370 -15.429  -1.521  1.00  0.00     0.075 H 
ATOM   1665  NZ  LYS A 147      25.750 -17.106  -2.819  1.00 85.21    -0.079 N 
ATOM   1666  HZ1 LYS A 147      26.324 -17.597  -2.134  1.00  0.00     0.274 HD
ATOM   1667  HZ2 LYS A 147      26.326 -16.649  -3.526  1.00  0.00     0.274 HD
ATOM   1668  HZ3 LYS A 147      25.249 -17.761  -3.419  1.00  0.00     0.274 HD
ATOM   1669  N   LYS A 148      23.127  -9.591  -2.914  1.00 70.92    -0.346 N 
ATOM   1670  HN  LYS A 148      22.208  -9.894  -3.236  1.00  0.00     0.163 HD
ATOM   1671  CA  LYS A 148      23.569  -8.233  -3.214  1.00 71.30     0.089 C 
ATOM   1672  HA  LYS A 148      24.676  -8.188  -3.085  1.00  0.00     0.087 H 
ATOM   1673  C   LYS A 148      22.932  -7.206  -2.272  1.00 66.61     0.241 C 
ATOM   1674  O   LYS A 148      23.025  -6.009  -2.538  1.00 66.63    -0.271 OA
ATOM   1675  CB  LYS A 148      23.237  -7.849  -4.661  1.00 74.13    -0.038 C 
ATOM   1676  HB1 LYS A 148      22.132  -7.860  -4.812  1.00  0.00     0.036 H 
ATOM   1677  HB2 LYS A 148      23.450  -6.767  -4.824  1.00  0.00     0.036 H 
ATOM   1678  CG  LYS A 148      23.916  -8.679  -5.742  1.00 79.57    -0.061 C 
ATOM   1679  HG1 LYS A 148      23.327  -8.651  -6.688  1.00  0.00     0.033 H 
ATOM   1680  HG2 LYS A 148      23.842  -9.767  -5.508  1.00  0.00     0.033 H 
ATOM   1681  CD  LYS A 148      25.356  -8.284  -5.997  1.00 82.90    -0.043 C 
ATOM   1682  HD1 LYS A 148      25.438  -7.193  -6.210  1.00  0.00     0.035 H 
ATOM   1683  HD2 LYS A 148      25.955  -8.332  -5.058  1.00  0.00     0.035 H 
ATOM   1684  CE  LYS A 148      26.006  -9.100  -7.095  1.00 84.82     0.080 C 
ATOM   1685  HE1 LYS A 148      26.440 -10.046  -6.695  1.00  0.00     0.075 H 
ATOM   1686  HE2 LYS A 148      25.244  -9.535  -7.783  1.00  0.00     0.075 H 
ATOM   1687  NZ  LYS A 148      27.019  -8.313  -7.838  1.00 86.88    -0.079 N 
ATOM   1688  HZ1 LYS A 148      27.457  -8.863  -8.577  1.00  0.00     0.274 HD
ATOM   1689  HZ2 LYS A 148      27.716  -7.915  -7.208  1.00  0.00     0.274 HD
ATOM   1690  HZ3 LYS A 148      26.622  -7.447  -8.204  1.00  0.00     0.274 HD
ATOM   1691  N   VAL A 149      22.302  -7.653  -1.173  1.00 62.01    -0.346 N 
ATOM   1692  HN  VAL A 149      22.259  -8.657  -1.001  1.00  0.00     0.163 HD
ATOM   1693  CA  VAL A 149      21.677  -6.743  -0.218  1.00 59.94     0.092 C 
ATOM   1694  HA  VAL A 149      20.953  -6.105  -0.777  1.00  0.00     0.088 H 
ATOM   1695  C   VAL A 149      22.738  -5.825   0.394  1.00 58.24     0.241 C 
ATOM   1696  O   VAL A 149      22.541  -4.613   0.464  1.00 56.76    -0.271 OA
ATOM   1697  CB  VAL A 149      20.896  -7.495   0.881  1.00 60.23    -0.033 C 
ATOM   1698  HB  VAL A 149      21.593  -8.237   1.336  1.00  0.00     0.042 H 
ATOM   1699  CG1 VAL A 149      20.425  -6.569   1.996  1.00 58.61    -0.071 C 
ATOM   1700 1HG1 VAL A 149      21.290  -6.001   2.411  1.00  0.00     0.028 H 
ATOM   1701 2HG1 VAL A 149      19.867  -7.120   2.789  1.00  0.00     0.028 H 
ATOM   1702 3HG1 VAL A 149      19.605  -5.893   1.659  1.00  0.00     0.028 H 
ATOM   1703  CG2 VAL A 149      19.716  -8.269   0.315  1.00 60.20    -0.071 C 
ATOM   1704 1HG2 VAL A 149      20.061  -8.946  -0.501  1.00  0.00     0.028 H 
ATOM   1705 2HG2 VAL A 149      18.896  -7.593  -0.022  1.00  0.00     0.028 H 
ATOM   1706 3HG2 VAL A 149      19.158  -8.820   1.108  1.00  0.00     0.028 H 
ATOM   1707  N   PHE A 150      23.851  -6.407   0.861  1.00 56.58    -0.346 N 
ATOM   1708  HN  PHE A 150      23.984  -7.409   0.727  1.00  0.00     0.163 HD
ATOM   1709  CA  PHE A 150      24.874  -5.638   1.556  1.00 54.79     0.093 C 
ATOM   1710  HA  PHE A 150      24.398  -5.106   2.412  1.00  0.00     0.088 H 
ATOM   1711  C   PHE A 150      25.492  -4.601   0.622  1.00 50.39     0.241 C 
ATOM   1712  O   PHE A 150      25.640  -3.437   0.986  1.00 48.98    -0.271 OA
ATOM   1713  CB  PHE A 150      25.996  -6.530   2.098  1.00 56.44    -0.014 C 
ATOM   1714  HB1 PHE A 150      26.255  -7.331   1.367  1.00  0.00     0.043 H 
ATOM   1715  HB2 PHE A 150      25.630  -7.163   2.940  1.00  0.00     0.043 H 
ATOM   1716  CG  PHE A 150      27.224  -5.753   2.503  1.00 59.97    -0.056 A 
ATOM   1717  CD1 PHE A 150      27.272  -5.079   3.715  1.00 59.90    -0.077 A 
ATOM   1718  HD1 PHE A 150      26.414  -5.137   4.406  1.00  0.00     0.084 H 
ATOM   1719  CD2 PHE A 150      28.300  -5.625   1.635  1.00 59.47    -0.077 A 
ATOM   1720  HD2 PHE A 150      28.269  -6.124   0.652  1.00  0.00     0.084 H 
ATOM   1721  CE1 PHE A 150      28.387  -4.334   4.067  1.00 60.66    -0.082 A 
ATOM   1722  HE1 PHE A 150      28.417  -3.816   5.040  1.00  0.00     0.083 H 
ATOM   1723  CE2 PHE A 150      29.413  -4.878   1.989  1.00 61.90    -0.082 A 
ATOM   1724  HE2 PHE A 150      30.265  -4.796   1.294  1.00  0.00     0.083 H 
ATOM   1725  CZ  PHE A 150      29.456  -4.238   3.207  1.00 62.10    -0.083 A 
ATOM   1726  HZ  PHE A 150      30.345  -3.650   3.492  1.00  0.00     0.083 H 
ATOM   1727  N   GLU A 151      25.877  -5.064  -0.570  1.00 52.33    -0.346 N 
ATOM   1728  HN  GLU A 151      25.670  -6.036  -0.800  1.00  0.00     0.163 HD
ATOM   1729  CA  GLU A 151      26.574  -4.257  -1.555  1.00 55.60     0.090 C 
ATOM   1730  HA  GLU A 151      27.529  -3.894  -1.109  1.00  0.00     0.087 H 
ATOM   1731  C   GLU A 151      25.717  -3.048  -1.930  1.00 54.74     0.241 C 
ATOM   1732  O   GLU A 151      26.227  -1.940  -2.077  1.00 55.48    -0.271 OA
ATOM   1733  CB  GLU A 151      26.899  -5.154  -2.750  1.00 60.46    -0.029 C 
ATOM   1734  HB1 GLU A 151      27.499  -6.035  -2.422  1.00  0.00     0.037 H 
ATOM   1735  HB2 GLU A 151      25.979  -5.672  -3.108  1.00  0.00     0.037 H 
ATOM   1736  CG  GLU A 151      27.588  -4.444  -3.901  1.00 67.87     0.018 C 
ATOM   1737  HG1 GLU A 151      28.588  -4.065  -3.585  1.00  0.00     0.049 H 
ATOM   1738  HG2 GLU A 151      27.082  -3.476  -4.124  1.00  0.00     0.049 H 
ATOM   1739  CD  GLU A 151      27.709  -5.286  -5.160  1.00 71.86     0.172 C 
ATOM   1740  OE1 GLU A 151      27.605  -6.525  -5.055  1.00 74.70    -0.648 OA
ATOM   1741  OE2 GLU A 151      27.879  -4.697  -6.246  1.00 76.99    -0.648 OA
ATOM   1742  N   THR A 152      24.410  -3.299  -2.082  1.00 55.18    -0.344 N 
ATOM   1743  HN  THR A 152      24.095  -4.264  -1.979  1.00  0.00     0.163 HD
ATOM   1744  CA  THR A 152      23.410  -2.287  -2.384  1.00 53.10     0.113 C 
ATOM   1745  HA  THR A 152      23.713  -1.758  -3.318  1.00  0.00     0.091 H 
ATOM   1746  C   THR A 152      23.329  -1.264  -1.253  1.00 51.08     0.243 C 
ATOM   1747  O   THR A 152      23.517  -0.074  -1.485  1.00 47.60    -0.271 OA
ATOM   1748  CB  THR A 152      22.058  -2.969  -2.628  1.00 52.22     0.060 C 
ATOM   1749  HB  THR A 152      21.740  -3.475  -1.686  1.00  0.00     0.086 H 
ATOM   1750  CG2 THR A 152      20.961  -2.020  -3.059  1.00 51.63    -0.050 C 
ATOM   1751 1HG2 THR A 152      20.795  -1.243  -2.277  1.00  0.00     0.031 H 
ATOM   1752 2HG2 THR A 152      20.020  -2.560  -3.316  1.00  0.00     0.031 H 
ATOM   1753 3HG2 THR A 152      21.169  -1.569  -4.057  1.00  0.00     0.031 H 
ATOM   1754  OG1 THR A 152      22.270  -3.964  -3.629  1.00 49.41    -0.393 OA
ATOM   1755  HG1 THR A 152      22.959  -4.560  -3.358  1.00  0.00     0.210 HD
ATOM   1756  N   LEU A 153      23.032  -1.737  -0.035  1.00 50.16    -0.346 N 
ATOM   1757  HN  LEU A 153      22.863  -2.737   0.076  1.00  0.00     0.163 HD
ATOM   1758  CA  LEU A 153      22.941  -0.874   1.138  1.00 51.85     0.089 C 
ATOM   1759  HA  LEU A 153      22.020  -0.251   1.059  1.00  0.00     0.087 H 
ATOM   1760  C   LEU A 153      24.155   0.044   1.222  1.00 51.58     0.241 C 
ATOM   1761  O   LEU A 153      24.008   1.263   1.303  1.00 52.56    -0.271 OA
ATOM   1762  CB  LEU A 153      22.865  -1.714   2.417  1.00 53.78    -0.035 C 
ATOM   1763  HB1 LEU A 153      23.428  -2.665   2.267  1.00  0.00     0.037 H 
ATOM   1764  HB2 LEU A 153      23.479  -1.230   3.212  1.00  0.00     0.037 H 
ATOM   1765  CG  LEU A 153      21.479  -2.031   2.974  1.00 56.21    -0.059 C 
ATOM   1766  HG  LEU A 153      21.012  -2.813   2.331  1.00  0.00     0.038 H 
ATOM   1767  CD1 LEU A 153      21.607  -2.583   4.386  1.00 57.39    -0.073 C 
ATOM   1768 1HD1 LEU A 153      20.595  -2.814   4.793  1.00  0.00     0.028 H 
ATOM   1769 2HD1 LEU A 153      22.181  -1.899   5.054  1.00  0.00     0.028 H 
ATOM   1770 3HD1 LEU A 153      22.289  -3.464   4.432  1.00  0.00     0.028 H 
ATOM   1771  CD2 LEU A 153      20.573  -0.809   2.978  1.00 57.55    -0.073 C 
ATOM   1772 1HD2 LEU A 153      19.561  -1.040   3.385  1.00  0.00     0.028 H 
ATOM   1773 2HD2 LEU A 153      20.506  -0.352   1.963  1.00  0.00     0.028 H 
ATOM   1774 3HD2 LEU A 153      21.044   0.042   3.524  1.00  0.00     0.028 H 
ATOM   1775  N   GLU A 154      25.349  -0.560   1.239  1.00 55.83    -0.346 N 
ATOM   1776  HN  GLU A 154      25.392  -1.578   1.197  1.00  0.00     0.163 HD
ATOM   1777  CA  GLU A 154      26.588   0.199   1.316  1.00 56.35     0.090 C 
ATOM   1778  HA  GLU A 154      26.610   0.743   2.289  1.00  0.00     0.087 H 
ATOM   1779  C   GLU A 154      26.592   1.226   0.187  1.00 53.41     0.241 C 
ATOM   1780  O   GLU A 154      26.856   2.406   0.421  1.00 49.61    -0.271 OA
ATOM   1781  CB  GLU A 154      27.797  -0.739   1.257  1.00 59.49    -0.029 C 
ATOM   1782  HB1 GLU A 154      27.795  -1.328   0.310  1.00  0.00     0.037 H 
ATOM   1783  HB2 GLU A 154      27.689  -1.571   1.992  1.00  0.00     0.037 H 
ATOM   1784  CG  GLU A 154      29.123  -0.024   1.444  1.00 64.42     0.018 C 
ATOM   1785  HG1 GLU A 154      29.412   0.503   0.505  1.00  0.00     0.049 H 
ATOM   1786  HG2 GLU A 154      28.997   0.849   2.126  1.00  0.00     0.049 H 
ATOM   1787  CD  GLU A 154      30.265  -0.905   1.925  1.00 67.51     0.172 C 
ATOM   1788  OE1 GLU A 154      30.395  -2.039   1.415  1.00 65.51    -0.648 OA
ATOM   1789  OE2 GLU A 154      31.033  -0.445   2.797  1.00 65.93    -0.648 OA
ATOM   1790  N   ALA A 155      26.247   0.755  -1.022  1.00 50.14    -0.346 N 
ATOM   1791  HN  ALA A 155      26.058  -0.242  -1.121  1.00  0.00     0.163 HD
ATOM   1792  CA  ALA A 155      26.131   1.605  -2.198  1.00 48.89     0.086 C 
ATOM   1793  HA  ALA A 155      27.123   2.080  -2.379  1.00  0.00     0.086 H 
ATOM   1794  C   ALA A 155      25.107   2.718  -1.971  1.00 48.40     0.240 C 
ATOM   1795  O   ALA A 155      25.350   3.846  -2.386  1.00 49.65    -0.271 OA
ATOM   1796  CB  ALA A 155      25.777   0.782  -3.415  1.00 47.05    -0.049 C 
ATOM   1797  HB1 ALA A 155      26.524  -0.029  -3.580  1.00  0.00     0.030 H 
ATOM   1798  HB2 ALA A 155      25.656   1.420  -4.321  1.00  0.00     0.030 H 
ATOM   1799  HB3 ALA A 155      24.739   0.379  -3.351  1.00  0.00     0.030 H 
ATOM   1800  N   ARG A 156      23.973   2.398  -1.329  1.00 46.67    -0.346 N 
ATOM   1801  HN  ARG A 156      23.850   1.440  -1.001  1.00  0.00     0.163 HD
ATOM   1802  CA  ARG A 156      22.910   3.365  -1.082  1.00 48.18     0.089 C 
ATOM   1803  HA  ARG A 156      22.776   3.982  -2.001  1.00  0.00     0.087 H 
ATOM   1804  C   ARG A 156      23.271   4.299   0.077  1.00 46.72     0.241 C 
ATOM   1805  O   ARG A 156      23.010   5.498   0.011  1.00 45.13    -0.271 OA
ATOM   1806  CB  ARG A 156      21.588   2.645  -0.786  1.00 50.37    -0.036 C 
ATOM   1807  HB1 ARG A 156      21.712   1.950   0.077  1.00  0.00     0.036 H 
ATOM   1808  HB2 ARG A 156      20.848   3.359  -0.354  1.00  0.00     0.036 H 
ATOM   1809  CG  ARG A 156      20.981   1.910  -1.972  1.00 53.56    -0.048 C 
ATOM   1810  HG1 ARG A 156      21.774   1.398  -2.566  1.00  0.00     0.035 H 
ATOM   1811  HG2 ARG A 156      20.402   1.021  -1.630  1.00  0.00     0.035 H 
ATOM   1812  CD  ARG A 156      20.127   2.796  -2.866  1.00 54.82     0.009 C 
ATOM   1813  HD1 ARG A 156      19.291   3.268  -2.299  1.00  0.00     0.064 H 
ATOM   1814  HD2 ARG A 156      20.671   3.722  -3.168  1.00  0.00     0.064 H 
ATOM   1815  NE  ARG A 156      19.641   2.056  -4.025  1.00 54.17    -0.227 N 
ATOM   1816  HE  ARG A 156      18.664   1.763  -4.022  1.00  0.00     0.177 HD
ATOM   1817  CZ  ARG A 156      20.377   1.734  -5.086  1.00 56.42     0.665 C 
ATOM   1818  NH1 ARG A 156      21.623   2.163  -5.195  1.00 58.45    -0.235 N 
ATOM   1819 1HH1 ARG A 156      22.187   1.916  -6.008  1.00  0.00     0.174 HD
ATOM   1820 2HH1 ARG A 156      22.025   2.726  -4.445  1.00  0.00     0.174 HD
ATOM   1821  NH2 ARG A 156      19.855   1.004  -6.059  1.00 52.86    -0.235 N 
ATOM   1822 1HH2 ARG A 156      20.419   0.757  -6.872  1.00  0.00     0.174 HD
ATOM   1823 2HH2 ARG A 156      18.894   0.673  -5.975  1.00  0.00     0.174 HD
ATOM   1824  N   MET A 157      23.849   3.746   1.151  1.00 45.50    -0.346 N 
ATOM   1825  HN  MET A 157      24.033   2.743   1.152  1.00  0.00     0.163 HD
ATOM   1826  CA  MET A 157      24.224   4.534   2.319  1.00 47.44     0.090 C 
ATOM   1827  HA  MET A 157      23.308   5.011   2.740  1.00  0.00     0.087 H 
ATOM   1828  C   MET A 157      25.233   5.631   1.963  1.00 45.41     0.241 C 
ATOM   1829  O   MET A 157      25.122   6.757   2.448  1.00 45.63    -0.271 OA
ATOM   1830  CB  MET A 157      24.847   3.633   3.387  1.00 49.26    -0.030 C 
ATOM   1831  HB1 MET A 157      25.529   4.218   4.047  1.00  0.00     0.037 H 
ATOM   1832  HB2 MET A 157      25.585   2.933   2.930  1.00  0.00     0.037 H 
ATOM   1833  CG  MET A 157      23.832   2.877   4.207  1.00 50.18    -0.021 C 
ATOM   1834  HG1 MET A 157      23.078   2.364   3.566  1.00  0.00     0.049 H 
ATOM   1835  HG2 MET A 157      23.144   3.563   4.753  1.00  0.00     0.049 H 
ATOM   1836  SD  MET A 157      24.660   1.731   5.319  1.00 50.43    -0.173 SA
ATOM   1837  CE  MET A 157      23.281   1.215   6.339  1.00 48.17    -0.035 C 
ATOM   1838  HE1 MET A 157      23.794   0.505   7.028  1.00  0.00     0.041 H 
ATOM   1839  HE2 MET A 157      22.401   0.805   5.790  1.00  0.00     0.041 H 
ATOM   1840  HE3 MET A 157      22.709   2.037   6.830  1.00  0.00     0.041 H 
ATOM   1841  N   THR A 158      26.244   5.279   1.160  1.00 45.47    -0.344 N 
ATOM   1842  HN  THR A 158      26.302   4.311   0.844  1.00  0.00     0.163 HD
ATOM   1843  CA  THR A 158      27.268   6.221   0.717  1.00 50.84     0.113 C 
ATOM   1844  HA  THR A 158      27.813   6.592   1.616  1.00  0.00     0.091 H 
ATOM   1845  C   THR A 158      26.625   7.424   0.016  1.00 49.94     0.243 C 
ATOM   1846  O   THR A 158      26.858   8.572   0.391  1.00 48.71    -0.271 OA
ATOM   1847  CB  THR A 158      28.279   5.512  -0.201  1.00 52.97     0.060 C 
ATOM   1848  HB  THR A 158      27.754   5.220  -1.140  1.00  0.00     0.086 H 
ATOM   1849  CG2 THR A 158      29.473   6.365  -0.570  1.00 55.17    -0.050 C 
ATOM   1850 1HG2 THR A 158      29.123   7.294  -1.078  1.00  0.00     0.031 H 
ATOM   1851 2HG2 THR A 158      30.218   5.805  -1.182  1.00  0.00     0.031 H 
ATOM   1852 3HG2 THR A 158      30.122   6.585   0.310  1.00  0.00     0.031 H 
ATOM   1853  OG1 THR A 158      28.727   4.322   0.450  1.00 49.19    -0.393 OA
ATOM   1854  HG1 THR A 158      27.977   3.786   0.682  1.00  0.00     0.210 HD
ATOM   1855  N   GLU A 159      25.797   7.147  -1.000  1.00 50.68    -0.346 N 
ATOM   1856  HN  GLU A 159      25.579   6.171  -1.202  1.00  0.00     0.163 HD
ATOM   1857  CA  GLU A 159      25.195   8.183  -1.828  1.00 52.27     0.090 C 
ATOM   1858  HA  GLU A 159      26.013   8.771  -2.306  1.00  0.00     0.087 H 
ATOM   1859  C   GLU A 159      24.374   9.126  -0.950  1.00 48.79     0.241 C 
ATOM   1860  O   GLU A 159      24.454  10.344  -1.098  1.00 47.67    -0.271 OA
ATOM   1861  CB  GLU A 159      24.359   7.530  -2.935  1.00 57.29    -0.029 C 
ATOM   1862  HB1 GLU A 159      24.982   6.810  -3.516  1.00  0.00     0.037 H 
ATOM   1863  HB2 GLU A 159      23.614   6.828  -2.493  1.00  0.00     0.037 H 
ATOM   1864  CG  GLU A 159      23.668   8.510  -3.876  1.00 63.77     0.018 C 
ATOM   1865  HG1 GLU A 159      22.873   7.981  -4.452  1.00  0.00     0.049 H 
ATOM   1866  HG2 GLU A 159      23.049   9.225  -3.286  1.00  0.00     0.049 H 
ATOM   1867  CD  GLU A 159      24.568   9.278  -4.830  1.00 69.73     0.172 C 
ATOM   1868  OE1 GLU A 159      25.807   9.190  -4.686  1.00 72.97    -0.648 OA
ATOM   1869  OE2 GLU A 159      24.025   9.953  -5.733  1.00 72.31    -0.648 OA
ATOM   1870  N   ALA A 160      23.602   8.539  -0.027  1.00 46.68    -0.346 N 
ATOM   1871  HN  ALA A 160      23.575   7.520   0.002  1.00  0.00     0.163 HD
ATOM   1872  CA  ALA A 160      22.799   9.275   0.937  1.00 47.50     0.086 C 
ATOM   1873  HA  ALA A 160      22.040   9.874   0.381  1.00  0.00     0.086 H 
ATOM   1874  C   ALA A 160      23.663  10.233   1.761  1.00 47.04     0.240 C 
ATOM   1875  O   ALA A 160      23.262  11.365   2.015  1.00 45.73    -0.271 OA
ATOM   1876  CB  ALA A 160      22.075   8.291   1.824  1.00 45.74    -0.049 C 
ATOM   1877  HB1 ALA A 160      21.459   8.855   2.563  1.00  0.00     0.030 H 
ATOM   1878  HB2 ALA A 160      22.769   7.568   2.313  1.00  0.00     0.030 H 
ATOM   1879  HB3 ALA A 160      21.472   7.557   1.241  1.00  0.00     0.030 H 
ATOM   1880  N   CYS A 161      24.838   9.759   2.189  1.00 51.80    -0.345 N 
ATOM   1881  HN  CYS A 161      25.102   8.805   1.943  1.00  0.00     0.163 HD
ATOM   1882  CA  CYS A 161      25.754  10.556   2.993  1.00 54.83     0.098 C 
ATOM   1883  HA  CYS A 161      25.179  11.034   3.820  1.00  0.00     0.088 H 
ATOM   1884  C   CYS A 161      26.399  11.652   2.150  1.00 52.80     0.242 C 
ATOM   1885  O   CYS A 161      26.575  12.769   2.626  1.00 54.84    -0.271 OA
ATOM   1886  CB  CYS A 161      26.854   9.694   3.601  1.00 58.60     0.013 C 
ATOM   1887  HB1 CYS A 161      27.417   9.152   2.806  1.00  0.00     0.053 H 
ATOM   1888  HB2 CYS A 161      27.675  10.329   4.008  1.00  0.00     0.053 H 
ATOM   1889  SG  CYS A 161      26.248   8.542   4.859  1.00 61.81    -0.095 SA
ATOM   1890  N   ILE A 162      26.763  11.316   0.906  1.00 54.55    -0.346 N 
ATOM   1891  HN  ILE A 162      26.613  10.359   0.586  1.00  0.00     0.163 HD
ATOM   1892  CA  ILE A 162      27.367  12.281  -0.001  1.00 55.99     0.092 C 
ATOM   1893  HA  ILE A 162      28.238  12.737   0.525  1.00  0.00     0.088 H 
ATOM   1894  C   ILE A 162      26.360  13.399  -0.280  1.00 56.02     0.241 C 
ATOM   1895  O   ILE A 162      26.698  14.571  -0.134  1.00 55.37    -0.271 OA
ATOM   1896  CB  ILE A 162      27.903  11.585  -1.273  1.00 56.86    -0.030 C 
ATOM   1897  HB  ILE A 162      27.102  10.906  -1.649  1.00  0.00     0.043 H 
ATOM   1898  CG1 ILE A 162      29.127  10.722  -0.944  1.00 56.79    -0.063 C 
ATOM   1899 1HG1 ILE A 162      28.942  10.128  -0.019  1.00  0.00     0.033 H 
ATOM   1900 2HG1 ILE A 162      29.970  11.365  -0.597  1.00  0.00     0.033 H 
ATOM   1901  CG2 ILE A 162      28.209  12.593  -2.377  1.00 57.80    -0.071 C 
ATOM   1902 1HG2 ILE A 162      28.596  12.091  -3.294  1.00  0.00     0.028 H 
ATOM   1903 2HG2 ILE A 162      28.907  13.387  -2.022  1.00  0.00     0.028 H 
ATOM   1904 3HG2 ILE A 162      27.323  13.230  -2.604  1.00  0.00     0.028 H 
ATOM   1905  CD1 ILE A 162      29.588   9.815  -2.064  1.00 57.00    -0.076 C 
ATOM   1906 1HD1 ILE A 162      30.478   9.187  -1.825  1.00  0.00     0.027 H 
ATOM   1907 2HD1 ILE A 162      29.773  10.409  -2.989  1.00  0.00     0.027 H 
ATOM   1908 3HD1 ILE A 162      28.745   9.172  -2.411  1.00  0.00     0.027 H 
ATOM   1909  N   ARG A 163      25.109  13.029  -0.598  1.00 56.85    -0.346 N 
ATOM   1910  HN  ARG A 163      24.861  12.042  -0.525  1.00  0.00     0.163 HD
ATOM   1911  CA  ARG A 163      24.089  13.970  -1.042  1.00 58.63     0.089 C 
ATOM   1912  HA  ARG A 163      24.569  14.741  -1.689  1.00  0.00     0.087 H 
ATOM   1913  C   ARG A 163      23.388  14.672   0.121  1.00 56.97     0.240 C 
ATOM   1914  O   ARG A 163      22.661  15.634  -0.104  1.00 59.76    -0.271 OA
ATOM   1915  CB  ARG A 163      23.015  13.242  -1.857  1.00 63.27    -0.036 C 
ATOM   1916  HB1 ARG A 163      22.164  13.928  -2.075  1.00  0.00     0.036 H 
ATOM   1917  HB2 ARG A 163      22.496  12.485  -1.224  1.00  0.00     0.036 H 
ATOM   1918  CG  ARG A 163      23.516  12.600  -3.141  1.00 69.01    -0.048 C 
ATOM   1919  HG1 ARG A 163      24.443  12.008  -2.959  1.00  0.00     0.035 H 
ATOM   1920  HG2 ARG A 163      22.840  11.776  -3.468  1.00  0.00     0.035 H 
ATOM   1921  CD  ARG A 163      23.723  13.610  -4.252  1.00 74.78     0.009 C 
ATOM   1922  HD1 ARG A 163      23.356  14.623  -3.966  1.00  0.00     0.064 H 
ATOM   1923  HD2 ARG A 163      24.801  13.858  -4.393  1.00  0.00     0.064 H 
ATOM   1924  NE  ARG A 163      23.108  13.138  -5.487  1.00 79.82    -0.227 N 
ATOM   1925  HE  ARG A 163      23.337  12.192  -5.791  1.00  0.00     0.177 HD
ATOM   1926  CZ  ARG A 163      22.272  13.840  -6.251  1.00 84.33     0.665 C 
ATOM   1927  NH1 ARG A 163      22.031  15.117  -6.002  1.00 84.25    -0.235 N 
ATOM   1928 1HH1 ARG A 163      21.391  15.654  -6.587  1.00  0.00     0.174 HD
ATOM   1929 2HH1 ARG A 163      22.476  15.563  -5.200  1.00  0.00     0.174 HD
ATOM   1930  NH2 ARG A 163      21.695  13.261  -7.292  1.00 87.23    -0.235 N 
ATOM   1931 1HH2 ARG A 163      21.055  13.798  -7.877  1.00  0.00     0.174 HD
ATOM   1932 2HH2 ARG A 163      21.881  12.277  -7.484  1.00  0.00     0.174 HD
ATOM   1933  N   GLY A 164      23.585  14.189   1.354  1.00 56.66    -0.351 N 
ATOM   1934  HN  GLY A 164      24.260  13.436   1.490  1.00  0.00     0.163 HD
ATOM   1935  CA  GLY A 164      22.863  14.709   2.505  1.00 52.73     0.069 C 
ATOM   1936  HA1 GLY A 164      23.373  14.436   3.458  1.00  0.00     0.078 H 
ATOM   1937  HA2 GLY A 164      22.951  15.819   2.569  1.00  0.00     0.078 H 
ATOM   1938  C   GLY A 164      21.398  14.268   2.515  1.00 51.52     0.236 C 
ATOM   1939  O   GLY A 164      20.530  15.024   2.953  1.00 49.33    -0.272 OA
ATOM   1940  N   TYR A 165      21.135  13.032   2.066  1.00 46.80    -0.346 N 
ATOM   1941  HN  TYR A 165      21.910  12.445   1.757  1.00  0.00     0.163 HD
ATOM   1942  CA  TYR A 165      19.779  12.498   2.004  1.00 48.31     0.093 C 
ATOM   1943  HA  TYR A 165      19.073  13.361   2.015  1.00  0.00     0.088 H 
ATOM   1944  C   TYR A 165      19.508  11.656   3.255  1.00 48.53     0.241 C 
ATOM   1945  O   TYR A 165      19.485  10.425   3.202  1.00 46.68    -0.271 OA
ATOM   1946  CB  TYR A 165      19.556  11.726   0.698  1.00 49.82    -0.014 C 
ATOM   1947  HB1 TYR A 165      20.320  10.918   0.613  1.00  0.00     0.043 H 
ATOM   1948  HB2 TYR A 165      18.622  11.123   0.781  1.00  0.00     0.043 H 
ATOM   1949  CG  TYR A 165      19.524  12.530  -0.601  1.00 47.57    -0.056 A 
ATOM   1950  CD1 TYR A 165      19.441  13.921  -0.620  1.00 49.49    -0.074 A 
ATOM   1951  HD1 TYR A 165      19.406  14.472   0.335  1.00  0.00     0.084 H 
ATOM   1952  CD2 TYR A 165      19.576  11.872  -1.825  1.00 47.22    -0.074 A 
ATOM   1953  HD2 TYR A 165      19.647  10.771  -1.842  1.00  0.00     0.084 H 
ATOM   1954  CE1 TYR A 165      19.402  14.628  -1.814  1.00 50.47    -0.051 A 
ATOM   1955  HE1 TYR A 165      19.331  15.729  -1.804  1.00  0.00     0.087 H 
ATOM   1956  CE2 TYR A 165      19.541  12.565  -3.024  1.00 47.36    -0.051 A 
ATOM   1957  HE2 TYR A 165      19.583  12.017  -3.980  1.00  0.00     0.087 H 
ATOM   1958  CZ  TYR A 165      19.453  13.945  -3.019  1.00 50.02     0.065 A 
ATOM   1959  OH  TYR A 165      19.419  14.595  -4.217  1.00 49.73    -0.361 OA
ATOM   1960  HH  TYR A 165      19.359  15.543  -4.214  1.00  0.00     0.217 HD
ATOM   1961  N   ASN A 166      19.310  12.370   4.369  1.00 49.16    -0.346 N 
ATOM   1962  HN  ASN A 166      19.478  13.374   4.310  1.00  0.00     0.163 HD
ATOM   1963  CA  ASN A 166      18.876  11.847   5.661  1.00 53.36     0.097 C 
ATOM   1964  HA  ASN A 166      18.892  12.696   6.384  1.00  0.00     0.088 H 
ATOM   1965  C   ASN A 166      19.804  10.760   6.215  1.00 53.73     0.243 C 
ATOM   1966  O   ASN A 166      19.316   9.753   6.724  1.00 51.99    -0.271 OA
ATOM   1967  CB  ASN A 166      17.431  11.342   5.584  1.00 51.52     0.036 C 
ATOM   1968  HB1 ASN A 166      17.391  10.336   5.106  1.00  0.00     0.051 H 
ATOM   1969  HB2 ASN A 166      17.051  11.082   6.599  1.00  0.00     0.051 H 
ATOM   1970  CG  ASN A 166      16.485  12.302   4.889  1.00 53.51     0.217 C 
ATOM   1971  ND2 ASN A 166      16.159  13.410   5.533  1.00 54.01    -0.370 N 
ATOM   1972 1HD2 ASN A 166      15.523  14.056   5.066  1.00  0.00     0.159 HD
ATOM   1973 2HD2 ASN A 166      16.545  13.639   6.449  1.00  0.00     0.159 HD
ATOM   1974  OD1 ASN A 166      16.020  12.026   3.785  1.00 51.90    -0.274 OA
ATOM   1975  N   PRO A 167      21.151  10.935   6.230  1.00 58.53    -0.337 N 
ATOM   1976  CA  PRO A 167      22.066   9.906   6.725  1.00 58.51     0.091 C 
ATOM   1977  HA  PRO A 167      21.800   8.926   6.264  1.00  0.00     0.087 H 
ATOM   1978  C   PRO A 167      22.065   9.762   8.247  1.00 55.62     0.241 C 
ATOM   1979  O   PRO A 167      22.184   8.648   8.747  1.00 54.09    -0.271 OA
ATOM   1980  CB  PRO A 167      23.447  10.348   6.212  1.00 58.77    -0.036 C 
ATOM   1981  HB1 PRO A 167      23.774   9.827   5.282  1.00  0.00     0.036 H 
ATOM   1982  HB2 PRO A 167      24.297  10.011   6.850  1.00  0.00     0.036 H 
ATOM   1983  CG  PRO A 167      23.341  11.849   6.071  1.00 61.23    -0.048 C 
ATOM   1984  HG1 PRO A 167      23.752  12.410   6.942  1.00  0.00     0.035 H 
ATOM   1985  HG2 PRO A 167      24.027  12.276   5.303  1.00  0.00     0.035 H 
ATOM   1986  CD  PRO A 167      21.877  12.132   5.802  1.00 59.83    -0.001 C 
ATOM   1987  HD1 PRO A 167      21.510  13.070   6.280  1.00  0.00     0.064 H 
ATOM   1988  HD2 PRO A 167      21.667  12.427   4.747  1.00  0.00     0.064 H 
ATOM   1989  N   GLY A 168      21.944  10.881   8.975  1.00 56.38    -0.351 N 
ATOM   1990  HN  GLY A 168      21.967  11.786   8.504  1.00  0.00     0.163 HD
ATOM   1991  CA  GLY A 168      21.780  10.837  10.421  1.00 57.58     0.069 C 
ATOM   1992  HA1 GLY A 168      21.691  11.861  10.853  1.00  0.00     0.078 H 
ATOM   1993  HA2 GLY A 168      22.719  10.517  10.929  1.00  0.00     0.078 H 
ATOM   1994  C   GLY A 168      20.599   9.956  10.821  1.00 60.77     0.236 C 
ATOM   1995  O   GLY A 168      20.718   9.095  11.691  1.00 63.89    -0.272 OA
ATOM   1996  N   LEU A 169      19.465  10.172  10.144  1.00 58.71    -0.346 N 
ATOM   1997  HN  LEU A 169      19.463  10.874   9.404  1.00  0.00     0.163 HD
ATOM   1998  CA  LEU A 169      18.236   9.447  10.419  1.00 57.49     0.089 C 
ATOM   1999  HA  LEU A 169      18.090   9.402  11.524  1.00  0.00     0.087 H 
ATOM   2000  C   LEU A 169      18.308   8.015   9.879  1.00 50.15     0.241 C 
ATOM   2001  O   LEU A 169      17.977   7.080  10.606  1.00 48.38    -0.271 OA
ATOM   2002  CB  LEU A 169      17.069  10.231   9.804  1.00 60.59    -0.035 C 
ATOM   2003  HB1 LEU A 169      17.150  11.307  10.084  1.00  0.00     0.037 H 
ATOM   2004  HB2 LEU A 169      17.203  10.298   8.699  1.00  0.00     0.037 H 
ATOM   2005  CG  LEU A 169      15.663   9.720  10.123  1.00 65.08    -0.059 C 
ATOM   2006  HG  LEU A 169      15.641   8.622   9.931  1.00  0.00     0.038 H 
ATOM   2007  CD1 LEU A 169      15.307   9.953  11.586  1.00 63.96    -0.073 C 
ATOM   2008 1HD1 LEU A 169      14.282   9.581  11.819  1.00  0.00     0.028 H 
ATOM   2009 2HD1 LEU A 169      15.427  11.024  11.871  1.00  0.00     0.028 H 
ATOM   2010 3HD1 LEU A 169      16.068   9.508  12.268  1.00  0.00     0.028 H 
ATOM   2011  CD2 LEU A 169      14.635  10.381   9.216  1.00 68.43    -0.073 C 
ATOM   2012 1HD2 LEU A 169      13.610  10.009   9.449  1.00  0.00     0.028 H 
ATOM   2013 2HD2 LEU A 169      14.889  10.250   8.138  1.00  0.00     0.028 H 
ATOM   2014 3HD2 LEU A 169      14.693  11.493   9.267  1.00  0.00     0.028 H 
ATOM   2015  N   LEU A 170      18.746   7.832   8.622  1.00 43.46    -0.346 N 
ATOM   2016  HN  LEU A 170      19.261   8.578   8.155  1.00  0.00     0.163 HD
ATOM   2017  CA  LEU A 170      18.495   6.581   7.916  1.00 45.73     0.089 C 
ATOM   2018  HA  LEU A 170      17.662   6.055   8.437  1.00  0.00     0.087 H 
ATOM   2019  C   LEU A 170      19.702   5.643   7.895  1.00 47.97     0.241 C 
ATOM   2020  O   LEU A 170      19.531   4.463   7.594  1.00 49.09    -0.271 OA
ATOM   2021  CB  LEU A 170      18.042   6.873   6.478  1.00 47.99    -0.035 C 
ATOM   2022  HB1 LEU A 170      18.130   5.949   5.861  1.00  0.00     0.037 H 
ATOM   2023  HB2 LEU A 170      18.791   7.526   5.973  1.00  0.00     0.037 H 
ATOM   2024  CG  LEU A 170      16.643   7.471   6.315  1.00 49.33    -0.059 C 
ATOM   2025  HG  LEU A 170      16.600   8.424   6.892  1.00  0.00     0.038 H 
ATOM   2026  CD1 LEU A 170      16.370   7.784   4.851  1.00 50.38    -0.073 C 
ATOM   2027 1HD1 LEU A 170      17.158   8.468   4.458  1.00  0.00     0.028 H 
ATOM   2028 2HD1 LEU A 170      15.344   8.192   4.693  1.00  0.00     0.028 H 
ATOM   2029 3HD1 LEU A 170      16.272   6.859   4.236  1.00  0.00     0.028 H 
ATOM   2030  CD2 LEU A 170      15.567   6.538   6.851  1.00 45.77    -0.073 C 
ATOM   2031 1HD2 LEU A 170      15.767   6.309   7.924  1.00  0.00     0.028 H 
ATOM   2032 2HD2 LEU A 170      15.469   5.613   6.236  1.00  0.00     0.028 H 
ATOM   2033 3HD2 LEU A 170      14.541   6.946   6.693  1.00  0.00     0.028 H 
ATOM   2034  N   VAL A 171      20.914   6.138   8.175  1.00 49.68    -0.346 N 
ATOM   2035  HN  VAL A 171      21.008   7.109   8.473  1.00  0.00     0.163 HD
ATOM   2036  CA  VAL A 171      22.098   5.301   8.058  1.00 52.34     0.092 C 
ATOM   2037  HA  VAL A 171      21.788   4.342   7.581  1.00  0.00     0.088 H 
ATOM   2038  C   VAL A 171      22.614   4.976   9.458  1.00 50.32     0.241 C 
ATOM   2039  O   VAL A 171      22.613   3.818   9.859  1.00 47.40    -0.271 OA
ATOM   2040  CB  VAL A 171      23.171   5.945   7.157  1.00 54.46    -0.033 C 
ATOM   2041  HB  VAL A 171      23.480   6.907   7.629  1.00  0.00     0.042 H 
ATOM   2042  CG1 VAL A 171      24.412   5.069   7.029  1.00 53.34    -0.071 C 
ATOM   2043 1HG1 VAL A 171      25.188   5.535   6.378  1.00  0.00     0.028 H 
ATOM   2044 2HG1 VAL A 171      24.149   4.045   6.676  1.00  0.00     0.028 H 
ATOM   2045 3HG1 VAL A 171      24.828   4.809   8.030  1.00  0.00     0.028 H 
ATOM   2046  CG2 VAL A 171      22.607   6.263   5.782  1.00 53.31    -0.071 C 
ATOM   2047 1HG2 VAL A 171      23.383   6.729   5.131  1.00  0.00     0.028 H 
ATOM   2048 2HG2 VAL A 171      21.692   6.896   5.849  1.00  0.00     0.028 H 
ATOM   2049 3HG2 VAL A 171      22.155   5.363   5.304  1.00  0.00     0.028 H 
ATOM   2050  N   HIS A 172      23.039   6.005  10.197  1.00 53.19    -0.346 N 
ATOM   2051  HN  HIS A 172      23.015   6.943   9.797  1.00  0.00     0.163 HD
ATOM   2052  CA  HIS A 172      23.534   5.830  11.552  1.00 50.60     0.094 C 
ATOM   2053  HA  HIS A 172      22.869   5.107  12.080  1.00  0.00     0.088 H 
ATOM   2054  C   HIS A 172      23.453   7.172  12.271  1.00 53.12     0.243 C 
ATOM   2055  O   HIS A 172      23.721   8.209  11.665  1.00 53.82    -0.271 OA
ATOM   2056  CB  HIS A 172      24.960   5.265  11.549  1.00 54.58     0.002 C 
ATOM   2057  HB1 HIS A 172      25.637   5.911  10.944  1.00  0.00     0.046 H 
ATOM   2058  HB2 HIS A 172      25.010   4.327  10.948  1.00  0.00     0.046 H 
ATOM   2059  CG  HIS A 172      25.525   5.045  12.916  1.00 55.65     0.028 A 
ATOM   2060  CD2 HIS A 172      26.080   5.893  13.787  1.00 56.30    -0.000 A 
ATOM   2061  HD2 HIS A 172      26.247   6.971  13.625  1.00  0.00     0.114 H 
ATOM   2062  ND1 HIS A 172      25.504   3.821  13.545  1.00 56.32    -0.354 N 
ATOM   2063  HD1 HIS A 172      25.126   2.960  13.149  1.00  0.00     0.166 HD
ATOM   2064  CE1 HIS A 172      26.051   3.936  14.746  1.00 58.03     0.040 A 
ATOM   2065  HE1 HIS A 172      26.186   3.120  15.476  1.00  0.00     0.140 H 
ATOM   2066  NE2 HIS A 172      26.405   5.188  14.917  1.00 58.12    -0.360 N 
ATOM   2067  HE2 HIS A 172      26.848   5.572  15.751  1.00  0.00     0.166 HD
ATOM   2068  N   PRO A 173      23.086   7.194  13.574  1.00 51.28    -0.337 N 
ATOM   2069  CA  PRO A 173      22.941   8.448  14.317  1.00 55.35     0.091 C 
ATOM   2070  HA  PRO A 173      22.035   8.987  13.954  1.00  0.00     0.087 H 
ATOM   2071  C   PRO A 173      24.144   9.393  14.266  1.00 59.22     0.241 C 
ATOM   2072  O   PRO A 173      23.976  10.609  14.222  1.00 66.32    -0.271 OA
ATOM   2073  CB  PRO A 173      22.703   7.971  15.759  1.00 53.77    -0.036 C 
ATOM   2074  HB1 PRO A 173      23.617   7.975  16.398  1.00  0.00     0.036 H 
ATOM   2075  HB2 PRO A 173      22.113   8.682  16.384  1.00  0.00     0.036 H 
ATOM   2076  CG  PRO A 173      22.066   6.612  15.601  1.00 53.53    -0.048 C 
ATOM   2077  HG1 PRO A 173      20.953   6.637  15.546  1.00  0.00     0.035 H 
ATOM   2078  HG2 PRO A 173      22.133   5.971  16.511  1.00  0.00     0.035 H 
ATOM   2079  CD  PRO A 173      22.728   6.016  14.380  1.00 52.93    -0.001 C 
ATOM   2080  HD1 PRO A 173      22.110   5.259  13.843  1.00  0.00     0.064 H 
ATOM   2081  HD2 PRO A 173      23.580   5.333  14.604  1.00  0.00     0.064 H 
ATOM   2082  N   ASP A 174      25.353   8.822  14.255  1.00 58.24    -0.346 N 
ATOM   2083  HN  ASP A 174      25.412   7.808  14.162  1.00  0.00     0.163 HD
ATOM   2084  CA  ASP A 174      26.587   9.581  14.369  1.00 63.25     0.098 C 
ATOM   2085  HA  ASP A 174      26.372  10.485  14.985  1.00  0.00     0.088 H 
ATOM   2086  C   ASP A 174      27.073  10.058  12.999  1.00 65.48     0.241 C 
ATOM   2087  O   ASP A 174      28.096  10.730  12.925  1.00 70.95    -0.271 OA
ATOM   2088  CB  ASP A 174      27.642   8.755  15.110  1.00 65.12     0.043 C 
ATOM   2089  HB1 ASP A 174      28.572   9.349  15.274  1.00  0.00     0.052 H 
ATOM   2090  HB2 ASP A 174      28.053   7.952  14.455  1.00  0.00     0.052 H 
ATOM   2091  CG  ASP A 174      27.126   8.179  16.419  1.00 65.14     0.175 C 
ATOM   2092  OD1 ASP A 174      26.108   8.693  16.918  1.00 67.39    -0.648 OA
ATOM   2093  OD2 ASP A 174      27.719   7.196  16.906  1.00 66.53    -0.648 OA
ATOM   2094  N   LEU A 175      26.342   9.728  11.924  1.00 65.57    -0.346 N 
ATOM   2095  HN  LEU A 175      25.590   9.047  12.031  1.00  0.00     0.163 HD
ATOM   2096  CA  LEU A 175      26.584  10.308  10.609  1.00 66.69     0.089 C 
ATOM   2097  HA  LEU A 175      27.654  10.613  10.538  1.00  0.00     0.087 H 
ATOM   2098  C   LEU A 175      25.700  11.545  10.426  1.00 70.92     0.241 C 
ATOM   2099  O   LEU A 175      25.370  11.919   9.300  1.00 69.42    -0.271 OA
ATOM   2100  CB  LEU A 175      26.298   9.240   9.546  1.00 65.32    -0.035 C 
ATOM   2101  HB1 LEU A 175      26.334   9.696   8.529  1.00  0.00     0.037 H 
ATOM   2102  HB2 LEU A 175      25.226   8.937   9.590  1.00  0.00     0.037 H 
ATOM   2103  CG  LEU A 175      27.193   8.002   9.595  1.00 64.84    -0.059 C 
ATOM   2104  HG  LEU A 175      27.162   7.590  10.631  1.00  0.00     0.038 H 
ATOM   2105  CD1 LEU A 175      26.695   6.928   8.640  1.00 64.05    -0.073 C 
ATOM   2106 1HD1 LEU A 175      25.639   6.663   8.878  1.00  0.00     0.028 H 
ATOM   2107 2HD1 LEU A 175      27.359   6.033   8.636  1.00  0.00     0.028 H 
ATOM   2108 3HD1 LEU A 175      26.819   7.228   7.573  1.00  0.00     0.028 H 
ATOM   2109  CD2 LEU A 175      28.634   8.364   9.270  1.00 65.85    -0.073 C 
ATOM   2110 1HD2 LEU A 175      28.999   9.151   9.970  1.00  0.00     0.028 H 
ATOM   2111 2HD2 LEU A 175      28.758   8.664   8.203  1.00  0.00     0.028 H 
ATOM   2112 3HD2 LEU A 175      29.298   7.469   9.266  1.00  0.00     0.028 H 
ATOM   2113  N   ALA A 176      25.393  12.210  11.551  1.00 73.92    -0.346 N 
ATOM   2114  HN  ALA A 176      25.947  12.013  12.384  1.00  0.00     0.163 HD
ATOM   2115  CA  ALA A 176      24.324  13.193  11.666  1.00 78.81     0.086 C 
ATOM   2116  HA  ALA A 176      23.382  12.728  11.292  1.00  0.00     0.086 H 
ATOM   2117  C   ALA A 176      24.586  14.461  10.850  1.00 84.04     0.240 C 
ATOM   2118  O   ALA A 176      23.657  15.224  10.592  1.00 88.48    -0.271 OA
ATOM   2119  CB  ALA A 176      24.134  13.533  13.125  1.00 78.31    -0.049 C 
ATOM   2120  HB1 ALA A 176      23.316  14.285  13.213  1.00  0.00     0.030 H 
ATOM   2121  HB2 ALA A 176      25.079  13.871  13.611  1.00  0.00     0.030 H 
ATOM   2122  HB3 ALA A 176      23.953  12.630  13.753  1.00  0.00     0.030 H 
ATOM   2123  N   TYR A 177      25.842  14.693  10.452  1.00 89.68    -0.346 N 
ATOM   2124  HN  TYR A 177      26.565  14.010  10.679  1.00  0.00     0.163 HD
ATOM   2125  CA  TYR A 177      26.211  15.889   9.705  1.00 89.19     0.093 C 
ATOM   2126  HA  TYR A 177      25.641  16.745  10.135  1.00  0.00     0.088 H 
ATOM   2127  C   TYR A 177      25.742  15.696   8.268  1.00 90.58     0.241 C 
ATOM   2128  O   TYR A 177      26.463  15.174   7.419  1.00 87.64    -0.271 OA
ATOM   2129  CB  TYR A 177      27.703  16.192   9.875  1.00 89.74    -0.014 C 
ATOM   2130  HB1 TYR A 177      28.203  16.327   8.887  1.00  0.00     0.043 H 
ATOM   2131  HB2 TYR A 177      27.862  17.213  10.295  1.00  0.00     0.043 H 
ATOM   2132  CG  TYR A 177      28.410  15.137  10.710  1.00 90.50    -0.056 A 
ATOM   2133  CD1 TYR A 177      28.060  14.946  12.043  1.00 89.03    -0.074 A 
ATOM   2134  HD1 TYR A 177      27.284  15.586  12.495  1.00  0.00     0.084 H 
ATOM   2135  CD2 TYR A 177      29.378  14.303  10.162  1.00 89.76    -0.074 A 
ATOM   2136  HD2 TYR A 177      29.656  14.420   9.101  1.00  0.00     0.084 H 
ATOM   2137  CE1 TYR A 177      28.666  13.969  12.812  1.00 91.91    -0.051 A 
ATOM   2138  HE1 TYR A 177      28.371  13.832  13.866  1.00  0.00     0.087 H 
ATOM   2139  CE2 TYR A 177      29.999  13.328  10.925  1.00 89.58    -0.051 A 
ATOM   2140  HE2 TYR A 177      30.774  12.684  10.476  1.00  0.00     0.087 H 
ATOM   2141  CZ  TYR A 177      29.644  13.164  12.253  1.00 91.58     0.065 A 
ATOM   2142  OH  TYR A 177      30.255  12.208  13.011  1.00 94.26    -0.361 OA
ATOM   2143  HH  TYR A 177      30.011  12.095  13.922  1.00  0.00     0.217 HD
ATOM   2144  N   LEU A 178      24.497  16.120   8.045  1.00 91.75    -0.346 N 
ATOM   2145  HN  LEU A 178      24.038  16.670   8.771  1.00  0.00     0.163 HD
ATOM   2146  CA  LEU A 178      23.761  15.842   6.829  1.00 93.34     0.089 C 
ATOM   2147  HA  LEU A 178      23.880  14.766   6.561  1.00  0.00     0.087 H 
ATOM   2148  C   LEU A 178      24.268  16.711   5.681  1.00 96.32     0.241 C 
ATOM   2149  O   LEU A 178      24.671  16.203   4.635  1.00 92.13    -0.271 OA
ATOM   2150  CB  LEU A 178      22.288  16.136   7.112  1.00 92.35    -0.035 C 
ATOM   2151  HB1 LEU A 178      21.906  15.471   7.921  1.00  0.00     0.037 H 
ATOM   2152  HB2 LEU A 178      22.176  17.126   7.612  1.00  0.00     0.037 H 
ATOM   2153  CG  LEU A 178      21.392  16.054   5.888  1.00 90.78    -0.059 C 
ATOM   2154  HG  LEU A 178      21.863  16.630   5.058  1.00  0.00     0.038 H 
ATOM   2155  CD1 LEU A 178      21.256  14.624   5.467  1.00 88.85    -0.073 C 
ATOM   2156 1HD1 LEU A 178      22.261  14.191   5.253  1.00  0.00     0.028 H 
ATOM   2157 2HD1 LEU A 178      20.559  14.507   4.604  1.00  0.00     0.028 H 
ATOM   2158 3HD1 LEU A 178      20.692  14.020   6.216  1.00  0.00     0.028 H 
ATOM   2159  CD2 LEU A 178      20.043  16.636   6.175  1.00 91.83    -0.073 C 
ATOM   2160 1HD2 LEU A 178      20.144  17.701   6.489  1.00  0.00     0.028 H 
ATOM   2161 2HD2 LEU A 178      19.479  16.032   6.924  1.00  0.00     0.028 H 
ATOM   2162 3HD2 LEU A 178      19.346  16.519   5.312  1.00  0.00     0.028 H 
ATOM   2163  N   GLN A 179      24.195  18.030   5.890  1.00 99.69    -0.348 N 
ATOM   2164  HN  GLN A 179      23.901  18.363   6.808  1.00  0.00     0.163 HD
ATOM   2165  CA  GLN A 179      24.517  19.009   4.866  1.00101.39     0.063 C 
ATOM   2166  HA  GLN A 179      25.415  18.659   4.305  1.00  0.00     0.083 H 
ATOM   2167  C   GLN A 179      24.846  20.346   5.540  1.00 95.65     0.109 C 
ATOM   2168  HC  GLN A 179      24.253  21.254   5.338  1.00  0.00     0.146 H 
ATOM   2169  O   GLN A 179      25.813  20.361   6.326  1.00 93.00    -0.305 OA
ATOM   2170  CB  GLN A 179      23.349  19.151   3.887  1.00104.86    -0.032 C 
ATOM   2171  HB1 GLN A 179      23.034  18.153   3.502  1.00  0.00     0.037 H 
ATOM   2172  HB2 GLN A 179      22.418  19.445   4.425  1.00  0.00     0.037 H 
ATOM   2173  CG  GLN A 179      23.630  20.107   2.736  1.00109.13     0.011 C 
ATOM   2174  HG1 GLN A 179      24.631  19.911   2.286  1.00  0.00     0.047 H 
ATOM   2175  HG2 GLN A 179      23.802  21.144   3.108  1.00  0.00     0.047 H 
ATOM   2176  CD  GLN A 179      22.546  20.078   1.686  1.00114.87     0.215 C 
ATOM   2177  NE2 GLN A 179      22.672  20.950   0.699  1.00117.19    -0.370 N 
ATOM   2178 1HE2 GLN A 179      23.447  21.612   0.649  1.00  0.00     0.159 HD
ATOM   2179 2HE2 GLN A 179      21.939  20.930  -0.011  1.00  0.00     0.159 HD
ATOM   2180  OE1 GLN A 179      21.612  19.280   1.746  1.00114.23    -0.274 OA
ATOM   2181  N   ASP A 185      28.229  18.846  -2.641  1.00 88.66    -0.066 N 
ATOM   2182  HN1 ASP A 185      28.408  19.660  -2.053  1.00  0.00     0.275 HD
ATOM   2183  HN2 ASP A 185      27.508  19.034  -3.338  1.00  0.00     0.275 HD
ATOM   2184  HN3 ASP A 185      29.008  18.658  -3.273  1.00  0.00     0.275 HD
ATOM   2185  CA  ASP A 185      27.894  17.656  -1.808  1.00 87.06     0.185 C 
ATOM   2186  HA  ASP A 185      26.943  17.888  -1.275  1.00  0.00     0.100 H 
ATOM   2187  C   ASP A 185      28.977  17.481  -0.738  1.00 89.96     0.249 C 
ATOM   2188  O   ASP A 185      29.235  18.420   0.012  1.00 89.07    -0.271 OA
ATOM   2189  CB  ASP A 185      27.625  16.431  -2.693  1.00 84.79     0.050 C 
ATOM   2190  HB1 ASP A 185      28.448  16.292  -3.433  1.00  0.00     0.052 H 
ATOM   2191  HB2 ASP A 185      27.740  15.490  -2.107  1.00  0.00     0.052 H 
ATOM   2192  CG  ASP A 185      26.274  16.465  -3.393  1.00 81.51     0.175 C 
ATOM   2193  OD1 ASP A 185      25.271  16.760  -2.716  1.00 83.49    -0.648 OA
ATOM   2194  OD2 ASP A 185      26.231  16.172  -4.603  1.00 76.33    -0.648 OA
ATOM   2195  N   ARG A 186      29.611  16.296  -0.669  1.00 92.25    -0.345 N 
ATOM   2196  HN  ARG A 186      29.535  15.648  -1.453  1.00  0.00     0.163 HD
ATOM   2197  CA  ARG A 186      30.403  15.911   0.492  1.00 92.93     0.099 C 
ATOM   2198  HA  ARG A 186      30.920  16.814   0.892  1.00  0.00     0.089 H 
ATOM   2199  C   ARG A 186      31.457  14.867   0.104  1.00 87.75     0.244 C 
ATOM   2200  O   ARG A 186      31.118  13.841  -0.483  1.00 88.12    -0.258 OA
ATOM   2201  CB  ARG A 186      29.469  15.354   1.575  1.00 98.98    -0.035 C 
ATOM   2202  HB1 ARG A 186      29.167  14.310   1.324  1.00  0.00     0.036 H 
ATOM   2203  HB2 ARG A 186      28.477  15.860   1.526  1.00  0.00     0.036 H 
ATOM   2204  CG  ARG A 186      30.021  15.415   2.994  1.00106.35    -0.047 C 
ATOM   2205  HG1 ARG A 186      31.031  14.946   3.054  1.00  0.00     0.035 H 
ATOM   2206  HG2 ARG A 186      30.293  16.459   3.276  1.00  0.00     0.035 H 
ATOM   2207  CD  ARG A 186      29.068  14.801   4.009  1.00113.92     0.009 C 
ATOM   2208  HD1 ARG A 186      28.262  15.522   4.280  1.00  0.00     0.064 H 
ATOM   2209  HD2 ARG A 186      28.450  14.002   3.537  1.00  0.00     0.064 H 
ATOM   2210  NE  ARG A 186      29.737  14.299   5.206  1.00121.08    -0.227 N 
ATOM   2211  HE  ARG A 186      30.721  14.538   5.328  1.00  0.00     0.177 HD
ATOM   2212  CZ  ARG A 186      29.166  13.554   6.152  1.00123.94     0.665 C 
ATOM   2213  NH1 ARG A 186      27.883  13.236   6.085  1.00122.21    -0.235 N 
ATOM   2214 1HH1 ARG A 186      27.324  13.568   5.299  1.00  0.00     0.174 HD
ATOM   2215 2HH1 ARG A 186      27.446  12.666   6.809  1.00  0.00     0.174 HD
ATOM   2216  NH2 ARG A 186      29.891  13.123   7.172  1.00124.52    -0.235 N 
ATOM   2217 1HH2 ARG A 186      30.880  13.368   7.224  1.00  0.00     0.174 HD
ATOM   2218 2HH2 ARG A 186      29.454  12.553   7.896  1.00  0.00     0.174 HD
ATOM   2219  N  AGLN A 187      32.728  15.137   0.444  0.50 84.78    -0.338 N 
ATOM   2220  H  AGLN A 187      32.944  16.042   0.862  1.00  0.00     0.164 HD
ATOM   2221  N  BGLN A 187      32.724  15.150   0.436  0.50 85.36    -0.338 N 
ATOM   2222  H  BGLN A 187      32.929  16.070   0.825  1.00  0.00     0.164 HD
ATOM   2223  CA AGLN A 187      33.809  14.182   0.237  0.50 81.40     0.086 C 
ATOM   2224  HA AGLN A 187      33.511  13.486  -0.582  1.00  0.00     0.086 H 
ATOM   2225  CA BGLN A 187      33.824  14.209   0.269  0.50 82.39     0.086 C 
ATOM   2226  HA BGLN A 187      33.597  13.536  -0.591  1.00  0.00     0.086 H 
ATOM   2227  C  AGLN A 187      33.981  13.370   1.520  0.50 79.33     0.230 C 
ATOM   2228  C  BGLN A 187      33.948  13.367   1.538  0.50 79.81     0.230 C 
ATOM   2229  O  AGLN A 187      34.075  13.936   2.608  0.50 78.93    -0.277 OA
ATOM   2230  O  BGLN A 187      33.979  13.913   2.639  0.50 79.25    -0.277 OA
ATOM   2231  CB AGLN A 187      35.101  14.895  -0.180  0.50 79.53    -0.030 C 
ATOM   2232  HB1AGLN A 187      34.864  15.860  -0.686  1.00  0.00     0.037 H 
ATOM   2233  HB2AGLN A 187      35.589  14.350  -1.022  1.00  0.00     0.037 H 
ATOM   2234  CB BGLN A 187      35.118  14.971  -0.025  0.50 81.28    -0.030 C 
ATOM   2235  HB1BGLN A 187      35.981  14.490   0.492  1.00  0.00     0.037 H 
ATOM   2236  HB2BGLN A 187      35.115  15.959   0.491  1.00  0.00     0.037 H 
ATOM   2237  CG AGLN A 187      36.098  15.122   0.950  0.50 77.07     0.011 C 
ATOM   2238  HG1AGLN A 187      36.354  14.165   1.461  1.00  0.00     0.047 H 
ATOM   2239  HG2AGLN A 187      35.624  15.657   1.806  1.00  0.00     0.047 H 
ATOM   2240  CG BGLN A 187      35.414  15.144  -1.509  0.50 79.23     0.011 C 
ATOM   2241  HG1BGLN A 187      34.480  15.321  -2.092  1.00  0.00     0.047 H 
ATOM   2242  HG2BGLN A 187      35.931  16.111  -1.710  1.00  0.00     0.047 H 
ATOM   2243  CD AGLN A 187      37.340  15.839   0.476  0.50 75.02     0.215 C 
ATOM   2244  CD BGLN A 187      36.195  13.977  -2.062  0.50 77.11     0.215 C 
ATOM   2245  NE2AGLN A 187      37.659  16.947   1.124  0.50 72.63    -0.370 N 
ATOM   2246 1HE2AGLN A 187      37.107  17.300   1.906  1.00  0.00     0.159 HD
ATOM   2247 2HE2AGLN A 187      38.498  17.431   0.804  1.00  0.00     0.159 HD
ATOM   2248  NE2BGLN A 187      36.352  12.945  -1.250  0.50 75.74    -0.370 N 
ATOM   2249 1HE2BGLN A 187      35.958  12.923  -0.310  1.00  0.00     0.159 HD
ATOM   2250 2HE2BGLN A 187      36.880  12.156  -1.624  1.00  0.00     0.159 HD
ATOM   2251  OE1AGLN A 187      38.005  15.414  -0.466  0.50 74.63    -0.274 OA
ATOM   2252  OE1BGLN A 187      36.670  14.004  -3.195  0.50 74.08    -0.274 OA
ATOM   2253  N   LEU A 188      34.026  12.038   1.376  1.00 76.77    -0.172 NA
ATOM   2254  CA  LEU A 188      33.880  11.120   2.500  1.00 74.34     0.086 C 
ATOM   2255  HA  LEU A 188      33.202  11.592   3.249  1.00  0.00     0.080 H 
ATOM   2256  C   LEU A 188      35.217  10.834   3.181  1.00 69.87     0.236 C 
ATOM   2257  O   LEU A 188      36.095  10.209   2.593  1.00 65.94    -0.272 OA
ATOM   2258  CB  LEU A 188      33.224   9.821   2.014  1.00 73.43    -0.038 C 
ATOM   2259  HB1 LEU A 188      33.606   9.560   1.000  1.00  0.00     0.036 H 
ATOM   2260  HB2 LEU A 188      33.612   8.957   2.603  1.00  0.00     0.036 H 
ATOM   2261  CG  LEU A 188      31.693   9.803   2.013  1.00 73.75    -0.059 C 
ATOM   2262  HG  LEU A 188      31.338  10.505   1.223  1.00  0.00     0.038 H 
ATOM   2263  CD1 LEU A 188      31.170   8.415   1.683  1.00 71.86    -0.073 C 
ATOM   2264 1HD1 LEU A 188      31.587   8.078   0.705  1.00  0.00     0.028 H 
ATOM   2265 2HD1 LEU A 188      30.056   8.371   1.702  1.00  0.00     0.028 H 
ATOM   2266 3HD1 LEU A 188      31.374   7.684   2.500  1.00  0.00     0.028 H 
ATOM   2267  CD2 LEU A 188      31.123  10.263   3.349  1.00 73.28    -0.073 C 
ATOM   2268 1HD2 LEU A 188      31.507  11.281   3.591  1.00  0.00     0.028 H 
ATOM   2269 2HD2 LEU A 188      31.327   9.532   4.166  1.00  0.00     0.028 H 
ATOM   2270 3HD2 LEU A 188      30.009  10.219   3.368  1.00  0.00     0.028 H 
ATOM   2271  N   GLY A 189      35.327  11.270   4.444  1.00 70.76    -0.351 N 
ATOM   2272  HN  GLY A 189      34.617  11.910   4.800  1.00  0.00     0.163 HD
ATOM   2273  CA  GLY A 189      36.410  10.874   5.333  1.00 69.95     0.069 C 
ATOM   2274  HA1 GLY A 189      37.401  11.155   4.906  1.00  0.00     0.078 H 
ATOM   2275  HA2 GLY A 189      36.424  11.505   6.252  1.00  0.00     0.078 H 
ATOM   2276  C   GLY A 189      36.368   9.387   5.690  1.00 70.94     0.236 C 
ATOM   2277  O   GLY A 189      35.349   8.724   5.506  1.00 70.05    -0.272 OA
ATOM   2278  N   ASP A 190      37.494   8.887   6.222  1.00 66.94    -0.346 N 
ATOM   2279  HN  ASP A 190      38.243   9.538   6.456  1.00  0.00     0.163 HD
ATOM   2280  CA  ASP A 190      37.712   7.470   6.486  1.00 66.66     0.098 C 
ATOM   2281  HA  ASP A 190      37.475   6.909   5.552  1.00  0.00     0.088 H 
ATOM   2282  C   ASP A 190      36.780   6.961   7.587  1.00 64.36     0.241 C 
ATOM   2283  O   ASP A 190      36.342   5.813   7.537  1.00 62.73    -0.271 OA
ATOM   2284  CB  ASP A 190      39.185   7.208   6.830  1.00 67.99     0.043 C 
ATOM   2285  HB1 ASP A 190      39.794   7.138   5.899  1.00  0.00     0.052 H 
ATOM   2286  HB2 ASP A 190      39.643   8.114   7.291  1.00  0.00     0.052 H 
ATOM   2287  CG  ASP A 190      39.422   5.991   7.709  1.00 66.19     0.175 C 
ATOM   2288  OD1 ASP A 190      39.279   6.120   8.947  1.00 65.50    -0.648 OA
ATOM   2289  OD2 ASP A 190      39.719   4.917   7.150  1.00 63.60    -0.648 OA
ATOM   2290  N   ARG A 191      36.511   7.803   8.594  1.00 64.84    -0.346 N 
ATOM   2291  HN  ARG A 191      36.905   8.744   8.566  1.00  0.00     0.163 HD
ATOM   2292  CA  ARG A 191      35.678   7.426   9.727  1.00 66.23     0.089 C 
ATOM   2293  HA  ARG A 191      36.003   6.421  10.084  1.00  0.00     0.087 H 
ATOM   2294  C   ARG A 191      34.213   7.335   9.298  1.00 66.96     0.241 C 
ATOM   2295  O   ARG A 191      33.455   6.525   9.831  1.00 63.60    -0.271 OA
ATOM   2296  CB  ARG A 191      35.847   8.427  10.877  1.00 66.36    -0.036 C 
ATOM   2297  HB1 ARG A 191      35.766   9.471  10.495  1.00  0.00     0.036 H 
ATOM   2298  HB2 ARG A 191      36.904   8.432  11.232  1.00  0.00     0.036 H 
ATOM   2299  CG  ARG A 191      34.897   8.219  12.050  1.00 65.30    -0.048 C 
ATOM   2300  HG1 ARG A 191      35.103   8.951  12.866  1.00  0.00     0.035 H 
ATOM   2301  HG2 ARG A 191      33.860   8.532  11.784  1.00  0.00     0.035 H 
ATOM   2302  CD  ARG A 191      34.917   6.795  12.579  1.00 65.79     0.009 C 
ATOM   2303  HD1 ARG A 191      35.961   6.485  12.820  1.00  0.00     0.064 H 
ATOM   2304  HD2 ARG A 191      34.687   6.074  11.761  1.00  0.00     0.064 H 
ATOM   2305  NE  ARG A 191      34.041   6.562  13.723  1.00 63.42    -0.227 N 
ATOM   2306  HE  ARG A 191      33.653   7.378  14.197  1.00  0.00     0.177 HD
ATOM   2307  CZ  ARG A 191      33.712   5.358  14.193  1.00 64.46     0.665 C 
ATOM   2308  NH1 ARG A 191      34.190   4.262  13.629  1.00 64.64    -0.235 N 
ATOM   2309 1HH1 ARG A 191      34.815   4.346  12.827  1.00  0.00     0.174 HD
ATOM   2310 2HH1 ARG A 191      33.938   3.341  13.988  1.00  0.00     0.174 HD
ATOM   2311  NH2 ARG A 191      32.902   5.249  15.233  1.00 67.74    -0.235 N 
ATOM   2312 1HH2 ARG A 191      32.533   6.095  15.668  1.00  0.00     0.174 HD
ATOM   2313 2HH2 ARG A 191      32.650   4.328  15.592  1.00  0.00     0.174 HD
ATOM   2314  N   GLU A 192      33.822   8.183   8.341  1.00 69.70    -0.346 N 
ATOM   2315  HN  GLU A 192      34.473   8.899   8.017  1.00  0.00     0.163 HD
ATOM   2316  CA  GLU A 192      32.497   8.114   7.750  1.00 70.27     0.090 C 
ATOM   2317  HA  GLU A 192      31.744   8.181   8.569  1.00  0.00     0.087 H 
ATOM   2318  C   GLU A 192      32.344   6.756   7.065  1.00 64.48     0.241 C 
ATOM   2319  O   GLU A 192      31.372   6.046   7.306  1.00 59.89    -0.271 OA
ATOM   2320  CB  GLU A 192      32.271   9.287   6.791  1.00 74.74    -0.029 C 
ATOM   2321  HB1 GLU A 192      33.101   9.350   6.049  1.00  0.00     0.037 H 
ATOM   2322  HB2 GLU A 192      31.419   9.071   6.105  1.00  0.00     0.037 H 
ATOM   2323  CG  GLU A 192      32.071  10.632   7.482  1.00 79.26     0.018 C 
ATOM   2324  HG1 GLU A 192      31.157  10.594   8.119  1.00  0.00     0.049 H 
ATOM   2325  HG2 GLU A 192      31.765  11.398   6.732  1.00  0.00     0.049 H 
ATOM   2326  CD  GLU A 192      33.243  11.156   8.299  1.00 86.86     0.172 C 
ATOM   2327  OE1 GLU A 192      33.066  11.373   9.517  1.00 89.88    -0.648 OA
ATOM   2328  OE2 GLU A 192      34.332  11.347   7.719  1.00 90.82    -0.648 OA
ATOM   2329  N   LYS A 193      33.334   6.383   6.244  1.00 63.26    -0.346 N 
ATOM   2330  HN  LYS A 193      34.137   7.002   6.128  1.00  0.00     0.163 HD
ATOM   2331  CA  LYS A 193      33.304   5.125   5.512  1.00 61.39     0.089 C 
ATOM   2332  HA  LYS A 193      32.414   5.135   4.841  1.00  0.00     0.087 H 
ATOM   2333  C   LYS A 193      33.164   3.942   6.472  1.00 58.95     0.241 C 
ATOM   2334  O   LYS A 193      32.479   2.978   6.145  1.00 55.32    -0.271 OA
ATOM   2335  CB  LYS A 193      34.556   4.955   4.642  1.00 63.53    -0.038 C 
ATOM   2336  HB1 LYS A 193      34.566   3.939   4.183  1.00  0.00     0.036 H 
ATOM   2337  HB2 LYS A 193      35.462   4.890   5.288  1.00  0.00     0.036 H 
ATOM   2338  CG  LYS A 193      34.760   6.014   3.565  1.00 65.77    -0.061 C 
ATOM   2339  HG1 LYS A 193      34.661   7.037   3.996  1.00  0.00     0.033 H 
ATOM   2340  HG2 LYS A 193      33.899   6.026   2.857  1.00  0.00     0.033 H 
ATOM   2341  CD  LYS A 193      36.069   5.875   2.813  1.00 68.44    -0.043 C 
ATOM   2342  HD1 LYS A 193      35.962   5.175   1.952  1.00  0.00     0.035 H 
ATOM   2343  HD2 LYS A 193      36.817   5.308   3.415  1.00  0.00     0.035 H 
ATOM   2344  CE  LYS A 193      36.632   7.206   2.363  1.00 71.68     0.080 C 
ATOM   2345  HE1 LYS A 193      36.944   7.829   3.234  1.00  0.00     0.075 H 
ATOM   2346  HE2 LYS A 193      35.833   7.866   1.953  1.00  0.00     0.075 H 
ATOM   2347  NZ  LYS A 193      37.742   7.039   1.395  1.00 73.96    -0.079 N 
ATOM   2348  HZ1 LYS A 193      38.121   7.936   1.092  1.00  0.00     0.274 HD
ATOM   2349  HZ2 LYS A 193      37.457   6.469   0.599  1.00  0.00     0.274 HD
ATOM   2350  HZ3 LYS A 193      38.473   6.435   1.770  1.00  0.00     0.274 HD
ATOM   2351  N   GLU A 194      33.811   4.000   7.646  1.00 59.17    -0.346 N 
ATOM   2352  HN  GLU A 194      34.307   4.852   7.908  1.00  0.00     0.163 HD
ATOM   2353  CA  GLU A 194      33.811   2.856   8.551  1.00 58.96     0.090 C 
ATOM   2354  HA  GLU A 194      33.964   1.947   7.924  1.00  0.00     0.087 H 
ATOM   2355  C   GLU A 194      32.449   2.701   9.232  1.00 53.32     0.241 C 
ATOM   2356  O   GLU A 194      31.962   1.579   9.354  1.00 46.85    -0.271 OA
ATOM   2357  CB  GLU A 194      34.983   2.918   9.539  1.00 66.03    -0.029 C 
ATOM   2358  HB1 GLU A 194      35.354   3.964   9.645  1.00  0.00     0.037 H 
ATOM   2359  HB2 GLU A 194      34.629   2.739  10.581  1.00  0.00     0.037 H 
ATOM   2360  CG  GLU A 194      36.130   1.972   9.189  1.00 72.62     0.018 C 
ATOM   2361  HG1 GLU A 194      37.079   2.350   9.635  1.00  0.00     0.049 H 
ATOM   2362  HG2 GLU A 194      36.012   1.014   9.747  1.00  0.00     0.049 H 
ATOM   2363  CD  GLU A 194      36.337   1.682   7.709  1.00 77.09     0.172 C 
ATOM   2364  OE1 GLU A 194      36.589   2.636   6.944  1.00 80.71    -0.648 OA
ATOM   2365  OE2 GLU A 194      36.231   0.498   7.320  1.00 78.22    -0.648 OA
ATOM   2366  N   LEU A 195      31.824   3.806   9.657  1.00 51.11    -0.346 N 
ATOM   2367  HN  LEU A 195      32.305   4.705   9.613  1.00  0.00     0.163 HD
ATOM   2368  CA  LEU A 195      30.466   3.742  10.182  1.00 52.37     0.089 C 
ATOM   2369  HA  LEU A 195      30.462   3.074  11.074  1.00  0.00     0.087 H 
ATOM   2370  C   LEU A 195      29.524   3.153   9.129  1.00 50.41     0.241 C 
ATOM   2371  O   LEU A 195      28.672   2.329   9.454  1.00 49.82    -0.271 OA
ATOM   2372  CB  LEU A 195      30.023   5.144  10.621  1.00 56.29    -0.035 C 
ATOM   2373  HB1 LEU A 195      28.912   5.181  10.703  1.00  0.00     0.037 H 
ATOM   2374  HB2 LEU A 195      30.187   5.870   9.791  1.00  0.00     0.037 H 
ATOM   2375  CG  LEU A 195      30.657   5.675  11.908  1.00 57.40    -0.059 C 
ATOM   2376  HG  LEU A 195      31.765   5.634  11.793  1.00  0.00     0.038 H 
ATOM   2377  CD1 LEU A 195      30.259   7.124  12.154  1.00 58.39    -0.073 C 
ATOM   2378 1HD1 LEU A 195      30.721   7.511  13.092  1.00  0.00     0.028 H 
ATOM   2379 2HD1 LEU A 195      29.151   7.251  12.158  1.00  0.00     0.028 H 
ATOM   2380 3HD1 LEU A 195      30.501   7.771  11.279  1.00  0.00     0.028 H 
ATOM   2381  CD2 LEU A 195      30.272   4.818  13.105  1.00 57.96    -0.073 C 
ATOM   2382 1HD2 LEU A 195      30.734   5.205  14.043  1.00  0.00     0.028 H 
ATOM   2383 2HD2 LEU A 195      30.522   3.744  12.938  1.00  0.00     0.028 H 
ATOM   2384 3HD2 LEU A 195      29.165   4.723  13.202  1.00  0.00     0.028 H 
ATOM   2385  N   ILE A 196      29.707   3.547   7.860  1.00 49.25    -0.346 N 
ATOM   2386  HN  ILE A 196      30.452   4.213   7.655  1.00  0.00     0.163 HD
ATOM   2387  CA  ILE A 196      28.880   3.059   6.763  1.00 47.72     0.092 C 
ATOM   2388  HA  ILE A 196      27.814   3.243   7.033  1.00  0.00     0.088 H 
ATOM   2389  C   ILE A 196      29.061   1.555   6.583  1.00 49.82     0.241 C 
ATOM   2390  O   ILE A 196      28.068   0.840   6.479  1.00 46.09    -0.271 OA
ATOM   2391  CB  ILE A 196      29.170   3.816   5.452  1.00 46.92    -0.030 C 
ATOM   2392  HB  ILE A 196      30.275   3.936   5.367  1.00  0.00     0.043 H 
ATOM   2393  CG1 ILE A 196      28.550   5.215   5.488  1.00 46.87    -0.063 C 
ATOM   2394 1HG1 ILE A 196      28.507   5.597   6.535  1.00  0.00     0.033 H 
ATOM   2395 2HG1 ILE A 196      27.460   5.165   5.260  1.00  0.00     0.033 H 
ATOM   2396  CG2 ILE A 196      28.695   3.018   4.243  1.00 46.84    -0.071 C 
ATOM   2397 1HG2 ILE A 196      28.905   3.566   3.295  1.00  0.00     0.028 H 
ATOM   2398 2HG2 ILE A 196      27.618   2.743   4.329  1.00  0.00     0.028 H 
ATOM   2399 3HG2 ILE A 196      29.131   1.992   4.230  1.00  0.00     0.028 H 
ATOM   2400  CD1 ILE A 196      29.233   6.214   4.589  1.00 46.28    -0.076 C 
ATOM   2401 1HD1 ILE A 196      28.781   7.233   4.615  1.00  0.00     0.027 H 
ATOM   2402 2HD1 ILE A 196      29.276   5.832   3.542  1.00  0.00     0.027 H 
ATOM   2403 3HD1 ILE A 196      30.323   6.264   4.817  1.00  0.00     0.027 H 
ATOM   2404  N   ARG A 197      30.314   1.080   6.511  1.00 51.96    -0.346 N 
ATOM   2405  HN  ARG A 197      31.107   1.715   6.599  1.00  0.00     0.163 HD
ATOM   2406  CA  ARG A 197      30.538  -0.344   6.307  1.00 55.98     0.089 C 
ATOM   2407  HA  ARG A 197      30.012  -0.647   5.372  1.00  0.00     0.087 H 
ATOM   2408  C   ARG A 197      29.918  -1.112   7.471  1.00 53.25     0.241 C 
ATOM   2409  O   ARG A 197      29.292  -2.144   7.256  1.00 54.67    -0.271 OA
ATOM   2410  CB  ARG A 197      32.021  -0.706   6.158  1.00 61.63    -0.036 C 
ATOM   2411  HB1 ARG A 197      32.591  -0.432   7.076  1.00  0.00     0.036 H 
ATOM   2412  HB2 ARG A 197      32.522  -0.033   5.423  1.00  0.00     0.036 H 
ATOM   2413  CG  ARG A 197      32.246  -2.170   5.796  1.00 66.68    -0.048 C 
ATOM   2414  HG1 ARG A 197      31.651  -2.830   6.469  1.00  0.00     0.035 H 
ATOM   2415  HG2 ARG A 197      31.763  -2.404   4.819  1.00  0.00     0.035 H 
ATOM   2416  CD  ARG A 197      33.700  -2.608   5.782  1.00 71.64     0.009 C 
ATOM   2417  HD1 ARG A 197      34.221  -2.261   4.859  1.00  0.00     0.064 H 
ATOM   2418  HD2 ARG A 197      34.300  -2.051   6.539  1.00  0.00     0.064 H 
ATOM   2419  NE  ARG A 197      33.830  -4.053   5.956  1.00 74.75    -0.227 N 
ATOM   2420  HE  ARG A 197      34.237  -4.383   6.831  1.00  0.00     0.177 HD
ATOM   2421  CZ  ARG A 197      33.461  -4.975   5.068  1.00 79.00     0.665 C 
ATOM   2422  NH1 ARG A 197      33.011  -4.624   3.874  1.00 80.60    -0.235 N 
ATOM   2423 1HH1 ARG A 197      32.928  -3.635   3.641  1.00  0.00     0.174 HD
ATOM   2424 2HH1 ARG A 197      32.728  -5.330   3.194  1.00  0.00     0.174 HD
ATOM   2425  NH2 ARG A 197      33.569  -6.259   5.371  1.00 80.14    -0.235 N 
ATOM   2426 1HH2 ARG A 197      33.916  -6.530   6.291  1.00  0.00     0.174 HD
ATOM   2427 2HH2 ARG A 197      33.286  -6.965   4.691  1.00  0.00     0.174 HD
ATOM   2428  N   GLN A 198      30.101  -0.597   8.695  1.00 53.32    -0.346 N 
ATOM   2429  HN  GLN A 198      30.630   0.270   8.787  1.00  0.00     0.163 HD
ATOM   2430  CA  GLN A 198      29.575  -1.226   9.899  1.00 50.72     0.090 C 
ATOM   2431  HA  GLN A 198      29.937  -2.280   9.935  1.00  0.00     0.087 H 
ATOM   2432  C   GLN A 198      28.045  -1.239   9.862  1.00 47.10     0.241 C 
ATOM   2433  O   GLN A 198      27.429  -2.272  10.120  1.00 44.36    -0.271 OA
ATOM   2434  CB  GLN A 198      30.084  -0.495  11.145  1.00 52.85    -0.030 C 
ATOM   2435  HB1 GLN A 198      31.194  -0.391  11.114  1.00  0.00     0.037 H 
ATOM   2436  HB2 GLN A 198      29.794   0.581  11.115  1.00  0.00     0.037 H 
ATOM   2437  CG  GLN A 198      29.640  -1.136  12.457  1.00 53.85     0.011 C 
ATOM   2438  HG1 GLN A 198      29.869  -2.227  12.462  1.00  0.00     0.047 H 
ATOM   2439  HG2 GLN A 198      28.528  -1.181  12.519  1.00  0.00     0.047 H 
ATOM   2440  CD  GLN A 198      30.218  -0.461  13.679  1.00 55.43     0.215 C 
ATOM   2441  NE2 GLN A 198      29.949   0.826  13.824  1.00 55.18    -0.370 N 
ATOM   2442 1HE2 GLN A 198      30.339   1.282  14.649  1.00  0.00     0.159 HD
ATOM   2443 2HE2 GLN A 198      29.395   1.346  13.144  1.00  0.00     0.159 HD
ATOM   2444  OE1 GLN A 198      30.886  -1.089  14.500  1.00 53.43    -0.274 OA
ATOM   2445  N   ALA A 199      27.438  -0.088   9.546  1.00 43.00    -0.346 N 
ATOM   2446  HN  ALA A 199      28.007   0.733   9.340  1.00  0.00     0.163 HD
ATOM   2447  CA  ALA A 199      25.986   0.022   9.489  1.00 46.23     0.086 C 
ATOM   2448  HA  ALA A 199      25.579  -0.232  10.495  1.00  0.00     0.086 H 
ATOM   2449  C   ALA A 199      25.431  -0.984   8.484  1.00 44.26     0.240 C 
ATOM   2450  O   ALA A 199      24.538  -1.753   8.825  1.00 42.80    -0.271 OA
ATOM   2451  CB  ALA A 199      25.561   1.437   9.152  1.00 45.01    -0.049 C 
ATOM   2452  HB1 ALA A 199      24.450   1.521   9.108  1.00  0.00     0.030 H 
ATOM   2453  HB2 ALA A 199      26.038   1.796   8.210  1.00  0.00     0.030 H 
ATOM   2454  HB3 ALA A 199      26.002   2.178   9.859  1.00  0.00     0.030 H 
ATOM   2455  N   ALA A 200      25.990  -0.983   7.264  1.00 48.82    -0.346 N 
ATOM   2456  HN  ALA A 200      26.776  -0.355   7.096  1.00  0.00     0.163 HD
ATOM   2457  CA  ALA A 200      25.539  -1.828   6.164  1.00 49.92     0.086 C 
ATOM   2458  HA  ALA A 200      24.482  -1.563   5.930  1.00  0.00     0.086 H 
ATOM   2459  C   ALA A 200      25.591  -3.311   6.533  1.00 52.23     0.240 C 
ATOM   2460  O   ALA A 200      24.683  -4.072   6.198  1.00 49.41    -0.271 OA
ATOM   2461  CB  ALA A 200      26.380  -1.554   4.938  1.00 51.03    -0.049 C 
ATOM   2462  HB1 ALA A 200      26.035  -2.200   4.097  1.00  0.00     0.030 H 
ATOM   2463  HB2 ALA A 200      27.470  -1.673   5.140  1.00  0.00     0.030 H 
ATOM   2464  HB3 ALA A 200      26.385  -0.473   4.664  1.00  0.00     0.030 H 
ATOM   2465  N   LEU A 201      26.684  -3.716   7.189  1.00 53.68    -0.346 N 
ATOM   2466  HN  LEU A 201      27.413  -3.032   7.391  1.00  0.00     0.163 HD
ATOM   2467  CA  LEU A 201      26.879  -5.090   7.627  1.00 51.47     0.089 C 
ATOM   2468  HA  LEU A 201      26.892  -5.771   6.744  1.00  0.00     0.087 H 
ATOM   2469  C   LEU A 201      25.721  -5.461   8.552  1.00 48.96     0.241 C 
ATOM   2470  O   LEU A 201      25.026  -6.450   8.335  1.00 47.25    -0.271 OA
ATOM   2471  CB  LEU A 201      28.229  -5.158   8.358  1.00 56.87    -0.035 C 
ATOM   2472  HB1 LEU A 201      28.043  -5.245   9.454  1.00  0.00     0.037 H 
ATOM   2473  HB2 LEU A 201      28.721  -4.159   8.302  1.00  0.00     0.037 H 
ATOM   2474  CG  LEU A 201      29.235  -6.232   7.938  1.00 60.90    -0.059 C 
ATOM   2475  HG  LEU A 201      28.902  -7.211   8.356  1.00  0.00     0.038 H 
ATOM   2476  CD1 LEU A 201      29.352  -6.367   6.425  1.00 61.84    -0.073 C 
ATOM   2477 1HD1 LEU A 201      28.352  -6.612   5.998  1.00  0.00     0.028 H 
ATOM   2478 2HD1 LEU A 201      30.131  -7.106   6.126  1.00  0.00     0.028 H 
ATOM   2479 3HD1 LEU A 201      29.803  -5.462   5.954  1.00  0.00     0.028 H 
ATOM   2480  CD2 LEU A 201      30.604  -5.897   8.523  1.00 62.93    -0.073 C 
ATOM   2481 1HD2 LEU A 201      30.518  -5.798   9.630  1.00  0.00     0.028 H 
ATOM   2482 2HD2 LEU A 201      31.055  -4.992   8.052  1.00  0.00     0.028 H 
ATOM   2483 3HD2 LEU A 201      31.383  -6.636   8.224  1.00  0.00     0.028 H 
ATOM   2484  N   GLN A 202      25.508  -4.606   9.556  1.00 46.19    -0.346 N 
ATOM   2485  HN  GLN A 202      26.070  -3.755   9.582  1.00  0.00     0.163 HD
ATOM   2486  CA  GLN A 202      24.529  -4.804  10.615  1.00 52.65     0.090 C 
ATOM   2487  HA  GLN A 202      24.742  -5.770  11.129  1.00  0.00     0.087 H 
ATOM   2488  C   GLN A 202      23.118  -4.854  10.032  1.00 50.53     0.241 C 
ATOM   2489  O   GLN A 202      22.343  -5.759  10.331  1.00 52.05    -0.271 OA
ATOM   2490  CB  GLN A 202      24.691  -3.659  11.621  1.00 55.43    -0.030 C 
ATOM   2491  HB1 GLN A 202      24.755  -2.685  11.082  1.00  0.00     0.037 H 
ATOM   2492  HB2 GLN A 202      25.706  -3.698  12.081  1.00  0.00     0.037 H 
ATOM   2493  CG  GLN A 202      23.628  -3.581  12.711  1.00 60.08     0.011 C 
ATOM   2494  HG1 GLN A 202      22.606  -3.660  12.271  1.00  0.00     0.047 H 
ATOM   2495  HG2 GLN A 202      23.570  -2.550  13.132  1.00  0.00     0.047 H 
ATOM   2496  CD  GLN A 202      23.815  -4.597  13.811  1.00 66.28     0.215 C 
ATOM   2497  NE2 GLN A 202      22.707  -5.062  14.365  1.00 68.93    -0.370 N 
ATOM   2498 1HE2 GLN A 202      21.779  -4.757  14.072  1.00  0.00     0.159 HD
ATOM   2499 2HE2 GLN A 202      22.833  -5.749  15.109  1.00  0.00     0.159 HD
ATOM   2500  OE1 GLN A 202      24.935  -4.965  14.164  1.00 70.69    -0.274 OA
ATOM   2501  N   GLN A 203      22.801  -3.872   9.185  1.00 48.85    -0.346 N 
ATOM   2502  HN  GLN A 203      23.535  -3.234   8.876  1.00  0.00     0.163 HD
ATOM   2503  CA  GLN A 203      21.448  -3.677   8.686  1.00 48.23     0.090 C 
ATOM   2504  HA  GLN A 203      20.744  -3.825   9.538  1.00  0.00     0.087 H 
ATOM   2505  C   GLN A 203      21.075  -4.679   7.588  1.00 48.95     0.241 C 
ATOM   2506  O   GLN A 203      19.896  -4.793   7.259  1.00 51.48    -0.271 OA
ATOM   2507  CB  GLN A 203      21.303  -2.236   8.202  1.00 45.18    -0.030 C 
ATOM   2508  HB1 GLN A 203      20.460  -2.142   7.479  1.00  0.00     0.037 H 
ATOM   2509  HB2 GLN A 203      22.149  -1.954   7.533  1.00  0.00     0.037 H 
ATOM   2510  CG  GLN A 203      21.155  -1.236   9.345  1.00 44.07     0.011 C 
ATOM   2511  HG1 GLN A 203      21.862  -1.460  10.177  1.00  0.00     0.047 H 
ATOM   2512  HG2 GLN A 203      20.194  -1.380   9.892  1.00  0.00     0.047 H 
ATOM   2513  CD  GLN A 203      21.306   0.183   8.860  1.00 42.40     0.215 C 
ATOM   2514  NE2 GLN A 203      20.699   0.466   7.718  1.00 41.09    -0.370 N 
ATOM   2515 1HE2 GLN A 203      20.801   1.426   7.390  1.00  0.00     0.159 HD
ATOM   2516 2HE2 GLN A 203      20.156  -0.223   7.198  1.00  0.00     0.159 HD
ATOM   2517  OE1 GLN A 203      21.961   1.015   9.488  1.00 41.93    -0.274 OA
ATOM   2518  N   THR A 204      22.057  -5.406   7.029  1.00 51.47    -0.344 N 
ATOM   2519  HN  THR A 204      23.018  -5.253   7.336  1.00  0.00     0.163 HD
ATOM   2520  CA  THR A 204      21.799  -6.408   5.998  1.00 54.39     0.113 C 
ATOM   2521  HA  THR A 204      21.138  -5.947   5.227  1.00  0.00     0.091 H 
ATOM   2522  C   THR A 204      21.067  -7.616   6.587  1.00 56.42     0.243 C 
ATOM   2523  O   THR A 204      20.220  -8.213   5.922  1.00 56.79    -0.271 OA
ATOM   2524  CB  THR A 204      23.097  -6.854   5.306  1.00 56.28     0.060 C 
ATOM   2525  HB  THR A 204      23.865  -7.059   6.088  1.00  0.00     0.086 H 
ATOM   2526  CG2 THR A 204      22.932  -8.094   4.453  1.00 56.43    -0.050 C 
ATOM   2527 1HG2 THR A 204      23.874  -8.418   3.951  1.00  0.00     0.031 H 
ATOM   2528 2HG2 THR A 204      22.115  -7.954   3.707  1.00  0.00     0.031 H 
ATOM   2529 3HG2 THR A 204      22.496  -8.929   5.050  1.00  0.00     0.031 H 
ATOM   2530  OG1 THR A 204      23.565  -5.793   4.475  1.00 55.32    -0.393 OA
ATOM   2531  HG1 THR A 204      24.367  -6.069   4.047  1.00  0.00     0.210 HD
ATOM   2532  N   LYS A 205      21.423  -7.984   7.825  1.00 57.95    -0.346 N 
ATOM   2533  HN  LYS A 205      22.166  -7.464   8.291  1.00  0.00     0.163 HD
ATOM   2534  CA  LYS A 205      20.799  -9.092   8.537  1.00 60.84     0.089 C 
ATOM   2535  HA  LYS A 205      20.838 -10.005   7.898  1.00  0.00     0.087 H 
ATOM   2536  C   LYS A 205      19.341  -8.766   8.855  1.00 60.31     0.241 C 
ATOM   2537  O   LYS A 205      18.500  -9.659   8.900  1.00 59.62    -0.271 OA
ATOM   2538  CB  LYS A 205      21.521  -9.374   9.861  1.00 64.32    -0.038 C 
ATOM   2539  HB1 LYS A 205      21.011 -10.208  10.397  1.00  0.00     0.036 H 
ATOM   2540  HB2 LYS A 205      21.342  -8.535  10.573  1.00  0.00     0.036 H 
ATOM   2541  CG  LYS A 205      23.015  -9.660   9.770  1.00 68.69    -0.061 C 
ATOM   2542  HG1 LYS A 205      23.527  -8.914   9.119  1.00  0.00     0.033 H 
ATOM   2543  HG2 LYS A 205      23.211 -10.582   9.175  1.00  0.00     0.033 H 
ATOM   2544  CD  LYS A 205      23.678  -9.740  11.134  1.00 73.42    -0.043 C 
ATOM   2545  HD1 LYS A 205      23.598 -10.771  11.551  1.00  0.00     0.035 H 
ATOM   2546  HD2 LYS A 205      23.081  -9.185  11.895  1.00  0.00     0.035 H 
ATOM   2547  CE  LYS A 205      25.119  -9.271  11.137  1.00 76.36     0.080 C 
ATOM   2548  HE1 LYS A 205      25.301  -8.505  10.347  1.00  0.00     0.075 H 
ATOM   2549  HE2 LYS A 205      25.808 -10.066  10.768  1.00  0.00     0.075 H 
ATOM   2550  NZ  LYS A 205      25.526  -8.778  12.475  1.00 77.99    -0.079 N 
ATOM   2551  HZ1 LYS A 205      26.496  -8.462  12.477  1.00  0.00     0.274 HD
ATOM   2552  HZ2 LYS A 205      25.360  -9.478  13.198  1.00  0.00     0.274 HD
ATOM   2553  HZ3 LYS A 205      24.896  -8.051  12.813  1.00  0.00     0.274 HD
ATOM   2554  N   GLU A 206      19.067  -7.476   9.091  1.00 59.96    -0.346 N 
ATOM   2555  HN  GLU A 206      19.797  -6.787   8.910  1.00  0.00     0.163 HD
ATOM   2556  CA  GLU A 206      17.785  -7.005   9.591  1.00 56.80     0.090 C 
ATOM   2557  HA  GLU A 206      17.410  -7.729  10.352  1.00  0.00     0.087 H 
ATOM   2558  C   GLU A 206      16.760  -6.910   8.457  1.00 54.99     0.241 C 
ATOM   2559  O   GLU A 206      15.558  -6.938   8.709  1.00 58.10    -0.271 OA
ATOM   2560  CB  GLU A 206      17.988  -5.645  10.266  1.00 55.76    -0.029 C 
ATOM   2561  HB1 GLU A 206      17.007  -5.207  10.566  1.00  0.00     0.037 H 
ATOM   2562  HB2 GLU A 206      18.315  -4.883   9.520  1.00  0.00     0.037 H 
ATOM   2563  CG  GLU A 206      18.945  -5.675  11.453  1.00 58.80     0.018 C 
ATOM   2564  HG1 GLU A 206      18.562  -6.365  12.241  1.00  0.00     0.049 H 
ATOM   2565  HG2 GLU A 206      19.888  -6.202  11.176  1.00  0.00     0.049 H 
ATOM   2566  CD  GLU A 206      19.259  -4.311  12.053  1.00 59.52     0.172 C 
ATOM   2567  OE1 GLU A 206      19.873  -4.267  13.140  1.00 63.41    -0.648 OA
ATOM   2568  OE2 GLU A 206      18.909  -3.294  11.428  1.00 58.68    -0.648 OA
ATOM   2569  N   MET A 207      17.254  -6.829   7.215  1.00 53.31    -0.346 N 
ATOM   2570  HN  MET A 207      18.246  -7.028   7.088  1.00  0.00     0.163 HD
ATOM   2571  CA  MET A 207      16.479  -6.478   6.030  1.00 52.78     0.090 C 
ATOM   2572  HA  MET A 207      16.097  -5.436   6.139  1.00  0.00     0.087 H 
ATOM   2573  C   MET A 207      15.297  -7.426   5.819  1.00 49.50     0.241 C 
ATOM   2574  O   MET A 207      15.483  -8.632   5.665  1.00 48.80    -0.271 OA
ATOM   2575  CB  MET A 207      17.388  -6.552   4.799  1.00 53.38    -0.030 C 
ATOM   2576  HB1 MET A 207      18.352  -6.028   4.996  1.00  0.00     0.037 H 
ATOM   2577  HB2 MET A 207      17.762  -7.592   4.654  1.00  0.00     0.037 H 
ATOM   2578  CG  MET A 207      16.756  -6.034   3.519  1.00 55.15    -0.021 C 
ATOM   2579  HG1 MET A 207      15.823  -6.594   3.276  1.00  0.00     0.049 H 
ATOM   2580  HG2 MET A 207      17.367  -6.311   2.628  1.00  0.00     0.049 H 
ATOM   2581  SD  MET A 207      16.453  -4.257   3.572  1.00 52.20    -0.173 SA
ATOM   2582  CE  MET A 207      18.132  -3.643   3.701  1.00 51.47    -0.035 C 
ATOM   2583  HE1 MET A 207      17.945  -2.544   3.734  1.00  0.00     0.041 H 
ATOM   2584  HE2 MET A 207      18.835  -3.989   2.908  1.00  0.00     0.041 H 
ATOM   2585  HE3 MET A 207      18.733  -4.055   4.545  1.00  0.00     0.041 H 
ATOM   2586  N   ASP A 208      14.087  -6.854   5.777  1.00 49.11    -0.346 N 
ATOM   2587  HN  ASP A 208      14.007  -5.870   6.032  1.00  0.00     0.163 HD
ATOM   2588  CA  ASP A 208      12.879  -7.567   5.386  1.00 47.68     0.098 C 
ATOM   2589  HA  ASP A 208      13.086  -8.663   5.393  1.00  0.00     0.088 H 
ATOM   2590  C   ASP A 208      12.507  -7.140   3.968  1.00 46.54     0.241 C 
ATOM   2591  O   ASP A 208      12.107  -5.993   3.754  1.00 42.28    -0.271 OA
ATOM   2592  CB  ASP A 208      11.738  -7.269   6.364  1.00 48.53     0.043 C 
ATOM   2593  HB1 ASP A 208      12.101  -7.360   7.415  1.00  0.00     0.052 H 
ATOM   2594  HB2 ASP A 208      11.484  -6.184   6.337  1.00  0.00     0.052 H 
ATOM   2595  CG  ASP A 208      10.482  -8.104   6.171  1.00 48.13     0.175 C 
ATOM   2596  OD1 ASP A 208      10.394  -8.830   5.163  1.00 43.62    -0.648 OA
ATOM   2597  OD2 ASP A 208       9.602  -8.027   7.050  1.00 54.23    -0.648 OA
ATOM   2598  N   LEU A 209      12.627  -8.068   3.009  1.00 41.31    -0.346 N 
ATOM   2599  HN  LEU A 209      12.879  -9.022   3.268  1.00  0.00     0.163 HD
ATOM   2600  CA  LEU A 209      12.407  -7.748   1.605  1.00 43.95     0.089 C 
ATOM   2601  HA  LEU A 209      12.724  -6.694   1.427  1.00  0.00     0.087 H 
ATOM   2602  C   LEU A 209      10.938  -7.889   1.205  1.00 42.24     0.241 C 
ATOM   2603  O   LEU A 209      10.635  -7.762   0.021  1.00 44.10    -0.271 OA
ATOM   2604  CB  LEU A 209      13.264  -8.670   0.732  1.00 46.48    -0.035 C 
ATOM   2605  HB1 LEU A 209      13.045  -8.474  -0.344  1.00  0.00     0.037 H 
ATOM   2606  HB2 LEU A 209      12.899  -9.719   0.828  1.00  0.00     0.037 H 
ATOM   2607  CG  LEU A 209      14.773  -8.631   0.961  1.00 48.43    -0.059 C 
ATOM   2608  HG  LEU A 209      14.981  -9.000   1.992  1.00  0.00     0.038 H 
ATOM   2609  CD1 LEU A 209      15.468  -9.553  -0.026  1.00 51.47    -0.073 C 
ATOM   2610 1HD1 LEU A 209      15.065 -10.589   0.064  1.00  0.00     0.028 H 
ATOM   2611 2HD1 LEU A 209      16.577  -9.526   0.089  1.00  0.00     0.028 H 
ATOM   2612 3HD1 LEU A 209      15.402  -9.170  -1.071  1.00  0.00     0.028 H 
ATOM   2613  CD2 LEU A 209      15.322  -7.220   0.838  1.00 48.15    -0.073 C 
ATOM   2614 1HD2 LEU A 209      14.812  -6.543   1.563  1.00  0.00     0.028 H 
ATOM   2615 2HD2 LEU A 209      15.256  -6.837  -0.207  1.00  0.00     0.028 H 
ATOM   2616 3HD2 LEU A 209      16.431  -7.193   0.953  1.00  0.00     0.028 H 
ATOM   2617  N   SER A 210      10.038  -8.188   2.157  1.00 42.00    -0.344 N 
ATOM   2618  HN  SER A 210      10.355  -8.322   3.117  1.00  0.00     0.163 HD
ATOM   2619  CA  SER A 210       8.619  -8.326   1.849  1.00 41.26     0.109 C 
ATOM   2620  HA  SER A 210       8.532  -8.540   0.758  1.00  0.00     0.090 H 
ATOM   2621  C   SER A 210       7.852  -7.031   2.126  1.00 38.50     0.243 C 
ATOM   2622  O   SER A 210       6.682  -6.937   1.760  1.00 38.17    -0.271 OA
ATOM   2623  CB  SER A 210       7.995  -9.486   2.591  1.00 43.91     0.044 C 
ATOM   2624  HB1 SER A 210       8.522 -10.444   2.371  1.00  0.00     0.077 H 
ATOM   2625  HB2 SER A 210       6.992  -9.744   2.179  1.00  0.00     0.077 H 
ATOM   2626  OG  SER A 210       7.936  -9.231   3.988  1.00 46.21    -0.398 OA
ATOM   2627  HG  SER A 210       7.544  -9.960   4.454  1.00  0.00     0.209 HD
ATOM   2628  N   VAL A 211       8.496  -6.032   2.752  1.00 37.98    -0.346 N 
ATOM   2629  HN  VAL A 211       9.485  -6.139   2.976  1.00  0.00     0.163 HD
ATOM   2630  CA  VAL A 211       7.810  -4.796   3.119  1.00 39.29     0.092 C 
ATOM   2631  HA  VAL A 211       6.967  -4.656   2.403  1.00  0.00     0.088 H 
ATOM   2632  C   VAL A 211       8.750  -3.595   2.963  1.00 37.05     0.241 C 
ATOM   2633  O   VAL A 211       9.940  -3.690   3.255  1.00 39.20    -0.271 OA
ATOM   2634  CB  VAL A 211       7.201  -4.911   4.537  1.00 39.94    -0.033 C 
ATOM   2635  HB  VAL A 211       6.436  -5.721   4.492  1.00  0.00     0.042 H 
ATOM   2636  CG1 VAL A 211       8.216  -5.326   5.592  1.00 41.56    -0.071 C 
ATOM   2637 1HG1 VAL A 211       7.777  -5.409   6.614  1.00  0.00     0.028 H 
ATOM   2638 2HG1 VAL A 211       9.093  -4.638   5.591  1.00  0.00     0.028 H 
ATOM   2639 3HG1 VAL A 211       8.726  -6.274   5.301  1.00  0.00     0.028 H 
ATOM   2640  CG2 VAL A 211       6.473  -3.647   4.969  1.00 39.54    -0.071 C 
ATOM   2641 1HG2 VAL A 211       6.034  -3.730   5.991  1.00  0.00     0.028 H 
ATOM   2642 2HG2 VAL A 211       5.696  -3.358   4.223  1.00  0.00     0.028 H 
ATOM   2643 3HG2 VAL A 211       7.139  -2.756   4.891  1.00  0.00     0.028 H 
ATOM   2644  N   VAL A 212       8.214  -2.472   2.458  1.00 34.00    -0.346 N 
ATOM   2645  HN  VAL A 212       7.264  -2.509   2.089  1.00  0.00     0.163 HD
ATOM   2646  CA  VAL A 212       8.931  -1.198   2.413  1.00 34.32     0.092 C 
ATOM   2647  HA  VAL A 212       9.783  -1.258   3.130  1.00  0.00     0.088 H 
ATOM   2648  C   VAL A 212       8.021  -0.046   2.855  1.00 35.01     0.241 C 
ATOM   2649  O   VAL A 212       6.842  -0.257   3.133  1.00 36.36    -0.271 OA
ATOM   2650  CB  VAL A 212       9.507  -0.909   1.013  1.00 36.40    -0.033 C 
ATOM   2651  HB  VAL A 212      10.196  -0.038   1.111  1.00  0.00     0.042 H 
ATOM   2652  CG1 VAL A 212      10.327  -2.077   0.478  1.00 35.37    -0.071 C 
ATOM   2653 1HG1 VAL A 212      11.120  -2.361   1.208  1.00  0.00     0.028 H 
ATOM   2654 2HG1 VAL A 212      10.750  -1.860  -0.531  1.00  0.00     0.028 H 
ATOM   2655 3HG1 VAL A 212       9.683  -2.946   0.205  1.00  0.00     0.028 H 
ATOM   2656  CG2 VAL A 212       8.425  -0.521   0.017  1.00 34.48    -0.071 C 
ATOM   2657 1HG2 VAL A 212       7.825   0.333   0.408  1.00  0.00     0.028 H 
ATOM   2658 2HG2 VAL A 212       7.781  -1.390  -0.256  1.00  0.00     0.028 H 
ATOM   2659 3HG2 VAL A 212       8.848  -0.304  -0.992  1.00  0.00     0.028 H 
ATOM   2660  N   ARG A 213       8.612   1.165   2.931  1.00 35.66    -0.346 N 
ATOM   2661  HN  ARG A 213       9.631   1.192   2.910  1.00  0.00     0.163 HD
ATOM   2662  CA  ARG A 213       7.908   2.437   3.041  1.00 33.83     0.089 C 
ATOM   2663  HA  ARG A 213       6.848   2.287   2.730  1.00  0.00     0.087 H 
ATOM   2664  C   ARG A 213       8.548   3.476   2.120  1.00 31.85     0.241 C 
ATOM   2665  O   ARG A 213       9.721   3.377   1.765  1.00 34.33    -0.271 OA
ATOM   2666  CB  ARG A 213       7.928   2.996   4.467  1.00 37.12    -0.036 C 
ATOM   2667  HB1 ARG A 213       7.598   4.061   4.479  1.00  0.00     0.036 H 
ATOM   2668  HB2 ARG A 213       8.976   3.123   4.827  1.00  0.00     0.036 H 
ATOM   2669  CG  ARG A 213       7.117   2.170   5.450  1.00 42.90    -0.048 C 
ATOM   2670  HG1 ARG A 213       6.112   1.931   5.030  1.00  0.00     0.035 H 
ATOM   2671  HG2 ARG A 213       7.532   1.138   5.536  1.00  0.00     0.035 H 
ATOM   2672  CD  ARG A 213       6.990   2.811   6.813  1.00 45.16     0.009 C 
ATOM   2673  HD1 ARG A 213       6.682   3.880   6.741  1.00  0.00     0.064 H 
ATOM   2674  HD2 ARG A 213       6.109   2.421   7.374  1.00  0.00     0.064 H 
ATOM   2675  NE  ARG A 213       8.218   2.654   7.564  1.00 50.07    -0.227 N 
ATOM   2676  HE  ARG A 213       9.050   2.360   7.052  1.00  0.00     0.177 HD
ATOM   2677  CZ  ARG A 213       8.343   2.864   8.870  1.00 53.69     0.665 C 
ATOM   2678  NH1 ARG A 213       7.330   3.348   9.570  1.00 52.26    -0.235 N 
ATOM   2679 1HH1 ARG A 213       7.426   3.509  10.573  1.00  0.00     0.174 HD
ATOM   2680 2HH1 ARG A 213       6.448   3.564   9.106  1.00  0.00     0.174 HD
ATOM   2681  NH2 ARG A 213       9.488   2.583   9.473  1.00 52.11    -0.235 N 
ATOM   2682 1HH2 ARG A 213       9.584   2.744  10.476  1.00  0.00     0.174 HD
ATOM   2683 2HH2 ARG A 213      10.269   2.210   8.933  1.00  0.00     0.174 HD
ATOM   2684  N   LEU A 214       7.753   4.473   1.722  1.00 33.91    -0.345 N 
ATOM   2685  HN  LEU A 214       6.755   4.428   1.927  1.00  0.00     0.163 HD
ATOM   2686  CA  LEU A 214       8.281   5.620   1.003  1.00 34.15     0.099 C 
ATOM   2687  HA  LEU A 214       9.182   5.310   0.424  1.00  0.00     0.089 H 
ATOM   2688  C   LEU A 214       8.679   6.680   2.030  1.00 37.68     0.244 C 
ATOM   2689  O   LEU A 214       7.985   6.873   3.026  1.00 37.76    -0.258 OA
ATOM   2690  CB  LEU A 214       7.229   6.184   0.041  1.00 34.18    -0.034 C 
ATOM   2691  HB1 LEU A 214       7.669   7.028  -0.540  1.00  0.00     0.037 H 
ATOM   2692  HB2 LEU A 214       6.444   6.722   0.621  1.00  0.00     0.037 H 
ATOM   2693  CG  LEU A 214       6.568   5.194  -0.917  1.00 36.89    -0.059 C 
ATOM   2694  HG  LEU A 214       6.060   4.409  -0.309  1.00  0.00     0.038 H 
ATOM   2695  CD1 LEU A 214       5.514   5.898  -1.757  1.00 37.43    -0.073 C 
ATOM   2696 1HD1 LEU A 214       4.766   6.398  -1.099  1.00  0.00     0.028 H 
ATOM   2697 2HD1 LEU A 214       5.031   5.205  -2.484  1.00  0.00     0.028 H 
ATOM   2698 3HD1 LEU A 214       5.969   6.610  -2.485  1.00  0.00     0.028 H 
ATOM   2699  CD2 LEU A 214       7.587   4.513  -1.813  1.00 37.41    -0.073 C 
ATOM   2700 1HD2 LEU A 214       8.360   3.997  -1.197  1.00  0.00     0.028 H 
ATOM   2701 2HD2 LEU A 214       8.042   5.225  -2.541  1.00  0.00     0.028 H 
ATOM   2702 3HD2 LEU A 214       7.104   3.820  -2.540  1.00  0.00     0.028 H 
ATOM   2703  N  AMET A 215       9.812   7.348   1.809  0.50 37.54    -0.338 N 
ATOM   2704  H  AMET A 215      10.470   7.019   1.103  1.00  0.00     0.164 HD
ATOM   2705  N  BMET A 215       9.815   7.333   1.747  0.50 39.82    -0.338 N 
ATOM   2706  H  BMET A 215      10.385   6.969   0.983  1.00  0.00     0.164 HD
ATOM   2707  CA AMET A 215      10.105   8.544   2.577  0.50 38.69     0.087 C 
ATOM   2708  HA AMET A 215       9.254   8.744   3.269  1.00  0.00     0.086 H 
ATOM   2709  CA BMET A 215      10.304   8.517   2.438  0.50 42.74     0.087 C 
ATOM   2710  HA BMET A 215       9.723   8.697   3.373  1.00  0.00     0.086 H 
ATOM   2711  C  AMET A 215      10.234   9.710   1.608  0.50 37.04     0.230 C 
ATOM   2712  C  BMET A 215      10.191   9.707   1.494  0.50 39.50     0.230 C 
ATOM   2713  O  AMET A 215      11.047   9.657   0.692  0.50 37.70    -0.277 OA
ATOM   2714  O  BMET A 215      10.834   9.683   0.451  0.50 41.61    -0.277 OA
ATOM   2715  CB AMET A 215      11.391   8.418   3.398  0.50 40.32    -0.030 C 
ATOM   2716  HB1AMET A 215      12.262   8.166   2.749  1.00  0.00     0.037 H 
ATOM   2717  HB2AMET A 215      11.376   7.503   4.035  1.00  0.00     0.037 H 
ATOM   2718  CB BMET A 215      11.795   8.353   2.748  0.50 47.76    -0.030 C 
ATOM   2719  HB1BMET A 215      12.361   9.238   2.374  1.00  0.00     0.037 H 
ATOM   2720  HB2BMET A 215      12.231   7.552   2.106  1.00  0.00     0.037 H 
ATOM   2721  CG AMET A 215      11.662   9.655   4.222  0.50 43.49    -0.021 C 
ATOM   2722  HG1AMET A 215      10.708  10.150   4.520  1.00  0.00     0.049 H 
ATOM   2723  HG2AMET A 215      12.099  10.464   3.591  1.00  0.00     0.049 H 
ATOM   2724  CG BMET A 215      12.136   8.098   4.188  0.50 52.02    -0.021 C 
ATOM   2725  HG1BMET A 215      12.992   7.390   4.284  1.00  0.00     0.049 H 
ATOM   2726  HG2BMET A 215      11.349   7.489   4.690  1.00  0.00     0.049 H 
ATOM   2727  SD AMET A 215      12.701   9.334   5.670  0.50 49.46    -0.173 SA
ATOM   2728  SD BMET A 215      12.449   9.628   5.080  0.50 61.10    -0.173 SA
ATOM   2729  CE AMET A 215      14.133  10.302   5.209  0.50 45.45    -0.035 C 
ATOM   2730  HE1AMET A 215      14.773  10.104   6.101  1.00  0.00     0.041 H 
ATOM   2731  HE2AMET A 215      13.946  11.374   4.965  1.00  0.00     0.041 H 
ATOM   2732  HE3AMET A 215      14.586  10.070   4.217  1.00  0.00     0.041 H 
ATOM   2733  CE BMET A 215      10.836   9.846   5.822  0.50 54.98    -0.035 C 
ATOM   2734  HE1BMET A 215      11.030  10.795   6.375  1.00  0.00     0.041 H 
ATOM   2735  HE2BMET A 215      10.449   8.992   6.425  1.00  0.00     0.041 H 
ATOM   2736  HE3BMET A 215       9.967   9.849   5.124  1.00  0.00     0.041 H 
ATOM   2737  N   PHE A 216       9.425  10.748   1.850  1.00 38.17    -0.171 NA
ATOM   2738  CA  PHE A 216       9.380  11.953   1.031  1.00 36.40     0.090 C 
ATOM   2739  HA  PHE A 216       9.858  11.737   0.047  1.00  0.00     0.080 H 
ATOM   2740  C   PHE A 216      10.169  13.059   1.729  1.00 38.40     0.237 C 
ATOM   2741  O   PHE A 216       9.943  13.325   2.910  1.00 37.21    -0.272 OA
ATOM   2742  CB  PHE A 216       7.936  12.400   0.790  1.00 36.53    -0.017 C 
ATOM   2743  HB1 PHE A 216       7.925  13.357   0.219  1.00  0.00     0.043 H 
ATOM   2744  HB2 PHE A 216       7.477  12.735   1.749  1.00  0.00     0.043 H 
ATOM   2745  CG  PHE A 216       7.040  11.389   0.117  1.00 35.93    -0.056 A 
ATOM   2746  CD1 PHE A 216       6.987  11.292  -1.266  1.00 35.49    -0.077 A 
ATOM   2747  HD1 PHE A 216       7.614  11.955  -1.885  1.00  0.00     0.084 H 
ATOM   2748  CD2 PHE A 216       6.242  10.540   0.867  1.00 37.01    -0.077 A 
ATOM   2749  HD2 PHE A 216       6.266  10.603   1.968  1.00  0.00     0.084 H 
ATOM   2750  CE1 PHE A 216       6.153  10.369  -1.876  1.00 32.95    -0.082 A 
ATOM   2751  HE1 PHE A 216       6.105  10.317  -2.977  1.00  0.00     0.083 H 
ATOM   2752  CE2 PHE A 216       5.413   9.611   0.253  1.00 35.34    -0.082 A 
ATOM   2753  HE2 PHE A 216       4.778   8.949   0.865  1.00  0.00     0.083 H 
ATOM   2754  CZ  PHE A 216       5.384   9.517  -1.118  1.00 32.41    -0.083 A 
ATOM   2755  HZ  PHE A 216       4.747   8.762  -1.608  1.00  0.00     0.083 H 
ATOM   2756  N   THR A 217      11.110  13.671   0.994  1.00 38.98    -0.344 N 
ATOM   2757  HN  THR A 217      11.293  13.325   0.052  1.00  0.00     0.163 HD
ATOM   2758  CA  THR A 217      11.882  14.806   1.478  1.00 40.22     0.113 C 
ATOM   2759  HA  THR A 217      11.424  15.180   2.423  1.00  0.00     0.091 H 
ATOM   2760  C   THR A 217      11.844  15.918   0.435  1.00 41.04     0.243 C 
ATOM   2761  O   THR A 217      12.168  15.672  -0.727  1.00 42.06    -0.271 OA
ATOM   2762  CB  THR A 217      13.353  14.449   1.743  1.00 40.05     0.060 C 
ATOM   2763  HB  THR A 217      13.869  14.361   0.759  1.00  0.00     0.086 H 
ATOM   2764  CG2 THR A 217      14.059  15.518   2.548  1.00 43.12    -0.050 C 
ATOM   2765 1HG2 THR A 217      15.126  15.259   2.740  1.00  0.00     0.031 H 
ATOM   2766 2HG2 THR A 217      13.517  15.733   3.498  1.00  0.00     0.031 H 
ATOM   2767 3HG2 THR A 217      13.966  16.518   2.063  1.00  0.00     0.031 H 
ATOM   2768  OG1 THR A 217      13.474  13.195   2.421  1.00 41.77    -0.393 OA
ATOM   2769  HG1 THR A 217      14.383  12.974   2.585  1.00  0.00     0.210 HD
ATOM   2770  N   ALA A 218      11.481  17.132   0.876  1.00 40.62    -0.346 N 
ATOM   2771  HN  ALA A 218      11.216  17.231   1.856  1.00  0.00     0.163 HD
ATOM   2772  CA  ALA A 218      11.445  18.316   0.030  1.00 42.17     0.086 C 
ATOM   2773  HA  ALA A 218      11.466  17.995  -1.038  1.00  0.00     0.086 H 
ATOM   2774  C   ALA A 218      12.674  19.181   0.308  1.00 46.37     0.240 C 
ATOM   2775  O   ALA A 218      13.145  19.248   1.447  1.00 46.24    -0.271 OA
ATOM   2776  CB  ALA A 218      10.170  19.090   0.280  1.00 42.09    -0.049 C 
ATOM   2777  HB1 ALA A 218       9.273  18.459   0.077  1.00  0.00     0.030 H 
ATOM   2778  HB2 ALA A 218      10.145  20.040  -0.303  1.00  0.00     0.030 H 
ATOM   2779  HB3 ALA A 218      10.145  19.521   1.308  1.00  0.00     0.030 H 
ATOM   2780  N   PHE A 219      13.183  19.831  -0.750  1.00 51.36    -0.346 N 
ATOM   2781  HN  PHE A 219      12.778  19.657  -1.670  1.00  0.00     0.163 HD
ATOM   2782  CA  PHE A 219      14.288  20.775  -0.643  1.00 54.99     0.093 C 
ATOM   2783  HA  PHE A 219      14.507  20.938   0.438  1.00  0.00     0.088 H 
ATOM   2784  C   PHE A 219      13.848  22.109  -1.251  1.00 54.39     0.241 C 
ATOM   2785  O   PHE A 219      13.225  22.132  -2.312  1.00 54.78    -0.271 OA
ATOM   2786  CB  PHE A 219      15.553  20.224  -1.314  1.00 54.81    -0.014 C 
ATOM   2787  HB1 PHE A 219      15.340  19.987  -2.382  1.00  0.00     0.043 H 
ATOM   2788  HB2 PHE A 219      16.302  21.041  -1.434  1.00  0.00     0.043 H 
ATOM   2789  CG  PHE A 219      16.200  19.032  -0.645  1.00 56.75    -0.056 A 
ATOM   2790  CD1 PHE A 219      15.789  17.736  -0.928  1.00 55.70    -0.077 A 
ATOM   2791  HD1 PHE A 219      14.970  17.569  -1.648  1.00  0.00     0.084 H 
ATOM   2792  CD2 PHE A 219      17.233  19.205   0.265  1.00 57.87    -0.077 A 
ATOM   2793  HD2 PHE A 219      17.581  20.224   0.505  1.00  0.00     0.084 H 
ATOM   2794  CE1 PHE A 219      16.396  16.648  -0.317  1.00 57.04    -0.082 A 
ATOM   2795  HE1 PHE A 219      16.062  15.625  -0.560  1.00  0.00     0.083 H 
ATOM   2796  CE2 PHE A 219      17.835  18.116   0.878  1.00 59.79    -0.082 A 
ATOM   2797  HE2 PHE A 219      18.655  18.275   1.598  1.00  0.00     0.083 H 
ATOM   2798  CZ  PHE A 219      17.413  16.839   0.591  1.00 58.20    -0.083 A 
ATOM   2799  HZ  PHE A 219      17.886  15.974   1.085  1.00  0.00     0.083 H 
ATOM   2800  N   LEU A 220      14.140  23.213  -0.548  1.00 57.98    -0.346 N 
ATOM   2801  HN  LEU A 220      14.571  23.104   0.370  1.00  0.00     0.163 HD
ATOM   2802  CA  LEU A 220      13.871  24.560  -1.032  1.00 57.51     0.090 C 
ATOM   2803  HA  LEU A 220      13.187  24.505  -1.911  1.00  0.00     0.087 H 
ATOM   2804  C   LEU A 220      15.199  25.185  -1.463  1.00 56.60     0.243 C 
ATOM   2805  O   LEU A 220      16.256  24.730  -1.031  1.00 51.40    -0.271 OA
ATOM   2806  CB  LEU A 220      13.206  25.388   0.076  1.00 58.32    -0.035 C 
ATOM   2807  HB1 LEU A 220      12.947  26.398  -0.319  1.00  0.00     0.037 H 
ATOM   2808  HB2 LEU A 220      13.966  25.656   0.847  1.00  0.00     0.037 H 
ATOM   2809  CG  LEU A 220      11.980  24.778   0.759  1.00 59.25    -0.059 C 
ATOM   2810  HG  LEU A 220      12.314  23.889   1.343  1.00  0.00     0.038 H 
ATOM   2811  CD1 LEU A 220      11.359  25.776   1.726  1.00 58.83    -0.073 C 
ATOM   2812 1HD1 LEU A 220      10.466  25.332   2.224  1.00  0.00     0.028 H 
ATOM   2813 2HD1 LEU A 220      11.117  26.743   1.226  1.00  0.00     0.028 H 
ATOM   2814 3HD1 LEU A 220      12.102  26.153   2.467  1.00  0.00     0.028 H 
ATOM   2815  CD2 LEU A 220      10.942  24.318  -0.253  1.00 57.03    -0.073 C 
ATOM   2816 1HD2 LEU A 220      10.049  23.874   0.245  1.00  0.00     0.028 H 
ATOM   2817 2HD2 LEU A 220      11.384  23.616  -0.998  1.00  0.00     0.028 H 
ATOM   2818 3HD2 LEU A 220      10.653  25.145  -0.943  1.00  0.00     0.028 H 
ATOM   2819  N   PRO A 221      15.200  26.226  -2.331  1.00 55.46    -0.337 N 
ATOM   2820  CA  PRO A 221      16.446  26.822  -2.820  1.00 59.14     0.091 C 
ATOM   2821  HA  PRO A 221      17.166  26.020  -3.104  1.00  0.00     0.087 H 
ATOM   2822  C   PRO A 221      17.110  27.802  -1.854  1.00 63.56     0.241 C 
ATOM   2823  O   PRO A 221      16.431  28.630  -1.252  1.00 66.42    -0.271 OA
ATOM   2824  CB  PRO A 221      15.986  27.581  -4.073  1.00 57.07    -0.036 C 
ATOM   2825  HB1 PRO A 221      16.660  28.415  -4.379  1.00  0.00     0.036 H 
ATOM   2826  HB2 PRO A 221      16.077  27.001  -5.021  1.00  0.00     0.036 H 
ATOM   2827  CG  PRO A 221      14.576  28.011  -3.738  1.00 56.02    -0.048 C 
ATOM   2828  HG1 PRO A 221      13.960  28.279  -4.628  1.00  0.00     0.035 H 
ATOM   2829  HG2 PRO A 221      14.512  29.005  -3.237  1.00  0.00     0.035 H 
ATOM   2830  CD  PRO A 221      14.011  26.869  -2.917  1.00 55.24    -0.001 C 
ATOM   2831  HD1 PRO A 221      13.351  26.176  -3.490  1.00  0.00     0.064 H 
ATOM   2832  HD2 PRO A 221      13.243  27.178  -2.170  1.00  0.00     0.064 H 
ATOM   2833  N   ASP A 222      18.440  27.694  -1.725  1.00 66.16    -0.346 N 
ATOM   2834  HN  ASP A 222      18.903  26.880  -2.130  1.00  0.00     0.163 HD
ATOM   2835  CA  ASP A 222      19.255  28.684  -1.034  1.00 69.72     0.098 C 
ATOM   2836  HA  ASP A 222      18.708  29.011  -0.119  1.00  0.00     0.088 H 
ATOM   2837  C   ASP A 222      19.440  29.900  -1.944  1.00 70.23     0.241 C 
ATOM   2838  O   ASP A 222      18.880  29.951  -3.038  1.00 68.36    -0.271 OA
ATOM   2839  CB  ASP A 222      20.595  28.076  -0.602  1.00 71.31     0.043 C 
ATOM   2840  HB1 ASP A 222      21.136  28.772   0.080  1.00  0.00     0.052 H 
ATOM   2841  HB2 ASP A 222      20.428  27.220   0.093  1.00  0.00     0.052 H 
ATOM   2842  CG  ASP A 222      21.494  27.656  -1.755  1.00 75.69     0.175 C 
ATOM   2843  OD1 ASP A 222      21.201  28.046  -2.905  1.00 80.13    -0.648 OA
ATOM   2844  OD2 ASP A 222      22.472  26.923  -1.500  1.00 77.87    -0.648 OA
ATOM   2845  N   SER A 223      20.247  30.870  -1.488  1.00 74.37    -0.344 N 
ATOM   2846  HN  SER A 223      20.725  30.726  -0.598  1.00  0.00     0.163 HD
ATOM   2847  CA  SER A 223      20.474  32.120  -2.202  1.00 72.82     0.109 C 
ATOM   2848  HA  SER A 223      19.490  32.630  -2.321  1.00  0.00     0.090 H 
ATOM   2849  C   SER A 223      21.046  31.869  -3.599  1.00 72.83     0.243 C 
ATOM   2850  O   SER A 223      20.687  32.568  -4.546  1.00 63.88    -0.271 OA
ATOM   2851  CB  SER A 223      21.374  33.030  -1.403  1.00 73.76     0.044 C 
ATOM   2852  HB1 SER A 223      21.433  34.049  -1.852  1.00  0.00     0.077 H 
ATOM   2853  HB2 SER A 223      22.446  32.739  -1.502  1.00  0.00     0.077 H 
ATOM   2854  OG  SER A 223      20.968  33.080  -0.042  1.00 73.10    -0.398 OA
ATOM   2855  HG  SER A 223      21.535  33.653   0.461  1.00  0.00     0.209 HD
ATOM   2856  N   THR A 224      21.927  30.864  -3.722  1.00 75.86    -0.344 N 
ATOM   2857  HN  THR A 224      22.145  30.298  -2.902  1.00  0.00     0.163 HD
ATOM   2858  CA  THR A 224      22.583  30.552  -4.985  1.00 77.71     0.113 C 
ATOM   2859  HA  THR A 224      22.909  31.513  -5.446  1.00  0.00     0.091 H 
ATOM   2860  C   THR A 224      21.619  29.870  -5.959  1.00 76.85     0.243 C 
ATOM   2861  O   THR A 224      21.908  29.800  -7.153  1.00 79.78    -0.271 OA
ATOM   2862  CB  THR A 224      23.834  29.685  -4.773  1.00 81.27     0.060 C 
ATOM   2863  HB  THR A 224      24.279  29.463  -5.771  1.00  0.00     0.086 H 
ATOM   2864  CG2 THR A 224      24.886  30.370  -3.926  1.00 82.02    -0.050 C 
ATOM   2865 1HG2 THR A 224      25.177  31.335  -4.402  1.00  0.00     0.031 H 
ATOM   2866 2HG2 THR A 224      25.766  29.713  -3.735  1.00  0.00     0.031 H 
ATOM   2867 3HG2 THR A 224      24.554  30.504  -2.870  1.00  0.00     0.031 H 
ATOM   2868  OG1 THR A 224      23.461  28.448  -4.163  1.00 82.62    -0.393 OA
ATOM   2869  HG1 THR A 224      22.801  28.018  -4.694  1.00  0.00     0.210 HD
ATOM   2870  N   GLY A 225      20.489  29.357  -5.450  1.00 73.61    -0.350 N 
ATOM   2871  HN  GLY A 225      20.300  29.476  -4.455  1.00  0.00     0.163 HD
ATOM   2872  CA  GLY A 225      19.522  28.637  -6.265  1.00 70.23     0.069 C 
ATOM   2873  HA1 GLY A 225      18.483  28.989  -6.064  1.00  0.00     0.078 H 
ATOM   2874  HA2 GLY A 225      19.603  28.928  -7.338  1.00  0.00     0.078 H 
ATOM   2875  C   GLY A 225      19.636  27.123  -6.092  1.00 67.63     0.236 C 
ATOM   2876  O   GLY A 225      18.761  26.381  -6.531  1.00 64.85    -0.272 OA
ATOM   2877  N   SER A 226      20.725  26.674  -5.456  1.00 65.54    -0.344 N 
ATOM   2878  HN  SER A 226      21.450  27.341  -5.189  1.00  0.00     0.163 HD
ATOM   2879  CA  SER A 226      20.910  25.270  -5.133  1.00 66.08     0.109 C 
ATOM   2880  HA  SER A 226      20.741  24.671  -6.058  1.00  0.00     0.090 H 
ATOM   2881  C   SER A 226      19.874  24.849  -4.089  1.00 65.63     0.243 C 
ATOM   2882  O   SER A 226      19.614  25.585  -3.139  1.00 64.86    -0.271 OA
ATOM   2883  CB  SER A 226      22.319  25.019  -4.654  1.00 64.43     0.044 C 
ATOM   2884  HB1 SER A 226      22.496  25.463  -3.647  1.00  0.00     0.077 H 
ATOM   2885  HB2 SER A 226      23.063  25.613  -5.234  1.00  0.00     0.077 H 
ATOM   2886  OG  SER A 226      22.625  23.633  -4.676  1.00 63.94    -0.398 OA
ATOM   2887  HG  SER A 226      23.512  23.475  -4.374  1.00  0.00     0.209 HD
ATOM   2888  N   PHE A 227      19.281  23.664  -4.279  1.00 65.91    -0.346 N 
ATOM   2889  HN  PHE A 227      19.575  23.086  -5.066  1.00  0.00     0.163 HD
ATOM   2890  CA  PHE A 227      18.229  23.173  -3.399  1.00 63.42     0.093 C 
ATOM   2891  HA  PHE A 227      17.608  24.046  -3.091  1.00  0.00     0.088 H 
ATOM   2892  C   PHE A 227      18.856  22.581  -2.141  1.00 66.00     0.241 C 
ATOM   2893  O   PHE A 227      19.186  21.396  -2.102  1.00 67.05    -0.271 OA
ATOM   2894  CB  PHE A 227      17.328  22.208  -4.168  1.00 60.66    -0.014 C 
ATOM   2895  HB1 PHE A 227      17.899  21.325  -4.539  1.00  0.00     0.043 H 
ATOM   2896  HB2 PHE A 227      16.619  21.682  -3.487  1.00  0.00     0.043 H 
ATOM   2897  CG  PHE A 227      16.602  22.903  -5.288  1.00 58.01    -0.056 A 
ATOM   2898  CD1 PHE A 227      15.589  23.808  -5.009  1.00 57.98    -0.077 A 
ATOM   2899  HD1 PHE A 227      15.296  23.992  -3.962  1.00  0.00     0.084 H 
ATOM   2900  CD2 PHE A 227      16.992  22.731  -6.606  1.00 59.38    -0.077 A 
ATOM   2901  HD2 PHE A 227      17.821  22.045  -6.846  1.00  0.00     0.084 H 
ATOM   2902  CE1 PHE A 227      14.942  24.483  -6.029  1.00 56.93    -0.082 A 
ATOM   2903  HE1 PHE A 227      14.118  25.177  -5.794  1.00  0.00     0.083 H 
ATOM   2904  CE2 PHE A 227      16.349  23.414  -7.626  1.00 57.87    -0.082 A 
ATOM   2905  HE2 PHE A 227      16.657  23.257  -8.673  1.00  0.00     0.083 H 
ATOM   2906  CZ  PHE A 227      15.326  24.289  -7.335  1.00 59.08    -0.083 A 
ATOM   2907  HZ  PHE A 227      14.816  24.833  -8.148  1.00  0.00     0.083 H 
ATOM   2908  N   THR A 228      18.979  23.434  -1.116  1.00 65.23    -0.344 N 
ATOM   2909  HN  THR A 228      18.456  24.309  -1.152  1.00  0.00     0.163 HD
ATOM   2910  CA  THR A 228      19.817  23.183   0.047  1.00 67.22     0.113 C 
ATOM   2911  HA  THR A 228      20.269  22.171  -0.070  1.00  0.00     0.091 H 
ATOM   2912  C   THR A 228      18.998  23.183   1.340  1.00 62.43     0.243 C 
ATOM   2913  O   THR A 228      19.351  22.476   2.282  1.00 56.47    -0.271 OA
ATOM   2914  CB  THR A 228      20.960  24.209   0.072  1.00 68.69     0.060 C 
ATOM   2915  HB  THR A 228      20.636  25.115  -0.492  1.00  0.00     0.086 H 
ATOM   2916  CG2 THR A 228      21.383  24.633   1.462  1.00 70.78    -0.050 C 
ATOM   2917 1HG2 THR A 228      20.522  25.095   1.998  1.00  0.00     0.031 H 
ATOM   2918 2HG2 THR A 228      22.272  25.306   1.441  1.00  0.00     0.031 H 
ATOM   2919 3HG2 THR A 228      21.830  23.790   2.038  1.00  0.00     0.031 H 
ATOM   2920  OG1 THR A 228      22.063  23.617  -0.615  1.00 68.55    -0.393 OA
ATOM   2921  HG1 THR A 228      21.797  23.351  -1.487  1.00  0.00     0.210 HD
ATOM   2922  N   ARG A 229      17.934  23.999   1.392  1.00 62.64    -0.346 N 
ATOM   2923  HN  ARG A 229      17.721  24.577   0.579  1.00  0.00     0.163 HD
ATOM   2924  CA  ARG A 229      17.070  24.095   2.560  1.00 60.64     0.089 C 
ATOM   2925  HA  ARG A 229      17.704  24.154   3.475  1.00  0.00     0.087 H 
ATOM   2926  C   ARG A 229      16.192  22.845   2.644  1.00 58.57     0.241 C 
ATOM   2927  O   ARG A 229      15.141  22.780   2.005  1.00 53.85    -0.271 OA
ATOM   2928  CB  ARG A 229      16.196  25.354   2.477  1.00 64.50    -0.036 C 
ATOM   2929  HB1 ARG A 229      15.416  25.229   1.690  1.00  0.00     0.036 H 
ATOM   2930  HB2 ARG A 229      15.549  25.433   3.382  1.00  0.00     0.036 H 
ATOM   2931  CG  ARG A 229      16.958  26.656   2.260  1.00 68.43    -0.048 C 
ATOM   2932  HG1 ARG A 229      17.860  26.697   2.914  1.00  0.00     0.035 H 
ATOM   2933  HG2 ARG A 229      17.452  26.661   1.260  1.00  0.00     0.035 H 
ATOM   2934  CD  ARG A 229      16.105  27.904   2.443  1.00 71.77     0.009 C 
ATOM   2935  HD1 ARG A 229      16.718  28.745   2.844  1.00  0.00     0.064 H 
ATOM   2936  HD2 ARG A 229      15.392  27.773   3.290  1.00  0.00     0.064 H 
ATOM   2937  NE  ARG A 229      15.397  28.313   1.231  1.00 74.34    -0.227 N 
ATOM   2938  HE  ARG A 229      15.905  28.240   0.350  1.00  0.00     0.177 HD
ATOM   2939  CZ  ARG A 229      14.146  28.773   1.174  1.00 77.63     0.665 C 
ATOM   2940  NH1 ARG A 229      13.426  28.936   2.272  1.00 78.12    -0.235 N 
ATOM   2941 1HH1 ARG A 229      13.832  28.692   3.175  1.00  0.00     0.174 HD
ATOM   2942 2HH1 ARG A 229      12.470  29.288   2.228  1.00  0.00     0.174 HD
ATOM   2943  NH2 ARG A 229      13.619  29.090   0.001  1.00 77.89    -0.235 N 
ATOM   2944 1HH2 ARG A 229      14.174  28.964  -0.845  1.00  0.00     0.174 HD
ATOM   2945 2HH2 ARG A 229      12.663  29.442  -0.043  1.00  0.00     0.174 HD
ATOM   2946  N   ARG A 230      16.628  21.854   3.434  1.00 59.20    -0.346 N 
ATOM   2947  HN  ARG A 230      17.484  21.992   3.971  1.00  0.00     0.163 HD
ATOM   2948  CA  ARG A 230      15.920  20.587   3.551  1.00 61.44     0.089 C 
ATOM   2949  HA  ARG A 230      15.436  20.355   2.574  1.00  0.00     0.087 H 
ATOM   2950  C   ARG A 230      14.839  20.668   4.629  1.00 57.54     0.241 C 
ATOM   2951  O   ARG A 230      15.135  20.938   5.788  1.00 55.43    -0.271 OA
ATOM   2952  CB  ARG A 230      16.885  19.452   3.905  1.00 63.85    -0.036 C 
ATOM   2953  HB1 ARG A 230      17.338  19.615   4.911  1.00  0.00     0.036 H 
ATOM   2954  HB2 ARG A 230      17.806  19.504   3.279  1.00  0.00     0.036 H 
ATOM   2955  CG  ARG A 230      16.245  18.073   3.815  1.00 68.47    -0.048 C 
ATOM   2956  HG1 ARG A 230      15.215  18.088   4.241  1.00  0.00     0.035 H 
ATOM   2957  HG2 ARG A 230      16.005  17.818   2.756  1.00  0.00     0.035 H 
ATOM   2958  CD  ARG A 230      17.072  16.981   4.454  1.00 70.97     0.009 C 
ATOM   2959  HD1 ARG A 230      16.723  15.963   4.162  1.00  0.00     0.064 H 
ATOM   2960  HD2 ARG A 230      18.100  16.926   4.025  1.00  0.00     0.064 H 
ATOM   2961  NE  ARG A 230      17.088  17.163   5.899  1.00 74.82    -0.227 N 
ATOM   2962  HE  ARG A 230      16.758  18.057   6.262  1.00  0.00     0.177 HD
ATOM   2963  CZ  ARG A 230      17.497  16.261   6.782  1.00 83.09     0.665 C 
ATOM   2964  NH1 ARG A 230      17.543  16.573   8.066  1.00 86.32    -0.235 N 
ATOM   2965 1HH1 ARG A 230      17.857  15.880   8.745  1.00  0.00     0.174 HD
ATOM   2966 2HH1 ARG A 230      17.223  17.492   8.372  1.00  0.00     0.174 HD
ATOM   2967  NH2 ARG A 230      17.912  15.068   6.385  1.00 89.15    -0.235 N 
ATOM   2968 1HH2 ARG A 230      18.226  14.375   7.064  1.00  0.00     0.174 HD
ATOM   2969 2HH2 ARG A 230      17.877  14.827   5.394  1.00  0.00     0.174 HD
ATOM   2970  N   LEU A 231      13.593  20.371   4.238  1.00 55.76    -0.346 N 
ATOM   2971  HN  LEU A 231      13.418  20.209   3.246  1.00  0.00     0.163 HD
ATOM   2972  CA  LEU A 231      12.478  20.270   5.168  1.00 52.13     0.089 C 
ATOM   2973  HA  LEU A 231      12.608  21.018   5.985  1.00  0.00     0.087 H 
ATOM   2974  C   LEU A 231      12.476  18.864   5.764  1.00 50.32     0.241 C 
ATOM   2975  O   LEU A 231      12.923  17.920   5.114  1.00 46.30    -0.271 OA
ATOM   2976  CB  LEU A 231      11.170  20.557   4.419  1.00 51.54    -0.035 C 
ATOM   2977  HB1 LEU A 231      10.862  19.657   3.837  1.00  0.00     0.037 H 
ATOM   2978  HB2 LEU A 231      10.326  20.625   5.144  1.00  0.00     0.037 H 
ATOM   2979  CG  LEU A 231      11.173  21.787   3.509  1.00 52.59    -0.059 C 
ATOM   2980  HG  LEU A 231      11.867  21.586   2.660  1.00  0.00     0.038 H 
ATOM   2981  CD1 LEU A 231       9.789  22.048   2.934  1.00 52.76    -0.073 C 
ATOM   2982 1HD1 LEU A 231       9.421  21.145   2.394  1.00  0.00     0.028 H 
ATOM   2983 2HD1 LEU A 231       9.771  22.956   2.288  1.00  0.00     0.028 H 
ATOM   2984 3HD1 LEU A 231       9.070  22.388   3.716  1.00  0.00     0.028 H 
ATOM   2985  CD2 LEU A 231      11.676  23.020   4.246  1.00 54.96    -0.073 C 
ATOM   2986 1HD2 LEU A 231      12.690  22.829   4.667  1.00  0.00     0.028 H 
ATOM   2987 2HD2 LEU A 231      10.957  23.360   5.028  1.00  0.00     0.028 H 
ATOM   2988 3HD2 LEU A 231      11.658  23.928   3.600  1.00  0.00     0.028 H 
ATOM   2989  N   GLU A 232      11.984  18.730   7.004  1.00 45.89    -0.346 N 
ATOM   2990  HN  GLU A 232      11.644  19.554   7.499  1.00  0.00     0.163 HD
ATOM   2991  CA  GLU A 232      11.926  17.433   7.655  1.00 48.37     0.090 C 
ATOM   2992  HA  GLU A 232      12.966  17.043   7.751  1.00  0.00     0.087 H 
ATOM   2993  C   GLU A 232      11.132  16.467   6.777  1.00 47.16     0.243 C 
ATOM   2994  O   GLU A 232      10.088  16.820   6.232  1.00 44.38    -0.271 OA
ATOM   2995  CB  GLU A 232      11.312  17.513   9.056  1.00 52.81    -0.029 C 
ATOM   2996  HB1 GLU A 232      10.513  18.290   9.090  1.00  0.00     0.037 H 
ATOM   2997  HB2 GLU A 232      10.700  16.605   9.268  1.00  0.00     0.037 H 
ATOM   2998  CG  GLU A 232      12.329  17.743  10.165  1.00 58.19     0.018 C 
ATOM   2999  HG1 GLU A 232      12.841  18.724  10.027  1.00  0.00     0.049 H 
ATOM   3000  HG2 GLU A 232      13.199  17.056  10.045  1.00  0.00     0.049 H 
ATOM   3001  CD  GLU A 232      11.755  17.635  11.570  1.00 66.02     0.172 C 
ATOM   3002  OE1 GLU A 232      10.801  18.380  11.880  1.00 71.67    -0.648 OA
ATOM   3003  OE2 GLU A 232      12.259  16.805  12.352  1.00 71.43    -0.648 OA
ATOM   3004  N   PRO A 233      11.627  15.222   6.607  1.00 46.50    -0.337 N 
ATOM   3005  CA  PRO A 233      10.954  14.223   5.773  1.00 44.91     0.091 C 
ATOM   3006  HA  PRO A 233      10.694  14.678   4.789  1.00  0.00     0.087 H 
ATOM   3007  C   PRO A 233       9.694  13.626   6.405  1.00 42.35     0.241 C 
ATOM   3008  O   PRO A 233       9.510  13.709   7.619  1.00 41.97    -0.271 OA
ATOM   3009  CB  PRO A 233      12.043  13.156   5.570  1.00 45.85    -0.036 C 
ATOM   3010  HB1 PRO A 233      12.558  13.225   4.583  1.00  0.00     0.036 H 
ATOM   3011  HB2 PRO A 233      11.640  12.125   5.438  1.00  0.00     0.036 H 
ATOM   3012  CG  PRO A 233      12.983  13.296   6.760  1.00 48.56    -0.048 C 
ATOM   3013  HG1 PRO A 233      14.025  12.963   6.546  1.00  0.00     0.035 H 
ATOM   3014  HG2 PRO A 233      12.776  12.569   7.580  1.00  0.00     0.035 H 
ATOM   3015  CD  PRO A 233      12.887  14.741   7.195  1.00 48.04    -0.001 C 
ATOM   3016  HD1 PRO A 233      12.960  14.889   8.298  1.00  0.00     0.064 H 
ATOM   3017  HD2 PRO A 233      13.777  15.356   6.927  1.00  0.00     0.064 H 
ATOM   3018  N   VAL A 234       8.838  13.022   5.561  1.00 39.05    -0.346 N 
ATOM   3019  HN  VAL A 234       9.047  13.051   4.563  1.00  0.00     0.163 HD
ATOM   3020  CA  VAL A 234       7.630  12.329   5.990  1.00 37.11     0.092 C 
ATOM   3021  HA  VAL A 234       7.652  12.245   7.102  1.00  0.00     0.088 H 
ATOM   3022  C   VAL A 234       7.616  10.916   5.402  1.00 36.74     0.241 C 
ATOM   3023  O   VAL A 234       7.855  10.743   4.204  1.00 33.67    -0.271 OA
ATOM   3024  CB  VAL A 234       6.365  13.114   5.590  1.00 38.52    -0.033 C 
ATOM   3025  HB  VAL A 234       6.359  13.198   4.478  1.00  0.00     0.042 H 
ATOM   3026  CG1 VAL A 234       5.094  12.400   6.000  1.00 38.42    -0.071 C 
ATOM   3027 1HG1 VAL A 234       5.082  11.365   5.585  1.00  0.00     0.028 H 
ATOM   3028 2HG1 VAL A 234       4.183  12.974   5.713  1.00  0.00     0.028 H 
ATOM   3029 3HG1 VAL A 234       4.951  12.407   7.106  1.00  0.00     0.028 H 
ATOM   3030  CG2 VAL A 234       6.381  14.523   6.155  1.00 39.38    -0.071 C 
ATOM   3031 1HG2 VAL A 234       7.317  15.049   5.853  1.00  0.00     0.028 H 
ATOM   3032 2HG2 VAL A 234       6.238  14.530   7.261  1.00  0.00     0.028 H 
ATOM   3033 3HG2 VAL A 234       5.470  15.097   5.868  1.00  0.00     0.028 H 
ATOM   3034  N   VAL A 235       7.321   9.924   6.262  1.00 34.96    -0.346 N 
ATOM   3035  HN  VAL A 235       7.088  10.176   7.223  1.00  0.00     0.163 HD
ATOM   3036  CA  VAL A 235       7.315   8.511   5.903  1.00 38.14     0.092 C 
ATOM   3037  HA  VAL A 235       7.983   8.363   5.022  1.00  0.00     0.088 H 
ATOM   3038  C   VAL A 235       5.890   8.122   5.509  1.00 33.23     0.241 C 
ATOM   3039  O   VAL A 235       4.932   8.611   6.096  1.00 32.53    -0.271 OA
ATOM   3040  CB  VAL A 235       7.802   7.600   7.053  1.00 41.01    -0.033 C 
ATOM   3041  HB  VAL A 235       6.943   7.452   7.749  1.00  0.00     0.042 H 
ATOM   3042  CG1 VAL A 235       8.217   6.229   6.542  1.00 38.82    -0.071 C 
ATOM   3043 1HG1 VAL A 235       8.568   5.572   7.371  1.00  0.00     0.028 H 
ATOM   3044 2HG1 VAL A 235       8.981   6.309   5.734  1.00  0.00     0.028 H 
ATOM   3045 3HG1 VAL A 235       7.398   5.747   5.959  1.00  0.00     0.028 H 
ATOM   3046  CG2 VAL A 235       8.941   8.198   7.857  1.00 45.22    -0.071 C 
ATOM   3047 1HG2 VAL A 235       9.292   7.541   8.686  1.00  0.00     0.028 H 
ATOM   3048 2HG2 VAL A 235       8.665   9.207   8.243  1.00  0.00     0.028 H 
ATOM   3049 3HG2 VAL A 235       9.789   8.480   7.191  1.00  0.00     0.028 H 
ATOM   3050  N   SER A 236       5.760   7.222   4.529  1.00 33.37    -0.344 N 
ATOM   3051  HN  SER A 236       6.597   6.896   4.046  1.00  0.00     0.163 HD
ATOM   3052  CA  SER A 236       4.465   6.691   4.127  1.00 32.84     0.109 C 
ATOM   3053  HA  SER A 236       3.695   7.483   4.274  1.00  0.00     0.090 H 
ATOM   3054  C   SER A 236       4.083   5.477   4.972  1.00 34.08     0.243 C 
ATOM   3055  O   SER A 236       4.918   4.910   5.679  1.00 33.92    -0.271 OA
ATOM   3056  CB  SER A 236       4.488   6.309   2.671  1.00 30.74     0.044 C 
ATOM   3057  HB1 SER A 236       3.466   6.301   2.225  1.00  0.00     0.077 H 
ATOM   3058  HB2 SER A 236       4.937   7.109   2.037  1.00  0.00     0.077 H 
ATOM   3059  OG  SER A 236       5.150   5.064   2.505  1.00 31.75    -0.398 OA
ATOM   3060  HG  SER A 236       5.165   4.823   1.586  1.00  0.00     0.209 HD
ATOM   3061  N   ASP A 237       2.813   5.066   4.841  1.00 35.06    -0.345 N 
ATOM   3062  HN  ASP A 237       2.125   5.731   4.487  1.00  0.00     0.163 HD
ATOM   3063  CA  ASP A 237       2.364   3.726   5.175  1.00 34.68     0.098 C 
ATOM   3064  HA  ASP A 237       2.378   3.595   6.282  1.00  0.00     0.088 H 
ATOM   3065  C   ASP A 237       3.271   2.684   4.529  1.00 35.39     0.241 C 
ATOM   3066  O   ASP A 237       3.841   2.926   3.466  1.00 32.63    -0.271 OA
ATOM   3067  CB  ASP A 237       0.959   3.421   4.642  1.00 35.25     0.043 C 
ATOM   3068  HB1 ASP A 237       0.919   3.636   3.549  1.00  0.00     0.052 H 
ATOM   3069  HB2 ASP A 237       0.791   2.319   4.640  1.00  0.00     0.052 H 
ATOM   3070  CG  ASP A 237      -0.200   4.111   5.339  1.00 37.57     0.175 C 
ATOM   3071  OD1 ASP A 237       0.035   4.786   6.368  1.00 36.77    -0.648 OA
ATOM   3072  OD2 ASP A 237      -1.340   3.956   4.840  1.00 33.95    -0.648 OA
ATOM   3073  N   ALA A 238       3.354   1.524   5.198  1.00 35.40    -0.346 N 
ATOM   3074  HN  ALA A 238       2.918   1.476   6.119  1.00  0.00     0.163 HD
ATOM   3075  CA  ALA A 238       4.019   0.332   4.705  1.00 35.61     0.086 C 
ATOM   3076  HA  ALA A 238       5.078   0.584   4.462  1.00  0.00     0.086 H 
ATOM   3077  C   ALA A 238       3.330  -0.178   3.442  1.00 34.85     0.240 C 
ATOM   3078  O   ALA A 238       2.103  -0.126   3.341  1.00 33.49    -0.271 OA
ATOM   3079  CB  ALA A 238       4.004  -0.723   5.778  1.00 35.79    -0.049 C 
ATOM   3080  HB1 ALA A 238       4.515  -1.639   5.399  1.00  0.00     0.030 H 
ATOM   3081  HB2 ALA A 238       2.974  -0.936   6.148  1.00  0.00     0.030 H 
ATOM   3082  HB3 ALA A 238       4.444  -0.359   6.736  1.00  0.00     0.030 H 
ATOM   3083  N   ILE A 239       4.163  -0.664   2.512  1.00 33.39    -0.346 N 
ATOM   3084  HN  ILE A 239       5.163  -0.541   2.672  1.00  0.00     0.163 HD
ATOM   3085  CA  ILE A 239       3.765  -1.351   1.294  1.00 34.59     0.092 C 
ATOM   3086  HA  ILE A 239       2.652  -1.367   1.226  1.00  0.00     0.088 H 
ATOM   3087  C   ILE A 239       4.285  -2.780   1.376  1.00 35.50     0.241 C 
ATOM   3088  O   ILE A 239       5.489  -2.985   1.538  1.00 36.35    -0.271 OA
ATOM   3089  CB  ILE A 239       4.341  -0.616   0.068  1.00 32.92    -0.030 C 
ATOM   3090  HB  ILE A 239       5.447  -0.757   0.091  1.00  0.00     0.043 H 
ATOM   3091  CG1 ILE A 239       4.078   0.889   0.149  1.00 31.23    -0.063 C 
ATOM   3092 1HG1 ILE A 239       4.361   1.284   1.152  1.00  0.00     0.033 H 
ATOM   3093 2HG1 ILE A 239       2.983   1.096   0.169  1.00  0.00     0.033 H 
ATOM   3094  CG2 ILE A 239       3.840  -1.220  -1.237  1.00 33.12    -0.071 C 
ATOM   3095 1HG2 ILE A 239       4.257  -0.688  -2.124  1.00  0.00     0.028 H 
ATOM   3096 2HG2 ILE A 239       2.726  -1.253  -1.269  1.00  0.00     0.028 H 
ATOM   3097 3HG2 ILE A 239       4.047  -2.315  -1.285  1.00  0.00     0.028 H 
ATOM   3098  CD1 ILE A 239       4.748   1.682  -0.942  1.00 30.34    -0.076 C 
ATOM   3099 1HD1 ILE A 239       4.556   2.779  -0.883  1.00  0.00     0.027 H 
ATOM   3100 2HD1 ILE A 239       4.465   1.287  -1.945  1.00  0.00     0.027 H 
ATOM   3101 3HD1 ILE A 239       5.843   1.475  -0.962  1.00  0.00     0.027 H 
ATOM   3102  N   TYR A 240       3.364  -3.748   1.273  1.00 36.92    -0.346 N 
ATOM   3103  HN  TYR A 240       2.390  -3.478   1.139  1.00  0.00     0.163 HD
ATOM   3104  CA  TYR A 240       3.684  -5.163   1.342  1.00 39.36     0.093 C 
ATOM   3105  HA  TYR A 240       4.712  -5.283   1.757  1.00  0.00     0.088 H 
ATOM   3106  C   TYR A 240       3.640  -5.765  -0.060  1.00 39.40     0.241 C 
ATOM   3107  O   TYR A 240       2.697  -5.527  -0.817  1.00 39.77    -0.271 OA
ATOM   3108  CB  TYR A 240       2.689  -5.881   2.260  1.00 40.06    -0.014 C 
ATOM   3109  HB1 TYR A 240       2.927  -6.968   2.322  1.00  0.00     0.043 H 
ATOM   3110  HB2 TYR A 240       1.683  -5.936   1.782  1.00  0.00     0.043 H 
ATOM   3111  CG  TYR A 240       2.587  -5.275   3.651  1.00 42.33    -0.056 A 
ATOM   3112  CD1 TYR A 240       3.440  -5.675   4.674  1.00 44.70    -0.074 A 
ATOM   3113  HD1 TYR A 240       4.195  -6.454   4.475  1.00  0.00     0.084 H 
ATOM   3114  CD2 TYR A 240       1.666  -4.272   3.926  1.00 42.92    -0.074 A 
ATOM   3115  HD2 TYR A 240       0.989  -3.926   3.127  1.00  0.00     0.084 H 
ATOM   3116  CE1 TYR A 240       3.359  -5.114   5.938  1.00 46.78    -0.051 A 
ATOM   3117  HE1 TYR A 240       4.032  -5.458   6.741  1.00  0.00     0.087 H 
ATOM   3118  CE2 TYR A 240       1.580  -3.697   5.183  1.00 45.60    -0.051 A 
ATOM   3119  HE2 TYR A 240       0.837  -2.906   5.381  1.00  0.00     0.087 H 
ATOM   3120  CZ  TYR A 240       2.430  -4.120   6.189  1.00 46.57     0.065 A 
ATOM   3121  OH  TYR A 240       2.342  -3.561   7.427  1.00 50.60    -0.361 OA
ATOM   3122  HH  TYR A 240       1.704  -2.878   7.599  1.00  0.00     0.217 HD
ATOM   3123  N   ASP A 241       4.664  -6.561  -0.378  1.00 40.13    -0.345 N 
ATOM   3124  HN  ASP A 241       5.448  -6.629   0.270  1.00  0.00     0.163 HD
ATOM   3125  CA  ASP A 241       4.710  -7.335  -1.608  1.00 44.91     0.098 C 
ATOM   3126  HA  ASP A 241       4.644  -6.630  -2.470  1.00  0.00     0.088 H 
ATOM   3127  C   ASP A 241       3.510  -8.288  -1.669  1.00 45.86     0.241 C 
ATOM   3128  O   ASP A 241       3.222  -8.985  -0.703  1.00 44.29    -0.271 OA
ATOM   3129  CB  ASP A 241       6.043  -8.085  -1.699  1.00 44.23     0.043 C 
ATOM   3130  HB1 ASP A 241       6.870  -7.444  -1.314  1.00  0.00     0.052 H 
ATOM   3131  HB2 ASP A 241       6.069  -8.911  -0.950  1.00  0.00     0.052 H 
ATOM   3132  CG  ASP A 241       6.396  -8.619  -3.078  1.00 46.23     0.175 C 
ATOM   3133  OD1 ASP A 241       5.607  -8.413  -4.029  1.00 44.75    -0.648 OA
ATOM   3134  OD2 ASP A 241       7.468  -9.230  -3.190  1.00 47.01    -0.648 OA
ATOM   3135  N   SER A 242       2.798  -8.260  -2.806  1.00 50.59    -0.344 N 
ATOM   3136  HN  SER A 242       3.033  -7.542  -3.492  1.00  0.00     0.163 HD
ATOM   3137  CA  SER A 242       1.713  -9.178  -3.136  1.00 51.93     0.109 C 
ATOM   3138  HA  SER A 242       0.991  -9.189  -2.287  1.00  0.00     0.090 H 
ATOM   3139  C   SER A 242       2.232 -10.596  -3.344  1.00 57.59     0.243 C 
ATOM   3140  O   SER A 242       1.599 -11.554  -2.902  1.00 58.34    -0.271 OA
ATOM   3141  CB  SER A 242       0.981  -8.720  -4.380  1.00 51.60     0.044 C 
ATOM   3142  HB1 SER A 242       1.671  -8.233  -5.108  1.00  0.00     0.077 H 
ATOM   3143  HB2 SER A 242       0.655  -9.583  -5.007  1.00  0.00     0.077 H 
ATOM   3144  OG  SER A 242      -0.106  -7.877  -4.047  1.00 57.26    -0.398 OA
ATOM   3145  HG  SER A 242      -0.565  -7.590  -4.827  1.00  0.00     0.209 HD
ATOM   3146  N   LYS A 243       3.356 -10.705  -4.067  1.00 62.58    -0.346 N 
ATOM   3147  HN  LYS A 243       3.802  -9.847  -4.390  1.00  0.00     0.163 HD
ATOM   3148  CA  LYS A 243       3.979 -11.974  -4.419  1.00 66.38     0.089 C 
ATOM   3149  HA  LYS A 243       4.970 -11.757  -4.881  1.00  0.00     0.087 H 
ATOM   3150  C   LYS A 243       3.127 -12.721  -5.450  1.00 71.75     0.241 C 
ATOM   3151  O   LYS A 243       3.179 -13.949  -5.522  1.00 70.69    -0.271 OA
ATOM   3152  CB  LYS A 243       4.213 -12.830  -3.168  1.00 70.60    -0.038 C 
ATOM   3153  HB1 LYS A 243       4.586 -13.839  -3.460  1.00  0.00     0.036 H 
ATOM   3154  HB2 LYS A 243       3.236 -13.106  -2.706  1.00  0.00     0.036 H 
ATOM   3155  CG  LYS A 243       5.132 -12.218  -2.118  1.00 73.52    -0.061 C 
ATOM   3156  HG1 LYS A 243       4.896 -11.140  -1.962  1.00  0.00     0.033 H 
ATOM   3157  HG2 LYS A 243       6.173 -12.122  -2.507  1.00  0.00     0.033 H 
ATOM   3158  CD  LYS A 243       5.112 -12.972  -0.805  1.00 77.51    -0.043 C 
ATOM   3159  HD1 LYS A 243       5.161 -14.072  -0.981  1.00  0.00     0.035 H 
ATOM   3160  HD2 LYS A 243       4.107 -12.905  -0.327  1.00  0.00     0.035 H 
ATOM   3161  CE  LYS A 243       6.195 -12.534   0.159  1.00 79.13     0.080 C 
ATOM   3162  HE1 LYS A 243       7.097 -12.162  -0.381  1.00  0.00     0.075 H 
ATOM   3163  HE2 LYS A 243       5.914 -11.595   0.691  1.00  0.00     0.075 H 
ATOM   3164  NZ  LYS A 243       6.539 -13.617   1.112  1.00 80.66    -0.079 N 
ATOM   3165  HZ1 LYS A 243       7.268 -13.322   1.761  1.00  0.00     0.274 HD
ATOM   3166  HZ2 LYS A 243       6.796 -14.476   0.626  1.00  0.00     0.274 HD
ATOM   3167  HZ3 LYS A 243       5.714 -13.957   1.606  1.00  0.00     0.274 HD
ATOM   3168  N   ALA A 244       2.364 -11.972  -6.260  1.00 72.18    -0.349 N 
ATOM   3169  HN  ALA A 244       2.428 -10.956  -6.195  1.00  0.00     0.163 HD
ATOM   3170  CA  ALA A 244       1.448 -12.557  -7.229  1.00 71.57     0.059 C 
ATOM   3171  HA  ALA A 244       1.771 -13.603  -7.438  1.00  0.00     0.083 H 
ATOM   3172  C   ALA A 244       1.485 -11.762  -8.541  1.00 67.45     0.109 C 
ATOM   3173  HC  ALA A 244       1.317 -10.672  -8.555  1.00  0.00     0.146 H 
ATOM   3174  O   ALA A 244       1.713 -12.399  -9.595  1.00 69.30    -0.305 OA
ATOM   3175  CB  ALA A 244       0.056 -12.590  -6.649  1.00 71.22    -0.051 C 
ATOM   3176  HB1 ALA A 244      -0.645 -13.038  -7.391  1.00  0.00     0.030 H 
ATOM   3177  HB2 ALA A 244      -0.281 -11.585  -6.304  1.00  0.00     0.030 H 
ATOM   3178  HB3 ALA A 244       0.021 -13.115  -5.666  1.00  0.00     0.030 H 
TER    3179      ALA A 244 
