# Supplementary material for: Investigation of the Mechanism of Cinnamaldehyde in Irritable Bowel Syndrome Based via Network Pharmacology, Molecular Docking, and Animal Experiments
Source: Pediatr Discov. 2025 Oct 5:e70017. Online ahead of print. doi: 10.1002/pdi3.70017 (PMC13398650; doi:10.1002/pdi3.70017)
Supplement: Supplementary file 1 — Supporting Information S1 [file PDI3-9999-0-s001.zip › Supplementary Materials/Molecular Docking/NFKB1/GPQ_out.pdbqt]

MODEL 1
REMARK VINA RESULT:      -4.5      0.000      0.000
REMARK  2 active torsions:
REMARK  status: ('A' for Active; 'I' for Inactive)
REMARK    1  A    between atoms: C_2  and  C_7 
REMARK    2  A    between atoms: C_9  and  C_10 
ROOT
HETATM    1  C   UNL     1      14.061  -2.015 -14.035  1.00  0.00    -0.036 A 
HETATM    2  C   UNL     1      15.118  -1.207 -13.618  1.00  0.00     0.011 A 
HETATM    3  C   UNL     1      14.302  -3.334 -14.420  1.00  0.00     0.011 A 
HETATM    4  C   UNL     1      16.417  -1.716 -13.588  1.00  0.00     0.001 A 
HETATM    5  C   UNL     1      15.600  -3.845 -14.389  1.00  0.00     0.001 A 
HETATM    6  C   UNL     1      16.657  -3.036 -13.972  1.00  0.00     0.000 A 
ENDROOT
BRANCH   1   7
HETATM    7  C   UNL     1      12.707  -1.484 -14.067  1.00  0.00     0.014 C 
HETATM    8  C   UNL     1      12.325  -0.357 -14.706  1.00  0.00     0.042 C 
BRANCH   8   9
HETATM    9  C   UNL     1      10.911   0.066 -14.642  1.00  0.00     0.258 C 
HETATM   10  O   UNL     1      10.003  -0.734 -14.450  1.00  0.00    -0.302 OA
ENDBRANCH   8   9
ENDBRANCH   1   7
TORSDOF 2
ENDMDL
MODEL 2
REMARK VINA RESULT:      -4.5     25.055     25.494
REMARK  2 active torsions:
REMARK  status: ('A' for Active; 'I' for Inactive)
REMARK    1  A    between atoms: C_2  and  C_7 
REMARK    2  A    between atoms: C_9  and  C_10 
ROOT
HETATM    1  C   UNL     1      32.956   4.743   0.707  1.00  0.00    -0.036 A 
HETATM    2  C   UNL     1      31.907   4.711   1.627  1.00  0.00     0.011 A 
HETATM    3  C   UNL     1      33.891   3.709   0.681  1.00  0.00     0.011 A 
HETATM    4  C   UNL     1      31.795   3.646   2.521  1.00  0.00     0.001 A 
HETATM    5  C   UNL     1      33.779   2.643   1.575  1.00  0.00     0.001 A 
HETATM    6  C   UNL     1      32.731   2.612   2.494  1.00  0.00     0.000 A 
ENDROOT
BRANCH   1   7
HETATM    7  C   UNL     1      33.072   5.853  -0.226  1.00  0.00     0.014 C 
HETATM    8  C   UNL     1      33.996   6.836  -0.159  1.00  0.00     0.042 C 
BRANCH   8   9
HETATM    9  C   UNL     1      33.986   7.908  -1.175  1.00  0.00     0.258 C 
HETATM   10  O   UNL     1      32.994   8.598  -1.379  1.00  0.00    -0.302 OA
ENDBRANCH   8   9
ENDBRANCH   1   7
TORSDOF 2
ENDMDL
MODEL 3
REMARK VINA RESULT:      -4.5     23.118     23.708
REMARK  2 active torsions:
REMARK  status: ('A' for Active; 'I' for Inactive)
REMARK    1  A    between atoms: C_2  and  C_7 
REMARK    2  A    between atoms: C_9  and  C_10 
ROOT
HETATM    1  C   UNL     1      13.405  -4.133   8.913  1.00  0.00    -0.036 A 
HETATM    2  C   UNL     1      12.323  -4.055   8.036  1.00  0.00     0.011 A 
HETATM    3  C   UNL     1      13.222  -4.634  10.202  1.00  0.00     0.011 A 
HETATM    4  C   UNL     1      11.059  -4.477   8.447  1.00  0.00     0.001 A 
HETATM    5  C   UNL     1      11.958  -5.057  10.614  1.00  0.00     0.001 A 
HETATM    6  C   UNL     1      10.877  -4.979   9.736  1.00  0.00     0.000 A 
ENDROOT
BRANCH   1   7
HETATM    7  C   UNL     1      14.723  -3.693   8.484  1.00  0.00     0.014 C 
HETATM    8  C   UNL     1      15.572  -2.939   9.215  1.00  0.00     0.042 C 
BRANCH   8   9
HETATM    9  C   UNL     1      16.880  -2.559   8.642  1.00  0.00     0.258 C 
HETATM   10  O   UNL     1      17.268  -3.000   7.567  1.00  0.00    -0.302 OA
ENDBRANCH   8   9
ENDBRANCH   1   7
TORSDOF 2
ENDMDL
MODEL 4
REMARK VINA RESULT:      -4.3     25.388     25.933
REMARK  2 active torsions:
REMARK  status: ('A' for Active; 'I' for Inactive)
REMARK    1  A    between atoms: C_2  and  C_7 
REMARK    2  A    between atoms: C_9  and  C_10 
ROOT
HETATM    1  C   UNL     1      15.099  -3.512  11.914  1.00  0.00    -0.036 A 
HETATM    2  C   UNL     1      15.478  -4.447  12.878  1.00  0.00     0.011 A 
HETATM    3  C   UNL     1      15.491  -2.180  12.043  1.00  0.00     0.011 A 
HETATM    4  C   UNL     1      16.249  -4.049  13.971  1.00  0.00     0.001 A 
HETATM    5  C   UNL     1      16.263  -1.782  13.135  1.00  0.00     0.001 A 
HETATM    6  C   UNL     1      16.642  -2.716  14.098  1.00  0.00     0.000 A 
ENDROOT
BRANCH   1   7
HETATM    7  C   UNL     1      14.295  -3.927  10.775  1.00  0.00     0.014 C 
HETATM    8  C   UNL     1      14.343  -3.376   9.543  1.00  0.00     0.042 C 
BRANCH   8   9
HETATM    9  C   UNL     1      13.457  -3.898   8.482  1.00  0.00     0.258 C 
HETATM   10  O   UNL     1      12.294  -3.528   8.370  1.00  0.00    -0.302 OA
ENDBRANCH   8   9
ENDBRANCH   1   7
TORSDOF 2
ENDMDL
MODEL 5
REMARK VINA RESULT:      -4.3      9.525     11.133
REMARK  2 active torsions:
REMARK  status: ('A' for Active; 'I' for Inactive)
REMARK    1  A    between atoms: C_2  and  C_7 
REMARK    2  A    between atoms: C_9  and  C_10 
ROOT
HETATM    1  C   UNL     1      21.975  -2.859  -6.813  1.00  0.00    -0.036 A 
HETATM    2  C   UNL     1      22.865  -3.925  -6.944  1.00  0.00     0.011 A 
HETATM    3  C   UNL     1      22.428  -1.628  -6.339  1.00  0.00     0.011 A 
HETATM    4  C   UNL     1      24.207  -3.761  -6.600  1.00  0.00     0.001 A 
HETATM    5  C   UNL     1      23.770  -1.463  -5.996  1.00  0.00     0.001 A 
HETATM    6  C   UNL     1      24.660  -2.529  -6.127  1.00  0.00     0.000 A 
ENDROOT
BRANCH   1   7
HETATM    7  C   UNL     1      20.576  -3.031  -7.171  1.00  0.00     0.014 C 
HETATM    8  C   UNL     1      19.552  -3.137  -6.297  1.00  0.00     0.042 C 
BRANCH   8   9
HETATM    9  C   UNL     1      18.179  -3.318  -6.809  1.00  0.00     0.258 C 
HETATM   10  O   UNL     1      17.195  -3.124  -6.105  1.00  0.00    -0.302 OA
ENDBRANCH   8   9
ENDBRANCH   1   7
TORSDOF 2
ENDMDL
MODEL 6
REMARK VINA RESULT:      -4.2     17.162     19.083
REMARK  2 active torsions:
REMARK  status: ('A' for Active; 'I' for Inactive)
REMARK    1  A    between atoms: C_2  and  C_7 
REMARK    2  A    between atoms: C_9  and  C_10 
ROOT
HETATM    1  C   UNL     1      -4.124   0.684 -10.314  1.00  0.00    -0.036 A 
HETATM    2  C   UNL     1      -3.838  -0.218 -11.339  1.00  0.00     0.011 A 
HETATM    3  C   UNL     1      -3.460   1.909 -10.258  1.00  0.00     0.011 A 
HETATM    4  C   UNL     1      -2.887   0.105 -12.308  1.00  0.00     0.001 A 
HETATM    5  C   UNL     1      -2.510   2.233 -11.227  1.00  0.00     0.001 A 
HETATM    6  C   UNL     1      -2.224   1.331 -12.252  1.00  0.00     0.000 A 
ENDROOT
BRANCH   1   7
HETATM    7  C   UNL     1      -5.115   0.347  -9.304  1.00  0.00     0.014 C 
HETATM    8  C   UNL     1      -6.452   0.340  -9.493  1.00  0.00     0.042 C 
BRANCH   8   9
HETATM    9  C   UNL     1      -7.340  -0.015  -8.367  1.00  0.00     0.258 C 
HETATM   10  O   UNL     1      -6.916  -0.558  -7.355  1.00  0.00    -0.302 OA
ENDBRANCH   8   9
ENDBRANCH   1   7
TORSDOF 2
ENDMDL
MODEL 7
REMARK VINA RESULT:      -4.2     25.567     26.756
REMARK  2 active torsions:
REMARK  status: ('A' for Active; 'I' for Inactive)
REMARK    1  A    between atoms: C_2  and  C_7 
REMARK    2  A    between atoms: C_9  and  C_10 
ROOT
HETATM    1  C   UNL     1      33.433   2.483   2.070  1.00  0.00    -0.036 A 
HETATM    2  C   UNL     1      33.991   3.213   1.021  1.00  0.00     0.011 A 
HETATM    3  C   UNL     1      32.256   2.922   2.676  1.00  0.00     0.011 A 
HETATM    4  C   UNL     1      33.373   4.383   0.578  1.00  0.00     0.001 A 
HETATM    5  C   UNL     1      31.637   4.091   2.233  1.00  0.00     0.001 A 
HETATM    6  C   UNL     1      32.195   4.821   1.184  1.00  0.00     0.000 A 
ENDROOT
BRANCH   1   7
HETATM    7  C   UNL     1      34.078   1.264   2.532  1.00  0.00     0.014 C 
HETATM    8  C   UNL     1      35.085   1.204   3.429  1.00  0.00     0.042 C 
BRANCH   8   9
HETATM    9  C   UNL     1      35.650  -0.111   3.796  1.00  0.00     0.258 C 
HETATM   10  O   UNL     1      36.823  -0.243   4.123  1.00  0.00    -0.302 OA
ENDBRANCH   8   9
ENDBRANCH   1   7
TORSDOF 2
ENDMDL
MODEL 8
REMARK VINA RESULT:      -4.1     10.558     12.049
REMARK  2 active torsions:
REMARK  status: ('A' for Active; 'I' for Inactive)
REMARK    1  A    between atoms: C_2  and  C_7 
REMARK    2  A    between atoms: C_9  and  C_10 
ROOT
HETATM    1  C   UNL     1      15.351 -11.137  -8.082  1.00  0.00    -0.036 A 
HETATM    2  C   UNL     1      15.120 -12.236  -8.909  1.00  0.00     0.011 A 
HETATM    3  C   UNL     1      15.522  -9.870  -8.639  1.00  0.00     0.011 A 
HETATM    4  C   UNL     1      15.061 -12.069 -10.293  1.00  0.00     0.001 A 
HETATM    5  C   UNL     1      15.462  -9.701 -10.023  1.00  0.00     0.001 A 
HETATM    6  C   UNL     1      15.231 -10.800 -10.849  1.00  0.00     0.000 A 
ENDROOT
BRANCH   1   7
HETATM    7  C   UNL     1      15.413 -11.312  -6.639  1.00  0.00     0.014 C 
HETATM    8  C   UNL     1      14.362 -11.602  -5.842  1.00  0.00     0.042 C 
BRANCH   8   9
HETATM    9  C   UNL     1      14.575 -11.742  -4.387  1.00  0.00     0.258 C 
HETATM   10  O   UNL     1      14.265 -10.856  -3.599  1.00  0.00    -0.302 OA
ENDBRANCH   8   9
ENDBRANCH   1   7
TORSDOF 2
ENDMDL
MODEL 9
REMARK VINA RESULT:      -4.1      2.073      3.068
REMARK  2 active torsions:
REMARK  status: ('A' for Active; 'I' for Inactive)
REMARK    1  A    between atoms: C_2  and  C_7 
REMARK    2  A    between atoms: C_9  and  C_10 
ROOT
HETATM    1  C   UNL     1      13.393   0.145 -14.949  1.00  0.00    -0.036 A 
HETATM    2  C   UNL     1      12.639  -0.929 -14.478  1.00  0.00     0.011 A 
HETATM    3  C   UNL     1      14.774   0.166 -14.752  1.00  0.00     0.011 A 
HETATM    4  C   UNL     1      13.264  -1.981 -13.809  1.00  0.00     0.001 A 
HETATM    5  C   UNL     1      15.400  -0.886 -14.084  1.00  0.00     0.001 A 
HETATM    6  C   UNL     1      14.645  -1.960 -13.613  1.00  0.00     0.000 A 
ENDROOT
BRANCH   1   7
HETATM    7  C   UNL     1      12.741   1.242 -15.647  1.00  0.00     0.014 C 
HETATM    8  C   UNL     1      11.410   1.466 -15.679  1.00  0.00     0.042 C 
BRANCH   8   9
HETATM    9  C   UNL     1      10.888   2.620 -16.441  1.00  0.00     0.258 C 
HETATM   10  O   UNL     1      10.258   2.477 -17.482  1.00  0.00    -0.302 OA
ENDBRANCH   8   9
ENDBRANCH   1   7
TORSDOF 2
ENDMDL
