# Supplementary material for: Investigation of the Mechanism of Cinnamaldehyde in Irritable Bowel Syndrome Based via Network Pharmacology, Molecular Docking, and Animal Experiments
Source: Pediatr Discov. 2025 Oct 5:e70017. Online ahead of print. doi: 10.1002/pdi3.70017 (PMC13398650; doi:10.1002/pdi3.70017)
Supplement: Supplementary file 1 — Supporting Information S1 [file PDI3-9999-0-s001.zip › Supplementary Materials/Molecular Docking/PARP1/7aac.pdb]

HEADER    TRANSFERASE                             04-SEP-20   7AAC              
TITLE     CRYSTAL STRUCTURE OF THE CATALYTIC DOMAIN OF HUMAN PARP1 IN COMPLEX   
TITLE    2 WITH VELIPARIB                                                       
COMPND    MOL_ID: 1;                                                            
COMPND   2 MOLECULE: POLY [ADP-RIBOSE] POLYMERASE 1;                            
COMPND   3 CHAIN: A, B;                                                         
COMPND   4 FRAGMENT: CATALYTIC DOMAIN (662-1101);                               
COMPND   5 SYNONYM: PARP-1,ADP-RIBOSYLTRANSFERASE DIPHTHERIA TOXIN-LIKE 1,ARTD1,
COMPND   6 DNA ADP-RIBOSYLTRANSFERASE PARP1,NAD(+) ADP-RIBOSYLTRANSFERASE 1,    
COMPND   7 ADPRT 1,POLY[ADP-RIBOSE] SYNTHASE 1,PROTEIN POLY-ADP-                
COMPND   8 RIBOSYLTRANSFERASE PARP1;                                            
COMPND   9 EC: 2.4.2.30,2.4.2.-;                                                
COMPND  10 ENGINEERED: YES                                                      
SOURCE    MOL_ID: 1;                                                            
SOURCE   2 ORGANISM_SCIENTIFIC: HOMO SAPIENS;                                   
SOURCE   3 ORGANISM_COMMON: HUMAN;                                              
SOURCE   4 ORGANISM_TAXID: 9606;                                                
SOURCE   5 GENE: PARP1, ADPRT, PPOL;                                            
SOURCE   6 EXPRESSION_SYSTEM: ESCHERICHIA COLI BL21(DE3);                       
SOURCE   7 EXPRESSION_SYSTEM_TAXID: 469008;                                     
SOURCE   8 EXPRESSION_SYSTEM_VARIANT: GOLD;                                     
SOURCE   9 EXPRESSION_SYSTEM_VECTOR_TYPE: PLASMID;                              
SOURCE  10 EXPRESSION_SYSTEM_PLASMID: PET24A                                    
KEYWDS    PARP INHIBITOR, PARYLATION, INHIBITOR, TRANSFERASE                    
EXPDTA    X-RAY DIFFRACTION                                                     
AUTHOR    M.SCHIMPL,T.E.H.OGDEN,J.-C.YANG,L.E.EASTON,E.UNDERWOOD,P.B.RAWLINS,   
AUTHOR   2 J.W.JOHANNES,K.J.EMBREY,D.NEUHAUS                                    
REVDAT   4   01-MAY-24 7AAC    1       REMARK                                   
REVDAT   3   10-MAR-21 7AAC    1       JRNL                                     
REVDAT   2   10-FEB-21 7AAC    1       JRNL                                     
REVDAT   1   13-JAN-21 7AAC    0                                                
JRNL        AUTH   T.E.H.OGDEN,J.C.YANG,M.SCHIMPL,L.E.EASTON,E.UNDERWOOD,       
JRNL        AUTH 2 P.B.RAWLINS,M.M.MCCAULEY,M.F.LANGELIER,J.M.PASCAL,           
JRNL        AUTH 3 K.J.EMBREY,D.NEUHAUS                                         
JRNL        TITL   DYNAMICS OF THE HD REGULATORY SUBDOMAIN OF PARP-1; SUBSTRATE 
JRNL        TITL 2 ACCESS AND ALLOSTERY IN PARP ACTIVATION AND INHIBITION.      
JRNL        REF    NUCLEIC ACIDS RES.            V.  49  2266 2021              
JRNL        REFN                   ESSN 1362-4962                               
JRNL        PMID   33511412                                                     
JRNL        DOI    10.1093/NAR/GKAB020                                          
REMARK   2                                                                      
REMARK   2 RESOLUTION.    1.59 ANGSTROMS.                                       
REMARK   3                                                                      
REMARK   3 REFINEMENT.                                                          
REMARK   3   PROGRAM     : BUSTER 2.11.6                                        
REMARK   3   AUTHORS     : BRICOGNE,BLANC,BRANDL,FLENSBURG,KELLER,              
REMARK   3               : PACIOREK,ROVERSI,SHARFF,SMART,VONRHEIN,              
REMARK   3               : WOMACK,MATTHEWS,TEN EYCK,TRONRUD                     
REMARK   3                                                                      
REMARK   3  DATA USED IN REFINEMENT.                                            
REMARK   3   RESOLUTION RANGE HIGH (ANGSTROMS) : 1.59                           
REMARK   3   RESOLUTION RANGE LOW  (ANGSTROMS) : 31.80                          
REMARK   3   DATA CUTOFF            (SIGMA(F)) : 0.000                          
REMARK   3   COMPLETENESS FOR RANGE        (%) : 68.6                           
REMARK   3   NUMBER OF REFLECTIONS             : 66799                          
REMARK   3                                                                      
REMARK   3  FIT TO DATA USED IN REFINEMENT.                                     
REMARK   3   CROSS-VALIDATION METHOD           : THROUGHOUT                     
REMARK   3   FREE R VALUE TEST SET SELECTION   : RANDOM                         
REMARK   3   R VALUE     (WORKING + TEST SET)  : 0.212                          
REMARK   3   R VALUE            (WORKING SET)  : 0.210                          
REMARK   3   FREE R VALUE                      : 0.242                          
REMARK   3   FREE R VALUE TEST SET SIZE   (%)  : 4.940                          
REMARK   3   FREE R VALUE TEST SET COUNT       : 3298                           
REMARK   3   ESTIMATED ERROR OF FREE R VALUE   : 0.000                          
REMARK   3                                                                      
REMARK   3  FIT IN THE HIGHEST RESOLUTION BIN.                                  
REMARK   3   TOTAL NUMBER OF BINS USED               : 20                       
REMARK   3   BIN RESOLUTION RANGE HIGH   (ANGSTROMS) : 1.59                     
REMARK   3   BIN RESOLUTION RANGE LOW    (ANGSTROMS) : 1.63                     
REMARK   3   BIN COMPLETENESS (WORKING+TEST)     (%) : 3.13                     
REMARK   3   REFLECTIONS IN BIN (WORKING + TEST SET) : 221                      
REMARK   3   BIN R VALUE        (WORKING + TEST SET) : 0.2970                   
REMARK   3   REFLECTIONS IN BIN        (WORKING SET) : 213                      
REMARK   3   BIN R VALUE               (WORKING SET) : 0.2950                   
REMARK   3   BIN FREE R VALUE                        : 0.3410                   
REMARK   3   BIN FREE R VALUE TEST SET SIZE      (%) : 3.62                     
REMARK   3   BIN FREE R VALUE TEST SET COUNT         : 8                        
REMARK   3   ESTIMATED ERROR OF BIN FREE R VALUE     : 0.000                    
REMARK   3                                                                      
REMARK   3  NUMBER OF NON-HYDROGEN ATOMS USED IN REFINEMENT.                    
REMARK   3   PROTEIN ATOMS            : 5475                                    
REMARK   3   NUCLEIC ACID ATOMS       : 0                                       
REMARK   3   HETEROGEN ATOMS          : 46                                      
REMARK   3   SOLVENT ATOMS            : 482                                     
REMARK   3                                                                      
REMARK   3  B VALUES.                                                           
REMARK   3   FROM WILSON PLOT           (A**2) : 19.80                          
REMARK   3   MEAN B VALUE      (OVERALL, A**2) : 24.21                          
REMARK   3   OVERALL ANISOTROPIC B VALUE.                                       
REMARK   3    B11 (A**2) : 3.26860                                              
REMARK   3    B22 (A**2) : 2.21840                                              
REMARK   3    B33 (A**2) : -5.48700                                             
REMARK   3    B12 (A**2) : 0.00000                                              
REMARK   3    B13 (A**2) : 0.00000                                              
REMARK   3    B23 (A**2) : 0.00000                                              
REMARK   3                                                                      
REMARK   3  ESTIMATED COORDINATE ERROR.                                         
REMARK   3   ESD FROM LUZZATI PLOT                    (A) : 0.280               
REMARK   3   DPI (BLOW EQ-10) BASED ON R VALUE        (A) : 0.148               
REMARK   3   DPI (BLOW EQ-9) BASED ON FREE R VALUE    (A) : 0.133               
REMARK   3   DPI (CRUICKSHANK) BASED ON R VALUE       (A) : 0.142               
REMARK   3   DPI (CRUICKSHANK) BASED ON FREE R VALUE  (A) : 0.131               
REMARK   3                                                                      
REMARK   3   REFERENCES: BLOW, D. (2002) ACTA CRYST D58, 792-797                
REMARK   3               CRUICKSHANK, D.W.J. (1999) ACTA CRYST D55, 583-601     
REMARK   3                                                                      
REMARK   3 CORRELATION COEFFICIENTS.                                            
REMARK   3   CORRELATION COEFFICIENT FO-FC      : 0.918                         
REMARK   3   CORRELATION COEFFICIENT FO-FC FREE : 0.894                         
REMARK   3                                                                      
REMARK   3   NUMBER OF GEOMETRIC FUNCTION TERMS DEFINED : 15                    
REMARK   3   TERM                          COUNT    WEIGHT   FUNCTION.          
REMARK   3    BOND LENGTHS              : 5639   ; 2.000  ; HARMONIC            
REMARK   3    BOND ANGLES               : 7625   ; 2.000  ; HARMONIC            
REMARK   3    TORSION ANGLES            : 2011   ; 2.000  ; SINUSOIDAL          
REMARK   3    TRIGONAL CARBON PLANES    : 142    ; 2.000  ; HARMONIC            
REMARK   3    GENERAL PLANES            : 800    ; 5.000  ; HARMONIC            
REMARK   3    ISOTROPIC THERMAL FACTORS : 5639   ; 20.000 ; HARMONIC            
REMARK   3    BAD NON-BONDED CONTACTS   : NULL   ; NULL   ; NULL                
REMARK   3    IMPROPER TORSIONS         : NULL   ; NULL   ; NULL                
REMARK   3    PSEUDOROTATION ANGLES     : NULL   ; NULL   ; NULL                
REMARK   3    CHIRAL IMPROPER TORSION   : 736    ; 5.000  ; SEMIHARMONIC        
REMARK   3    SUM OF OCCUPANCIES        : NULL   ; NULL   ; NULL                
REMARK   3    UTILITY DISTANCES         : NULL   ; NULL   ; NULL                
REMARK   3    UTILITY ANGLES            : NULL   ; NULL   ; NULL                
REMARK   3    UTILITY TORSION           : NULL   ; NULL   ; NULL                
REMARK   3    IDEAL-DIST CONTACT TERM   : 6830   ; 4.000  ; SEMIHARMONIC        
REMARK   3                                                                      
REMARK   3   RMS DEVIATIONS FROM IDEAL VALUES.                                  
REMARK   3    BOND LENGTHS                       (A) : 0.010                    
REMARK   3    BOND ANGLES                  (DEGREES) : 1.04                     
REMARK   3    PEPTIDE OMEGA TORSION ANGLES (DEGREES) : 3.30                     
REMARK   3    OTHER TORSION ANGLES         (DEGREES) : 17.66                    
REMARK   3                                                                      
REMARK   3  TLS DETAILS                                                         
REMARK   3   NUMBER OF TLS GROUPS  : 2                                          
REMARK   3                                                                      
REMARK   3   TLS GROUP : 1                                                      
REMARK   3    SELECTION: { A|* }                                                
REMARK   3    ORIGIN FOR THE GROUP (A):    9.5880   43.2559    4.7693           
REMARK   3    T TENSOR                                                          
REMARK   3     T11:   -0.0189 T22:   -0.0060                                    
REMARK   3     T33:   -0.1647 T12:    0.0181                                    
REMARK   3     T13:   -0.0066 T23:   -0.0042                                    
REMARK   3    L TENSOR                                                          
REMARK   3     L11:    0.7299 L22:    0.4081                                    
REMARK   3     L33:    0.7082 L12:   -0.0113                                    
REMARK   3     L13:   -0.0488 L23:   -0.0893                                    
REMARK   3    S TENSOR                                                          
REMARK   3     S11:   -0.0134 S12:   -0.0106 S13:    0.0052                     
REMARK   3     S21:   -0.0210 S22:   -0.0229 S23:    0.0110                     
REMARK   3     S31:   -0.0088 S32:   -0.0695 S33:    0.0364                     
REMARK   3                                                                      
REMARK   3   TLS GROUP : 2                                                      
REMARK   3    SELECTION: { B|* }                                                
REMARK   3    ORIGIN FOR THE GROUP (A):   30.3765   26.5976   37.7598           
REMARK   3    T TENSOR                                                          
REMARK   3     T11:   -0.0294 T22:   -0.0621                                    
REMARK   3     T33:   -0.1817 T12:    0.0173                                    
REMARK   3     T13:   -0.0089 T23:    0.0064                                    
REMARK   3    L TENSOR                                                          
REMARK   3     L11:    0.3532 L22:    0.5203                                    
REMARK   3     L33:    2.5993 L12:    0.2763                                    
REMARK   3     L13:   -0.2008 L23:   -0.8246                                    
REMARK   3    S TENSOR                                                          
REMARK   3     S11:   -0.0136 S12:    0.0047 S13:   -0.0297                     
REMARK   3     S21:    0.0883 S22:    0.0582 S23:    0.0370                     
REMARK   3     S31:   -0.1590 S32:   -0.1263 S33:   -0.0446                     
REMARK   3                                                                      
REMARK   3  OTHER REFINEMENT REMARKS: NULL                                      
REMARK   4                                                                      
REMARK   4 7AAC COMPLIES WITH FORMAT V. 3.30, 13-JUL-11                         
REMARK 100                                                                      
REMARK 100 THIS ENTRY HAS BEEN PROCESSED BY PDBE ON 04-SEP-20.                  
REMARK 100 THE DEPOSITION ID IS D_1292111072.                                   
REMARK 200                                                                      
REMARK 200 EXPERIMENTAL DETAILS                                                 
REMARK 200  EXPERIMENT TYPE                : X-RAY DIFFRACTION                  
REMARK 200  DATE OF DATA COLLECTION        : 26-JUL-18                          
REMARK 200  TEMPERATURE           (KELVIN) : 100                                
REMARK 200  PH                             : 8.5                                
REMARK 200  NUMBER OF CRYSTALS USED        : 1                                  
REMARK 200                                                                      
REMARK 200  SYNCHROTRON              (Y/N) : Y                                  
REMARK 200  RADIATION SOURCE               : DIAMOND                            
REMARK 200  BEAMLINE                       : I03                                
REMARK 200  X-RAY GENERATOR MODEL          : NULL                               
REMARK 200  MONOCHROMATIC OR LAUE    (M/L) : M                                  
REMARK 200  WAVELENGTH OR RANGE        (A) : 0.97625                            
REMARK 200  MONOCHROMATOR                  : NULL                               
REMARK 200  OPTICS                         : NULL                               
REMARK 200                                                                      
REMARK 200  DETECTOR TYPE                  : PIXEL                              
REMARK 200  DETECTOR MANUFACTURER          : DECTRIS PILATUS 6M                 
REMARK 200  INTENSITY-INTEGRATION SOFTWARE : XDS                                
REMARK 200  DATA SCALING SOFTWARE          : AIMLESS                            
REMARK 200                                                                      
REMARK 200  NUMBER OF UNIQUE REFLECTIONS   : 66837                              
REMARK 200  RESOLUTION RANGE HIGH      (A) : 1.590                              
REMARK 200  RESOLUTION RANGE LOW       (A) : 81.015                             
REMARK 200  REJECTION CRITERIA  (SIGMA(I)) : NULL                               
REMARK 200                                                                      
REMARK 200 OVERALL.                                                             
REMARK 200  COMPLETENESS FOR RANGE     (%) : 92.7                               
REMARK 200  DATA REDUNDANCY                : 6.300                              
REMARK 200  R MERGE                    (I) : 0.12200                            
REMARK 200  R SYM                      (I) : NULL                               
REMARK 200  <I/SIGMA(I)> FOR THE DATA SET  : 10.8000                            
REMARK 200                                                                      
REMARK 200 IN THE HIGHEST RESOLUTION SHELL.                                     
REMARK 200  HIGHEST RESOLUTION SHELL, RANGE HIGH (A) : 1.59                     
REMARK 200  HIGHEST RESOLUTION SHELL, RANGE LOW  (A) : 1.73                     
REMARK 200  COMPLETENESS FOR SHELL     (%) : 73.8                               
REMARK 200  DATA REDUNDANCY IN SHELL       : 4.30                               
REMARK 200  R MERGE FOR SHELL          (I) : 0.79900                            
REMARK 200  R SYM FOR SHELL            (I) : NULL                               
REMARK 200  <I/SIGMA(I)> FOR SHELL         : NULL                               
REMARK 200                                                                      
REMARK 200 DIFFRACTION PROTOCOL: SINGLE WAVELENGTH                              
REMARK 200 METHOD USED TO DETERMINE THE STRUCTURE: MOLECULAR REPLACEMENT        
REMARK 200 SOFTWARE USED: AMORE                                                 
REMARK 200 STARTING MODEL: INTERNAL MODEL                                       
REMARK 200                                                                      
REMARK 200 REMARK: NULL                                                         
REMARK 280                                                                      
REMARK 280 CRYSTAL                                                              
REMARK 280 SOLVENT CONTENT, VS   (%): 45.96                                     
REMARK 280 MATTHEWS COEFFICIENT, VM (ANGSTROMS**3/DA): 2.28                     
REMARK 280                                                                      
REMARK 280 CRYSTALLIZATION CONDITIONS: 2.5 M AMMONIUM SULFATE, 0.1 M TRIS PH    
REMARK 280  8.5, VAPOR DIFFUSION, TEMPERATURE 293K                              
REMARK 290                                                                      
REMARK 290 CRYSTALLOGRAPHIC SYMMETRY                                            
REMARK 290 SYMMETRY OPERATORS FOR SPACE GROUP: P 21 21 21                       
REMARK 290                                                                      
REMARK 290      SYMOP   SYMMETRY                                                
REMARK 290     NNNMMM   OPERATOR                                                
REMARK 290       1555   X,Y,Z                                                   
REMARK 290       2555   -X+1/2,-Y,Z+1/2                                         
REMARK 290       3555   -X,Y+1/2,-Z+1/2                                         
REMARK 290       4555   X+1/2,-Y+1/2,-Z                                         
REMARK 290                                                                      
REMARK 290     WHERE NNN -> OPERATOR NUMBER                                     
REMARK 290           MMM -> TRANSLATION VECTOR                                  
REMARK 290                                                                      
REMARK 290 CRYSTALLOGRAPHIC SYMMETRY TRANSFORMATIONS                            
REMARK 290 THE FOLLOWING TRANSFORMATIONS OPERATE ON THE ATOM/HETATM             
REMARK 290 RECORDS IN THIS ENTRY TO PRODUCE CRYSTALLOGRAPHICALLY                
REMARK 290 RELATED MOLECULES.                                                   
REMARK 290   SMTRY1   1  1.000000  0.000000  0.000000        0.00000            
REMARK 290   SMTRY2   1  0.000000  1.000000  0.000000        0.00000            
REMARK 290   SMTRY3   1  0.000000  0.000000  1.000000        0.00000            
REMARK 290   SMTRY1   2 -1.000000  0.000000  0.000000       24.10750            
REMARK 290   SMTRY2   2  0.000000 -1.000000  0.000000        0.00000            
REMARK 290   SMTRY3   2  0.000000  0.000000  1.000000       81.01450            
REMARK 290   SMTRY1   3 -1.000000  0.000000  0.000000        0.00000            
REMARK 290   SMTRY2   3  0.000000  1.000000  0.000000       45.81450            
REMARK 290   SMTRY3   3  0.000000  0.000000 -1.000000       81.01450            
REMARK 290   SMTRY1   4  1.000000  0.000000  0.000000       24.10750            
REMARK 290   SMTRY2   4  0.000000 -1.000000  0.000000       45.81450            
REMARK 290   SMTRY3   4  0.000000  0.000000 -1.000000        0.00000            
REMARK 290                                                                      
REMARK 290 REMARK: NULL                                                         
REMARK 300                                                                      
REMARK 300 BIOMOLECULE: 1, 2                                                    
REMARK 300 SEE REMARK 350 FOR THE AUTHOR PROVIDED AND/OR PROGRAM                
REMARK 300 GENERATED ASSEMBLY INFORMATION FOR THE STRUCTURE IN                  
REMARK 300 THIS ENTRY. THE REMARK MAY ALSO PROVIDE INFORMATION ON               
REMARK 300 BURIED SURFACE AREA.                                                 
REMARK 350                                                                      
REMARK 350 COORDINATES FOR A COMPLETE MULTIMER REPRESENTING THE KNOWN           
REMARK 350 BIOLOGICALLY SIGNIFICANT OLIGOMERIZATION STATE OF THE                
REMARK 350 MOLECULE CAN BE GENERATED BY APPLYING BIOMT TRANSFORMATIONS          
REMARK 350 GIVEN BELOW.  BOTH NON-CRYSTALLOGRAPHIC AND                          
REMARK 350 CRYSTALLOGRAPHIC OPERATIONS ARE GIVEN.                               
REMARK 350                                                                      
REMARK 350 BIOMOLECULE: 1                                                       
REMARK 350 AUTHOR DETERMINED BIOLOGICAL UNIT: MONOMERIC                         
REMARK 350 APPLY THE FOLLOWING TO CHAINS: A                                     
REMARK 350   BIOMT1   1  1.000000  0.000000  0.000000        0.00000            
REMARK 350   BIOMT2   1  0.000000  1.000000  0.000000        0.00000            
REMARK 350   BIOMT3   1  0.000000  0.000000  1.000000        0.00000            
REMARK 350                                                                      
REMARK 350 BIOMOLECULE: 2                                                       
REMARK 350 AUTHOR DETERMINED BIOLOGICAL UNIT: MONOMERIC                         
REMARK 350 APPLY THE FOLLOWING TO CHAINS: B                                     
REMARK 350   BIOMT1   1  1.000000  0.000000  0.000000        0.00000            
REMARK 350   BIOMT2   1  0.000000  1.000000  0.000000        0.00000            
REMARK 350   BIOMT3   1  0.000000  0.000000  1.000000        0.00000            
REMARK 465                                                                      
REMARK 465 MISSING RESIDUES                                                     
REMARK 465 THE FOLLOWING RESIDUES WERE NOT LOCATED IN THE                       
REMARK 465 EXPERIMENT. (M=MODEL NUMBER; RES=RESIDUE NAME; C=CHAIN               
REMARK 465 IDENTIFIER; SSSEQ=SEQUENCE NUMBER; I=INSERTION CODE.)                
REMARK 465                                                                      
REMARK 465   M RES C SSSEQI                                                     
REMARK 465     GLY A   660                                                      
REMARK 465     SER A   661                                                      
REMARK 465     GLY B   660                                                      
REMARK 465     SER B   661                                                      
REMARK 470                                                                      
REMARK 470 MISSING ATOM                                                         
REMARK 470 THE FOLLOWING RESIDUES HAVE MISSING ATOMS (M=MODEL NUMBER;           
REMARK 470 RES=RESIDUE NAME; C=CHAIN IDENTIFIER; SSEQ=SEQUENCE NUMBER;          
REMARK 470 I=INSERTION CODE):                                                   
REMARK 470   M RES CSSEQI  ATOMS                                                
REMARK 470     LYS A 662    CG   CD   CE   NZ                                   
REMARK 470     LYS A 664    CG   CD   CE   NZ                                   
REMARK 470     GLN A 728    CG   CD   OE1  NE2                                  
REMARK 470     GLU A 809    CG   CD   OE1  OE2                                  
REMARK 470     LYS B 852    CG   CD   CE   NZ                                   
REMARK 470     GLN B 853    CG   CD   OE1  NE2                                  
REMARK 470     ASP B 914    CG   OD1  OD2                                       
REMARK 500                                                                      
REMARK 500 GEOMETRY AND STEREOCHEMISTRY                                         
REMARK 500 SUBTOPIC: TORSION ANGLES                                             
REMARK 500                                                                      
REMARK 500 TORSION ANGLES OUTSIDE THE EXPECTED RAMACHANDRAN REGIONS:            
REMARK 500 (M=MODEL NUMBER; RES=RESIDUE NAME; C=CHAIN IDENTIFIER;               
REMARK 500 SSEQ=SEQUENCE NUMBER; I=INSERTION CODE).                             
REMARK 500                                                                      
REMARK 500 STANDARD TABLE:                                                      
REMARK 500 FORMAT:(10X,I3,1X,A3,1X,A1,I4,A1,4X,F7.2,3X,F7.2)                    
REMARK 500                                                                      
REMARK 500 EXPECTED VALUES: GJ KLEYWEGT AND TA JONES (1996). PHI/PSI-           
REMARK 500 CHOLOGY: RAMACHANDRAN REVISITED. STRUCTURE 4, 1395 - 1400            
REMARK 500                                                                      
REMARK 500  M RES CSSEQI        PSI       PHI                                   
REMARK 500    ASP A 914       71.55   -153.25                                   
REMARK 500                                                                      
REMARK 500 REMARK: NULL                                                         
REMARK 525                                                                      
REMARK 525 SOLVENT                                                              
REMARK 525                                                                      
REMARK 525 THE SOLVENT MOLECULES HAVE CHAIN IDENTIFIERS THAT                    
REMARK 525 INDICATE THE POLYMER CHAIN WITH WHICH THEY ARE MOST                  
REMARK 525 CLOSELY ASSOCIATED. THE REMARK LISTS ALL THE SOLVENT                 
REMARK 525 MOLECULES WHICH ARE MORE THAN 5A AWAY FROM THE                       
REMARK 525 NEAREST POLYMER CHAIN (M = MODEL NUMBER;                             
REMARK 525 RES=RESIDUE NAME; C=CHAIN IDENTIFIER; SSEQ=SEQUENCE                  
REMARK 525 NUMBER; I=INSERTION CODE):                                           
REMARK 525                                                                      
REMARK 525  M RES CSSEQI                                                        
REMARK 525    HOH A1474        DISTANCE =  6.12 ANGSTROMS                       
REMARK 525    HOH A1475        DISTANCE =  6.50 ANGSTROMS                       
REMARK 525    HOH B1407        DISTANCE =  6.55 ANGSTROMS                       
REMARK 800                                                                      
REMARK 800 SITE                                                                 
REMARK 800 SITE_IDENTIFIER: AC1                                                 
REMARK 800 EVIDENCE_CODE: SOFTWARE                                              
REMARK 800 SITE_DESCRIPTION: binding site for residue 78P A 1101                
REMARK 800                                                                      
REMARK 800 SITE_IDENTIFIER: AC2                                                 
REMARK 800 EVIDENCE_CODE: SOFTWARE                                              
REMARK 800 SITE_DESCRIPTION: binding site for residue SO4 A 1102                
REMARK 800                                                                      
REMARK 800 SITE_IDENTIFIER: AC3                                                 
REMARK 800 EVIDENCE_CODE: SOFTWARE                                              
REMARK 800 SITE_DESCRIPTION: binding site for residue 78P B 1101                
REMARK 800                                                                      
REMARK 800 SITE_IDENTIFIER: AC4                                                 
REMARK 800 EVIDENCE_CODE: SOFTWARE                                              
REMARK 800 SITE_DESCRIPTION: binding site for residue SO4 B 1102                
REMARK 900                                                                      
REMARK 900 RELATED ENTRIES                                                      
REMARK 900 RELATED ID: 7AAA   RELATED DB: PDB                                   
REMARK 900 7AAA IS THE UNLIGANDED PROTEIN                                       
REMARK 900 RELATED ID: 7AAB   RELATED DB: PDB                                   
REMARK 900 SAME PROTEIN IN COMPLEX WITH A DIFFERENT INHIBITOR. DESCRIBED IN     
REMARK 900 THE SAME PUBLICATION.                                                
REMARK 900 RELATED ID: 7AAD   RELATED DB: PDB                                   
REMARK 900 SAME PROTEIN IN COMPLEX WITH A DIFFERENT INHIBITOR. DESCRIBED IN     
REMARK 900 THE SAME PUBLICATION.                                                
DBREF  7AAC A  662  1011  UNP    P09874   PARP1_HUMAN    662   1011             
DBREF  7AAC B  662  1011  UNP    P09874   PARP1_HUMAN    662   1011             
SEQADV 7AAC GLY A  660  UNP  P09874              EXPRESSION TAG                 
SEQADV 7AAC SER A  661  UNP  P09874              EXPRESSION TAG                 
SEQADV 7AAC ALA A  762  UNP  P09874    VAL   762 ENGINEERED MUTATION            
SEQADV 7AAC GLY B  660  UNP  P09874              EXPRESSION TAG                 
SEQADV 7AAC SER B  661  UNP  P09874              EXPRESSION TAG                 
SEQADV 7AAC ALA B  762  UNP  P09874    VAL   762 ENGINEERED MUTATION            
SEQRES   1 A  352  GLY SER LYS SER LYS LEU PRO LYS PRO VAL GLN ASP LEU          
SEQRES   2 A  352  ILE LYS MET ILE PHE ASP VAL GLU SER MET LYS LYS ALA          
SEQRES   3 A  352  MET VAL GLU TYR GLU ILE ASP LEU GLN LYS MET PRO LEU          
SEQRES   4 A  352  GLY LYS LEU SER LYS ARG GLN ILE GLN ALA ALA TYR SER          
SEQRES   5 A  352  ILE LEU SER GLU VAL GLN GLN ALA VAL SER GLN GLY SER          
SEQRES   6 A  352  SER ASP SER GLN ILE LEU ASP LEU SER ASN ARG PHE TYR          
SEQRES   7 A  352  THR LEU ILE PRO HIS ASP PHE GLY MET LYS LYS PRO PRO          
SEQRES   8 A  352  LEU LEU ASN ASN ALA ASP SER VAL GLN ALA LYS ALA GLU          
SEQRES   9 A  352  MET LEU ASP ASN LEU LEU ASP ILE GLU VAL ALA TYR SER          
SEQRES  10 A  352  LEU LEU ARG GLY GLY SER ASP ASP SER SER LYS ASP PRO          
SEQRES  11 A  352  ILE ASP VAL ASN TYR GLU LYS LEU LYS THR ASP ILE LYS          
SEQRES  12 A  352  VAL VAL ASP ARG ASP SER GLU GLU ALA GLU ILE ILE ARG          
SEQRES  13 A  352  LYS TYR VAL LYS ASN THR HIS ALA THR THR HIS ASN ALA          
SEQRES  14 A  352  TYR ASP LEU GLU VAL ILE ASP ILE PHE LYS ILE GLU ARG          
SEQRES  15 A  352  GLU GLY GLU CYS GLN ARG TYR LYS PRO PHE LYS GLN LEU          
SEQRES  16 A  352  HIS ASN ARG ARG LEU LEU TRP HIS GLY SER ARG THR THR          
SEQRES  17 A  352  ASN PHE ALA GLY ILE LEU SER GLN GLY LEU ARG ILE ALA          
SEQRES  18 A  352  PRO PRO GLU ALA PRO VAL THR GLY TYR MET PHE GLY LYS          
SEQRES  19 A  352  GLY ILE TYR PHE ALA ASP MET VAL SER LYS SER ALA ASN          
SEQRES  20 A  352  TYR CYS HIS THR SER GLN GLY ASP PRO ILE GLY LEU ILE          
SEQRES  21 A  352  LEU LEU GLY GLU VAL ALA LEU GLY ASN MET TYR GLU LEU          
SEQRES  22 A  352  LYS HIS ALA SER HIS ILE SER LYS LEU PRO LYS GLY LYS          
SEQRES  23 A  352  HIS SER VAL LYS GLY LEU GLY LYS THR THR PRO ASP PRO          
SEQRES  24 A  352  SER ALA ASN ILE SER LEU ASP GLY VAL ASP VAL PRO LEU          
SEQRES  25 A  352  GLY THR GLY ILE SER SER GLY VAL ASN ASP THR SER LEU          
SEQRES  26 A  352  LEU TYR ASN GLU TYR ILE VAL TYR ASP ILE ALA GLN VAL          
SEQRES  27 A  352  ASN LEU LYS TYR LEU LEU LYS LEU LYS PHE ASN PHE LYS          
SEQRES  28 A  352  THR                                                          
SEQRES   1 B  352  GLY SER LYS SER LYS LEU PRO LYS PRO VAL GLN ASP LEU          
SEQRES   2 B  352  ILE LYS MET ILE PHE ASP VAL GLU SER MET LYS LYS ALA          
SEQRES   3 B  352  MET VAL GLU TYR GLU ILE ASP LEU GLN LYS MET PRO LEU          
SEQRES   4 B  352  GLY LYS LEU SER LYS ARG GLN ILE GLN ALA ALA TYR SER          
SEQRES   5 B  352  ILE LEU SER GLU VAL GLN GLN ALA VAL SER GLN GLY SER          
SEQRES   6 B  352  SER ASP SER GLN ILE LEU ASP LEU SER ASN ARG PHE TYR          
SEQRES   7 B  352  THR LEU ILE PRO HIS ASP PHE GLY MET LYS LYS PRO PRO          
SEQRES   8 B  352  LEU LEU ASN ASN ALA ASP SER VAL GLN ALA LYS ALA GLU          
SEQRES   9 B  352  MET LEU ASP ASN LEU LEU ASP ILE GLU VAL ALA TYR SER          
SEQRES  10 B  352  LEU LEU ARG GLY GLY SER ASP ASP SER SER LYS ASP PRO          
SEQRES  11 B  352  ILE ASP VAL ASN TYR GLU LYS LEU LYS THR ASP ILE LYS          
SEQRES  12 B  352  VAL VAL ASP ARG ASP SER GLU GLU ALA GLU ILE ILE ARG          
SEQRES  13 B  352  LYS TYR VAL LYS ASN THR HIS ALA THR THR HIS ASN ALA          
SEQRES  14 B  352  TYR ASP LEU GLU VAL ILE ASP ILE PHE LYS ILE GLU ARG          
SEQRES  15 B  352  GLU GLY GLU CYS GLN ARG TYR LYS PRO PHE LYS GLN LEU          
SEQRES  16 B  352  HIS ASN ARG ARG LEU LEU TRP HIS GLY SER ARG THR THR          
SEQRES  17 B  352  ASN PHE ALA GLY ILE LEU SER GLN GLY LEU ARG ILE ALA          
SEQRES  18 B  352  PRO PRO GLU ALA PRO VAL THR GLY TYR MET PHE GLY LYS          
SEQRES  19 B  352  GLY ILE TYR PHE ALA ASP MET VAL SER LYS SER ALA ASN          
SEQRES  20 B  352  TYR CYS HIS THR SER GLN GLY ASP PRO ILE GLY LEU ILE          
SEQRES  21 B  352  LEU LEU GLY GLU VAL ALA LEU GLY ASN MET TYR GLU LEU          
SEQRES  22 B  352  LYS HIS ALA SER HIS ILE SER LYS LEU PRO LYS GLY LYS          
SEQRES  23 B  352  HIS SER VAL LYS GLY LEU GLY LYS THR THR PRO ASP PRO          
SEQRES  24 B  352  SER ALA ASN ILE SER LEU ASP GLY VAL ASP VAL PRO LEU          
SEQRES  25 B  352  GLY THR GLY ILE SER SER GLY VAL ASN ASP THR SER LEU          
SEQRES  26 B  352  LEU TYR ASN GLU TYR ILE VAL TYR ASP ILE ALA GLN VAL          
SEQRES  27 B  352  ASN LEU LYS TYR LEU LEU LYS LEU LYS PHE ASN PHE LYS          
SEQRES  28 B  352  THR                                                          
HET    78P  A1101      18                                                       
HET    SO4  A1102       5                                                       
HET    78P  B1101      18                                                       
HET    SO4  B1102       5                                                       
HETNAM     78P (2R)-2-(7-CARBAMOYL-1H-BENZIMIDAZOL-2-YL)-2-                     
HETNAM   2 78P  METHYLPYRROLIDINIUM                                             
HETNAM     SO4 SULFATE ION                                                      
HETSYN     78P VELIPARIB                                                        
FORMUL   3  78P    2(C13 H16 N4 O)                                              
FORMUL   4  SO4    2(O4 S 2-)                                                   
FORMUL   7  HOH   *482(H2 O)                                                    
HELIX    1 AA1 PRO A  666  PHE A  677  1                                  12    
HELIX    2 AA2 ASP A  678  TYR A  689  1                                  12    
HELIX    3 AA3 PRO A  697  LEU A  701  5                                   5    
HELIX    4 AA4 SER A  702  GLN A  722  1                                  21    
HELIX    5 AA5 SER A  725  ILE A  740  1                                  16    
HELIX    6 AA6 ASN A  754  GLY A  780  1                                  27    
HELIX    7 AA7 ASP A  788  LEU A  797  1                                  10    
HELIX    8 AA8 SER A  808  THR A  821  1                                  14    
HELIX    9 AA9 ALA A  823  ASN A  827  5                                   5    
HELIX   10 AB1 GLY A  843  LYS A  849  1                                   7    
HELIX   11 AB2 PRO A  850  LYS A  852  5                                   3    
HELIX   12 AB3 ARG A  865  THR A  867  5                                   3    
HELIX   13 AB4 ASN A  868  GLY A  876  1                                   9    
HELIX   14 AB5 PRO A  885  TYR A  889  5                                   5    
HELIX   15 AB6 MET A  900  TYR A  907  1                                   8    
HELIX   16 AB7 PRO A  958  ASN A  961  5                                   4    
HELIX   17 AB8 ASP A  993  ALA A  995  5                                   3    
HELIX   18 AB9 PRO B  666  PHE B  677  1                                  12    
HELIX   19 AC1 ASP B  678  TYR B  689  1                                  12    
HELIX   20 AC2 PRO B  697  LEU B  701  5                                   5    
HELIX   21 AC3 SER B  702  GLY B  723  1                                  22    
HELIX   22 AC4 SER B  725  ILE B  740  1                                  16    
HELIX   23 AC5 ASN B  754  GLY B  780  1                                  27    
HELIX   24 AC6 ASP B  788  LEU B  797  1                                  10    
HELIX   25 AC7 SER B  808  THR B  821  1                                  14    
HELIX   26 AC8 ALA B  823  ASN B  827  5                                   5    
HELIX   27 AC9 GLY B  843  LYS B  849  1                                   7    
HELIX   28 AD1 PRO B  850  LYS B  852  5                                   3    
HELIX   29 AD2 ARG B  865  THR B  867  5                                   3    
HELIX   30 AD3 ASN B  868  GLY B  876  1                                   9    
HELIX   31 AD4 PRO B  885  TYR B  889  5                                   5    
HELIX   32 AD5 MET B  900  TYR B  907  1                                   8    
HELIX   33 AD6 PRO B  958  ASN B  961  5                                   4    
HELIX   34 AD7 ASP B  993  ALA B  995  5                                   3    
SHEET    1 AA1 5 THR A 799  VAL A 803  0                                        
SHEET    2 AA1 5 TYR A 829  ARG A 841 -1  O  LYS A 838   N  LYS A 802           
SHEET    3 AA1 5 VAL A 997  PHE A1009 -1  O  LYS A1004   N  ILE A 834           
SHEET    4 AA1 5 ILE A 916  ALA A 925 -1  N  ILE A 919   O  LEU A1003           
SHEET    5 AA1 5 ARG A 857  SER A 864 -1  N  ARG A 858   O  VAL A 924           
SHEET    1 AA2 4 ILE A 895  PHE A 897  0                                        
SHEET    2 AA2 4 GLU A 988  VAL A 991 -1  O  VAL A 991   N  ILE A 895           
SHEET    3 AA2 4 SER A 947  GLY A 950 -1  N  GLY A 950   O  GLU A 988           
SHEET    4 AA2 4 MET A 929  LEU A 932  1  N  TYR A 930   O  SER A 947           
SHEET    1 AA3 3 GLY A 974  SER A 976  0                                        
SHEET    2 AA3 3 GLY A 952  PRO A 956 -1  N  THR A 955   O  ILE A 975           
SHEET    3 AA3 3 LEU A 984  TYR A 986  1  O  LEU A 985   N  THR A 954           
SHEET    1 AA4 2 ILE A 962  LEU A 964  0                                        
SHEET    2 AA4 2 VAL A 967  VAL A 969 -1  O  VAL A 969   N  ILE A 962           
SHEET    1 AA5 5 THR B 799  VAL B 803  0                                        
SHEET    2 AA5 5 TYR B 829  ARG B 841 -1  O  LYS B 838   N  LYS B 802           
SHEET    3 AA5 5 VAL B 997  PHE B1009 -1  O  LEU B1002   N  PHE B 837           
SHEET    4 AA5 5 ILE B 916  ALA B 925 -1  N  ILE B 919   O  LEU B1003           
SHEET    5 AA5 5 ARG B 857  SER B 864 -1  N  ARG B 858   O  VAL B 924           
SHEET    1 AA6 4 ILE B 895  PHE B 897  0                                        
SHEET    2 AA6 4 GLU B 988  VAL B 991 -1  O  VAL B 991   N  ILE B 895           
SHEET    3 AA6 4 SER B 947  GLY B 950 -1  N  GLY B 950   O  GLU B 988           
SHEET    4 AA6 4 MET B 929  LEU B 932  1  N  TYR B 930   O  SER B 947           
SHEET    1 AA7 3 GLY B 974  SER B 976  0                                        
SHEET    2 AA7 3 GLY B 952  PRO B 956 -1  N  THR B 955   O  ILE B 975           
SHEET    3 AA7 3 LEU B 984  TYR B 986  1  O  LEU B 985   N  THR B 954           
SHEET    1 AA8 2 ILE B 962  LEU B 964  0                                        
SHEET    2 AA8 2 VAL B 967  VAL B 969 -1  O  VAL B 969   N  ILE B 962           
SITE     1 AC1 10 HIS A 862  GLY A 863  TYR A 896  PHE A 897                    
SITE     2 AC1 10 SER A 904  TYR A 907  GLU A 988  HOH A1257                    
SITE     3 AC1 10 HOH A1359  HOH A1454                                          
SITE     1 AC2  8 LYS A 903  LEU A 984  LEU A 985  TYR A 986                    
SITE     2 AC2  8 HOH A1205  HOH A1254  HOH A1304  HOH B1250                    
SITE     1 AC3  9 GLU B 763  HIS B 862  GLY B 863  TYR B 896                    
SITE     2 AC3  9 PHE B 897  SER B 904  TYR B 907  GLU B 988                    
SITE     3 AC3  9 HOH B1210                                                     
SITE     1 AC4  9 GLN A 722  HOH A1225  LYS B 903  LEU B 984                    
SITE     2 AC4  9 LEU B 985  TYR B 986  HOH B1202  HOH B1248                    
SITE     3 AC4  9 HOH B1251                                                     
CRYST1   48.215   91.629  162.029  90.00  90.00  90.00 P 21 21 21    8          
ORIGX1      1.000000  0.000000  0.000000        0.00000                         
ORIGX2      0.000000  1.000000  0.000000        0.00000                         
ORIGX3      0.000000  0.000000  1.000000        0.00000                         
SCALE1      0.020740  0.000000  0.000000        0.00000                         
SCALE2      0.000000  0.010914  0.000000        0.00000                         
SCALE3      0.000000  0.000000  0.006172        0.00000                         
ATOM      1  N   LYS A 662     -11.972  53.708 -17.862  1.00 32.11           N  
ANISOU    1  N   LYS A 662     3927   5839   2435    784   -800    406       N  
ATOM      2  CA  LYS A 662     -10.551  53.382 -17.828  1.00 30.86           C  
ANISOU    2  CA  LYS A 662     3849   5599   2277    739   -759    386       C  
ATOM      3  C   LYS A 662      -9.760  54.329 -16.907  1.00 32.35           C  
ANISOU    3  C   LYS A 662     4087   5670   2536    780   -712    410       C  
ATOM      4  O   LYS A 662     -10.001  55.540 -16.881  1.00 30.54           O  
ANISOU    4  O   LYS A 662     3856   5416   2332    855   -716    469       O  
ATOM      5  CB  LYS A 662      -9.947  53.366 -19.239  1.00 33.83           C  
ANISOU    5  CB  LYS A 662     4266   6011   2578    727   -777    416       C  
ATOM      6  N   SER A 663      -8.820  53.759 -16.152  1.00 27.42           N  
ANISOU    6  N   SER A 663     3505   4973   1942    731   -667    364       N  
ATOM      7  CA  SER A 663      -7.989  54.504 -15.209  1.00 25.99           C  
ANISOU    7  CA  SER A 663     3370   4681   1824    755   -623    375       C  
ATOM      8  C   SER A 663      -7.119  55.569 -15.873  1.00 30.79           C  
ANISOU    8  C   SER A 663     4036   5237   2427    792   -616    441       C  
ATOM      9  O   SER A 663      -6.552  55.336 -16.949  1.00 31.03           O  
ANISOU    9  O   SER A 663     4094   5294   2401    768   -624    460       O  
ATOM     10  CB  SER A 663      -7.118  53.551 -14.394  1.00 27.22           C  
ANISOU   10  CB  SER A 663     3557   4783   2003    689   -582    313       C  
ATOM     11  OG  SER A 663      -6.319  54.277 -13.474  1.00 27.71           O  
ANISOU   11  OG  SER A 663     3661   4746   2123    709   -543    322       O  
ATOM     12  N   LYS A 664      -7.010  56.733 -15.203  1.00 27.48           N  
ANISOU   12  N   LYS A 664     3633   4741   2066    849   -597    475       N  
ATOM     13  CA  LYS A 664      -6.169  57.856 -15.623  1.00 27.81           C  
ANISOU   13  CA  LYS A 664     3732   4714   2120    883   -585    539       C  
ATOM     14  C   LYS A 664      -4.834  57.858 -14.835  1.00 30.58           C  
ANISOU   14  C   LYS A 664     4141   4964   2513    845   -536    514       C  
ATOM     15  O   LYS A 664      -3.971  58.721 -15.066  1.00 31.03           O  
ANISOU   15  O   LYS A 664     4249   4953   2587    860   -520    561       O  
ATOM     16  CB  LYS A 664      -6.912  59.195 -15.473  1.00 31.13           C  
ANISOU   16  CB  LYS A 664     4138   5110   2579    971   -599    595       C  
ATOM     17  N   LEU A 665      -4.651  56.869 -13.939  1.00 23.14           N  
ANISOU   17  N   LEU A 665     3190   4014   1587    794   -515    444       N  
ATOM     18  CA  LEU A 665      -3.405  56.729 -13.189  1.00 20.54           C  
ANISOU   18  CA  LEU A 665     2909   3603   1293    755   -473    417       C  
ATOM     19  C   LEU A 665      -2.227  56.495 -14.146  1.00 21.20           C  
ANISOU   19  C   LEU A 665     3038   3680   1337    717   -461    439       C  
ATOM     20  O   LEU A 665      -2.400  55.829 -15.167  1.00 20.01           O  
ANISOU   20  O   LEU A 665     2877   3604   1124    695   -482    440       O  
ATOM     21  CB  LEU A 665      -3.485  55.544 -12.214  1.00 19.77           C  
ANISOU   21  CB  LEU A 665     2789   3515   1208    705   -456    342       C  
ATOM     22  CG  LEU A 665      -4.298  55.750 -10.931  1.00 24.57           C  
ANISOU   22  CG  LEU A 665     3361   4107   1865    732   -450    313       C  
ATOM     23  CD1 LEU A 665      -4.520  54.439 -10.220  1.00 24.39           C  
ANISOU   23  CD1 LEU A 665     3311   4116   1841    678   -439    248       C  
ATOM     24  CD2 LEU A 665      -3.613  56.727  -9.987  1.00 26.07           C  
ANISOU   24  CD2 LEU A 665     3592   4200   2114    756   -420    319       C  
ATOM     25  N   PRO A 666      -1.028  57.024 -13.844  1.00 18.73           N  
ANISOU   25  N   PRO A 666     2775   3286   1056    706   -429    455       N  
ATOM     26  CA  PRO A 666       0.137  56.713 -14.699  1.00 19.14           C  
ANISOU   26  CA  PRO A 666     2866   3338   1070    667   -413    473       C  
ATOM     27  C   PRO A 666       0.318  55.194 -14.836  1.00 19.46           C  
ANISOU   27  C   PRO A 666     2894   3430   1072    609   -408    412       C  
ATOM     28  O   PRO A 666       0.079  54.442 -13.867  1.00 18.36           O  
ANISOU   28  O   PRO A 666     2734   3285    958    586   -400    354       O  
ATOM     29  CB  PRO A 666       1.311  57.332 -13.935  1.00 21.07           C  
ANISOU   29  CB  PRO A 666     3151   3484   1370    655   -377    480       C  
ATOM     30  CG  PRO A 666       0.691  58.358 -13.032  1.00 25.98           C  
ANISOU   30  CG  PRO A 666     3768   4053   2052    704   -381    488       C  
ATOM     31  CD  PRO A 666      -0.638  57.813 -12.653  1.00 20.89           C  
ANISOU   31  CD  PRO A 666     3070   3466   1400    722   -404    450       C  
ATOM     32  N   LYS A 667       0.699  54.741 -16.048  1.00 16.19           N  
ANISOU   32  N   LYS A 667     2491   3066    592    588   -413    426       N  
ATOM     33  CA  LYS A 667       0.928  53.326 -16.355  1.00 16.26           C  
ANISOU   33  CA  LYS A 667     2496   3122    560    536   -407    369       C  
ATOM     34  C   LYS A 667       1.843  52.616 -15.321  1.00 18.39           C  
ANISOU   34  C   LYS A 667     2782   3333    871    495   -369    319       C  
ATOM     35  O   LYS A 667       1.446  51.539 -14.870  1.00 15.54           O  
ANISOU   35  O   LYS A 667     2401   2994    511    465   -370    261       O  
ATOM     36  CB  LYS A 667       1.430  53.103 -17.790  1.00 19.48           C  
ANISOU   36  CB  LYS A 667     2926   3583    894    523   -410    394       C  
ATOM     37  CG  LYS A 667       1.488  51.623 -18.194  1.00 40.55           C  
ANISOU   37  CG  LYS A 667     5589   6302   3514    475   -409    328       C  
ATOM     38  CD  LYS A 667       0.114  51.018 -18.529  1.00 56.60           C  
ANISOU   38  CD  LYS A 667     7578   8416   5511    472   -452    297       C  
ATOM     39  CE  LYS A 667       0.149  49.506 -18.611  1.00 72.17           C  
ANISOU   39  CE  LYS A 667     9548  10417   7457    417   -447    221       C  
ATOM     40  NZ  LYS A 667       1.159  49.008 -19.588  1.00 82.50           N  
ANISOU   40  NZ  LYS A 667    10895  11742   8710    394   -426    214       N  
ATOM     41  N   PRO A 668       2.975  53.211 -14.835  1.00 17.81           N  
ANISOU   41  N   PRO A 668     2742   3186    839    493   -336    340       N  
ATOM     42  CA  PRO A 668       3.766  52.518 -13.795  1.00 16.24           C  
ANISOU   42  CA  PRO A 668     2552   2940    679    457   -305    294       C  
ATOM     43  C   PRO A 668       2.979  52.254 -12.500  1.00 16.81           C  
ANISOU   43  C   PRO A 668     2596   2997    795    459   -310    251       C  
ATOM     44  O   PRO A 668       3.193  51.223 -11.833  1.00 15.03           O  
ANISOU   44  O   PRO A 668     2365   2766    581    425   -295    201       O  
ATOM     45  CB  PRO A 668       4.954  53.474 -13.571  1.00 18.34           C  
ANISOU   45  CB  PRO A 668     2852   3138    980    460   -278    335       C  
ATOM     46  CG  PRO A 668       5.071  54.258 -14.878  1.00 24.04           C  
ANISOU   46  CG  PRO A 668     3591   3884   1661    482   -287    399       C  
ATOM     47  CD  PRO A 668       3.635  54.478 -15.240  1.00 20.31           C  
ANISOU   47  CD  PRO A 668     3089   3462   1166    518   -327    409       C  
ATOM     48  N   VAL A 669       2.072  53.184 -12.123  1.00 14.38           N  
ANISOU   48  N   VAL A 669     2269   2681    513    502   -330    272       N  
ATOM     49  CA  VAL A 669       1.232  53.025 -10.917  1.00 13.43           C  
ANISOU   49  CA  VAL A 669     2086   2520    498    506   -309    219       C  
ATOM     50  C   VAL A 669       0.230  51.889 -11.135  1.00 14.54           C  
ANISOU   50  C   VAL A 669     2218   2767    538    489   -353    196       C  
ATOM     51  O   VAL A 669       0.044  51.059 -10.244  1.00 12.56           O  
ANISOU   51  O   VAL A 669     1875   2428    470    455   -285    122       O  
ATOM     52  CB  VAL A 669       0.557  54.336 -10.419  1.00 15.68           C  
ANISOU   52  CB  VAL A 669     2395   2810    754    565   -344    265       C  
ATOM     53  CG1 VAL A 669      -0.393  54.079  -9.238  1.00 13.98           C  
ANISOU   53  CG1 VAL A 669     2141   2603    569    575   -345    223       C  
ATOM     54  CG2 VAL A 669       1.600  55.386 -10.050  1.00 15.89           C  
ANISOU   54  CG2 VAL A 669     2464   2754    821    575   -322    294       C  
ATOM     55  N   GLN A 670      -0.389  51.845 -12.327  1.00 13.02           N  
ANISOU   55  N   GLN A 670     1920   2536    490    488   -308    173       N  
ATOM     56  CA  GLN A 670      -1.336  50.793 -12.691  1.00 12.88           C  
ANISOU   56  CA  GLN A 670     1844   2565    484    462   -312    134       C  
ATOM     57  C   GLN A 670      -0.668  49.406 -12.614  1.00 13.53           C  
ANISOU   57  C   GLN A 670     1976   2683    482    408   -326    104       C  
ATOM     58  O   GLN A 670      -1.211  48.492 -11.989  1.00 12.36           O  
ANISOU   58  O   GLN A 670     1749   2487    459    377   -286     52       O  
ATOM     59  CB  GLN A 670      -1.932  51.045 -14.087  1.00 14.55           C  
ANISOU   59  CB  GLN A 670     2098   2912    519    486   -392    186       C  
ATOM     60  CG  GLN A 670      -2.754  52.317 -14.148  1.00 17.57           C  
ANISOU   60  CG  GLN A 670     2515   3371    790    556   -468    262       C  
ATOM     61  CD  GLN A 670      -3.570  52.336 -15.421  1.00 33.61           C  
ANISOU   61  CD  GLN A 670     4521   5492   2760    571   -511    287       C  
ATOM     62  OE1 GLN A 670      -4.118  51.311 -15.853  1.00 25.71           O  
ANISOU   62  OE1 GLN A 670     3493   4558   1718    534   -532    247       O  
ATOM     63  NE2 GLN A 670      -3.646  53.497 -16.051  1.00 24.12           N  
ANISOU   63  NE2 GLN A 670     3327   4290   1548    624   -526    354       N  
ATOM     64  N   ASP A 671       0.540  49.295 -13.181  1.00 12.97           N  
ANISOU   64  N   ASP A 671     1913   2552    461    392   -287    104       N  
ATOM     65  CA  ASP A 671       1.352  48.082 -13.150  1.00 13.46           C  
ANISOU   65  CA  ASP A 671     2026   2635    452    348   -288     75       C  
ATOM     66  C   ASP A 671       1.705  47.672 -11.717  1.00 13.26           C  
ANISOU   66  C   ASP A 671     2014   2569    457    331   -271     51       C  
ATOM     67  O   ASP A 671       1.595  46.493 -11.376  1.00 11.22           O  
ANISOU   67  O   ASP A 671     1640   2196    425    293   -207      1       O  
ATOM     68  CB  ASP A 671       2.597  48.236 -14.023  1.00 15.38           C  
ANISOU   68  CB  ASP A 671     2395   2958    492    348   -318    116       C  
ATOM     69  CG  ASP A 671       2.268  48.263 -15.517  1.00 30.02           C  
ANISOU   69  CG  ASP A 671     4250   4881   2275    354   -343    132       C  
ATOM     70  OD1 ASP A 671       1.123  47.918 -15.881  1.00 28.61           O  
ANISOU   70  OD1 ASP A 671     4040   4762   2067    351   -377    114       O  
ATOM     71  OD2 ASP A 671       3.169  48.583 -16.320  1.00 39.75           O  
ANISOU   71  OD2 ASP A 671     5513   6113   3478    359   -327    163       O  
ATOM     72  N   LEU A 672       2.031  48.662 -10.860  1.00 10.99           N  
ANISOU   72  N   LEU A 672     1629   2117    429    354   -199     52       N  
ATOM     73  CA  LEU A 672       2.325  48.414  -9.450  1.00 10.96           C  
ANISOU   73  CA  LEU A 672     1644   2089    430    344   -193     38       C  
ATOM     74  C   LEU A 672       1.076  47.801  -8.749  1.00 13.48           C  
ANISOU   74  C   LEU A 672     2064   2593    466    338   -283     31       C  
ATOM     75  O   LEU A 672       1.187  46.750  -8.110  1.00 11.61           O  
ANISOU   75  O   LEU A 672     1731   2246    434    302   -219    -11       O  
ATOM     76  CB  LEU A 672       2.797  49.717  -8.774  1.00 10.75           C  
ANISOU   76  CB  LEU A 672     1638   2015    432    374   -185     62       C  
ATOM     77  CG  LEU A 672       2.989  49.648  -7.265  1.00 15.12           C  
ANISOU   77  CG  LEU A 672     2336   2686    723    374   -248     75       C  
ATOM     78  CD1 LEU A 672       4.216  48.803  -6.921  1.00 15.45           C  
ANISOU   78  CD1 LEU A 672     2400   2697    772    337   -220     57       C  
ATOM     79  CD2 LEU A 672       3.028  51.047  -6.641  1.00 14.24           C  
ANISOU   79  CD2 LEU A 672     2232   2530    647    412   -247    101       C  
ATOM     80  N   ILE A 673      -0.116  48.426  -8.936  1.00 13.42           N  
ANISOU   80  N   ILE A 673     2015   2618    466    369   -306     44       N  
ATOM     81  CA  ILE A 673      -1.395  47.960  -8.376  1.00 13.89           C  
ANISOU   81  CA  ILE A 673     2045   2739    494    364   -333     21       C  
ATOM     82  C   ILE A 673      -1.708  46.520  -8.845  1.00 16.28           C  
ANISOU   82  C   ILE A 673     2336   3082    769    311   -340    -19       C  
ATOM     83  O   ILE A 673      -2.041  45.668  -8.013  1.00 13.68           O  
ANISOU   83  O   ILE A 673     1986   2748    465    279   -328    -51       O  
ATOM     84  CB  ILE A 673      -2.571  48.955  -8.667  1.00 17.30           C  
ANISOU   84  CB  ILE A 673     2440   3213    922    413   -363     49       C  
ATOM     85  CG1 ILE A 673      -2.309  50.397  -8.108  1.00 18.05           C  
ANISOU   85  CG1 ILE A 673     2549   3256   1052    468   -353     84       C  
ATOM     86  CG2 ILE A 673      -3.920  48.417  -8.208  1.00 15.24           C  
ANISOU   86  CG2 ILE A 673     2120   3007    664    404   -378     24       C  
ATOM     87  CD1 ILE A 673      -1.771  50.527  -6.659  1.00 20.48           C  
ANISOU   87  CD1 ILE A 673     2872   3503   1406    465   -321     65       C  
ATOM     88  N   LYS A 674      -1.523  46.239 -10.145  1.00 14.56           N  
ANISOU   88  N   LYS A 674     2133   2896    505    299   -356    -17       N  
ATOM     89  CA  LYS A 674      -1.753  44.900 -10.707  1.00 14.54           C  
ANISOU   89  CA  LYS A 674     2126   2926    471    248   -364    -60       C  
ATOM     90  C   LYS A 674      -0.853  43.846 -10.037  1.00 19.40           C  
ANISOU   90  C   LYS A 674     2771   3488   1112    208   -328    -93       C  
ATOM     91  O   LYS A 674      -1.344  42.773  -9.674  1.00 20.89           O  
ANISOU   91  O   LYS A 674     2943   3684   1308    167   -328   -130       O  
ATOM     92  CB  LYS A 674      -1.554  44.889 -12.228  1.00 17.08           C  
ANISOU   92  CB  LYS A 674     2466   3289    734    247   -383    -53       C  
ATOM     93  CG  LYS A 674      -2.747  45.457 -12.990  1.00 30.33           C  
ANISOU   93  CG  LYS A 674     4104   5042   2377    271   -427    -33       C  
ATOM     94  CD  LYS A 674      -2.619  45.255 -14.511  1.00 42.56           C  
ANISOU   94  CD  LYS A 674     5670   6644   3858    263   -449    -32       C  
ATOM     95  CE  LYS A 674      -1.994  46.438 -15.213  1.00 59.33           C  
ANISOU   95  CE  LYS A 674     7820   8762   5960    310   -449     26       C  
ATOM     96  NZ  LYS A 674      -1.871  46.205 -16.676  1.00 74.45           N  
ANISOU   96  NZ  LYS A 674     9752  10736   7801    301   -468     27       N  
ATOM     97  N   MET A 675       0.435  44.179  -9.830  1.00 14.37           N  
ANISOU   97  N   MET A 675     2174   2796    490    221   -299    -75       N  
ATOM     98  CA  MET A 675       1.416  43.267  -9.224  1.00 15.10           C  
ANISOU   98  CA  MET A 675     2294   2837    605    192   -265    -99       C  
ATOM     99  C   MET A 675       1.053  42.906  -7.792  1.00 17.60           C  
ANISOU   99  C   MET A 675     2591   3130    967    179   -253   -112       C  
ATOM    100  O   MET A 675       1.195  41.748  -7.408  1.00 17.73           O  
ANISOU  100  O   MET A 675     2613   3128    994    143   -238   -142       O  
ATOM    101  CB  MET A 675       2.783  43.937  -9.113  1.00 18.16           C  
ANISOU  101  CB  MET A 675     2717   3176   1006    215   -239    -70       C  
ATOM    102  CG  MET A 675       3.572  44.114 -10.374  1.00 24.92           C  
ANISOU  102  CG  MET A 675     3603   4043   1823    221   -236    -56       C  
ATOM    103  SD  MET A 675       4.989  45.116  -9.838  1.00 31.31           S  
ANISOU  103  SD  MET A 675     4439   4794   2665    246   -207    -14       S  
ATOM    104  CE  MET A 675       5.870  43.950  -8.957  1.00 26.22           C  
ANISOU  104  CE  MET A 675     3806   4105   2049    217   -174    -46       C  
ATOM    105  N   ILE A 676       0.676  43.909  -6.975  1.00 12.90           N  
ANISOU  105  N   ILE A 676     1942   2494    466    212   -239    -86       N  
ATOM    106  CA  ILE A 676       0.473  43.710  -5.533  1.00 13.18           C  
ANISOU  106  CA  ILE A 676     1988   2536    484    205   -235    -96       C  
ATOM    107  C   ILE A 676      -0.874  43.078  -5.196  1.00 16.15           C  
ANISOU  107  C   ILE A 676     2327   2963    848    182   -252   -119       C  
ATOM    108  O   ILE A 676      -0.981  42.441  -4.140  1.00 15.42           O  
ANISOU  108  O   ILE A 676     2224   2855    779    159   -234   -132       O  
ATOM    109  CB  ILE A 676       0.756  45.005  -4.734  1.00 16.84           C  
ANISOU  109  CB  ILE A 676     2462   2979    959    247   -231    -70       C  
ATOM    110  CG1 ILE A 676      -0.286  46.119  -5.010  1.00 17.90           C  
ANISOU  110  CG1 ILE A 676     2566   3148   1087    289   -256    -51       C  
ATOM    111  CG2 ILE A 676       2.186  45.480  -5.042  1.00 16.88           C  
ANISOU  111  CG2 ILE A 676     2510   2939    966    257   -216    -50       C  
ATOM    112  CD1 ILE A 676      -0.205  47.279  -4.010  1.00 22.34           C  
ANISOU  112  CD1 ILE A 676     3129   3678   1681    328   -246    -35       C  
ATOM    113  N   PHE A 677      -1.877  43.213  -6.081  1.00 13.24           N  
ANISOU  113  N   PHE A 677     1921   2643    467    185   -279   -119       N  
ATOM    114  CA  PHE A 677      -3.168  42.575  -5.823  1.00 13.59           C  
ANISOU  114  CA  PHE A 677     1924   2743    498    157   -298   -141       C  
ATOM    115  C   PHE A 677      -3.369  41.275  -6.627  1.00 17.80           C  
ANISOU  115  C   PHE A 677     2460   3296   1008    101   -309   -175       C  
ATOM    116  O   PHE A 677      -4.485  40.753  -6.648  1.00 18.92           O  
ANISOU  116  O   PHE A 677     2558   3484   1145     71   -327   -193       O  
ATOM    117  CB  PHE A 677      -4.331  43.564  -6.029  1.00 14.68           C  
ANISOU  117  CB  PHE A 677     2013   2938    627    196   -326   -121       C  
ATOM    118  CG  PHE A 677      -4.480  44.568  -4.914  1.00 14.56           C  
ANISOU  118  CG  PHE A 677     1984   2906    643    242   -311   -101       C  
ATOM    119  CD1 PHE A 677      -5.096  44.218  -3.717  1.00 17.49           C  
ANISOU  119  CD1 PHE A 677     2322   3285   1039    229   -295   -113       C  
ATOM    120  CD2 PHE A 677      -4.017  45.869  -5.061  1.00 15.69           C  
ANISOU  120  CD2 PHE A 677     2148   3023    789    297   -312    -70       C  
ATOM    121  CE1 PHE A 677      -5.263  45.161  -2.694  1.00 18.26           C  
ANISOU  121  CE1 PHE A 677     2407   3371   1161    274   -281   -100       C  
ATOM    122  CE2 PHE A 677      -4.185  46.810  -4.038  1.00 18.02           C  
ANISOU  122  CE2 PHE A 677     2433   3299   1113    339   -299    -59       C  
ATOM    123  CZ  PHE A 677      -4.815  46.450  -2.868  1.00 16.98           C  
ANISOU  123  CZ  PHE A 677     2268   3181   1002    329   -283    -76       C  
ATOM    124  N   ASP A 678      -2.288  40.739  -7.257  1.00 13.64           N  
ANISOU  124  N   ASP A 678     1981   2731    471     85   -296   -187       N  
ATOM    125  CA  ASP A 678      -2.350  39.508  -8.066  1.00 13.93           C  
ANISOU  125  CA  ASP A 678     2032   2778    481     35   -304   -227       C  
ATOM    126  C   ASP A 678      -2.644  38.282  -7.173  1.00 16.97           C  
ANISOU  126  C   ASP A 678     2409   3138    900    -16   -287   -254       C  
ATOM    127  O   ASP A 678      -1.780  37.875  -6.397  1.00 17.00           O  
ANISOU  127  O   ASP A 678     2443   3085    933    -20   -255   -251       O  
ATOM    128  CB  ASP A 678      -1.035  39.316  -8.853  1.00 15.41           C  
ANISOU  128  CB  ASP A 678     2277   2931    649     40   -288   -232       C  
ATOM    129  CG  ASP A 678      -1.063  38.232  -9.923  1.00 25.69           C  
ANISOU  129  CG  ASP A 678     3597   4246   1917     -1   -298   -276       C  
ATOM    130  OD1 ASP A 678      -1.546  37.112  -9.631  1.00 23.81           O  
ANISOU  130  OD1 ASP A 678     3352   4000   1695    -50   -297   -311       O  
ATOM    131  OD2 ASP A 678      -0.546  38.485 -11.034  1.00 33.90           O  
ANISOU  131  OD2 ASP A 678     4663   5301   2915     14   -304   -276       O  
ATOM    132  N   VAL A 679      -3.856  37.710  -7.283  1.00 16.74           N  
ANISOU  132  N   VAL A 679     2339   3155    866    -56   -310   -276       N  
ATOM    133  CA  VAL A 679      -4.307  36.553  -6.472  1.00 17.56           C  
ANISOU  133  CA  VAL A 679     2429   3240   1002   -111   -296   -297       C  
ATOM    134  C   VAL A 679      -3.427  35.308  -6.743  1.00 17.76           C  
ANISOU  134  C   VAL A 679     2509   3205   1034   -150   -275   -329       C  
ATOM    135  O   VAL A 679      -3.083  34.574  -5.813  1.00 14.79           O  
ANISOU  135  O   VAL A 679     2147   2777    695   -171   -246   -329       O  
ATOM    136  CB  VAL A 679      -5.830  36.279  -6.678  1.00 24.23           C  
ANISOU  136  CB  VAL A 679     3212   4155   1839   -149   -328   -313       C  
ATOM    137  CG1 VAL A 679      -6.251  34.911  -6.143  1.00 24.45           C  
ANISOU  137  CG1 VAL A 679     3234   4162   1896   -220   -316   -340       C  
ATOM    138  CG2 VAL A 679      -6.674  37.372  -6.031  1.00 24.52           C  
ANISOU  138  CG2 VAL A 679     3192   4242   1883   -108   -337   -279       C  
ATOM    139  N   GLU A 680      -3.052  35.093  -8.016  1.00 16.36           N  
ANISOU  139  N   GLU A 680     2362   3034    819   -154   -289   -355       N  
ATOM    140  CA  GLU A 680      -2.208  33.958  -8.413  1.00 15.79           C  
ANISOU  140  CA  GLU A 680     2344   2906    751   -183   -268   -391       C  
ATOM    141  C   GLU A 680      -0.816  34.031  -7.780  1.00 17.90           C  
ANISOU  141  C   GLU A 680     2653   3104   1043   -149   -228   -368       C  
ATOM    142  O   GLU A 680      -0.289  32.999  -7.351  1.00 17.96           O  
ANISOU  142  O   GLU A 680     2691   3053   1081   -173   -202   -383       O  
ATOM    143  CB  GLU A 680      -2.165  33.797  -9.948  1.00 17.44           C  
ANISOU  143  CB  GLU A 680     2574   3148    906   -192   -292   -427       C  
ATOM    144  CG  GLU A 680      -3.500  33.334 -10.528  1.00 26.63           C  
ANISOU  144  CG  GLU A 680     3700   4371   2047   -243   -332   -462       C  
ATOM    145  CD  GLU A 680      -4.117  32.093  -9.895  1.00 46.86           C  
ANISOU  145  CD  GLU A 680     6253   6904   4650   -311   -326   -492       C  
ATOM    146  OE1 GLU A 680      -3.418  31.055  -9.805  1.00 49.42           O  
ANISOU  146  OE1 GLU A 680     6624   7157   4995   -336   -299   -520       O  
ATOM    147  OE2 GLU A 680      -5.295  32.164  -9.473  1.00 30.00           O  
ANISOU  147  OE2 GLU A 680     4060   4815   2525   -338   -347   -485       O  
ATOM    148  N   SER A 681      -0.271  35.252  -7.617  1.00 14.02           N  
ANISOU  148  N   SER A 681     2161   2621    546    -94   -224   -328       N  
ATOM    149  CA  SER A 681       1.018  35.444  -6.947  1.00 13.71           C  
ANISOU  149  CA  SER A 681     2153   2526    532    -62   -189   -302       C  
ATOM    150  C   SER A 681       0.915  35.077  -5.465  1.00 14.84           C  
ANISOU  150  C   SER A 681     2282   2635    720    -74   -169   -286       C  
ATOM    151  O   SER A 681       1.851  34.517  -4.906  1.00 14.10           O  
ANISOU  151  O   SER A 681     2218   2487    652    -73   -140   -281       O  
ATOM    152  CB  SER A 681       1.509  36.877  -7.109  1.00 16.39           C  
ANISOU  152  CB  SER A 681     2490   2882    855     -8   -193   -264       C  
ATOM    153  OG  SER A 681       1.767  37.145  -8.474  1.00 24.40           O  
ANISOU  153  OG  SER A 681     3522   3923   1824      3   -206   -273       O  
ATOM    154  N   MET A 682      -0.242  35.365  -4.841  1.00 12.05           N  
ANISOU  154  N   MET A 682     1839   2277    462    -83   -167   -258       N  
ATOM    155  CA  MET A 682      -0.481  35.036  -3.428  1.00 11.48           C  
ANISOU  155  CA  MET A 682     1735   2170    456    -96   -144   -236       C  
ATOM    156  C   MET A 682      -0.491  33.516  -3.251  1.00 14.29           C  
ANISOU  156  C   MET A 682     2169   2543    720   -152   -150   -284       C  
ATOM    157  O   MET A 682       0.159  33.012  -2.334  1.00 13.62           O  
ANISOU  157  O   MET A 682     2103   2409    664   -153   -122   -268       O  
ATOM    158  CB  MET A 682      -1.783  35.645  -2.920  1.00 13.39           C  
ANISOU  158  CB  MET A 682     1978   2527    582    -99   -182   -249       C  
ATOM    159  CG  MET A 682      -1.829  37.154  -2.978  1.00 16.52           C  
ANISOU  159  CG  MET A 682     2357   2956    963    -42   -195   -225       C  
ATOM    160  SD  MET A 682      -3.444  37.734  -2.406  1.00 20.11           S  
ANISOU  160  SD  MET A 682     2741   3481   1420    -39   -212   -216       S  
ATOM    161  CE  MET A 682      -3.507  39.330  -3.166  1.00 18.33           C  
ANISOU  161  CE  MET A 682     2506   3289   1168     25   -237   -197       C  
ATOM    162  N   LYS A 683      -1.203  32.798  -4.142  1.00 14.91           N  
ANISOU  162  N   LYS A 683     2243   2638    784   -196   -169   -322       N  
ATOM    163  CA  LYS A 683      -1.268  31.331  -4.156  1.00 16.26           C  
ANISOU  163  CA  LYS A 683     2437   2764    978   -251   -158   -351       C  
ATOM    164  C   LYS A 683       0.138  30.736  -4.338  1.00 18.57           C  
ANISOU  164  C   LYS A 683     2790   2985   1282   -234   -129   -358       C  
ATOM    165  O   LYS A 683       0.513  29.836  -3.586  1.00 15.77           O  
ANISOU  165  O   LYS A 683     2456   2573    963   -252   -103   -351       O  
ATOM    166  CB  LYS A 683      -2.227  30.824  -5.245  1.00 18.35           C  
ANISOU  166  CB  LYS A 683     2688   3064   1219   -300   -189   -397       C  
ATOM    167  CG  LYS A 683      -3.701  31.042  -4.919  1.00 27.94           C  
ANISOU  167  CG  LYS A 683     3837   4343   2434   -331   -213   -391       C  
ATOM    168  CD  LYS A 683      -4.557  30.805  -6.161  1.00 33.42           C  
ANISOU  168  CD  LYS A 683     4514   5090   3095   -369   -253   -435       C  
ATOM    169  CE  LYS A 683      -6.017  31.115  -5.935  1.00 43.78           C  
ANISOU  169  CE  LYS A 683     5753   6478   4404   -394   -280   -428       C  
ATOM    170  NZ  LYS A 683      -6.818  30.953  -7.184  1.00 51.11           N  
ANISOU  170  NZ  LYS A 683     6661   7466   5295   -429   -324   -468       N  
ATOM    171  N   LYS A 684       0.937  31.290  -5.301  1.00 15.86           N  
ANISOU  171  N   LYS A 684     2472   2648    906   -196   -133   -366       N  
ATOM    172  CA  LYS A 684       2.316  30.879  -5.554  1.00 15.41           C  
ANISOU  172  CA  LYS A 684     2465   2535    855   -171   -105   -370       C  
ATOM    173  C   LYS A 684       3.195  31.034  -4.312  1.00 19.67           C  
ANISOU  173  C   LYS A 684     3010   3035   1428   -141    -76   -326       C  
ATOM    174  O   LYS A 684       3.968  30.124  -4.000  1.00 19.41           O  
ANISOU  174  O   LYS A 684     3009   2942   1423   -143    -49   -328       O  
ATOM    175  CB  LYS A 684       2.913  31.675  -6.730  1.00 17.92           C  
ANISOU  175  CB  LYS A 684     2798   2884   1128   -133   -113   -377       C  
ATOM    176  CG  LYS A 684       3.947  30.892  -7.519  1.00 37.13           C  
ANISOU  176  CG  LYS A 684     5280   5273   3553   -127    -91   -408       C  
ATOM    177  CD  LYS A 684       4.457  31.667  -8.739  1.00 41.98           C  
ANISOU  177  CD  LYS A 684     5907   5928   4118    -94    -98   -413       C  
ATOM    178  CE  LYS A 684       5.763  32.375  -8.476  1.00 41.80           C  
ANISOU  178  CE  LYS A 684     5894   5888   4100    -43    -73   -374       C  
ATOM    179  NZ  LYS A 684       6.278  33.039  -9.701  1.00 56.85           N  
ANISOU  179  NZ  LYS A 684     7813   7831   5957    -15    -76   -376       N  
ATOM    180  N   ALA A 685       3.068  32.171  -3.585  1.00 16.14           N  
ANISOU  180  N   ALA A 685     2532   2621    980   -112    -82   -288       N  
ATOM    181  CA  ALA A 685       3.842  32.396  -2.364  1.00 16.85           C  
ANISOU  181  CA  ALA A 685     2623   2683   1096    -86    -60   -249       C  
ATOM    182  C   ALA A 685       3.496  31.302  -1.343  1.00 20.23           C  
ANISOU  182  C   ALA A 685     3050   3075   1560   -122    -44   -242       C  
ATOM    183  O   ALA A 685       4.401  30.694  -0.777  1.00 20.19           O  
ANISOU  183  O   ALA A 685     3070   3020   1579   -112    -19   -225       O  
ATOM    184  CB  ALA A 685       3.545  33.781  -1.785  1.00 17.72           C  
ANISOU  184  CB  ALA A 685     2700   2837   1197    -56    -72   -219       C  
ATOM    185  N   MET A 686       2.198  30.985  -1.192  1.00 17.73           N  
ANISOU  185  N   MET A 686     2705   2786   1247   -164    -58   -253       N  
ATOM    186  CA  MET A 686       1.730  29.933  -0.278  1.00 17.48           C  
ANISOU  186  CA  MET A 686     2669   2725   1249   -206    -43   -244       C  
ATOM    187  C   MET A 686       2.287  28.544  -0.630  1.00 21.96           C  
ANISOU  187  C   MET A 686     3283   3219   1840   -231    -24   -265       C  
ATOM    188  O   MET A 686       2.770  27.845   0.265  1.00 21.36           O  
ANISOU  188  O   MET A 686     3224   3095   1796   -233      0   -238       O  
ATOM    189  CB  MET A 686       0.200  29.938  -0.182  1.00 19.89           C  
ANISOU  189  CB  MET A 686     2928   3080   1550   -250    -62   -253       C  
ATOM    190  CG  MET A 686      -0.312  31.097   0.658  1.00 22.49           C  
ANISOU  190  CG  MET A 686     3211   3466   1868   -223    -68   -222       C  
ATOM    191  SD  MET A 686      -2.084  31.333   0.567  1.00 25.97           S  
ANISOU  191  SD  MET A 686     3588   3982   2298   -260    -93   -233       S  
ATOM    192  CE  MET A 686      -2.670  29.946   1.611  1.00 22.96           C  
ANISOU  192  CE  MET A 686     3199   3571   1956   -325    -69   -219       C  
ATOM    193  N   VAL A 687       2.296  28.189  -1.930  1.00 18.84           N  
ANISOU  193  N   VAL A 687     2912   2818   1430   -244    -35   -311       N  
ATOM    194  CA  VAL A 687       2.857  26.931  -2.439  1.00 19.24           C  
ANISOU  194  CA  VAL A 687     3012   2799   1500   -261    -17   -342       C  
ATOM    195  C   VAL A 687       4.363  26.862  -2.104  1.00 22.46           C  
ANISOU  195  C   VAL A 687     3454   3158   1924   -208     12   -316       C  
ATOM    196  O   VAL A 687       4.830  25.825  -1.622  1.00 20.97           O  
ANISOU  196  O   VAL A 687     3293   2902   1771   -215     37   -308       O  
ATOM    197  CB  VAL A 687       2.578  26.761  -3.959  1.00 23.28           C  
ANISOU  197  CB  VAL A 687     3540   3327   1980   -279    -37   -402       C  
ATOM    198  CG1 VAL A 687       3.493  25.712  -4.583  1.00 24.73           C  
ANISOU  198  CG1 VAL A 687     3781   3438   2176   -275    -14   -436       C  
ATOM    199  CG2 VAL A 687       1.115  26.414  -4.215  1.00 23.19           C  
ANISOU  199  CG2 VAL A 687     3499   3349   1965   -344    -65   -431       C  
ATOM    200  N   GLU A 688       5.106  27.982  -2.325  1.00 19.80           N  
ANISOU  200  N   GLU A 688     3108   2854   1559   -157      9   -300       N  
ATOM    201  CA  GLU A 688       6.543  28.123  -2.046  1.00 21.12           C  
ANISOU  201  CA  GLU A 688     3296   2992   1736   -106     33   -274       C  
ATOM    202  C   GLU A 688       6.870  27.782  -0.588  1.00 27.12           C  
ANISOU  202  C   GLU A 688     4051   3721   2531   -100     51   -226       C  
ATOM    203  O   GLU A 688       7.962  27.286  -0.286  1.00 26.35           O  
ANISOU  203  O   GLU A 688     3978   3578   2455    -72     75   -207       O  
ATOM    204  CB  GLU A 688       7.002  29.553  -2.374  1.00 23.00           C  
ANISOU  204  CB  GLU A 688     3516   3283   1940    -64     22   -258       C  
ATOM    205  CG  GLU A 688       8.494  29.709  -2.610  1.00 39.35           C  
ANISOU  205  CG  GLU A 688     5608   5332   4010    -17     43   -246       C  
ATOM    206  CD  GLU A 688       8.926  31.071  -3.133  1.00 69.21           C  
ANISOU  206  CD  GLU A 688     9376   9162   7759     16     32   -234       C  
ATOM    207  OE1 GLU A 688       9.870  31.656  -2.556  1.00 68.65           O  
ANISOU  207  OE1 GLU A 688     9298   9090   7696     48     42   -199       O  
ATOM    208  OE2 GLU A 688       8.332  31.551  -4.126  1.00 63.95           O  
ANISOU  208  OE2 GLU A 688     8705   8535   7059      8     13   -259       O  
ATOM    209  N   TYR A 689       5.907  28.039   0.315  1.00 24.98           N  
ANISOU  209  N   TYR A 689     3747   3480   2264   -126     40   -204       N  
ATOM    210  CA  TYR A 689       6.031  27.747   1.741  1.00 26.09           C  
ANISOU  210  CA  TYR A 689     3879   3603   2431   -126     55   -157       C  
ATOM    211  C   TYR A 689       5.595  26.344   2.146  1.00 31.02           C  
ANISOU  211  C   TYR A 689     4522   4174   3092   -169     71   -154       C  
ATOM    212  O   TYR A 689       5.572  26.021   3.336  1.00 31.39           O  
ANISOU  212  O   TYR A 689     4560   4208   3157   -174     83   -111       O  
ATOM    213  CB  TYR A 689       5.275  28.801   2.535  1.00 27.80           C  
ANISOU  213  CB  TYR A 689     4050   3883   2628   -126     40   -134       C  
ATOM    214  CG  TYR A 689       6.032  30.098   2.612  1.00 31.14           C  
ANISOU  214  CG  TYR A 689     4463   4339   3028    -77     34   -119       C  
ATOM    215  CD1 TYR A 689       7.303  30.150   3.179  1.00 33.44           C  
ANISOU  215  CD1 TYR A 689     4768   4608   3329    -41     48    -89       C  
ATOM    216  CD2 TYR A 689       5.458  31.287   2.182  1.00 32.31           C  
ANISOU  216  CD2 TYR A 689     4585   4543   3148    -68     11   -132       C  
ATOM    217  CE1 TYR A 689       7.996  31.347   3.284  1.00 34.79           C  
ANISOU  217  CE1 TYR A 689     4928   4808   3482     -3     41    -76       C  
ATOM    218  CE2 TYR A 689       6.153  32.487   2.261  1.00 33.52           C  
ANISOU  218  CE2 TYR A 689     4732   4719   3285    -26      6   -118       C  
ATOM    219  CZ  TYR A 689       7.420  32.512   2.817  1.00 43.26           C  
ANISOU  219  CZ  TYR A 689     5980   5927   4529      3     20    -92       C  
ATOM    220  OH  TYR A 689       8.108  33.692   2.912  1.00 46.28           O  
ANISOU  220  OH  TYR A 689     6355   6331   4898     36     14    -79       O  
ATOM    221  N   GLU A 690       5.262  25.512   1.179  1.00 26.83           N  
ANISOU  221  N   GLU A 690     4016   3609   2570   -201     70   -199       N  
ATOM    222  CA  GLU A 690       4.860  24.132   1.401  1.00 27.14           C  
ANISOU  222  CA  GLU A 690     4079   3585   2648   -247     84   -204       C  
ATOM    223  C   GLU A 690       3.465  24.045   2.015  1.00 28.81           C  
ANISOU  223  C   GLU A 690     4254   3828   2864   -304     73   -193       C  
ATOM    224  O   GLU A 690       3.124  23.008   2.560  1.00 29.25           O  
ANISOU  224  O   GLU A 690     4322   3836   2956   -344     88   -177       O  
ATOM    225  CB  GLU A 690       5.926  23.332   2.199  1.00 28.83           C  
ANISOU  225  CB  GLU A 690     4325   3729   2899   -218    114   -162       C  
ATOM    226  CG  GLU A 690       7.233  23.168   1.440  1.00 42.34           C  
ANISOU  226  CG  GLU A 690     6074   5403   4612   -168    128   -181       C  
ATOM    227  CD  GLU A 690       8.129  22.047   1.930  1.00 66.64           C  
ANISOU  227  CD  GLU A 690     9189   8398   7735   -146    159   -153       C  
ATOM    228  OE1 GLU A 690       8.091  20.950   1.327  1.00 53.66           O  
ANISOU  228  OE1 GLU A 690     7586   6684   6118   -166    171   -188       O  
ATOM    229  OE2 GLU A 690       8.883  22.273   2.904  1.00 61.13           O  
ANISOU  229  OE2 GLU A 690     8480   7704   7043   -108    168    -98       O  
ATOM    230  N   ILE A 691       2.642  25.112   1.876  1.00 21.77           N  
ANISOU  230  N   ILE A 691     3316   3017   1938   -309     48   -201       N  
ATOM    231  CA  ILE A 691       1.271  25.118   2.370  1.00 20.47           C  
ANISOU  231  CA  ILE A 691     3108   2895   1774   -360     38   -193       C  
ATOM    232  C   ILE A 691       0.408  24.298   1.418  1.00 24.94           C  
ANISOU  232  C   ILE A 691     3680   3445   2349   -423     24   -244       C  
ATOM    233  O   ILE A 691       0.623  24.341   0.204  1.00 23.34           O  
ANISOU  233  O   ILE A 691     3500   3241   2129   -416     10   -292       O  
ATOM    234  CB  ILE A 691       0.761  26.565   2.622  1.00 22.60           C  
ANISOU  234  CB  ILE A 691     3325   3253   2007   -333     19   -181       C  
ATOM    235  CG1 ILE A 691       1.441  27.131   3.850  1.00 22.46           C  
ANISOU  235  CG1 ILE A 691     3301   3244   1987   -288     35   -130       C  
ATOM    236  CG2 ILE A 691      -0.758  26.635   2.787  1.00 24.77           C  
ANISOU  236  CG2 ILE A 691     3549   3585   2278   -383      4   -187       C  
ATOM    237  CD1 ILE A 691       1.719  28.586   3.753  1.00 30.71           C  
ANISOU  237  CD1 ILE A 691     4326   4344   2999   -237     21   -129       C  
ATOM    238  N   ASP A 692      -0.518  23.506   1.978  1.00 21.40           N  
ANISOU  238  N   ASP A 692     3216   2985   1928   -485     30   -233       N  
ATOM    239  CA  ASP A 692      -1.449  22.696   1.204  1.00 22.55           C  
ANISOU  239  CA  ASP A 692     3363   3119   2087   -556     15   -280       C  
ATOM    240  C   ASP A 692      -2.658  23.574   0.852  1.00 24.88           C  
ANISOU  240  C   ASP A 692     3594   3513   2347   -577    -18   -297       C  
ATOM    241  O   ASP A 692      -3.550  23.763   1.688  1.00 22.90           O  
ANISOU  241  O   ASP A 692     3292   3307   2100   -602    -16   -265       O  
ATOM    242  CB  ASP A 692      -1.884  21.453   2.016  1.00 25.41           C  
ANISOU  242  CB  ASP A 692     3734   3421   2498   -618     37   -254       C  
ATOM    243  CG  ASP A 692      -2.627  20.381   1.228  1.00 42.26           C  
ANISOU  243  CG  ASP A 692     5885   5515   4656   -698     26   -305       C  
ATOM    244  OD1 ASP A 692      -3.298  20.727   0.220  1.00 43.61           O  
ANISOU  244  OD1 ASP A 692     6033   5739   4798   -722     -6   -357       O  
ATOM    245  OD2 ASP A 692      -2.568  19.203   1.633  1.00 50.50           O  
ANISOU  245  OD2 ASP A 692     6963   6477   5748   -739     49   -292       O  
ATOM    246  N   LEU A 693      -2.668  24.120  -0.387  1.00 22.89           N  
ANISOU  246  N   LEU A 693     3343   3296   2059   -561    -46   -344       N  
ATOM    247  CA  LEU A 693      -3.756  24.978  -0.886  1.00 24.24           C  
ANISOU  247  CA  LEU A 693     3455   3562   2194   -572    -81   -361       C  
ATOM    248  C   LEU A 693      -5.126  24.266  -0.992  1.00 31.72           C  
ANISOU  248  C   LEU A 693     4364   4532   3156   -658    -98   -382       C  
ATOM    249  O   LEU A 693      -6.156  24.947  -0.981  1.00 31.96           O  
ANISOU  249  O   LEU A 693     4330   4647   3165   -669   -121   -378       O  
ATOM    250  CB  LEU A 693      -3.380  25.639  -2.230  1.00 24.03           C  
ANISOU  250  CB  LEU A 693     3443   3565   2123   -536   -107   -402       C  
ATOM    251  CG  LEU A 693      -2.769  27.039  -2.170  1.00 28.16           C  
ANISOU  251  CG  LEU A 693     3955   4131   2614   -456   -110   -375       C  
ATOM    252  CD1 LEU A 693      -1.363  27.003  -1.617  1.00 27.92           C  
ANISOU  252  CD1 LEU A 693     3970   4037   2600   -406    -77   -346       C  
ATOM    253  CD2 LEU A 693      -2.696  27.632  -3.553  1.00 32.77           C  
ANISOU  253  CD2 LEU A 693     4545   4754   3153   -435   -139   -412       C  
ATOM    254  N   GLN A 694      -5.139  22.910  -1.087  1.00 30.33           N  
ANISOU  254  N   GLN A 694     4226   4279   3018   -720    -86   -405       N  
ATOM    255  CA  GLN A 694      -6.379  22.122  -1.133  1.00 31.68           C  
ANISOU  255  CA  GLN A 694     4365   4462   3210   -812    -99   -424       C  
ATOM    256  C   GLN A 694      -7.048  22.143   0.244  1.00 35.17           C  
ANISOU  256  C   GLN A 694     4757   4930   3677   -834    -79   -363       C  
ATOM    257  O   GLN A 694      -8.261  22.299   0.323  1.00 35.59           O  
ANISOU  257  O   GLN A 694     4745   5054   3725   -880    -96   -362       O  
ATOM    258  CB  GLN A 694      -6.124  20.670  -1.592  1.00 33.85           C  
ANISOU  258  CB  GLN A 694     4703   4636   3524   -871    -90   -465       C  
ATOM    259  CG  GLN A 694      -5.526  20.546  -2.999  1.00 55.29           C  
ANISOU  259  CG  GLN A 694     7469   7327   6211   -855   -108   -534       C  
ATOM    260  CD  GLN A 694      -5.769  19.209  -3.669  1.00 84.01           C  
ANISOU  260  CD  GLN A 694    11151  10892   9878   -933   -112   -595       C  
ATOM    261  OE1 GLN A 694      -5.984  19.142  -4.884  1.00 81.12           O  
ANISOU  261  OE1 GLN A 694    10795  10548   9480   -954   -143   -662       O  
ATOM    262  NE2 GLN A 694      -5.731  18.107  -2.918  1.00 77.90           N  
ANISOU  262  NE2 GLN A 694    10406  10029   9164   -978    -82   -574       N  
ATOM    263  N   LYS A 695      -6.246  22.024   1.327  1.00 31.48           N  
ANISOU  263  N   LYS A 695     4316   4413   3231   -797    -41   -309       N  
ATOM    264  CA  LYS A 695      -6.728  22.035   2.713  1.00 31.49           C  
ANISOU  264  CA  LYS A 695     4278   4438   3250   -811    -16   -247       C  
ATOM    265  C   LYS A 695      -6.883  23.451   3.287  1.00 35.32           C  
ANISOU  265  C   LYS A 695     4710   5015   3696   -746    -19   -215       C  
ATOM    266  O   LYS A 695      -7.791  23.680   4.089  1.00 35.83           O  
ANISOU  266  O   LYS A 695     4715   5140   3760   -768    -12   -183       O  
ATOM    267  CB  LYS A 695      -5.802  21.210   3.615  1.00 34.41           C  
ANISOU  267  CB  LYS A 695     4702   4714   3657   -802     24   -202       C  
ATOM    268  CG  LYS A 695      -5.859  19.709   3.373  1.00 55.03           C  
ANISOU  268  CG  LYS A 695     7360   7229   6318   -874     35   -220       C  
ATOM    269  CD  LYS A 695      -4.928  18.975   4.334  1.00 69.20           C  
ANISOU  269  CD  LYS A 695     9206   8936   8151   -854     74   -165       C  
ATOM    270  CE  LYS A 695      -4.923  17.480   4.120  1.00 83.66           C  
ANISOU  270  CE  LYS A 695    11091  10659  10038   -920     88   -179       C  
ATOM    271  NZ  LYS A 695      -4.115  17.084   2.933  1.00 92.42           N  
ANISOU  271  NZ  LYS A 695    12265  11699  11152   -900     79   -243       N  
ATOM    272  N   MET A 696      -5.972  24.384   2.920  1.00 30.63           N  
ANISOU  272  N   MET A 696     4138   4429   3072   -668    -27   -223       N  
ATOM    273  CA  MET A 696      -6.023  25.764   3.393  1.00 29.80           C  
ANISOU  273  CA  MET A 696     3991   4398   2932   -604    -30   -198       C  
ATOM    274  C   MET A 696      -5.947  26.753   2.225  1.00 28.25           C  
ANISOU  274  C   MET A 696     3790   4247   2699   -561    -64   -237       C  
ATOM    275  O   MET A 696      -4.880  27.336   1.983  1.00 22.88           O  
ANISOU  275  O   MET A 696     3146   3544   2002   -500    -63   -237       O  
ATOM    276  CB  MET A 696      -4.957  26.054   4.463  1.00 32.91           C  
ANISOU  276  CB  MET A 696     4415   4762   3329   -547      0   -152       C  
ATOM    277  CG  MET A 696      -5.279  27.309   5.288  1.00 38.41           C  
ANISOU  277  CG  MET A 696     5061   5536   3996   -499      2   -123       C  
ATOM    278  SD  MET A 696      -3.892  27.875   6.296  1.00 44.96           S  
ANISOU  278  SD  MET A 696     5928   6338   4818   -426     26    -83       S  
ATOM    279  CE  MET A 696      -2.807  28.489   5.032  1.00 41.49           C  
ANISOU  279  CE  MET A 696     5532   5872   4362   -373      4   -120       C  
ATOM    280  N   PRO A 697      -7.073  26.972   1.501  1.00 23.97           N  
ANISOU  280  N   PRO A 697     3199   3770   2140   -593    -96   -266       N  
ATOM    281  CA  PRO A 697      -7.037  27.938   0.393  1.00 23.75           C  
ANISOU  281  CA  PRO A 697     3163   3788   2073   -551   -130   -296       C  
ATOM    282  C   PRO A 697      -6.915  29.364   0.912  1.00 26.35           C  
ANISOU  282  C   PRO A 697     3465   4169   2379   -475   -128   -265       C  
ATOM    283  O   PRO A 697      -7.178  29.624   2.095  1.00 24.41           O  
ANISOU  283  O   PRO A 697     3189   3943   2142   -465   -106   -228       O  
ATOM    284  CB  PRO A 697      -8.365  27.697  -0.343  1.00 26.07           C  
ANISOU  284  CB  PRO A 697     3404   4143   2358   -610   -163   -328       C  
ATOM    285  CG  PRO A 697      -9.274  27.131   0.682  1.00 30.20           C  
ANISOU  285  CG  PRO A 697     3882   4683   2911   -665   -145   -301       C  
ATOM    286  CD  PRO A 697      -8.419  26.383   1.670  1.00 25.75           C  
ANISOU  286  CD  PRO A 697     3369   4035   2381   -669   -103   -269       C  
ATOM    287  N   LEU A 698      -6.526  30.290   0.017  1.00 23.09           N  
ANISOU  287  N   LEU A 698     3061   3777   1934   -424   -151   -280       N  
ATOM    288  CA  LEU A 698      -6.348  31.723   0.294  1.00 21.48           C  
ANISOU  288  CA  LEU A 698     2839   3614   1708   -350   -154   -257       C  
ATOM    289  C   LEU A 698      -7.556  32.314   1.041  1.00 25.23           C  
ANISOU  289  C   LEU A 698     3241   4164   2182   -347   -155   -236       C  
ATOM    290  O   LEU A 698      -7.378  33.088   1.978  1.00 24.15           O  
ANISOU  290  O   LEU A 698     3093   4038   2045   -301   -137   -208       O  
ATOM    291  CB  LEU A 698      -6.179  32.463  -1.050  1.00 20.94           C  
ANISOU  291  CB  LEU A 698     2779   3571   1605   -317   -187   -280       C  
ATOM    292  CG  LEU A 698      -4.994  33.382  -1.252  1.00 24.06           C  
ANISOU  292  CG  LEU A 698     3216   3940   1986   -249   -181   -268       C  
ATOM    293  CD1 LEU A 698      -5.097  34.056  -2.602  1.00 23.24           C  
ANISOU  293  CD1 LEU A 698     3110   3874   1845   -225   -215   -286       C  
ATOM    294  CD2 LEU A 698      -4.925  34.457  -0.189  1.00 26.78           C  
ANISOU  294  CD2 LEU A 698     3539   4301   2333   -196   -167   -232       C  
ATOM    295  N   GLY A 699      -8.761  31.906   0.634  1.00 23.58           N  
ANISOU  295  N   GLY A 699     2981   4006   1972   -398   -176   -253       N  
ATOM    296  CA  GLY A 699     -10.005  32.387   1.224  1.00 24.02           C  
ANISOU  296  CA  GLY A 699     2958   4141   2026   -399   -178   -236       C  
ATOM    297  C   GLY A 699     -10.263  31.933   2.644  1.00 27.65           C  
ANISOU  297  C   GLY A 699     3398   4597   2510   -422   -140   -205       C  
ATOM    298  O   GLY A 699     -11.060  32.559   3.339  1.00 28.68           O  
ANISOU  298  O   GLY A 699     3469   4791   2636   -402   -132   -186       O  
ATOM    299  N   LYS A 700      -9.601  30.840   3.085  1.00 24.39           N  
ANISOU  299  N   LYS A 700     3034   4110   2122   -463   -115   -199       N  
ATOM    300  CA  LYS A 700      -9.783  30.253   4.422  1.00 24.15           C  
ANISOU  300  CA  LYS A 700     2991   4070   2114   -493    -77   -163       C  
ATOM    301  C   LYS A 700      -8.765  30.743   5.468  1.00 25.83           C  
ANISOU  301  C   LYS A 700     3240   4250   2323   -435    -46   -132       C  
ATOM    302  O   LYS A 700      -8.948  30.470   6.656  1.00 25.96           O  
ANISOU  302  O   LYS A 700     3241   4274   2348   -447    -15    -99       O  
ATOM    303  CB  LYS A 700      -9.826  28.719   4.358  1.00 28.07           C  
ANISOU  303  CB  LYS A 700     3513   4510   2644   -577    -67   -168       C  
ATOM    304  CG  LYS A 700     -11.149  28.181   3.804  1.00 50.85           C  
ANISOU  304  CG  LYS A 700     6340   7444   5536   -651    -90   -190       C  
ATOM    305  CD  LYS A 700     -11.260  26.670   3.971  1.00 65.12           C  
ANISOU  305  CD  LYS A 700     8171   9190   7382   -740    -74   -189       C  
ATOM    306  CE  LYS A 700     -12.163  26.027   2.945  1.00 78.68           C  
ANISOU  306  CE  LYS A 700     9861  10928   9107   -816   -108   -231       C  
ATOM    307  NZ  LYS A 700     -12.119  24.544   3.034  1.00 88.34           N  
ANISOU  307  NZ  LYS A 700    11120  12072  10372   -901    -93   -236       N  
ATOM    308  N   LEU A 701      -7.718  31.479   5.042  1.00 19.20           N  
ANISOU  308  N   LEU A 701     2446   3381   1469   -374    -56   -141       N  
ATOM    309  CA  LEU A 701      -6.709  32.049   5.943  1.00 18.99           C  
ANISOU  309  CA  LEU A 701     2452   3328   1436   -319    -33   -116       C  
ATOM    310  C   LEU A 701      -7.371  33.122   6.816  1.00 19.77           C  
ANISOU  310  C   LEU A 701     2499   3496   1516   -278    -24   -100       C  
ATOM    311  O   LEU A 701      -8.100  33.973   6.297  1.00 19.51           O  
ANISOU  311  O   LEU A 701     2424   3519   1468   -252    -45   -116       O  
ATOM    312  CB  LEU A 701      -5.601  32.758   5.122  1.00 19.60           C  
ANISOU  312  CB  LEU A 701     2576   3370   1500   -266    -50   -132       C  
ATOM    313  CG  LEU A 701      -4.267  32.094   4.897  1.00 25.32           C  
ANISOU  313  CG  LEU A 701     3369   4015   2238   -267    -41   -132       C  
ATOM    314  CD1 LEU A 701      -3.361  33.022   4.063  1.00 25.44           C  
ANISOU  314  CD1 LEU A 701     3414   4016   2234   -212    -58   -147       C  
ATOM    315  CD2 LEU A 701      -3.594  31.783   6.224  1.00 28.80           C  
ANISOU  315  CD2 LEU A 701     3829   4425   2688   -259     -9    -96       C  
ATOM    316  N   SER A 702      -7.082  33.144   8.128  1.00 14.93           N  
ANISOU  316  N   SER A 702     1889   2882    901   -265      7    -71       N  
ATOM    317  CA  SER A 702      -7.608  34.197   9.006  1.00 13.21           C  
ANISOU  317  CA  SER A 702     1629   2727    662   -220     19    -62       C  
ATOM    318  C   SER A 702      -6.529  34.594  10.024  1.00 16.48           C  
ANISOU  318  C   SER A 702     2084   3114   1066   -179     40    -43       C  
ATOM    319  O   SER A 702      -5.637  33.790  10.310  1.00 16.55           O  
ANISOU  319  O   SER A 702     2137   3065   1085   -199     52    -26       O  
ATOM    320  CB  SER A 702      -8.892  33.745   9.706  1.00 15.56           C  
ANISOU  320  CB  SER A 702     1863   3087    962   -261     39    -46       C  
ATOM    321  OG  SER A 702      -8.621  32.819  10.747  1.00 17.24           O  
ANISOU  321  OG  SER A 702     2091   3276   1182   -298     71    -12       O  
ATOM    322  N   LYS A 703      -6.599  35.828  10.543  1.00 13.04           N  
ANISOU  322  N   LYS A 703     1632   2714    607   -121     43    -49       N  
ATOM    323  CA  LYS A 703      -5.690  36.363  11.552  1.00 13.87           C  
ANISOU  323  CA  LYS A 703     1769   2805    697    -81     60    -38       C  
ATOM    324  C   LYS A 703      -5.652  35.406  12.764  1.00 17.42           C  
ANISOU  324  C   LYS A 703     2218   3257   1143   -118     92     -3       C  
ATOM    325  O   LYS A 703      -4.570  35.076  13.232  1.00 16.74           O  
ANISOU  325  O   LYS A 703     2176   3127   1055   -115     99     14       O  
ATOM    326  CB  LYS A 703      -6.152  37.755  12.029  1.00 18.07           C  
ANISOU  326  CB  LYS A 703     2272   3388   1207    -22     62    -54       C  
ATOM    327  CG  LYS A 703      -5.999  38.875  11.004  1.00 35.34           C  
ANISOU  327  CG  LYS A 703     4467   5563   3395     26     33    -81       C  
ATOM    328  CD  LYS A 703      -6.637  40.176  11.504  1.00 44.98           C  
ANISOU  328  CD  LYS A 703     5657   6834   4601     84     38    -96       C  
ATOM    329  CE  LYS A 703      -8.138  40.218  11.307  1.00 54.54           C  
ANISOU  329  CE  LYS A 703     6797   8113   5812     80     39   -100       C  
ATOM    330  NZ  LYS A 703      -8.765  41.295  12.112  1.00 66.56           N  
ANISOU  330  NZ  LYS A 703     8286   9686   7317    136     57   -112       N  
ATOM    331  N   ARG A 704      -6.847  34.963  13.228  1.00 14.64           N  
ANISOU  331  N   ARG A 704     1813   2961    790   -152    110     10       N  
ATOM    332  CA  ARG A 704      -7.127  34.043  14.330  1.00 15.69           C  
ANISOU  332  CA  ARG A 704     1933   3110    919   -194    143     48       C  
ATOM    333  C   ARG A 704      -6.302  32.745  14.185  1.00 16.38           C  
ANISOU  333  C   ARG A 704     2070   3123   1032   -240    145     74       C  
ATOM    334  O   ARG A 704      -5.630  32.338  15.136  1.00 15.57           O  
ANISOU  334  O   ARG A 704     1993   3002    919   -240    165    107       O  
ATOM    335  CB  ARG A 704      -8.640  33.727  14.283  1.00 18.41           C  
ANISOU  335  CB  ARG A 704     2206   3519   1268   -234    153     51       C  
ATOM    336  CG  ARG A 704      -9.234  32.995  15.450  1.00 30.53           C  
ANISOU  336  CG  ARG A 704     3710   5094   2795   -274    191     91       C  
ATOM    337  CD  ARG A 704     -10.753  32.897  15.289  1.00 27.64           C  
ANISOU  337  CD  ARG A 704     3267   4802   2435   -307    198     88       C  
ATOM    338  NE  ARG A 704     -11.408  34.208  15.349  1.00 29.11           N  
ANISOU  338  NE  ARG A 704     3405   5058   2596   -246    196     60       N  
ATOM    339  CZ  ARG A 704     -11.971  34.829  14.312  1.00 42.01           C  
ANISOU  339  CZ  ARG A 704     5008   6713   4240   -225    166     27       C  
ATOM    340  NH1 ARG A 704     -12.522  36.025  14.467  1.00 26.53           N  
ANISOU  340  NH1 ARG A 704     3009   4812   2260   -162    167      6       N  
ATOM    341  NH2 ARG A 704     -11.992  34.253  13.112  1.00 22.14           N  
ANISOU  341  NH2 ARG A 704     2502   4159   1752   -266    135     15       N  
ATOM    342  N   GLN A 705      -6.396  32.090  13.003  1.00 12.18           N  
ANISOU  342  N   GLN A 705     1548   2549    530   -277    125     58       N  
ATOM    343  CA  GLN A 705      -5.655  30.869  12.667  1.00 11.96           C  
ANISOU  343  CA  GLN A 705     1570   2443    532   -317    125     73       C  
ATOM    344  C   GLN A 705      -4.147  31.091  12.661  1.00 13.81           C  
ANISOU  344  C   GLN A 705     1865   2620    763   -273    119     75       C  
ATOM    345  O   GLN A 705      -3.430  30.297  13.269  1.00 13.66           O  
ANISOU  345  O   GLN A 705     1879   2558    753   -286    135    109       O  
ATOM    346  CB  GLN A 705      -6.150  30.252  11.338  1.00 13.09           C  
ANISOU  346  CB  GLN A 705     1710   2560    703   -363    103     44       C  
ATOM    347  CG  GLN A 705      -7.556  29.667  11.483  1.00 29.93           C  
ANISOU  347  CG  GLN A 705     3785   4740   2846   -425    112     52       C  
ATOM    348  CD  GLN A 705      -8.202  29.287  10.173  1.00 43.02           C  
ANISOU  348  CD  GLN A 705     5428   6394   4524   -468     84     15       C  
ATOM    349  OE1 GLN A 705      -8.284  28.104   9.828  1.00 33.26           O  
ANISOU  349  OE1 GLN A 705     4210   5109   3318   -531     85     17       O  
ATOM    350  NE2 GLN A 705      -8.739  30.278   9.451  1.00 28.37           N  
ANISOU  350  NE2 GLN A 705     3536   4591   2650   -436     57    -18       N  
ATOM    351  N   ILE A 706      -3.666  32.179  12.001  1.00 11.70           N  
ANISOU  351  N   ILE A 706     1609   2353    484   -222     96     42       N  
ATOM    352  CA  ILE A 706      -2.251  32.531  11.956  1.00 11.78           C  
ANISOU  352  CA  ILE A 706     1667   2317    490   -181     88     42       C  
ATOM    353  C   ILE A 706      -1.736  32.796  13.380  1.00 15.21           C  
ANISOU  353  C   ILE A 706     2107   2770    900   -156    108     73       C  
ATOM    354  O   ILE A 706      -0.682  32.273  13.759  1.00 12.04           O  
ANISOU  354  O   ILE A 706     1743   2326    504   -152    114     99       O  
ATOM    355  CB  ILE A 706      -1.967  33.734  10.987  1.00 14.32           C  
ANISOU  355  CB  ILE A 706     1995   2644    803   -135     61      5       C  
ATOM    356  CG1 ILE A 706      -2.372  33.387   9.541  1.00 14.32           C  
ANISOU  356  CG1 ILE A 706     1995   2626    820   -160     40    -24       C  
ATOM    357  CG2 ILE A 706      -0.491  34.161  11.056  1.00 15.27           C  
ANISOU  357  CG2 ILE A 706     2161   2723    919    -95     56      8       C  
ATOM    358  CD1 ILE A 706      -2.749  34.637   8.645  1.00 18.77           C  
ANISOU  358  CD1 ILE A 706     2539   3223   1369   -122     14    -56       C  
ATOM    359  N   GLN A 707      -2.517  33.547  14.189  1.00 13.70           N  
ANISOU  359  N   GLN A 707     1876   2648    682   -140    119     72       N  
ATOM    360  CA  GLN A 707      -2.149  33.852  15.567  1.00 13.82           C  
ANISOU  360  CA  GLN A 707     1893   2693    666   -118    137     95       C  
ATOM    361  C   GLN A 707      -2.008  32.580  16.405  1.00 14.36           C  
ANISOU  361  C   GLN A 707     1971   2746    739   -157    162    146       C  
ATOM    362  O   GLN A 707      -1.070  32.474  17.204  1.00 13.01           O  
ANISOU  362  O   GLN A 707     1827   2564    552   -141    168    173       O  
ATOM    363  CB  GLN A 707      -3.140  34.844  16.202  1.00 16.57           C  
ANISOU  363  CB  GLN A 707     2194   3118    983    -93    148     79       C  
ATOM    364  CG  GLN A 707      -2.871  36.287  15.805  1.00 37.77           C  
ANISOU  364  CG  GLN A 707     4885   5809   3657    -37    127     37       C  
ATOM    365  CD  GLN A 707      -3.925  37.237  16.319  1.00 65.08           C  
ANISOU  365  CD  GLN A 707     8297   9338   7091     -9    138     16       C  
ATOM    366  OE1 GLN A 707      -5.124  37.057  16.103  1.00 62.22           O  
ANISOU  366  OE1 GLN A 707     7889   9018   6736    -27    146     14       O  
ATOM    367  NE2 GLN A 707      -3.494  38.310  16.961  1.00 65.07           N  
ANISOU  367  NE2 GLN A 707     8309   9352   7064     39    139     -3       N  
ATOM    368  N   ALA A 708      -2.917  31.605  16.212  1.00 11.78           N  
ANISOU  368  N   ALA A 708     1623   2420    435   -211    174    162       N  
ATOM    369  CA  ALA A 708      -2.866  30.316  16.926  1.00 12.72           C  
ANISOU  369  CA  ALA A 708     1753   2516    565   -255    199    215       C  
ATOM    370  C   ALA A 708      -1.604  29.518  16.499  1.00 14.91           C  
ANISOU  370  C   ALA A 708     2088   2707    872   -255    190    231       C  
ATOM    371  O   ALA A 708      -0.957  28.898  17.358  1.00 11.83           O  
ANISOU  371  O   ALA A 708     1720   2297    477   -256    205    278       O  
ATOM    372  CB  ALA A 708      -4.125  29.509  16.652  1.00 14.45           C  
ANISOU  372  CB  ALA A 708     1935   2747    807   -318    211    223       C  
ATOM    373  N   ALA A 709      -1.231  29.595  15.207  1.00 10.97           N  
ANISOU  373  N   ALA A 709     1591   2139    438   -248    156    185       N  
ATOM    374  CA  ALA A 709      -0.025  28.931  14.672  1.00 10.57           C  
ANISOU  374  CA  ALA A 709     1582   1999    437   -239    144    186       C  
ATOM    375  C   ALA A 709       1.240  29.575  15.293  1.00 12.72           C  
ANISOU  375  C   ALA A 709     1907   2303    623   -187    153    213       C  
ATOM    376  O   ALA A 709       2.127  28.830  15.712  1.00 11.40           O  
ANISOU  376  O   ALA A 709     1769   2094    467   -183    161    250       O  
ATOM    377  CB  ALA A 709       0.027  29.019  13.164  1.00 10.61           C  
ANISOU  377  CB  ALA A 709     1617   1984    432   -242    130    146       C  
ATOM    378  N   TYR A 710       1.276  30.940  15.425  1.00  8.98           N  
ANISOU  378  N   TYR A 710     1267   1731    413   -141     87    133       N  
ATOM    379  CA  TYR A 710       2.388  31.639  16.077  1.00 10.11           C  
ANISOU  379  CA  TYR A 710     1478   1935    429    -99    102    159       C  
ATOM    380  C   TYR A 710       2.505  31.134  17.532  1.00 12.81           C  
ANISOU  380  C   TYR A 710     1914   2401    552   -109    154    243       C  
ATOM    381  O   TYR A 710       3.603  30.845  17.995  1.00 13.76           O  
ANISOU  381  O   TYR A 710     2060   2500    669    -91    152    273       O  
ATOM    382  CB  TYR A 710       2.135  33.149  16.139  1.00 10.43           C  
ANISOU  382  CB  TYR A 710     1504   2033    428    -65     95    129       C  
ATOM    383  CG  TYR A 710       2.575  33.979  14.953  1.00 10.84           C  
ANISOU  383  CG  TYR A 710     1595   2087    437    -40     82     98       C  
ATOM    384  CD1 TYR A 710       3.904  33.975  14.524  1.00 11.84           C  
ANISOU  384  CD1 TYR A 710     1813   2226    461    -21     82    110       C  
ATOM    385  CD2 TYR A 710       1.701  34.873  14.349  1.00 11.88           C  
ANISOU  385  CD2 TYR A 710     1761   2306    448    -32     84     71       C  
ATOM    386  CE1 TYR A 710       4.340  34.818  13.496  1.00 12.03           C  
ANISOU  386  CE1 TYR A 710     1853   2239    478      2     63     78       C  
ATOM    387  CE2 TYR A 710       2.118  35.712  13.318  1.00 11.97           C  
ANISOU  387  CE2 TYR A 710     1790   2303    455     -6     63     39       C  
ATOM    388  CZ  TYR A 710       3.440  35.693  12.903  1.00 16.78           C  
ANISOU  388  CZ  TYR A 710     2434   2867   1075     10     53     43       C  
ATOM    389  OH  TYR A 710       3.818  36.546  11.893  1.00 16.99           O  
ANISOU  389  OH  TYR A 710     2471   2878   1106     33     34     15       O  
ATOM    390  N   SER A 711       1.374  31.085  18.251  1.00 11.94           N  
ANISOU  390  N   SER A 711     1754   2329    455   -131    167    249       N  
ATOM    391  CA  SER A 711       1.319  30.612  19.637  1.00 12.16           C  
ANISOU  391  CA  SER A 711     1767   2384    467   -139    186    296       C  
ATOM    392  C   SER A 711       1.939  29.203  19.777  1.00 15.37           C  
ANISOU  392  C   SER A 711     2229   2753    856   -164    207    364       C  
ATOM    393  O   SER A 711       2.768  28.976  20.667  1.00 13.38           O  
ANISOU  393  O   SER A 711     1994   2507    584   -147    210    406       O  
ATOM    394  CB  SER A 711      -0.115  30.623  20.158  1.00 14.45           C  
ANISOU  394  CB  SER A 711     2036   2761    692   -170    220    312       C  
ATOM    395  OG  SER A 711      -0.102  30.184  21.508  1.00 19.93           O  
ANISOU  395  OG  SER A 711     2726   3494   1352   -178    244    365       O  
ATOM    396  N   ILE A 712       1.582  28.290  18.864  1.00 12.01           N  
ANISOU  396  N   ILE A 712     1804   2260    501   -200    204    356       N  
ATOM    397  CA  ILE A 712       2.105  26.920  18.842  1.00 12.96           C  
ANISOU  397  CA  ILE A 712     1969   2317    638   -223    221    410       C  
ATOM    398  C   ILE A 712       3.604  26.926  18.561  1.00 15.83           C  
ANISOU  398  C   ILE A 712     2370   2633   1012   -179    204    413       C  
ATOM    399  O   ILE A 712       4.343  26.154  19.176  1.00 14.39           O  
ANISOU  399  O   ILE A 712     2211   2422    836   -172    212    467       O  
ATOM    400  CB  ILE A 712       1.301  25.975  17.882  1.00 15.57           C  
ANISOU  400  CB  ILE A 712     2303   2594   1019   -278    227    397       C  
ATOM    401  CG1 ILE A 712      -0.149  25.775  18.356  1.00 16.49           C  
ANISOU  401  CG1 ILE A 712     2376   2761   1127   -328    248    410       C  
ATOM    402  CG2 ILE A 712       2.003  24.634  17.669  1.00 17.36           C  
ANISOU  402  CG2 ILE A 712     2575   2728   1292   -292    236    434       C  
ATOM    403  CD1 ILE A 712      -0.414  25.236  19.868  1.00 20.30           C  
ANISOU  403  CD1 ILE A 712     2847   3282   1584   -347    279    485       C  
ATOM    404  N   LEU A 713       4.055  27.821  17.648  1.00 13.08           N  
ANISOU  404  N   LEU A 713     2026   2280    665   -149    180    358       N  
ATOM    405  CA  LEU A 713       5.468  27.976  17.340  1.00 12.80           C  
ANISOU  405  CA  LEU A 713     2018   2209    636   -107    164    356       C  
ATOM    406  C   LEU A 713       6.225  28.399  18.605  1.00 15.00           C  
ANISOU  406  C   LEU A 713     2292   2535    873    -75    161    392       C  
ATOM    407  O   LEU A 713       7.307  27.881  18.881  1.00 12.89           O  
ANISOU  407  O   LEU A 713     2046   2238    615    -53    159    430       O  
ATOM    408  CB  LEU A 713       5.629  29.018  16.232  1.00 13.13           C  
ANISOU  408  CB  LEU A 713     2058   2253    679    -85    142    293       C  
ATOM    409  CG  LEU A 713       6.698  28.764  15.215  1.00 17.90           C  
ANISOU  409  CG  LEU A 713     2691   2795   1313    -64    132    279       C  
ATOM    410  CD1 LEU A 713       6.657  27.316  14.684  1.00 18.61           C  
ANISOU  410  CD1 LEU A 713     2809   2812   1450    -91    147    296       C  
ATOM    411  CD2 LEU A 713       6.544  29.749  14.058  1.00 16.84           C  
ANISOU  411  CD2 LEU A 713     2552   2669   1178    -53    113    219       C  
ATOM    412  N   SER A 714       5.612  29.281  19.418  1.00 12.15           N  
ANISOU  412  N   SER A 714     1889   2237    489    -72    158    375       N  
ATOM    413  CA  SER A 714       6.215  29.697  20.681  1.00 12.85           C  
ANISOU  413  CA  SER A 714     1986   2391    507    -48    159    411       C  
ATOM    414  C   SER A 714       6.322  28.499  21.636  1.00 18.16           C  
ANISOU  414  C   SER A 714     2667   3058   1177    -63    179    487       C  
ATOM    415  O   SER A 714       7.320  28.388  22.351  1.00 19.02           O  
ANISOU  415  O   SER A 714     2785   3176   1265    -38    171    525       O  
ATOM    416  CB  SER A 714       5.450  30.858  21.303  1.00 16.19           C  
ANISOU  416  CB  SER A 714     2379   2893    881    -43    159    378       C  
ATOM    417  OG  SER A 714       5.508  31.974  20.435  1.00 17.91           O  
ANISOU  417  OG  SER A 714     2593   3107   1104    -23    139    315       O  
ATOM    418  N   GLU A 715       5.335  27.573  21.597  1.00 15.71           N  
ANISOU  418  N   GLU A 715     2352   2727    889   -106    203    512       N  
ATOM    419  CA  GLU A 715       5.374  26.363  22.414  1.00 16.79           C  
ANISOU  419  CA  GLU A 715     2501   2846   1031   -125    225    589       C  
ATOM    420  C   GLU A 715       6.527  25.459  21.966  1.00 20.12           C  
ANISOU  420  C   GLU A 715     2961   3186   1499   -107    218    620       C  
ATOM    421  O   GLU A 715       7.237  24.903  22.816  1.00 17.30           O  
ANISOU  421  O   GLU A 715     2615   2829   1130    -89    222    684       O  
ATOM    422  CB  GLU A 715       4.037  25.611  22.428  1.00 19.18           C  
ANISOU  422  CB  GLU A 715     2791   3144   1353   -182    253    607       C  
ATOM    423  CG  GLU A 715       3.701  25.194  23.855  1.00 35.12           C  
ANISOU  423  CG  GLU A 715     4797   5217   3331   -196    277    677       C  
ATOM    424  CD  GLU A 715       2.769  24.022  24.106  1.00 65.11           C  
ANISOU  424  CD  GLU A 715     8593   8991   7156   -253    309    730       C  
ATOM    425  OE1 GLU A 715       1.711  23.931  23.441  1.00 65.12           O  
ANISOU  425  OE1 GLU A 715     8575   8983   7184   -295    318    697       O  
ATOM    426  OE2 GLU A 715       3.106  23.189  24.979  1.00 61.08           O  
ANISOU  426  OE2 GLU A 715     8097   8472   6638   -257    324    808       O  
ATOM    427  N   VAL A 716       6.751  25.380  20.629  1.00 17.00           N  
ANISOU  427  N   VAL A 716     2582   2725   1150   -104    209    574       N  
ATOM    428  CA  VAL A 716       7.850  24.611  20.039  1.00 17.56           C  
ANISOU  428  CA  VAL A 716     2689   2718   1267    -80    204    591       C  
ATOM    429  C   VAL A 716       9.195  25.215  20.501  1.00 21.83           C  
ANISOU  429  C   VAL A 716     3228   3289   1779    -26    183    603       C  
ATOM    430  O   VAL A 716      10.013  24.454  21.011  1.00 21.57           O  
ANISOU  430  O   VAL A 716     3211   3231   1755     -5    187    662       O  
ATOM    431  CB  VAL A 716       7.757  24.458  18.491  1.00 20.92           C  
ANISOU  431  CB  VAL A 716     3131   3076   1741    -90    200    531       C  
ATOM    432  CG1 VAL A 716       9.014  23.801  17.921  1.00 21.27           C  
ANISOU  432  CG1 VAL A 716     3209   3048   1825    -54    197    544       C  
ATOM    433  CG2 VAL A 716       6.520  23.654  18.084  1.00 21.12           C  
ANISOU  433  CG2 VAL A 716     3160   3066   1799   -148    219    526       C  
ATOM    434  N   GLN A 717       9.395  26.570  20.399  1.00 19.26           N  
ANISOU  434  N   GLN A 717     2882   3019   1417     -6    161    552       N  
ATOM    435  CA  GLN A 717      10.664  27.196  20.821  1.00 19.84           C  
ANISOU  435  CA  GLN A 717     2951   3124   1464     37    139    560       C  
ATOM    436  C   GLN A 717      10.946  26.994  22.310  1.00 23.63           C  
ANISOU  436  C   GLN A 717     3421   3658   1898     46    139    623       C  
ATOM    437  O   GLN A 717      12.109  26.821  22.669  1.00 23.52           O  
ANISOU  437  O   GLN A 717     3412   3646   1881     80    126    658       O  
ATOM    438  CB  GLN A 717      10.836  28.675  20.414  1.00 20.86           C  
ANISOU  438  CB  GLN A 717     3064   3294   1569     52    115    493       C  
ATOM    439  CG  GLN A 717       9.834  29.672  20.993  1.00 38.39           C  
ANISOU  439  CG  GLN A 717     5260   5585   3742     37    115    461       C  
ATOM    440  CD  GLN A 717      10.455  30.820  21.759  1.00 53.26           C  
ANISOU  440  CD  GLN A 717     7129   7533   5575     61     93    446       C  
ATOM    441  OE1 GLN A 717      10.565  31.963  21.269  1.00 40.50           O  
ANISOU  441  OE1 GLN A 717     5506   5928   3952     71     76    390       O  
ATOM    442  NE2 GLN A 717      10.802  30.563  23.011  1.00 50.74           N  
ANISOU  442  NE2 GLN A 717     6805   7259   5216     68     92    494       N  
ATOM    443  N   GLN A 718       9.892  26.996  23.163  1.00 20.06           N  
ANISOU  443  N   GLN A 718     2955   3255   1411     18    155    640       N  
ATOM    444  CA  GLN A 718      10.042  26.749  24.593  1.00 20.98           C  
ANISOU  444  CA  GLN A 718     3064   3430   1478     23    160    704       C  
ATOM    445  C   GLN A 718      10.611  25.347  24.799  1.00 26.23           C  
ANISOU  445  C   GLN A 718     3751   4036   2177     30    171    783       C  
ATOM    446  O   GLN A 718      11.569  25.194  25.554  1.00 26.03           O  
ANISOU  446  O   GLN A 718     3727   4037   2128     61    158    833       O  
ATOM    447  CB  GLN A 718       8.707  26.926  25.339  1.00 23.22           C  
ANISOU  447  CB  GLN A 718     3328   3774   1722    -12    182    706       C  
ATOM    448  CG  GLN A 718       8.335  28.389  25.576  1.00 41.33           C  
ANISOU  448  CG  GLN A 718     5597   6143   3964     -4    169    640       C  
ATOM    449  CD  GLN A 718       7.459  28.621  26.790  1.00 62.66           C  
ANISOU  449  CD  GLN A 718     8277   8930   6602    -20    188    658       C  
ATOM    450  OE1 GLN A 718       6.984  27.687  27.459  1.00 57.34           O  
ANISOU  450  OE1 GLN A 718     7602   8263   5920    -43    214    722       O  
ATOM    451  NE2 GLN A 718       7.244  29.892  27.116  1.00 52.82           N  
ANISOU  451  NE2 GLN A 718     7013   7749   5307     -7    178    601       N  
ATOM    452  N   ALA A 719      10.074  24.339  24.067  1.00 22.39           N  
ANISOU  452  N   ALA A 719     3286   3469   1751      3    194    793       N  
ATOM    453  CA  ALA A 719      10.520  22.953  24.160  1.00 22.97           C  
ANISOU  453  CA  ALA A 719     3387   3471   1868      8    208    865       C  
ATOM    454  C   ALA A 719      11.940  22.753  23.627  1.00 27.90           C  
ANISOU  454  C   ALA A 719     4028   4048   2525     59    191    870       C  
ATOM    455  O   ALA A 719      12.714  22.025  24.256  1.00 26.41           O  
ANISOU  455  O   ALA A 719     3849   3846   2339     87    191    942       O  
ATOM    456  CB  ALA A 719       9.555  22.030  23.432  1.00 23.56           C  
ANISOU  456  CB  ALA A 719     3482   3468   2000    -38    235    861       C  
ATOM    457  N   VAL A 720      12.289  23.406  22.497  1.00 26.22           N  
ANISOU  457  N   VAL A 720     3814   3813   2333     72    176    797       N  
ATOM    458  CA  VAL A 720      13.627  23.256  21.910  1.00 28.14           C  
ANISOU  458  CA  VAL A 720     4067   4016   2607    120    162    797       C  
ATOM    459  C   VAL A 720      14.696  23.890  22.848  1.00 34.27           C  
ANISOU  459  C   VAL A 720     4819   4868   3333    160    135    827       C  
ATOM    460  O   VAL A 720      15.681  23.214  23.164  1.00 34.25           O  
ANISOU  460  O   VAL A 720     4822   4846   3345    197    132    885       O  
ATOM    461  CB  VAL A 720      13.764  23.680  20.416  1.00 32.61           C  
ANISOU  461  CB  VAL A 720     4642   4539   3211    123    158    719       C  
ATOM    462  CG1 VAL A 720      12.652  23.071  19.566  1.00 31.89           C  
ANISOU  462  CG1 VAL A 720     4572   4384   3161     80    180    688       C  
ATOM    463  CG2 VAL A 720      13.809  25.191  20.233  1.00 32.72           C  
ANISOU  463  CG2 VAL A 720     4628   4621   3184    126    134    656       C  
ATOM    464  N   SER A 721      14.428  25.105  23.398  1.00 31.28           N  
ANISOU  464  N   SER A 721     4414   4577   2894    149    117    793       N  
ATOM    465  CA  SER A 721      15.353  25.778  24.318  1.00 31.49           C  
ANISOU  465  CA  SER A 721     4416   4682   2867    178     89    812       C  
ATOM    466  C   SER A 721      15.473  25.058  25.678  1.00 36.90           C  
ANISOU  466  C   SER A 721     5100   5405   3517    185     92    901       C  
ATOM    467  O   SER A 721      16.511  25.161  26.333  1.00 37.70           O  
ANISOU  467  O   SER A 721     5186   5550   3589    218     68    937       O  
ATOM    468  CB  SER A 721      15.005  27.259  24.472  1.00 33.75           C  
ANISOU  468  CB  SER A 721     4680   5039   3103    164     70    744       C  
ATOM    469  OG  SER A 721      14.038  27.522  25.475  1.00 39.91           O  
ANISOU  469  OG  SER A 721     5451   5883   3829    138     79    751       O  
ATOM    470  N   GLN A 722      14.433  24.299  26.073  1.00 33.66           N  
ANISOU  470  N   GLN A 722     4702   4978   3108    154    121    938       N  
ATOM    471  CA  GLN A 722      14.417  23.513  27.312  1.00 33.83           C  
ANISOU  471  CA  GLN A 722     4726   5030   3099    156    130   1030       C  
ATOM    472  C   GLN A 722      15.101  22.146  27.133  1.00 38.81           C  
ANISOU  472  C   GLN A 722     5381   5576   3787    184    141   1105       C  
ATOM    473  O   GLN A 722      15.237  21.401  28.104  1.00 39.70           O  
ANISOU  473  O   GLN A 722     5499   5704   3881    193    147   1192       O  
ATOM    474  CB  GLN A 722      12.981  23.335  27.839  1.00 35.01           C  
ANISOU  474  CB  GLN A 722     4876   5202   3224    107    159   1041       C  
ATOM    475  CG  GLN A 722      12.396  24.575  28.515  1.00 39.64           C  
ANISOU  475  CG  GLN A 722     5435   5893   3734     91    150    994       C  
ATOM    476  CD  GLN A 722      13.085  24.925  29.810  1.00 45.19           C  
ANISOU  476  CD  GLN A 722     6121   6689   4360    116    128   1036       C  
ATOM    477  OE1 GLN A 722      13.246  24.085  30.696  1.00 37.15           O  
ANISOU  477  OE1 GLN A 722     5108   5686   3321    122    136   1123       O  
ATOM    478  NE2 GLN A 722      13.488  26.180  29.950  1.00 26.84           N  
ANISOU  478  NE2 GLN A 722     3778   4431   1990    128     99    974       N  
ATOM    479  N   GLY A 723      15.531  21.847  25.906  1.00 34.77           N  
ANISOU  479  N   GLY A 723     4887   4979   3344    200    144   1070       N  
ATOM    480  CA  GLY A 723      16.207  20.607  25.550  1.00 35.52           C  
ANISOU  480  CA  GLY A 723     5009   4984   3504    232    157   1125       C  
ATOM    481  C   GLY A 723      15.341  19.360  25.583  1.00 40.64           C  
ANISOU  481  C   GLY A 723     5692   5555   4196    200    193   1174       C  
ATOM    482  O   GLY A 723      15.798  18.308  26.039  1.00 41.43           O  
ANISOU  482  O   GLY A 723     5810   5611   4320    226    203   1258       O  
ATOM    483  N   SER A 724      14.098  19.456  25.071  1.00 36.50           N  
ANISOU  483  N   SER A 724     5175   5008   3685    144    212   1123       N  
ATOM    484  CA  SER A 724      13.161  18.330  24.984  1.00 36.85           C  
ANISOU  484  CA  SER A 724     5251   4976   3776    101    246   1157       C  
ATOM    485  C   SER A 724      13.608  17.373  23.863  1.00 39.07           C  
ANISOU  485  C   SER A 724     5570   5131   4143    119    260   1146       C  
ATOM    486  O   SER A 724      14.218  17.819  22.893  1.00 37.84           O  
ANISOU  486  O   SER A 724     5414   4957   4007    146    246   1082       O  
ATOM    487  CB  SER A 724      11.745  18.829  24.693  1.00 41.02           C  
ANISOU  487  CB  SER A 724     5767   5528   4291     36    259   1097       C  
ATOM    488  OG  SER A 724      11.228  19.640  25.735  1.00 49.89           O  
ANISOU  488  OG  SER A 724     6856   6762   5336     20    253   1106       O  
ATOM    489  N   SER A 725      13.305  16.065  23.997  1.00 35.97           N  
ANISOU  489  N   SER A 725     5214   4651   3801    102    287   1208       N  
ATOM    490  CA  SER A 725      13.655  15.050  22.992  1.00 35.79           C  
ANISOU  490  CA  SER A 725     5236   4500   3863    117    304   1197       C  
ATOM    491  C   SER A 725      12.757  15.154  21.743  1.00 37.99           C  
ANISOU  491  C   SER A 725     5527   4729   4177     65    313   1102       C  
ATOM    492  O   SER A 725      11.730  15.831  21.783  1.00 35.68           O  
ANISOU  492  O   SER A 725     5211   4495   3849     13    311   1061       O  
ATOM    493  CB  SER A 725      13.527  13.653  23.590  1.00 39.11           C  
ANISOU  493  CB  SER A 725     5693   4840   4327    111    331   1294       C  
ATOM    494  OG  SER A 725      12.176  13.337  23.878  1.00 45.05           O  
ANISOU  494  OG  SER A 725     6451   5587   5080     33    352   1305       O  
ATOM    495  N   ASP A 726      13.119  14.443  20.654  1.00 35.65           N  
ANISOU  495  N   ASP A 726     5269   4325   3949     80    325   1068       N  
ATOM    496  CA  ASP A 726      12.309  14.393  19.427  1.00 35.31           C  
ANISOU  496  CA  ASP A 726     5245   4230   3942     31    333    979       C  
ATOM    497  C   ASP A 726      10.914  13.807  19.711  1.00 37.66           C  
ANISOU  497  C   ASP A 726     5553   4502   4255    -51    353    997       C  
ATOM    498  O   ASP A 726       9.927  14.337  19.206  1.00 35.83           O  
ANISOU  498  O   ASP A 726     5303   4301   4009   -105    349    931       O  
ATOM    499  CB  ASP A 726      13.033  13.614  18.313  1.00 37.82           C  
ANISOU  499  CB  ASP A 726     5607   4435   4329     67    344    946       C  
ATOM    500  CG  ASP A 726      14.103  14.411  17.576  1.00 52.19           C  
ANISOU  500  CG  ASP A 726     7409   6287   6133    128    325    891       C  
ATOM    501  OD1 ASP A 726      14.461  15.522  18.052  1.00 52.27           O  
ANISOU  501  OD1 ASP A 726     7375   6403   6083    150    301    891       O  
ATOM    502  OD2 ASP A 726      14.592  13.923  16.528  1.00 59.96           O  
ANISOU  502  OD2 ASP A 726     8425   7191   7165    154    336    847       O  
ATOM    503  N   SER A 727      10.835  12.767  20.581  1.00 34.40           N  
ANISOU  503  N   SER A 727     5163   4042   3867    -60    374   1090       N  
ATOM    504  CA  SER A 727       9.572  12.147  21.007  1.00 34.88           C  
ANISOU  504  CA  SER A 727     5231   4081   3942   -140    397   1124       C  
ATOM    505  C   SER A 727       8.686  13.141  21.777  1.00 37.76           C  
ANISOU  505  C   SER A 727     5541   4575   4231   -180    389   1124       C  
ATOM    506  O   SER A 727       7.457  13.091  21.653  1.00 37.85           O  
ANISOU  506  O   SER A 727     5541   4593   4246   -253    400   1102       O  
ATOM    507  CB  SER A 727       9.834  10.903  21.855  1.00 40.45           C  
ANISOU  507  CB  SER A 727     5971   4712   4685   -132    420   1235       C  
ATOM    508  OG  SER A 727      10.494  11.208  23.075  1.00 51.54           O  
ANISOU  508  OG  SER A 727     7351   6198   6034    -83    411   1318       O  
ATOM    509  N   GLN A 728       9.321  14.048  22.555  1.00 32.66           N  
ANISOU  509  N   GLN A 728     4860   4033   3517   -130    369   1147       N  
ATOM    510  CA  GLN A 728       8.660  15.084  23.350  1.00 31.37           C  
ANISOU  510  CA  GLN A 728     4646   3997   3275   -152    361   1144       C  
ATOM    511  C   GLN A 728       8.113  16.213  22.472  1.00 33.83           C  
ANISOU  511  C   GLN A 728     4929   4359   3566   -171    344   1037       C  
ATOM    512  O   GLN A 728       7.010  16.692  22.730  1.00 34.38           O  
ANISOU  512  O   GLN A 728     4967   4493   3602   -220    350   1018       O  
ATOM    513  CB  GLN A 728       9.632  15.662  24.389  1.00 32.61           C  
ANISOU  513  CB  GLN A 728     4781   4240   3368    -90    342   1195       C  
ATOM    514  N   ILE A 729       8.892  16.645  21.456  1.00 28.41           N  
ANISOU  514  N   ILE A 729     4251   3647   2895   -130    324    970       N  
ATOM    515  CA  ILE A 729       8.542  17.745  20.555  1.00 27.70           C  
ANISOU  515  CA  ILE A 729     4137   3601   2786   -138    306    872       C  
ATOM    516  C   ILE A 729       7.497  17.321  19.503  1.00 30.59           C  
ANISOU  516  C   ILE A 729     4516   3908   3199   -199    316    815       C  
ATOM    517  O   ILE A 729       6.832  18.194  18.949  1.00 29.56           O  
ANISOU  517  O   ILE A 729     4358   3828   3046   -221    304    746       O  
ATOM    518  CB  ILE A 729       9.821  18.384  19.900  1.00 30.85           C  
ANISOU  518  CB  ILE A 729     4538   4000   3182    -71    282    830       C  
ATOM    519  CG1 ILE A 729      10.882  18.759  20.959  1.00 31.65           C  
ANISOU  519  CG1 ILE A 729     4623   4162   3239    -15    268    888       C  
ATOM    520  CG2 ILE A 729       9.474  19.626  19.064  1.00 31.77           C  
ANISOU  520  CG2 ILE A 729     4629   4170   3273    -78    262    738       C  
ATOM    521  CD1 ILE A 729      12.342  18.857  20.403  1.00 40.47           C  
ANISOU  521  CD1 ILE A 729     5750   5252   4375     53    252    876       C  
ATOM    522  N   LEU A 730       7.348  15.994  19.243  1.00 26.94           N  
ANISOU  522  N   LEU A 730     4095   3340   2800   -228    338    843       N  
ATOM    523  CA  LEU A 730       6.461  15.444  18.207  1.00 26.27           C  
ANISOU  523  CA  LEU A 730     4029   3188   2765   -288    346    787       C  
ATOM    524  C   LEU A 730       5.033  16.005  18.233  1.00 25.99           C  
ANISOU  524  C   LEU A 730     3951   3225   2701   -355    345    754       C  
ATOM    525  O   LEU A 730       4.562  16.476  17.203  1.00 23.19           O  
ANISOU  525  O   LEU A 730     3585   2877   2348   -376    331    674       O  
ATOM    526  CB  LEU A 730       6.450  13.900  18.229  1.00 27.62           C  
ANISOU  526  CB  LEU A 730     4251   3237   3006   -315    372    836       C  
ATOM    527  CG  LEU A 730       5.641  13.188  17.116  1.00 32.62           C  
ANISOU  527  CG  LEU A 730     4912   3785   3697   -381    380    775       C  
ATOM    528  CD1 LEU A 730       6.208  13.478  15.721  1.00 32.14           C  
ANISOU  528  CD1 LEU A 730     4871   3690   3652   -348    363    683       C  
ATOM    529  CD2 LEU A 730       5.585  11.696  17.363  1.00 36.64           C  
ANISOU  529  CD2 LEU A 730     5472   4176   4275   -411    407    835       C  
ATOM    530  N   ASP A 731       4.359  15.974  19.398  1.00 22.02           N  
ANISOU  530  N   ASP A 731     3420   2778   2168   -387    360    817       N  
ATOM    531  CA  ASP A 731       2.996  16.500  19.550  1.00 21.41           C  
ANISOU  531  CA  ASP A 731     3294   2778   2061   -446    364    794       C  
ATOM    532  C   ASP A 731       2.947  17.997  19.250  1.00 22.33           C  
ANISOU  532  C   ASP A 731     3370   2992   2123   -414    338    726       C  
ATOM    533  O   ASP A 731       2.021  18.448  18.577  1.00 20.97           O  
ANISOU  533  O   ASP A 731     3170   2849   1948   -450    330    666       O  
ATOM    534  CB  ASP A 731       2.459  16.216  20.963  1.00 24.74           C  
ANISOU  534  CB  ASP A 731     3694   3251   2453   -473    388    882       C  
ATOM    535  CG  ASP A 731       2.457  14.741  21.282  1.00 46.25           C  
ANISOU  535  CG  ASP A 731     6461   5877   5236   -509    415    956       C  
ATOM    536  OD1 ASP A 731       3.520  14.225  21.714  1.00 48.64           O  
ANISOU  536  OD1 ASP A 731     6799   6131   5549   -459    418   1015       O  
ATOM    537  OD2 ASP A 731       1.418  14.085  21.041  1.00 56.87           O  
ANISOU  537  OD2 ASP A 731     7803   7186   6617   -586    432    955       O  
ATOM    538  N   LEU A 732       3.962  18.752  19.716  1.00 17.70           N  
ANISOU  538  N   LEU A 732     2779   2451   1493   -345    324    737       N  
ATOM    539  CA  LEU A 732       4.075  20.195  19.492  1.00 16.50           C  
ANISOU  539  CA  LEU A 732     2595   2383   1292   -309    299    677       C  
ATOM    540  C   LEU A 732       4.240  20.482  18.001  1.00 18.52           C  
ANISOU  540  C   LEU A 732     2864   2596   1577   -302    280    595       C  
ATOM    541  O   LEU A 732       3.590  21.382  17.456  1.00 16.78           O  
ANISOU  541  O   LEU A 732     2613   2426   1335   -312    266    535       O  
ATOM    542  CB  LEU A 732       5.273  20.766  20.267  1.00 16.87           C  
ANISOU  542  CB  LEU A 732     2642   2470   1297   -242    287    709       C  
ATOM    543  CG  LEU A 732       5.048  20.984  21.751  1.00 24.69           C  
ANISOU  543  CG  LEU A 732     3607   3542   2232   -242    298    771       C  
ATOM    544  CD1 LEU A 732       6.254  21.613  22.388  1.00 24.76           C  
ANISOU  544  CD1 LEU A 732     3616   3594   2198   -178    280    790       C  
ATOM    545  CD2 LEU A 732       3.883  21.879  21.967  1.00 30.02           C  
ANISOU  545  CD2 LEU A 732     4236   4304   2865   -270    301    734       C  
ATOM    546  N   SER A 733       5.094  19.687  17.340  1.00 14.88           N  
ANISOU  546  N   SER A 733     2449   2043   1164   -283    280    594       N  
ATOM    547  CA  SER A 733       5.330  19.823  15.908  1.00 13.28           C  
ANISOU  547  CA  SER A 733     2264   1795    987   -275    266    519       C  
ATOM    548  C   SER A 733       4.047  19.490  15.140  1.00 15.87           C  
ANISOU  548  C   SER A 733     2585   2106   1339   -344    268    474       C  
ATOM    549  O   SER A 733       3.633  20.269  14.279  1.00 15.97           O  
ANISOU  549  O   SER A 733     2578   2154   1336   -349    249    408       O  
ATOM    550  CB  SER A 733       6.488  18.937  15.472  1.00 16.71           C  
ANISOU  550  CB  SER A 733     2749   2135   1467   -238    272    532       C  
ATOM    551  OG  SER A 733       6.783  19.158  14.105  1.00 19.62           O  
ANISOU  551  OG  SER A 733     3133   2471   1852   -225    259    458       O  
ATOM    552  N   ASN A 734       3.390  18.378  15.504  1.00 14.13           N  
ANISOU  552  N   ASN A 734     2377   1838   1155   -400    290    514       N  
ATOM    553  CA  ASN A 734       2.125  17.941  14.909  1.00 14.43           C  
ANISOU  553  CA  ASN A 734     2405   1860   1219   -477    293    479       C  
ATOM    554  C   ASN A 734       1.029  18.999  15.045  1.00 17.58           C  
ANISOU  554  C   ASN A 734     2741   2368   1571   -501    282    451       C  
ATOM    555  O   ASN A 734       0.365  19.298  14.059  1.00 15.75           O  
ANISOU  555  O   ASN A 734     2494   2148   1343   -528    265    387       O  
ATOM    556  CB  ASN A 734       1.692  16.571  15.436  1.00 16.48           C  
ANISOU  556  CB  ASN A 734     2689   2048   1525   -534    320    537       C  
ATOM    557  CG  ASN A 734       2.449  15.442  14.771  1.00 32.76           C  
ANISOU  557  CG  ASN A 734     4816   3983   3649   -526    328    532       C  
ATOM    558  OD1 ASN A 734       3.087  15.605  13.718  1.00 24.83           O  
ANISOU  558  OD1 ASN A 734     3836   2944   2654   -492    313    471       O  
ATOM    559  ND2 ASN A 734       2.427  14.281  15.388  1.00 23.62           N  
ANISOU  559  ND2 ASN A 734     3689   2752   2533   -554    353    598       N  
ATOM    560  N   ARG A 735       0.953  19.660  16.226  1.00 15.53           N  
ANISOU  560  N   ARG A 735     2447   2190   1263   -479    289    496       N  
ATOM    561  CA  ARG A 735       0.026  20.762  16.503  1.00 14.97           C  
ANISOU  561  CA  ARG A 735     2317   2228   1145   -486    282    474       C  
ATOM    562  C   ARG A 735       0.167  21.904  15.495  1.00 15.96           C  
ANISOU  562  C   ARG A 735     2429   2386   1249   -450    252    397       C  
ATOM    563  O   ARG A 735      -0.844  22.441  15.026  1.00 14.21           O  
ANISOU  563  O   ARG A 735     2168   2215   1016   -477    242    355       O  
ATOM    564  CB  ARG A 735       0.315  21.322  17.900  1.00 15.59           C  
ANISOU  564  CB  ARG A 735     2374   2377   1171   -450    293    528       C  
ATOM    565  CG  ARG A 735      -0.910  21.791  18.632  1.00 29.94           C  
ANISOU  565  CG  ARG A 735     4135   4288   2952   -482    307    540       C  
ATOM    566  CD  ARG A 735      -1.191  20.929  19.838  1.00 29.07           C  
ANISOU  566  CD  ARG A 735     4024   4182   2841   -516    339    624       C  
ATOM    567  NE  ARG A 735      -0.236  21.132  20.926  1.00 20.42           N  
ANISOU  567  NE  ARG A 735     2942   3111   1706   -463    344    677       N  
ATOM    568  CZ  ARG A 735       0.069  20.215  21.839  1.00 35.35           C  
ANISOU  568  CZ  ARG A 735     4855   4975   3602   -473    367    759       C  
ATOM    569  NH1 ARG A 735       0.927  20.497  22.809  1.00 23.20           N  
ANISOU  569  NH1 ARG A 735     3324   3472   2020   -422    366    803       N  
ATOM    570  NH2 ARG A 735      -0.483  19.008  21.789  1.00 24.81           N  
ANISOU  570  NH2 ARG A 735     3533   3577   2315   -535    388    798       N  
ATOM    571  N   PHE A 736       1.420  22.278  15.158  1.00 12.42           N  
ANISOU  571  N   PHE A 736     2012   1912    796   -389    238    383       N  
ATOM    572  CA  PHE A 736       1.656  23.369  14.208  1.00 11.86           C  
ANISOU  572  CA  PHE A 736     1933   1869    706   -353    211    318       C  
ATOM    573  C   PHE A 736       1.063  23.015  12.846  1.00 14.82           C  
ANISOU  573  C   PHE A 736     2314   2207   1111   -392    199    260       C  
ATOM    574  O   PHE A 736       0.341  23.820  12.258  1.00 14.59           O  
ANISOU  574  O   PHE A 736     2252   2230   1062   -398    182    214       O  
ATOM    575  CB  PHE A 736       3.155  23.731  14.117  1.00 13.02           C  
ANISOU  575  CB  PHE A 736     2110   1992    846   -286    201    320       C  
ATOM    576  CG  PHE A 736       3.430  24.848  13.138  1.00 13.69           C  
ANISOU  576  CG  PHE A 736     2188   2103    912   -252    176    259       C  
ATOM    577  CD1 PHE A 736       3.260  26.176  13.511  1.00 16.31           C  
ANISOU  577  CD1 PHE A 736     2485   2513   1200   -225    164    245       C  
ATOM    578  CD2 PHE A 736       3.794  24.570  11.822  1.00 16.04           C  
ANISOU  578  CD2 PHE A 736     2514   2346   1235   -250    166    214       C  
ATOM    579  CE1 PHE A 736       3.466  27.211  12.590  1.00 16.91           C  
ANISOU  579  CE1 PHE A 736     2556   2608   1261   -196    141    194       C  
ATOM    580  CE2 PHE A 736       4.001  25.606  10.898  1.00 18.69           C  
ANISOU  580  CE2 PHE A 736     2842   2709   1551   -221    144    163       C  
ATOM    581  CZ  PHE A 736       3.840  26.922  11.294  1.00 16.39           C  
ANISOU  581  CZ  PHE A 736     2516   2491   1219   -194    132    156       C  
ATOM    582  N   TYR A 737       1.351  21.796  12.361  1.00 13.74           N  
ANISOU  582  N   TYR A 737     2220   1978   1021   -418    208    262       N  
ATOM    583  CA  TYR A 737       0.849  21.299  11.072  1.00 14.15           C  
ANISOU  583  CA  TYR A 737     2287   1987   1102   -460    197    204       C  
ATOM    584  C   TYR A 737      -0.654  21.164  11.014  1.00 18.00           C  
ANISOU  584  C   TYR A 737     2732   2514   1592   -531    195    191       C  
ATOM    585  O   TYR A 737      -1.237  21.323   9.944  1.00 17.82           O  
ANISOU  585  O   TYR A 737     2699   2501   1570   -556    175    133       O  
ATOM    586  CB  TYR A 737       1.540  19.990  10.682  1.00 15.86           C  
ANISOU  586  CB  TYR A 737     2564   2092   1370   -468    211    210       C  
ATOM    587  CG  TYR A 737       3.009  20.185  10.388  1.00 17.06           C  
ANISOU  587  CG  TYR A 737     2752   2209   1521   -395    209    206       C  
ATOM    588  CD1 TYR A 737       3.429  20.997   9.337  1.00 20.24           C  
ANISOU  588  CD1 TYR A 737     3155   2633   1901   -360    188    148       C  
ATOM    589  CD2 TYR A 737       3.980  19.513  11.121  1.00 16.43           C  
ANISOU  589  CD2 TYR A 737     2705   2076   1463   -363    229    264       C  
ATOM    590  CE1 TYR A 737       4.782  21.152   9.039  1.00 22.56           C  
ANISOU  590  CE1 TYR A 737     3478   2898   2195   -296    189    146       C  
ATOM    591  CE2 TYR A 737       5.333  19.700  10.869  1.00 16.72           C  
ANISOU  591  CE2 TYR A 737     2768   2088   1498   -295    227    262       C  
ATOM    592  CZ  TYR A 737       5.731  20.501   9.808  1.00 26.62           C  
ANISOU  592  CZ  TYR A 737     4019   3364   2731   -264    208    202       C  
ATOM    593  OH  TYR A 737       7.061  20.656   9.520  1.00 26.95           O  
ANISOU  593  OH  TYR A 737     4083   3384   2774   -201    209    202       O  
ATOM    594  N   THR A 738      -1.292  20.893  12.159  1.00 13.36           N  
ANISOU  594  N   THR A 738     2117   1957   1003   -563    216    246       N  
ATOM    595  CA  THR A 738      -2.739  20.808  12.255  1.00 13.99           C  
ANISOU  595  CA  THR A 738     2147   2086   1083   -630    218    242       C  
ATOM    596  C   THR A 738      -3.323  22.194  11.959  1.00 15.85           C  
ANISOU  596  C   THR A 738     2328   2422   1272   -604    196    202       C  
ATOM    597  O   THR A 738      -4.277  22.304  11.192  1.00 15.08           O  
ANISOU  597  O   THR A 738     2199   2354   1177   -644    179    159       O  
ATOM    598  CB  THR A 738      -3.139  20.307  13.655  1.00 17.27           C  
ANISOU  598  CB  THR A 738     2544   2518   1498   -659    250    319       C  
ATOM    599  OG1 THR A 738      -2.523  19.043  13.905  1.00 16.03           O  
ANISOU  599  OG1 THR A 738     2442   2261   1386   -676    270    361       O  
ATOM    600  CG2 THR A 738      -4.657  20.236  13.857  1.00 15.78           C  
ANISOU  600  CG2 THR A 738     2295   2391   1308   -730    257    321       C  
ATOM    601  N   LEU A 739      -2.723  23.252  12.544  1.00 12.69           N  
ANISOU  601  N   LEU A 739     1918   2072    831   -536    194    214       N  
ATOM    602  CA  LEU A 739      -3.196  24.626  12.352  1.00 13.31           C  
ANISOU  602  CA  LEU A 739     1950   2238    868   -503    176    180       C  
ATOM    603  C   LEU A 739      -2.907  25.191  10.973  1.00 17.37           C  
ANISOU  603  C   LEU A 739     2478   2742   1381   -477    144    117       C  
ATOM    604  O   LEU A 739      -3.748  25.891  10.416  1.00 16.65           O  
ANISOU  604  O   LEU A 739     2345   2708   1272   -482    126     82       O  
ATOM    605  CB  LEU A 739      -2.648  25.543  13.462  1.00 13.58           C  
ANISOU  605  CB  LEU A 739     1975   2323    862   -443    185    211       C  
ATOM    606  CG  LEU A 739      -3.222  25.251  14.861  1.00 18.25           C  
ANISOU  606  CG  LEU A 739     2537   2958   1439   -467    215    268       C  
ATOM    607  CD1 LEU A 739      -2.513  26.048  15.900  1.00 19.26           C  
ANISOU  607  CD1 LEU A 739     2666   3127   1524   -408    222    294       C  
ATOM    608  CD2 LEU A 739      -4.727  25.538  14.933  1.00 20.90           C  
ANISOU  608  CD2 LEU A 739     2807   3371   1764   -506    220    257       C  
ATOM    609  N   ILE A 740      -1.742  24.858  10.407  1.00 15.00           N  
ANISOU  609  N   ILE A 740     2232   2370   1096   -450    140    107       N  
ATOM    610  CA  ILE A 740      -1.306  25.316   9.083  1.00 14.72           C  
ANISOU  610  CA  ILE A 740     2217   2321   1056   -424    114     52       C  
ATOM    611  C   ILE A 740      -1.011  24.085   8.259  1.00 17.44           C  
ANISOU  611  C   ILE A 740     2608   2578   1439   -459    116     31       C  
ATOM    612  O   ILE A 740       0.086  23.546   8.357  1.00 16.17           O  
ANISOU  612  O   ILE A 740     2494   2351   1297   -433    129     48       O  
ATOM    613  CB  ILE A 740      -0.118  26.331   9.123  1.00 17.32           C  
ANISOU  613  CB  ILE A 740     2563   2659   1360   -348    107     52       C  
ATOM    614  CG1 ILE A 740      -0.402  27.535  10.062  1.00 17.33           C  
ANISOU  614  CG1 ILE A 740     2522   2739   1323   -314    107     70       C  
ATOM    615  CG2 ILE A 740       0.297  26.799   7.693  1.00 17.00           C  
ANISOU  615  CG2 ILE A 740     2541   2606   1312   -325     82     -2       C  
ATOM    616  CD1 ILE A 740      -1.647  28.523   9.659  1.00 22.82           C  
ANISOU  616  CD1 ILE A 740     3162   3513   1994   -319     88     36       C  
ATOM    617  N   PRO A 741      -2.019  23.550   7.540  1.00 16.25           N  
ANISOU  617  N   PRO A 741     2443   2425   1304   -521    105     -3       N  
ATOM    618  CA  PRO A 741      -1.781  22.331   6.746  1.00 17.15           C  
ANISOU  618  CA  PRO A 741     2607   2451   1457   -560    107    -30       C  
ATOM    619  C   PRO A 741      -0.677  22.501   5.708  1.00 19.63           C  
ANISOU  619  C   PRO A 741     2967   2726   1765   -511     97    -70       C  
ATOM    620  O   PRO A 741      -0.670  23.488   4.954  1.00 17.94           O  
ANISOU  620  O   PRO A 741     2737   2563   1517   -480     74   -105       O  
ATOM    621  CB  PRO A 741      -3.131  22.053   6.080  1.00 19.75           C  
ANISOU  621  CB  PRO A 741     2902   2810   1791   -632     89    -69       C  
ATOM    622  CG  PRO A 741      -4.120  22.852   6.836  1.00 24.42           C  
ANISOU  622  CG  PRO A 741     3424   3497   2358   -638     87    -44       C  
ATOM    623  CD  PRO A 741      -3.396  24.049   7.362  1.00 18.92           C  
ANISOU  623  CD  PRO A 741     2720   2843   1625   -558     89    -22       C  
ATOM    624  N   HIS A 742       0.269  21.544   5.706  1.00 15.90           N  
ANISOU  624  N   HIS A 742     2552   2163   1327   -501    117    -60       N  
ATOM    625  CA  HIS A 742       1.382  21.525   4.763  1.00 16.77           C  
ANISOU  625  CA  HIS A 742     2707   2228   1435   -455    114    -95       C  
ATOM    626  C   HIS A 742       1.193  20.434   3.700  1.00 23.65           C  
ANISOU  626  C   HIS A 742     3620   3030   2336   -501    113   -149       C  
ATOM    627  O   HIS A 742       0.486  19.451   3.928  1.00 24.43           O  
ANISOU  627  O   HIS A 742     3725   3087   2470   -565    121   -146       O  
ATOM    628  CB  HIS A 742       2.737  21.421   5.483  1.00 17.24           C  
ANISOU  628  CB  HIS A 742     2797   2248   1506   -394    137    -48       C  
ATOM    629  CG  HIS A 742       3.227  22.718   6.063  1.00 19.66           C  
ANISOU  629  CG  HIS A 742     3073   2624   1774   -336    130    -20       C  
ATOM    630  ND1 HIS A 742       2.455  23.452   6.948  1.00 20.85           N  
ANISOU  630  ND1 HIS A 742     3174   2848   1901   -346    125      8       N  
ATOM    631  CD2 HIS A 742       4.419  23.338   5.911  1.00 20.01           C  
ANISOU  631  CD2 HIS A 742     3130   2672   1803   -272    129    -17       C  
ATOM    632  CE1 HIS A 742       3.188  24.506   7.275  1.00 19.09           C  
ANISOU  632  CE1 HIS A 742     2940   2666   1649   -288    119     23       C  
ATOM    633  NE2 HIS A 742       4.368  24.487   6.662  1.00 19.02           N  
ANISOU  633  NE2 HIS A 742     2965   2618   1643   -245    121      9       N  
ATOM    634  N   ASP A 743       1.805  20.629   2.527  1.00 21.40           N  
ANISOU  634  N   ASP A 743     3363   2734   2035   -470    102   -202       N  
ATOM    635  CA  ASP A 743       1.693  19.705   1.401  1.00 22.86           C  
ANISOU  635  CA  ASP A 743     3589   2859   2236   -507     99   -265       C  
ATOM    636  C   ASP A 743       2.573  18.443   1.571  1.00 31.68           C  
ANISOU  636  C   ASP A 743     4770   3862   3405   -497    131   -255       C  
ATOM    637  O   ASP A 743       3.674  18.391   1.012  1.00 34.15           O  
ANISOU  637  O   ASP A 743     5121   4139   3715   -442    142   -274       O  
ATOM    638  CB  ASP A 743       2.011  20.476   0.100  1.00 23.70           C  
ANISOU  638  CB  ASP A 743     3699   3009   2298   -473     78   -322       C  
ATOM    639  CG  ASP A 743       1.717  19.731  -1.190  1.00 33.53           C  
ANISOU  639  CG  ASP A 743     4980   4218   3544   -514     67   -398       C  
ATOM    640  OD1 ASP A 743       0.642  19.091  -1.279  1.00 34.89           O  
ANISOU  640  OD1 ASP A 743     5143   4381   3733   -590     55   -421       O  
ATOM    641  OD2 ASP A 743       2.519  19.854  -2.135  1.00 38.00           O  
ANISOU  641  OD2 ASP A 743     5578   4773   4088   -473     68   -437       O  
ATOM    642  N   PHE A 744       2.095  17.420   2.335  1.00 28.27           N  
ANISOU  642  N   PHE A 744     4349   3371   3021   -549    148   -223       N  
ATOM    643  CA  PHE A 744       2.890  16.199   2.534  1.00 28.25           C  
ANISOU  643  CA  PHE A 744     4409   3253   3072   -537    179   -209       C  
ATOM    644  C   PHE A 744       2.124  14.887   2.250  1.00 31.65           C  
ANISOU  644  C   PHE A 744     4873   3599   3551   -620    184   -240       C  
ATOM    645  O   PHE A 744       2.638  13.810   2.565  1.00 32.22           O  
ANISOU  645  O   PHE A 744     4997   3568   3676   -617    212   -219       O  
ATOM    646  CB  PHE A 744       3.554  16.171   3.934  1.00 30.39           C  
ANISOU  646  CB  PHE A 744     4675   3511   3360   -494    203   -118       C  
ATOM    647  CG  PHE A 744       4.582  17.258   4.168  1.00 31.57           C  
ANISOU  647  CG  PHE A 744     4805   3718   3471   -410    201    -92       C  
ATOM    648  CD1 PHE A 744       5.706  17.367   3.352  1.00 34.83           C  
ANISOU  648  CD1 PHE A 744     5250   4107   3876   -349    206   -125       C  
ATOM    649  CD2 PHE A 744       4.432  18.168   5.210  1.00 33.06           C  
ANISOU  649  CD2 PHE A 744     4945   3986   3631   -393    195    -37       C  
ATOM    650  CE1 PHE A 744       6.647  18.386   3.560  1.00 35.29           C  
ANISOU  650  CE1 PHE A 744     5287   4221   3901   -278    203   -101       C  
ATOM    651  CE2 PHE A 744       5.379  19.181   5.419  1.00 35.19           C  
ANISOU  651  CE2 PHE A 744     5198   4306   3867   -321    191    -17       C  
ATOM    652  CZ  PHE A 744       6.467  19.297   4.579  1.00 33.20           C  
ANISOU  652  CZ  PHE A 744     4974   4030   3609   -267    194    -48       C  
ATOM    653  N   GLY A 745       0.935  14.993   1.645  1.00 26.86           N  
ANISOU  653  N   GLY A 745     4239   3038   2929   -691    157   -289       N  
ATOM    654  CA  GLY A 745       0.077  13.869   1.273  1.00 26.65           C  
ANISOU  654  CA  GLY A 745     4236   2945   2944   -782    155   -329       C  
ATOM    655  C   GLY A 745      -0.248  12.974   2.449  1.00 29.32           C  
ANISOU  655  C   GLY A 745     4582   3221   3339   -827    181   -260       C  
ATOM    656  O   GLY A 745      -0.763  13.457   3.463  1.00 28.16           O  
ANISOU  656  O   GLY A 745     4381   3138   3180   -837    182   -196       O  
ATOM    657  N   MET A 746       0.098  11.678   2.326  1.00 25.90           N  
ANISOU  657  N   MET A 746     4216   2659   2966   -848    204   -272       N  
ATOM    658  CA  MET A 746      -0.111  10.667   3.367  1.00 26.80           C  
ANISOU  658  CA  MET A 746     4350   2692   3142   -890    232   -204       C  
ATOM    659  C   MET A 746       1.210  10.300   4.073  1.00 27.75           C  
ANISOU  659  C   MET A 746     4514   2738   3290   -806    266   -140       C  
ATOM    660  O   MET A 746       1.297   9.254   4.710  1.00 25.55           O  
ANISOU  660  O   MET A 746     4275   2362   3071   -827    293    -92       O  
ATOM    661  CB  MET A 746      -0.808   9.410   2.801  1.00 31.09           C  
ANISOU  661  CB  MET A 746     4937   3136   3740   -985    233   -257       C  
ATOM    662  CG  MET A 746      -2.292   9.594   2.528  1.00 35.95           C  
ANISOU  662  CG  MET A 746     5496   3824   4340  -1087    202   -290       C  
ATOM    663  SD  MET A 746      -3.290  10.042   3.983  1.00 40.60           S  
ANISOU  663  SD  MET A 746     6001   4503   4922  -1130    208   -190       S  
ATOM    664  CE  MET A 746      -3.921  11.633   3.414  1.00 36.69           C  
ANISOU  664  CE  MET A 746     5420   4179   4340  -1113    165   -232       C  
ATOM    665  N   LYS A 747       2.226  11.171   3.976  1.00 24.98           N  
ANISOU  665  N   LYS A 747     4156   2438   2898   -711    265   -135       N  
ATOM    666  CA  LYS A 747       3.526  10.962   4.634  1.00 25.30           C  
ANISOU  666  CA  LYS A 747     4227   2428   2958   -625    292    -73       C  
ATOM    667  C   LYS A 747       3.579  11.781   5.921  1.00 30.06           C  
ANISOU  667  C   LYS A 747     4774   3118   3529   -594    293     16       C  
ATOM    668  O   LYS A 747       2.802  12.721   6.089  1.00 29.35           O  
ANISOU  668  O   LYS A 747     4624   3134   3393   -620    271     15       O  
ATOM    669  CB  LYS A 747       4.697  11.416   3.720  1.00 27.70           C  
ANISOU  669  CB  LYS A 747     4553   2736   3234   -539    291   -124       C  
ATOM    670  CG  LYS A 747       4.814  10.707   2.376  1.00 44.42           C  
ANISOU  670  CG  LYS A 747     6728   4777   5372   -553    293   -219       C  
ATOM    671  CD  LYS A 747       5.982  11.200   1.529  1.00 55.48           C  
ANISOU  671  CD  LYS A 747     8146   6194   6741   -465    296   -262       C  
ATOM    672  CE  LYS A 747       5.674  12.455   0.741  1.00 67.64           C  
ANISOU  672  CE  LYS A 747     9639   7853   8208   -462    264   -312       C  
ATOM    673  NZ  LYS A 747       5.906  13.687   1.541  1.00 77.26           N  
ANISOU  673  NZ  LYS A 747    10797   9175   9384   -419    253   -247       N  
ATOM    674  N   LYS A 748       4.542  11.467   6.788  1.00 28.10           N  
ANISOU  674  N   LYS A 748     4546   2828   3302   -534    317     89       N  
ATOM    675  CA  LYS A 748       4.806  12.217   8.014  1.00 27.79           C  
ANISOU  675  CA  LYS A 748     4461   2869   3228   -494    318    172       C  
ATOM    676  C   LYS A 748       5.567  13.521   7.697  1.00 32.71           C  
ANISOU  676  C   LYS A 748     5052   3582   3792   -420    300    149       C  
ATOM    677  O   LYS A 748       6.570  13.498   6.974  1.00 32.13           O  
ANISOU  677  O   LYS A 748     5010   3476   3723   -361    303    115       O  
ATOM    678  CB  LYS A 748       5.592  11.374   9.024  1.00 30.12           C  
ANISOU  678  CB  LYS A 748     4790   3089   3566   -456    347    259       C  
ATOM    679  CG  LYS A 748       4.736  10.383   9.791  1.00 35.82           C  
ANISOU  679  CG  LYS A 748     5524   3754   4333   -531    364    315       C  
ATOM    680  CD  LYS A 748       5.595   9.568  10.751  1.00 39.08           C  
ANISOU  680  CD  LYS A 748     5972   4091   4785   -484    392    407       C  
ATOM    681  CE  LYS A 748       4.837   8.424  11.371  1.00 48.76           C  
ANISOU  681  CE  LYS A 748     7223   5237   6066   -558    414    461       C  
ATOM    682  NZ  LYS A 748       5.754   7.482  12.059  1.00 54.87           N  
ANISOU  682  NZ  LYS A 748     8045   5914   6888   -507    441    542       N  
ATOM    683  N   PRO A 749       5.097  14.668   8.235  1.00 30.36           N  
ANISOU  683  N   PRO A 749     4694   3399   3441   -422    282    169       N  
ATOM    684  CA  PRO A 749       5.805  15.937   8.001  1.00 28.73           C  
ANISOU  684  CA  PRO A 749     4458   3274   3182   -356    265    152       C  
ATOM    685  C   PRO A 749       7.173  15.972   8.691  1.00 30.83           C  
ANISOU  685  C   PRO A 749     4735   3527   3450   -276    278    210       C  
ATOM    686  O   PRO A 749       7.364  15.231   9.650  1.00 30.23           O  
ANISOU  686  O   PRO A 749     4674   3408   3403   -274    296    279       O  
ATOM    687  CB  PRO A 749       4.862  16.992   8.622  1.00 30.37           C  
ANISOU  687  CB  PRO A 749     4603   3594   3343   -384    247    168       C  
ATOM    688  CG  PRO A 749       3.618  16.292   9.000  1.00 35.89           C  
ANISOU  688  CG  PRO A 749     5293   4277   4066   -467    254    183       C  
ATOM    689  CD  PRO A 749       3.943  14.850   9.141  1.00 32.28           C  
ANISOU  689  CD  PRO A 749     4892   3701   3671   -482    280    210       C  
ATOM    690  N   PRO A 750       8.130  16.838   8.281  1.00 26.48           N  
ANISOU  690  N   PRO A 750     4174   3018   2867   -211    268    190       N  
ATOM    691  CA  PRO A 750       9.397  16.917   9.030  1.00 26.01           C  
ANISOU  691  CA  PRO A 750     4115   2959   2807   -139    277    250       C  
ATOM    692  C   PRO A 750       9.191  17.547  10.409  1.00 27.75           C  
ANISOU  692  C   PRO A 750     4293   3256   2994   -139    270    317       C  
ATOM    693  O   PRO A 750       8.430  18.513  10.554  1.00 25.34           O  
ANISOU  693  O   PRO A 750     3946   3034   2647   -165    252    301       O  
ATOM    694  CB  PRO A 750      10.283  17.828   8.163  1.00 27.40           C  
ANISOU  694  CB  PRO A 750     4283   3176   2954    -84    265    204       C  
ATOM    695  CG  PRO A 750       9.343  18.631   7.345  1.00 31.69           C  
ANISOU  695  CG  PRO A 750     4803   3775   3463   -125    243    139       C  
ATOM    696  CD  PRO A 750       8.112  17.781   7.144  1.00 27.50           C  
ANISOU  696  CD  PRO A 750     4288   3200   2960   -201    247    117       C  
ATOM    697  N   LEU A 751       9.886  17.002  11.413  1.00 25.31           N  
ANISOU  697  N   LEU A 751     3994   2922   2702   -105    284    393       N  
ATOM    698  CA  LEU A 751       9.794  17.498  12.781  1.00 24.93           C  
ANISOU  698  CA  LEU A 751     3909   2945   2617   -101    279    460       C  
ATOM    699  C   LEU A 751      10.407  18.902  12.932  1.00 26.95           C  
ANISOU  699  C   LEU A 751     4125   3297   2819    -56    256    449       C  
ATOM    700  O   LEU A 751      11.480  19.169  12.390  1.00 26.48           O  
ANISOU  700  O   LEU A 751     4071   3230   2760     -3    252    431       O  
ATOM    701  CB  LEU A 751      10.438  16.492  13.758  1.00 26.02           C  
ANISOU  701  CB  LEU A 751     4071   3030   2787    -75    298    546       C  
ATOM    702  CG  LEU A 751       9.615  16.197  15.013  1.00 32.30           C  
ANISOU  702  CG  LEU A 751     4852   3850   3572   -118    307    615       C  
ATOM    703  CD1 LEU A 751       9.848  14.781  15.511  1.00 34.60           C  
ANISOU  703  CD1 LEU A 751     5185   4045   3917   -118    332    685       C  
ATOM    704  CD2 LEU A 751       9.901  17.191  16.111  1.00 35.49           C  
ANISOU  704  CD2 LEU A 751     5211   4360   3913    -90    292    657       C  
ATOM    705  N   LEU A 752       9.676  19.812  13.600  1.00 22.63           N  
ANISOU  705  N   LEU A 752     3536   2836   2224    -80    243    455       N  
ATOM    706  CA  LEU A 752      10.085  21.190  13.920  1.00 22.53           C  
ANISOU  706  CA  LEU A 752     3487   2916   2159    -47    222    446       C  
ATOM    707  C   LEU A 752      10.722  21.059  15.309  1.00 28.20           C  
ANISOU  707  C   LEU A 752     4195   3660   2859    -18    224    525       C  
ATOM    708  O   LEU A 752      10.023  21.140  16.329  1.00 27.63           O  
ANISOU  708  O   LEU A 752     4103   3634   2761    -46    228    563       O  
ATOM    709  CB  LEU A 752       8.834  22.101  13.993  1.00 22.31           C  
ANISOU  709  CB  LEU A 752     3423   2961   2095    -91    210    413       C  
ATOM    710  CG  LEU A 752       8.027  22.270  12.702  1.00 27.08           C  
ANISOU  710  CG  LEU A 752     4029   3551   2708   -125    203    340       C  
ATOM    711  CD1 LEU A 752       6.734  22.998  12.983  1.00 26.46           C  
ANISOU  711  CD1 LEU A 752     3911   3544   2598   -166    195    323       C  
ATOM    712  CD2 LEU A 752       8.813  23.050  11.679  1.00 29.07           C  
ANISOU  712  CD2 LEU A 752     4284   3811   2950    -85    188    290       C  
ATOM    713  N   ASN A 753      12.024  20.759  15.346  1.00 25.13           N  
ANISOU  713  N   ASN A 753     3820   3244   2486     37    225    553       N  
ATOM    714  CA  ASN A 753      12.726  20.491  16.607  1.00 24.80           C  
ANISOU  714  CA  ASN A 753     3771   3222   2430     69    225    633       C  
ATOM    715  C   ASN A 753      13.973  21.343  16.851  1.00 28.46           C  
ANISOU  715  C   ASN A 753     4209   3741   2862    125    204    639       C  
ATOM    716  O   ASN A 753      14.790  20.985  17.711  1.00 27.21           O  
ANISOU  716  O   ASN A 753     4047   3591   2700    161    203    704       O  
ATOM    717  CB  ASN A 753      13.076  19.001  16.679  1.00 27.28           C  
ANISOU  717  CB  ASN A 753     4124   3440   2800     80    249    685       C  
ATOM    718  CG  ASN A 753      14.133  18.550  15.690  1.00 44.78           C  
ANISOU  718  CG  ASN A 753     6367   5588   5059    129    255    661       C  
ATOM    719  OD1 ASN A 753      14.410  19.205  14.667  1.00 34.68           O  
ANISOU  719  OD1 ASN A 753     5082   4320   3776    141    246    595       O  
ATOM    720  ND2 ASN A 753      14.760  17.420  15.996  1.00 35.32           N  
ANISOU  720  ND2 ASN A 753     5197   4320   3903    161    272    719       N  
ATOM    721  N   ASN A 754      14.119  22.469  16.123  1.00 25.43           N  
ANISOU  721  N   ASN A 754     3808   3398   2458    131    187    575       N  
ATOM    722  CA  ASN A 754      15.273  23.355  16.283  1.00 25.68           C  
ANISOU  722  CA  ASN A 754     3814   3482   2462    176    166    576       C  
ATOM    723  C   ASN A 754      14.960  24.831  15.992  1.00 30.17           C  
ANISOU  723  C   ASN A 754     4355   4118   2990    163    145    518       C  
ATOM    724  O   ASN A 754      13.910  25.138  15.404  1.00 28.39           O  
ANISOU  724  O   ASN A 754     4132   3891   2763    126    147    470       O  
ATOM    725  CB  ASN A 754      16.465  22.848  15.440  1.00 27.93           C  
ANISOU  725  CB  ASN A 754     4113   3711   2787    224    173    573       C  
ATOM    726  CG  ASN A 754      16.147  22.652  13.978  1.00 50.98           C  
ANISOU  726  CG  ASN A 754     7057   6573   5738    212    186    507       C  
ATOM    727  OD1 ASN A 754      15.860  23.597  13.242  1.00 41.76           O  
ANISOU  727  OD1 ASN A 754     5878   5437   4551    197    175    449       O  
ATOM    728  ND2 ASN A 754      16.205  21.414  13.523  1.00 48.92           N  
ANISOU  728  ND2 ASN A 754     6833   6227   5526    218    209    515       N  
ATOM    729  N   ALA A 755      15.894  25.736  16.382  1.00 28.14           N  
ANISOU  729  N   ALA A 755     4071   3917   2702    193    123    522       N  
ATOM    730  CA  ALA A 755      15.784  27.182  16.167  1.00 28.29           C  
ANISOU  730  CA  ALA A 755     4068   3995   2686    185    102    472       C  
ATOM    731  C   ALA A 755      15.567  27.534  14.694  1.00 29.87           C  
ANISOU  731  C   ALA A 755     4279   4164   2908    178    105    409       C  
ATOM    732  O   ALA A 755      14.725  28.383  14.398  1.00 28.17           O  
ANISOU  732  O   ALA A 755     4056   3975   2673    152     97    365       O  
ATOM    733  CB  ALA A 755      17.019  27.890  16.698  1.00 29.56           C  
ANISOU  733  CB  ALA A 755     4203   4206   2823    217     80    489       C  
ATOM    734  N   ASP A 756      16.309  26.868  13.777  1.00 26.15           N  
ANISOU  734  N   ASP A 756     3825   3637   2474    203    118    404       N  
ATOM    735  CA  ASP A 756      16.204  27.090  12.331  1.00 25.33           C  
ANISOU  735  CA  ASP A 756     3734   3504   2387    199    123    347       C  
ATOM    736  C   ASP A 756      14.785  26.842  11.799  1.00 26.29           C  
ANISOU  736  C   ASP A 756     3873   3603   2514    155    131    311       C  
ATOM    737  O   ASP A 756      14.282  27.648  11.024  1.00 22.57           O  
ANISOU  737  O   ASP A 756     3396   3150   2029    140    122    263       O  
ATOM    738  CB  ASP A 756      17.227  26.242  11.552  1.00 28.39           C  
ANISOU  738  CB  ASP A 756     4139   3835   2812    236    141    352       C  
ATOM    739  CG  ASP A 756      18.619  26.842  11.388  1.00 46.42           C  
ANISOU  739  CG  ASP A 756     6399   6147   5090    278    132    359       C  
ATOM    740  OD1 ASP A 756      18.997  27.714  12.208  1.00 48.31           O  
ANISOU  740  OD1 ASP A 756     6609   6447   5299    281    110    378       O  
ATOM    741  OD2 ASP A 756      19.354  26.396  10.474  1.00 54.10           O  
ANISOU  741  OD2 ASP A 756     7383   7083   6088    307    148    347       O  
ATOM    742  N   SER A 757      14.141  25.740  12.230  1.00 23.60           N  
ANISOU  742  N   SER A 757     3550   3223   2194    133    147    338       N  
ATOM    743  CA  SER A 757      12.781  25.405  11.800  1.00 23.60           C  
ANISOU  743  CA  SER A 757     3562   3204   2202     85    153    307       C  
ATOM    744  C   SER A 757      11.762  26.395  12.382  1.00 23.82           C  
ANISOU  744  C   SER A 757     3559   3300   2190     56    139    296       C  
ATOM    745  O   SER A 757      10.888  26.854  11.651  1.00 21.30           O  
ANISOU  745  O   SER A 757     3236   2993   1865     30    133    250       O  
ATOM    746  CB  SER A 757      12.439  23.961  12.136  1.00 28.29           C  
ANISOU  746  CB  SER A 757     4182   3734   2832     66    175    342       C  
ATOM    747  OG  SER A 757      12.555  23.707  13.524  1.00 39.40           O  
ANISOU  747  OG  SER A 757     5578   5163   4228     71    178    408       O  
ATOM    748  N   VAL A 758      11.959  26.819  13.648  1.00 19.74           N  
ANISOU  748  N   VAL A 758     3022   2834   1644     66    132    336       N  
ATOM    749  CA  VAL A 758      11.107  27.830  14.297  1.00 18.39           C  
ANISOU  749  CA  VAL A 758     2823   2733   1433     47    121    324       C  
ATOM    750  C   VAL A 758      11.192  29.176  13.521  1.00 20.32           C  
ANISOU  750  C   VAL A 758     3054   3008   1658     59    101    270       C  
ATOM    751  O   VAL A 758      10.154  29.761  13.167  1.00 18.32           O  
ANISOU  751  O   VAL A 758     2788   2778   1393     37     96    234       O  
ATOM    752  CB  VAL A 758      11.435  28.005  15.804  1.00 23.19           C  
ANISOU  752  CB  VAL A 758     3414   3389   2007     59    117    374       C  
ATOM    753  CG1 VAL A 758      10.628  29.160  16.415  1.00 22.75           C  
ANISOU  753  CG1 VAL A 758     3331   3406   1907     46    107    351       C  
ATOM    754  CG2 VAL A 758      11.198  26.700  16.574  1.00 23.49           C  
ANISOU  754  CG2 VAL A 758     3465   3399   2061     44    137    433       C  
ATOM    755  N   GLN A 759      12.428  29.640  13.243  1.00 16.68           N  
ANISOU  755  N   GLN A 759     2593   2546   1197     94     91    269       N  
ATOM    756  CA  GLN A 759      12.689  30.868  12.492  1.00 15.87           C  
ANISOU  756  CA  GLN A 759     2482   2466   1082    105     74    226       C  
ATOM    757  C   GLN A 759      12.030  30.795  11.101  1.00 16.18           C  
ANISOU  757  C   GLN A 759     2534   2477   1138     90     78    182       C  
ATOM    758  O   GLN A 759      11.344  31.735  10.711  1.00 14.93           O  
ANISOU  758  O   GLN A 759     2364   2346    962     81     66    148       O  
ATOM    759  CB  GLN A 759      14.200  31.115  12.385  1.00 17.56           C  
ANISOU  759  CB  GLN A 759     2694   2678   1300    141     68    240       C  
ATOM    760  CG  GLN A 759      14.590  32.372  11.603  1.00 37.15           C  
ANISOU  760  CG  GLN A 759     5166   5177   3770    150     52    203       C  
ATOM    761  CD  GLN A 759      16.082  32.544  11.415  1.00 62.67           C  
ANISOU  761  CD  GLN A 759     8392   8408   7011    180     48    218       C  
ATOM    762  OE1 GLN A 759      16.550  32.983  10.355  1.00 60.64           O  
ANISOU  762  OE1 GLN A 759     8137   8141   6762    189     48    194       O  
ATOM    763  NE2 GLN A 759      16.866  32.234  12.438  1.00 53.51           N  
ANISOU  763  NE2 GLN A 759     7221   7264   5847    196     44    259       N  
ATOM    764  N   ALA A 760      12.235  29.681  10.365  1.00 12.94           N  
ANISOU  764  N   ALA A 760     2148   2010    759     88     94    181       N  
ATOM    765  CA  ALA A 760      11.630  29.504   9.034  1.00 12.53           C  
ANISOU  765  CA  ALA A 760     2110   1932    718     71     96    136       C  
ATOM    766  C   ALA A 760      10.085  29.598   9.096  1.00 15.86           C  
ANISOU  766  C   ALA A 760     2520   2375   1130     31     92    117       C  
ATOM    767  O   ALA A 760       9.488  30.286   8.266  1.00 14.74           O  
ANISOU  767  O   ALA A 760     2371   2254    976     22     80     78       O  
ATOM    768  CB  ALA A 760      12.067  28.186   8.420  1.00 13.78           C  
ANISOU  768  CB  ALA A 760     2300   2024    912     75    115    137       C  
ATOM    769  N   LYS A 761       9.456  28.964  10.113  1.00 11.89           N  
ANISOU  769  N   LYS A 761     2012   1875    631      7    101    148       N  
ATOM    770  CA  LYS A 761       8.004  29.007  10.254  1.00 12.17           C  
ANISOU  770  CA  LYS A 761     2028   1936    658    -32    100    134       C  
ATOM    771  C   LYS A 761       7.506  30.382  10.701  1.00 14.98           C  
ANISOU  771  C   LYS A 761     2352   2361    978    -24     85    122       C  
ATOM    772  O   LYS A 761       6.475  30.822  10.193  1.00 13.77           O  
ANISOU  772  O   LYS A 761     2182   2232    817    -42     77     91       O  
ATOM    773  CB  LYS A 761       7.456  27.850  11.138  1.00 12.92           C  
ANISOU  773  CB  LYS A 761     2127   2012    770    -65    119    174       C  
ATOM    774  CG  LYS A 761       7.704  26.449  10.561  1.00 20.34           C  
ANISOU  774  CG  LYS A 761     3102   2873   1752    -80    134    177       C  
ATOM    775  CD  LYS A 761       7.180  26.250   9.134  1.00 25.02           C  
ANISOU  775  CD  LYS A 761     3707   3440   2358   -103    129    122       C  
ATOM    776  CE  LYS A 761       7.471  24.860   8.609  1.00 27.42           C  
ANISOU  776  CE  LYS A 761     4053   3662   2705   -116    146    120       C  
ATOM    777  NZ  LYS A 761       7.172  24.723   7.157  1.00 25.53           N  
ANISOU  777  NZ  LYS A 761     3829   3399   2471   -133    138     59       N  
ATOM    778  N   ALA A 762       8.273  31.095  11.560  1.00 11.24           N  
ANISOU  778  N   ALA A 762     1870   1916    483      6     79    143       N  
ATOM    779  CA  ALA A 762       7.924  32.453  12.009  1.00 11.34           C  
ANISOU  779  CA  ALA A 762     1851   1978    480     18     64    125       C  
ATOM    780  C   ALA A 762       7.878  33.396  10.802  1.00 12.59           C  
ANISOU  780  C   ALA A 762     2016   2145    620     30     50     84       C  
ATOM    781  O   ALA A 762       6.913  34.159  10.642  1.00 10.71           O  
ANISOU  781  O   ALA A 762     1709   1891    469     26     37     54       O  
ATOM    782  CB  ALA A 762       8.947  32.963  13.002  1.00 11.79           C  
ANISOU  782  CB  ALA A 762     1914   2064    502     45     60    151       C  
ATOM    783  N   GLU A 763       8.896  33.288   9.924  1.00 10.43           N  
ANISOU  783  N   GLU A 763     1709   1782    470     47     42     70       N  
ATOM    784  CA  GLU A 763       8.994  34.099   8.711  1.00 10.86           C  
ANISOU  784  CA  GLU A 763     1790   1859    476     59     32     42       C  
ATOM    785  C   GLU A 763       7.810  33.834   7.780  1.00 13.69           C  
ANISOU  785  C   GLU A 763     2177   2249    775     34     31     16       C  
ATOM    786  O   GLU A 763       7.241  34.774   7.207  1.00 14.36           O  
ANISOU  786  O   GLU A 763     2249   2360    846     39     17     -8       O  
ATOM    787  CB  GLU A 763      10.333  33.841   7.996  1.00 12.67           C  
ANISOU  787  CB  GLU A 763     2072   2085    657     79     38     49       C  
ATOM    788  CG  GLU A 763      11.527  34.394   8.751  1.00 24.41           C  
ANISOU  788  CG  GLU A 763     3554   3582   2137    104     34     73       C  
ATOM    789  CD  GLU A 763      12.924  34.032   8.266  1.00 50.67           C  
ANISOU  789  CD  GLU A 763     6892   6880   5478    126     41     85       C  
ATOM    790  OE1 GLU A 763      13.053  33.403   7.190  1.00 56.08           O  
ANISOU  790  OE1 GLU A 763     7595   7534   6179    127     51     71       O  
ATOM    791  OE2 GLU A 763      13.900  34.398   8.965  1.00 33.91           O  
ANISOU  791  OE2 GLU A 763     4760   4771   3352    143     36    108       O  
ATOM    792  N   MET A 764       7.443  32.549   7.653  1.00 10.41           N  
ANISOU  792  N   MET A 764     1729   1760    465      6     40     18       N  
ATOM    793  CA AMET A 764       6.319  32.111   6.816  0.50 10.21           C  
ANISOU  793  CA AMET A 764     1695   1730    455    -26     36     -8       C  
ATOM    794  CA BMET A 764       6.330  32.104   6.821  0.50 10.29           C  
ANISOU  794  CA BMET A 764     1710   1744    455    -26     37     -8       C  
ATOM    795  C   MET A 764       5.013  32.733   7.325  1.00 12.45           C  
ANISOU  795  C   MET A 764     1990   2114    625    -41     32    -13       C  
ATOM    796  O   MET A 764       4.244  33.271   6.531  1.00 10.20           O  
ANISOU  796  O   MET A 764     1627   1792    458    -45     15    -36       O  
ATOM    797  CB AMET A 764       6.217  30.576   6.768  0.50 12.55           C  
ANISOU  797  CB AMET A 764     2060   2025    683    -58     57     -2       C  
ATOM    798  CB BMET A 764       6.278  30.570   6.811  0.50 12.76           C  
ANISOU  798  CB BMET A 764     2088   2051    710    -56     58      0       C  
ATOM    799  CG AMET A 764       4.957  30.081   6.074  0.50 16.64           C  
ANISOU  799  CG AMET A 764     2569   2546   1205   -102     51    -31       C  
ATOM    800  CG BMET A 764       5.176  30.015   5.971  0.50 17.10           C  
ANISOU  800  CG BMET A 764     2634   2596   1266    -97     52    -32       C  
ATOM    801  SD AMET A 764       4.607  28.328   6.387  0.50 21.93           S  
ANISOU  801  SD AMET A 764     3260   3160   1913   -150     72    -18       S  
ATOM    802  SD BMET A 764       3.620  29.810   6.836  0.50 21.98           S  
ANISOU  802  SD BMET A 764     3214   3254   1883   -142     54    -21       S  
ATOM    803  CE AMET A 764       3.872  28.398   7.986  0.50 18.87           C  
ANISOU  803  CE AMET A 764     2838   2812   1519   -167     82     27       C  
ATOM    804  CE BMET A 764       3.980  28.362   7.880  0.50 19.27           C  
ANISOU  804  CE BMET A 764     2893   2857   1571   -165     82     25       C  
ATOM    805  N   LEU A 765       4.784  32.678   8.654  1.00 11.31           N  
ANISOU  805  N   LEU A 765     1829   1990    480    -45     43     15       N  
ATOM    806  CA  LEU A 765       3.580  33.253   9.250  1.00 10.43           C  
ANISOU  806  CA  LEU A 765     1626   1879    458    -54     36     10       C  
ATOM    807  C   LEU A 765       3.524  34.773   9.046  1.00 11.96           C  
ANISOU  807  C   LEU A 765     1861   2164    519    -18     24     -9       C  
ATOM    808  O   LEU A 765       2.453  35.286   8.748  1.00 11.64           O  
ANISOU  808  O   LEU A 765     1793   2160    471    -21     15    -28       O  
ATOM    809  CB  LEU A 765       3.419  32.829  10.713  1.00 10.17           C  
ANISOU  809  CB  LEU A 765     1569   1850    445    -64     50     41       C  
ATOM    810  CG  LEU A 765       3.228  31.320  10.982  1.00 14.43           C  
ANISOU  810  CG  LEU A 765     2188   2423    873   -105     78     75       C  
ATOM    811  CD1 LEU A 765       3.222  31.018  12.477  1.00 16.05           C  
ANISOU  811  CD1 LEU A 765     2384   2649   1066   -109     97    119       C  
ATOM    812  CD2 LEU A 765       1.954  30.803  10.354  1.00 17.84           C  
ANISOU  812  CD2 LEU A 765     2601   2861   1317   -150     77     55       C  
ATOM    813  N   ASP A 766       4.688  35.475   9.126  1.00  8.95           N  
ANISOU  813  N   ASP A 766     1342   1614    444     16     12     -4       N  
ATOM    814  CA  ASP A 766       4.764  36.922   8.866  1.00  8.10           C  
ANISOU  814  CA  ASP A 766     1176   1475    428     48      1    -15       C  
ATOM    815  C   ASP A 766       4.189  37.185   7.443  1.00 10.99           C  
ANISOU  815  C   ASP A 766     1700   2003    475     47    -12    -45       C  
ATOM    816  O   ASP A 766       3.409  38.119   7.257  1.00 11.20           O  
ANISOU  816  O   ASP A 766     1714   2069    472     62    -23    -60       O  
ATOM    817  CB  ASP A 766       6.218  37.423   8.903  1.00  8.47           C  
ANISOU  817  CB  ASP A 766     1265   1516    437     74     -1    -10       C  
ATOM    818  CG  ASP A 766       6.899  37.552  10.268  1.00 16.54           C  
ANISOU  818  CG  ASP A 766     2478   2738   1070     83      4      6       C  
ATOM    819  OD1 ASP A 766       6.305  37.105  11.289  1.00 14.04           O  
ANISOU  819  OD1 ASP A 766     2146   2444    743     70     16     19       O  
ATOM    820  OD2 ASP A 766       8.019  38.125  10.316  1.00 21.57           O  
ANISOU  820  OD2 ASP A 766     3127   3362   1705    102     -3      9       O  
ATOM    821  N   ASN A 767       4.600  36.349   6.460  1.00  8.24           N  
ANISOU  821  N   ASN A 767     1225   1473    433     32     -8    -35       N  
ATOM    822  CA  ASN A 767       4.135  36.437   5.072  1.00  9.44           C  
ANISOU  822  CA  ASN A 767     1444   1694    449     27    -20    -60       C  
ATOM    823  C   ASN A 767       2.633  36.151   4.957  1.00 13.72           C  
ANISOU  823  C   ASN A 767     2083   2400    730     -1    -34    -92       C  
ATOM    824  O   ASN A 767       1.918  36.899   4.280  1.00 14.67           O  
ANISOU  824  O   ASN A 767     2184   2552    837      9    -52   -107       O  
ATOM    825  CB  ASN A 767       4.991  35.568   4.163  1.00 11.95           C  
ANISOU  825  CB  ASN A 767     1924   2098    519     18    -22    -85       C  
ATOM    826  CG  ASN A 767       6.350  36.205   3.886  1.00 36.19           C  
ANISOU  826  CG  ASN A 767     5015   5148   3586     51    -21    -76       C  
ATOM    827  OD1 ASN A 767       6.472  37.119   3.075  1.00 37.68           O  
ANISOU  827  OD1 ASN A 767     5206   5349   3762     70    -34    -85       O  
ATOM    828  ND2 ASN A 767       7.395  35.763   4.573  1.00 24.32           N  
ANISOU  828  ND2 ASN A 767     3527   3619   2096     58     -6    -55       N  
ATOM    829  N   LEU A 768       2.147  35.104   5.642  1.00 11.00           N  
ANISOU  829  N   LEU A 768     1697   2020    462    -36    -18    -78       N  
ATOM    830  CA  LEU A 768       0.721  34.747   5.634  1.00 11.79           C  
ANISOU  830  CA  LEU A 768     1794   2189    498    -70    -23    -92       C  
ATOM    831  C   LEU A 768      -0.122  35.876   6.206  1.00 14.97           C  
ANISOU  831  C   LEU A 768     2155   2648    884    -45    -29    -91       C  
ATOM    832  O   LEU A 768      -1.158  36.182   5.639  1.00 13.67           O  
ANISOU  832  O   LEU A 768     1959   2522    713    -51    -44   -107       O  
ATOM    833  CB  LEU A 768       0.433  33.443   6.395  1.00 11.98           C  
ANISOU  833  CB  LEU A 768     1817   2195    540   -114     -2    -74       C  
ATOM    834  CG  LEU A 768       0.867  32.127   5.751  1.00 16.36           C  
ANISOU  834  CG  LEU A 768     2406   2693   1118   -148      4    -82       C  
ATOM    835  CD1 LEU A 768       0.284  30.969   6.519  1.00 16.52           C  
ANISOU  835  CD1 LEU A 768     2419   2701   1158   -196     22    -62       C  
ATOM    836  CD2 LEU A 768       0.418  32.027   4.284  1.00 16.62           C  
ANISOU  836  CD2 LEU A 768     2440   2729   1145   -165    -18   -120       C  
ATOM    837  N   LEU A 769       0.383  36.574   7.244  1.00 13.43           N  
ANISOU  837  N   LEU A 769     1963   2457    681    -14    -18    -76       N  
ATOM    838  CA  LEU A 769      -0.321  37.708   7.848  1.00 13.63           C  
ANISOU  838  CA  LEU A 769     1956   2531    691     16    -20    -79       C  
ATOM    839  C   LEU A 769      -0.562  38.840   6.824  1.00 16.00           C  
ANISOU  839  C   LEU A 769     2250   2844    984     50    -44    -98       C  
ATOM    840  O   LEU A 769      -1.681  39.351   6.734  1.00 15.79           O  
ANISOU  840  O   LEU A 769     2185   2863    951     60    -52   -107       O  
ATOM    841  CB  LEU A 769       0.448  38.209   9.093  1.00 14.77           C  
ANISOU  841  CB  LEU A 769     2114   2672    827     41     -6    -65       C  
ATOM    842  CG  LEU A 769      -0.377  38.778  10.255  1.00 21.55           C  
ANISOU  842  CG  LEU A 769     2938   3581   1669     56      6    -65       C  
ATOM    843  CD1 LEU A 769      -1.349  37.767  10.837  1.00 21.81           C  
ANISOU  843  CD1 LEU A 769     2939   3645   1702     16     25    -50       C  
ATOM    844  CD2 LEU A 769       0.533  39.256  11.374  1.00 24.75           C  
ANISOU  844  CD2 LEU A 769     3364   3980   2060     79     16    -57       C  
ATOM    845  N   ASP A 770       0.466  39.157   5.973  1.00 11.34           N  
ANISOU  845  N   ASP A 770     1657   2177    473     66    -51    -95       N  
ATOM    846  CA  ASP A 770       0.345  40.192   4.936  1.00 10.75           C  
ANISOU  846  CA  ASP A 770     1544   2072    466     98    -65    -98       C  
ATOM    847  C   ASP A 770      -0.544  39.752   3.770  1.00 12.87           C  
ANISOU  847  C   ASP A 770     1871   2442    577     76    -95   -125       C  
ATOM    848  O   ASP A 770      -1.276  40.575   3.219  1.00 12.99           O  
ANISOU  848  O   ASP A 770     1863   2491    583     99   -114   -130       O  
ATOM    849  CB  ASP A 770       1.728  40.621   4.411  1.00 12.09           C  
ANISOU  849  CB  ASP A 770     1828   2270    496    116    -80   -106       C  
ATOM    850  CG  ASP A 770       2.406  41.684   5.250  1.00 29.19           C  
ANISOU  850  CG  ASP A 770     4010   4429   2651    148    -76   -100       C  
ATOM    851  OD1 ASP A 770       1.680  42.553   5.817  1.00 29.83           O  
ANISOU  851  OD1 ASP A 770     4070   4537   2728    173    -78   -105       O  
ATOM    852  OD2 ASP A 770       3.655  41.690   5.296  1.00 33.51           O  
ANISOU  852  OD2 ASP A 770     4587   4941   3203    151    -72    -91       O  
ATOM    853  N   ILE A 771      -0.469  38.472   3.398  1.00 11.20           N  
ANISOU  853  N   ILE A 771     1621   2165    469     33    -81   -120       N  
ATOM    854  CA  ILE A 771      -1.290  37.875   2.331  1.00 11.14           C  
ANISOU  854  CA  ILE A 771     1595   2177    461      2    -96   -137       C  
ATOM    855  C   ILE A 771      -2.786  37.947   2.742  1.00 14.98           C  
ANISOU  855  C   ILE A 771     2075   2773    843    -11   -114   -151       C  
ATOM    856  O   ILE A 771      -3.627  38.346   1.927  1.00 13.79           O  
ANISOU  856  O   ILE A 771     1896   2665    680     -6   -139   -161       O  
ATOM    857  CB  ILE A 771      -0.814  36.444   1.974  1.00 13.01           C  
ANISOU  857  CB  ILE A 771     1913   2424    606    -45   -100   -159       C  
ATOM    858  CG1 ILE A 771       0.532  36.499   1.187  1.00 11.94           C  
ANISOU  858  CG1 ILE A 771     1822   2239    477    -25    -97   -160       C  
ATOM    859  CG2 ILE A 771      -1.884  35.678   1.138  1.00 14.27           C  
ANISOU  859  CG2 ILE A 771     2049   2610    761    -90   -117   -183       C  
ATOM    860  CD1 ILE A 771       1.221  35.206   0.970  1.00 15.45           C  
ANISOU  860  CD1 ILE A 771     2306   2639    924    -56    -83   -170       C  
ATOM    861  N   GLU A 772      -3.091  37.611   4.015  1.00 10.65           N  
ANISOU  861  N   GLU A 772     1444   2168    436    -24    -77   -124       N  
ATOM    862  CA  GLU A 772      -4.440  37.685   4.573  1.00 11.96           C  
ANISOU  862  CA  GLU A 772     1616   2458    469    -35    -90   -137       C  
ATOM    863  C   GLU A 772      -4.962  39.118   4.486  1.00 15.41           C  
ANISOU  863  C   GLU A 772     2024   2936    893     22   -103   -139       C  
ATOM    864  O   GLU A 772      -6.112  39.305   4.093  1.00 14.32           O  
ANISOU  864  O   GLU A 772     1838   2852    750     21   -118   -145       O  
ATOM    865  CB  GLU A 772      -4.493  37.145   6.012  1.00 13.06           C  
ANISOU  865  CB  GLU A 772     1747   2597    617    -54    -58   -119       C  
ATOM    866  CG  GLU A 772      -5.900  37.003   6.594  1.00 22.32           C  
ANISOU  866  CG  GLU A 772     2857   3835   1790    -74    -50   -115       C  
ATOM    867  CD  GLU A 772      -6.652  38.274   6.969  1.00 41.35           C  
ANISOU  867  CD  GLU A 772     5224   6302   4186    -22    -52   -117       C  
ATOM    868  OE1 GLU A 772      -5.996  39.281   7.322  1.00 23.97           O  
ANISOU  868  OE1 GLU A 772     3046   4083   1977     31    -49   -117       O  
ATOM    869  OE2 GLU A 772      -7.900  38.274   6.871  1.00 37.65           O  
ANISOU  869  OE2 GLU A 772     4697   5893   3716    -33    -57   -121       O  
ATOM    870  N   VAL A 773      -4.115  40.121   4.802  1.00 12.96           N  
ANISOU  870  N   VAL A 773     1744   2599    580     71    -99   -133       N  
ATOM    871  CA  VAL A 773      -4.507  41.539   4.694  1.00 11.58           C  
ANISOU  871  CA  VAL A 773     1533   2430    437    129   -105   -131       C  
ATOM    872  C   VAL A 773      -4.873  41.883   3.217  1.00 14.15           C  
ANISOU  872  C   VAL A 773     1870   2791    715    140   -143   -139       C  
ATOM    873  O   VAL A 773      -5.931  42.490   2.961  1.00 12.58           O  
ANISOU  873  O   VAL A 773     1626   2643    511    165   -158   -140       O  
ATOM    874  CB  VAL A 773      -3.434  42.495   5.276  1.00 14.90           C  
ANISOU  874  CB  VAL A 773     2012   2828    821    171   -101   -130       C  
ATOM    875  CG1 VAL A 773      -3.757  43.940   4.943  1.00 14.70           C  
ANISOU  875  CG1 VAL A 773     1978   2813    793    229   -115   -132       C  
ATOM    876  CG2 VAL A 773      -3.281  42.327   6.785  1.00 14.27           C  
ANISOU  876  CG2 VAL A 773     1931   2749    741    167    -72   -127       C  
ATOM    877  N   ALA A 774      -3.993  41.518   2.260  1.00 10.80           N  
ANISOU  877  N   ALA A 774     1415   2254    434    126   -128   -127       N  
ATOM    878  CA  ALA A 774      -4.224  41.789   0.833  1.00 11.09           C  
ANISOU  878  CA  ALA A 774     1459   2315    441    133   -156   -132       C  
ATOM    879  C   ALA A 774      -5.537  41.161   0.357  1.00 15.74           C  
ANISOU  879  C   ALA A 774     2060   3031    888     99   -203   -156       C  
ATOM    880  O   ALA A 774      -6.352  41.832  -0.296  1.00 15.31           O  
ANISOU  880  O   ALA A 774     1971   3024    821    125   -228   -153       O  
ATOM    881  CB  ALA A 774      -3.065  41.252   0.003  1.00 11.49           C  
ANISOU  881  CB  ALA A 774     1578   2336    453    113   -165   -138       C  
ATOM    882  N   TYR A 775      -5.747  39.878   0.699  1.00 13.66           N  
ANISOU  882  N   TYR A 775     1790   2767    635     40   -191   -167       N  
ATOM    883  CA  TYR A 775      -6.952  39.171   0.296  1.00 14.69           C  
ANISOU  883  CA  TYR A 775     1871   2950    761     -4   -208   -180       C  
ATOM    884  C   TYR A 775      -8.224  39.785   0.940  1.00 15.75           C  
ANISOU  884  C   TYR A 775     1936   3151    897     19   -209   -171       C  
ATOM    885  O   TYR A 775      -9.214  39.981   0.226  1.00 12.37           O  
ANISOU  885  O   TYR A 775     1460   2782    457     20   -237   -175       O  
ATOM    886  CB  TYR A 775      -6.823  37.665   0.536  1.00 16.11           C  
ANISOU  886  CB  TYR A 775     2066   3102    955    -75   -193   -193       C  
ATOM    887  CG  TYR A 775      -7.792  36.871  -0.299  1.00 20.47           C  
ANISOU  887  CG  TYR A 775     2583   3695   1499   -129   -219   -214       C  
ATOM    888  CD1 TYR A 775      -7.601  36.720  -1.672  1.00 23.29           C  
ANISOU  888  CD1 TYR A 775     2962   4053   1835   -139   -248   -235       C  
ATOM    889  CD2 TYR A 775      -8.933  36.311   0.267  1.00 22.41           C  
ANISOU  889  CD2 TYR A 775     2773   3986   1758   -172   -215   -215       C  
ATOM    890  CE1 TYR A 775      -8.518  36.023  -2.458  1.00 26.63           C  
ANISOU  890  CE1 TYR A 775     3353   4519   2247   -191   -276   -260       C  
ATOM    891  CE2 TYR A 775      -9.847  35.593  -0.507  1.00 24.16           C  
ANISOU  891  CE2 TYR A 775     2958   4248   1974   -228   -242   -237       C  
ATOM    892  CZ  TYR A 775      -9.635  35.453  -1.870  1.00 34.28           C  
ANISOU  892  CZ  TYR A 775     4264   5529   3232   -238   -274   -261       C  
ATOM    893  OH  TYR A 775     -10.534  34.757  -2.647  1.00 37.48           O  
ANISOU  893  OH  TYR A 775     4635   5978   3628   -296   -304   -288       O  
ATOM    894  N   SER A 776      -8.149  40.208   2.226  1.00 12.00           N  
ANISOU  894  N   SER A 776     1455   2669    437     45   -179   -158       N  
ATOM    895  CA  SER A 776      -9.273  40.874   2.936  1.00 11.91           C  
ANISOU  895  CA  SER A 776     1379   2718    429     77   -171   -151       C  
ATOM    896  C   SER A 776      -9.690  42.167   2.225  1.00 15.02           C  
ANISOU  896  C   SER A 776     1754   3144    808    142   -199   -147       C  
ATOM    897  O   SER A 776     -10.889  42.421   2.110  1.00 15.68           O  
ANISOU  897  O   SER A 776     1773   3296    888    155   -211   -145       O  
ATOM    898  CB  SER A 776      -8.912  41.241   4.382  1.00 15.47           C  
ANISOU  898  CB  SER A 776     1842   3153    883    103   -136   -144       C  
ATOM    899  OG  SER A 776      -8.495  40.141   5.162  1.00 35.55           O  
ANISOU  899  OG  SER A 776     4404   5668   3434     51   -110   -140       O  
ATOM    900  N   LEU A 777      -8.714  42.971   1.723  1.00 12.13           N  
ANISOU  900  N   LEU A 777     1442   2730    438    184   -207   -141       N  
ATOM    901  CA  LEU A 777      -8.997  44.221   0.999  1.00 12.42           C  
ANISOU  901  CA  LEU A 777     1469   2784    466    248   -232   -130       C  
ATOM    902  C   LEU A 777      -9.748  43.925  -0.270  1.00 16.89           C  
ANISOU  902  C   LEU A 777     2001   3402   1014    230   -270   -131       C  
ATOM    903  O   LEU A 777     -10.740  44.593  -0.619  1.00 17.51           O  
ANISOU  903  O   LEU A 777     2028   3539   1087    268   -291   -121       O  
ATOM    904  CB  LEU A 777      -7.699  44.986   0.641  1.00 12.21           C  
ANISOU  904  CB  LEU A 777     1510   2686    443    282   -231   -121       C  
ATOM    905  CG  LEU A 777      -6.964  45.660   1.794  1.00 15.85           C  
ANISOU  905  CG  LEU A 777     2005   3101    918    314   -203   -120       C  
ATOM    906  CD1 LEU A 777      -5.660  46.264   1.325  1.00 16.29           C  
ANISOU  906  CD1 LEU A 777     2125   3091    974    333   -206   -111       C  
ATOM    907  CD2 LEU A 777      -7.854  46.726   2.490  1.00 19.99           C  
ANISOU  907  CD2 LEU A 777     2490   3657   1451    374   -195   -119       C  
ATOM    908  N   LEU A 778      -9.235  42.941  -0.994  1.00 14.37           N  
ANISOU  908  N   LEU A 778     1713   3064    685    174   -280   -143       N  
ATOM    909  CA  LEU A 778      -9.810  42.557  -2.265  1.00 17.22           C  
ANISOU  909  CA  LEU A 778     2051   3471   1021    148   -318   -150       C  
ATOM    910  C   LEU A 778     -11.280  42.089  -2.097  1.00 22.02           C  
ANISOU  910  C   LEU A 778     2576   4160   1630    119   -330   -157       C  
ATOM    911  O   LEU A 778     -12.131  42.408  -2.929  1.00 22.28           O  
ANISOU  911  O   LEU A 778     2564   4257   1645    132   -366   -153       O  
ATOM    912  CB  LEU A 778      -8.922  41.453  -2.844  1.00 18.05           C  
ANISOU  912  CB  LEU A 778     2208   3531   1117     89   -317   -170       C  
ATOM    913  CG  LEU A 778      -8.515  41.506  -4.304  1.00 25.44           C  
ANISOU  913  CG  LEU A 778     3175   4469   2021     90   -348   -174       C  
ATOM    914  CD1 LEU A 778      -8.281  42.934  -4.820  1.00 25.69           C  
ANISOU  914  CD1 LEU A 778     3218   4503   2041    164   -362   -144       C  
ATOM    915  CD2 LEU A 778      -7.280  40.671  -4.520  1.00 30.66           C  
ANISOU  915  CD2 LEU A 778     3904   5064   2683     53   -330   -191       C  
ATOM    916  N   ARG A 779     -11.590  41.419  -0.967  1.00 17.06           N  
ANISOU  916  N   ARG A 779     1926   3533   1023     83   -300   -164       N  
ATOM    917  CA  ARG A 779     -12.920  40.873  -0.709  1.00 17.64           C  
ANISOU  917  CA  ARG A 779     1920   3681   1101     45   -306   -169       C  
ATOM    918  C   ARG A 779     -13.890  41.743   0.093  1.00 19.71           C  
ANISOU  918  C   ARG A 779     2115   4001   1372     99   -294   -152       C  
ATOM    919  O   ARG A 779     -15.084  41.494   0.043  1.00 19.95           O  
ANISOU  919  O   ARG A 779     2070   4109   1403     79   -307   -153       O  
ATOM    920  CB  ARG A 779     -12.790  39.498  -0.003  1.00 20.82           C  
ANISOU  920  CB  ARG A 779     2333   4057   1522    -35   -279   -182       C  
ATOM    921  CG  ARG A 779     -12.058  38.440  -0.856  1.00 34.63           C  
ANISOU  921  CG  ARG A 779     4136   5756   3264    -96   -292   -204       C  
ATOM    922  CD  ARG A 779     -12.758  38.091  -2.177  1.00 50.37           C  
ANISOU  922  CD  ARG A 779     6100   7803   5234   -131   -338   -223       C  
ATOM    923  NE  ARG A 779     -11.804  37.600  -3.178  1.00 65.48           N  
ANISOU  923  NE  ARG A 779     8082   9665   7131   -154   -352   -245       N  
ATOM    924  CZ  ARG A 779     -11.739  38.017  -4.441  1.00 83.20           C  
ANISOU  924  CZ  ARG A 779    10336  11934   9343   -134   -389   -251       C  
ATOM    925  NH1 ARG A 779     -12.585  38.937  -4.890  1.00 73.40           N  
ANISOU  925  NH1 ARG A 779     9040  10766   8083    -89   -419   -235       N  
ATOM    926  NH2 ARG A 779     -10.831  37.514  -5.266  1.00 69.63           N  
ANISOU  926  NH2 ARG A 779     8680  10168   7607   -155   -394   -272       N  
ATOM    927  N   GLY A 780     -13.390  42.677   0.876  1.00 15.96           N  
ANISOU  927  N   GLY A 780     1667   3490    907    163   -268   -141       N  
ATOM    928  CA  GLY A 780     -14.212  43.450   1.791  1.00 16.97           C  
ANISOU  928  CA  GLY A 780     1740   3665   1045    216   -248   -132       C  
ATOM    929  C   GLY A 780     -14.748  44.782   1.322  1.00 20.40           C  
ANISOU  929  C   GLY A 780     2144   4132   1474    301   -269   -118       C  
ATOM    930  O   GLY A 780     -15.118  45.617   2.148  1.00 23.05           O  
ANISOU  930  O   GLY A 780     2456   4481   1821    361   -246   -113       O  
ATOM    931  N   GLY A 781     -14.752  45.017   0.035  1.00 15.36           N  
ANISOU  931  N   GLY A 781     1511   3505    821    310   -311   -110       N  
ATOM    932  CA  GLY A 781     -15.283  46.276  -0.470  1.00 15.58           C  
ANISOU  932  CA  GLY A 781     1510   3564    845    394   -333    -90       C  
ATOM    933  C   GLY A 781     -16.542  46.106  -1.289  1.00 18.81           C  
ANISOU  933  C   GLY A 781     1837   4072   1240    387   -373    -82       C  
ATOM    934  O   GLY A 781     -17.327  45.176  -1.081  1.00 19.13           O  
ANISOU  934  O   GLY A 781     1818   4171   1280    326   -373    -94       O  
ATOM    935  N   SER A 782     -16.705  46.991  -2.251  1.00 14.29           N  
ANISOU  935  N   SER A 782     1260   3516    654    445   -408    -60       N  
ATOM    936  CA  SER A 782     -17.859  47.064  -3.125  1.00 15.70           C  
ANISOU  936  CA  SER A 782     1359   3791    814    455   -453    -46       C  
ATOM    937  C   SER A 782     -17.519  46.653  -4.560  1.00 19.70           C  
ANISOU  937  C   SER A 782     1894   4305   1285    416   -499    -45       C  
ATOM    938  O   SER A 782     -16.362  46.746  -4.967  1.00 19.01           O  
ANISOU  938  O   SER A 782     1891   4144   1189    414   -497    -44       O  
ATOM    939  CB  SER A 782     -18.407  48.485  -3.095  1.00 19.04           C  
ANISOU  939  CB  SER A 782     1751   4236   1248    564   -458    -15       C  
ATOM    940  OG  SER A 782     -18.857  48.868  -1.808  1.00 20.39           O  
ANISOU  940  OG  SER A 782     1888   4413   1448    604   -415    -21       O  
ATOM    941  N   ASP A 783     -18.537  46.235  -5.337  1.00 18.63           N  
ANISOU  941  N   ASP A 783     1686   4265   1127    388   -543    -44       N  
ATOM    942  CA  ASP A 783     -18.407  45.839  -6.731  1.00 19.29           C  
ANISOU  942  CA  ASP A 783     1785   4376   1169    351   -592    -47       C  
ATOM    943  C   ASP A 783     -19.180  46.806  -7.632  1.00 22.96           C  
ANISOU  943  C   ASP A 783     2198   4916   1611    424   -639     -9       C  
ATOM    944  O   ASP A 783     -20.406  46.940  -7.513  1.00 22.48           O  
ANISOU  944  O   ASP A 783     2043   4946   1555    442   -656      1       O  
ATOM    945  CB  ASP A 783     -18.883  44.393  -6.953  1.00 21.15           C  
ANISOU  945  CB  ASP A 783     1985   4658   1391    243   -608    -84       C  
ATOM    946  CG  ASP A 783     -18.586  43.849  -8.349  1.00 34.21           C  
ANISOU  946  CG  ASP A 783     3669   6329   2999    196   -654    -99       C  
ATOM    947  OD1 ASP A 783     -17.490  43.283  -8.545  1.00 32.50           O  
ANISOU  947  OD1 ASP A 783     3536   6037   2776    154   -639   -122       O  
ATOM    948  OD2 ASP A 783     -19.450  43.997  -9.246  1.00 44.47           O  
ANISOU  948  OD2 ASP A 783     4909   7722   4267    201   -706    -89       O  
ATOM    949  N   ASP A 784     -18.445  47.476  -8.530  1.00 19.08           N  
ANISOU  949  N   ASP A 784     1767   4387   1095    465   -658     16       N  
ATOM    950  CA  ASP A 784     -18.972  48.413  -9.514  1.00 19.87           C  
ANISOU  950  CA  ASP A 784     1835   4547   1168    535   -704     60       C  
ATOM    951  C   ASP A 784     -18.162  48.197 -10.795  1.00 24.39           C  
ANISOU  951  C   ASP A 784     2472   5103   1691    507   -734     62       C  
ATOM    952  O   ASP A 784     -17.031  48.679 -10.893  1.00 23.80           O  
ANISOU  952  O   ASP A 784     2482   4943   1620    532   -713     76       O  
ATOM    953  CB  ASP A 784     -18.844  49.868  -9.015  1.00 21.39           C  
ANISOU  953  CB  ASP A 784     2043   4691   1394    646   -681    101       C  
ATOM    954  CG  ASP A 784     -19.391  50.950  -9.939  1.00 28.50           C  
ANISOU  954  CG  ASP A 784     2912   5642   2274    732   -724    156       C  
ATOM    955  OD1 ASP A 784     -19.944  50.600 -11.024  1.00 26.96           O  
ANISOU  955  OD1 ASP A 784     2676   5535   2033    708   -777    165       O  
ATOM    956  OD2 ASP A 784     -19.267  52.139  -9.589  1.00 26.58           O  
ANISOU  956  OD2 ASP A 784     2688   5351   2061    823   -706    190       O  
ATOM    957  N   SER A 785     -18.750  47.490 -11.773  1.00 22.84           N  
ANISOU  957  N   SER A 785     2235   4995   1449    454   -784     48       N  
ATOM    958  CA  SER A 785     -18.116  47.199 -13.069  1.00 23.77           C  
ANISOU  958  CA  SER A 785     2406   5117   1509    423   -816     45       C  
ATOM    959  C   SER A 785     -17.890  48.471 -13.927  1.00 30.07           C  
ANISOU  959  C   SER A 785     3227   5919   2281    513   -840    107       C  
ATOM    960  O   SER A 785     -17.087  48.430 -14.866  1.00 30.88           O  
ANISOU  960  O   SER A 785     3392   6001   2339    500   -853    113       O  
ATOM    961  CB  SER A 785     -18.932  46.170 -13.850  1.00 27.95           C  
ANISOU  961  CB  SER A 785     2878   5747   1994    345   -866     11       C  
ATOM    962  OG  SER A 785     -20.247  46.642 -14.099  1.00 38.38           O  
ANISOU  962  OG  SER A 785     4098   7179   3306    385   -910     40       O  
ATOM    963  N   SER A 786     -18.573  49.595 -13.601  1.00 25.64           N  
ANISOU  963  N   SER A 786     2618   5379   1746    604   -844    155       N  
ATOM    964  CA  SER A 786     -18.399  50.855 -14.331  1.00 25.43           C  
ANISOU  964  CA  SER A 786     2613   5347   1702    695   -865    221       C  
ATOM    965  C   SER A 786     -17.043  51.497 -13.991  1.00 28.69           C  
ANISOU  965  C   SER A 786     3128   5631   2142    725   -817    237       C  
ATOM    966  O   SER A 786     -16.520  52.277 -14.793  1.00 29.49           O  
ANISOU  966  O   SER A 786     3274   5711   2219    771   -830    285       O  
ATOM    967  CB  SER A 786     -19.554  51.818 -14.069  1.00 27.72           C  
ANISOU  967  CB  SER A 786     2822   5695   2017    785   -882    266       C  
ATOM    968  OG  SER A 786     -19.412  52.527 -12.849  1.00 34.40           O  
ANISOU  968  OG  SER A 786     3680   6463   2929    843   -830    272       O  
ATOM    969  N   LYS A 787     -16.473  51.148 -12.815  1.00 21.99           N  
ANISOU  969  N   LYS A 787     2313   4701   1342    696   -764    198       N  
ATOM    970  CA  LYS A 787     -15.166  51.631 -12.354  1.00 20.58           C  
ANISOU  970  CA  LYS A 787     2226   4402   1193    712   -718    204       C  
ATOM    971  C   LYS A 787     -14.066  50.672 -12.751  1.00 23.10           C  
ANISOU  971  C   LYS A 787     2612   4681   1483    631   -706    169       C  
ATOM    972  O   LYS A 787     -14.274  49.454 -12.755  1.00 22.51           O  
ANISOU  972  O   LYS A 787     2517   4642   1393    553   -711    120       O  
ATOM    973  CB  LYS A 787     -15.133  51.824 -10.825  1.00 21.78           C  
ANISOU  973  CB  LYS A 787     2376   4492   1409    729   -667    182       C  
ATOM    974  CG  LYS A 787     -15.754  53.141 -10.390  1.00 29.35           C  
ANISOU  974  CG  LYS A 787     3303   5445   2403    831   -664    224       C  
ATOM    975  CD  LYS A 787     -15.787  53.313  -8.880  1.00 30.44           C  
ANISOU  975  CD  LYS A 787     3438   5531   2597    847   -614    196       C  
ATOM    976  CE  LYS A 787     -16.389  54.657  -8.517  1.00 36.60           C  
ANISOU  976  CE  LYS A 787     4192   6302   3412    954   -610    233       C  
ATOM    977  NZ  LYS A 787     -16.639  54.782  -7.050  1.00 33.72           N  
ANISOU  977  NZ  LYS A 787     3808   5908   3094    973   -564    201       N  
ATOM    978  N   ASP A 788     -12.891  51.213 -13.081  1.00 18.52           N  
ANISOU  978  N   ASP A 788     2111   4026    900    650   -688    193       N  
ATOM    979  CA  ASP A 788     -11.737  50.389 -13.420  1.00 17.47           C  
ANISOU  979  CA  ASP A 788     2045   3849    744    583   -670    162       C  
ATOM    980  C   ASP A 788     -11.265  49.723 -12.118  1.00 18.72           C  
ANISOU  980  C   ASP A 788     2221   3941    951    540   -622    115       C  
ATOM    981  O   ASP A 788     -11.052  50.442 -11.124  1.00 17.53           O  
ANISOU  981  O   ASP A 788     2083   3729    850    582   -591    127       O  
ATOM    982  CB  ASP A 788     -10.626  51.254 -14.014  1.00 17.76           C  
ANISOU  982  CB  ASP A 788     2153   3824    770    620   -659    208       C  
ATOM    983  CG  ASP A 788      -9.462  50.498 -14.647  1.00 23.07           C  
ANISOU  983  CG  ASP A 788     2890   4470   1407    561   -646    185       C  
ATOM    984  OD1 ASP A 788      -9.012  49.476 -14.060  1.00 19.87           O  
ANISOU  984  OD1 ASP A 788     2501   4032   1017    500   -619    131       O  
ATOM    985  OD2 ASP A 788      -8.940  50.978 -15.670  1.00 25.10           O  
ANISOU  985  OD2 ASP A 788     3183   4732   1624    580   -658    223       O  
ATOM    986  N   PRO A 789     -11.134  48.368 -12.083  1.00 16.51           N  
ANISOU  986  N   PRO A 789     1943   3671    657    458   -617     62       N  
ATOM    987  CA  PRO A 789     -10.680  47.709 -10.830  1.00 16.88           C  
ANISOU  987  CA  PRO A 789     2008   3656    749    419   -572     23       C  
ATOM    988  C   PRO A 789      -9.318  48.191 -10.337  1.00 21.19           C  
ANISOU  988  C   PRO A 789     2628   4101   1322    437   -531     34       C  
ATOM    989  O   PRO A 789      -9.084  48.172  -9.133  1.00 18.96           O  
ANISOU  989  O   PRO A 789     2352   3769   1084    436   -496     20       O  
ATOM    990  CB  PRO A 789     -10.697  46.212 -11.170  1.00 18.60           C  
ANISOU  990  CB  PRO A 789     2225   3900    943    331   -579    -28       C  
ATOM    991  CG  PRO A 789     -10.672  46.139 -12.662  1.00 22.99           C  
ANISOU  991  CG  PRO A 789     2791   4507   1436    323   -619    -21       C  
ATOM    992  CD  PRO A 789     -11.371  47.381 -13.162  1.00 18.58           C  
ANISOU  992  CD  PRO A 789     2196   4000    864    399   -652     34       C  
ATOM    993  N   ILE A 790      -8.440  48.682 -11.259  1.00 18.13           N  
ANISOU  993  N   ILE A 790     2292   3687    907    455   -535     63       N  
ATOM    994  CA  ILE A 790      -7.131  49.241 -10.875  1.00 18.01           C  
ANISOU  994  CA  ILE A 790     2343   3581    918    472   -499     79       C  
ATOM    995  C   ILE A 790      -7.321  50.482  -9.964  1.00 21.31           C  
ANISOU  995  C   ILE A 790     2755   3958   1384    538   -484    107       C  
ATOM    996  O   ILE A 790      -6.633  50.589  -8.942  1.00 20.36           O  
ANISOU  996  O   ILE A 790     2665   3770   1303    535   -448     94       O  
ATOM    997  CB  ILE A 790      -6.241  49.533 -12.114  1.00 20.61           C  
ANISOU  997  CB  ILE A 790     2723   3902   1205    476   -507    108       C  
ATOM    998  CG1 ILE A 790      -5.892  48.219 -12.865  1.00 21.69           C  
ANISOU  998  CG1 ILE A 790     2876   4068   1298    409   -512     67       C  
ATOM    999  CG2 ILE A 790      -4.978  50.300 -11.722  1.00 19.55           C  
ANISOU  999  CG2 ILE A 790     2647   3678   1101    498   -472    132       C  
ATOM   1000  CD1 ILE A 790      -5.504  48.413 -14.350  1.00 33.24           C  
ANISOU 1000  CD1 ILE A 790     4366   5566   2699    415   -533     93       C  
ATOM   1001  N   ASP A 791      -8.253  51.390 -10.330  1.00 17.70           N  
ANISOU 1001  N   ASP A 791     2259   3543    922    597   -513    144       N  
ATOM   1002  CA  ASP A 791      -8.604  52.582  -9.530  1.00 16.89           C  
ANISOU 1002  CA  ASP A 791     2145   3405    865    667   -501    169       C  
ATOM   1003  C   ASP A 791      -9.220  52.168  -8.197  1.00 18.29           C  
ANISOU 1003  C   ASP A 791     2282   3589   1078    657   -479    129       C  
ATOM   1004  O   ASP A 791      -8.850  52.723  -7.151  1.00 17.78           O  
ANISOU 1004  O   ASP A 791     2239   3460   1055    682   -447    123       O  
ATOM   1005  CB  ASP A 791      -9.599  53.490 -10.284  1.00 18.77           C  
ANISOU 1005  CB  ASP A 791     2343   3700   1090    735   -539    216       C  
ATOM   1006  CG  ASP A 791      -8.966  54.368 -11.343  1.00 32.04           C  
ANISOU 1006  CG  ASP A 791     4071   5355   2750    769   -553    272       C  
ATOM   1007  OD1 ASP A 791      -7.768  54.701 -11.199  1.00 31.27           O  
ANISOU 1007  OD1 ASP A 791     4038   5175   2667    761   -525    280       O  
ATOM   1008  OD2 ASP A 791      -9.690  54.784 -12.281  1.00 35.84           O  
ANISOU 1008  OD2 ASP A 791     4520   5897   3198    807   -591    313       O  
ATOM   1009  N   VAL A 792     -10.124  51.161  -8.240  1.00 14.74           N  
ANISOU 1009  N   VAL A 792     1775   3215    610    616   -496    100       N  
ATOM   1010  CA  VAL A 792     -10.790  50.614  -7.053  1.00 14.92           C  
ANISOU 1010  CA  VAL A 792     1752   3257    660    596   -475     65       C  
ATOM   1011  C   VAL A 792      -9.726  50.081  -6.063  1.00 16.34           C  
ANISOU 1011  C   VAL A 792     1983   3361    864    553   -432     34       C  
ATOM   1012  O   VAL A 792      -9.729  50.469  -4.892  1.00 14.40           O  
ANISOU 1012  O   VAL A 792     1736   3082    653    577   -402     25       O  
ATOM   1013  CB  VAL A 792     -11.853  49.532  -7.428  1.00 19.13           C  
ANISOU 1013  CB  VAL A 792     2218   3885   1167    545   -503     42       C  
ATOM   1014  CG1 VAL A 792     -12.407  48.836  -6.180  1.00 18.97           C  
ANISOU 1014  CG1 VAL A 792     2155   3878   1174    513   -476      8       C  
ATOM   1015  CG2 VAL A 792     -12.991  50.133  -8.260  1.00 19.58           C  
ANISOU 1015  CG2 VAL A 792     2213   4024   1202    594   -547     75       C  
ATOM   1016  N   ASN A 793      -8.801  49.234  -6.564  1.00 13.91           N  
ANISOU 1016  N   ASN A 793     1718   3025    541    495   -425     18       N  
ATOM   1017  CA  ASN A 793      -7.734  48.645  -5.742  1.00 13.39           C  
ANISOU 1017  CA  ASN A 793     1693   2884    510    453   -381     -8       C  
ATOM   1018  C   ASN A 793      -6.741  49.683  -5.239  1.00 15.15           C  
ANISOU 1018  C   ASN A 793     1977   3040    739    495   -367     12       C  
ATOM   1019  O   ASN A 793      -6.338  49.591  -4.075  1.00 13.70           O  
ANISOU 1019  O   ASN A 793     1808   2815    583    487   -336     -7       O  
ATOM   1020  CB  ASN A 793      -7.052  47.482  -6.463  1.00 13.92           C  
ANISOU 1020  CB  ASN A 793     1800   2960    529    388   -394    -27       C  
ATOM   1021  CG  ASN A 793      -7.969  46.287  -6.583  1.00 26.44           C  
ANISOU 1021  CG  ASN A 793     3339   4608   2100    333   -409    -57       C  
ATOM   1022  OD1 ASN A 793      -9.002  46.189  -5.907  1.00 20.93           O  
ANISOU 1022  OD1 ASN A 793     2584   3951   1418    335   -410    -65       O  
ATOM   1023  ND2 ASN A 793      -7.622  45.362  -7.444  1.00 17.69           N  
ANISOU 1023  ND2 ASN A 793     2252   3508    962    283   -421    -77       N  
ATOM   1024  N   TYR A 794      -6.446  50.719  -6.053  1.00 13.45           N  
ANISOU 1024  N   TYR A 794     1787   2807    515    541   -383     50       N  
ATOM   1025  CA  TYR A 794      -5.582  51.824  -5.638  1.00 13.21           C  
ANISOU 1025  CA  TYR A 794     1805   2700    515    579   -363     70       C  
ATOM   1026  C   TYR A 794      -6.167  52.509  -4.399  1.00 16.57           C  
ANISOU 1026  C   TYR A 794     2208   3111    978    623   -346     59       C  
ATOM   1027  O   TYR A 794      -5.432  52.730  -3.434  1.00 14.80           O  
ANISOU 1027  O   TYR A 794     2016   2827    779    619   -318     44       O  
ATOM   1028  CB  TYR A 794      -5.407  52.849  -6.769  1.00 15.78           C  
ANISOU 1028  CB  TYR A 794     2152   3016    826    623   -385    118       C  
ATOM   1029  CG  TYR A 794      -4.596  54.067  -6.373  1.00 19.50           C  
ANISOU 1029  CG  TYR A 794     2672   3405   1332    662   -367    141       C  
ATOM   1030  CD1 TYR A 794      -3.207  54.039  -6.394  1.00 21.61           C  
ANISOU 1030  CD1 TYR A 794     2995   3610   1604    630   -347    144       C  
ATOM   1031  CD2 TYR A 794      -5.221  55.258  -6.006  1.00 20.81           C  
ANISOU 1031  CD2 TYR A 794     2827   3552   1528    730   -370    161       C  
ATOM   1032  CE1 TYR A 794      -2.458  55.160  -6.050  1.00 22.80           C  
ANISOU 1032  CE1 TYR A 794     3189   3685   1788    658   -332    164       C  
ATOM   1033  CE2 TYR A 794      -4.482  56.388  -5.662  1.00 21.17           C  
ANISOU 1033  CE2 TYR A 794     2921   3515   1608    761   -354    179       C  
ATOM   1034  CZ  TYR A 794      -3.099  56.335  -5.684  1.00 25.22           C  
ANISOU 1034  CZ  TYR A 794     3489   3969   2126    722   -336    180       C  
ATOM   1035  OH  TYR A 794      -2.359  57.457  -5.387  1.00 22.44           O  
ANISOU 1035  OH  TYR A 794     3183   3534   1809    746   -323    198       O  
ATOM   1036  N   GLU A 795      -7.480  52.795  -4.411  1.00 13.99           N  
ANISOU 1036  N   GLU A 795     1821   2842    650    662   -363     65       N  
ATOM   1037  CA  GLU A 795      -8.185  53.462  -3.304  1.00 14.80           C  
ANISOU 1037  CA  GLU A 795     1895   2942    785    712   -346     54       C  
ATOM   1038  C   GLU A 795      -8.114  52.675  -1.979  1.00 18.66           C  
ANISOU 1038  C   GLU A 795     2375   3429   1286    671   -314     11       C  
ATOM   1039  O   GLU A 795      -8.081  53.286  -0.909  1.00 16.53           O  
ANISOU 1039  O   GLU A 795     2112   3125   1042    703   -289     -4       O  
ATOM   1040  CB  GLU A 795      -9.633  53.755  -3.677  1.00 17.45           C  
ANISOU 1040  CB  GLU A 795     2160   3355   1114    758   -372     70       C  
ATOM   1041  CG  GLU A 795      -9.789  54.869  -4.694  1.00 31.18           C  
ANISOU 1041  CG  GLU A 795     3909   5089   2851    822   -399    118       C  
ATOM   1042  CD  GLU A 795     -11.202  54.935  -5.231  1.00 70.78           C  
ANISOU 1042  CD  GLU A 795     8848  10196   7851    859   -431    137       C  
ATOM   1043  OE1 GLU A 795     -11.495  54.188  -6.193  1.00 67.50           O  
ANISOU 1043  OE1 GLU A 795     8406   9845   7396    820   -462    144       O  
ATOM   1044  OE2 GLU A 795     -12.024  55.716  -4.691  1.00 73.10           O  
ANISOU 1044  OE2 GLU A 795     9104  10499   8170    926   -426    142       O  
ATOM   1045  N   LYS A 796      -8.049  51.328  -2.062  1.00 15.40           N  
ANISOU 1045  N   LYS A 796     1949   3048    853    601   -314     -9       N  
ATOM   1046  CA  LYS A 796      -7.979  50.443  -0.887  1.00 14.18           C  
ANISOU 1046  CA  LYS A 796     1787   2894    707    557   -284    -42       C  
ATOM   1047  C   LYS A 796      -6.680  50.587  -0.100  1.00 17.54           C  
ANISOU 1047  C   LYS A 796     2274   3242   1148    544   -256    -53       C  
ATOM   1048  O   LYS A 796      -6.649  50.243   1.087  1.00 18.28           O  
ANISOU 1048  O   LYS A 796     2363   3332   1252    529   -229    -76       O  
ATOM   1049  CB  LYS A 796      -8.160  48.977  -1.298  1.00 15.29           C  
ANISOU 1049  CB  LYS A 796     1907   3078    826    483   -293    -56       C  
ATOM   1050  CG  LYS A 796      -9.537  48.669  -1.869  1.00 14.29           C  
ANISOU 1050  CG  LYS A 796     1708   3037    683    482   -320    -53       C  
ATOM   1051  CD  LYS A 796      -9.652  47.203  -2.204  1.00 20.49           C  
ANISOU 1051  CD  LYS A 796     2480   3854   1451    403   -327    -73       C  
ATOM   1052  CE  LYS A 796     -10.843  46.867  -3.087  1.00 19.49           C  
ANISOU 1052  CE  LYS A 796     2290   3813   1302    391   -364    -71       C  
ATOM   1053  NZ  LYS A 796     -12.148  47.422  -2.589  1.00 25.87           N  
ANISOU 1053  NZ  LYS A 796     3023   4684   2122    435   -367    -63       N  
ATOM   1054  N   LEU A 797      -5.602  51.054  -0.760  1.00 12.71           N  
ANISOU 1054  N   LEU A 797     1718   2575    537    548   -262    -35       N  
ATOM   1055  CA  LEU A 797      -4.285  51.216  -0.144  1.00 12.84           C  
ANISOU 1055  CA  LEU A 797     1790   2520    567    533   -240    -42       C  
ATOM   1056  C   LEU A 797      -4.197  52.406   0.796  1.00 15.28           C  
ANISOU 1056  C   LEU A 797     2115   2787    903    582   -224    -48       C  
ATOM   1057  O   LEU A 797      -3.300  52.418   1.632  1.00 15.38           O  
ANISOU 1057  O   LEU A 797     2163   2756    927    565   -204    -64       O  
ATOM   1058  CB  LEU A 797      -3.166  51.317  -1.205  1.00 13.31           C  
ANISOU 1058  CB  LEU A 797     1899   2541    618    517   -250    -19       C  
ATOM   1059  CG  LEU A 797      -2.954  50.112  -2.127  1.00 17.74           C  
ANISOU 1059  CG  LEU A 797     2459   3131   1150    465   -260    -20       C  
ATOM   1060  CD1 LEU A 797      -1.891  50.408  -3.131  1.00 18.67           C  
ANISOU 1060  CD1 LEU A 797     2623   3214   1257    461   -266      4       C  
ATOM   1061  CD2 LEU A 797      -2.573  48.858  -1.336  1.00 19.38           C  
ANISOU 1061  CD2 LEU A 797     2668   3336   1359    410   -239    -49       C  
ATOM   1062  N   LYS A 798      -5.088  53.431   0.618  1.00 12.31           N  
ANISOU 1062  N   LYS A 798     1716   2423    538    646   -235    -36       N  
ATOM   1063  CA  LYS A 798      -5.140  54.682   1.400  1.00 12.17           C  
ANISOU 1063  CA  LYS A 798     1715   2362    549    703   -221    -44       C  
ATOM   1064  C   LYS A 798      -3.738  55.325   1.427  1.00 16.50           C  
ANISOU 1064  C   LYS A 798     2331   2824   1113    694   -215    -39       C  
ATOM   1065  O   LYS A 798      -3.216  55.722   2.478  1.00 14.43           O  
ANISOU 1065  O   LYS A 798     2096   2520    868    696   -195    -65       O  
ATOM   1066  CB  LYS A 798      -5.680  54.415   2.839  1.00 13.08           C  
ANISOU 1066  CB  LYS A 798     1800   2502    667    705   -194    -83       C  
ATOM   1067  CG  LYS A 798      -7.023  53.693   2.836  1.00 24.85           C  
ANISOU 1067  CG  LYS A 798     3218   4081   2142    704   -197    -87       C  
ATOM   1068  CD  LYS A 798      -7.892  54.182   3.973  1.00 29.49           C  
ANISOU 1068  CD  LYS A 798     3771   4692   2740    751   -174   -112       C  
ATOM   1069  CE  LYS A 798      -8.773  53.107   4.525  1.00 34.03           C  
ANISOU 1069  CE  LYS A 798     4285   5346   3298    718   -161   -126       C  
ATOM   1070  NZ  LYS A 798      -9.391  53.534   5.813  1.00 26.23           N  
ANISOU 1070  NZ  LYS A 798     3271   4379   2316    757   -130   -154       N  
ATOM   1071  N   THR A 799      -3.107  55.327   0.247  1.00 15.80           N  
ANISOU 1071  N   THR A 799     2268   2718   1015    678   -232     -5       N  
ATOM   1072  CA  THR A 799      -1.750  55.780   0.040  1.00 15.24           C  
ANISOU 1072  CA  THR A 799     2256   2578    956    659   -228      8       C  
ATOM   1073  C   THR A 799      -1.688  56.591  -1.258  1.00 17.99           C  
ANISOU 1073  C   THR A 799     2622   2907   1305    689   -249     56       C  
ATOM   1074  O   THR A 799      -2.140  56.118  -2.307  1.00 16.74           O  
ANISOU 1074  O   THR A 799     2441   2800   1119    684   -269     79       O  
ATOM   1075  CB  THR A 799      -0.802  54.555  -0.065  1.00 19.94           C  
ANISOU 1075  CB  THR A 799     2863   3181   1531    590   -221      1       C  
ATOM   1076  OG1 THR A 799      -0.947  53.714   1.089  1.00 22.01           O  
ANISOU 1076  OG1 THR A 799     3106   3467   1791    563   -203    -36       O  
ATOM   1077  CG2 THR A 799       0.667  54.958  -0.252  1.00 14.48           C  
ANISOU 1077  CG2 THR A 799     2225   2425    852    567   -215     15       C  
ATOM   1078  N   ASP A 800      -1.094  57.783  -1.188  1.00 13.76           N  
ANISOU 1078  N   ASP A 800     2130   2299    800    715   -246     70       N  
ATOM   1079  CA  ASP A 800      -0.868  58.599  -2.377  1.00 14.02           C  
ANISOU 1079  CA  ASP A 800     2187   2303    835    738   -262    123       C  
ATOM   1080  C   ASP A 800       0.424  58.066  -3.008  1.00 16.40           C  
ANISOU 1080  C   ASP A 800     2520   2591   1120    680   -259    140       C  
ATOM   1081  O   ASP A 800       1.448  57.959  -2.325  1.00 16.62           O  
ANISOU 1081  O   ASP A 800     2576   2578   1162    643   -241    119       O  
ATOM   1082  CB  ASP A 800      -0.762  60.085  -2.014  1.00 16.89           C  
ANISOU 1082  CB  ASP A 800     2587   2588   1243    787   -257    133       C  
ATOM   1083  CG  ASP A 800      -0.557  60.996  -3.211  1.00 32.60           C  
ANISOU 1083  CG  ASP A 800     4604   4542   3239    814   -273    194       C  
ATOM   1084  OD1 ASP A 800      -1.281  60.830  -4.215  1.00 34.77           O  
ANISOU 1084  OD1 ASP A 800     4851   4872   3487    837   -294    230       O  
ATOM   1085  OD2 ASP A 800       0.319  61.880  -3.138  1.00 42.27           O  
ANISOU 1085  OD2 ASP A 800     5878   5687   4495    810   -265    209       O  
ATOM   1086  N   ILE A 801       0.344  57.621  -4.264  1.00 12.25           N  
ANISOU 1086  N   ILE A 801     1985   2109    559    670   -275    173       N  
ATOM   1087  CA  ILE A 801       1.473  57.048  -4.991  1.00 11.72           C  
ANISOU 1087  CA  ILE A 801     1931   2027    494    618   -260    181       C  
ATOM   1088  C   ILE A 801       1.743  57.923  -6.217  1.00 16.44           C  
ANISOU 1088  C   ILE A 801     2567   2620   1061    642   -282    249       C  
ATOM   1089  O   ILE A 801       0.891  58.023  -7.100  1.00 14.60           O  
ANISOU 1089  O   ILE A 801     2313   2433    803    673   -304    277       O  
ATOM   1090  CB  ILE A 801       1.235  55.564  -5.407  1.00 14.47           C  
ANISOU 1090  CB  ILE A 801     2262   2462    776    580   -274    168       C  
ATOM   1091  CG1 ILE A 801       0.799  54.660  -4.207  1.00 15.64           C  
ANISOU 1091  CG1 ILE A 801     2381   2633    930    560   -263    115       C  
ATOM   1092  CG2 ILE A 801       2.480  54.988  -6.122  1.00 12.97           C  
ANISOU 1092  CG2 ILE A 801     2100   2265    563    534   -264    180       C  
ATOM   1093  CD1 ILE A 801       0.392  53.181  -4.580  1.00 16.61           C  
ANISOU 1093  CD1 ILE A 801     2472   2822   1016    521   -268     93       C  
ATOM   1094  N   LYS A 802       2.926  58.538  -6.273  1.00 12.41           N  
ANISOU 1094  N   LYS A 802     2098   2045    570    623   -268    271       N  
ATOM   1095  CA  LYS A 802       3.292  59.380  -7.402  1.00 13.25           C  
ANISOU 1095  CA  LYS A 802     2233   2130    672    638   -275    334       C  
ATOM   1096  C   LYS A 802       4.549  58.837  -8.049  1.00 17.03           C  
ANISOU 1096  C   LYS A 802     2732   2613   1127    586   -261    349       C  
ATOM   1097  O   LYS A 802       5.411  58.299  -7.356  1.00 16.82           O  
ANISOU 1097  O   LYS A 802     2711   2569   1111    543   -241    316       O  
ATOM   1098  CB  LYS A 802       3.513  60.837  -6.971  1.00 16.01           C  
ANISOU 1098  CB  LYS A 802     2618   2391   1075    669   -270    356       C  
ATOM   1099  CG  LYS A 802       2.272  61.573  -6.505  1.00 30.09           C  
ANISOU 1099  CG  LYS A 802     4385   4163   2884    734   -283    350       C  
ATOM   1100  CD  LYS A 802       2.615  63.012  -6.149  1.00 47.05           C  
ANISOU 1100  CD  LYS A 802     6577   6213   5088    762   -276    370       C  
ATOM   1101  CE  LYS A 802       1.399  63.813  -5.744  1.00 61.10           C  
ANISOU 1101  CE  LYS A 802     8344   7977   6895    835   -286    366       C  
ATOM   1102  NZ  LYS A 802       1.765  65.189  -5.315  1.00 68.87           N  
ANISOU 1102  NZ  LYS A 802     9376   8854   7937    860   -277    377       N  
ATOM   1103  N   VAL A 803       4.686  59.028  -9.359  1.00 14.41           N  
ANISOU 1103  N   VAL A 803     2410   2305    762    591   -269    402       N  
ATOM   1104  CA  VAL A 803       5.882  58.600 -10.084  1.00 15.27           C  
ANISOU 1104  CA  VAL A 803     2536   2422    843    546   -252    422       C  
ATOM   1105  C   VAL A 803       6.912  59.726  -9.937  1.00 21.15           C  
ANISOU 1105  C   VAL A 803     3320   3086   1631    536   -236    459       C  
ATOM   1106  O   VAL A 803       6.611  60.893 -10.208  1.00 22.50           O  
ANISOU 1106  O   VAL A 803     3510   3216   1825    572   -245    504       O  
ATOM   1107  CB  VAL A 803       5.610  58.257 -11.579  1.00 19.40           C  
ANISOU 1107  CB  VAL A 803     3052   3014   1303    552   -265    460       C  
ATOM   1108  CG1 VAL A 803       6.894  57.841 -12.293  1.00 19.21           C  
ANISOU 1108  CG1 VAL A 803     3048   3000   1251    509   -242    478       C  
ATOM   1109  CG2 VAL A 803       4.551  57.165 -11.719  1.00 19.17           C  
ANISOU 1109  CG2 VAL A 803     2985   3064   1235    556   -285    420       C  
ATOM   1110  N   VAL A 804       8.109  59.378  -9.483  1.00 17.69           N  
ANISOU 1110  N   VAL A 804     2891   2624   1206    489   -212    440       N  
ATOM   1111  CA  VAL A 804       9.195  60.339  -9.319  1.00 19.07           C  
ANISOU 1111  CA  VAL A 804     3098   2726   1421    467   -197    471       C  
ATOM   1112  C   VAL A 804       9.832  60.561 -10.694  1.00 26.52           C  
ANISOU 1112  C   VAL A 804     4057   3689   2332    455   -188    537       C  
ATOM   1113  O   VAL A 804      10.195  59.584 -11.360  1.00 25.09           O  
ANISOU 1113  O   VAL A 804     3862   3569   2102    434   -179    533       O  
ATOM   1114  CB  VAL A 804      10.234  59.862  -8.268  1.00 22.35           C  
ANISOU 1114  CB  VAL A 804     3513   3119   1862    420   -177    426       C  
ATOM   1115  CG1 VAL A 804      11.454  60.783  -8.234  1.00 22.31           C  
ANISOU 1115  CG1 VAL A 804     3535   3049   1894    387   -162    460       C  
ATOM   1116  CG2 VAL A 804       9.601  59.757  -6.887  1.00 22.19           C  
ANISOU 1116  CG2 VAL A 804     3481   3081   1871    433   -185    366       C  
ATOM   1117  N   ASP A 805       9.967  61.842 -11.106  1.00 27.37           N  
ANISOU 1117  N   ASP A 805     4194   3742   2466    470   -190    597       N  
ATOM   1118  CA  ASP A 805      10.585  62.225 -12.380  1.00 29.79           C  
ANISOU 1118  CA  ASP A 805     4517   4060   2744    460   -180    670       C  
ATOM   1119  C   ASP A 805      12.024  61.724 -12.405  1.00 35.26           C  
ANISOU 1119  C   ASP A 805     5208   4758   3431    401   -149    666       C  
ATOM   1120  O   ASP A 805      12.777  61.991 -11.473  1.00 34.46           O  
ANISOU 1120  O   ASP A 805     5113   4601   3378    369   -138    644       O  
ATOM   1121  CB  ASP A 805      10.530  63.757 -12.576  1.00 33.51           C  
ANISOU 1121  CB  ASP A 805     5023   4453   3258    482   -184    734       C  
ATOM   1122  CG  ASP A 805      10.839  64.254 -13.984  1.00 55.08           C  
ANISOU 1122  CG  ASP A 805     7771   7202   5955    484   -179    822       C  
ATOM   1123  OD1 ASP A 805      11.728  63.663 -14.649  1.00 57.55           O  
ANISOU 1123  OD1 ASP A 805     8078   7562   6227    446   -158    837       O  
ATOM   1124  OD2 ASP A 805      10.227  65.268 -14.406  1.00 62.92           O  
ANISOU 1124  OD2 ASP A 805     8784   8161   6962    527   -194    878       O  
ATOM   1125  N   ARG A 806      12.377  60.945 -13.445  1.00 34.66           N  
ANISOU 1125  N   ARG A 806     5121   4754   3294    387   -137    684       N  
ATOM   1126  CA  ARG A 806      13.695  60.328 -13.640  1.00 36.11           C  
ANISOU 1126  CA  ARG A 806     5297   4959   3462    339   -106    681       C  
ATOM   1127  C   ARG A 806      14.854  61.345 -13.686  1.00 42.46           C  
ANISOU 1127  C   ARG A 806     6121   5704   4306    304    -85    735       C  
ATOM   1128  O   ARG A 806      15.996  60.976 -13.409  1.00 42.77           O  
ANISOU 1128  O   ARG A 806     6150   5744   4356    261    -60    723       O  
ATOM   1129  CB  ARG A 806      13.692  59.460 -14.910  1.00 40.15           C  
ANISOU 1129  CB  ARG A 806     5799   5560   3896    342    -97    695       C  
ATOM   1130  CG  ARG A 806      14.558  58.210 -14.800  1.00 52.76           C  
ANISOU 1130  CG  ARG A 806     7376   7199   5471    309    -72    649       C  
ATOM   1131  CD  ARG A 806      14.860  57.612 -16.161  1.00 63.10           C  
ANISOU 1131  CD  ARG A 806     8684   8585   6707    308    -54    673       C  
ATOM   1132  NE  ARG A 806      16.205  57.966 -16.620  1.00 73.47           N  
ANISOU 1132  NE  ARG A 806    10001   9893   8021    275    -18    721       N  
ATOM   1133  CZ  ARG A 806      17.271  57.178 -16.508  1.00 86.56           C  
ANISOU 1133  CZ  ARG A 806    11643  11573   9674    246     13    696       C  
ATOM   1134  NH1 ARG A 806      17.161  55.971 -15.964  1.00 71.50           N  
ANISOU 1134  NH1 ARG A 806     9718   9688   7761    246     13    625       N  
ATOM   1135  NH2 ARG A 806      18.454  57.587 -16.949  1.00 73.03           N  
ANISOU 1135  NH2 ARG A 806     9927   9858   7962    217     46    744       N  
ATOM   1136  N   ASP A 807      14.558  62.612 -14.031  1.00 40.28           N  
ANISOU 1136  N   ASP A 807     5874   5377   4056    323    -94    796       N  
ATOM   1137  CA  ASP A 807      15.541  63.693 -14.111  1.00 40.92           C  
ANISOU 1137  CA  ASP A 807     5977   5392   4179    288    -76    852       C  
ATOM   1138  C   ASP A 807      15.631  64.548 -12.830  1.00 43.13           C  
ANISOU 1138  C   ASP A 807     6273   5573   4540    276    -85    825       C  
ATOM   1139  O   ASP A 807      16.483  65.439 -12.755  1.00 44.37           O  
ANISOU 1139  O   ASP A 807     6450   5667   4741    239    -72    863       O  
ATOM   1140  CB  ASP A 807      15.288  64.566 -15.358  1.00 44.59           C  
ANISOU 1140  CB  ASP A 807     6466   5856   4621    310    -77    944       C  
ATOM   1141  CG  ASP A 807      15.292  63.792 -16.667  1.00 62.46           C  
ANISOU 1141  CG  ASP A 807     8715   8219   6797    318    -67    973       C  
ATOM   1142  OD1 ASP A 807      16.279  63.062 -16.926  1.00 64.31           O  
ANISOU 1142  OD1 ASP A 807     8932   8500   7004    280    -38    963       O  
ATOM   1143  OD2 ASP A 807      14.314  63.923 -17.437  1.00 71.47           O  
ANISOU 1143  OD2 ASP A 807     9862   9396   7897    364    -88   1005       O  
ATOM   1144  N   SER A 808      14.786  64.260 -11.815  1.00 35.84           N  
ANISOU 1144  N   SER A 808     5343   4638   3635    304   -107    757       N  
ATOM   1145  CA  SER A 808      14.772  65.000 -10.553  1.00 34.28           C  
ANISOU 1145  CA  SER A 808     5162   4355   3507    298   -116    719       C  
ATOM   1146  C   SER A 808      15.956  64.633  -9.640  1.00 36.14           C  
ANISOU 1146  C   SER A 808     5384   4579   3769    238   -101    676       C  
ATOM   1147  O   SER A 808      16.510  63.534  -9.752  1.00 34.04           O  
ANISOU 1147  O   SER A 808     5087   4379   3466    215    -87    656       O  
ATOM   1148  CB  SER A 808      13.455  64.774  -9.817  1.00 36.53           C  
ANISOU 1148  CB  SER A 808     5440   4644   3795    349   -140    663       C  
ATOM   1149  OG  SER A 808      13.376  63.466  -9.274  1.00 40.23           O  
ANISOU 1149  OG  SER A 808     5874   5176   4233    341   -139    598       O  
ATOM   1150  N   GLU A 809      16.307  65.555  -8.714  1.00 31.95           N  
ANISOU 1150  N   GLU A 809     4875   3963   3302    215   -105    660       N  
ATOM   1151  CA  GLU A 809      17.386  65.379  -7.742  1.00 30.99           C  
ANISOU 1151  CA  GLU A 809     4741   3824   3210    158    -97    619       C  
ATOM   1152  C   GLU A 809      17.118  64.190  -6.807  1.00 31.79           C  
ANISOU 1152  C   GLU A 809     4811   3979   3289    166   -104    542       C  
ATOM   1153  O   GLU A 809      18.057  63.452  -6.491  1.00 29.93           O  
ANISOU 1153  O   GLU A 809     4548   3779   3044    126    -92    522       O  
ATOM   1154  CB  GLU A 809      17.604  66.662  -6.935  1.00 32.90           C  
ANISOU 1154  CB  GLU A 809     5017   3962   3521    138   -106    610       C  
ATOM   1155  N   GLU A 810      15.844  63.995  -6.374  1.00 27.41           N  
ANISOU 1155  N   GLU A 810     4257   3431   2726    218   -122    502       N  
ATOM   1156  CA  GLU A 810      15.485  62.858  -5.522  1.00 25.77           C  
ANISOU 1156  CA  GLU A 810     4021   3274   2495    227   -127    435       C  
ATOM   1157  C   GLU A 810      15.718  61.520  -6.256  1.00 24.08           C  
ANISOU 1157  C   GLU A 810     3776   3148   2226    222   -114    441       C  
ATOM   1158  O   GLU A 810      16.256  60.603  -5.636  1.00 19.57           O  
ANISOU 1158  O   GLU A 810     3181   2610   1646    198   -107    403       O  
ATOM   1159  CB  GLU A 810      14.079  62.965  -4.893  1.00 27.31           C  
ANISOU 1159  CB  GLU A 810     4220   3461   2694    281   -145    394       C  
ATOM   1160  CG  GLU A 810      12.923  63.181  -5.858  1.00 40.03           C  
ANISOU 1160  CG  GLU A 810     5837   5089   4283    336   -155    431       C  
ATOM   1161  CD  GLU A 810      11.550  63.422  -5.253  1.00 62.80           C  
ANISOU 1161  CD  GLU A 810     8721   7963   7176    392   -172    395       C  
ATOM   1162  OE1 GLU A 810      11.432  63.455  -4.006  1.00 46.87           O  
ANISOU 1162  OE1 GLU A 810     6703   5922   5183    390   -175    338       O  
ATOM   1163  OE2 GLU A 810      10.584  63.575  -6.036  1.00 57.80           O  
ANISOU 1163  OE2 GLU A 810     8086   7351   6524    439   -183    426       O  
ATOM   1164  N   ALA A 811      15.419  61.451  -7.581  1.00 19.53           N  
ANISOU 1164  N   ALA A 811     3202   2606   1613    242   -109    492       N  
ATOM   1165  CA  ALA A 811      15.680  60.253  -8.394  1.00 19.10           C  
ANISOU 1165  CA  ALA A 811     3124   2632   1504    237    -95    497       C  
ATOM   1166  C   ALA A 811      17.191  59.999  -8.497  1.00 23.06           C  
ANISOU 1166  C   ALA A 811     3612   3142   2008    186    -69    512       C  
ATOM   1167  O   ALA A 811      17.614  58.852  -8.357  1.00 21.05           O  
ANISOU 1167  O   ALA A 811     3332   2937   1730    174    -57    482       O  
ATOM   1168  CB  ALA A 811      15.072  60.387  -9.781  1.00 20.04           C  
ANISOU 1168  CB  ALA A 811     3250   2784   1579    267    -97    548       C  
ATOM   1169  N   GLU A 812      18.001  61.075  -8.695  1.00 20.89           N  
ANISOU 1169  N   GLU A 812     3354   2817   1767    155    -61    559       N  
ATOM   1170  CA  GLU A 812      19.463  60.998  -8.774  1.00 20.22           C  
ANISOU 1170  CA  GLU A 812     3252   2740   1692    103    -37    579       C  
ATOM   1171  C   GLU A 812      20.048  60.434  -7.474  1.00 18.67           C  
ANISOU 1171  C   GLU A 812     3032   2542   1519     77    -39    521       C  
ATOM   1172  O   GLU A 812      20.908  59.564  -7.546  1.00 15.66           O  
ANISOU 1172  O   GLU A 812     2621   2209   1120     56    -21    515       O  
ATOM   1173  CB  GLU A 812      20.091  62.369  -9.056  1.00 22.78           C  
ANISOU 1173  CB  GLU A 812     3598   2999   2056     71    -31    637       C  
ATOM   1174  CG  GLU A 812      19.783  62.921 -10.445  1.00 38.29           C  
ANISOU 1174  CG  GLU A 812     5584   4971   3995     91    -23    710       C  
ATOM   1175  CD  GLU A 812      20.113  64.388 -10.673  1.00 67.44           C  
ANISOU 1175  CD  GLU A 812     9307   8584   7733     67    -22    770       C  
ATOM   1176  OE1 GLU A 812      20.421  65.101  -9.689  1.00 56.80           O  
ANISOU 1176  OE1 GLU A 812     7971   7164   6444     39    -32    747       O  
ATOM   1177  OE2 GLU A 812      20.037  64.830 -11.843  1.00 68.32           O  
ANISOU 1177  OE2 GLU A 812     9433   8704   7821     77    -11    840       O  
ATOM   1178  N   ILE A 813      19.578  60.922  -6.302  1.00 13.14           N  
ANISOU 1178  N   ILE A 813     2345   1791    857     80    -62    478       N  
ATOM   1179  CA  ILE A 813      20.034  60.437  -4.998  1.00 13.42           C  
ANISOU 1179  CA  ILE A 813     2361   1828    910     58    -68    423       C  
ATOM   1180  C   ILE A 813      19.660  58.949  -4.822  1.00 17.01           C  
ANISOU 1180  C   ILE A 813     2789   2350   1323     82    -65    384       C  
ATOM   1181  O   ILE A 813      20.498  58.149  -4.402  1.00 16.24           O  
ANISOU 1181  O   ILE A 813     2663   2286   1222     59    -55    367       O  
ATOM   1182  CB  ILE A 813      19.511  61.341  -3.842  1.00 16.98           C  
ANISOU 1182  CB  ILE A 813     2836   2212   1403     61    -92    384       C  
ATOM   1183  CG1 ILE A 813      20.193  62.748  -3.892  1.00 19.98           C  
ANISOU 1183  CG1 ILE A 813     3240   2517   1832     22    -93    418       C  
ATOM   1184  CG2 ILE A 813      19.695  60.680  -2.469  1.00 15.16           C  
ANISOU 1184  CG2 ILE A 813     2585   1999   1177     49   -102    322       C  
ATOM   1185  CD1 ILE A 813      19.386  63.900  -3.235  1.00 32.07           C  
ANISOU 1185  CD1 ILE A 813     4812   3968   3404     41   -114    395       C  
ATOM   1186  N   ILE A 814      18.406  58.592  -5.144  1.00 14.46           N  
ANISOU 1186  N   ILE A 814     2474   2046    973    127    -74    372       N  
ATOM   1187  CA  ILE A 814      17.920  57.214  -5.025  1.00 13.63           C  
ANISOU 1187  CA  ILE A 814     2348   1998    832    148    -72    336       C  
ATOM   1188  C   ILE A 814      18.736  56.270  -5.930  1.00 13.09           C  
ANISOU 1188  C   ILE A 814     2261   1984    730    136    -47    356       C  
ATOM   1189  O   ILE A 814      19.199  55.236  -5.458  1.00  8.82           O  
ANISOU 1189  O   ILE A 814     1550   1349    451    124    -20    227       O  
ATOM   1190  CB  ILE A 814      16.394  57.114  -5.240  1.00 16.60           C  
ANISOU 1190  CB  ILE A 814     2735   2385   1188    194    -89    321       C  
ATOM   1191  CG1 ILE A 814      15.653  57.765  -4.047  1.00 16.99           C  
ANISOU 1191  CG1 ILE A 814     2795   2390   1270    208   -109    285       C  
ATOM   1192  CG2 ILE A 814      15.946  55.653  -5.452  1.00 14.97           C  
ANISOU 1192  CG2 ILE A 814     2507   2239    940    208    -84    293       C  
ATOM   1193  CD1 ILE A 814      14.233  58.163  -4.309  1.00 20.92           C  
ANISOU 1193  CD1 ILE A 814     3304   2884   1761    254   -125    285       C  
ATOM   1194  N   ARG A 815      18.968  56.663  -7.196  1.00 12.44           N  
ANISOU 1194  N   ARG A 815     2187   1912    628    136    -34    407       N  
ATOM   1195  CA  ARG A 815      19.755  55.838  -8.107  1.00 12.09           C  
ANISOU 1195  CA  ARG A 815     2125   1920    548    128     -6    426       C  
ATOM   1196  C   ARG A 815      21.174  55.616  -7.595  1.00 14.76           C  
ANISOU 1196  C   ARG A 815     2438   2262    910     91     12    426       C  
ATOM   1197  O   ARG A 815      21.680  54.501  -7.720  1.00 12.65           O  
ANISOU 1197  O   ARG A 815     2148   2038    620     93     31    411       O  
ATOM   1198  CB  ARG A 815      19.754  56.398  -9.548  1.00 11.50           C  
ANISOU 1198  CB  ARG A 815     2016   1824    529    133      9    442       C  
ATOM   1199  CG  ARG A 815      18.405  56.209 -10.233  1.00 15.65           C  
ANISOU 1199  CG  ARG A 815     2606   2408    930    175    -10    480       C  
ATOM   1200  CD  ARG A 815      18.495  56.324 -11.758  1.00 20.06           C  
ANISOU 1200  CD  ARG A 815     3174   3008   1441    183      5    531       C  
ATOM   1201  NE  ARG A 815      19.031  57.620 -12.189  1.00 35.78           N  
ANISOU 1201  NE  ARG A 815     5180   4963   3453    165     12    596       N  
ATOM   1202  CZ  ARG A 815      18.318  58.736 -12.330  1.00 54.12           C  
ANISOU 1202  CZ  ARG A 815     7529   7243   5793    182     -8    630       C  
ATOM   1203  NH1 ARG A 815      17.019  58.743 -12.058  1.00 41.12           N  
ANISOU 1203  NH1 ARG A 815     5890   5589   4143    219    -37    603       N  
ATOM   1204  NH2 ARG A 815      18.899  59.853 -12.742  1.00 42.34           N  
ANISOU 1204  NH2 ARG A 815     6052   5714   4323    161      2    692       N  
ATOM   1205  N   LYS A 816      21.805  56.669  -7.017  1.00 12.55           N  
ANISOU 1205  N   LYS A 816     2160   1934    674     58      6    443       N  
ATOM   1206  CA  LYS A 816      23.154  56.588  -6.469  1.00 12.73           C  
ANISOU 1206  CA  LYS A 816     2154   1962    723     18     18    446       C  
ATOM   1207  C   LYS A 816      23.160  55.614  -5.296  1.00 12.89           C  
ANISOU 1207  C   LYS A 816     2153   1998    746     23      8    391       C  
ATOM   1208  O   LYS A 816      24.073  54.801  -5.191  1.00 12.38           O  
ANISOU 1208  O   LYS A 816     2057   1971    676     14     25    388       O  
ATOM   1209  CB  LYS A 816      23.678  57.977  -6.046  1.00 15.32           C  
ANISOU 1209  CB  LYS A 816     2491   2231   1099    -23      7    469       C  
ATOM   1210  CG  LYS A 816      25.138  57.989  -5.603  1.00 23.79           C  
ANISOU 1210  CG  LYS A 816     3528   3314   2196    -72     19    478       C  
ATOM   1211  CD  LYS A 816      25.722  59.398  -5.622  1.00 38.28           C  
ANISOU 1211  CD  LYS A 816     5375   5095   4075   -119     15    515       C  
ATOM   1212  CE  LYS A 816      27.223  59.390  -5.451  1.00 47.94           C  
ANISOU 1212  CE  LYS A 816     6555   6341   5317   -171     30    535       C  
ATOM   1213  NZ  LYS A 816      27.780  60.772  -5.417  1.00 53.07           N  
ANISOU 1213  NZ  LYS A 816     7216   6933   6014   -225     24    569       N  
ATOM   1214  N   TYR A 817      22.125  55.688  -4.433  1.00  9.39           N  
ANISOU 1214  N   TYR A 817     1638   1458    471     41    -13    285       N  
ATOM   1215  CA  TYR A 817      21.973  54.800  -3.273  1.00  7.99           C  
ANISOU 1215  CA  TYR A 817     1371   1228    436     46    -16    194       C  
ATOM   1216  C   TYR A 817      21.947  53.328  -3.735  1.00  9.78           C  
ANISOU 1216  C   TYR A 817     1661   1573    480     72     -6    242       C  
ATOM   1217  O   TYR A 817      22.716  52.521  -3.220  1.00  7.66           O  
ANISOU 1217  O   TYR A 817     1252   1227    431     64      4    167       O  
ATOM   1218  CB  TYR A 817      20.718  55.194  -2.478  1.00  8.29           C  
ANISOU 1218  CB  TYR A 817     1454   1249    445     66    -36    179       C  
ATOM   1219  CG  TYR A 817      20.611  54.738  -1.030  1.00  7.91           C  
ANISOU 1219  CG  TYR A 817     1381   1185    439     63    -44    138       C  
ATOM   1220  CD1 TYR A 817      21.654  54.049  -0.407  1.00  9.11           C  
ANISOU 1220  CD1 TYR A 817     1573   1427    463     44    -51    171       C  
ATOM   1221  CD2 TYR A 817      19.481  55.024  -0.277  1.00  7.71           C  
ANISOU 1221  CD2 TYR A 817     1368   1130    433     83    -55    110       C  
ATOM   1222  CE1 TYR A 817      21.576  53.679   0.940  1.00  7.74           C  
ANISOU 1222  CE1 TYR A 817     1317   1187    436     40    -50    109       C  
ATOM   1223  CE2 TYR A 817      19.385  54.650   1.065  1.00  7.91           C  
ANISOU 1223  CE2 TYR A 817     1396   1168    440     81    -66     89       C  
ATOM   1224  CZ  TYR A 817      20.426  53.959   1.665  1.00 11.15           C  
ANISOU 1224  CZ  TYR A 817     1927   1750    560     63    -97    143       C  
ATOM   1225  OH  TYR A 817      20.298  53.597   2.985  1.00 10.80           O  
ANISOU 1225  OH  TYR A 817     1875   1716    513     62   -110    108       O  
ATOM   1226  N   VAL A 818      21.158  53.019  -4.796  1.00  9.13           N  
ANISOU 1226  N   VAL A 818     1542   1463    464     99      3    218       N  
ATOM   1227  CA  VAL A 818      21.088  51.680  -5.391  1.00  9.66           C  
ANISOU 1227  CA  VAL A 818     1615   1585    473    121     17    220       C  
ATOM   1228  C   VAL A 818      22.446  51.287  -6.014  1.00 11.04           C  
ANISOU 1228  C   VAL A 818     1840   1856    499    108     45    286       C  
ATOM   1229  O   VAL A 818      22.926  50.164  -5.810  1.00 11.29           O  
ANISOU 1229  O   VAL A 818     1871   1929    490    116     60    280       O  
ATOM   1230  CB  VAL A 818      19.951  51.590  -6.459  1.00 14.07           C  
ANISOU 1230  CB  VAL A 818     2316   2265    764    148     13    289       C  
ATOM   1231  CG1 VAL A 818      19.937  50.210  -7.144  1.00 15.14           C  
ANISOU 1231  CG1 VAL A 818     2446   2445    863    164     32    270       C  
ATOM   1232  CG2 VAL A 818      18.597  51.887  -5.841  1.00 13.58           C  
ANISOU 1232  CG2 VAL A 818     2269   2182    710    165    -17    262       C  
ATOM   1233  N   LYS A 819      23.042  52.215  -6.798  1.00  9.41           N  
ANISOU 1233  N   LYS A 819     1542   1569    464     92     49    268       N  
ATOM   1234  CA  LYS A 819      24.285  51.964  -7.511  1.00  9.88           C  
ANISOU 1234  CA  LYS A 819     1602   1684    467     82     77    311       C  
ATOM   1235  C   LYS A 819      25.456  51.662  -6.575  1.00 13.27           C  
ANISOU 1235  C   LYS A 819     2109   2218    716     57     98    384       C  
ATOM   1236  O   LYS A 819      26.275  50.806  -6.899  1.00 13.79           O  
ANISOU 1236  O   LYS A 819     2149   2322    770     65    126    387       O  
ATOM   1237  CB  LYS A 819      24.621  53.171  -8.426  1.00 13.74           C  
ANISOU 1237  CB  LYS A 819     2215   2262    743     57    103    444       C  
ATOM   1238  CG  LYS A 819      25.858  52.980  -9.297  1.00 21.77           C  
ANISOU 1238  CG  LYS A 819     3206   3322   1745     45    142    482       C  
ATOM   1239  CD  LYS A 819      25.796  53.755 -10.613  1.00 35.87           C  
ANISOU 1239  CD  LYS A 819     5009   5117   3502     41    158    534       C  
ATOM   1240  CE  LYS A 819      26.738  54.942 -10.757  1.00 44.47           C  
ANISOU 1240  CE  LYS A 819     6087   6188   4623     -3    168    591       C  
ATOM   1241  NZ  LYS A 819      28.183  54.602 -10.590  1.00 37.56           N  
ANISOU 1241  NZ  LYS A 819     5163   5346   3761    -29    197    603       N  
ATOM   1242  N   ASN A 820      25.528  52.361  -5.439  1.00  8.90           N  
ANISOU 1242  N   ASN A 820     1412   1511    459     36     54    277       N  
ATOM   1243  CA  ASN A 820      26.674  52.281  -4.544  1.00  8.93           C  
ANISOU 1243  CA  ASN A 820     1393   1536    463     10     53    287       C  
ATOM   1244  C   ASN A 820      26.612  51.263  -3.425  1.00 13.13           C  
ANISOU 1244  C   ASN A 820     2036   2184    769     21     59    336       C  
ATOM   1245  O   ASN A 820      27.657  50.975  -2.841  1.00 14.34           O  
ANISOU 1245  O   ASN A 820     2152   2358    939      6     62    341       O  
ATOM   1246  CB  ASN A 820      26.947  53.651  -3.915  1.00  9.95           C  
ANISOU 1246  CB  ASN A 820     1593   1680    506    -36     41    343       C  
ATOM   1247  CG  ASN A 820      27.592  54.674  -4.811  1.00 22.48           C  
ANISOU 1247  CG  ASN A 820     3238   3306   1998    -70     64    439       C  
ATOM   1248  OD1 ASN A 820      27.780  54.462  -6.002  1.00 16.12           O  
ANISOU 1248  OD1 ASN A 820     2430   2529   1165    -58     93    470       O  
ATOM   1249  ND2 ASN A 820      27.936  55.815  -4.238  1.00 17.95           N  
ANISOU 1249  ND2 ASN A 820     2667   2690   1462   -113     45    447       N  
ATOM   1250  N   THR A 821      25.431  50.761  -3.078  1.00 10.89           N  
ANISOU 1250  N   THR A 821     1762   1874    503     49     43    291       N  
ATOM   1251  CA  THR A 821      25.319  49.885  -1.897  1.00  9.86           C  
ANISOU 1251  CA  THR A 821     1564   1700    483     60     28    230       C  
ATOM   1252  C   THR A 821      24.925  48.425  -2.234  1.00 11.83           C  
ANISOU 1252  C   THR A 821     1887   2036    571     96     49    250       C  
ATOM   1253  O   THR A 821      24.274  47.727  -1.416  1.00 10.41           O  
ANISOU 1253  O   THR A 821     1663   1805    489    111     34    199       O  
ATOM   1254  CB  THR A 821      24.392  50.530  -0.852  1.00  8.41           C  
ANISOU 1254  CB  THR A 821     1332   1416    447     52      1    170       C  
ATOM   1255  OG1 THR A 821      23.048  50.462  -1.311  1.00  6.56           O  
ANISOU 1255  OG1 THR A 821     1013   1060    420     76      4    104       O  
ATOM   1256  CG2 THR A 821      24.789  51.959  -0.506  1.00  7.76           C  
ANISOU 1256  CG2 THR A 821     1231   1286    430     14    -12    164       C  
ATOM   1257  N   HIS A 822      25.367  47.947  -3.405  1.00  9.38           N  
ANISOU 1257  N   HIS A 822     1452   1640    472    113     64    208       N  
ATOM   1258  CA  HIS A 822      25.149  46.557  -3.760  1.00  9.54           C  
ANISOU 1258  CA  HIS A 822     1477   1677    471    146     80    194       C  
ATOM   1259  C   HIS A 822      26.413  45.794  -3.309  1.00 10.83           C  
ANISOU 1259  C   HIS A 822     1679   1937    498    150    109    238       C  
ATOM   1260  O   HIS A 822      27.474  45.995  -3.878  1.00 11.46           O  
ANISOU 1260  O   HIS A 822     1772   2077    507    143    139    283       O  
ATOM   1261  CB  HIS A 822      24.923  46.382  -5.271  1.00 10.40           C  
ANISOU 1261  CB  HIS A 822     1637   1835    479    161    107    216       C  
ATOM   1262  CG  HIS A 822      24.416  45.023  -5.603  1.00 13.40           C  
ANISOU 1262  CG  HIS A 822     2115   2302    674    188    138    220       C  
ATOM   1263  ND1 HIS A 822      23.247  44.851  -6.317  1.00 15.57           N  
ANISOU 1263  ND1 HIS A 822     2422   2575    919    198    132    199       N  
ATOM   1264  CD2 HIS A 822      24.914  43.808  -5.269  1.00 15.81           C  
ANISOU 1264  CD2 HIS A 822     2407   2613    986    208    155    205       C  
ATOM   1265  CE1 HIS A 822      23.087  43.547  -6.417  1.00 15.17           C  
ANISOU 1265  CE1 HIS A 822     2377   2527    859    219    146    169       C  
ATOM   1266  NE2 HIS A 822      24.062  42.880  -5.796  1.00 15.90           N  
ANISOU 1266  NE2 HIS A 822     2445   2621    974    228    161    172       N  
ATOM   1267  N   ALA A 823      26.285  44.941  -2.288  1.00  9.85           N  
ANISOU 1267  N   ALA A 823     1499   1760    485    164     90    198       N  
ATOM   1268  CA  ALA A 823      27.407  44.180  -1.726  1.00  9.09           C  
ANISOU 1268  CA  ALA A 823     1331   1653    468    177     92    194       C  
ATOM   1269  C   ALA A 823      28.036  43.211  -2.716  1.00 11.17           C  
ANISOU 1269  C   ALA A 823     1694   2042    506    206    155    247       C  
ATOM   1270  O   ALA A 823      27.322  42.545  -3.455  1.00  9.17           O  
ANISOU 1270  O   ALA A 823     1358   1667    458    232    132    181       O  
ATOM   1271  CB  ALA A 823      26.958  43.416  -0.498  1.00  8.78           C  
ANISOU 1271  CB  ALA A 823     1283   1590    465    188     75    172       C  
ATOM   1272  N   THR A 824      29.374  43.094  -2.666  1.00 11.89           N  
ANISOU 1272  N   THR A 824     1756   2178    585    209    177    279       N  
ATOM   1273  CA  THR A 824      30.170  42.164  -3.480  1.00 12.30           C  
ANISOU 1273  CA  THR A 824     1790   2255    630    245    220    285       C  
ATOM   1274  C   THR A 824      29.724  40.708  -3.222  1.00 14.53           C  
ANISOU 1274  C   THR A 824     2092   2517    913    286    229    257       C  
ATOM   1275  O   THR A 824      29.592  39.940  -4.170  1.00 13.58           O  
ANISOU 1275  O   THR A 824     1992   2396    774    314    260    238       O  
ATOM   1276  CB  THR A 824      31.679  42.431  -3.277  1.00 23.26           C  
ANISOU 1276  CB  THR A 824     3118   3683   2039    239    232    322       C  
ATOM   1277  OG1 THR A 824      31.952  43.728  -3.815  1.00 19.18           O  
ANISOU 1277  OG1 THR A 824     2592   3178   1518    199    231    346       O  
ATOM   1278  CG2 THR A 824      32.588  41.386  -3.982  1.00 22.03           C  
ANISOU 1278  CG2 THR A 824     2936   3556   1879    285    279    328       C  
ATOM   1279  N   THR A 825      29.398  40.360  -1.965  1.00 12.34           N  
ANISOU 1279  N   THR A 825     1815   2221    653    285    201    251       N  
ATOM   1280  CA  THR A 825      28.906  39.017  -1.642  1.00 11.71           C  
ANISOU 1280  CA  THR A 825     1757   2115    578    318    207    229       C  
ATOM   1281  C   THR A 825      27.495  38.737  -2.231  1.00 13.30           C  
ANISOU 1281  C   THR A 825     2012   2285    756    315    205    191       C  
ATOM   1282  O   THR A 825      27.031  37.592  -2.169  1.00 13.64           O  
ANISOU 1282  O   THR A 825     2079   2302    803    338    214    170       O  
ATOM   1283  CB  THR A 825      28.922  38.762  -0.130  1.00 15.49           C  
ANISOU 1283  CB  THR A 825     2221   2587   1077    315    178    240       C  
ATOM   1284  OG1 THR A 825      27.901  39.550   0.498  1.00 13.43           O  
ANISOU 1284  OG1 THR A 825     1983   2311    810    280    142    227       O  
ATOM   1285  CG2 THR A 825      30.291  38.995   0.502  1.00 14.34           C  
ANISOU 1285  CG2 THR A 825     2018   2478    951    316    174    276       C  
ATOM   1286  N   HIS A 826      26.785  39.786  -2.719  1.00  8.81           N  
ANISOU 1286  N   HIS A 826     1322   1574    452    291    137    145       N  
ATOM   1287  CA  HIS A 826      25.463  39.609  -3.317  1.00  8.94           C  
ANISOU 1287  CA  HIS A 826     1379   1566    451    287    133    119       C  
ATOM   1288  C   HIS A 826      25.520  39.788  -4.842  1.00 13.26           C  
ANISOU 1288  C   HIS A 826     2082   2278    677    289    210    146       C  
ATOM   1289  O   HIS A 826      24.520  40.176  -5.462  1.00 11.95           O  
ANISOU 1289  O   HIS A 826     1944   2108    489    277    198    130       O  
ATOM   1290  CB  HIS A 826      24.421  40.556  -2.679  1.00  8.63           C  
ANISOU 1290  CB  HIS A 826     1332   1496    451    256    101    108       C  
ATOM   1291  CG  HIS A 826      24.292  40.419  -1.180  1.00 10.34           C  
ANISOU 1291  CG  HIS A 826     1639   1803    486    247    108    135       C  
ATOM   1292  ND1 HIS A 826      23.893  41.489  -0.386  1.00 10.95           N  
ANISOU 1292  ND1 HIS A 826     1750   1915    496    220     86    148       N  
ATOM   1293  CD2 HIS A 826      24.568  39.362  -0.373  1.00 10.03           C  
ANISOU 1293  CD2 HIS A 826     1581   1745    483    265    109    133       C  
ATOM   1294  CE1 HIS A 826      23.905  41.037   0.862  1.00  9.88           C  
ANISOU 1294  CE1 HIS A 826     1551   1724    480    222     67    133       C  
ATOM   1295  NE2 HIS A 826      24.300  39.763   0.922  1.00  9.79           N  
ANISOU 1295  NE2 HIS A 826     1533   1706    481    248     83    135       N  
ATOM   1296  N   ASN A 827      26.676  39.467  -5.450  1.00 12.56           N  
ANISOU 1296  N   ASN A 827     1971   2213    587    310    245    160       N  
ATOM   1297  CA  ASN A 827      26.891  39.660  -6.887  1.00 13.52           C  
ANISOU 1297  CA  ASN A 827     2101   2362    674    317    274    159       C  
ATOM   1298  C   ASN A 827      26.315  38.557  -7.808  1.00 17.70           C  
ANISOU 1298  C   ASN A 827     2668   2883   1175    342    296    115       C  
ATOM   1299  O   ASN A 827      26.594  38.603  -9.014  1.00 18.22           O  
ANISOU 1299  O   ASN A 827     2739   2977   1205    352    324    111       O  
ATOM   1300  CB  ASN A 827      28.380  39.907  -7.197  1.00 17.82           C  
ANISOU 1300  CB  ASN A 827     2603   2943   1225    327    306    194       C  
ATOM   1301  CG  ASN A 827      29.294  38.709  -7.064  1.00 25.54           C  
ANISOU 1301  CG  ASN A 827     3559   3926   2220    368    338    188       C  
ATOM   1302  OD1 ASN A 827      28.957  37.692  -6.469  1.00 20.77           O  
ANISOU 1302  OD1 ASN A 827     2970   3290   1633    389    334    166       O  
ATOM   1303  ND2 ASN A 827      30.475  38.808  -7.656  1.00 28.67           N  
ANISOU 1303  ND2 ASN A 827     3920   4362   2612    383    374    212       N  
ATOM   1304  N   ALA A 828      25.489  37.609  -7.287  1.00 15.46           N  
ANISOU 1304  N   ALA A 828     2410   2563    903    348    283     81       N  
ATOM   1305  CA  ALA A 828      24.850  36.613  -8.185  1.00 14.71           C  
ANISOU 1305  CA  ALA A 828     2353   2455    780    363    300     34       C  
ATOM   1306  C   ALA A 828      23.798  37.310  -9.080  1.00 16.77           C  
ANISOU 1306  C   ALA A 828     2640   2734    998    340    281     20       C  
ATOM   1307  O   ALA A 828      23.379  36.736 -10.081  1.00 17.59           O  
ANISOU 1307  O   ALA A 828     2773   2845   1068    348    295    -17       O  
ATOM   1308  CB  ALA A 828      24.183  35.505  -7.385  1.00 15.75           C  
ANISOU 1308  CB  ALA A 828     2506   2541    939    368    288      6       C  
ATOM   1309  N   TYR A 829      23.374  38.531  -8.717  1.00 12.11           N  
ANISOU 1309  N   TYR A 829     2009   2117    476    312    235     48       N  
ATOM   1310  CA  TYR A 829      22.443  39.335  -9.524  1.00 11.47           C  
ANISOU 1310  CA  TYR A 829     1901   2007    451    294    198     45       C  
ATOM   1311  C   TYR A 829      22.865  40.797  -9.514  1.00 15.29           C  
ANISOU 1311  C   TYR A 829     2442   2590    776    278    221     94       C  
ATOM   1312  O   TYR A 829      23.587  41.227  -8.610  1.00 15.10           O  
ANISOU 1312  O   TYR A 829     2390   2557    788    271    217    123       O  
ATOM   1313  CB  TYR A 829      20.981  39.208  -9.000  1.00 10.85           C  
ANISOU 1313  CB  TYR A 829     1808   1870    446    277    153     22       C  
ATOM   1314  CG  TYR A 829      20.769  39.788  -7.604  1.00  9.98           C  
ANISOU 1314  CG  TYR A 829     1650   1707    436    262    122     37       C  
ATOM   1315  CD1 TYR A 829      20.495  41.141  -7.422  1.00 10.90           C  
ANISOU 1315  CD1 TYR A 829     1810   1884    447    246    118     61       C  
ATOM   1316  CD2 TYR A 829      20.861  38.982  -6.469  1.00  9.92           C  
ANISOU 1316  CD2 TYR A 829     1651   1686    434    266    123     31       C  
ATOM   1317  CE1 TYR A 829      20.313  41.681  -6.139  1.00 10.06           C  
ANISOU 1317  CE1 TYR A 829     1657   1725    441    234     91     67       C  
ATOM   1318  CE2 TYR A 829      20.692  39.511  -5.180  1.00 10.72           C  
ANISOU 1318  CE2 TYR A 829     1790   1830    453    252    118     46       C  
ATOM   1319  CZ  TYR A 829      20.434  40.863  -5.023  1.00 14.19           C  
ANISOU 1319  CZ  TYR A 829     2297   2353    741    236    115     71       C  
ATOM   1320  OH  TYR A 829      20.250  41.380  -3.766  1.00 13.59           O  
ANISOU 1320  OH  TYR A 829     2209   2264    691    224     91     81       O  
ATOM   1321  N   ASP A 830      22.372  41.580 -10.460  1.00 15.04           N  
ANISOU 1321  N   ASP A 830     2424   2582    707    269    213    105       N  
ATOM   1322  CA  ASP A 830      22.515  43.015 -10.367  1.00 15.34           C  
ANISOU 1322  CA  ASP A 830     2451   2624    753    250    198    151       C  
ATOM   1323  C   ASP A 830      21.109  43.604 -10.453  1.00 16.94           C  
ANISOU 1323  C   ASP A 830     2675   2819    941    240    161    144       C  
ATOM   1324  O   ASP A 830      20.155  42.914 -10.837  1.00 17.65           O  
ANISOU 1324  O   ASP A 830     2786   2915   1007    246    151    107       O  
ATOM   1325  CB  ASP A 830      23.564  43.634 -11.310  1.00 19.77           C  
ANISOU 1325  CB  ASP A 830     2998   3221   1294    250    229    190       C  
ATOM   1326  CG  ASP A 830      23.321  43.382 -12.768  1.00 33.16           C  
ANISOU 1326  CG  ASP A 830     4716   4955   2930    263    248    180       C  
ATOM   1327  OD1 ASP A 830      22.203  43.675 -13.239  1.00 34.90           O  
ANISOU 1327  OD1 ASP A 830     4960   5181   3121    259    223    171       O  
ATOM   1328  OD2 ASP A 830      24.256  42.915 -13.447  1.00 40.74           O  
ANISOU 1328  OD2 ASP A 830     5666   5945   3870    278    289    182       O  
ATOM   1329  N   LEU A 831      20.977  44.851 -10.068  1.00 12.26           N  
ANISOU 1329  N   LEU A 831     2032   2169    456    226    130    166       N  
ATOM   1330  CA  LEU A 831      19.691  45.522  -9.983  1.00 10.85           C  
ANISOU 1330  CA  LEU A 831     1788   1900    433    222     86    142       C  
ATOM   1331  C   LEU A 831      19.557  46.636 -10.989  1.00 15.49           C  
ANISOU 1331  C   LEU A 831     2512   2630    743    219    100    215       C  
ATOM   1332  O   LEU A 831      20.477  47.434 -11.156  1.00 17.27           O  
ANISOU 1332  O   LEU A 831     2728   2856    979    208    115    257       O  
ATOM   1333  CB  LEU A 831      19.521  46.107  -8.579  1.00  9.81           C  
ANISOU 1333  CB  LEU A 831     1605   1692    429    210     62    131       C  
ATOM   1334  CG  LEU A 831      19.388  45.110  -7.454  1.00 11.76           C  
ANISOU 1334  CG  LEU A 831     1965   2039    464    210     70    134       C  
ATOM   1335  CD1 LEU A 831      19.532  45.816  -6.086  1.00 10.15           C  
ANISOU 1335  CD1 LEU A 831     1671   1732    453    198     48    122       C  
ATOM   1336  CD2 LEU A 831      18.075  44.322  -7.570  1.00 13.39           C  
ANISOU 1336  CD2 LEU A 831     2233   2294    559    217     60    106       C  
ATOM   1337  N   GLU A 832      18.393  46.700 -11.626  1.00 13.09           N  
ANISOU 1337  N   GLU A 832     2202   2319    451    228     77    198       N  
ATOM   1338  CA  GLU A 832      18.010  47.755 -12.554  1.00 13.06           C  
ANISOU 1338  CA  GLU A 832     2194   2318    449    231     67    231       C  
ATOM   1339  C   GLU A 832      16.764  48.424 -11.951  1.00 14.16           C  
ANISOU 1339  C   GLU A 832     2378   2471    532    235     29    243       C  
ATOM   1340  O   GLU A 832      15.783  47.735 -11.660  1.00 14.11           O  
ANISOU 1340  O   GLU A 832     2372   2470    521    241     11    202       O  
ATOM   1341  CB  GLU A 832      17.710  47.176 -13.950  1.00 15.04           C  
ANISOU 1341  CB  GLU A 832     2498   2658    556    242     79    234       C  
ATOM   1342  CG  GLU A 832      17.388  48.228 -14.999  1.00 28.71           C  
ANISOU 1342  CG  GLU A 832     4241   4416   2250    248     69    282       C  
ATOM   1343  CD  GLU A 832      16.869  47.696 -16.324  1.00 52.11           C  
ANISOU 1343  CD  GLU A 832     7220   7439   5141    259     70    268       C  
ATOM   1344  OE1 GLU A 832      16.175  48.463 -17.032  1.00 52.95           O  
ANISOU 1344  OE1 GLU A 832     7336   7568   5216    268     48    301       O  
ATOM   1345  OE2 GLU A 832      17.148  46.520 -16.656  1.00 42.51           O  
ANISOU 1345  OE2 GLU A 832     6007   6246   3900    261     91    223       O  
ATOM   1346  N   VAL A 833      16.827  49.737 -11.689  1.00 11.53           N  
ANISOU 1346  N   VAL A 833     1934   2004    441    231     21    236       N  
ATOM   1347  CA  VAL A 833      15.663  50.451 -11.136  1.00 11.17           C  
ANISOU 1347  CA  VAL A 833     1885   1927    433    241     -7    229       C  
ATOM   1348  C   VAL A 833      14.676  50.682 -12.296  1.00 14.01           C  
ANISOU 1348  C   VAL A 833     2376   2436    510    262    -35    299       C  
ATOM   1349  O   VAL A 833      15.037  51.324 -13.285  1.00 15.03           O  
ANISOU 1349  O   VAL A 833     2516   2581    613    265    -26    345       O  
ATOM   1350  CB  VAL A 833      16.000  51.786 -10.419  1.00 15.08           C  
ANISOU 1350  CB  VAL A 833     2504   2483    744    235    -24    317       C  
ATOM   1351  CG1 VAL A 833      14.726  52.452  -9.896  1.00 15.07           C  
ANISOU 1351  CG1 VAL A 833     2508   2458    759    254    -57    310       C  
ATOM   1352  CG2 VAL A 833      16.985  51.571  -9.271  1.00 15.22           C  
ANISOU 1352  CG2 VAL A 833     2508   2472    804    213    -12    301       C  
ATOM   1353  N   ILE A 834      13.473  50.105 -12.202  1.00 11.42           N  
ANISOU 1353  N   ILE A 834     1913   2003    422    271    -39    209       N  
ATOM   1354  CA  ILE A 834      12.457  50.267 -13.248  1.00 12.86           C  
ANISOU 1354  CA  ILE A 834     2163   2288    435    290    -68    245       C  
ATOM   1355  C   ILE A 834      11.670  51.570 -13.008  1.00 15.95           C  
ANISOU 1355  C   ILE A 834     2623   2719    716    313   -108    309       C  
ATOM   1356  O   ILE A 834      11.611  52.440 -13.886  1.00 14.63           O  
ANISOU 1356  O   ILE A 834     2468   2564    527    327   -114    360       O  
ATOM   1357  CB  ILE A 834      11.516  49.031 -13.402  1.00 15.99           C  
ANISOU 1357  CB  ILE A 834     2618   2789    667    290    -95    218       C  
ATOM   1358  CG1 ILE A 834      12.295  47.742 -13.702  1.00 17.35           C  
ANISOU 1358  CG1 ILE A 834     2796   2979    819    273    -66    181       C  
ATOM   1359  CG2 ILE A 834      10.418  49.290 -14.469  1.00 16.29           C  
ANISOU 1359  CG2 ILE A 834     2657   2879    655    308   -125    231       C  
ATOM   1360  CD1 ILE A 834      13.288  47.819 -14.943  1.00 21.41           C  
ANISOU 1360  CD1 ILE A 834     3324   3524   1288    273    -38    209       C  
ATOM   1361  N   ASP A 835      11.051  51.676 -11.833  1.00 14.59           N  
ANISOU 1361  N   ASP A 835     2441   2516    587    318   -124    283       N  
ATOM   1362  CA  ASP A 835      10.264  52.841 -11.434  1.00 13.71           C  
ANISOU 1362  CA  ASP A 835     2330   2376    505    344   -147    307       C  
ATOM   1363  C   ASP A 835      10.584  53.227 -10.017  1.00 15.26           C  
ANISOU 1363  C   ASP A 835     2525   2514    760    336   -142    291       C  
ATOM   1364  O   ASP A 835      10.885  52.361  -9.181  1.00 11.91           O  
ANISOU 1364  O   ASP A 835     2029   2027    470    314   -113    220       O  
ATOM   1365  CB  ASP A 835       8.765  52.538 -11.508  1.00 15.51           C  
ANISOU 1365  CB  ASP A 835     2539   2642    713    366   -178    284       C  
ATOM   1366  CG  ASP A 835       8.249  52.185 -12.890  1.00 27.11           C  
ANISOU 1366  CG  ASP A 835     4006   4176   2118    374   -191    296       C  
ATOM   1367  OD1 ASP A 835       8.384  53.035 -13.821  1.00 26.47           O  
ANISOU 1367  OD1 ASP A 835     3939   4103   2014    390   -195    350       O  
ATOM   1368  OD2 ASP A 835       7.637  51.100 -13.031  1.00 27.18           O  
ANISOU 1368  OD2 ASP A 835     4000   4228   2099    363   -201    252       O  
ATOM   1369  N   ILE A 836      10.467  54.530  -9.745  1.00 12.49           N  
ANISOU 1369  N   ILE A 836     2159   2093    493    352   -141    306       N  
ATOM   1370  CA  ILE A 836      10.628  55.106  -8.403  1.00 11.48           C  
ANISOU 1370  CA  ILE A 836     2002   1879    481    346   -129    268       C  
ATOM   1371  C   ILE A 836       9.313  55.809  -8.075  1.00 13.26           C  
ANISOU 1371  C   ILE A 836     2282   2148    609    390   -175    303       C  
ATOM   1372  O   ILE A 836       8.876  56.697  -8.826  1.00 14.48           O  
ANISOU 1372  O   ILE A 836     2448   2297    758    419   -188    346       O  
ATOM   1373  CB  ILE A 836      11.829  56.089  -8.304  1.00 14.58           C  
ANISOU 1373  CB  ILE A 836     2475   2271    795    331   -136    341       C  
ATOM   1374  CG1 ILE A 836      13.167  55.433  -8.721  1.00 15.45           C  
ANISOU 1374  CG1 ILE A 836     2582   2399    889    295   -109    349       C  
ATOM   1375  CG2 ILE A 836      11.912  56.693  -6.894  1.00 13.60           C  
ANISOU 1375  CG2 ILE A 836     2355   2090    723    327   -139    314       C  
ATOM   1376  CD1 ILE A 836      14.362  56.434  -8.961  1.00 23.11           C  
ANISOU 1376  CD1 ILE A 836     3568   3328   1884    271    -93    397       C  
ATOM   1377  N   PHE A 837       8.678  55.402  -6.993  1.00  9.74           N  
ANISOU 1377  N   PHE A 837     1682   1573    446    383   -119    175       N  
ATOM   1378  CA  PHE A 837       7.437  56.021  -6.553  1.00  9.16           C  
ANISOU 1378  CA  PHE A 837     1575   1467    438    419   -117    148       C  
ATOM   1379  C   PHE A 837       7.630  56.750  -5.242  1.00 10.60           C  
ANISOU 1379  C   PHE A 837     1866   1686    476    432   -162    187       C  
ATOM   1380  O   PHE A 837       8.275  56.223  -4.330  1.00  8.89           O  
ANISOU 1380  O   PHE A 837     1564   1377    436    396   -112    114       O  
ATOM   1381  CB  PHE A 837       6.310  54.980  -6.379  1.00  9.93           C  
ANISOU 1381  CB  PHE A 837     1672   1651    450    431   -144    142       C  
ATOM   1382  CG  PHE A 837       6.021  54.106  -7.572  1.00 11.14           C  
ANISOU 1382  CG  PHE A 837     1857   1911    464    427   -176    175       C  
ATOM   1383  CD1 PHE A 837       5.177  54.542  -8.587  1.00 13.04           C  
ANISOU 1383  CD1 PHE A 837     2174   2270    511    466   -242    250       C  
ATOM   1384  CD2 PHE A 837       6.609  52.851  -7.696  1.00 12.40           C  
ANISOU 1384  CD2 PHE A 837     2073   2156    482    395   -194    182       C  
ATOM   1385  CE1 PHE A 837       4.914  53.724  -9.688  1.00 13.17           C  
ANISOU 1385  CE1 PHE A 837     2174   2343    485    455   -248    248       C  
ATOM   1386  CE2 PHE A 837       6.343  52.034  -8.799  1.00 15.36           C  
ANISOU 1386  CE2 PHE A 837     2464   2610    761    388   -212    191       C  
ATOM   1387  CZ  PHE A 837       5.501  52.477  -9.787  1.00 13.40           C  
ANISOU 1387  CZ  PHE A 837     2210   2399    483    415   -236    219       C  
ATOM   1388  N   LYS A 838       7.029  57.936  -5.126  1.00  9.71           N  
ANISOU 1388  N   LYS A 838     1729   1503    458    464   -149    172       N  
ATOM   1389  CA  LYS A 838       7.007  58.680  -3.862  1.00 10.83           C  
ANISOU 1389  CA  LYS A 838     1962   1665    489    485   -192    200       C  
ATOM   1390  C   LYS A 838       5.662  58.275  -3.246  1.00 13.56           C  
ANISOU 1390  C   LYS A 838     2294   2068    790    521   -212    177       C  
ATOM   1391  O   LYS A 838       4.620  58.344  -3.921  1.00 13.12           O  
ANISOU 1391  O   LYS A 838     2220   2048    717    558   -227    195       O  
ATOM   1392  CB  LYS A 838       7.067  60.190  -4.118  1.00 14.58           C  
ANISOU 1392  CB  LYS A 838     2488   2089    962    516   -208    251       C  
ATOM   1393  CG  LYS A 838       7.311  61.014  -2.866  1.00 29.04           C  
ANISOU 1393  CG  LYS A 838     4341   3853   2839    517   -203    217       C  
ATOM   1394  CD  LYS A 838       7.351  62.509  -3.180  1.00 41.06           C  
ANISOU 1394  CD  LYS A 838     5900   5298   4402    544   -207    254       C  
ATOM   1395  CE  LYS A 838       7.842  63.345  -2.019  1.00 52.75           C  
ANISOU 1395  CE  LYS A 838     7410   6703   5929    532   -201    218       C  
ATOM   1396  NZ  LYS A 838       9.330  63.394  -1.954  1.00 62.20           N  
ANISOU 1396  NZ  LYS A 838     8626   7869   7139    469   -191    226       N  
ATOM   1397  N   ILE A 839       5.693  57.783  -2.007  1.00 10.54           N  
ANISOU 1397  N   ILE A 839     1879   1666    461    503   -189    116       N  
ATOM   1398  CA  ILE A 839       4.496  57.307  -1.332  1.00  9.84           C  
ANISOU 1398  CA  ILE A 839     1719   1580    441    524   -171     66       C  
ATOM   1399  C   ILE A 839       4.194  58.083  -0.070  1.00 16.03           C  
ANISOU 1399  C   ILE A 839     2569   2388   1133    554   -200     58       C  
ATOM   1400  O   ILE A 839       5.106  58.510   0.666  1.00 15.03           O  
ANISOU 1400  O   ILE A 839     2469   2212   1028    532   -191     41       O  
ATOM   1401  CB  ILE A 839       4.530  55.776  -1.068  1.00 11.78           C  
ANISOU 1401  CB  ILE A 839     1997   1944    535    490   -198     66       C  
ATOM   1402  CG1 ILE A 839       5.818  55.371  -0.285  1.00 12.02           C  
ANISOU 1402  CG1 ILE A 839     2044   1949    575    445   -182     47       C  
ATOM   1403  CG2 ILE A 839       4.376  54.981  -2.396  1.00 12.36           C  
ANISOU 1403  CG2 ILE A 839     2058   2067    574    479   -207     91       C  
ATOM   1404  CD1 ILE A 839       5.853  53.896   0.274  1.00 16.32           C  
ANISOU 1404  CD1 ILE A 839     2565   2539   1098    412   -173     19       C  
ATOM   1405  N   GLU A 840       2.901  58.204   0.211  1.00 13.27           N  
ANISOU 1405  N   GLU A 840     2192   2067    783    598   -204     43       N  
ATOM   1406  CA  GLU A 840       2.434  58.854   1.421  1.00 13.81           C  
ANISOU 1406  CA  GLU A 840     2262   2111    874    629   -196      4       C  
ATOM   1407  C   GLU A 840       1.232  58.080   1.940  1.00 14.48           C  
ANISOU 1407  C   GLU A 840     2297   2266    938    645   -193    -23       C  
ATOM   1408  O   GLU A 840       0.134  58.171   1.392  1.00 13.57           O  
ANISOU 1408  O   GLU A 840     2151   2187    816    685   -203     -8       O  
ATOM   1409  CB  GLU A 840       2.109  60.333   1.171  1.00 16.34           C  
ANISOU 1409  CB  GLU A 840     2609   2372   1229    683   -202     22       C  
ATOM   1410  CG  GLU A 840       2.116  61.136   2.461  1.00 31.24           C  
ANISOU 1410  CG  GLU A 840     4516   4209   3145    703   -190    -24       C  
ATOM   1411  CD  GLU A 840       1.402  62.471   2.428  1.00 65.48           C  
ANISOU 1411  CD  GLU A 840     8869   8495   7517    771   -192    -19       C  
ATOM   1412  OE1 GLU A 840       1.638  63.257   1.481  1.00 57.80           O  
ANISOU 1412  OE1 GLU A 840     7923   7474   6564    787   -203     28       O  
ATOM   1413  OE2 GLU A 840       0.642  62.752   3.384  1.00 69.37           O  
ANISOU 1413  OE2 GLU A 840     9349   8992   8016    810   -182    -62       O  
ATOM   1414  N   ARG A 841       1.468  57.275   2.975  1.00 10.10           N  
ANISOU 1414  N   ARG A 841     1702   1703    431    611   -166    -61       N  
ATOM   1415  CA  ARG A 841       0.417  56.509   3.630  1.00  9.71           C  
ANISOU 1415  CA  ARG A 841     1581   1691    417    619   -149    -85       C  
ATOM   1416  C   ARG A 841      -0.430  57.495   4.458  1.00 15.28           C  
ANISOU 1416  C   ARG A 841     2336   2443   1028    677   -162   -113       C  
ATOM   1417  O   ARG A 841       0.131  58.304   5.218  1.00 14.42           O  
ANISOU 1417  O   ARG A 841     2262   2278    938    684   -153   -137       O  
ATOM   1418  CB  ARG A 841       1.040  55.469   4.567  1.00  8.21           C  
ANISOU 1418  CB  ARG A 841     1294   1424    402    569   -110    -95       C  
ATOM   1419  CG  ARG A 841       1.606  54.235   3.887  1.00 14.00           C  
ANISOU 1419  CG  ARG A 841     2172   2336    810    516   -159    -92       C  
ATOM   1420  CD  ARG A 841       1.911  53.147   4.908  1.00 16.79           C  
ANISOU 1420  CD  ARG A 841     2514   2715   1149    476   -143   -115       C  
ATOM   1421  NE  ARG A 841       0.680  52.676   5.543  1.00 12.79           N  
ANISOU 1421  NE  ARG A 841     1965   2264    630    489   -135   -134       N  
ATOM   1422  CZ  ARG A 841       0.298  52.973   6.781  1.00 17.53           C  
ANISOU 1422  CZ  ARG A 841     2557   2874   1229    506   -120   -164       C  
ATOM   1423  NH1 ARG A 841      -0.859  52.545   7.241  1.00 14.04           N  
ANISOU 1423  NH1 ARG A 841     2071   2487    775    518   -110   -175       N  
ATOM   1424  NH2 ARG A 841       1.107  53.654   7.590  1.00 14.64           N  
ANISOU 1424  NH2 ARG A 841     2225   2465    873    508   -113   -183       N  
ATOM   1425  N   GLU A 842      -1.770  57.424   4.317  1.00 15.04           N  
ANISOU 1425  N   GLU A 842     2259   2465    990    717   -164   -112       N  
ATOM   1426  CA  GLU A 842      -2.722  58.273   5.063  1.00 17.17           C  
ANISOU 1426  CA  GLU A 842     2514   2736   1276    780   -153   -138       C  
ATOM   1427  C   GLU A 842      -2.482  58.114   6.573  1.00 17.49           C  
ANISOU 1427  C   GLU A 842     2560   2776   1308    765   -128   -188       C  
ATOM   1428  O   GLU A 842      -2.360  56.984   7.052  1.00 14.23           O  
ANISOU 1428  O   GLU A 842     2128   2410    871    718   -119   -198       O  
ATOM   1429  CB  GLU A 842      -4.159  57.870   4.692  1.00 19.68           C  
ANISOU 1429  CB  GLU A 842     2767   3131   1579    812   -159   -127       C  
ATOM   1430  CG  GLU A 842      -5.266  58.647   5.388  1.00 35.45           C  
ANISOU 1430  CG  GLU A 842     4737   5142   3590    883   -145   -151       C  
ATOM   1431  CD  GLU A 842      -6.645  58.109   5.057  1.00 63.81           C  
ANISOU 1431  CD  GLU A 842     8255   8824   7167    906   -150   -139       C  
ATOM   1432  OE1 GLU A 842      -7.206  58.505   4.010  1.00 63.35           O  
ANISOU 1432  OE1 GLU A 842     8179   8777   7115    943   -173   -103       O  
ATOM   1433  OE2 GLU A 842      -7.146  57.249   5.817  1.00 57.00           O  
ANISOU 1433  OE2 GLU A 842     7351   8024   6283    882   -133   -163       O  
ATOM   1434  N   GLY A 843      -2.327  59.248   7.277  1.00 15.79           N  
ANISOU 1434  N   GLY A 843     2379   2505   1116    802   -118   -218       N  
ATOM   1435  CA  GLY A 843      -2.093  59.312   8.714  1.00 15.60           C  
ANISOU 1435  CA  GLY A 843     2366   2477   1082    795    -96   -270       C  
ATOM   1436  C   GLY A 843      -0.682  59.043   9.200  1.00 17.55           C  
ANISOU 1436  C   GLY A 843     2654   2690   1323    733    -97   -283       C  
ATOM   1437  O   GLY A 843      -0.382  59.292  10.374  1.00 15.24           O  
ANISOU 1437  O   GLY A 843     2380   2388   1023    729    -83   -327       O  
ATOM   1438  N   GLU A 844       0.210  58.543   8.321  1.00 13.70           N  
ANISOU 1438  N   GLU A 844     2181   2188    837    685   -113   -245       N  
ATOM   1439  CA  GLU A 844       1.571  58.205   8.759  1.00 13.06           C  
ANISOU 1439  CA  GLU A 844     2131   2082    749    627   -114   -252       C  
ATOM   1440  C   GLU A 844       2.398  59.422   9.186  1.00 16.28           C  
ANISOU 1440  C   GLU A 844     2591   2412   1184    630   -117   -277       C  
ATOM   1441  O   GLU A 844       3.102  59.348  10.199  1.00 13.18           O  
ANISOU 1441  O   GLU A 844     2215   2014    780    600   -112   -310       O  
ATOM   1442  CB  GLU A 844       2.303  57.365   7.694  1.00 12.65           C  
ANISOU 1442  CB  GLU A 844     2078   2037    691    580   -127   -207       C  
ATOM   1443  CG  GLU A 844       3.297  56.420   8.336  1.00 17.66           C  
ANISOU 1443  CG  GLU A 844     2716   2688   1306    522   -122   -215       C  
ATOM   1444  CD  GLU A 844       4.033  55.546   7.338  1.00 21.78           C  
ANISOU 1444  CD  GLU A 844     3236   3216   1822    481   -131   -176       C  
ATOM   1445  OE1 GLU A 844       4.782  56.106   6.507  1.00 18.72           O  
ANISOU 1445  OE1 GLU A 844     2877   2784   1454    473   -141   -151       O  
ATOM   1446  OE2 GLU A 844       3.870  54.305   7.396  1.00 17.70           O  
ANISOU 1446  OE2 GLU A 844     2693   2749   1283    455   -125   -170       O  
ATOM   1447  N   CYS A 845       2.267  60.545   8.460  1.00 18.32           N  
ANISOU 1447  N   CYS A 845     2874   2609   1476    667   -126   -261       N  
ATOM   1448  CA  CYS A 845       2.936  61.807   8.804  1.00 22.02           C  
ANISOU 1448  CA  CYS A 845     3395   2993   1978    672   -129   -284       C  
ATOM   1449  C   CYS A 845       2.551  62.234  10.247  1.00 22.64           C  
ANISOU 1449  C   CYS A 845     3481   3073   2049    697   -112   -351       C  
ATOM   1450  O   CYS A 845       3.432  62.548  11.054  1.00 20.60           O  
ANISOU 1450  O   CYS A 845     3254   2782   1791    664   -113   -387       O  
ATOM   1451  CB  CYS A 845       2.599  62.894   7.785  1.00 26.07           C  
ANISOU 1451  CB  CYS A 845     3930   3445   2530    718   -138   -251       C  
ATOM   1452  SG  CYS A 845       3.239  64.533   8.212  1.00 32.65           S  
ANISOU 1452  SG  CYS A 845     4831   4162   3413    730   -139   -281       S  
ATOM   1453  N   GLN A 846       1.247  62.161  10.569  1.00 18.10           N  
ANISOU 1453  N   GLN A 846     2870   2545   1461    751    -98   -368       N  
ATOM   1454  CA  GLN A 846       0.689  62.489  11.883  1.00 17.96           C  
ANISOU 1454  CA  GLN A 846     2851   2544   1430    784    -77   -431       C  
ATOM   1455  C   GLN A 846       1.229  61.577  12.973  1.00 18.65           C  
ANISOU 1455  C   GLN A 846     2928   2684   1473    731    -69   -460       C  
ATOM   1456  O   GLN A 846       1.598  62.068  14.038  1.00 15.47           O  
ANISOU 1456  O   GLN A 846     2554   2263   1062    727    -62   -513       O  
ATOM   1457  CB  GLN A 846      -0.846  62.447  11.861  1.00 20.38           C  
ANISOU 1457  CB  GLN A 846     3109   2904   1729    851    -61   -433       C  
ATOM   1458  CG  GLN A 846      -1.548  63.562  11.049  1.00 37.71           C  
ANISOU 1458  CG  GLN A 846     5314   5046   3968    923    -66   -414       C  
ATOM   1459  CD  GLN A 846      -0.975  64.960  11.183  1.00 60.20           C  
ANISOU 1459  CD  GLN A 846     8229   7786   6859    943    -69   -440       C  
ATOM   1460  OE1 GLN A 846      -1.121  65.627  12.218  1.00 55.13           O  
ANISOU 1460  OE1 GLN A 846     7609   7118   6219    972    -53   -502       O  
ATOM   1461  NE2 GLN A 846      -0.308  65.427  10.128  1.00 53.85           N  
ANISOU 1461  NE2 GLN A 846     7458   6916   6088    927    -90   -393       N  
ATOM   1462  N   ARG A 847       1.301  60.271  12.683  1.00 14.65           N  
ANISOU 1462  N   ARG A 847     2385   2242    940    691    -71   -424       N  
ATOM   1463  CA  ARG A 847       1.813  59.243  13.600  1.00 14.50           C  
ANISOU 1463  CA  ARG A 847     2353   2276    879    640    -64   -437       C  
ATOM   1464  C   ARG A 847       3.327  59.435  13.905  1.00 15.49           C  
ANISOU 1464  C   ARG A 847     2520   2356   1008    586    -80   -446       C  
ATOM   1465  O   ARG A 847       3.778  59.237  15.038  1.00 12.97           O  
ANISOU 1465  O   ARG A 847     2208   2060    661    562    -75   -481       O  
ATOM   1466  CB  ARG A 847       1.546  57.853  12.987  1.00 14.73           C  
ANISOU 1466  CB  ARG A 847     2338   2369    891    612    -65   -389       C  
ATOM   1467  CG  ARG A 847       1.868  56.693  13.929  1.00 19.26           C  
ANISOU 1467  CG  ARG A 847     2893   3002   1423    568    -55   -395       C  
ATOM   1468  CD  ARG A 847       1.645  55.355  13.265  1.00 18.71           C  
ANISOU 1468  CD  ARG A 847     2787   2979   1343    538    -56   -349       C  
ATOM   1469  NE  ARG A 847       2.679  55.049  12.273  1.00 19.32           N  
ANISOU 1469  NE  ARG A 847     2883   3020   1437    500    -75   -312       N  
ATOM   1470  CZ  ARG A 847       2.778  53.892  11.628  1.00 22.44           C  
ANISOU 1470  CZ  ARG A 847     3257   3442   1825    468    -78   -276       C  
ATOM   1471  NH1 ARG A 847       1.911  52.916  11.864  1.00 20.01           N  
ANISOU 1471  NH1 ARG A 847     2911   3196   1497    464    -65   -269       N  
ATOM   1472  NH2 ARG A 847       3.750  53.699  10.746  1.00 15.85           N  
ANISOU 1472  NH2 ARG A 847     2442   2575   1005    439    -93   -246       N  
ATOM   1473  N   TYR A 848       4.089  59.838  12.878  1.00 11.46           N  
ANISOU 1473  N   TYR A 848     2036   1787    533    568    -98   -413       N  
ATOM   1474  CA  TYR A 848       5.518  60.061  12.969  1.00 11.10           C  
ANISOU 1474  CA  TYR A 848     2012   1689    517    515   -115   -403       C  
ATOM   1475  C   TYR A 848       5.928  61.353  13.709  1.00 15.06           C  
ANISOU 1475  C   TYR A 848     2571   2135   1017    521   -118   -467       C  
ATOM   1476  O   TYR A 848       7.086  61.457  14.123  1.00 13.23           O  
ANISOU 1476  O   TYR A 848     2361   1882    784    472   -131   -479       O  
ATOM   1477  CB  TYR A 848       6.099  60.024  11.537  1.00 10.40           C  
ANISOU 1477  CB  TYR A 848     1915   1553    485    495   -129   -333       C  
ATOM   1478  CG  TYR A 848       7.602  60.044  11.472  1.00 10.41           C  
ANISOU 1478  CG  TYR A 848     1945   1528    484    437   -142   -327       C  
ATOM   1479  CD1 TYR A 848       8.355  58.945  11.896  1.00 10.90           C  
ANISOU 1479  CD1 TYR A 848     2000   1649    493    390   -144   -330       C  
ATOM   1480  CD2 TYR A 848       8.278  61.112  10.887  1.00 11.00           C  
ANISOU 1480  CD2 TYR A 848     2077   1540    562    427   -154   -333       C  
ATOM   1481  CE1 TYR A 848       9.744  58.942  11.804  1.00 10.32           C  
ANISOU 1481  CE1 TYR A 848     1907   1526    488    340   -153   -293       C  
ATOM   1482  CE2 TYR A 848       9.666  61.110  10.771  1.00 11.84           C  
ANISOU 1482  CE2 TYR A 848     2196   1624    678    369   -167   -318       C  
ATOM   1483  CZ  TYR A 848      10.395  60.034  11.250  1.00 14.69           C  
ANISOU 1483  CZ  TYR A 848     2534   2040   1009    327   -169   -314       C  
ATOM   1484  OH  TYR A 848      11.757  60.031  11.157  1.00 18.84           O  
ANISOU 1484  OH  TYR A 848     3065   2549   1543    273   -181   -299       O  
ATOM   1485  N   LYS A 849       4.983  62.319  13.888  1.00 13.70           N  
ANISOU 1485  N   LYS A 849     2413   1931    862    582   -107   -499       N  
ATOM   1486  CA  LYS A 849       5.204  63.634  14.529  1.00 13.74           C  
ANISOU 1486  CA  LYS A 849     2466   1864    890    596   -108   -556       C  
ATOM   1487  C   LYS A 849       6.082  63.606  15.808  1.00 14.92           C  
ANISOU 1487  C   LYS A 849     2634   2025   1009    550   -113   -610       C  
ATOM   1488  O   LYS A 849       7.029  64.388  15.856  1.00 12.39           O  
ANISOU 1488  O   LYS A 849     2354   1637    715    516   -130   -628       O  
ATOM   1489  CB  LYS A 849       3.889  64.374  14.806  1.00 17.06           C  
ANISOU 1489  CB  LYS A 849     2888   2275   1320    676    -88   -592       C  
ATOM   1490  CG  LYS A 849       3.688  65.575  13.891  1.00 36.55           C  
ANISOU 1490  CG  LYS A 849     5391   4650   3848    717    -94   -574       C  
ATOM   1491  CD  LYS A 849       2.540  66.460  14.370  1.00 53.74           C  
ANISOU 1491  CD  LYS A 849     7577   6806   6038    798    -74   -622       C  
ATOM   1492  CE  LYS A 849       2.956  67.891  14.652  1.00 67.25           C  
ANISOU 1492  CE  LYS A 849     9354   8406   7793    811    -78   -668       C  
ATOM   1493  NZ  LYS A 849       1.823  68.709  15.161  1.00 74.72           N  
ANISOU 1493  NZ  LYS A 849    10308   9332   8751    897    -55   -719       N  
ATOM   1494  N   PRO A 850       5.878  62.699  16.798  1.00 12.70           N  
ANISOU 1494  N   PRO A 850     2320   1828    676    540   -103   -629       N  
ATOM   1495  CA  PRO A 850       6.775  62.700  17.983  1.00 13.18           C  
ANISOU 1495  CA  PRO A 850     2401   1906    701    495   -112   -679       C  
ATOM   1496  C   PRO A 850       8.255  62.394  17.678  1.00 15.24           C  
ANISOU 1496  C   PRO A 850     2669   2151    971    422   -138   -647       C  
ATOM   1497  O   PRO A 850       9.128  62.757  18.467  1.00 13.25           O  
ANISOU 1497  O   PRO A 850     2440   1888    707    383   -153   -688       O  
ATOM   1498  CB  PRO A 850       6.161  61.620  18.882  1.00 14.26           C  
ANISOU 1498  CB  PRO A 850     2496   2145    776    502    -93   -686       C  
ATOM   1499  CG  PRO A 850       4.729  61.530  18.462  1.00 17.62           C  
ANISOU 1499  CG  PRO A 850     2893   2593   1208    566    -69   -673       C  
ATOM   1500  CD  PRO A 850       4.803  61.699  16.964  1.00 12.80           C  
ANISOU 1500  CD  PRO A 850     2285   1929    650    569    -81   -615       C  
ATOM   1501  N   PHE A 851       8.540  61.771  16.515  1.00 12.39           N  
ANISOU 1501  N   PHE A 851     2287   1790    630    405   -144   -578       N  
ATOM   1502  CA  PHE A 851       9.880  61.371  16.097  1.00 12.13           C  
ANISOU 1502  CA  PHE A 851     2253   1751    606    343   -165   -540       C  
ATOM   1503  C   PHE A 851      10.488  62.198  14.950  1.00 16.54           C  
ANISOU 1503  C   PHE A 851     2838   2226   1220    328   -177   -508       C  
ATOM   1504  O   PHE A 851      11.648  61.964  14.593  1.00 14.90           O  
ANISOU 1504  O   PHE A 851     2627   2012   1022    275   -192   -478       O  
ATOM   1505  CB  PHE A 851       9.869  59.870  15.710  1.00 13.14           C  
ANISOU 1505  CB  PHE A 851     2336   1951    707    330   -159   -485       C  
ATOM   1506  CG  PHE A 851       9.342  58.966  16.800  1.00 14.64           C  
ANISOU 1506  CG  PHE A 851     2498   2223    843    338   -146   -504       C  
ATOM   1507  CD1 PHE A 851      10.145  58.611  17.883  1.00 17.18           C  
ANISOU 1507  CD1 PHE A 851     2817   2583   1128    300   -156   -526       C  
ATOM   1508  CD2 PHE A 851       8.027  58.510  16.771  1.00 16.73           C  
ANISOU 1508  CD2 PHE A 851     2737   2528   1093    382   -123   -499       C  
ATOM   1509  CE1 PHE A 851       9.644  57.796  18.903  1.00 18.02           C  
ANISOU 1509  CE1 PHE A 851     2899   2766   1181    308   -142   -538       C  
ATOM   1510  CE2 PHE A 851       7.524  57.708  17.800  1.00 19.44           C  
ANISOU 1510  CE2 PHE A 851     3054   2946   1385    387   -108   -514       C  
ATOM   1511  CZ  PHE A 851       8.341  57.338  18.845  1.00 17.49           C  
ANISOU 1511  CZ  PHE A 851     2808   2736   1101    350   -117   -531       C  
ATOM   1512  N   LYS A 852       9.718  63.161  14.388  1.00 13.66           N  
ANISOU 1512  N   LYS A 852     2497   1800    892    375   -170   -512       N  
ATOM   1513  CA  LYS A 852      10.107  63.952  13.209  1.00 14.21           C  
ANISOU 1513  CA  LYS A 852     2593   1792   1016    369   -179   -473       C  
ATOM   1514  C   LYS A 852      11.381  64.811  13.376  1.00 18.12           C  
ANISOU 1514  C   LYS A 852     3125   2220   1541    312   -197   -489       C  
ATOM   1515  O   LYS A 852      12.037  65.119  12.367  1.00 17.63           O  
ANISOU 1515  O   LYS A 852     3072   2112   1514    286   -205   -440       O  
ATOM   1516  CB  LYS A 852       8.930  64.802  12.692  1.00 17.32           C  
ANISOU 1516  CB  LYS A 852     3005   2137   1440    439   -167   -473       C  
ATOM   1517  CG  LYS A 852       8.547  66.028  13.484  1.00 31.36           C  
ANISOU 1517  CG  LYS A 852     4824   3852   3238    471   -163   -540       C  
ATOM   1518  CD  LYS A 852       7.516  66.837  12.699  1.00 39.89           C  
ANISOU 1518  CD  LYS A 852     5920   4878   4357    541   -154   -521       C  
ATOM   1519  CE  LYS A 852       7.088  68.091  13.420  1.00 47.73           C  
ANISOU 1519  CE  LYS A 852     6958   5800   5377    582   -147   -588       C  
ATOM   1520  NZ  LYS A 852       6.130  68.881  12.602  1.00 58.88           N  
ANISOU 1520  NZ  LYS A 852     8384   7156   6831    655   -138   -561       N  
ATOM   1521  N   GLN A 853      11.734  65.174  14.615  1.00 14.09           N  
ANISOU 1521  N   GLN A 853     2633   1708   1014    291   -205   -556       N  
ATOM   1522  CA  GLN A 853      12.928  65.971  14.883  1.00 14.76           C  
ANISOU 1522  CA  GLN A 853     2748   1734   1125    231   -226   -579       C  
ATOM   1523  C   GLN A 853      13.974  65.191  15.681  1.00 17.85           C  
ANISOU 1523  C   GLN A 853     3113   2193   1476    170   -242   -590       C  
ATOM   1524  O   GLN A 853      14.969  65.773  16.126  1.00 17.32           O  
ANISOU 1524  O   GLN A 853     3066   2094   1421    115   -263   -619       O  
ATOM   1525  CB  GLN A 853      12.550  67.295  15.576  1.00 17.50           C  
ANISOU 1525  CB  GLN A 853     3148   2005   1496    253   -226   -653       C  
ATOM   1526  CG  GLN A 853      11.809  68.266  14.637  1.00 29.04           C  
ANISOU 1526  CG  GLN A 853     4643   3378   3014    305   -214   -631       C  
ATOM   1527  CD  GLN A 853      10.720  69.056  15.332  1.00 55.70           C  
ANISOU 1527  CD  GLN A 853     8050   6720   6394    371   -199   -698       C  
ATOM   1528  OE1 GLN A 853      10.164  68.652  16.369  1.00 50.27           O  
ANISOU 1528  OE1 GLN A 853     7347   6094   5657    396   -189   -751       O  
ATOM   1529  NE2 GLN A 853      10.354  70.184  14.741  1.00 49.71           N  
ANISOU 1529  NE2 GLN A 853     7333   5861   5692    406   -195   -693       N  
ATOM   1530  N   LEU A 854      13.760  63.868  15.849  1.00 14.15           N  
ANISOU 1530  N   LEU A 854     2600   1817    960    178   -234   -564       N  
ATOM   1531  CA  LEU A 854      14.687  63.002  16.591  1.00 14.29           C  
ANISOU 1531  CA  LEU A 854     2588   1905    937    129   -249   -565       C  
ATOM   1532  C   LEU A 854      16.042  62.972  15.888  1.00 17.83           C  
ANISOU 1532  C   LEU A 854     3026   2335   1414     69   -266   -519       C  
ATOM   1533  O   LEU A 854      16.097  63.069  14.663  1.00 15.86           O  
ANISOU 1533  O   LEU A 854     2776   2048   1201     73   -259   -466       O  
ATOM   1534  CB  LEU A 854      14.128  61.578  16.732  1.00 13.51           C  
ANISOU 1534  CB  LEU A 854     2445   1897    791    154   -234   -536       C  
ATOM   1535  CG  LEU A 854      14.624  60.736  17.934  1.00 18.17           C  
ANISOU 1535  CG  LEU A 854     3010   2568   1325    127   -243   -554       C  
ATOM   1536  CD1 LEU A 854      14.099  61.290  19.257  1.00 20.22           C  
ANISOU 1536  CD1 LEU A 854     3292   2840   1550    143   -243   -632       C  
ATOM   1537  CD2 LEU A 854      14.169  59.289  17.802  1.00 20.43           C  
ANISOU 1537  CD2 LEU A 854     3256   2929   1579    146   -227   -508       C  
ATOM   1538  N   HIS A 855      17.136  62.889  16.661  1.00 15.95           N  
ANISOU 1538  N   HIS A 855     2778   2124   1158     13   -289   -540       N  
ATOM   1539  CA  HIS A 855      18.456  62.817  16.054  1.00 15.08           C  
ANISOU 1539  CA  HIS A 855     2650   2007   1074    -44   -304   -495       C  
ATOM   1540  C   HIS A 855      18.610  61.446  15.391  1.00 16.38           C  
ANISOU 1540  C   HIS A 855     2768   2235   1220    -35   -292   -427       C  
ATOM   1541  O   HIS A 855      17.839  60.528  15.678  1.00 14.27           O  
ANISOU 1541  O   HIS A 855     2483   2023    915      3   -278   -423       O  
ATOM   1542  CB  HIS A 855      19.576  63.091  17.072  1.00 16.13           C  
ANISOU 1542  CB  HIS A 855     2780   2159   1192   -107   -335   -536       C  
ATOM   1543  CG  HIS A 855      19.733  62.016  18.114  1.00 18.95           C  
ANISOU 1543  CG  HIS A 855     3101   2614   1485   -108   -343   -545       C  
ATOM   1544  ND1 HIS A 855      18.821  61.870  19.143  1.00 20.65           N  
ANISOU 1544  ND1 HIS A 855     3327   2866   1654    -71   -336   -596       N  
ATOM   1545  CD2 HIS A 855      20.679  61.056  18.230  1.00 19.65           C  
ANISOU 1545  CD2 HIS A 855     3143   2770   1551   -139   -355   -506       C  
ATOM   1546  CE1 HIS A 855      19.247  60.837  19.859  1.00 19.34           C  
ANISOU 1546  CE1 HIS A 855     3124   2787   1438    -84   -345   -583       C  
ATOM   1547  NE2 HIS A 855      20.363  60.320  19.351  1.00 19.17           N  
ANISOU 1547  NE2 HIS A 855     3068   2785   1431   -122   -358   -530       N  
ATOM   1548  N   ASN A 856      19.550  61.338  14.449  1.00 12.96           N  
ANISOU 1548  N   ASN A 856     2318   1790    816    -69   -295   -373       N  
ATOM   1549  CA  ASN A 856      19.864  60.102  13.761  1.00 12.00           C  
ANISOU 1549  CA  ASN A 856     2156   1723    683    -64   -283   -312       C  
ATOM   1550  C   ASN A 856      18.662  59.531  12.965  1.00 15.70           C  
ANISOU 1550  C   ASN A 856     2624   2195   1145     -6   -256   -284       C  
ATOM   1551  O   ASN A 856      18.307  58.359  13.092  1.00 17.35           O  
ANISOU 1551  O   ASN A 856     2807   2462   1322     16   -246   -268       O  
ATOM   1552  CB  ASN A 856      20.474  59.079  14.754  1.00 16.07           C  
ANISOU 1552  CB  ASN A 856     2633   2319   1153    -82   -295   -316       C  
ATOM   1553  CG  ASN A 856      21.245  57.961  14.124  1.00 50.18           C  
ANISOU 1553  CG  ASN A 856     6911   6685   5470    -91   -288   -255       C  
ATOM   1554  OD1 ASN A 856      21.751  58.067  13.000  1.00 52.85           O  
ANISOU 1554  OD1 ASN A 856     7243   6997   5840   -104   -280   -212       O  
ATOM   1555  ND2 ASN A 856      21.344  56.855  14.847  1.00 37.39           N  
ANISOU 1555  ND2 ASN A 856     5261   5134   3810    -83   -290   -250       N  
ATOM   1556  N   ARG A 857      18.027  60.377  12.161  1.00 11.44           N  
ANISOU 1556  N   ARG A 857     2115   1592    639     17   -247   -279       N  
ATOM   1557  CA  ARG A 857      16.976  59.935  11.239  1.00  9.95           C  
ANISOU 1557  CA  ARG A 857     1909   1395    475     69   -221   -238       C  
ATOM   1558  C   ARG A 857      17.706  59.532   9.962  1.00 12.63           C  
ANISOU 1558  C   ARG A 857     2246   1749    804     49   -220   -184       C  
ATOM   1559  O   ARG A 857      18.531  60.291   9.449  1.00 13.23           O  
ANISOU 1559  O   ARG A 857     2333   1781    913     14   -226   -165       O  
ATOM   1560  CB  ARG A 857      15.941  61.030  10.967  1.00 10.43           C  
ANISOU 1560  CB  ARG A 857     2023   1406    535    107   -222   -267       C  
ATOM   1561  CG  ARG A 857      15.010  61.232  12.171  1.00 12.14           C  
ANISOU 1561  CG  ARG A 857     2251   1634    728    139   -221   -330       C  
ATOM   1562  CD  ARG A 857      14.157  62.473  12.059  1.00 15.27           C  
ANISOU 1562  CD  ARG A 857     2686   1960   1155    177   -218   -357       C  
ATOM   1563  NE  ARG A 857      14.947  63.701  12.178  1.00 26.95           N  
ANISOU 1563  NE  ARG A 857     4203   3364   2673    140   -232   -378       N  
ATOM   1564  CZ  ARG A 857      15.089  64.606  11.211  1.00 38.40           C  
ANISOU 1564  CZ  ARG A 857     5681   4739   4172    138   -232   -347       C  
ATOM   1565  NH1 ARG A 857      14.499  64.432  10.035  1.00 18.51           N  
ANISOU 1565  NH1 ARG A 857     3154   2216   1662    174   -220   -293       N  
ATOM   1566  NH2 ARG A 857      15.817  65.693  11.415  1.00 32.41           N  
ANISOU 1566  NH2 ARG A 857     4956   3910   3450     99   -245   -368       N  
ATOM   1567  N   ARG A 858      17.447  58.322   9.494  1.00  9.20           N  
ANISOU 1567  N   ARG A 858     1734   1315    447     71   -186   -132       N  
ATOM   1568  CA  ARG A 858      18.152  57.771   8.329  1.00  8.67           C  
ANISOU 1568  CA  ARG A 858     1623   1234    436     56   -166    -78       C  
ATOM   1569  C   ARG A 858      17.205  57.231   7.287  1.00 11.66           C  
ANISOU 1569  C   ARG A 858     2076   1701    655     94   -180    -70       C  
ATOM   1570  O   ARG A 858      16.137  56.725   7.632  1.00 11.53           O  
ANISOU 1570  O   ARG A 858     2055   1709    616    128   -175    -90       O  
ATOM   1571  CB  ARG A 858      19.099  56.657   8.806  1.00 11.70           C  
ANISOU 1571  CB  ARG A 858     2045   1752    647     29   -198    -88       C  
ATOM   1572  CG  ARG A 858      20.556  56.940   8.507  1.00 30.73           C  
ANISOU 1572  CG  ARG A 858     4441   4157   3079    -19   -204    -62       C  
ATOM   1573  CD  ARG A 858      21.456  55.900   9.134  1.00 39.35           C  
ANISOU 1573  CD  ARG A 858     5495   5308   4150    -37   -208    -55       C  
ATOM   1574  NE  ARG A 858      22.101  56.385  10.357  1.00 46.19           N  
ANISOU 1574  NE  ARG A 858     6357   6181   5014    -72   -232    -89       N  
ATOM   1575  CZ  ARG A 858      23.114  55.771  10.962  1.00 54.24           C  
ANISOU 1575  CZ  ARG A 858     7341   7248   6021    -97   -243    -81       C  
ATOM   1576  NH1 ARG A 858      23.619  54.652  10.458  1.00 38.36           N  
ANISOU 1576  NH1 ARG A 858     5296   5277   4001    -87   -229    -40       N  
ATOM   1577  NH2 ARG A 858      23.644  56.283  12.064  1.00 41.28           N  
ANISOU 1577  NH2 ARG A 858     5696   5616   4374   -130   -269   -116       N  
ATOM   1578  N   LEU A 859      17.608  57.326   6.003  1.00  9.17           N  
ANISOU 1578  N   LEU A 859     1706   1315    461     88   -151    -22       N  
ATOM   1579  CA  LEU A 859      16.822  56.791   4.904  1.00  9.13           C  
ANISOU 1579  CA  LEU A 859     1691   1319    461    121   -137      0       C  
ATOM   1580  C   LEU A 859      17.341  55.384   4.653  1.00 10.77           C  
ANISOU 1580  C   LEU A 859     1930   1645    518    113   -146     21       C  
ATOM   1581  O   LEU A 859      18.474  55.203   4.195  1.00 11.90           O  
ANISOU 1581  O   LEU A 859     2060   1795    668     86   -140     50       O  
ATOM   1582  CB  LEU A 859      16.911  57.672   3.643  1.00  9.46           C  
ANISOU 1582  CB  LEU A 859     1781   1350    464    122   -143     38       C  
ATOM   1583  CG  LEU A 859      15.851  57.380   2.583  1.00 13.33           C  
ANISOU 1583  CG  LEU A 859     2307   1888    870    163   -147     65       C  
ATOM   1584  CD1 LEU A 859      14.439  57.779   3.070  1.00 14.09           C  
ANISOU 1584  CD1 LEU A 859     2415   1972    966    206   -155     34       C  
ATOM   1585  CD2 LEU A 859      16.195  58.088   1.274  1.00 13.33           C  
ANISOU 1585  CD2 LEU A 859     2322   1859    883    159   -141    116       C  
ATOM   1586  N   LEU A 860      16.521  54.384   4.981  1.00  7.44           N  
ANISOU 1586  N   LEU A 860     1314   1074    439    136    -86     -3       N  
ATOM   1587  CA  LEU A 860      16.939  52.983   4.926  1.00  5.55           C  
ANISOU 1587  CA  LEU A 860      933    760    416    130    -46     -4       C  
ATOM   1588  C   LEU A 860      16.046  52.105   4.060  1.00  7.48           C  
ANISOU 1588  C   LEU A 860     1269   1126    448    156    -66      7       C  
ATOM   1589  O   LEU A 860      14.901  52.431   3.820  1.00  7.73           O  
ANISOU 1589  O   LEU A 860     1327   1168    444    182    -73      3       O  
ATOM   1590  CB  LEU A 860      16.999  52.424   6.359  1.00  5.37           C  
ANISOU 1590  CB  LEU A 860      881    746    414    126    -45    -12       C  
ATOM   1591  CG  LEU A 860      17.994  53.116   7.334  1.00  8.02           C  
ANISOU 1591  CG  LEU A 860     1372   1232    445     95   -101    -20       C  
ATOM   1592  CD1 LEU A 860      17.728  52.671   8.771  1.00  5.55           C  
ANISOU 1592  CD1 LEU A 860      903    796    410    100    -58    -25       C  
ATOM   1593  CD2 LEU A 860      19.457  52.859   6.927  1.00  8.45           C  
ANISOU 1593  CD2 LEU A 860     1433   1323    452     65   -106      2       C  
ATOM   1594  N   TRP A 861      16.586  50.967   3.641  1.00  4.80           N  
ANISOU 1594  N   TRP A 861      757    656    411    149    -21     -2       N  
ATOM   1595  CA  TRP A 861      15.936  49.990   2.790  1.00  4.50           C  
ANISOU 1595  CA  TRP A 861      680    605    424    165    -11     -4       C  
ATOM   1596  C   TRP A 861      15.177  48.962   3.590  1.00  6.48           C  
ANISOU 1596  C   TRP A 861     1032    992    438    176    -35      3       C  
ATOM   1597  O   TRP A 861      15.627  48.554   4.658  1.00  4.68           O  
ANISOU 1597  O   TRP A 861      684    662    430    165    -14     -6       O  
ATOM   1598  CB  TRP A 861      16.963  49.241   1.974  1.00  4.27           C  
ANISOU 1598  CB  TRP A 861      624    576    421    155     -3      0       C  
ATOM   1599  CG  TRP A 861      17.817  50.074   1.089  1.00  5.83           C  
ANISOU 1599  CG  TRP A 861      930    864    421    144    -18     27       C  
ATOM   1600  CD1 TRP A 861      19.126  50.401   1.274  1.00  7.77           C  
ANISOU 1600  CD1 TRP A 861     1281   1222    449    121    -36     65       C  
ATOM   1601  CD2 TRP A 861      17.431  50.630  -0.166  1.00  6.15           C  
ANISOU 1601  CD2 TRP A 861     1001    915    421    153    -19     38       C  
ATOM   1602  NE1 TRP A 861      19.578  51.153   0.208  1.00  8.21           N  
ANISOU 1602  NE1 TRP A 861     1372   1296    450    114    -36     92       N  
ATOM   1603  CE2 TRP A 861      18.561  51.299  -0.696  1.00  9.04           C  
ANISOU 1603  CE2 TRP A 861     1535   1438    461    136    -42    108       C  
ATOM   1604  CE3 TRP A 861      16.226  50.653  -0.889  1.00  6.62           C  
ANISOU 1604  CE3 TRP A 861     1093   1000    422    177    -25     43       C  
ATOM   1605  CZ2 TRP A 861      18.524  51.966  -1.925  1.00  8.73           C  
ANISOU 1605  CZ2 TRP A 861     1490   1375    452    139    -34    123       C  
ATOM   1606  CZ3 TRP A 861      16.199  51.303  -2.119  1.00  7.99           C  
ANISOU 1606  CZ3 TRP A 861     1354   1244    436    183    -36     80       C  
ATOM   1607  CH2 TRP A 861      17.324  51.989  -2.596  1.00  8.35           C  
ANISOU 1607  CH2 TRP A 861     1428   1305    439    164    -33    110       C  
ATOM   1608  N   HIS A 862      14.058  48.515   3.044  1.00  3.73           N  
ANISOU 1608  N   HIS A 862      518    500    398    111     -5     -5       N  
ATOM   1609  CA  HIS A 862      13.273  47.407   3.557  1.00  4.08           C  
ANISOU 1609  CA  HIS A 862      565    568    418    149     -7     -8       C  
ATOM   1610  C   HIS A 862      12.760  46.623   2.355  1.00  5.43           C  
ANISOU 1610  C   HIS A 862      810    827    427    200    -19     -6       C  
ATOM   1611  O   HIS A 862      11.932  47.141   1.585  1.00  5.14           O  
ANISOU 1611  O   HIS A 862      756    771    428    213    -17     -9       O  
ATOM   1612  CB  HIS A 862      12.110  47.836   4.478  1.00  4.18           C  
ANISOU 1612  CB  HIS A 862      578    589    422    162    -11    -11       C  
ATOM   1613  CG  HIS A 862      11.322  46.668   4.972  1.00  7.02           C  
ANISOU 1613  CG  HIS A 862     1080   1136    451    207    -40    -21       C  
ATOM   1614  ND1 HIS A 862      11.646  46.041   6.170  1.00  8.67           N  
ANISOU 1614  ND1 HIS A 862     1370   1448    476    196    -53    -26       N  
ATOM   1615  CD2 HIS A 862      10.287  46.004   4.399  1.00  8.43           C  
ANISOU 1615  CD2 HIS A 862     1323   1406    473    210    -52    -27       C  
ATOM   1616  CE1 HIS A 862      10.781  45.040   6.299  1.00  8.53           C  
ANISOU 1616  CE1 HIS A 862     1330   1437    474    193    -47    -29       C  
ATOM   1617  NE2 HIS A 862       9.944  44.977   5.265  1.00  8.72           N  
ANISOU 1617  NE2 HIS A 862     1361   1473    477    199    -49    -32       N  
ATOM   1618  N   GLY A 863      13.254  45.383   2.223  1.00  4.23           N  
ANISOU 1618  N   GLY A 863      576    600    431    157     -5     -5       N  
ATOM   1619  CA  GLY A 863      12.827  44.461   1.173  1.00  5.75           C  
ANISOU 1619  CA  GLY A 863      855    892    439    192    -15     -4       C  
ATOM   1620  C   GLY A 863      11.762  43.514   1.695  1.00  9.12           C  
ANISOU 1620  C   GLY A 863     1463   1521    482    187    -38    -12       C  
ATOM   1621  O   GLY A 863      11.757  43.134   2.875  1.00  8.96           O  
ANISOU 1621  O   GLY A 863     1427   1494    484    181    -36    -13       O  
ATOM   1622  N   SER A 864      10.844  43.124   0.811  1.00  6.57           N  
ANISOU 1622  N   SER A 864      992   1062    442    186    -24    -15       N  
ATOM   1623  CA  SER A 864       9.787  42.179   1.165  1.00  5.81           C  
ANISOU 1623  CA  SER A 864      841    936    429    175    -20    -18       C  
ATOM   1624  C   SER A 864       9.246  41.541  -0.104  1.00  9.36           C  
ANISOU 1624  C   SER A 864     1492   1593    472    167    -45    -41       C  
ATOM   1625  O   SER A 864       9.370  42.136  -1.188  1.00  7.81           O  
ANISOU 1625  O   SER A 864     1210   1310    448    177    -37    -31       O  
ATOM   1626  CB  SER A 864       8.654  42.899   1.906  1.00  7.38           C  
ANISOU 1626  CB  SER A 864     1114   1243    449    182    -36    -29       C  
ATOM   1627  OG  SER A 864       7.869  41.983   2.643  1.00  9.85           O  
ANISOU 1627  OG  SER A 864     1553   1710    480    166    -53    -48       O  
ATOM   1628  N   ARG A 865       8.598  40.371   0.038  1.00  8.78           N  
ANISOU 1628  N   ARG A 865     1377   1487    471    147    -38    -48       N  
ATOM   1629  CA  ARG A 865       7.954  39.710  -1.105  1.00  8.89           C  
ANISOU 1629  CA  ARG A 865     1399   1518    460    134    -42    -62       C  
ATOM   1630  C   ARG A 865       6.863  40.623  -1.698  1.00  8.68           C  
ANISOU 1630  C   ARG A 865     1344   1514    438    144    -55    -64       C  
ATOM   1631  O   ARG A 865       6.173  41.330  -0.953  1.00  6.50           O  
ANISOU 1631  O   ARG A 865      927   1129    412    155    -39    -44       O  
ATOM   1632  CB  ARG A 865       7.352  38.371  -0.663  1.00 12.32           C  
ANISOU 1632  CB  ARG A 865     2029   2145    505    104    -58   -111       C  
ATOM   1633  CG  ARG A 865       8.398  37.307  -0.344  1.00 19.24           C  
ANISOU 1633  CG  ARG A 865     2928   2985   1400     98    -34   -107       C  
ATOM   1634  CD  ARG A 865       7.731  36.035   0.124  1.00 30.60           C  
ANISOU 1634  CD  ARG A 865     4365   4410   2853     68    -27   -119       C  
ATOM   1635  NE  ARG A 865       8.707  34.987   0.394  1.00 35.02           N  
ANISOU 1635  NE  ARG A 865     4946   4927   3432     67     -4   -113       N  
ATOM   1636  CZ  ARG A 865       9.042  34.038  -0.470  1.00 46.09           C  
ANISOU 1636  CZ  ARG A 865     6373   6304   4837     60      8   -134       C  
ATOM   1637  NH1 ARG A 865       8.501  34.012  -1.687  1.00 32.66           N  
ANISOU 1637  NH1 ARG A 865     4678   4619   3113     50     -3   -164       N  
ATOM   1638  NH2 ARG A 865       9.931  33.117  -0.136  1.00 37.79           N  
ANISOU 1638  NH2 ARG A 865     5339   5211   3807     67     30   -125       N  
ATOM   1639  N   THR A 866       6.722  40.621  -3.052  1.00  7.59           N  
ANISOU 1639  N   THR A 866     1142   1320    422    145    -49    -58       N  
ATOM   1640  CA  THR A 866       5.731  41.441  -3.729  1.00  7.69           C  
ANISOU 1640  CA  THR A 866     1137   1366    419    158    -60    -59       C  
ATOM   1641  C   THR A 866       4.328  41.261  -3.100  1.00 11.70           C  
ANISOU 1641  C   THR A 866     1840   2131    476    144   -123   -106       C  
ATOM   1642  O   THR A 866       3.623  42.241  -2.910  1.00 14.36           O  
ANISOU 1642  O   THR A 866     2215   2549    693    166   -153   -105       O  
ATOM   1643  CB  THR A 866       5.758  41.147  -5.250  1.00 14.87           C  
ANISOU 1643  CB  THR A 866     2348   2586    717    150   -131   -114       C  
ATOM   1644  OG1 THR A 866       7.066  41.459  -5.760  1.00 17.23           O  
ANISOU 1644  OG1 THR A 866     2672   2865   1010    164   -114    -97       O  
ATOM   1645  CG2 THR A 866       4.758  41.979  -6.002  1.00 18.85           C  
ANISOU 1645  CG2 THR A 866     2833   3133   1195    165   -160   -107       C  
ATOM   1646  N   THR A 867       3.992  40.021  -2.707  1.00 10.70           N  
ANISOU 1646  N   THR A 867     1655   1946    464    112   -102   -113       N  
ATOM   1647  CA  THR A 867       2.721  39.607  -2.089  1.00 11.49           C  
ANISOU 1647  CA  THR A 867     1768   2118    482     91   -119   -133       C  
ATOM   1648  C   THR A 867       2.426  40.272  -0.718  1.00 15.64           C  
ANISOU 1648  C   THR A 867     2339   2713    891    106   -131   -132       C  
ATOM   1649  O   THR A 867       1.295  40.165  -0.233  1.00 18.65           O  
ANISOU 1649  O   THR A 867     2686   3126   1276     96   -137   -138       O  
ATOM   1650  CB  THR A 867       2.627  38.069  -1.992  1.00 17.09           C  
ANISOU 1650  CB  THR A 867     2551   2877   1066     45   -125   -170       C  
ATOM   1651  OG1 THR A 867       3.814  37.547  -1.381  1.00 18.42           O  
ANISOU 1651  OG1 THR A 867     2748   2997   1254     46    -99   -161       O  
ATOM   1652  CG2 THR A 867       2.417  37.417  -3.330  1.00 19.21           C  
ANISOU 1652  CG2 THR A 867     2832   3156   1311     23   -137   -197       C  
ATOM   1653  N   ASN A 868       3.426  40.950  -0.103  1.00 10.14           N  
ANISOU 1653  N   ASN A 868     1533   1860    460    132    -90    -92       N  
ATOM   1654  CA  ASN A 868       3.283  41.658   1.167  1.00  9.24           C  
ANISOU 1654  CA  ASN A 868     1362   1704    443    151    -76    -78       C  
ATOM   1655  C   ASN A 868       2.972  43.147   1.012  1.00 10.66           C  
ANISOU 1655  C   ASN A 868     1607   1969    474    189   -104    -84       C  
ATOM   1656  O   ASN A 868       2.600  43.809   1.999  1.00  9.76           O  
ANISOU 1656  O   ASN A 868     1429   1812    468    208    -89    -77       O  
ATOM   1657  CB  ASN A 868       4.547  41.514   1.991  1.00 10.04           C  
ANISOU 1657  CB  ASN A 868     1532   1815    469    150    -72    -76       C  
ATOM   1658  CG  ASN A 868       4.841  40.105   2.415  1.00 28.86           C  
ANISOU 1658  CG  ASN A 868     4047   4306   2613    117    -77    -96       C  
ATOM   1659  OD1 ASN A 868       3.958  39.258   2.481  1.00 23.41           O  
ANISOU 1659  OD1 ASN A 868     3341   3631   1924     91    -77   -106       O  
ATOM   1660  ND2 ASN A 868       6.097  39.807   2.656  1.00 18.42           N  
ANISOU 1660  ND2 ASN A 868     2748   2952   1300    119    -64    -85       N  
ATOM   1661  N   PHE A 869       3.154  43.693  -0.201  1.00  9.56           N  
ANISOU 1661  N   PHE A 869     1414   1763    454    204    -97    -70       N  
ATOM   1662  CA  PHE A 869       3.019  45.129  -0.384  1.00  9.98           C  
ANISOU 1662  CA  PHE A 869     1494   1842    455    243   -113    -63       C  
ATOM   1663  C   PHE A 869       1.627  45.712  -0.229  1.00 14.25           C  
ANISOU 1663  C   PHE A 869     2134   2560    721    265   -169    -78       C  
ATOM   1664  O   PHE A 869       1.566  46.844   0.257  1.00 12.80           O  
ANISOU 1664  O   PHE A 869     1951   2364    549    299   -170    -71       O  
ATOM   1665  CB  PHE A 869       3.666  45.593  -1.675  1.00 10.76           C  
ANISOU 1665  CB  PHE A 869     1657   1972    461    252   -132    -53       C  
ATOM   1666  CG  PHE A 869       5.135  45.772  -1.358  1.00 11.79           C  
ANISOU 1666  CG  PHE A 869     1877   2120    483    249   -135    -45       C  
ATOM   1667  CD1 PHE A 869       6.007  44.679  -1.366  1.00 11.50           C  
ANISOU 1667  CD1 PHE A 869     1833   2047    489    221   -115    -50       C  
ATOM   1668  CD2 PHE A 869       5.630  47.012  -0.957  1.00 15.17           C  
ANISOU 1668  CD2 PHE A 869     2353   2557    855    272   -146    -31       C  
ATOM   1669  CE1 PHE A 869       7.355  44.838  -1.038  1.00 12.33           C  
ANISOU 1669  CE1 PHE A 869     2012   2174    498    219   -113    -41       C  
ATOM   1670  CE2 PHE A 869       6.966  47.155  -0.581  1.00 18.05           C  
ANISOU 1670  CE2 PHE A 869     2739   2886   1232    263   -132    -22       C  
ATOM   1671  CZ  PHE A 869       7.828  46.077  -0.655  1.00 15.16           C  
ANISOU 1671  CZ  PHE A 869     2382   2515    864    238   -116    -25       C  
ATOM   1672  N   ALA A 870       0.525  44.977  -0.558  1.00 12.46           N  
ANISOU 1672  N   ALA A 870     1873   2376    483    247   -179    -90       N  
ATOM   1673  CA  ALA A 870      -0.810  45.536  -0.310  1.00 13.79           C  
ANISOU 1673  CA  ALA A 870     2001   2588    651    272   -192    -92       C  
ATOM   1674  C   ALA A 870      -0.992  45.749   1.218  1.00 17.61           C  
ANISOU 1674  C   ALA A 870     2472   3067   1153    281   -172   -100       C  
ATOM   1675  O   ALA A 870      -1.505  46.780   1.653  1.00 17.71           O  
ANISOU 1675  O   ALA A 870     2469   3086   1172    322   -174    -98       O  
ATOM   1676  CB  ALA A 870      -1.906  44.641  -0.886  1.00 14.78           C  
ANISOU 1676  CB  ALA A 870     2089   2766    761    243   -207   -105       C  
ATOM   1677  N   GLY A 871      -0.478  44.820   2.009  1.00 14.14           N  
ANISOU 1677  N   GLY A 871     2043   2612    720    247   -152   -108       N  
ATOM   1678  CA  GLY A 871      -0.514  44.916   3.459  1.00 13.69           C  
ANISOU 1678  CA  GLY A 871     1977   2552    671    251   -132   -114       C  
ATOM   1679  C   GLY A 871       0.329  46.045   4.010  1.00 16.39           C  
ANISOU 1679  C   GLY A 871     2349   2857   1023    284   -126   -111       C  
ATOM   1680  O   GLY A 871      -0.152  46.820   4.846  1.00 14.90           O  
ANISOU 1680  O   GLY A 871     2146   2677    838    314   -120   -119       O  
ATOM   1681  N   ILE A 872       1.568  46.185   3.496  1.00 13.01           N  
ANISOU 1681  N   ILE A 872     1959   2386    598    279   -128   -100       N  
ATOM   1682  CA  ILE A 872       2.528  47.218   3.917  1.00 13.05           C  
ANISOU 1682  CA  ILE A 872     1994   2350    614    300   -126    -96       C  
ATOM   1683  C   ILE A 872       2.005  48.612   3.580  1.00 15.91           C  
ANISOU 1683  C   ILE A 872     2354   2707    983    345   -138    -94       C  
ATOM   1684  O   ILE A 872       2.117  49.512   4.405  1.00 13.44           O  
ANISOU 1684  O   ILE A 872     2051   2376    681    369   -133   -103       O  
ATOM   1685  CB  ILE A 872       3.956  46.958   3.331  1.00 15.32           C  
ANISOU 1685  CB  ILE A 872     2316   2600    904    280   -124    -82       C  
ATOM   1686  CG1 ILE A 872       4.582  45.678   3.958  1.00 15.12           C  
ANISOU 1686  CG1 ILE A 872     2295   2573    878    244   -108    -85       C  
ATOM   1687  CG2 ILE A 872       4.874  48.180   3.545  1.00 13.51           C  
ANISOU 1687  CG2 ILE A 872     2114   2330    688    299   -126    -76       C  
ATOM   1688  CD1 ILE A 872       5.687  45.024   3.116  1.00 13.73           C  
ANISOU 1688  CD1 ILE A 872     2142   2374    702    224   -105    -73       C  
ATOM   1689  N   LEU A 873       1.431  48.790   2.381  1.00 12.49           N  
ANISOU 1689  N   LEU A 873     1912   2292    543    358   -156    -81       N  
ATOM   1690  CA  LEU A 873       0.911  50.100   2.020  1.00 13.35           C  
ANISOU 1690  CA  LEU A 873     2020   2394    660    406   -169    -71       C  
ATOM   1691  C   LEU A 873      -0.379  50.441   2.784  1.00 16.57           C  
ANISOU 1691  C   LEU A 873     2389   2836   1071    438   -166    -88       C  
ATOM   1692  O   LEU A 873      -0.509  51.561   3.272  1.00 16.80           O  
ANISOU 1692  O   LEU A 873     2425   2842   1115    478   -164    -93       O  
ATOM   1693  CB  LEU A 873       0.766  50.264   0.501  1.00 13.60           C  
ANISOU 1693  CB  LEU A 873     2053   2434    679    414   -189    -47       C  
ATOM   1694  CG  LEU A 873       2.073  50.141  -0.326  1.00 17.20           C  
ANISOU 1694  CG  LEU A 873     2547   2857   1129    391   -189    -28       C  
ATOM   1695  CD1 LEU A 873       1.784  50.278  -1.824  1.00 18.16           C  
ANISOU 1695  CD1 LEU A 873     2669   3001   1231    401   -209     -4       C  
ATOM   1696  CD2 LEU A 873       3.106  51.193   0.090  1.00 20.59           C  
ANISOU 1696  CD2 LEU A 873     3013   3228   1582    404   -181    -19       C  
ATOM   1697  N   SER A 874      -1.286  49.470   2.976  1.00 12.24           N  
ANISOU 1697  N   SER A 874     1800   2340    510    418   -163    -98       N  
ATOM   1698  CA  SER A 874      -2.502  49.776   3.729  1.00 12.58           C  
ANISOU 1698  CA  SER A 874     1801   2423    555    448   -157   -112       C  
ATOM   1699  C   SER A 874      -2.271  49.917   5.243  1.00 14.36           C  
ANISOU 1699  C   SER A 874     2032   2637    785    450   -132   -134       C  
ATOM   1700  O   SER A 874      -2.808  50.840   5.843  1.00 14.90           O  
ANISOU 1700  O   SER A 874     2091   2709    862    495   -125   -147       O  
ATOM   1701  CB  SER A 874      -3.596  48.754   3.462  1.00 18.62           C  
ANISOU 1701  CB  SER A 874     2515   3253   1307    423   -162   -114       C  
ATOM   1702  OG  SER A 874      -3.221  47.455   3.873  1.00 25.29           O  
ANISOU 1702  OG  SER A 874     3363   4101   2145    366   -148   -121       O  
ATOM   1703  N   GLN A 875      -1.447  49.041   5.843  1.00 10.91           N  
ANISOU 1703  N   GLN A 875     1559   2134    451    407   -106   -129       N  
ATOM   1704  CA  GLN A 875      -1.244  49.000   7.294  1.00 11.29           C  
ANISOU 1704  CA  GLN A 875     1629   2203    456    403    -90   -149       C  
ATOM   1705  C   GLN A 875       0.074  49.569   7.800  1.00 14.37           C  
ANISOU 1705  C   GLN A 875     2101   2574    784    402    -93   -163       C  
ATOM   1706  O   GLN A 875       0.204  49.790   8.994  1.00 16.66           O  
ANISOU 1706  O   GLN A 875     2395   2866   1067    407    -78   -182       O  
ATOM   1707  CB  GLN A 875      -1.422  47.553   7.801  1.00 12.02           C  
ANISOU 1707  CB  GLN A 875     1735   2365    469    354    -81   -154       C  
ATOM   1708  CG  GLN A 875      -2.848  47.039   7.591  1.00 26.40           C  
ANISOU 1708  CG  GLN A 875     3502   4246   2282    351    -81   -154       C  
ATOM   1709  CD  GLN A 875      -3.878  47.956   8.216  1.00 37.02           C  
ANISOU 1709  CD  GLN A 875     4814   5626   3627    400    -72   -169       C  
ATOM   1710  OE1 GLN A 875      -3.782  48.302   9.394  1.00 25.25           O  
ANISOU 1710  OE1 GLN A 875     3328   4137   2130    414    -52   -185       O  
ATOM   1711  NE2 GLN A 875      -4.809  48.458   7.393  1.00 26.89           N  
ANISOU 1711  NE2 GLN A 875     3500   4368   2349    432    -88   -164       N  
ATOM   1712  N   GLY A 876       1.028  49.787   6.891  1.00 10.39           N  
ANISOU 1712  N   GLY A 876     1553   1950    445    394    -93   -130       N  
ATOM   1713  CA  GLY A 876       2.365  50.254   7.218  1.00  9.79           C  
ANISOU 1713  CA  GLY A 876     1487   1795    439    385    -88   -123       C  
ATOM   1714  C   GLY A 876       3.224  49.070   7.609  1.00 13.49           C  
ANISOU 1714  C   GLY A 876     2070   2374    681    339    -98   -141       C  
ATOM   1715  O   GLY A 876       2.730  47.942   7.705  1.00 13.95           O  
ANISOU 1715  O   GLY A 876     2105   2467    729    316    -90   -137       O  
ATOM   1716  N   LEU A 877       4.507  49.303   7.821  1.00 10.58           N  
ANISOU 1716  N   LEU A 877     1657   1895    466    326    -87   -121       N  
ATOM   1717  CA  LEU A 877       5.380  48.244   8.315  1.00 10.31           C  
ANISOU 1717  CA  LEU A 877     1604   1842    471    290    -76   -109       C  
ATOM   1718  C   LEU A 877       4.959  47.958   9.775  1.00 13.19           C  
ANISOU 1718  C   LEU A 877     2051   2336    625    287    -77   -146       C  
ATOM   1719  O   LEU A 877       4.715  48.892  10.555  1.00 13.18           O  
ANISOU 1719  O   LEU A 877     2053   2336    620    310    -76   -169       O  
ATOM   1720  CB  LEU A 877       6.854  48.621   8.230  1.00 10.19           C  
ANISOU 1720  CB  LEU A 877     1615   1785    472    277    -80   -101       C  
ATOM   1721  CG  LEU A 877       7.476  48.617   6.822  1.00 12.61           C  
ANISOU 1721  CG  LEU A 877     2036   2166    590    270   -104    -97       C  
ATOM   1722  CD1 LEU A 877       8.880  49.128   6.851  1.00 12.90           C  
ANISOU 1722  CD1 LEU A 877     2094   2169    638    257   -108    -88       C  
ATOM   1723  CD2 LEU A 877       7.453  47.225   6.176  1.00 12.44           C  
ANISOU 1723  CD2 LEU A 877     2004   2162    561    248    -98    -82       C  
ATOM   1724  N   ARG A 878       4.786  46.680  10.089  1.00 11.51           N  
ANISOU 1724  N   ARG A 878     1780   2109    486    262    -62   -125       N  
ATOM   1725  CA  ARG A 878       4.316  46.233  11.404  1.00 12.66           C  
ANISOU 1725  CA  ARG A 878     1951   2334    527    256    -50   -141       C  
ATOM   1726  C   ARG A 878       5.320  45.320  12.080  1.00 15.69           C  
ANISOU 1726  C   ARG A 878     2344   2715    901    227    -44   -123       C  
ATOM   1727  O   ARG A 878       6.243  44.814  11.433  1.00 14.44           O  
ANISOU 1727  O   ARG A 878     2201   2530    756    211    -50   -104       O  
ATOM   1728  CB  ARG A 878       2.959  45.492  11.265  1.00 13.21           C  
ANISOU 1728  CB  ARG A 878     1985   2444    591    250    -40   -137       C  
ATOM   1729  CG  ARG A 878       1.790  46.336  10.739  1.00 20.59           C  
ANISOU 1729  CG  ARG A 878     2898   3394   1530    283    -45   -153       C  
ATOM   1730  CD  ARG A 878       0.515  45.494  10.616  1.00 24.33           C  
ANISOU 1730  CD  ARG A 878     3331   3915   2000    270    -36   -147       C  
ATOM   1731  NE  ARG A 878       0.620  44.484   9.559  1.00 28.20           N  
ANISOU 1731  NE  ARG A 878     3821   4393   2499    237    -44   -129       N  
ATOM   1732  CZ  ARG A 878      -0.311  43.573   9.277  1.00 44.80           C  
ANISOU 1732  CZ  ARG A 878     5893   6527   4601    212    -40   -124       C  
ATOM   1733  NH1 ARG A 878      -1.437  43.523   9.981  1.00 26.44           N  
ANISOU 1733  NH1 ARG A 878     3528   4252   2267    215    -27   -129       N  
ATOM   1734  NH2 ARG A 878      -0.122  42.705   8.289  1.00 31.22           N  
ANISOU 1734  NH2 ARG A 878     4180   4791   2890    182    -49   -114       N  
ATOM   1735  N   ILE A 879       5.119  45.106  13.388  1.00 14.30           N  
ANISOU 1735  N   ILE A 879     2159   2574    703    224    -32   -127       N  
ATOM   1736  CA  ILE A 879       5.920  44.202  14.201  1.00 13.62           C  
ANISOU 1736  CA  ILE A 879     2078   2496    603    201    -26   -105       C  
ATOM   1737  C   ILE A 879       5.121  42.897  14.267  1.00 16.11           C  
ANISOU 1737  C   ILE A 879     2371   2835    915    179     -9    -82       C  
ATOM   1738  O   ILE A 879       3.883  42.938  14.293  1.00 15.87           O  
ANISOU 1738  O   ILE A 879     2317   2834    881    184      1    -92       O  
ATOM   1739  CB  ILE A 879       6.140  44.825  15.620  1.00 16.97           C  
ANISOU 1739  CB  ILE A 879     2504   2947    997    210    -24   -123       C  
ATOM   1740  CG1 ILE A 879       7.084  46.025  15.528  1.00 17.89           C  
ANISOU 1740  CG1 ILE A 879     2645   3031   1121    222    -43   -145       C  
ATOM   1741  CG2 ILE A 879       6.687  43.787  16.637  1.00 17.99           C  
ANISOU 1741  CG2 ILE A 879     2631   3102   1103    188    -16    -94       C  
ATOM   1742  CD1 ILE A 879       6.956  46.995  16.674  1.00 24.30           C  
ANISOU 1742  CD1 ILE A 879     3462   3864   1905    238    -43   -182       C  
ATOM   1743  N   ALA A 880       5.825  41.756  14.370  1.00 13.18           N  
ANISOU 1743  N   ALA A 880     2008   2451    548    155     -4    -51       N  
ATOM   1744  CA  ALA A 880       5.207  40.451  14.546  1.00 13.25           C  
ANISOU 1744  CA  ALA A 880     2003   2474    558    130     13    -25       C  
ATOM   1745  C   ALA A 880       4.269  40.517  15.798  1.00 14.20           C  
ANISOU 1745  C   ALA A 880     2098   2649    647    131     30    -27       C  
ATOM   1746  O   ALA A 880       4.564  41.255  16.738  1.00 13.27           O  
ANISOU 1746  O   ALA A 880     1984   2554    503    147     29    -40       O  
ATOM   1747  CB  ALA A 880       6.287  39.385  14.718  1.00 14.64           C  
ANISOU 1747  CB  ALA A 880     2196   2626    742    113     15     10       C  
ATOM   1748  N   PRO A 881       3.104  39.855  15.807  1.00 13.05           N  
ANISOU 1748  N   PRO A 881     1927   2529    503    113     47    -19       N  
ATOM   1749  CA  PRO A 881       2.183  39.993  16.960  1.00 13.81           C  
ANISOU 1749  CA  PRO A 881     1996   2685    568    116     67    -21       C  
ATOM   1750  C   PRO A 881       2.703  39.449  18.299  1.00 17.07           C  
ANISOU 1750  C   PRO A 881     2414   3122    949    105     80      8       C  
ATOM   1751  O   PRO A 881       3.696  38.732  18.302  1.00 15.58           O  
ANISOU 1751  O   PRO A 881     2248   2903    770     92     75     37       O  
ATOM   1752  CB  PRO A 881       0.940  39.230  16.490  1.00 16.01           C  
ANISOU 1752  CB  PRO A 881     2243   2980    861     90     80    -11       C  
ATOM   1753  CG  PRO A 881       1.454  38.256  15.516  1.00 19.59           C  
ANISOU 1753  CG  PRO A 881     2716   3381   1347     63     71      8       C  
ATOM   1754  CD  PRO A 881       2.519  38.984  14.768  1.00 15.09           C  
ANISOU 1754  CD  PRO A 881     2176   2768    788     87     48    -10       C  
ATOM   1755  N   PRO A 882       2.030  39.734  19.456  1.00 16.30           N  
ANISOU 1755  N   PRO A 882     2296   3084    814    113     99      3       N  
ATOM   1756  CA  PRO A 882       2.515  39.191  20.735  1.00 16.13           C  
ANISOU 1756  CA  PRO A 882     2280   3093    755    103    111     35       C  
ATOM   1757  C   PRO A 882       2.719  37.671  20.747  1.00 17.61           C  
ANISOU 1757  C   PRO A 882     2471   3260    958     66    122     92       C  
ATOM   1758  O   PRO A 882       3.648  37.191  21.394  1.00 17.71           O  
ANISOU 1758  O   PRO A 882     2502   3270    956     62    119    124       O  
ATOM   1759  CB  PRO A 882       1.434  39.622  21.738  1.00 19.31           C  
ANISOU 1759  CB  PRO A 882     2653   3568   1117    114    136     20       C  
ATOM   1760  CG  PRO A 882       0.842  40.850  21.130  1.00 24.03           C  
ANISOU 1760  CG  PRO A 882     3241   4164   1726    146    128    -33       C  
ATOM   1761  CD  PRO A 882       0.838  40.589  19.651  1.00 18.83           C  
ANISOU 1761  CD  PRO A 882     2587   3450   1119    136    111    -31       C  
ATOM   1762  N   GLU A 883       1.865  36.916  20.018  1.00 14.31           N  
ANISOU 1762  N   GLU A 883     2037   2828    572     39    132    104       N  
ATOM   1763  CA  GLU A 883       1.904  35.448  19.943  1.00 14.35           C  
ANISOU 1763  CA  GLU A 883     2048   2806    600      0    144    154       C  
ATOM   1764  C   GLU A 883       3.174  34.918  19.253  1.00 14.49           C  
ANISOU 1764  C   GLU A 883     2102   2754    650      1    126    169       C  
ATOM   1765  O   GLU A 883       3.558  33.768  19.485  1.00 13.85           O  
ANISOU 1765  O   GLU A 883     2034   2647    581    -21    135    215       O  
ATOM   1766  CB  GLU A 883       0.664  34.891  19.185  1.00 16.01           C  
ANISOU 1766  CB  GLU A 883     2231   3012    839    -32    156    151       C  
ATOM   1767  CG  GLU A 883      -0.680  35.122  19.867  1.00 29.37           C  
ANISOU 1767  CG  GLU A 883     3878   4776   2505    -39    180    148       C  
ATOM   1768  CD  GLU A 883      -1.358  36.457  19.602  1.00 46.03           C  
ANISOU 1768  CD  GLU A 883     5963   6922   4603     -3    173     95       C  
ATOM   1769  OE1 GLU A 883      -2.467  36.663  20.143  1.00 47.52           O  
ANISOU 1769  OE1 GLU A 883     6111   7173   4771     -4    195     91       O  
ATOM   1770  OE2 GLU A 883      -0.797  37.292  18.854  1.00 33.44           O  
ANISOU 1770  OE2 GLU A 883     4389   5296   3021     26    148     61       O  
ATOM   1771  N   ALA A 884       3.790  35.732  18.362  1.00 10.46           N  
ANISOU 1771  N   ALA A 884     1478   2084    413     26     75    108       N  
ATOM   1772  CA  ALA A 884       4.985  35.333  17.612  1.00 10.14           C  
ANISOU 1772  CA  ALA A 884     1459   1976    418     30     63    113       C  
ATOM   1773  C   ALA A 884       6.187  35.013  18.518  1.00 12.03           C  
ANISOU 1773  C   ALA A 884     1811   2312    450     39     77    167       C  
ATOM   1774  O   ALA A 884       6.385  35.721  19.504  1.00 12.27           O  
ANISOU 1774  O   ALA A 884     1834   2385    443     55     74    163       O  
ATOM   1775  CB  ALA A 884       5.371  36.412  16.608  1.00 10.16           C  
ANISOU 1775  CB  ALA A 884     1474   1961    423     54     48     79       C  
ATOM   1776  N   PRO A 885       7.026  33.994  18.172  1.00 11.62           N  
ANISOU 1776  N   PRO A 885     1764   2195    457     34     75    193       N  
ATOM   1777  CA  PRO A 885       8.202  33.707  19.028  1.00 13.17           C  
ANISOU 1777  CA  PRO A 885     2029   2453    524     47     78    250       C  
ATOM   1778  C   PRO A 885       9.255  34.815  18.905  1.00 14.81           C  
ANISOU 1778  C   PRO A 885     2241   2665    720     75     53    222       C  
ATOM   1779  O   PRO A 885       9.655  35.176  17.795  1.00 12.80           O  
ANISOU 1779  O   PRO A 885     1996   2374    494     83     42    196       O  
ATOM   1780  CB  PRO A 885       8.714  32.362  18.496  1.00 15.34           C  
ANISOU 1780  CB  PRO A 885     2323   2666    840     39     87    288       C  
ATOM   1781  CG  PRO A 885       8.278  32.328  17.049  1.00 19.47           C  
ANISOU 1781  CG  PRO A 885     2853   3144   1400     28     86    251       C  
ATOM   1782  CD  PRO A 885       6.945  33.058  17.026  1.00 14.91           C  
ANISOU 1782  CD  PRO A 885     2251   2607    805     15     89    215       C  
ATOM   1783  N   VAL A 886       9.682  35.380  20.040  1.00 12.56           N  
ANISOU 1783  N   VAL A 886     1913   2395    466     87     41    215       N  
ATOM   1784  CA  VAL A 886      10.723  36.409  19.987  1.00 13.13           C  
ANISOU 1784  CA  VAL A 886     2019   2500    470    106     18    199       C  
ATOM   1785  C   VAL A 886      12.056  35.817  19.426  1.00 13.57           C  
ANISOU 1785  C   VAL A 886     2092   2519    544    116      8    229       C  
ATOM   1786  O   VAL A 886      12.788  36.513  18.719  1.00 10.76           O  
ANISOU 1786  O   VAL A 886     1612   2021    457    125     -3    164       O  
ATOM   1787  CB  VAL A 886      10.885  37.116  21.344  1.00 18.66           C  
ANISOU 1787  CB  VAL A 886     2717   3270   1102    113      8    195       C  
ATOM   1788  CG1 VAL A 886      11.507  36.192  22.360  1.00 19.62           C  
ANISOU 1788  CG1 VAL A 886     2838   3417   1201    112      9    253       C  
ATOM   1789  CG2 VAL A 886      11.680  38.417  21.210  1.00 18.76           C  
ANISOU 1789  CG2 VAL A 886     2734   3286   1109    125    -19    152       C  
ATOM   1790  N   THR A 887      12.319  34.518  19.688  1.00 13.01           N  
ANISOU 1790  N   THR A 887     2022   2429    494    113     20    281       N  
ATOM   1791  CA  THR A 887      13.549  33.865  19.204  1.00 14.20           C  
ANISOU 1791  CA  THR A 887     2184   2544    667    129     14    312       C  
ATOM   1792  C   THR A 887      13.504  33.533  17.707  1.00 18.38           C  
ANISOU 1792  C   THR A 887     2727   3010   1245    128     23    293       C  
ATOM   1793  O   THR A 887      14.502  33.066  17.166  1.00 18.93           O  
ANISOU 1793  O   THR A 887     2803   3047   1342    144     22    309       O  
ATOM   1794  CB  THR A 887      13.891  32.624  20.041  1.00 19.54           C  
ANISOU 1794  CB  THR A 887     2862   3221   1339    133     24    379       C  
ATOM   1795  OG1 THR A 887      12.865  31.655  19.825  1.00 20.58           O  
ANISOU 1795  OG1 THR A 887     3006   3321   1493    112     51    395       O  
ATOM   1796  CG2 THR A 887      14.064  32.926  21.528  1.00 15.27           C  
ANISOU 1796  CG2 THR A 887     2308   2750    743    135     13    403       C  
ATOM   1797  N   GLY A 888      12.356  33.765  17.059  1.00 15.11           N  
ANISOU 1797  N   GLY A 888     2315   2586    838    111     32    257       N  
ATOM   1798  CA  GLY A 888      12.188  33.540  15.632  1.00 14.42           C  
ANISOU 1798  CA  GLY A 888     2242   2449    789    107     38    232       C  
ATOM   1799  C   GLY A 888      12.858  34.602  14.780  1.00 16.87           C  
ANISOU 1799  C   GLY A 888     2551   2754   1104    123     21    197       C  
ATOM   1800  O   GLY A 888      12.891  34.469  13.558  1.00 16.10           O  
ANISOU 1800  O   GLY A 888     2464   2620   1032    123     25    178       O  
ATOM   1801  N   TYR A 889      13.397  35.667  15.424  1.00 12.59           N  
ANISOU 1801  N   TYR A 889     1999   2250    537    132      3    188       N  
ATOM   1802  CA  TYR A 889      14.009  36.836  14.760  1.00 12.40           C  
ANISOU 1802  CA  TYR A 889     1973   2224    516    142    -14    157       C  
ATOM   1803  C   TYR A 889      15.304  37.210  15.482  1.00 14.97           C  
ANISOU 1803  C   TYR A 889     2288   2572    827    152    -31    174       C  
ATOM   1804  O   TYR A 889      15.333  37.219  16.706  1.00 13.42           O  
ANISOU 1804  O   TYR A 889     2083   2414    601    151    -38    190       O  
ATOM   1805  CB  TYR A 889      13.011  38.036  14.742  1.00 12.32           C  
ANISOU 1805  CB  TYR A 889     1957   2231    495    136    -21    114       C  
ATOM   1806  CG  TYR A 889      11.586  37.641  14.405  1.00 12.92           C  
ANISOU 1806  CG  TYR A 889     2035   2305    567    124     -6    103       C  
ATOM   1807  CD1 TYR A 889      11.158  37.571  13.085  1.00 15.02           C  
ANISOU 1807  CD1 TYR A 889     2309   2542    857    121     -2     84       C  
ATOM   1808  CD2 TYR A 889      10.682  37.287  15.407  1.00 13.16           C  
ANISOU 1808  CD2 TYR A 889     2055   2368    576    113      5    113       C  
ATOM   1809  CE1 TYR A 889       9.864  37.171  12.771  1.00 15.76           C  
ANISOU 1809  CE1 TYR A 889     2398   2637    955    106      8     73       C  
ATOM   1810  CE2 TYR A 889       9.397  36.861  15.106  1.00 13.35           C  
ANISOU 1810  CE2 TYR A 889     2074   2393    607     98     19    105       C  
ATOM   1811  CZ  TYR A 889       8.975  36.850  13.790  1.00 19.97           C  
ANISOU 1811  CZ  TYR A 889     2917   3202   1470     93     18     84       C  
ATOM   1812  OH  TYR A 889       7.702  36.437  13.506  1.00 15.19           O  
ANISOU 1812  OH  TYR A 889     2300   2602    868     75     29     75       O  
ATOM   1813  N   MET A 890      16.378  37.509  14.715  1.00 11.20           N  
ANISOU 1813  N   MET A 890     1746   2015    495    161    -32    153       N  
ATOM   1814  CA  MET A 890      17.711  37.781  15.269  1.00 11.15           C  
ANISOU 1814  CA  MET A 890     1721   2029    488    168    -46    170       C  
ATOM   1815  C   MET A 890      17.745  38.819  16.390  1.00 10.65           C  
ANISOU 1815  C   MET A 890     1605   1970    470    158    -58    142       C  
ATOM   1816  O   MET A 890      18.442  38.617  17.382  1.00  9.80           O  
ANISOU 1816  O   MET A 890     1428   1843    453    158    -56    146       O  
ATOM   1817  CB  MET A 890      18.713  38.157  14.170  1.00 12.89           C  
ANISOU 1817  CB  MET A 890     2003   2292    604    176    -59    186       C  
ATOM   1818  CG  MET A 890      20.122  38.270  14.674  1.00 16.01           C  
ANISOU 1818  CG  MET A 890     2375   2713    997    183    -75    211       C  
ATOM   1819  SD  MET A 890      21.309  38.531  13.341  1.00 19.69           S  
ANISOU 1819  SD  MET A 890     2829   3155   1495    192    -71    212       S  
ATOM   1820  CE  MET A 890      22.814  38.577  14.284  1.00 17.23           C  
ANISOU 1820  CE  MET A 890     2482   2890   1175    197    -94    246       C  
ATOM   1821  N   PHE A 891      17.029  39.926  16.207  1.00  8.17           N  
ANISOU 1821  N   PHE A 891     1158   1514    433    147    -36     74       N  
ATOM   1822  CA  PHE A 891      16.971  40.988  17.205  1.00  8.71           C  
ANISOU 1822  CA  PHE A 891     1244   1638    428    139    -52     63       C  
ATOM   1823  C   PHE A 891      15.568  41.171  17.747  1.00 10.32           C  
ANISOU 1823  C   PHE A 891     1536   1940    445    139    -64     60       C  
ATOM   1824  O   PHE A 891      15.201  42.246  18.229  1.00 10.46           O  
ANISOU 1824  O   PHE A 891     1557   1972    444    137    -72     31       O  
ATOM   1825  CB  PHE A 891      17.585  42.286  16.658  1.00 10.08           C  
ANISOU 1825  CB  PHE A 891     1502   1878    452    133    -84     53       C  
ATOM   1826  CG  PHE A 891      19.041  42.144  16.336  1.00 10.38           C  
ANISOU 1826  CG  PHE A 891     1551   1940    454    131    -98     77       C  
ATOM   1827  CD1 PHE A 891      19.993  42.082  17.354  1.00 13.14           C  
ANISOU 1827  CD1 PHE A 891     2000   2451    541    128   -152    116       C  
ATOM   1828  CD2 PHE A 891      19.472  42.044  15.018  1.00 11.97           C  
ANISOU 1828  CD2 PHE A 891     1849   2202    498    137   -115    101       C  
ATOM   1829  CE1 PHE A 891      21.347  41.941  17.057  1.00 13.87           C  
ANISOU 1829  CE1 PHE A 891     2071   2548    652    128   -163    142       C  
ATOM   1830  CE2 PHE A 891      20.835  41.945  14.721  1.00 14.04           C  
ANISOU 1830  CE2 PHE A 891     2115   2492    729    138   -129    129       C  
ATOM   1831  CZ  PHE A 891      21.763  41.872  15.747  1.00 12.09           C  
ANISOU 1831  CZ  PHE A 891     1832   2273    490    133   -145    145       C  
ATOM   1832  N   GLY A 892      14.815  40.087  17.746  1.00  9.51           N  
ANISOU 1832  N   GLY A 892     1389   1789    436    140    -41     72       N  
ATOM   1833  CA  GLY A 892      13.473  40.106  18.314  1.00 10.61           C  
ANISOU 1833  CA  GLY A 892     1580   2003    449    138    -40     70       C  
ATOM   1834  C   GLY A 892      12.440  40.767  17.428  1.00 13.64           C  
ANISOU 1834  C   GLY A 892     2110   2507    566    141    -51     53       C  
ATOM   1835  O   GLY A 892      12.650  40.952  16.219  1.00 12.23           O  
ANISOU 1835  O   GLY A 892     1903   2253    489    143    -49     42       O  
ATOM   1836  N   LYS A 893      11.327  41.142  18.046  1.00 11.40           N  
ANISOU 1836  N   LYS A 893     1729   2160    443    142    -34     26       N  
ATOM   1837  CA  LYS A 893      10.155  41.616  17.309  1.00 12.08           C  
ANISOU 1837  CA  LYS A 893     1854   2275    460    148    -30      1       C  
ATOM   1838  C   LYS A 893      10.140  43.123  17.114  1.00 11.72           C  
ANISOU 1838  C   LYS A 893     1794   2199    462    162    -41    -39       C  
ATOM   1839  O   LYS A 893       9.625  43.881  17.921  1.00 10.72           O  
ANISOU 1839  O   LYS A 893     1597   2032    443    171    -36    -59       O  
ATOM   1840  CB  LYS A 893       8.868  41.082  17.953  1.00 15.16           C  
ANISOU 1840  CB  LYS A 893     2280   2753    726    143    -12      7       C  
ATOM   1841  CG  LYS A 893       8.806  39.545  17.897  1.00 22.81           C  
ANISOU 1841  CG  LYS A 893     3246   3713   1706    125      4     53       C  
ATOM   1842  CD  LYS A 893       7.479  38.936  18.382  1.00 23.30           C  
ANISOU 1842  CD  LYS A 893     3290   3808   1755    112     28     63       C  
ATOM   1843  CE  LYS A 893       7.243  39.066  19.859  1.00 26.02           C  
ANISOU 1843  CE  LYS A 893     3624   4210   2051    114     37     70       C  
ATOM   1844  NZ  LYS A 893       5.916  38.534  20.248  1.00 19.11           N  
ANISOU 1844  NZ  LYS A 893     2728   3370   1165    101     63     80       N  
ATOM   1845  N   GLY A 894      10.779  43.521  16.035  1.00  8.16           N  
ANISOU 1845  N   GLY A 894     1162   1515    426    164    -30    -30       N  
ATOM   1846  CA  GLY A 894      10.859  44.891  15.597  1.00  7.56           C  
ANISOU 1846  CA  GLY A 894     1066   1385    422    175    -35    -46       C  
ATOM   1847  C   GLY A 894      10.718  44.948  14.086  1.00  8.17           C  
ANISOU 1847  C   GLY A 894     1195   1470    438    179    -40    -48       C  
ATOM   1848  O   GLY A 894      10.381  43.947  13.443  1.00  9.58           O  
ANISOU 1848  O   GLY A 894     1453   1729    459    173    -43    -42       O  
ATOM   1849  N   ILE A 895      10.983  46.108  13.522  1.00  7.22           N  
ANISOU 1849  N   ILE A 895     1039   1274    429    188    -40    -52       N  
ATOM   1850  CA  ILE A 895      10.942  46.364  12.063  1.00  6.90           C  
ANISOU 1850  CA  ILE A 895      997   1189    437    193    -39    -46       C  
ATOM   1851  C   ILE A 895      12.399  46.552  11.632  1.00  7.08           C  
ANISOU 1851  C   ILE A 895     1047   1204    438    180    -44    -41       C  
ATOM   1852  O   ILE A 895      13.106  47.415  12.166  1.00  4.66           O  
ANISOU 1852  O   ILE A 895      615    759    395    176    -23    -29       O  
ATOM   1853  CB  ILE A 895      10.047  47.562  11.645  1.00  9.55           C  
ANISOU 1853  CB  ILE A 895     1490   1663    475    214    -67    -87       C  
ATOM   1854  CG1 ILE A 895       8.626  47.488  12.256  1.00 11.13           C  
ANISOU 1854  CG1 ILE A 895     1758   1979    493    230    -71   -119       C  
ATOM   1855  CG2 ILE A 895      10.003  47.659  10.113  1.00  7.51           C  
ANISOU 1855  CG2 ILE A 895     1138   1276    440    220    -51    -60       C  
ATOM   1856  CD1 ILE A 895       7.797  48.809  12.150  1.00 16.35           C  
ANISOU 1856  CD1 ILE A 895     2499   2703   1010    259    -84   -166       C  
ATOM   1857  N   TYR A 896      12.819  45.761  10.649  1.00  3.63           N  
ANISOU 1857  N   TYR A 896      454    538    387    102     -6    -10       N  
ATOM   1858  CA  TYR A 896      14.178  45.613  10.185  1.00  3.45           C  
ANISOU 1858  CA  TYR A 896      434    496    381     78     -4     -6       C  
ATOM   1859  C   TYR A 896      14.472  46.379   8.903  1.00  7.31           C  
ANISOU 1859  C   TYR A 896     1112   1201    463    165    -44    -18       C  
ATOM   1860  O   TYR A 896      13.718  46.275   7.938  1.00  9.20           O  
ANISOU 1860  O   TYR A 896     1463   1541    493    174    -61    -22       O  
ATOM   1861  CB  TYR A 896      14.463  44.122   9.961  1.00  4.20           C  
ANISOU 1861  CB  TYR A 896      519    658    418    156     -5     -8       C  
ATOM   1862  CG  TYR A 896      14.565  43.304  11.232  1.00  4.39           C  
ANISOU 1862  CG  TYR A 896      534    713    421    154     -4     -5       C  
ATOM   1863  CD1 TYR A 896      13.447  43.093  12.044  1.00  4.71           C  
ANISOU 1863  CD1 TYR A 896      583    789    418    156     -8     -7       C  
ATOM   1864  CD2 TYR A 896      15.759  42.680  11.586  1.00  4.36           C  
ANISOU 1864  CD2 TYR A 896      519    714    423    149     -1     -1       C  
ATOM   1865  CE1 TYR A 896      13.531  42.311  13.205  1.00  5.25           C  
ANISOU 1865  CE1 TYR A 896      673    916    406    151    -11     -1       C  
ATOM   1866  CE2 TYR A 896      15.847  41.867  12.716  1.00  4.30           C  
ANISOU 1866  CE2 TYR A 896      494    723    415    147      1      3       C  
ATOM   1867  CZ  TYR A 896      14.731  41.695  13.529  1.00  8.47           C  
ANISOU 1867  CZ  TYR A 896     1266   1519    434    148    -38     25       C  
ATOM   1868  OH  TYR A 896      14.830  40.932  14.675  1.00  8.64           O  
ANISOU 1868  OH  TYR A 896     1278   1567    438    146    -36     40       O  
ATOM   1869  N   PHE A 897      15.582  47.098   8.890  1.00  5.19           N  
ANISOU 1869  N   PHE A 897      736    809    426    153    -23    -13       N  
ATOM   1870  CA  PHE A 897      16.066  47.873   7.738  1.00  5.10           C  
ANISOU 1870  CA  PHE A 897      739    775    422    150    -23    -11       C  
ATOM   1871  C   PHE A 897      17.532  47.595   7.490  1.00  7.71           C  
ANISOU 1871  C   PHE A 897     1211   1263    458    134    -54      4       C  
ATOM   1872  O   PHE A 897      18.258  47.205   8.409  1.00  5.93           O  
ANISOU 1872  O   PHE A 897      869    953    430    123    -32      1       O  
ATOM   1873  CB  PHE A 897      15.875  49.389   7.972  1.00  5.97           C  
ANISOU 1873  CB  PHE A 897      922    918    429    150    -43    -19       C  
ATOM   1874  CG  PHE A 897      14.454  49.812   8.219  1.00  6.62           C  
ANISOU 1874  CG  PHE A 897     1050   1036    430    172    -55    -32       C  
ATOM   1875  CD1 PHE A 897      13.907  49.753   9.504  1.00  9.47           C  
ANISOU 1875  CD1 PHE A 897     1556   1571    473    176    -95    -64       C  
ATOM   1876  CD2 PHE A 897      13.632  50.195   7.159  1.00  7.56           C  
ANISOU 1876  CD2 PHE A 897     1234   1197    442    190    -68    -35       C  
ATOM   1877  CE1 PHE A 897      12.579  50.099   9.728  1.00 10.99           C  
ANISOU 1877  CE1 PHE A 897     1832   1850    495    199   -113    -96       C  
ATOM   1878  CE2 PHE A 897      12.301  50.535   7.379  1.00  9.00           C  
ANISOU 1878  CE2 PHE A 897     1496   1464    458    215    -89    -56       C  
ATOM   1879  CZ  PHE A 897      11.781  50.491   8.668  1.00  8.14           C  
ANISOU 1879  CZ  PHE A 897     1327   1322    446    221    -78    -67       C  
ATOM   1880  N   ALA A 898      17.997  47.847   6.254  1.00  4.76           N  
ANISOU 1880  N   ALA A 898      679    710    420    131    -14     -1       N  
ATOM   1881  CA  ALA A 898      19.410  47.726   5.913  1.00  4.90           C  
ANISOU 1881  CA  ALA A 898      694    748    421    116    -14      7       C  
ATOM   1882  C   ALA A 898      19.861  49.066   5.262  1.00  7.54           C  
ANISOU 1882  C   ALA A 898     1194   1214    456    101    -49     33       C  
ATOM   1883  O   ALA A 898      19.029  49.838   4.783  1.00  7.86           O  
ANISOU 1883  O   ALA A 898     1279   1255    454    110    -57     31       O  
ATOM   1884  CB  ALA A 898      19.630  46.559   4.933  1.00  5.29           C  
ANISOU 1884  CB  ALA A 898      755    826    428    130    -10     16       C  
ATOM   1885  N   ASP A 899      21.156  49.355   5.301  1.00  4.55           N  
ANISOU 1885  N   ASP A 899      641    684    406     76    -13     12       N  
ATOM   1886  CA  ASP A 899      21.744  50.517   4.602  1.00  4.73           C  
ANISOU 1886  CA  ASP A 899      691    706    401     54    -18     20       C  
ATOM   1887  C   ASP A 899      22.382  50.054   3.268  1.00  9.99           C  
ANISOU 1887  C   ASP A 899     1632   1670    493     64    -63    117       C  
ATOM   1888  O   ASP A 899      22.852  50.885   2.485  1.00 12.45           O  
ANISOU 1888  O   ASP A 899     2005   2023    702     49    -69    156       O  
ATOM   1889  CB  ASP A 899      22.717  51.329   5.463  1.00  4.69           C  
ANISOU 1889  CB  ASP A 899      687    709    387     18    -26     22       C  
ATOM   1890  CG  ASP A 899      23.877  50.563   6.108  1.00 13.78           C  
ANISOU 1890  CG  ASP A 899     2130   2231    875     13   -119    109       C  
ATOM   1891  OD1 ASP A 899      24.304  49.543   5.538  1.00 15.88           O  
ANISOU 1891  OD1 ASP A 899     2377   2521   1135     29    -99    132       O  
ATOM   1892  OD2 ASP A 899      24.418  51.048   7.133  1.00 12.90           O  
ANISOU 1892  OD2 ASP A 899     2007   2127    768    -13   -142     95       O  
ATOM   1893  N   MET A 900      22.375  48.728   3.017  1.00  7.71           N  
ANISOU 1893  N   MET A 900     1200   1277    452     84    -29     80       N  
ATOM   1894  CA  MET A 900      22.884  48.121   1.763  1.00  8.11           C  
ANISOU 1894  CA  MET A 900     1257   1357    467     96    -13    101       C  
ATOM   1895  C   MET A 900      21.665  47.656   0.961  1.00  8.70           C  
ANISOU 1895  C   MET A 900     1382   1450    472    121    -10    101       C  
ATOM   1896  O   MET A 900      20.872  46.826   1.439  1.00  8.38           O  
ANISOU 1896  O   MET A 900     1327   1391    467    136    -11     81       O  
ATOM   1897  CB  MET A 900      23.829  46.926   2.048  1.00 10.18           C  
ANISOU 1897  CB  MET A 900     1603   1758    508    107    -11    149       C  
ATOM   1898  CG  MET A 900      25.118  47.306   2.786  1.00 13.20           C  
ANISOU 1898  CG  MET A 900     2015   2217    783     83    -24    188       C  
ATOM   1899  SD  MET A 900      26.287  48.313   1.815  1.00 16.84           S  
ANISOU 1899  SD  MET A 900     2458   2682   1259     55    -12    222       S  
ATOM   1900  CE  MET A 900      27.035  47.038   0.748  1.00 12.19           C  
ANISOU 1900  CE  MET A 900     1847   2126    660     86     29    244       C  
ATOM   1901  N   VAL A 901      21.477  48.232  -0.237  1.00  5.20           N  
ANISOU 1901  N   VAL A 901      753    808    414    122      7     43       N  
ATOM   1902  CA  VAL A 901      20.337  47.868  -1.064  1.00  4.69           C  
ANISOU 1902  CA  VAL A 901      672    707    403    143     10     30       C  
ATOM   1903  C   VAL A 901      20.226  46.336  -1.284  1.00  5.65           C  
ANISOU 1903  C   VAL A 901      839    892    416    162     13     44       C  
ATOM   1904  O   VAL A 901      19.120  45.792  -1.213  1.00  4.36           O  
ANISOU 1904  O   VAL A 901      602    641    415    173     12     16       O  
ATOM   1905  CB  VAL A 901      20.297  48.656  -2.390  1.00  6.23           C  
ANISOU 1905  CB  VAL A 901      964    984    419    144     10     67       C  
ATOM   1906  CG1 VAL A 901      21.466  48.257  -3.312  1.00  6.38           C  
ANISOU 1906  CG1 VAL A 901      974   1034    417    143     22     84       C  
ATOM   1907  CG2 VAL A 901      18.951  48.491  -3.063  1.00  4.71           C  
ANISOU 1907  CG2 VAL A 901      697    701    391    163     12     32       C  
ATOM   1908  N   SER A 902      21.347  45.668  -1.542  1.00  5.09           N  
ANISOU 1908  N   SER A 902      719    808    409    166     19     41       N  
ATOM   1909  CA  SER A 902      21.355  44.231  -1.835  1.00  5.80           C  
ANISOU 1909  CA  SER A 902      844    938    420    186     26     50       C  
ATOM   1910  C   SER A 902      20.960  43.369  -0.628  1.00  5.73           C  
ANISOU 1910  C   SER A 902      835    924    416    190     22     43       C  
ATOM   1911  O   SER A 902      20.347  42.340  -0.819  1.00  3.67           O  
ANISOU 1911  O   SER A 902      484    528    382    123     10     12       O  
ATOM   1912  CB  SER A 902      22.710  43.808  -2.391  1.00  7.37           C  
ANISOU 1912  CB  SER A 902     1113   1244    442    194     47     86       C  
ATOM   1913  OG  SER A 902      23.752  44.034  -1.455  1.00  5.84           O  
ANISOU 1913  OG  SER A 902      817    987    414    185     36     71       O  
ATOM   1914  N   LYS A 903      21.293  43.806   0.600  1.00  3.56           N  
ANISOU 1914  N   LYS A 903      455    514    382     99      9     12       N  
ATOM   1915  CA  LYS A 903      20.869  43.092   1.823  1.00  3.49           C  
ANISOU 1915  CA  LYS A 903      447    496    384     85      6      9       C  
ATOM   1916  C   LYS A 903      19.342  43.055   1.905  1.00  5.85           C  
ANISOU 1916  C   LYS A 903      861    931    431    179      8     29       C  
ATOM   1917  O   LYS A 903      18.769  41.988   2.121  1.00  8.40           O  
ANISOU 1917  O   LYS A 903     1334   1392    466    187      8     48       O  
ATOM   1918  CB  LYS A 903      21.470  43.732   3.085  1.00  3.92           C  
ANISOU 1918  CB  LYS A 903      492    582    417    112      8     12       C  
ATOM   1919  CG  LYS A 903      21.013  43.016   4.363  1.00  4.06           C  
ANISOU 1919  CG  LYS A 903      508    614    421    130      8     12       C  
ATOM   1920  CD  LYS A 903      21.963  43.258   5.530  1.00  4.69           C  
ANISOU 1920  CD  LYS A 903      589    768    423    154      8     25       C  
ATOM   1921  CE  LYS A 903      21.394  42.693   6.829  1.00  8.48           C  
ANISOU 1921  CE  LYS A 903     1280   1462    478    158    -21     77       C  
ATOM   1922  NZ  LYS A 903      22.408  42.783   7.925  1.00  9.92           N  
ANISOU 1922  NZ  LYS A 903     1518   1750    500    151    -42    110       N  
ATOM   1923  N   SER A 904      18.685  44.207   1.689  1.00  4.34           N  
ANISOU 1923  N   SER A 904      580    633    438    167      7      8       N  
ATOM   1924  CA  SER A 904      17.230  44.277   1.679  1.00  3.94           C  
ANISOU 1924  CA  SER A 904      525    548    424    112      3      3       C  
ATOM   1925  C   SER A 904      16.667  43.602   0.427  1.00  5.45           C  
ANISOU 1925  C   SER A 904      810    837    423    184      1     13       C  
ATOM   1926  O   SER A 904      15.662  42.937   0.526  1.00  4.71           O  
ANISOU 1926  O   SER A 904      665    690    434    186      1      4       O  
ATOM   1927  CB  SER A 904      16.748  45.711   1.756  1.00  4.85           C  
ANISOU 1927  CB  SER A 904      694    713    436    172     -2      6       C  
ATOM   1928  OG  SER A 904      16.770  46.190   3.087  1.00  5.53           O  
ANISOU 1928  OG  SER A 904      826    847    430    165    -11      9       O  
ATOM   1929  N   ALA A 905      17.332  43.746  -0.746  1.00  3.52           N  
ANISOU 1929  N   ALA A 905      471    486    381     97      4      4       N  
ATOM   1930  CA  ALA A 905      16.847  43.132  -2.000  1.00  3.81           C  
ANISOU 1930  CA  ALA A 905      520    536    391    137      5      5       C  
ATOM   1931  C   ALA A 905      16.768  41.601  -1.904  1.00  6.10           C  
ANISOU 1931  C   ALA A 905      937    952    430    199     11     13       C  
ATOM   1932  O   ALA A 905      15.873  40.997  -2.506  1.00  5.81           O  
ANISOU 1932  O   ALA A 905      890    897    420    198      8      6       O  
ATOM   1933  CB  ALA A 905      17.734  43.550  -3.176  1.00  4.34           C  
ANISOU 1933  CB  ALA A 905      608    640    400    200     11     13       C  
ATOM   1934  N   ASN A 906      17.650  40.986  -1.086  1.00  5.64           N  
ANISOU 1934  N   ASN A 906      851    868    426    202     14     16       N  
ATOM   1935  CA  ASN A 906      17.629  39.551  -0.864  1.00  6.99           C  
ANISOU 1935  CA  ASN A 906     1106   1105    445    208     24     17       C  
ATOM   1936  C   ASN A 906      16.303  39.094  -0.250  1.00 10.48           C  
ANISOU 1936  C   ASN A 906     1748   1734    501    195     30     10       C  
ATOM   1937  O   ASN A 906      15.824  38.002  -0.586  1.00 11.91           O  
ANISOU 1937  O   ASN A 906     2027   1989    509    193     46     -9       O  
ATOM   1938  CB  ASN A 906      18.841  39.074  -0.027  1.00 10.02           C  
ANISOU 1938  CB  ASN A 906     1655   1665    488    217     51     43       C  
ATOM   1939  CG  ASN A 906      20.195  39.227  -0.689  1.00 19.97           C  
ANISOU 1939  CG  ASN A 906     3000   3032   1556    230     83     70       C  
ATOM   1940  OD1 ASN A 906      21.213  39.367  -0.004  1.00 17.47           O  
ANISOU 1940  OD1 ASN A 906     2660   2721   1256    234     84     94       O  
ATOM   1941  ND2 ASN A 906      20.260  39.232  -2.011  1.00  7.78           N  
ANISOU 1941  ND2 ASN A 906     1244   1269    444    238     57     40       N  
ATOM   1942  N   TYR A 907      15.680  39.962   0.582  1.00  6.44           N  
ANISOU 1942  N   TYR A 907      996   1000    452    187      7      6       N  
ATOM   1943  CA  TYR A 907      14.420  39.671   1.240  1.00  7.82           C  
ANISOU 1943  CA  TYR A 907     1251   1258    462    176      2      0       C  
ATOM   1944  C   TYR A 907      13.201  39.869   0.315  1.00 12.74           C  
ANISOU 1944  C   TYR A 907     2115   2128    599    171     -8    -22       C  
ATOM   1945  O   TYR A 907      12.085  39.636   0.766  1.00 11.93           O  
ANISOU 1945  O   TYR A 907     1997   2022    513    160    -17    -34       O  
ATOM   1946  CB  TYR A 907      14.288  40.441   2.559  1.00  9.72           C  
ANISOU 1946  CB  TYR A 907     1591   1619    483    173     -8      6       C  
ATOM   1947  CG  TYR A 907      15.316  40.001   3.575  1.00 12.35           C  
ANISOU 1947  CG  TYR A 907     2036   2068    588    176     -4     28       C  
ATOM   1948  CD1 TYR A 907      15.225  38.754   4.197  1.00 15.22           C  
ANISOU 1948  CD1 TYR A 907     2400   2423    960    174      6     32       C  
ATOM   1949  CD2 TYR A 907      16.416  40.800   3.870  1.00 13.33           C  
ANISOU 1949  CD2 TYR A 907     2151   2197    718    179     -8     45       C  
ATOM   1950  CE1 TYR A 907      16.190  38.331   5.111  1.00 16.31           C  
ANISOU 1950  CE1 TYR A 907     2529   2560   1109    180     11     56       C  
ATOM   1951  CE2 TYR A 907      17.374  40.399   4.794  1.00 14.75           C  
ANISOU 1951  CE2 TYR A 907     2317   2379    908    182     -6     64       C  
ATOM   1952  CZ  TYR A 907      17.245  39.171   5.431  1.00 23.33           C  
ANISOU 1952  CZ  TYR A 907     3404   3461   2000    185      3     71       C  
ATOM   1953  OH  TYR A 907      18.191  38.785   6.345  1.00 22.64           O  
ANISOU 1953  OH  TYR A 907     3302   3380   1920    191      4     95       O  
ATOM   1954  N   CYS A 908      13.405  40.247  -0.980  1.00  9.76           N  
ANISOU 1954  N   CYS A 908     1606   1616    485    177     -5    -17       N  
ATOM   1955  CA  CYS A 908      12.285  40.303  -1.925  1.00  9.94           C  
ANISOU 1955  CA  CYS A 908     1638   1662    476    172    -15    -32       C  
ATOM   1956  C   CYS A 908      11.929  38.863  -2.364  1.00 15.30           C  
ANISOU 1956  C   CYS A 908     2465   2469    878    159     -8    -69       C  
ATOM   1957  O   CYS A 908      10.801  38.604  -2.805  1.00 14.90           O  
ANISOU 1957  O   CYS A 908     2413   2434    814    146    -21    -91       O  
ATOM   1958  CB  CYS A 908      12.628  41.160  -3.137  1.00 10.35           C  
ANISOU 1958  CB  CYS A 908     1712   1742    480    184    -16    -25       C  
ATOM   1959  SG  CYS A 908      12.996  42.885  -2.743  1.00 13.41           S  
ANISOU 1959  SG  CYS A 908     2214   2250    632    194    -33     -1       S  
ATOM   1960  N   HIS A 909      12.928  37.944  -2.295  1.00 12.69           N  
ANISOU 1960  N   HIS A 909     2145   2116    562    164     16    -68       N  
ATOM   1961  CA  HIS A 909      12.799  36.539  -2.685  1.00 14.97           C  
ANISOU 1961  CA  HIS A 909     2450   2385    852    154     30    -94       C  
ATOM   1962  C   HIS A 909      12.385  36.381  -4.168  1.00 17.75           C  
ANISOU 1962  C   HIS A 909     2819   2755   1172    150     28   -123       C  
ATOM   1963  O   HIS A 909      11.525  35.562  -4.518  1.00 17.11           O  
ANISOU 1963  O   HIS A 909     2747   2670   1085    129     23   -154       O  
ATOM   1964  CB  HIS A 909      11.902  35.734  -1.710  1.00 17.59           C  
ANISOU 1964  CB  HIS A 909     2778   2702   1204    132     25   -102       C  
ATOM   1965  CG  HIS A 909      12.480  35.682  -0.328  1.00 22.37           C  
ANISOU 1965  CG  HIS A 909     3373   3293   1836    139     32    -73       C  
ATOM   1966  ND1 HIS A 909      13.657  34.989  -0.059  1.00 25.32           N  
ANISOU 1966  ND1 HIS A 909     3753   3639   2227    155     54    -59       N  
ATOM   1967  CD2 HIS A 909      12.051  36.265   0.816  1.00 24.87           C  
ANISOU 1967  CD2 HIS A 909     3670   3622   2158    135     19    -57       C  
ATOM   1968  CE1 HIS A 909      13.889  35.156   1.237  1.00 24.83           C  
ANISOU 1968  CE1 HIS A 909     3676   3577   2180    157     50    -32       C  
ATOM   1969  NE2 HIS A 909      12.951  35.908   1.808  1.00 24.80           N  
ANISOU 1969  NE2 HIS A 909     3658   3597   2168    144     31    -32       N  
ATOM   1970  N   THR A 910      13.053  37.177  -5.038  1.00 12.07           N  
ANISOU 1970  N   THR A 910     2069   2023    492    167     30   -104       N  
ATOM   1971  CA  THR A 910      12.871  37.114  -6.493  1.00 12.07           C  
ANISOU 1971  CA  THR A 910     2073   2036    479    167     29   -122       C  
ATOM   1972  C   THR A 910      13.687  35.912  -7.018  1.00 16.51           C  
ANISOU 1972  C   THR A 910     2701   2618    953    175     63   -157       C  
ATOM   1973  O   THR A 910      14.495  35.339  -6.291  1.00 15.04           O  
ANISOU 1973  O   THR A 910     2515   2400    799    185     84   -147       O  
ATOM   1974  CB  THR A 910      13.282  38.429  -7.166  1.00 15.83           C  
ANISOU 1974  CB  THR A 910     2588   2584    843    183     28   -104       C  
ATOM   1975  OG1 THR A 910      14.646  38.692  -6.881  1.00 14.72           O  
ANISOU 1975  OG1 THR A 910     2443   2431    720    199     50    -76       O  
ATOM   1976  CG2 THR A 910      12.404  39.603  -6.761  1.00 16.12           C  
ANISOU 1976  CG2 THR A 910     2607   2638    881    180     -3    -84       C  
ATOM   1977  N   SER A 911      13.439  35.515  -8.259  1.00 13.63           N  
ANISOU 1977  N   SER A 911     2356   2271    552    171     66   -190       N  
ATOM   1978  CA  SER A 911      14.117  34.391  -8.911  1.00 14.09           C  
ANISOU 1978  CA  SER A 911     2439   2308    604    181     97   -222       C  
ATOM   1979  C   SER A 911      14.071  34.578 -10.421  1.00 19.13           C  
ANISOU 1979  C   SER A 911     3094   2988   1187    184     98   -245       C  
ATOM   1980  O   SER A 911      13.485  35.549 -10.906  1.00 17.85           O  
ANISOU 1980  O   SER A 911     2921   2868    993    179     74   -231       O  
ATOM   1981  CB  SER A 911      13.427  33.082  -8.528  1.00 18.90           C  
ANISOU 1981  CB  SER A 911     3065   2879   1237    157     96   -260       C  
ATOM   1982  OG  SER A 911      12.058  33.106  -8.902  1.00 24.70           O  
ANISOU 1982  OG  SER A 911     3798   3636   1949    125     64   -287       O  
ATOM   1983  N   GLN A 912      14.690  33.654 -11.179  1.00 16.48           N  
ANISOU 1983  N   GLN A 912     2784   2642    838    196    128   -280       N  
ATOM   1984  CA  GLN A 912      14.662  33.703 -12.641  1.00 16.39           C  
ANISOU 1984  CA  GLN A 912     2791   2673    765    200    133   -308       C  
ATOM   1985  C   GLN A 912      13.225  33.611 -13.176  1.00 21.59           C  
ANISOU 1985  C   GLN A 912     3455   3358   1390    166     95   -344       C  
ATOM   1986  O   GLN A 912      12.902  34.257 -14.168  1.00 22.81           O  
ANISOU 1986  O   GLN A 912     3609   3566   1490    166     80   -343       O  
ATOM   1987  CB  GLN A 912      15.569  32.630 -13.251  1.00 18.42           C  
ANISOU 1987  CB  GLN A 912     3075   2908   1015    221    175   -347       C  
ATOM   1988  CG  GLN A 912      17.053  32.917 -13.018  1.00 26.98           C  
ANISOU 1988  CG  GLN A 912     4145   3988   2119    259    213   -307       C  
ATOM   1989  CD  GLN A 912      17.605  32.326 -11.736  1.00 35.11           C  
ANISOU 1989  CD  GLN A 912     5165   4961   3214    271    226   -290       C  
ATOM   1990  OE1 GLN A 912      16.870  31.967 -10.796  1.00 27.07           O  
ANISOU 1990  OE1 GLN A 912     4146   3909   2232    249    205   -292       O  
ATOM   1991  NE2 GLN A 912      18.922  32.239 -11.664  1.00 32.93           N  
ANISOU 1991  NE2 GLN A 912     4878   4680   2953    306    263   -268       N  
ATOM   1992  N   GLY A 913      12.363  32.879 -12.485  1.00 19.64           N  
ANISOU 1992  N   GLY A 913     3209   3077   1175    138     78   -368       N  
ATOM   1993  CA  GLY A 913      10.960  32.753 -12.870  1.00 21.72           C  
ANISOU 1993  CA  GLY A 913     3472   3368   1414    101     40   -401       C  
ATOM   1994  C   GLY A 913      10.056  33.889 -12.401  1.00 27.35           C  
ANISOU 1994  C   GLY A 913     4149   4116   2127     93      3   -361       C  
ATOM   1995  O   GLY A 913       8.889  33.930 -12.781  1.00 28.34           O  
ANISOU 1995  O   GLY A 913     4265   4276   2228     66    -31   -381       O  
ATOM   1996  N   ASP A 914      10.573  34.803 -11.553  1.00 22.14           N  
ANISOU 1996  N   ASP A 914     3467   3447   1496    115      8   -306       N  
ATOM   1997  CA  ASP A 914       9.854  35.968 -10.992  1.00 21.30           C  
ANISOU 1997  CA  ASP A 914     3330   3367   1398    115    -22   -266       C  
ATOM   1998  C   ASP A 914      10.910  37.070 -10.666  1.00 20.83           C  
ANISOU 1998  C   ASP A 914     3262   3304   1350    146     -7   -213       C  
ATOM   1999  O   ASP A 914      11.253  37.250  -9.490  1.00 20.39           O  
ANISOU 1999  O   ASP A 914     3193   3216   1338    151     -1   -188       O  
ATOM   2000  CB  ASP A 914       9.064  35.522  -9.742  1.00 24.04           C  
ANISOU 2000  CB  ASP A 914     3659   3684   1789     91    -34   -270       C  
ATOM   2001  CG  ASP A 914       7.926  36.418  -9.324  1.00 41.01           C  
ANISOU 2001  CG  ASP A 914     5777   5866   3939     85    -68   -250       C  
ATOM   2002  OD1 ASP A 914       7.758  37.490  -9.939  1.00 42.81           O  
ANISOU 2002  OD1 ASP A 914     5995   6133   4136    103    -85   -227       O  
ATOM   2003  OD2 ASP A 914       7.210  36.055  -8.363  1.00 50.25           O  
ANISOU 2003  OD2 ASP A 914     6930   7021   5140     65    -77   -253       O  
ATOM   2004  N   PRO A 915      11.510  37.737 -11.708  1.00 16.23           N  
ANISOU 2004  N   PRO A 915     2687   2753    727    165      1   -195       N  
ATOM   2005  CA  PRO A 915      12.654  38.648 -11.446  1.00 15.52           C  
ANISOU 2005  CA  PRO A 915     2589   2656    651    189     20   -147       C  
ATOM   2006  C   PRO A 915      12.340  40.102 -11.097  1.00 18.91           C  
ANISOU 2006  C   PRO A 915     2999   3097   1088    196     -3   -100       C  
ATOM   2007  O   PRO A 915      13.266  40.912 -10.974  1.00 18.39           O  
ANISOU 2007  O   PRO A 915     2929   3025   1033    210     11    -60       O  
ATOM   2008  CB  PRO A 915      13.473  38.554 -12.739  1.00 17.86           C  
ANISOU 2008  CB  PRO A 915     2904   2980    902    203     45   -151       C  
ATOM   2009  CG  PRO A 915      12.416  38.350 -13.824  1.00 22.29           C  
ANISOU 2009  CG  PRO A 915     3476   3585   1409    190     21   -183       C  
ATOM   2010  CD  PRO A 915      11.255  37.597 -13.165  1.00 18.29           C  
ANISOU 2010  CD  PRO A 915     2964   3060    926    163     -4   -220       C  
ATOM   2011  N   ILE A 916      11.053  40.435 -10.951  1.00 14.09           N  
ANISOU 2011  N   ILE A 916     2376   2504    473    187    -37   -104       N  
ATOM   2012  CA  ILE A 916      10.634  41.790 -10.611  1.00 13.54           C  
ANISOU 2012  CA  ILE A 916     2273   2424    445    199    -58    -62       C  
ATOM   2013  C   ILE A 916      10.272  41.832  -9.140  1.00 16.23           C  
ANISOU 2013  C   ILE A 916     2613   2749    802    194    -66    -63       C  
ATOM   2014  O   ILE A 916       9.404  41.071  -8.695  1.00 16.62           O  
ANISOU 2014  O   ILE A 916     2655   2798    861    177    -77    -93       O  
ATOM   2015  CB  ILE A 916       9.467  42.281 -11.519  1.00 16.50           C  
ANISOU 2015  CB  ILE A 916     2660   2865    746    202    -92    -62       C  
ATOM   2016  CG1 ILE A 916       9.803  42.153 -13.056  1.00 17.39           C  
ANISOU 2016  CG1 ILE A 916     2791   3018    797    206    -86    -65       C  
ATOM   2017  CG2 ILE A 916       9.013  43.697 -11.133  1.00 17.30           C  
ANISOU 2017  CG2 ILE A 916     2745   2966    863    221   -114    -19       C  
ATOM   2018  CD1 ILE A 916      11.103  42.840 -13.558  1.00 22.18           C  
ANISOU 2018  CD1 ILE A 916     3411   3623   1395    223    -58    -24       C  
ATOM   2019  N   GLY A 917      10.944  42.711  -8.407  1.00 11.32           N  
ANISOU 2019  N   GLY A 917     1870   1986    446    205    -48    -25       N  
ATOM   2020  CA  GLY A 917      10.696  42.888  -6.980  1.00 11.08           C  
ANISOU 2020  CA  GLY A 917     1827   1931    451    202    -53    -24       C  
ATOM   2021  C   GLY A 917      10.414  44.332  -6.612  1.00 13.17           C  
ANISOU 2021  C   GLY A 917     2198   2308    499    218    -82      3       C  
ATOM   2022  O   GLY A 917      10.579  45.253  -7.435  1.00 11.52           O  
ANISOU 2022  O   GLY A 917     1904   2017    457    231    -73     24       O  
ATOM   2023  N   LEU A 918       9.988  44.528  -5.359  1.00  8.22           N  
ANISOU 2023  N   LEU A 918     1295   1400    426    217    -46     -6       N  
ATOM   2024  CA  LEU A 918       9.657  45.825  -4.806  1.00  7.12           C  
ANISOU 2024  CA  LEU A 918     1099   1198    410    233    -41      0       C  
ATOM   2025  C   LEU A 918      10.451  46.020  -3.519  1.00  8.34           C  
ANISOU 2025  C   LEU A 918     1332   1400    437    228    -50      6       C  
ATOM   2026  O   LEU A 918      10.613  45.084  -2.724  1.00  7.95           O  
ANISOU 2026  O   LEU A 918     1255   1324    441    215    -42     -4       O  
ATOM   2027  CB  LEU A 918       8.160  45.936  -4.511  1.00  7.55           C  
ANISOU 2027  CB  LEU A 918     1160   1298    413    241    -57     -8       C  
ATOM   2028  CG  LEU A 918       7.210  45.808  -5.689  1.00 10.52           C  
ANISOU 2028  CG  LEU A 918     1683   1870    442    246   -108     -5       C  
ATOM   2029  CD1 LEU A 918       5.775  45.743  -5.212  1.00  9.58           C  
ANISOU 2029  CD1 LEU A 918     1487   1725    426    250   -107    -20       C  
ATOM   2030  CD2 LEU A 918       7.404  46.958  -6.733  1.00 13.98           C  
ANISOU 2030  CD2 LEU A 918     2267   2452    594    269   -154     35       C  
ATOM   2031  N   ILE A 919      10.987  47.211  -3.361  1.00  6.15           N  
ANISOU 2031  N   ILE A 919      941    981    413    236    -26      5       N  
ATOM   2032  CA  ILE A 919      11.777  47.571  -2.177  1.00  7.12           C  
ANISOU 2032  CA  ILE A 919     1130   1143    432    229    -35     13       C  
ATOM   2033  C   ILE A 919      11.321  48.957  -1.688  1.00  9.94           C  
ANISOU 2033  C   ILE A 919     1652   1642    481    245    -76     36       C  
ATOM   2034  O   ILE A 919      10.953  49.813  -2.490  1.00  8.82           O  
ANISOU 2034  O   ILE A 919     1458   1438    455    259    -68     38       O  
ATOM   2035  CB  ILE A 919      13.297  47.493  -2.505  1.00  9.77           C  
ANISOU 2035  CB  ILE A 919     1623   1621    467    217    -49     46       C  
ATOM   2036  CG1 ILE A 919      14.172  47.470  -1.216  1.00  9.71           C  
ANISOU 2036  CG1 ILE A 919     1617   1604    467    204    -47     45       C  
ATOM   2037  CG2 ILE A 919      13.731  48.635  -3.464  1.00 12.40           C  
ANISOU 2037  CG2 ILE A 919     2104   2080    528    223    -71     99       C  
ATOM   2038  CD1 ILE A 919      15.654  46.920  -1.509  1.00  9.26           C  
ANISOU 2038  CD1 ILE A 919     1523   1515    480    192    -27     52       C  
ATOM   2039  N   LEU A 920      11.367  49.179  -0.377  1.00  7.41           N  
ANISOU 2039  N   LEU A 920     1196   1174    446    241    -48      9       N  
ATOM   2040  CA  LEU A 920      10.995  50.450   0.210  1.00  7.76           C  
ANISOU 2040  CA  LEU A 920     1277   1225    445    256    -61      9       C  
ATOM   2041  C   LEU A 920      12.207  51.214   0.687  1.00  9.17           C  
ANISOU 2041  C   LEU A 920     1557   1460    466    242    -81     27       C  
ATOM   2042  O   LEU A 920      13.237  50.623   1.072  1.00  7.92           O  
ANISOU 2042  O   LEU A 920     1322   1233    455    218    -57     18       O  
ATOM   2043  CB  LEU A 920      10.106  50.226   1.467  1.00  8.47           C  
ANISOU 2043  CB  LEU A 920     1396   1369    454    265    -75     -6       C  
ATOM   2044  CG  LEU A 920       8.725  49.690   1.228  1.00 13.11           C  
ANISOU 2044  CG  LEU A 920     2147   2176    659    281   -127     -8       C  
ATOM   2045  CD1 LEU A 920       8.172  49.075   2.481  1.00 13.82           C  
ANISOU 2045  CD1 LEU A 920     2219   2284    748    276   -123    -34       C  
ATOM   2046  CD2 LEU A 920       7.797  50.778   0.698  1.00 14.17           C  
ANISOU 2046  CD2 LEU A 920     2282   2306    795    313   -142      0       C  
ATOM   2047  N   LEU A 921      12.051  52.538   0.703  1.00  7.54           N  
ANISOU 2047  N   LEU A 921     1288   1141    436    252    -65     16       N  
ATOM   2048  CA  LEU A 921      12.958  53.467   1.359  1.00  7.37           C  
ANISOU 2048  CA  LEU A 921     1280   1081    438    236    -67     16       C  
ATOM   2049  C   LEU A 921      12.116  54.172   2.407  1.00  9.57           C  
ANISOU 2049  C   LEU A 921     1691   1471    473    258   -112     12       C  
ATOM   2050  O   LEU A 921      11.110  54.799   2.081  1.00  8.35           O  
ANISOU 2050  O   LEU A 921     1482   1245    446    289    -98      3       O  
ATOM   2051  CB  LEU A 921      13.566  54.495   0.415  1.00  7.52           C  
ANISOU 2051  CB  LEU A 921     1338   1089    431    229    -70     37       C  
ATOM   2052  CG  LEU A 921      14.778  54.032  -0.398  1.00 10.36           C  
ANISOU 2052  CG  LEU A 921     1845   1614    477    206   -103    107       C  
ATOM   2053  CD1 LEU A 921      15.033  54.973  -1.539  1.00 12.11           C  
ANISOU 2053  CD1 LEU A 921     2124   1852    626    209   -112    163       C  
ATOM   2054  CD2 LEU A 921      16.008  53.964   0.477  1.00 11.47           C  
ANISOU 2054  CD2 LEU A 921     2017   1786    556    174   -110    113       C  
ATOM   2055  N   GLY A 922      12.516  54.049   3.651  1.00  6.82           N  
ANISOU 2055  N   GLY A 922     1188    968    435    242    -69    -16       N  
ATOM   2056  CA  GLY A 922      11.773  54.688   4.712  1.00  6.96           C  
ANISOU 2056  CA  GLY A 922     1223    986    437    263    -79    -32       C  
ATOM   2057  C   GLY A 922      12.658  55.571   5.543  1.00  9.41           C  
ANISOU 2057  C   GLY A 922     1699   1411    468    241   -129    -51       C  
ATOM   2058  O   GLY A 922      13.835  55.272   5.742  1.00 11.30           O  
ANISOU 2058  O   GLY A 922     2008   1731    555    205   -151    -50       O  
ATOM   2059  N   GLU A 923      12.085  56.646   6.059  1.00  7.43           N  
ANISOU 2059  N   GLU A 923     1366   1023    433    264   -106    -57       N  
ATOM   2060  CA  GLU A 923      12.813  57.503   7.000  1.00  7.83           C  
ANISOU 2060  CA  GLU A 923     1469   1073    431    242   -124    -77       C  
ATOM   2061  C   GLU A 923      12.594  56.805   8.346  1.00 10.76           C  
ANISOU 2061  C   GLU A 923     1966   1633    490    237   -165   -151       C  
ATOM   2062  O   GLU A 923      11.454  56.591   8.754  1.00 11.44           O  
ANISOU 2062  O   GLU A 923     2043   1742    560    270   -159   -172       O  
ATOM   2063  CB  GLU A 923      12.240  58.921   6.992  1.00  8.72           C  
ANISOU 2063  CB  GLU A 923     1683   1197    434    269   -150   -105       C  
ATOM   2064  CG  GLU A 923      12.876  59.839   8.027  1.00 12.41           C  
ANISOU 2064  CG  GLU A 923     2248   1696    773    243   -181   -167       C  
ATOM   2065  CD  GLU A 923      12.241  61.206   8.187  1.00 28.25           C  
ANISOU 2065  CD  GLU A 923     4289   3637   2809    275   -184   -193       C  
ATOM   2066  OE1 GLU A 923      11.586  61.691   7.234  1.00 19.56           O  
ANISOU 2066  OE1 GLU A 923     3199   2507   1726    310   -182   -163       O  
ATOM   2067  OE2 GLU A 923      12.500  61.841   9.234  1.00 20.49           O  
ANISOU 2067  OE2 GLU A 923     3325   2627   1833    262   -191   -241       O  
ATOM   2068  N   VAL A 924      13.689  56.429   9.017  1.00  7.58           N  
ANISOU 2068  N   VAL A 924     1380   1071    427    204   -118    -96       N  
ATOM   2069  CA  VAL A 924      13.629  55.710  10.288  1.00  6.18           C  
ANISOU 2069  CA  VAL A 924     1093    853    404    202    -93    -80       C  
ATOM   2070  C   VAL A 924      14.268  56.588  11.371  1.00  9.38           C  
ANISOU 2070  C   VAL A 924     1692   1411    460    174   -157   -180       C  
ATOM   2071  O   VAL A 924      15.408  57.009  11.208  1.00  9.51           O  
ANISOU 2071  O   VAL A 924     1733   1421    462    137   -170   -178       O  
ATOM   2072  CB  VAL A 924      14.294  54.306  10.193  1.00  6.82           C  
ANISOU 2072  CB  VAL A 924     1169    999    423    179    -92    -78       C  
ATOM   2073  CG1 VAL A 924      14.059  53.496  11.464  1.00  5.80           C  
ANISOU 2073  CG1 VAL A 924      949    848    406    181    -72    -68       C  
ATOM   2074  CG2 VAL A 924      13.801  53.522   8.952  1.00  6.28           C  
ANISOU 2074  CG2 VAL A 924     1057    906    422    194    -74    -55       C  
ATOM   2075  N   ALA A 925      13.517  56.888  12.435  1.00  8.34           N  
ANISOU 2075  N   ALA A 925     1498   1230    441    198   -140   -179       N  
ATOM   2076  CA  ALA A 925      14.021  57.704  13.540  1.00  8.71           C  
ANISOU 2076  CA  ALA A 925     1577   1279    453    179   -156   -220       C  
ATOM   2077  C   ALA A 925      14.745  56.733  14.484  1.00 11.79           C  
ANISOU 2077  C   ALA A 925     2091   1862    529    140   -204   -318       C  
ATOM   2078  O   ALA A 925      14.121  56.030  15.303  1.00 11.43           O  
ANISOU 2078  O   ALA A 925     1998   1839    505    159   -187   -313       O  
ATOM   2079  CB  ALA A 925      12.875  58.424  14.242  1.00  9.55           C  
ANISOU 2079  CB  ALA A 925     1740   1413    477    216   -165   -286       C  
ATOM   2080  N   LEU A 926      16.058  56.626  14.282  1.00  9.17           N  
ANISOU 2080  N   LEU A 926     1616   1405    464    108   -170   -215       N  
ATOM   2081  CA  LEU A 926      16.930  55.708  15.042  1.00  8.07           C  
ANISOU 2081  CA  LEU A 926     1377   1251    438     85   -146   -171       C  
ATOM   2082  C   LEU A 926      17.285  56.200  16.450  1.00 11.31           C  
ANISOU 2082  C   LEU A 926     1960   1839    498     53   -231   -310       C  
ATOM   2083  O   LEU A 926      17.398  55.390  17.370  1.00 13.00           O  
ANISOU 2083  O   LEU A 926     2194   2150    595     46   -250   -336       O  
ATOM   2084  CB  LEU A 926      18.218  55.423  14.243  1.00  7.10           C  
ANISOU 2084  CB  LEU A 926     1198   1079    423     54   -127   -119       C  
ATOM   2085  CG  LEU A 926      18.028  54.721  12.873  1.00  8.89           C  
ANISOU 2085  CG  LEU A 926     1514   1395    468     62   -155   -132       C  
ATOM   2086  CD1 LEU A 926      19.319  54.727  12.090  1.00  8.35           C  
ANISOU 2086  CD1 LEU A 926     1417   1299    457     29   -148    -98       C  
ATOM   2087  CD2 LEU A 926      17.476  53.318  13.065  1.00  9.93           C  
ANISOU 2087  CD2 LEU A 926     1671   1625    478     82   -163   -138       C  
ATOM   2088  N   GLY A 927      17.494  57.503  16.593  1.00 10.47           N  
ANISOU 2088  N   GLY A 927     1836   1640    504     42   -223   -311       N  
ATOM   2089  CA  GLY A 927      17.853  58.110  17.878  1.00 11.23           C  
ANISOU 2089  CA  GLY A 927     1966   1769    533     17   -251   -379       C  
ATOM   2090  C   GLY A 927      19.085  57.466  18.485  1.00 13.94           C  
ANISOU 2090  C   GLY A 927     2344   2226    727    -33   -304   -416       C  
ATOM   2091  O   GLY A 927      20.081  57.232  17.789  1.00 11.97           O  
ANISOU 2091  O   GLY A 927     2056   1956    535    -60   -302   -360       O  
ATOM   2092  N   ASN A 928      18.992  57.133  19.774  1.00 11.82           N  
ANISOU 2092  N   ASN A 928     1999   1954    539    -24   -276   -394       N  
ATOM   2093  CA  ASN A 928      20.079  56.498  20.525  1.00 11.79           C  
ANISOU 2093  CA  ASN A 928     1948   1999    534    -56   -287   -371       C  
ATOM   2094  C   ASN A 928      20.069  55.008  20.200  1.00 12.92           C  
ANISOU 2094  C   ASN A 928     2122   2253    536    -45   -310   -356       C  
ATOM   2095  O   ASN A 928      19.141  54.288  20.584  1.00 11.99           O  
ANISOU 2095  O   ASN A 928     1947   2115    496     -5   -263   -320       O  
ATOM   2096  CB  ASN A 928      19.928  56.767  22.040  1.00 13.23           C  
ANISOU 2096  CB  ASN A 928     2184   2270    572    -68   -330   -461       C  
ATOM   2097  CG  ASN A 928      21.108  56.319  22.877  1.00 42.60           C  
ANISOU 2097  CG  ASN A 928     5913   6095   4178   -114   -386   -483       C  
ATOM   2098  OD1 ASN A 928      22.175  55.942  22.367  1.00 29.23           O  
ANISOU 2098  OD1 ASN A 928     4189   4410   2508   -141   -399   -436       O  
ATOM   2099  ND2 ASN A 928      20.938  56.349  24.199  1.00 37.08           N  
ANISOU 2099  ND2 ASN A 928     5219   5451   3417   -116   -399   -527       N  
ATOM   2100  N   MET A 929      21.073  54.567  19.431  1.00 10.46           N  
ANISOU 2100  N   MET A 929     1670   1823    480    -53   -244   -243       N  
ATOM   2101  CA  MET A 929      21.164  53.184  18.972  1.00 10.02           C  
ANISOU 2101  CA  MET A 929     1569   1781    457    -35   -220   -189       C  
ATOM   2102  C   MET A 929      21.834  52.271  19.977  1.00 12.96           C  
ANISOU 2102  C   MET A 929     2048   2375    501    -55   -321   -230       C  
ATOM   2103  O   MET A 929      22.866  52.614  20.557  1.00 13.11           O  
ANISOU 2103  O   MET A 929     2055   2424    502    -91   -353   -241       O  
ATOM   2104  CB  MET A 929      21.910  53.091  17.625  1.00 10.64           C  
ANISOU 2104  CB  MET A 929     1686   1879    476    -51   -244   -171       C  
ATOM   2105  CG  MET A 929      21.285  53.905  16.514  1.00 12.74           C  
ANISOU 2105  CG  MET A 929     2075   2175    592    -48   -285   -215       C  
ATOM   2106  SD  MET A 929      22.243  53.809  14.975  1.00 15.93           S  
ANISOU 2106  SD  MET A 929     2460   2549   1043    -63   -276   -160       S  
ATOM   2107  CE  MET A 929      23.826  54.516  15.501  1.00 16.07           C  
ANISOU 2107  CE  MET A 929     2456   2579   1071   -124   -310   -168       C  
ATOM   2108  N   TYR A 930      21.223  51.104  20.186  1.00 11.36           N  
ANISOU 2108  N   TYR A 930     1748   2112    455    -18   -249   -172       N  
ATOM   2109  CA  TYR A 930      21.747  50.060  21.062  1.00 11.68           C  
ANISOU 2109  CA  TYR A 930     1762   2224    453    -18   -260   -145       C  
ATOM   2110  C   TYR A 930      22.516  49.141  20.110  1.00 12.78           C  
ANISOU 2110  C   TYR A 930     1940   2430    487    -16   -291   -102       C  
ATOM   2111  O   TYR A 930      21.907  48.456  19.276  1.00 12.43           O  
ANISOU 2111  O   TYR A 930     1892   2350    479     11   -258    -76       O  
ATOM   2112  CB  TYR A 930      20.599  49.340  21.769  1.00 12.01           C  
ANISOU 2112  CB  TYR A 930     1811   2299    453     12   -245   -146       C  
ATOM   2113  CG  TYR A 930      21.021  48.193  22.661  1.00 12.75           C  
ANISOU 2113  CG  TYR A 930     1904   2488    453     16   -265   -114       C  
ATOM   2114  CD1 TYR A 930      22.203  48.252  23.404  1.00 13.61           C  
ANISOU 2114  CD1 TYR A 930     2021   2679    471    -10   -315   -113       C  
ATOM   2115  CD2 TYR A 930      20.196  47.085  22.836  1.00 13.14           C  
ANISOU 2115  CD2 TYR A 930     1968   2574    451     43   -250    -86       C  
ATOM   2116  CE1 TYR A 930      22.582  47.204  24.245  1.00 12.26           C  
ANISOU 2116  CE1 TYR A 930     1738   2475    446      1   -267    -62       C  
ATOM   2117  CE2 TYR A 930      20.551  46.047  23.692  1.00 13.13           C  
ANISOU 2117  CE2 TYR A 930     1932   2616    440     49   -249    -44       C  
ATOM   2118  CZ  TYR A 930      21.751  46.103  24.381  1.00 14.28           C  
ANISOU 2118  CZ  TYR A 930     2101   2859    467     29   -306    -36       C  
ATOM   2119  OH  TYR A 930      22.087  45.050  25.181  1.00 14.13           O  
ANISOU 2119  OH  TYR A 930     2042   2878    449     40   -301     13       O  
ATOM   2120  N   GLU A 931      23.859  49.224  20.161  1.00 10.52           N  
ANISOU 2120  N   GLU A 931     1515   2040    443    -39   -237    -68       N  
ATOM   2121  CA  GLU A 931      24.744  48.518  19.212  1.00  9.70           C  
ANISOU 2121  CA  GLU A 931     1355   1899    434    -36   -207    -23       C  
ATOM   2122  C   GLU A 931      25.045  47.098  19.611  1.00 13.22           C  
ANISOU 2122  C   GLU A 931     1932   2574    516    -13   -316     19       C  
ATOM   2123  O   GLU A 931      25.596  46.859  20.686  1.00 13.03           O  
ANISOU 2123  O   GLU A 931     1875   2596    480    -20   -333     27       O  
ATOM   2124  CB  GLU A 931      26.034  49.310  18.947  1.00 10.52           C  
ANISOU 2124  CB  GLU A 931     1486   2057    453    -77   -259    -26       C  
ATOM   2125  CG  GLU A 931      25.749  50.648  18.289  1.00 16.00           C  
ANISOU 2125  CG  GLU A 931     2318   2816    943   -103   -345    -77       C  
ATOM   2126  CD  GLU A 931      26.909  51.567  17.954  1.00 42.12           C  
ANISOU 2126  CD  GLU A 931     5608   6113   4282   -150   -366    -81       C  
ATOM   2127  OE1 GLU A 931      28.070  51.247  18.303  1.00 43.80           O  
ANISOU 2127  OE1 GLU A 931     5776   6376   4489   -170   -387    -56       O  
ATOM   2128  OE2 GLU A 931      26.645  52.626  17.341  1.00 38.39           O  
ANISOU 2128  OE2 GLU A 931     5165   5582   3840   -168   -362   -108       O  
ATOM   2129  N   LEU A 932      24.660  46.148  18.743  1.00 10.72           N  
ANISOU 2129  N   LEU A 932     1515   2115    443     17   -217     45       N  
ATOM   2130  CA  LEU A 932      24.843  44.722  18.994  1.00 10.10           C  
ANISOU 2130  CA  LEU A 932     1379   2024    433     43   -185     81       C  
ATOM   2131  C   LEU A 932      25.618  44.022  17.897  1.00 13.33           C  
ANISOU 2131  C   LEU A 932     1908   2570    585     64   -254    149       C  
ATOM   2132  O   LEU A 932      25.492  44.375  16.724  1.00 12.80           O  
ANISOU 2132  O   LEU A 932     1853   2457    552     63   -236    139       O  
ATOM   2133  CB  LEU A 932      23.489  44.021  19.241  1.00  9.70           C  
ANISOU 2133  CB  LEU A 932     1327   1936    423     67   -155     76       C  
ATOM   2134  CG  LEU A 932      22.685  44.499  20.455  1.00 12.65           C  
ANISOU 2134  CG  LEU A 932     1852   2487    466     63   -240     66       C  
ATOM   2135  CD1 LEU A 932      21.284  44.002  20.387  1.00 12.29           C  
ANISOU 2135  CD1 LEU A 932     1807   2399    466     83   -201     60       C  
ATOM   2136  CD2 LEU A 932      23.397  44.113  21.789  1.00 12.43           C  
ANISOU 2136  CD2 LEU A 932     1774   2502    446     58   -250     84       C  
ATOM   2137  N   LYS A 933      26.401  43.013  18.291  1.00 13.45           N  
ANISOU 2137  N   LYS A 933     1892   2622    595     83   -258    197       N  
ATOM   2138  CA  LYS A 933      27.241  42.239  17.373  1.00 13.10           C  
ANISOU 2138  CA  LYS A 933     1824   2566    588    106   -240    239       C  
ATOM   2139  C   LYS A 933      26.690  40.830  17.125  1.00 15.23           C  
ANISOU 2139  C   LYS A 933     2108   2813    866    146   -208    273       C  
ATOM   2140  O   LYS A 933      27.119  40.177  16.184  1.00 14.97           O  
ANISOU 2140  O   LYS A 933     2067   2755    866    169   -185    298       O  
ATOM   2141  CB  LYS A 933      28.680  42.144  17.933  1.00 16.00           C  
ANISOU 2141  CB  LYS A 933     2139   2990    951    101   -267    272       C  
ATOM   2142  CG  LYS A 933      29.441  43.464  17.949  1.00 24.61           C  
ANISOU 2142  CG  LYS A 933     3209   4098   2044     56   -296    243       C  
ATOM   2143  CD  LYS A 933      30.867  43.251  18.452  1.00 30.28           C  
ANISOU 2143  CD  LYS A 933     3868   4878   2759     53   -324    279       C  
ATOM   2144  CE  LYS A 933      31.579  44.548  18.728  1.00 42.62           C  
ANISOU 2144  CE  LYS A 933     5409   6467   4319     -2   -360    247       C  
ATOM   2145  NZ  LYS A 933      33.014  44.327  19.053  1.00 51.81           N  
ANISOU 2145  NZ  LYS A 933     6507   7694   5485     -7   -385    285       N  
ATOM   2146  N   HIS A 934      25.787  40.341  18.003  1.00 11.29           N  
ANISOU 2146  N   HIS A 934     1558   2252    479    148   -170    244       N  
ATOM   2147  CA  HIS A 934      25.243  38.984  17.934  1.00 11.69           C  
ANISOU 2147  CA  HIS A 934     1645   2304    495    182   -156    285       C  
ATOM   2148  C   HIS A 934      23.784  39.001  18.343  1.00 16.12           C  
ANISOU 2148  C   HIS A 934     2290   2903    933    177   -170    286       C  
ATOM   2149  O   HIS A 934      23.317  40.002  18.883  1.00 17.03           O  
ANISOU 2149  O   HIS A 934     2413   3037   1020    154   -186    247       O  
ATOM   2150  CB  HIS A 934      26.075  37.973  18.805  1.00 12.67           C  
ANISOU 2150  CB  HIS A 934     1781   2510    521    210   -186    365       C  
ATOM   2151  CG  HIS A 934      27.561  38.133  18.675  1.00 16.87           C  
ANISOU 2151  CG  HIS A 934     2276   3081   1053    216   -208    392       C  
ATOM   2152  ND1 HIS A 934      28.314  37.445  17.734  1.00 19.04           N  
ANISOU 2152  ND1 HIS A 934     2534   3332   1370    246   -187    421       N  
ATOM   2153  CD2 HIS A 934      28.367  39.010  19.308  1.00 19.16           C  
ANISOU 2153  CD2 HIS A 934     2534   3425   1322    190   -245    383       C  
ATOM   2154  CE1 HIS A 934      29.544  37.921  17.854  1.00 18.32           C  
ANISOU 2154  CE1 HIS A 934     2396   3283   1280    238   -211    433       C  
ATOM   2155  NE2 HIS A 934      29.618  38.845  18.800  1.00 19.12           N  
ANISOU 2155  NE2 HIS A 934     2487   3432   1344    203   -248    411       N  
ATOM   2156  N   ALA A 935      23.053  37.913  18.068  1.00 12.65           N  
ANISOU 2156  N   ALA A 935     1866   2427    513    196   -140    305       N  
ATOM   2157  CA  ALA A 935      21.628  37.824  18.333  1.00 12.17           C  
ANISOU 2157  CA  ALA A 935     1801   2323    501    186   -115    271       C  
ATOM   2158  C   ALA A 935      21.266  38.192  19.754  1.00 14.65           C  
ANISOU 2158  C   ALA A 935     2149   2727    692    175   -146    283       C  
ATOM   2159  O   ALA A 935      22.004  37.888  20.708  1.00 13.08           O  
ANISOU 2159  O   ALA A 935     1914   2559    497    181   -158    310       O  
ATOM   2160  CB  ALA A 935      21.096  36.444  17.982  1.00 13.08           C  
ANISOU 2160  CB  ALA A 935     1969   2436    567    206    -97    320       C  
ATOM   2161  N   SER A 936      20.172  38.931  19.876  1.00 12.55           N  
ANISOU 2161  N   SER A 936     1863   2424    482    158   -130    225       N  
ATOM   2162  CA  SER A 936      19.626  39.362  21.155  1.00 14.83           C  
ANISOU 2162  CA  SER A 936     2190   2800    643    149   -153    224       C  
ATOM   2163  C   SER A 936      18.113  39.382  20.957  1.00 17.04           C  
ANISOU 2163  C   SER A 936     2492   3061    922    146   -128    198       C  
ATOM   2164  O   SER A 936      17.579  40.267  20.281  1.00 15.30           O  
ANISOU 2164  O   SER A 936     2283   2814    716    139   -126    152       O  
ATOM   2165  CB  SER A 936      20.205  40.716  21.557  1.00 19.54           C  
ANISOU 2165  CB  SER A 936     2780   3426   1219    131   -185    181       C  
ATOM   2166  OG  SER A 936      19.657  41.159  22.784  1.00 34.04           O  
ANISOU 2166  OG  SER A 936     4620   5312   3001    123   -194    158       O  
ATOM   2167  N   HIS A 937      17.431  38.332  21.471  1.00 13.99           N  
ANISOU 2167  N   HIS A 937     2108   2684    522    151   -108    234       N  
ATOM   2168  CA  HIS A 937      16.000  38.159  21.241  1.00 13.15           C  
ANISOU 2168  CA  HIS A 937     1991   2538    467    145    -78    210       C  
ATOM   2169  C   HIS A 937      15.206  39.004  22.228  1.00 17.25           C  
ANISOU 2169  C   HIS A 937     2534   3130    889    138    -85    182       C  
ATOM   2170  O   HIS A 937      14.734  38.506  23.238  1.00 16.17           O  
ANISOU 2170  O   HIS A 937     2394   3035    714    136    -76    206       O  
ATOM   2171  CB  HIS A 937      15.614  36.663  21.246  1.00 13.18           C  
ANISOU 2171  CB  HIS A 937     2001   2526    480    148    -55    263       C  
ATOM   2172  CG  HIS A 937      16.459  35.820  20.340  1.00 15.40           C  
ANISOU 2172  CG  HIS A 937     2306   2778    766    161    -53    303       C  
ATOM   2173  ND1 HIS A 937      16.413  35.969  18.958  1.00 16.33           N  
ANISOU 2173  ND1 HIS A 937     2433   2844    927    161    -46    276       N  
ATOM   2174  CD2 HIS A 937      17.362  34.863  20.643  1.00 16.76           C  
ANISOU 2174  CD2 HIS A 937     2473   2949    947    176    -55    358       C  
ATOM   2175  CE1 HIS A 937      17.295  35.109  18.471  1.00 15.37           C  
ANISOU 2175  CE1 HIS A 937     2312   2691    836    177    -41    310       C  
ATOM   2176  NE2 HIS A 937      17.887  34.417  19.448  1.00 16.71           N  
ANISOU 2176  NE2 HIS A 937     2472   2886    989    188    -46    361       N  
ATOM   2177  N   ILE A 938      15.091  40.301  21.927  1.00 15.15           N  
ANISOU 2177  N   ILE A 938     2274   2859    624    135    -97    125       N  
ATOM   2178  CA  ILE A 938      14.423  41.268  22.805  1.00 16.60           C  
ANISOU 2178  CA  ILE A 938     2460   3083    763    133   -101     80       C  
ATOM   2179  C   ILE A 938      13.059  41.693  22.276  1.00 25.31           C  
ANISOU 2179  C   ILE A 938     3571   4168   1879    137    -79     44       C  
ATOM   2180  O   ILE A 938      12.819  41.673  21.074  1.00 25.17           O  
ANISOU 2180  O   ILE A 938     3557   4100   1905    139    -72     39       O  
ATOM   2181  CB  ILE A 938      15.345  42.495  23.105  1.00 19.21           C  
ANISOU 2181  CB  ILE A 938     2793   3425   1079    127   -133     39       C  
ATOM   2182  CG1 ILE A 938      15.753  43.253  21.795  1.00 19.02           C  
ANISOU 2182  CG1 ILE A 938     2778   3342   1108    124   -141     13       C  
ATOM   2183  CG2 ILE A 938      16.560  42.089  23.943  1.00 20.25           C  
ANISOU 2183  CG2 ILE A 938     2911   3600   1184    121   -157     74       C  
ATOM   2184  CD1 ILE A 938      16.229  44.702  21.991  1.00 28.24           C  
ANISOU 2184  CD1 ILE A 938     3954   4508   2268    114   -167    -40       C  
ATOM   2185  N   SER A 939      12.180  42.096  23.186  1.00 28.27           N  
ANISOU 2185  N   SER A 939     3944   4587   2211    140    -69     18       N  
ATOM   2186  CA  SER A 939      10.835  42.605  22.897  1.00 29.27           C  
ANISOU 2186  CA  SER A 939     4071   4709   2342    149    -49    -18       C  
ATOM   2187  C   SER A 939      10.829  44.130  23.140  1.00 33.87           C  
ANISOU 2187  C   SER A 939     4666   5295   2910    160    -63    -84       C  
ATOM   2188  O   SER A 939      10.161  44.885  22.420  1.00 33.91           O  
ANISOU 2188  O   SER A 939     4675   5268   2941    172    -58   -119       O  
ATOM   2189  CB  SER A 939       9.813  41.932  23.813  1.00 34.10           C  
ANISOU 2189  CB  SER A 939     4669   5374   2915    148    -21      1       C  
ATOM   2190  OG  SER A 939      10.341  41.703  25.111  1.00 45.69           O  
ANISOU 2190  OG  SER A 939     6134   6898   4329    144    -28     20       O  
ATOM   2191  N   LYS A 940      11.600  44.561  24.152  1.00 29.20           N  
ANISOU 2191  N   LYS A 940     4078   4739   2278    154    -83    -98       N  
ATOM   2192  CA  LYS A 940      11.738  45.945  24.605  1.00 28.02           C  
ANISOU 2192  CA  LYS A 940     3944   4595   2109    159    -99   -162       C  
ATOM   2193  C   LYS A 940      13.217  46.361  24.635  1.00 26.47           C  
ANISOU 2193  C   LYS A 940     3754   4387   1918    140   -135   -166       C  
ATOM   2194  O   LYS A 940      14.087  45.521  24.830  1.00 26.22           O  
ANISOU 2194  O   LYS A 940     3710   4373   1881    128   -147   -118       O  
ATOM   2195  CB  LYS A 940      11.126  46.073  26.013  1.00 30.56           C  
ANISOU 2195  CB  LYS A 940     4263   4988   2362    166    -87   -185       C  
ATOM   2196  CG  LYS A 940      10.718  47.491  26.409  1.00 52.66           C  
ANISOU 2196  CG  LYS A 940     7079   7787   5142    180    -89   -263       C  
ATOM   2197  CD  LYS A 940      10.154  47.550  27.833  1.00 65.43           C  
ANISOU 2197  CD  LYS A 940     8693   9482   6684    188    -75   -286       C  
ATOM   2198  CE  LYS A 940       8.661  47.322  27.893  1.00 78.19           C  
ANISOU 2198  CE  LYS A 940    10296  11122   8292    212    -34   -288       C  
ATOM   2199  NZ  LYS A 940       8.160  47.321  29.295  1.00 86.83           N  
ANISOU 2199  NZ  LYS A 940    11384  12300   9308    219    -15   -306       N  
ATOM   2200  N   LEU A 941      13.487  47.658  24.462  1.00 18.43           N  
ANISOU 2200  N   LEU A 941     2753   3337    911    138   -153   -222       N  
ATOM   2201  CA  LEU A 941      14.832  48.214  24.487  1.00 15.47           C  
ANISOU 2201  CA  LEU A 941     2382   2951    544    115   -187   -232       C  
ATOM   2202  C   LEU A 941      15.262  48.652  25.899  1.00 19.94           C  
ANISOU 2202  C   LEU A 941     2952   3577   1047    102   -209   -266       C  
ATOM   2203  O   LEU A 941      14.410  49.055  26.697  1.00 19.72           O  
ANISOU 2203  O   LEU A 941     2935   3582    978    116   -195   -307       O  
ATOM   2204  CB  LEU A 941      14.904  49.440  23.574  1.00 14.44           C  
ANISOU 2204  CB  LEU A 941     2273   2753    462    113   -196   -275       C  
ATOM   2205  CG  LEU A 941      14.888  49.181  22.081  1.00 17.26           C
[truncated: 578,260 more chars]
