# Supplementary material for: Investigation of the Mechanism of Cinnamaldehyde in Irritable Bowel Syndrome Based via Network Pharmacology, Molecular Docking, and Animal Experiments
Source: Pediatr Discov. 2025 Oct 5:e70017. Online ahead of print. doi: 10.1002/pdi3.70017 (PMC13398650; doi:10.1002/pdi3.70017)
Supplement: Supplementary file 1 — Supporting Information S1 [file PDI3-9999-0-s001.zip › Supplementary Materials/Molecular Docking/PARP1/7aacQU.pdbqt]

REMARK   4 XXXX COMPLIES WITH FORMAT V. 2.0
ATOM      1  N   LYS A 662     -11.972  53.708 -17.862  1.00 32.11    -0.067 N 
ATOM      2  HN1 LYS A 662     -12.373  53.719 -16.924  1.00  0.00     0.275 HD
ATOM      3  HN2 LYS A 662     -12.485  53.080 -18.481  1.00  0.00     0.275 HD
ATOM      4  HN3 LYS A 662     -12.143  54.586 -18.352  1.00  0.00     0.275 HD
ATOM      5  CA  LYS A 662     -10.551  53.382 -17.828  1.00 30.86     0.172 C 
ATOM      6  HA  LYS A 662     -10.454  52.352 -17.411  1.00  0.00     0.098 H 
ATOM      7  C   LYS A 662      -9.760  54.329 -16.907  1.00 32.35     0.248 C 
ATOM      8  O   LYS A 662     -10.001  55.540 -16.881  1.00 30.54    -0.271 OA
ATOM      9  CB  LYS A 662      -9.947  53.366 -19.239  1.00 33.83    -0.042 C 
ATOM     10  HB1 LYS A 662      -8.861  53.117 -19.213  1.00  0.00     0.030 H 
ATOM     11  HB2 LYS A 662     -10.133  54.326 -19.774  1.00  0.00     0.030 H 
ATOM     12  HB3 LYS A 662     -10.508  52.680 -19.916  1.00  0.00     0.030 H 
ATOM     13  N   SER A 663      -8.820  53.759 -16.152  1.00 27.42    -0.344 N 
ATOM     14  HN  SER A 663      -8.674  52.753 -16.237  1.00  0.00     0.163 HD
ATOM     15  CA  SER A 663      -7.989  54.504 -15.209  1.00 25.99     0.109 C 
ATOM     16  HA  SER A 663      -8.672  55.025 -14.498  1.00  0.00     0.090 H 
ATOM     17  C   SER A 663      -7.119  55.569 -15.873  1.00 30.79     0.243 C 
ATOM     18  O   SER A 663      -6.552  55.336 -16.949  1.00 31.03    -0.271 OA
ATOM     19  CB  SER A 663      -7.118  53.551 -14.394  1.00 27.22     0.044 C 
ATOM     20  HB1 SER A 663      -6.502  52.890 -15.047  1.00  0.00     0.077 H 
ATOM     21  HB2 SER A 663      -7.725  52.765 -13.887  1.00  0.00     0.077 H 
ATOM     22  OG  SER A 663      -6.319  54.277 -13.474  1.00 27.71    -0.398 OA
ATOM     23  HG  SER A 663      -5.777  53.684 -12.967  1.00  0.00     0.209 HD
ATOM     24  N   LYS A 664      -7.010  56.733 -15.203  1.00 27.48    -0.346 N 
ATOM     25  HN  LYS A 664      -7.550  56.839 -14.344  1.00  0.00     0.163 HD
ATOM     26  CA  LYS A 664      -6.169  57.856 -15.623  1.00 27.81     0.086 C 
ATOM     27  HA  LYS A 664      -5.928  57.718 -16.703  1.00  0.00     0.086 H 
ATOM     28  C   LYS A 664      -4.834  57.858 -14.835  1.00 30.58     0.240 C 
ATOM     29  O   LYS A 664      -3.971  58.721 -15.066  1.00 31.03    -0.271 OA
ATOM     30  CB  LYS A 664      -6.912  59.195 -15.473  1.00 31.13    -0.049 C 
ATOM     31  HB1 LYS A 664      -6.272  60.050 -15.793  1.00  0.00     0.030 H 
ATOM     32  HB2 LYS A 664      -7.296  59.336 -14.436  1.00  0.00     0.030 H 
ATOM     33  HB3 LYS A 664      -7.886  59.186 -16.016  1.00  0.00     0.030 H 
ATOM     34  N   LEU A 665      -4.651  56.869 -13.939  1.00 23.14    -0.346 N 
ATOM     35  HN  LEU A 665      -5.403  56.199 -13.780  1.00  0.00     0.163 HD
ATOM     36  CA  LEU A 665      -3.405  56.729 -13.189  1.00 20.54     0.090 C 
ATOM     37  HA  LEU A 665      -3.222  57.664 -12.610  1.00  0.00     0.087 H 
ATOM     38  C   LEU A 665      -2.227  56.495 -14.146  1.00 21.20     0.243 C 
ATOM     39  O   LEU A 665      -2.400  55.829 -15.167  1.00 20.01    -0.271 OA
ATOM     40  CB  LEU A 665      -3.485  55.544 -12.214  1.00 19.77    -0.035 C 
ATOM     41  HB1 LEU A 665      -2.454  55.209 -11.951  1.00  0.00     0.037 H 
ATOM     42  HB2 LEU A 665      -3.863  54.644 -12.753  1.00  0.00     0.037 H 
ATOM     43  CG  LEU A 665      -4.298  55.750 -10.931  1.00 24.57    -0.059 C 
ATOM     44  HG  LEU A 665      -5.292  56.170 -11.210  1.00  0.00     0.039 H 
ATOM     45  CD1 LEU A 665      -4.520  54.439 -10.220  1.00 24.39    -0.073 C 
ATOM     46 1HD1 LEU A 665      -5.111  54.589  -9.287  1.00  0.00     0.028 H 
ATOM     47 2HD1 LEU A 665      -3.559  53.911 -10.019  1.00  0.00     0.028 H 
ATOM     48 3HD1 LEU A 665      -4.991  53.682 -10.889  1.00  0.00     0.028 H 
ATOM     49  CD2 LEU A 665      -3.613  56.727  -9.987  1.00 26.07    -0.073 C 
ATOM     50 1HD2 LEU A 665      -4.204  56.877  -9.054  1.00  0.00     0.028 H 
ATOM     51 2HD2 LEU A 665      -3.395  57.697 -10.492  1.00  0.00     0.028 H 
ATOM     52 3HD2 LEU A 665      -2.568  56.411  -9.761  1.00  0.00     0.028 H 
ATOM     53  N   PRO A 666      -1.028  57.024 -13.844  1.00 18.73    -0.337 N 
ATOM     54  CA  PRO A 666       0.137  56.713 -14.699  1.00 19.14     0.091 C 
ATOM     55  HA  PRO A 666       0.027  57.188 -15.702  1.00  0.00     0.087 H 
ATOM     56  C   PRO A 666       0.318  55.194 -14.836  1.00 19.46     0.241 C 
ATOM     57  O   PRO A 666       0.079  54.442 -13.867  1.00 18.36    -0.271 OA
ATOM     58  CB  PRO A 666       1.311  57.332 -13.935  1.00 21.07    -0.036 C 
ATOM     59  HB1 PRO A 666       2.115  57.737 -14.593  1.00  0.00     0.036 H 
ATOM     60  HB2 PRO A 666       1.946  56.586 -13.402  1.00  0.00     0.036 H 
ATOM     61  CG  PRO A 666       0.691  58.358 -13.032  1.00 25.98    -0.048 C 
ATOM     62  HG1 PRO A 666       1.329  58.627 -12.158  1.00  0.00     0.035 H 
ATOM     63  HG2 PRO A 666       0.644  59.377 -13.481  1.00  0.00     0.035 H 
ATOM     64  CD  PRO A 666      -0.638  57.813 -12.653  1.00 20.89    -0.001 C 
ATOM     65  HD1 PRO A 666      -0.651  57.244 -11.694  1.00  0.00     0.064 H 
ATOM     66  HD2 PRO A 666      -1.383  58.581 -12.340  1.00  0.00     0.064 H 
ATOM     67  N   LYS A 667       0.699  54.741 -16.048  1.00 16.19    -0.346 N 
ATOM     68  HN  LYS A 667       0.836  55.423 -16.794  1.00  0.00     0.163 HD
ATOM     69  CA  LYS A 667       0.928  53.326 -16.355  1.00 16.26     0.089 C 
ATOM     70  HA  LYS A 667      -0.066  52.826 -16.289  1.00  0.00     0.087 H 
ATOM     71  C   LYS A 667       1.843  52.616 -15.321  1.00 18.39     0.243 C 
ATOM     72  O   LYS A 667       1.446  51.539 -14.870  1.00 15.54    -0.271 OA
ATOM     73  CB  LYS A 667       1.430  53.103 -17.790  1.00 19.48    -0.038 C 
ATOM     74  HB1 LYS A 667       2.420  53.593 -17.943  1.00  0.00     0.036 H 
ATOM     75  HB2 LYS A 667       0.820  53.687 -18.517  1.00  0.00     0.036 H 
ATOM     76  CG  LYS A 667       1.488  51.623 -18.194  1.00 40.55    -0.061 C 
ATOM     77  HG1 LYS A 667       2.200  51.474 -19.039  1.00  0.00     0.033 H 
ATOM     78  HG2 LYS A 667       2.002  51.021 -17.409  1.00  0.00     0.033 H 
ATOM     79  CD  LYS A 667       0.114  51.018 -18.529  1.00 56.60    -0.043 C 
ATOM     80  HD1 LYS A 667      -0.663  51.362 -17.807  1.00  0.00     0.035 H 
ATOM     81  HD2 LYS A 667      -0.302  51.461 -19.464  1.00  0.00     0.035 H 
ATOM     82  CE  LYS A 667       0.149  49.506 -18.611  1.00 72.17     0.080 C 
ATOM     83  HE1 LYS A 667      -0.862  49.094 -18.835  1.00  0.00     0.075 H 
ATOM     84  HE2 LYS A 667       0.309  49.054 -17.604  1.00  0.00     0.075 H 
ATOM     85  NZ  LYS A 667       1.159  49.008 -19.588  1.00 82.50    -0.079 N 
ATOM     86  HZ1 LYS A 667       1.183  47.990 -19.643  1.00  0.00     0.274 HD
ATOM     87  HZ2 LYS A 667       2.084  49.385 -19.383  1.00  0.00     0.274 HD
ATOM     88  HZ3 LYS A 667       1.013  49.422 -20.509  1.00  0.00     0.274 HD
ATOM     89  N   PRO A 668       2.975  53.211 -14.835  1.00 17.81    -0.337 N 
ATOM     90  CA  PRO A 668       3.766  52.518 -13.795  1.00 16.24     0.091 C 
ATOM     91  HA  PRO A 668       4.143  51.550 -14.202  1.00  0.00     0.087 H 
ATOM     92  C   PRO A 668       2.979  52.254 -12.500  1.00 16.81     0.241 C 
ATOM     93  O   PRO A 668       3.193  51.223 -11.833  1.00 15.03    -0.271 OA
ATOM     94  CB  PRO A 668       4.954  53.474 -13.571  1.00 18.34    -0.036 C 
ATOM     95  HB1 PRO A 668       5.896  52.963 -13.262  1.00  0.00     0.036 H 
ATOM     96  HB2 PRO A 668       4.856  54.115 -12.664  1.00  0.00     0.036 H 
ATOM     97  CG  PRO A 668       5.071  54.258 -14.878  1.00 24.04    -0.048 C 
ATOM     98  HG1 PRO A 668       5.687  53.769 -15.668  1.00  0.00     0.035 H 
ATOM     99  HG2 PRO A 668       5.690  55.184 -14.819  1.00  0.00     0.035 H 
ATOM    100  CD  PRO A 668       3.635  54.478 -15.240  1.00 20.31    -0.001 C 
ATOM    101  HD1 PRO A 668       3.183  55.396 -14.797  1.00  0.00     0.064 H 
ATOM    102  HD2 PRO A 668       3.466  54.766 -16.304  1.00  0.00     0.064 H 
ATOM    103  N   VAL A 669       2.072  53.184 -12.123  1.00 14.38    -0.346 N 
ATOM    104  HN  VAL A 669       1.964  54.024 -12.691  1.00  0.00     0.163 HD
ATOM    105  CA  VAL A 669       1.232  53.025 -10.917  1.00 13.43     0.092 C 
ATOM    106  HA  VAL A 669       1.914  52.692 -10.100  1.00  0.00     0.088 H 
ATOM    107  C   VAL A 669       0.230  51.889 -11.135  1.00 14.54     0.241 C 
ATOM    108  O   VAL A 669       0.044  51.059 -10.244  1.00 12.56    -0.271 OA
ATOM    109  CB  VAL A 669       0.557  54.336 -10.419  1.00 15.68    -0.033 C 
ATOM    110  HB  VAL A 669      -0.051  54.744 -11.260  1.00  0.00     0.042 H 
ATOM    111  CG1 VAL A 669      -0.393  54.079  -9.238  1.00 13.98    -0.071 C 
ATOM    112 1HG1 VAL A 669      -0.877  55.018  -8.881  1.00  0.00     0.028 H 
ATOM    113 2HG1 VAL A 669       0.128  53.550  -8.406  1.00  0.00     0.028 H 
ATOM    114 3HG1 VAL A 669      -1.153  53.303  -9.490  1.00  0.00     0.028 H 
ATOM    115  CG2 VAL A 669       1.600  55.386 -10.050  1.00 15.89    -0.071 C 
ATOM    116 1HG2 VAL A 669       1.116  56.325  -9.693  1.00  0.00     0.028 H 
ATOM    117 2HG2 VAL A 669       2.302  55.581 -10.894  1.00  0.00     0.028 H 
ATOM    118 3HG2 VAL A 669       2.332  54.993  -9.306  1.00  0.00     0.028 H 
ATOM    119  N   GLN A 670      -0.389  51.845 -12.327  1.00 13.02    -0.346 N 
ATOM    120  HN  GLN A 670      -0.189  52.578 -13.008  1.00  0.00     0.163 HD
ATOM    121  CA  GLN A 670      -1.336  50.793 -12.691  1.00 12.88     0.090 C 
ATOM    122  HA  GLN A 670      -2.171  50.813 -11.953  1.00  0.00     0.087 H 
ATOM    123  C   GLN A 670      -0.668  49.406 -12.614  1.00 13.53     0.241 C 
ATOM    124  O   GLN A 670      -1.211  48.492 -11.989  1.00 12.36    -0.271 OA
ATOM    125  CB  GLN A 670      -1.932  51.045 -14.087  1.00 14.55    -0.030 C 
ATOM    126  HB1 GLN A 670      -1.137  51.044 -14.868  1.00  0.00     0.037 H 
ATOM    127  HB2 GLN A 670      -2.526  50.167 -14.434  1.00  0.00     0.037 H 
ATOM    128  CG  GLN A 670      -2.754  52.317 -14.148  1.00 17.57     0.011 C 
ATOM    129  HG1 GLN A 670      -2.123  53.230 -14.040  1.00  0.00     0.047 H 
ATOM    130  HG2 GLN A 670      -3.388  52.451 -13.241  1.00  0.00     0.047 H 
ATOM    131  CD  GLN A 670      -3.570  52.336 -15.421  1.00 33.61     0.215 C 
ATOM    132  NE2 GLN A 670      -3.646  53.497 -16.051  1.00 24.12    -0.370 N 
ATOM    133 1HE2 GLN A 670      -3.195  54.340 -15.696  1.00  0.00     0.159 HD
ATOM    134 2HE2 GLN A 670      -4.196  53.510 -16.910  1.00  0.00     0.159 HD
ATOM    135  OE1 GLN A 670      -4.118  51.311 -15.853  1.00 25.71    -0.274 OA
ATOM    136  N   ASP A 671       0.540  49.295 -13.181  1.00 12.97    -0.346 N 
ATOM    137  HN  ASP A 671       0.917  50.110 -13.665  1.00  0.00     0.163 HD
ATOM    138  CA  ASP A 671       1.352  48.082 -13.150  1.00 13.46     0.098 C 
ATOM    139  HA  ASP A 671       0.739  47.261 -13.589  1.00  0.00     0.088 H 
ATOM    140  C   ASP A 671       1.705  47.672 -11.717  1.00 13.26     0.241 C 
ATOM    141  O   ASP A 671       1.595  46.493 -11.376  1.00 11.22    -0.271 OA
ATOM    142  CB  ASP A 671       2.597  48.236 -14.023  1.00 15.38     0.043 C 
ATOM    143  HB1 ASP A 671       3.186  49.135 -13.726  1.00  0.00     0.052 H 
ATOM    144  HB2 ASP A 671       3.348  47.445 -13.792  1.00  0.00     0.052 H 
ATOM    145  CG  ASP A 671       2.268  48.263 -15.517  1.00 30.02     0.175 C 
ATOM    146  OD1 ASP A 671       1.123  47.918 -15.881  1.00 28.61    -0.648 OA
ATOM    147  OD2 ASP A 671       3.169  48.583 -16.320  1.00 39.75    -0.648 OA
ATOM    148  N   LEU A 672       2.031  48.662 -10.860  1.00 10.99    -0.346 N 
ATOM    149  HN  LEU A 672       2.074  49.619 -11.209  1.00  0.00     0.163 HD
ATOM    150  CA  LEU A 672       2.325  48.414  -9.450  1.00 10.96     0.089 C 
ATOM    151  HA  LEU A 672       3.155  47.672  -9.393  1.00  0.00     0.087 H 
ATOM    152  C   LEU A 672       1.076  47.801  -8.749  1.00 13.48     0.241 C 
ATOM    153  O   LEU A 672       1.187  46.750  -8.110  1.00 11.61    -0.271 OA
ATOM    154  CB  LEU A 672       2.797  49.717  -8.774  1.00 10.75    -0.035 C 
ATOM    155  HB1 LEU A 672       3.733  50.080  -9.260  1.00  0.00     0.037 H 
ATOM    156  HB2 LEU A 672       2.103  50.551  -9.031  1.00  0.00     0.037 H 
ATOM    157  CG  LEU A 672       2.989  49.648  -7.265  1.00 15.12    -0.059 C 
ATOM    158  HG  LEU A 672       2.100  49.124  -6.843  1.00  0.00     0.039 H 
ATOM    159  CD1 LEU A 672       4.216  48.803  -6.921  1.00 15.45    -0.073 C 
ATOM    160 1HD1 LEU A 672       4.188  47.785  -7.375  1.00  0.00     0.028 H 
ATOM    161 2HD1 LEU A 672       4.359  48.742  -5.817  1.00  0.00     0.028 H 
ATOM    162 3HD1 LEU A 672       5.156  49.336  -7.198  1.00  0.00     0.028 H 
ATOM    163  CD2 LEU A 672       3.028  51.047  -6.641  1.00 14.24    -0.073 C 
ATOM    164 1HD2 LEU A 672       2.133  51.663  -6.892  1.00  0.00     0.028 H 
ATOM    165 2HD2 LEU A 672       3.968  51.580  -6.918  1.00  0.00     0.028 H 
ATOM    166 3HD2 LEU A 672       3.171  50.986  -5.537  1.00  0.00     0.028 H 
ATOM    167  N   ILE A 673      -0.116  48.426  -8.936  1.00 13.42    -0.346 N 
ATOM    168  HN  ILE A 673      -0.125  49.274  -9.502  1.00  0.00     0.163 HD
ATOM    169  CA  ILE A 673      -1.395  47.960  -8.376  1.00 13.89     0.092 C 
ATOM    170  HA  ILE A 673      -1.269  47.921  -7.269  1.00  0.00     0.088 H 
ATOM    171  C   ILE A 673      -1.708  46.520  -8.845  1.00 16.28     0.241 C 
ATOM    172  O   ILE A 673      -2.041  45.668  -8.013  1.00 13.68    -0.271 OA
ATOM    173  CB  ILE A 673      -2.571  48.955  -8.667  1.00 17.30    -0.030 C 
ATOM    174  HB  ILE A 673      -2.632  49.054  -9.776  1.00  0.00     0.043 H 
ATOM    175  CG1 ILE A 673      -2.309  50.397  -8.108  1.00 18.05    -0.063 C 
ATOM    176 1HG1 ILE A 673      -3.239  51.003  -8.209  1.00  0.00     0.033 H 
ATOM    177 2HG1 ILE A 673      -1.626  50.940  -8.802  1.00  0.00     0.033 H 
ATOM    178  CG2 ILE A 673      -3.920  48.417  -8.208  1.00 15.24    -0.071 C 
ATOM    179 1HG2 ILE A 673      -4.106  47.392  -8.605  1.00  0.00     0.028 H 
ATOM    180 2HG2 ILE A 673      -4.749  49.114  -8.472  1.00  0.00     0.028 H 
ATOM    181 3HG2 ILE A 673      -4.016  48.448  -7.098  1.00  0.00     0.028 H 
ATOM    182  CD1 ILE A 673      -1.771  50.527  -6.659  1.00 20.48    -0.076 C 
ATOM    183 1HD1 ILE A 673      -1.585  51.552  -6.262  1.00  0.00     0.027 H 
ATOM    184 2HD1 ILE A 673      -0.841  49.921  -6.558  1.00  0.00     0.027 H 
ATOM    185 3HD1 ILE A 673      -2.454  49.984  -5.965  1.00  0.00     0.027 H 
ATOM    186  N   LYS A 674      -1.523  46.239 -10.145  1.00 14.56    -0.346 N 
ATOM    187  HN  LYS A 674      -1.210  46.984 -10.767  1.00  0.00     0.163 HD
ATOM    188  CA  LYS A 674      -1.753  44.900 -10.707  1.00 14.54     0.089 C 
ATOM    189  HA  LYS A 674      -2.813  44.622 -10.501  1.00  0.00     0.087 H 
ATOM    190  C   LYS A 674      -0.853  43.846 -10.037  1.00 19.40     0.241 C 
ATOM    191  O   LYS A 674      -1.344  42.773  -9.674  1.00 20.89    -0.271 OA
ATOM    192  CB  LYS A 674      -1.554  44.889 -12.228  1.00 17.08    -0.038 C 
ATOM    193  HB1 LYS A 674      -0.614  45.418 -12.510  1.00  0.00     0.036 H 
ATOM    194  HB2 LYS A 674      -1.303  43.864 -12.589  1.00  0.00     0.036 H 
ATOM    195  CG  LYS A 674      -2.747  45.457 -12.990  1.00 30.33    -0.061 C 
ATOM    196  HG1 LYS A 674      -2.911  46.531 -12.739  1.00  0.00     0.033 H 
ATOM    197  HG2 LYS A 674      -3.706  45.037 -12.607  1.00  0.00     0.033 H 
ATOM    198  CD  LYS A 674      -2.619  45.255 -14.511  1.00 42.56    -0.043 C 
ATOM    199  HD1 LYS A 674      -2.064  44.316 -14.743  1.00  0.00     0.035 H 
ATOM    200  HD2 LYS A 674      -3.606  45.000 -14.963  1.00  0.00     0.035 H 
ATOM    201  CE  LYS A 674      -1.994  46.438 -15.213  1.00 59.33     0.080 C 
ATOM    202  HE1 LYS A 674      -2.550  47.380 -14.996  1.00  0.00     0.075 H 
ATOM    203  HE2 LYS A 674      -1.012  46.708 -14.760  1.00  0.00     0.075 H 
ATOM    204  NZ  LYS A 674      -1.871  46.205 -16.676  1.00 74.45    -0.079 N 
ATOM    205  HZ1 LYS A 674      -1.449  47.004 -17.150  1.00  0.00     0.274 HD
ATOM    206  HZ2 LYS A 674      -2.770  45.958 -17.091  1.00  0.00     0.274 HD
ATOM    207  HZ3 LYS A 674      -1.363  45.343 -16.874  1.00  0.00     0.274 HD
ATOM    208  N   MET A 675       0.435  44.179  -9.830  1.00 14.37    -0.346 N 
ATOM    209  HN  MET A 675       0.746  45.110 -10.107  1.00  0.00     0.163 HD
ATOM    210  CA  MET A 675       1.416  43.267  -9.224  1.00 15.10     0.090 C 
ATOM    211  HA  MET A 675       1.499  42.340  -9.838  1.00  0.00     0.087 H 
ATOM    212  C   MET A 675       1.053  42.906  -7.792  1.00 17.60     0.241 C 
ATOM    213  O   MET A 675       1.195  41.748  -7.408  1.00 17.73    -0.271 OA
ATOM    214  CB  MET A 675       2.783  43.937  -9.113  1.00 18.16    -0.030 C 
ATOM    215  HB1 MET A 675       3.402  43.389  -8.365  1.00  0.00     0.037 H 
ATOM    216  HB2 MET A 675       2.669  44.924  -8.608  1.00  0.00     0.037 H 
ATOM    217  CG  MET A 675       3.572  44.114 -10.374  1.00 24.92    -0.021 C 
ATOM    218  HG1 MET A 675       3.844  43.163 -10.889  1.00  0.00     0.049 H 
ATOM    219  HG2 MET A 675       2.995  44.544 -11.226  1.00  0.00     0.049 H 
ATOM    220  SD  MET A 675       4.989  45.116  -9.838  1.00 31.31    -0.173 SA
ATOM    221  CE  MET A 675       5.870  43.950  -8.957  1.00 26.22    -0.035 C 
ATOM    222  HE1 MET A 675       6.740  44.565  -8.628  1.00  0.00     0.041 H 
ATOM    223  HE2 MET A 675       6.120  43.014  -9.508  1.00  0.00     0.041 H 
ATOM    224  HE3 MET A 675       5.309  43.431  -8.145  1.00  0.00     0.041 H 
ATOM    225  N   ILE A 676       0.676  43.909  -6.975  1.00 12.90    -0.346 N 
ATOM    226  HN  ILE A 676       0.527  44.837  -7.370  1.00  0.00     0.163 HD
ATOM    227  CA  ILE A 676       0.473  43.710  -5.533  1.00 13.18     0.092 C 
ATOM    228  HA  ILE A 676       1.247  42.975  -5.212  1.00  0.00     0.088 H 
ATOM    229  C   ILE A 676      -0.874  43.078  -5.196  1.00 16.15     0.241 C 
ATOM    230  O   ILE A 676      -0.981  42.441  -4.140  1.00 15.42    -0.271 OA
ATOM    231  CB  ILE A 676       0.756  45.005  -4.734  1.00 16.84    -0.030 C 
ATOM    232  HB  ILE A 676       0.707  44.754  -3.649  1.00  0.00     0.043 H 
ATOM    233  CG1 ILE A 676      -0.286  46.119  -5.010  1.00 17.90    -0.063 C 
ATOM    234 1HG1 ILE A 676      -0.202  46.491  -6.058  1.00  0.00     0.033 H 
ATOM    235 2HG1 ILE A 676      -1.318  45.698  -5.048  1.00  0.00     0.033 H 
ATOM    236  CG2 ILE A 676       2.186  45.480  -5.042  1.00 16.88    -0.071 C 
ATOM    237 1HG2 ILE A 676       2.390  46.413  -4.466  1.00  0.00     0.028 H 
ATOM    238 2HG2 ILE A 676       2.365  45.608  -6.135  1.00  0.00     0.028 H 
ATOM    239 3HG2 ILE A 676       2.947  44.688  -4.851  1.00  0.00     0.028 H 
ATOM    240  CD1 ILE A 676      -0.205  47.279  -4.010  1.00 22.34    -0.076 C 
ATOM    241 1HD1 ILE A 676      -0.954  48.080  -4.209  1.00  0.00     0.027 H 
ATOM    242 2HD1 ILE A 676       0.827  47.700  -3.972  1.00  0.00     0.027 H 
ATOM    243 3HD1 ILE A 676      -0.289  46.907  -2.962  1.00  0.00     0.027 H 
ATOM    244  N   PHE A 677      -1.877  43.213  -6.081  1.00 13.24    -0.346 N 
ATOM    245  HN  PHE A 677      -1.738  43.759  -6.931  1.00  0.00     0.163 HD
ATOM    246  CA  PHE A 677      -3.168  42.575  -5.823  1.00 13.59     0.093 C 
ATOM    247  HA  PHE A 677      -3.176  42.290  -4.745  1.00  0.00     0.088 H 
ATOM    248  C   PHE A 677      -3.369  41.275  -6.627  1.00 17.80     0.241 C 
ATOM    249  O   PHE A 677      -4.485  40.753  -6.648  1.00 18.92    -0.271 OA
ATOM    250  CB  PHE A 677      -4.331  43.564  -6.029  1.00 14.68    -0.014 C 
ATOM    251  HB1 PHE A 677      -4.238  44.080  -7.013  1.00  0.00     0.043 H 
ATOM    252  HB2 PHE A 677      -5.288  43.016  -6.195  1.00  0.00     0.043 H 
ATOM    253  CG  PHE A 677      -4.480  44.568  -4.914  1.00 14.56    -0.056 A 
ATOM    254  CD1 PHE A 677      -5.096  44.218  -3.717  1.00 17.49    -0.077 A 
ATOM    255  HD1 PHE A 677      -5.457  43.186  -3.571  1.00  0.00     0.084 H 
ATOM    256  CD2 PHE A 677      -4.017  45.869  -5.061  1.00 15.69    -0.077 A 
ATOM    257  HD2 PHE A 677      -3.511  46.165  -5.995  1.00  0.00     0.084 H 
ATOM    258  CE1 PHE A 677      -5.263  45.161  -2.694  1.00 18.26    -0.082 A 
ATOM    259  HE1 PHE A 677      -5.753  44.870  -1.750  1.00  0.00     0.083 H 
ATOM    260  CE2 PHE A 677      -4.185  46.810  -4.038  1.00 18.02    -0.082 A 
ATOM    261  HE2 PHE A 677      -3.813  47.840  -4.169  1.00  0.00     0.083 H 
ATOM    262  CZ  PHE A 677      -4.815  46.450  -2.868  1.00 16.98    -0.083 A 
ATOM    263  HZ  PHE A 677      -4.961  47.196  -2.069  1.00  0.00     0.083 H 
ATOM    264  N   ASP A 678      -2.288  40.739  -7.257  1.00 13.64    -0.345 N 
ATOM    265  HN  ASP A 678      -1.390  41.213  -7.165  1.00  0.00     0.163 HD
ATOM    266  CA  ASP A 678      -2.350  39.508  -8.066  1.00 13.93     0.098 C 
ATOM    267  HA  ASP A 678      -3.183  39.614  -8.799  1.00  0.00     0.088 H 
ATOM    268  C   ASP A 678      -2.644  38.282  -7.173  1.00 16.97     0.241 C 
ATOM    269  O   ASP A 678      -1.780  37.875  -6.397  1.00 17.00    -0.271 OA
ATOM    270  CB  ASP A 678      -1.035  39.316  -8.853  1.00 15.41     0.043 C 
ATOM    271  HB1 ASP A 678      -0.713  40.285  -9.300  1.00  0.00     0.052 H 
ATOM    272  HB2 ASP A 678      -0.191  39.134  -8.147  1.00  0.00     0.052 H 
ATOM    273  CG  ASP A 678      -1.063  38.232  -9.923  1.00 25.69     0.175 C 
ATOM    274  OD1 ASP A 678      -1.546  37.112  -9.631  1.00 23.81    -0.648 OA
ATOM    275  OD2 ASP A 678      -0.546  38.485 -11.034  1.00 33.90    -0.648 OA
ATOM    276  N   VAL A 679      -3.856  37.710  -7.283  1.00 16.74    -0.346 N 
ATOM    277  HN  VAL A 679      -4.506  38.096  -7.967  1.00  0.00     0.163 HD
ATOM    278  CA  VAL A 679      -4.307  36.553  -6.472  1.00 17.56     0.092 C 
ATOM    279  HA  VAL A 679      -4.165  36.828  -5.401  1.00  0.00     0.088 H 
ATOM    280  C   VAL A 679      -3.427  35.308  -6.743  1.00 17.76     0.241 C 
ATOM    281  O   VAL A 679      -3.083  34.574  -5.813  1.00 14.79    -0.271 OA
ATOM    282  CB  VAL A 679      -5.830  36.279  -6.678  1.00 24.23    -0.033 C 
ATOM    283  HB  VAL A 679      -6.034  36.294  -7.774  1.00  0.00     0.042 H 
ATOM    284  CG1 VAL A 679      -6.251  34.911  -6.143  1.00 24.45    -0.071 C 
ATOM    285 1HG1 VAL A 679      -5.634  34.112  -6.616  1.00  0.00     0.028 H 
ATOM    286 2HG1 VAL A 679      -7.343  34.729  -6.273  1.00  0.00     0.028 H 
ATOM    287 3HG1 VAL A 679      -6.211  34.867  -5.030  1.00  0.00     0.028 H 
ATOM    288  CG2 VAL A 679      -6.674  37.372  -6.031  1.00 24.52    -0.071 C 
ATOM    289 1HG2 VAL A 679      -6.367  38.370  -6.421  1.00  0.00     0.028 H 
ATOM    290 2HG2 VAL A 679      -6.634  37.328  -4.918  1.00  0.00     0.028 H 
ATOM    291 3HG2 VAL A 679      -7.766  37.190  -6.161  1.00  0.00     0.028 H 
ATOM    292  N   GLU A 680      -3.052  35.093  -8.016  1.00 16.36    -0.346 N 
ATOM    293  HN  GLU A 680      -3.366  35.744  -8.735  1.00  0.00     0.163 HD
ATOM    294  CA  GLU A 680      -2.208  33.958  -8.413  1.00 15.79     0.090 C 
ATOM    295  HA  GLU A 680      -2.695  33.040  -8.009  1.00  0.00     0.087 H 
ATOM    296  C   GLU A 680      -0.816  34.031  -7.780  1.00 17.90     0.241 C 
ATOM    297  O   GLU A 680      -0.289  32.999  -7.351  1.00 17.96    -0.271 OA
ATOM    298  CB  GLU A 680      -2.165  33.797  -9.948  1.00 17.44    -0.029 C 
ATOM    299  HB1 GLU A 680      -1.819  34.736 -10.440  1.00  0.00     0.037 H 
ATOM    300  HB2 GLU A 680      -1.337  33.117 -10.256  1.00  0.00     0.037 H 
ATOM    301  CG  GLU A 680      -3.500  33.334 -10.528  1.00 26.63     0.018 C 
ATOM    302  HG1 GLU A 680      -4.233  34.174 -10.502  1.00  0.00     0.049 H 
ATOM    303  HG2 GLU A 680      -3.401  33.186 -11.629  1.00  0.00     0.049 H 
ATOM    304  CD  GLU A 680      -4.117  32.093  -9.895  1.00 46.86     0.172 C 
ATOM    305  OE1 GLU A 680      -3.418  31.055  -9.805  1.00 49.42    -0.648 OA
ATOM    306  OE2 GLU A 680      -5.295  32.164  -9.473  1.00 30.00    -0.648 OA
ATOM    307  N   SER A 681      -0.271  35.252  -7.617  1.00 14.02    -0.344 N 
ATOM    308  HN  SER A 681      -0.771  36.068  -7.971  1.00  0.00     0.163 HD
ATOM    309  CA  SER A 681       1.018  35.444  -6.947  1.00 13.71     0.109 C 
ATOM    310  HA  SER A 681       1.763  34.765  -7.423  1.00  0.00     0.090 H 
ATOM    311  C   SER A 681       0.915  35.077  -5.465  1.00 14.84     0.243 C 
ATOM    312  O   SER A 681       1.851  34.517  -4.906  1.00 14.10    -0.271 OA
ATOM    313  CB  SER A 681       1.509  36.877  -7.109  1.00 16.39     0.044 C 
ATOM    314  HB1 SER A 681       0.802  37.615  -6.664  1.00  0.00     0.077 H 
ATOM    315  HB2 SER A 681       2.394  37.092  -6.465  1.00  0.00     0.077 H 
ATOM    316  OG  SER A 681       1.767  37.145  -8.474  1.00 24.40    -0.398 OA
ATOM    317  HG  SER A 681       2.073  38.039  -8.575  1.00  0.00     0.209 HD
ATOM    318  N   MET A 682      -0.242  35.365  -4.841  1.00 12.05    -0.346 N 
ATOM    319  HN  MET A 682      -0.981  35.829  -5.368  1.00  0.00     0.163 HD
ATOM    320  CA  MET A 682      -0.481  35.036  -3.428  1.00 11.48     0.090 C 
ATOM    321  HA  MET A 682       0.359  35.453  -2.825  1.00  0.00     0.087 H 
ATOM    322  C   MET A 682      -0.491  33.516  -3.251  1.00 14.29     0.241 C 
ATOM    323  O   MET A 682       0.159  33.012  -2.334  1.00 13.62    -0.271 OA
ATOM    324  CB  MET A 682      -1.783  35.645  -2.920  1.00 13.39    -0.030 C 
ATOM    325  HB1 MET A 682      -2.002  35.288  -1.887  1.00  0.00     0.037 H 
ATOM    326  HB2 MET A 682      -2.654  35.208  -3.461  1.00  0.00     0.037 H 
ATOM    327  CG  MET A 682      -1.829  37.154  -2.978  1.00 16.52    -0.021 C 
ATOM    328  HG1 MET A 682      -0.990  37.622  -2.413  1.00  0.00     0.049 H 
ATOM    329  HG2 MET A 682      -1.577  37.544  -3.992  1.00  0.00     0.049 H 
ATOM    330  SD  MET A 682      -3.444  37.734  -2.406  1.00 20.11    -0.173 SA
ATOM    331  CE  MET A 682      -3.507  39.330  -3.166  1.00 18.33    -0.035 C 
ATOM    332  HE1 MET A 682      -4.503  39.688  -2.813  1.00  0.00     0.041 H 
ATOM    333  HE2 MET A 682      -3.354  39.344  -4.270  1.00  0.00     0.041 H 
ATOM    334  HE3 MET A 682      -2.647  40.004  -2.943  1.00  0.00     0.041 H 
ATOM    335  N   LYS A 683      -1.203  32.798  -4.142  1.00 14.91    -0.346 N 
ATOM    336  HN  LYS A 683      -1.730  33.306  -4.852  1.00  0.00     0.163 HD
ATOM    337  CA  LYS A 683      -1.268  31.331  -4.156  1.00 16.26     0.089 C 
ATOM    338  HA  LYS A 683      -1.660  30.994  -3.168  1.00  0.00     0.087 H 
ATOM    339  C   LYS A 683       0.138  30.736  -4.338  1.00 18.57     0.241 C 
ATOM    340  O   LYS A 683       0.513  29.836  -3.586  1.00 15.77    -0.271 OA
ATOM    341  CB  LYS A 683      -2.227  30.824  -5.245  1.00 18.35    -0.038 C 
ATOM    342  HB1 LYS A 683      -2.030  29.750  -5.473  1.00  0.00     0.036 H 
ATOM    343  HB2 LYS A 683      -1.973  31.275  -6.233  1.00  0.00     0.036 H 
ATOM    344  CG  LYS A 683      -3.701  31.042  -4.919  1.00 27.94    -0.061 C 
ATOM    345  HG1 LYS A 683      -3.884  32.047  -4.472  1.00  0.00     0.033 H 
ATOM    346  HG2 LYS A 683      -4.034  30.416  -4.058  1.00  0.00     0.033 H 
ATOM    347  CD  LYS A 683      -4.557  30.805  -6.161  1.00 33.42    -0.043 C 
ATOM    348  HD1 LYS A 683      -4.159  31.373  -7.034  1.00  0.00     0.035 H 
ATOM    349  HD2 LYS A 683      -4.424  29.766  -6.545  1.00  0.00     0.035 H 
ATOM    350  CE  LYS A 683      -6.017  31.115  -5.935  1.00 43.78     0.080 C 
ATOM    351  HE1 LYS A 683      -6.437  30.505  -5.101  1.00  0.00     0.075 H 
ATOM    352  HE2 LYS A 683      -6.153  32.130  -5.494  1.00  0.00     0.075 H 
ATOM    353  NZ  LYS A 683      -6.818  30.953  -7.184  1.00 51.11    -0.079 N 
ATOM    354  HZ1 LYS A 683      -7.805  31.162  -7.031  1.00  0.00     0.274 HD
ATOM    355  HZ2 LYS A 683      -6.694  30.024  -7.587  1.00  0.00     0.274 HD
ATOM    356  HZ3 LYS A 683      -6.434  31.511  -7.947  1.00  0.00     0.274 HD
ATOM    357  N   LYS A 684       0.937  31.290  -5.301  1.00 15.86    -0.346 N 
ATOM    358  HN  LYS A 684       0.546  32.035  -5.877  1.00  0.00     0.163 HD
ATOM    359  CA  LYS A 684       2.316  30.879  -5.554  1.00 15.41     0.089 C 
ATOM    360  HA  LYS A 684       2.307  29.801  -5.837  1.00  0.00     0.087 H 
ATOM    361  C   LYS A 684       3.195  31.034  -4.312  1.00 19.67     0.241 C 
ATOM    362  O   LYS A 684       3.968  30.124  -4.000  1.00 19.41    -0.271 OA
ATOM    363  CB  LYS A 684       2.913  31.675  -6.730  1.00 17.92    -0.038 C 
ATOM    364  HB1 LYS A 684       3.334  32.646  -6.379  1.00  0.00     0.036 H 
ATOM    365  HB2 LYS A 684       2.108  32.056  -7.400  1.00  0.00     0.036 H 
ATOM    366  CG  LYS A 684       3.947  30.892  -7.519  1.00 37.13    -0.061 C 
ATOM    367  HG1 LYS A 684       4.791  30.568  -6.866  1.00  0.00     0.033 H 
ATOM    368  HG2 LYS A 684       3.555  29.890  -7.813  1.00  0.00     0.033 H 
ATOM    369  CD  LYS A 684       4.457  31.667  -8.739  1.00 41.98    -0.043 C 
ATOM    370  HD1 LYS A 684       4.535  31.002  -9.631  1.00  0.00     0.035 H 
ATOM    371  HD2 LYS A 684       3.684  32.379  -9.112  1.00  0.00     0.035 H 
ATOM    372  CE  LYS A 684       5.763  32.375  -8.476  1.00 41.80     0.080 C 
ATOM    373  HE1 LYS A 684       5.674  33.094  -7.629  1.00  0.00     0.075 H 
ATOM    374  HE2 LYS A 684       6.520  31.684  -8.037  1.00  0.00     0.075 H 
ATOM    375  NZ  LYS A 684       6.278  33.039  -9.701  1.00 56.85    -0.079 N 
ATOM    376  HZ1 LYS A 684       7.161  33.518  -9.523  1.00  0.00     0.274 HD
ATOM    377  HZ2 LYS A 684       5.585  33.671 -10.103  1.00  0.00     0.274 HD
ATOM    378  HZ3 LYS A 684       6.360  32.381 -10.476  1.00  0.00     0.274 HD
ATOM    379  N   ALA A 685       3.068  32.171  -3.585  1.00 16.14    -0.346 N 
ATOM    380  HN  ALA A 685       2.415  32.889  -3.898  1.00  0.00     0.163 HD
ATOM    381  CA  ALA A 685       3.842  32.396  -2.364  1.00 16.85     0.086 C 
ATOM    382  HA  ALA A 685       4.928  32.332  -2.608  1.00  0.00     0.086 H 
ATOM    383  C   ALA A 685       3.496  31.302  -1.343  1.00 20.23     0.240 C 
ATOM    384  O   ALA A 685       4.401  30.694  -0.777  1.00 20.19    -0.271 OA
ATOM    385  CB  ALA A 685       3.545  33.781  -1.785  1.00 17.72    -0.049 C 
ATOM    386  HB1 ALA A 685       4.135  33.952  -0.854  1.00  0.00     0.030 H 
ATOM    387  HB2 ALA A 685       2.453  33.934  -1.617  1.00  0.00     0.030 H 
ATOM    388  HB3 ALA A 685       3.713  34.588  -2.536  1.00  0.00     0.030 H 
ATOM    389  N   MET A 686       2.198  30.985  -1.192  1.00 17.73    -0.346 N 
ATOM    390  HN  MET A 686       1.506  31.499  -1.737  1.00  0.00     0.163 HD
ATOM    391  CA  MET A 686       1.730  29.933  -0.278  1.00 17.48     0.090 C 
ATOM    392  HA  MET A 686       2.118  30.189   0.735  1.00  0.00     0.087 H 
ATOM    393  C   MET A 686       2.287  28.544  -0.630  1.00 21.96     0.241 C 
ATOM    394  O   MET A 686       2.770  27.845   0.265  1.00 21.36    -0.271 OA
ATOM    395  CB  MET A 686       0.200  29.938  -0.182  1.00 19.89    -0.030 C 
ATOM    396  HB1 MET A 686      -0.269  29.932  -1.193  1.00  0.00     0.037 H 
ATOM    397  HB2 MET A 686      -0.185  28.962   0.196  1.00  0.00     0.037 H 
ATOM    398  CG  MET A 686      -0.312  31.097   0.658  1.00 22.49    -0.021 C 
ATOM    399  HG1 MET A 686       0.015  30.987   1.718  1.00  0.00     0.049 H 
ATOM    400  HG2 MET A 686       0.223  32.039   0.393  1.00  0.00     0.049 H 
ATOM    401  SD  MET A 686      -2.084  31.333   0.567  1.00 25.97    -0.173 SA
ATOM    402  CE  MET A 686      -2.670  29.946   1.611  1.00 22.96    -0.035 C 
ATOM    403  HE1 MET A 686      -3.774  30.093   1.554  1.00  0.00     0.041 H 
ATOM    404  HE2 MET A 686      -2.243  29.906   2.640  1.00  0.00     0.041 H 
ATOM    405  HE3 MET A 686      -2.304  28.935   1.316  1.00  0.00     0.041 H 
ATOM    406  N   VAL A 687       2.296  28.189  -1.930  1.00 18.84    -0.346 N 
ATOM    407  HN  VAL A 687       1.887  28.836  -2.604  1.00  0.00     0.163 HD
ATOM    408  CA  VAL A 687       2.857  26.931  -2.439  1.00 19.24     0.092 C 
ATOM    409  HA  VAL A 687       2.351  26.093  -1.905  1.00  0.00     0.088 H 
ATOM    410  C   VAL A 687       4.363  26.862  -2.104  1.00 22.46     0.241 C 
ATOM    411  O   VAL A 687       4.830  25.825  -1.622  1.00 20.97    -0.271 OA
ATOM    412  CB  VAL A 687       2.578  26.761  -3.959  1.00 23.28    -0.033 C 
ATOM    413  HB  VAL A 687       2.789  27.737  -4.456  1.00  0.00     0.042 H 
ATOM    414  CG1 VAL A 687       3.493  25.712  -4.583  1.00 24.73    -0.071 C 
ATOM    415 1HG1 VAL A 687       3.293  25.590  -5.673  1.00  0.00     0.028 H 
ATOM    416 2HG1 VAL A 687       3.423  24.738  -4.044  1.00  0.00     0.028 H 
ATOM    417 3HG1 VAL A 687       4.567  25.941  -4.389  1.00  0.00     0.028 H 
ATOM    418  CG2 VAL A 687       1.115  26.414  -4.215  1.00 23.19    -0.071 C 
ATOM    419 1HG2 VAL A 687       0.915  26.292  -5.305  1.00  0.00     0.028 H 
ATOM    420 2HG2 VAL A 687       0.429  27.162  -3.753  1.00  0.00     0.028 H 
ATOM    421 3HG2 VAL A 687       0.800  25.514  -3.637  1.00  0.00     0.028 H 
ATOM    422  N   GLU A 688       5.106  27.982  -2.325  1.00 19.80    -0.346 N 
ATOM    423  HN  GLU A 688       4.625  28.791  -2.717  1.00  0.00     0.163 HD
ATOM    424  CA  GLU A 688       6.543  28.123  -2.046  1.00 21.12     0.090 C 
ATOM    425  HA  GLU A 688       7.099  27.416  -2.705  1.00  0.00     0.087 H 
ATOM    426  C   GLU A 688       6.870  27.782  -0.588  1.00 27.12     0.241 C 
ATOM    427  O   GLU A 688       7.962  27.286  -0.286  1.00 26.35    -0.271 OA
ATOM    428  CB  GLU A 688       7.002  29.553  -2.374  1.00 23.00    -0.029 C 
ATOM    429  HB1 GLU A 688       6.431  29.951  -3.245  1.00  0.00     0.037 H 
ATOM    430  HB2 GLU A 688       6.662  30.258  -1.580  1.00  0.00     0.037 H 
ATOM    431  CG  GLU A 688       8.494  29.709  -2.610  1.00 39.35     0.018 C 
ATOM    432  HG1 GLU A 688       8.862  28.903  -3.287  1.00  0.00     0.049 H 
ATOM    433  HG2 GLU A 688       9.058  29.457  -1.682  1.00  0.00     0.049 H 
ATOM    434  CD  GLU A 688       8.926  31.071  -3.133  1.00 69.21     0.172 C 
ATOM    435  OE1 GLU A 688       9.870  31.656  -2.556  1.00 68.65    -0.648 OA
ATOM    436  OE2 GLU A 688       8.332  31.551  -4.126  1.00 63.95    -0.648 OA
ATOM    437  N   TYR A 689       5.907  28.039   0.315  1.00 24.98    -0.346 N 
ATOM    438  HN  TYR A 689       5.040  28.462  -0.015  1.00  0.00     0.163 HD
ATOM    439  CA  TYR A 689       6.031  27.747   1.741  1.00 26.09     0.093 C 
ATOM    440  HA  TYR A 689       7.110  27.846   2.005  1.00  0.00     0.088 H 
ATOM    441  C   TYR A 689       5.595  26.344   2.146  1.00 31.02     0.241 C 
ATOM    442  O   TYR A 689       5.572  26.021   3.336  1.00 31.39    -0.271 OA
ATOM    443  CB  TYR A 689       5.275  28.801   2.535  1.00 27.80    -0.014 C 
ATOM    444  HB1 TYR A 689       5.007  28.428   3.551  1.00  0.00     0.043 H 
ATOM    445  HB2 TYR A 689       4.248  28.955   2.128  1.00  0.00     0.043 H 
ATOM    446  CG  TYR A 689       6.032  30.098   2.612  1.00 31.14    -0.056 A 
ATOM    447  CD1 TYR A 689       7.303  30.150   3.179  1.00 33.44    -0.074 A 
ATOM    448  HD1 TYR A 689       7.767  29.222   3.552  1.00  0.00     0.084 H 
ATOM    449  CD2 TYR A 689       5.458  31.287   2.182  1.00 32.31    -0.074 A 
ATOM    450  HD2 TYR A 689       4.434  31.278   1.771  1.00  0.00     0.084 H 
ATOM    451  CE1 TYR A 689       7.996  31.347   3.284  1.00 34.79    -0.051 A 
ATOM    452  HE1 TYR A 689       9.001  31.368   3.738  1.00  0.00     0.087 H 
ATOM    453  CE2 TYR A 689       6.153  32.487   2.261  1.00 33.52    -0.051 A 
ATOM    454  HE2 TYR A 689       5.697  33.417   1.882  1.00  0.00     0.087 H 
ATOM    455  CZ  TYR A 689       7.420  32.512   2.817  1.00 43.26     0.065 A 
ATOM    456  OH  TYR A 689       8.108  33.692   2.912  1.00 46.28    -0.361 OA
ATOM    457  HH  TYR A 689       8.978  33.709   3.294  1.00  0.00     0.217 HD
ATOM    458  N   GLU A 690       5.262  25.512   1.179  1.00 26.83    -0.346 N 
ATOM    459  HN  GLU A 690       5.288  25.856   0.219  1.00  0.00     0.163 HD
ATOM    460  CA  GLU A 690       4.860  24.132   1.401  1.00 27.14     0.090 C 
ATOM    461  HA  GLU A 690       4.794  23.656   0.395  1.00  0.00     0.087 H 
ATOM    462  C   GLU A 690       3.465  24.045   2.015  1.00 28.81     0.241 C 
ATOM    463  O   GLU A 690       3.124  23.008   2.560  1.00 29.25    -0.271 OA
ATOM    464  CB  GLU A 690       5.926  23.332   2.199  1.00 28.83    -0.029 C 
ATOM    465  HB1 GLU A 690       6.101  23.790   3.200  1.00  0.00     0.037 H 
ATOM    466  HB2 GLU A 690       5.524  22.343   2.520  1.00  0.00     0.037 H 
ATOM    467  CG  GLU A 690       7.233  23.168   1.440  1.00 42.34     0.018 C 
ATOM    468  HG1 GLU A 690       7.794  24.131   1.431  1.00  0.00     0.049 H 
ATOM    469  HG2 GLU A 690       7.031  23.049   0.350  1.00  0.00     0.049 H 
ATOM    470  CD  GLU A 690       8.129  22.047   1.930  1.00 66.64     0.172 C 
ATOM    471  OE1 GLU A 690       8.091  20.950   1.327  1.00 53.66    -0.648 OA
ATOM    472  OE2 GLU A 690       8.883  22.273   2.904  1.00 61.13    -0.648 OA
ATOM    473  N   ILE A 691       2.642  25.112   1.876  1.00 21.77    -0.346 N 
ATOM    474  HN  ILE A 691       2.996  25.945   1.406  1.00  0.00     0.163 HD
ATOM    475  CA  ILE A 691       1.271  25.118   2.370  1.00 20.47     0.092 C 
ATOM    476  HA  ILE A 691       1.271  24.592   3.353  1.00  0.00     0.088 H 
ATOM    477  C   ILE A 691       0.408  24.298   1.418  1.00 24.94     0.241 C 
ATOM    478  O   ILE A 691       0.623  24.341   0.204  1.00 23.34    -0.271 OA
ATOM    479  CB  ILE A 691       0.761  26.565   2.622  1.00 22.60    -0.030 C 
ATOM    480  HB  ILE A 691       1.046  27.193   1.745  1.00  0.00     0.043 H 
ATOM    481  CG1 ILE A 691       1.441  27.131   3.850  1.00 22.46    -0.063 C 
ATOM    482 1HG1 ILE A 691       0.852  26.902   4.769  1.00  0.00     0.033 H 
ATOM    483 2HG1 ILE A 691       2.373  26.565   4.082  1.00  0.00     0.033 H 
ATOM    484  CG2 ILE A 691      -0.758  26.635   2.787  1.00 24.77    -0.071 C 
ATOM    485 1HG2 ILE A 691      -1.259  26.218   1.882  1.00  0.00     0.028 H 
ATOM    486 2HG2 ILE A 691      -1.106  27.669   3.019  1.00  0.00     0.028 H 
ATOM    487 3HG2 ILE A 691      -1.100  26.134   3.723  1.00  0.00     0.028 H 
ATOM    488  CD1 ILE A 691       1.719  28.586   3.753  1.00 30.71    -0.076 C 
ATOM    489 1HD1 ILE A 691       2.220  29.003   4.658  1.00  0.00     0.027 H 
ATOM    490 2HD1 ILE A 691       0.787  29.152   3.521  1.00  0.00     0.027 H 
ATOM    491 3HD1 ILE A 691       2.308  28.815   2.834  1.00  0.00     0.027 H 
ATOM    492  N   ASP A 692      -0.518  23.506   1.978  1.00 21.40    -0.345 N 
ATOM    493  HN  ASP A 692      -0.573  23.469   2.996  1.00  0.00     0.163 HD
ATOM    494  CA  ASP A 692      -1.449  22.696   1.204  1.00 22.55     0.098 C 
ATOM    495  HA  ASP A 692      -0.951  22.364   0.263  1.00  0.00     0.088 H 
ATOM    496  C   ASP A 692      -2.658  23.574   0.852  1.00 24.88     0.241 C 
ATOM    497  O   ASP A 692      -3.550  23.763   1.688  1.00 22.90    -0.271 OA
ATOM    498  CB  ASP A 692      -1.884  21.453   2.016  1.00 25.41     0.043 C 
ATOM    499  HB1 ASP A 692      -2.489  21.766   2.898  1.00  0.00     0.052 H 
ATOM    500  HB2 ASP A 692      -1.002  21.006   2.531  1.00  0.00     0.052 H 
ATOM    501  CG  ASP A 692      -2.627  20.381   1.228  1.00 42.26     0.175 C 
ATOM    502  OD1 ASP A 692      -3.298  20.727   0.220  1.00 43.61    -0.648 OA
ATOM    503  OD2 ASP A 692      -2.568  19.203   1.633  1.00 50.50    -0.648 OA
ATOM    504  N   LEU A 693      -2.668  24.120  -0.387  1.00 22.89    -0.346 N 
ATOM    505  HN  LEU A 693      -1.881  23.927  -1.007  1.00  0.00     0.163 HD
ATOM    506  CA  LEU A 693      -3.756  24.978  -0.886  1.00 24.24     0.089 C 
ATOM    507  HA  LEU A 693      -3.879  25.803  -0.146  1.00  0.00     0.087 H 
ATOM    508  C   LEU A 693      -5.126  24.266  -0.992  1.00 31.72     0.241 C 
ATOM    509  O   LEU A 693      -6.156  24.947  -0.981  1.00 31.96    -0.271 OA
ATOM    510  CB  LEU A 693      -3.380  25.639  -2.230  1.00 24.03    -0.035 C 
ATOM    511  HB1 LEU A 693      -2.702  24.962  -2.800  1.00  0.00     0.037 H 
ATOM    512  HB2 LEU A 693      -4.271  25.651  -2.900  1.00  0.00     0.037 H 
ATOM    513  CG  LEU A 693      -2.769  27.039  -2.170  1.00 28.16    -0.059 C 
ATOM    514  HG  LEU A 693      -3.403  27.690  -1.523  1.00  0.00     0.039 H 
ATOM    515  CD1 LEU A 693      -1.363  27.003  -1.617  1.00 27.92    -0.073 C 
ATOM    516 1HD1 LEU A 693      -0.917  28.024  -1.573  1.00  0.00     0.028 H 
ATOM    517 2HD1 LEU A 693      -0.716  26.299  -2.191  1.00  0.00     0.028 H 
ATOM    518 3HD1 LEU A 693      -1.327  26.498  -0.623  1.00  0.00     0.028 H 
ATOM    519  CD2 LEU A 693      -2.696  27.632  -3.553  1.00 32.77    -0.073 C 
ATOM    520 1HD2 LEU A 693      -2.250  28.653  -3.509  1.00  0.00     0.028 H 
ATOM    521 2HD2 LEU A 693      -3.689  27.632  -4.060  1.00  0.00     0.028 H 
ATOM    522 3HD2 LEU A 693      -2.150  26.968  -4.263  1.00  0.00     0.028 H 
ATOM    523  N   GLN A 694      -5.139  22.910  -1.087  1.00 30.33    -0.346 N 
ATOM    524  HN  GLN A 694      -4.247  22.417  -1.128  1.00  0.00     0.163 HD
ATOM    525  CA  GLN A 694      -6.379  22.122  -1.133  1.00 31.68     0.090 C 
ATOM    526  HA  GLN A 694      -7.070  22.602  -1.864  1.00  0.00     0.087 H 
ATOM    527  C   GLN A 694      -7.048  22.143   0.244  1.00 35.17     0.241 C 
ATOM    528  O   GLN A 694      -8.261  22.299   0.323  1.00 35.59    -0.271 OA
ATOM    529  CB  GLN A 694      -6.124  20.670  -1.592  1.00 33.85    -0.030 C 
ATOM    530  HB1 GLN A 694      -5.487  20.134  -0.850  1.00  0.00     0.037 H 
ATOM    531  HB2 GLN A 694      -7.059  20.067  -1.512  1.00  0.00     0.037 H 
ATOM    532  CG  GLN A 694      -5.526  20.546  -2.999  1.00 55.29     0.011 C 
ATOM    533  HG1 GLN A 694      -4.436  20.778  -2.979  1.00  0.00     0.047 H 
ATOM    534  HG2 GLN A 694      -5.887  21.377  -3.649  1.00  0.00     0.047 H 
ATOM    535  CD  GLN A 694      -5.769  19.209  -3.669  1.00 84.01     0.215 C 
ATOM    536  NE2 GLN A 694      -5.731  18.107  -2.918  1.00 77.90    -0.370 N 
ATOM    537 1HE2 GLN A 694      -5.895  17.207  -3.369  1.00  0.00     0.159 HD
ATOM    538 2HE2 GLN A 694      -5.554  18.162  -1.915  1.00  0.00     0.159 HD
ATOM    539  OE1 GLN A 694      -5.984  19.142  -4.884  1.00 81.12    -0.274 OA
ATOM    540  N   LYS A 695      -6.246  22.024   1.327  1.00 31.48    -0.346 N 
ATOM    541  HN  LYS A 695      -5.243  21.920   1.170  1.00  0.00     0.163 HD
ATOM    542  CA  LYS A 695      -6.728  22.035   2.713  1.00 31.49     0.089 C 
ATOM    543  HA  LYS A 695      -7.733  21.552   2.726  1.00  0.00     0.087 H 
ATOM    544  C   LYS A 695      -6.883  23.451   3.287  1.00 35.32     0.241 C 
ATOM    545  O   LYS A 695      -7.791  23.680   4.089  1.00 35.83    -0.271 OA
ATOM    546  CB  LYS A 695      -5.802  21.210   3.615  1.00 34.41    -0.038 C 
ATOM    547  HB1 LYS A 695      -6.001  21.438   4.688  1.00  0.00     0.036 H 
ATOM    548  HB2 LYS A 695      -4.752  21.577   3.533  1.00  0.00     0.036 H 
ATOM    549  CG  LYS A 695      -5.859  19.709   3.373  1.00 55.03    -0.061 C 
ATOM    550  HG1 LYS A 695      -5.642  19.453   2.310  1.00  0.00     0.033 H 
ATOM    551  HG2 LYS A 695      -6.902  19.320   3.429  1.00  0.00     0.033 H 
ATOM    552  CD  LYS A 695      -4.928  18.975   4.334  1.00 69.20    -0.043 C 
ATOM    553  HD1 LYS A 695      -5.170  19.225   5.393  1.00  0.00     0.035 H 
ATOM    554  HD2 LYS A 695      -3.894  19.389   4.282  1.00  0.00     0.035 H 
ATOM    555  CE  LYS A 695      -4.923  17.480   4.120  1.00 83.66     0.080 C 
ATOM    556  HE1 LYS A 695      -5.961  17.079   4.053  1.00  0.00     0.075 H 
ATOM    557  HE2 LYS A 695      -4.584  16.943   5.036  1.00  0.00     0.075 H 
ATOM    558  NZ  LYS A 695      -4.115  17.084   2.933  1.00 92.42    -0.079 N 
ATOM    559  HZ1 LYS A 695      -4.112  16.074   2.788  1.00  0.00     0.274 HD
ATOM    560  HZ2 LYS A 695      -3.165  17.451   2.994  1.00  0.00     0.274 HD
ATOM    561  HZ3 LYS A 695      -4.425  17.576   2.095  1.00  0.00     0.274 HD
ATOM    562  N   MET A 696      -5.972  24.384   2.920  1.00 30.63    -0.346 N 
ATOM    563  HN  MET A 696      -5.220  24.111   2.287  1.00  0.00     0.163 HD
ATOM    564  CA  MET A 696      -6.023  25.764   3.393  1.00 29.80     0.090 C 
ATOM    565  HA  MET A 696      -7.018  25.906   3.877  1.00  0.00     0.087 H 
ATOM    566  C   MET A 696      -5.947  26.753   2.225  1.00 28.25     0.243 C 
ATOM    567  O   MET A 696      -4.880  27.336   1.983  1.00 22.88    -0.271 OA
ATOM    568  CB  MET A 696      -4.957  26.054   4.463  1.00 32.91    -0.030 C 
ATOM    569  HB1 MET A 696      -3.941  26.122   4.009  1.00  0.00     0.037 H 
ATOM    570  HB2 MET A 696      -4.800  25.169   5.123  1.00  0.00     0.037 H 
ATOM    571  CG  MET A 696      -5.279  27.309   5.288  1.00 38.41    -0.021 C 
ATOM    572  HG1 MET A 696      -6.186  27.148   5.916  1.00  0.00     0.049 H 
ATOM    573  HG2 MET A 696      -5.653  28.129   4.632  1.00  0.00     0.049 H 
ATOM    574  SD  MET A 696      -3.892  27.875   6.296  1.00 44.96    -0.173 SA
ATOM    575  CE  MET A 696      -2.807  28.489   5.032  1.00 41.49    -0.035 C 
ATOM    576  HE1 MET A 696      -1.950  28.839   5.654  1.00  0.00     0.041 H 
ATOM    577  HE2 MET A 696      -3.247  29.249   4.345  1.00  0.00     0.041 H 
ATOM    578  HE3 MET A 696      -2.552  27.767   4.221  1.00  0.00     0.041 H 
ATOM    579  N   PRO A 697      -7.073  26.972   1.501  1.00 23.97    -0.337 N 
ATOM    580  CA  PRO A 697      -7.037  27.938   0.393  1.00 23.75     0.091 C 
ATOM    581  HA  PRO A 697      -6.181  27.707  -0.284  1.00  0.00     0.087 H 
ATOM    582  C   PRO A 697      -6.915  29.364   0.912  1.00 26.35     0.241 C 
ATOM    583  O   PRO A 697      -7.178  29.624   2.095  1.00 24.41    -0.271 OA
ATOM    584  CB  PRO A 697      -8.365  27.697  -0.343  1.00 26.07    -0.036 C 
ATOM    585  HB1 PRO A 697      -8.267  27.066  -1.257  1.00  0.00     0.036 H 
ATOM    586  HB2 PRO A 697      -8.769  28.602  -0.855  1.00  0.00     0.036 H 
ATOM    587  CG  PRO A 697      -9.274  27.131   0.682  1.00 30.20    -0.048 C 
ATOM    588  HG1 PRO A 697      -9.925  27.899   1.161  1.00  0.00     0.035 H 
ATOM    589  HG2 PRO A 697     -10.088  26.505   0.247  1.00  0.00     0.035 H 
ATOM    590  CD  PRO A 697      -8.419  26.383   1.670  1.00 25.75    -0.001 C 
ATOM    591  HD1 PRO A 697      -8.451  25.274   1.556  1.00  0.00     0.064 H 
ATOM    592  HD2 PRO A 697      -8.801  26.408   2.717  1.00  0.00     0.064 H 
ATOM    593  N   LEU A 698      -6.526  30.290   0.017  1.00 23.09    -0.346 N 
ATOM    594  HN  LEU A 698      -6.339  29.971  -0.934  1.00  0.00     0.163 HD
ATOM    595  CA  LEU A 698      -6.348  31.723   0.294  1.00 21.48     0.089 C 
ATOM    596  HA  LEU A 698      -5.430  31.866   0.910  1.00  0.00     0.087 H 
ATOM    597  C   LEU A 698      -7.556  32.314   1.041  1.00 25.23     0.240 C 
ATOM    598  O   LEU A 698      -7.378  33.088   1.978  1.00 24.15    -0.271 OA
ATOM    599  CB  LEU A 698      -6.179  32.463  -1.050  1.00 20.94    -0.035 C 
ATOM    600  HB1 LEU A 698      -6.190  31.711  -1.874  1.00  0.00     0.037 H 
ATOM    601  HB2 LEU A 698      -7.113  33.035  -1.261  1.00  0.00     0.037 H 
ATOM    602  CG  LEU A 698      -4.994  33.382  -1.252  1.00 24.06    -0.059 C 
ATOM    603  HG  LEU A 698      -4.057  32.778  -1.219  1.00  0.00     0.039 H 
ATOM    604  CD1 LEU A 698      -5.097  34.056  -2.602  1.00 23.24    -0.073 C 
ATOM    605 1HD1 LEU A 698      -4.224  34.733  -2.751  1.00  0.00     0.028 H 
ATOM    606 2HD1 LEU A 698      -6.068  34.588  -2.733  1.00  0.00     0.028 H 
ATOM    607 3HD1 LEU A 698      -5.204  33.319  -3.432  1.00  0.00     0.028 H 
ATOM    608  CD2 LEU A 698      -4.925  34.457  -0.189  1.00 26.78    -0.073 C 
ATOM    609 1HD2 LEU A 698      -4.052  35.134  -0.338  1.00  0.00     0.028 H 
ATOM    610 2HD2 LEU A 698      -4.925  34.015   0.835  1.00  0.00     0.028 H 
ATOM    611 3HD2 LEU A 698      -5.879  35.032  -0.132  1.00  0.00     0.028 H 
ATOM    612  N   GLY A 699      -8.761  31.906   0.634  1.00 23.58    -0.351 N 
ATOM    613  HN  GLY A 699      -8.814  31.226  -0.125  1.00  0.00     0.163 HD
ATOM    614  CA  GLY A 699     -10.005  32.387   1.224  1.00 24.02     0.069 C 
ATOM    615  HA1 GLY A 699     -10.868  32.117   0.572  1.00  0.00     0.078 H 
ATOM    616  HA2 GLY A 699     -10.054  33.499   1.162  1.00  0.00     0.078 H 
ATOM    617  C   GLY A 699     -10.263  31.933   2.644  1.00 27.65     0.236 C 
ATOM    618  O   GLY A 699     -11.060  32.559   3.339  1.00 28.68    -0.272 OA
ATOM    619  N   LYS A 700      -9.601  30.840   3.085  1.00 24.39    -0.346 N 
ATOM    620  HN  LYS A 700      -8.935  30.395   2.453  1.00  0.00     0.163 HD
ATOM    621  CA  LYS A 700      -9.783  30.253   4.422  1.00 24.15     0.089 C 
ATOM    622  HA  LYS A 700     -10.787  30.583   4.778  1.00  0.00     0.087 H 
ATOM    623  C   LYS A 700      -8.765  30.743   5.468  1.00 25.83     0.241 C 
ATOM    624  O   LYS A 700      -8.948  30.470   6.656  1.00 25.96    -0.271 OA
ATOM    625  CB  LYS A 700      -9.826  28.719   4.358  1.00 28.07    -0.038 C 
ATOM    626  HB1 LYS A 700      -8.960  28.320   3.779  1.00  0.00     0.036 H 
ATOM    627  HB2 LYS A 700      -9.600  28.272   5.354  1.00  0.00     0.036 H 
ATOM    628  CG  LYS A 700     -11.149  28.181   3.804  1.00 50.85    -0.061 C 
ATOM    629  HG1 LYS A 700     -12.022  28.705   4.258  1.00  0.00     0.033 H 
ATOM    630  HG2 LYS A 700     -11.297  28.484   2.741  1.00  0.00     0.033 H 
ATOM    631  CD  LYS A 700     -11.260  26.670   3.971  1.00 65.12    -0.043 C 
ATOM    632  HD1 LYS A 700     -10.252  26.194   3.967  1.00  0.00     0.035 H 
ATOM    633  HD2 LYS A 700     -11.582  26.407   5.005  1.00  0.00     0.035 H 
ATOM    634  CE  LYS A 700     -12.163  26.027   2.945  1.00 78.68     0.080 C 
ATOM    635  HE1 LYS A 700     -13.207  26.410   3.024  1.00  0.00     0.075 H 
ATOM    636  HE2 LYS A 700     -11.927  26.381   1.914  1.00  0.00     0.075 H 
ATOM    637  NZ  LYS A 700     -12.119  24.544   3.034  1.00 88.34    -0.079 N 
ATOM    638  HZ1 LYS A 700     -12.729  24.110   2.341  1.00  0.00     0.274 HD
ATOM    639  HZ2 LYS A 700     -12.335  24.220   3.977  1.00  0.00     0.274 HD
ATOM    640  HZ3 LYS A 700     -11.164  24.194   2.962  1.00  0.00     0.274 HD
ATOM    641  N   LEU A 701      -7.718  31.479   5.042  1.00 19.20    -0.346 N 
ATOM    642  HN  LEU A 701      -7.622  31.648   4.041  1.00  0.00     0.163 HD
ATOM    643  CA  LEU A 701      -6.709  32.049   5.943  1.00 18.99     0.089 C 
ATOM    644  HA  LEU A 701      -6.266  31.250   6.582  1.00  0.00     0.087 H 
ATOM    645  C   LEU A 701      -7.371  33.122   6.816  1.00 19.77     0.241 C 
ATOM    646  O   LEU A 701      -8.100  33.973   6.297  1.00 19.51    -0.271 OA
ATOM    647  CB  LEU A 701      -5.601  32.758   5.122  1.00 19.60    -0.035 C 
ATOM    648  HB1 LEU A 701      -5.419  33.760   5.575  1.00  0.00     0.037 H 
ATOM    649  HB2 LEU A 701      -6.026  33.032   4.128  1.00  0.00     0.037 H 
ATOM    650  CG  LEU A 701      -4.267  32.094   4.897  1.00 25.32    -0.059 C 
ATOM    651  HG  LEU A 701      -4.425  31.142   4.338  1.00  0.00     0.039 H 
ATOM    652  CD1 LEU A 701      -3.361  33.022   4.063  1.00 25.44    -0.073 C 
ATOM    653 1HD1 LEU A 701      -3.855  33.250   3.090  1.00  0.00     0.028 H 
ATOM    654 2HD1 LEU A 701      -2.338  32.600   3.927  1.00  0.00     0.028 H 
ATOM    655 3HD1 LEU A 701      -3.080  33.947   4.619  1.00  0.00     0.028 H 
ATOM    656  CD2 LEU A 701      -3.594  31.783   6.224  1.00 28.80    -0.073 C 
ATOM    657 1HD2 LEU A 701      -4.249  31.112   6.827  1.00  0.00     0.028 H 
ATOM    658 2HD2 LEU A 701      -3.313  32.708   6.780  1.00  0.00     0.028 H 
ATOM    659 3HD2 LEU A 701      -2.571  31.361   6.088  1.00  0.00     0.028 H 
ATOM    660  N   SER A 702      -7.082  33.144   8.128  1.00 14.93    -0.344 N 
ATOM    661  HN  SER A 702      -6.486  32.416   8.521  1.00  0.00     0.163 HD
ATOM    662  CA  SER A 702      -7.608  34.197   9.006  1.00 13.21     0.109 C 
ATOM    663  HA  SER A 702      -7.845  35.089   8.381  1.00  0.00     0.090 H 
ATOM    664  C   SER A 702      -6.529  34.594  10.024  1.00 16.48     0.243 C 
ATOM    665  O   SER A 702      -5.637  33.790  10.310  1.00 16.55    -0.271 OA
ATOM    666  CB  SER A 702      -8.892  33.745   9.706  1.00 15.56     0.044 C 
ATOM    667  HB1 SER A 702      -9.481  34.615  10.078  1.00  0.00     0.077 H 
ATOM    668  HB2 SER A 702      -9.630  33.335   8.978  1.00  0.00     0.077 H 
ATOM    669  OG  SER A 702      -8.621  32.819  10.747  1.00 17.24    -0.398 OA
ATOM    670  HG  SER A 702      -9.418  32.538  11.181  1.00  0.00     0.209 HD
ATOM    671  N   LYS A 703      -6.599  35.828  10.543  1.00 13.04    -0.346 N 
ATOM    672  HN  LYS A 703      -7.344  36.439  10.208  1.00  0.00     0.163 HD
ATOM    673  CA  LYS A 703      -5.690  36.363  11.552  1.00 13.87     0.089 C 
ATOM    674  HA  LYS A 703      -4.667  36.445  11.117  1.00  0.00     0.087 H 
ATOM    675  C   LYS A 703      -5.652  35.406  12.764  1.00 17.42     0.241 C 
ATOM    676  O   LYS A 703      -4.570  35.076  13.232  1.00 16.74    -0.271 OA
ATOM    677  CB  LYS A 703      -6.152  37.755  12.029  1.00 18.07    -0.038 C 
ATOM    678  HB1 LYS A 703      -5.632  38.028  12.977  1.00  0.00     0.036 H 
ATOM    679  HB2 LYS A 703      -7.206  37.707  12.391  1.00  0.00     0.036 H 
ATOM    680  CG  LYS A 703      -5.999  38.875  11.004  1.00 35.34    -0.061 C 
ATOM    681  HG1 LYS A 703      -6.403  38.577  10.008  1.00  0.00     0.033 H 
ATOM    682  HG2 LYS A 703      -4.932  39.026  10.718  1.00  0.00     0.033 H 
ATOM    683  CD  LYS A 703      -6.637  40.176  11.504  1.00 44.98    -0.043 C 
ATOM    684  HD1 LYS A 703      -6.371  40.364  12.570  1.00  0.00     0.035 H 
ATOM    685  HD2 LYS A 703      -6.150  41.063  11.035  1.00  0.00     0.035 H 
ATOM    686  CE  LYS A 703      -8.138  40.218  11.307  1.00 54.54     0.080 C 
ATOM    687  HE1 LYS A 703      -8.604  39.228  11.519  1.00  0.00     0.075 H 
ATOM    688  HE2 LYS A 703      -8.405  40.308  10.228  1.00  0.00     0.075 H 
ATOM    689  NZ  LYS A 703      -8.765  41.295  12.112  1.00 66.56    -0.079 N 
ATOM    690  HZ1 LYS A 703      -9.776  41.323  11.979  1.00  0.00     0.274 HD
ATOM    691  HZ2 LYS A 703      -8.338  42.201  11.918  1.00  0.00     0.274 HD
ATOM    692  HZ3 LYS A 703      -8.521  41.212  13.099  1.00  0.00     0.274 HD
ATOM    693  N   ARG A 704      -6.847  34.963  13.228  1.00 14.64    -0.346 N 
ATOM    694  HN  ARG A 704      -7.667  35.322  12.739  1.00  0.00     0.163 HD
ATOM    695  CA  ARG A 704      -7.127  34.043  14.330  1.00 15.69     0.089 C 
ATOM    696  HA  ARG A 704      -6.879  34.536  15.299  1.00  0.00     0.087 H 
ATOM    697  C   ARG A 704      -6.302  32.745  14.185  1.00 16.38     0.241 C 
ATOM    698  O   ARG A 704      -5.630  32.338  15.136  1.00 15.57    -0.271 OA
ATOM    699  CB  ARG A 704      -8.640  33.727  14.283  1.00 18.41    -0.036 C 
ATOM    700  HB1 ARG A 704      -8.871  33.172  13.344  1.00  0.00     0.036 H 
ATOM    701  HB2 ARG A 704      -9.208  34.671  14.113  1.00  0.00     0.036 H 
ATOM    702  CG  ARG A 704      -9.234  32.995  15.450  1.00 30.53    -0.048 C 
ATOM    703  HG1 ARG A 704      -8.946  33.457  16.423  1.00  0.00     0.035 H 
ATOM    704  HG2 ARG A 704      -8.764  31.995  15.599  1.00  0.00     0.035 H 
ATOM    705  CD  ARG A 704     -10.753  32.897  15.289  1.00 27.64     0.009 C 
ATOM    706  HD1 ARG A 704     -11.192  32.194  16.035  1.00  0.00     0.064 H 
ATOM    707  HD2 ARG A 704     -11.024  32.355  14.353  1.00  0.00     0.064 H 
ATOM    708  NE  ARG A 704     -11.408  34.208  15.349  1.00 29.11    -0.227 N 
ATOM    709  HE  ARG A 704     -11.435  34.681  16.253  1.00  0.00     0.177 HD
ATOM    710  CZ  ARG A 704     -11.971  34.829  14.312  1.00 42.01     0.665 C 
ATOM    711  NH1 ARG A 704     -12.522  36.025  14.467  1.00 26.53    -0.235 N 
ATOM    712 1HH1 ARG A 704     -12.506  36.466  15.386  1.00  0.00     0.174 HD
ATOM    713 2HH1 ARG A 704     -12.953  36.500  13.674  1.00  0.00     0.174 HD
ATOM    714  NH2 ARG A 704     -11.992  34.253  13.112  1.00 22.14    -0.235 N 
ATOM    715 1HH2 ARG A 704     -11.568  33.333  12.993  1.00  0.00     0.174 HD
ATOM    716 2HH2 ARG A 704     -12.423  34.728  12.319  1.00  0.00     0.174 HD
ATOM    717  N   GLN A 705      -6.396  32.090  13.003  1.00 12.18    -0.346 N 
ATOM    718  HN  GLN A 705      -7.026  32.472  12.297  1.00  0.00     0.163 HD
ATOM    719  CA  GLN A 705      -5.655  30.869  12.667  1.00 11.96     0.090 C 
ATOM    720  HA  GLN A 705      -5.871  30.126  13.470  1.00  0.00     0.087 H 
ATOM    721  C   GLN A 705      -4.147  31.091  12.661  1.00 13.81     0.241 C 
ATOM    722  O   GLN A 705      -3.430  30.297  13.269  1.00 13.66    -0.271 OA
ATOM    723  CB  GLN A 705      -6.150  30.252  11.338  1.00 13.09    -0.030 C 
ATOM    724  HB1 GLN A 705      -6.098  30.988  10.502  1.00  0.00     0.037 H 
ATOM    725  HB2 GLN A 705      -5.431  29.495  10.946  1.00  0.00     0.037 H 
ATOM    726  CG  GLN A 705      -7.556  29.667  11.483  1.00 29.93     0.011 C 
ATOM    727  HG1 GLN A 705      -7.548  28.798  12.182  1.00  0.00     0.047 H 
ATOM    728  HG2 GLN A 705      -8.212  30.363  12.055  1.00  0.00     0.047 H 
ATOM    729  CD  GLN A 705      -8.202  29.287  10.173  1.00 43.02     0.215 C 
ATOM    730  NE2 GLN A 705      -8.739  30.278   9.451  1.00 28.37    -0.370 N 
ATOM    731 1HE2 GLN A 705      -8.671  31.255   9.736  1.00  0.00     0.159 HD
ATOM    732 2HE2 GLN A 705      -9.176  30.021   8.566  1.00  0.00     0.159 HD
ATOM    733  OE1 GLN A 705      -8.284  28.104   9.828  1.00 33.26    -0.274 OA
ATOM    734  N   ILE A 706      -3.666  32.179  12.001  1.00 11.70    -0.346 N 
ATOM    735  HN  ILE A 706      -4.329  32.780  11.512  1.00  0.00     0.163 HD
ATOM    736  CA  ILE A 706      -2.251  32.531  11.956  1.00 11.78     0.092 C 
ATOM    737  HA  ILE A 706      -1.699  31.646  11.561  1.00  0.00     0.088 H 
ATOM    738  C   ILE A 706      -1.736  32.796  13.380  1.00 15.21     0.241 C 
ATOM    739  O   ILE A 706      -0.682  32.273  13.759  1.00 12.04    -0.271 OA
ATOM    740  CB  ILE A 706      -1.967  33.734  10.987  1.00 14.32    -0.030 C 
ATOM    741  HB  ILE A 706      -2.590  34.597  11.320  1.00  0.00     0.043 H 
ATOM    742  CG1 ILE A 706      -2.372  33.387   9.541  1.00 14.32    -0.063 C 
ATOM    743 1HG1 ILE A 706      -1.574  32.784   9.049  1.00  0.00     0.033 H 
ATOM    744 2HG1 ILE A 706      -3.203  32.644   9.539  1.00  0.00     0.033 H 
ATOM    745  CG2 ILE A 706      -0.491  34.161  11.056  1.00 15.27    -0.071 C 
ATOM    746 1HG2 ILE A 706      -0.198  34.412  12.102  1.00  0.00     0.028 H 
ATOM    747 2HG2 ILE A 706      -0.271  34.999  10.354  1.00  0.00     0.028 H 
ATOM    748 3HG2 ILE A 706       0.182  33.390  10.614  1.00  0.00     0.028 H 
ATOM    749  CD1 ILE A 706      -2.749  34.637   8.645  1.00 18.77    -0.076 C 
ATOM    750 1HD1 ILE A 706      -3.042  34.386   7.599  1.00  0.00     0.027 H 
ATOM    751 2HD1 ILE A 706      -1.918  35.380   8.647  1.00  0.00     0.027 H 
ATOM    752 3HD1 ILE A 706      -3.547  35.240   9.137  1.00  0.00     0.027 H 
ATOM    753  N   GLN A 707      -2.517  33.547  14.189  1.00 13.70    -0.346 N 
ATOM    754  HN  GLN A 707      -3.395  33.914  13.822  1.00  0.00     0.163 HD
ATOM    755  CA  GLN A 707      -2.149  33.852  15.567  1.00 13.82     0.090 C 
ATOM    756  HA  GLN A 707      -1.151  34.348  15.543  1.00  0.00     0.087 H 
ATOM    757  C   GLN A 707      -2.008  32.580  16.405  1.00 14.36     0.241 C 
ATOM    758  O   GLN A 707      -1.070  32.474  17.204  1.00 13.01    -0.271 OA
ATOM    759  CB  GLN A 707      -3.140  34.844  16.202  1.00 16.57    -0.030 C 
ATOM    760  HB1 GLN A 707      -3.159  34.733  17.311  1.00  0.00     0.037 H 
ATOM    761  HB2 GLN A 707      -4.193  34.557  15.972  1.00  0.00     0.037 H 
ATOM    762  CG  GLN A 707      -2.871  36.287  15.805  1.00 37.77     0.011 C 
ATOM    763  HG1 GLN A 707      -1.852  36.607  16.126  1.00  0.00     0.047 H 
ATOM    764  HG2 GLN A 707      -2.750  36.383  14.701  1.00  0.00     0.047 H 
ATOM    765  CD  GLN A 707      -3.925  37.237  16.319  1.00 65.08     0.215 C 
ATOM    766  NE2 GLN A 707      -3.494  38.310  16.961  1.00 65.07    -0.370 N 
ATOM    767 1HE2 GLN A 707      -2.501  38.459  17.140  1.00  0.00     0.159 HD
ATOM    768 2HE2 GLN A 707      -4.206  38.952  17.308  1.00  0.00     0.159 HD
ATOM    769  OE1 GLN A 707      -5.124  37.057  16.103  1.00 62.22    -0.274 OA
ATOM    770  N   ALA A 708      -2.917  31.605  16.212  1.00 11.78    -0.346 N 
ATOM    771  HN  ALA A 708      -3.672  31.765  15.545  1.00  0.00     0.163 HD
ATOM    772  CA  ALA A 708      -2.866  30.316  16.926  1.00 12.72     0.086 C 
ATOM    773  HA  ALA A 708      -2.805  30.518  18.021  1.00  0.00     0.086 H 
ATOM    774  C   ALA A 708      -1.604  29.518  16.499  1.00 14.91     0.240 C 
ATOM    775  O   ALA A 708      -0.957  28.898  17.358  1.00 11.83    -0.271 OA
ATOM    776  CB  ALA A 708      -4.125  29.509  16.652  1.00 14.45    -0.049 C 
ATOM    777  HB1 ALA A 708      -5.031  30.082  16.959  1.00  0.00     0.030 H 
ATOM    778  HB2 ALA A 708      -4.087  28.505  17.135  1.00  0.00     0.030 H 
ATOM    779  HB3 ALA A 708      -4.183  29.180  15.588  1.00  0.00     0.030 H 
ATOM    780  N   ALA A 709      -1.231  29.595  15.207  1.00 10.97    -0.346 N 
ATOM    781  HN  ALA A 709      -1.810  30.139  14.567  1.00  0.00     0.163 HD
ATOM    782  CA  ALA A 709      -0.025  28.931  14.672  1.00 10.57     0.086 C 
ATOM    783  HA  ALA A 709      -0.054  27.855  14.963  1.00  0.00     0.086 H 
ATOM    784  C   ALA A 709       1.240  29.575  15.293  1.00 12.72     0.240 C 
ATOM    785  O   ALA A 709       2.127  28.830  15.712  1.00 11.40    -0.271 OA
ATOM    786  CB  ALA A 709       0.027  29.019  13.164  1.00 10.61    -0.049 C 
ATOM    787  HB1 ALA A 709       0.937  28.518  12.760  1.00  0.00     0.030 H 
ATOM    788  HB2 ALA A 709      -0.049  30.075  12.813  1.00  0.00     0.030 H 
ATOM    789  HB3 ALA A 709      -0.903  28.616  12.698  1.00  0.00     0.030 H 
ATOM    790  N   TYR A 710       1.276  30.940  15.425  1.00  8.98    -0.346 N 
ATOM    791  HN  TYR A 710       0.500  31.489  15.056  1.00  0.00     0.163 HD
ATOM    792  CA  TYR A 710       2.388  31.639  16.077  1.00 10.11     0.093 C 
ATOM    793  HA  TYR A 710       3.337  31.436  15.528  1.00  0.00     0.088 H 
ATOM    794  C   TYR A 710       2.505  31.134  17.532  1.00 12.81     0.241 C 
ATOM    795  O   TYR A 710       3.603  30.845  17.995  1.00 13.76    -0.271 OA
ATOM    796  CB  TYR A 710       2.135  33.149  16.139  1.00 10.43    -0.014 C 
ATOM    797  HB1 TYR A 710       1.054  33.334  16.338  1.00  0.00     0.043 H 
ATOM    798  HB2 TYR A 710       2.592  33.562  17.068  1.00  0.00     0.043 H 
ATOM    799  CG  TYR A 710       2.575  33.979  14.953  1.00 10.84    -0.056 A 
ATOM    800  CD1 TYR A 710       3.904  33.975  14.524  1.00 11.84    -0.074 A 
ATOM    801  HD1 TYR A 710       4.625  33.293  15.006  1.00  0.00     0.084 H 
ATOM    802  CD2 TYR A 710       1.701  34.873  14.349  1.00 11.88    -0.074 A 
ATOM    803  HD2 TYR A 710       0.654  34.920  14.693  1.00  0.00     0.084 H 
ATOM    804  CE1 TYR A 710       4.340  34.818  13.496  1.00 12.03    -0.051 A 
ATOM    805  HE1 TYR A 710       5.390  34.788  13.160  1.00  0.00     0.087 H 
ATOM    806  CE2 TYR A 710       2.118  35.712  13.318  1.00 11.97    -0.051 A 
ATOM    807  HE2 TYR A 710       1.397  36.391  12.833  1.00  0.00     0.087 H 
ATOM    808  CZ  TYR A 710       3.440  35.693  12.903  1.00 16.78     0.065 A 
ATOM    809  OH  TYR A 710       3.818  36.546  11.893  1.00 16.99    -0.361 OA
ATOM    810  HH  TYR A 710       3.202  37.145  11.487  1.00  0.00     0.217 HD
ATOM    811  N   SER A 711       1.374  31.085  18.251  1.00 11.94    -0.344 N 
ATOM    812  HN  SER A 711       0.507  31.393  17.810  1.00  0.00     0.163 HD
ATOM    813  CA  SER A 711       1.319  30.612  19.637  1.00 12.16     0.109 C 
ATOM    814  HA  SER A 711       1.917  31.314  20.263  1.00  0.00     0.090 H 
ATOM    815  C   SER A 711       1.939  29.203  19.777  1.00 15.37     0.243 C 
ATOM    816  O   SER A 711       2.768  28.976  20.667  1.00 13.38    -0.271 OA
ATOM    817  CB  SER A 711      -0.115  30.623  20.158  1.00 14.45     0.044 C 
ATOM    818  HB1 SER A 711      -0.609  31.615  20.034  1.00  0.00     0.077 H 
ATOM    819  HB2 SER A 711      -0.808  30.027  19.520  1.00  0.00     0.077 H 
ATOM    820  OG  SER A 711      -0.102  30.184  21.508  1.00 19.93    -0.398 OA
ATOM    821  HG  SER A 711      -0.995  30.191  21.832  1.00  0.00     0.209 HD
ATOM    822  N   ILE A 712       1.582  28.290  18.864  1.00 12.01    -0.346 N 
ATOM    823  HN  ILE A 712       0.911  28.562  18.146  1.00  0.00     0.163 HD
ATOM    824  CA  ILE A 712       2.105  26.920  18.842  1.00 12.96     0.092 C 
ATOM    825  HA  ILE A 712       1.975  26.513  19.872  1.00  0.00     0.088 H 
ATOM    826  C   ILE A 712       3.604  26.926  18.561  1.00 15.83     0.241 C 
ATOM    827  O   ILE A 712       4.343  26.154  19.176  1.00 14.39    -0.271 OA
ATOM    828  CB  ILE A 712       1.301  25.975  17.882  1.00 15.57    -0.030 C 
ATOM    829  HB  ILE A 712       1.254  26.481  16.889  1.00  0.00     0.043 H 
ATOM    830  CG1 ILE A 712      -0.149  25.775  18.356  1.00 16.49    -0.063 C 
ATOM    831 1HG1 ILE A 712      -0.710  26.728  18.210  1.00  0.00     0.033 H 
ATOM    832 2HG1 ILE A 712      -0.673  25.103  17.637  1.00  0.00     0.033 H 
ATOM    833  CG2 ILE A 712       2.003  24.634  17.669  1.00 17.36    -0.071 C 
ATOM    834 1HG2 ILE A 712       1.432  23.962  16.987  1.00  0.00     0.028 H 
ATOM    835 2HG2 ILE A 712       2.218  24.133  18.641  1.00  0.00     0.028 H 
ATOM    836 3HG2 ILE A 712       3.048  24.779  17.309  1.00  0.00     0.028 H 
ATOM    837  CD1 ILE A 712      -0.414  25.236  19.868  1.00 20.30    -0.076 C 
ATOM    838 1HD1 ILE A 712      -1.465  25.091  20.212  1.00  0.00     0.027 H 
ATOM    839 2HD1 ILE A 712       0.110  25.908  20.587  1.00  0.00     0.027 H 
ATOM    840 3HD1 ILE A 712       0.147  24.283  20.014  1.00  0.00     0.027 H 
ATOM    841  N   LEU A 713       4.055  27.821  17.648  1.00 13.08    -0.346 N 
ATOM    842  HN  LEU A 713       3.378  28.407  17.159  1.00  0.00     0.163 HD
ATOM    843  CA  LEU A 713       5.468  27.976  17.340  1.00 12.80     0.089 C 
ATOM    844  HA  LEU A 713       5.872  27.000  16.983  1.00  0.00     0.087 H 
ATOM    845  C   LEU A 713       6.225  28.399  18.605  1.00 15.00     0.241 C 
ATOM    846  O   LEU A 713       7.307  27.881  18.881  1.00 12.89    -0.271 OA
ATOM    847  CB  LEU A 713       5.629  29.018  16.232  1.00 13.13    -0.035 C 
ATOM    848  HB1 LEU A 713       4.652  29.168  15.716  1.00  0.00     0.037 H 
ATOM    849  HB2 LEU A 713       5.778  30.025  16.686  1.00  0.00     0.037 H 
ATOM    850  CG  LEU A 713       6.698  28.764  15.215  1.00 17.90    -0.059 C 
ATOM    851  HG  LEU A 713       7.690  28.936  15.695  1.00  0.00     0.039 H 
ATOM    852  CD1 LEU A 713       6.657  27.316  14.684  1.00 18.61    -0.073 C 
ATOM    853 1HD1 LEU A 713       7.453  27.127  13.927  1.00  0.00     0.028 H 
ATOM    854 2HD1 LEU A 713       5.648  27.060  14.284  1.00  0.00     0.028 H 
ATOM    855 3HD1 LEU A 713       6.708  26.577  15.518  1.00  0.00     0.028 H 
ATOM    856  CD2 LEU A 713       6.544  29.749  14.058  1.00 16.84    -0.073 C 
ATOM    857 1HD2 LEU A 713       7.340  29.560  13.301  1.00  0.00     0.028 H 
ATOM    858 2HD2 LEU A 713       6.535  30.809  14.405  1.00  0.00     0.028 H 
ATOM    859 3HD2 LEU A 713       5.522  29.719  13.612  1.00  0.00     0.028 H 
ATOM    860  N   SER A 714       5.612  29.281  19.418  1.00 12.15    -0.344 N 
ATOM    861  HN  SER A 714       4.708  29.666  19.146  1.00  0.00     0.163 HD
ATOM    862  CA  SER A 714       6.215  29.697  20.681  1.00 12.85     0.109 C 
ATOM    863  HA  SER A 714       7.250  30.051  20.463  1.00  0.00     0.090 H 
ATOM    864  C   SER A 714       6.322  28.499  21.636  1.00 18.16     0.243 C 
ATOM    865  O   SER A 714       7.320  28.388  22.351  1.00 19.02    -0.271 OA
ATOM    866  CB  SER A 714       5.450  30.858  21.303  1.00 16.19     0.044 C 
ATOM    867  HB1 SER A 714       5.812  31.101  22.329  1.00  0.00     0.077 H 
ATOM    868  HB2 SER A 714       4.402  30.581  21.566  1.00  0.00     0.077 H 
ATOM    869  OG  SER A 714       5.508  31.974  20.435  1.00 17.91    -0.398 OA
ATOM    870  HG  SER A 714       5.031  32.698  20.823  1.00  0.00     0.209 HD
ATOM    871  N   GLU A 715       5.335  27.573  21.597  1.00 15.71    -0.346 N 
ATOM    872  HN  GLU A 715       4.539  27.725  20.978  1.00  0.00     0.163 HD
ATOM    873  CA  GLU A 715       5.374  26.363  22.414  1.00 16.79     0.090 C 
ATOM    874  HA  GLU A 715       5.588  26.678  23.462  1.00  0.00     0.087 H 
ATOM    875  C   GLU A 715       6.527  25.459  21.966  1.00 20.12     0.241 C 
ATOM    876  O   GLU A 715       7.237  24.903  22.816  1.00 17.30    -0.271 OA
ATOM    877  CB  GLU A 715       4.037  25.611  22.428  1.00 19.18    -0.029 C 
ATOM    878  HB1 GLU A 715       4.033  24.746  21.725  1.00  0.00     0.037 H 
ATOM    879  HB2 GLU A 715       3.217  26.202  21.958  1.00  0.00     0.037 H 
ATOM    880  CG  GLU A 715       3.701  25.194  23.855  1.00 35.12     0.018 C 
ATOM    881  HG1 GLU A 715       3.302  26.083  24.397  1.00  0.00     0.049 H 
ATOM    882  HG2 GLU A 715       4.655  25.008  24.401  1.00  0.00     0.049 H 
ATOM    883  CD  GLU A 715       2.769  24.022  24.106  1.00 65.11     0.172 C 
ATOM    884  OE1 GLU A 715       1.711  23.931  23.441  1.00 65.12    -0.648 OA
ATOM    885  OE2 GLU A 715       3.106  23.189  24.979  1.00 61.08    -0.648 OA
ATOM    886  N   VAL A 716       6.751  25.380  20.629  1.00 17.00    -0.346 N 
ATOM    887  HN  VAL A 716       6.122  25.882  20.003  1.00  0.00     0.163 HD
ATOM    888  CA  VAL A 716       7.850  24.611  20.039  1.00 17.56     0.092 C 
ATOM    889  HA  VAL A 716       7.793  23.584  20.469  1.00  0.00     0.088 H 
ATOM    890  C   VAL A 716       9.195  25.215  20.501  1.00 21.83     0.241 C 
ATOM    891  O   VAL A 716      10.013  24.454  21.011  1.00 21.57    -0.271 OA
ATOM    892  CB  VAL A 716       7.757  24.458  18.491  1.00 20.92    -0.033 C 
ATOM    893  HB  VAL A 716       7.668  25.477  18.048  1.00  0.00     0.042 H 
ATOM    894  CG1 VAL A 716       9.014  23.801  17.921  1.00 21.27    -0.071 C 
ATOM    895 1HG1 VAL A 716       9.915  24.387  18.218  1.00  0.00     0.028 H 
ATOM    896 2HG1 VAL A 716       8.950  23.662  16.817  1.00  0.00     0.028 H 
ATOM    897 3HG1 VAL A 716       9.096  22.729  18.215  1.00  0.00     0.028 H 
ATOM    898  CG2 VAL A 716       6.520  23.654  18.084  1.00 21.12    -0.071 C 
ATOM    899 1HG2 VAL A 716       5.603  24.133  18.500  1.00  0.00     0.028 H 
ATOM    900 2HG2 VAL A 716       6.602  22.582  18.378  1.00  0.00     0.028 H 
ATOM    901 3HG2 VAL A 716       6.456  23.515  16.980  1.00  0.00     0.028 H 
ATOM    902  N   GLN A 717       9.395  26.570  20.399  1.00 19.26    -0.346 N 
ATOM    903  HN  GLN A 717       8.650  27.157  20.023  1.00  0.00     0.163 HD
ATOM    904  CA  GLN A 717      10.664  27.196  20.821  1.00 19.84     0.090 C 
ATOM    905  HA  GLN A 717      11.468  26.640  20.284  1.00  0.00     0.087 H 
ATOM    906  C   GLN A 717      10.946  26.994  22.310  1.00 23.63     0.241 C 
ATOM    907  O   GLN A 717      12.109  26.821  22.669  1.00 23.52    -0.271 OA
ATOM    908  CB  GLN A 717      10.836  28.675  20.414  1.00 20.86    -0.030 C 
ATOM    909  HB1 GLN A 717      11.873  29.009  20.651  1.00  0.00     0.037 H 
ATOM    910  HB2 GLN A 717      10.843  28.757  19.302  1.00  0.00     0.037 H 
ATOM    911  CG  GLN A 717       9.834  29.672  20.993  1.00 38.39     0.011 C 
ATOM    912  HG1 GLN A 717       9.085  29.143  21.628  1.00  0.00     0.047 H 
ATOM    913  HG2 GLN A 717       9.166  30.060  20.189  1.00  0.00     0.047 H 
ATOM    914  CD  GLN A 717      10.455  30.820  21.759  1.00 53.26     0.215 C 
ATOM    915  NE2 GLN A 717      10.802  30.563  23.011  1.00 50.74    -0.370 N 
ATOM    916 1HE2 GLN A 717      11.221  31.337  23.527  1.00  0.00     0.159 HD
ATOM    917 2HE2 GLN A 717      10.712  29.629  23.411  1.00  0.00     0.159 HD
ATOM    918  OE1 GLN A 717      10.565  31.963  21.269  1.00 40.50    -0.274 OA
ATOM    919  N   GLN A 718       9.892  26.996  23.163  1.00 20.06    -0.346 N 
ATOM    920  HN  GLN A 718       8.960  27.177  22.791  1.00  0.00     0.163 HD
ATOM    921  CA  GLN A 718      10.042  26.749  24.593  1.00 20.98     0.090 C 
ATOM    922  HA  GLN A 718      10.772  27.487  25.001  1.00  0.00     0.087 H 
ATOM    923  C   GLN A 718      10.611  25.347  24.799  1.00 26.23     0.241 C 
ATOM    924  O   GLN A 718      11.569  25.194  25.554  1.00 26.03    -0.271 OA
ATOM    925  CB  GLN A 718       8.707  26.926  25.339  1.00 23.22    -0.030 C 
ATOM    926  HB1 GLN A 718       8.712  26.358  26.299  1.00  0.00     0.037 H 
ATOM    927  HB2 GLN A 718       7.885  26.389  24.811  1.00  0.00     0.037 H 
ATOM    928  CG  GLN A 718       8.335  28.389  25.576  1.00 41.33     0.011 C 
ATOM    929  HG1 GLN A 718       9.253  29.020  25.632  1.00  0.00     0.047 H 
ATOM    930  HG2 GLN A 718       7.861  28.823  24.665  1.00  0.00     0.047 H 
ATOM    931  CD  GLN A 718       7.459  28.621  26.790  1.00 62.66     0.215 C 
ATOM    932  NE2 GLN A 718       7.244  29.892  27.116  1.00 52.82    -0.370 N 
ATOM    933 1HE2 GLN A 718       7.634  30.658  26.567  1.00  0.00     0.159 HD
ATOM    934 2HE2 GLN A 718       6.654  30.048  27.933  1.00  0.00     0.159 HD
ATOM    935  OE1 GLN A 718       6.984  27.687  27.459  1.00 57.34    -0.274 OA
ATOM    936  N   ALA A 719      10.074  24.339  24.067  1.00 22.39    -0.346 N 
ATOM    937  HN  ALA A 719       9.319  24.562  23.418  1.00  0.00     0.163 HD
ATOM    938  CA  ALA A 719      10.520  22.953  24.160  1.00 22.97     0.086 C 
ATOM    939  HA  ALA A 719      10.518  22.666  25.238  1.00  0.00     0.086 H 
ATOM    940  C   ALA A 719      11.940  22.753  23.627  1.00 27.90     0.240 C 
ATOM    941  O   ALA A 719      12.714  22.025  24.256  1.00 26.41    -0.271 OA
ATOM    942  CB  ALA A 719       9.555  22.030  23.432  1.00 23.56    -0.049 C 
ATOM    943  HB1 ALA A 719       9.896  20.971  23.503  1.00  0.00     0.030 H 
ATOM    944  HB2 ALA A 719       9.400  22.345  22.374  1.00  0.00     0.030 H 
ATOM    945  HB3 ALA A 719       8.509  22.154  23.798  1.00  0.00     0.030 H 
ATOM    946  N   VAL A 720      12.289  23.406  22.497  1.00 26.22    -0.346 N 
ATOM    947  HN  VAL A 720      11.609  24.016  22.042  1.00  0.00     0.163 HD
ATOM    948  CA  VAL A 720      13.627  23.256  21.910  1.00 28.14     0.092 C 
ATOM    949  HA  VAL A 720      13.834  22.161  21.925  1.00  0.00     0.088 H 
ATOM    950  C   VAL A 720      14.696  23.890  22.848  1.00 34.27     0.241 C 
ATOM    951  O   VAL A 720      15.681  23.214  23.164  1.00 34.25    -0.271 OA
ATOM    952  CB  VAL A 720      13.764  23.680  20.416  1.00 32.61    -0.033 C 
ATOM    953  HB  VAL A 720      14.731  23.271  20.041  1.00  0.00     0.042 H 
ATOM    954  CG1 VAL A 720      12.652  23.071  19.566  1.00 31.89    -0.071 C 
ATOM    955 1HG1 VAL A 720      12.750  23.374  18.498  1.00  0.00     0.028 H 
ATOM    956 2HG1 VAL A 720      11.643  23.318  19.972  1.00  0.00     0.028 H 
ATOM    957 3HG1 VAL A 720      12.613  21.962  19.676  1.00  0.00     0.028 H 
ATOM    958  CG2 VAL A 720      13.809  25.191  20.233  1.00 32.72    -0.071 C 
ATOM    959 1HG2 VAL A 720      13.907  25.494  19.165  1.00  0.00     0.028 H 
ATOM    960 2HG2 VAL A 720      14.618  25.644  20.852  1.00  0.00     0.028 H 
ATOM    961 3HG2 VAL A 720      12.924  25.677  20.706  1.00  0.00     0.028 H 
ATOM    962  N   SER A 721      14.428  25.105  23.398  1.00 31.28    -0.344 N 
ATOM    963  HN  SER A 721      13.550  25.567  23.162  1.00  0.00     0.163 HD
ATOM    964  CA  SER A 721      15.353  25.778  24.318  1.00 31.49     0.109 C 
ATOM    965  HA  SER A 721      16.361  25.735  23.844  1.00  0.00     0.090 H 
ATOM    966  C   SER A 721      15.473  25.058  25.678  1.00 36.90     0.243 C 
ATOM    967  O   SER A 721      16.511  25.161  26.333  1.00 37.70    -0.271 OA
ATOM    968  CB  SER A 721      15.005  27.259  24.472  1.00 33.75     0.044 C 
ATOM    969  HB1 SER A 721      15.926  27.862  24.649  1.00  0.00     0.077 H 
ATOM    970  HB2 SER A 721      14.683  27.689  23.495  1.00  0.00     0.077 H 
ATOM    971  OG  SER A 721      14.038  27.522  25.475  1.00 39.91    -0.398 OA
ATOM    972  HG  SER A 721      13.822  28.442  25.571  1.00  0.00     0.209 HD
ATOM    973  N   GLN A 722      14.433  24.299  26.073  1.00 33.66    -0.346 N 
ATOM    974  HN  GLN A 722      13.607  24.269  25.475  1.00  0.00     0.163 HD
ATOM    975  CA  GLN A 722      14.417  23.513  27.312  1.00 33.83     0.090 C 
ATOM    976  HA  GLN A 722      14.992  24.081  28.080  1.00  0.00     0.087 H 
ATOM    977  C   GLN A 722      15.101  22.146  27.133  1.00 38.81     0.240 C 
ATOM    978  O   GLN A 722      15.237  21.401  28.104  1.00 39.70    -0.271 OA
ATOM    979  CB  GLN A 722      12.981  23.335  27.839  1.00 35.01    -0.030 C 
ATOM    980  HB1 GLN A 722      12.308  22.984  27.022  1.00  0.00     0.037 H 
ATOM    981  HB2 GLN A 722      12.925  22.457  28.523  1.00  0.00     0.037 H 
ATOM    982  CG  GLN A 722      12.396  24.575  28.515  1.00 39.64     0.011 C 
ATOM    983  HG1 GLN A 722      12.396  25.445  27.817  1.00  0.00     0.047 H 
ATOM    984  HG2 GLN A 722      11.297  24.463  28.668  1.00  0.00     0.047 H 
ATOM    985  CD  GLN A 722      13.085  24.925  29.810  1.00 45.19     0.215 C 
ATOM    986  NE2 GLN A 722      13.488  26.180  29.950  1.00 26.84    -0.370 N 
ATOM    987 1HE2 GLN A 722      13.954  26.417  30.826  1.00  0.00     0.159 HD
ATOM    988 2HE2 GLN A 722      13.355  26.876  29.216  1.00  0.00     0.159 HD
ATOM    989  OE1 GLN A 722      13.246  24.085  30.696  1.00 37.15    -0.274 OA
ATOM    990  N   GLY A 723      15.531  21.847  25.906  1.00 34.77    -0.351 N 
ATOM    991  HN  GLY A 723      15.376  22.533  25.167  1.00  0.00     0.163 HD
ATOM    992  CA  GLY A 723      16.207  20.607  25.550  1.00 35.52     0.069 C 
ATOM    993  HA1 GLY A 723      17.107  20.464  26.192  1.00  0.00     0.078 H 
ATOM    994  HA2 GLY A 723      16.692  20.709  24.551  1.00  0.00     0.078 H 
ATOM    995  C   GLY A 723      15.341  19.360  25.583  1.00 40.64     0.236 C 
ATOM    996  O   GLY A 723      15.798  18.308  26.039  1.00 41.43    -0.272 OA
ATOM    997  N   SER A 724      14.098  19.456  25.071  1.00 36.50    -0.344 N 
ATOM    998  HN  SER A 724      13.791  20.364  24.724  1.00  0.00     0.163 HD
ATOM    999  CA  SER A 724      13.161  18.330  24.984  1.00 36.85     0.109 C 
ATOM   1000  HA  SER A 724      13.161  17.780  25.954  1.00  0.00     0.090 H 
ATOM   1001  C   SER A 724      13.608  17.373  23.863  1.00 39.07     0.243 C 
ATOM   1002  O   SER A 724      14.218  17.819  22.893  1.00 37.84    -0.271 OA
ATOM   1003  CB  SER A 724      11.745  18.829  24.693  1.00 41.02     0.044 C 
ATOM   1004  HB1 SER A 724      11.701  19.359  23.713  1.00  0.00     0.077 H 
ATOM   1005  HB2 SER A 724      11.059  17.979  24.469  1.00  0.00     0.077 H 
ATOM   1006  OG  SER A 724      11.228  19.640  25.735  1.00 49.89    -0.398 OA
ATOM   1007  HG  SER A 724      10.348  19.950  25.554  1.00  0.00     0.209 HD
ATOM   1008  N   SER A 725      13.305  16.065  23.997  1.00 35.97    -0.344 N 
ATOM   1009  HN  SER A 725      12.809  15.766  24.836  1.00  0.00     0.163 HD
ATOM   1010  CA  SER A 725      13.655  15.050  22.992  1.00 35.79     0.109 C 
ATOM   1011  HA  SER A 725      14.714  15.208  22.682  1.00  0.00     0.090 H 
ATOM   1012  C   SER A 725      12.757  15.154  21.743  1.00 37.99     0.243 C 
ATOM   1013  O   SER A 725      11.730  15.831  21.783  1.00 35.68    -0.271 OA
ATOM   1014  CB  SER A 725      13.527  13.653  23.590  1.00 39.11     0.044 C 
ATOM   1015  HB1 SER A 725      14.176  13.532  24.489  1.00  0.00     0.077 H 
ATOM   1016  HB2 SER A 725      13.996  12.883  22.934  1.00  0.00     0.077 H 
ATOM   1017  OG  SER A 725      12.176  13.337  23.878  1.00 45.05    -0.398 OA
ATOM   1018  HG  SER A 725      12.096  12.467  24.251  1.00  0.00     0.209 HD
ATOM   1019  N   ASP A 726      13.119  14.443  20.654  1.00 35.65    -0.345 N 
ATOM   1020  HN  ASP A 726      13.993  13.917  20.683  1.00  0.00     0.163 HD
ATOM   1021  CA  ASP A 726      12.309  14.393  19.427  1.00 35.31     0.098 C 
ATOM   1022  HA  ASP A 726      12.170  15.440  19.071  1.00  0.00     0.088 H 
ATOM   1023  C   ASP A 726      10.914  13.807  19.711  1.00 37.66     0.241 C 
ATOM   1024  O   ASP A 726       9.927  14.337  19.206  1.00 35.83    -0.271 OA
ATOM   1025  CB  ASP A 726      13.033  13.614  18.313  1.00 37.82     0.043 C 
ATOM   1026  HB1 ASP A 726      13.463  12.668  18.718  1.00  0.00     0.052 H 
ATOM   1027  HB2 ASP A 726      12.295  13.195  17.590  1.00  0.00     0.052 H 
ATOM   1028  CG  ASP A 726      14.103  14.411  17.576  1.00 52.19     0.175 C 
ATOM   1029  OD1 ASP A 726      14.461  15.522  18.052  1.00 52.27    -0.648 OA
ATOM   1030  OD2 ASP A 726      14.592  13.923  16.528  1.00 59.96    -0.648 OA
ATOM   1031  N   SER A 727      10.835  12.767  20.581  1.00 34.40    -0.344 N 
ATOM   1032  HN  SER A 727      11.704  12.394  20.962  1.00  0.00     0.163 HD
ATOM   1033  CA  SER A 727       9.572  12.147  21.007  1.00 34.88     0.109 C 
ATOM   1034  HA  SER A 727       9.019  11.830  20.092  1.00  0.00     0.090 H 
ATOM   1035  C   SER A 727       8.686  13.141  21.777  1.00 37.76     0.243 C 
ATOM   1036  O   SER A 727       7.457  13.091  21.653  1.00 37.85    -0.271 OA
ATOM   1037  CB  SER A 727       9.834  10.903  21.855  1.00 40.45     0.044 C 
ATOM   1038  HB1 SER A 727      10.395  10.133  21.276  1.00  0.00     0.077 H 
ATOM   1039  HB2 SER A 727       8.892  10.336  22.039  1.00  0.00     0.077 H 
ATOM   1040  OG  SER A 727      10.494  11.208  23.075  1.00 51.54    -0.398 OA
ATOM   1041  HG  SER A 727      10.657  10.435  23.602  1.00  0.00     0.209 HD
ATOM   1042  N   GLN A 728       9.321  14.048  22.555  1.00 32.66    -0.346 N 
ATOM   1043  HN  GLN A 728      10.340  14.006  22.590  1.00  0.00     0.163 HD
ATOM   1044  CA  GLN A 728       8.660  15.084  23.350  1.00 31.37     0.086 C 
ATOM   1045  HA  GLN A 728       7.805  14.617  23.892  1.00  0.00     0.086 H 
ATOM   1046  C   GLN A 728       8.113  16.213  22.472  1.00 33.83     0.240 C 
ATOM   1047  O   GLN A 728       7.010  16.692  22.730  1.00 34.38    -0.271 OA
ATOM   1048  CB  GLN A 728       9.632  15.662  24.389  1.00 32.61    -0.049 C 
ATOM   1049  HB1 GLN A 728       9.128  16.451  24.995  1.00  0.00     0.030 H 
ATOM   1050  HB2 GLN A 728      10.570  16.036  23.917  1.00  0.00     0.030 H 
ATOM   1051  HB3 GLN A 728      10.076  14.866  25.031  1.00  0.00     0.030 H 
ATOM   1052  N   ILE A 729       8.892  16.645  21.456  1.00 28.41    -0.346 N 
ATOM   1053  HN  ILE A 729       9.784  16.173  21.307  1.00  0.00     0.163 HD
ATOM   1054  CA  ILE A 729       8.542  17.745  20.555  1.00 27.70     0.092 C 
ATOM   1055  HA  ILE A 729       8.068  18.537  21.180  1.00  0.00     0.088 H 
ATOM   1056  C   ILE A 729       7.497  17.321  19.503  1.00 30.59     0.241 C 
ATOM   1057  O   ILE A 729       6.832  18.194  18.949  1.00 29.56    -0.271 OA
ATOM   1058  CB  ILE A 729       9.821  18.384  19.900  1.00 30.85    -0.030 C 
ATOM   1059  HB  ILE A 729      10.271  17.626  19.217  1.00  0.00     0.043 H 
ATOM   1060  CG1 ILE A 729      10.882  18.759  20.959  1.00 31.65    -0.063 C 
ATOM   1061 1HG1 ILE A 729      10.840  18.051  21.820  1.00  0.00     0.033 H 
ATOM   1062 2HG1 ILE A 729      10.598  19.705  21.476  1.00  0.00     0.033 H 
ATOM   1063  CG2 ILE A 729       9.474  19.626  19.064  1.00 31.77    -0.071 C 
ATOM   1064 1HG2 ILE A 729       8.708  19.355  18.300  1.00  0.00     0.028 H 
ATOM   1065 2HG2 ILE A 729      10.378  20.094  18.609  1.00  0.00     0.028 H 
ATOM   1066 3HG2 ILE A 729       9.152  20.485  19.698  1.00  0.00     0.028 H 
ATOM   1067  CD1 ILE A 729      12.342  18.857  20.403  1.00 40.47    -0.076 C 
ATOM   1068 1HD1 ILE A 729      13.108  19.128  21.167  1.00  0.00     0.027 H 
ATOM   1069 2HD1 ILE A 729      12.384  19.565  19.542  1.00  0.00     0.027 H 
ATOM   1070 3HD1 ILE A 729      12.626  17.911  19.886  1.00  0.00     0.027 H 
ATOM   1071  N   LEU A 730       7.348  15.994  19.243  1.00 26.94    -0.346 N 
ATOM   1072  HN  LEU A 730       7.888  15.336  19.805  1.00  0.00     0.163 HD
ATOM   1073  CA  LEU A 730       6.461  15.444  18.207  1.00 26.27     0.089 C 
ATOM   1074  HA  LEU A 730       6.899  15.742  17.226  1.00  0.00     0.087 H 
ATOM   1075  C   LEU A 730       5.033  16.005  18.233  1.00 25.99     0.241 C 
ATOM   1076  O   LEU A 730       4.562  16.476  17.203  1.00 23.19    -0.271 OA
ATOM   1077  CB  LEU A 730       6.450  13.900  18.229  1.00 27.62    -0.035 C 
ATOM   1078  HB1 LEU A 730       7.498  13.520  18.228  1.00  0.00     0.037 H 
ATOM   1079  HB2 LEU A 730       6.103  13.544  19.227  1.00  0.00     0.037 H 
ATOM   1080  CG  LEU A 730       5.641  13.188  17.116  1.00 32.62    -0.059 C 
ATOM   1081  HG  LEU A 730       4.597  13.579  17.149  1.00  0.00     0.039 H 
ATOM   1082  CD1 LEU A 730       6.208  13.478  15.721  1.00 32.14    -0.073 C 
ATOM   1083 1HD1 LEU A 730       6.249  14.577  15.539  1.00  0.00     0.028 H 
ATOM   1084 2HD1 LEU A 730       5.639  12.946  14.923  1.00  0.00     0.028 H 
ATOM   1085 3HD1 LEU A 730       7.201  12.994  15.567  1.00  0.00     0.028 H 
ATOM   1086  CD2 LEU A 730       5.585  11.696  17.363  1.00 36.64    -0.073 C 
ATOM   1087 1HD2 LEU A 730       5.173  11.485  18.377  1.00  0.00     0.028 H 
ATOM   1088 2HD2 LEU A 730       6.578  11.212  17.209  1.00  0.00     0.028 H 
ATOM   1089 3HD2 LEU A 730       5.016  11.164  16.565  1.00  0.00     0.028 H 
ATOM   1090  N   ASP A 731       4.359  15.974  19.398  1.00 22.02    -0.346 N 
ATOM   1091  HN  ASP A 731       4.816  15.566  20.213  1.00  0.00     0.163 HD
ATOM   1092  CA  ASP A 731       2.996  16.500  19.550  1.00 21.41     0.098 C 
ATOM   1093  HA  ASP A 731       2.338  15.977  18.817  1.00  0.00     0.088 H 
ATOM   1094  C   ASP A 731       2.947  17.997  19.250  1.00 22.33     0.241 C 
ATOM   1095  O   ASP A 731       2.021  18.448  18.577  1.00 20.97    -0.271 OA
ATOM   1096  CB  ASP A 731       2.459  16.216  20.963  1.00 24.74     0.043 C 
ATOM   1097  HB1 ASP A 731       1.448  16.663  21.109  1.00  0.00     0.052 H 
ATOM   1098  HB2 ASP A 731       3.020  16.795  21.733  1.00  0.00     0.052 H 
ATOM   1099  CG  ASP A 731       2.457  14.741  21.282  1.00 46.25     0.175 C 
ATOM   1100  OD1 ASP A 731       3.520  14.225  21.714  1.00 48.64    -0.648 OA
ATOM   1101  OD2 ASP A 731       1.418  14.085  21.041  1.00 56.87    -0.648 OA
ATOM   1102  N   LEU A 732       3.962  18.752  19.716  1.00 17.70    -0.346 N 
ATOM   1103  HN  LEU A 732       4.694  18.291  20.256  1.00  0.00     0.163 HD
ATOM   1104  CA  LEU A 732       4.075  20.195  19.492  1.00 16.50     0.089 C 
ATOM   1105  HA  LEU A 732       3.143  20.690  19.853  1.00  0.00     0.087 H 
ATOM   1106  C   LEU A 732       4.240  20.482  18.001  1.00 18.52     0.241 C 
ATOM   1107  O   LEU A 732       3.590  21.382  17.456  1.00 16.78    -0.271 OA
ATOM   1108  CB  LEU A 732       5.273  20.766  20.267  1.00 16.87    -0.035 C 
ATOM   1109  HB1 LEU A 732       5.619  21.713  19.791  1.00  0.00     0.037 H 
ATOM   1110  HB2 LEU A 732       6.171  20.125  20.108  1.00  0.00     0.037 H 
ATOM   1111  CG  LEU A 732       5.048  20.984  21.751  1.00 24.69    -0.059 C 
ATOM   1112  HG  LEU A 732       4.849  20.001  22.238  1.00  0.00     0.039 H 
ATOM   1113  CD1 LEU A 732       6.254  21.613  22.388  1.00 24.76    -0.073 C 
ATOM   1114 1HD1 LEU A 732       6.089  21.773  23.479  1.00  0.00     0.028 H 
ATOM   1115 2HD1 LEU A 732       6.547  22.557  21.872  1.00  0.00     0.028 H 
ATOM   1116 3HD1 LEU A 732       7.179  21.021  22.194  1.00  0.00     0.028 H 
ATOM   1117  CD2 LEU A 732       3.883  21.879  21.967  1.00 30.02    -0.073 C 
ATOM   1118 1HD2 LEU A 732       3.718  22.039  23.058  1.00  0.00     0.028 H 
ATOM   1119 2HD2 LEU A 732       2.966  21.500  21.458  1.00  0.00     0.028 H 
ATOM   1120 3HD2 LEU A 732       3.990  22.842  21.416  1.00  0.00     0.028 H 
ATOM   1121  N   SER A 733       5.094  19.687  17.340  1.00 14.88    -0.344 N 
ATOM   1122  HN  SER A 733       5.595  18.964  17.856  1.00  0.00     0.163 HD
ATOM   1123  CA  SER A 733       5.330  19.823  15.908  1.00 13.28     0.109 C 
ATOM   1124  HA  SER A 733       5.601  20.884  15.696  1.00  0.00     0.090 H 
ATOM   1125  C   SER A 733       4.047  19.490  15.140  1.00 15.87     0.243 C 
ATOM   1126  O   SER A 733       3.633  20.269  14.279  1.00 15.97    -0.271 OA
ATOM   1127  CB  SER A 733       6.488  18.937  15.472  1.00 16.71     0.044 C 
ATOM   1128  HB1 SER A 733       6.294  17.861  15.688  1.00  0.00     0.077 H 
ATOM   1129  HB2 SER A 733       7.385  19.075  16.120  1.00  0.00     0.077 H 
ATOM   1130  OG  SER A 733       6.783  19.158  14.105  1.00 19.62    -0.398 OA
ATOM   1131  HG  SER A 733       7.506  18.605  13.833  1.00  0.00     0.209 HD
ATOM   1132  N   ASN A 734       3.390  18.378  15.504  1.00 14.13    -0.345 N 
ATOM   1133  HN  ASN A 734       3.797  17.801  16.241  1.00  0.00     0.163 HD
ATOM   1134  CA  ASN A 734       2.125  17.941  14.909  1.00 14.43     0.097 C 
ATOM   1135  HA  ASN A 734       2.313  17.817  13.817  1.00  0.00     0.088 H 
ATOM   1136  C   ASN A 734       1.029  18.999  15.045  1.00 17.58     0.241 C 
ATOM   1137  O   ASN A 734       0.365  19.298  14.059  1.00 15.75    -0.271 OA
ATOM   1138  CB  ASN A 734       1.692  16.571  15.436  1.00 16.48     0.036 C 
ATOM   1139  HB1 ASN A 734       0.590  16.431  15.340  1.00  0.00     0.051 H 
ATOM   1140  HB2 ASN A 734       1.780  16.518  16.546  1.00  0.00     0.051 H 
ATOM   1141  CG  ASN A 734       2.449  15.442  14.771  1.00 32.76     0.217 C 
ATOM   1142  ND2 ASN A 734       2.427  14.281  15.388  1.00 23.62    -0.370 N 
ATOM   1143 1HD2 ASN A 734       2.937  13.520  14.940  1.00  0.00     0.159 HD
ATOM   1144 2HD2 ASN A 734       1.903  14.147  16.253  1.00  0.00     0.159 HD
ATOM   1145  OD1 ASN A 734       3.087  15.605  13.718  1.00 24.83    -0.274 OA
ATOM   1146  N   ARG A 735       0.953  19.660  16.226  1.00 15.53    -0.346 N 
ATOM   1147  HN  ARG A 735       1.584  19.371  16.973  1.00  0.00     0.163 HD
ATOM   1148  CA  ARG A 735       0.026  20.762  16.503  1.00 14.97     0.089 C 
ATOM   1149  HA  ARG A 735      -1.020  20.376  16.473  1.00  0.00     0.087 H 
ATOM   1150  C   ARG A 735       0.167  21.904  15.495  1.00 15.96     0.241 C 
ATOM   1151  O   ARG A 735      -0.844  22.441  15.026  1.00 14.21    -0.271 OA
ATOM   1152  CB  ARG A 735       0.315  21.322  17.900  1.00 15.59    -0.036 C 
ATOM   1153  HB1 ARG A 735       1.076  22.135  17.847  1.00  0.00     0.036 H 
ATOM   1154  HB2 ARG A 735       0.877  20.579  18.512  1.00  0.00     0.036 H 
ATOM   1155  CG  ARG A 735      -0.910  21.791  18.632  1.00 29.94    -0.048 C 
ATOM   1156  HG1 ARG A 735      -0.835  22.869  18.908  1.00  0.00     0.035 H 
ATOM   1157  HG2 ARG A 735      -1.794  21.849  17.955  1.00  0.00     0.035 H 
ATOM   1158  CD  ARG A 735      -1.191  20.929  19.838  1.00 29.07     0.009 C 
ATOM   1159  HD1 ARG A 735      -2.237  21.076  20.196  1.00  0.00     0.064 H 
ATOM   1160  HD2 ARG A 735      -1.244  19.852  19.552  1.00  0.00     0.064 H 
ATOM   1161  NE  ARG A 735      -0.236  21.132  20.926  1.00 20.42    -0.227 N 
ATOM   1162  HE  ARG A 735       0.228  22.038  20.989  1.00  0.00     0.177 HD
ATOM   1163  CZ  ARG A 735       0.069  20.215  21.839  1.00 35.35     0.665 C 
ATOM   1164  NH1 ARG A 735       0.927  20.497  22.809  1.00 23.20    -0.235 N 
ATOM   1165 1HH1 ARG A 735       1.161  19.793  23.509  1.00  0.00     0.174 HD
ATOM   1166 2HH1 ARG A 735       1.351  21.424  22.847  1.00  0.00     0.174 HD
ATOM   1167  NH2 ARG A 735      -0.483  19.008  21.789  1.00 24.81    -0.235 N 
ATOM   1168 1HH2 ARG A 735      -0.249  18.304  22.489  1.00  0.00     0.174 HD
ATOM   1169 2HH2 ARG A 735      -1.143  18.791  21.042  1.00  0.00     0.174 HD
ATOM   1170  N   PHE A 736       1.420  22.278  15.158  1.00 12.42    -0.346 N 
ATOM   1171  HN  PHE A 736       2.216  21.793  15.572  1.00  0.00     0.163 HD
ATOM   1172  CA  PHE A 736       1.656  23.369  14.208  1.00 11.86     0.093 C 
ATOM   1173  HA  PHE A 736       1.115  24.268  14.587  1.00  0.00     0.088 H 
ATOM   1174  C   PHE A 736       1.063  23.015  12.846  1.00 14.82     0.241 C 
ATOM   1175  O   PHE A 736       0.341  23.820  12.258  1.00 14.59    -0.271 OA
ATOM   1176  CB  PHE A 736       3.155  23.731  14.117  1.00 13.02    -0.014 C 
ATOM   1177  HB1 PHE A 736       3.769  22.831  13.879  1.00  0.00     0.043 H 
ATOM   1178  HB2 PHE A 736       3.569  23.972  15.124  1.00  0.00     0.043 H 
ATOM   1179  CG  PHE A 736       3.430  24.848  13.138  1.00 13.69    -0.056 A 
ATOM   1180  CD1 PHE A 736       3.260  26.176  13.511  1.00 16.31    -0.077 A 
ATOM   1181  HD1 PHE A 736       2.959  26.418  14.544  1.00  0.00     0.084 H 
ATOM   1182  CD2 PHE A 736       3.794  24.570  11.822  1.00 16.04    -0.077 A 
ATOM   1183  HD2 PHE A 736       3.921  23.522  11.502  1.00  0.00     0.084 H 
ATOM   1184  CE1 PHE A 736       3.466  27.211  12.590  1.00 16.91    -0.082 A 
ATOM   1185  HE1 PHE A 736       3.329  28.260  12.902  1.00  0.00     0.083 H 
ATOM   1186  CE2 PHE A 736       4.001  25.606  10.898  1.00 18.69    -0.082 A 
ATOM   1187  HE2 PHE A 736       4.291  25.372   9.860  1.00  0.00     0.083 H 
ATOM   1188  CZ  PHE A 736       3.840  26.922  11.294  1.00 16.39    -0.083 A 
ATOM   1189  HZ  PHE A 736       4.011  27.740  10.574  1.00  0.00     0.083 H 
ATOM   1190  N   TYR A 737       1.351  21.796  12.361  1.00 13.74    -0.346 N 
ATOM   1191  HN  TYR A 737       1.949  21.184  12.916  1.00  0.00     0.163 HD
ATOM   1192  CA  TYR A 737       0.849  21.299  11.072  1.00 14.15     0.093 C 
ATOM   1193  HA  TYR A 737       1.134  22.055  10.303  1.00  0.00     0.088 H 
ATOM   1194  C   TYR A 737      -0.654  21.164  11.014  1.00 18.00     0.241 C 
ATOM   1195  O   TYR A 737      -1.237  21.323   9.944  1.00 17.82    -0.271 OA
ATOM   1196  CB  TYR A 737       1.540  19.990  10.682  1.00 15.86    -0.014 C 
ATOM   1197  HB1 TYR A 737       1.020  19.498   9.827  1.00  0.00     0.043 H 
ATOM   1198  HB2 TYR A 737       1.385  19.205  11.459  1.00  0.00     0.043 H 
ATOM   1199  CG  TYR A 737       3.009  20.185  10.388  1.00 17.06    -0.056 A 
ATOM   1200  CD1 TYR A 737       3.429  20.997   9.337  1.00 20.24    -0.074 A 
ATOM   1201  HD1 TYR A 737       2.677  21.527   8.729  1.00  0.00     0.084 H 
ATOM   1202  CD2 TYR A 737       3.980  19.513  11.121  1.00 16.43    -0.074 A 
ATOM   1203  HD2 TYR A 737       3.670  18.817  11.919  1.00  0.00     0.084 H 
ATOM   1204  CE1 TYR A 737       4.782  21.152   9.039  1.00 22.56    -0.051 A 
ATOM   1205  HE1 TYR A 737       5.094  21.790   8.195  1.00  0.00     0.087 H 
ATOM   1206  CE2 TYR A 737       5.333  19.700  10.869  1.00 16.72    -0.051 A 
ATOM   1207  HE2 TYR A 737       6.088  19.214  11.510  1.00  0.00     0.087 H 
ATOM   1208  CZ  TYR A 737       5.731  20.501   9.808  1.00 26.62     0.065 A 
ATOM   1209  OH  TYR A 737       7.061  20.656   9.520  1.00 26.95    -0.361 OA
ATOM   1210  HH  TYR A 737       7.333  21.204   8.794  1.00  0.00     0.217 HD
ATOM   1211  N   THR A 738      -1.292  20.893  12.159  1.00 13.36    -0.344 N 
ATOM   1212  HN  THR A 738      -0.738  20.739  13.001  1.00  0.00     0.163 HD
ATOM   1213  CA  THR A 738      -2.739  20.808  12.255  1.00 13.99     0.113 C 
ATOM   1214  HA  THR A 738      -3.112  20.086  11.491  1.00  0.00     0.091 H 
ATOM   1215  C   THR A 738      -3.323  22.194  11.959  1.00 15.85     0.243 C 
ATOM   1216  O   THR A 738      -4.277  22.304  11.192  1.00 15.08    -0.271 OA
ATOM   1217  CB  THR A 738      -3.139  20.307  13.655  1.00 17.27     0.060 C 
ATOM   1218  HB  THR A 738      -2.734  21.031  14.400  1.00  0.00     0.086 H 
ATOM   1219  CG2 THR A 738      -4.657  20.236  13.857  1.00 15.78    -0.050 C 
ATOM   1220 1HG2 THR A 738      -4.947  19.873  14.871  1.00  0.00     0.031 H 
ATOM   1221 2HG2 THR A 738      -5.135  19.618  13.062  1.00  0.00     0.031 H 
ATOM   1222 3HG2 THR A 738      -5.134  21.219  13.635  1.00  0.00     0.031 H 
ATOM   1223  OG1 THR A 738      -2.523  19.043  13.905  1.00 16.03    -0.393 OA
ATOM   1224  HG1 THR A 738      -2.770  18.734  14.769  1.00  0.00     0.210 HD
ATOM   1225  N   LEU A 739      -2.723  23.252  12.544  1.00 12.69    -0.346 N 
ATOM   1226  HN  LEU A 739      -1.912  23.090  13.141  1.00  0.00     0.163 HD
ATOM   1227  CA  LEU A 739      -3.196  24.626  12.352  1.00 13.31     0.089 C 
ATOM   1228  HA  LEU A 739      -4.305  24.606  12.467  1.00  0.00     0.087 H 
ATOM   1229  C   LEU A 739      -2.907  25.191  10.973  1.00 17.37     0.241 C 
ATOM   1230  O   LEU A 739      -3.748  25.891  10.416  1.00 16.65    -0.271 OA
ATOM   1231  CB  LEU A 739      -2.648  25.543  13.462  1.00 13.58    -0.035 C 
ATOM   1232  HB1 LEU A 739      -2.800  26.615  13.194  1.00  0.00     0.037 H 
ATOM   1233  HB2 LEU A 739      -1.534  25.509  13.482  1.00  0.00     0.037 H 
ATOM   1234  CG  LEU A 739      -3.222  25.251  14.861  1.00 18.25    -0.059 C 
ATOM   1235  HG  LEU A 739      -3.063  24.170  15.083  1.00  0.00     0.039 H 
ATOM   1236  CD1 LEU A 739      -2.513  26.048  15.900  1.00 19.26    -0.073 C 
ATOM   1237 1HD1 LEU A 739      -2.929  25.837  16.913  1.00  0.00     0.028 H 
ATOM   1238 2HD1 LEU A 739      -2.530  27.138  15.666  1.00  0.00     0.028 H 
ATOM   1239 3HD1 LEU A 739      -1.411  25.885  15.864  1.00  0.00     0.028 H 
ATOM   1240  CD2 LEU A 739      -4.727  25.538  14.933  1.00 20.90    -0.073 C 
ATOM   1241 1HD2 LEU A 739      -5.143  25.327  15.946  1.00  0.00     0.028 H 
ATOM   1242 2HD2 LEU A 739      -5.284  24.983  14.142  1.00  0.00     0.028 H 
ATOM   1243 3HD2 LEU A 739      -4.957  26.580  14.610  1.00  0.00     0.028 H 
ATOM   1244  N   ILE A 740      -1.742  24.858  10.407  1.00 15.00    -0.346 N 
ATOM   1245  HN  ILE A 740      -1.116  24.246  10.930  1.00  0.00     0.163 HD
ATOM   1246  CA  ILE A 740      -1.306  25.316   9.083  1.00 14.72     0.092 C 
ATOM   1247  HA  ILE A 740      -2.171  25.835   8.608  1.00  0.00     0.088 H 
ATOM   1248  C   ILE A 740      -1.011  24.085   8.259  1.00 17.44     0.243 C 
ATOM   1249  O   ILE A 740       0.086  23.546   8.357  1.00 16.17    -0.271 OA
ATOM   1250  CB  ILE A 740      -0.118  26.331   9.123  1.00 17.32    -0.030 C 
ATOM   1251  HB  ILE A 740       0.756  25.787   9.551  1.00  0.00     0.043 H 
ATOM   1252  CG1 ILE A 740      -0.402  27.535  10.062  1.00 17.33    -0.063 C 
ATOM   1253 1HG1 ILE A 740      -0.544  27.166  11.105  1.00  0.00     0.033 H 
ATOM   1254 2HG1 ILE A 740       0.527  28.140  10.181  1.00  0.00     0.033 H 
ATOM   1255  CG2 ILE A 740       0.297  26.799   7.693  1.00 17.00    -0.071 C 
ATOM   1256 1HG2 ILE A 740       1.144  27.523   7.722  1.00  0.00     0.028 H 
ATOM   1257 2HG2 ILE A 740      -0.573  27.216   7.135  1.00  0.00     0.028 H 
ATOM   1258 3HG2 ILE A 740       0.528  25.930   7.034  1.00  0.00     0.028 H 
ATOM   1259  CD1 ILE A 740      -1.647  28.523   9.659  1.00 22.82    -0.076 C 
ATOM   1260 1HD1 ILE A 740      -1.851  29.387  10.333  1.00  0.00     0.027 H 
ATOM   1261 2HD1 ILE A 740      -2.576  27.918   9.540  1.00  0.00     0.027 H 
ATOM   1262 3HD1 ILE A 740      -1.505  28.892   8.616  1.00  0.00     0.027 H 
ATOM   1263  N   PRO A 741      -2.019  23.550   7.540  1.00 16.25    -0.337 N 
ATOM   1264  CA  PRO A 741      -1.781  22.331   6.746  1.00 17.15     0.091 C 
ATOM   1265  HA  PRO A 741      -1.523  21.488   7.428  1.00  0.00     0.087 H 
ATOM   1266  C   PRO A 741      -0.677  22.501   5.708  1.00 19.63     0.241 C 
ATOM   1267  O   PRO A 741      -0.670  23.488   4.954  1.00 17.94    -0.271 OA
ATOM   1268  CB  PRO A 741      -3.131  22.053   6.080  1.00 19.75    -0.036 C 
ATOM   1269  HB1 PRO A 741      -3.138  22.253   4.983  1.00  0.00     0.036 H 
ATOM   1270  HB2 PRO A 741      -3.385  20.969   6.018  1.00  0.00     0.036 H 
ATOM   1271  CG  PRO A 741      -4.120  22.852   6.836  1.00 24.42    -0.048 C 
ATOM   1272  HG1 PRO A 741      -4.641  22.269   7.631  1.00  0.00     0.035 H 
ATOM   1273  HG2 PRO A 741      -5.024  23.113   6.238  1.00  0.00     0.035 H 
ATOM   1274  CD  PRO A 741      -3.396  24.049   7.362  1.00 18.92    -0.001 C 
ATOM   1275  HD1 PRO A 741      -3.482  24.962   6.727  1.00  0.00     0.064 H 
ATOM   1276  HD2 PRO A 741      -3.848  24.503   8.274  1.00  0.00     0.064 H 
ATOM   1277  N   HIS A 742       0.269  21.544   5.706  1.00 15.90    -0.346 N 
ATOM   1278  HN  HIS A 742       0.205  20.796   6.397  1.00  0.00     0.163 HD
ATOM   1279  CA  HIS A 742       1.382  21.525   4.763  1.00 16.77     0.094 C 
ATOM   1280  HA  HIS A 742       1.372  22.504   4.229  1.00  0.00     0.088 H 
ATOM   1281  C   HIS A 742       1.193  20.434   3.700  1.00 23.65     0.241 C 
ATOM   1282  O   HIS A 742       0.486  19.451   3.928  1.00 24.43    -0.271 OA
ATOM   1283  CB  HIS A 742       2.737  21.421   5.483  1.00 17.24     0.002 C 
ATOM   1284  HB1 HIS A 742       3.506  20.981   4.806  1.00  0.00     0.046 H 
ATOM   1285  HB2 HIS A 742       2.702  20.631   6.269  1.00  0.00     0.046 H 
ATOM   1286  CG  HIS A 742       3.227  22.718   6.063  1.00 19.66     0.028 A 
ATOM   1287  CD2 HIS A 742       4.419  23.338   5.911  1.00 20.01    -0.000 A 
ATOM   1288  HD2 HIS A 742       5.269  22.988   5.301  1.00  0.00     0.114 H 
ATOM   1289  ND1 HIS A 742       2.455  23.452   6.948  1.00 20.85    -0.354 N 
ATOM   1290  HD1 HIS A 742       1.517  23.228   7.279  1.00  0.00     0.166 HD
ATOM   1291  CE1 HIS A 742       3.188  24.506   7.275  1.00 19.09     0.040 A 
ATOM   1292  HE1 HIS A 742       2.861  25.299   7.968  1.00  0.00     0.140 H 
ATOM   1293  NE2 HIS A 742       4.368  24.487   6.662  1.00 19.02    -0.360 N 
ATOM   1294  HE2 HIS A 742       5.099  25.194   6.736  1.00  0.00     0.166 HD
ATOM   1295  N   ASP A 743       1.805  20.629   2.527  1.00 21.40    -0.345 N 
ATOM   1296  HN  ASP A 743       2.379  21.465   2.413  1.00  0.00     0.163 HD
ATOM   1297  CA  ASP A 743       1.693  19.705   1.401  1.00 22.86     0.098 C 
ATOM   1298  HA  ASP A 743       0.631  19.370   1.344  1.00  0.00     0.088 H 
ATOM   1299  C   ASP A 743       2.573  18.443   1.571  1.00 31.68     0.241 C 
ATOM   1300  O   ASP A 743       3.674  18.391   1.012  1.00 34.15    -0.271 OA
ATOM   1301  CB  ASP A 743       2.011  20.476   0.100  1.00 23.70     0.043 C 
ATOM   1302  HB1 ASP A 743       1.485  21.459   0.101  1.00  0.00     0.052 H 
ATOM   1303  HB2 ASP A 743       3.072  20.819   0.109  1.00  0.00     0.052 H 
ATOM   1304  CG  ASP A 743       1.717  19.731  -1.190  1.00 33.53     0.175 C 
ATOM   1305  OD1 ASP A 743       0.642  19.091  -1.279  1.00 34.89    -0.648 OA
ATOM   1306  OD2 ASP A 743       2.519  19.854  -2.135  1.00 38.00    -0.648 OA
ATOM   1307  N   PHE A 744       2.095  17.420   2.335  1.00 28.27    -0.346 N 
ATOM   1308  HN  PHE A 744       1.177  17.502   2.773  1.00  0.00     0.163 HD
ATOM   1309  CA  PHE A 744       2.890  16.199   2.534  1.00 28.25     0.093 C 
ATOM   1310  HA  PHE A 744       3.722  16.243   1.793  1.00  0.00     0.088 H 
ATOM   1311  C   PHE A 744       2.124  14.887   2.250  1.00 31.65     0.241 C 
ATOM   1312  O   PHE A 744       2.638  13.810   2.565  1.00 32.22    -0.271 OA
ATOM   1313  CB  PHE A 744       3.554  16.171   3.934  1.00 30.39    -0.014 C 
ATOM   1314  HB1 PHE A 744       2.776  16.196   4.732  1.00  0.00     0.043 H 
ATOM   1315  HB2 PHE A 744       4.000  15.168   4.131  1.00  0.00     0.043 H 
ATOM   1316  CG  PHE A 744       4.582  17.258   4.168  1.00 31.57    -0.056 A 
ATOM   1317  CD1 PHE A 744       5.706  17.367   3.352  1.00 34.83    -0.077 A 
ATOM   1318  HD1 PHE A 744       5.858  16.644   2.533  1.00  0.00     0.084 H 
ATOM   1319  CD2 PHE A 744       4.432  18.168   5.210  1.00 33.06    -0.077 A 
ATOM   1320  HD2 PHE A 744       3.558  18.092   5.879  1.00  0.00     0.084 H 
ATOM   1321  CE1 PHE A 744       6.647  18.386   3.560  1.00 35.29    -0.082 A 
ATOM   1322  HE1 PHE A 744       7.533  18.459   2.907  1.00  0.00     0.083 H 
ATOM   1323  CE2 PHE A 744       5.379  19.181   5.419  1.00 35.19    -0.082 A 
ATOM   1324  HE2 PHE A 744       5.254  19.887   6.257  1.00  0.00     0.083 H 
ATOM   1325  CZ  PHE A 744       6.467  19.297   4.579  1.00 33.20    -0.083 A 
ATOM   1326  HZ  PHE A 744       7.191  20.117   4.722  1.00  0.00     0.083 H 
ATOM   1327  N   GLY A 745       0.935  14.993   1.645  1.00 26.86    -0.351 N 
ATOM   1328  HN  GLY A 745       0.601  15.932   1.426  1.00  0.00     0.163 HD
ATOM   1329  CA  GLY A 745       0.077  13.869   1.273  1.00 26.65     0.069 C 
ATOM   1330  HA1 GLY A 745      -0.853  14.223   0.770  1.00  0.00     0.078 H 
ATOM   1331  HA2 GLY A 745       0.523  13.284   0.435  1.00  0.00     0.078 H 
ATOM   1332  C   GLY A 745      -0.248  12.974   2.449  1.00 29.32     0.236 C 
ATOM   1333  O   GLY A 745      -0.763  13.457   3.463  1.00 28.16    -0.272 OA
ATOM   1334  N   MET A 746       0.098  11.678   2.326  1.00 25.90    -0.346 N 
ATOM   1335  HN  MET A 746       0.533  11.381   1.453  1.00  0.00     0.163 HD
ATOM   1336  CA  MET A 746      -0.111  10.667   3.367  1.00 26.80     0.090 C 
ATOM   1337  HA  MET A 746      -0.789  11.110   4.133  1.00  0.00     0.087 H 
ATOM   1338  C   MET A 746       1.210  10.300   4.073  1.00 27.75     0.241 C 
ATOM   1339  O   MET A 746       1.297   9.254   4.710  1.00 25.55    -0.271 OA
ATOM   1340  CB  MET A 746      -0.808   9.410   2.801  1.00 31.09    -0.030 C 
ATOM   1341  HB1 MET A 746      -0.283   9.051   1.885  1.00  0.00     0.037 H 
ATOM   1342  HB2 MET A 746      -0.639   8.534   3.470  1.00  0.00     0.037 H 
ATOM   1343  CG  MET A 746      -2.292   9.594   2.528  1.00 35.95    -0.021 C 
ATOM   1344  HG1 MET A 746      -2.710   8.683   2.040  1.00  0.00     0.049 H 
ATOM   1345  HG2 MET A 746      -2.444  10.339   1.712  1.00  0.00     0.049 H 
ATOM   1346  SD  MET A 746      -3.290  10.042   3.983  1.00 40.60    -0.173 SA
ATOM   1347  CE  MET A 746      -3.921  11.633   3.414  1.00 36.69    -0.035 C 
ATOM   1348  HE1 MET A 746      -4.532  11.907   4.305  1.00  0.00     0.041 H 
ATOM   1349  HE2 MET A 746      -4.452  11.631   2.434  1.00  0.00     0.041 H 
ATOM   1350  HE3 MET A 746      -3.158  12.379   3.091  1.00  0.00     0.041 H 
ATOM   1351  N   LYS A 747       2.226  11.171   3.976  1.00 24.98    -0.346 N 
ATOM   1352  HN  LYS A 747       2.091  12.016   3.421  1.00  0.00     0.163 HD
ATOM   1353  CA  LYS A 747       3.526  10.962   4.634  1.00 25.30     0.089 C 
ATOM   1354  HA  LYS A 747       3.646   9.881   4.879  1.00  0.00     0.087 H 
ATOM   1355  C   LYS A 747       3.579  11.781   5.921  1.00 30.06     0.241 C 
ATOM   1356  O   LYS A 747       2.802  12.721   6.089  1.00 29.35    -0.271 OA
ATOM   1357  CB  LYS A 747       4.697  11.416   3.720  1.00 27.70    -0.038 C 
ATOM   1358  HB1 LYS A 747       5.661  11.336   4.274  1.00  0.00     0.036 H 
ATOM   1359  HB2 LYS A 747       4.647  12.519   3.562  1.00  0.00     0.036 H 
ATOM   1360  CG  LYS A 747       4.814  10.707   2.376  1.00 44.42    -0.061 C 
ATOM   1361  HG1 LYS A 747       4.866   9.602   2.516  1.00  0.00     0.033 H 
ATOM   1362  HG2 LYS A 747       3.857  10.777   1.808  1.00  0.00     0.033 H 
ATOM   1363  CD  LYS A 747       5.982  11.200   1.529  1.00 55.48    -0.043 C 
ATOM   1364  HD1 LYS A 747       6.891  11.343   2.158  1.00  0.00     0.035 H 
ATOM   1365  HD2 LYS A 747       6.348  10.391   0.854  1.00  0.00     0.035 H 
ATOM   1366  CE  LYS A 747       5.674  12.455   0.741  1.00 67.64     0.080 C 
ATOM   1367  HE1 LYS A 747       6.244  12.481  -0.217  1.00  0.00     0.075 H 
ATOM   1368  HE2 LYS A 747       4.638  12.430   0.329  1.00  0.00     0.075 H 
ATOM   1369  NZ  LYS A 747       5.906  13.687   1.541  1.00 77.26    -0.079 N 
ATOM   1370  HZ1 LYS A 747       5.698  14.533   1.010  1.00  0.00     0.274 HD
ATOM   1371  HZ2 LYS A 747       6.853  13.710   1.918  1.00  0.00     0.274 HD
ATOM   1372  HZ3 LYS A 747       5.384  13.663   2.417  1.00  0.00     0.274 HD
ATOM   1373  N   LYS A 748       4.542  11.467   6.788  1.00 28.10    -0.346 N 
ATOM   1374  HN  LYS A 748       5.128  10.657   6.584  1.00  0.00     0.163 HD
ATOM   1375  CA  LYS A 748       4.806  12.217   8.014  1.00 27.79     0.089 C 
ATOM   1376  HA  LYS A 748       3.827  12.488   8.474  1.00  0.00     0.087 H 
ATOM   1377  C   LYS A 748       5.567  13.521   7.697  1.00 32.71     0.243 C 
ATOM   1378  O   LYS A 748       6.570  13.498   6.974  1.00 32.13    -0.271 OA
ATOM   1379  CB  LYS A 748       5.592  11.374   9.024  1.00 30.12    -0.038 C 
ATOM   1380  HB1 LYS A 748       6.443  10.854   8.525  1.00  0.00     0.036 H 
ATOM   1381  HB2 LYS A 748       6.159  12.029   9.726  1.00  0.00     0.036 H 
ATOM   1382  CG  LYS A 748       4.736  10.383   9.791  1.00 35.82    -0.061 C 
ATOM   1383  HG1 LYS A 748       3.890  10.885  10.316  1.00  0.00     0.033 H 
ATOM   1384  HG2 LYS A 748       4.144   9.730   9.108  1.00  0.00     0.033 H 
ATOM   1385  CD  LYS A 748       5.595   9.568  10.751  1.00 39.08    -0.043 C 
ATOM   1386  HD1 LYS A 748       6.526   9.210  10.252  1.00  0.00     0.035 H 
ATOM   1387  HD2 LYS A 748       6.051  10.219  11.533  1.00  0.00     0.035 H 
ATOM   1388  CE  LYS A 748       4.837   8.424  11.371  1.00 48.76     0.080 C 
ATOM   1389  HE1 LYS A 748       4.034   8.787  12.054  1.00  0.00     0.075 H 
ATOM   1390  HE2 LYS A 748       4.199   7.901  10.621  1.00  0.00     0.075 H 
ATOM   1391  NZ  LYS A 748       5.754   7.482  12.059  1.00 54.87    -0.079 N 
ATOM   1392  HZ1 LYS A 748       5.241   6.707  12.479  1.00  0.00     0.274 HD
ATOM   1393  HZ2 LYS A 748       6.337   7.961  12.745  1.00  0.00     0.274 HD
ATOM   1394  HZ3 LYS A 748       6.488   7.150  11.434  1.00  0.00     0.274 HD
ATOM   1395  N   PRO A 749       5.097  14.668   8.235  1.00 30.36    -0.337 N 
ATOM   1396  CA  PRO A 749       5.805  15.937   8.001  1.00 28.73     0.092 C 
ATOM   1397  HA  PRO A 749       5.920  16.119   6.907  1.00  0.00     0.087 H 
ATOM   1398  C   PRO A 749       7.173  15.972   8.691  1.00 30.83     0.243 C 
ATOM   1399  O   PRO A 749       7.364  15.231   9.650  1.00 30.23    -0.271 OA
ATOM   1400  CB  PRO A 749       4.862  16.992   8.622  1.00 30.37    -0.036 C 
ATOM   1401  HB1 PRO A 749       4.686  17.868   7.955  1.00  0.00     0.036 H 
ATOM   1402  HB2 PRO A 749       5.326  17.549   9.469  1.00  0.00     0.036 H 
ATOM   1403  CG  PRO A 749       3.618  16.292   9.000  1.00 35.89    -0.048 C 
ATOM   1404  HG1 PRO A 749       2.780  16.481   8.290  1.00  0.00     0.035 H 
ATOM   1405  HG2 PRO A 749       3.137  16.720   9.910  1.00  0.00     0.035 H 
ATOM   1406  CD  PRO A 749       3.943  14.850   9.141  1.00 32.28    -0.001 C 
ATOM   1407  HD1 PRO A 749       4.122  14.517  10.190  1.00  0.00     0.064 H 
ATOM   1408  HD2 PRO A 749       3.088  14.162   8.945  1.00  0.00     0.064 H 
ATOM   1409  N   PRO A 750       8.130  16.838   8.281  1.00 26.48    -0.337 N 
ATOM   1410  CA  PRO A 750       9.397  16.917   9.030  1.00 26.01     0.091 C 
ATOM   1411  HA  PRO A 750       9.856  15.906   9.128  1.00  0.00     0.087 H 
ATOM   1412  C   PRO A 750       9.191  17.547  10.409  1.00 27.75     0.241 C 
ATOM   1413  O   PRO A 750       8.430  18.513  10.554  1.00 25.34    -0.271 OA
ATOM   1414  CB  PRO A 750      10.283  17.828   8.163  1.00 27.40    -0.036 C 
ATOM   1415  HB1 PRO A 750      11.004  18.443   8.750  1.00  0.00     0.036 H 
ATOM   1416  HB2 PRO A 750      11.042  17.275   7.561  1.00  0.00     0.036 H 
ATOM   1417  CG  PRO A 750       9.343  18.631   7.345  1.00 31.69    -0.048 C 
ATOM   1418  HG1 PRO A 750       9.121  19.632   7.784  1.00  0.00     0.035 H 
ATOM   1419  HG2 PRO A 750       9.789  18.994   6.390  1.00  0.00     0.035 H 
ATOM   1420  CD  PRO A 750       8.112  17.781   7.144  1.00 27.50    -0.001 C 
ATOM   1421  HD1 PRO A 750       8.055  17.290   6.145  1.00  0.00     0.064 H 
ATOM   1422  HD2 PRO A 750       7.166  18.363   7.049  1.00  0.00     0.064 H 
ATOM   1423  N   LEU A 751       9.886  17.002  11.413  1.00 25.31    -0.346 N 
ATOM   1424  HN  LEU A 751      10.501  16.213  11.215  1.00  0.00     0.163 HD
ATOM   1425  CA  LEU A 751       9.794  17.498  12.781  1.00 24.93     0.089 C 
ATOM   1426  HA  LEU A 751       8.712  17.573  13.040  1.00  0.00     0.087 H 
ATOM   1427  C   LEU A 751      10.407  18.902  12.932  1.00 26.95     0.241 C 
ATOM   1428  O   LEU A 751      11.480  19.169  12.390  1.00 26.48    -0.271 OA
ATOM   1429  CB  LEU A 751      10.438  16.492  13.758  1.00 26.02    -0.035 C 
ATOM   1430  HB1 LEU A 751      11.463  16.830  14.039  1.00  0.00     0.037 H 
ATOM   1431  HB2 LEU A 751      10.685  15.543  13.227  1.00  0.00     0.037 H 
ATOM   1432  CG  LEU A 751       9.615  16.197  15.013  1.00 32.30    -0.059 C 
ATOM   1433  HG  LEU A 751       8.537  16.290  14.743  1.00  0.00     0.039 H 
ATOM   1434  CD1 LEU A 751       9.848  14.781  15.511  1.00 34.60    -0.073 C 
ATOM   1435 1HD1 LEU A 751       9.248  14.566  16.426  1.00  0.00     0.028 H 
ATOM   1436 2HD1 LEU A 751      10.932  14.580  15.677  1.00  0.00     0.028 H 
ATOM   1437 3HD1 LEU A 751       9.654  14.030  14.710  1.00  0.00     0.028 H 
ATOM   1438  CD2 LEU A 751       9.901  17.191  16.111  1.00 35.49    -0.073 C 
ATOM   1439 1HD2 LEU A 751       9.301  16.976  17.026  1.00  0.00     0.028 H 
ATOM   1440 2HD2 LEU A 751       9.749  18.239  15.761  1.00  0.00     0.028 H 
ATOM   1441 3HD2 LEU A 751      10.991  17.241  16.341  1.00  0.00     0.028 H 
ATOM   1442  N   LEU A 752       9.676  19.812  13.600  1.00 22.63    -0.346 N 
ATOM   1443  HN  LEU A 752       8.751  19.520  13.915  1.00  0.00     0.163 HD
ATOM   1444  CA  LEU A 752      10.085  21.190  13.920  1.00 22.53     0.089 C 
ATOM   1445  HA  LEU A 752      10.820  21.575  13.175  1.00  0.00     0.087 H 
ATOM   1446  C   LEU A 752      10.722  21.059  15.309  1.00 28.20     0.241 C 
ATOM   1447  O   LEU A 752      10.023  21.140  16.329  1.00 27.63    -0.271 OA
ATOM   1448  CB  LEU A 752       8.834  22.101  13.993  1.00 22.31    -0.035 C 
ATOM   1449  HB1 LEU A 752       9.125  23.103  14.386  1.00  0.00     0.037 H 
ATOM   1450  HB2 LEU A 752       8.162  21.748  14.810  1.00  0.00     0.037 H 
ATOM   1451  CG  LEU A 752       8.027  22.270  12.702  1.00 27.08    -0.059 C 
ATOM   1452  HG  LEU A 752       7.792  21.262  12.287  1.00  0.00     0.039 H 
ATOM   1453  CD1 LEU A 752       6.734  22.998  12.983  1.00 26.46    -0.073 C 
ATOM   1454 1HD1 LEU A 752       6.147  23.121  12.043  1.00  0.00     0.028 H 
ATOM   1455 2HD1 LEU A 752       6.909  23.973  13.495  1.00  0.00     0.028 H 
ATOM   1456 3HD1 LEU A 752       6.140  22.496  13.782  1.00  0.00     0.028 H 
ATOM   1457  CD2 LEU A 752       8.813  23.050  11.679  1.00 29.07    -0.073 C 
ATOM   1458 1HD2 LEU A 752       8.226  23.173  10.739  1.00  0.00     0.028 H 
ATOM   1459 2HD2 LEU A 752       9.810  22.590  11.485  1.00  0.00     0.028 H 
ATOM   1460 3HD2 LEU A 752       9.157  24.031  12.083  1.00  0.00     0.028 H 
ATOM   1461  N   ASN A 753      12.024  20.759  15.346  1.00 25.13    -0.346 N 
ATOM   1462  HN  ASN A 753      12.546  20.715  14.471  1.00  0.00     0.163 HD
ATOM   1463  CA  ASN A 753      12.726  20.491  16.607  1.00 24.80     0.097 C 
ATOM   1464  HA  ASN A 753      12.011  20.704  17.436  1.00  0.00     0.088 H 
ATOM   1465  C   ASN A 753      13.973  21.343  16.851  1.00 28.46     0.241 C 
ATOM   1466  O   ASN A 753      14.790  20.985  17.711  1.00 27.21    -0.271 OA
ATOM   1467  CB  ASN A 753      13.076  19.001  16.679  1.00 27.28     0.036 C 
ATOM   1468  HB1 ASN A 753      12.155  18.382  16.570  1.00  0.00     0.051 H 
ATOM   1469  HB2 ASN A 753      13.374  18.723  17.717  1.00  0.00     0.051 H 
ATOM   1470  CG  ASN A 753      14.133  18.550  15.690  1.00 44.78     0.217 C 
ATOM   1471  ND2 ASN A 753      14.760  17.420  15.996  1.00 35.32    -0.370 N 
ATOM   1472 1HD2 ASN A 753      15.471  17.117  15.331  1.00  0.00     0.159 HD
ATOM   1473 2HD2 ASN A 753      14.533  16.884  16.834  1.00  0.00     0.159 HD
ATOM   1474  OD1 ASN A 753      14.410  19.205  14.667  1.00 34.68    -0.274 OA
ATOM   1475  N   ASN A 754      14.119  22.469  16.123  1.00 25.43    -0.346 N 
ATOM   1476  HN  ASN A 754      13.402  22.711  15.439  1.00  0.00     0.163 HD
ATOM   1477  CA  ASN A 754      15.273  23.355  16.283  1.00 25.68     0.097 C 
ATOM   1478  HA  ASN A 754      15.583  23.294  17.352  1.00  0.00     0.088 H 
ATOM   1479  C   ASN A 754      14.960  24.831  15.992  1.00 30.17     0.241 C 
ATOM   1480  O   ASN A 754      13.910  25.138  15.404  1.00 28.39    -0.271 OA
ATOM   1481  CB  ASN A 754      16.465  22.848  15.440  1.00 27.93     0.036 C 
ATOM   1482  HB1 ASN A 754      16.883  21.912  15.878  1.00  0.00     0.051 H 
ATOM   1483  HB2 ASN A 754      17.344  23.523  15.562  1.00  0.00     0.051 H 
ATOM   1484  CG  ASN A 754      16.147  22.652  13.978  1.00 50.98     0.217 C 
ATOM   1485  ND2 ASN A 754      16.205  21.414  13.523  1.00 48.92    -0.370 N 
ATOM   1486 1HD2 ASN A 754      15.990  21.282  12.535  1.00  0.00     0.159 HD
ATOM   1487 2HD2 ASN A 754      16.443  20.631  14.132  1.00  0.00     0.159 HD
ATOM   1488  OD1 ASN A 754      15.860  23.597  13.242  1.00 41.76    -0.274 OA
ATOM   1489  N   ALA A 755      15.894  25.736  16.382  1.00 28.14    -0.346 N 
ATOM   1490  HN  ALA A 755      16.727  25.387  16.856  1.00  0.00     0.163 HD
ATOM   1491  CA  ALA A 755      15.784  27.182  16.167  1.00 28.29     0.086 C 
ATOM   1492  HA  ALA A 755      14.902  27.550  16.742  1.00  0.00     0.086 H 
ATOM   1493  C   ALA A 755      15.567  27.534  14.694  1.00 29.87     0.240 C 
ATOM   1494  O   ALA A 755      14.725  28.383  14.398  1.00 28.17    -0.271 OA
ATOM   1495  CB  ALA A 755      17.019  27.890  16.698  1.00 29.56    -0.049 C 
ATOM   1496  HB1 ALA A 755      16.935  28.990  16.534  1.00  0.00     0.030 H 
ATOM   1497  HB2 ALA A 755      17.957  27.475  16.260  1.00  0.00     0.030 H 
ATOM   1498  HB3 ALA A 755      17.212  27.642  17.768  1.00  0.00     0.030 H 
ATOM   1499  N   ASP A 756      16.309  26.868  13.777  1.00 26.15    -0.346 N 
ATOM   1500  HN  ASP A 756      16.978  26.174  14.111  1.00  0.00     0.163 HD
ATOM   1501  CA  ASP A 756      16.204  27.090  12.331  1.00 25.33     0.098 C 
ATOM   1502  HA  ASP A 756      16.447  28.161  12.141  1.00  0.00     0.088 H 
ATOM   1503  C   ASP A 756      14.785  26.842  11.799  1.00 26.29     0.241 C 
ATOM   1504  O   ASP A 756      14.282  27.648  11.024  1.00 22.57    -0.271 OA
ATOM   1505  CB  ASP A 756      17.227  26.242  11.552  1.00 28.39     0.043 C 
ATOM   1506  HB1 ASP A 756      17.306  25.230  12.014  1.00  0.00     0.052 H 
ATOM   1507  HB2 ASP A 756      16.812  25.977  10.552  1.00  0.00     0.052 H 
ATOM   1508  CG  ASP A 756      18.619  26.842  11.388  1.00 46.42     0.175 C 
ATOM   1509  OD1 ASP A 756      18.997  27.714  12.208  1.00 48.31    -0.648 OA
ATOM   1510  OD2 ASP A 756      19.354  26.396  10.474  1.00 54.10    -0.648 OA
ATOM   1511  N   SER A 757      14.141  25.740  12.230  1.00 23.60    -0.344 N 
ATOM   1512  HN  SER A 757      14.618  25.115  12.880  1.00  0.00     0.163 HD
ATOM   1513  CA  SER A 757      12.781  25.405  11.800  1.00 23.60     0.109 C 
ATOM   1514  HA  SER A 757      12.748  25.506  10.690  1.00  0.00     0.090 H 
ATOM   1515  C   SER A 757      11.762  26.395  12.382  1.00 23.82     0.243 C 
ATOM   1516  O   SER A 757      10.888  26.854  11.651  1.00 21.30    -0.271 OA
ATOM   1517  CB  SER A 757      12.439  23.961  12.136  1.00 28.29     0.044 C 
ATOM   1518  HB1 SER A 757      11.429  23.682  11.754  1.00  0.00     0.077 H 
ATOM   1519  HB2 SER A 757      13.053  23.247  11.539  1.00  0.00     0.077 H 
ATOM   1520  OG  SER A 757      12.555  23.707  13.524  1.00 39.40    -0.398 OA
ATOM   1521  HG  SER A 757      12.341  22.805  13.734  1.00  0.00     0.209 HD
ATOM   1522  N   VAL A 758      11.959  26.819  13.648  1.00 19.74    -0.346 N 
ATOM   1523  HN  VAL A 758      12.733  26.421  14.180  1.00  0.00     0.163 HD
ATOM   1524  CA  VAL A 758      11.107  27.830  14.297  1.00 18.39     0.092 C 
ATOM   1525  HA  VAL A 758      10.054  27.472  14.226  1.00  0.00     0.088 H 
ATOM   1526  C   VAL A 758      11.192  29.176  13.521  1.00 20.32     0.241 C 
ATOM   1527  O   VAL A 758      10.154  29.761  13.167  1.00 18.32    -0.271 OA
ATOM   1528  CB  VAL A 758      11.435  28.005  15.804  1.00 23.19    -0.033 C 
ATOM   1529  HB  VAL A 758      12.517  28.261  15.891  1.00  0.00     0.042 H 
ATOM   1530  CG1 VAL A 758      10.628  29.160  16.415  1.00 22.75    -0.071 C 
ATOM   1531 1HG1 VAL A 758      10.864  29.286  17.498  1.00  0.00     0.028 H 
ATOM   1532 2HG1 VAL A 758       9.534  29.031  16.245  1.00  0.00     0.028 H 
ATOM   1533 3HG1 VAL A 758      10.777  30.109  15.849  1.00  0.00     0.028 H 
ATOM   1534  CG2 VAL A 758      11.198  26.700  16.574  1.00 23.49    -0.071 C 
ATOM   1535 1HG2 VAL A 758      11.434  26.826  17.657  1.00  0.00     0.028 H 
ATOM   1536 2HG2 VAL A 758      11.764  25.850  16.126  1.00  0.00     0.028 H 
ATOM   1537 3HG2 VAL A 758      10.163  26.314  16.421  1.00  0.00     0.028 H 
ATOM   1538  N   GLN A 759      12.428  29.640  13.243  1.00 16.68    -0.346 N 
ATOM   1539  HN  GLN A 759      13.228  29.102  13.576  1.00  0.00     0.163 HD
ATOM   1540  CA  GLN A 759      12.689  30.868  12.492  1.00 15.87     0.090 C 
ATOM   1541  HA  GLN A 759      12.235  31.721  13.049  1.00  0.00     0.087 H 
ATOM   1542  C   GLN A 759      12.030  30.795  11.101  1.00 16.18     0.241 C 
ATOM   1543  O   GLN A 759      11.344  31.735  10.711  1.00 14.93    -0.271 OA
ATOM   1544  CB  GLN A 759      14.200  31.115  12.385  1.00 17.56    -0.030 C 
ATOM   1545  HB1 GLN A 759      14.709  30.220  11.957  1.00  0.00     0.037 H 
ATOM   1546  HB2 GLN A 759      14.662  31.132  13.400  1.00  0.00     0.037 H 
ATOM   1547  CG  GLN A 759      14.590  32.372  11.603  1.00 37.15     0.011 C 
ATOM   1548  HG1 GLN A 759      14.148  33.280  12.076  1.00  0.00     0.047 H 
ATOM   1549  HG2 GLN A 759      14.066  32.398  10.619  1.00  0.00     0.047 H 
ATOM   1550  CD  GLN A 759      16.082  32.544  11.415  1.00 62.67     0.215 C 
ATOM   1551  NE2 GLN A 759      16.866  32.234  12.438  1.00 53.51    -0.370 N 
ATOM   1552 1HE2 GLN A 759      16.481  31.873  13.311  1.00  0.00     0.159 HD
ATOM   1553 2HE2 GLN A 759      17.871  32.350  12.311  1.00  0.00     0.159 HD
ATOM   1554  OE1 GLN A 759      16.550  32.983  10.355  1.00 60.64    -0.274 OA
ATOM   1555  N   ALA A 760      12.235  29.681  10.365  1.00 12.94    -0.346 N 
ATOM   1556  HN  ALA A 760      12.826  28.940  10.742  1.00  0.00     0.163 HD
ATOM   1557  CA  ALA A 760      11.630  29.504   9.034  1.00 12.53     0.086 C 
ATOM   1558  HA  ALA A 760      11.998  30.327   8.378  1.00  0.00     0.086 H 
ATOM   1559  C   ALA A 760      10.085  29.598   9.096  1.00 15.86     0.240 C 
ATOM   1560  O   ALA A 760       9.488  30.286   8.266  1.00 14.74    -0.271 OA
ATOM   1561  CB  ALA A 760      12.067  28.186   8.420  1.00 13.78    -0.049 C 
ATOM   1562  HB1 ALA A 760      13.179  28.118   8.375  1.00  0.00     0.030 H 
ATOM   1563  HB2 ALA A 760      11.604  28.024   7.419  1.00  0.00     0.030 H 
ATOM   1564  HB3 ALA A 760      11.622  27.315   8.955  1.00  0.00     0.030 H 
ATOM   1565  N   LYS A 761       9.456  28.964  10.113  1.00 11.89    -0.346 N 
ATOM   1566  HN  LYS A 761      10.009  28.445  10.795  1.00  0.00     0.163 HD
ATOM   1567  CA  LYS A 761       8.004  29.007  10.254  1.00 12.17     0.089 C 
ATOM   1568  HA  LYS A 761       7.587  28.842   9.233  1.00  0.00     0.087 H 
ATOM   1569  C   LYS A 761       7.506  30.382  10.701  1.00 14.98     0.241 C 
ATOM   1570  O   LYS A 761       6.475  30.822  10.193  1.00 13.77    -0.271 OA
ATOM   1571  CB  LYS A 761       7.456  27.850  11.138  1.00 12.92    -0.038 C 
ATOM   1572  HB1 LYS A 761       6.371  27.999  11.349  1.00  0.00     0.036 H 
ATOM   1573  HB2 LYS A 761       7.862  27.924  12.174  1.00  0.00     0.036 H 
ATOM   1574  CG  LYS A 761       7.704  26.449  10.561  1.00 20.34    -0.061 C 
ATOM   1575  HG1 LYS A 761       8.787  26.192  10.617  1.00  0.00     0.033 H 
ATOM   1576  HG2 LYS A 761       7.287  25.669  11.240  1.00  0.00     0.033 H 
ATOM   1577  CD  LYS A 761       7.180  26.250   9.134  1.00 25.02    -0.043 C 
ATOM   1578  HD1 LYS A 761       6.093  26.488   9.066  1.00  0.00     0.035 H 
ATOM   1579  HD2 LYS A 761       7.576  27.033   8.446  1.00  0.00     0.035 H 
ATOM   1580  CE  LYS A 761       7.471  24.860   8.609  1.00 27.42     0.080 C 
ATOM   1581  HE1 LYS A 761       8.521  24.559   8.832  1.00  0.00     0.075 H 
ATOM   1582  HE2 LYS A 761       6.932  24.086   9.204  1.00  0.00     0.075 H 
ATOM   1583  NZ  LYS A 761       7.172  24.723   7.157  1.00 25.53    -0.079 N 
ATOM   1584  HZ1 LYS A 761       7.368  23.787   6.803  1.00  0.00     0.274 HD
ATOM   1585  HZ2 LYS A 761       7.665  25.431   6.613  1.00  0.00     0.274 HD
ATOM   1586  HZ3 LYS A 761       6.211  24.998   6.953  1.00  0.00     0.274 HD
ATOM   1587  N   ALA A 762       8.273  31.095  11.560  1.00 11.24    -0.346 N 
ATOM   1588  HN  ALA A 762       9.132  30.672  11.912  1.00  0.00     0.163 HD
ATOM   1589  CA  ALA A 762       7.924  32.453  12.009  1.00 11.34     0.086 C 
ATOM   1590  HA  ALA A 762       6.921  32.431  12.495  1.00  0.00     0.086 H 
ATOM   1591  C   ALA A 762       7.878  33.396  10.802  1.00 12.59     0.240 C 
ATOM   1592  O   ALA A 762       6.913  34.159  10.642  1.00 10.71    -0.271 OA
ATOM   1593  CB  ALA A 762       8.947  32.963  13.002  1.00 11.79    -0.049 C 
ATOM   1594  HB1 ALA A 762       8.683  33.991  13.342  1.00  0.00     0.030 H 
ATOM   1595  HB2 ALA A 762       9.983  32.916  12.591  1.00  0.00     0.030 H 
ATOM   1596  HB3 ALA A 762       9.076  32.263  13.860  1.00  0.00     0.030 H 
ATOM   1597  N   GLU A 763       8.896  33.288   9.924  1.00 10.43    -0.347 N 
ATOM   1598  HN  GLU A 763       9.632  32.609  10.115  1.00  0.00     0.163 HD
ATOM   1599  CA  GLU A 763       8.994  34.099   8.711  1.00 10.86     0.085 C 
ATOM   1600  HA  GLU A 763       8.964  35.173   9.010  1.00  0.00     0.086 H 
ATOM   1601  C   GLU A 763       7.810  33.834   7.780  1.00 13.69     0.224 C 
ATOM   1602  O   GLU A 763       7.241  34.774   7.207  1.00 14.36    -0.277 OA
ATOM   1603  CB  GLU A 763      10.333  33.841   7.996  1.00 12.67    -0.029 C 
ATOM   1604  HB1 GLU A 763      10.466  32.755   7.782  1.00  0.00     0.037 H 
ATOM   1605  HB2 GLU A 763      10.308  34.231   6.952  1.00  0.00     0.037 H 
ATOM   1606  CG  GLU A 763      11.527  34.394   8.751  1.00 24.41     0.018 C 
ATOM   1607  HG1 GLU A 763      11.434  34.118   9.827  1.00  0.00     0.049 H 
ATOM   1608  HG2 GLU A 763      11.439  35.504   8.805  1.00  0.00     0.049 H 
ATOM   1609  CD  GLU A 763      12.924  34.032   8.266  1.00 50.67     0.172 C 
ATOM   1610  OE1 GLU A 763      13.053  33.403   7.190  1.00 56.08    -0.648 OA
ATOM   1611  OE2 GLU A 763      13.900  34.398   8.965  1.00 33.91    -0.648 OA
ATOM   1612  N   MET A 764       7.443  32.549   7.653  1.00 10.41    -0.225 NA
ATOM   1613  CA AMET A 764       6.319  32.111   6.816  0.50 10.21     0.073 C 
ATOM   1614  HA AMET A 764       6.496  32.479   5.778  1.00  0.00     0.078 H 
ATOM   1615  CA BMET A 764       6.330  32.104   6.821  0.50 10.29     0.073 C 
ATOM   1616  HA BMET A 764       6.510  32.455   5.778  1.00  0.00     0.078 H 
ATOM   1617  C   MET A 764       5.013  32.733   7.325  1.00 12.45     0.178 C 
ATOM   1618  O   MET A 764       4.244  33.271   6.531  1.00 10.20    -0.280 OA
ATOM   1619  CB AMET A 764       6.217  30.576   6.768  0.50 12.55    -0.034 C 
ATOM   1620  HB1AMET A 764       6.304  30.140   7.791  1.00  0.00     0.037 H 
ATOM   1621  HB2AMET A 764       7.127  30.132   6.302  1.00  0.00     0.037 H 
ATOM   1622  CB BMET A 764       6.278  30.570   6.811  0.50 12.76    -0.034 C 
ATOM   1623  HB1BMET A 764       6.220  30.171   7.851  1.00  0.00     0.037 H 
ATOM   1624  HB2BMET A 764       7.261  30.144   6.503  1.00  0.00     0.037 H 
ATOM   1625  CG AMET A 764       4.957  30.081   6.074  0.50 16.64    -0.022 C 
ATOM   1626  HG1AMET A 764       4.080  30.715   6.345  1.00  0.00     0.049 H 
ATOM   1627  HG2AMET A 764       5.001  30.287   4.979  1.00  0.00     0.049 H 
ATOM   1628  CG BMET A 764       5.176  30.015   5.971  0.50 17.10    -0.022 C 
ATOM   1629  HG1BMET A 764       5.034  30.636   5.056  1.00  0.00     0.049 H 
ATOM   1630  HG2BMET A 764       5.490  29.053   5.502  1.00  0.00     0.049 H 
ATOM   1631  SD AMET A 764       4.607  28.328   6.387  0.50 21.93    -0.173 SA
ATOM   1632  SD BMET A 764       3.620  29.810   6.836  0.50 21.98    -0.173 SA
ATOM   1633  CE AMET A 764       3.872  28.398   7.986  0.50 18.87    -0.035 C 
ATOM   1634  HE1AMET A 764       3.657  27.321   8.178  1.00  0.00     0.041 H 
ATOM   1635  HE2AMET A 764       2.996  29.082   8.078  1.00  0.00     0.041 H 
ATOM   1636  HE3AMET A 764       4.481  28.909   8.768  1.00  0.00     0.041 H 
ATOM   1637  CE BMET A 764       3.980  28.362   7.880  0.50 19.27    -0.035 C 
ATOM   1638  HE1BMET A 764       3.012  28.234   8.418  1.00  0.00     0.041 H 
ATOM   1639  HE2BMET A 764       4.880  28.456   8.532  1.00  0.00     0.041 H 
ATOM   1640  HE3BMET A 764       4.345  27.460   7.335  1.00  0.00     0.041 H 
ATOM   1641  N   LEU A 765       4.784  32.678   8.654  1.00 11.31    -0.352 N 
ATOM   1642  HN  LEU A 765       5.469  32.223   9.258  1.00  0.00     0.163 HD
ATOM   1643  CA  LEU A 765       3.580  33.253   9.250  1.00 10.43     0.089 C 
ATOM   1644  HA  LEU A 765       2.713  32.824   8.696  1.00  0.00     0.087 H 
ATOM   1645  C   LEU A 765       3.524  34.773   9.046  1.00 11.96     0.241 C 
ATOM   1646  O   LEU A 765       2.453  35.286   8.748  1.00 11.64    -0.271 OA
ATOM   1647  CB  LEU A 765       3.419  32.829  10.713  1.00 10.17    -0.035 C 
ATOM   1648  HB1 LEU A 765       4.281  33.209  11.309  1.00  0.00     0.037 H 
ATOM   1649  HB2 LEU A 765       2.582  33.400  11.178  1.00  0.00     0.037 H 
ATOM   1650  CG  LEU A 765       3.228  31.320  10.982  1.00 14.43    -0.059 C 
ATOM   1651  HG  LEU A 765       4.086  30.776  10.523  1.00  0.00     0.039 H 
ATOM   1652  CD1 LEU A 765       3.222  31.018  12.477  1.00 16.05    -0.073 C 
ATOM   1653 1HD1 LEU A 765       4.162  31.399  12.940  1.00  0.00     0.028 H 
ATOM   1654 2HD1 LEU A 765       3.060  29.935  12.686  1.00  0.00     0.028 H 
ATOM   1655 3HD1 LEU A 765       2.312  31.417  12.983  1.00  0.00     0.028 H 
ATOM   1656  CD2 LEU A 765       1.954  30.803  10.354  1.00 17.84    -0.073 C 
ATOM   1657 1HD2 LEU A 765       1.958  31.024   9.261  1.00  0.00     0.028 H 
ATOM   1658 2HD2 LEU A 765       1.044  31.202  10.860  1.00  0.00     0.028 H 
ATOM   1659 3HD2 LEU A 765       1.792  29.720  10.563  1.00  0.00     0.028 H 
ATOM   1660  N   ASP A 766       4.688  35.475   9.126  1.00  8.95    -0.346 N 
ATOM   1661  HN  ASP A 766       5.543  34.978   9.376  1.00  0.00     0.163 HD
ATOM   1662  CA  ASP A 766       4.764  36.922   8.866  1.00  8.10     0.098 C 
ATOM   1663  HA  ASP A 766       4.158  37.472   9.623  1.00  0.00     0.088 H 
ATOM   1664  C   ASP A 766       4.189  37.185   7.443  1.00 10.99     0.241 C 
ATOM   1665  O   ASP A 766       3.409  38.119   7.257  1.00 11.20    -0.271 OA
ATOM   1666  CB  ASP A 766       6.218  37.423   8.903  1.00  8.47     0.043 C 
ATOM   1667  HB1 ASP A 766       6.843  36.779   8.242  1.00  0.00     0.052 H 
ATOM   1668  HB2 ASP A 766       6.282  38.400   8.369  1.00  0.00     0.052 H 
ATOM   1669  CG  ASP A 766       6.899  37.552  10.268  1.00 16.54     0.175 C 
ATOM   1670  OD1 ASP A 766       6.305  37.105  11.289  1.00 14.04    -0.648 OA
ATOM   1671  OD2 ASP A 766       8.019  38.125  10.316  1.00 21.57    -0.648 OA
ATOM   1672  N   ASN A 767       4.600  36.349   6.460  1.00  8.24    -0.346 N 
ATOM   1673  HN  ASN A 767       5.270  35.618   6.698  1.00  0.00     0.163 HD
ATOM   1674  CA  ASN A 767       4.135  36.437   5.072  1.00  9.44     0.097 C 
ATOM   1675  HA  ASN A 767       4.288  37.492   4.747  1.00  0.00     0.088 H 
ATOM   1676  C   ASN A 767       2.633  36.151   4.957  1.00 13.72     0.241 C 
ATOM   1677  O   ASN A 767       1.918  36.899   4.280  1.00 14.67    -0.271 OA
ATOM   1678  CB  ASN A 767       4.991  35.568   4.163  1.00 11.95     0.036 C 
ATOM   1679  HB1 ASN A 767       5.102  34.537   4.573  1.00  0.00     0.051 H 
ATOM   1680  HB2 ASN A 767       4.457  35.322   3.216  1.00  0.00     0.051 H 
ATOM   1681  CG  ASN A 767       6.350  36.205   3.886  1.00 36.19     0.217 C 
ATOM   1682  ND2 ASN A 767       7.395  35.763   4.573  1.00 24.32    -0.370 N 
ATOM   1683 1HD2 ASN A 767       7.294  35.004   5.247  1.00  0.00     0.159 HD
ATOM   1684 2HD2 ASN A 767       8.303  36.189   4.388  1.00  0.00     0.159 HD
ATOM   1685  OD1 ASN A 767       6.472  37.119   3.075  1.00 37.68    -0.274 OA
ATOM   1686  N   LEU A 768       2.147  35.104   5.642  1.00 11.00    -0.346 N 
ATOM   1687  HN  LEU A 768       2.792  34.534   6.189  1.00  0.00     0.163 HD
ATOM   1688  CA  LEU A 768       0.721  34.747   5.634  1.00 11.79     0.089 C 
ATOM   1689  HA  LEU A 768       0.414  34.597   4.573  1.00  0.00     0.087 H 
ATOM   1690  C   LEU A 768      -0.122  35.876   6.206  1.00 14.97     0.241 C 
ATOM   1691  O   LEU A 768      -1.158  36.182   5.639  1.00 13.67    -0.271 OA
ATOM   1692  CB  LEU A 768       0.433  33.443   6.395  1.00 11.98    -0.035 C 
ATOM   1693  HB1 LEU A 768      -0.655  33.392   6.634  1.00  0.00     0.037 H 
ATOM   1694  HB2 LEU A 768       0.872  33.512   7.418  1.00  0.00     0.037 H 
ATOM   1695  CG  LEU A 768       0.867  32.127   5.751  1.00 16.36    -0.059 C 
ATOM   1696  HG  LEU A 768       1.979  32.059   5.790  1.00  0.00     0.039 H 
ATOM   1697  CD1 LEU A 768       0.284  30.969   6.519  1.00 16.52    -0.073 C 
ATOM   1698 1HD1 LEU A 768       0.601  30.009   6.049  1.00  0.00     0.028 H 
ATOM   1699 2HD1 LEU A 768      -0.824  31.044   6.615  1.00  0.00     0.028 H 
ATOM   1700 3HD1 LEU A 768       0.542  31.011   7.603  1.00  0.00     0.028 H 
ATOM   1701  CD2 LEU A 768       0.418  32.027   4.284  1.00 16.62    -0.073 C 
ATOM   1702 1HD2 LEU A 768       0.735  31.067   3.814  1.00  0.00     0.028 H 
ATOM   1703 2HD2 LEU A 768       0.772  32.903   3.692  1.00  0.00     0.028 H 
ATOM   1704 3HD2 LEU A 768      -0.682  32.182   4.186  1.00  0.00     0.028 H 
ATOM   1705  N   LEU A 769       0.383  36.574   7.244  1.00 13.43    -0.346 N 
ATOM   1706  HN  LEU A 769       1.290  36.302   7.623  1.00  0.00     0.163 HD
ATOM   1707  CA  LEU A 769      -0.321  37.708   7.848  1.00 13.63     0.089 C 
ATOM   1708  HA  LEU A 769      -1.318  37.344   8.190  1.00  0.00     0.087 H 
ATOM   1709  C   LEU A 769      -0.562  38.840   6.824  1.00 16.00     0.241 C 
ATOM   1710  O   LEU A 769      -1.681  39.351   6.734  1.00 15.79    -0.271 OA
ATOM   1711  CB  LEU A 769       0.448  38.209   9.093  1.00 14.77    -0.035 C 
ATOM   1712  HB1 LEU A 769       1.209  38.961   8.778  1.00  0.00     0.037 H 
ATOM   1713  HB2 LEU A 769       1.106  37.393   9.473  1.00  0.00     0.037 H 
ATOM   1714  CG  LEU A 769      -0.377  38.778  10.255  1.00 21.55    -0.059 C 
ATOM   1715  HG  LEU A 769      -0.960  39.651   9.879  1.00  0.00     0.039 H 
ATOM   1716  CD1 LEU A 769      -1.349  37.767  10.837  1.00 21.81    -0.073 C 
ATOM   1717 1HD1 LEU A 769      -2.017  37.416  10.016  1.00  0.00     0.028 H 
ATOM   1718 2HD1 LEU A 769      -1.914  38.167  11.711  1.00  0.00     0.028 H 
ATOM   1719 3HD1 LEU A 769      -0.835  36.928  11.362  1.00  0.00     0.028 H 
ATOM   1720  CD2 LEU A 769       0.533  39.256  11.374  1.00 24.75    -0.073 C 
ATOM   1721 1HD2 LEU A 769       1.247  39.998  10.947  1.00  0.00     0.028 H 
ATOM   1722 2HD2 LEU A 769       1.047  38.417  11.899  1.00  0.00     0.028 H 
ATOM   1723 3HD2 LEU A 769      -0.032  39.656  12.248  1.00  0.00     0.028 H 
ATOM   1724  N   ASP A 770       0.466  39.157   5.973  1.00 11.34    -0.346 N 
ATOM   1725  HN  ASP A 770       1.349  38.655   6.063  1.00  0.00     0.163 HD
ATOM   1726  CA  ASP A 770       0.345  40.192   4.936  1.00 10.75     0.098 C 
ATOM   1727  HA  ASP A 770      -0.130  41.085   5.404  1.00  0.00     0.088 H 
ATOM   1728  C   ASP A 770      -0.544  39.752   3.770  1.00 12.87     0.241 C 
ATOM   1729  O   ASP A 770      -1.276  40.575   3.219  1.00 12.99    -0.271 OA
ATOM   1730  CB  ASP A 770       1.728  40.621   4.411  1.00 12.09     0.043 C 
ATOM   1731  HB1 ASP A 770       2.393  39.734   4.292  1.00  0.00     0.052 H 
ATOM   1732  HB2 ASP A 770       1.658  40.949   3.348  1.00  0.00     0.052 H 
ATOM   1733  CG  ASP A 770       2.406  41.684   5.250  1.00 29.19     0.175 C 
ATOM   1734  OD1 ASP A 770       1.680  42.553   5.817  1.00 29.83    -0.648 OA
ATOM   1735  OD2 ASP A 770       3.655  41.690   5.296  1.00 33.51    -0.648 OA
ATOM   1736  N   ILE A 771      -0.469  38.472   3.398  1.00 11.20    -0.346 N 
ATOM   1737  HN  ILE A 771       0.198  37.871   3.882  1.00  0.00     0.163 HD
ATOM   1738  CA  ILE A 771      -1.290  37.875   2.331  1.00 11.14     0.092 C 
ATOM   1739  HA  ILE A 771      -1.163  38.506   1.420  1.00  0.00     0.088 H 
ATOM   1740  C   ILE A 771      -2.786  37.947   2.742  1.00 14.98     0.241 C 
ATOM   1741  O   ILE A 771      -3.627  38.346   1.927  1.00 13.79    -0.271 OA
ATOM   1742  CB  ILE A 771      -0.814  36.444   1.974  1.00 13.01    -0.030 C 
ATOM   1743  HB  ILE A 771      -0.643  35.884   2.923  1.00  0.00     0.043 H 
ATOM   1744  CG1 ILE A 771       0.532  36.499   1.187  1.00 11.94    -0.063 C 
ATOM   1745 1HG1 ILE A 771       1.227  37.217   1.681  1.00  0.00     0.033 H 
ATOM   1746 2HG1 ILE A 771       0.375  37.010   0.209  1.00  0.00     0.033 H 
ATOM   1747  CG2 ILE A 771      -1.884  35.678   1.138  1.00 14.27    -0.071 C 
ATOM   1748 1HG2 ILE A 771      -1.542  34.648   0.881  1.00  0.00     0.028 H 
ATOM   1749 2HG2 ILE A 771      -2.176  36.250   0.227  1.00  0.00     0.028 H 
ATOM   1750 3HG2 ILE A 771      -2.871  35.662   1.656  1.00  0.00     0.028 H 
ATOM   1751  CD1 ILE A 771       1.221  35.206   0.970  1.00 15.45    -0.076 C 
ATOM   1752 1HD1 ILE A 771       2.183  35.245   0.408  1.00  0.00     0.027 H 
ATOM   1753 2HD1 ILE A 771       0.526  34.488   0.476  1.00  0.00     0.027 H 
ATOM   1754 3HD1 ILE A 771       1.378  34.695   1.948  1.00  0.00     0.027 H 
ATOM   1755  N   GLU A 772      -3.091  37.611   4.015  1.00 10.65    -0.346 N 
ATOM   1756  HN  GLU A 772      -2.337  37.287   4.621  1.00  0.00     0.163 HD
ATOM   1757  CA  GLU A 772      -4.440  37.685   4.573  1.00 11.96     0.090 C 
ATOM   1758  HA  GLU A 772      -5.102  37.044   3.946  1.00  0.00     0.087 H 
ATOM   1759  C   GLU A 772      -4.962  39.118   4.486  1.00 15.41     0.241 C 
ATOM   1760  O   GLU A 772      -6.112  39.305   4.093  1.00 14.32    -0.271 OA
ATOM   1761  CB  GLU A 772      -4.493  37.145   6.012  1.00 13.06    -0.029 C 
ATOM   1762  HB1 GLU A 772      -3.859  37.771   6.683  1.00  0.00     0.037 H 
ATOM   1763  HB2 GLU A 772      -3.947  36.175   6.080  1.00  0.00     0.037 H 
ATOM   1764  CG  GLU A 772      -5.900  37.003   6.594  1.00 22.32     0.018 C 
ATOM   1765  HG1 GLU A 772      -6.526  36.402   5.894  1.00  0.00     0.049 H 
ATOM   1766  HG2 GLU A 772      -5.862  36.326   7.479  1.00  0.00     0.049 H 
ATOM   1767  CD  GLU A 772      -6.652  38.274   6.969  1.00 41.35     0.172 C 
ATOM   1768  OE1 GLU A 772      -5.996  39.281   7.322  1.00 23.97    -0.648 OA
ATOM   1769  OE2 GLU A 772      -7.900  38.274   6.871  1.00 37.65    -0.648 OA
ATOM   1770  N   VAL A 773      -4.115  40.121   4.802  1.00 12.96    -0.346 N 
ATOM   1771  HN  VAL A 773      -3.175  39.891   5.125  1.00  0.00     0.163 HD
ATOM   1772  CA  VAL A 773      -4.507  41.539   4.694  1.00 11.58     0.092 C 
ATOM   1773  HA  VAL A 773      -5.432  41.672   5.302  1.00  0.00     0.088 H 
ATOM   1774  C   VAL A 773      -4.873  41.883   3.217  1.00 14.15     0.241 C 
ATOM   1775  O   VAL A 773      -5.931  42.490   2.961  1.00 12.58    -0.271 OA
ATOM   1776  CB  VAL A 773      -3.434  42.495   5.276  1.00 14.90    -0.033 C 
ATOM   1777  HB  VAL A 773      -2.457  42.244   4.802  1.00  0.00     0.042 H 
ATOM   1778  CG1 VAL A 773      -3.757  43.940   4.943  1.00 14.70    -0.071 C 
ATOM   1779 1HG1 VAL A 773      -2.985  44.627   5.362  1.00  0.00     0.028 H 
ATOM   1780 2HG1 VAL A 773      -4.783  44.220   5.278  1.00  0.00     0.028 H 
ATOM   1781 3HG1 VAL A 773      -3.890  44.090   3.846  1.00  0.00     0.028 H 
ATOM   1782  CG2 VAL A 773      -3.281  42.327   6.785  1.00 14.27    -0.071 C 
ATOM   1783 1HG2 VAL A 773      -2.509  43.014   7.204  1.00  0.00     0.028 H 
ATOM   1784 2HG2 VAL A 773      -3.068  41.266   7.055  1.00  0.00     0.028 H 
ATOM   1785 3HG2 VAL A 773      -4.258  42.448   7.308  1.00  0.00     0.028 H 
ATOM   1786  N   ALA A 774      -3.993  41.518   2.260  1.00 10.80    -0.346 N 
ATOM   1787  HN  ALA A 774      -3.137  41.037   2.537  1.00  0.00     0.163 HD
ATOM   1788  CA  ALA A 774      -4.224  41.789   0.833  1.00 11.09     0.086 C 
ATOM   1789  HA  ALA A 774      -4.284  42.893   0.686  1.00  0.00     0.086 H 
ATOM   1790  C   ALA A 774      -5.537  41.161   0.357  1.00 15.74     0.240 C 
ATOM   1791  O   ALA A 774      -6.352  41.832  -0.296  1.00 15.31    -0.271 OA
ATOM   1792  CB  ALA A 774      -3.065  41.252   0.003  1.00 11.49    -0.049 C 
ATOM   1793  HB1 ALA A 774      -3.240  41.457  -1.079  1.00  0.00     0.030 H 
ATOM   1794  HB2 ALA A 774      -2.879  40.170   0.197  1.00  0.00     0.030 H 
ATOM   1795  HB3 ALA A 774      -2.083  41.651   0.350  1.00  0.00     0.030 H 
ATOM   1796  N   TYR A 775      -5.747  39.878   0.699  1.00 13.66    -0.346 N 
ATOM   1797  HN  TYR A 775      -5.045  39.389   1.254  1.00  0.00     0.163 HD
ATOM   1798  CA  TYR A 775      -6.952  39.171   0.296  1.00 14.69     0.093 C 
ATOM   1799  HA  TYR A 775      -7.052  39.312  -0.806  1.00  0.00     0.088 H 
ATOM   1800  C   TYR A 775      -8.224  39.785   0.940  1.00 15.75     0.241 C 
ATOM   1801  O   TYR A 775      -9.214  39.981   0.226  1.00 12.37    -0.271 OA
ATOM   1802  CB  TYR A 775      -6.823  37.665   0.536  1.00 16.11    -0.014 C 
ATOM   1803  HB1 TYR A 775      -5.775  37.319   0.376  1.00  0.00     0.043 H 
ATOM   1804  HB2 TYR A 775      -6.927  37.419   1.618  1.00  0.00     0.043 H 
ATOM   1805  CG  TYR A 775      -7.792  36.871  -0.299  1.00 20.47    -0.056 A 
ATOM   1806  CD1 TYR A 775      -7.601  36.720  -1.672  1.00 23.29    -0.074 A 
ATOM   1807  HD1 TYR A 775      -6.707  37.160  -2.145  1.00  0.00     0.084 H 
ATOM   1808  CD2 TYR A 775      -8.933  36.311   0.267  1.00 22.41    -0.074 A 
ATOM   1809  HD2 TYR A 775      -9.119  36.436   1.347  1.00  0.00     0.084 H 
ATOM   1810  CE1 TYR A 775      -8.518  36.023  -2.458  1.00 26.63    -0.051 A 
ATOM   1811  HE1 TYR A 775      -8.354  35.926  -3.544  1.00  0.00     0.087 H 
ATOM   1812  CE2 TYR A 775      -9.847  35.593  -0.507  1.00 24.16    -0.051 A 
ATOM   1813  HE2 TYR A 775     -10.735  35.139  -0.036  1.00  0.00     0.087 H 
ATOM   1814  CZ  TYR A 775      -9.635  35.453  -1.870  1.00 34.28     0.065 A 
ATOM   1815  OH  TYR A 775     -10.534  34.757  -2.647  1.00 37.48    -0.361 OA
ATOM   1816  HH  TYR A 775     -11.300  34.366  -2.244  1.00  0.00     0.217 HD
ATOM   1817  N   SER A 776      -8.149  40.208   2.226  1.00 12.00    -0.344 N 
ATOM   1818  HN  SER A 776      -7.276  40.062   2.733  1.00  0.00     0.163 HD
ATOM   1819  CA  SER A 776      -9.273  40.874   2.936  1.00 11.91     0.109 C 
ATOM   1820  HA  SER A 776     -10.145  40.180   2.952  1.00  0.00     0.090 H 
ATOM   1821  C   SER A 776      -9.690  42.167   2.225  1.00 15.02     0.243 C 
ATOM   1822  O   SER A 776     -10.889  42.421   2.110  1.00 15.68    -0.271 OA
ATOM   1823  CB  SER A 776      -8.912  41.241   4.382  1.00 15.47     0.044 C 
ATOM   1824  HB1 SER A 776      -8.145  42.050   4.402  1.00  0.00     0.077 H 
ATOM   1825  HB2 SER A 776      -9.759  41.774   4.875  1.00  0.00     0.077 H 
ATOM   1826  OG  SER A 776      -8.495  40.141   5.162  1.00 35.55    -0.398 OA
ATOM   1827  HG  SER A 776      -8.272  40.368   6.057  1.00  0.00     0.209 HD
ATOM   1828  N   LEU A 777      -8.714  42.971   1.723  1.00 12.13    -0.346 N 
ATOM   1829  HN  LEU A 777      -7.741  42.695   1.854  1.00  0.00     0.163 HD
ATOM   1830  CA  LEU A 777      -8.997  44.221   0.999  1.00 12.42     0.089 C 
ATOM   1831  HA  LEU A 777      -9.630  44.873   1.645  1.00  0.00     0.087 H 
ATOM   1832  C   LEU A 777      -9.748  43.925  -0.270  1.00 16.89     0.241 C 
ATOM   1833  O   LEU A 777     -10.740  44.593  -0.619  1.00 17.51    -0.271 OA
ATOM   1834  CB  LEU A 777      -7.699  44.986   0.641  1.00 12.21    -0.035 C 
ATOM   1835  HB1 LEU A 777      -7.914  45.736  -0.156  1.00  0.00     0.037 H 
ATOM   1836  HB2 LEU A 777      -7.001  44.306   0.098  1.00  0.00     0.037 H 
ATOM   1837  CG  LEU A 777      -6.964  45.660   1.794  1.00 15.85    -0.059 C 
ATOM   1838  HG  LEU A 777      -6.723  44.875   2.548  1.00  0.00     0.039 H 
ATOM   1839  CD1 LEU A 777      -5.660  46.264   1.325  1.00 16.29    -0.073 C 
ATOM   1840 1HD1 LEU A 777      -5.122  46.757   2.168  1.00  0.00     0.028 H 
ATOM   1841 2HD1 LEU A 777      -5.814  46.963   0.471  1.00  0.00     0.028 H 
ATOM   1842 3HD1 LEU A 777      -5.018  45.510   0.813  1.00  0.00     0.028 H 
ATOM   1843  CD2 LEU A 777      -7.854  46.726   2.490  1.00 19.99    -0.073 C 
ATOM   1844 1HD2 LEU A 777      -7.316  47.219   3.333  1.00  0.00     0.028 H 
ATOM   1845 2HD2 LEU A 777      -8.825  46.292   2.823  1.00  0.00     0.028 H 
ATOM   1846 3HD2 LEU A 777      -8.241  47.474   1.760  1.00  0.00     0.028 H 
ATOM   1847  N   LEU A 778      -9.235  42.941  -0.994  1.00 14.37    -0.346 N 
ATOM   1848  HN  LEU A 778      -8.415  42.442  -0.647  1.00  0.00     0.163 HD
ATOM   1849  CA  LEU A 778      -9.810  42.557  -2.265  1.00 17.22     0.089 C 
ATOM   1850  HA  LEU A 778      -9.787  43.435  -2.951  1.00  0.00     0.087 H 
ATOM   1851  C   LEU A 778     -11.280  42.089  -2.097  1.00 22.02     0.241 C 
ATOM   1852  O   LEU A 778     -12.131  42.408  -2.929  1.00 22.28    -0.271 OA
ATOM   1853  CB  LEU A 778      -8.922  41.453  -2.844  1.00 18.05    -0.035 C 
ATOM   1854  HB1 LEU A 778      -9.406  40.468  -2.646  1.00  0.00     0.037 H 
ATOM   1855  HB2 LEU A 778      -8.000  41.376  -2.221  1.00  0.00     0.037 H 
ATOM   1856  CG  LEU A 778      -8.515  41.506  -4.304  1.00 25.44    -0.059 C 
ATOM   1857  HG  LEU A 778      -9.340  41.057  -4.905  1.00  0.00     0.039 H 
ATOM   1858  CD1 LEU A 778      -8.281  42.934  -4.820  1.00 25.69    -0.073 C 
ATOM   1859 1HD1 LEU A 778      -7.982  42.973  -5.893  1.00  0.00     0.028 H 
ATOM   1860 2HD1 LEU A 778      -7.538  43.468  -4.183  1.00  0.00     0.028 H 
ATOM   1861 3HD1 LEU A 778      -9.176  43.573  -4.635  1.00  0.00     0.028 H 
ATOM   1862  CD2 LEU A 778      -7.280  40.671  -4.520  1.00 30.66    -0.073 C 
ATOM   1863 1HD2 LEU A 778      -6.981  40.710  -5.593  1.00  0.00     0.028 H 
ATOM   1864 2HD2 LEU A 778      -7.413  39.624  -4.160  1.00  0.00     0.028 H 
ATOM   1865 3HD2 LEU A 778      -6.447  40.971  -3.842  1.00  0.00     0.028 H 
ATOM   1866  N   ARG A 779     -11.590  41.419  -0.967  1.00 17.06    -0.346 N 
ATOM   1867  HN  ARG A 779     -10.864  41.288  -0.263  1.00  0.00     0.163 HD
ATOM   1868  CA  ARG A 779     -12.920  40.873  -0.709  1.00 17.64     0.089 C 
ATOM   1869  HA  ARG A 779     -13.394  40.686  -1.701  1.00  0.00     0.087 H 
ATOM   1870  C   ARG A 779     -13.890  41.743   0.093  1.00 19.71     0.240 C 
ATOM   1871  O   ARG A 779     -15.084  41.494   0.043  1.00 19.95    -0.271 OA
ATOM   1872  CB  ARG A 779     -12.790  39.498  -0.003  1.00 20.82    -0.036 C 
ATOM   1873  HB1 ARG A 779     -12.303  39.609   0.994  1.00  0.00     0.036 H 
ATOM   1874  HB2 ARG A 779     -13.789  39.123   0.321  1.00  0.00     0.036 H 
ATOM   1875  CG  ARG A 779     -12.058  38.440  -0.856  1.00 34.63    -0.048 C 
ATOM   1876  HG1 ARG A 779     -11.006  38.755  -1.046  1.00  0.00     0.035 H 
ATOM   1877  HG2 ARG A 779     -11.876  37.517  -0.257  1.00  0.00     0.035 H 
ATOM   1878  CD  ARG A 779     -12.758  38.091  -2.177  1.00 50.37     0.009 C 
ATOM   1879  HD1 ARG A 779     -13.591  37.367  -2.018  1.00  0.00     0.064 H 
ATOM   1880  HD2 ARG A 779     -13.349  38.953  -2.565  1.00  0.00     0.064 H 
ATOM   1881  NE  ARG A 779     -11.804  37.600  -3.178  1.00 65.48    -0.227 N 
ATOM   1882  HE  ARG A 779     -11.140  36.884  -2.884  1.00  0.00     0.177 HD
ATOM   1883  CZ  ARG A 779     -11.739  38.017  -4.441  1.00 83.20     0.665 C 
ATOM   1884  NH1 ARG A 779     -12.585  38.937  -4.890  1.00 73.40    -0.235 N 
ATOM   1885 1HH1 ARG A 779     -12.535  39.256  -5.857  1.00  0.00     0.174 HD
ATOM   1886 2HH1 ARG A 779     -13.283  39.324  -4.255  1.00  0.00     0.174 HD
ATOM   1887  NH2 ARG A 779     -10.831  37.514  -5.266  1.00 69.63    -0.235 N 
ATOM   1888 1HH2 ARG A 779     -10.781  37.833  -6.233  1.00  0.00     0.174 HD
ATOM   1889 2HH2 ARG A 779     -10.181  36.807  -4.921  1.00  0.00     0.174 HD
ATOM   1890  N   GLY A 780     -13.390  42.677   0.876  1.00 15.96    -0.351 N 
ATOM   1891  HN  GLY A 780     -12.388  42.864   0.838  1.00  0.00     0.163 HD
ATOM   1892  CA  GLY A 780     -14.212  43.450   1.791  1.00 16.97     0.069 C 
ATOM   1893  HA1 GLY A 780     -15.062  42.818   2.138  1.00  0.00     0.078 H 
ATOM   1894  HA2 GLY A 780     -13.653  43.599   2.744  1.00  0.00     0.078 H 
ATOM   1895  C   GLY A 780     -14.748  44.782   1.322  1.00 20.40     0.235 C 
ATOM   1896  O   GLY A 780     -15.118  45.617   2.148  1.00 23.05    -0.272 OA
ATOM   1897  N   GLY A 781     -14.752  45.017   0.035  1.00 15.36    -0.351 N 
ATOM   1898  HN  GLY A 781     -14.384  44.320  -0.613  1.00  0.00     0.163 HD
ATOM   1899  CA  GLY A 781     -15.283  46.276  -0.470  1.00 15.58     0.069 C 
ATOM   1900  HA1 GLY A 781     -14.507  46.831  -1.047  1.00  0.00     0.078 H 
ATOM   1901  HA2 GLY A 781     -15.446  47.000   0.362  1.00  0.00     0.078 H 
ATOM   1902  C   GLY A 781     -16.542  46.106  -1.289  1.00 18.81     0.236 C 
ATOM   1903  O   GLY A 781     -17.327  45.176  -1.081  1.00 19.13    -0.272 OA
ATOM   1904  N   SER A 782     -16.705  46.991  -2.251  1.00 14.29    -0.344 N 
ATOM   1905  HN  SER A 782     -15.963  47.677  -2.391  1.00  0.00     0.163 HD
ATOM   1906  CA  SER A 782     -17.859  47.064  -3.125  1.00 15.70     0.109 C 
ATOM   1907  HA  SER A 782     -18.643  46.374  -2.735  1.00  0.00     0.090 H 
ATOM   1908  C   SER A 782     -17.519  46.653  -4.560  1.00 19.70     0.243 C 
ATOM   1909  O   SER A 782     -16.362  46.746  -4.967  1.00 19.01    -0.271 OA
ATOM   1910  CB  SER A 782     -18.407  48.485  -3.095  1.00 19.04     0.044 C 
ATOM   1911  HB1 SER A 782     -17.659  49.211  -3.490  1.00  0.00     0.077 H 
ATOM   1912  HB2 SER A 782     -19.210  48.621  -3.857  1.00  0.00     0.077 H 
ATOM   1913  OG  SER A 782     -18.857  48.868  -1.808  1.00 20.39    -0.398 OA
ATOM   1914  HG  SER A 782     -19.199  49.754  -1.789  1.00  0.00     0.209 HD
ATOM   1915  N   ASP A 783     -18.537  46.235  -5.337  1.00 18.63    -0.345 N 
ATOM   1916  HN  ASP A 783     -19.466  46.193  -4.918  1.00  0.00     0.163 HD
ATOM   1917  CA  ASP A 783     -18.407  45.839  -6.731  1.00 19.29     0.098 C 
ATOM   1918  HA  ASP A 783     -17.328  45.895  -7.008  1.00  0.00     0.088 H 
ATOM   1919  C   ASP A 783     -19.180  46.806  -7.632  1.00 22.96     0.241 C 
ATOM   1920  O   ASP A 783     -20.406  46.940  -7.513  1.00 22.48    -0.271 OA
ATOM   1921  CB  ASP A 783     -18.883  44.393  -6.953  1.00 21.15     0.043 C 
ATOM   1922  HB1 ASP A 783     -18.462  43.718  -6.172  1.00  0.00     0.052 H 
ATOM   1923  HB2 ASP A 783     -19.969  44.298  -6.719  1.00  0.00     0.052 H 
ATOM   1924  CG  ASP A 783     -18.586  43.849  -8.349  1.00 34.21     0.175 C 
ATOM   1925  OD1 ASP A 783     -17.490  43.283  -8.545  1.00 32.50    -0.648 OA
ATOM   1926  OD2 ASP A 783     -19.450  43.997  -9.246  1.00 44.47    -0.648 OA
ATOM   1927  N   ASP A 784     -18.445  47.476  -8.530  1.00 19.08    -0.345 N 
ATOM   1928  HN  ASP A 784     -17.437  47.318  -8.524  1.00  0.00     0.163 HD
ATOM   1929  CA  ASP A 784     -18.972  48.413  -9.514  1.00 19.87     0.098 C 
ATOM   1930  HA  ASP A 784     -20.045  48.181  -9.710  1.00  0.00     0.088 H 
ATOM   1931  C   ASP A 784     -18.162  48.197 -10.795  1.00 24.39     0.241 C 
ATOM   1932  O   ASP A 784     -17.031  48.679 -10.893  1.00 23.80    -0.271 OA
ATOM   1933  CB  ASP A 784     -18.844  49.868  -9.015  1.00 21.39     0.043 C 
ATOM   1934  HB1 ASP A 784     -17.780  50.088  -8.766  1.00  0.00     0.052 H 
ATOM   1935  HB2 ASP A 784     -19.311  49.963  -8.007  1.00  0.00     0.052 H 
ATOM   1936  CG  ASP A 784     -19.391  50.950  -9.939  1.00 28.50     0.175 C 
ATOM   1937  OD1 ASP A 784     -19.944  50.600 -11.024  1.00 26.96    -0.648 OA
ATOM   1938  OD2 ASP A 784     -19.267  52.139  -9.589  1.00 26.58    -0.648 OA
ATOM   1939  N   SER A 785     -18.750  47.490 -11.773  1.00 22.84    -0.344 N 
ATOM   1940  HN  SER A 785     -19.691  47.134 -11.608  1.00  0.00     0.163 HD
ATOM   1941  CA  SER A 785     -18.116  47.199 -13.069  1.00 23.77     0.109 C 
ATOM   1942  HA  SER A 785     -17.117  46.750 -12.862  1.00  0.00     0.090 H 
ATOM   1943  C   SER A 785     -17.890  48.471 -13.927  1.00 30.07     0.243 C 
ATOM   1944  O   SER A 785     -17.087  48.430 -14.866  1.00 30.88    -0.271 OA
ATOM   1945  CB  SER A 785     -18.932  46.170 -13.850  1.00 27.95     0.044 C 
ATOM   1946  HB1 SER A 785     -18.942  45.180 -13.338  1.00  0.00     0.077 H 
ATOM   1947  HB2 SER A 785     -18.419  45.869 -14.793  1.00  0.00     0.077 H 
ATOM   1948  OG  SER A 785     -20.247  46.642 -14.099  1.00 38.38    -0.398 OA
ATOM   1949  HG  SER A 785     -20.754  46.002 -14.585  1.00  0.00     0.209 HD
ATOM   1950  N   SER A 786     -18.573  49.595 -13.601  1.00 25.64    -0.344 N 
ATOM   1951  HN  SER A 786     -19.230  49.564 -12.822  1.00  0.00     0.163 HD
ATOM   1952  CA  SER A 786     -18.399  50.855 -14.331  1.00 25.43     0.109 C 
ATOM   1953  HA  SER A 786     -18.397  50.617 -15.420  1.00  0.00     0.090 H 
ATOM   1954  C   SER A 786     -17.043  51.497 -13.991  1.00 28.69     0.243 C 
ATOM   1955  O   SER A 786     -16.520  52.277 -14.793  1.00 29.49    -0.271 OA
ATOM   1956  CB  SER A 786     -19.554  51.818 -14.069  1.00 27.72     0.044 C 
ATOM   1957  HB1 SER A 786     -19.691  52.519 -14.925  1.00  0.00     0.077 H 
ATOM   1958  HB2 SER A 786     -20.534  51.287 -14.111  1.00  0.00     0.077 H 
ATOM   1959  OG  SER A 786     -19.412  52.527 -12.849  1.00 34.40    -0.398 OA
ATOM   1960  HG  SER A 786     -20.131  53.126 -12.686  1.00  0.00     0.209 HD
ATOM   1961  N   LYS A 787     -16.473  51.148 -12.815  1.00 21.99    -0.346 N 
ATOM   1962  HN  LYS A 787     -16.985  50.507 -12.209  1.00  0.00     0.163 HD
ATOM   1963  CA  LYS A 787     -15.166  51.631 -12.354  1.00 20.58     0.089 C 
ATOM   1964  HA  LYS A 787     -14.965  52.616 -12.837  1.00  0.00     0.087 H 
ATOM   1965  C   LYS A 787     -14.066  50.672 -12.751  1.00 23.10     0.241 C 
ATOM   1966  O   LYS A 787     -14.274  49.454 -12.755  1.00 22.51    -0.271 OA
ATOM   1967  CB  LYS A 787     -15.133  51.824 -10.825  1.00 21.78    -0.038 C 
ATOM   1968  HB1 LYS A 787     -14.095  51.720 -10.430  1.00  0.00     0.036 H 
ATOM   1969  HB2 LYS A 787     -15.611  50.963 -10.302  1.00  0.00     0.036 H 
ATOM   1970  CG  LYS A 787     -15.754  53.141 -10.390  1.00 29.35    -0.061 C 
ATOM   1971  HG1 LYS A 787     -16.773  53.264 -10.827  1.00  0.00     0.033 H 
ATOM   1972  HG2 LYS A 787     -15.241  54.003 -10.877  1.00  0.00     0.033 H 
ATOM   1973  CD  LYS A 787     -15.787  53.313  -8.880  1.00 30.44    -0.043 C 
ATOM   1974  HD1 LYS A 787     -14.780  53.171  -8.423  1.00  0.00     0.035 H 
ATOM   1975  HD2 LYS A 787     -16.316  52.470  -8.377  1.00  0.00     0.035 H 
ATOM   1976  CE  LYS A 787     -16.389  54.657  -8.517  1.00 36.60     0.080 C 
ATOM   1977  HE1 LYS A 787     -17.316  54.856  -9.103  1.00  0.00     0.075 H 
ATOM   1978  HE2 LYS A 787     -15.759  55.497  -8.893  1.00  0.00     0.075 H 
ATOM   1979  NZ  LYS A 787     -16.639  54.782  -7.050  1.00 33.72    -0.079 N 
ATOM   1980  HZ1 LYS A 787     -17.044  55.686  -6.806  1.00  0.00     0.274 HD
ATOM   1981  HZ2 LYS A 787     -15.791  54.600  -6.514  1.00  0.00     0.274 HD
ATOM   1982  HZ3 LYS A 787     -17.215  54.014  -6.706  1.00  0.00     0.274 HD
ATOM   1983  N   ASP A 788     -12.891  51.213 -13.081  1.00 18.52    -0.346 N 
ATOM   1984  HN  ASP A 788     -12.798  52.229 -13.096  1.00  0.00     0.163 HD
ATOM   1985  CA  ASP A 788     -11.737  50.389 -13.420  1.00 17.47     0.099 C 
ATOM   1986  HA  ASP A 788     -12.037  49.606 -14.155  1.00  0.00     0.088 H 
ATOM   1987  C   ASP A 788     -11.265  49.723 -12.118  1.00 18.72     0.243 C 
ATOM   1988  O   ASP A 788     -11.052  50.442 -11.124  1.00 17.53    -0.271 OA
ATOM   1989  CB  ASP A 788     -10.626  51.254 -14.014  1.00 17.76     0.043 C 
ATOM   1990  HB1 ASP A 788     -10.244  51.963 -13.243  1.00  0.00     0.052 H 
ATOM   1991  HB2 ASP A 788     -11.057  51.973 -14.750  1.00  0.00     0.052 H 
ATOM   1992  CG  ASP A 788      -9.462  50.498 -14.647  1.00 23.07     0.175 C 
ATOM   1993  OD1 ASP A 788      -9.012  49.476 -14.060  1.00 19.87    -0.648 OA
ATOM   1994  OD2 ASP A 788      -8.940  50.978 -15.670  1.00 25.10    -0.648 OA
ATOM   1995  N   PRO A 789     -11.134  48.368 -12.083  1.00 16.51    -0.337 N 
ATOM   1996  CA  PRO A 789     -10.680  47.709 -10.830  1.00 16.88     0.091 C 
ATOM   1997  HA  PRO A 789     -11.435  47.901 -10.033  1.00  0.00     0.087 H 
ATOM   1998  C   PRO A 789      -9.318  48.191 -10.337  1.00 21.19     0.241 C 
ATOM   1999  O   PRO A 789      -9.084  48.172  -9.133  1.00 18.96    -0.271 OA
ATOM   2000  CB  PRO A 789     -10.697  46.212 -11.170  1.00 18.60    -0.036 C 
ATOM   2001  HB1 PRO A 789     -11.548  45.658 -10.709  1.00  0.00     0.036 H 
ATOM   2002  HB2 PRO A 789      -9.880  45.632 -10.680  1.00  0.00     0.036 H 
ATOM   2003  CG  PRO A 789     -10.672  46.139 -12.662  1.00 22.99    -0.048 C 
ATOM   2004  HG1 PRO A 789      -9.647  46.010 -13.081  1.00  0.00     0.035 H 
ATOM   2005  HG2 PRO A 789     -11.106  45.195 -13.066  1.00  0.00     0.035 H 
ATOM   2006  CD  PRO A 789     -11.371  47.381 -13.162  1.00 18.58    -0.001 C 
ATOM   2007  HD1 PRO A 789     -12.444  47.233 -13.425  1.00  0.00     0.064 H 
ATOM   2008  HD2 PRO A 789     -11.048  47.717 -14.175  1.00  0.00     0.064 H 
ATOM   2009  N   ILE A 790      -8.440  48.682 -11.259  1.00 18.13    -0.346 N 
ATOM   2010  HN  ILE A 790      -8.698  48.662 -12.246  1.00  0.00     0.163 HD
ATOM   2011  CA  ILE A 790      -7.131  49.241 -10.875  1.00 18.01     0.092 C 
ATOM   2012  HA  ILE A 790      -6.607  48.465 -10.269  1.00  0.00     0.088 H 
ATOM   2013  C   ILE A 790      -7.321  50.482  -9.964  1.00 21.31     0.241 C 
ATOM   2014  O   ILE A 790      -6.633  50.589  -8.942  1.00 20.36    -0.271 OA
ATOM   2015  CB  ILE A 790      -6.241  49.533 -12.114  1.00 20.61    -0.030 C 
ATOM   2016  HB  ILE A 790      -6.828  50.177 -12.810  1.00  0.00     0.043 H 
ATOM   2017  CG1 ILE A 790      -5.892  48.219 -12.865  1.00 21.69    -0.063 C 
ATOM   2018 1HG1 ILE A 790      -5.091  47.663 -12.324  1.00  0.00     0.033 H 
ATOM   2019 2HG1 ILE A 790      -6.728  47.486 -12.775  1.00  0.00     0.033 H 
ATOM   2020  CG2 ILE A 790      -4.978  50.300 -11.722  1.00 19.55    -0.071 C 
ATOM   2021 1HG2 ILE A 790      -5.229  51.243 -11.183  1.00  0.00     0.028 H 
ATOM   2022 2HG2 ILE A 790      -4.326  50.494 -12.605  1.00  0.00     0.028 H 
ATOM   2023 3HG2 ILE A 790      -4.279  49.663 -11.130  1.00  0.00     0.028 H 
ATOM   2024  CD1 ILE A 790      -5.504  48.413 -14.350  1.00 33.24    -0.076 C 
ATOM   2025 1HD1 ILE A 790      -5.253  47.470 -14.889  1.00  0.00     0.027 H 
ATOM   2026 2HD1 ILE A 790      -4.668  49.146 -14.440  1.00  0.00     0.027 H 
ATOM   2027 3HD1 ILE A 790      -6.305  48.969 -14.891  1.00  0.00     0.027 H 
ATOM   2028  N   ASP A 791      -8.253  51.390 -10.330  1.00 17.70    -0.345 N 
ATOM   2029  HN  ASP A 791      -8.744  51.244 -11.212  1.00  0.00     0.163 HD
ATOM   2030  CA  ASP A 791      -8.604  52.582  -9.530  1.00 16.89     0.098 C 
ATOM   2031  HA  ASP A 791      -7.674  53.163  -9.328  1.00  0.00     0.088 H 
ATOM   2032  C   ASP A 791      -9.220  52.168  -8.197  1.00 18.29     0.241 C 
ATOM   2033  O   ASP A 791      -8.850  52.723  -7.151  1.00 17.78    -0.271 OA
ATOM   2034  CB  ASP A 791      -9.599  53.490 -10.284  1.00 18.77     0.043 C 
ATOM   2035  HB1 ASP A 791     -10.183  54.109  -9.564  1.00  0.00     0.052 H 
ATOM   2036  HB2 ASP A 791     -10.423  52.882 -10.725  1.00  0.00     0.052 H 
ATOM   2037  CG  ASP A 791      -8.966  54.368 -11.343  1.00 32.04     0.175 C 
ATOM   2038  OD1 ASP A 791      -7.768  54.701 -11.199  1.00 31.27    -0.648 OA
ATOM   2039  OD2 ASP A 791      -9.690  54.784 -12.281  1.00 35.84    -0.648 OA
ATOM   2040  N   VAL A 792     -10.124  51.161  -8.240  1.00 14.74    -0.346 N 
ATOM   2041  HN  VAL A 792     -10.355  50.760  -9.149  1.00  0.00     0.163 HD
ATOM   2042  CA  VAL A 792     -10.790  50.614  -7.053  1.00 14.92     0.092 C 
ATOM   2043  HA  VAL A 792     -11.326  51.453  -6.551  1.00  0.00     0.088 H 
ATOM   2044  C   VAL A 792      -9.726  50.081  -6.063  1.00 16.34     0.241 C 
ATOM   2045  O   VAL A 792      -9.729  50.469  -4.892  1.00 14.40    -0.271 OA
ATOM   2046  CB  VAL A 792     -11.853  49.532  -7.428  1.00 19.13    -0.033 C 
ATOM   2047  HB  VAL A 792     -11.347  48.759  -8.052  1.00  0.00     0.042 H 
ATOM   2048  CG1 VAL A 792     -12.407  48.836  -6.180  1.00 18.97    -0.071 C 
ATOM   2049 1HG1 VAL A 792     -11.579  48.399  -5.575  1.00  0.00     0.028 H 
ATOM   2050 2HG1 VAL A 792     -13.178  48.073  -6.439  1.00  0.00     0.028 H 
ATOM   2051 3HG1 VAL A 792     -13.046  49.520  -5.574  1.00  0.00     0.028 H 
ATOM   2052  CG2 VAL A 792     -12.991  50.133  -8.260  1.00 19.58    -0.071 C 
ATOM   2053 1HG2 VAL A 792     -12.588  50.639  -9.168  1.00  0.00     0.028 H 
ATOM   2054 2HG2 VAL A 792     -13.630  50.817  -7.654  1.00  0.00     0.028 H 
ATOM   2055 3HG2 VAL A 792     -13.762  49.370  -8.519  1.00  0.00     0.028 H 
ATOM   2056  N   ASN A 793      -8.801  49.234  -6.564  1.00 13.91    -0.346 N 
ATOM   2057  HN  ASN A 793      -8.845  48.993  -7.554  1.00  0.00     0.163 HD
ATOM   2058  CA  ASN A 793      -7.734  48.645  -5.742  1.00 13.39     0.097 C 
ATOM   2059  HA  ASN A 793      -8.228  48.214  -4.840  1.00  0.00     0.088 H 
ATOM   2060  C   ASN A 793      -6.741  49.683  -5.239  1.00 15.15     0.241 C 
ATOM   2061  O   ASN A 793      -6.338  49.591  -4.075  1.00 13.70    -0.271 OA
ATOM   2062  CB  ASN A 793      -7.052  47.482  -6.463  1.00 13.92     0.036 C 
ATOM   2063  HB1 ASN A 793      -6.088  47.208  -5.973  1.00  0.00     0.051 H 
ATOM   2064  HB2 ASN A 793      -6.658  47.795  -7.458  1.00  0.00     0.051 H 
ATOM   2065  CG  ASN A 793      -7.969  46.287  -6.583  1.00 26.44     0.217 C 
ATOM   2066  ND2 ASN A 793      -7.622  45.362  -7.444  1.00 17.69    -0.370 N 
ATOM   2067 1HD2 ASN A 793      -8.241  44.555  -7.525  1.00  0.00     0.159 HD
ATOM   2068 2HD2 ASN A 793      -6.771  45.443  -8.001  1.00  0.00     0.159 HD
ATOM   2069  OD1 ASN A 793      -9.002  46.189  -5.907  1.00 20.93    -0.274 OA
ATOM   2070  N   TYR A 794      -6.446  50.719  -6.053  1.00 13.45    -0.346 N 
ATOM   2071  HN  TYR A 794      -6.841  50.732  -6.993  1.00  0.00     0.163 HD
ATOM   2072  CA  TYR A 794      -5.582  51.824  -5.638  1.00 13.21     0.093 C 
ATOM   2073  HA  TYR A 794      -4.580  51.411  -5.375  1.00  0.00     0.088 H 
ATOM   2074  C   TYR A 794      -6.167  52.509  -4.399  1.00 16.57     0.241 C 
ATOM   2075  O   TYR A 794      -5.432  52.730  -3.434  1.00 14.80    -0.271 OA
ATOM   2076  CB  TYR A 794      -5.407  52.849  -6.769  1.00 15.78    -0.014 C 
ATOM   2077  HB1 TYR A 794      -6.398  53.154  -7.179  1.00  0.00     0.043 H 
ATOM   2078  HB2 TYR A 794      -4.971  52.364  -7.674  1.00  0.00     0.043 H 
ATOM   2079  CG  TYR A 794      -4.596  54.067  -6.373  1.00 19.50    -0.056 A 
ATOM   2080  CD1 TYR A 794      -3.207  54.039  -6.394  1.00 21.61    -0.074 A 
ATOM   2081  HD1 TYR A 794      -2.689  53.111  -6.689  1.00  0.00     0.084 H 
ATOM   2082  CD2 TYR A 794      -5.221  55.258  -6.006  1.00 20.81    -0.074 A 
ATOM   2083  HD2 TYR A 794      -6.323  55.307  -5.988  1.00  0.00     0.084 H 
ATOM   2084  CE1 TYR A 794      -2.458  55.160  -6.050  1.00 22.80    -0.051 A 
ATOM   2085  HE1 TYR A 794      -1.356  55.115  -6.068  1.00  0.00     0.087 H 
ATOM   2086  CE2 TYR A 794      -4.482  56.388  -5.662  1.00 21.17    -0.051 A 
ATOM   2087  HE2 TYR A 794      -4.996  57.320  -5.374  1.00  0.00     0.087 H 
ATOM   2088  CZ  TYR A 794      -3.099  56.335  -5.684  1.00 25.22     0.065 A 
ATOM   2089  OH  TYR A 794      -2.359  57.457  -5.387  1.00 22.44    -0.361 OA
ATOM   2090  HH  TYR A 794      -2.798  58.261  -5.136  1.00  0.00     0.217 HD
ATOM   2091  N   GLU A 795      -7.480  52.795  -4.411  1.00 13.99    -0.346 N 
ATOM   2092  HN  GLU A 795      -8.020  52.534  -5.236  1.00  0.00     0.163 HD
ATOM   2093  CA  GLU A 795      -8.185  53.462  -3.304  1.00 14.80     0.090 C 
ATOM   2094  HA  GLU A 795      -7.682  54.442  -3.134  1.00  0.00     0.087 H 
ATOM   2095  C   GLU A 795      -8.114  52.675  -1.979  1.00 18.66     0.241 C 
ATOM   2096  O   GLU A 795      -8.081  53.286  -0.909  1.00 16.53    -0.271 OA
ATOM   2097  CB  GLU A 795      -9.633  53.755  -3.677  1.00 17.45    -0.029 C 
ATOM   2098  HB1 GLU A 795     -10.238  53.968  -2.765  1.00  0.00     0.037 H 
ATOM   2099  HB2 GLU A 795     -10.144  52.828  -4.028  1.00  0.00     0.037 H 
ATOM   2100  CG  GLU A 795      -9.789  54.869  -4.694  1.00 31.18     0.018 C 
ATOM   2101  HG1 GLU A 795      -9.043  54.777  -5.518  1.00  0.00     0.049 H 
ATOM   2102  HG2 GLU A 795      -9.465  55.851  -4.277  1.00  0.00     0.049 H 
ATOM   2103  CD  GLU A 795     -11.202  54.935  -5.231  1.00 70.78     0.172 C 
ATOM   2104  OE1 GLU A 795     -11.495  54.188  -6.193  1.00 67.50    -0.648 OA
ATOM   2105  OE2 GLU A 795     -12.024  55.716  -4.691  1.00 73.10    -0.648 OA
ATOM   2106  N   LYS A 796      -8.049  51.328  -2.062  1.00 15.40    -0.346 N 
ATOM   2107  HN  LYS A 796      -8.048  50.901  -2.988  1.00  0.00     0.163 HD
ATOM   2108  CA  LYS A 796      -7.979  50.443  -0.887  1.00 14.18     0.089 C 
ATOM   2109  HA  LYS A 796      -8.821  50.712  -0.207  1.00  0.00     0.087 H 
ATOM   2110  C   LYS A 796      -6.680  50.587  -0.100  1.00 17.54     0.241 C 
ATOM   2111  O   LYS A 796      -6.649  50.243   1.087  1.00 18.28    -0.271 OA
ATOM   2112  CB  LYS A 796      -8.160  48.977  -1.298  1.00 15.29    -0.038 C 
ATOM   2113  HB1 LYS A 796      -7.926  48.297  -0.446  1.00  0.00     0.036 H 
ATOM   2114  HB2 LYS A 796      -7.360  48.666  -2.010  1.00  0.00     0.036 H 
ATOM   2115  CG  LYS A 796      -9.537  48.669  -1.869  1.00 14.29    -0.061 C 
ATOM   2116  HG1 LYS A 796      -9.777  49.315  -2.745  1.00  0.00     0.033 H 
ATOM   2117  HG2 LYS A 796     -10.353  49.004  -1.188  1.00  0.00     0.033 H 
ATOM   2118  CD  LYS A 796      -9.652  47.203  -2.204  1.00 20.49    -0.043 C 
ATOM   2119  HD1 LYS A 796      -8.706  46.829  -2.661  1.00  0.00     0.035 H 
ATOM   2120  HD2 LYS A 796      -9.666  46.588  -1.274  1.00  0.00     0.035 H 
ATOM   2121  CE  LYS A 796     -10.843  46.867  -3.087  1.00 19.49     0.080 C 
ATOM   2122  HE1 LYS A 796     -10.919  45.765  -3.240  1.00  0.00     0.075 H 
ATOM   2123  HE2 LYS A 796     -10.655  47.190  -4.137  1.00  0.00     0.075 H 
ATOM   2124  NZ  LYS A 796     -12.148  47.422  -2.589  1.00 25.87    -0.079 N 
ATOM   2125  HZ1 LYS A 796     -12.947  47.197  -3.181  1.00  0.00     0.274 HD
ATOM   2126  HZ2 LYS A 796     -12.079  48.430  -2.449  1.00  0.00     0.274 HD
ATOM   2127  HZ3 LYS A 796     -12.320  47.126  -1.628  1.00  0.00     0.274 HD
ATOM   2128  N   LEU A 797      -5.602  51.054  -0.760  1.00 12.71    -0.346 N 
ATOM   2129  HN  LEU A 797      -5.710  51.308  -1.742  1.00  0.00     0.163 HD
ATOM   2130  CA  LEU A 797      -4.285  51.216  -0.144  1.00 12.84     0.089 C 
ATOM   2131  HA  LEU A 797      -4.087  50.300   0.461  1.00  0.00     0.087 H 
ATOM   2132  C   LEU A 797      -4.197  52.406   0.796  1.00 15.28     0.241 C 
ATOM   2133  O   LEU A 797      -3.300  52.418   1.632  1.00 15.38    -0.271 OA
ATOM   2134  CB  LEU A 797      -3.166  51.317  -1.205  1.00 13.31    -0.035 C 
ATOM   2135  HB1 LEU A 797      -2.203  51.570  -0.703  1.00  0.00     0.037 H 
ATOM   2136  HB2 LEU A 797      -3.326  52.231  -1.824  1.00  0.00     0.037 H 
ATOM   2137  CG  LEU A 797      -2.954  50.112  -2.127  1.00 17.74    -0.059 C 
ATOM   2138  HG  LEU A 797      -3.907  49.911  -2.670  1.00  0.00     0.039 H 
ATOM   2139  CD1 LEU A 797      -1.891  50.408  -3.131  1.00 18.67    -0.073 C 
ATOM   2140 1HD1 LEU A 797      -2.169  51.321  -3.707  1.00  0.00     0.028 H 
ATOM   2141 2HD1 LEU A 797      -1.684  49.537  -3.796  1.00  0.00     0.028 H 
ATOM   2142 3HD1 LEU A 797      -0.882  50.494  -2.664  1.00  0.00     0.028 H 
ATOM   2143  CD2 LEU A 797      -2.573  48.858  -1.336  1.00 19.38    -0.073 C 
ATOM   2144 1HD2 LEU A 797      -3.367  48.637  -0.586  1.00  0.00     0.028 H 
ATOM   2145 2HD2 LEU A 797      -1.564  48.944  -0.869  1.00  0.00     0.028 H 
ATOM   2146 3HD2 LEU A 797      -2.366  47.987  -2.001  1.00  0.00     0.028 H 
ATOM   2147  N   LYS A 798      -5.088  53.431   0.618  1.00 12.31    -0.346 N 
ATOM   2148  HN  LYS A 798      -5.780  53.320  -0.123  1.00  0.00     0.163 HD
ATOM   2149  CA  LYS A 798      -5.140  54.682   1.400  1.00 12.17     0.089 C 
ATOM   2150  HA  LYS A 798      -5.838  55.386   0.889  1.00  0.00     0.087 H 
ATOM   2151  C   LYS A 798      -3.738  55.325   1.427  1.00 16.50     0.241 C 
ATOM   2152  O   LYS A 798      -3.216  55.722   2.478  1.00 14.43    -0.271 OA
ATOM   2153  CB  LYS A 798      -5.680  54.415   2.839  1.00 13.08    -0.038 C 
ATOM   2154  HB1 LYS A 798      -4.930  53.864   3.453  1.00  0.00     0.036 H 
ATOM   2155  HB2 LYS A 798      -5.734  55.360   3.428  1.00  0.00     0.036 H 
ATOM   2156  CG  LYS A 798      -7.023  53.693   2.836  1.00 24.85    -0.061 C 
ATOM   2157  HG1 LYS A 798      -7.539  53.783   1.852  1.00  0.00     0.033 H 
ATOM   2158  HG2 LYS A 798      -6.898  52.585   2.858  1.00  0.00     0.033 H 
ATOM   2159  CD  LYS A 798      -7.892  54.182   3.973  1.00 29.49    -0.043 C 
ATOM   2160  HD1 LYS A 798      -7.276  54.648   4.777  1.00  0.00     0.035 H 
ATOM   2161  HD2 LYS A 798      -8.489  55.072   3.667  1.00  0.00     0.035 H 
ATOM   2162  CE  LYS A 798      -8.773  53.107   4.525  1.00 34.03     0.080 C 
ATOM   2163  HE1 LYS A 798      -9.543  52.786   3.785  1.00  0.00     0.075 H 
ATOM   2164  HE2 LYS A 798      -8.227  52.141   4.631  1.00  0.00     0.075 H 
ATOM   2165  NZ  LYS A 798      -9.391  53.534   5.813  1.00 26.23    -0.079 N 
ATOM   2166  HZ1 LYS A 798      -9.992  52.801   6.189  1.00  0.00     0.274 HD
ATOM   2167  HZ2 LYS A 798      -9.891  54.418   5.716  1.00  0.00     0.274 HD
ATOM   2168  HZ3 LYS A 798      -8.687  53.828   6.490  1.00  0.00     0.274 HD
ATOM   2169  N   THR A 799      -3.107  55.327   0.247  1.00 15.80    -0.344 N 
ATOM   2170  HN  THR A 799      -3.621  54.984  -0.565  1.00  0.00     0.163 HD
ATOM   2171  CA  THR A 799      -1.750  55.780   0.040  1.00 15.24     0.113 C 
ATOM   2172  HA  THR A 799      -1.436  56.422   0.896  1.00  0.00     0.091 H 
ATOM   2173  C   THR A 799      -1.688  56.591  -1.258  1.00 17.99     0.243 C 
ATOM   2174  O   THR A 799      -2.140  56.118  -2.307  1.00 16.74    -0.271 OA
ATOM   2175  CB  THR A 799      -0.802  54.555  -0.065  1.00 19.94     0.060 C 
ATOM   2176  HB  THR A 799      -1.109  53.963  -0.958  1.00  0.00     0.086 H 
ATOM   2177  CG2 THR A 799       0.667  54.958  -0.252  1.00 14.48    -0.050 C 
ATOM   2178 1HG2 THR A 799       0.780  55.611  -1.148  1.00  0.00     0.031 H 
ATOM   2179 2HG2 THR A 799       1.339  54.069  -0.299  1.00  0.00     0.031 H 
ATOM   2180 3HG2 THR A 799       1.087  55.435   0.664  1.00  0.00     0.031 H 
ATOM   2181  OG1 THR A 799      -0.947  53.714   1.089  1.00 22.01    -0.393 OA
ATOM   2182  HG1 THR A 799      -1.856  53.465   1.205  1.00  0.00     0.210 HD
ATOM   2183  N   ASP A 800      -1.094  57.783  -1.188  1.00 13.76    -0.345 N 
ATOM   2184  HN  ASP A 800      -0.790  58.134  -0.280  1.00  0.00     0.163 HD
ATOM   2185  CA  ASP A 800      -0.868  58.599  -2.377  1.00 14.02     0.098 C 
ATOM   2186  HA  ASP A 800      -1.713  58.453  -3.090  1.00  0.00     0.088 H 
ATOM   2187  C   ASP A 800       0.424  58.066  -3.008  1.00 16.40     0.241 C 
ATOM   2188  O   ASP A 800       1.448  57.959  -2.325  1.00 16.62    -0.271 OA
ATOM   2189  CB  ASP A 800      -0.762  60.085  -2.014  1.00 16.89     0.043 C 
ATOM   2190  HB1 ASP A 800       0.039  60.248  -1.255  1.00  0.00     0.052 H 
ATOM   2191  HB2 ASP A 800      -1.650  60.409  -1.422  1.00  0.00     0.052 H 
ATOM   2192  CG  ASP A 800      -0.557  60.996  -3.211  1.00 32.60     0.175 C 
ATOM   2193  OD1 ASP A 800      -1.281  60.830  -4.215  1.00 34.77    -0.648 OA
ATOM   2194  OD2 ASP A 800       0.319  61.880  -3.138  1.00 42.27    -0.648 OA
ATOM   2195  N   ILE A 801       0.344  57.621  -4.264  1.00 12.25    -0.346 N 
ATOM   2196  HN  ILE A 801      -0.555  57.685  -4.742  1.00  0.00     0.163 HD
ATOM   2197  CA  ILE A 801       1.473  57.048  -4.991  1.00 11.72     0.092 C 
ATOM   2198  HA  ILE A 801       2.370  57.086  -4.330  1.00  0.00     0.088 H 
ATOM   2199  C   ILE A 801       1.743  57.923  -6.217  1.00 16.44     0.241 C 
ATOM   2200  O   ILE A 801       0.891  58.023  -7.100  1.00 14.60    -0.271 OA
ATOM   2201  CB  ILE A 801       1.235  55.564  -5.407  1.00 14.47    -0.030 C 
ATOM   2202  HB  ILE A 801       0.399  55.558  -6.145  1.00  0.00     0.043 H 
ATOM   2203  CG1 ILE A 801       0.799  54.660  -4.207  1.00 15.64    -0.063 C 
ATOM   2204 1HG1 ILE A 801      -0.026  55.151  -3.640  1.00  0.00     0.033 H 
ATOM   2205 2HG1 ILE A 801       1.596  54.651  -3.428  1.00  0.00     0.033 H 
ATOM   2206  CG2 ILE A 801       2.480  54.988  -6.122  1.00 12.97    -0.071 C 
ATOM   2207 1HG2 ILE A 801       2.310  53.927  -6.419  1.00  0.00     0.028 H 
ATOM   2208 2HG2 ILE A 801       3.400  55.101  -5.503  1.00  0.00     0.028 H 
ATOM   2209 3HG2 ILE A 801       2.784  55.617  -6.991  1.00  0.00     0.028 H 
ATOM   2210  CD1 ILE A 801       0.392  53.181  -4.580  1.00 16.61    -0.076 C 
ATOM   2211 1HD1 ILE A 801       0.081  52.537  -3.725  1.00  0.00     0.027 H 
ATOM   2212 2HD1 ILE A 801       1.217  52.690  -5.147  1.00  0.00     0.027 H 
ATOM   2213 3HD1 ILE A 801      -0.405  53.190  -5.359  1.00  0.00     0.027 H 
ATOM   2214  N   LYS A 802       2.926  58.538  -6.273  1.00 12.41    -0.346 N 
ATOM   2215  HN  LYS A 802       3.589  58.415  -5.507  1.00  0.00     0.163 HD
ATOM   2216  CA  LYS A 802       3.292  59.380  -7.402  1.00 13.25     0.089 C 
ATOM   2217  HA  LYS A 802       2.466  59.351  -8.150  1.00  0.00     0.087 H 
ATOM   2218  C   LYS A 802       4.549  58.837  -8.049  1.00 17.03     0.241 C 
ATOM   2219  O   LYS A 802       5.411  58.299  -7.356  1.00 16.82    -0.271 OA
ATOM   2220  CB  LYS A 802       3.513  60.837  -6.971  1.00 16.01    -0.038 C 
ATOM   2221  HB1 LYS A 802       4.010  61.407  -7.790  1.00  0.00     0.036 H 
ATOM   2222  HB2 LYS A 802       4.304  60.888  -6.187  1.00  0.00     0.036 H 
ATOM   2223  CG  LYS A 802       2.272  61.573  -6.505  1.00 30.09    -0.061 C 
ATOM   2224  HG1 LYS A 802       1.767  61.045  -5.663  1.00  0.00     0.033 H 
ATOM   2225  HG2 LYS A 802       1.448  61.515  -7.254  1.00  0.00     0.033 H 
ATOM   2226  CD  LYS A 802       2.615  63.012  -6.149  1.00 47.05    -0.043 C 
ATOM   2227  HD1 LYS A 802       3.166  63.511  -6.980  1.00  0.00     0.035 H 
ATOM   2228  HD2 LYS A 802       3.404  63.054  -5.362  1.00  0.00     0.035 H 
ATOM   2229  CE  LYS A 802       1.399  63.813  -5.744  1.00 61.10     0.080 C 
ATOM   2230  HE1 LYS A 802       0.634  63.830  -6.555  1.00  0.00     0.075 H 
ATOM   2231  HE2 LYS A 802       0.808  63.286  -4.959  1.00  0.00     0.075 H 
ATOM   2232  NZ  LYS A 802       1.765  65.189  -5.315  1.00 68.87    -0.079 N 
ATOM   2233  HZ1 LYS A 802       0.944  65.730  -5.042  1.00  0.00     0.274 HD
ATOM   2234  HZ2 LYS A 802       2.306  65.671  -6.033  1.00  0.00     0.274 HD
ATOM   2235  HZ3 LYS A 802       2.464  65.174  -4.573  1.00  0.00     0.274 HD
ATOM   2236  N   VAL A 803       4.686  59.028  -9.359  1.00 14.41    -0.346 N 
ATOM   2237  HN  VAL A 803       3.934  59.487  -9.873  1.00  0.00     0.163 HD
ATOM   2238  CA  VAL A 803       5.882  58.600 -10.084  1.00 15.27     0.092 C 
ATOM   2239  HA  VAL A 803       6.286  57.689  -9.584  1.00  0.00     0.088 H 
ATOM   2240  C   VAL A 803       6.912  59.726  -9.937  1.00 21.15     0.241 C 
ATOM   2241  O   VAL A 803       6.611  60.893 -10.208  1.00 22.50    -0.271 OA
ATOM   2242  CB  VAL A 803       5.610  58.257 -11.579  1.00 19.40    -0.033 C 
ATOM   2243  HB  VAL A 803       5.223  59.176 -12.077  1.00  0.00     0.042 H 
ATOM   2244  CG1 VAL A 803       6.894  57.841 -12.293  1.00 19.21    -0.071 C 
ATOM   2245 1HG1 VAL A 803       7.667  58.638 -12.191  1.00  0.00     0.028 H 
ATOM   2246 2HG1 VAL A 803       6.710  57.574 -13.360  1.00  0.00     0.028 H 
ATOM   2247 3HG1 VAL A 803       7.266  56.852 -11.938  1.00  0.00     0.028 H 
ATOM   2248  CG2 VAL A 803       4.551  57.165 -11.719  1.00 19.17    -0.071 C 
ATOM   2249 1HG2 VAL A 803       3.613  57.469 -11.198  1.00  0.00     0.028 H 
ATOM   2250 2HG2 VAL A 803       4.923  56.176 -11.364  1.00  0.00     0.028 H 
ATOM   2251 3HG2 VAL A 803       4.367  56.898 -12.786  1.00  0.00     0.028 H 
ATOM   2252  N   VAL A 804       8.109  59.378  -9.483  1.00 17.69    -0.346 N 
ATOM   2253  HN  VAL A 804       8.277  58.402  -9.239  1.00  0.00     0.163 HD
ATOM   2254  CA  VAL A 804       9.195  60.339  -9.319  1.00 19.07     0.092 C 
ATOM   2255  HA  VAL A 804       8.761  61.305  -8.972  1.00  0.00     0.088 H 
ATOM   2256  C   VAL A 804       9.832  60.561 -10.694  1.00 26.52     0.241 C 
ATOM   2257  O   VAL A 804      10.195  59.584 -11.360  1.00 25.09    -0.271 OA
ATOM   2258  CB  VAL A 804      10.234  59.862  -8.268  1.00 22.35    -0.033 C 
ATOM   2259  HB  VAL A 804      10.580  58.845  -8.565  1.00  0.00     0.042 H 
ATOM   2260  CG1 VAL A 804      11.454  60.783  -8.234  1.00 22.31    -0.071 C 
ATOM   2261 1HG1 VAL A 804      12.200  60.441  -7.479  1.00  0.00     0.028 H 
ATOM   2262 2HG1 VAL A 804      11.160  61.845  -8.066  1.00  0.00     0.028 H 
ATOM   2263 3HG1 VAL A 804      11.914  60.890  -9.244  1.00  0.00     0.028 H 
ATOM   2264  CG2 VAL A 804       9.601  59.757  -6.887  1.00 22.19    -0.071 C 
ATOM   2265 1HG2 VAL A 804      10.347  59.415  -6.132  1.00  0.00     0.028 H 
ATOM   2266 2HG2 VAL A 804       8.696  59.105  -6.897  1.00  0.00     0.028 H 
ATOM   2267 3HG2 VAL A 804       9.116  60.714  -6.582  1.00  0.00     0.028 H 
ATOM   2268  N   ASP A 805       9.967  61.842 -11.106  1.00 27.37    -0.345 N 
ATOM   2269  HN  ASP A 805       9.620  62.583 -10.497  1.00  0.00     0.163 HD
ATOM   2270  CA  ASP A 805      10.585  62.225 -12.380  1.00 29.79     0.098 C 
ATOM   2271  HA  ASP A 805      10.023  61.738 -13.211  1.00  0.00     0.088 H 
ATOM   2272  C   ASP A 805      12.024  61.724 -12.405  1.00 35.26     0.241 C 
ATOM   2273  O   ASP A 805      12.777  61.991 -11.473  1.00 34.46    -0.271 OA
ATOM   2274  CB  ASP A 805      10.530  63.757 -12.576  1.00 33.51     0.043 C 
ATOM   2275  HB1 ASP A 805      11.200  64.259 -11.840  1.00  0.00     0.052 H 
ATOM   2276  HB2 ASP A 805       9.540  64.148 -12.243  1.00  0.00     0.052 H 
ATOM   2277  CG  ASP A 805      10.839  64.254 -13.984  1.00 55.08     0.175 C 
ATOM   2278  OD1 ASP A 805      11.728  63.663 -14.649  1.00 57.55    -0.648 OA
ATOM   2279  OD2 ASP A 805      10.227  65.268 -14.406  1.00 62.92    -0.648 OA
ATOM   2280  N   ARG A 806      12.377  60.945 -13.445  1.00 34.66    -0.346 N 
ATOM   2281  HN  ARG A 806      11.669  60.769 -14.158  1.00  0.00     0.163 HD
ATOM   2282  CA  ARG A 806      13.695  60.328 -13.640  1.00 36.11     0.089 C 
ATOM   2283  HA  ARG A 806      13.879  59.651 -12.773  1.00  0.00     0.087 H 
ATOM   2284  C   ARG A 806      14.854  61.345 -13.686  1.00 42.46     0.241 C 
ATOM   2285  O   ARG A 806      15.996  60.976 -13.409  1.00 42.77    -0.271 OA
ATOM   2286  CB  ARG A 806      13.692  59.460 -14.910  1.00 40.15    -0.036 C 
ATOM   2287  HB1 ARG A 806      13.985  60.064 -15.800  1.00  0.00     0.036 H 
ATOM   2288  HB2 ARG A 806      12.650  59.192 -15.201  1.00  0.00     0.036 H 
ATOM   2289  CG  ARG A 806      14.558  58.210 -14.800  1.00 52.76    -0.048 C 
ATOM   2290  HG1 ARG A 806      14.098  57.457 -14.119  1.00  0.00     0.035 H 
ATOM   2291  HG2 ARG A 806      15.494  58.414 -14.229  1.00  0.00     0.035 H 
ATOM   2292  CD  ARG A 806      14.860  57.612 -16.161  1.00 63.10     0.009 C 
ATOM   2293  HD1 ARG A 806      14.707  56.508 -16.163  1.00  0.00     0.064 H 
ATOM   2294  HD2 ARG A 806      14.086  57.896 -16.911  1.00  0.00     0.064 H 
ATOM   2295  NE  ARG A 806      16.205  57.966 -16.620  1.00 73.47    -0.227 N 
ATOM   2296  HE  ARG A 806      16.333  58.879 -17.055  1.00  0.00     0.177 HD
ATOM   2297  CZ  ARG A 806      17.271  57.178 -16.508  1.00 86.56     0.665 C 
ATOM   2298  NH1 ARG A 806      17.161  55.971 -15.964  1.00 71.50    -0.235 N 
ATOM   2299 1HH1 ARG A 806      16.252  55.657 -15.625  1.00  0.00     0.174 HD
ATOM   2300 2HH1 ARG A 806      17.978  55.367 -15.878  1.00  0.00     0.174 HD
ATOM   2301  NH2 ARG A 806      18.454  57.587 -16.949  1.00 73.03    -0.235 N 
ATOM   2302 1HH2 ARG A 806      18.538  58.514 -17.367  1.00  0.00     0.174 HD
ATOM   2303 2HH2 ARG A 806      19.271  56.983 -16.863  1.00  0.00     0.174 HD
ATOM   2304  N   ASP A 807      14.558  62.612 -14.031  1.00 40.28    -0.346 N 
ATOM   2305  HN  ASP A 807      13.587  62.833 -14.251  1.00  0.00     0.163 HD
ATOM   2306  CA  ASP A 807      15.541  63.693 -14.111  1.00 40.92     0.098 C 
ATOM   2307  HA  ASP A 807      16.538  63.213 -14.250  1.00  0.00     0.088 H 
ATOM   2308  C   ASP A 807      15.631  64.548 -12.830  1.00 43.13     0.241 C 
ATOM   2309  O   ASP A 807      16.483  65.439 -12.755  1.00 44.37    -0.271 OA
ATOM   2310  CB  ASP A 807      15.288  64.566 -15.358  1.00 44.59     0.043 C 
ATOM   2311  HB1 ASP A 807      14.340  65.142 -15.247  1.00  0.00     0.052 H 
ATOM   2312  HB2 ASP A 807      16.017  65.409 -15.400  1.00  0.00     0.052 H 
ATOM   2313  CG  ASP A 807      15.292  63.792 -16.667  1.00 62.46     0.175 C 
ATOM   2314  OD1 ASP A 807      16.279  63.062 -16.926  1.00 64.31    -0.648 OA
ATOM   2315  OD2 ASP A 807      14.314  63.923 -17.437  1.00 71.47    -0.648 OA
ATOM   2316  N   SER A 808      14.786  64.260 -11.815  1.00 35.84    -0.344 N 
ATOM   2317  HN  SER A 808      14.127  63.491 -11.935  1.00  0.00     0.163 HD
ATOM   2318  CA  SER A 808      14.772  65.000 -10.553  1.00 34.28     0.109 C 
ATOM   2319  HA  SER A 808      14.848  66.086 -10.792  1.00  0.00     0.090 H 
ATOM   2320  C   SER A 808      15.956  64.633  -9.640  1.00 36.14     0.243 C 
ATOM   2321  O   SER A 808      16.510  63.534  -9.752  1.00 34.04    -0.271 OA
ATOM   2322  CB  SER A 808      13.455  64.774  -9.817  1.00 36.53     0.044 C 
ATOM   2323  HB1 SER A 808      13.288  65.550  -9.034  1.00  0.00     0.077 H 
ATOM   2324  HB2 SER A 808      12.580  64.996 -10.471  1.00  0.00     0.077 H 
ATOM   2325  OG  SER A 808      13.376  63.466  -9.274  1.00 40.23    -0.398 OA
ATOM   2326  HG  SER A 808      12.556  63.325  -8.816  1.00  0.00     0.209 HD
ATOM   2327  N   GLU A 809      16.307  65.555  -8.714  1.00 31.95    -0.346 N 
ATOM   2328  HN  GLU A 809      15.785  66.431  -8.692  1.00  0.00     0.163 HD
ATOM   2329  CA  GLU A 809      17.386  65.379  -7.742  1.00 30.99     0.086 C 
ATOM   2330  HA  GLU A 809      18.324  65.166  -8.306  1.00  0.00     0.086 H 
ATOM   2331  C   GLU A 809      17.118  64.190  -6.807  1.00 31.79     0.240 C 
ATOM   2332  O   GLU A 809      18.057  63.452  -6.491  1.00 29.93    -0.271 OA
ATOM   2333  CB  GLU A 809      17.604  66.662  -6.935  1.00 32.90    -0.049 C 
ATOM   2334  HB1 GLU A 809      18.426  66.528  -6.194  1.00  0.00     0.030 H 
ATOM   2335  HB2 GLU A 809      16.663  67.009  -6.449  1.00  0.00     0.030 H 
ATOM   2336  HB3 GLU A 809      17.784  67.541  -7.597  1.00  0.00     0.030 H 
ATOM   2337  N   GLU A 810      15.844  63.995  -6.374  1.00 27.41    -0.346 N 
ATOM   2338  HN  GLU A 810      15.119  64.658  -6.649  1.00  0.00     0.163 HD
ATOM   2339  CA  GLU A 810      15.485  62.858  -5.522  1.00 25.77     0.090 C 
ATOM   2340  HA  GLU A 810      16.205  62.872  -4.671  1.00  0.00     0.087 H 
ATOM   2341  C   GLU A 810      15.718  61.520  -6.256  1.00 24.08     0.241 C 
ATOM   2342  O   GLU A 810      16.256  60.603  -5.636  1.00 19.57    -0.271 OA
ATOM   2343  CB  GLU A 810      14.079  62.965  -4.893  1.00 27.31    -0.029 C 
ATOM   2344  HB1 GLU A 810      14.074  63.764  -4.115  1.00  0.00     0.037 H 
ATOM   2345  HB2 GLU A 810      13.880  62.068  -4.262  1.00  0.00     0.037 H 
ATOM   2346  CG  GLU A 810      12.923  63.181  -5.858  1.00 40.03     0.018 C 
ATOM   2347  HG1 GLU A 810      13.173  64.015  -6.555  1.00  0.00     0.049 H 
ATOM   2348  HG2 GLU A 810      12.869  62.325  -6.570  1.00  0.00     0.049 H 
ATOM   2349  CD  GLU A 810      11.550  63.422  -5.253  1.00 62.80     0.172 C 
ATOM   2350  OE1 GLU A 810      11.432  63.455  -4.006  1.00 46.87    -0.648 OA
ATOM   2351  OE2 GLU A 810      10.584  63.575  -6.036  1.00 57.80    -0.648 OA
ATOM   2352  N   ALA A 811      15.419  61.451  -7.581  1.00 19.53    -0.346 N 
ATOM   2353  HN  ALA A 811      14.996  62.264  -8.030  1.00  0.00     0.163 HD
ATOM   2354  CA  ALA A 811      15.680  60.253  -8.394  1.00 19.10     0.086 C 
ATOM   2355  HA  ALA A 811      15.211  59.377  -7.888  1.00  0.00     0.086 H 
ATOM   2356  C   ALA A 811      17.191  59.999  -8.497  1.00 23.06     0.240 C 
ATOM   2357  O   ALA A 811      17.614  58.852  -8.357  1.00 21.05    -0.271 OA
ATOM   2358  CB  ALA A 811      15.072  60.387  -9.781  1.00 20.04    -0.049 C 
ATOM   2359  HB1 ALA A 811      13.975  60.571  -9.706  1.00  0.00     0.030 H 
ATOM   2360  HB2 ALA A 811      15.303  59.505 -10.423  1.00  0.00     0.030 H 
ATOM   2361  HB3 ALA A 811      15.585  61.170 -10.386  1.00  0.00     0.030 H 
ATOM   2362  N   GLU A 812      18.001  61.075  -8.695  1.00 20.89    -0.346 N 
ATOM   2363  HN  GLU A 812      17.564  61.991  -8.795  1.00  0.00     0.163 HD
ATOM   2364  CA  GLU A 812      19.463  60.998  -8.774  1.00 20.22     0.090 C 
ATOM   2365  HA  GLU A 812      19.734  60.310  -9.608  1.00  0.00     0.087 H 
ATOM   2366  C   GLU A 812      20.048  60.434  -7.474  1.00 18.67     0.241 C 
ATOM   2367  O   GLU A 812      20.908  59.564  -7.546  1.00 15.66    -0.271 OA
ATOM   2368  CB  GLU A 812      20.091  62.369  -9.056  1.00 22.78    -0.029 C 
ATOM   2369  HB1 GLU A 812      21.192  62.338  -8.883  1.00  0.00     0.037 H 
ATOM   2370  HB2 GLU A 812      19.797  63.103  -8.270  1.00  0.00     0.037 H 
ATOM   2371  CG  GLU A 812      19.783  62.921 -10.445  1.00 38.29     0.018 C 
ATOM   2372  HG1 GLU A 812      20.287  62.296 -11.219  1.00  0.00     0.049 H 
ATOM   2373  HG2 GLU A 812      18.714  62.731 -10.697  1.00  0.00     0.049 H 
ATOM   2374  CD  GLU A 812      20.113  64.388 -10.673  1.00 67.44     0.172 C 
ATOM   2375  OE1 GLU A 812      20.421  65.101  -9.689  1.00 56.80    -0.648 OA
ATOM   2376  OE2 GLU A 812      20.037  64.830 -11.843  1.00 68.32    -0.648 OA
ATOM   2377  N   ILE A 813      19.578  60.922  -6.302  1.00 13.14    -0.346 N 
ATOM   2378  HN  ILE A 813      18.875  61.660  -6.329  1.00  0.00     0.163 HD
ATOM   2379  CA  ILE A 813      20.034  60.437  -4.998  1.00 13.42     0.092 C 
ATOM   2380  HA  ILE A 813      21.147  60.502  -4.991  1.00  0.00     0.088 H 
ATOM   2381  C   ILE A 813      19.660  58.949  -4.822  1.00 17.01     0.241 C 
ATOM   2382  O   ILE A 813      20.498  58.149  -4.402  1.00 16.24    -0.271 OA
ATOM   2383  CB  ILE A 813      19.511  61.341  -3.842  1.00 16.98    -0.030 C 
ATOM   2384  HB  ILE A 813      18.417  61.491  -4.000  1.00  0.00     0.043 H 
ATOM   2385  CG1 ILE A 813      20.193  62.748  -3.892  1.00 19.98    -0.063 C 
ATOM   2386 1HG1 ILE A 813      20.450  63.012  -4.944  1.00  0.00     0.033 H 
ATOM   2387 2HG1 ILE A 813      21.215  62.694  -3.448  1.00  0.00     0.033 H 
ATOM   2388  CG2 ILE A 813      19.695  60.680  -2.469  1.00 15.16    -0.071 C 
ATOM   2389 1HG2 ILE A 813      19.209  59.677  -2.433  1.00  0.00     0.028 H 
ATOM   2390 2HG2 ILE A 813      19.333  61.339  -1.646  1.00  0.00     0.028 H 
ATOM   2391 3HG2 ILE A 813      20.771  60.623  -2.183  1.00  0.00     0.028 H 
ATOM   2392  CD1 ILE A 813      19.386  63.900  -3.235  1.00 32.07    -0.076 C 
ATOM   2393 1HD1 ILE A 813      19.872  64.903  -3.271  1.00  0.00     0.027 H 
ATOM   2394 2HD1 ILE A 813      19.129  63.636  -2.183  1.00  0.00     0.027 H 
ATOM   2395 3HD1 ILE A 813      18.364  63.954  -3.679  1.00  0.00     0.027 H 
ATOM   2396  N   ILE A 814      18.406  58.592  -5.144  1.00 14.46    -0.346 N 
ATOM   2397  HN  ILE A 814      17.766  59.309  -5.485  1.00  0.00     0.163 HD
ATOM   2398  CA  ILE A 814      17.920  57.214  -5.025  1.00 13.63     0.092 C 
ATOM   2399  HA  ILE A 814      18.116  56.896  -3.974  1.00  0.00     0.088 H 
ATOM   2400  C   ILE A 814      18.736  56.270  -5.930  1.00 13.09     0.241 C 
ATOM   2401  O   ILE A 814      19.199  55.236  -5.458  1.00  8.82    -0.271 OA
ATOM   2402  CB  ILE A 814      16.394  57.114  -5.240  1.00 16.60    -0.030 C 
ATOM   2403  HB  ILE A 814      16.138  57.690  -6.160  1.00  0.00     0.043 H 
ATOM   2404  CG1 ILE A 814      15.653  57.765  -4.047  1.00 16.99    -0.063 C 
ATOM   2405 1HG1 ILE A 814      16.231  58.641  -3.671  1.00  0.00     0.033 H 
ATOM   2406 2HG1 ILE A 814      15.704  57.097  -3.156  1.00  0.00     0.033 H 
ATOM   2407  CG2 ILE A 814      15.946  55.653  -5.452  1.00 14.97    -0.071 C 
ATOM   2408 1HG2 ILE A 814      16.480  55.184  -6.311  1.00  0.00     0.028 H 
ATOM   2409 2HG2 ILE A 814      14.840  55.578  -5.568  1.00  0.00     0.028 H 
ATOM   2410 3HG2 ILE A 814      16.063  55.051  -4.521  1.00  0.00     0.028 H 
ATOM   2411  CD1 ILE A 814      14.233  58.163  -4.309  1.00 20.92    -0.076 C 
ATOM   2412 1HD1 ILE A 814      13.699  58.632  -3.450  1.00  0.00     0.027 H 
ATOM   2413 2HD1 ILE A 814      13.655  57.287  -4.685  1.00  0.00     0.027 H 
ATOM   2414 3HD1 ILE A 814      14.182  58.831  -5.200  1.00  0.00     0.027 H 
ATOM   2415  N   ARG A 815      18.968  56.663  -7.196  1.00 12.44    -0.346 N 
ATOM   2416  HN  ARG A 815      18.588  57.551  -7.524  1.00  0.00     0.163 HD
ATOM   2417  CA  ARG A 815      19.755  55.838  -8.107  1.00 12.09     0.089 C 
ATOM   2418  HA  ARG A 815      19.264  54.838  -8.147  1.00  0.00     0.087 H 
ATOM   2419  C   ARG A 815      21.174  55.616  -7.595  1.00 14.76     0.241 C 
ATOM   2420  O   ARG A 815      21.680  54.501  -7.720  1.00 12.65    -0.271 OA
ATOM   2421  CB  ARG A 815      19.754  56.398  -9.548  1.00 11.50    -0.036 C 
ATOM   2422  HB1 ARG A 815      20.071  57.467  -9.567  1.00  0.00     0.036 H 
ATOM   2423  HB2 ARG A 815      20.581  55.958 -10.154  1.00  0.00     0.036 H 
ATOM   2424  CG  ARG A 815      18.405  56.209 -10.233  1.00 15.65    -0.048 C 
ATOM   2425  HG1 ARG A 815      17.935  55.244  -9.932  1.00  0.00     0.035 H 
ATOM   2426  HG2 ARG A 815      17.646  56.915  -9.823  1.00  0.00     0.035 H 
ATOM   2427  CD  ARG A 815      18.495  56.324 -11.758  1.00 20.06     0.009 C 
ATOM   2428  HD1 ARG A 815      19.083  55.481 -12.191  1.00  0.00     0.064 H 
ATOM   2429  HD2 ARG A 815      17.509  56.117 -12.236  1.00  0.00     0.064 H 
ATOM   2430  NE  ARG A 815      19.031  57.620 -12.189  1.00 35.78    -0.227 N 
ATOM   2431  HE  ARG A 815      20.028  57.670 -12.397  1.00  0.00     0.177 HD
ATOM   2432  CZ  ARG A 815      18.318  58.736 -12.330  1.00 54.12     0.665 C 
ATOM   2433  NH1 ARG A 815      17.019  58.743 -12.058  1.00 41.12    -0.235 N 
ATOM   2434 1HH1 ARG A 815      16.572  57.883 -11.741  1.00  0.00     0.174 HD
ATOM   2435 2HH1 ARG A 815      16.473  59.598 -12.166  1.00  0.00     0.174 HD
ATOM   2436  NH2 ARG A 815      18.899  59.853 -12.742  1.00 42.34    -0.235 N 
ATOM   2437 1HH2 ARG A 815      19.897  59.848 -12.951  1.00  0.00     0.174 HD
ATOM   2438 2HH2 ARG A 815      18.353  60.708 -12.850  1.00  0.00     0.174 HD
ATOM   2439  N   LYS A 816      21.805  56.669  -7.017  1.00 12.55    -0.346 N 
ATOM   2440  HN  LYS A 816      21.312  57.560  -6.963  1.00  0.00     0.163 HD
ATOM   2441  CA  LYS A 816      23.154  56.588  -6.469  1.00 12.73     0.089 C 
ATOM   2442  HA  LYS A 816      23.829  56.186  -7.260  1.00  0.00     0.087 H 
ATOM   2443  C   LYS A 816      23.160  55.614  -5.296  1.00 12.89     0.241 C 
ATOM   2444  O   LYS A 816      24.073  54.801  -5.191  1.00 12.38    -0.271 OA
ATOM   2445  CB  LYS A 816      23.678  57.977  -6.046  1.00 15.32    -0.038 C 
ATOM   2446  HB1 LYS A 816      23.512  58.720  -6.860  1.00  0.00     0.036 H 
ATOM   2447  HB2 LYS A 816      23.027  58.414  -5.253  1.00  0.00     0.036 H 
ATOM   2448  CG  LYS A 816      25.138  57.989  -5.603  1.00 23.79    -0.061 C 
ATOM   2449  HG1 LYS A 816      25.753  57.286  -6.211  1.00  0.00     0.033 H 
ATOM   2450  HG2 LYS A 816      25.264  57.510  -4.604  1.00  0.00     0.033 H 
ATOM   2451  CD  LYS A 816      25.722  59.398  -5.622  1.00 38.28    -0.043 C 
ATOM   2452  HD1 LYS A 816      25.423  59.948  -6.545  1.00  0.00     0.035 H 
ATOM   2453  HD2 LYS A 816      25.231  60.050  -4.862  1.00  0.00     0.035 H 
ATOM   2454  CE  LYS A 816      27.223  59.390  -5.451  1.00 47.94     0.080 C 
ATOM   2455  HE1 LYS A 816      27.527  58.807  -4.551  1.00  0.00     0.075 H 
ATOM   2456  HE2 LYS A 816      27.719  58.771  -6.235  1.00  0.00     0.075 H 
ATOM   2457  NZ  LYS A 816      27.780  60.772  -5.417  1.00 53.07    -0.079 N 
ATOM   2458  HZ1 LYS A 816      28.793  60.767  -5.302  1.00  0.00     0.274 HD
ATOM   2459  HZ2 LYS A 816      27.327  61.339  -4.700  1.00  0.00     0.274 HD
ATOM   2460  HZ3 LYS A 816      27.502  61.306  -6.241  1.00  0.00     0.274 HD
ATOM   2461  N   TYR A 817      22.125  55.688  -4.433  1.00  9.39    -0.346 N 
ATOM   2462  HN  TYR A 817      21.411  56.398  -4.595  1.00  0.00     0.163 HD
ATOM   2463  CA  TYR A 817      21.973  54.800  -3.273  1.00  7.99     0.093 C 
ATOM   2464  HA  TYR A 817      22.860  54.940  -2.612  1.00  0.00     0.088 H 
ATOM   2465  C   TYR A 817      21.947  53.328  -3.735  1.00  9.78     0.241 C 
ATOM   2466  O   TYR A 817      22.716  52.521  -3.220  1.00  7.66    -0.271 OA
ATOM   2467  CB  TYR A 817      20.718  55.194  -2.478  1.00  8.29    -0.014 C 
ATOM   2468  HB1 TYR A 817      19.813  54.855  -3.034  1.00  0.00     0.043 H 
ATOM   2469  HB2 TYR A 817      20.592  56.301  -2.521  1.00  0.00     0.043 H 
ATOM   2470  CG  TYR A 817      20.611  54.738  -1.030  1.00  7.91    -0.056 A 
ATOM   2471  CD1 TYR A 817      21.654  54.049  -0.407  1.00  9.11    -0.074 A 
ATOM   2472  HD1 TYR A 817      22.556  53.792  -0.988  1.00  0.00     0.084 H 
ATOM   2473  CD2 TYR A 817      19.481  55.024  -0.277  1.00  7.71    -0.074 A 
ATOM   2474  HD2 TYR A 817      18.640  55.559  -0.749  1.00  0.00     0.084 H 
ATOM   2475  CE1 TYR A 817      21.576  53.679   0.940  1.00  7.74    -0.051 A 
ATOM   2476  HE1 TYR A 817      22.425  53.167   1.424  1.00  0.00     0.087 H 
ATOM   2477  CE2 TYR A 817      19.385  54.650   1.065  1.00  7.91    -0.051 A 
ATOM   2478  HE2 TYR A 817      18.483  54.904   1.646  1.00  0.00     0.087 H 
ATOM   2479  CZ  TYR A 817      20.426  53.959   1.665  1.00 11.15     0.065 A 
ATOM   2480  OH  TYR A 817      20.298  53.597   2.985  1.00 10.80    -0.361 OA
ATOM   2481  HH  TYR A 817      21.011  53.123   3.396  1.00  0.00     0.217 HD
ATOM   2482  N   VAL A 818      21.158  53.019  -4.796  1.00  9.13    -0.346 N 
ATOM   2483  HN  VAL A 818      20.583  53.758  -5.201  1.00  0.00     0.163 HD
ATOM   2484  CA  VAL A 818      21.088  51.680  -5.391  1.00  9.66     0.092 C 
ATOM   2485  HA  VAL A 818      20.857  50.952  -4.578  1.00  0.00     0.088 H 
ATOM   2486  C   VAL A 818      22.446  51.287  -6.014  1.00 11.04     0.241 C 
ATOM   2487  O   VAL A 818      22.926  50.164  -5.810  1.00 11.29    -0.271 OA
ATOM   2488  CB  VAL A 818      19.951  51.590  -6.459  1.00 14.07    -0.033 C 
ATOM   2489  HB  VAL A 818      20.150  52.361  -7.240  1.00  0.00     0.042 H 
ATOM   2490  CG1 VAL A 818      19.937  50.210  -7.144  1.00 15.14    -0.071 C 
ATOM   2491 1HG1 VAL A 818      20.932  49.992  -7.598  1.00  0.00     0.028 H 
ATOM   2492 2HG1 VAL A 818      19.112  50.125  -7.890  1.00  0.00     0.028 H 
ATOM   2493 3HG1 VAL A 818      19.613  49.403  -6.446  1.00  0.00     0.028 H 
ATOM   2494  CG2 VAL A 818      18.597  51.887  -5.841  1.00 13.58    -0.071 C 
ATOM   2495 1HG2 VAL A 818      18.607  52.886  -5.345  1.00  0.00     0.028 H 
ATOM   2496 2HG2 VAL A 818      18.273  51.080  -5.143  1.00  0.00     0.028 H 
ATOM   2497 3HG2 VAL A 818      17.772  51.802  -6.587  1.00  0.00     0.028 H 
ATOM   2498  N   LYS A 819      23.042  52.215  -6.798  1.00  9.41    -0.346 N 
ATOM   2499  HN  LYS A 819      22.601  53.130  -6.893  1.00  0.00     0.163 HD
ATOM   2500  CA  LYS A 819      24.285  51.964  -7.511  1.00  9.88     0.089 C 
ATOM   2501  HA  LYS A 819      24.131  51.073  -8.164  1.00  0.00     0.087 H 
ATOM   2502  C   LYS A 819      25.456  51.662  -6.575  1.00 13.27     0.241 C 
ATOM   2503  O   LYS A 819      26.275  50.806  -6.899  1.00 13.79    -0.271 OA
ATOM   2504  CB  LYS A 819      24.621  53.171  -8.426  1.00 13.74    -0.038 C 
ATOM   2505  HB1 LYS A 819      23.740  53.437  -9.056  1.00  0.00     0.036 H 
ATOM   2506  HB2 LYS A 819      24.713  54.103  -7.821  1.00  0.00     0.036 H 
ATOM   2507  CG  LYS A 819      25.858  52.980  -9.297  1.00 21.77    -0.061 C 
ATOM   2508  HG1 LYS A 819      26.048  51.897  -9.484  1.00  0.00     0.033 H 
ATOM   2509  HG2 LYS A 819      26.784  53.234  -8.731  1.00  0.00     0.033 H 
ATOM   2510  CD  LYS A 819      25.796  53.755 -10.613  1.00 35.87    -0.043 C 
ATOM   2511  HD1 LYS A 819      24.748  54.086 -10.802  1.00  0.00     0.035 H 
ATOM   2512  HD2 LYS A 819      25.947  53.053 -11.466  1.00  0.00     0.035 H 
ATOM   2513  CE  LYS A 819      26.738  54.942 -10.757  1.00 44.47     0.080 C 
ATOM   2514  HE1 LYS A 819      26.446  55.759 -10.056  1.00  0.00     0.075 H 
ATOM   2515  HE2 LYS A 819      26.569  55.458 -11.731  1.00  0.00     0.075 H 
ATOM   2516  NZ  LYS A 819      28.183  54.602 -10.590  1.00 37.56    -0.079 N 
ATOM   2517  HZ1 LYS A 819      28.814  55.397 -10.686  1.00  0.00     0.274 HD
ATOM   2518  HZ2 LYS A 819      28.450  53.855 -11.231  1.00  0.00     0.274 HD
ATOM   2519  HZ3 LYS A 819      28.338  54.130  -9.699  1.00  0.00     0.274 HD
ATOM   2520  N   ASN A 820      25.528  52.361  -5.439  1.00  8.90    -0.346 N 
ATOM   2521  HN  ASN A 820      24.752  52.973  -5.189  1.00  0.00     0.163 HD
ATOM   2522  CA  ASN A 820      26.674  52.281  -4.544  1.00  8.93     0.097 C 
ATOM   2523  HA  ASN A 820      27.561  52.026  -5.170  1.00  0.00     0.088 H 
ATOM   2524  C   ASN A 820      26.612  51.263  -3.425  1.00 13.13     0.241 C 
ATOM   2525  O   ASN A 820      27.657  50.975  -2.841  1.00 14.34    -0.271 OA
ATOM   2526  CB  ASN A 820      26.947  53.651  -3.915  1.00  9.95     0.036 C 
ATOM   2527  HB1 ASN A 820      27.552  53.527  -2.987  1.00  0.00     0.051 H 
ATOM   2528  HB2 ASN A 820      26.004  54.065  -3.487  1.00  0.00     0.051 H 
ATOM   2529  CG  ASN A 820      27.592  54.674  -4.811  1.00 22.48     0.217 C 
ATOM   2530  ND2 ASN A 820      27.936  55.815  -4.238  1.00 17.95    -0.370 N 
ATOM   2531 1HD2 ASN A 820      28.373  56.508  -4.845  1.00  0.00     0.159 HD
ATOM   2532 2HD2 ASN A 820      27.779  55.992  -3.246  1.00  0.00     0.159 HD
ATOM   2533  OD1 ASN A 820      27.780  54.462  -6.002  1.00 16.12    -0.274 OA
ATOM   2534  N   THR A 821      25.431  50.761  -3.078  1.00 10.89    -0.344 N 
ATOM   2535  HN  THR A 821      24.602  50.982  -3.629  1.00  0.00     0.163 HD
ATOM   2536  CA  THR A 821      25.319  49.885  -1.897  1.00  9.86     0.113 C 
ATOM   2537  HA  THR A 821      26.334  49.842  -1.437  1.00  0.00     0.091 H 
ATOM   2538  C   THR A 821      24.925  48.425  -2.234  1.00 11.83     0.243 C 
ATOM   2539  O   THR A 821      24.274  47.727  -1.416  1.00 10.41    -0.271 OA
ATOM   2540  CB  THR A 821      24.392  50.530  -0.852  1.00  8.41     0.060 C 
ATOM   2541  HB  THR A 821      24.462  49.924   0.082  1.00  0.00     0.086 H 
ATOM   2542  CG2 THR A 821      24.789  51.959  -0.506  1.00  7.76    -0.050 C 
ATOM   2543 1HG2 THR A 821      24.117  52.426   0.251  1.00  0.00     0.031 H 
ATOM   2544 2HG2 THR A 821      24.852  52.588  -1.424  1.00  0.00     0.031 H 
ATOM   2545 3HG2 THR A 821      25.854  52.008  -0.178  1.00  0.00     0.031 H 
ATOM   2546  OG1 THR A 821      23.048  50.462  -1.311  1.00  6.56    -0.393 OA
ATOM   2547  HG1 THR A 821      22.476  50.860  -0.666  1.00  0.00     0.210 HD
ATOM   2548  N   HIS A 822      25.367  47.947  -3.405  1.00  9.38    -0.346 N 
ATOM   2549  HN  HIS A 822      25.860  48.564  -4.051  1.00  0.00     0.163 HD
ATOM   2550  CA  HIS A 822      25.149  46.557  -3.760  1.00  9.54     0.094 C 
ATOM   2551  HA  HIS A 822      24.264  46.168  -3.205  1.00  0.00     0.088 H 
ATOM   2552  C   HIS A 822      26.413  45.794  -3.309  1.00 10.83     0.241 C 
ATOM   2553  O   HIS A 822      27.474  45.995  -3.878  1.00 11.46    -0.271 OA
ATOM   2554  CB  HIS A 822      24.923  46.382  -5.271  1.00 10.40     0.002 C 
ATOM   2555  HB1 HIS A 822      24.251  47.175  -5.675  1.00  0.00     0.046 H 
ATOM   2556  HB2 HIS A 822      25.845  46.623  -5.849  1.00  0.00     0.046 H 
ATOM   2557  CG  HIS A 822      24.416  45.023  -5.603  1.00 13.40     0.028 A 
ATOM   2558  CD2 HIS A 822      24.914  43.808  -5.269  1.00 15.81    -0.000 A 
ATOM   2559  HD2 HIS A 822      25.828  43.608  -4.686  1.00  0.00     0.114 H 
ATOM   2560  ND1 HIS A 822      23.247  44.851  -6.317  1.00 15.57    -0.354 N 
ATOM   2561  HD1 HIS A 822      22.637  45.579  -6.688  1.00  0.00     0.166 HD
ATOM   2562  CE1 HIS A 822      23.087  43.547  -6.417  1.00 15.17     0.040 A 
ATOM   2563  HE1 HIS A 822      22.249  43.065  -6.949  1.00  0.00     0.140 H 
ATOM   2564  NE2 HIS A 822      24.062  42.880  -5.796  1.00 15.90    -0.360 N 
ATOM   2565  HE2 HIS A 822      24.154  41.866  -5.728  1.00  0.00     0.166 HD
ATOM   2566  N   ALA A 823      26.285  44.941  -2.288  1.00  9.85    -0.346 N 
ATOM   2567  HN  ALA A 823      25.360  44.812  -1.878  1.00  0.00     0.163 HD
ATOM   2568  CA  ALA A 823      27.407  44.180  -1.726  1.00  9.09     0.086 C 
ATOM   2569  HA  ALA A 823      28.192  44.907  -1.411  1.00  0.00     0.086 H 
ATOM   2570  C   ALA A 823      28.036  43.211  -2.716  1.00 11.17     0.240 C 
ATOM   2571  O   ALA A 823      27.322  42.545  -3.455  1.00  9.17    -0.271 OA
ATOM   2572  CB  ALA A 823      26.958  43.416  -0.498  1.00  8.78    -0.049 C 
ATOM   2573  HB1 ALA A 823      26.497  44.126   0.228  1.00  0.00     0.030 H 
ATOM   2574  HB2 ALA A 823      27.785  42.823  -0.043  1.00  0.00     0.030 H 
ATOM   2575  HB3 ALA A 823      26.278  42.569  -0.751  1.00  0.00     0.030 H 
ATOM   2576  N   THR A 824      29.374  43.094  -2.666  1.00 11.89    -0.344 N 
ATOM   2577  HN  THR A 824      29.875  43.697  -2.013  1.00  0.00     0.163 HD
ATOM   2578  CA  THR A 824      30.170  42.164  -3.480  1.00 12.30     0.113 C 
ATOM   2579  HA  THR A 824      29.941  42.389  -4.548  1.00  0.00     0.091 H 
ATOM   2580  C   THR A 824      29.724  40.708  -3.222  1.00 14.53     0.243 C 
ATOM   2581  O   THR A 824      29.592  39.940  -4.170  1.00 13.58    -0.271 OA
ATOM   2582  CB  THR A 824      31.679  42.431  -3.277  1.00 23.26     0.060 C 
ATOM   2583  HB  THR A 824      31.905  42.434  -2.185  1.00  0.00     0.086 H 
ATOM   2584  CG2 THR A 824      32.588  41.386  -3.982  1.00 22.03    -0.050 C 
ATOM   2585 1HG2 THR A 824      33.676  41.579  -3.836  1.00  0.00     0.031 H 
ATOM   2586 2HG2 THR A 824      32.341  41.314  -5.067  1.00  0.00     0.031 H 
ATOM   2587 3HG2 THR A 824      32.322  40.351  -3.664  1.00  0.00     0.031 H 
ATOM   2588  OG1 THR A 824      31.952  43.728  -3.815  1.00 19.18    -0.393 OA
ATOM   2589  HG1 THR A 824      32.879  43.892  -3.690  1.00  0.00     0.210 HD
ATOM   2590  N   THR A 825      29.398  40.360  -1.965  1.00 12.34    -0.344 N 
ATOM   2591  HN  THR A 825      29.495  41.047  -1.218  1.00  0.00     0.163 HD
ATOM   2592  CA  THR A 825      28.906  39.017  -1.642  1.00 11.71     0.113 C 
ATOM   2593  HA  THR A 825      29.609  38.287  -2.107  1.00  0.00     0.091 H 
ATOM   2594  C   THR A 825      27.495  38.737  -2.231  1.00 13.30     0.243 C 
ATOM   2595  O   THR A 825      27.031  37.592  -2.169  1.00 13.64    -0.271 OA
ATOM   2596  CB  THR A 825      28.922  38.762  -0.130  1.00 15.49     0.060 C 
ATOM   2597  HB  THR A 825      28.660  37.690   0.029  1.00  0.00     0.086 H 
ATOM   2598  CG2 THR A 825      30.291  38.995   0.502  1.00 14.34    -0.050 C 
ATOM   2599 1HG2 THR A 825      30.303  38.810   1.601  1.00  0.00     0.031 H 
ATOM   2600 2HG2 THR A 825      30.668  40.018   0.268  1.00  0.00     0.031 H 
ATOM   2601 3HG2 THR A 825      31.074  38.389  -0.011  1.00  0.00     0.031 H 
ATOM   2602  OG1 THR A 825      27.901  39.550   0.498  1.00 13.43    -0.393 OA
ATOM   2603  HG1 THR A 825      27.911  39.392   1.435  1.00  0.00     0.210 HD
ATOM   2604  N   HIS A 826      26.785  39.786  -2.719  1.00  8.81    -0.346 N 
ATOM   2605  HN  HIS A 826      27.185  40.723  -2.667  1.00  0.00     0.163 HD
ATOM   2606  CA  HIS A 826      25.463  39.609  -3.317  1.00  8.94     0.094 C 
ATOM   2607  HA  HIS A 826      25.138  38.562  -3.112  1.00  0.00     0.088 H 
ATOM   2608  C   HIS A 826      25.520  39.788  -4.842  1.00 13.26     0.241 C 
ATOM   2609  O   HIS A 826      24.520  40.176  -5.462  1.00 11.95    -0.271 OA
ATOM   2610  CB  HIS A 826      24.421  40.556  -2.679  1.00  8.63     0.002 C 
ATOM   2611  HB1 HIS A 826      24.635  41.614  -2.956  1.00  0.00     0.046 H 
ATOM   2612  HB2 HIS A 826      23.427  40.428  -3.169  1.00  0.00     0.046 H 
ATOM   2613  CG  HIS A 826      24.292  40.419  -1.180  1.00 10.34     0.028 A 
ATOM   2614  CD2 HIS A 826      24.568  39.362  -0.373  1.00 10.03    -0.000 A 
ATOM   2615  HD2 HIS A 826      24.936  38.372  -0.691  1.00  0.00     0.114 H 
ATOM   2616  ND1 HIS A 826      23.893  41.489  -0.386  1.00 10.95    -0.354 N 
ATOM   2617  HD1 HIS A 826      23.643  42.427  -0.698  1.00  0.00     0.166 HD
ATOM   2618  CE1 HIS A 826      23.905  41.037   0.862  1.00  9.88     0.040 A 
ATOM   2619  HE1 HIS A 826      23.623  41.640   1.742  1.00  0.00     0.140 H 
ATOM   2620  NE2 HIS A 826      24.300  39.763   0.922  1.00  9.79    -0.360 N 
ATOM   2621  HE2 HIS A 826      24.387  39.194   1.764  1.00  0.00     0.166 HD
ATOM   2622  N   ASN A 827      26.676  39.467  -5.450  1.00 12.56    -0.346 N 
ATOM   2623  HN  ASN A 827      27.432  39.074  -4.889  1.00  0.00     0.163 HD
ATOM   2624  CA  ASN A 827      26.891  39.660  -6.887  1.00 13.52     0.097 C 
ATOM   2625  HA  ASN A 827      26.357  40.601  -7.157  1.00  0.00     0.088 H 
ATOM   2626  C   ASN A 827      26.315  38.557  -7.808  1.00 17.70     0.241 C 
ATOM   2627  O   ASN A 827      26.594  38.603  -9.014  1.00 18.22    -0.271 OA
ATOM   2628  CB  ASN A 827      28.380  39.907  -7.197  1.00 17.82     0.036 C 
ATOM   2629  HB1 ASN A 827      28.763  40.746  -6.570  1.00  0.00     0.051 H 
ATOM   2630  HB2 ASN A 827      28.486  40.352  -8.214  1.00  0.00     0.051 H 
ATOM   2631  CG  ASN A 827      29.294  38.709  -7.064  1.00 25.54     0.217 C 
ATOM   2632  ND2 ASN A 827      30.475  38.808  -7.656  1.00 28.67    -0.370 N 
ATOM   2633 1HD2 ASN A 827      30.755  39.654  -8.151  1.00  0.00     0.159 HD
ATOM   2634 2HD2 ASN A 827      31.091  38.000  -7.566  1.00  0.00     0.159 HD
ATOM   2635  OD1 ASN A 827      28.957  37.692  -6.469  1.00 20.77    -0.274 OA
ATOM   2636  N   ALA A 828      25.489  37.609  -7.287  1.00 15.46    -0.346 N 
ATOM   2637  HN  ALA A 828      25.309  37.583  -6.283  1.00  0.00     0.163 HD
ATOM   2638  CA  ALA A 828      24.850  36.613  -8.185  1.00 14.71     0.086 C 
ATOM   2639  HA  ALA A 828      25.634  36.163  -8.837  1.00  0.00     0.086 H 
ATOM   2640  C   ALA A 828      23.798  37.310  -9.080  1.00 16.77     0.240 C 
ATOM   2641  O   ALA A 828      23.379  36.736 -10.081  1.00 17.59    -0.271 OA
ATOM   2642  CB  ALA A 828      24.183  35.505  -7.385  1.00 15.75    -0.049 C 
ATOM   2643  HB1 ALA A 828      24.941  35.003  -6.740  1.00  0.00     0.030 H 
ATOM   2644  HB2 ALA A 828      23.641  34.782  -8.038  1.00  0.00     0.030 H 
ATOM   2645  HB3 ALA A 828      23.310  35.876  -6.798  1.00  0.00     0.030 H 
ATOM   2646  N   TYR A 829      23.374  38.531  -8.717  1.00 12.11    -0.346 N 
ATOM   2647  HN  TYR A 829      23.714  38.921  -7.838  1.00  0.00     0.163 HD
ATOM   2648  CA  TYR A 829      22.443  39.335  -9.524  1.00 11.47     0.093 C 
ATOM   2649  HA  TYR A 829      22.475  38.965 -10.575  1.00  0.00     0.088 H 
ATOM   2650  C   TYR A 829      22.865  40.797  -9.514  1.00 15.29     0.241 C 
ATOM   2651  O   TYR A 829      23.587  41.227  -8.610  1.00 15.10    -0.271 OA
ATOM   2652  CB  TYR A 829      20.981  39.208  -9.000  1.00 10.85    -0.014 C 
ATOM   2653  HB1 TYR A 829      20.642  38.146  -9.038  1.00  0.00     0.043 H 
ATOM   2654  HB2 TYR A 829      20.265  39.661  -9.725  1.00  0.00     0.043 H 
ATOM   2655  CG  TYR A 829      20.769  39.788  -7.604  1.00  9.98    -0.056 A 
ATOM   2656  CD1 TYR A 829      20.495  41.141  -7.422  1.00 10.90    -0.074 A 
ATOM   2657  HD1 TYR A 829      20.420  41.801  -8.303  1.00  0.00     0.084 H 
ATOM   2658  CD2 TYR A 829      20.861  38.982  -6.469  1.00  9.92    -0.074 A 
ATOM   2659  HD2 TYR A 829      21.071  37.906  -6.587  1.00  0.00     0.084 H 
ATOM   2660  CE1 TYR A 829      20.313  41.681  -6.139  1.00 10.06    -0.051 A 
ATOM   2661  HE1 TYR A 829      20.075  42.751  -6.018  1.00  0.00     0.087 H 
ATOM   2662  CE2 TYR A 829      20.692  39.511  -5.180  1.00 10.72    -0.051 A 
ATOM   2663  HE2 TYR A 829      20.764  38.854  -4.297  1.00  0.00     0.087 H 
ATOM   2664  CZ  TYR A 829      20.434  40.863  -5.023  1.00 14.19     0.065 A 
ATOM   2665  OH  TYR A 829      20.250  41.380  -3.766  1.00 13.59    -0.361 OA
ATOM   2666  HH  TYR A 829      20.333  40.821  -3.003  1.00  0.00     0.217 HD
ATOM   2667  N   ASP A 830      22.372  41.580 -10.460  1.00 15.04    -0.345 N 
ATOM   2668  HN  ASP A 830      21.889  41.169 -11.259  1.00  0.00     0.163 HD
ATOM   2669  CA  ASP A 830      22.515  43.015 -10.367  1.00 15.34     0.098 C 
ATOM   2670  HA  ASP A 830      22.872  43.222  -9.331  1.00  0.00     0.088 H 
ATOM   2671  C   ASP A 830      21.109  43.604 -10.453  1.00 16.94     0.241 C 
ATOM   2672  O   ASP A 830      20.155  42.914 -10.837  1.00 17.65    -0.271 OA
ATOM   2673  CB  ASP A 830      23.564  43.634 -11.310  1.00 19.77     0.043 C 
ATOM   2674  HB1 ASP A 830      23.660  44.728 -11.117  1.00  0.00     0.052 H 
ATOM   2675  HB2 ASP A 830      24.588  43.297 -11.024  1.00  0.00     0.052 H 
ATOM   2676  CG  ASP A 830      23.321  43.382 -12.768  1.00 33.16     0.175 C 
ATOM   2677  OD1 ASP A 830      22.203  43.675 -13.239  1.00 34.90    -0.648 OA
ATOM   2678  OD2 ASP A 830      24.256  42.915 -13.447  1.00 40.74    -0.648 OA
ATOM   2679  N   LEU A 831      20.977  44.851 -10.068  1.00 12.26    -0.346 N 
ATOM   2680  HN  LEU A 831      21.816  45.374  -9.817  1.00  0.00     0.163 HD
ATOM   2681  CA  LEU A 831      19.691  45.522  -9.983  1.00 10.85     0.089 C 
ATOM   2682  HA  LEU A 831      18.883  44.775 -10.162  1.00  0.00     0.087 H 
ATOM   2683  C   LEU A 831      19.557  46.636 -10.989  1.00 15.49     0.241 C 
ATOM   2684  O   LEU A 831      20.477  47.434 -11.156  1.00 17.27    -0.271 OA
ATOM   2685  CB  LEU A 831      19.521  46.107  -8.579  1.00  9.81    -0.035 C 
ATOM   2686  HB1 LEU A 831      20.356  46.813  -8.361  1.00  0.00     0.037 H 
ATOM   2687  HB2 LEU A 831      18.655  46.809  -8.565  1.00  0.00     0.037 H 
ATOM   2688  CG  LEU A 831      19.388  45.110  -7.454  1.00 11.76    -0.059 C 
ATOM   2689  HG  LEU A 831      20.227  44.382  -7.548  1.00  0.00     0.039 H 
ATOM   2690  CD1 LEU A 831      19.532  45.816  -6.086  1.00 10.15    -0.073 C 
ATOM   2691 1HD1 LEU A 831      20.485  46.388  -6.002  1.00  0.00     0.028 H 
ATOM   2692 2HD1 LEU A 831      19.423  45.091  -5.246  1.00  0.00     0.028 H 
ATOM   2693 3HD1 LEU A 831      18.652  46.468  -5.875  1.00  0.00     0.028 H 
ATOM   2694  CD2 LEU A 831      18.075  44.322  -7.570  1.00 13.39    -0.073 C 
ATOM   2695 1HD2 LEU A 831      17.971  43.813  -8.557  1.00  0.00     0.028 H 
ATOM   2696 2HD2 LEU A 831      17.195  44.974  -7.359  1.00  0.00     0.028 H 
ATOM   2697 3HD2 LEU A 831      17.966  43.597  -6.730  1.00  0.00     0.028 H 
ATOM   2698  N   GLU A 832      18.393  46.700 -11.626  1.00 13.09    -0.346 N 
ATOM   2699  HN  GLU A 832      17.718  45.955 -11.452  1.00  0.00     0.163 HD
ATOM   2700  CA  GLU A 832      18.010  47.755 -12.554  1.00 13.06     0.090 C 
ATOM   2701  HA  GLU A 832      18.834  48.502 -12.630  1.00  0.00     0.087 H 
ATOM   2702  C   GLU A 832      16.764  48.424 -11.951  1.00 14.16     0.241 C 
ATOM   2703  O   GLU A 832      15.783  47.735 -11.660  1.00 14.11    -0.271 OA
ATOM   2704  CB  GLU A 832      17.710  47.176 -13.950  1.00 15.04    -0.029 C 
ATOM   2705  HB1 GLU A 832      18.548  46.525 -14.292  1.00  0.00     0.037 H 
ATOM   2706  HB2 GLU A 832      16.894  46.418 -13.892  1.00  0.00     0.037 H 
ATOM   2707  CG  GLU A 832      17.388  48.228 -14.999  1.00 28.71     0.018 C 
ATOM   2708  HG1 GLU A 832      18.277  48.879 -15.171  1.00  0.00     0.049 H 
ATOM   2709  HG2 GLU A 832      16.673  48.975 -14.582  1.00  0.00     0.049 H 
ATOM   2710  CD  GLU A 832      16.869  47.696 -16.324  1.00 52.11     0.172 C 
ATOM   2711  OE1 GLU A 832      16.175  48.463 -17.032  1.00 52.95    -0.648 OA
ATOM   2712  OE2 GLU A 832      17.148  46.520 -16.656  1.00 42.51    -0.648 OA
ATOM   2713  N   VAL A 833      16.827  49.737 -11.689  1.00 11.53    -0.346 N 
ATOM   2714  HN  VAL A 833      17.690  50.247 -11.875  1.00  0.00     0.163 HD
ATOM   2715  CA  VAL A 833      15.663  50.451 -11.136  1.00 11.17     0.092 C 
ATOM   2716  HA  VAL A 833      15.170  49.779 -10.395  1.00  0.00     0.088 H 
ATOM   2717  C   VAL A 833      14.676  50.682 -12.296  1.00 14.01     0.241 C 
ATOM   2718  O   VAL A 833      15.037  51.324 -13.285  1.00 15.03    -0.271 OA
ATOM   2719  CB  VAL A 833      16.000  51.786 -10.419  1.00 15.08    -0.033 C 
ATOM   2720  HB  VAL A 833      16.473  52.471 -11.161  1.00  0.00     0.042 H 
ATOM   2721  CG1 VAL A 833      14.726  52.452  -9.896  1.00 15.07    -0.071 C 
ATOM   2722 1HG1 VAL A 833      14.968  53.411  -9.381  1.00  0.00     0.028 H 
ATOM   2723 2HG1 VAL A 833      14.140  51.767  -9.241  1.00  0.00     0.028 H 
ATOM   2724 3HG1 VAL A 833      13.972  52.595 -10.705  1.00  0.00     0.028 H 
ATOM   2725  CG2 VAL A 833      16.985  51.571  -9.271  1.00 15.22    -0.071 C 
ATOM   2726 1HG2 VAL A 833      17.227  52.530  -8.756  1.00  0.00     0.028 H 
ATOM   2727 2HG2 VAL A 833      17.908  51.049  -9.617  1.00  0.00     0.028 H 
ATOM   2728 3HG2 VAL A 833      16.613  50.804  -8.552  1.00  0.00     0.028 H 
ATOM   2729  N   ILE A 834      13.473  50.105 -12.202  1.00 11.42    -0.346 N 
ATOM   2730  HN  ILE A 834      13.256  49.538 -11.382  1.00  0.00     0.163 HD
ATOM   2731  CA  ILE A 834      12.457  50.267 -13.248  1.00 12.86     0.092 C 
ATOM   2732  HA  ILE A 834      13.000  50.387 -14.215  1.00  0.00     0.088 H 
ATOM   2733  C   ILE A 834      11.670  51.570 -13.008  1.00 15.95     0.241 C 
ATOM   2734  O   ILE A 834      11.611  52.440 -13.886  1.00 14.63    -0.271 OA
ATOM   2735  CB  ILE A 834      11.516  49.031 -13.402  1.00 15.99    -0.030 C 
ATOM   2736  HB  ILE A 834      10.999  48.885 -12.425  1.00  0.00     0.043 H 
ATOM   2737  CG1 ILE A 834      12.295  47.742 -13.702  1.00 17.35    -0.063 C 
ATOM   2738 1HG1 ILE A 834      11.588  46.889 -13.830  1.00  0.00     0.033 H 
ATOM   2739 2HG1 ILE A 834      12.845  47.407 -12.792  1.00  0.00     0.033 H 
ATOM   2740  CG2 ILE A 834      10.418  49.290 -14.469  1.00 16.29    -0.071 C 
ATOM   2741 1HG2 ILE A 834       9.852  50.226 -14.251  1.00  0.00     0.028 H 
ATOM   2742 2HG2 ILE A 834       9.735  48.415 -14.574  1.00  0.00     0.028 H 
ATOM   2743 3HG2 ILE A 834      10.844  49.300 -15.499  1.00  0.00     0.028 H 
ATOM   2744  CD1 ILE A 834      13.288  47.819 -14.943  1.00 21.41    -0.076 C 
ATOM   2745 1HD1 ILE A 834      13.854  46.883 -15.161  1.00  0.00     0.027 H 
ATOM   2746 2HD1 ILE A 834      13.995  48.672 -14.815  1.00  0.00     0.027 H 
ATOM   2747 3HD1 ILE A 834      12.738  48.154 -15.853  1.00  0.00     0.027 H 
ATOM   2748  N   ASP A 835      11.051  51.676 -11.833  1.00 14.59    -0.345 N 
ATOM   2749  HN  ASP A 835      11.131  50.901 -11.175  1.00  0.00     0.163 HD
ATOM   2750  CA  ASP A 835      10.264  52.841 -11.434  1.00 13.71     0.098 C 
ATOM   2751  HA  ASP A 835      10.501  53.695 -12.111  1.00  0.00     0.088 H 
ATOM   2752  C   ASP A 835      10.584  53.227 -10.017  1.00 15.26     0.241 C 
ATOM   2753  O   ASP A 835      10.885  52.361  -9.181  1.00 11.91    -0.271 OA
ATOM   2754  CB  ASP A 835       8.765  52.538 -11.508  1.00 15.51     0.043 C 
ATOM   2755  HB1 ASP A 835       8.498  51.735 -10.781  1.00  0.00     0.052 H 
ATOM   2756  HB2 ASP A 835       8.180  53.387 -11.084  1.00  0.00     0.052 H 
ATOM   2757  CG  ASP A 835       8.249  52.185 -12.890  1.00 27.11     0.175 C 
ATOM   2758  OD1 ASP A 835       8.384  53.035 -13.821  1.00 26.47    -0.648 OA
ATOM   2759  OD2 ASP A 835       7.637  51.100 -13.031  1.00 27.18    -0.648 OA
ATOM   2760  N   ILE A 836      10.467  54.530  -9.745  1.00 12.49    -0.346 N 
ATOM   2761  HN  ILE A 836      10.253  55.163 -10.516  1.00  0.00     0.163 HD
ATOM   2762  CA  ILE A 836      10.628  55.106  -8.403  1.00 11.48     0.092 C 
ATOM   2763  HA  ILE A 836      10.783  54.277  -7.674  1.00  0.00     0.088 H 
ATOM   2764  C   ILE A 836       9.313  55.809  -8.075  1.00 13.26     0.241 C 
ATOM   2765  O   ILE A 836       8.876  56.697  -8.826  1.00 14.48    -0.271 OA
ATOM   2766  CB  ILE A 836      11.829  56.089  -8.304  1.00 14.58    -0.030 C 
ATOM   2767  HB  ILE A 836      11.633  56.926  -9.014  1.00  0.00     0.043 H 
ATOM   2768  CG1 ILE A 836      13.167  55.433  -8.721  1.00 15.45    -0.063 C 
ATOM   2769 1HG1 ILE A 836      13.016  54.794  -9.622  1.00  0.00     0.033 H 
ATOM   2770 2HG1 ILE A 836      13.461  54.657  -7.977  1.00  0.00     0.033 H 
ATOM   2771  CG2 ILE A 836      11.912  56.693  -6.894  1.00 13.60    -0.071 C 
ATOM   2772 1HG2 ILE A 836      10.948  57.166  -6.594  1.00  0.00     0.028 H 
ATOM   2773 2HG2 ILE A 836      12.762  57.410  -6.807  1.00  0.00     0.028 H 
ATOM   2774 3HG2 ILE A 836      12.246  55.937  -6.146  1.00  0.00     0.028 H 
ATOM   2775  CD1 ILE A 836      14.362  56.434  -8.961  1.00 23.11    -0.076 C 
ATOM   2776 1HD1 ILE A 836      15.326  55.961  -9.261  1.00  0.00     0.027 H 
ATOM   2777 2HD1 ILE A 836      14.513  57.073  -8.060  1.00  0.00     0.027 H 
ATOM   2778 3HD1 ILE A 836      14.068  57.210  -9.705  1.00  0.00     0.027 H 
ATOM   2779  N   PHE A 837       8.678  55.402  -6.993  1.00  9.74    -0.346 N 
ATOM   2780  HN  PHE A 837       9.068  54.632  -6.450  1.00  0.00     0.163 HD
ATOM   2781  CA  PHE A 837       7.437  56.021  -6.553  1.00  9.16     0.093 C 
ATOM   2782  HA  PHE A 837       7.118  56.760  -7.324  1.00  0.00     0.088 H 
ATOM   2783  C   PHE A 837       7.630  56.750  -5.242  1.00 10.60     0.241 C 
ATOM   2784  O   PHE A 837       8.275  56.223  -4.330  1.00  8.89    -0.271 OA
ATOM   2785  CB  PHE A 837       6.310  54.980  -6.379  1.00  9.93    -0.014 C 
ATOM   2786  HB1 PHE A 837       6.519  54.344  -5.487  1.00  0.00     0.043 H 
ATOM   2787  HB2 PHE A 837       5.374  55.489  -6.049  1.00  0.00     0.043 H 
ATOM   2788  CG  PHE A 837       6.021  54.106  -7.572  1.00 11.14    -0.056 A 
ATOM   2789  CD1 PHE A 837       5.177  54.542  -8.587  1.00 13.04    -0.077 A 
ATOM   2790  HD1 PHE A 837       4.712  55.540  -8.522  1.00  0.00     0.084 H 
ATOM   2791  CD2 PHE A 837       6.609  52.851  -7.696  1.00 12.40    -0.077 A 
ATOM   2792  HD2 PHE A 837       7.297  52.495  -6.911  1.00  0.00     0.084 H 
ATOM   2793  CE1 PHE A 837       4.914  53.724  -9.688  1.00 13.17    -0.082 A 
ATOM   2794  HE1 PHE A 837       4.234  54.075 -10.483  1.00  0.00     0.083 H 
ATOM   2795  CE2 PHE A 837       6.343  52.034  -8.799  1.00 15.36    -0.082 A 
ATOM   2796  HE2 PHE A 837       6.809  51.037  -8.874  1.00  0.00     0.083 H 
ATOM   2797  CZ  PHE A 837       5.501  52.477  -9.787  1.00 13.40    -0.083 A 
ATOM   2798  HZ  PHE A 837       5.292  51.837 -10.661  1.00  0.00     0.083 H 
ATOM   2799  N   LYS A 838       7.029  57.936  -5.126  1.00  9.71    -0.346 N 
ATOM   2800  HN  LYS A 838       6.570  58.338  -5.943  1.00  0.00     0.163 HD
ATOM   2801  CA  LYS A 838       7.007  58.680  -3.862  1.00 10.83     0.089 C 
ATOM   2802  HA  LYS A 838       7.850  58.361  -3.206  1.00  0.00     0.087 H 
ATOM   2803  C   LYS A 838       5.662  58.275  -3.246  1.00 13.56     0.241 C 
ATOM   2804  O   LYS A 838       4.620  58.344  -3.921  1.00 13.12    -0.271 OA
ATOM   2805  CB  LYS A 838       7.067  60.190  -4.118  1.00 14.58    -0.038 C 
ATOM   2806  HB1 LYS A 838       7.828  60.426  -4.898  1.00  0.00     0.036 H 
ATOM   2807  HB2 LYS A 838       6.146  60.536  -4.643  1.00  0.00     0.036 H 
ATOM   2808  CG  LYS A 838       7.311  61.014  -2.866  1.00 29.04    -0.061 C 
ATOM   2809  HG1 LYS A 838       8.233  60.684  -2.333  1.00  0.00     0.033 H 
ATOM   2810  HG2 LYS A 838       6.562  60.783  -2.073  1.00  0.00     0.033 H 
ATOM   2811  CD  LYS A 838       7.351  62.509  -3.180  1.00 41.06    -0.043 C 
ATOM   2812  HD1 LYS A 838       7.955  62.707  -4.096  1.00  0.00     0.035 H 
ATOM   2813  HD2 LYS A 838       6.357  62.867  -3.536  1.00  0.00     0.035 H 
ATOM   2814  CE  LYS A 838       7.842  63.345  -2.019  1.00 52.75     0.080 C 
ATOM   2815  HE1 LYS A 838       7.407  62.993  -1.055  1.00  0.00     0.075 H 
ATOM   2816  HE2 LYS A 838       7.405  64.370  -2.046  1.00  0.00     0.075 H 
ATOM   2817  NZ  LYS A 838       9.330  63.394  -1.954  1.00 62.20    -0.079 N 
ATOM   2818  HZ1 LYS A 838       9.661  63.958  -1.171  1.00  0.00     0.274 HD
ATOM   2819  HZ2 LYS A 838       9.728  63.716  -2.836  1.00  0.00     0.274 HD
ATOM   2820  HZ3 LYS A 838       9.730  62.456  -1.929  1.00  0.00     0.274 HD
ATOM   2821  N   ILE A 839       5.693  57.783  -2.007  1.00 10.54    -0.346 N 
ATOM   2822  HN  ILE A 839       6.586  57.739  -1.516  1.00  0.00     0.163 HD
ATOM   2823  CA  ILE A 839       4.496  57.307  -1.332  1.00  9.84     0.092 C 
ATOM   2824  HA  ILE A 839       3.645  57.490  -2.029  1.00  0.00     0.088 H 
ATOM   2825  C   ILE A 839       4.194  58.083  -0.070  1.00 16.03     0.241 C 
ATOM   2826  O   ILE A 839       5.106  58.510   0.666  1.00 15.03    -0.271 OA
ATOM   2827  CB  ILE A 839       4.530  55.776  -1.068  1.00 11.78    -0.030 C 
ATOM   2828  HB  ILE A 839       3.654  55.527  -0.425  1.00  0.00     0.043 H 
ATOM   2829  CG1 ILE A 839       5.818  55.371  -0.285  1.00 12.02    -0.063 C 
ATOM   2830 1HG1 ILE A 839       6.718  55.558  -0.915  1.00  0.00     0.033 H 
ATOM   2831 2HG1 ILE A 839       6.000  56.094   0.544  1.00  0.00     0.033 H 
ATOM   2832  CG2 ILE A 839       4.376  54.981  -2.396  1.00 12.36    -0.071 C 
ATOM   2833 1HG2 ILE A 839       4.400  53.882  -2.207  1.00  0.00     0.028 H 
ATOM   2834 2HG2 ILE A 839       5.139  55.286  -3.150  1.00  0.00     0.028 H 
ATOM   2835 3HG2 ILE A 839       3.458  55.283  -2.953  1.00  0.00     0.028 H 
ATOM   2836  CD1 ILE A 839       5.853  53.896   0.274  1.00 16.32    -0.076 C 
ATOM   2837 1HD1 ILE A 839       6.773  53.607   0.833  1.00  0.00     0.027 H 
ATOM   2838 2HD1 ILE A 839       5.671  53.173  -0.555  1.00  0.00     0.027 H 
ATOM   2839 3HD1 ILE A 839       4.953  53.709   0.904  1.00  0.00     0.027 H 
ATOM   2840  N   GLU A 840       2.901  58.204   0.211  1.00 13.27    -0.346 N 
ATOM   2841  HN  GLU A 840       2.216  57.828  -0.444  1.00  0.00     0.163 HD
ATOM   2842  CA  GLU A 840       2.434  58.854   1.421  1.00 13.81     0.090 C 
ATOM   2843  HA  GLU A 840       3.244  58.797   2.185  1.00  0.00     0.087 H 
ATOM   2844  C   GLU A 840       1.232  58.080   1.940  1.00 14.48     0.241 C 
ATOM   2845  O   GLU A 840       0.134  58.171   1.392  1.00 13.57    -0.271 OA
ATOM   2846  CB  GLU A 840       2.109  60.333   1.171  1.00 16.34    -0.029 C 
ATOM   2847  HB1 GLU A 840       1.144  60.450   0.624  1.00  0.00     0.037 H 
ATOM   2848  HB2 GLU A 840       2.794  60.777   0.412  1.00  0.00     0.037 H 
ATOM   2849  CG  GLU A 840       2.116  61.136   2.461  1.00 31.24     0.018 C 
ATOM   2850  HG1 GLU A 840       3.166  61.280   2.808  1.00  0.00     0.049 H 
ATOM   2851  HG2 GLU A 840       1.711  60.514   3.293  1.00  0.00     0.049 H 
ATOM   2852  CD  GLU A 840       1.402  62.471   2.428  1.00 65.48     0.172 C 
ATOM   2853  OE1 GLU A 840       1.638  63.257   1.481  1.00 57.80    -0.648 OA
ATOM   2854  OE2 GLU A 840       0.642  62.752   3.384  1.00 69.37    -0.648 OA
ATOM   2855  N   ARG A 841       1.468  57.275   2.975  1.00 10.10    -0.346 N 
ATOM   2856  HN  ARG A 841       2.423  57.192   3.323  1.00  0.00     0.163 HD
ATOM   2857  CA  ARG A 841       0.417  56.509   3.630  1.00  9.71     0.089 C 
ATOM   2858  HA  ARG A 841      -0.220  56.004   2.867  1.00  0.00     0.087 H 
ATOM   2859  C   ARG A 841      -0.430  57.495   4.458  1.00 15.28     0.241 C 
ATOM   2860  O   ARG A 841       0.131  58.304   5.218  1.00 14.42    -0.271 OA
ATOM   2861  CB  ARG A 841       1.040  55.469   4.567  1.00  8.21    -0.036 C 
ATOM   2862  HB1 ARG A 841       1.821  55.947   5.203  1.00  0.00     0.036 H 
ATOM   2863  HB2 ARG A 841       0.304  55.170   5.350  1.00  0.00     0.036 H 
ATOM   2864  CG  ARG A 841       1.606  54.235   3.887  1.00 14.00    -0.048 C 
ATOM   2865  HG1 ARG A 841       2.499  54.479   3.265  1.00  0.00     0.035 H 
ATOM   2866  HG2 ARG A 841       0.934  53.865   3.078  1.00  0.00     0.035 H 
ATOM   2867  CD  ARG A 841       1.911  53.147   4.908  1.00 16.79     0.009 C 
ATOM   2868  HD1 ARG A 841       2.491  52.308   4.458  1.00  0.00     0.064 H 
ATOM   2869  HD2 ARG A 841       2.662  53.484   5.660  1.00  0.00     0.064 H 
ATOM   2870  NE  ARG A 841       0.680  52.676   5.543  1.00 12.79    -0.227 N 
ATOM   2871  HE  ARG A 841       0.068  52.073   4.993  1.00  0.00     0.177 HD
ATOM   2872  CZ  ARG A 841       0.298  52.973   6.781  1.00 17.53     0.665 C 
ATOM   2873  NH1 ARG A 841      -0.859  52.545   7.241  1.00 14.04    -0.235 N 
ATOM   2874 1HH1 ARG A 841      -1.479  52.023   6.621  1.00  0.00     0.174 HD
ATOM   2875 2HH1 ARG A 841      -1.152  52.773   8.191  1.00  0.00     0.174 HD
ATOM   2876  NH2 ARG A 841       1.107  53.654   7.590  1.00 14.64    -0.235 N 
ATOM   2877 1HH2 ARG A 841       2.003  53.986   7.234  1.00  0.00     0.174 HD
ATOM   2878 2HH2 ARG A 841       0.814  53.882   8.540  1.00  0.00     0.174 HD
ATOM   2879  N   GLU A 842      -1.770  57.424   4.317  1.00 15.04    -0.346 N 
ATOM   2880  HN  GLU A 842      -2.148  56.745   3.657  1.00  0.00     0.163 HD
ATOM   2881  CA  GLU A 842      -2.722  58.273   5.063  1.00 17.17     0.090 C 
ATOM   2882  HA  GLU A 842      -2.558  59.339   4.779  1.00  0.00     0.087 H 
ATOM   2883  C   GLU A 842      -2.482  58.114   6.573  1.00 17.49     0.240 C 
ATOM   2884  O   GLU A 842      -2.360  56.984   7.052  1.00 14.23    -0.271 OA
ATOM   2885  CB  GLU A 842      -4.159  57.870   4.692  1.00 19.68    -0.029 C 
ATOM   2886  HB1 GLU A 842      -4.295  57.924   3.587  1.00  0.00     0.037 H 
ATOM   2887  HB2 GLU A 842      -4.301  56.777   4.857  1.00  0.00     0.037 H 
ATOM   2888  CG  GLU A 842      -5.266  58.647   5.388  1.00 35.45     0.018 C 
ATOM   2889  HG1 GLU A 842      -5.102  58.681   6.490  1.00  0.00     0.049 H 
ATOM   2890  HG2 GLU A 842      -5.195  59.737   5.163  1.00  0.00     0.049 H 
ATOM   2891  CD  GLU A 842      -6.645  58.109   5.057  1.00 63.81     0.172 C 
ATOM   2892  OE1 GLU A 842      -7.206  58.505   4.010  1.00 63.35    -0.648 OA
ATOM   2893  OE2 GLU A 842      -7.146  57.249   5.817  1.00 57.00    -0.648 OA
ATOM   2894  N   GLY A 843      -2.327  59.248   7.277  1.00 15.79    -0.351 N 
ATOM   2895  HN  GLY A 843      -2.377  60.130   6.767  1.00  0.00     0.163 HD
ATOM   2896  CA  GLY A 843      -2.093  59.312   8.714  1.00 15.60     0.069 C 
ATOM   2897  HA1 GLY A 843      -2.801  58.627   9.235  1.00  0.00     0.078 H 
ATOM   2898  HA2 GLY A 843      -2.436  60.300   9.102  1.00  0.00     0.078 H 
ATOM   2899  C   GLY A 843      -0.682  59.043   9.200  1.00 17.55     0.236 C 
ATOM   2900  O   GLY A 843      -0.382  59.292  10.374  1.00 15.24    -0.272 OA
ATOM   2901  N   GLU A 844       0.210  58.543   8.321  1.00 13.70    -0.346 N 
ATOM   2902  HN  GLU A 844      -0.061  58.399   7.348  1.00  0.00     0.163 HD
ATOM   2903  CA  GLU A 844       1.571  58.205   8.759  1.00 13.06     0.090 C 
ATOM   2904  HA  GLU A 844       1.466  57.557   9.661  1.00  0.00     0.087 H 
ATOM   2905  C   GLU A 844       2.398  59.422   9.186  1.00 16.28     0.241 C 
ATOM   2906  O   GLU A 844       3.102  59.348  10.199  1.00 13.18    -0.271 OA
ATOM   2907  CB  GLU A 844       2.303  57.365   7.694  1.00 12.65    -0.029 C 
ATOM   2908  HB1 GLU A 844       1.586  56.822   7.035  1.00  0.00     0.037 H 
ATOM   2909  HB2 GLU A 844       2.787  58.009   6.924  1.00  0.00     0.037 H 
ATOM   2910  CG  GLU A 844       3.297  56.420   8.336  1.00 17.66     0.018 C 
ATOM   2911  HG1 GLU A 844       2.801  55.797   9.116  1.00  0.00     0.049 H 
ATOM   2912  HG2 GLU A 844       4.017  56.980   8.976  1.00  0.00     0.049 H 
ATOM   2913  CD  GLU A 844       4.033  55.546   7.338  1.00 21.78     0.172 C 
ATOM   2914  OE1 GLU A 844       4.782  56.106   6.507  1.00 18.72    -0.648 OA
ATOM   2915  OE2 GLU A 844       3.870  54.305   7.396  1.00 17.70    -0.648 OA
ATOM   2916  N   CYS A 845       2.267  60.545   8.460  1.00 18.32    -0.345 N 
ATOM   2917  HN  CYS A 845       1.675  60.520   7.630  1.00  0.00     0.163 HD
ATOM   2918  CA  CYS A 845       2.936  61.807   8.804  1.00 22.02     0.098 C 
ATOM   2919  HA  CYS A 845       4.037  61.635   8.776  1.00  0.00     0.088 H 
ATOM   2920  C   CYS A 845       2.551  62.234  10.247  1.00 22.64     0.241 C 
ATOM   2921  O   CYS A 845       3.432  62.548  11.054  1.00 20.60    -0.271 OA
ATOM   2922  CB  CYS A 845       2.599  62.894   7.785  1.00 26.07     0.014 C 
ATOM   2923  HB1 CYS A 845       1.499  62.938   7.610  1.00  0.00     0.053 H 
ATOM   2924  HB2 CYS A 845       2.941  62.594   6.767  1.00  0.00     0.053 H 
ATOM   2925  SG  CYS A 845       3.239  64.533   8.212  1.00 32.65    -0.095 SA
ATOM   2926  N   GLN A 846       1.247  62.161  10.569  1.00 18.10    -0.346 N 
ATOM   2927  HN  GLN A 846       0.598  61.854   9.844  1.00  0.00     0.163 HD
ATOM   2928  CA  GLN A 846       0.689  62.489  11.883  1.00 17.96     0.090 C 
ATOM   2929  HA  GLN A 846       0.996  63.532  12.131  1.00  0.00     0.087 H 
ATOM   2930  C   GLN A 846       1.229  61.577  12.973  1.00 18.65     0.241 C 
ATOM   2931  O   GLN A 846       1.598  62.068  14.038  1.00 15.47    -0.271 OA
ATOM   2932  CB  GLN A 846      -0.846  62.447  11.861  1.00 20.38    -0.030 C 
ATOM   2933  HB1 GLN A 846      -1.238  62.437  12.905  1.00  0.00     0.037 H 
ATOM   2934  HB2 GLN A 846      -1.191  61.448  11.506  1.00  0.00     0.037 H 
ATOM   2935  CG  GLN A 846      -1.548  63.562  11.049  1.00 37.71     0.011 C 
ATOM   2936  HG1 GLN A 846      -2.635  63.577  11.295  1.00  0.00     0.047 H 
ATOM   2937  HG2 GLN A 846      -1.587  63.274   9.972  1.00  0.00     0.047 H 
ATOM   2938  CD  GLN A 846      -0.975  64.960  11.183  1.00 60.20     0.215 C 
ATOM   2939  NE2 GLN A 846      -0.308  65.427  10.128  1.00 53.85    -0.370 N 
ATOM   2940 1HE2 GLN A 846       0.077  66.367  10.218  1.00  0.00     0.159 HD
ATOM   2941 2HE2 GLN A 846      -0.188  64.878   9.277  1.00  0.00     0.159 HD
ATOM   2942  OE1 GLN A 846      -1.121  65.627  12.218  1.00 55.13    -0.274 OA
ATOM   2943  N   ARG A 847       1.301  60.271  12.683  1.00 14.65    -0.346 N 
ATOM   2944  HN  ARG A 847       0.979  59.970  11.763  1.00  0.00     0.163 HD
ATOM   2945  CA  ARG A 847       1.813  59.243  13.600  1.00 14.50     0.089 C 
ATOM   2946  HA  ARG A 847       1.250  59.317  14.559  1.00  0.00     0.087 H 
ATOM   2947  C   ARG A 847       3.327  59.435  13.905  1.00 15.49     0.241 C 
ATOM   2948  O   ARG A 847       3.778  59.237  15.038  1.00 12.97    -0.271 OA
ATOM   2949  CB  ARG A 847       1.546  57.853  12.987  1.00 14.73    -0.036 C 
ATOM   2950  HB1 ARG A 847       2.091  57.738  12.021  1.00  0.00     0.036 H 
ATOM   2951  HB2 ARG A 847       0.496  57.781  12.619  1.00  0.00     0.036 H 
ATOM   2952  CG  ARG A 847       1.868  56.693  13.929  1.00 19.26    -0.048 C 
ATOM   2953  HG1 ARG A 847       2.902  56.776  14.338  1.00  0.00     0.035 H 
ATOM   2954  HG2 ARG A 847       1.296  56.774  14.883  1.00  0.00     0.035 H 
ATOM   2955  CD  ARG A 847       1.645  55.355  13.265  1.00 18.71     0.009 C 
ATOM   2956  HD1 ARG A 847       1.557  54.540  14.021  1.00  0.00     0.064 H 
ATOM   2957  HD2 ARG A 847       0.626  55.292  12.817  1.00  0.00     0.064 H 
ATOM   2958  NE  ARG A 847       2.679  55.049  12.273  1.00 19.32    -0.227 N 
ATOM   2959  HE  ARG A 847       3.368  55.772  12.064  1.00  0.00     0.177 HD
ATOM   2960  CZ  ARG A 847       2.778  53.892  11.628  1.00 22.44     0.665 C 
ATOM   2961  NH1 ARG A 847       1.911  52.916  11.864  1.00 20.01    -0.235 N 
ATOM   2962 1HH1 ARG A 847       1.164  53.064  12.542  1.00  0.00     0.174 HD
ATOM   2963 2HH1 ARG A 847       1.987  52.028  11.369  1.00  0.00     0.174 HD
ATOM   2964  NH2 ARG A 847       3.750  53.699  10.746  1.00 15.85    -0.235 N 
ATOM   2965 1HH2 ARG A 847       4.417  54.449  10.565  1.00  0.00     0.174 HD
ATOM   2966 2HH2 ARG A 847       3.826  52.811  10.251  1.00  0.00     0.174 HD
ATOM   2967  N   TYR A 848       4.089  59.838  12.878  1.00 11.46    -0.346 N 
ATOM   2968  HN  TYR A 848       3.635  59.997  11.978  1.00  0.00     0.163 HD
ATOM   2969  CA  TYR A 848       5.518  60.061  12.969  1.00 11.10     0.093 C 
ATOM   2970  HA  TYR A 848       5.955  59.202  13.529  1.00  0.00     0.088 H 
ATOM   2971  C   TYR A 848       5.928  61.353  13.709  1.00 15.06     0.241 C 
ATOM   2972  O   TYR A 848       7.086  61.457  14.123  1.00 13.23    -0.271 OA
ATOM   2973  CB  TYR A 848       6.099  60.024  11.537  1.00 10.40    -0.014 C 
ATOM   2974  HB1 TYR A 848       5.673  60.852  10.924  1.00  0.00     0.043 H 
ATOM   2975  HB2 TYR A 848       5.698  59.146  10.978  1.00  0.00     0.043 H 
ATOM   2976  CG  TYR A 848       7.602  60.044  11.472  1.00 10.41    -0.056 A 
ATOM   2977  CD1 TYR A 848       8.355  58.945  11.896  1.00 10.90    -0.074 A 
ATOM   2978  HD1 TYR A 848       7.839  58.063  12.311  1.00  0.00     0.084 H 
ATOM   2979  CD2 TYR A 848       8.278  61.112  10.887  1.00 11.00    -0.074 A 
ATOM   2980  HD2 TYR A 848       7.704  61.975  10.509  1.00  0.00     0.084 H 
ATOM   2981  CE1 TYR A 848       9.744  58.942  11.804  1.00 10.32    -0.051 A 
ATOM   2982  HE1 TYR A 848      10.323  58.077  12.169  1.00  0.00     0.087 H 
ATOM   2983  CE2 TYR A 848       9.666  61.110  10.771  1.00 11.84    -0.051 A 
ATOM   2984  HE2 TYR A 848      10.183  61.962  10.299  1.00  0.00     0.087 H 
ATOM   2985  CZ  TYR A 848      10.395  60.034  11.250  1.00 14.69     0.065 A 
ATOM   2986  OH  TYR A 848      11.757  60.031  11.157  1.00 18.84    -0.361 OA
ATOM   2987  HH  TYR A 848      12.203  60.779  10.777  1.00  0.00     0.217 HD
ATOM   2988  N   LYS A 849       4.983  62.319  13.888  1.00 13.70    -0.346 N 
ATOM   2989  HN  LYS A 849       4.042  62.118  13.551  1.00  0.00     0.163 HD
ATOM   2990  CA  LYS A 849       5.204  63.634  14.529  1.00 13.74     0.089 C 
ATOM   2991  HA  LYS A 849       5.758  64.253  13.785  1.00  0.00     0.087 H 
ATOM   2992  C   LYS A 849       6.082  63.606  15.808  1.00 14.92     0.243 C 
ATOM   2993  O   LYS A 849       7.029  64.388  15.856  1.00 12.39    -0.271 OA
ATOM   2994  CB  LYS A 849       3.889  64.374  14.806  1.00 17.06    -0.038 C 
ATOM   2995  HB1 LYS A 849       3.019  63.679  14.751  1.00  0.00     0.036 H 
ATOM   2996  HB2 LYS A 849       3.815  64.671  15.878  1.00  0.00     0.036 H 
ATOM   2997  CG  LYS A 849       3.688  65.575  13.891  1.00 36.55    -0.061 C 
ATOM   2998  HG1 LYS A 849       3.545  65.260  12.831  1.00  0.00     0.033 H 
ATOM   2999  HG2 LYS A 849       4.630  66.159  13.772  1.00  0.00     0.033 H 
ATOM   3000  CD  LYS A 849       2.540  66.460  14.370  1.00 53.74    -0.043 C 
ATOM   3001  HD1 LYS A 849       1.691  66.431  13.647  1.00  0.00     0.035 H 
ATOM   3002  HD2 LYS A 849       2.041  66.011  15.260  1.00  0.00     0.035 H 
ATOM   3003  CE  LYS A 849       2.956  67.891  14.652  1.00 67.25     0.080 C 
ATOM   3004  HE1 LYS A 849       3.828  67.930  15.346  1.00  0.00     0.075 H 
ATOM   3005  HE2 LYS A 849       3.424  68.361  13.756  1.00  0.00     0.075 H 
ATOM   3006  NZ  LYS A 849       1.823  68.709  15.161  1.00 74.72    -0.079 N 
ATOM   3007  HZ1 LYS A 849       2.103  69.671  15.351  1.00  0.00     0.274 HD
ATOM   3008  HZ2 LYS A 849       1.395  68.279  15.981  1.00  0.00     0.274 HD
ATOM   3009  HZ3 LYS A 849       1.026  68.673  14.526  1.00  0.00     0.274 HD
ATOM   3010  N   PRO A 850       5.878  62.699  16.798  1.00 12.70    -0.337 N 
ATOM   3011  CA  PRO A 850       6.775  62.700  17.983  1.00 13.18     0.091 C 
ATOM   3012  HA  PRO A 850       6.703  63.688  18.496  1.00  0.00     0.087 H 
ATOM   3013  C   PRO A 850       8.255  62.394  17.678  1.00 15.24     0.241 C 
ATOM   3014  O   PRO A 850       9.128  62.757  18.467  1.00 13.25    -0.271 OA
ATOM   3015  CB  PRO A 850       6.161  61.620  18.882  1.00 14.26    -0.036 C 
ATOM   3016  HB1 PRO A 850       6.702  60.646  18.850  1.00  0.00     0.036 H 
ATOM   3017  HB2 PRO A 850       6.300  61.809  19.972  1.00  0.00     0.036 H 
ATOM   3018  CG  PRO A 850       4.729  61.530  18.462  1.00 17.62    -0.048 C 
ATOM   3019  HG1 PRO A 850       4.047  62.246  18.978  1.00  0.00     0.035 H 
ATOM   3020  HG2 PRO A 850       4.202  60.608  18.801  1.00  0.00     0.035 H 
ATOM   3021  CD  PRO A 850       4.803  61.699  16.964  1.00 12.80    -0.001 C 
ATOM   3022  HD1 PRO A 850       4.955  60.752  16.395  1.00  0.00     0.064 H 
ATOM   3023  HD2 PRO A 850       3.837  61.968  16.477  1.00  0.00     0.064 H 
ATOM   3024  N   PHE A 851       8.540  61.771  16.515  1.00 12.39    -0.346 N 
ATOM   3025  HN  PHE A 851       7.765  61.565  15.884  1.00  0.00     0.163 HD
ATOM   3026  CA  PHE A 851       9.880  61.371  16.097  1.00 12.13     0.093 C 
ATOM   3027  HA  PHE A 851      10.551  61.482  16.980  1.00  0.00     0.088 H 
ATOM   3028  C   PHE A 851      10.488  62.198  14.950  1.00 16.54     0.241 C 
ATOM   3029  O   PHE A 851      11.648  61.964  14.593  1.00 14.90    -0.271 OA
ATOM   3030  CB  PHE A 851       9.869  59.870  15.710  1.00 13.14    -0.014 C 
ATOM   3031  HB1 PHE A 851       9.305  59.712  14.761  1.00  0.00     0.043 H 
ATOM   3032  HB2 PHE A 851      10.882  59.541  15.382  1.00  0.00     0.043 H 
ATOM   3033  CG  PHE A 851       9.342  58.966  16.800  1.00 14.64    -0.056 A 
ATOM   3034  CD1 PHE A 851      10.145  58.611  17.883  1.00 17.18    -0.077 A 
ATOM   3035  HD1 PHE A 851      11.184  58.976  17.936  1.00  0.00     0.084 H 
ATOM   3036  CD2 PHE A 851       8.027  58.510  16.771  1.00 16.73    -0.077 A 
ATOM   3037  HD2 PHE A 851       7.374  58.785  15.926  1.00  0.00     0.084 H 
ATOM   3038  CE1 PHE A 851       9.644  57.796  18.903  1.00 18.02    -0.082 A 
ATOM   3039  HE1 PHE A 851      10.289  57.519  19.754  1.00  0.00     0.083 H 
ATOM   3040  CE2 PHE A 851       7.524  57.708  17.800  1.00 19.44    -0.082 A 
ATOM   3041  HE2 PHE A 851       6.474  57.372  17.775  1.00  0.00     0.083 H 
ATOM   3042  CZ  PHE A 851       8.341  57.338  18.845  1.00 17.49    -0.083 A 
ATOM   3043  HZ  PHE A 851       7.955  56.675  19.637  1.00  0.00     0.083 H 
ATOM   3044  N   LYS A 852       9.718  63.161  14.388  1.00 13.66    -0.346 N 
ATOM   3045  HN  LYS A 852       8.809  63.350  14.810  1.00  0.00     0.163 HD
ATOM   3046  CA  LYS A 852      10.107  63.952  13.209  1.00 14.21     0.089 C 
ATOM   3047  HA  LYS A 852      10.334  63.215  12.403  1.00  0.00     0.087 H 
ATOM   3048  C   LYS A 852      11.381  64.811  13.376  1.00 18.12     0.241 C 
ATOM   3049  O   LYS A 852      12.037  65.119  12.367  1.00 17.63    -0.271 OA
ATOM   3050  CB  LYS A 852       8.930  64.802  12.692  1.00 17.32    -0.038 C 
ATOM   3051  HB1 LYS A 852       8.034  64.151  12.568  1.00  0.00     0.036 H 
ATOM   3052  HB2 LYS A 852       9.126  65.095  11.634  1.00  0.00     0.036 H 
ATOM   3053  CG  LYS A 852       8.547  66.028  13.484  1.00 31.36    -0.061 C 
ATOM   3054  HG1 LYS A 852       9.434  66.640  13.770  1.00  0.00     0.033 H 
ATOM   3055  HG2 LYS A 852       8.192  65.774  14.510  1.00  0.00     0.033 H 
ATOM   3056  CD  LYS A 852       7.516  66.837  12.699  1.00 39.89    -0.043 C 
ATOM   3057  HD1 LYS A 852       6.634  66.209  12.431  1.00  0.00     0.035 H 
ATOM   3058  HD2 LYS A 852       7.888  67.072  11.674  1.00  0.00     0.035 H 
ATOM   3059  CE  LYS A 852       7.088  68.091  13.420  1.00 47.73     0.080 C 
ATOM   3060  HE1 LYS A 852       7.965  68.705  13.731  1.00  0.00     0.075 H 
ATOM   3061  HE2 LYS A 852       6.674  67.862  14.430  1.00  0.00     0.075 H 
ATOM   3062  NZ  LYS A 852       6.130  68.881  12.602  1.00 58.88    -0.079 N 
ATOM   3063  HZ1 LYS A 852       5.841  69.729  13.090  1.00  0.00     0.274 HD
ATOM   3064  HZ2 LYS A 852       5.327  68.319  12.318  1.00  0.00     0.274 HD
ATOM   3065  HZ3 LYS A 852       6.509  69.090  11.678  1.00  0.00     0.274 HD
ATOM   3066  N   GLN A 853      11.734  65.174  14.615  1.00 14.09    -0.346 N 
ATOM   3067  HN  GLN A 853      11.149  64.884  15.399  1.00  0.00     0.163 HD
ATOM   3068  CA  GLN A 853      12.928  65.971  14.883  1.00 14.76     0.090 C 
ATOM   3069  HA  GLN A 853      13.384  66.229  13.899  1.00  0.00     0.087 H 
ATOM   3070  C   GLN A 853      13.974  65.191  15.681  1.00 17.85     0.241 C 
ATOM   3071  O   GLN A 853      14.969  65.773  16.126  1.00 17.32    -0.271 OA
ATOM   3072  CB  GLN A 853      12.550  67.295  15.576  1.00 17.50    -0.030 C 
ATOM   3073  HB1 GLN A 853      11.961  67.107  16.504  1.00  0.00     0.037 H 
ATOM   3074  HB2 GLN A 853      13.446  67.781  16.027  1.00  0.00     0.037 H 
ATOM   3075  CG  GLN A 853      11.809  68.266  14.637  1.00 29.04     0.011 C 
ATOM   3076  HG1 GLN A 853      12.527  68.948  14.125  1.00  0.00     0.047 H 
ATOM   3077  HG2 GLN A 853      11.403  67.727  13.750  1.00  0.00     0.047 H 
ATOM   3078  CD  GLN A 853      10.720  69.056  15.332  1.00 55.70     0.215 C 
ATOM   3079  NE2 GLN A 853      10.354  70.184  14.741  1.00 49.71    -0.370 N 
ATOM   3080 1HE2 GLN A 853       9.620  70.716  15.209  1.00  0.00     0.159 HD
ATOM   3081 2HE2 GLN A 853      10.810  70.515  13.891  1.00  0.00     0.159 HD
ATOM   3082  OE1 GLN A 853      10.164  68.652  16.369  1.00 50.27    -0.274 OA
ATOM   3083  N   LEU A 854      13.760  63.868  15.849  1.00 14.15    -0.346 N 
ATOM   3084  HN  LEU A 854      12.921  63.453  15.444  1.00  0.00     0.163 HD
ATOM   3085  CA  LEU A 854      14.687  63.002  16.591  1.00 14.29     0.089 C 
ATOM   3086  HA  LEU A 854      14.828  63.428  17.612  1.00  0.00     0.087 H 
ATOM   3087  C   LEU A 854      16.042  62.972  15.888  1.00 17.83     0.241 C 
ATOM   3088  O   LEU A 854      16.097  63.069  14.663  1.00 15.86    -0.271 OA
ATOM   3089  CB  LEU A 854      14.128  61.578  16.732  1.00 13.51    -0.035 C 
ATOM   3090  HB1 LEU A 854      13.014  61.617  16.742  1.00  0.00     0.037 H 
ATOM   3091  HB2 LEU A 854      14.307  61.015  15.787  1.00  0.00     0.037 H 
ATOM   3092  CG  LEU A 854      14.624  60.736  17.934  1.00 18.17    -0.059 C 
ATOM   3093  HG  LEU A 854      15.739  60.761  17.953  1.00  0.00     0.039 H 
ATOM   3094  CD1 LEU A 854      14.099  61.290  19.257  1.00 20.22    -0.073 C 
ATOM   3095 1HD1 LEU A 854      14.456  60.684  20.122  1.00  0.00     0.028 H 
ATOM   3096 2HD1 LEU A 854      12.987  61.378  19.251  1.00  0.00     0.028 H 
ATOM   3097 3HD1 LEU A 854      14.356  62.368  19.379  1.00  0.00     0.028 H 
ATOM   3098  CD2 LEU A 854      14.169  59.289  17.802  1.00 20.43    -0.073 C 
ATOM   3099 1HD2 LEU A 854      14.526  58.683  18.667  1.00  0.00     0.028 H 
ATOM   3100 2HD2 LEU A 854      14.483  58.844  16.829  1.00  0.00     0.028 H 
ATOM   3101 3HD2 LEU A 854      13.064  59.213  17.673  1.00  0.00     0.028 H 
ATOM   3102  N   HIS A 855      17.136  62.889  16.661  1.00 15.95    -0.346 N 
ATOM   3103  HN  HIS A 855      17.042  62.876  17.677  1.00  0.00     0.163 HD
ATOM   3104  CA  HIS A 855      18.456  62.817  16.054  1.00 15.08     0.094 C 
ATOM   3105  HA  HIS A 855      18.514  63.595  15.258  1.00  0.00     0.088 H 
ATOM   3106  C   HIS A 855      18.610  61.446  15.391  1.00 16.38     0.241 C 
ATOM   3107  O   HIS A 855      17.839  60.528  15.678  1.00 14.27    -0.271 OA
ATOM   3108  CB  HIS A 855      19.576  63.091  17.072  1.00 16.13     0.002 C 
ATOM   3109  HB1 HIS A 855      19.432  64.086  17.555  1.00  0.00     0.046 H 
ATOM   3110  HB2 HIS A 855      20.544  63.274  16.549  1.00  0.00     0.046 H 
ATOM   3111  CG  HIS A 855      19.733  62.016  18.114  1.00 18.95     0.028 A 
ATOM   3112  CD2 HIS A 855      20.679  61.056  18.230  1.00 19.65    -0.000 A 
ATOM   3113  HD2 HIS A 855      21.538  60.894  17.557  1.00  0.00     0.114 H 
ATOM   3114  ND1 HIS A 855      18.821  61.870  19.143  1.00 20.65    -0.354 N 
ATOM   3115  HD1 HIS A 855      17.992  62.439  19.316  1.00  0.00     0.166 HD
ATOM   3116  CE1 HIS A 855      19.247  60.837  19.859  1.00 19.34     0.040 A 
ATOM   3117  HE1 HIS A 855      18.740  60.455  20.761  1.00  0.00     0.140 H 
ATOM   3118  NE2 HIS A 855      20.363  60.320  19.351  1.00 19.17    -0.360 N 
ATOM   3119  HE2 HIS A 855      20.887  59.527  19.722  1.00  0.00     0.166 HD
ATOM   3120  N   ASN A 856      19.550  61.338  14.449  1.00 12.96    -0.346 N 
ATOM   3121  HN  ASN A 856      20.078  62.174  14.199  1.00  0.00     0.163 HD
ATOM   3122  CA  ASN A 856      19.864  60.102  13.761  1.00 12.00     0.097 C 
ATOM   3123  HA  ASN A 856      20.659  60.341  13.016  1.00  0.00     0.088 H 
ATOM   3124  C   ASN A 856      18.662  59.531  12.965  1.00 15.70     0.241 C 
ATOM   3125  O   ASN A 856      18.307  58.359  13.092  1.00 17.35    -0.271 OA
ATOM   3126  CB  ASN A 856      20.474  59.079  14.754  1.00 16.07     0.036 C 
ATOM   3127  HB1 ASN A 856      21.107  59.605  15.506  1.00  0.00     0.051 H 
ATOM   3128  HB2 ASN A 856      19.679  58.669  15.419  1.00  0.00     0.051 H 
ATOM   3129  CG  ASN A 856      21.245  57.961  14.124  1.00 50.18     0.217 C 
ATOM   3130  ND2 ASN A 856      21.344  56.855  14.847  1.00 37.39    -0.370 N 
ATOM   3131 1HD2 ASN A 856      21.869  56.093  14.418  1.00  0.00     0.159 HD
ATOM   3132 2HD2 ASN A 856      20.927  56.768  15.774  1.00  0.00     0.159 HD
ATOM   3133  OD1 ASN A 856      21.751  58.067  13.000  1.00 52.85    -0.274 OA
ATOM   3134  N   ARG A 857      18.027  60.377  12.161  1.00 11.44    -0.346 N 
ATOM   3135  HN  ARG A 857      18.279  61.365  12.186  1.00  0.00     0.163 HD
ATOM   3136  CA  ARG A 857      16.976  59.935  11.239  1.00  9.95     0.089 C 
ATOM   3137  HA  ARG A 857      16.463  59.042  11.667  1.00  0.00     0.087 H 
ATOM   3138  C   ARG A 857      17.706  59.532   9.962  1.00 12.63     0.241 C 
ATOM   3139  O   ARG A 857      18.531  60.291   9.449  1.00 13.23    -0.271 OA
ATOM   3140  CB  ARG A 857      15.941  61.030  10.967  1.00 10.43    -0.036 C 
ATOM   3141  HB1 ARG A 857      15.365  60.825  10.035  1.00  0.00     0.036 H 
ATOM   3142  HB2 ARG A 857      16.428  61.986  10.662  1.00  0.00     0.036 H 
ATOM   3143  CG  ARG A 857      15.010  61.232  12.171  1.00 12.14    -0.048 C 
ATOM   3144  HG1 ARG A 857      14.378  60.329  12.340  1.00  0.00     0.035 H 
ATOM   3145  HG2 ARG A 857      15.588  61.232  13.125  1.00  0.00     0.035 H 
ATOM   3146  CD  ARG A 857      14.157  62.473  12.059  1.00 15.27     0.009 C 
ATOM   3147  HD1 ARG A 857      13.323  62.457  12.799  1.00  0.00     0.064 H 
ATOM   3148  HD2 ARG A 857      13.559  62.468  11.118  1.00  0.00     0.064 H 
ATOM   3149  NE  ARG A 857      14.947  63.701  12.178  1.00 26.95    -0.227 N 
ATOM   3150  HE  ARG A 857      15.422  63.875  13.064  1.00  0.00     0.177 HD
ATOM   3151  CZ  ARG A 857      15.089  64.606  11.211  1.00 38.40     0.665 C 
ATOM   3152  NH1 ARG A 857      14.499  64.432  10.035  1.00 18.51    -0.235 N 
ATOM   3153 1HH1 ARG A 857      14.608  65.125   9.295  1.00  0.00     0.174 HD
ATOM   3154 2HH1 ARG A 857      13.938  63.595   9.878  1.00  0.00     0.174 HD
ATOM   3155  NH2 ARG A 857      15.817  65.693  11.415  1.00 32.41    -0.235 N 
ATOM   3156 1HH2 ARG A 857      15.926  66.386  10.675  1.00  0.00     0.174 HD
ATOM   3157 2HH2 ARG A 857      16.270  65.827  12.319  1.00  0.00     0.174 HD
ATOM   3158  N   ARG A 858      17.447  58.322   9.494  1.00  9.20    -0.346 N 
ATOM   3159  HN  ARG A 858      16.736  57.755   9.956  1.00  0.00     0.163 HD
ATOM   3160  CA  ARG A 858      18.152  57.771   8.329  1.00  8.67     0.089 C 
ATOM   3161  HA  ARG A 858      18.762  58.582   7.867  1.00  0.00     0.087 H 
ATOM   3162  C   ARG A 858      17.205  57.231   7.287  1.00 11.66     0.241 C 
ATOM   3163  O   ARG A 858      16.137  56.725   7.632  1.00 11.53    -0.271 OA
ATOM   3164  CB  ARG A 858      19.099  56.657   8.806  1.00 11.70    -0.036 C 
ATOM   3165  HB1 ARG A 858      18.793  55.670   8.386  1.00  0.00     0.036 H 
ATOM   3166  HB2 ARG A 858      18.951  56.449   9.891  1.00  0.00     0.036 H 
ATOM   3167  CG  ARG A 858      20.556  56.940   8.507  1.00 30.73    -0.048 C 
ATOM   3168  HG1 ARG A 858      20.845  57.972   8.816  1.00  0.00     0.035 H 
ATOM   3169  HG2 ARG A 858      20.739  57.033   7.411  1.00  0.00     0.035 H 
ATOM   3170  CD  ARG A 858      21.456  55.900   9.134  1.00 39.35     0.009 C 
ATOM   3171  HD1 ARG A 858      22.210  55.527   8.402  1.00  0.00     0.064 H 
ATOM   3172  HD2 ARG A 858      20.903  54.950   9.320  1.00  0.00     0.064 H 
ATOM   3173  NE  ARG A 858      22.101  56.385  10.357  1.00 46.19    -0.227 N 
ATOM   3174  HE  ARG A 858      21.751  57.249  10.771  1.00  0.00     0.177 HD
ATOM   3175  CZ  ARG A 858      23.114  55.771  10.962  1.00 54.24     0.665 C 
ATOM   3176  NH1 ARG A 858      23.619  54.652  10.458  1.00 38.36    -0.235 N 
ATOM   3177 1HH1 ARG A 858      24.396  54.181  10.922  1.00  0.00     0.174 HD
ATOM   3178 2HH1 ARG A 858      23.211  54.258   9.610  1.00  0.00     0.174 HD
ATOM   3179  NH2 ARG A 858      23.644  56.283  12.064  1.00 41.28    -0.235 N 
ATOM   3180 1HH2 ARG A 858      24.421  55.812  12.528  1.00  0.00     0.174 HD
ATOM   3181 2HH2 ARG A 858      23.256  57.143  12.451  1.00  0.00     0.174 HD
ATOM   3182  N   LEU A 859      17.608  57.326   6.003  1.00  9.17    -0.346 N 
ATOM   3183  HN  LEU A 859      18.493  57.789   5.797  1.00  0.00     0.163 HD
ATOM   3184  CA  LEU A 859      16.822  56.791   4.904  1.00  9.13     0.089 C 
ATOM   3185  HA  LEU A 859      15.755  56.728   5.223  1.00  0.00     0.087 H 
ATOM   3186  C   LEU A 859      17.341  55.384   4.653  1.00 10.77     0.241 C 
ATOM   3187  O   LEU A 859      18.474  55.203   4.195  1.00 11.90    -0.271 OA
ATOM   3188  CB  LEU A 859      16.911  57.672   3.643  1.00  9.46    -0.035 C 
ATOM   3189  HB1 LEU A 859      16.891  58.751   3.923  1.00  0.00     0.037 H 
ATOM   3190  HB2 LEU A 859      17.931  57.607   3.198  1.00  0.00     0.037 H 
ATOM   3191  CG  LEU A 859      15.851  57.380   2.583  1.00 13.33    -0.059 C 
ATOM   3192  HG  LEU A 859      15.851  56.282   2.390  1.00  0.00     0.039 H 
ATOM   3193  CD1 LEU A 859      14.439  57.779   3.070  1.00 14.09    -0.073 C 
ATOM   3194 1HD1 LEU A 859      14.188  57.262   4.026  1.00  0.00     0.028 H 
ATOM   3195 2HD1 LEU A 859      13.666  57.597   2.287  1.00  0.00     0.028 H 
ATOM   3196 3HD1 LEU A 859      14.331  58.885   3.159  1.00  0.00     0.028 H 
ATOM   3197  CD2 LEU A 859      16.195  58.088   1.274  1.00 13.33    -0.073 C 
ATOM   3198 1HD2 LEU A 859      17.213  57.800   0.923  1.00  0.00     0.028 H 
ATOM   3199 2HD2 LEU A 859      16.087  59.194   1.363  1.00  0.00     0.028 H 
ATOM   3200 3HD2 LEU A 859      15.422  57.906   0.491  1.00  0.00     0.028 H 
ATOM   3201  N   LEU A 860      16.521  54.384   4.981  1.00  7.44    -0.346 N 
ATOM   3202  HN  LEU A 860      15.571  54.604   5.280  1.00  0.00     0.163 HD
ATOM   3203  CA  LEU A 860      16.939  52.983   4.926  1.00  5.55     0.089 C 
ATOM   3204  HA  LEU A 860      17.969  52.949   4.501  1.00  0.00     0.087 H 
ATOM   3205  C   LEU A 860      16.046  52.105   4.060  1.00  7.48     0.241 C 
ATOM   3206  O   LEU A 860      14.901  52.431   3.820  1.00  7.73    -0.271 OA
ATOM   3207  CB  LEU A 860      16.999  52.424   6.359  1.00  5.37    -0.035 C 
ATOM   3208  HB1 LEU A 860      15.977  52.424   6.804  1.00  0.00     0.037 H 
ATOM   3209  HB2 LEU A 860      17.207  51.329   6.326  1.00  0.00     0.037 H 
ATOM   3210  CG  LEU A 860      17.994  53.116   7.334  1.00  8.02    -0.059 C 
ATOM   3211  HG  LEU A 860      17.814  54.215   7.280  1.00  0.00     0.039 H 
ATOM   3212  CD1 LEU A 860      17.728  52.671   8.771  1.00  5.55    -0.073 C 
ATOM   3213 1HD1 LEU A 860      18.441  53.167   9.470  1.00  0.00     0.028 H 
ATOM   3214 2HD1 LEU A 860      17.751  51.561   8.873  1.00  0.00     0.028 H 
ATOM   3215 3HD1 LEU A 860      16.667  52.843   9.069  1.00  0.00     0.028 H 
ATOM   3216  CD2 LEU A 860      19.457  52.859   6.927  1.00  8.45    -0.073 C 
ATOM   3217 1HD2 LEU A 860      20.170  53.355   7.626  1.00  0.00     0.028 H 
ATOM   3218 2HD2 LEU A 860      19.645  53.161   5.870  1.00  0.00     0.028 H 
ATOM   3219 3HD2 LEU A 860      19.669  51.768   6.835  1.00  0.00     0.028 H 
ATOM   3220  N   TRP A 861      16.586  50.967   3.641  1.00  4.80    -0.346 N 
ATOM   3221  HN  TRP A 861      17.539  50.763   3.943  1.00  0.00     0.163 HD
ATOM   3222  CA  TRP A 861      15.936  49.990   2.790  1.00  4.50     0.093 C 
ATOM   3223  HA  TRP A 861      15.231  50.513   2.102  1.00  0.00     0.088 H 
ATOM   3224  C   TRP A 861      15.177  48.962   3.590  1.00  6.48     0.241 C 
ATOM   3225  O   TRP A 861      15.627  48.554   4.658  1.00  4.68    -0.271 OA
ATOM   3226  CB  TRP A 861      16.963  49.241   1.974  1.00  4.27    -0.012 C 
ATOM   3227  HB1 TRP A 861      17.602  48.621   2.645  1.00  0.00     0.044 H 
ATOM   3228  HB2 TRP A 861      16.465  48.441   1.378  1.00  0.00     0.044 H 
ATOM   3229  CG  TRP A 861      17.817  50.074   1.089  1.00  5.83    -0.028 A 
ATOM   3230  CD1 TRP A 861      19.126  50.401   1.274  1.00  7.77    -0.016 A 
ATOM   3231  HD1 TRP A 861      19.735  50.108   2.146  1.00  0.00     0.112 H 
ATOM   3232  CD2 TRP A 861      17.431  50.630  -0.166  1.00  6.15    -0.002 A 
ATOM   3233  CE2 TRP A 861      18.561  51.299  -0.696  1.00  9.04     0.042 A 
ATOM   3234  CE3 TRP A 861      16.226  50.653  -0.889  1.00  6.62    -0.070 A 
ATOM   3235  HE3 TRP A 861      15.321  50.166  -0.490  1.00  0.00     0.084 H 
ATOM   3236  NE1 TRP A 861      19.578  51.153   0.208  1.00  8.21    -0.365 N 
ATOM   3237  HE1 TRP A 861      20.518  51.537   0.110  1.00  0.00     0.165 HD
ATOM   3238  CZ2 TRP A 861      18.524  51.966  -1.925  1.00  8.73    -0.056 A 
ATOM   3239  HZ2 TRP A 861      19.422  52.454  -2.340  1.00  0.00     0.086 H 
ATOM   3240  CZ3 TRP A 861      16.199  51.303  -2.119  1.00  7.99    -0.082 A 
ATOM   3241  HZ3 TRP A 861      15.279  51.278  -2.727  1.00  0.00     0.083 H 
ATOM   3242  CH2 TRP A 861      17.324  51.989  -2.596  1.00  8.35    -0.081 A 
ATOM   3243  HH2 TRP A 861      17.245  52.563  -3.535  1.00  0.00     0.083 H 
ATOM   3244  N   HIS A 862      14.058  48.515   3.044  1.00  3.73    -0.346 N 
ATOM   3245  HN  HIS A 862      13.723  48.983   2.202  1.00  0.00     0.163 HD
ATOM   3246  CA  HIS A 862      13.273  47.407   3.557  1.00  4.08     0.094 C 
ATOM   3247  HA  HIS A 862      13.951  46.742   4.141  1.00  0.00     0.088 H 
ATOM   3248  C   HIS A 862      12.760  46.623   2.355  1.00  5.43     0.241 C 
ATOM   3249  O   HIS A 862      11.932  47.141   1.585  1.00  5.14    -0.271 OA
ATOM   3250  CB  HIS A 862      12.110  47.836   4.478  1.00  4.18     0.002 C 
ATOM   3251  HB1 HIS A 862      11.452  48.583   3.976  1.00  0.00     0.046 H 
ATOM   3252  HB2 HIS A 862      12.476  48.463   5.324  1.00  0.00     0.046 H 
ATOM   3253  CG  HIS A 862      11.322  46.668   4.972  1.00  7.02     0.028 A 
ATOM   3254  CD2 HIS A 862      10.287  46.004   4.399  1.00  8.43    -0.000 A 
ATOM   3255  HD2 HIS A 862       9.811  46.236   3.432  1.00  0.00     0.114 H 
ATOM   3256  ND1 HIS A 862      11.646  46.041   6.170  1.00  8.67    -0.354 N 
ATOM   3257  HD1 HIS A 862      12.393  46.296   6.816  1.00  0.00     0.166 HD
ATOM   3258  CE1 HIS A 862      10.781  45.040   6.299  1.00  8.53     0.040 A 
ATOM   3259  HE1 HIS A 862      10.759  44.347   7.157  1.00  0.00     0.140 H 
ATOM   3260  NE2 HIS A 862       9.944  44.977   5.265  1.00  8.72    -0.360 N 
ATOM   3261  HE2 HIS A 862       9.192  44.300   5.135  1.00  0.00     0.166 HD
ATOM   3262  N   GLY A 863      13.254  45.383   2.223  1.00  4.23    -0.351 N 
ATOM   3263  HN  GLY A 863      13.961  45.069   2.887  1.00  0.00     0.163 HD
ATOM   3264  CA  GLY A 863      12.827  44.461   1.173  1.00  5.75     0.069 C 
ATOM   3265  HA1 GLY A 863      12.488  45.003   0.259  1.00  0.00     0.078 H 
ATOM   3266  HA2 GLY A 863      13.689  43.910   0.730  1.00  0.00     0.078 H 
ATOM   3267  C   GLY A 863      11.762  43.514   1.695  1.00  9.12     0.236 C 
ATOM   3268  O   GLY A 863      11.757  43.134   2.875  1.00  8.96    -0.272 OA
ATOM   3269  N   SER A 864      10.844  43.124   0.811  1.00  6.57    -0.344 N 
ATOM   3270  HN  SER A 864      10.880  43.495  -0.138  1.00  0.00     0.163 HD
ATOM   3271  CA  SER A 864       9.787  42.179   1.165  1.00  5.81     0.109 C 
ATOM   3272  HA  SER A 864      10.210  41.385   1.824  1.00  0.00     0.090 H 
ATOM   3273  C   SER A 864       9.246  41.541  -0.104  1.00  9.36     0.243 C 
ATOM   3274  O   SER A 864       9.370  42.136  -1.188  1.00  7.81    -0.271 OA
ATOM   3275  CB  SER A 864       8.654  42.899   1.906  1.00  7.38     0.044 C 
ATOM   3276  HB1 SER A 864       8.031  43.509   1.211  1.00  0.00     0.077 H 
ATOM   3277  HB2 SER A 864       9.042  43.721   2.552  1.00  0.00     0.077 H 
ATOM   3278  OG  SER A 864       7.869  41.983   2.643  1.00  9.85    -0.398 OA
ATOM   3279  HG  SER A 864       7.167  42.429   3.102  1.00  0.00     0.209 HD
ATOM   3280  N   ARG A 865       8.598  40.371   0.038  1.00  8.78    -0.346 N 
ATOM   3281  HN  ARG A 865       8.553  39.934   0.958  1.00  0.00     0.163 HD
ATOM   3282  CA  ARG A 865       7.954  39.710  -1.105  1.00  8.89     0.089 C 
ATOM   3283  HA  ARG A 865       8.724  39.516  -1.888  1.00  0.00     0.087 H 
ATOM   3284  C   ARG A 865       6.863  40.623  -1.698  1.00  8.68     0.241 C 
ATOM   3285  O   ARG A 865       6.173  41.330  -0.953  1.00  6.50    -0.271 OA
ATOM   3286  CB  ARG A 865       7.352  38.371  -0.663  1.00 12.32    -0.036 C 
ATOM   3287  HB1 ARG A 865       6.661  38.515   0.200  1.00  0.00     0.036 H 
ATOM   3288  HB2 ARG A 865       6.626  37.995  -1.422  1.00  0.00     0.036 H 
ATOM   3289  CG  ARG A 865       8.398  37.307  -0.344  1.00 19.24    -0.048 C 
ATOM   3290  HG1 ARG A 865       9.153  37.674   0.390  1.00  0.00     0.035 H 
ATOM   3291  HG2 ARG A 865       9.081  37.124  -1.206  1.00  0.00     0.035 H 
ATOM   3292  CD  ARG A 865       7.731  36.035   0.124  1.00 30.60     0.009 C 
ATOM   3293  HD1 ARG A 865       7.076  36.219   1.007  1.00  0.00     0.064 H 
ATOM   3294  HD2 ARG A 865       6.954  35.692  -0.599  1.00  0.00     0.064 H 
ATOM   3295  NE  ARG A 865       8.707  34.987   0.394  1.00 35.02    -0.227 N 
ATOM   3296  HE  ARG A 865       9.162  34.983   1.307  1.00  0.00     0.177 HD
ATOM   3297  CZ  ARG A 865       9.042  34.038  -0.470  1.00 46.09     0.665 C 
ATOM   3298  NH1 ARG A 865       8.501  34.012  -1.687  1.00 32.66    -0.235 N 
ATOM   3299 1HH1 ARG A 865       8.759  33.282  -2.351  1.00  0.00     0.174 HD
ATOM   3300 2HH1 ARG A 865       7.816  34.722  -1.945  1.00  0.00     0.174 HD
ATOM   3301  NH2 ARG A 865       9.931  33.117  -0.136  1.00 37.79    -0.235 N 
ATOM   3302 1HH2 ARG A 865      10.189  32.387  -0.800  1.00  0.00     0.174 HD
ATOM   3303 2HH2 ARG A 865      10.345  33.137   0.796  1.00  0.00     0.174 HD
ATOM   3304  N   THR A 866       6.722  40.621  -3.052  1.00  7.59    -0.344 N 
ATOM   3305  HN  THR A 866       7.332  40.024  -3.610  1.00  0.00     0.163 HD
ATOM   3306  CA  THR A 866       5.731  41.441  -3.729  1.00  7.69     0.113 C 
ATOM   3307  HA  THR A 866       6.026  42.507  -3.589  1.00  0.00     0.091 H 
ATOM   3308  C   THR A 866       4.328  41.261  -3.100  1.00 11.70     0.243 C 
ATOM   3309  O   THR A 866       3.623  42.241  -2.910  1.00 14.36    -0.271 OA
ATOM   3310  CB  THR A 866       5.758  41.147  -5.250  1.00 14.87     0.060 C 
ATOM   3311  HB  THR A 866       5.543  40.066  -5.421  1.00  0.00     0.086 H 
ATOM   3312  CG2 THR A 866       4.758  41.979  -6.002  1.00 18.85    -0.050 C 
ATOM   3313 1HG2 THR A 866       3.744  41.737  -5.607  1.00  0.00     0.031 H 
ATOM   3314 2HG2 THR A 866       4.833  41.850  -7.107  1.00  0.00     0.031 H 
ATOM   3315 3HG2 THR A 866       4.988  43.069  -5.964  1.00  0.00     0.031 H 
ATOM   3316  OG1 THR A 866       7.066  41.459  -5.760  1.00 17.23    -0.393 OA
ATOM   3317  HG1 THR A 866       7.698  40.933  -5.285  1.00  0.00     0.210 HD
ATOM   3318  N   THR A 867       3.992  40.021  -2.707  1.00 10.70    -0.344 N 
ATOM   3319  HN  THR A 867       4.689  39.291  -2.852  1.00  0.00     0.163 HD
ATOM   3320  CA  THR A 867       2.721  39.607  -2.089  1.00 11.49     0.113 C 
ATOM   3321  HA  THR A 867       1.910  39.932  -2.781  1.00  0.00     0.091 H 
ATOM   3322  C   THR A 867       2.426  40.272  -0.718  1.00 15.64     0.243 C 
ATOM   3323  O   THR A 867       1.295  40.165  -0.233  1.00 18.65    -0.271 OA
ATOM   3324  CB  THR A 867       2.627  38.069  -1.992  1.00 17.09     0.060 C 
ATOM   3325  HB  THR A 867       1.759  37.814  -1.340  1.00  0.00     0.086 H 
ATOM   3326  CG2 THR A 867       2.417  37.417  -3.330  1.00 19.21    -0.050 C 
ATOM   3327 1HG2 THR A 867       1.494  37.823  -3.805  1.00  0.00     0.031 H 
ATOM   3328 2HG2 THR A 867       2.397  36.305  -3.257  1.00  0.00     0.031 H 
ATOM   3329 3HG2 THR A 867       3.309  37.519  -3.991  1.00  0.00     0.031 H 
ATOM   3330  OG1 THR A 867       3.814  37.547  -1.381  1.00 18.42    -0.393 OA
ATOM   3331  HG1 THR A 867       3.947  37.959  -0.535  1.00  0.00     0.210 HD
ATOM   3332  N   ASN A 868       3.426  40.950  -0.103  1.00 10.14    -0.345 N 
ATOM   3333  HN  ASN A 868       4.339  40.967  -0.557  1.00  0.00     0.163 HD
ATOM   3334  CA  ASN A 868       3.283  41.658   1.167  1.00  9.24     0.097 C 
ATOM   3335  HA  ASN A 868       2.446  41.187   1.733  1.00  0.00     0.088 H 
ATOM   3336  C   ASN A 868       2.972  43.147   1.012  1.00 10.66     0.241 C 
ATOM   3337  O   ASN A 868       2.600  43.809   1.999  1.00  9.76    -0.271 OA
ATOM   3338  CB  ASN A 868       4.547  41.514   1.991  1.00 10.04     0.036 C 
ATOM   3339  HB1 ASN A 868       4.517  42.191   2.876  1.00  0.00     0.051 H 
ATOM   3340  HB2 ASN A 868       5.419  41.950   1.450  1.00  0.00     0.051 H 
ATOM   3341  CG  ASN A 868       4.841  40.105   2.415  1.00 28.86     0.217 C 
ATOM   3342  ND2 ASN A 868       6.097  39.807   2.656  1.00 18.42    -0.370 N 
ATOM   3343 1HD2 ASN A 868       6.297  38.849   2.944  1.00  0.00     0.159 HD
ATOM   3344 2HD2 ASN A 868       6.832  40.512   2.601  1.00  0.00     0.159 HD
ATOM   3345  OD1 ASN A 868       3.958  39.258   2.481  1.00 23.41    -0.274 OA
ATOM   3346  N   PHE A 869       3.154  43.693  -0.201  1.00  9.56    -0.346 N 
ATOM   3347  HN  PHE A 869       3.388  43.099  -0.996  1.00  0.00     0.163 HD
ATOM   3348  CA  PHE A 869       3.019  45.129  -0.384  1.00  9.98     0.093 C 
ATOM   3349  HA  PHE A 869       3.624  45.589   0.432  1.00  0.00     0.088 H 
ATOM   3350  C   PHE A 869       1.627  45.712  -0.229  1.00 14.25     0.241 C 
ATOM   3351  O   PHE A 869       1.566  46.844   0.257  1.00 12.80    -0.271 OA
ATOM   3352  CB  PHE A 869       3.666  45.593  -1.675  1.00 10.76    -0.014 C 
ATOM   3353  HB1 PHE A 869       3.190  46.502  -2.111  1.00  0.00     0.043 H 
ATOM   3354  HB2 PHE A 869       3.475  44.914  -2.539  1.00  0.00     0.043 H 
ATOM   3355  CG  PHE A 869       5.135  45.772  -1.358  1.00 11.79    -0.056 A 
ATOM   3356  CD1 PHE A 869       6.007  44.679  -1.366  1.00 11.50    -0.077 A 
ATOM   3357  HD1 PHE A 869       5.626  43.679  -1.635  1.00  0.00     0.084 H 
ATOM   3358  CD2 PHE A 869       5.630  47.012  -0.957  1.00 15.17    -0.077 A 
ATOM   3359  HD2 PHE A 869       4.960  47.888  -0.937  1.00  0.00     0.084 H 
ATOM   3360  CE1 PHE A 869       7.355  44.838  -1.038  1.00 12.33    -0.082 A 
ATOM   3361  HE1 PHE A 869       8.041  43.975  -1.085  1.00  0.00     0.083 H 
ATOM   3362  CE2 PHE A 869       6.966  47.155  -0.581  1.00 18.05    -0.082 A 
ATOM   3363  HE2 PHE A 869       7.335  48.131  -0.224  1.00  0.00     0.083 H 
ATOM   3364  CZ  PHE A 869       7.828  46.077  -0.655  1.00 15.16    -0.083 A 
ATOM   3365  HZ  PHE A 869       8.895  46.207  -0.408  1.00  0.00     0.083 H 
ATOM   3366  N   ALA A 870       0.525  44.977  -0.558  1.00 12.46    -0.346 N 
ATOM   3367  HN  ALA A 870       0.628  44.050  -0.971  1.00  0.00     0.163 HD
ATOM   3368  CA  ALA A 870      -0.810  45.536  -0.310  1.00 13.79     0.086 C 
ATOM   3369  HA  ALA A 870      -0.871  46.530  -0.811  1.00  0.00     0.086 H 
ATOM   3370  C   ALA A 870      -0.992  45.749   1.218  1.00 17.61     0.240 C 
ATOM   3371  O   ALA A 870      -1.505  46.780   1.653  1.00 17.71    -0.271 OA
ATOM   3372  CB  ALA A 870      -1.906  44.641  -0.886  1.00 14.78    -0.049 C 
ATOM   3373  HB1 ALA A 870      -1.775  44.488  -1.983  1.00  0.00     0.030 H 
ATOM   3374  HB2 ALA A 870      -2.921  45.035  -0.647  1.00  0.00     0.030 H 
ATOM   3375  HB3 ALA A 870      -1.966  43.669  -0.343  1.00  0.00     0.030 H 
ATOM   3376  N   GLY A 871      -0.478  44.820   2.009  1.00 14.14    -0.351 N 
ATOM   3377  HN  GLY A 871      -0.039  44.004   1.584  1.00  0.00     0.163 HD
ATOM   3378  CA  GLY A 871      -0.514  44.916   3.459  1.00 13.69     0.069 C 
ATOM   3379  HA1 GLY A 871      -0.227  43.945   3.926  1.00  0.00     0.078 H 
ATOM   3380  HA2 GLY A 871      -1.565  44.994   3.823  1.00  0.00     0.078 H 
ATOM   3381  C   GLY A 871       0.329  46.045   4.010  1.00 16.39     0.236 C 
ATOM   3382  O   GLY A 871      -0.152  46.820   4.846  1.00 14.90    -0.272 OA
ATOM   3383  N   ILE A 872       1.568  46.185   3.496  1.00 13.01    -0.346 N 
ATOM   3384  HN  ILE A 872       1.859  45.532   2.768  1.00  0.00     0.163 HD
ATOM   3385  CA  ILE A 872       2.528  47.218   3.917  1.00 13.05     0.092 C 
ATOM   3386  HA  ILE A 872       2.612  47.157   5.027  1.00  0.00     0.088 H 
ATOM   3387  C   ILE A 872       2.005  48.612   3.580  1.00 15.91     0.241 C 
ATOM   3388  O   ILE A 872       2.117  49.512   4.405  1.00 13.44    -0.271 OA
ATOM   3389  CB  ILE A 872       3.956  46.958   3.331  1.00 15.32    -0.030 C 
ATOM   3390  HB  ILE A 872       3.854  46.791   2.233  1.00  0.00     0.043 H 
ATOM   3391  CG1 ILE A 872       4.582  45.678   3.958  1.00 15.12    -0.063 C 
ATOM   3392 1HG1 ILE A 872       3.786  44.935   4.195  1.00  0.00     0.033 H 
ATOM   3393 2HG1 ILE A 872       4.956  45.894   4.986  1.00  0.00     0.033 H 
ATOM   3394  CG2 ILE A 872       4.874  48.180   3.545  1.00 13.51    -0.071 C 
ATOM   3395 1HG2 ILE A 872       4.426  49.097   3.096  1.00  0.00     0.028 H 
ATOM   3396 2HG2 ILE A 872       5.904  47.994   3.161  1.00  0.00     0.028 H 
ATOM   3397 3HG2 ILE A 872       5.120  48.327   4.623  1.00  0.00     0.028 H 
ATOM   3398  CD1 ILE A 872       5.687  45.024   3.116  1.00 13.73    -0.076 C 
ATOM   3399 1HD1 ILE A 872       6.135  44.107   3.565  1.00  0.00     0.027 H 
ATOM   3400 2HD1 ILE A 872       6.483  45.767   2.879  1.00  0.00     0.027 H 
ATOM   3401 3HD1 ILE A 872       5.313  44.808   2.088  1.00  0.00     0.027 H 
ATOM   3402  N   LEU A 873       1.431  48.790   2.381  1.00 12.49    -0.346 N 
ATOM   3403  HN  LEU A 873       1.359  48.011   1.726  1.00  0.00     0.163 HD
ATOM   3404  CA  LEU A 873       0.911  50.100   2.020  1.00 13.35     0.089 C 
ATOM   3405  HA  LEU A 873       1.676  50.843   2.346  1.00  0.00     0.087 H 
ATOM   3406  C   LEU A 873      -0.379  50.441   2.784  1.00 16.57     0.241 C 
ATOM   3407  O   LEU A 873      -0.509  51.561   3.272  1.00 16.80    -0.271 OA
ATOM   3408  CB  LEU A 873       0.766  50.264   0.501  1.00 13.60    -0.035 C 
ATOM   3409  HB1 LEU A 873       0.263  51.233   0.272  1.00  0.00     0.037 H 
ATOM   3410  HB2 LEU A 873       0.005  49.546   0.114  1.00  0.00     0.037 H 
ATOM   3411  CG  LEU A 873       2.073  50.141  -0.326  1.00 17.20    -0.059 C 
ATOM   3412  HG  LEU A 873       2.509  49.131  -0.144  1.00  0.00     0.039 H 
ATOM   3413  CD1 LEU A 873       1.784  50.278  -1.824  1.00 18.16    -0.073 C 
ATOM   3414 1HD1 LEU A 873       2.723  50.190  -2.418  1.00  0.00     0.028 H 
ATOM   3415 2HD1 LEU A 873       1.238  51.222  -2.054  1.00  0.00     0.028 H 
ATOM   3416 3HD1 LEU A 873       1.011  49.550  -2.163  1.00  0.00     0.028 H 
ATOM   3417  CD2 LEU A 873       3.106  51.193   0.090  1.00 20.59    -0.073 C 
ATOM   3418 1HD2 LEU A 873       4.045  51.105  -0.504  1.00  0.00     0.028 H 
ATOM   3419 2HD2 LEU A 873       3.312  51.151   1.185  1.00  0.00     0.028 H 
ATOM   3420 3HD2 LEU A 873       2.683  52.223   0.033  1.00  0.00     0.028 H 
ATOM   3421  N   SER A 874      -1.286  49.470   2.976  1.00 12.24    -0.344 N 
ATOM   3422  HN  SER A 874      -1.130  48.534   2.603  1.00  0.00     0.163 HD
ATOM   3423  CA  SER A 874      -2.502  49.776   3.729  1.00 12.58     0.109 C 
ATOM   3424  HA  SER A 874      -2.876  50.760   3.362  1.00  0.00     0.090 H 
ATOM   3425  C   SER A 874      -2.271  49.917   5.243  1.00 14.36     0.243 C 
ATOM   3426  O   SER A 874      -2.808  50.840   5.843  1.00 14.90    -0.271 OA
ATOM   3427  CB  SER A 874      -3.596  48.754   3.462  1.00 18.62     0.044 C 
ATOM   3428  HB1 SER A 874      -4.560  49.063   3.929  1.00  0.00     0.077 H 
ATOM   3429  HB2 SER A 874      -3.907  48.765   2.391  1.00  0.00     0.077 H 
ATOM   3430  OG  SER A 874      -3.221  47.455   3.873  1.00 25.29    -0.398 OA
ATOM   3431  HG  SER A 874      -3.904  46.817   3.706  1.00  0.00     0.209 HD
ATOM   3432  N   GLN A 875      -1.447  49.041   5.843  1.00 10.91    -0.346 N 
ATOM   3433  HN  GLN A 875      -0.939  48.374   5.262  1.00  0.00     0.163 HD
ATOM   3434  CA  GLN A 875      -1.244  49.000   7.294  1.00 11.29     0.090 C 
ATOM   3435  HA  GLN A 875      -2.058  49.608   7.753  1.00  0.00     0.087 H 
ATOM   3436  C   GLN A 875       0.074  49.569   7.800  1.00 14.37     0.240 C 
ATOM   3437  O   GLN A 875       0.204  49.790   8.994  1.00 16.66    -0.271 OA
ATOM   3438  CB  GLN A 875      -1.422  47.553   7.801  1.00 12.02    -0.030 C 
ATOM   3439  HB1 GLN A 875      -1.112  47.458   8.868  1.00  0.00     0.037 H 
ATOM   3440  HB2 GLN A 875      -0.674  46.868   7.338  1.00  0.00     0.037 H 
ATOM   3441  CG  GLN A 875      -2.848  47.039   7.591  1.00 26.40     0.011 C 
ATOM   3442  HG1 GLN A 875      -2.960  45.993   7.960  1.00  0.00     0.047 H 
ATOM   3443  HG2 GLN A 875      -3.061  46.867   6.510  1.00  0.00     0.047 H 
ATOM   3444  CD  GLN A 875      -3.878  47.956   8.216  1.00 37.02     0.215 C 
ATOM   3445  NE2 GLN A 875      -4.809  48.458   7.393  1.00 26.89    -0.370 N 
ATOM   3446 1HE2 GLN A 875      -5.503  49.076   7.814  1.00  0.00     0.159 HD
ATOM   3447 2HE2 GLN A 875      -4.889  48.171   6.417  1.00  0.00     0.159 HD
ATOM   3448  OE1 GLN A 875      -3.782  48.302   9.394  1.00 25.25    -0.274 OA
ATOM   3449  N   GLY A 876       1.028  49.787   6.891  1.00 10.39    -0.351 N 
ATOM   3450  HN  GLY A 876       0.805  49.616   5.910  1.00  0.00     0.163 HD
ATOM   3451  CA  GLY A 876       2.365  50.254   7.218  1.00  9.79     0.069 C 
ATOM   3452  HA1 GLY A 876       2.356  51.048   8.001  1.00  0.00     0.078 H 
ATOM   3453  HA2 GLY A 876       2.818  50.852   6.393  1.00  0.00     0.078 H 
ATOM   3454  C   GLY A 876       3.224  49.070   7.609  1.00 13.49     0.236 C 
ATOM   3455  O   GLY A 876       2.730  47.942   7.705  1.00 13.95    -0.272 OA
ATOM   3456  N   LEU A 877       4.507  49.303   7.821  1.00 10.58    -0.346 N 
ATOM   3457  HN  LEU A 877       4.890  50.230   7.638  1.00  0.00     0.163 HD
ATOM   3458  CA  LEU A 877       5.380  48.244   8.315  1.00 10.31     0.089 C 
ATOM   3459  HA  LEU A 877       5.209  47.326   7.706  1.00  0.00     0.087 H 
ATOM   3460  C   LEU A 877       4.959  47.958   9.775  1.00 13.19     0.241 C 
ATOM   3461  O   LEU A 877       4.715  48.892  10.555  1.00 13.18    -0.271 OA
ATOM   3462  CB  LEU A 877       6.854  48.621   8.230  1.00 10.19    -0.035 C 
ATOM   3463  HB1 LEU A 877       7.450  47.967   8.908  1.00  0.00     0.037 H 
ATOM   3464  HB2 LEU A 877       7.018  49.613   8.712  1.00  0.00     0.037 H 
ATOM   3465  CG  LEU A 877       7.476  48.617   6.822  1.00 12.61    -0.059 C 
ATOM   3466  HG  LEU A 877       6.875  49.303   6.180  1.00  0.00     0.039 H 
ATOM   3467  CD1 LEU A 877       8.880  49.128   6.851  1.00 12.90    -0.073 C 
ATOM   3468 1HD1 LEU A 877       8.897  50.139   7.320  1.00  0.00     0.028 H 
ATOM   3469 2HD1 LEU A 877       9.351  49.124   5.840  1.00  0.00     0.028 H 
ATOM   3470 3HD1 LEU A 877       9.577  48.418   7.354  1.00  0.00     0.028 H 
ATOM   3471  CD2 LEU A 877       7.453  47.225   6.176  1.00 12.44    -0.073 C 
ATOM   3472 1HD2 LEU A 877       6.405  46.844   6.154  1.00  0.00     0.028 H 
ATOM   3473 2HD2 LEU A 877       8.150  46.515   6.679  1.00  0.00     0.028 H 
ATOM   3474 3HD2 LEU A 877       7.924  47.221   5.165  1.00  0.00     0.028 H 
ATOM   3475  N   ARG A 878       4.786  46.680  10.089  1.00 11.51    -0.346 N 
ATOM   3476  HN  ARG A 878       4.990  45.975   9.381  1.00  0.00     0.163 HD
ATOM   3477  CA  ARG A 878       4.316  46.233  11.404  1.00 12.66     0.089 C 
ATOM   3478  HA  ARG A 878       4.164  47.130  12.049  1.00  0.00     0.087 H 
ATOM   3479  C   ARG A 878       5.320  45.320  12.080  1.00 15.69     0.241 C 
ATOM   3480  O   ARG A 878       6.243  44.814  11.433  1.00 14.44    -0.271 OA
ATOM   3481  CB  ARG A 878       2.959  45.492  11.265  1.00 13.21    -0.036 C 
ATOM   3482  HB1 ARG A 878       3.086  44.582  10.633  1.00  0.00     0.036 H 
ATOM   3483  HB2 ARG A 878       2.681  45.022  12.237  1.00  0.00     0.036 H 
ATOM   3484  CG  ARG A 878       1.790  46.336  10.739  1.00 20.59    -0.048 C 
ATOM   3485  HG1 ARG A 878       2.046  46.838   9.777  1.00  0.00     0.035 H 
ATOM   3486  HG2 ARG A 878       1.624  47.244  11.365  1.00  0.00     0.035 H 
ATOM   3487  CD  ARG A 878       0.515  45.494  10.616  1.00 24.33     0.009 C 
ATOM   3488  HD1 ARG A 878       0.242  45.030  11.592  1.00  0.00     0.064 H 
ATOM   3489  HD2 ARG A 878      -0.382  46.139  10.470  1.00  0.00     0.064 H 
ATOM   3490  NE  ARG A 878       0.620  44.484   9.559  1.00 28.20    -0.227 N 
ATOM   3491  HE  ARG A 878       1.471  44.478   8.996  1.00  0.00     0.177 HD
ATOM   3492  CZ  ARG A 878      -0.311  43.573   9.277  1.00 44.80     0.665 C 
ATOM   3493  NH1 ARG A 878      -1.437  43.523   9.981  1.00 26.44    -0.235 N 
ATOM   3494 1HH1 ARG A 878      -1.582  44.189  10.739  1.00  0.00     0.174 HD
ATOM   3495 2HH1 ARG A 878      -2.150  42.826   9.765  1.00  0.00     0.174 HD
ATOM   3496  NH2 ARG A 878      -0.122  42.705   8.289  1.00 31.22    -0.235 N 
ATOM   3497 1HH2 ARG A 878       0.742  42.743   7.749  1.00  0.00     0.174 HD
ATOM   3498 2HH2 ARG A 878      -0.835  42.008   8.073  1.00  0.00     0.174 HD
ATOM   3499  N   ILE A 879       5.119  45.106  13.388  1.00 14.30    -0.346 N 
ATOM   3500  HN  ILE A 879       4.356  45.608  13.843  1.00  0.00     0.163 HD
ATOM   3501  CA  ILE A 879       5.920  44.202  14.201  1.00 13.62     0.092 C 
ATOM   3502  HA  ILE A 879       6.904  44.020  13.709  1.00  0.00     0.088 H 
ATOM   3503  C   ILE A 879       5.121  42.897  14.267  1.00 16.11     0.241 C 
ATOM   3504  O   ILE A 879       3.883  42.938  14.293  1.00 15.87    -0.271 OA
ATOM   3505  CB  ILE A 879       6.140  44.825  15.620  1.00 16.97    -0.030 C 
ATOM   3506  HB  ILE A 879       5.155  45.189  15.994  1.00  0.00     0.043 H 
ATOM   3507  CG1 ILE A 879       7.084  46.025  15.528  1.00 17.89    -0.063 C 
ATOM   3508 1HG1 ILE A 879       6.954  46.551  14.554  1.00  0.00     0.033 H 
ATOM   3509 2HG1 ILE A 879       8.140  45.685  15.419  1.00  0.00     0.033 H 
ATOM   3510  CG2 ILE A 879       6.687  43.787  16.637  1.00 17.99    -0.071 C 
ATOM   3511 1HG2 ILE A 879       6.844  44.231  17.648  1.00  0.00     0.028 H 
ATOM   3512 2HG2 ILE A 879       7.618  43.304  16.259  1.00  0.00     0.028 H 
ATOM   3513 3HG2 ILE A 879       6.030  42.888  16.689  1.00  0.00     0.028 H 
ATOM   3514  CD1 ILE A 879       6.956  46.995  16.674  1.00 24.30    -0.076 C 
ATOM   3515 1HD1 ILE A 879       7.644  47.870  16.607  1.00  0.00     0.027 H 
ATOM   3516 2HD1 ILE A 879       7.086  46.469  17.648  1.00  0.00     0.027 H 
ATOM   3517 3HD1 ILE A 879       5.900  47.335  16.783  1.00  0.00     0.027 H 
ATOM   3518  N   ALA A 880       5.825  41.756  14.370  1.00 13.18    -0.346 N 
ATOM   3519  HN  ALA A 880       6.843  41.808  14.322  1.00  0.00     0.163 HD
ATOM   3520  CA  ALA A 880       5.207  40.451  14.546  1.00 13.25     0.086 C 
ATOM   3521  HA  ALA A 880       4.597  40.211  13.644  1.00  0.00     0.086 H 
ATOM   3522  C   ALA A 880       4.269  40.517  15.798  1.00 14.20     0.243 C 
ATOM   3523  O   ALA A 880       4.564  41.255  16.738  1.00 13.27    -0.271 OA
ATOM   3524  CB  ALA A 880       6.287  39.385  14.718  1.00 14.64    -0.049 C 
ATOM   3525  HB1 ALA A 880       6.955  39.338  13.826  1.00  0.00     0.030 H 
ATOM   3526  HB2 ALA A 880       5.845  38.388  14.951  1.00  0.00     0.030 H 
ATOM   3527  HB3 ALA A 880       6.868  39.539  15.657  1.00  0.00     0.030 H 
ATOM   3528  N   PRO A 881       3.104  39.855  15.807  1.00 13.05    -0.337 N 
ATOM   3529  CA  PRO A 881       2.183  39.993  16.960  1.00 13.81     0.092 C 
ATOM   3530  HA  PRO A 881       1.920  41.069  17.085  1.00  0.00     0.087 H 
ATOM   3531  C   PRO A 881       2.703  39.449  18.299  1.00 17.07     0.243 C 
ATOM   3532  O   PRO A 881       3.696  38.732  18.302  1.00 15.58    -0.271 OA
ATOM   3533  CB  PRO A 881       0.940  39.230  16.490  1.00 16.01    -0.036 C 
ATOM   3534  HB1 PRO A 881       0.344  38.777  17.316  1.00  0.00     0.036 H 
ATOM   3535  HB2 PRO A 881       0.127  39.883  16.095  1.00  0.00     0.036 H 
ATOM   3536  CG  PRO A 881       1.454  38.256  15.516  1.00 19.59    -0.048 C 
ATOM   3537  HG1 PRO A 881       0.667  37.811  14.863  1.00  0.00     0.035 H 
ATOM   3538  HG2 PRO A 881       1.797  37.298  15.973  1.00  0.00     0.035 H 
ATOM   3539  CD  PRO A 881       2.519  38.984  14.768  1.00 15.09    -0.001 C 
ATOM   3540  HD1 PRO A 881       2.168  39.517  13.854  1.00  0.00     0.064 H 
ATOM   3541  HD2 PRO A 881       3.251  38.329  14.239  1.00  0.00     0.064 H 
ATOM   3542  N   PRO A 882       2.030  39.734  19.456  1.00 16.30    -0.337 N 
ATOM   3543  CA  PRO A 882       2.515  39.191  20.735  1.00 16.13     0.091 C 
ATOM   3544  HA  PRO A 882       3.477  39.689  21.000  1.00  0.00     0.087 H 
ATOM   3545  C   PRO A 882       2.719  37.671  20.747  1.00 17.61     0.241 C 
ATOM   3546  O   PRO A 882       3.648  37.191  21.394  1.00 17.71    -0.271 OA
ATOM   3547  CB  PRO A 882       1.434  39.622  21.738  1.00 19.31    -0.036 C 
ATOM   3548  HB1 PRO A 882       0.691  38.827  21.979  1.00  0.00     0.036 H 
ATOM   3549  HB2 PRO A 882       1.806  39.761  22.780  1.00  0.00     0.036 H 
ATOM   3550  CG  PRO A 882       0.842  40.850  21.130  1.00 24.03    -0.048 C 
ATOM   3551  HG1 PRO A 882      -0.157  41.122  21.543  1.00  0.00     0.035 H 
ATOM   3552  HG2 PRO A 882       1.361  41.793  21.421  1.00  0.00     0.035 H 
ATOM   3553  CD  PRO A 882       0.838  40.589  19.651  1.00 18.83    -0.001 C 
ATOM   3554  HD1 PRO A 882       0.816  41.507  19.018  1.00  0.00     0.064 H 
ATOM   3555  HD2 PRO A 882      -0.112  40.157  19.259  1.00  0.00     0.064 H 
ATOM   3556  N   GLU A 883       1.865  36.916  20.018  1.00 14.31    -0.346 N 
ATOM   3557  HN  GLU A 883       1.143  37.399  19.483  1.00  0.00     0.163 HD
ATOM   3558  CA  GLU A 883       1.904  35.448  19.943  1.00 14.35     0.090 C 
ATOM   3559  HA  GLU A 883       1.882  35.048  20.983  1.00  0.00     0.087 H 
ATOM   3560  C   GLU A 883       3.174  34.918  19.253  1.00 14.49     0.241 C 
ATOM   3561  O   GLU A 883       3.558  33.768  19.485  1.00 13.85    -0.271 OA
ATOM   3562  CB  GLU A 883       0.664  34.891  19.185  1.00 16.01    -0.029 C 
ATOM   3563  HB1 GLU A 883       0.639  35.294  18.146  1.00  0.00     0.037 H 
ATOM   3564  HB2 GLU A 883       0.803  33.805  18.972  1.00  0.00     0.037 H 
ATOM   3565  CG  GLU A 883      -0.680  35.122  19.867  1.00 29.37     0.018 C 
ATOM   3566  HG1 GLU A 883      -1.377  34.291  19.611  1.00  0.00     0.049 H 
ATOM   3567  HG2 GLU A 883      -0.573  34.968  20.966  1.00  0.00     0.049 H 
ATOM   3568  CD  GLU A 883      -1.358  36.457  19.602  1.00 46.03     0.172 C 
ATOM   3569  OE1 GLU A 883      -2.467  36.663  20.143  1.00 47.52    -0.648 OA
ATOM   3570  OE2 GLU A 883      -0.797  37.292  18.854  1.00 33.44    -0.648 OA
ATOM   3571  N   ALA A 884       3.790  35.732  18.362  1.00 10.46    -0.346 N 
ATOM   3572  HN  ALA A 884       3.405  36.664  18.206  1.00  0.00     0.163 HD
ATOM   3573  CA  ALA A 884       4.985  35.333  17.612  1.00 10.14     0.086 C 
ATOM   3574  HA  ALA A 884       4.735  34.409  17.040  1.00  0.00     0.086 H 
ATOM   3575  C   ALA A 884       6.187  35.013  18.518  1.00 12.03     0.243 C 
ATOM   3576  O   ALA A 884       6.385  35.721  19.504  1.00 12.27    -0.271 OA
ATOM   3577  CB  ALA A 884       5.371  36.412  16.608  1.00 10.16    -0.049 C 
ATOM   3578  HB1 ALA A 884       4.500  36.644  15.952  1.00  0.00     0.030 H 
ATOM   3579  HB2 ALA A 884       6.277  36.134  16.021  1.00  0.00     0.030 H 
ATOM   3580  HB3 ALA A 884       5.776  37.324  17.106  1.00  0.00     0.030 H 
ATOM   3581  N   PRO A 885       7.026  33.994  18.172  1.00 11.62    -0.337 N 
ATOM   3582  CA  PRO A 885       8.202  33.707  19.028  1.00 13.17     0.091 C 
ATOM   3583  HA  PRO A 885       7.883  33.600  20.091  1.00  0.00     0.087 H 
ATOM   3584  C   PRO A 885       9.255  34.815  18.905  1.00 14.81     0.241 C 
ATOM   3585  O   PRO A 885       9.655  35.176  17.795  1.00 12.80    -0.271 OA
ATOM   3586  CB  PRO A 885       8.714  32.362  18.496  1.00 15.34    -0.036 C 
ATOM   3587  HB1 PRO A 885       9.808  32.203  18.643  1.00  0.00     0.036 H 
ATOM   3588  HB2 PRO A 885       8.377  31.481  19.091  1.00  0.00     0.036 H 
ATOM   3589  CG  PRO A 885       8.278  32.328  17.049  1.00 19.47    -0.048 C 
ATOM   3590  HG1 PRO A 885       9.032  32.741  16.339  1.00  0.00     0.035 H 
ATOM   3591  HG2 PRO A 885       8.240  31.303  16.612  1.00  0.00     0.035 H 
ATOM   3592  CD  PRO A 885       6.945  33.058  17.026  1.00 14.91    -0.001 C 
ATOM   3593  HD1 PRO A 885       6.055  32.387  17.045  1.00  0.00     0.064 H 
ATOM   3594  HD2 PRO A 885       6.707  33.546  16.052  1.00  0.00     0.064 H 
ATOM   3595  N   VAL A 886       9.682  35.380  20.040  1.00 12.56    -0.346 N 
ATOM   3596  HN  VAL A 886       9.285  35.096  20.936  1.00  0.00     0.163 HD
ATOM   3597  CA  VAL A 886      10.723  36.409  19.987  1.00 13.13     0.092 C 
ATOM   3598  HA  VAL A 886      10.379  37.180  19.259  1.00  0.00     0.088 H 
ATOM   3599  C   VAL A 886      12.056  35.817  19.426  1.00 13.57     0.241 C 
ATOM   3600  O   VAL A 886      12.788  36.513  18.719  1.00 10.76    -0.271 OA
ATOM   3601  CB  VAL A 886      10.885  37.116  21.344  1.00 18.66    -0.033 C 
ATOM   3602  HB  VAL A 886       9.865  37.381  21.709  1.00  0.00     0.042 H 
ATOM   3603  CG1 VAL A 886      11.507  36.192  22.360  1.00 19.62    -0.071 C 
ATOM   3604 1HG1 VAL A 886      11.624  36.704  23.343  1.00  0.00     0.028 H 
ATOM   3605 2HG1 VAL A 886      12.473  35.771  21.997  1.00  0.00     0.028 H 
ATOM   3606 3HG1 VAL A 886      10.934  35.240  22.457  1.00  0.00     0.028 H 
ATOM   3607  CG2 VAL A 886      11.680  38.417  21.210  1.00 18.76    -0.071 C 
ATOM   3608 1HG2 VAL A 886      11.797  38.929  22.193  1.00  0.00     0.028 H 
ATOM   3609 2HG2 VAL A 886      11.227  39.095  20.449  1.00  0.00     0.028 H 
ATOM   3610 3HG2 VAL A 886      12.667  38.243  20.721  1.00  0.00     0.028 H 
ATOM   3611  N   THR A 887      12.319  34.518  19.688  1.00 13.01    -0.344 N 
ATOM   3612  HN  THR A 887      11.650  33.976  20.234  1.00  0.00     0.163 HD
ATOM   3613  CA  THR A 887      13.549  33.865  19.204  1.00 14.20     0.113 C 
ATOM   3614  HA  THR A 887      14.381  34.593  19.349  1.00  0.00     0.091 H 
ATOM   3615  C   THR A 887      13.504  33.533  17.707  1.00 18.38     0.243 C 
ATOM   3616  O   THR A 887      14.502  33.066  17.166  1.00 18.93    -0.271 OA
ATOM   3617  CB  THR A 887      13.891  32.624  20.041  1.00 19.54     0.060 C 
ATOM   3618  HB  THR A 887      14.850  32.203  19.660  1.00  0.00     0.086 H 
ATOM   3619  CG2 THR A 887      14.064  32.926  21.528  1.00 15.27    -0.050 C 
ATOM   3620 1HG2 THR A 887      14.312  32.025  22.136  1.00  0.00     0.031 H 
ATOM   3621 2HG2 THR A 887      13.163  33.442  21.935  1.00  0.00     0.031 H 
ATOM   3622 3HG2 THR A 887      14.822  33.729  21.683  1.00  0.00     0.031 H 
ATOM   3623  OG1 THR A 887      12.865  31.655  19.825  1.00 20.58    -0.393 OA
ATOM   3624  HG1 THR A 887      13.077  30.887  20.343  1.00  0.00     0.210 HD
ATOM   3625  N   GLY A 888      12.356  33.765  17.059  1.00 15.11    -0.350 N 
ATOM   3626  HN  GLY A 888      11.560  34.117  17.592  1.00  0.00     0.163 HD
ATOM   3627  CA  GLY A 888      12.188  33.540  15.632  1.00 14.42     0.069 C 
ATOM   3628  HA1 GLY A 888      12.539  32.521  15.346  1.00  0.00     0.078 H 
ATOM   3629  HA2 GLY A 888      11.109  33.442  15.369  1.00  0.00     0.078 H 
ATOM   3630  C   GLY A 888      12.858  34.602  14.780  1.00 16.87     0.236 C 
ATOM   3631  O   GLY A 888      12.891  34.469  13.558  1.00 16.10    -0.272 OA
ATOM   3632  N   TYR A 889      13.397  35.667  15.424  1.00 12.59    -0.346 N 
ATOM   3633  HN  TYR A 889      13.378  35.660  16.444  1.00  0.00     0.163 HD
ATOM   3634  CA  TYR A 889      14.009  36.836  14.760  1.00 12.40     0.093 C 
ATOM   3635  HA  TYR A 889      14.254  36.560  13.708  1.00  0.00     0.088 H 
ATOM   3636  C   TYR A 889      15.304  37.210  15.482  1.00 14.97     0.241 C 
ATOM   3637  O   TYR A 889      15.333  37.219  16.706  1.00 13.42    -0.271 OA
ATOM   3638  CB  TYR A 889      13.011  38.036  14.742  1.00 12.32    -0.014 C 
ATOM   3639  HB1 TYR A 889      13.370  38.836  14.053  1.00  0.00     0.043 H 
ATOM   3640  HB2 TYR A 889      13.047  38.591  15.708  1.00  0.00     0.043 H 
ATOM   3641  CG  TYR A 889      11.586  37.641  14.405  1.00 12.92    -0.056 A 
ATOM   3642  CD1 TYR A 889      11.158  37.571  13.085  1.00 15.02    -0.074 A 
ATOM   3643  HD1 TYR A 889      11.856  37.837  12.273  1.00  0.00     0.084 H 
ATOM   3644  CD2 TYR A 889      10.682  37.287  15.407  1.00 13.16    -0.074 A 
ATOM   3645  HD2 TYR A 889      10.996  37.347  16.463  1.00  0.00     0.084 H 
ATOM   3646  CE1 TYR A 889       9.864  37.171  12.771  1.00 15.76    -0.051 A 
ATOM   3647  HE1 TYR A 889       9.544  37.109  11.717  1.00  0.00     0.087 H 
ATOM   3648  CE2 TYR A 889       9.397  36.861  15.106  1.00 13.35    -0.051 A 
ATOM   3649  HE2 TYR A 889       8.717  36.534  15.911  1.00  0.00     0.087 H 
ATOM   3650  CZ  TYR A 889       8.975  36.850  13.790  1.00 19.97     0.065 A 
ATOM   3651  OH  TYR A 889       7.702  36.437  13.506  1.00 15.19    -0.361 OA
ATOM   3652  HH  TYR A 889       7.094  36.218  14.203  1.00  0.00     0.217 HD
ATOM   3653  N   MET A 890      16.378  37.509  14.715  1.00 11.20    -0.346 N 
ATOM   3654  HN  MET A 890      16.256  37.547  13.703  1.00  0.00     0.163 HD
ATOM   3655  CA  MET A 890      17.711  37.781  15.269  1.00 11.15     0.090 C 
ATOM   3656  HA  MET A 890      18.071  36.824  15.712  1.00  0.00     0.087 H 
ATOM   3657  C   MET A 890      17.745  38.819  16.390  1.00 10.65     0.241 C 
ATOM   3658  O   MET A 890      18.442  38.617  17.382  1.00  9.80    -0.271 OA
ATOM   3659  CB  MET A 890      18.713  38.157  14.170  1.00 12.89    -0.030 C 
ATOM   3660  HB1 MET A 890      18.400  39.092  13.650  1.00  0.00     0.037 H 
ATOM   3661  HB2 MET A 890      18.652  37.444  13.315  1.00  0.00     0.037 H 
ATOM   3662  CG  MET A 890      20.122  38.270  14.674  1.00 16.01    -0.021 C 
ATOM   3663  HG1 MET A 890      20.400  37.385  15.293  1.00  0.00     0.049 H 
ATOM   3664  HG2 MET A 890      20.209  39.065  15.451  1.00  0.00     0.049 H 
ATOM   3665  SD  MET A 890      21.309  38.531  13.341  1.00 19.69    -0.173 SA
ATOM   3666  CE  MET A 890      22.814  38.577  14.284  1.00 17.23    -0.035 C 
ATOM   3667  HE1 MET A 890      23.548  38.738  13.460  1.00  0.00     0.041 H 
ATOM   3668  HE2 MET A 890      23.005  37.697  14.942  1.00  0.00     0.041 H 
ATOM   3669  HE3 MET A 890      22.845  39.317  15.117  1.00  0.00     0.041 H 
ATOM   3670  N   PHE A 891      17.029  39.926  16.207  1.00  8.17    -0.346 N 
ATOM   3671  HN  PHE A 891      16.503  40.035  15.340  1.00  0.00     0.163 HD
ATOM   3672  CA  PHE A 891      16.971  40.988  17.205  1.00  8.71     0.093 C 
ATOM   3673  HA  PHE A 891      17.609  40.664  18.060  1.00  0.00     0.088 H 
ATOM   3674  C   PHE A 891      15.568  41.171  17.747  1.00 10.32     0.241 C 
ATOM   3675  O   PHE A 891      15.201  42.246  18.229  1.00 10.46    -0.271 OA
ATOM   3676  CB  PHE A 891      17.585  42.286  16.658  1.00 10.08    -0.014 C 
ATOM   3677  HB1 PHE A 891      17.411  43.137  17.357  1.00  0.00     0.043 H 
ATOM   3678  HB2 PHE A 891      17.014  42.658  15.775  1.00  0.00     0.043 H 
ATOM   3679  CG  PHE A 891      19.041  42.144  16.336  1.00 10.38    -0.056 A 
ATOM   3680  CD1 PHE A 891      19.993  42.082  17.354  1.00 13.14    -0.077 A 
ATOM   3681  HD1 PHE A 891      19.670  42.145  18.407  1.00  0.00     0.084 H 
ATOM   3682  CD2 PHE A 891      19.472  42.044  15.018  1.00 11.97    -0.077 A 
ATOM   3683  HD2 PHE A 891      18.733  42.043  14.200  1.00  0.00     0.084 H 
ATOM   3684  CE1 PHE A 891      21.347  41.941  17.057  1.00 13.87    -0.082 A 
ATOM   3685  HE1 PHE A 891      22.087  41.885  17.873  1.00  0.00     0.083 H 
ATOM   3686  CE2 PHE A 891      20.835  41.945  14.721  1.00 14.04    -0.082 A 
ATOM   3687  HE2 PHE A 891      21.171  41.925  13.671  1.00  0.00     0.083 H 
ATOM   3688  CZ  PHE A 891      21.763  41.872  15.747  1.00 12.09    -0.083 A 
ATOM   3689  HZ  PHE A 891      22.835  41.759  15.514  1.00  0.00     0.083 H 
ATOM   3690  N   GLY A 892      14.815  40.087  17.746  1.00  9.51    -0.351 N 
ATOM   3691  HN  GLY A 892      15.178  39.224  17.342  1.00  0.00     0.163 HD
ATOM   3692  CA  GLY A 892      13.473  40.106  18.314  1.00 10.61     0.069 C 
ATOM   3693  HA1 GLY A 892      13.482  40.578  19.324  1.00  0.00     0.078 H 
ATOM   3694  HA2 GLY A 892      13.150  39.075  18.590  1.00  0.00     0.078 H 
ATOM   3695  C   GLY A 892      12.440  40.767  17.428  1.00 13.64     0.236 C 
ATOM   3696  O   GLY A 892      12.650  40.952  16.219  1.00 12.23    -0.272 OA
ATOM   3697  N   LYS A 893      11.327  41.142  18.046  1.00 11.40    -0.346 N 
ATOM   3698  HN  LYS A 893      11.287  41.099  19.064  1.00  0.00     0.163 HD
ATOM   3699  CA  LYS A 893      10.155  41.616  17.309  1.00 12.08     0.089 C 
ATOM   3700  HA  LYS A 893      10.214  41.164  16.292  1.00  0.00     0.087 H 
ATOM   3701  C   LYS A 893      10.140  43.123  17.114  1.00 11.72     0.240 C 
ATOM   3702  O   LYS A 893       9.625  43.881  17.921  1.00 10.72    -0.271 OA
ATOM   3703  CB  LYS A 893       8.868  41.082  17.953  1.00 15.16    -0.038 C 
ATOM   3704  HB1 LYS A 893       7.961  41.544  17.497  1.00  0.00     0.036 H 
ATOM   3705  HB2 LYS A 893       8.747  41.458  18.996  1.00  0.00     0.036 H 
ATOM   3706  CG  LYS A 893       8.806  39.545  17.897  1.00 22.81    -0.061 C 
ATOM   3707  HG1 LYS A 893       9.662  39.103  18.458  1.00  0.00     0.033 H 
ATOM   3708  HG2 LYS A 893       9.043  39.186  16.868  1.00  0.00     0.033 H 
ATOM   3709  CD  LYS A 893       7.479  38.936  18.382  1.00 23.30    -0.043 C 
ATOM   3710  HD1 LYS A 893       7.402  37.869  18.068  1.00  0.00     0.035 H 
ATOM   3711  HD2 LYS A 893       6.622  39.364  17.811  1.00  0.00     0.035 H 
ATOM   3712  CE  LYS A 893       7.243  39.066  19.859  1.00 26.02     0.080 C 
ATOM   3713  HE1 LYS A 893       8.062  38.588  20.446  1.00  0.00     0.075 H 
ATOM   3714  HE2 LYS A 893       7.376  40.119  20.202  1.00  0.00     0.075 H 
ATOM   3715  NZ  LYS A 893       5.916  38.534  20.248  1.00 19.11    -0.079 N 
ATOM   3716  HZ1 LYS A 893       5.756  38.622  21.251  1.00  0.00     0.274 HD
ATOM   3717  HZ2 LYS A 893       5.794  37.571  19.935  1.00  0.00     0.274 HD
ATOM   3718  HZ3 LYS A 893       5.167  38.971  19.711  1.00  0.00     0.274 HD
ATOM   3719  N   GLY A 894      10.779  43.521  16.035  1.00  8.16    -0.351 N 
ATOM   3720  HN  GLY A 894      11.249  42.813  15.471  1.00  0.00     0.163 HD
ATOM   3721  CA  GLY A 894      10.859  44.891  15.597  1.00  7.56     0.069 C 
ATOM   3722  HA1 GLY A 894      11.788  45.394  15.953  1.00  0.00     0.078 H 
ATOM   3723  HA2 GLY A 894      10.117  45.543  16.114  1.00  0.00     0.078 H 
ATOM   3724  C   GLY A 894      10.718  44.948  14.086  1.00  8.17     0.236 C 
ATOM   3725  O   GLY A 894      10.381  43.947  13.443  1.00  9.58    -0.272 OA
ATOM   3726  N   ILE A 895      10.983  46.108  13.522  1.00  7.22    -0.346 N 
ATOM   3727  HN  ILE A 895      11.234  46.885  14.133  1.00  0.00     0.163 HD
ATOM   3728  CA  ILE A 895      10.942  46.364  12.063  1.00  6.90     0.092 C 
ATOM   3729  HA  ILE A 895      10.549  45.448  11.563  1.00  0.00     0.088 H 
ATOM   3730  C   ILE A 895      12.399  46.552  11.632  1.00  7.08     0.241 C 
ATOM   3731  O   ILE A 895      13.106  47.415  12.166  1.00  4.66    -0.271 OA
ATOM   3732  CB  ILE A 895      10.047  47.562  11.645  1.00  9.55    -0.030 C 
ATOM   3733  HB  ILE A 895      10.529  48.492  12.027  1.00  0.00     0.043 H 
ATOM   3734  CG1 ILE A 895       8.626  47.488  12.256  1.00 11.13    -0.063 C 
ATOM   3735 1HG1 ILE A 895       8.058  46.639  11.810  1.00  0.00     0.033 H 
ATOM   3736 2HG1 ILE A 895       8.679  47.149  13.317  1.00  0.00     0.033 H 
ATOM   3737  CG2 ILE A 895      10.003  47.659  10.113  1.00  7.51    -0.071 C 
ATOM   3738 1HG2 ILE A 895       9.360  48.519   9.813  1.00  0.00     0.028 H 
ATOM   3739 2HG2 ILE A 895       9.676  46.704   9.640  1.00  0.00     0.028 H 
ATOM   3740 3HG2 ILE A 895      11.022  47.718   9.665  1.00  0.00     0.028 H 
ATOM   3741  CD1 ILE A 895       7.797  48.809  12.150  1.00 16.35    -0.076 C 
ATOM   3742 1HD1 ILE A 895       6.774  48.756  12.590  1.00  0.00     0.027 H 
ATOM   3743 2HD1 ILE A 895       7.744  49.148  11.089  1.00  0.00     0.027 H 
ATOM   3744 3HD1 ILE A 895       8.365  49.658  12.596  1.00  0.00     0.027 H 
ATOM   3745  N   TYR A 896      12.819  45.761  10.649  1.00  3.63    -0.346 N 
ATOM   3746  HN  TYR A 896      12.109  45.202  10.175  1.00  0.00     0.163 HD
ATOM   3747  CA  TYR A 896      14.178  45.613  10.185  1.00  3.45     0.093 C 
ATOM   3748  HA  TYR A 896      14.863  45.986  10.982  1.00  0.00     0.088 H 
ATOM   3749  C   TYR A 896      14.472  46.379   8.903  1.00  7.31     0.241 C 
ATOM   3750  O   TYR A 896      13.718  46.275   7.938  1.00  9.20    -0.271 OA
ATOM   3751  CB  TYR A 896      14.463  44.122   9.961  1.00  4.20    -0.014 C 
ATOM   3752  HB1 TYR A 896      13.703  43.680   9.275  1.00  0.00     0.043 H 
ATOM   3753  HB2 TYR A 896      15.380  43.991   9.340  1.00  0.00     0.043 H 
ATOM   3754  CG  TYR A 896      14.565  43.304  11.232  1.00  4.39    -0.056 A 
ATOM   3755  CD1 TYR A 896      13.447  43.093  12.044  1.00  4.71    -0.074 A 
ATOM   3756  HD1 TYR A 896      12.482  43.550  11.767  1.00  0.00     0.084 H 
ATOM   3757  CD2 TYR A 896      15.759  42.680  11.586  1.00  4.36    -0.074 A 
ATOM   3758  HD2 TYR A 896      16.654  42.832  10.959  1.00  0.00     0.084 H 
ATOM   3759  CE1 TYR A 896      13.531  42.311  13.205  1.00  5.25    -0.051 A 
ATOM   3760  HE1 TYR A 896      12.649  42.187  13.856  1.00  0.00     0.087 H 
ATOM   3761  CE2 TYR A 896      15.847  41.867  12.716  1.00  4.30    -0.051 A 
ATOM   3762  HE2 TYR A 896      16.796  41.363  12.964  1.00  0.00     0.087 H 
ATOM   3763  CZ  TYR A 896      14.731  41.695  13.529  1.00  8.47     0.065 A 
ATOM   3764  OH  TYR A 896      14.830  40.932  14.675  1.00  8.64    -0.361 OA
ATOM   3765  HH  TYR A 896      15.652  40.510  14.897  1.00  0.00     0.217 HD
ATOM   3766  N   PHE A 897      15.582  47.098   8.890  1.00  5.19    -0.346 N 
ATOM   3767  HN  PHE A 897      16.143  47.116   9.741  1.00  0.00     0.163 HD
ATOM   3768  CA  PHE A 897      16.066  47.873   7.738  1.00  5.10     0.093 C 
ATOM   3769  HA  PHE A 897      15.486  47.573   6.834  1.00  0.00     0.088 H 
ATOM   3770  C   PHE A 897      17.532  47.595   7.490  1.00  7.71     0.241 C 
ATOM   3771  O   PHE A 897      18.258  47.205   8.409  1.00  5.93    -0.271 OA
ATOM   3772  CB  PHE A 897      15.875  49.389   7.972  1.00  5.97    -0.014 C 
ATOM   3773  HB1 PHE A 897      16.310  49.969   7.125  1.00  0.00     0.043 H 
ATOM   3774  HB2 PHE A 897      16.533  49.738   8.802  1.00  0.00     0.043 H 
ATOM   3775  CG  PHE A 897      14.454  49.812   8.219  1.00  6.62    -0.056 A 
ATOM   3776  CD1 PHE A 897      13.907  49.753   9.504  1.00  9.47    -0.077 A 
ATOM   3777  HD1 PHE A 897      14.536  49.428  10.350  1.00  0.00     0.084 H 
ATOM   3778  CD2 PHE A 897      13.632  50.195   7.159  1.00  7.56    -0.077 A 
ATOM   3779  HD2 PHE A 897      14.042  50.229   6.135  1.00  0.00     0.084 H 
ATOM   3780  CE1 PHE A 897      12.579  50.099   9.728  1.00 10.99    -0.082 A 
ATOM   3781  HE1 PHE A 897      12.163  50.061  10.749  1.00  0.00     0.083 H 
ATOM   3782  CE2 PHE A 897      12.301  50.535   7.379  1.00  9.00    -0.082 A 
ATOM   3783  HE2 PHE A 897      11.660  50.838   6.534  1.00  0.00     0.083 H 
ATOM   3784  CZ  PHE A 897      11.781  50.491   8.668  1.00  8.14    -0.083 A 
ATOM   3785  HZ  PHE A 897      10.729  50.770   8.846  1.00  0.00     0.083 H 
ATOM   3786  N   ALA A 898      17.997  47.847   6.254  1.00  4.76    -0.346 N 
ATOM   3787  HN  ALA A 898      17.339  48.133   5.529  1.00  0.00     0.163 HD
ATOM   3788  CA  ALA A 898      19.410  47.726   5.913  1.00  4.90     0.086 C 
ATOM   3789  HA  ALA A 898      20.001  47.547   6.841  1.00  0.00     0.086 H 
ATOM   3790  C   ALA A 898      19.861  49.066   5.262  1.00  7.54     0.240 C 
ATOM   3791  O   ALA A 898      19.029  49.838   4.783  1.00  7.86    -0.271 OA
ATOM   3792  CB  ALA A 898      19.630  46.559   4.933  1.00  5.29    -0.049 C 
ATOM   3793  HB1 ALA A 898      19.307  45.599   5.399  1.00  0.00     0.030 H 
ATOM   3794  HB2 ALA A 898      20.683  46.512   4.570  1.00  0.00     0.030 H 
ATOM   3795  HB3 ALA A 898      19.127  46.737   3.954  1.00  0.00     0.030 H 
ATOM   3796  N   ASP A 899      21.156  49.355   5.301  1.00  4.55    -0.346 N 
ATOM   3797  HN  ASP A 899      21.774  48.747   5.838  1.00  0.00     0.163 HD
ATOM   3798  CA  ASP A 899      21.744  50.517   4.602  1.00  4.73     0.098 C 
ATOM   3799  HA  ASP A 899      20.900  51.197   4.338  1.00  0.00     0.088 H 
ATOM   3800  C   ASP A 899      22.382  50.054   3.268  1.00  9.99     0.241 C 
ATOM   3801  O   ASP A 899      22.852  50.885   2.485  1.00 12.45    -0.271 OA
ATOM   3802  CB  ASP A 899      22.717  51.329   5.463  1.00  4.69     0.043 C 
ATOM   3803  HB1 ASP A 899      22.149  51.878   6.250  1.00  0.00     0.052 H 
ATOM   3804  HB2 ASP A 899      23.119  52.182   4.868  1.00  0.00     0.052 H 
ATOM   3805  CG  ASP A 899      23.877  50.563   6.108  1.00 13.78     0.175 C 
ATOM   3806  OD1 ASP A 899      24.304  49.543   5.538  1.00 15.88    -0.648 OA
ATOM   3807  OD2 ASP A 899      24.418  51.048   7.133  1.00 12.90    -0.648 OA
ATOM   3808  N   MET A 900      22.375  48.728   3.017  1.00  7.71    -0.346 N 
ATOM   3809  HN  MET A 900      21.997  48.106   3.732  1.00  0.00     0.163 HD
ATOM   3810  CA  MET A 900      22.884  48.121   1.763  1.00  8.11     0.090 C 
ATOM   3811  HA  MET A 900      23.435  48.894   1.178  1.00  0.00     0.087 H 
ATOM   3812  C   MET A 900      21.665  47.656   0.961  1.00  8.70     0.241 C 
ATOM   3813  O   MET A 900      20.872  46.826   1.439  1.00  8.38    -0.271 OA
ATOM   3814  CB  MET A 900      23.829  46.926   2.048  1.00 10.18    -0.030 C 
ATOM   3815  HB1 MET A 900      23.287  46.122   2.599  1.00  0.00     0.037 H 
ATOM   3816  HB2 MET A 900      24.066  46.382   1.104  1.00  0.00     0.037 H 
ATOM   3817  CG  MET A 900      25.118  47.306   2.786  1.00 13.20    -0.021 C 
ATOM   3818  HG1 MET A 900      25.625  46.392   3.173  1.00  0.00     0.049 H 
ATOM   3819  HG2 MET A 900      24.876  47.815   3.748  1.00  0.00     0.049 H 
ATOM   3820  SD  MET A 900      26.287  48.313   1.815  1.00 16.84    -0.173 SA
ATOM   3821  CE  MET A 900      27.035  47.038   0.748  1.00 12.19    -0.035 C 
ATOM   3822  HE1 MET A 900      27.750  47.654   0.154  1.00  0.00     0.041 H 
ATOM   3823  HE2 MET A 900      26.316  46.429   0.152  1.00  0.00     0.041 H 
ATOM   3824  HE3 MET A 900      27.481  46.166   1.282  1.00  0.00     0.041 H 
ATOM   3825  N   VAL A 901      21.477  48.232  -0.237  1.00  5.20    -0.346 N 
ATOM   3826  HN  VAL A 901      22.140  48.932  -0.571  1.00  0.00     0.163 HD
ATOM   3827  CA  VAL A 901      20.337  47.868  -1.064  1.00  4.69     0.092 C 
ATOM   3828  HA  VAL A 901      19.428  48.169  -0.493  1.00  0.00     0.088 H 
ATOM   3829  C   VAL A 901      20.226  46.336  -1.284  1.00  5.65     0.241 C 
ATOM   3830  O   VAL A 901      19.120  45.792  -1.213  1.00  4.36    -0.271 OA
ATOM   3831  CB  VAL A 901      20.297  48.656  -2.390  1.00  6.23    -0.033 C 
ATOM   3832  HB  VAL A 901      20.418  49.736  -2.142  1.00  0.00     0.042 H 
ATOM   3833  CG1 VAL A 901      21.466  48.257  -3.312  1.00  6.38    -0.071 C 
ATOM   3834 1HG1 VAL A 901      22.457  48.379  -2.816  1.00  0.00     0.028 H 
ATOM   3835 2HG1 VAL A 901      21.427  48.816  -4.276  1.00  0.00     0.028 H 
ATOM   3836 3HG1 VAL A 901      21.335  47.221  -3.702  1.00  0.00     0.028 H 
ATOM   3837  CG2 VAL A 901      18.951  48.491  -3.063  1.00  4.71    -0.071 C 
ATOM   3838 1HG2 VAL A 901      18.105  48.780  -2.396  1.00  0.00     0.028 H 
ATOM   3839 2HG2 VAL A 901      18.820  47.455  -3.453  1.00  0.00     0.028 H 
ATOM   3840 3HG2 VAL A 901      18.912  49.050  -4.027  1.00  0.00     0.028 H 
ATOM   3841  N   SER A 902      21.347  45.668  -1.542  1.00  5.09    -0.344 N 
ATOM   3842  HN  SER A 902      22.233  46.173  -1.536  1.00  0.00     0.163 HD
ATOM   3843  CA  SER A 902      21.355  44.231  -1.835  1.00  5.80     0.109 C 
ATOM   3844  HA  SER A 902      20.598  44.051  -2.633  1.00  0.00     0.090 H 
ATOM   3845  C   SER A 902      20.960  43.369  -0.628  1.00  5.73     0.243 C 
ATOM   3846  O   SER A 902      20.347  42.340  -0.819  1.00  3.67    -0.271 OA
ATOM   3847  CB  SER A 902      22.710  43.808  -2.391  1.00  7.37     0.044 C 
ATOM   3848  HB1 SER A 902      22.696  42.748  -2.736  1.00  0.00     0.077 H 
ATOM   3849  HB2 SER A 902      22.923  44.305  -3.366  1.00  0.00     0.077 H 
ATOM   3850  OG  SER A 902      23.752  44.034  -1.455  1.00  5.84    -0.398 OA
ATOM   3851  HG  SER A 902      24.596  43.770  -1.801  1.00  0.00     0.209 HD
ATOM   3852  N   LYS A 903      21.293  43.806   0.600  1.00  3.56    -0.346 N 
ATOM   3853  HN  LYS A 903      21.854  44.653   0.690  1.00  0.00     0.163 HD
ATOM   3854  CA  LYS A 903      20.869  43.092   1.823  1.00  3.49     0.089 C 
ATOM   3855  HA  LYS A 903      21.238  42.042   1.757  1.00  0.00     0.087 H 
ATOM   3856  C   LYS A 903      19.342  43.055   1.905  1.00  5.85     0.241 C 
ATOM   3857  O   LYS A 903      18.769  41.988   2.121  1.00  8.40    -0.271 OA
ATOM   3858  CB  LYS A 903      21.470  43.732   3.085  1.00  3.92    -0.038 C 
ATOM   3859  HB1 LYS A 903      22.582  43.782   3.024  1.00  0.00     0.036 H 
ATOM   3860  HB2 LYS A 903      21.248  44.824   3.131  1.00  0.00     0.036 H 
ATOM   3861  CG  LYS A 903      21.013  43.016   4.363  1.00  4.06    -0.061 C 
ATOM   3862  HG1 LYS A 903      19.967  43.296   4.630  1.00  0.00     0.033 H 
ATOM   3863  HG2 LYS A 903      20.865  41.926   4.183  1.00  0.00     0.033 H 
ATOM   3864  CD  LYS A 903      21.963  43.258   5.530  1.00  4.69    -0.043 C 
ATOM   3865  HD1 LYS A 903      22.222  44.338   5.631  1.00  0.00     0.035 H 
ATOM   3866  HD2 LYS A 903      22.982  42.857   5.320  1.00  0.00     0.035 H 
ATOM   3867  CE  LYS A 903      21.394  42.693   6.829  1.00  8.48     0.080 C 
ATOM   3868  HE1 LYS A 903      21.015  41.653   6.698  1.00  0.00     0.075 H 
ATOM   3869  HE2 LYS A 903      20.434  43.185   7.110  1.00  0.00     0.075 H 
ATOM   3870  NZ  LYS A 903      22.408  42.783   7.925  1.00  9.92    -0.079 N 
ATOM   3871  HZ1 LYS A 903      22.028  42.405   8.793  1.00  0.00     0.274 HD
ATOM   3872  HZ2 LYS A 903      22.755  43.735   8.044  1.00  0.00     0.274 HD
ATOM   3873  HZ3 LYS A 903      23.286  42.333   7.668  1.00  0.00     0.274 HD
ATOM   3874  N   SER A 904      18.685  44.207   1.689  1.00  4.34    -0.344 N 
ATOM   3875  HN  SER A 904      19.222  45.059   1.527  1.00  0.00     0.163 HD
ATOM   3876  CA  SER A 904      17.230  44.277   1.679  1.00  3.94     0.109 C 
ATOM   3877  HA  SER A 904      16.847  43.731   2.573  1.00  0.00     0.090 H 
ATOM   3878  C   SER A 904      16.667  43.602   0.427  1.00  5.45     0.243 C 
ATOM   3879  O   SER A 904      15.662  42.937   0.526  1.00  4.71    -0.271 OA
ATOM   3880  CB  SER A 904      16.748  45.711   1.756  1.00  4.85     0.044 C 
ATOM   3881  HB1 SER A 904      15.740  45.829   1.295  1.00  0.00     0.077 H 
ATOM   3882  HB2 SER A 904      17.327  46.375   1.073  1.00  0.00     0.077 H 
ATOM   3883  OG  SER A 904      16.770  46.190   3.087  1.00  5.53    -0.398 OA
ATOM   3884  HG  SER A 904      16.468  47.089   3.135  1.00  0.00     0.209 HD
ATOM   3885  N   ALA A 905      17.332  43.746  -0.746  1.00  3.52    -0.346 N 
ATOM   3886  HN  ALA A 905      18.192  44.294  -0.763  1.00  0.00     0.163 HD
ATOM   3887  CA  ALA A 905      16.847  43.132  -2.000  1.00  3.81     0.086 C 
ATOM   3888  HA  ALA A 905      15.818  43.516  -2.194  1.00  0.00     0.086 H 
ATOM   3889  C   ALA A 905      16.768  41.601  -1.904  1.00  6.10     0.240 C 
ATOM   3890  O   ALA A 905      15.873  40.997  -2.506  1.00  5.81    -0.271 OA
ATOM   3891  CB  ALA A 905      17.734  43.550  -3.176  1.00  4.34    -0.049 C 
ATOM   3892  HB1 ALA A 905      17.368  43.087  -4.122  1.00  0.00     0.030 H 
ATOM   3893  HB2 ALA A 905      18.809  43.319  -2.989  1.00  0.00     0.030 H 
ATOM   3894  HB3 ALA A 905      17.816  44.659  -3.261  1.00  0.00     0.030 H 
ATOM   3895  N   ASN A 906      17.650  40.986  -1.086  1.00  5.64    -0.346 N 
ATOM   3896  HN  ASN A 906      18.354  41.548  -0.608  1.00  0.00     0.163 HD
ATOM   3897  CA  ASN A 906      17.629  39.551  -0.864  1.00  6.99     0.097 C 
ATOM   3898  HA  ASN A 906      17.711  39.065  -1.864  1.00  0.00     0.088 H 
ATOM   3899  C   ASN A 906      16.303  39.094  -0.250  1.00 10.48     0.241 C 
ATOM   3900  O   ASN A 906      15.824  38.002  -0.586  1.00 11.91    -0.271 OA
ATOM   3901  CB  ASN A 906      18.841  39.074  -0.027  1.00 10.02     0.036 C 
ATOM   3902  HB1 ASN A 906      18.842  39.583   0.965  1.00  0.00     0.051 H 
ATOM   3903  HB2 ASN A 906      18.691  38.016   0.293  1.00  0.00     0.051 H 
ATOM   3904  CG  ASN A 906      20.195  39.227  -0.689  1.00 19.97     0.217 C 
ATOM   3905  ND2 ASN A 906      20.260  39.232  -2.011  1.00  7.78    -0.370 N 
ATOM   3906 1HD2 ASN A 906      21.172  39.335  -2.457  1.00  0.00     0.159 HD
ATOM   3907 2HD2 ASN A 906      19.419  39.116  -2.577  1.00  0.00     0.159 HD
ATOM   3908  OD1 ASN A 906      21.213  39.367  -0.004  1.00 17.47    -0.274 OA
ATOM   3909  N   TYR A 907      15.680  39.962   0.582  1.00  6.44    -0.346 N 
ATOM   3910  HN  TYR A 907      16.119  40.866   0.755  1.00  0.00     0.163 HD
ATOM   3911  CA  TYR A 907      14.420  39.671   1.240  1.00  7.82     0.093 C 
ATOM   3912  HA  TYR A 907      14.444  38.588   1.506  1.00  0.00     0.088 H 
ATOM   3913  C   TYR A 907      13.201  39.869   0.315  1.00 12.74     0.241 C 
ATOM   3914  O   TYR A 907      12.085  39.636   0.766  1.00 11.93    -0.271 OA
ATOM   3915  CB  TYR A 907      14.288  40.441   2.559  1.00  9.72    -0.014 C 
ATOM   3916  HB1 TYR A 907      13.254  40.366   2.970  1.00  0.00     0.043 H 
ATOM   3917  HB2 TYR A 907      14.330  41.542   2.391  1.00  0.00     0.043 H 
ATOM   3918  CG  TYR A 907      15.316  40.001   3.575  1.00 12.35    -0.056 A 
ATOM   3919  CD1 TYR A 907      15.225  38.754   4.197  1.00 15.22    -0.074 A 
ATOM   3920  HD1 TYR A 907      14.375  38.092   3.961  1.00  0.00     0.084 H 
ATOM   3921  CD2 TYR A 907      16.416  40.800   3.870  1.00 13.33    -0.074 A 
ATOM   3922  HD2 TYR A 907      16.530  41.771   3.360  1.00  0.00     0.084 H 
ATOM   3923  CE1 TYR A 907      16.190  38.331   5.111  1.00 16.31    -0.051 A 
ATOM   3924  HE1 TYR A 907      16.114  37.334   5.576  1.00  0.00     0.087 H 
ATOM   3925  CE2 TYR A 907      17.374  40.399   4.794  1.00 14.75    -0.051 A 
ATOM   3926  HE2 TYR A 907      18.233  41.053   5.021  1.00  0.00     0.087 H 
ATOM   3927  CZ  TYR A 907      17.245  39.171   5.431  1.00 23.33     0.065 A 
ATOM   3928  OH  TYR A 907      18.191  38.785   6.345  1.00 22.64    -0.361 OA
ATOM   3929  HH  TYR A 907      18.914  39.361   6.564  1.00  0.00     0.217 HD
ATOM   3930  N   CYS A 908      13.405  40.247  -0.980  1.00  9.76    -0.345 N 
ATOM   3931  HN  CYS A 908      14.344  40.493  -1.293  1.00  0.00     0.163 HD
ATOM   3932  CA  CYS A 908      12.285  40.303  -1.925  1.00  9.94     0.098 C 
ATOM   3933  HA  CYS A 908      11.403  40.749  -1.409  1.00  0.00     0.088 H 
ATOM   3934  C   CYS A 908      11.929  38.863  -2.364  1.00 15.30     0.242 C 
ATOM   3935  O   CYS A 908      10.801  38.604  -2.805  1.00 14.90    -0.271 OA
ATOM   3936  CB  CYS A 908      12.628  41.160  -3.137  1.00 10.35     0.014 C 
ATOM   3937  HB1 CYS A 908      11.818  41.098  -3.901  1.00  0.00     0.053 H 
ATOM   3938  HB2 CYS A 908      13.467  40.704  -3.713  1.00  0.00     0.053 H 
ATOM   3939  SG  CYS A 908      12.996  42.885  -2.743  1.00 13.41    -0.095 SA
ATOM   3940  N   HIS A 909      12.928  37.944  -2.295  1.00 12.69    -0.346 N 
ATOM   3941  HN  HIS A 909      13.834  38.256  -1.946  1.00  0.00     0.163 HD
ATOM   3942  CA  HIS A 909      12.799  36.539  -2.685  1.00 14.97     0.094 C 
ATOM   3943  HA  HIS A 909      13.820  36.099  -2.600  1.00  0.00     0.088 H 
ATOM   3944  C   HIS A 909      12.385  36.381  -4.168  1.00 17.75     0.241 C 
ATOM   3945  O   HIS A 909      11.525  35.562  -4.518  1.00 17.11    -0.271 OA
ATOM   3946  CB  HIS A 909      11.902  35.734  -1.710  1.00 17.59     0.002 C 
ATOM   3947  HB1 HIS A 909      10.860  36.131  -1.698  1.00  0.00     0.046 H 
ATOM   3948  HB2 HIS A 909      11.696  34.710  -2.101  1.00  0.00     0.046 H 
ATOM   3949  CG  HIS A 909      12.480  35.682  -0.328  1.00 22.37     0.028 A 
ATOM   3950  CD2 HIS A 909      12.051  36.265   0.816  1.00 24.87    -0.000 A 
ATOM   3951  HD2 HIS A 909      11.158  36.901   0.936  1.00  0.00     0.114 H 
ATOM   3952  ND1 HIS A 909      13.657  34.989  -0.059  1.00 25.32    -0.354 N 
ATOM   3953  HD1 HIS A 909      14.225  34.461  -0.722  1.00  0.00     0.166 HD
ATOM   3954  CE1 HIS A 909      13.889  35.156   1.237  1.00 24.83     0.040 A 
ATOM   3955  HE1 HIS A 909      14.751  34.726   1.774  1.00  0.00     0.140 H 
ATOM   3956  NE2 HIS A 909      12.951  35.908   1.808  1.00 24.80    -0.360 N 
ATOM   3957  HE2 HIS A 909      12.903  36.172   2.792  1.00  0.00     0.166 HD
ATOM   3958  N   THR A 910      13.053  37.177  -5.038  1.00 12.07    -0.344 N 
ATOM   3959  HN  THR A 910      13.716  37.855  -4.662  1.00  0.00     0.163 HD
ATOM   3960  CA  THR A 910      12.871  37.114  -6.493  1.00 12.07     0.113 C 
ATOM   3961  HA  THR A 910      11.792  36.929  -6.707  1.00  0.00     0.091 H 
ATOM   3962  C   THR A 910      13.687  35.912  -7.018  1.00 16.51     0.243 C 
ATOM   3963  O   THR A 910      14.495  35.339  -6.291  1.00 15.04    -0.271 OA
ATOM   3964  CB  THR A 910      13.282  38.429  -7.166  1.00 15.83     0.060 C 
ATOM   3965  HB  THR A 910      13.184  38.294  -8.268  1.00  0.00     0.086 H 
ATOM   3966  CG2 THR A 910      12.404  39.603  -6.761  1.00 16.12    -0.050 C 
ATOM   3967 1HG2 THR A 910      11.332  39.396  -6.985  1.00  0.00     0.031 H 
ATOM   3968 2HG2 THR A 910      12.746  40.554  -7.232  1.00  0.00     0.031 H 
ATOM   3969 3HG2 THR A 910      12.555  39.879  -5.691  1.00  0.00     0.031 H 
ATOM   3970  OG1 THR A 910      14.646  38.692  -6.881  1.00 14.72    -0.393 OA
ATOM   3971  HG1 THR A 910      15.194  37.959  -7.134  1.00  0.00     0.210 HD
ATOM   3972  N   SER A 911      13.439  35.515  -8.259  1.00 13.63    -0.344 N 
ATOM   3973  HN  SER A 911      12.733  36.023  -8.792  1.00  0.00     0.163 HD
ATOM   3974  CA  SER A 911      14.117  34.391  -8.911  1.00 14.09     0.109 C 
ATOM   3975  HA  SER A 911      15.180  34.358  -8.576  1.00  0.00     0.090 H 
ATOM   3976  C   SER A 911      14.071  34.578 -10.421  1.00 19.13     0.243 C 
ATOM   3977  O   SER A 911      13.485  35.549 -10.906  1.00 17.85    -0.271 OA
ATOM   3978  CB  SER A 911      13.427  33.082  -8.528  1.00 18.90     0.044 C 
ATOM   3979  HB1 SER A 911      13.956  32.197  -8.953  1.00  0.00     0.077 H 
ATOM   3980  HB2 SER A 911      13.555  32.850  -7.445  1.00  0.00     0.077 H 
ATOM   3981  OG  SER A 911      12.058  33.106  -8.902  1.00 24.70    -0.398 OA
ATOM   3982  HG  SER A 911      11.629  32.292  -8.664  1.00  0.00     0.209 HD
ATOM   3983  N   GLN A 912      14.690  33.654 -11.179  1.00 16.48    -0.346 N 
ATOM   3984  HN  GLN A 912      15.195  32.896 -10.720  1.00  0.00     0.163 HD
ATOM   3985  CA  GLN A 912      14.662  33.703 -12.641  1.00 16.39     0.090 C 
ATOM   3986  HA  GLN A 912      15.068  34.695 -12.948  1.00  0.00     0.087 H 
ATOM   3987  C   GLN A 912      13.225  33.611 -13.176  1.00 21.59     0.240 C 
ATOM   3988  O   GLN A 912      12.902  34.257 -14.168  1.00 22.81    -0.271 OA
ATOM   3989  CB  GLN A 912      15.569  32.630 -13.251  1.00 18.42    -0.030 C 
ATOM   3990  HB1 GLN A 912      15.294  31.615 -12.882  1.00  0.00     0.037 H 
ATOM   3991  HB2 GLN A 912      15.353  32.491 -14.336  1.00  0.00     0.037 H 
ATOM   3992  CG  GLN A 912      17.053  32.917 -13.018  1.00 26.98     0.011 C 
ATOM   3993  HG1 GLN A 912      17.250  34.014 -13.059  1.00  0.00     0.047 H 
ATOM   3994  HG2 GLN A 912      17.657  32.584 -13.894  1.00  0.00     0.047 H 
ATOM   3995  CD  GLN A 912      17.605  32.326 -11.736  1.00 35.11     0.215 C 
ATOM   3996  NE2 GLN A 912      18.922  32.239 -11.664  1.00 32.93    -0.370 N 
ATOM   3997 1HE2 GLN A 912      19.524  32.533 -12.433  1.00  0.00     0.159 HD
ATOM   3998 2HE2 GLN A 912      19.293  31.841 -10.801  1.00  0.00     0.159 HD
ATOM   3999  OE1 GLN A 912      16.870  31.967 -10.796  1.00 27.07    -0.274 OA
ATOM   4000  N   GLY A 913      12.363  32.879 -12.485  1.00 19.64    -0.351 N 
ATOM   4001  HN  GLY A 913      12.691  32.386 -11.655  1.00  0.00     0.163 HD
ATOM   4002  CA  GLY A 913      10.960  32.753 -12.870  1.00 21.72     0.069 C 
ATOM   4003  HA1 GLY A 913      10.875  32.625 -13.974  1.00  0.00     0.078 H 
ATOM   4004  HA2 GLY A 913      10.554  31.773 -12.528  1.00  0.00     0.078 H 
ATOM   4005  C   GLY A 913      10.056  33.889 -12.401  1.00 27.35     0.236 C 
ATOM   4006  O   GLY A 913       8.889  33.930 -12.781  1.00 28.34    -0.272 OA
ATOM   4007  N   ASP A 914      10.573  34.803 -11.553  1.00 22.14    -0.346 N 
ATOM   4008  HN  ASP A 914      11.546  34.680 -11.274  1.00  0.00     0.163 HD
ATOM   4009  CA  ASP A 914       9.854  35.968 -10.992  1.00 21.30     0.098 C 
ATOM   4010  HA  ASP A 914       9.141  36.359 -11.755  1.00  0.00     0.088 H 
ATOM   4011  C   ASP A 914      10.910  37.070 -10.666  1.00 20.83     0.243 C 
ATOM   4012  O   ASP A 914      11.253  37.250  -9.490  1.00 20.39    -0.271 OA
ATOM   4013  CB  ASP A 914       9.064  35.522  -9.742  1.00 24.04     0.043 C 
ATOM   4014  HB1 ASP A 914       9.763  35.374  -8.886  1.00  0.00     0.052 H 
ATOM   4015  HB2 ASP A 914       8.693  34.480  -9.881  1.00  0.00     0.052 H 
ATOM   4016  CG  ASP A 914       7.926  36.418  -9.324  1.00 41.01     0.175 C 
ATOM   4017  OD1 ASP A 914       7.758  37.490  -9.939  1.00 42.81    -0.648 OA
ATOM   4018  OD2 ASP A 914       7.210  36.055  -8.363  1.00 50.25    -0.648 OA
ATOM   4019  N   PRO A 915      11.510  37.737 -11.708  1.00 16.23    -0.337 N 
ATOM   4020  CA  PRO A 915      12.654  38.648 -11.446  1.00 15.52     0.091 C 
ATOM   4021  HA  PRO A 915      13.261  38.215 -10.617  1.00  0.00     0.087 H 
ATOM   4022  C   PRO A 915      12.340  40.102 -11.097  1.00 18.91     0.241 C 
ATOM   4023  O   PRO A 915      13.266  40.912 -10.974  1.00 18.39    -0.271 OA
ATOM   4024  CB  PRO A 915      13.473  38.554 -12.739  1.00 17.86    -0.036 C 
ATOM   4025  HB1 PRO A 915      14.154  39.419 -12.917  1.00  0.00     0.036 H 
ATOM   4026  HB2 PRO A 915      14.272  37.776 -12.722  1.00  0.00     0.036 H 
ATOM   4027  CG  PRO A 915      12.416  38.350 -13.824  1.00 22.29    -0.048 C 
ATOM   4028  HG1 PRO A 915      12.811  37.842 -14.735  1.00  0.00     0.035 H 
ATOM   4029  HG2 PRO A 915      12.102  39.299 -14.319  1.00  0.00     0.035 H 
ATOM   4030  CD  PRO A 915      11.255  37.597 -13.165  1.00 18.29    -0.001 C 
ATOM   4031  HD1 PRO A 915      10.245  37.942 -13.487  1.00  0.00     0.064 H 
ATOM   4032  HD2 PRO A 915      11.140  36.543 -13.510  1.00  0.00     0.064 H 
ATOM   4033  N   ILE A 916      11.053  40.435 -10.951  1.00 14.09    -0.346 N 
ATOM   4034  HN  ILE A 916      10.340  39.717 -11.082  1.00  0.00     0.163 HD
ATOM   4035  CA  ILE A 916      10.634  41.790 -10.611  1.00 13.54     0.092 C 
ATOM   4036  HA  ILE A 916      11.504  42.469 -10.771  1.00  0.00     0.088 H 
ATOM   4037  C   ILE A 916      10.272  41.832  -9.140  1.00 16.23     0.241 C 
ATOM   4038  O   ILE A 916       9.404  41.071  -8.695  1.00 16.62    -0.271 OA
ATOM   4039  CB  ILE A 916       9.467  42.281 -11.519  1.00 16.50    -0.030 C 
ATOM   4040  HB  ILE A 916       8.603  41.604 -11.323  1.00  0.00     0.043 H 
ATOM   4041  CG1 ILE A 916       9.803  42.153 -13.056  1.00 17.39    -0.063 C 
ATOM   4042 1HG1 ILE A 916       9.818  41.076 -13.344  1.00  0.00     0.033 H 
ATOM   4043 2HG1 ILE A 916       8.936  42.516 -13.656  1.00  0.00     0.033 H 
ATOM   4044  CG2 ILE A 916       9.013  43.697 -11.133  1.00 17.30    -0.071 C 
ATOM   4045 1HG2 ILE A 916       8.776  43.787 -10.047  1.00  0.00     0.028 H 
ATOM   4046 2HG2 ILE A 916       8.153  44.028 -11.761  1.00  0.00     0.028 H 
ATOM   4047 3HG2 ILE A 916       9.765  44.459 -11.444  1.00  0.00     0.028 H 
ATOM   4048  CD1 ILE A 916      11.103  42.840 -13.558  1.00 22.18    -0.076 C 
ATOM   4049 1HD1 ILE A 916      11.340  42.750 -14.644  1.00  0.00     0.027 H 
ATOM   4050 2HD1 ILE A 916      11.970  42.477 -12.958  1.00  0.00     0.027 H 
ATOM   4051 3HD1 ILE A 916      11.088  43.917 -13.270  1.00  0.00     0.027 H 
ATOM   4052  N   GLY A 917      10.944  42.711  -8.407  1.00 11.32    -0.351 N 
ATOM   4053  HN  GLY A 917      11.659  43.283  -8.857  1.00  0.00     0.163 HD
ATOM   4054  CA  GLY A 917      10.696  42.888  -6.980  1.00 11.08     0.069 C 
ATOM   4055  HA1 GLY A 917      11.536  42.477  -6.373  1.00  0.00     0.078 H 
ATOM   4056  HA2 GLY A 917       9.877  42.218  -6.630  1.00  0.00     0.078 H 
ATOM   4057  C   GLY A 917      10.414  44.332  -6.612  1.00 13.17     0.236 C 
ATOM   4058  O   GLY A 917      10.579  45.253  -7.435  1.00 11.52    -0.272 OA
ATOM   4059  N   LEU A 918       9.988  44.528  -5.359  1.00  8.22    -0.346 N 
ATOM   4060  HN  LEU A 918       9.890  43.712  -4.755  1.00  0.00     0.163 HD
ATOM   4061  CA  LEU A 918       9.657  45.825  -4.806  1.00  7.12     0.089 C 
ATOM   4062  HA  LEU A 918       9.945  46.617  -5.536  1.00  0.00     0.087 H 
ATOM   4063  C   LEU A 918      10.451  46.020  -3.519  1.00  8.34     0.241 C 
ATOM   4064  O   LEU A 918      10.613  45.084  -2.724  1.00  7.95    -0.271 OA
ATOM   4065  CB  LEU A 918       8.160  45.936  -4.511  1.00  7.55    -0.035 C 
ATOM   4066  HB1 LEU A 918       7.881  45.194  -3.727  1.00  0.00     0.037 H 
ATOM   4067  HB2 LEU A 918       7.958  46.892  -3.974  1.00  0.00     0.037 H 
ATOM   4068  CG  LEU A 918       7.210  45.808  -5.689  1.00 10.52    -0.059 C 
ATOM   4069  HG  LEU A 918       7.438  44.845  -6.203  1.00  0.00     0.039 H 
ATOM   4070  CD1 LEU A 918       5.775  45.743  -5.212  1.00  9.58    -0.073 C 
ATOM   4071 1HD1 LEU A 918       5.637  44.924  -4.468  1.00  0.00     0.028 H 
ATOM   4072 2HD1 LEU A 918       5.063  45.649  -6.064  1.00  0.00     0.028 H 
ATOM   4073 3HD1 LEU A 918       5.431  46.725  -4.811  1.00  0.00     0.028 H 
ATOM   4074  CD2 LEU A 918       7.404  46.958  -6.733  1.00 13.98    -0.073 C 
ATOM   4075 1HD2 LEU A 918       8.461  47.006  -7.084  1.00  0.00     0.028 H 
ATOM   4076 2HD2 LEU A 918       7.060  47.940  -6.332  1.00  0.00     0.028 H 
ATOM   4077 3HD2 LEU A 918       6.692  46.864  -7.585  1.00  0.00     0.028 H 
ATOM   4078  N   ILE A 919      10.987  47.211  -3.361  1.00  6.15    -0.346 N 
ATOM   4079  HN  ILE A 919      10.848  47.911  -4.089  1.00  0.00     0.163 HD
ATOM   4080  CA  ILE A 919      11.777  47.571  -2.177  1.00  7.12     0.092 C 
ATOM   4081  HA  ILE A 919      11.557  46.830  -1.374  1.00  0.00     0.088 H 
ATOM   4082  C   ILE A 919      11.321  48.957  -1.688  1.00  9.94     0.241 C 
ATOM   4083  O   ILE A 919      10.953  49.813  -2.490  1.00  8.82    -0.271 OA
ATOM   4084  CB  ILE A 919      13.297  47.493  -2.505  1.00  9.77    -0.030 C 
ATOM   4085  HB  ILE A 919      13.470  46.530  -3.039  1.00  0.00     0.043 H 
ATOM   4086  CG1 ILE A 919      14.172  47.470  -1.216  1.00  9.71    -0.063 C 
ATOM   4087 1HG1 ILE A 919      13.678  46.891  -0.401  1.00  0.00     0.033 H 
ATOM   4088 2HG1 ILE A 919      14.200  48.472  -0.727  1.00  0.00     0.033 H 
ATOM   4089  CG2 ILE A 919      13.731  48.635  -3.464  1.00 12.40    -0.071 C 
ATOM   4090 1HG2 ILE A 919      14.820  48.579  -3.699  1.00  0.00     0.028 H 
ATOM   4091 2HG2 ILE A 919      13.452  49.636  -3.060  1.00  0.00     0.028 H 
ATOM   4092 3HG2 ILE A 919      13.113  48.645  -4.392  1.00  0.00     0.028 H 
ATOM   4093  CD1 ILE A 919      15.654  46.920  -1.509  1.00  9.26    -0.076 C 
ATOM   4094 1HD1 ILE A 919      16.280  46.904  -0.587  1.00  0.00     0.027 H 
ATOM   4095 2HD1 ILE A 919      16.148  47.499  -2.324  1.00  0.00     0.027 H 
ATOM   4096 3HD1 ILE A 919      15.626  45.918  -1.998  1.00  0.00     0.027 H 
ATOM   4097  N   LEU A 920      11.367  49.179  -0.377  1.00  7.41    -0.346 N 
ATOM   4098  HN  LEU A 920      11.676  48.426   0.238  1.00  0.00     0.163 HD
ATOM   4099  CA  LEU A 920      10.995  50.450   0.210  1.00  7.76     0.089 C 
ATOM   4100  HA  LEU A 920      10.438  51.060  -0.539  1.00  0.00     0.087 H 
ATOM   4101  C   LEU A 920      12.207  51.214   0.687  1.00  9.17     0.241 C 
ATOM   4102  O   LEU A 920      13.237  50.623   1.072  1.00  7.92    -0.271 OA
ATOM   4103  CB  LEU A 920      10.106  50.226   1.467  1.00  8.47    -0.035 C 
ATOM   4104  HB1 LEU A 920      10.642  49.570   2.192  1.00  0.00     0.037 H 
ATOM   4105  HB2 LEU A 920      10.044  51.172   2.055  1.00  0.00     0.037 H 
ATOM   4106  CG  LEU A 920       8.725  49.690   1.228  1.00 13.11    -0.059 C 
ATOM   4107  HG  LEU A 920       8.795  48.890   0.454  1.00  0.00     0.039 H 
ATOM   4108  CD1 LEU A 920       8.172  49.075   2.481  1.00 13.82    -0.073 C 
ATOM   4109 1HD1 LEU A 920       8.850  48.280   2.868  1.00  0.00     0.028 H 
ATOM   4110 2HD1 LEU A 920       7.135  48.693   2.329  1.00  0.00     0.028 H 
ATOM   4111 3HD1 LEU A 920       7.957  49.846   3.257  1.00  0.00     0.028 H 
ATOM   4112  CD2 LEU A 920       7.797  50.778   0.698  1.00 14.17    -0.073 C 
ATOM   4113 1HD2 LEU A 920       8.208  51.235  -0.233  1.00  0.00     0.028 H 
ATOM   4114 2HD2 LEU A 920       7.582  51.549   1.474  1.00  0.00     0.028 H 
ATOM   4115 3HD2 LEU A 920       6.760  50.396   0.546  1.00  0.00     0.028 H 
ATOM   4116  N   LEU A 921      12.051  52.538   0.703  1.00  7.54    -0.346 N 
ATOM   4117  HN  LEU A 921      11.240  52.926   0.222  1.00  0.00     0.163 HD
ATOM   4118  CA  LEU A 921      12.958  53.467   1.359  1.00  7.37     0.089 C 
ATOM   4119  HA  LEU A 921      13.774  52.896   1.861  1.00  0.00     0.087 H 
ATOM   4120  C   LEU A 921      12.116  54.172   2.407  1.00  9.57     0.240 C 
ATOM   4121  O   LEU A 921      11.110  54.799   2.081  1.00  8.35    -0.271 OA
ATOM   4122  CB  LEU A 921      13.566  54.495   0.415  1.00  7.52    -0.035 C 
ATOM   4123  HB1 LEU A 921      12.780  54.889  -0.271  1.00  0.00     0.037 H 
ATOM   4124  HB2 LEU A 921      13.823  55.421   0.980  1.00  0.00     0.037 H 
ATOM   4125  CG  LEU A 921      14.778  54.032  -0.398  1.00 10.36    -0.059 C 
ATOM   4126  HG  LEU A 921      14.570  53.016  -0.808  1.00  0.00     0.039 H 
ATOM   4127  CD1 LEU A 921      15.033  54.973  -1.539  1.00 12.11    -0.073 C 
ATOM   4128 1HD1 LEU A 921      14.125  55.023  -2.185  1.00  0.00     0.028 H 
ATOM   4129 2HD1 LEU A 921      15.947  54.700  -2.116  1.00  0.00     0.028 H 
ATOM   4130 3HD1 LEU A 921      15.360  55.980  -1.191  1.00  0.00     0.028 H 
ATOM   4131  CD2 LEU A 921      16.008  53.964   0.477  1.00 11.47    -0.073 C 
ATOM   4132 1HD2 LEU A 921      15.819  53.265   1.325  1.00  0.00     0.028 H 
ATOM   4133 2HD2 LEU A 921      16.335  54.971   0.825  1.00  0.00     0.028 H 
ATOM   4134 3HD2 LEU A 921      16.922  53.691  -0.100  1.00  0.00     0.028 H 
ATOM   4135  N   GLY A 922      12.516  54.049   3.651  1.00  6.82    -0.351 N 
ATOM   4136  HN  GLY A 922      13.350  53.503   3.868  1.00  0.00     0.163 HD
ATOM   4137  CA  GLY A 922      11.773  54.688   4.712  1.00  6.96     0.069 C 
ATOM   4138  HA1 GLY A 922      10.893  55.247   4.316  1.00  0.00     0.078 H 
ATOM   4139  HA2 GLY A 922      11.233  53.942   5.341  1.00  0.00     0.078 H 
ATOM   4140  C   GLY A 922      12.658  55.571   5.543  1.00  9.41     0.236 C 
ATOM   4141  O   GLY A 922      13.835  55.272   5.742  1.00 11.30    -0.272 OA
ATOM   4142  N   GLU A 923      12.085  56.646   6.059  1.00  7.43    -0.346 N 
ATOM   4143  HN  GLU A 923      11.127  56.881   5.800  1.00  0.00     0.163 HD
ATOM   4144  CA  GLU A 923      12.813  57.503   7.000  1.00  7.83     0.090 C 
ATOM   4145  HA  GLU A 923      13.898  57.522   6.746  1.00  0.00     0.087 H 
ATOM   4146  C   GLU A 923      12.594  56.805   8.346  1.00 10.76     0.241 C 
ATOM   4147  O   GLU A 923      11.454  56.591   8.754  1.00 11.44    -0.271 OA
ATOM   4148  CB  GLU A 923      12.240  58.921   6.992  1.00  8.72    -0.029 C 
ATOM   4149  HB1 GLU A 923      12.308  59.368   5.973  1.00  0.00     0.037 H 
ATOM   4150  HB2 GLU A 923      11.132  58.899   7.112  1.00  0.00     0.037 H 
ATOM   4151  CG  GLU A 923      12.876  59.839   8.027  1.00 12.41     0.018 C 
ATOM   4152  HG1 GLU A 923      12.916  59.323   9.015  1.00  0.00     0.049 H 
ATOM   4153  HG2 GLU A 923      13.965  59.951   7.814  1.00  0.00     0.049 H 
ATOM   4154  CD  GLU A 923      12.241  61.206   8.187  1.00 28.25     0.172 C 
ATOM   4155  OE1 GLU A 923      11.586  61.691   7.234  1.00 19.56    -0.648 OA
ATOM   4156  OE2 GLU A 923      12.500  61.841   9.234  1.00 20.49    -0.648 OA
ATOM   4157  N   VAL A 924      13.689  56.429   9.017  1.00  7.58    -0.346 N 
ATOM   4158  HN  VAL A 924      14.604  56.654   8.625  1.00  0.00     0.163 HD
ATOM   4159  CA  VAL A 924      13.629  55.710  10.288  1.00  6.18     0.092 C 
ATOM   4160  HA  VAL A 924      12.555  55.565  10.551  1.00  0.00     0.088 H 
ATOM   4161  C   VAL A 924      14.268  56.588  11.371  1.00  9.38     0.241 C 
ATOM   4162  O   VAL A 924      15.408  57.009  11.208  1.00  9.51    -0.271 OA
ATOM   4163  CB  VAL A 924      14.294  54.306  10.193  1.00  6.82    -0.033 C 
ATOM   4164  HB  VAL A 924      15.393  54.457  10.085  1.00  0.00     0.042 H 
ATOM   4165  CG1 VAL A 924      14.059  53.496  11.464  1.00  5.80    -0.071 C 
ATOM   4166 1HG1 VAL A 924      14.535  52.490  11.396  1.00  0.00     0.028 H 
ATOM   4167 2HG1 VAL A 924      12.973  53.419  11.706  1.00  0.00     0.028 H 
ATOM   4168 3HG1 VAL A 924      14.398  54.049  12.371  1.00  0.00     0.028 H 
ATOM   4169  CG2 VAL A 924      13.801  53.522   8.952  1.00  6.28    -0.071 C 
ATOM   4170 1HG2 VAL A 924      14.277  52.516   8.884  1.00  0.00     0.028 H 
ATOM   4171 2HG2 VAL A 924      13.951  54.107   8.015  1.00  0.00     0.028 H 
ATOM   4172 3HG2 VAL A 924      12.689  53.447   8.934  1.00  0.00     0.028 H 
ATOM   4173  N   ALA A 925      13.517  56.888  12.435  1.00  8.34    -0.346 N 
ATOM   4174  HN  ALA A 925      12.561  56.536  12.478  1.00  0.00     0.163 HD
ATOM   4175  CA  ALA A 925      14.021  57.704  13.540  1.00  8.71     0.086 C 
ATOM   4176  HA  ALA A 925      14.747  58.454  13.148  1.00  0.00     0.086 H 
ATOM   4177  C   ALA A 925      14.745  56.733  14.484  1.00 11.79     0.240 C 
ATOM   4178  O   ALA A 925      14.121  56.030  15.303  1.00 11.43    -0.271 OA
ATOM   4179  CB  ALA A 925      12.875  58.424  14.242  1.00  9.55    -0.049 C 
ATOM   4180  HB1 ALA A 925      13.259  59.046  15.084  1.00  0.00     0.030 H 
ATOM   4181  HB2 ALA A 925      12.085  57.713  14.579  1.00  0.00     0.030 H 
ATOM   4182  HB3 ALA A 925      12.265  59.025  13.528  1.00  0.00     0.030 H 
ATOM   4183  N   LEU A 926      16.058  56.626  14.282  1.00  9.17    -0.346 N 
ATOM   4184  HN  LEU A 926      16.484  57.210  13.563  1.00  0.00     0.163 HD
ATOM   4185  CA  LEU A 926      16.930  55.708  15.042  1.00  8.07     0.089 C 
ATOM   4186  HA  LEU A 926      16.384  54.742  15.153  1.00  0.00     0.087 H 
ATOM   4187  C   LEU A 926      17.285  56.200  16.450  1.00 11.31     0.240 C 
ATOM   4188  O   LEU A 926      17.398  55.390  17.370  1.00 13.00    -0.271 OA
ATOM   4189  CB  LEU A 926      18.218  55.423  14.243  1.00  7.10    -0.035 C 
ATOM   4190  HB1 LEU A 926      18.931  54.840  14.871  1.00  0.00     0.037 H 
ATOM   4191  HB2 LEU A 926      18.796  56.367  14.107  1.00  0.00     0.037 H 
ATOM   4192  CG  LEU A 926      18.028  54.721  12.873  1.00  8.89    -0.059 C 
ATOM   4193  HG  LEU A 926      17.276  55.306  12.293  1.00  0.00     0.039 H 
ATOM   4194  CD1 LEU A 926      19.319  54.727  12.090  1.00  8.35    -0.073 C 
ATOM   4195 1HD1 LEU A 926      19.724  55.756  11.949  1.00  0.00     0.028 H 
ATOM   4196 2HD1 LEU A 926      19.199  54.204  11.112  1.00  0.00     0.028 H 
ATOM   4197 3HD1 LEU A 926      20.077  54.057  12.558  1.00  0.00     0.028 H 
ATOM   4198  CD2 LEU A 926      17.476  53.318  13.065  1.00  9.93    -0.073 C 
ATOM   4199 1HD2 LEU A 926      16.523  53.314  13.643  1.00  0.00     0.028 H 
ATOM   4200 2HD2 LEU A 926      18.234  52.648  13.533  1.00  0.00     0.028 H 
ATOM   4201 3HD2 LEU A 926      17.356  52.795  12.087  1.00  0.00     0.028 H 
ATOM   4202  N   GLY A 927      17.494  57.503  16.593  1.00 10.47    -0.351 N 
ATOM   4203  HN  GLY A 927      17.401  58.106  15.776  1.00  0.00     0.163 HD
ATOM   4204  CA  GLY A 927      17.853  58.110  17.878  1.00 11.23     0.069 C 
ATOM   4205  HA1 GLY A 927      16.994  58.091  18.589  1.00  0.00     0.078 H 
ATOM   4206  HA2 GLY A 927      17.978  59.214  17.783  1.00  0.00     0.078 H 
ATOM   4207  C   GLY A 927      19.085  57.466  18.485  1.00 13.94     0.236 C 
ATOM   4208  O   GLY A 927      20.081  57.232  17.789  1.00 11.97    -0.272 OA
ATOM   4209  N   ASN A 928      18.992  57.133  19.774  1.00 11.82    -0.346 N 
ATOM   4210  HN  ASN A 928      18.119  57.331  20.262  1.00  0.00     0.163 HD
ATOM   4211  CA  ASN A 928      20.079  56.498  20.525  1.00 11.79     0.097 C 
ATOM   4212  HA  ASN A 928      21.048  56.930  20.182  1.00  0.00     0.088 H 
ATOM   4213  C   ASN A 928      20.069  55.008  20.200  1.00 12.92     0.241 C 
ATOM   4214  O   ASN A 928      19.141  54.288  20.584  1.00 11.99    -0.271 OA
ATOM   4215  CB  ASN A 928      19.928  56.767  22.040  1.00 13.23     0.036 C 
ATOM   4216  HB1 ASN A 928      19.709  57.845  22.223  1.00  0.00     0.051 H 
ATOM   4217  HB2 ASN A 928      18.985  56.312  22.423  1.00  0.00     0.051 H 
ATOM   4218  CG  ASN A 928      21.108  56.319  22.877  1.00 42.60     0.217 C 
ATOM   4219  ND2 ASN A 928      20.938  56.349  24.199  1.00 37.08    -0.370 N 
ATOM   4220 1HD2 ASN A 928      21.733  56.047  24.763  1.00  0.00     0.159 HD
ATOM   4221 2HD2 ASN A 928      20.061  56.659  24.618  1.00  0.00     0.159 HD
ATOM   4222  OD1 ASN A 928      22.175  55.942  22.367  1.00 29.23    -0.274 OA
ATOM   4223  N   MET A 929      21.073  54.567  19.431  1.00 10.46    -0.346 N 
ATOM   4224  HN  MET A 929      21.803  55.224  19.155  1.00  0.00     0.163 HD
ATOM   4225  CA  MET A 929      21.164  53.184  18.972  1.00 10.02     0.090 C 
ATOM   4226  HA  MET A 929      20.126  52.810  18.812  1.00  0.00     0.087 H 
ATOM   4227  C   MET A 929      21.834  52.271  19.977  1.00 12.96     0.241 C 
ATOM   4228  O   MET A 929      22.866  52.614  20.557  1.00 13.11    -0.271 OA
ATOM   4229  CB  MET A 929      21.910  53.091  17.625  1.00 10.64    -0.030 C 
ATOM   4230  HB1 MET A 929      22.983  53.365  17.753  1.00  0.00     0.037 H 
ATOM   4231  HB2 MET A 929      22.022  52.026  17.313  1.00  0.00     0.037 H 
ATOM   4232  CG  MET A 929      21.285  53.905  16.514  1.00 12.74    -0.021 C 
ATOM   4233  HG1 MET A 929      20.222  53.612  16.347  1.00  0.00     0.049 H 
ATOM   4234  HG2 MET A 929      21.129  54.964  16.827  1.00  0.00     0.049 H 
ATOM   4235  SD  MET A 929      22.243  53.809  14.975  1.00 15.93    -0.173 SA
ATOM   4236  CE  MET A 929      23.826  54.516  15.501  1.00 16.07    -0.035 C 
ATOM   4237  HE1 MET A 929      24.414  54.457  14.556  1.00  0.00     0.041 H 
ATOM   4238  HE2 MET A 929      24.296  54.029  16.387  1.00  0.00     0.041 H 
ATOM   4239  HE3 MET A 929      23.767  55.528  15.964  1.00  0.00     0.041 H 
ATOM   4240  N   TYR A 930      21.223  51.104  20.186  1.00 11.36    -0.346 N 
ATOM   4241  HN  TYR A 930      20.339  50.931  19.707  1.00  0.00     0.163 HD
ATOM   4242  CA  TYR A 930      21.747  50.060  21.062  1.00 11.68     0.093 C 
ATOM   4243  HA  TYR A 930      22.442  50.503  21.813  1.00  0.00     0.088 H 
ATOM   4244  C   TYR A 930      22.516  49.141  20.110  1.00 12.78     0.241 C 
ATOM   4245  O   TYR A 930      21.907  48.456  19.276  1.00 12.43    -0.271 OA
ATOM   4246  CB  TYR A 930      20.599  49.340  21.769  1.00 12.01    -0.014 C 
ATOM   4247  HB1 TYR A 930      19.982  50.069  22.344  1.00  0.00     0.043 H 
ATOM   4248  HB2 TYR A 930      19.845  48.993  21.025  1.00  0.00     0.043 H 
ATOM   4249  CG  TYR A 930      21.021  48.193  22.661  1.00 12.75    -0.056 A 
ATOM   4250  CD1 TYR A 930      22.203  48.252  23.404  1.00 13.61    -0.074 A 
ATOM   4251  HD1 TYR A 930      22.848  49.143  23.325  1.00  0.00     0.084 H 
ATOM   4252  CD2 TYR A 930      20.196  47.085  22.836  1.00 13.14    -0.074 A 
ATOM   4253  HD2 TYR A 930      19.242  47.029  22.285  1.00  0.00     0.084 H 
ATOM   4254  CE1 TYR A 930      22.582  47.204  24.245  1.00 12.26    -0.051 A 
ATOM   4255  HE1 TYR A 930      23.536  47.252  24.797  1.00  0.00     0.087 H 
ATOM   4256  CE2 TYR A 930      20.551  46.047  23.692  1.00 13.13    -0.051 A 
ATOM   4257  HE2 TYR A 930      19.879  45.182  23.821  1.00  0.00     0.087 H 
ATOM   4258  CZ  TYR A 930      21.751  46.103  24.381  1.00 14.28     0.065 A 
ATOM   4259  OH  TYR A 930      22.087  45.050  25.181  1.00 14.13    -0.361 OA
ATOM   4260  HH  TYR A 930      21.517  44.295  25.274  1.00  0.00     0.217 HD
ATOM   4261  N   GLU A 931      23.859  49.224  20.161  1.00 10.52    -0.346 N 
ATOM   4262  HN  GLU A 931      24.284  49.800  20.887  1.00  0.00     0.163 HD
ATOM   4263  CA  GLU A 931      24.744  48.518  19.212  1.00  9.70     0.090 C 
ATOM   4264  HA  GLU A 931      24.196  48.467  18.242  1.00  0.00     0.087 H 
ATOM   4265  C   GLU A 931      25.045  47.098  19.611  1.00 13.22     0.241 C 
ATOM   4266  O   GLU A 931      25.596  46.859  20.686  1.00 13.03    -0.271 OA
ATOM   4267  CB  GLU A 931      26.034  49.310  18.947  1.00 10.52    -0.029 C 
ATOM   4268  HB1 GLU A 931      26.763  48.712  18.351  1.00  0.00     0.037 H 
ATOM   4269  HB2 GLU A 931      26.632  49.435  19.880  1.00  0.00     0.037 H 
ATOM   4270  CG  GLU A 931      25.749  50.648  18.289  1.00 16.00     0.018 C 
ATOM   4271  HG1 GLU A 931      25.018  51.208  18.917  1.00  0.00     0.049 H 
ATOM   4272  HG2 GLU A 931      25.152  50.473  17.364  1.00  0.00     0.049 H 
ATOM   4273  CD  GLU A 931      26.909  51.567  17.954  1.00 42.12     0.172 C 
ATOM   4274  OE1 GLU A 931      28.070  51.247  18.303  1.00 43.80    -0.648 OA
ATOM   4275  OE2 GLU A 931      26.645  52.626  17.341  1.00 38.39    -0.648 OA
ATOM   4276  N   LEU A 932      24.660  46.148  18.743  1.00 10.72    -0.346 N 
ATOM   4277  HN  LEU A 932      24.220  46.436  17.869  1.00  0.00     0.163 HD
ATOM   4278  CA  LEU A 932      24.843  44.722  18.994  1.00 10.10     0.089 C 
ATOM   4279  HA  LEU A 932      25.439  44.626  19.931  1.00  0.00     0.087 H 
ATOM   4280  C   LEU A 932      25.618  44.022  17.897  1.00 13.33     0.241 C 
ATOM   4281  O   LEU A 932      25.492  44.375  16.724  1.00 12.80    -0.271 OA
ATOM   4282  CB  LEU A 932      23.489  44.021  19.241  1.00  9.70    -0.035 C 
ATOM   4283  HB1 LEU A 932      22.859  44.087  18.323  1.00  0.00     0.037 H 
ATOM   4284  HB2 LEU A 932      23.643  42.918  19.303  1.00  0.00     0.037 H 
ATOM   4285  CG  LEU A 932      22.685  44.499  20.455  1.00 12.65    -0.059 C 
ATOM   4286  HG  LEU A 932      22.645  45.612  20.410  1.00  0.00     0.039 H 
ATOM   4287  CD1 LEU A 932      21.284  44.002  20.387  1.00 12.29    -0.073 C 
ATOM   4288 1HD1 LEU A 932      20.699  44.350  21.270  1.00  0.00     0.028 H 
ATOM   4289 2HD1 LEU A 932      21.244  42.893  20.275  1.00  0.00     0.028 H 
ATOM   4290 3HD1 LEU A 932      20.791  44.285  19.428  1.00  0.00     0.028 H 
ATOM   4291  CD2 LEU A 932      23.397  44.113  21.789  1.00 12.43    -0.073 C 
ATOM   4292 1HD2 LEU A 932      22.812  44.461  22.672  1.00  0.00     0.028 H 
ATOM   4293 2HD2 LEU A 932      24.446  44.489  21.818  1.00  0.00     0.028 H 
ATOM   4294 3HD2 LEU A 932      23.607  43.019  21.841  1.00  0.00     0.028 H 
ATOM   4295  N   LYS A 933      26.401  43.013  18.291  1.00 13.45    -0.346 N 
ATOM   4296  HN  LYS A 933      26.415  42.769  19.281  1.00  0.00     0.163 HD
ATOM   4297  CA  LYS A 933      27.241  42.239  17.373  1.00 13.10     0.089 C 
ATOM   4298  HA  LYS A 933      27.280  42.776  16.397  1.00  0.00     0.087 H 
ATOM   4299  C   LYS A 933      26.690  40.830  17.125  1.00 15.23     0.241 C 
ATOM   4300  O   LYS A 933      27.119  40.177  16.184  1.00 14.97    -0.271 OA
ATOM   4301  CB  LYS A 933      28.680  42.144  17.933  1.00 16.00    -0.038 C 
ATOM   4302  HB1 LYS A 933      29.261  41.368  17.381  1.00  0.00     0.036 H 
ATOM   4303  HB2 LYS A 933      28.671  41.689  18.951  1.00  0.00     0.036 H 
ATOM   4304  CG  LYS A 933      29.441  43.464  17.949  1.00 24.61    -0.061 C 
ATOM   4305  HG1 LYS A 933      29.423  43.966  16.953  1.00  0.00     0.033 H 
ATOM   4306  HG2 LYS A 933      28.905  44.245  18.538  1.00  0.00     0.033 H 
ATOM   4307  CD  LYS A 933      30.867  43.251  18.452  1.00 30.28    -0.043 C 
ATOM   4308  HD1 LYS A 933      31.451  42.615  17.747  1.00  0.00     0.035 H 
ATOM   4309  HD2 LYS A 933      30.882  42.586  19.347  1.00  0.00     0.035 H 
ATOM   4310  CE  LYS A 933      31.579  44.548  18.728  1.00 42.62     0.080 C 
ATOM   4311  HE1 LYS A 933      31.066  45.132  19.527  1.00  0.00     0.075 H 
ATOM   4312  HE2 LYS A 933      31.459  45.266  17.884  1.00  0.00     0.075 H 
ATOM   4313  NZ  LYS A 933      33.014  44.327  19.053  1.00 51.81    -0.079 N 
ATOM   4314  HZ1 LYS A 933      33.497  45.206  19.240  1.00  0.00     0.274 HD
ATOM   4315  HZ2 LYS A 933      33.483  43.793  18.322  1.00  0.00     0.274 HD
ATOM   4316  HZ3 LYS A 933      33.124  43.670  19.825  1.00  0.00     0.274 HD
ATOM   4317  N   HIS A 934      25.787  40.341  18.003  1.00 11.29    -0.346 N 
ATOM   4318  HN  HIS A 934      25.467  40.951  18.755  1.00  0.00     0.163 HD
ATOM   4319  CA  HIS A 934      25.243  38.984  17.934  1.00 11.69     0.094 C 
ATOM   4320  HA  HIS A 934      25.297  38.647  16.873  1.00  0.00     0.088 H 
ATOM   4321  C   HIS A 934      23.784  39.001  18.343  1.00 16.12     0.241 C 
ATOM   4322  O   HIS A 934      23.317  40.002  18.883  1.00 17.03    -0.271 OA
ATOM   4323  CB  HIS A 934      26.075  37.973  18.805  1.00 12.67     0.002 C 
ATOM   4324  HB1 HIS A 934      25.774  36.923  18.581  1.00  0.00     0.046 H 
ATOM   4325  HB2 HIS A 934      25.767  38.033  19.875  1.00  0.00     0.046 H 
ATOM   4326  CG  HIS A 934      27.561  38.133  18.675  1.00 16.87     0.028 A 
ATOM   4327  CD2 HIS A 934      28.367  39.010  19.308  1.00 19.16    -0.000 A 
ATOM   4328  HD2 HIS A 934      28.068  39.727  20.091  1.00  0.00     0.114 H 
ATOM   4329  ND1 HIS A 934      28.314  37.445  17.734  1.00 19.04    -0.354 N 
ATOM   4330  HD1 HIS A 934      27.989  36.726  17.088  1.00  0.00     0.166 HD
ATOM   4331  CE1 HIS A 934      29.544  37.921  17.854  1.00 18.32     0.040 A 
ATOM   4332  HE1 HIS A 934      30.400  37.589  17.242  1.00  0.00     0.140 H 
ATOM   4333  NE2 HIS A 934      29.618  38.845  18.800  1.00 19.12    -0.360 N 
ATOM   4334  HE2 HIS A 934      30.459  39.342  19.094  1.00  0.00     0.166 HD
ATOM   4335  N   ALA A 935      23.053  37.913  18.068  1.00 12.65    -0.346 N 
ATOM   4336  HN  ALA A 935      23.520  37.107  17.652  1.00  0.00     0.163 HD
ATOM   4337  CA  ALA A 935      21.628  37.824  18.333  1.00 12.17     0.086 C 
ATOM   4338  HA  ALA A 935      21.120  38.555  17.662  1.00  0.00     0.086 H 
ATOM   4339  C   ALA A 935      21.266  38.192  19.754  1.00 14.65     0.240 C 
ATOM   4340  O   ALA A 935      22.004  37.888  20.708  1.00 13.08    -0.271 OA
ATOM   4341  CB  ALA A 935      21.096  36.444  17.982  1.00 13.08    -0.049 C 
ATOM   4342  HB1 ALA A 935      21.363  36.173  16.934  1.00  0.00     0.030 H 
ATOM   4343  HB2 ALA A 935      19.998  36.367  18.162  1.00  0.00     0.030 H 
ATOM   4344  HB3 ALA A 935      21.440  35.672  18.709  1.00  0.00     0.030 H 
ATOM   4345  N   SER A 936      20.172  38.931  19.876  1.00 12.55    -0.344 N 
ATOM   4346  HN  SER A 936      19.685  39.214  19.025  1.00  0.00     0.163 HD
ATOM   4347  CA  SER A 936      19.626  39.362  21.155  1.00 14.83     0.109 C 
ATOM   4348  HA  SER A 936      19.883  38.608  21.935  1.00  0.00     0.090 H 
ATOM   4349  C   SER A 936      18.113  39.382  20.957  1.00 17.04     0.243 C 
ATOM   4350  O   SER A 936      17.579  40.267  20.281  1.00 15.30    -0.271 OA
ATOM   4351  CB  SER A 936      20.205  40.716  21.557  1.00 19.54     0.044 C 
ATOM   4352  HB1 SER A 936      20.074  41.475  20.751  1.00  0.00     0.077 H 
ATOM   4353  HB2 SER A 936      21.319  40.693  21.589  1.00  0.00     0.077 H 
ATOM   4354  OG  SER A 936      19.657  41.159  22.784  1.00 34.04    -0.398 OA
ATOM   4355  HG  SER A 936      20.017  42.002  23.034  1.00  0.00     0.209 HD
ATOM   4356  N   HIS A 937      17.431  38.332  21.471  1.00 13.99    -0.346 N 
ATOM   4357  HN  HIS A 937      17.930  37.643  22.034  1.00  0.00     0.163 HD
ATOM   4358  CA  HIS A 937      16.000  38.159  21.241  1.00 13.15     0.094 C 
ATOM   4359  HA  HIS A 937      15.781  38.552  20.221  1.00  0.00     0.088 H 
ATOM   4360  C   HIS A 937      15.206  39.004  22.228  1.00 17.25     0.241 C 
ATOM   4361  O   HIS A 937      14.734  38.506  23.238  1.00 16.17    -0.271 OA
ATOM   4362  CB  HIS A 937      15.614  36.663  21.246  1.00 13.18     0.002 C 
ATOM   4363  HB1 HIS A 937      14.532  36.535  21.007  1.00  0.00     0.046 H 
ATOM   4364  HB2 HIS A 937      15.625  36.257  22.285  1.00  0.00     0.046 H 
ATOM   4365  CG  HIS A 937      16.459  35.820  20.340  1.00 15.40     0.028 A 
ATOM   4366  CD2 HIS A 937      17.362  34.863  20.643  1.00 16.76    -0.000 A 
ATOM   4367  HD2 HIS A 937      17.629  34.506  21.652  1.00  0.00     0.114 H 
ATOM   4368  ND1 HIS A 937      16.413  35.969  18.958  1.00 16.33    -0.354 N 
ATOM   4369  HD1 HIS A 937      15.821  36.609  18.428  1.00  0.00     0.166 HD
ATOM   4370  CE1 HIS A 937      17.295  35.109  18.471  1.00 15.37     0.040 A 
ATOM   4371  HE1 HIS A 937      17.512  34.981  17.397  1.00  0.00     0.140 H 
ATOM   4372  NE2 HIS A 937      17.887  34.417  19.448  1.00 16.71    -0.360 N 
ATOM   4373  HE2 HIS A 937      18.596  33.693  19.332  1.00  0.00     0.166 HD
ATOM   4374  N   ILE A 938      15.091  40.301  21.927  1.00 15.15    -0.346 N 
ATOM   4375  HN  ILE A 938      15.485  40.634  21.047  1.00  0.00     0.163 HD
ATOM   4376  CA  ILE A 938      14.423  41.268  22.805  1.00 16.60     0.092 C 
ATOM   4377  HA  ILE A 938      14.246  40.752  23.777  1.00  0.00     0.088 H 
ATOM   4378  C   ILE A 938      13.059  41.693  22.276  1.00 25.31     0.241 C 
ATOM   4379  O   ILE A 938      12.819  41.673  21.074  1.00 25.17    -0.271 OA
ATOM   4380  CB  ILE A 938      15.345  42.495  23.105  1.00 19.21    -0.030 C 
ATOM   4381  HB  ILE A 938      14.748  43.208  23.721  1.00  0.00     0.043 H 
ATOM   4382  CG1 ILE A 938      15.753  43.253  21.795  1.00 19.02    -0.063 C 
ATOM   4383 1HG1 ILE A 938      16.524  42.669  21.240  1.00  0.00     0.033 H 
ATOM   4384 2HG1 ILE A 938      14.916  43.222  21.059  1.00  0.00     0.033 H 
ATOM   4385  CG2 ILE A 938      16.560  42.089  23.943  1.00 20.25    -0.071 C 
ATOM   4386 1HG2 ILE A 938      17.217  42.964  24.157  1.00  0.00     0.028 H 
ATOM   4387 2HG2 ILE A 938      17.128  41.259  23.463  1.00  0.00     0.028 H 
ATOM   4388 3HG2 ILE A 938      16.254  41.569  24.881  1.00  0.00     0.028 H 
ATOM   4389  CD1 ILE A 938      16.229  44.702  21.991  1.00 28.24    -0.076 C 
ATOM   4390 1HD1 ILE A 938      16.519  45.241  21.059  1.00  0.00     0.027 H 
ATOM   4391 2HD1 ILE A 938      17.066  44.733  22.727  1.00  0.00     0.027 H 
ATOM   4392 3HD1 ILE A 938      15.458  45.286  22.546  1.00  0.00     0.027 H 
ATOM   4393  N   SER A 939      12.180  42.096  23.186  1.00 28.27    -0.344 N 
ATOM   4394  HN  SER A 939      12.463  42.048  24.165  1.00  0.00     0.163 HD
ATOM   4395  CA  SER A 939      10.835  42.605  22.897  1.00 29.27     0.109 C 
ATOM   4396  HA  SER A 939      10.577  42.396  21.833  1.00  0.00     0.090 H 
ATOM   4397  C   SER A 939      10.829  44.130  23.140  1.00 33.87     0.243 C 
ATOM   4398  O   SER A 939      10.161  44.885  22.420  1.00 33.91    -0.271 OA
ATOM   4399  CB  SER A 939       9.813  41.932  23.813  1.00 34.10     0.044 C 
ATOM   4400  HB1 SER A 939       8.862  42.513  23.858  1.00  0.00     0.077 H 
ATOM   4401  HB2 SER A 939       9.421  40.991  23.362  1.00  0.00     0.077 H 
ATOM   4402  OG  SER A 939      10.341  41.703  25.111  1.00 45.69    -0.398 OA
ATOM   4403  HG  SER A 939       9.706  41.285  25.680  1.00  0.00     0.209 HD
ATOM   4404  N   LYS A 940      11.600  44.561  24.152  1.00 29.20    -0.346 N 
ATOM   4405  HN  LYS A 940      12.141  43.856  24.652  1.00  0.00     0.163 HD
ATOM   4406  CA  LYS A 940      11.738  45.945  24.605  1.00 28.02     0.089 C 
ATOM   4407  HA  LYS A 940      11.185  46.614  23.905  1.00  0.00     0.087 H 
ATOM   4408  C   LYS A 940      13.217  46.361  24.635  1.00 26.47     0.241 C 
ATOM   4409  O   LYS A 940      14.087  45.521  24.830  1.00 26.22    -0.271 OA
ATOM   4410  CB  LYS A 940      11.126  46.073  26.013  1.00 30.56    -0.038 C 
ATOM   4411  HB1 LYS A 940      10.261  45.378  26.123  1.00  0.00     0.036 H 
ATOM   4412  HB2 LYS A 940      11.817  45.643  26.775  1.00  0.00     0.036 H 
ATOM   4413  CG  LYS A 940      10.718  47.491  26.409  1.00 52.66    -0.061 C 
ATOM   4414  HG1 LYS A 940      11.563  48.206  26.279  1.00  0.00     0.033 H 
ATOM   4415  HG2 LYS A 940      10.003  47.927  25.672  1.00  0.00     0.033 H 
ATOM   4416  CD  LYS A 940      10.154  47.550  27.833  1.00 65.43    -0.043 C 
ATOM   4417  HD1 LYS A 940      10.429  48.510  28.329  1.00  0.00     0.035 H 
ATOM   4418  HD2 LYS A 940      10.691  46.838  28.502  1.00  0.00     0.035 H 
ATOM   4419  CE  LYS A 940       8.661  47.322  27.893  1.00 78.19     0.080 C 
ATOM   4420  HE1 LYS A 940       8.370  46.389  27.357  1.00  0.00     0.075 H 
ATOM   4421  HE2 LYS A 940       8.111  48.062  27.265  1.00  0.00     0.075 H 
ATOM   4422  NZ  LYS A 940       8.160  47.321  29.295  1.00 86.83    -0.079 N 
ATOM   4423  HZ1 LYS A 940       7.152  47.167  29.335  1.00  0.00     0.274 HD
ATOM   4424  HZ2 LYS A 940       8.426  48.175  29.786  1.00  0.00     0.274 HD
ATOM   4425  HZ3 LYS A 940       8.663  46.644  29.869  1.00  0.00     0.274 HD
ATOM   4426  N   LEU A 941      13.487  47.658  24.462  1.00 18.43    -0.346 N 
ATOM   4427  HN  LEU A 941      12.706  48.295  24.303  1.00  0.00     0.163 HD
ATOM   4428  CA  LEU A 941      14.832  48.214  24.487  1.00 15.47     0.090 C 
ATOM   4429  HA  LEU A 941      15.548  47.444  24.114  1.00  0.00     0.087 H 
ATOM   4430  C   LEU A 941      15.262  48.652  25.899  1.00 19.94     0.243 C 
ATOM   4431  O   LEU A 941      14.410  49.055  26.697  1.00 19.72    -0.271 OA
ATOM   4432  CB  LEU A 941      14.904  49.440  23.574  1.00 14.44    -0.035 C 
ATOM   4433  HB1 LEU A 941      15.799  50.050  23.838  1.00  0.00     0.037 H 
ATOM   4434  HB2 LEU A 941      14.087  50.151  23.838  1.00  0.00     0.037 H 
ATOM   4435  CG  LEU A 941      14.888  49.181  22.081  1.00 17.26    -0.059 C 
ATOM   4436  HG  LEU A 941      14.056  48.474  21.855  1.00  0.00     0.039 H 
ATOM   4437  CD1 LEU A 941      14.638  50.451  21.345  1.00 17.27    -0.073 C 
ATOM   4438 1HD1 LEU A 941      13.681  50.915  21.680  1.00  0.00     0.028 H 
ATOM   4439 2HD1 LEU A 941      14.662  50.302  20.240  1.00  0.00     0.028 H 
ATOM   4440 3HD1 LEU A 941      15.495  51.158  21.435  1.00  0.00     0.028 H 
ATOM   4441  CD2 LEU A 941      16.193  48.549  21.624  1.00 18.39    -0.073 C 
ATOM   4442 1HD2 LEU A 941      16.380  47.598  22.175  1.00  0.00     0.028 H 
ATOM   4443 2HD2 LEU A 941      17.050  49.256  21.714  1.00  0.00     0.028 H 
ATOM   4444 3HD2 LEU A 941      16.217  48.400  20.519  1.00  0.00     0.028 H 
ATOM   4445  N   PRO A 942      16.587  48.696  26.185  1.00 18.16    -0.337 N 
ATOM   4446  CA  PRO A 942      17.043  49.296  27.460  1.00 18.75     0.091 C 
ATOM   4447  HA  PRO A 942      16.624  48.752  28.338  1.00  0.00     0.087 H 
ATOM   4448  C   PRO A 942      16.661  50.784  27.489  1.00 19.89     0.241 C 
ATOM   4449  O   PRO A 942      16.581  51.432  26.423  1.00 16.38    -0.271 OA
ATOM   4450  CB  PRO A 942      18.573  49.164  27.396  1.00 21.08    -0.036 C 
ATOM   4451  HB1 PRO A 942      19.037  48.896  28.374  1.00  0.00     0.036 H 
ATOM   4452  HB2 PRO A 942      19.098  50.138  27.260  1.00  0.00     0.036 H 
ATOM   4453  CG  PRO A 942      18.853  48.190  26.325  1.00 23.92    -0.048 C 
ATOM   4454  HG1 PRO A 942      19.861  48.317  25.866  1.00  0.00     0.035 H 
ATOM   4455  HG2 PRO A 942      19.002  47.151  26.702  1.00  0.00     0.035 H 
ATOM   4456  CD  PRO A 942      17.735  48.307  25.339  1.00 19.77    -0.001 C 
ATOM   4457  HD1 PRO A 942      17.938  48.994  24.484  1.00  0.00     0.064 H 
ATOM   4458  HD2 PRO A 942      17.567  47.398  24.715  1.00  0.00     0.064 H 
ATOM   4459  N   LYS A 943      16.420  51.324  28.714  1.00 17.73    -0.346 N 
ATOM   4460  HN  LYS A 943      16.512  50.725  29.534  1.00  0.00     0.163 HD
ATOM   4461  CA  LYS A 943      16.035  52.725  28.914  1.00 18.76     0.089 C 
ATOM   4462  HA  LYS A 943      15.013  52.857  28.489  1.00  0.00     0.087 H 
ATOM   4463  C   LYS A 943      16.965  53.704  28.194  1.00 21.53     0.240 C 
ATOM   4464  O   LYS A 943      18.186  53.565  28.274  1.00 22.27    -0.271 OA
ATOM   4465  CB  LYS A 943      15.964  53.075  30.423  1.00 23.03    -0.038 C 
ATOM   4466  HB1 LYS A 943      16.462  54.051  30.631  1.00  0.00     0.036 H 
ATOM   4467  HB2 LYS A 943      16.624  52.404  31.020  1.00  0.00     0.036 H 
ATOM   4468  CG  LYS A 943      14.543  53.063  30.964  1.00 42.31    -0.061 C 
ATOM   4469  HG1 LYS A 943      14.074  52.059  30.838  1.00  0.00     0.033 H 
ATOM   4470  HG2 LYS A 943      13.862  53.662  30.315  1.00  0.00     0.033 H 
ATOM   4471  CD  LYS A 943      14.465  53.529  32.426  1.00 54.99    -0.043 C 
ATOM   4472  HD1 LYS A 943      15.418  53.319  32.966  1.00  0.00     0.035 H 
ATOM   4473  HD2 LYS A 943      13.778  52.881  33.018  1.00  0.00     0.035 H 
ATOM   4474  CE  LYS A 943      14.078  54.991  32.547  1.00 68.55     0.080 C 
ATOM   4475  HE1 LYS A 943      13.197  55.229  31.907  1.00  0.00     0.075 H 
ATOM   4476  HE2 LYS A 943      14.834  55.650  32.060  1.00  0.00     0.075 H 
ATOM   4477  NZ  LYS A 943      13.842  55.394  33.957  1.00 79.05    -0.079 N 
ATOM   4478  HZ1 LYS A 943      13.582  56.377  34.038  1.00  0.00     0.274 HD
ATOM   4479  HZ2 LYS A 943      14.648  55.176  34.543  1.00  0.00     0.274 HD
ATOM   4480  HZ3 LYS A 943      13.150  54.791  34.402  1.00  0.00     0.274 HD
ATOM   4481  N   GLY A 944      16.365  54.666  27.500  1.00 16.31    -0.351 N 
ATOM   4482  HN  GLY A 944      15.345  54.688  27.490  1.00  0.00     0.163 HD
ATOM   4483  CA  GLY A 944      17.083  55.691  26.752  1.00 16.28     0.069 C 
ATOM   4484  HA1 GLY A 944      17.963  56.046  27.338  1.00  0.00     0.078 H 
ATOM   4485  HA2 GLY A 944      16.480  56.628  26.714  1.00  0.00     0.078 H 
ATOM   4486  C   GLY A 944      17.517  55.294  25.351  1.00 19.09     0.236 C 
ATOM   4487  O   GLY A 944      18.128  56.103  24.645  1.00 19.14    -0.272 OA
ATOM   4488  N   LYS A 945      17.228  54.046  24.934  1.00 15.06    -0.346 N 
ATOM   4489  HN  LYS A 945      16.757  53.407  25.574  1.00  0.00     0.163 HD
ATOM   4490  CA  LYS A 945      17.574  53.577  23.576  1.00 14.14     0.089 C 
ATOM   4491  HA  LYS A 945      18.314  54.287  23.138  1.00  0.00     0.087 H 
ATOM   4492  C   LYS A 945      16.315  53.602  22.713  1.00 16.24     0.241 C 
ATOM   4493  O   LYS A 945      15.235  53.272  23.224  1.00 15.25    -0.271 OA
ATOM   4494  CB  LYS A 945      18.214  52.168  23.611  1.00 13.60    -0.038 C 
ATOM   4495  HB1 LYS A 945      18.307  51.762  22.577  1.00  0.00     0.036 H 
ATOM   4496  HB2 LYS A 945      17.499  51.431  24.046  1.00  0.00     0.036 H 
ATOM   4497  CG  LYS A 945      19.561  52.086  24.334  1.00 15.95    -0.061 C 
ATOM   4498  HG1 LYS A 945      19.485  52.498  25.367  1.00  0.00     0.033 H 
ATOM   4499  HG2 LYS A 945      19.818  51.029  24.579  1.00  0.00     0.033 H 
ATOM   4500  CD  LYS A 945      20.695  52.760  23.558  1.00 21.63    -0.043 C 
ATOM   4501  HD1 LYS A 945      20.522  53.858  23.476  1.00  0.00     0.035 H 
ATOM   4502  HD2 LYS A 945      20.654  52.487  22.478  1.00  0.00     0.035 H 
ATOM   4503  CE  LYS A 945      22.067  52.471  24.136  1.00 22.80     0.080 C 
ATOM   4504  HE1 LYS A 945      22.108  52.679  25.231  1.00  0.00     0.075 H 
ATOM   4505  HE2 LYS A 945      22.282  51.377  24.167  1.00  0.00     0.075 H 
ATOM   4506  NZ  LYS A 945      23.116  53.222  23.388  1.00 14.82    -0.079 N 
ATOM   4507  HZ1 LYS A 945      24.039  53.028  23.777  1.00  0.00     0.274 HD
ATOM   4508  HZ2 LYS A 945      22.919  54.222  23.360  1.00  0.00     0.274 HD
ATOM   4509  HZ3 LYS A 945      23.078  53.031  22.387  1.00  0.00     0.274 HD
ATOM   4510  N   HIS A 946      16.449  54.008  21.430  1.00 12.10    -0.346 N 
ATOM   4511  HN  HIS A 946      17.383  54.243  21.093  1.00  0.00     0.163 HD
ATOM   4512  CA  HIS A 946      15.324  54.129  20.498  1.00 11.51     0.094 C 
ATOM   4513  HA  HIS A 946      14.382  53.980  21.076  1.00  0.00     0.088 H 
ATOM   4514  C   HIS A 946      15.356  53.093  19.380  1.00 11.99     0.241 C 
ATOM   4515  O   HIS A 946      14.372  52.943  18.661  1.00 10.51    -0.271 OA
ATOM   4516  CB  HIS A 946      15.278  55.532  19.873  1.00 12.80     0.002 C 
ATOM   4517  HB1 HIS A 946      14.398  55.634  19.195  1.00  0.00     0.046 H 
ATOM   4518  HB2 HIS A 946      16.100  55.661  19.130  1.00  0.00     0.046 H 
ATOM   4519  CG  HIS A 946      15.299  56.631  20.879  1.00 18.09     0.028 A 
ATOM   4520  CD2 HIS A 946      14.311  57.080  21.679  1.00 21.71    -0.000 A 
ATOM   4521  HD2 HIS A 946      13.271  56.713  21.713  1.00  0.00     0.114 H 
ATOM   4522  ND1 HIS A 946      16.460  57.330  21.153  1.00 20.51    -0.354 N 
ATOM   4523  HD1 HIS A 946      17.373  57.205  20.716  1.00  0.00     0.166 HD
ATOM   4524  CE1 HIS A 946      16.140  58.192  22.098  1.00 22.16     0.040 A 
ATOM   4525  HE1 HIS A 946      16.846  58.911  22.547  1.00  0.00     0.140 H 
ATOM   4526  NE2 HIS A 946      14.854  58.085  22.443  1.00 22.91    -0.360 N 
ATOM   4527  HE2 HIS A 946      14.366  58.645  23.143  1.00  0.00     0.166 HD
ATOM   4528  N   SER A 947      16.486  52.407  19.219  1.00 10.14    -0.344 N 
ATOM   4529  HN  SER A 947      17.265  52.588  19.852  1.00  0.00     0.163 HD
ATOM   4530  CA  SER A 947      16.650  51.403  18.167  1.00  9.35     0.109 C 
ATOM   4531  HA  SER A 947      15.712  50.805  18.088  1.00  0.00     0.090 H 
ATOM   4532  C   SER A 947      17.809  50.465  18.488  1.00 11.27     0.243 C 
ATOM   4533  O   SER A 947      18.569  50.700  19.435  1.00 11.70    -0.271 OA
ATOM   4534  CB  SER A 947      16.906  52.100  16.833  1.00  9.74     0.044 C 
ATOM   4535  HB1 SER A 947      16.843  51.387  15.978  1.00  0.00     0.077 H 
ATOM   4536  HB2 SER A 947      16.064  52.775  16.554  1.00  0.00     0.077 H 
ATOM   4537  OG  SER A 947      18.144  52.788  16.849  1.00 11.27    -0.398 OA
ATOM   4538  HG  SER A 947      18.303  53.222  16.019  1.00  0.00     0.209 HD
ATOM   4539  N   VAL A 948      17.936  49.406  17.692  1.00  7.08    -0.346 N 
ATOM   4540  HN  VAL A 948      17.192  49.221  17.019  1.00  0.00     0.163 HD
ATOM   4541  CA  VAL A 948      19.074  48.493  17.722  1.00  6.67     0.092 C 
ATOM   4542  HA  VAL A 948      19.762  48.796  18.545  1.00  0.00     0.088 H 
ATOM   4543  C   VAL A 948      19.792  48.669  16.379  1.00  9.51     0.241 C 
ATOM   4544  O   VAL A 948      19.137  48.717  15.318  1.00  6.71    -0.271 OA
ATOM   4545  CB  VAL A 948      18.664  47.008  17.923  1.00  7.99    -0.033 C 
ATOM   4546  HB  VAL A 948      17.764  46.820  17.292  1.00  0.00     0.042 H 
ATOM   4547  CG1 VAL A 948      19.765  46.037  17.462  1.00  7.86    -0.071 C 
ATOM   4548 1HG1 VAL A 948      19.471  44.971  17.606  1.00  0.00     0.028 H 
ATOM   4549 2HG1 VAL A 948      20.736  46.260  17.963  1.00  0.00     0.028 H 
ATOM   4550 3HG1 VAL A 948      20.062  46.235  16.406  1.00  0.00     0.028 H 
ATOM   4551  CG2 VAL A 948      18.278  46.734  19.358  1.00  7.47    -0.071 C 
ATOM   4552 1HG2 VAL A 948      17.984  45.668  19.502  1.00  0.00     0.028 H 
ATOM   4553 2HG2 VAL A 948      17.480  47.430  19.707  1.00  0.00     0.028 H 
ATOM   4554 3HG2 VAL A 948      19.087  47.034  20.064  1.00  0.00     0.028 H 
ATOM   4555  N   LYS A 949      21.136  48.750  16.433  1.00  7.57    -0.346 N 
ATOM   4556  HN  LYS A 949      21.587  48.846  17.343  1.00  0.00     0.163 HD
ATOM   4557  CA  LYS A 949      21.965  48.705  15.239  1.00  7.19     0.089 C 
ATOM   4558  HA  LYS A 949      21.303  48.632  14.344  1.00  0.00     0.087 H 
ATOM   4559  C   LYS A 949      22.799  47.422  15.343  1.00 11.22     0.240 C 
ATOM   4560  O   LYS A 949      23.617  47.278  16.252  1.00 10.73    -0.271 OA
ATOM   4561  CB  LYS A 949      22.869  49.945  15.089  1.00  7.33    -0.038 C 
ATOM   4562  HB1 LYS A 949      23.447  50.146  16.021  1.00  0.00     0.036 H 
ATOM   4563  HB2 LYS A 949      22.271  50.886  15.052  1.00  0.00     0.036 H 
ATOM   4564  CG  LYS A 949      23.801  49.815  13.859  1.00 11.33    -0.061 C 
ATOM   4565  HG1 LYS A 949      24.394  48.872  13.896  1.00  0.00     0.033 H 
ATOM   4566  HG2 LYS A 949      23.221  49.619  12.927  1.00  0.00     0.033 H 
ATOM   4567  CD  LYS A 949      24.693  51.020  13.708  1.00 15.76    -0.043 C 
ATOM   4568  HD1 LYS A 949      25.315  51.183  14.619  1.00  0.00     0.035 H 
ATOM   4569  HD2 LYS A 949      24.105  51.967  13.728  1.00  0.00     0.035 H 
ATOM   4570  CE  LYS A 949      25.552  50.927  12.459  1.00 18.69     0.080 C 
ATOM   4571  HE1 LYS A 949      26.087  49.951  12.402  1.00  0.00     0.075 H 
ATOM   4572  HE2 LYS A 949      24.928  50.834  11.539  1.00  0.00     0.075 H 
ATOM   4573  NZ  LYS A 949      26.495  52.073  12.366  1.00 18.02    -0.079 N 
ATOM   4574  HZ1 LYS A 949      27.072  52.011  11.527  1.00  0.00     0.274 HD
ATOM   4575  HZ2 LYS A 949      27.065  52.158  13.207  1.00  0.00     0.274 HD
ATOM   4576  HZ3 LYS A 949      26.005  52.966  12.418  1.00  0.00     0.274 HD
ATOM   4577  N   GLY A 950      22.527  46.484  14.455  1.00  9.78    -0.351 N 
ATOM   4578  HN  GLY A 950      21.726  46.618  13.838  1.00  0.00     0.163 HD
ATOM   4579  CA  GLY A 950      23.314  45.268  14.314  1.00  9.11     0.069 C 
ATOM   4580  HA1 GLY A 950      22.755  44.418  13.857  1.00  0.00     0.078 H 
ATOM   4581  HA2 GLY A 950      23.544  44.763  15.281  1.00  0.00     0.078 H 
ATOM   4582  C   GLY A 950      24.544  45.688  13.531  1.00 11.26     0.236 C 
ATOM   4583  O   GLY A 950      24.419  46.136  12.386  1.00  9.49    -0.272 OA
ATOM   4584  N   LEU A 951      25.730  45.641  14.173  1.00  9.49    -0.346 N 
ATOM   4585  HN  LEU A 951      25.756  45.252  15.116  1.00  0.00     0.163 HD
ATOM   4586  CA  LEU A 951      26.979  46.120  13.584  1.00 10.20     0.089 C 
ATOM   4587  HA  LEU A 951      26.767  47.095  13.086  1.00  0.00     0.087 H 
ATOM   4588  C   LEU A 951      27.538  45.170  12.527  1.00 12.30     0.240 C 
ATOM   4589  O   LEU A 951      27.882  44.034  12.849  1.00 12.54    -0.271 OA
ATOM   4590  CB  LEU A 951      28.037  46.375  14.692  1.00 10.38    -0.035 C 
ATOM   4591  HB1 LEU A 951      28.995  46.694  14.219  1.00  0.00     0.037 H 
ATOM   4592  HB2 LEU A 951      28.339  45.401  15.143  1.00  0.00     0.037 H 
ATOM   4593  CG  LEU A 951      27.671  47.368  15.822  1.00 13.82    -0.059 C 
ATOM   4594  HG  LEU A 951      26.721  47.023  16.294  1.00  0.00     0.039 H 
ATOM   4595  CD1 LEU A 951      28.776  47.381  16.912  1.00 14.26    -0.073 C 
ATOM   4596 1HD1 LEU A 951      28.512  48.096  17.726  1.00  0.00     0.028 H 
ATOM   4597 2HD1 LEU A 951      29.782  47.596  16.481  1.00  0.00     0.028 H 
ATOM   4598 3HD1 LEU A 951      28.980  46.359  17.308  1.00  0.00     0.028 H 
ATOM   4599  CD2 LEU A 951      27.451  48.775  15.286  1.00 12.99    -0.073 C 
ATOM   4600 1HD2 LEU A 951      27.187  49.490  16.100  1.00  0.00     0.028 H 
ATOM   4601 2HD2 LEU A 951      26.688  48.785  14.473  1.00  0.00     0.028 H 
ATOM   4602 3HD2 LEU A 951      28.332  49.130  14.703  1.00  0.00     0.028 H 
ATOM   4603  N   GLY A 952      27.608  45.626  11.286  1.00 10.12    -0.351 N 
ATOM   4604  HN  GLY A 952      27.250  46.557  11.075  1.00  0.00     0.163 HD
ATOM   4605  CA  GLY A 952      28.187  44.823  10.214  1.00  9.13     0.069 C 
ATOM   4606  HA1 GLY A 952      27.677  45.016   9.241  1.00  0.00     0.078 H 
ATOM   4607  HA2 GLY A 952      27.933  43.744  10.333  1.00  0.00     0.078 H 
ATOM   4608  C   GLY A 952      29.687  45.029  10.102  1.00 12.26     0.236 C 
ATOM   4609  O   GLY A 952      30.194  46.045  10.578  1.00 11.85    -0.272 OA
ATOM   4610  N   LYS A 953      30.407  44.078   9.449  1.00 10.18    -0.346 N 
ATOM   4611  HN  LYS A 953      29.923  43.238   9.131  1.00  0.00     0.163 HD
ATOM   4612  CA  LYS A 953      31.852  44.198   9.177  1.00 11.32     0.089 C 
ATOM   4613  HA  LYS A 953      32.386  44.464  10.119  1.00  0.00     0.087 H 
ATOM   4614  C   LYS A 953      32.050  45.311   8.148  1.00 14.91     0.241 C 
ATOM   4615  O   LYS A 953      33.080  45.989   8.177  1.00 15.22    -0.271 OA
ATOM   4616  CB  LYS A 953      32.465  42.903   8.584  1.00 14.09    -0.038 C 
ATOM   4617  HB1 LYS A 953      33.557  43.047   8.411  1.00  0.00     0.036 H 
ATOM   4618  HB2 LYS A 953      32.111  42.764   7.536  1.00  0.00     0.036 H 
ATOM   4619  CG  LYS A 953      32.234  41.625   9.380  1.00 35.26    -0.061 C 
ATOM   4620  HG1 LYS A 953      31.222  41.207   9.172  1.00  0.00     0.033 H 
ATOM   4621  HG2 LYS A 953      32.121  41.850  10.466  1.00  0.00     0.033 H 
ATOM   4622  CD  LYS A 953      33.319  40.563   9.154  1.00 48.90    -0.043 C 
ATOM   4623  HD1 LYS A 953      32.988  39.597   9.602  1.00  0.00     0.035 H 
ATOM   4624  HD2 LYS A 953      34.203  40.798   9.792  1.00  0.00     0.035 H 
ATOM   4625  CE  LYS A 953      33.779  40.323   7.729  1.00 60.28     0.080 C 
ATOM   4626  HE1 LYS A 953      33.078  39.650   7.183  1.00  0.00     0.075 H 
ATOM   4627  HE2 LYS A 953      33.663  41.239   7.104  1.00  0.00     0.075 H 
ATOM   4628  NZ  LYS A 953      35.173  39.808   7.684  1.00 70.28    -0.079 N 
ATOM   4629  HZ1 LYS A 953      35.482  39.647   6.726  1.00  0.00     0.274 HD
ATOM   4630  HZ2 LYS A 953      35.280  38.970   8.256  1.00  0.00     0.274 HD
ATOM   4631  HZ3 LYS A 953      35.814  40.424   8.184  1.00  0.00     0.274 HD
ATOM   4632  N   THR A 954      31.059  45.466   7.224  1.00  9.86    -0.344 N 
ATOM   4633  HN  THR A 954      30.264  44.829   7.278  1.00  0.00     0.163 HD
ATOM   4634  CA  THR A 954      31.043  46.471   6.163  1.00 10.18     0.113 C 
ATOM   4635  HA  THR A 954      32.013  47.020   6.196  1.00  0.00     0.091 H 
ATOM   4636  C   THR A 954      29.922  47.481   6.423  1.00 15.01     0.243 C 
ATOM   4637  O   THR A 954      28.821  47.122   6.849  1.00 14.12    -0.271 OA
ATOM   4638  CB  THR A 954      30.917  45.814   4.777  1.00 12.32     0.060 C 
ATOM   4639  HB  THR A 954      30.003  45.175   4.777  1.00  0.00     0.086 H 
ATOM   4640  CG2 THR A 954      30.795  46.824   3.626  1.00 10.91    -0.050 C 
ATOM   4641 1HG2 THR A 954      29.910  47.483   3.788  1.00  0.00     0.031 H 
ATOM   4642 2HG2 THR A 954      30.765  46.322   2.631  1.00  0.00     0.031 H 
ATOM   4643 3HG2 THR A 954      31.732  47.411   3.484  1.00  0.00     0.031 H 
ATOM   4644  OG1 THR A 954      32.042  44.976   4.571  1.00 16.15    -0.393 OA
ATOM   4645  HG1 THR A 954      32.117  44.351   5.283  1.00  0.00     0.210 HD
ATOM   4646  N   THR A 955      30.229  48.729   6.140  1.00 13.41    -0.344 N 
ATOM   4647  HN  THR A 955      31.171  48.904   5.790  1.00  0.00     0.163 HD
ATOM   4648  CA  THR A 955      29.359  49.877   6.277  1.00 15.02     0.114 C 
ATOM   4649  HA  THR A 955      28.304  49.516   6.289  1.00  0.00     0.091 H 
ATOM   4650  C   THR A 955      29.532  50.827   5.073  1.00 19.53     0.246 C 
ATOM   4651  O   THR A 955      30.643  50.948   4.559  1.00 17.95    -0.271 OA
ATOM   4652  CB  THR A 955      29.644  50.593   7.627  1.00 27.10     0.060 C 
ATOM   4653  HB  THR A 955      29.582  49.835   8.442  1.00  0.00     0.086 H 
ATOM   4654  CG2 THR A 955      31.031  51.252   7.692  1.00 24.23    -0.050 C 
ATOM   4655 1HG2 THR A 955      31.235  51.766   8.660  1.00  0.00     0.031 H 
ATOM   4656 2HG2 THR A 955      31.176  51.952   6.836  1.00  0.00     0.031 H 
ATOM   4657 3HG2 THR A 955      31.831  50.510   7.462  1.00  0.00     0.031 H 
ATOM   4658  OG1 THR A 955      28.634  51.572   7.854  1.00 31.65    -0.393 OA
ATOM   4659  HG1 THR A 955      28.808  52.010   8.679  1.00  0.00     0.210 HD
ATOM   4660  N   PRO A 956      28.464  51.530   4.617  1.00 18.88    -0.337 N 
ATOM   4661  CA  PRO A 956      28.655  52.551   3.561  1.00 18.44     0.091 C 
ATOM   4662  HA  PRO A 956      29.047  52.095   2.622  1.00  0.00     0.087 H 
ATOM   4663  C   PRO A 956      29.603  53.639   4.092  1.00 19.28     0.241 C 
ATOM   4664  O   PRO A 956      29.490  54.002   5.263  1.00 16.90    -0.271 OA
ATOM   4665  CB  PRO A 956      27.244  53.115   3.359  1.00 20.19    -0.036 C 
ATOM   4666  HB1 PRO A 956      26.722  52.717   2.458  1.00  0.00     0.036 H 
ATOM   4667  HB2 PRO A 956      27.224  54.187   3.053  1.00  0.00     0.036 H 
ATOM   4668  CG  PRO A 956      26.527  52.834   4.659  1.00 26.60    -0.048 C 
ATOM   4669  HG1 PRO A 956      26.619  53.650   5.413  1.00  0.00     0.035 H 
ATOM   4670  HG2 PRO A 956      25.415  52.862   4.579  1.00  0.00     0.035 H 
ATOM   4671  CD  PRO A 956      27.071  51.518   5.117  1.00 21.13    -0.001 C 
ATOM   4672  HD1 PRO A 956      26.472  50.633   4.797  1.00  0.00     0.064 H 
ATOM   4673  HD2 PRO A 956      26.974  51.333   6.212  1.00  0.00     0.064 H 
ATOM   4674  N   ASP A 957      30.581  54.083   3.281  1.00 15.83    -0.345 N 
ATOM   4675  HN  ASP A 957      30.643  53.696   2.339  1.00  0.00     0.163 HD
ATOM   4676  CA  ASP A 957      31.566  55.100   3.686  1.00 17.29     0.099 C 
ATOM   4677  HA  ASP A 957      32.213  54.642   4.470  1.00  0.00     0.088 H 
ATOM   4678  C   ASP A 957      30.868  56.332   4.325  1.00 22.82     0.243 C 
ATOM   4679  O   ASP A 957      30.095  56.998   3.640  1.00 19.80    -0.271 OA
ATOM   4680  CB  ASP A 957      32.484  55.486   2.497  1.00 19.60     0.043 C 
ATOM   4681  HB1 ASP A 957      32.807  54.566   1.956  1.00  0.00     0.052 H 
ATOM   4682  HB2 ASP A 957      31.882  55.986   1.703  1.00  0.00     0.052 H 
ATOM   4683  CG  ASP A 957      33.699  56.338   2.837  1.00 29.08     0.175 C 
ATOM   4684  OD1 ASP A 957      33.680  57.017   3.895  1.00 29.43    -0.648 OA
ATOM   4685  OD2 ASP A 957      34.654  56.355   2.030  1.00 32.26    -0.648 OA
ATOM   4686  N   PRO A 958      31.111  56.603   5.642  1.00 24.37    -0.337 N 
ATOM   4687  CA  PRO A 958      30.426  57.724   6.321  1.00 26.17     0.091 C 
ATOM   4688  HA  PRO A 958      29.327  57.545   6.273  1.00  0.00     0.087 H 
ATOM   4689  C   PRO A 958      30.709  59.123   5.786  1.00 32.60     0.241 C 
ATOM   4690  O   PRO A 958      29.872  60.008   5.967  1.00 33.72    -0.271 OA
ATOM   4691  CB  PRO A 958      30.875  57.597   7.788  1.00 28.13    -0.036 C 
ATOM   4692  HB1 PRO A 958      31.583  58.396   8.109  1.00  0.00     0.036 H 
ATOM   4693  HB2 PRO A 958      30.070  57.829   8.523  1.00  0.00     0.036 H 
ATOM   4694  CG  PRO A 958      31.424  56.229   7.922  1.00 32.04    -0.048 C 
ATOM   4695  HG1 PRO A 958      30.682  55.488   8.302  1.00  0.00     0.035 H 
ATOM   4696  HG2 PRO A 958      32.159  56.125   8.754  1.00  0.00     0.035 H 
ATOM   4697  CD  PRO A 958      31.987  55.874   6.582  1.00 26.74    -0.001 C 
ATOM   4698  HD1 PRO A 958      33.075  56.090   6.464  1.00  0.00     0.064 H 
ATOM   4699  HD2 PRO A 958      32.066  54.779   6.388  1.00  0.00     0.064 H 
ATOM   4700  N   SER A 959      31.865  59.326   5.135  1.00 30.18    -0.344 N 
ATOM   4701  HN  SER A 959      32.510  58.542   5.037  1.00  0.00     0.163 HD
ATOM   4702  CA  SER A 959      32.247  60.616   4.558  1.00 31.05     0.109 C 
ATOM   4703  HA  SER A 959      32.083  61.401   5.332  1.00  0.00     0.090 H 
ATOM   4704  C   SER A 959      31.385  60.967   3.337  1.00 34.52     0.243 C 
ATOM   4705  O   SER A 959      31.267  62.143   2.989  1.00 35.15    -0.271 OA
ATOM   4706  CB  SER A 959      33.730  60.618   4.192  1.00 34.93     0.044 C 
ATOM   4707  HB1 SER A 959      34.372  60.501   5.096  1.00  0.00     0.077 H 
ATOM   4708  HB2 SER A 959      34.068  61.630   3.868  1.00  0.00     0.077 H 
ATOM   4709  OG  SER A 959      34.030  59.635   3.214  1.00 42.38    -0.398 OA
ATOM   4710  HG  SER A 959      34.952  59.636   2.986  1.00  0.00     0.209 HD
ATOM   4711  N   ALA A 960      30.771  59.944   2.701  1.00 29.53    -0.346 N 
ATOM   4712  HN  ALA A 960      30.915  59.001   3.063  1.00  0.00     0.163 HD
ATOM   4713  CA  ALA A 960      29.913  60.105   1.526  1.00 28.10     0.086 C 
ATOM   4714  HA  ALA A 960      30.241  61.031   0.998  1.00  0.00     0.086 H 
ATOM   4715  C   ALA A 960      28.425  60.280   1.881  1.00 29.00     0.240 C 
ATOM   4716  O   ALA A 960      27.595  60.367   0.975  1.00 27.32    -0.271 OA
ATOM   4717  CB  ALA A 960      30.109  58.938   0.565  1.00 28.57    -0.049 C 
ATOM   4718  HB1 ALA A 960      29.455  59.061  -0.330  1.00  0.00     0.030 H 
ATOM   4719  HB2 ALA A 960      29.948  57.955   1.066  1.00  0.00     0.030 H 
ATOM   4720  HB3 ALA A 960      31.180  58.806   0.283  1.00  0.00     0.030 H 
ATOM   4721  N   ASN A 961      28.088  60.357   3.194  1.00 25.08    -0.346 N 
ATOM   4722  HN  ASN A 961      28.830  60.263   3.888  1.00  0.00     0.163 HD
ATOM   4723  CA  ASN A 961      26.713  60.569   3.673  1.00 24.27     0.097 C 
ATOM   4724  HA  ASN A 961      26.070  59.752   3.269  1.00  0.00     0.088 H 
ATOM   4725  C   ASN A 961      26.167  61.910   3.165  1.00 29.36     0.241 C 
ATOM   4726  O   ASN A 961      26.852  62.931   3.258  1.00 30.03    -0.271 OA
ATOM   4727  CB  ASN A 961      26.646  60.525   5.206  1.00 21.83     0.036 C 
ATOM   4728  HB1 ASN A 961      26.159  61.446   5.603  1.00  0.00     0.051 H 
ATOM   4729  HB2 ASN A 961      27.664  60.645   5.645  1.00  0.00     0.051 H 
ATOM   4730  CG  ASN A 961      25.975  59.295   5.756  1.00 38.95     0.217 C 
ATOM   4731  ND2 ASN A 961      26.635  58.153   5.684  1.00 24.82    -0.370 N 
ATOM   4732 1HD2 ASN A 961      27.562  58.105   5.262  1.00  0.00     0.159 HD
ATOM   4733 2HD2 ASN A 961      26.180  57.319   6.057  1.00  0.00     0.159 HD
ATOM   4734  OD1 ASN A 961      24.858  59.353   6.264  1.00 45.88    -0.274 OA
ATOM   4735  N   ILE A 962      24.959  61.878   2.595  1.00 25.35    -0.346 N 
ATOM   4736  HN  ILE A 962      24.482  60.978   2.554  1.00  0.00     0.163 HD
ATOM   4737  CA  ILE A 962      24.271  63.030   2.027  1.00 26.38     0.092 C 
ATOM   4738  HA  ILE A 962      24.907  63.927   2.210  1.00  0.00     0.088 H 
ATOM   4739  C   ILE A 962      22.919  63.267   2.726  1.00 30.28     0.241 C 
ATOM   4740  O   ILE A 962      22.420  62.367   3.398  1.00 28.16    -0.271 OA
ATOM   4741  CB  ILE A 962      24.177  62.825   0.482  1.00 30.08    -0.030 C 
ATOM   4742  HB  ILE A 962      24.799  61.930   0.250  1.00  0.00     0.043 H 
ATOM   4743  CG1 ILE A 962      24.814  63.994  -0.275  1.00 32.20    -0.063 C 
ATOM   4744 1HG1 ILE A 962      24.530  63.956  -1.352  1.00  0.00     0.033 H 
ATOM   4745 2HG1 ILE A 962      24.329  64.954   0.020  1.00  0.00     0.033 H 
ATOM   4746  CG2 ILE A 962      22.758  62.505  -0.030  1.00 30.97    -0.071 C 
ATOM   4747 1HG2 ILE A 962      22.691  62.359  -1.133  1.00  0.00     0.028 H 
ATOM   4748 2HG2 ILE A 962      22.038  63.288   0.304  1.00  0.00     0.028 H 
ATOM   4749 3HG2 ILE A 962      22.340  61.621   0.506  1.00  0.00     0.028 H 
ATOM   4750  CD1 ILE A 962      26.379  64.108  -0.129  1.00 42.97    -0.076 C 
ATOM   4751 1HD1 ILE A 962      26.843  64.959  -0.680  1.00  0.00     0.027 H 
ATOM   4752 2HD1 ILE A 962      26.864  63.148  -0.424  1.00  0.00     0.027 H 
ATOM   4753 3HD1 ILE A 962      26.663  64.146   0.948  1.00  0.00     0.027 H 
ATOM   4754  N   SER A 963      22.338  64.473   2.578  1.00 28.09    -0.344 N 
ATOM   4755  HN  SER A 963      22.822  65.187   2.034  1.00  0.00     0.163 HD
ATOM   4756  CA  SER A 963      21.039  64.799   3.168  1.00 28.29     0.109 C 
ATOM   4757  HA  SER A 963      20.726  63.931   3.794  1.00  0.00     0.090 H 
ATOM   4758  C   SER A 963      19.968  65.006   2.100  1.00 32.05     0.243 C 
ATOM   4759  O   SER A 963      20.166  65.789   1.168  1.00 32.65    -0.271 OA
ATOM   4760  CB  SER A 963      21.136  66.018   4.085  1.00 32.88     0.044 C 
ATOM   4761  HB1 SER A 963      21.469  66.924   3.527  1.00  0.00     0.077 H 
ATOM   4762  HB2 SER A 963      20.128  66.373   4.402  1.00  0.00     0.077 H 
ATOM   4763  OG  SER A 963      21.971  65.757   5.202  1.00 42.57    -0.398 OA
ATOM   4764  HG  SER A 963      22.031  66.515   5.772  1.00  0.00     0.209 HD
ATOM   4765  N   LEU A 964      18.852  64.269   2.217  1.00 27.23    -0.346 N 
ATOM   4766  HN  LEU A 964      18.816  63.580   2.968  1.00  0.00     0.163 HD
ATOM   4767  CA  LEU A 964      17.678  64.384   1.339  1.00 26.89     0.089 C 
ATOM   4768  HA  LEU A 964      17.859  65.209   0.611  1.00  0.00     0.087 H 
ATOM   4769  C   LEU A 964      16.486  64.775   2.235  1.00 32.65     0.241 C 
ATOM   4770  O   LEU A 964      16.070  63.979   3.090  1.00 31.46    -0.271 OA
ATOM   4771  CB  LEU A 964      17.416  63.083   0.551  1.00 25.87    -0.035 C 
ATOM   4772  HB1 LEU A 964      18.275  62.895  -0.135  1.00  0.00     0.037 H 
ATOM   4773  HB2 LEU A 964      17.502  62.215   1.245  1.00  0.00     0.037 H 
ATOM   4774  CG  LEU A 964      16.100  62.961  -0.246  1.00 29.93    -0.059 C 
ATOM   4775  HG  LEU A 964      15.256  63.154   0.456  1.00  0.00     0.039 H 
ATOM   4776  CD1 LEU A 964      16.018  63.999  -1.379  1.00 30.91    -0.073 C 
ATOM   4777 1HD1 LEU A 964      16.143  65.028  -0.969  1.00  0.00     0.028 H 
ATOM   4778 2HD1 LEU A 964      15.078  63.897  -1.970  1.00  0.00     0.028 H 
ATOM   4779 3HD1 LEU A 964      16.748  63.784  -2.194  1.00  0.00     0.028 H 
ATOM   4780  CD2 LEU A 964      15.929  61.551  -0.808  1.00 28.54    -0.073 C 
ATOM   4781 1HD2 LEU A 964      15.988  60.799   0.013  1.00  0.00     0.028 H 
ATOM   4782 2HD2 LEU A 964      16.659  61.336  -1.623  1.00  0.00     0.028 H 
ATOM   4783 3HD2 LEU A 964      14.989  61.449  -1.399  1.00  0.00     0.028 H 
ATOM   4784  N   ASP A 965      15.994  66.031   2.077  1.00 30.56    -0.346 N 
ATOM   4785  HN  ASP A 965      16.409  66.604   1.342  1.00  0.00     0.163 HD
ATOM   4786  CA  ASP A 965      14.914  66.639   2.872  1.00 31.32     0.098 C 
ATOM   4787  HA  ASP A 965      14.909  67.725   2.622  1.00  0.00     0.088 H 
ATOM   4788  C   ASP A 965      15.191  66.539   4.395  1.00 34.61     0.241 C 
ATOM   4789  O   ASP A 965      14.308  66.175   5.183  1.00 34.65    -0.271 OA
ATOM   4790  CB  ASP A 965      13.523  66.091   2.476  1.00 33.86     0.043 C 
ATOM   4791  HB1 ASP A 965      13.470  64.993   2.664  1.00  0.00     0.052 H 
ATOM   4792  HB2 ASP A 965      12.747  66.445   3.194  1.00  0.00     0.052 H 
ATOM   4793  CG  ASP A 965      13.108  66.406   1.047  1.00 53.06     0.175 C 
ATOM   4794  OD1 ASP A 965      13.106  67.610   0.673  1.00 55.75    -0.648 OA
ATOM   4795  OD2 ASP A 965      12.748  65.457   0.311  1.00 60.95    -0.648 OA
ATOM   4796  N   GLY A 966      16.435  66.845   4.770  1.00 30.92    -0.351 N 
ATOM   4797  HN  GLY A 966      17.098  67.109   4.041  1.00  0.00     0.163 HD
ATOM   4798  CA  GLY A 966      16.915  66.829   6.151  1.00 30.71     0.069 C 
ATOM   4799  HA1 GLY A 966      16.233  67.433   6.794  1.00  0.00     0.078 H 
ATOM   4800  HA2 GLY A 966      17.852  67.428   6.231  1.00  0.00     0.078 H 
ATOM   4801  C   GLY A 966      17.127  65.460   6.772  1.00 32.65     0.236 C 
ATOM   4802  O   GLY A 966      17.259  65.366   7.994  1.00 33.36    -0.272 OA
ATOM   4803  N   VAL A 967      17.161  64.386   5.949  1.00 26.26    -0.346 N 
ATOM   4804  HN  VAL A 967      17.042  64.540   4.948  1.00  0.00     0.163 HD
ATOM   4805  CA  VAL A 967      17.361  63.006   6.426  1.00 23.45     0.092 C 
ATOM   4806  HA  VAL A 967      17.448  63.032   7.537  1.00  0.00     0.088 H 
ATOM   4807  C   VAL A 967      18.679  62.453   5.855  1.00 22.81     0.241 C 
ATOM   4808  O   VAL A 967      18.937  62.614   4.656  1.00 22.42    -0.271 OA
ATOM   4809  CB  VAL A 967      16.141  62.112   6.056  1.00 26.59    -0.033 C 
ATOM   4810  HB  VAL A 967      16.055  62.106   4.944  1.00  0.00     0.042 H 
ATOM   4811  CG1 VAL A 967      16.325  60.660   6.510  1.00 25.85    -0.071 C 
ATOM   4812 1HG1 VAL A 967      17.270  60.230   6.104  1.00  0.00     0.028 H 
ATOM   4813 2HG1 VAL A 967      15.442  60.032   6.247  1.00  0.00     0.028 H 
ATOM   4814 3HG1 VAL A 967      16.275  60.567   7.620  1.00  0.00     0.028 H 
ATOM   4815  CG2 VAL A 967      14.849  62.699   6.611  1.00 26.55    -0.071 C 
ATOM   4816 1HG2 VAL A 967      14.715  63.755   6.281  1.00  0.00     0.028 H 
ATOM   4817 2HG2 VAL A 967      14.799  62.606   7.721  1.00  0.00     0.028 H 
ATOM   4818 3HG2 VAL A 967      13.966  62.071   6.348  1.00  0.00     0.028 H 
ATOM   4819  N   ASP A 968      19.487  61.783   6.702  1.00 18.34    -0.345 N 
ATOM   4820  HN  ASP A 968      19.202  61.707   7.678  1.00  0.00     0.163 HD
ATOM   4821  CA  ASP A 968      20.750  61.158   6.301  1.00 17.67     0.098 C 
ATOM   4822  HA  ASP A 968      21.372  61.931   5.792  1.00  0.00     0.088 H 
ATOM   4823  C   ASP A 968      20.539  59.997   5.321  1.00 17.45     0.241 C 
ATOM   4824  O   ASP A 968      19.741  59.090   5.574  1.00 16.31    -0.271 OA
ATOM   4825  CB  ASP A 968      21.534  60.642   7.522  1.00 19.95     0.043 C 
ATOM   4826  HB1 ASP A 968      20.902  59.937   8.111  1.00  0.00     0.052 H 
ATOM   4827  HB2 ASP A 968      22.344  59.951   7.191  1.00  0.00     0.052 H 
ATOM   4828  CG  ASP A 968      22.105  61.713   8.433  1.00 36.44     0.175 C 
ATOM   4829  OD1 ASP A 968      22.714  62.680   7.910  1.00 37.29    -0.648 OA
ATOM   4830  OD2 ASP A 968      22.016  61.542   9.677  1.00 45.68    -0.648 OA
ATOM   4831  N   VAL A 969      21.270  60.027   4.220  1.00 13.36    -0.346 N 
ATOM   4832  HN  VAL A 969      21.895  60.822   4.086  1.00  0.00     0.163 HD
ATOM   4833  CA  VAL A 969      21.244  58.998   3.182  1.00 11.87     0.092 C 
ATOM   4834  HA  VAL A 969      20.518  58.215   3.503  1.00  0.00     0.088 H 
ATOM   4835  C   VAL A 969      22.631  58.354   3.142  1.00 14.74     0.243 C 
ATOM   4836  O   VAL A 969      23.565  58.964   2.612  1.00 14.18    -0.271 OA
ATOM   4837  CB  VAL A 969      20.794  59.510   1.783  1.00 14.59    -0.033 C 
ATOM   4838  HB  VAL A 969      21.607  60.149   1.366  1.00  0.00     0.042 H 
ATOM   4839  CG1 VAL A 969      20.568  58.330   0.826  1.00 13.62    -0.071 C 
ATOM   4840 1HG1 VAL A 969      20.246  58.697  -0.176  1.00  0.00     0.028 H 
ATOM   4841 2HG1 VAL A 969      19.851  57.587   1.246  1.00  0.00     0.028 H 
ATOM   4842 3HG1 VAL A 969      21.467  57.673   0.758  1.00  0.00     0.028 H 
ATOM   4843  CG2 VAL A 969      19.536  60.352   1.894  1.00 14.60    -0.071 C 
ATOM   4844 1HG2 VAL A 969      19.214  60.719   0.892  1.00  0.00     0.028 H 
ATOM   4845 2HG2 VAL A 969      19.664  61.190   2.618  1.00  0.00     0.028 H 
ATOM   4846 3HG2 VAL A 969      18.717  59.803   2.415  1.00  0.00     0.028 H 
ATOM   4847  N   PRO A 970      22.786  57.125   3.703  1.00 11.05    -0.337 N 
ATOM   4848  CA  PRO A 970      24.126  56.497   3.735  1.00 11.05     0.091 C 
ATOM   4849  HA  PRO A 970      24.901  57.272   3.940  1.00  0.00     0.087 H 
ATOM   4850  C   PRO A 970      24.427  55.803   2.408  1.00 12.84     0.241 C 
ATOM   4851  O   PRO A 970      24.483  54.574   2.350  1.00 12.60    -0.271 OA
ATOM   4852  CB  PRO A 970      24.030  55.529   4.925  1.00 13.63    -0.036 C 
ATOM   4853  HB1 PRO A 970      24.416  55.947   5.884  1.00  0.00     0.036 H 
ATOM   4854  HB2 PRO A 970      24.738  54.669   4.870  1.00  0.00     0.036 H 
ATOM   4855  CG  PRO A 970      22.569  55.125   4.970  1.00 16.61    -0.048 C 
ATOM   4856  HG1 PRO A 970      22.226  54.829   5.989  1.00  0.00     0.035 H 
ATOM   4857  HG2 PRO A 970      22.367  54.152   4.465  1.00  0.00     0.035 H 
ATOM   4858  CD  PRO A 970      21.774  56.280   4.383  1.00 13.02    -0.001 C 
ATOM   4859  HD1 PRO A 970      20.931  55.963   3.725  1.00  0.00     0.064 H 
ATOM   4860  HD2 PRO A 970      21.152  56.828   5.128  1.00  0.00     0.064 H 
ATOM   4861  N   LEU A 971      24.594  56.591   1.328  1.00  9.98    -0.346 N 
ATOM   4862  HN  LEU A 971      24.575  57.604   1.445  1.00  0.00     0.163 HD
ATOM   4863  CA  LEU A 971      24.803  56.031  -0.012  1.00  9.99     0.089 C 
ATOM   4864  HA  LEU A 971      24.351  55.012  -0.001  1.00  0.00     0.087 H 
ATOM   4865  C   LEU A 971      26.284  55.846  -0.415  1.00 16.60     0.240 C 
ATOM   4866  O   LEU A 971      26.587  55.701  -1.598  1.00 15.45    -0.271 OA
ATOM   4867  CB  LEU A 971      24.029  56.840  -1.078  1.00 10.31    -0.035 C 
ATOM   4868  HB1 LEU A 971      24.350  56.501  -2.091  1.00  0.00     0.037 H 
ATOM   4869  HB2 LEU A 971      22.962  56.517  -1.070  1.00  0.00     0.037 H 
ATOM   4870  CG  LEU A 971      24.084  58.379  -1.028  1.00 15.31    -0.059 C 
ATOM   4871  HG  LEU A 971      23.789  58.711  -0.005  1.00  0.00     0.039 H 
ATOM   4872  CD1 LEU A 971      25.476  58.910  -1.325  1.00 15.35    -0.073 C 
ATOM   4873 1HD1 LEU A 971      25.516  60.024  -1.289  1.00  0.00     0.028 H 
ATOM   4874 2HD1 LEU A 971      25.857  58.523  -2.299  1.00  0.00     0.028 H 
ATOM   4875 3HD1 LEU A 971      26.235  58.456  -0.646  1.00  0.00     0.028 H 
ATOM   4876  CD2 LEU A 971      23.112  58.976  -2.029  1.00 18.22    -0.073 C 
ATOM   4877 1HD2 LEU A 971      23.152  60.090  -1.993  1.00  0.00     0.028 H 
ATOM   4878 2HD2 LEU A 971      22.076  58.593  -1.881  1.00  0.00     0.028 H 
ATOM   4879 3HD2 LEU A 971      23.286  58.588  -3.059  1.00  0.00     0.028 H 
ATOM   4880  N   GLY A 972      27.186  55.826   0.560  1.00 15.99    -0.351 N 
ATOM   4881  HN  GLY A 972      26.889  55.966   1.526  1.00  0.00     0.163 HD
ATOM   4882  CA  GLY A 972      28.601  55.605   0.261  1.00 16.62     0.069 C 
ATOM   4883  HA1 GLY A 972      28.969  56.317  -0.514  1.00  0.00     0.078 H 
ATOM   4884  HA2 GLY A 972      29.250  55.922   1.110  1.00  0.00     0.078 H 
ATOM   4885  C   GLY A 972      28.873  54.162  -0.137  1.00 17.75     0.236 C 
ATOM   4886  O   GLY A 972      28.083  53.261   0.190  1.00 15.56    -0.272 OA
ATOM   4887  N   THR A 973      29.970  53.926  -0.883  1.00 13.00    -0.344 N 
ATOM   4888  HN  THR A 973      30.546  54.706  -1.199  1.00  0.00     0.163 HD
ATOM   4889  CA  THR A 973      30.340  52.551  -1.244  1.00 12.48     0.113 C 
ATOM   4890  HA  THR A 973      29.413  52.033  -1.584  1.00  0.00     0.091 H 
ATOM   4891  C   THR A 973      30.830  51.833   0.030  1.00 15.65     0.243 C 
ATOM   4892  O   THR A 973      31.324  52.492   0.954  1.00 15.28    -0.271 OA
ATOM   4893  CB  THR A 973      31.339  52.507  -2.397  1.00 20.44     0.060 C 
ATOM   4894  HB  THR A 973      31.682  51.453  -2.516  1.00  0.00     0.086 H 
ATOM   4895  CG2 THR A 973      30.719  52.963  -3.737  1.00 19.36    -0.050 C 
ATOM   4896 1HG2 THR A 973      29.835  52.341  -4.010  1.00  0.00     0.031 H 
ATOM   4897 2HG2 THR A 973      31.477  52.975  -4.554  1.00  0.00     0.031 H 
ATOM   4898 3HG2 THR A 973      30.465  54.049  -3.721  1.00  0.00     0.031 H 
ATOM   4899  OG1 THR A 973      32.474  53.305  -2.046  1.00 22.30    -0.393 OA
ATOM   4900  HG1 THR A 973      32.855  53.025  -1.222  1.00  0.00     0.210 HD
ATOM   4901  N   GLY A 974      30.625  50.520   0.086  1.00 11.99    -0.350 N 
ATOM   4902  HN  GLY A 974      30.191  50.063  -0.716  1.00  0.00     0.163 HD
ATOM   4903  CA  GLY A 974      30.991  49.697   1.240  1.00 13.04     0.069 C 
ATOM   4904  HA1 GLY A 974      30.636  48.650   1.094  1.00  0.00     0.078 H 
ATOM   4905  HA2 GLY A 974      30.382  49.987   2.128  1.00  0.00     0.078 H 
ATOM   4906  C   GLY A 974      32.464  49.705   1.591  1.00 17.12     0.236 C 
ATOM   4907  O   GLY A 974      33.316  49.553   0.708  1.00 16.97    -0.272 OA
ATOM   4908  N   ILE A 975      32.770  49.928   2.881  1.00 12.97    -0.346 N 
ATOM   4909  HN  ILE A 975      31.993  50.088   3.522  1.00  0.00     0.163 HD
ATOM   4910  CA  ILE A 975      34.129  49.961   3.450  1.00 12.83     0.092 C 
ATOM   4911  HA  ILE A 975      34.798  49.409   2.750  1.00  0.00     0.088 H 
ATOM   4912  C   ILE A 975      34.136  49.204   4.788  1.00 18.33     0.241 C 
ATOM   4913  O   ILE A 975      33.056  48.978   5.360  1.00 16.38    -0.271 OA
ATOM   4914  CB  ILE A 975      34.714  51.412   3.617  1.00 15.61    -0.030 C 
ATOM   4915  HB  ILE A 975      35.750  51.296   4.013  1.00  0.00     0.043 H 
ATOM   4916  CG1 ILE A 975      33.926  52.239   4.666  1.00 15.55    -0.063 C 
ATOM   4917 1HG1 ILE A 975      33.575  51.581   5.495  1.00  0.00     0.033 H 
ATOM   4918 2HG1 ILE A 975      32.944  52.561   4.248  1.00  0.00     0.033 H 
ATOM   4919  CG2 ILE A 975      34.837  52.170   2.256  1.00 16.13    -0.071 C 
ATOM   4920 1HG2 ILE A 975      35.404  51.575   1.502  1.00  0.00     0.028 H 
ATOM   4921 2HG2 ILE A 975      35.283  53.183   2.394  1.00  0.00     0.028 H 
ATOM   4922 3HG2 ILE A 975      33.837  52.472   1.867  1.00  0.00     0.028 H 
ATOM   4923  CD1 ILE A 975      34.691  53.449   5.230  1.00 20.08    -0.076 C 
ATOM   4924 1HD1 ILE A 975      34.124  54.044   5.984  1.00  0.00     0.027 H 
ATOM   4925 2HD1 ILE A 975      35.042  54.107   4.401  1.00  0.00     0.027 H 
ATOM   4926 3HD1 ILE A 975      35.673  53.127   5.648  1.00  0.00     0.027 H 
ATOM   4927  N   SER A 976      35.332  48.858   5.315  1.00 15.23    -0.344 N 
ATOM   4928  HN  SER A 976      36.190  49.069   4.805  1.00  0.00     0.163 HD
ATOM   4929  CA  SER A 976      35.406  48.179   6.618  1.00 14.25     0.109 C 
ATOM   4930  HA  SER A 976      34.753  47.276   6.584  1.00  0.00     0.090 H 
ATOM   4931  C   SER A 976      34.884  49.117   7.715  1.00 18.10     0.243 C 
ATOM   4932  O   SER A 976      35.204  50.309   7.723  1.00 18.60    -0.271 OA
ATOM   4933  CB  SER A 976      36.829  47.737   6.938  1.00 18.29     0.044 C 
ATOM   4934  HB1 SER A 976      37.555  48.580   6.867  1.00  0.00     0.077 H 
ATOM   4935  HB2 SER A 976      37.255  47.088   6.138  1.00  0.00     0.077 H 
ATOM   4936  OG  SER A 976      36.866  47.107   8.213  1.00 19.08    -0.398 OA
ATOM   4937  HG  SER A 976      37.753  46.831   8.412  1.00  0.00     0.209 HD
ATOM   4938  N   SER A 977      34.044  48.583   8.607  1.00 13.94    -0.344 N 
ATOM   4939  HN  SER A 977      33.785  47.601   8.509  1.00  0.00     0.163 HD
ATOM   4940  CA  SER A 977      33.480  49.354   9.722  1.00 13.76     0.109 C 
ATOM   4941  HA  SER A 977      33.215  50.375   9.361  1.00  0.00     0.090 H 
ATOM   4942  C   SER A 977      34.482  49.477  10.878  1.00 19.20     0.242 C 
ATOM   4943  O   SER A 977      34.309  50.316  11.780  1.00 18.47    -0.271 OA
ATOM   4944  CB  SER A 977      32.219  48.663  10.229  1.00 13.43     0.044 C 
ATOM   4945  HB1 SER A 977      31.436  48.593   9.438  1.00  0.00     0.077 H 
ATOM   4946  HB2 SER A 977      31.661  49.297  10.957  1.00  0.00     0.077 H 
ATOM   4947  OG  SER A 977      32.539  47.393  10.771  1.00 14.82    -0.398 OA
ATOM   4948  HG  SER A 977      31.753  46.962  11.087  1.00  0.00     0.209 HD
ATOM   4949  N   GLY A 978      35.460  48.579  10.894  1.00 18.29    -0.350 N 
ATOM   4950  HN  GLY A 978      35.523  47.915  10.122  1.00  0.00     0.163 HD
ATOM   4951  CA  GLY A 978      36.447  48.497  11.961  1.00 19.21     0.069 C 
ATOM   4952  HA1 GLY A 978      36.789  49.509  12.281  1.00  0.00     0.078 H 
ATOM   4953  HA2 GLY A 978      37.419  48.098  11.589  1.00  0.00     0.078 H 
ATOM   4954  C   GLY A 978      35.924  47.688  13.134  1.00 24.05     0.236 C 
ATOM   4955  O   GLY A 978      36.584  47.615  14.174  1.00 23.22    -0.272 OA
ATOM   4956  N   VAL A 979      34.725  47.069  12.966  1.00 19.65    -0.346 N 
ATOM   4957  HN  VAL A 979      34.242  47.189  12.076  1.00  0.00     0.163 HD
ATOM   4958  CA  VAL A 979      34.086  46.237  13.995  1.00 20.22     0.092 C 
ATOM   4959  HA  VAL A 979      34.416  46.630  14.985  1.00  0.00     0.088 H 
ATOM   4960  C   VAL A 979      34.597  44.791  13.890  1.00 25.61     0.241 C 
ATOM   4961  O   VAL A 979      34.430  44.150  12.855  1.00 25.56    -0.271 OA
ATOM   4962  CB  VAL A 979      32.532  46.320  13.966  1.00 22.85    -0.033 C 
ATOM   4963  HB  VAL A 979      32.192  45.908  12.987  1.00  0.00     0.042 H 
ATOM   4964  CG1 VAL A 979      31.900  45.458  15.075  1.00 22.06    -0.071 C 
ATOM   4965 1HG1 VAL A 979      30.787  45.517  15.054  1.00  0.00     0.028 H 
ATOM   4966 2HG1 VAL A 979      32.304  45.725  16.079  1.00  0.00     0.028 H 
ATOM   4967 3HG1 VAL A 979      32.253  44.402  15.022  1.00  0.00     0.028 H 
ATOM   4968  CG2 VAL A 979      32.043  47.770  14.051  1.00 22.55    -0.071 C 
ATOM   4969 1HG2 VAL A 979      30.930  47.829  14.030  1.00  0.00     0.028 H 
ATOM   4970 2HG2 VAL A 979      32.500  48.401  13.253  1.00  0.00     0.028 H 
ATOM   4971 3HG2 VAL A 979      32.462  48.289  14.944  1.00  0.00     0.028 H 
ATOM   4972  N   ASN A 980      35.193  44.286  14.976  1.00 24.66    -0.346 N 
ATOM   4973  HN  ASN A 980      35.268  44.886  15.798  1.00  0.00     0.163 HD
ATOM   4974  CA  ASN A 980      35.745  42.932  15.068  1.00 25.71     0.097 C 
ATOM   4975  HA  ASN A 980      35.921  42.557  14.033  1.00  0.00     0.088 H 
ATOM   4976  C   ASN A 980      34.804  41.966  15.769  1.00 30.89     0.241 C 
ATOM   4977  O   ASN A 980      34.127  42.351  16.721  1.00 31.38    -0.271 OA
ATOM   4978  CB  ASN A 980      37.095  42.952  15.807  1.00 27.99     0.036 C 
ATOM   4979  HB1 ASN A 980      37.468  41.914  15.967  1.00  0.00     0.051 H 
ATOM   4980  HB2 ASN A 980      36.956  43.268  16.867  1.00  0.00     0.051 H 
ATOM   4981  CG  ASN A 980      38.150  43.796  15.138  1.00 46.73     0.217 C 
ATOM   4982  ND2 ASN A 980      38.814  44.629  15.921  1.00 46.65    -0.370 N 
ATOM   4983 1HD2 ASN A 980      39.528  45.200  15.468  1.00  0.00     0.159 HD
ATOM   4984 2HD2 ASN A 980      38.622  44.701  16.920  1.00  0.00     0.159 HD
ATOM   4985  OD1 ASN A 980      38.383  43.709  13.926  1.00 31.53    -0.274 OA
ATOM   4986  N   ASP A 981      34.801  40.698  15.310  1.00 27.37    -0.345 N 
ATOM   4987  HN  ASP A 981      35.389  40.503  14.499  1.00  0.00     0.163 HD
ATOM   4988  CA  ASP A 981      34.039  39.569  15.857  1.00 26.84     0.098 C 
ATOM   4989  HA  ASP A 981      34.169  38.721  15.145  1.00  0.00     0.088 H 
ATOM   4990  C   ASP A 981      32.529  39.858  15.926  1.00 27.53     0.241 C 
ATOM   4991  O   ASP A 981      31.927  39.956  17.008  1.00 27.23    -0.271 OA
ATOM   4992  CB  ASP A 981      34.620  39.100  17.215  1.00 29.45     0.043 C 
ATOM   4993  HB1 ASP A 981      34.135  38.151  17.542  1.00  0.00     0.052 H 
ATOM   4994  HB2 ASP A 981      34.287  39.774  18.038  1.00  0.00     0.052 H 
ATOM   4995  CG  ASP A 981      36.136  38.957  17.220  1.00 41.24     0.175 C 
ATOM   4996  OD1 ASP A 981      36.653  38.036  16.529  1.00 42.37    -0.648 OA
ATOM   4997  OD2 ASP A 981      36.809  39.784  17.886  1.00 43.25    -0.648 OA
ATOM   4998  N   THR A 982      31.935  40.049  14.752  1.00 21.01    -0.344 N 
ATOM   4999  HN  THR A 982      32.493  40.016  13.899  1.00  0.00     0.163 HD
[truncated: 485,977 more chars]
