# Supplementary material for: Investigation of the Mechanism of Cinnamaldehyde in Irritable Bowel Syndrome Based via Network Pharmacology, Molecular Docking, and Animal Experiments
Source: Pediatr Discov. 2025 Oct 5:e70017. Online ahead of print. doi: 10.1002/pdi3.70017 (PMC13398650; doi:10.1002/pdi3.70017)
Supplement: Supplementary file 1 — Supporting Information S1 [file PDI3-9999-0-s001.zip › Supplementary Materials/Molecular Docking/PARP1/7aacQUGPQ.pdb]

CRYST1   48.215   91.629  162.029  90.00  90.00  90.00 P 21 21 21    1
ATOM      1  N   LYS A 662     -11.972  53.708 -17.862  1.00 32.11           N  
ANISOU    1  N   LYS A 662     3927   5839   2435    784   -800    406       N  
ATOM      2  CA  LYS A 662     -10.551  53.382 -17.828  1.00 30.86           C  
ANISOU    2  CA  LYS A 662     3849   5599   2277    739   -759    386       C  
ATOM      3  C   LYS A 662      -9.760  54.329 -16.907  1.00 32.35           C  
ANISOU    3  C   LYS A 662     4087   5670   2536    780   -712    410       C  
ATOM      4  O   LYS A 662     -10.001  55.540 -16.881  1.00 30.54           O  
ANISOU    4  O   LYS A 662     3856   5416   2332    855   -716    469       O  
ATOM      5  CB  LYS A 662      -9.947  53.366 -19.239  1.00 33.83           C  
ANISOU    5  CB  LYS A 662     4266   6011   2578    727   -777    416       C  
ATOM      6  N   SER A 663      -8.820  53.759 -16.152  1.00 27.42           N  
ANISOU    6  N   SER A 663     3505   4973   1942    731   -667    364       N  
ATOM      7  CA  SER A 663      -7.989  54.504 -15.209  1.00 25.99           C  
ANISOU    7  CA  SER A 663     3370   4681   1824    755   -623    375       C  
ATOM      8  C   SER A 663      -7.119  55.569 -15.873  1.00 30.79           C  
ANISOU    8  C   SER A 663     4036   5237   2427    792   -616    441       C  
ATOM      9  O   SER A 663      -6.552  55.336 -16.949  1.00 31.03           O  
ANISOU    9  O   SER A 663     4094   5294   2401    768   -624    460       O  
ATOM     10  CB  SER A 663      -7.118  53.551 -14.394  1.00 27.22           C  
ANISOU   10  CB  SER A 663     3557   4783   2003    689   -582    313       C  
ATOM     11  OG  SER A 663      -6.319  54.277 -13.474  1.00 27.71           O  
ANISOU   11  OG  SER A 663     3661   4746   2123    709   -543    322       O  
ATOM     12  N   LYS A 664      -7.010  56.733 -15.203  1.00 27.48           N  
ANISOU   12  N   LYS A 664     3633   4741   2066    849   -597    475       N  
ATOM     13  CA  LYS A 664      -6.169  57.856 -15.623  1.00 27.81           C  
ANISOU   13  CA  LYS A 664     3732   4714   2120    883   -585    539       C  
ATOM     14  C   LYS A 664      -4.834  57.858 -14.835  1.00 30.58           C  
ANISOU   14  C   LYS A 664     4141   4964   2513    845   -536    514       C  
ATOM     15  O   LYS A 664      -3.971  58.721 -15.066  1.00 31.03           O  
ANISOU   15  O   LYS A 664     4249   4953   2587    860   -520    561       O  
ATOM     16  CB  LYS A 664      -6.912  59.195 -15.473  1.00 31.13           C  
ANISOU   16  CB  LYS A 664     4138   5110   2579    971   -599    595       C  
ATOM     17  N   LEU A 665      -4.651  56.869 -13.939  1.00 23.14           N  
ANISOU   17  N   LEU A 665     3190   4014   1587    794   -515    444       N  
ATOM     18  CA  LEU A 665      -3.405  56.729 -13.189  1.00 20.54           C  
ANISOU   18  CA  LEU A 665     2909   3603   1293    755   -473    417       C  
ATOM     19  C   LEU A 665      -2.227  56.495 -14.146  1.00 21.20           C  
ANISOU   19  C   LEU A 665     3038   3680   1337    717   -461    439       C  
ATOM     20  O   LEU A 665      -2.400  55.829 -15.167  1.00 20.01           O  
ANISOU   20  O   LEU A 665     2877   3604   1124    695   -482    440       O  
ATOM     21  CB  LEU A 665      -3.485  55.544 -12.214  1.00 19.77           C  
ANISOU   21  CB  LEU A 665     2789   3515   1208    705   -456    342       C  
ATOM     22  CG  LEU A 665      -4.298  55.750 -10.931  1.00 24.57           C  
ANISOU   22  CG  LEU A 665     3361   4107   1865    732   -450    313       C  
ATOM     23  CD1 LEU A 665      -4.520  54.439 -10.220  1.00 24.39           C  
ANISOU   23  CD1 LEU A 665     3311   4116   1841    678   -439    248       C  
ATOM     24  CD2 LEU A 665      -3.613  56.727  -9.987  1.00 26.07           C  
ANISOU   24  CD2 LEU A 665     3592   4200   2114    756   -420    319       C  
ATOM     25  N   PRO A 666      -1.028  57.024 -13.844  1.00 18.73           N  
ANISOU   25  N   PRO A 666     2775   3286   1056    706   -429    455       N  
ATOM     26  CA  PRO A 666       0.137  56.713 -14.699  1.00 19.14           C  
ANISOU   26  CA  PRO A 666     2866   3338   1070    667   -413    473       C  
ATOM     27  C   PRO A 666       0.318  55.194 -14.836  1.00 19.46           C  
ANISOU   27  C   PRO A 666     2894   3430   1072    609   -408    412       C  
ATOM     28  O   PRO A 666       0.079  54.442 -13.867  1.00 18.36           O  
ANISOU   28  O   PRO A 666     2734   3285    958    586   -400    354       O  
ATOM     29  CB  PRO A 666       1.311  57.332 -13.935  1.00 21.07           C  
ANISOU   29  CB  PRO A 666     3151   3484   1370    655   -377    480       C  
ATOM     30  CG  PRO A 666       0.691  58.358 -13.032  1.00 25.98           C  
ANISOU   30  CG  PRO A 666     3768   4053   2052    704   -381    488       C  
ATOM     31  CD  PRO A 666      -0.638  57.813 -12.653  1.00 20.89           C  
ANISOU   31  CD  PRO A 666     3070   3466   1400    722   -404    450       C  
ATOM     32  N   LYS A 667       0.699  54.741 -16.048  1.00 16.19           N  
ANISOU   32  N   LYS A 667     2491   3066    592    588   -413    426       N  
ATOM     33  CA  LYS A 667       0.928  53.326 -16.355  1.00 16.26           C  
ANISOU   33  CA  LYS A 667     2496   3122    560    536   -407    369       C  
ATOM     34  C   LYS A 667       1.843  52.616 -15.321  1.00 18.39           C  
ANISOU   34  C   LYS A 667     2782   3333    871    495   -369    319       C  
ATOM     35  O   LYS A 667       1.446  51.539 -14.870  1.00 15.54           O  
ANISOU   35  O   LYS A 667     2401   2994    511    465   -370    261       O  
ATOM     36  CB  LYS A 667       1.430  53.103 -17.790  1.00 19.48           C  
ANISOU   36  CB  LYS A 667     2926   3583    894    523   -410    394       C  
ATOM     37  CG  LYS A 667       1.488  51.623 -18.194  1.00 40.55           C  
ANISOU   37  CG  LYS A 667     5589   6302   3514    475   -409    328       C  
ATOM     38  CD  LYS A 667       0.114  51.018 -18.529  1.00 56.60           C  
ANISOU   38  CD  LYS A 667     7578   8416   5511    472   -452    297       C  
ATOM     39  CE  LYS A 667       0.149  49.506 -18.611  1.00 72.17           C  
ANISOU   39  CE  LYS A 667     9548  10417   7457    417   -447    221       C  
ATOM     40  NZ  LYS A 667       1.159  49.008 -19.588  1.00 82.50           N1+
ANISOU   40  NZ  LYS A 667    10895  11742   8710    394   -426    214       N1+
ATOM     41  N   PRO A 668       2.975  53.211 -14.835  1.00 17.81           N  
ANISOU   41  N   PRO A 668     2742   3186    839    493   -336    340       N  
ATOM     42  CA  PRO A 668       3.766  52.518 -13.795  1.00 16.24           C  
ANISOU   42  CA  PRO A 668     2552   2940    679    457   -305    294       C  
ATOM     43  C   PRO A 668       2.979  52.254 -12.500  1.00 16.81           C  
ANISOU   43  C   PRO A 668     2596   2997    795    459   -310    251       C  
ATOM     44  O   PRO A 668       3.193  51.223 -11.833  1.00 15.03           O  
ANISOU   44  O   PRO A 668     2365   2766    581    425   -295    201       O  
ATOM     45  CB  PRO A 668       4.954  53.474 -13.571  1.00 18.34           C  
ANISOU   45  CB  PRO A 668     2852   3138    980    460   -278    335       C  
ATOM     46  CG  PRO A 668       5.071  54.258 -14.878  1.00 24.04           C  
ANISOU   46  CG  PRO A 668     3591   3884   1661    482   -287    399       C  
ATOM     47  CD  PRO A 668       3.635  54.478 -15.240  1.00 20.31           C  
ANISOU   47  CD  PRO A 668     3089   3462   1166    518   -327    409       C  
ATOM     48  N   VAL A 669       2.072  53.184 -12.123  1.00 14.38           N  
ANISOU   48  N   VAL A 669     2269   2681    513    502   -330    272       N  
ATOM     49  CA  VAL A 669       1.232  53.025 -10.917  1.00 13.43           C  
ANISOU   49  CA  VAL A 669     2086   2520    498    506   -309    219       C  
ATOM     50  C   VAL A 669       0.230  51.889 -11.135  1.00 14.54           C  
ANISOU   50  C   VAL A 669     2218   2767    538    489   -353    196       C  
ATOM     51  O   VAL A 669       0.044  51.059 -10.244  1.00 12.56           O  
ANISOU   51  O   VAL A 669     1875   2428    470    455   -285    122       O  
ATOM     52  CB  VAL A 669       0.557  54.336 -10.419  1.00 15.68           C  
ANISOU   52  CB  VAL A 669     2395   2810    754    565   -344    265       C  
ATOM     53  CG1 VAL A 669      -0.393  54.079  -9.238  1.00 13.98           C  
ANISOU   53  CG1 VAL A 669     2141   2603    569    575   -345    223       C  
ATOM     54  CG2 VAL A 669       1.600  55.386 -10.050  1.00 15.89           C  
ANISOU   54  CG2 VAL A 669     2464   2754    821    575   -322    294       C  
ATOM     55  N   GLN A 670      -0.389  51.845 -12.327  1.00 13.02           N  
ANISOU   55  N   GLN A 670     1920   2536    490    488   -308    173       N  
ATOM     56  CA  GLN A 670      -1.336  50.793 -12.691  1.00 12.88           C  
ANISOU   56  CA  GLN A 670     1844   2565    484    462   -312    134       C  
ATOM     57  C   GLN A 670      -0.668  49.406 -12.614  1.00 13.53           C  
ANISOU   57  C   GLN A 670     1976   2683    482    408   -326    104       C  
ATOM     58  O   GLN A 670      -1.211  48.492 -11.989  1.00 12.36           O  
ANISOU   58  O   GLN A 670     1749   2487    459    377   -286     52       O  
ATOM     59  CB  GLN A 670      -1.932  51.045 -14.087  1.00 14.55           C  
ANISOU   59  CB  GLN A 670     2098   2912    519    486   -392    186       C  
ATOM     60  CG  GLN A 670      -2.754  52.317 -14.148  1.00 17.57           C  
ANISOU   60  CG  GLN A 670     2515   3371    790    556   -468    262       C  
ATOM     61  CD  GLN A 670      -3.570  52.336 -15.421  1.00 33.61           C  
ANISOU   61  CD  GLN A 670     4521   5492   2760    571   -511    287       C  
ATOM     62  NE2 GLN A 670      -3.646  53.497 -16.051  1.00 24.12           N  
ANISOU   62  NE2 GLN A 670     3327   4290   1548    624   -526    354       N  
ATOM     63  OE1 GLN A 670      -4.118  51.311 -15.853  1.00 25.71           O  
ANISOU   63  OE1 GLN A 670     3493   4558   1718    534   -532    247       O  
ATOM     64  N   ASP A 671       0.540  49.295 -13.181  1.00 12.97           N  
ANISOU   64  N   ASP A 671     1913   2552    461    392   -287    104       N  
ATOM     65  CA  ASP A 671       1.352  48.082 -13.150  1.00 13.46           C  
ANISOU   65  CA  ASP A 671     2026   2635    452    348   -288     75       C  
ATOM     66  C   ASP A 671       1.705  47.672 -11.717  1.00 13.26           C  
ANISOU   66  C   ASP A 671     2014   2569    457    331   -271     51       C  
ATOM     67  O   ASP A 671       1.595  46.493 -11.376  1.00 11.22           O  
ANISOU   67  O   ASP A 671     1640   2196    425    293   -207      1       O  
ATOM     68  CB  ASP A 671       2.597  48.236 -14.023  1.00 15.38           C  
ANISOU   68  CB  ASP A 671     2395   2958    492    348   -318    116       C  
ATOM     69  CG  ASP A 671       2.268  48.263 -15.517  1.00 30.02           C  
ANISOU   69  CG  ASP A 671     4250   4881   2275    354   -343    132       C  
ATOM     70  OD1 ASP A 671       1.123  47.918 -15.881  1.00 28.61           O  
ANISOU   70  OD1 ASP A 671     4040   4762   2067    351   -377    114       O  
ATOM     71  OD2 ASP A 671       3.169  48.583 -16.320  1.00 39.75           O1-
ANISOU   71  OD2 ASP A 671     5513   6113   3478    359   -327    163       O1-
ATOM     72  N   LEU A 672       2.031  48.662 -10.860  1.00 10.99           N  
ANISOU   72  N   LEU A 672     1629   2117    429    354   -199     52       N  
ATOM     73  CA  LEU A 672       2.325  48.414  -9.450  1.00 10.96           C  
ANISOU   73  CA  LEU A 672     1644   2089    430    344   -193     38       C  
ATOM     74  C   LEU A 672       1.076  47.801  -8.749  1.00 13.48           C  
ANISOU   74  C   LEU A 672     2064   2593    466    338   -283     31       C  
ATOM     75  O   LEU A 672       1.187  46.750  -8.110  1.00 11.61           O  
ANISOU   75  O   LEU A 672     1731   2246    434    302   -219    -11       O  
ATOM     76  CB  LEU A 672       2.797  49.717  -8.774  1.00 10.75           C  
ANISOU   76  CB  LEU A 672     1638   2015    432    374   -185     62       C  
ATOM     77  CG  LEU A 672       2.989  49.648  -7.265  1.00 15.12           C  
ANISOU   77  CG  LEU A 672     2336   2686    723    374   -248     75       C  
ATOM     78  CD1 LEU A 672       4.216  48.803  -6.921  1.00 15.45           C  
ANISOU   78  CD1 LEU A 672     2400   2697    772    337   -220     57       C  
ATOM     79  CD2 LEU A 672       3.028  51.047  -6.641  1.00 14.24           C  
ANISOU   79  CD2 LEU A 672     2232   2530    647    412   -247    101       C  
ATOM     80  N   ILE A 673      -0.116  48.426  -8.936  1.00 13.42           N  
ANISOU   80  N   ILE A 673     2015   2618    466    369   -306     44       N  
ATOM     81  CA  ILE A 673      -1.395  47.960  -8.376  1.00 13.89           C  
ANISOU   81  CA  ILE A 673     2045   2739    494    364   -333     21       C  
ATOM     82  C   ILE A 673      -1.708  46.520  -8.845  1.00 16.28           C  
ANISOU   82  C   ILE A 673     2336   3082    769    311   -340    -19       C  
ATOM     83  O   ILE A 673      -2.041  45.668  -8.013  1.00 13.68           O  
ANISOU   83  O   ILE A 673     1986   2748    465    279   -328    -51       O  
ATOM     84  CB  ILE A 673      -2.571  48.955  -8.667  1.00 17.30           C  
ANISOU   84  CB  ILE A 673     2440   3213    922    413   -363     49       C  
ATOM     85  CG1 ILE A 673      -2.309  50.397  -8.108  1.00 18.05           C  
ANISOU   85  CG1 ILE A 673     2549   3256   1052    468   -353     84       C  
ATOM     86  CG2 ILE A 673      -3.920  48.417  -8.208  1.00 15.24           C  
ANISOU   86  CG2 ILE A 673     2120   3007    664    404   -378     24       C  
ATOM     87  CD1 ILE A 673      -1.771  50.527  -6.659  1.00 20.48           C  
ANISOU   87  CD1 ILE A 673     2872   3503   1406    465   -321     65       C  
ATOM     88  N   LYS A 674      -1.523  46.239 -10.145  1.00 14.56           N  
ANISOU   88  N   LYS A 674     2133   2896    505    299   -356    -17       N  
ATOM     89  CA  LYS A 674      -1.753  44.900 -10.707  1.00 14.54           C  
ANISOU   89  CA  LYS A 674     2126   2926    471    248   -364    -60       C  
ATOM     90  C   LYS A 674      -0.853  43.846 -10.037  1.00 19.40           C  
ANISOU   90  C   LYS A 674     2771   3488   1112    208   -328    -93       C  
ATOM     91  O   LYS A 674      -1.344  42.773  -9.674  1.00 20.89           O  
ANISOU   91  O   LYS A 674     2943   3684   1308    167   -328   -130       O  
ATOM     92  CB  LYS A 674      -1.554  44.889 -12.228  1.00 17.08           C  
ANISOU   92  CB  LYS A 674     2466   3289    734    247   -383    -53       C  
ATOM     93  CG  LYS A 674      -2.747  45.457 -12.990  1.00 30.33           C  
ANISOU   93  CG  LYS A 674     4104   5042   2377    271   -427    -33       C  
ATOM     94  CD  LYS A 674      -2.619  45.255 -14.511  1.00 42.56           C  
ANISOU   94  CD  LYS A 674     5670   6644   3858    263   -449    -32       C  
ATOM     95  CE  LYS A 674      -1.994  46.438 -15.213  1.00 59.33           C  
ANISOU   95  CE  LYS A 674     7820   8762   5960    310   -449     26       C  
ATOM     96  NZ  LYS A 674      -1.871  46.205 -16.676  1.00 74.45           N1+
ANISOU   96  NZ  LYS A 674     9752  10736   7801    301   -468     27       N1+
ATOM     97  N   MET A 675       0.435  44.179  -9.830  1.00 14.37           N  
ANISOU   97  N   MET A 675     2174   2796    490    221   -299    -75       N  
ATOM     98  CA  MET A 675       1.416  43.267  -9.224  1.00 15.10           C  
ANISOU   98  CA  MET A 675     2294   2837    605    192   -265    -99       C  
ATOM     99  C   MET A 675       1.053  42.906  -7.792  1.00 17.60           C  
ANISOU   99  C   MET A 675     2591   3130    967    179   -253   -112       C  
ATOM    100  O   MET A 675       1.195  41.748  -7.408  1.00 17.73           O  
ANISOU  100  O   MET A 675     2613   3128    994    143   -238   -142       O  
ATOM    101  CB  MET A 675       2.783  43.937  -9.113  1.00 18.16           C  
ANISOU  101  CB  MET A 675     2717   3176   1006    215   -239    -70       C  
ATOM    102  CG  MET A 675       3.572  44.114 -10.374  1.00 24.92           C  
ANISOU  102  CG  MET A 675     3603   4043   1823    221   -236    -56       C  
ATOM    103  SD  MET A 675       4.989  45.116  -9.838  1.00 31.31           S  
ANISOU  103  SD  MET A 675     4439   4794   2665    246   -207    -14       S  
ATOM    104  CE  MET A 675       5.870  43.950  -8.957  1.00 26.22           C  
ANISOU  104  CE  MET A 675     3806   4105   2049    217   -174    -46       C  
ATOM    105  N   ILE A 676       0.676  43.909  -6.975  1.00 12.90           N  
ANISOU  105  N   ILE A 676     1942   2494    466    212   -239    -86       N  
ATOM    106  CA  ILE A 676       0.473  43.710  -5.533  1.00 13.18           C  
ANISOU  106  CA  ILE A 676     1988   2536    484    205   -235    -96       C  
ATOM    107  C   ILE A 676      -0.874  43.078  -5.196  1.00 16.15           C  
ANISOU  107  C   ILE A 676     2327   2963    848    182   -252   -119       C  
ATOM    108  O   ILE A 676      -0.981  42.441  -4.140  1.00 15.42           O  
ANISOU  108  O   ILE A 676     2224   2855    779    159   -234   -132       O  
ATOM    109  CB  ILE A 676       0.756  45.005  -4.734  1.00 16.84           C  
ANISOU  109  CB  ILE A 676     2462   2979    959    247   -231    -70       C  
ATOM    110  CG1 ILE A 676      -0.286  46.119  -5.010  1.00 17.90           C  
ANISOU  110  CG1 ILE A 676     2566   3148   1087    289   -256    -51       C  
ATOM    111  CG2 ILE A 676       2.186  45.480  -5.042  1.00 16.88           C  
ANISOU  111  CG2 ILE A 676     2510   2939    966    257   -216    -50       C  
ATOM    112  CD1 ILE A 676      -0.205  47.279  -4.010  1.00 22.34           C  
ANISOU  112  CD1 ILE A 676     3129   3678   1681    328   -246    -35       C  
ATOM    113  N   PHE A 677      -1.877  43.213  -6.081  1.00 13.24           N  
ANISOU  113  N   PHE A 677     1921   2643    467    185   -279   -119       N  
ATOM    114  CA  PHE A 677      -3.168  42.575  -5.823  1.00 13.59           C  
ANISOU  114  CA  PHE A 677     1924   2743    498    157   -298   -141       C  
ATOM    115  C   PHE A 677      -3.369  41.275  -6.627  1.00 17.80           C  
ANISOU  115  C   PHE A 677     2460   3296   1008    101   -309   -175       C  
ATOM    116  O   PHE A 677      -4.485  40.753  -6.648  1.00 18.92           O  
ANISOU  116  O   PHE A 677     2558   3484   1145     71   -327   -193       O  
ATOM    117  CB  PHE A 677      -4.331  43.564  -6.029  1.00 14.68           C  
ANISOU  117  CB  PHE A 677     2013   2938    627    196   -326   -121       C  
ATOM    118  CG  PHE A 677      -4.480  44.568  -4.914  1.00 14.56           C  
ANISOU  118  CG  PHE A 677     1984   2906    643    242   -311   -101       C  
ATOM    119  CD1 PHE A 677      -5.096  44.218  -3.717  1.00 17.49           C  
ANISOU  119  CD1 PHE A 677     2322   3285   1039    229   -295   -113       C  
ATOM    120  CD2 PHE A 677      -4.017  45.869  -5.061  1.00 15.69           C  
ANISOU  120  CD2 PHE A 677     2148   3023    789    297   -312    -70       C  
ATOM    121  CE1 PHE A 677      -5.263  45.161  -2.694  1.00 18.26           C  
ANISOU  121  CE1 PHE A 677     2407   3371   1161    274   -281   -100       C  
ATOM    122  CE2 PHE A 677      -4.185  46.810  -4.038  1.00 18.02           C  
ANISOU  122  CE2 PHE A 677     2433   3299   1113    339   -299    -59       C  
ATOM    123  CZ  PHE A 677      -4.815  46.450  -2.868  1.00 16.98           C  
ANISOU  123  CZ  PHE A 677     2268   3181   1002    329   -283    -76       C  
ATOM    124  N   ASP A 678      -2.288  40.739  -7.257  1.00 13.64           N  
ANISOU  124  N   ASP A 678     1981   2731    471     85   -296   -187       N  
ATOM    125  CA  ASP A 678      -2.350  39.508  -8.066  1.00 13.93           C  
ANISOU  125  CA  ASP A 678     2032   2778    481     35   -304   -227       C  
ATOM    126  C   ASP A 678      -2.644  38.282  -7.173  1.00 16.97           C  
ANISOU  126  C   ASP A 678     2409   3138    900    -16   -287   -254       C  
ATOM    127  O   ASP A 678      -1.780  37.875  -6.397  1.00 17.00           O  
ANISOU  127  O   ASP A 678     2443   3085    933    -20   -255   -251       O  
ATOM    128  CB  ASP A 678      -1.035  39.316  -8.853  1.00 15.41           C  
ANISOU  128  CB  ASP A 678     2277   2931    649     40   -288   -232       C  
ATOM    129  CG  ASP A 678      -1.063  38.232  -9.923  1.00 25.69           C  
ANISOU  129  CG  ASP A 678     3597   4246   1917     -1   -298   -276       C  
ATOM    130  OD1 ASP A 678      -1.546  37.112  -9.631  1.00 23.81           O  
ANISOU  130  OD1 ASP A 678     3352   4000   1695    -50   -297   -311       O  
ATOM    131  OD2 ASP A 678      -0.546  38.485 -11.034  1.00 33.90           O1-
ANISOU  131  OD2 ASP A 678     4663   5301   2915     14   -304   -276       O1-
ATOM    132  N   VAL A 679      -3.856  37.710  -7.283  1.00 16.74           N  
ANISOU  132  N   VAL A 679     2339   3155    866    -56   -310   -276       N  
ATOM    133  CA  VAL A 679      -4.307  36.553  -6.472  1.00 17.56           C  
ANISOU  133  CA  VAL A 679     2429   3240   1002   -111   -296   -297       C  
ATOM    134  C   VAL A 679      -3.427  35.308  -6.743  1.00 17.76           C  
ANISOU  134  C   VAL A 679     2509   3205   1034   -150   -275   -329       C  
ATOM    135  O   VAL A 679      -3.083  34.574  -5.813  1.00 14.79           O  
ANISOU  135  O   VAL A 679     2147   2777    695   -171   -246   -329       O  
ATOM    136  CB  VAL A 679      -5.830  36.279  -6.678  1.00 24.23           C  
ANISOU  136  CB  VAL A 679     3212   4155   1839   -149   -328   -313       C  
ATOM    137  CG1 VAL A 679      -6.251  34.911  -6.143  1.00 24.45           C  
ANISOU  137  CG1 VAL A 679     3234   4162   1896   -220   -316   -340       C  
ATOM    138  CG2 VAL A 679      -6.674  37.372  -6.031  1.00 24.52           C  
ANISOU  138  CG2 VAL A 679     3192   4242   1883   -108   -337   -279       C  
ATOM    139  N   GLU A 680      -3.052  35.093  -8.016  1.00 16.36           N  
ANISOU  139  N   GLU A 680     2362   3034    819   -154   -289   -355       N  
ATOM    140  CA  GLU A 680      -2.208  33.958  -8.413  1.00 15.79           C  
ANISOU  140  CA  GLU A 680     2344   2906    751   -183   -268   -391       C  
ATOM    141  C   GLU A 680      -0.816  34.031  -7.780  1.00 17.90           C  
ANISOU  141  C   GLU A 680     2653   3104   1043   -149   -228   -368       C  
ATOM    142  O   GLU A 680      -0.289  32.999  -7.351  1.00 17.96           O  
ANISOU  142  O   GLU A 680     2691   3053   1081   -173   -202   -383       O  
ATOM    143  CB  GLU A 680      -2.165  33.797  -9.948  1.00 17.44           C  
ANISOU  143  CB  GLU A 680     2574   3148    906   -192   -292   -427       C  
ATOM    144  CG  GLU A 680      -3.500  33.334 -10.528  1.00 26.63           C  
ANISOU  144  CG  GLU A 680     3700   4371   2047   -243   -332   -462       C  
ATOM    145  CD  GLU A 680      -4.117  32.093  -9.895  1.00 46.86           C  
ANISOU  145  CD  GLU A 680     6253   6904   4650   -311   -326   -492       C  
ATOM    146  OE1 GLU A 680      -3.418  31.055  -9.805  1.00 49.42           O  
ANISOU  146  OE1 GLU A 680     6624   7157   4995   -336   -299   -520       O  
ATOM    147  OE2 GLU A 680      -5.295  32.164  -9.473  1.00 30.00           O1-
ANISOU  147  OE2 GLU A 680     4060   4815   2525   -338   -347   -485       O1-
ATOM    148  N   SER A 681      -0.271  35.252  -7.617  1.00 14.02           N  
ANISOU  148  N   SER A 681     2161   2621    546    -94   -224   -328       N  
ATOM    149  CA  SER A 681       1.018  35.444  -6.947  1.00 13.71           C  
ANISOU  149  CA  SER A 681     2153   2526    532    -62   -189   -302       C  
ATOM    150  C   SER A 681       0.915  35.077  -5.465  1.00 14.84           C  
ANISOU  150  C   SER A 681     2282   2635    720    -74   -169   -286       C  
ATOM    151  O   SER A 681       1.851  34.517  -4.906  1.00 14.10           O  
ANISOU  151  O   SER A 681     2218   2487    652    -73   -140   -281       O  
ATOM    152  CB  SER A 681       1.509  36.877  -7.109  1.00 16.39           C  
ANISOU  152  CB  SER A 681     2490   2882    855     -8   -193   -264       C  
ATOM    153  OG  SER A 681       1.767  37.145  -8.474  1.00 24.40           O  
ANISOU  153  OG  SER A 681     3522   3923   1824      3   -206   -273       O  
ATOM    154  N   MET A 682      -0.242  35.365  -4.841  1.00 12.05           N  
ANISOU  154  N   MET A 682     1839   2277    462    -83   -167   -258       N  
ATOM    155  CA  MET A 682      -0.481  35.036  -3.428  1.00 11.48           C  
ANISOU  155  CA  MET A 682     1735   2170    456    -96   -144   -236       C  
ATOM    156  C   MET A 682      -0.491  33.516  -3.251  1.00 14.29           C  
ANISOU  156  C   MET A 682     2169   2543    720   -152   -150   -284       C  
ATOM    157  O   MET A 682       0.159  33.012  -2.334  1.00 13.62           O  
ANISOU  157  O   MET A 682     2103   2409    664   -153   -122   -268       O  
ATOM    158  CB  MET A 682      -1.783  35.645  -2.920  1.00 13.39           C  
ANISOU  158  CB  MET A 682     1978   2527    582    -99   -182   -249       C  
ATOM    159  CG  MET A 682      -1.829  37.154  -2.978  1.00 16.52           C  
ANISOU  159  CG  MET A 682     2357   2956    963    -42   -195   -225       C  
ATOM    160  SD  MET A 682      -3.444  37.734  -2.406  1.00 20.11           S  
ANISOU  160  SD  MET A 682     2741   3481   1420    -39   -212   -216       S  
ATOM    161  CE  MET A 682      -3.507  39.330  -3.166  1.00 18.33           C  
ANISOU  161  CE  MET A 682     2506   3289   1168     25   -237   -197       C  
ATOM    162  N   LYS A 683      -1.203  32.798  -4.142  1.00 14.91           N  
ANISOU  162  N   LYS A 683     2243   2638    784   -196   -169   -322       N  
ATOM    163  CA  LYS A 683      -1.268  31.331  -4.156  1.00 16.26           C  
ANISOU  163  CA  LYS A 683     2437   2764    978   -251   -158   -351       C  
ATOM    164  C   LYS A 683       0.138  30.736  -4.338  1.00 18.57           C  
ANISOU  164  C   LYS A 683     2790   2985   1282   -234   -129   -358       C  
ATOM    165  O   LYS A 683       0.513  29.836  -3.586  1.00 15.77           O  
ANISOU  165  O   LYS A 683     2456   2573    963   -252   -103   -351       O  
ATOM    166  CB  LYS A 683      -2.227  30.824  -5.245  1.00 18.35           C  
ANISOU  166  CB  LYS A 683     2688   3064   1219   -300   -189   -397       C  
ATOM    167  CG  LYS A 683      -3.701  31.042  -4.919  1.00 27.94           C  
ANISOU  167  CG  LYS A 683     3837   4343   2434   -331   -213   -391       C  
ATOM    168  CD  LYS A 683      -4.557  30.805  -6.161  1.00 33.42           C  
ANISOU  168  CD  LYS A 683     4514   5090   3095   -369   -253   -435       C  
ATOM    169  CE  LYS A 683      -6.017  31.115  -5.935  1.00 43.78           C  
ANISOU  169  CE  LYS A 683     5753   6478   4404   -394   -280   -428       C  
ATOM    170  NZ  LYS A 683      -6.818  30.953  -7.184  1.00 51.11           N1+
ANISOU  170  NZ  LYS A 683     6661   7466   5295   -429   -324   -468       N1+
ATOM    171  N   LYS A 684       0.937  31.290  -5.301  1.00 15.86           N  
ANISOU  171  N   LYS A 684     2472   2648    906   -196   -133   -366       N  
ATOM    172  CA  LYS A 684       2.316  30.879  -5.554  1.00 15.41           C  
ANISOU  172  CA  LYS A 684     2465   2535    855   -171   -105   -370       C  
ATOM    173  C   LYS A 684       3.195  31.034  -4.312  1.00 19.67           C  
ANISOU  173  C   LYS A 684     3010   3035   1428   -141    -76   -326       C  
ATOM    174  O   LYS A 684       3.968  30.124  -4.000  1.00 19.41           O  
ANISOU  174  O   LYS A 684     3009   2942   1423   -143    -49   -328       O  
ATOM    175  CB  LYS A 684       2.913  31.675  -6.730  1.00 17.92           C  
ANISOU  175  CB  LYS A 684     2798   2884   1128   -133   -113   -377       C  
ATOM    176  CG  LYS A 684       3.947  30.892  -7.519  1.00 37.13           C  
ANISOU  176  CG  LYS A 684     5280   5273   3553   -127    -91   -408       C  
ATOM    177  CD  LYS A 684       4.457  31.667  -8.739  1.00 41.98           C  
ANISOU  177  CD  LYS A 684     5907   5928   4118    -94    -98   -413       C  
ATOM    178  CE  LYS A 684       5.763  32.375  -8.476  1.00 41.80           C  
ANISOU  178  CE  LYS A 684     5894   5888   4100    -43    -73   -374       C  
ATOM    179  NZ  LYS A 684       6.278  33.039  -9.701  1.00 56.85           N1+
ANISOU  179  NZ  LYS A 684     7813   7831   5957    -15    -76   -376       N1+
ATOM    180  N   ALA A 685       3.068  32.171  -3.585  1.00 16.14           N  
ANISOU  180  N   ALA A 685     2532   2621    980   -112    -82   -288       N  
ATOM    181  CA  ALA A 685       3.842  32.396  -2.364  1.00 16.85           C  
ANISOU  181  CA  ALA A 685     2623   2683   1096    -86    -60   -249       C  
ATOM    182  C   ALA A 685       3.496  31.302  -1.343  1.00 20.23           C  
ANISOU  182  C   ALA A 685     3050   3075   1560   -122    -44   -242       C  
ATOM    183  O   ALA A 685       4.401  30.694  -0.777  1.00 20.19           O  
ANISOU  183  O   ALA A 685     3070   3020   1579   -112    -19   -225       O  
ATOM    184  CB  ALA A 685       3.545  33.781  -1.785  1.00 17.72           C  
ANISOU  184  CB  ALA A 685     2700   2837   1197    -56    -72   -219       C  
ATOM    185  N   MET A 686       2.198  30.985  -1.192  1.00 17.73           N  
ANISOU  185  N   MET A 686     2705   2786   1247   -164    -58   -253       N  
ATOM    186  CA  MET A 686       1.730  29.933  -0.278  1.00 17.48           C  
ANISOU  186  CA  MET A 686     2669   2725   1249   -206    -43   -244       C  
ATOM    187  C   MET A 686       2.287  28.544  -0.630  1.00 21.96           C  
ANISOU  187  C   MET A 686     3283   3219   1840   -231    -24   -265       C  
ATOM    188  O   MET A 686       2.770  27.845   0.265  1.00 21.36           O  
ANISOU  188  O   MET A 686     3224   3095   1796   -233      0   -238       O  
ATOM    189  CB  MET A 686       0.200  29.938  -0.182  1.00 19.89           C  
ANISOU  189  CB  MET A 686     2928   3080   1550   -250    -62   -253       C  
ATOM    190  CG  MET A 686      -0.312  31.097   0.658  1.00 22.49           C  
ANISOU  190  CG  MET A 686     3211   3466   1868   -223    -68   -222       C  
ATOM    191  SD  MET A 686      -2.084  31.333   0.567  1.00 25.97           S  
ANISOU  191  SD  MET A 686     3588   3982   2298   -260    -93   -233       S  
ATOM    192  CE  MET A 686      -2.670  29.946   1.611  1.00 22.96           C  
ANISOU  192  CE  MET A 686     3199   3571   1956   -325    -69   -219       C  
ATOM    193  N   VAL A 687       2.296  28.189  -1.930  1.00 18.84           N  
ANISOU  193  N   VAL A 687     2912   2818   1430   -244    -35   -311       N  
ATOM    194  CA  VAL A 687       2.857  26.931  -2.439  1.00 19.24           C  
ANISOU  194  CA  VAL A 687     3012   2799   1500   -261    -17   -342       C  
ATOM    195  C   VAL A 687       4.363  26.862  -2.104  1.00 22.46           C  
ANISOU  195  C   VAL A 687     3454   3158   1924   -208     12   -316       C  
ATOM    196  O   VAL A 687       4.830  25.825  -1.622  1.00 20.97           O  
ANISOU  196  O   VAL A 687     3293   2902   1771   -215     37   -308       O  
ATOM    197  CB  VAL A 687       2.578  26.761  -3.959  1.00 23.28           C  
ANISOU  197  CB  VAL A 687     3540   3327   1980   -279    -37   -402       C  
ATOM    198  CG1 VAL A 687       3.493  25.712  -4.583  1.00 24.73           C  
ANISOU  198  CG1 VAL A 687     3781   3438   2176   -275    -14   -436       C  
ATOM    199  CG2 VAL A 687       1.115  26.414  -4.215  1.00 23.19           C  
ANISOU  199  CG2 VAL A 687     3499   3349   1965   -344    -65   -431       C  
ATOM    200  N   GLU A 688       5.106  27.982  -2.325  1.00 19.80           N  
ANISOU  200  N   GLU A 688     3108   2854   1559   -157      9   -300       N  
ATOM    201  CA  GLU A 688       6.543  28.123  -2.046  1.00 21.12           C  
ANISOU  201  CA  GLU A 688     3296   2992   1736   -106     33   -274       C  
ATOM    202  C   GLU A 688       6.870  27.782  -0.588  1.00 27.12           C  
ANISOU  202  C   GLU A 688     4051   3721   2531   -100     51   -226       C  
ATOM    203  O   GLU A 688       7.962  27.286  -0.286  1.00 26.35           O  
ANISOU  203  O   GLU A 688     3978   3578   2455    -72     75   -207       O  
ATOM    204  CB  GLU A 688       7.002  29.553  -2.374  1.00 23.00           C  
ANISOU  204  CB  GLU A 688     3516   3283   1940    -64     22   -258       C  
ATOM    205  CG  GLU A 688       8.494  29.709  -2.610  1.00 39.35           C  
ANISOU  205  CG  GLU A 688     5608   5332   4010    -17     43   -246       C  
ATOM    206  CD  GLU A 688       8.926  31.071  -3.133  1.00 69.21           C  
ANISOU  206  CD  GLU A 688     9376   9162   7759     16     32   -234       C  
ATOM    207  OE1 GLU A 688       9.870  31.656  -2.556  1.00 68.65           O  
ANISOU  207  OE1 GLU A 688     9298   9090   7696     48     42   -199       O  
ATOM    208  OE2 GLU A 688       8.332  31.551  -4.126  1.00 63.95           O1-
ANISOU  208  OE2 GLU A 688     8705   8535   7059      8     13   -259       O1-
ATOM    209  N   TYR A 689       5.907  28.039   0.315  1.00 24.98           N  
ANISOU  209  N   TYR A 689     3747   3480   2264   -126     40   -204       N  
ATOM    210  CA  TYR A 689       6.031  27.747   1.741  1.00 26.09           C  
ANISOU  210  CA  TYR A 689     3879   3603   2431   -126     55   -157       C  
ATOM    211  C   TYR A 689       5.595  26.344   2.146  1.00 31.02           C  
ANISOU  211  C   TYR A 689     4522   4174   3092   -169     71   -154       C  
ATOM    212  O   TYR A 689       5.572  26.021   3.336  1.00 31.39           O  
ANISOU  212  O   TYR A 689     4560   4208   3157   -174     83   -111       O  
ATOM    213  CB  TYR A 689       5.275  28.801   2.535  1.00 27.80           C  
ANISOU  213  CB  TYR A 689     4050   3883   2628   -126     40   -134       C  
ATOM    214  CG  TYR A 689       6.032  30.098   2.612  1.00 31.14           C  
ANISOU  214  CG  TYR A 689     4463   4339   3028    -77     34   -119       C  
ATOM    215  CD1 TYR A 689       7.303  30.150   3.179  1.00 33.44           C  
ANISOU  215  CD1 TYR A 689     4768   4608   3329    -41     48    -89       C  
ATOM    216  CD2 TYR A 689       5.458  31.287   2.182  1.00 32.31           C  
ANISOU  216  CD2 TYR A 689     4585   4543   3148    -68     11   -132       C  
ATOM    217  CE1 TYR A 689       7.996  31.347   3.284  1.00 34.79           C  
ANISOU  217  CE1 TYR A 689     4928   4808   3482     -3     41    -76       C  
ATOM    218  CE2 TYR A 689       6.153  32.487   2.261  1.00 33.52           C  
ANISOU  218  CE2 TYR A 689     4732   4719   3285    -26      6   -118       C  
ATOM    219  CZ  TYR A 689       7.420  32.512   2.817  1.00 43.26           C  
ANISOU  219  CZ  TYR A 689     5980   5927   4529      3     20    -92       C  
ATOM    220  OH  TYR A 689       8.108  33.692   2.912  1.00 46.28           O  
ANISOU  220  OH  TYR A 689     6355   6331   4898     36     14    -79       O  
ATOM    221  N   GLU A 690       5.262  25.512   1.179  1.00 26.83           N  
ANISOU  221  N   GLU A 690     4016   3609   2570   -201     70   -199       N  
ATOM    222  CA  GLU A 690       4.860  24.132   1.401  1.00 27.14           C  
ANISOU  222  CA  GLU A 690     4079   3585   2648   -247     84   -204       C  
ATOM    223  C   GLU A 690       3.465  24.045   2.015  1.00 28.81           C  
ANISOU  223  C   GLU A 690     4254   3828   2864   -304     73   -193       C  
ATOM    224  O   GLU A 690       3.124  23.008   2.560  1.00 29.25           O  
ANISOU  224  O   GLU A 690     4322   3836   2956   -344     88   -177       O  
ATOM    225  CB  GLU A 690       5.926  23.332   2.199  1.00 28.83           C  
ANISOU  225  CB  GLU A 690     4325   3729   2899   -218    114   -162       C  
ATOM    226  CG  GLU A 690       7.233  23.168   1.440  1.00 42.34           C  
ANISOU  226  CG  GLU A 690     6074   5403   4612   -168    128   -181       C  
ATOM    227  CD  GLU A 690       8.129  22.047   1.930  1.00 66.64           C  
ANISOU  227  CD  GLU A 690     9189   8398   7735   -146    159   -153       C  
ATOM    228  OE1 GLU A 690       8.091  20.950   1.327  1.00 53.66           O  
ANISOU  228  OE1 GLU A 690     7586   6684   6118   -166    171   -188       O  
ATOM    229  OE2 GLU A 690       8.883  22.273   2.904  1.00 61.13           O1-
ANISOU  229  OE2 GLU A 690     8480   7704   7043   -108    168    -98       O1-
ATOM    230  N   ILE A 691       2.642  25.112   1.876  1.00 21.77           N  
ANISOU  230  N   ILE A 691     3316   3017   1938   -309     48   -201       N  
ATOM    231  CA  ILE A 691       1.271  25.118   2.370  1.00 20.47           C  
ANISOU  231  CA  ILE A 691     3108   2895   1774   -360     38   -193       C  
ATOM    232  C   ILE A 691       0.408  24.298   1.418  1.00 24.94           C  
ANISOU  232  C   ILE A 691     3680   3445   2349   -423     24   -244       C  
ATOM    233  O   ILE A 691       0.623  24.341   0.204  1.00 23.34           O  
ANISOU  233  O   ILE A 691     3500   3241   2129   -416     10   -292       O  
ATOM    234  CB  ILE A 691       0.761  26.565   2.622  1.00 22.60           C  
ANISOU  234  CB  ILE A 691     3325   3253   2007   -333     19   -181       C  
ATOM    235  CG1 ILE A 691       1.441  27.131   3.850  1.00 22.46           C  
ANISOU  235  CG1 ILE A 691     3301   3244   1987   -288     35   -130       C  
ATOM    236  CG2 ILE A 691      -0.758  26.635   2.787  1.00 24.77           C  
ANISOU  236  CG2 ILE A 691     3549   3585   2278   -383      4   -187       C  
ATOM    237  CD1 ILE A 691       1.719  28.586   3.753  1.00 30.71           C  
ANISOU  237  CD1 ILE A 691     4326   4344   2999   -237     21   -129       C  
ATOM    238  N   ASP A 692      -0.518  23.506   1.978  1.00 21.40           N  
ANISOU  238  N   ASP A 692     3216   2985   1928   -485     30   -233       N  
ATOM    239  CA  ASP A 692      -1.449  22.696   1.204  1.00 22.55           C  
ANISOU  239  CA  ASP A 692     3363   3119   2087   -556     15   -280       C  
ATOM    240  C   ASP A 692      -2.658  23.574   0.852  1.00 24.88           C  
ANISOU  240  C   ASP A 692     3594   3513   2347   -577    -18   -297       C  
ATOM    241  O   ASP A 692      -3.550  23.763   1.688  1.00 22.90           O  
ANISOU  241  O   ASP A 692     3292   3307   2100   -602    -16   -265       O  
ATOM    242  CB  ASP A 692      -1.884  21.453   2.016  1.00 25.41           C  
ANISOU  242  CB  ASP A 692     3734   3421   2498   -618     37   -254       C  
ATOM    243  CG  ASP A 692      -2.627  20.381   1.228  1.00 42.26           C  
ANISOU  243  CG  ASP A 692     5885   5515   4656   -698     26   -305       C  
ATOM    244  OD1 ASP A 692      -3.298  20.727   0.220  1.00 43.61           O  
ANISOU  244  OD1 ASP A 692     6033   5739   4798   -722     -6   -357       O  
ATOM    245  OD2 ASP A 692      -2.568  19.203   1.633  1.00 50.50           O1-
ANISOU  245  OD2 ASP A 692     6963   6477   5748   -739     49   -292       O1-
ATOM    246  N   LEU A 693      -2.668  24.120  -0.387  1.00 22.89           N  
ANISOU  246  N   LEU A 693     3343   3296   2059   -561    -46   -344       N  
ATOM    247  CA  LEU A 693      -3.756  24.978  -0.886  1.00 24.24           C  
ANISOU  247  CA  LEU A 693     3455   3562   2194   -572    -81   -361       C  
ATOM    248  C   LEU A 693      -5.126  24.266  -0.992  1.00 31.72           C  
ANISOU  248  C   LEU A 693     4364   4532   3156   -658    -98   -382       C  
ATOM    249  O   LEU A 693      -6.156  24.947  -0.981  1.00 31.96           O  
ANISOU  249  O   LEU A 693     4330   4647   3165   -669   -121   -378       O  
ATOM    250  CB  LEU A 693      -3.380  25.639  -2.230  1.00 24.03           C  
ANISOU  250  CB  LEU A 693     3443   3565   2123   -536   -107   -402       C  
ATOM    251  CG  LEU A 693      -2.769  27.039  -2.170  1.00 28.16           C  
ANISOU  251  CG  LEU A 693     3955   4131   2614   -456   -110   -375       C  
ATOM    252  CD1 LEU A 693      -1.363  27.003  -1.617  1.00 27.92           C  
ANISOU  252  CD1 LEU A 693     3970   4037   2600   -406    -77   -346       C  
ATOM    253  CD2 LEU A 693      -2.696  27.632  -3.553  1.00 32.77           C  
ANISOU  253  CD2 LEU A 693     4545   4754   3153   -435   -139   -412       C  
ATOM    254  N   GLN A 694      -5.139  22.910  -1.087  1.00 30.33           N  
ANISOU  254  N   GLN A 694     4226   4279   3018   -720    -86   -405       N  
ATOM    255  CA  GLN A 694      -6.379  22.122  -1.133  1.00 31.68           C  
ANISOU  255  CA  GLN A 694     4365   4462   3210   -812    -99   -424       C  
ATOM    256  C   GLN A 694      -7.048  22.143   0.244  1.00 35.17           C  
ANISOU  256  C   GLN A 694     4757   4930   3677   -834    -79   -363       C  
ATOM    257  O   GLN A 694      -8.261  22.299   0.323  1.00 35.59           O  
ANISOU  257  O   GLN A 694     4745   5054   3725   -880    -96   -362       O  
ATOM    258  CB  GLN A 694      -6.124  20.670  -1.592  1.00 33.85           C  
ANISOU  258  CB  GLN A 694     4703   4636   3524   -871    -90   -465       C  
ATOM    259  CG  GLN A 694      -5.526  20.546  -2.999  1.00 55.29           C  
ANISOU  259  CG  GLN A 694     7469   7327   6211   -855   -108   -534       C  
ATOM    260  CD  GLN A 694      -5.769  19.209  -3.669  1.00 84.01           C  
ANISOU  260  CD  GLN A 694    11151  10892   9878   -933   -112   -595       C  
ATOM    261  NE2 GLN A 694      -5.731  18.107  -2.918  1.00 77.90           N  
ANISOU  261  NE2 GLN A 694    10406  10029   9164   -978    -82   -574       N  
ATOM    262  OE1 GLN A 694      -5.984  19.142  -4.884  1.00 81.12           O  
ANISOU  262  OE1 GLN A 694    10795  10548   9480   -954   -143   -662       O  
ATOM    263  N   LYS A 695      -6.246  22.024   1.327  1.00 31.48           N  
ANISOU  263  N   LYS A 695     4316   4413   3231   -797    -41   -309       N  
ATOM    264  CA  LYS A 695      -6.728  22.035   2.713  1.00 31.49           C  
ANISOU  264  CA  LYS A 695     4278   4438   3250   -811    -16   -247       C  
ATOM    265  C   LYS A 695      -6.883  23.451   3.287  1.00 35.32           C  
ANISOU  265  C   LYS A 695     4710   5015   3696   -746    -19   -215       C  
ATOM    266  O   LYS A 695      -7.791  23.680   4.089  1.00 35.83           O  
ANISOU  266  O   LYS A 695     4715   5140   3760   -768    -12   -183       O  
ATOM    267  CB  LYS A 695      -5.802  21.210   3.615  1.00 34.41           C  
ANISOU  267  CB  LYS A 695     4702   4714   3657   -802     24   -202       C  
ATOM    268  CG  LYS A 695      -5.859  19.709   3.373  1.00 55.03           C  
ANISOU  268  CG  LYS A 695     7360   7229   6318   -874     35   -220       C  
ATOM    269  CD  LYS A 695      -4.928  18.975   4.334  1.00 69.20           C  
ANISOU  269  CD  LYS A 695     9206   8936   8151   -854     74   -165       C  
ATOM    270  CE  LYS A 695      -4.923  17.480   4.120  1.00 83.66           C  
ANISOU  270  CE  LYS A 695    11091  10659  10038   -920     88   -179       C  
ATOM    271  NZ  LYS A 695      -4.115  17.084   2.933  1.00 92.42           N1+
ANISOU  271  NZ  LYS A 695    12265  11699  11152   -900     79   -243       N1+
ATOM    272  N   MET A 696      -5.972  24.384   2.920  1.00 30.63           N  
ANISOU  272  N   MET A 696     4138   4429   3072   -668    -27   -223       N  
ATOM    273  CA  MET A 696      -6.023  25.764   3.393  1.00 29.80           C  
ANISOU  273  CA  MET A 696     3991   4398   2932   -604    -30   -198       C  
ATOM    274  C   MET A 696      -5.947  26.753   2.225  1.00 28.25           C  
ANISOU  274  C   MET A 696     3790   4247   2699   -561    -64   -237       C  
ATOM    275  O   MET A 696      -4.880  27.336   1.983  1.00 22.88           O  
ANISOU  275  O   MET A 696     3146   3544   2002   -500    -63   -237       O  
ATOM    276  CB  MET A 696      -4.957  26.054   4.463  1.00 32.91           C  
ANISOU  276  CB  MET A 696     4415   4762   3329   -547      0   -152       C  
ATOM    277  CG  MET A 696      -5.279  27.309   5.288  1.00 38.41           C  
ANISOU  277  CG  MET A 696     5061   5536   3996   -499      2   -123       C  
ATOM    278  SD  MET A 696      -3.892  27.875   6.296  1.00 44.96           S  
ANISOU  278  SD  MET A 696     5928   6338   4818   -426     26    -83       S  
ATOM    279  CE  MET A 696      -2.807  28.489   5.032  1.00 41.49           C  
ANISOU  279  CE  MET A 696     5532   5872   4362   -373      4   -120       C  
ATOM    280  N   PRO A 697      -7.073  26.972   1.501  1.00 23.97           N  
ANISOU  280  N   PRO A 697     3199   3770   2140   -593    -96   -266       N  
ATOM    281  CA  PRO A 697      -7.037  27.938   0.393  1.00 23.75           C  
ANISOU  281  CA  PRO A 697     3163   3788   2073   -551   -130   -296       C  
ATOM    282  C   PRO A 697      -6.915  29.364   0.912  1.00 26.35           C  
ANISOU  282  C   PRO A 697     3465   4169   2379   -475   -128   -265       C  
ATOM    283  O   PRO A 697      -7.178  29.624   2.095  1.00 24.41           O  
ANISOU  283  O   PRO A 697     3189   3943   2142   -465   -106   -228       O  
ATOM    284  CB  PRO A 697      -8.365  27.697  -0.343  1.00 26.07           C  
ANISOU  284  CB  PRO A 697     3404   4143   2358   -610   -163   -328       C  
ATOM    285  CG  PRO A 697      -9.274  27.131   0.682  1.00 30.20           C  
ANISOU  285  CG  PRO A 697     3882   4683   2911   -665   -145   -301       C  
ATOM    286  CD  PRO A 697      -8.419  26.383   1.670  1.00 25.75           C  
ANISOU  286  CD  PRO A 697     3369   4035   2381   -669   -103   -269       C  
ATOM    287  N   LEU A 698      -6.526  30.290   0.017  1.00 23.09           N  
ANISOU  287  N   LEU A 698     3061   3777   1934   -424   -151   -280       N  
ATOM    288  CA  LEU A 698      -6.348  31.723   0.294  1.00 21.48           C  
ANISOU  288  CA  LEU A 698     2839   3614   1708   -350   -154   -257       C  
ATOM    289  C   LEU A 698      -7.556  32.314   1.041  1.00 25.23           C  
ANISOU  289  C   LEU A 698     3241   4164   2182   -347   -155   -236       C  
ATOM    290  O   LEU A 698      -7.378  33.088   1.978  1.00 24.15           O  
ANISOU  290  O   LEU A 698     3093   4038   2045   -301   -137   -208       O  
ATOM    291  CB  LEU A 698      -6.179  32.463  -1.050  1.00 20.94           C  
ANISOU  291  CB  LEU A 698     2779   3571   1605   -317   -187   -280       C  
ATOM    292  CG  LEU A 698      -4.994  33.382  -1.252  1.00 24.06           C  
ANISOU  292  CG  LEU A 698     3216   3940   1986   -249   -181   -268       C  
ATOM    293  CD1 LEU A 698      -5.097  34.056  -2.602  1.00 23.24           C  
ANISOU  293  CD1 LEU A 698     3110   3874   1845   -225   -215   -286       C  
ATOM    294  CD2 LEU A 698      -4.925  34.457  -0.189  1.00 26.78           C  
ANISOU  294  CD2 LEU A 698     3539   4301   2333   -196   -167   -232       C  
ATOM    295  N   GLY A 699      -8.761  31.906   0.634  1.00 23.58           N  
ANISOU  295  N   GLY A 699     2981   4006   1972   -398   -176   -253       N  
ATOM    296  CA  GLY A 699     -10.005  32.387   1.224  1.00 24.02           C  
ANISOU  296  CA  GLY A 699     2958   4141   2026   -399   -178   -236       C  
ATOM    297  C   GLY A 699     -10.263  31.933   2.644  1.00 27.65           C  
ANISOU  297  C   GLY A 699     3398   4597   2510   -422   -140   -205       C  
ATOM    298  O   GLY A 699     -11.060  32.559   3.339  1.00 28.68           O  
ANISOU  298  O   GLY A 699     3469   4791   2636   -402   -132   -186       O  
ATOM    299  N   LYS A 700      -9.601  30.840   3.085  1.00 24.39           N  
ANISOU  299  N   LYS A 700     3034   4110   2122   -463   -115   -199       N  
ATOM    300  CA  LYS A 700      -9.783  30.253   4.422  1.00 24.15           C  
ANISOU  300  CA  LYS A 700     2991   4070   2114   -493    -77   -163       C  
ATOM    301  C   LYS A 700      -8.765  30.743   5.468  1.00 25.83           C  
ANISOU  301  C   LYS A 700     3240   4250   2323   -435    -46   -132       C  
ATOM    302  O   LYS A 700      -8.948  30.470   6.656  1.00 25.96           O  
ANISOU  302  O   LYS A 700     3241   4274   2348   -447    -15    -99       O  
ATOM    303  CB  LYS A 700      -9.826  28.719   4.358  1.00 28.07           C  
ANISOU  303  CB  LYS A 700     3513   4510   2644   -577    -67   -168       C  
ATOM    304  CG  LYS A 700     -11.149  28.181   3.804  1.00 50.85           C  
ANISOU  304  CG  LYS A 700     6340   7444   5536   -651    -90   -190       C  
ATOM    305  CD  LYS A 700     -11.260  26.670   3.971  1.00 65.12           C  
ANISOU  305  CD  LYS A 700     8171   9190   7382   -740    -74   -189       C  
ATOM    306  CE  LYS A 700     -12.163  26.027   2.945  1.00 78.68           C  
ANISOU  306  CE  LYS A 700     9861  10928   9107   -816   -108   -231       C  
ATOM    307  NZ  LYS A 700     -12.119  24.544   3.034  1.00 88.34           N1+
ANISOU  307  NZ  LYS A 700    11120  12072  10372   -901    -93   -236       N1+
ATOM    308  N   LEU A 701      -7.718  31.479   5.042  1.00 19.20           N  
ANISOU  308  N   LEU A 701     2446   3381   1469   -374    -56   -141       N  
ATOM    309  CA  LEU A 701      -6.709  32.049   5.943  1.00 18.99           C  
ANISOU  309  CA  LEU A 701     2452   3328   1436   -319    -33   -116       C  
ATOM    310  C   LEU A 701      -7.371  33.122   6.816  1.00 19.77           C  
ANISOU  310  C   LEU A 701     2499   3496   1516   -278    -24   -100       C  
ATOM    311  O   LEU A 701      -8.100  33.973   6.297  1.00 19.51           O  
ANISOU  311  O   LEU A 701     2424   3519   1468   -252    -45   -116       O  
ATOM    312  CB  LEU A 701      -5.601  32.758   5.122  1.00 19.60           C  
ANISOU  312  CB  LEU A 701     2576   3370   1500   -266    -50   -132       C  
ATOM    313  CG  LEU A 701      -4.267  32.094   4.897  1.00 25.32           C  
ANISOU  313  CG  LEU A 701     3369   4015   2238   -267    -41   -132       C  
ATOM    314  CD1 LEU A 701      -3.361  33.022   4.063  1.00 25.44           C  
ANISOU  314  CD1 LEU A 701     3414   4016   2234   -212    -58   -147       C  
ATOM    315  CD2 LEU A 701      -3.594  31.783   6.224  1.00 28.80           C  
ANISOU  315  CD2 LEU A 701     3829   4425   2688   -259     -9    -96       C  
ATOM    316  N   SER A 702      -7.082  33.144   8.128  1.00 14.93           N  
ANISOU  316  N   SER A 702     1889   2882    901   -265      7    -71       N  
ATOM    317  CA  SER A 702      -7.608  34.197   9.006  1.00 13.21           C  
ANISOU  317  CA  SER A 702     1629   2727    662   -220     19    -62       C  
ATOM    318  C   SER A 702      -6.529  34.594  10.024  1.00 16.48           C  
ANISOU  318  C   SER A 702     2084   3114   1066   -179     40    -43       C  
ATOM    319  O   SER A 702      -5.637  33.790  10.310  1.00 16.55           O  
ANISOU  319  O   SER A 702     2137   3065   1085   -199     52    -26       O  
ATOM    320  CB  SER A 702      -8.892  33.745   9.706  1.00 15.56           C  
ANISOU  320  CB  SER A 702     1863   3087    962   -261     39    -46       C  
ATOM    321  OG  SER A 702      -8.621  32.819  10.747  1.00 17.24           O  
ANISOU  321  OG  SER A 702     2091   3276   1182   -298     71    -12       O  
ATOM    322  N   LYS A 703      -6.599  35.828  10.543  1.00 13.04           N  
ANISOU  322  N   LYS A 703     1632   2714    607   -121     43    -49       N  
ATOM    323  CA  LYS A 703      -5.690  36.363  11.552  1.00 13.87           C  
ANISOU  323  CA  LYS A 703     1769   2805    697    -81     60    -38       C  
ATOM    324  C   LYS A 703      -5.652  35.406  12.764  1.00 17.42           C  
ANISOU  324  C   LYS A 703     2218   3257   1143   -118     92     -3       C  
ATOM    325  O   LYS A 703      -4.570  35.076  13.232  1.00 16.74           O  
ANISOU  325  O   LYS A 703     2176   3127   1055   -115     99     14       O  
ATOM    326  CB  LYS A 703      -6.152  37.755  12.029  1.00 18.07           C  
ANISOU  326  CB  LYS A 703     2272   3388   1207    -22     62    -54       C  
ATOM    327  CG  LYS A 703      -5.999  38.875  11.004  1.00 35.34           C  
ANISOU  327  CG  LYS A 703     4467   5563   3395     26     33    -81       C  
ATOM    328  CD  LYS A 703      -6.637  40.176  11.504  1.00 44.98           C  
ANISOU  328  CD  LYS A 703     5657   6834   4601     84     38    -96       C  
ATOM    329  CE  LYS A 703      -8.138  40.218  11.307  1.00 54.54           C  
ANISOU  329  CE  LYS A 703     6797   8113   5812     80     39   -100       C  
ATOM    330  NZ  LYS A 703      -8.765  41.295  12.112  1.00 66.56           N1+
ANISOU  330  NZ  LYS A 703     8286   9686   7317    136     57   -112       N1+
ATOM    331  N   ARG A 704      -6.847  34.963  13.228  1.00 14.64           N  
ANISOU  331  N   ARG A 704     1813   2961    790   -152    110     10       N  
ATOM    332  CA  ARG A 704      -7.127  34.043  14.330  1.00 15.69           C  
ANISOU  332  CA  ARG A 704     1933   3110    919   -194    143     48       C  
ATOM    333  C   ARG A 704      -6.302  32.745  14.185  1.00 16.38           C  
ANISOU  333  C   ARG A 704     2070   3123   1032   -240    145     74       C  
ATOM    334  O   ARG A 704      -5.630  32.338  15.136  1.00 15.57           O  
ANISOU  334  O   ARG A 704     1993   3002    919   -240    165    107       O  
ATOM    335  CB  ARG A 704      -8.640  33.727  14.283  1.00 18.41           C  
ANISOU  335  CB  ARG A 704     2206   3519   1268   -234    153     51       C  
ATOM    336  CG  ARG A 704      -9.234  32.995  15.450  1.00 30.53           C  
ANISOU  336  CG  ARG A 704     3710   5094   2795   -274    191     91       C  
ATOM    337  CD  ARG A 704     -10.753  32.897  15.289  1.00 27.64           C  
ANISOU  337  CD  ARG A 704     3267   4802   2435   -307    198     88       C  
ATOM    338  NE  ARG A 704     -11.408  34.208  15.349  1.00 29.11           N  
ANISOU  338  NE  ARG A 704     3405   5058   2596   -246    196     60       N  
ATOM    339  CZ  ARG A 704     -11.971  34.829  14.312  1.00 42.01           C  
ANISOU  339  CZ  ARG A 704     5008   6713   4240   -225    166     27       C  
ATOM    340  NH1 ARG A 704     -12.522  36.025  14.467  1.00 26.53           N1+
ANISOU  340  NH1 ARG A 704     3009   4812   2260   -162    167      6       N1+
ATOM    341  NH2 ARG A 704     -11.992  34.253  13.112  1.00 22.14           N  
ANISOU  341  NH2 ARG A 704     2502   4159   1752   -266    135     15       N  
ATOM    342  N   GLN A 705      -6.396  32.090  13.003  1.00 12.18           N  
ANISOU  342  N   GLN A 705     1548   2549    530   -277    125     58       N  
ATOM    343  CA  GLN A 705      -5.655  30.869  12.667  1.00 11.96           C  
ANISOU  343  CA  GLN A 705     1570   2443    532   -317    125     73       C  
ATOM    344  C   GLN A 705      -4.147  31.091  12.661  1.00 13.81           C  
ANISOU  344  C   GLN A 705     1865   2620    763   -273    119     75       C  
ATOM    345  O   GLN A 705      -3.430  30.297  13.269  1.00 13.66           O  
ANISOU  345  O   GLN A 705     1879   2558    753   -286    135    109       O  
ATOM    346  CB  GLN A 705      -6.150  30.252  11.338  1.00 13.09           C  
ANISOU  346  CB  GLN A 705     1710   2560    703   -363    103     44       C  
ATOM    347  CG  GLN A 705      -7.556  29.667  11.483  1.00 29.93           C  
ANISOU  347  CG  GLN A 705     3785   4740   2846   -425    112     52       C  
ATOM    348  CD  GLN A 705      -8.202  29.287  10.173  1.00 43.02           C  
ANISOU  348  CD  GLN A 705     5428   6394   4524   -468     84     15       C  
ATOM    349  NE2 GLN A 705      -8.739  30.278   9.451  1.00 28.37           N  
ANISOU  349  NE2 GLN A 705     3536   4591   2650   -436     57    -18       N  
ATOM    350  OE1 GLN A 705      -8.284  28.104   9.828  1.00 33.26           O  
ANISOU  350  OE1 GLN A 705     4210   5109   3318   -531     85     17       O  
ATOM    351  N   ILE A 706      -3.666  32.179  12.001  1.00 11.70           N  
ANISOU  351  N   ILE A 706     1609   2353    484   -222     96     42       N  
ATOM    352  CA  ILE A 706      -2.251  32.531  11.956  1.00 11.78           C  
ANISOU  352  CA  ILE A 706     1667   2317    490   -181     88     42       C  
ATOM    353  C   ILE A 706      -1.736  32.796  13.380  1.00 15.21           C  
ANISOU  353  C   ILE A 706     2107   2770    900   -156    108     73       C  
ATOM    354  O   ILE A 706      -0.682  32.273  13.759  1.00 12.04           O  
ANISOU  354  O   ILE A 706     1743   2326    504   -152    114     99       O  
ATOM    355  CB  ILE A 706      -1.967  33.734  10.987  1.00 14.32           C  
ANISOU  355  CB  ILE A 706     1995   2644    803   -135     61      5       C  
ATOM    356  CG1 ILE A 706      -2.372  33.387   9.541  1.00 14.32           C  
ANISOU  356  CG1 ILE A 706     1995   2626    820   -160     40    -24       C  
ATOM    357  CG2 ILE A 706      -0.491  34.161  11.056  1.00 15.27           C  
ANISOU  357  CG2 ILE A 706     2161   2723    919    -95     56      8       C  
ATOM    358  CD1 ILE A 706      -2.749  34.637   8.645  1.00 18.77           C  
ANISOU  358  CD1 ILE A 706     2539   3223   1369   -122     14    -56       C  
ATOM    359  N   GLN A 707      -2.517  33.547  14.189  1.00 13.70           N  
ANISOU  359  N   GLN A 707     1876   2648    682   -140    119     72       N  
ATOM    360  CA  GLN A 707      -2.149  33.852  15.567  1.00 13.82           C  
ANISOU  360  CA  GLN A 707     1893   2693    666   -118    137     95       C  
ATOM    361  C   GLN A 707      -2.008  32.580  16.405  1.00 14.36           C  
ANISOU  361  C   GLN A 707     1971   2746    739   -157    162    146       C  
ATOM    362  O   GLN A 707      -1.070  32.474  17.204  1.00 13.01           O  
ANISOU  362  O   GLN A 707     1827   2564    552   -141    168    173       O  
ATOM    363  CB  GLN A 707      -3.140  34.844  16.202  1.00 16.57           C  
ANISOU  363  CB  GLN A 707     2194   3118    983    -93    148     79       C  
ATOM    364  CG  GLN A 707      -2.871  36.287  15.805  1.00 37.77           C  
ANISOU  364  CG  GLN A 707     4885   5809   3657    -37    127     37       C  
ATOM    365  CD  GLN A 707      -3.925  37.237  16.319  1.00 65.08           C  
ANISOU  365  CD  GLN A 707     8297   9338   7091     -9    138     16       C  
ATOM    366  NE2 GLN A 707      -3.494  38.310  16.961  1.00 65.07           N  
ANISOU  366  NE2 GLN A 707     8309   9352   7064     39    139     -3       N  
ATOM    367  OE1 GLN A 707      -5.124  37.057  16.103  1.00 62.22           O  
ANISOU  367  OE1 GLN A 707     7889   9018   6736    -27    146     14       O  
ATOM    368  N   ALA A 708      -2.917  31.605  16.212  1.00 11.78           N  
ANISOU  368  N   ALA A 708     1623   2420    435   -211    174    162       N  
ATOM    369  CA  ALA A 708      -2.866  30.316  16.926  1.00 12.72           C  
ANISOU  369  CA  ALA A 708     1753   2516    565   -255    199    215       C  
ATOM    370  C   ALA A 708      -1.604  29.518  16.499  1.00 14.91           C  
ANISOU  370  C   ALA A 708     2088   2707    872   -255    190    231       C  
ATOM    371  O   ALA A 708      -0.957  28.898  17.358  1.00 11.83           O  
ANISOU  371  O   ALA A 708     1720   2297    477   -256    205    278       O  
ATOM    372  CB  ALA A 708      -4.125  29.509  16.652  1.00 14.45           C  
ANISOU  372  CB  ALA A 708     1935   2747    807   -318    211    223       C  
ATOM    373  N   ALA A 709      -1.231  29.595  15.207  1.00 10.97           N  
ANISOU  373  N   ALA A 709     1591   2139    438   -248    156    185       N  
ATOM    374  CA  ALA A 709      -0.025  28.931  14.672  1.00 10.57           C  
ANISOU  374  CA  ALA A 709     1582   1999    437   -239    144    186       C  
ATOM    375  C   ALA A 709       1.240  29.575  15.293  1.00 12.72           C  
ANISOU  375  C   ALA A 709     1907   2303    623   -187    153    213       C  
ATOM    376  O   ALA A 709       2.127  28.830  15.712  1.00 11.40           O  
ANISOU  376  O   ALA A 709     1769   2094    467   -183    161    250       O  
ATOM    377  CB  ALA A 709       0.027  29.019  13.164  1.00 10.61           C  
ANISOU  377  CB  ALA A 709     1617   1984    432   -242    130    146       C  
ATOM    378  N   TYR A 710       1.276  30.940  15.425  1.00  8.98           N  
ANISOU  378  N   TYR A 710     1267   1731    413   -141     87    133       N  
ATOM    379  CA  TYR A 710       2.388  31.639  16.077  1.00 10.11           C  
ANISOU  379  CA  TYR A 710     1478   1935    429    -99    102    159       C  
ATOM    380  C   TYR A 710       2.505  31.134  17.532  1.00 12.81           C  
ANISOU  380  C   TYR A 710     1914   2401    552   -109    154    243       C  
ATOM    381  O   TYR A 710       3.603  30.845  17.995  1.00 13.76           O  
ANISOU  381  O   TYR A 710     2060   2500    669    -91    152    273       O  
ATOM    382  CB  TYR A 710       2.135  33.149  16.139  1.00 10.43           C  
ANISOU  382  CB  TYR A 710     1504   2033    428    -65     95    129       C  
ATOM    383  CG  TYR A 710       2.575  33.979  14.953  1.00 10.84           C  
ANISOU  383  CG  TYR A 710     1595   2087    437    -40     82     98       C  
ATOM    384  CD1 TYR A 710       3.904  33.975  14.524  1.00 11.84           C  
ANISOU  384  CD1 TYR A 710     1813   2226    461    -21     82    110       C  
ATOM    385  CD2 TYR A 710       1.701  34.873  14.349  1.00 11.88           C  
ANISOU  385  CD2 TYR A 710     1761   2306    448    -32     84     71       C  
ATOM    386  CE1 TYR A 710       4.340  34.818  13.496  1.00 12.03           C  
ANISOU  386  CE1 TYR A 710     1853   2239    478      2     63     78       C  
ATOM    387  CE2 TYR A 710       2.118  35.712  13.318  1.00 11.97           C  
ANISOU  387  CE2 TYR A 710     1790   2303    455     -6     63     39       C  
ATOM    388  CZ  TYR A 710       3.440  35.693  12.903  1.00 16.78           C  
ANISOU  388  CZ  TYR A 710     2434   2867   1075     10     53     43       C  
ATOM    389  OH  TYR A 710       3.818  36.546  11.893  1.00 16.99           O  
ANISOU  389  OH  TYR A 710     2471   2878   1106     33     34     15       O  
ATOM    390  N   SER A 711       1.374  31.085  18.251  1.00 11.94           N  
ANISOU  390  N   SER A 711     1754   2329    455   -131    167    249       N  
ATOM    391  CA  SER A 711       1.319  30.612  19.637  1.00 12.16           C  
ANISOU  391  CA  SER A 711     1767   2384    467   -139    186    296       C  
ATOM    392  C   SER A 711       1.939  29.203  19.777  1.00 15.37           C  
ANISOU  392  C   SER A 711     2229   2753    856   -164    207    364       C  
ATOM    393  O   SER A 711       2.768  28.976  20.667  1.00 13.38           O  
ANISOU  393  O   SER A 711     1994   2507    584   -147    210    406       O  
ATOM    394  CB  SER A 711      -0.115  30.623  20.158  1.00 14.45           C  
ANISOU  394  CB  SER A 711     2036   2761    692   -170    220    312       C  
ATOM    395  OG  SER A 711      -0.102  30.184  21.508  1.00 19.93           O  
ANISOU  395  OG  SER A 711     2726   3494   1352   -178    244    365       O  
ATOM    396  N   ILE A 712       1.582  28.290  18.864  1.00 12.01           N  
ANISOU  396  N   ILE A 712     1804   2260    501   -200    204    356       N  
ATOM    397  CA  ILE A 712       2.105  26.920  18.842  1.00 12.96           C  
ANISOU  397  CA  ILE A 712     1969   2317    638   -223    221    410       C  
ATOM    398  C   ILE A 712       3.604  26.926  18.561  1.00 15.83           C  
ANISOU  398  C   ILE A 712     2370   2633   1012   -179    204    413       C  
ATOM    399  O   ILE A 712       4.343  26.154  19.176  1.00 14.39           O  
ANISOU  399  O   ILE A 712     2211   2422    836   -172    212    467       O  
ATOM    400  CB  ILE A 712       1.301  25.975  17.882  1.00 15.57           C  
ANISOU  400  CB  ILE A 712     2303   2594   1019   -278    227    397       C  
ATOM    401  CG1 ILE A 712      -0.149  25.775  18.356  1.00 16.49           C  
ANISOU  401  CG1 ILE A 712     2376   2761   1127   -328    248    410       C  
ATOM    402  CG2 ILE A 712       2.003  24.634  17.669  1.00 17.36           C  
ANISOU  402  CG2 ILE A 712     2575   2728   1292   -292    236    434       C  
ATOM    403  CD1 ILE A 712      -0.414  25.236  19.868  1.00 20.30           C  
ANISOU  403  CD1 ILE A 712     2847   3282   1584   -347    279    485       C  
ATOM    404  N   LEU A 713       4.055  27.821  17.648  1.00 13.08           N  
ANISOU  404  N   LEU A 713     2026   2280    665   -149    180    358       N  
ATOM    405  CA  LEU A 713       5.468  27.976  17.340  1.00 12.80           C  
ANISOU  405  CA  LEU A 713     2018   2209    636   -107    164    356       C  
ATOM    406  C   LEU A 713       6.225  28.399  18.605  1.00 15.00           C  
ANISOU  406  C   LEU A 713     2292   2535    873    -75    161    392       C  
ATOM    407  O   LEU A 713       7.307  27.881  18.881  1.00 12.89           O  
ANISOU  407  O   LEU A 713     2046   2238    615    -53    159    430       O  
ATOM    408  CB  LEU A 713       5.629  29.018  16.232  1.00 13.13           C  
ANISOU  408  CB  LEU A 713     2058   2253    679    -85    142    293       C  
ATOM    409  CG  LEU A 713       6.698  28.764  15.215  1.00 17.90           C  
ANISOU  409  CG  LEU A 713     2691   2795   1313    -64    132    279       C  
ATOM    410  CD1 LEU A 713       6.657  27.316  14.684  1.00 18.61           C  
ANISOU  410  CD1 LEU A 713     2809   2812   1450    -91    147    296       C  
ATOM    411  CD2 LEU A 713       6.544  29.749  14.058  1.00 16.84           C  
ANISOU  411  CD2 LEU A 713     2552   2669   1178    -53    113    219       C  
ATOM    412  N   SER A 714       5.612  29.281  19.418  1.00 12.15           N  
ANISOU  412  N   SER A 714     1889   2237    489    -72    158    375       N  
ATOM    413  CA  SER A 714       6.215  29.697  20.681  1.00 12.85           C  
ANISOU  413  CA  SER A 714     1986   2391    507    -48    159    411       C  
ATOM    414  C   SER A 714       6.322  28.499  21.636  1.00 18.16           C  
ANISOU  414  C   SER A 714     2667   3058   1177    -63    179    487       C  
ATOM    415  O   SER A 714       7.320  28.388  22.351  1.00 19.02           O  
ANISOU  415  O   SER A 714     2785   3176   1265    -38    171    525       O  
ATOM    416  CB  SER A 714       5.450  30.858  21.303  1.00 16.19           C  
ANISOU  416  CB  SER A 714     2379   2893    881    -43    159    378       C  
ATOM    417  OG  SER A 714       5.508  31.974  20.435  1.00 17.91           O  
ANISOU  417  OG  SER A 714     2593   3107   1104    -23    139    315       O  
ATOM    418  N   GLU A 715       5.335  27.573  21.597  1.00 15.71           N  
ANISOU  418  N   GLU A 715     2352   2727    889   -106    203    512       N  
ATOM    419  CA  GLU A 715       5.374  26.363  22.414  1.00 16.79           C  
ANISOU  419  CA  GLU A 715     2501   2846   1031   -125    225    589       C  
ATOM    420  C   GLU A 715       6.527  25.459  21.966  1.00 20.12           C  
ANISOU  420  C   GLU A 715     2961   3186   1499   -107    218    620       C  
ATOM    421  O   GLU A 715       7.237  24.903  22.816  1.00 17.30           O  
ANISOU  421  O   GLU A 715     2615   2829   1130    -89    222    684       O  
ATOM    422  CB  GLU A 715       4.037  25.611  22.428  1.00 19.18           C  
ANISOU  422  CB  GLU A 715     2791   3144   1353   -182    253    607       C  
ATOM    423  CG  GLU A 715       3.701  25.194  23.855  1.00 35.12           C  
ANISOU  423  CG  GLU A 715     4797   5217   3331   -196    277    677       C  
ATOM    424  CD  GLU A 715       2.769  24.022  24.106  1.00 65.11           C  
ANISOU  424  CD  GLU A 715     8593   8991   7156   -253    309    730       C  
ATOM    425  OE1 GLU A 715       1.711  23.931  23.441  1.00 65.12           O  
ANISOU  425  OE1 GLU A 715     8575   8983   7184   -295    318    697       O  
ATOM    426  OE2 GLU A 715       3.106  23.189  24.979  1.00 61.08           O1-
ANISOU  426  OE2 GLU A 715     8097   8472   6638   -257    324    808       O1-
ATOM    427  N   VAL A 716       6.751  25.380  20.629  1.00 17.00           N  
ANISOU  427  N   VAL A 716     2582   2725   1150   -104    209    574       N  
ATOM    428  CA  VAL A 716       7.850  24.611  20.039  1.00 17.56           C  
ANISOU  428  CA  VAL A 716     2689   2718   1267    -80    204    591       C  
ATOM    429  C   VAL A 716       9.195  25.215  20.501  1.00 21.83           C  
ANISOU  429  C   VAL A 716     3228   3289   1779    -26    183    603       C  
ATOM    430  O   VAL A 716      10.013  24.454  21.011  1.00 21.57           O  
ANISOU  430  O   VAL A 716     3211   3231   1755     -5    187    662       O  
ATOM    431  CB  VAL A 716       7.757  24.458  18.491  1.00 20.92           C  
ANISOU  431  CB  VAL A 716     3131   3076   1741    -90    200    531       C  
ATOM    432  CG1 VAL A 716       9.014  23.801  17.921  1.00 21.27           C  
ANISOU  432  CG1 VAL A 716     3209   3048   1825    -54    197    544       C  
ATOM    433  CG2 VAL A 716       6.520  23.654  18.084  1.00 21.12           C  
ANISOU  433  CG2 VAL A 716     3160   3066   1799   -148    219    526       C  
ATOM    434  N   GLN A 717       9.395  26.570  20.399  1.00 19.26           N  
ANISOU  434  N   GLN A 717     2882   3019   1417     -6    161    552       N  
ATOM    435  CA  GLN A 717      10.664  27.196  20.821  1.00 19.84           C  
ANISOU  435  CA  GLN A 717     2951   3124   1464     37    139    560       C  
ATOM    436  C   GLN A 717      10.946  26.994  22.310  1.00 23.63           C  
ANISOU  436  C   GLN A 717     3421   3658   1898     46    139    623       C  
ATOM    437  O   GLN A 717      12.109  26.821  22.669  1.00 23.52           O  
ANISOU  437  O   GLN A 717     3412   3646   1881     80    126    658       O  
ATOM    438  CB  GLN A 717      10.836  28.675  20.414  1.00 20.86           C  
ANISOU  438  CB  GLN A 717     3064   3294   1569     52    115    493       C  
ATOM    439  CG  GLN A 717       9.834  29.672  20.993  1.00 38.39           C  
ANISOU  439  CG  GLN A 717     5260   5585   3742     37    115    461       C  
ATOM    440  CD  GLN A 717      10.455  30.820  21.759  1.00 53.26           C  
ANISOU  440  CD  GLN A 717     7129   7533   5575     61     93    446       C  
ATOM    441  NE2 GLN A 717      10.802  30.563  23.011  1.00 50.74           N  
ANISOU  441  NE2 GLN A 717     6805   7259   5216     68     92    494       N  
ATOM    442  OE1 GLN A 717      10.565  31.963  21.269  1.00 40.50           O  
ANISOU  442  OE1 GLN A 717     5506   5928   3952     71     76    390       O  
ATOM    443  N   GLN A 718       9.892  26.996  23.163  1.00 20.06           N  
ANISOU  443  N   GLN A 718     2955   3255   1411     18    155    640       N  
ATOM    444  CA  GLN A 718      10.042  26.749  24.593  1.00 20.98           C  
ANISOU  444  CA  GLN A 718     3064   3430   1478     23    160    704       C  
ATOM    445  C   GLN A 718      10.611  25.347  24.799  1.00 26.23           C  
ANISOU  445  C   GLN A 718     3751   4036   2177     30    171    783       C  
ATOM    446  O   GLN A 718      11.569  25.194  25.554  1.00 26.03           O  
ANISOU  446  O   GLN A 718     3727   4037   2128     61    158    833       O  
ATOM    447  CB  GLN A 718       8.707  26.926  25.339  1.00 23.22           C  
ANISOU  447  CB  GLN A 718     3328   3774   1722    -12    182    706       C  
ATOM    448  CG  GLN A 718       8.335  28.389  25.576  1.00 41.33           C  
ANISOU  448  CG  GLN A 718     5597   6143   3964     -4    169    640       C  
ATOM    449  CD  GLN A 718       7.459  28.621  26.790  1.00 62.66           C  
ANISOU  449  CD  GLN A 718     8277   8930   6602    -20    188    658       C  
ATOM    450  NE2 GLN A 718       7.244  29.892  27.116  1.00 52.82           N  
ANISOU  450  NE2 GLN A 718     7013   7749   5307     -7    178    601       N  
ATOM    451  OE1 GLN A 718       6.984  27.687  27.459  1.00 57.34           O  
ANISOU  451  OE1 GLN A 718     7602   8263   5920    -43    214    722       O  
ATOM    452  N   ALA A 719      10.074  24.339  24.067  1.00 22.39           N  
ANISOU  452  N   ALA A 719     3286   3469   1751      3    194    793       N  
ATOM    453  CA  ALA A 719      10.520  22.953  24.160  1.00 22.97           C  
ANISOU  453  CA  ALA A 719     3387   3471   1868      8    208    865       C  
ATOM    454  C   ALA A 719      11.940  22.753  23.627  1.00 27.90           C  
ANISOU  454  C   ALA A 719     4028   4048   2525     59    191    870       C  
ATOM    455  O   ALA A 719      12.714  22.025  24.256  1.00 26.41           O  
ANISOU  455  O   ALA A 719     3849   3846   2339     87    191    942       O  
ATOM    456  CB  ALA A 719       9.555  22.030  23.432  1.00 23.56           C  
ANISOU  456  CB  ALA A 719     3482   3468   2000    -38    235    861       C  
ATOM    457  N   VAL A 720      12.289  23.406  22.497  1.00 26.22           N  
ANISOU  457  N   VAL A 720     3814   3813   2333     72    176    797       N  
ATOM    458  CA  VAL A 720      13.627  23.256  21.910  1.00 28.14           C  
ANISOU  458  CA  VAL A 720     4067   4016   2607    120    162    797       C  
ATOM    459  C   VAL A 720      14.696  23.890  22.848  1.00 34.27           C  
ANISOU  459  C   VAL A 720     4819   4868   3333    160    135    827       C  
ATOM    460  O   VAL A 720      15.681  23.214  23.164  1.00 34.25           O  
ANISOU  460  O   VAL A 720     4822   4846   3345    197    132    885       O  
ATOM    461  CB  VAL A 720      13.764  23.680  20.416  1.00 32.61           C  
ANISOU  461  CB  VAL A 720     4642   4539   3211    123    158    719       C  
ATOM    462  CG1 VAL A 720      12.652  23.071  19.566  1.00 31.89           C  
ANISOU  462  CG1 VAL A 720     4572   4384   3161     80    180    688       C  
ATOM    463  CG2 VAL A 720      13.809  25.191  20.233  1.00 32.72           C  
ANISOU  463  CG2 VAL A 720     4628   4621   3184    126    134    656       C  
ATOM    464  N   SER A 721      14.428  25.105  23.398  1.00 31.28           N  
ANISOU  464  N   SER A 721     4414   4577   2894    149    117    793       N  
ATOM    465  CA  SER A 721      15.353  25.778  24.318  1.00 31.49           C  
ANISOU  465  CA  SER A 721     4416   4682   2867    178     89    812       C  
ATOM    466  C   SER A 721      15.473  25.058  25.678  1.00 36.90           C  
ANISOU  466  C   SER A 721     5100   5405   3517    185     92    901       C  
ATOM    467  O   SER A 721      16.511  25.161  26.333  1.00 37.70           O  
ANISOU  467  O   SER A 721     5186   5550   3589    218     68    937       O  
ATOM    468  CB  SER A 721      15.005  27.259  24.472  1.00 33.75           C  
ANISOU  468  CB  SER A 721     4680   5039   3103    164     70    744       C  
ATOM    469  OG  SER A 721      14.038  27.522  25.475  1.00 39.91           O  
ANISOU  469  OG  SER A 721     5451   5883   3829    138     79    751       O  
ATOM    470  N   GLN A 722      14.433  24.299  26.073  1.00 33.66           N  
ANISOU  470  N   GLN A 722     4702   4978   3108    154    121    938       N  
ATOM    471  CA  GLN A 722      14.417  23.513  27.312  1.00 33.83           C  
ANISOU  471  CA  GLN A 722     4726   5030   3099    156    130   1030       C  
ATOM    472  C   GLN A 722      15.101  22.146  27.133  1.00 38.81           C  
ANISOU  472  C   GLN A 722     5381   5576   3787    184    141   1105       C  
ATOM    473  O   GLN A 722      15.237  21.401  28.104  1.00 39.70           O  
ANISOU  473  O   GLN A 722     5499   5704   3881    193    147   1192       O  
ATOM    474  CB  GLN A 722      12.981  23.335  27.839  1.00 35.01           C  
ANISOU  474  CB  GLN A 722     4876   5202   3224    107    159   1041       C  
ATOM    475  CG  GLN A 722      12.396  24.575  28.515  1.00 39.64           C  
ANISOU  475  CG  GLN A 722     5435   5893   3734     91    150    994       C  
ATOM    476  CD  GLN A 722      13.085  24.925  29.810  1.00 45.19           C  
ANISOU  476  CD  GLN A 722     6121   6689   4360    116    128   1036       C  
ATOM    477  NE2 GLN A 722      13.488  26.180  29.950  1.00 26.84           N  
ANISOU  477  NE2 GLN A 722     3778   4431   1990    128     99    974       N  
ATOM    478  OE1 GLN A 722      13.246  24.085  30.696  1.00 37.15           O  
ANISOU  478  OE1 GLN A 722     5108   5686   3321    122    136   1123       O  
ATOM    479  N   GLY A 723      15.531  21.847  25.906  1.00 34.77           N  
ANISOU  479  N   GLY A 723     4887   4979   3344    200    144   1070       N  
ATOM    480  CA  GLY A 723      16.207  20.607  25.550  1.00 35.52           C  
ANISOU  480  CA  GLY A 723     5009   4984   3504    232    157   1125       C  
ATOM    481  C   GLY A 723      15.341  19.360  25.583  1.00 40.64           C  
ANISOU  481  C   GLY A 723     5692   5555   4196    200    193   1174       C  
ATOM    482  O   GLY A 723      15.798  18.308  26.039  1.00 41.43           O  
ANISOU  482  O   GLY A 723     5810   5611   4320    226    203   1258       O  
ATOM    483  N   SER A 724      14.098  19.456  25.071  1.00 36.50           N  
ANISOU  483  N   SER A 724     5175   5008   3685    144    212   1123       N  
ATOM    484  CA  SER A 724      13.161  18.330  24.984  1.00 36.85           C  
ANISOU  484  CA  SER A 724     5251   4976   3776    101    246   1157       C  
ATOM    485  C   SER A 724      13.608  17.373  23.863  1.00 39.07           C  
ANISOU  485  C   SER A 724     5570   5131   4143    119    260   1146       C  
ATOM    486  O   SER A 724      14.218  17.819  22.893  1.00 37.84           O  
ANISOU  486  O   SER A 724     5414   4957   4007    146    246   1082       O  
ATOM    487  CB  SER A 724      11.745  18.829  24.693  1.00 41.02           C  
ANISOU  487  CB  SER A 724     5767   5528   4291     36    259   1097       C  
ATOM    488  OG  SER A 724      11.228  19.640  25.735  1.00 49.89           O  
ANISOU  488  OG  SER A 724     6856   6762   5336     20    253   1106       O  
ATOM    489  N   SER A 725      13.305  16.065  23.997  1.00 35.97           N  
ANISOU  489  N   SER A 725     5214   4651   3801    102    287   1208       N  
ATOM    490  CA  SER A 725      13.655  15.050  22.992  1.00 35.79           C  
ANISOU  490  CA  SER A 725     5236   4500   3863    117    304   1197       C  
ATOM    491  C   SER A 725      12.757  15.154  21.743  1.00 37.99           C  
ANISOU  491  C   SER A 725     5527   4729   4177     65    313   1102       C  
ATOM    492  O   SER A 725      11.730  15.831  21.783  1.00 35.68           O  
ANISOU  492  O   SER A 725     5211   4495   3849     13    311   1061       O  
ATOM    493  CB  SER A 725      13.527  13.653  23.590  1.00 39.11           C  
ANISOU  493  CB  SER A 725     5693   4840   4327    111    331   1294       C  
ATOM    494  OG  SER A 725      12.176  13.337  23.878  1.00 45.05           O  
ANISOU  494  OG  SER A 725     6451   5587   5080     33    352   1305       O  
ATOM    495  N   ASP A 726      13.119  14.443  20.654  1.00 35.65           N  
ANISOU  495  N   ASP A 726     5269   4325   3949     80    325   1068       N  
ATOM    496  CA  ASP A 726      12.309  14.393  19.427  1.00 35.31           C  
ANISOU  496  CA  ASP A 726     5245   4230   3942     31    333    979       C  
ATOM    497  C   ASP A 726      10.914  13.807  19.711  1.00 37.66           C  
ANISOU  497  C   ASP A 726     5553   4502   4255    -51    353    997       C  
ATOM    498  O   ASP A 726       9.927  14.337  19.206  1.00 35.83           O  
ANISOU  498  O   ASP A 726     5303   4301   4009   -105    349    931       O  
ATOM    499  CB  ASP A 726      13.033  13.614  18.313  1.00 37.82           C  
ANISOU  499  CB  ASP A 726     5607   4435   4329     67    344    946       C  
ATOM    500  CG  ASP A 726      14.103  14.411  17.576  1.00 52.19           C  
ANISOU  500  CG  ASP A 726     7409   6287   6133    128    325    891       C  
ATOM    501  OD1 ASP A 726      14.461  15.522  18.052  1.00 52.27           O  
ANISOU  501  OD1 ASP A 726     7375   6403   6083    150    301    891       O  
ATOM    502  OD2 ASP A 726      14.592  13.923  16.528  1.00 59.96           O1-
ANISOU  502  OD2 ASP A 726     8425   7191   7165    154    336    847       O1-
ATOM    503  N   SER A 727      10.835  12.767  20.581  1.00 34.40           N  
ANISOU  503  N   SER A 727     5163   4042   3867    -60    374   1090       N  
ATOM    504  CA  SER A 727       9.572  12.147  21.007  1.00 34.88           C  
ANISOU  504  CA  SER A 727     5231   4081   3942   -140    397   1124       C  
ATOM    505  C   SER A 727       8.686  13.141  21.777  1.00 37.76           C  
ANISOU  505  C   SER A 727     5541   4575   4231   -180    389   1124       C  
ATOM    506  O   SER A 727       7.457  13.091  21.653  1.00 37.85           O  
ANISOU  506  O   SER A 727     5541   4593   4246   -253    400   1102       O  
ATOM    507  CB  SER A 727       9.834  10.903  21.855  1.00 40.45           C  
ANISOU  507  CB  SER A 727     5971   4712   4685   -132    420   1235       C  
ATOM    508  OG  SER A 727      10.494  11.208  23.075  1.00 51.54           O  
ANISOU  508  OG  SER A 727     7351   6198   6034    -83    411   1318       O  
ATOM    509  N   GLN A 728       9.321  14.048  22.555  1.00 32.66           N  
ANISOU  509  N   GLN A 728     4860   4033   3517   -130    369   1147       N  
ATOM    510  CA  GLN A 728       8.660  15.084  23.350  1.00 31.37           C  
ANISOU  510  CA  GLN A 728     4646   3997   3275   -152    361   1144       C  
ATOM    511  C   GLN A 728       8.113  16.213  22.472  1.00 33.83           C  
ANISOU  511  C   GLN A 728     4929   4359   3566   -171    344   1037       C  
ATOM    512  O   GLN A 728       7.010  16.692  22.730  1.00 34.38           O  
ANISOU  512  O   GLN A 728     4967   4493   3602   -220    350   1018       O  
ATOM    513  CB  GLN A 728       9.632  15.662  24.389  1.00 32.61           C  
ANISOU  513  CB  GLN A 728     4781   4240   3368    -90    342   1195       C  
ATOM    514  N   ILE A 729       8.892  16.645  21.456  1.00 28.41           N  
ANISOU  514  N   ILE A 729     4251   3647   2895   -130    324    970       N  
ATOM    515  CA  ILE A 729       8.542  17.745  20.555  1.00 27.70           C  
ANISOU  515  CA  ILE A 729     4137   3601   2786   -138    306    872       C  
ATOM    516  C   ILE A 729       7.497  17.321  19.503  1.00 30.59           C  
ANISOU  516  C   ILE A 729     4516   3908   3199   -199    316    815       C  
ATOM    517  O   ILE A 729       6.832  18.194  18.949  1.00 29.56           O  
ANISOU  517  O   ILE A 729     4358   3828   3046   -221    304    746       O  
ATOM    518  CB  ILE A 729       9.821  18.384  19.900  1.00 30.85           C  
ANISOU  518  CB  ILE A 729     4538   4000   3182    -71    282    830       C  
ATOM    519  CG1 ILE A 729      10.882  18.759  20.959  1.00 31.65           C  
ANISOU  519  CG1 ILE A 729     4623   4162   3239    -15    268    888       C  
ATOM    520  CG2 ILE A 729       9.474  19.626  19.064  1.00 31.77           C  
ANISOU  520  CG2 ILE A 729     4629   4170   3273    -78    262    738       C  
ATOM    521  CD1 ILE A 729      12.342  18.857  20.403  1.00 40.47           C  
ANISOU  521  CD1 ILE A 729     5750   5252   4375     53    252    876       C  
ATOM    522  N   LEU A 730       7.348  15.994  19.243  1.00 26.94           N  
ANISOU  522  N   LEU A 730     4095   3340   2800   -228    338    843       N  
ATOM    523  CA  LEU A 730       6.461  15.444  18.207  1.00 26.27           C  
ANISOU  523  CA  LEU A 730     4029   3188   2765   -288    346    787       C  
ATOM    524  C   LEU A 730       5.033  16.005  18.233  1.00 25.99           C  
ANISOU  524  C   LEU A 730     3951   3225   2701   -355    345    754       C  
ATOM    525  O   LEU A 730       4.562  16.476  17.203  1.00 23.19           O  
ANISOU  525  O   LEU A 730     3585   2877   2348   -376    331    674       O  
ATOM    526  CB  LEU A 730       6.450  13.900  18.229  1.00 27.62           C  
ANISOU  526  CB  LEU A 730     4251   3237   3006   -315    372    836       C  
ATOM    527  CG  LEU A 730       5.641  13.188  17.116  1.00 32.62           C  
ANISOU  527  CG  LEU A 730     4912   3785   3697   -381    380    775       C  
ATOM    528  CD1 LEU A 730       6.208  13.478  15.721  1.00 32.14           C  
ANISOU  528  CD1 LEU A 730     4871   3690   3652   -348    363    683       C  
ATOM    529  CD2 LEU A 730       5.585  11.696  17.363  1.00 36.64           C  
ANISOU  529  CD2 LEU A 730     5472   4176   4275   -411    407    835       C  
ATOM    530  N   ASP A 731       4.359  15.974  19.398  1.00 22.02           N  
ANISOU  530  N   ASP A 731     3420   2778   2168   -387    360    817       N  
ATOM    531  CA  ASP A 731       2.996  16.500  19.550  1.00 21.41           C  
ANISOU  531  CA  ASP A 731     3294   2778   2061   -446    364    794       C  
ATOM    532  C   ASP A 731       2.947  17.997  19.250  1.00 22.33           C  
ANISOU  532  C   ASP A 731     3370   2992   2123   -414    338    726       C  
ATOM    533  O   ASP A 731       2.021  18.448  18.577  1.00 20.97           O  
ANISOU  533  O   ASP A 731     3170   2849   1948   -450    330    666       O  
ATOM    534  CB  ASP A 731       2.459  16.216  20.963  1.00 24.74           C  
ANISOU  534  CB  ASP A 731     3694   3251   2453   -473    388    882       C  
ATOM    535  CG  ASP A 731       2.457  14.741  21.282  1.00 46.25           C  
ANISOU  535  CG  ASP A 731     6461   5877   5236   -509    415    956       C  
ATOM    536  OD1 ASP A 731       3.520  14.225  21.714  1.00 48.64           O  
ANISOU  536  OD1 ASP A 731     6799   6131   5549   -459    418   1015       O  
ATOM    537  OD2 ASP A 731       1.418  14.085  21.041  1.00 56.87           O1-
ANISOU  537  OD2 ASP A 731     7803   7186   6617   -586    432    955       O1-
ATOM    538  N   LEU A 732       3.962  18.752  19.716  1.00 17.70           N  
ANISOU  538  N   LEU A 732     2779   2451   1493   -345    324    737       N  
ATOM    539  CA  LEU A 732       4.075  20.195  19.492  1.00 16.50           C  
ANISOU  539  CA  LEU A 732     2595   2383   1292   -309    299    677       C  
ATOM    540  C   LEU A 732       4.240  20.482  18.001  1.00 18.52           C  
ANISOU  540  C   LEU A 732     2864   2596   1577   -302    280    595       C  
ATOM    541  O   LEU A 732       3.590  21.382  17.456  1.00 16.78           O  
ANISOU  541  O   LEU A 732     2613   2426   1335   -312    266    535       O  
ATOM    542  CB  LEU A 732       5.273  20.766  20.267  1.00 16.87           C  
ANISOU  542  CB  LEU A 732     2642   2470   1297   -242    287    709       C  
ATOM    543  CG  LEU A 732       5.048  20.984  21.751  1.00 24.69           C  
ANISOU  543  CG  LEU A 732     3607   3542   2232   -242    298    771       C  
ATOM    544  CD1 LEU A 732       6.254  21.613  22.388  1.00 24.76           C  
ANISOU  544  CD1 LEU A 732     3616   3594   2198   -178    280    790       C  
ATOM    545  CD2 LEU A 732       3.883  21.879  21.967  1.00 30.02           C  
ANISOU  545  CD2 LEU A 732     4236   4304   2865   -270    301    734       C  
ATOM    546  N   SER A 733       5.094  19.687  17.340  1.00 14.88           N  
ANISOU  546  N   SER A 733     2449   2043   1164   -283    280    594       N  
ATOM    547  CA  SER A 733       5.330  19.823  15.908  1.00 13.28           C  
ANISOU  547  CA  SER A 733     2264   1795    987   -275    266    519       C  
ATOM    548  C   SER A 733       4.047  19.490  15.140  1.00 15.87           C  
ANISOU  548  C   SER A 733     2585   2106   1339   -344    268    474       C  
ATOM    549  O   SER A 733       3.633  20.269  14.279  1.00 15.97           O  
ANISOU  549  O   SER A 733     2578   2154   1336   -349    249    408       O  
ATOM    550  CB  SER A 733       6.488  18.937  15.472  1.00 16.71           C  
ANISOU  550  CB  SER A 733     2749   2135   1467   -238    272    532       C  
ATOM    551  OG  SER A 733       6.783  19.158  14.105  1.00 19.62           O  
ANISOU  551  OG  SER A 733     3133   2471   1852   -225    259    458       O  
ATOM    552  N   ASN A 734       3.390  18.378  15.504  1.00 14.13           N  
ANISOU  552  N   ASN A 734     2377   1838   1155   -400    290    514       N  
ATOM    553  CA  ASN A 734       2.125  17.941  14.909  1.00 14.43           C  
ANISOU  553  CA  ASN A 734     2405   1860   1219   -477    293    479       C  
ATOM    554  C   ASN A 734       1.029  18.999  15.045  1.00 17.58           C  
ANISOU  554  C   ASN A 734     2741   2368   1571   -501    282    451       C  
ATOM    555  O   ASN A 734       0.365  19.298  14.059  1.00 15.75           O  
ANISOU  555  O   ASN A 734     2494   2148   1343   -528    265    387       O  
ATOM    556  CB  ASN A 734       1.692  16.571  15.436  1.00 16.48           C  
ANISOU  556  CB  ASN A 734     2689   2048   1525   -534    320    537       C  
ATOM    557  CG  ASN A 734       2.449  15.442  14.771  1.00 32.76           C  
ANISOU  557  CG  ASN A 734     4816   3983   3649   -526    328    532       C  
ATOM    558  ND2 ASN A 734       2.427  14.281  15.388  1.00 23.62           N  
ANISOU  558  ND2 ASN A 734     3689   2752   2533   -554    353    598       N  
ATOM    559  OD1 ASN A 734       3.087  15.605  13.718  1.00 24.83           O  
ANISOU  559  OD1 ASN A 734     3836   2944   2654   -492    313    471       O  
ATOM    560  N   ARG A 735       0.953  19.660  16.226  1.00 15.53           N  
ANISOU  560  N   ARG A 735     2447   2190   1263   -479    289    496       N  
ATOM    561  CA  ARG A 735       0.026  20.762  16.503  1.00 14.97           C  
ANISOU  561  CA  ARG A 735     2317   2228   1145   -486    282    474       C  
ATOM    562  C   ARG A 735       0.167  21.904  15.495  1.00 15.96           C  
ANISOU  562  C   ARG A 735     2429   2386   1249   -450    252    397       C  
ATOM    563  O   ARG A 735      -0.844  22.441  15.026  1.00 14.21           O  
ANISOU  563  O   ARG A 735     2168   2215   1016   -477    242    355       O  
ATOM    564  CB  ARG A 735       0.315  21.322  17.900  1.00 15.59           C  
ANISOU  564  CB  ARG A 735     2374   2377   1171   -450    293    528       C  
ATOM    565  CG  ARG A 735      -0.910  21.791  18.632  1.00 29.94           C  
ANISOU  565  CG  ARG A 735     4135   4288   2952   -482    307    540       C  
ATOM    566  CD  ARG A 735      -1.191  20.929  19.838  1.00 29.07           C  
ANISOU  566  CD  ARG A 735     4024   4182   2841   -516    339    624       C  
ATOM    567  NE  ARG A 735      -0.236  21.132  20.926  1.00 20.42           N  
ANISOU  567  NE  ARG A 735     2942   3111   1706   -463    344    677       N  
ATOM    568  CZ  ARG A 735       0.069  20.215  21.839  1.00 35.35           C  
ANISOU  568  CZ  ARG A 735     4855   4975   3602   -473    367    759       C  
ATOM    569  NH1 ARG A 735       0.927  20.497  22.809  1.00 23.20           N1+
ANISOU  569  NH1 ARG A 735     3324   3472   2020   -422    366    803       N1+
ATOM    570  NH2 ARG A 735      -0.483  19.008  21.789  1.00 24.81           N  
ANISOU  570  NH2 ARG A 735     3533   3577   2315   -535    388    798       N  
ATOM    571  N   PHE A 736       1.420  22.278  15.158  1.00 12.42           N  
ANISOU  571  N   PHE A 736     2012   1912    796   -389    238    383       N  
ATOM    572  CA  PHE A 736       1.656  23.369  14.208  1.00 11.86           C  
ANISOU  572  CA  PHE A 736     1933   1869    706   -353    211    318       C  
ATOM    573  C   PHE A 736       1.063  23.015  12.846  1.00 14.82           C  
ANISOU  573  C   PHE A 736     2314   2207   1111   -392    199    260       C  
ATOM    574  O   PHE A 736       0.341  23.820  12.258  1.00 14.59           O  
ANISOU  574  O   PHE A 736     2252   2230   1062   -398    182    214       O  
ATOM    575  CB  PHE A 736       3.155  23.731  14.117  1.00 13.02           C  
ANISOU  575  CB  PHE A 736     2110   1992    846   -286    201    320       C  
ATOM    576  CG  PHE A 736       3.430  24.848  13.138  1.00 13.69           C  
ANISOU  576  CG  PHE A 736     2188   2103    912   -252    176    259       C  
ATOM    577  CD1 PHE A 736       3.260  26.176  13.511  1.00 16.31           C  
ANISOU  577  CD1 PHE A 736     2485   2513   1200   -225    164    245       C  
ATOM    578  CD2 PHE A 736       3.794  24.570  11.822  1.00 16.04           C  
ANISOU  578  CD2 PHE A 736     2514   2346   1235   -250    166    214       C  
ATOM    579  CE1 PHE A 736       3.466  27.211  12.590  1.00 16.91           C  
ANISOU  579  CE1 PHE A 736     2556   2608   1261   -196    141    194       C  
ATOM    580  CE2 PHE A 736       4.001  25.606  10.898  1.00 18.69           C  
ANISOU  580  CE2 PHE A 736     2842   2709   1551   -221    144    163       C  
ATOM    581  CZ  PHE A 736       3.840  26.922  11.294  1.00 16.39           C  
ANISOU  581  CZ  PHE A 736     2516   2491   1219   -194    132    156       C  
ATOM    582  N   TYR A 737       1.351  21.796  12.361  1.00 13.74           N  
ANISOU  582  N   TYR A 737     2220   1978   1021   -418    208    262       N  
ATOM    583  CA  TYR A 737       0.849  21.299  11.072  1.00 14.15           C  
ANISOU  583  CA  TYR A 737     2287   1987   1102   -460    197    204       C  
ATOM    584  C   TYR A 737      -0.654  21.164  11.014  1.00 18.00           C  
ANISOU  584  C   TYR A 737     2732   2514   1592   -531    195    191       C  
ATOM    585  O   TYR A 737      -1.237  21.323   9.944  1.00 17.82           O  
ANISOU  585  O   TYR A 737     2699   2501   1570   -556    175    133       O  
ATOM    586  CB  TYR A 737       1.540  19.990  10.682  1.00 15.86           C  
ANISOU  586  CB  TYR A 737     2564   2092   1370   -468    211    210       C  
ATOM    587  CG  TYR A 737       3.009  20.185  10.388  1.00 17.06           C  
ANISOU  587  CG  TYR A 737     2752   2209   1521   -395    209    206       C  
ATOM    588  CD1 TYR A 737       3.429  20.997   9.337  1.00 20.24           C  
ANISOU  588  CD1 TYR A 737     3155   2633   1901   -360    188    148       C  
ATOM    589  CD2 TYR A 737       3.980  19.513  11.121  1.00 16.43           C  
ANISOU  589  CD2 TYR A 737     2705   2076   1463   -363    229    264       C  
ATOM    590  CE1 TYR A 737       4.782  21.152   9.039  1.00 22.56           C  
ANISOU  590  CE1 TYR A 737     3478   2898   2195   -296    189    146       C  
ATOM    591  CE2 TYR A 737       5.333  19.700  10.869  1.00 16.72           C  
ANISOU  591  CE2 TYR A 737     2768   2088   1498   -295    227    262       C  
ATOM    592  CZ  TYR A 737       5.731  20.501   9.808  1.00 26.62           C  
ANISOU  592  CZ  TYR A 737     4019   3364   2731   -264    208    202       C  
ATOM    593  OH  TYR A 737       7.061  20.656   9.520  1.00 26.95           O  
ANISOU  593  OH  TYR A 737     4083   3384   2774   -201    209    202       O  
ATOM    594  N   THR A 738      -1.292  20.893  12.159  1.00 13.36           N  
ANISOU  594  N   THR A 738     2117   1957   1003   -563    216    246       N  
ATOM    595  CA  THR A 738      -2.739  20.808  12.255  1.00 13.99           C  
ANISOU  595  CA  THR A 738     2147   2086   1083   -630    218    242       C  
ATOM    596  C   THR A 738      -3.323  22.194  11.959  1.00 15.85           C  
ANISOU  596  C   THR A 738     2328   2422   1272   -604    196    202       C  
ATOM    597  O   THR A 738      -4.277  22.304  11.192  1.00 15.08           O  
ANISOU  597  O   THR A 738     2199   2354   1177   -644    179    159       O  
ATOM    598  CB  THR A 738      -3.139  20.307  13.655  1.00 17.27           C  
ANISOU  598  CB  THR A 738     2544   2518   1498   -659    250    319       C  
ATOM    599  CG2 THR A 738      -4.657  20.236  13.857  1.00 15.78           C  
ANISOU  599  CG2 THR A 738     2295   2391   1308   -730    257    321       C  
ATOM    600  OG1 THR A 738      -2.523  19.043  13.905  1.00 16.03           O  
ANISOU  600  OG1 THR A 738     2442   2261   1386   -676    270    361       O  
ATOM    601  N   LEU A 739      -2.723  23.252  12.544  1.00 12.69           N  
ANISOU  601  N   LEU A 739     1918   2072    831   -536    194    214       N  
ATOM    602  CA  LEU A 739      -3.196  24.626  12.352  1.00 13.31           C  
ANISOU  602  CA  LEU A 739     1950   2238    868   -503    176    180       C  
ATOM    603  C   LEU A 739      -2.907  25.191  10.973  1.00 17.37           C  
ANISOU  603  C   LEU A 739     2478   2742   1381   -477    144    117       C  
ATOM    604  O   LEU A 739      -3.748  25.891  10.416  1.00 16.65           O  
ANISOU  604  O   LEU A 739     2345   2708   1272   -482    126     82       O  
ATOM    605  CB  LEU A 739      -2.648  25.543  13.462  1.00 13.58           C  
ANISOU  605  CB  LEU A 739     1975   2323    862   -443    185    211       C  
ATOM    606  CG  LEU A 739      -3.222  25.251  14.861  1.00 18.25           C  
ANISOU  606  CG  LEU A 739     2537   2958   1439   -467    215    268       C  
ATOM    607  CD1 LEU A 739      -2.513  26.048  15.900  1.00 19.26           C  
ANISOU  607  CD1 LEU A 739     2666   3127   1524   -408    222    294       C  
ATOM    608  CD2 LEU A 739      -4.727  25.538  14.933  1.00 20.90           C  
ANISOU  608  CD2 LEU A 739     2807   3371   1764   -506    220    257       C  
ATOM    609  N   ILE A 740      -1.742  24.858  10.407  1.00 15.00           N  
ANISOU  609  N   ILE A 740     2232   2370   1096   -450    140    107       N  
ATOM    610  CA  ILE A 740      -1.306  25.316   9.083  1.00 14.72           C  
ANISOU  610  CA  ILE A 740     2217   2321   1056   -424    114     52       C  
ATOM    611  C   ILE A 740      -1.011  24.085   8.259  1.00 17.44           C  
ANISOU  611  C   ILE A 740     2608   2578   1439   -459    116     31       C  
ATOM    612  O   ILE A 740       0.086  23.546   8.357  1.00 16.17           O  
ANISOU  612  O   ILE A 740     2494   2351   1297   -433    129     48       O  
ATOM    613  CB  ILE A 740      -0.118  26.331   9.123  1.00 17.32           C  
ANISOU  613  CB  ILE A 740     2563   2659   1360   -348    107     52       C  
ATOM    614  CG1 ILE A 740      -0.402  27.535  10.062  1.00 17.33           C  
ANISOU  614  CG1 ILE A 740     2522   2739   1323   -314    107     70       C  
ATOM    615  CG2 ILE A 740       0.297  26.799   7.693  1.00 17.00           C  
ANISOU  615  CG2 ILE A 740     2541   2606   1312   -325     82     -2       C  
ATOM    616  CD1 ILE A 740      -1.647  28.523   9.659  1.00 22.82           C  
ANISOU  616  CD1 ILE A 740     3162   3513   1994   -319     88     36       C  
ATOM    617  N   PRO A 741      -2.019  23.550   7.540  1.00 16.25           N  
ANISOU  617  N   PRO A 741     2443   2425   1304   -521    105     -3       N  
ATOM    618  CA  PRO A 741      -1.781  22.331   6.746  1.00 17.15           C  
ANISOU  618  CA  PRO A 741     2607   2451   1457   -560    107    -30       C  
ATOM    619  C   PRO A 741      -0.677  22.501   5.708  1.00 19.63           C  
ANISOU  619  C   PRO A 741     2967   2726   1765   -511     97    -70       C  
ATOM    620  O   PRO A 741      -0.670  23.488   4.954  1.00 17.94           O  
ANISOU  620  O   PRO A 741     2737   2563   1517   -480     74   -105       O  
ATOM    621  CB  PRO A 741      -3.131  22.053   6.080  1.00 19.75           C  
ANISOU  621  CB  PRO A 741     2902   2810   1791   -632     89    -69       C  
ATOM    622  CG  PRO A 741      -4.120  22.852   6.836  1.00 24.42           C  
ANISOU  622  CG  PRO A 741     3424   3497   2358   -638     87    -44       C  
ATOM    623  CD  PRO A 741      -3.396  24.049   7.362  1.00 18.92           C  
ANISOU  623  CD  PRO A 741     2720   2843   1625   -558     89    -22       C  
ATOM    624  N   HIS A 742       0.269  21.544   5.706  1.00 15.90           N  
ANISOU  624  N   HIS A 742     2552   2163   1327   -501    117    -60       N  
ATOM    625  CA  HIS A 742       1.382  21.525   4.763  1.00 16.77           C  
ANISOU  625  CA  HIS A 742     2707   2228   1435   -455    114    -95       C  
ATOM    626  C   HIS A 742       1.193  20.434   3.700  1.00 23.65           C  
ANISOU  626  C   HIS A 742     3620   3030   2336   -501    113   -149       C  
ATOM    627  O   HIS A 742       0.486  19.451   3.928  1.00 24.43           O  
ANISOU  627  O   HIS A 742     3725   3087   2470   -565    121   -146       O  
ATOM    628  CB  HIS A 742       2.737  21.421   5.483  1.00 17.24           C  
ANISOU  628  CB  HIS A 742     2797   2248   1506   -394    137    -48       C  
ATOM    629  CG  HIS A 742       3.227  22.718   6.063  1.00 19.66           C  
ANISOU  629  CG  HIS A 742     3073   2624   1774   -336    130    -20       C  
ATOM    630  CD2 HIS A 742       4.419  23.338   5.911  1.00 20.01           C  
ANISOU  630  CD2 HIS A 742     3130   2672   1803   -272    129    -17       C  
ATOM    631  ND1 HIS A 742       2.455  23.452   6.948  1.00 20.85           N  
ANISOU  631  ND1 HIS A 742     3174   2848   1901   -346    125      8       N  
ATOM    632  CE1 HIS A 742       3.188  24.506   7.275  1.00 19.09           C  
ANISOU  632  CE1 HIS A 742     2940   2666   1649   -288    119     23       C  
ATOM    633  NE2 HIS A 742       4.368  24.487   6.662  1.00 19.02           N  
ANISOU  633  NE2 HIS A 742     2965   2618   1643   -245    121      9       N  
ATOM    634  N   ASP A 743       1.805  20.629   2.527  1.00 21.40           N  
ANISOU  634  N   ASP A 743     3363   2734   2035   -470    102   -202       N  
ATOM    635  CA  ASP A 743       1.693  19.705   1.401  1.00 22.86           C  
ANISOU  635  CA  ASP A 743     3589   2859   2236   -507     99   -265       C  
ATOM    636  C   ASP A 743       2.573  18.443   1.571  1.00 31.68           C  
ANISOU  636  C   ASP A 743     4770   3862   3405   -497    131   -255       C  
ATOM    637  O   ASP A 743       3.674  18.391   1.012  1.00 34.15           O  
ANISOU  637  O   ASP A 743     5121   4139   3715   -442    142   -274       O  
ATOM    638  CB  ASP A 743       2.011  20.476   0.100  1.00 23.70           C  
ANISOU  638  CB  ASP A 743     3699   3009   2298   -473     78   -322       C  
ATOM    639  CG  ASP A 743       1.717  19.731  -1.190  1.00 33.53           C  
ANISOU  639  CG  ASP A 743     4980   4218   3544   -514     67   -398       C  
ATOM    640  OD1 ASP A 743       0.642  19.091  -1.279  1.00 34.89           O  
ANISOU  640  OD1 ASP A 743     5143   4381   3733   -590     55   -421       O  
ATOM    641  OD2 ASP A 743       2.519  19.854  -2.135  1.00 38.00           O1-
ANISOU  641  OD2 ASP A 743     5578   4773   4088   -473     68   -437       O1-
ATOM    642  N   PHE A 744       2.095  17.420   2.335  1.00 28.27           N  
ANISOU  642  N   PHE A 744     4349   3371   3021   -549    148   -223       N  
ATOM    643  CA  PHE A 744       2.890  16.199   2.534  1.00 28.25           C  
ANISOU  643  CA  PHE A 744     4409   3253   3072   -537    179   -209       C  
ATOM    644  C   PHE A 744       2.124  14.887   2.250  1.00 31.65           C  
ANISOU  644  C   PHE A 744     4873   3599   3551   -620    184   -240       C  
ATOM    645  O   PHE A 744       2.638  13.810   2.565  1.00 32.22           O  
ANISOU  645  O   PHE A 744     4997   3568   3676   -617    212   -219       O  
ATOM    646  CB  PHE A 744       3.554  16.171   3.934  1.00 30.39           C  
ANISOU  646  CB  PHE A 744     4675   3511   3360   -494    203   -118       C  
ATOM    647  CG  PHE A 744       4.582  17.258   4.168  1.00 31.57           C  
ANISOU  647  CG  PHE A 744     4805   3718   3471   -410    201    -92       C  
ATOM    648  CD1 PHE A 744       5.706  17.367   3.352  1.00 34.83           C  
ANISOU  648  CD1 PHE A 744     5250   4107   3876   -349    206   -125       C  
ATOM    649  CD2 PHE A 744       4.432  18.168   5.210  1.00 33.06           C  
ANISOU  649  CD2 PHE A 744     4945   3986   3631   -393    195    -37       C  
ATOM    650  CE1 PHE A 744       6.647  18.386   3.560  1.00 35.29           C  
ANISOU  650  CE1 PHE A 744     5287   4221   3901   -278    203   -101       C  
ATOM    651  CE2 PHE A 744       5.379  19.181   5.419  1.00 35.19           C  
ANISOU  651  CE2 PHE A 744     5198   4306   3867   -321    191    -17       C  
ATOM    652  CZ  PHE A 744       6.467  19.297   4.579  1.00 33.20           C  
ANISOU  652  CZ  PHE A 744     4974   4030   3609   -267    194    -48       C  
ATOM    653  N   GLY A 745       0.935  14.993   1.645  1.00 26.86           N  
ANISOU  653  N   GLY A 745     4239   3038   2929   -691    157   -289       N  
ATOM    654  CA  GLY A 745       0.077  13.869   1.273  1.00 26.65           C  
ANISOU  654  CA  GLY A 745     4236   2945   2944   -782    155   -329       C  
ATOM    655  C   GLY A 745      -0.248  12.974   2.449  1.00 29.32           C  
ANISOU  655  C   GLY A 745     4582   3221   3339   -827    181   -260       C  
ATOM    656  O   GLY A 745      -0.763  13.457   3.463  1.00 28.16           O  
ANISOU  656  O   GLY A 745     4381   3138   3180   -837    182   -196       O  
ATOM    657  N   MET A 746       0.098  11.678   2.326  1.00 25.90           N  
ANISOU  657  N   MET A 746     4216   2659   2966   -848    204   -272       N  
ATOM    658  CA  MET A 746      -0.111  10.667   3.367  1.00 26.80           C  
ANISOU  658  CA  MET A 746     4350   2692   3142   -890    232   -204       C  
ATOM    659  C   MET A 746       1.210  10.300   4.073  1.00 27.75           C  
ANISOU  659  C   MET A 746     4514   2738   3290   -806    266   -140       C  
ATOM    660  O   MET A 746       1.297   9.254   4.710  1.00 25.55           O  
ANISOU  660  O   MET A 746     4275   2362   3071   -827    293    -92       O  
ATOM    661  CB  MET A 746      -0.808   9.410   2.801  1.00 31.09           C  
ANISOU  661  CB  MET A 746     4937   3136   3740   -985    233   -257       C  
ATOM    662  CG  MET A 746      -2.292   9.594   2.528  1.00 35.95           C  
ANISOU  662  CG  MET A 746     5496   3824   4340  -1087    202   -290       C  
ATOM    663  SD  MET A 746      -3.290  10.042   3.983  1.00 40.60           S  
ANISOU  663  SD  MET A 746     6001   4503   4922  -1130    208   -190       S  
ATOM    664  CE  MET A 746      -3.921  11.633   3.414  1.00 36.69           C  
ANISOU  664  CE  MET A 746     5420   4179   4340  -1113    165   -232       C  
ATOM    665  N   LYS A 747       2.226  11.171   3.976  1.00 24.98           N  
ANISOU  665  N   LYS A 747     4156   2438   2898   -711    265   -135       N  
ATOM    666  CA  LYS A 747       3.526  10.962   4.634  1.00 25.30           C  
ANISOU  666  CA  LYS A 747     4227   2428   2958   -625    292    -73       C  
ATOM    667  C   LYS A 747       3.579  11.781   5.921  1.00 30.06           C  
ANISOU  667  C   LYS A 747     4774   3118   3529   -594    293     16       C  
ATOM    668  O   LYS A 747       2.802  12.721   6.089  1.00 29.35           O  
ANISOU  668  O   LYS A 747     4624   3134   3393   -620    271     15       O  
ATOM    669  CB  LYS A 747       4.697  11.416   3.720  1.00 27.70           C  
ANISOU  669  CB  LYS A 747     4553   2736   3234   -539    291   -124       C  
ATOM    670  CG  LYS A 747       4.814  10.707   2.376  1.00 44.42           C  
ANISOU  670  CG  LYS A 747     6728   4777   5372   -553    293   -219       C  
ATOM    671  CD  LYS A 747       5.982  11.200   1.529  1.00 55.48           C  
ANISOU  671  CD  LYS A 747     8146   6194   6741   -465    296   -262       C  
ATOM    672  CE  LYS A 747       5.674  12.455   0.741  1.00 67.64           C  
ANISOU  672  CE  LYS A 747     9639   7853   8208   -462    264   -312       C  
ATOM    673  NZ  LYS A 747       5.906  13.687   1.541  1.00 77.26           N1+
ANISOU  673  NZ  LYS A 747    10797   9175   9384   -419    253   -247       N1+
ATOM    674  N   LYS A 748       4.542  11.467   6.788  1.00 28.10           N  
ANISOU  674  N   LYS A 748     4546   2828   3302   -534    317     89       N  
ATOM    675  CA  LYS A 748       4.806  12.217   8.014  1.00 27.79           C  
ANISOU  675  CA  LYS A 748     4461   2869   3228   -494    318    172       C  
ATOM    676  C   LYS A 748       5.567  13.521   7.697  1.00 32.71           C  
ANISOU  676  C   LYS A 748     5052   3582   3792   -420    300    149       C  
ATOM    677  O   LYS A 748       6.570  13.498   6.974  1.00 32.13           O  
ANISOU  677  O   LYS A 748     5010   3476   3723   -361    303    115       O  
ATOM    678  CB  LYS A 748       5.592  11.374   9.024  1.00 30.12           C  
ANISOU  678  CB  LYS A 748     4790   3089   3566   -456    347    259       C  
ATOM    679  CG  LYS A 748       4.736  10.383   9.791  1.00 35.82           C  
ANISOU  679  CG  LYS A 748     5524   3754   4333   -531    364    315       C  
ATOM    680  CD  LYS A 748       5.595   9.568  10.751  1.00 39.08           C  
ANISOU  680  CD  LYS A 748     5972   4091   4785   -484    392    407       C  
ATOM    681  CE  LYS A 748       4.837   8.424  11.371  1.00 48.76           C  
ANISOU  681  CE  LYS A 748     7223   5237   6066   -558    414    461       C  
ATOM    682  NZ  LYS A 748       5.754   7.482  12.059  1.00 54.87           N1+
ANISOU  682  NZ  LYS A 748     8045   5914   6888   -507    441    542       N1+
ATOM    683  N   PRO A 749       5.097  14.668   8.235  1.00 30.36           N  
ANISOU  683  N   PRO A 749     4694   3399   3441   -422    282    169       N  
ATOM    684  CA  PRO A 749       5.805  15.937   8.001  1.00 28.73           C  
ANISOU  684  CA  PRO A 749     4458   3274   3182   -356    265    152       C  
ATOM    685  C   PRO A 749       7.173  15.972   8.691  1.00 30.83           C  
ANISOU  685  C   PRO A 749     4735   3527   3450   -276    278    210       C  
ATOM    686  O   PRO A 749       7.364  15.231   9.650  1.00 30.23           O  
ANISOU  686  O   PRO A 749     4674   3408   3403   -274    296    279       O  
ATOM    687  CB  PRO A 749       4.862  16.992   8.622  1.00 30.37           C  
ANISOU  687  CB  PRO A 749     4603   3594   3343   -384    247    168       C  
ATOM    688  CG  PRO A 749       3.618  16.292   9.000  1.00 35.89           C  
ANISOU  688  CG  PRO A 749     5293   4277   4066   -467    254    183       C  
ATOM    689  CD  PRO A 749       3.943  14.850   9.141  1.00 32.28           C  
ANISOU  689  CD  PRO A 749     4892   3701   3671   -482    280    210       C  
ATOM    690  N   PRO A 750       8.130  16.838   8.281  1.00 26.48           N  
ANISOU  690  N   PRO A 750     4174   3018   2867   -211    268    190       N  
ATOM    691  CA  PRO A 750       9.397  16.917   9.030  1.00 26.01           C  
ANISOU  691  CA  PRO A 750     4115   2959   2807   -139    277    250       C  
ATOM    692  C   PRO A 750       9.191  17.547  10.409  1.00 27.75           C  
ANISOU  692  C   PRO A 750     4293   3256   2994   -139    270    317       C  
ATOM    693  O   PRO A 750       8.430  18.513  10.554  1.00 25.34           O  
ANISOU  693  O   PRO A 750     3946   3034   2647   -165    252    301       O  
ATOM    694  CB  PRO A 750      10.283  17.828   8.163  1.00 27.40           C  
ANISOU  694  CB  PRO A 750     4283   3176   2954    -84    265    204       C  
ATOM    695  CG  PRO A 750       9.343  18.631   7.345  1.00 31.69           C  
ANISOU  695  CG  PRO A 750     4803   3775   3463   -125    243    139       C  
ATOM    696  CD  PRO A 750       8.112  17.781   7.144  1.00 27.50           C  
ANISOU  696  CD  PRO A 750     4288   3200   2960   -201    247    117       C  
ATOM    697  N   LEU A 751       9.886  17.002  11.413  1.00 25.31           N  
ANISOU  697  N   LEU A 751     3994   2922   2702   -105    284    393       N  
ATOM    698  CA  LEU A 751       9.794  17.498  12.781  1.00 24.93           C  
ANISOU  698  CA  LEU A 751     3909   2945   2617   -101    279    460       C  
ATOM    699  C   LEU A 751      10.407  18.902  12.932  1.00 26.95           C  
ANISOU  699  C   LEU A 751     4125   3297   2819    -56    256    449       C  
ATOM    700  O   LEU A 751      11.480  19.169  12.390  1.00 26.48           O  
ANISOU  700  O   LEU A 751     4071   3230   2760     -3    252    431       O  
ATOM    701  CB  LEU A 751      10.438  16.492  13.758  1.00 26.02           C  
ANISOU  701  CB  LEU A 751     4071   3030   2787    -75    298    546       C  
ATOM    702  CG  LEU A 751       9.615  16.197  15.013  1.00 32.30           C  
ANISOU  702  CG  LEU A 751     4852   3850   3572   -118    307    615       C  
ATOM    703  CD1 LEU A 751       9.848  14.781  15.511  1.00 34.60           C  
ANISOU  703  CD1 LEU A 751     5185   4045   3917   -118    332    685       C  
ATOM    704  CD2 LEU A 751       9.901  17.191  16.111  1.00 35.49           C  
ANISOU  704  CD2 LEU A 751     5211   4360   3913    -90    292    657       C  
ATOM    705  N   LEU A 752       9.676  19.812  13.600  1.00 22.63           N  
ANISOU  705  N   LEU A 752     3536   2836   2224    -80    243    455       N  
ATOM    706  CA  LEU A 752      10.085  21.190  13.920  1.00 22.53           C  
ANISOU  706  CA  LEU A 752     3487   2916   2159    -47    222    446       C  
ATOM    707  C   LEU A 752      10.722  21.059  15.309  1.00 28.20           C  
ANISOU  707  C   LEU A 752     4195   3660   2859    -18    224    525       C  
ATOM    708  O   LEU A 752      10.023  21.140  16.329  1.00 27.63           O  
ANISOU  708  O   LEU A 752     4103   3634   2761    -46    228    563       O  
ATOM    709  CB  LEU A 752       8.834  22.101  13.993  1.00 22.31           C  
ANISOU  709  CB  LEU A 752     3423   2961   2095    -91    210    413       C  
ATOM    710  CG  LEU A 752       8.027  22.270  12.702  1.00 27.08           C  
ANISOU  710  CG  LEU A 752     4029   3551   2708   -125    203    340       C  
ATOM    711  CD1 LEU A 752       6.734  22.998  12.983  1.00 26.46           C  
ANISOU  711  CD1 LEU A 752     3911   3544   2598   -166    195    323       C  
ATOM    712  CD2 LEU A 752       8.813  23.050  11.679  1.00 29.07           C  
ANISOU  712  CD2 LEU A 752     4284   3811   2950    -85    188    290       C  
ATOM    713  N   ASN A 753      12.024  20.759  15.346  1.00 25.13           N  
ANISOU  713  N   ASN A 753     3820   3244   2486     37    225    553       N  
ATOM    714  CA  ASN A 753      12.726  20.491  16.607  1.00 24.80           C  
ANISOU  714  CA  ASN A 753     3771   3222   2430     69    225    633       C  
ATOM    715  C   ASN A 753      13.973  21.343  16.851  1.00 28.46           C  
ANISOU  715  C   ASN A 753     4209   3741   2862    125    204    639       C  
ATOM    716  O   ASN A 753      14.790  20.985  17.711  1.00 27.21           O  
ANISOU  716  O   ASN A 753     4047   3591   2700    161    203    704       O  
ATOM    717  CB  ASN A 753      13.076  19.001  16.679  1.00 27.28           C  
ANISOU  717  CB  ASN A 753     4124   3440   2800     80    249    685       C  
ATOM    718  CG  ASN A 753      14.133  18.550  15.690  1.00 44.78           C  
ANISOU  718  CG  ASN A 753     6367   5588   5059    129    255    661       C  
ATOM    719  ND2 ASN A 753      14.760  17.420  15.996  1.00 35.32           N  
ANISOU  719  ND2 ASN A 753     5197   4320   3903    161    272    719       N  
ATOM    720  OD1 ASN A 753      14.410  19.205  14.667  1.00 34.68           O  
ANISOU  720  OD1 ASN A 753     5082   4320   3776    141    246    595       O  
ATOM    721  N   ASN A 754      14.119  22.469  16.123  1.00 25.43           N  
ANISOU  721  N   ASN A 754     3808   3398   2458    131    187    575       N  
ATOM    722  CA  ASN A 754      15.273  23.355  16.283  1.00 25.68           C  
ANISOU  722  CA  ASN A 754     3814   3482   2462    176    166    576       C  
ATOM    723  C   ASN A 754      14.960  24.831  15.992  1.00 30.17           C  
ANISOU  723  C   ASN A 754     4355   4118   2990    163    145    518       C  
ATOM    724  O   ASN A 754      13.910  25.138  15.404  1.00 28.39           O  
ANISOU  724  O   ASN A 754     4132   3891   2763    126    147    470       O  
ATOM    725  CB  ASN A 754      16.465  22.848  15.440  1.00 27.93           C  
ANISOU  725  CB  ASN A 754     4113   3711   2787    224    173    573       C  
ATOM    726  CG  ASN A 754      16.147  22.652  13.978  1.00 50.98           C  
ANISOU  726  CG  ASN A 754     7057   6573   5738    212    186    507       C  
ATOM    727  ND2 ASN A 754      16.205  21.414  13.523  1.00 48.92           N  
ANISOU  727  ND2 ASN A 754     6833   6227   5526    218    209    515       N  
ATOM    728  OD1 ASN A 754      15.860  23.597  13.242  1.00 41.76           O  
ANISOU  728  OD1 ASN A 754     5878   5437   4551    197    175    449       O  
ATOM    729  N   ALA A 755      15.894  25.736  16.382  1.00 28.14           N  
ANISOU  729  N   ALA A 755     4071   3917   2702    193    123    522       N  
ATOM    730  CA  ALA A 755      15.784  27.182  16.167  1.00 28.29           C  
ANISOU  730  CA  ALA A 755     4068   3995   2686    185    102    472       C  
ATOM    731  C   ALA A 755      15.567  27.534  14.694  1.00 29.87           C  
ANISOU  731  C   ALA A 755     4279   4164   2908    178    105    409       C  
ATOM    732  O   ALA A 755      14.725  28.383  14.398  1.00 28.17           O  
ANISOU  732  O   ALA A 755     4056   3975   2673    152     97    365       O  
ATOM    733  CB  ALA A 755      17.019  27.890  16.698  1.00 29.56           C  
ANISOU  733  CB  ALA A 755     4203   4206   2823    217     80    489       C  
ATOM    734  N   ASP A 756      16.309  26.868  13.777  1.00 26.15           N  
ANISOU  734  N   ASP A 756     3825   3637   2474    203    118    404       N  
ATOM    735  CA  ASP A 756      16.204  27.090  12.331  1.00 25.33           C  
ANISOU  735  CA  ASP A 756     3734   3504   2387    199    123    347       C  
ATOM    736  C   ASP A 756      14.785  26.842  11.799  1.00 26.29           C  
ANISOU  736  C   ASP A 756     3873   3603   2514    155    131    311       C  
ATOM    737  O   ASP A 756      14.282  27.648  11.024  1.00 22.57           O  
ANISOU  737  O   ASP A 756     3396   3150   2029    140    122    263       O  
ATOM    738  CB  ASP A 756      17.227  26.242  11.552  1.00 28.39           C  
ANISOU  738  CB  ASP A 756     4139   3835   2812    236    141    352       C  
ATOM    739  CG  ASP A 756      18.619  26.842  11.388  1.00 46.42           C  
ANISOU  739  CG  ASP A 756     6399   6147   5090    278    132    359       C  
ATOM    740  OD1 ASP A 756      18.997  27.714  12.208  1.00 48.31           O  
ANISOU  740  OD1 ASP A 756     6609   6447   5299    281    110    378       O  
ATOM    741  OD2 ASP A 756      19.354  26.396  10.474  1.00 54.10           O1-
ANISOU  741  OD2 ASP A 756     7383   7083   6088    307    148    347       O1-
ATOM    742  N   SER A 757      14.141  25.740  12.230  1.00 23.60           N  
ANISOU  742  N   SER A 757     3550   3223   2194    133    147    338       N  
ATOM    743  CA  SER A 757      12.781  25.405  11.800  1.00 23.60           C  
ANISOU  743  CA  SER A 757     3562   3204   2202     85    153    307       C  
ATOM    744  C   SER A 757      11.762  26.395  12.382  1.00 23.82           C  
ANISOU  744  C   SER A 757     3559   3300   2190     56    139    296       C  
ATOM    745  O   SER A 757      10.888  26.854  11.651  1.00 21.30           O  
ANISOU  745  O   SER A 757     3236   2993   1865     30    133    250       O  
ATOM    746  CB  SER A 757      12.439  23.961  12.136  1.00 28.29           C  
ANISOU  746  CB  SER A 757     4182   3734   2832     66    175    342       C  
ATOM    747  OG  SER A 757      12.555  23.707  13.524  1.00 39.40           O  
ANISOU  747  OG  SER A 757     5578   5163   4228     71    178    408       O  
ATOM    748  N   VAL A 758      11.959  26.819  13.648  1.00 19.74           N  
ANISOU  748  N   VAL A 758     3022   2834   1644     66    132    336       N  
ATOM    749  CA  VAL A 758      11.107  27.830  14.297  1.00 18.39           C  
ANISOU  749  CA  VAL A 758     2823   2733   1433     47    121    324       C  
ATOM    750  C   VAL A 758      11.192  29.176  13.521  1.00 20.32           C  
ANISOU  750  C   VAL A 758     3054   3008   1658     59    101    270       C  
ATOM    751  O   VAL A 758      10.154  29.761  13.167  1.00 18.32           O  
ANISOU  751  O   VAL A 758     2788   2778   1393     37     96    234       O  
ATOM    752  CB  VAL A 758      11.435  28.005  15.804  1.00 23.19           C  
ANISOU  752  CB  VAL A 758     3414   3389   2007     59    117    374       C  
ATOM    753  CG1 VAL A 758      10.628  29.160  16.415  1.00 22.75           C  
ANISOU  753  CG1 VAL A 758     3331   3406   1907     46    107    351       C  
ATOM    754  CG2 VAL A 758      11.198  26.700  16.574  1.00 23.49           C  
ANISOU  754  CG2 VAL A 758     3465   3399   2061     44    137    433       C  
ATOM    755  N   GLN A 759      12.428  29.640  13.243  1.00 16.68           N  
ANISOU  755  N   GLN A 759     2593   2546   1197     94     91    269       N  
ATOM    756  CA  GLN A 759      12.689  30.868  12.492  1.00 15.87           C  
ANISOU  756  CA  GLN A 759     2482   2466   1082    105     74    226       C  
ATOM    757  C   GLN A 759      12.030  30.795  11.101  1.00 16.18           C  
ANISOU  757  C   GLN A 759     2534   2477   1138     90     78    182       C  
ATOM    758  O   GLN A 759      11.344  31.735  10.711  1.00 14.93           O  
ANISOU  758  O   GLN A 759     2364   2346    962     81     66    148       O  
ATOM    759  CB  GLN A 759      14.200  31.115  12.385  1.00 17.56           C  
ANISOU  759  CB  GLN A 759     2694   2678   1300    141     68    240       C  
ATOM    760  CG  GLN A 759      14.590  32.372  11.603  1.00 37.15           C  
ANISOU  760  CG  GLN A 759     5166   5177   3770    150     52    203       C  
ATOM    761  CD  GLN A 759      16.082  32.544  11.415  1.00 62.67           C  
ANISOU  761  CD  GLN A 759     8392   8408   7011    180     48    218       C  
ATOM    762  NE2 GLN A 759      16.866  32.234  12.438  1.00 53.51           N  
ANISOU  762  NE2 GLN A 759     7221   7264   5847    196     44    259       N  
ATOM    763  OE1 GLN A 759      16.550  32.983  10.355  1.00 60.64           O  
ANISOU  763  OE1 GLN A 759     8137   8141   6762    189     48    194       O  
ATOM    764  N   ALA A 760      12.235  29.681  10.365  1.00 12.94           N  
ANISOU  764  N   ALA A 760     2148   2010    759     88     94    181       N  
ATOM    765  CA  ALA A 760      11.630  29.504   9.034  1.00 12.53           C  
ANISOU  765  CA  ALA A 760     2110   1932    718     71     96    136       C  
ATOM    766  C   ALA A 760      10.085  29.598   9.096  1.00 15.86           C  
ANISOU  766  C   ALA A 760     2520   2375   1130     31     92    117       C  
ATOM    767  O   ALA A 760       9.488  30.286   8.266  1.00 14.74           O  
ANISOU  767  O   ALA A 760     2371   2254    976     22     80     78       O  
ATOM    768  CB  ALA A 760      12.067  28.186   8.420  1.00 13.78           C  
ANISOU  768  CB  ALA A 760     2300   2024    912     75    115    137       C  
ATOM    769  N   LYS A 761       9.456  28.964  10.113  1.00 11.89           N  
ANISOU  769  N   LYS A 761     2012   1875    631      7    101    148       N  
ATOM    770  CA  LYS A 761       8.004  29.007  10.254  1.00 12.17           C  
ANISOU  770  CA  LYS A 761     2028   1936    658    -32    100    134       C  
ATOM    771  C   LYS A 761       7.506  30.382  10.701  1.00 14.98           C  
ANISOU  771  C   LYS A 761     2352   2361    978    -24     85    122       C  
ATOM    772  O   LYS A 761       6.475  30.822  10.193  1.00 13.77           O  
ANISOU  772  O   LYS A 761     2182   2232    817    -42     77     91       O  
ATOM    773  CB  LYS A 761       7.456  27.850  11.138  1.00 12.92           C  
ANISOU  773  CB  LYS A 761     2127   2012    770    -65    119    174       C  
ATOM    774  CG  LYS A 761       7.704  26.449  10.561  1.00 20.34           C  
ANISOU  774  CG  LYS A 761     3102   2873   1752    -80    134    177       C  
ATOM    775  CD  LYS A 761       7.180  26.250   9.134  1.00 25.02           C  
ANISOU  775  CD  LYS A 761     3707   3440   2358   -103    129    122       C  
ATOM    776  CE  LYS A 761       7.471  24.860   8.609  1.00 27.42           C  
ANISOU  776  CE  LYS A 761     4053   3662   2705   -116    146    120       C  
ATOM    777  NZ  LYS A 761       7.172  24.723   7.157  1.00 25.53           N1+
ANISOU  777  NZ  LYS A 761     3829   3399   2471   -133    138     59       N1+
ATOM    778  N   ALA A 762       8.273  31.095  11.560  1.00 11.24           N  
ANISOU  778  N   ALA A 762     1870   1916    483      6     79    143       N  
ATOM    779  CA  ALA A 762       7.924  32.453  12.009  1.00 11.34           C  
ANISOU  779  CA  ALA A 762     1851   1978    480     18     64    125       C  
ATOM    780  C   ALA A 762       7.878  33.396  10.802  1.00 12.59           C  
ANISOU  780  C   ALA A 762     2016   2145    620     30     50     84       C  
ATOM    781  O   ALA A 762       6.913  34.159  10.642  1.00 10.71           O  
ANISOU  781  O   ALA A 762     1709   1891    469     26     37     54       O  
ATOM    782  CB  ALA A 762       8.947  32.963  13.002  1.00 11.79           C  
ANISOU  782  CB  ALA A 762     1914   2064    502     45     60    151       C  
ATOM    783  N   GLU A 763       8.896  33.288   9.924  1.00 10.43           N  
ANISOU  783  N   GLU A 763     1709   1782    470     47     42     70       N  
ATOM    784  CA  GLU A 763       8.994  34.099   8.711  1.00 10.86           C  
ANISOU  784  CA  GLU A 763     1790   1859    476     59     32     42       C  
ATOM    785  C   GLU A 763       7.810  33.834   7.780  1.00 13.69           C  
ANISOU  785  C   GLU A 763     2177   2249    775     34     31     16       C  
ATOM    786  O   GLU A 763       7.241  34.774   7.207  1.00 14.36           O  
ANISOU  786  O   GLU A 763     2249   2360    846     39     17     -8       O  
ATOM    787  CB  GLU A 763      10.333  33.841   7.996  1.00 12.67           C  
ANISOU  787  CB  GLU A 763     2072   2085    657     79     38     49       C  
ATOM    788  CG  GLU A 763      11.527  34.394   8.751  1.00 24.41           C  
ANISOU  788  CG  GLU A 763     3554   3582   2137    104     34     73       C  
ATOM    789  CD  GLU A 763      12.924  34.032   8.266  1.00 50.67           C  
ANISOU  789  CD  GLU A 763     6892   6880   5478    126     41     85       C  
ATOM    790  OE1 GLU A 763      13.053  33.403   7.190  1.00 56.08           O  
ANISOU  790  OE1 GLU A 763     7595   7534   6179    127     51     71       O  
ATOM    791  OE2 GLU A 763      13.900  34.398   8.965  1.00 33.91           O1-
ANISOU  791  OE2 GLU A 763     4760   4771   3352    143     36    108       O1-
ATOM    792  N   MET A 764       7.443  32.549   7.653  1.00 10.41           N  
ANISOU  792  N   MET A 764     1729   1760    465      6     40     18       N  
ATOM    793  CA AMET A 764       6.319  32.111   6.816  0.50 10.21           C  
ANISOU  793  CA AMET A 764     1695   1730    455    -26     36     -8       C  
ATOM    794  CA BMET A 764       6.330  32.104   6.821  0.50 10.29           C  
ANISOU  794  CA BMET A 764     1710   1744    455    -26     37     -8       C  
ATOM    795  C   MET A 764       5.013  32.733   7.325  1.00 12.45           C  
ANISOU  795  C   MET A 764     1990   2114    625    -41     32    -13       C  
ATOM    796  O   MET A 764       4.244  33.271   6.531  1.00 10.20           O  
ANISOU  796  O   MET A 764     1627   1792    458    -45     15    -36       O  
ATOM    797  CB AMET A 764       6.217  30.576   6.768  0.50 12.55           C  
ANISOU  797  CB AMET A 764     2060   2025    683    -58     57     -2       C  
ATOM    798  CB BMET A 764       6.278  30.570   6.811  0.50 12.76           C  
ANISOU  798  CB BMET A 764     2088   2051    710    -56     58      0       C  
ATOM    799  CG AMET A 764       4.957  30.081   6.074  0.50 16.64           C  
ANISOU  799  CG AMET A 764     2569   2546   1205   -102     51    -31       C  
ATOM    800  CG BMET A 764       5.176  30.015   5.971  0.50 17.10           C  
ANISOU  800  CG BMET A 764     2634   2596   1266    -97     52    -32       C  
ATOM    801  SD AMET A 764       4.607  28.328   6.387  0.50 21.93           S  
ANISOU  801  SD AMET A 764     3260   3160   1913   -150     72    -18       S  
ATOM    802  SD BMET A 764       3.620  29.810   6.836  0.50 21.98           S  
ANISOU  802  SD BMET A 764     3214   3254   1883   -142     54    -21       S  
ATOM    803  CE AMET A 764       3.872  28.398   7.986  0.50 18.87           C  
ANISOU  803  CE AMET A 764     2838   2812   1519   -167     82     27       C  
ATOM    804  CE BMET A 764       3.980  28.362   7.880  0.50 19.27           C  
ANISOU  804  CE BMET A 764     2893   2857   1571   -165     82     25       C  
ATOM    805  N   LEU A 765       4.784  32.678   8.654  1.00 11.31           N  
ANISOU  805  N   LEU A 765     1829   1990    480    -45     43     15       N  
ATOM    806  CA  LEU A 765       3.580  33.253   9.250  1.00 10.43           C  
ANISOU  806  CA  LEU A 765     1626   1879    458    -54     36     10       C  
ATOM    807  C   LEU A 765       3.524  34.773   9.046  1.00 11.96           C  
ANISOU  807  C   LEU A 765     1861   2164    519    -18     24     -9       C  
ATOM    808  O   LEU A 765       2.453  35.286   8.748  1.00 11.64           O  
ANISOU  808  O   LEU A 765     1793   2160    471    -21     15    -28       O  
ATOM    809  CB  LEU A 765       3.419  32.829  10.713  1.00 10.17           C  
ANISOU  809  CB  LEU A 765     1569   1850    445    -64     50     41       C  
ATOM    810  CG  LEU A 765       3.228  31.320  10.982  1.00 14.43           C  
ANISOU  810  CG  LEU A 765     2188   2423    873   -105     78     75       C  
ATOM    811  CD1 LEU A 765       3.222  31.018  12.477  1.00 16.05           C  
ANISOU  811  CD1 LEU A 765     2384   2649   1066   -109     97    119       C  
ATOM    812  CD2 LEU A 765       1.954  30.803  10.354  1.00 17.84           C  
ANISOU  812  CD2 LEU A 765     2601   2861   1317   -150     77     55       C  
ATOM    813  N   ASP A 766       4.688  35.475   9.126  1.00  8.95           N  
ANISOU  813  N   ASP A 766     1342   1614    444     16     12     -4       N  
ATOM    814  CA  ASP A 766       4.764  36.922   8.866  1.00  8.10           C  
ANISOU  814  CA  ASP A 766     1176   1475    428     48      1    -15       C  
ATOM    815  C   ASP A 766       4.189  37.185   7.443  1.00 10.99           C  
ANISOU  815  C   ASP A 766     1700   2003    475     47    -12    -45       C  
ATOM    816  O   ASP A 766       3.409  38.119   7.257  1.00 11.20           O  
ANISOU  816  O   ASP A 766     1714   2069    472     62    -23    -60       O  
ATOM    817  CB  ASP A 766       6.218  37.423   8.903  1.00  8.47           C  
ANISOU  817  CB  ASP A 766     1265   1516    437     74     -1    -10       C  
ATOM    818  CG  ASP A 766       6.899  37.552  10.268  1.00 16.54           C  
ANISOU  818  CG  ASP A 766     2478   2738   1070     83      4      6       C  
ATOM    819  OD1 ASP A 766       6.305  37.105  11.289  1.00 14.04           O  
ANISOU  819  OD1 ASP A 766     2146   2444    743     70     16     19       O  
ATOM    820  OD2 ASP A 766       8.019  38.125  10.316  1.00 21.57           O1-
ANISOU  820  OD2 ASP A 766     3127   3362   1705    102     -3      9       O1-
ATOM    821  N   ASN A 767       4.600  36.349   6.460  1.00  8.24           N  
ANISOU  821  N   ASN A 767     1225   1473    433     32     -8    -35       N  
ATOM    822  CA  ASN A 767       4.135  36.437   5.072  1.00  9.44           C  
ANISOU  822  CA  ASN A 767     1444   1694    449     27    -20    -60       C  
ATOM    823  C   ASN A 767       2.633  36.151   4.957  1.00 13.72           C  
ANISOU  823  C   ASN A 767     2083   2400    730     -1    -34    -92       C  
ATOM    824  O   ASN A 767       1.918  36.899   4.280  1.00 14.67           O  
ANISOU  824  O   ASN A 767     2184   2552    837      9    -52   -107       O  
ATOM    825  CB  ASN A 767       4.991  35.568   4.163  1.00 11.95           C  
ANISOU  825  CB  ASN A 767     1924   2098    519     18    -22    -85       C  
ATOM    826  CG  ASN A 767       6.350  36.205   3.886  1.00 36.19           C  
ANISOU  826  CG  ASN A 767     5015   5148   3586     51    -21    -76       C  
ATOM    827  ND2 ASN A 767       7.395  35.763   4.573  1.00 24.32           N  
ANISOU  827  ND2 ASN A 767     3527   3619   2096     58     -6    -55       N  
ATOM    828  OD1 ASN A 767       6.472  37.119   3.075  1.00 37.68           O  
ANISOU  828  OD1 ASN A 767     5206   5349   3762     70    -34    -85       O  
ATOM    829  N   LEU A 768       2.147  35.104   5.642  1.00 11.00           N  
ANISOU  829  N   LEU A 768     1697   2020    462    -36    -18    -78       N  
ATOM    830  CA  LEU A 768       0.721  34.747   5.634  1.00 11.79           C  
ANISOU  830  CA  LEU A 768     1794   2189    498    -70    -23    -92       C  
ATOM    831  C   LEU A 768      -0.122  35.876   6.206  1.00 14.97           C  
ANISOU  831  C   LEU A 768     2155   2648    884    -45    -29    -91       C  
ATOM    832  O   LEU A 768      -1.158  36.182   5.639  1.00 13.67           O  
ANISOU  832  O   LEU A 768     1959   2522    713    -51    -44   -107       O  
ATOM    833  CB  LEU A 768       0.433  33.443   6.395  1.00 11.98           C  
ANISOU  833  CB  LEU A 768     1817   2195    540   -114     -2    -74       C  
ATOM    834  CG  LEU A 768       0.867  32.127   5.751  1.00 16.36           C  
ANISOU  834  CG  LEU A 768     2406   2693   1118   -148      4    -82       C  
ATOM    835  CD1 LEU A 768       0.284  30.969   6.519  1.00 16.52           C  
ANISOU  835  CD1 LEU A 768     2419   2701   1158   -196     22    -62       C  
ATOM    836  CD2 LEU A 768       0.418  32.027   4.284  1.00 16.62           C  
ANISOU  836  CD2 LEU A 768     2440   2729   1145   -165    -18   -120       C  
ATOM    837  N   LEU A 769       0.383  36.574   7.244  1.00 13.43           N  
ANISOU  837  N   LEU A 769     1963   2457    681    -14    -18    -76       N  
ATOM    838  CA  LEU A 769      -0.321  37.708   7.848  1.00 13.63           C  
ANISOU  838  CA  LEU A 769     1956   2531    691     16    -20    -79       C  
ATOM    839  C   LEU A 769      -0.562  38.840   6.824  1.00 16.00           C  
ANISOU  839  C   LEU A 769     2250   2844    984     50    -44    -98       C  
ATOM    840  O   LEU A 769      -1.681  39.351   6.734  1.00 15.79           O  
ANISOU  840  O   LEU A 769     2185   2863    951     60    -52   -107       O  
ATOM    841  CB  LEU A 769       0.448  38.209   9.093  1.00 14.77           C  
ANISOU  841  CB  LEU A 769     2114   2672    827     41     -6    -65       C  
ATOM    842  CG  LEU A 769      -0.377  38.778  10.255  1.00 21.55           C  
ANISOU  842  CG  LEU A 769     2938   3581   1669     56      6    -65       C  
ATOM    843  CD1 LEU A 769      -1.349  37.767  10.837  1.00 21.81           C  
ANISOU  843  CD1 LEU A 769     2939   3645   1702     16     25    -50       C  
ATOM    844  CD2 LEU A 769       0.533  39.256  11.374  1.00 24.75           C  
ANISOU  844  CD2 LEU A 769     3364   3980   2060     79     16    -57       C  
ATOM    845  N   ASP A 770       0.466  39.157   5.973  1.00 11.34           N  
ANISOU  845  N   ASP A 770     1657   2177    473     66    -51    -95       N  
ATOM    846  CA  ASP A 770       0.345  40.192   4.936  1.00 10.75           C  
ANISOU  846  CA  ASP A 770     1544   2072    466     98    -65    -98       C  
ATOM    847  C   ASP A 770      -0.544  39.752   3.770  1.00 12.87           C  
ANISOU  847  C   ASP A 770     1871   2442    577     76    -95   -125       C  
ATOM    848  O   ASP A 770      -1.276  40.575   3.219  1.00 12.99           O  
ANISOU  848  O   ASP A 770     1863   2491    583     99   -114   -130       O  
ATOM    849  CB  ASP A 770       1.728  40.621   4.411  1.00 12.09           C  
ANISOU  849  CB  ASP A 770     1828   2270    496    116    -80   -106       C  
ATOM    850  CG  ASP A 770       2.406  41.684   5.250  1.00 29.19           C  
ANISOU  850  CG  ASP A 770     4010   4429   2651    148    -76   -100       C  
ATOM    851  OD1 ASP A 770       1.680  42.553   5.817  1.00 29.83           O  
ANISOU  851  OD1 ASP A 770     4070   4537   2728    173    -78   -105       O  
ATOM    852  OD2 ASP A 770       3.655  41.690   5.296  1.00 33.51           O1-
ANISOU  852  OD2 ASP A 770     4587   4941   3203    151    -72    -91       O1-
ATOM    853  N   ILE A 771      -0.469  38.472   3.398  1.00 11.20           N  
ANISOU  853  N   ILE A 771     1621   2165    469     33    -81   -120       N  
ATOM    854  CA  ILE A 771      -1.290  37.875   2.331  1.00 11.14           C  
ANISOU  854  CA  ILE A 771     1595   2177    461      2    -96   -137       C  
ATOM    855  C   ILE A 771      -2.786  37.947   2.742  1.00 14.98           C  
ANISOU  855  C   ILE A 771     2075   2773    843    -11   -114   -151       C  
ATOM    856  O   ILE A 771      -3.627  38.346   1.927  1.00 13.79           O  
ANISOU  856  O   ILE A 771     1896   2665    680     -6   -139   -161       O  
ATOM    857  CB  ILE A 771      -0.814  36.444   1.974  1.00 13.01           C  
ANISOU  857  CB  ILE A 771     1913   2424    606    -45   -100   -159       C  
ATOM    858  CG1 ILE A 771       0.532  36.499   1.187  1.00 11.94           C  
ANISOU  858  CG1 ILE A 771     1822   2239    477    -25    -97   -160       C  
ATOM    859  CG2 ILE A 771      -1.884  35.678   1.138  1.00 14.27           C  
ANISOU  859  CG2 ILE A 771     2049   2610    761    -90   -117   -183       C  
ATOM    860  CD1 ILE A 771       1.221  35.206   0.970  1.00 15.45           C  
ANISOU  860  CD1 ILE A 771     2306   2639    924    -56    -83   -170       C  
ATOM    861  N   GLU A 772      -3.091  37.611   4.015  1.00 10.65           N  
ANISOU  861  N   GLU A 772     1444   2168    436    -24    -77   -124       N  
ATOM    862  CA  GLU A 772      -4.440  37.685   4.573  1.00 11.96           C  
ANISOU  862  CA  GLU A 772     1616   2458    469    -35    -90   -137       C  
ATOM    863  C   GLU A 772      -4.962  39.118   4.486  1.00 15.41           C  
ANISOU  863  C   GLU A 772     2024   2936    893     22   -103   -139       C  
ATOM    864  O   GLU A 772      -6.112  39.305   4.093  1.00 14.32           O  
ANISOU  864  O   GLU A 772     1838   2852    750     21   -118   -145       O  
ATOM    865  CB  GLU A 772      -4.493  37.145   6.012  1.00 13.06           C  
ANISOU  865  CB  GLU A 772     1747   2597    617    -54    -58   -119       C  
ATOM    866  CG  GLU A 772      -5.900  37.003   6.594  1.00 22.32           C  
ANISOU  866  CG  GLU A 772     2857   3835   1790    -74    -50   -115       C  
ATOM    867  CD  GLU A 772      -6.652  38.274   6.969  1.00 41.35           C  
ANISOU  867  CD  GLU A 772     5224   6302   4186    -22    -52   -117       C  
ATOM    868  OE1 GLU A 772      -5.996  39.281   7.322  1.00 23.97           O  
ANISOU  868  OE1 GLU A 772     3046   4083   1977     31    -49   -117       O  
ATOM    869  OE2 GLU A 772      -7.900  38.274   6.871  1.00 37.65           O1-
ANISOU  869  OE2 GLU A 772     4697   5893   3716    -33    -57   -121       O1-
ATOM    870  N   VAL A 773      -4.115  40.121   4.802  1.00 12.96           N  
ANISOU  870  N   VAL A 773     1744   2599    580     71    -99   -133       N  
ATOM    871  CA  VAL A 773      -4.507  41.539   4.694  1.00 11.58           C  
ANISOU  871  CA  VAL A 773     1533   2430    437    129   -105   -131       C  
ATOM    872  C   VAL A 773      -4.873  41.883   3.217  1.00 14.15           C  
ANISOU  872  C   VAL A 773     1870   2791    715    140   -143   -139       C  
ATOM    873  O   VAL A 773      -5.931  42.490   2.961  1.00 12.58           O  
ANISOU  873  O   VAL A 773     1626   2643    511    165   -158   -140       O  
ATOM    874  CB  VAL A 773      -3.434  42.495   5.276  1.00 14.90           C  
ANISOU  874  CB  VAL A 773     2012   2828    821    171   -101   -130       C  
ATOM    875  CG1 VAL A 773      -3.757  43.940   4.943  1.00 14.70           C  
ANISOU  875  CG1 VAL A 773     1978   2813    793    229   -115   -132       C  
ATOM    876  CG2 VAL A 773      -3.281  42.327   6.785  1.00 14.27           C  
ANISOU  876  CG2 VAL A 773     1931   2749    741    167    -72   -127       C  
ATOM    877  N   ALA A 774      -3.993  41.518   2.260  1.00 10.80           N  
ANISOU  877  N   ALA A 774     1415   2254    434    126   -128   -127       N  
ATOM    878  CA  ALA A 774      -4.224  41.789   0.833  1.00 11.09           C  
ANISOU  878  CA  ALA A 774     1459   2315    441    133   -156   -132       C  
ATOM    879  C   ALA A 774      -5.537  41.161   0.357  1.00 15.74           C  
ANISOU  879  C   ALA A 774     2060   3031    888     99   -203   -156       C  
ATOM    880  O   ALA A 774      -6.352  41.832  -0.296  1.00 15.31           O  
ANISOU  880  O   ALA A 774     1971   3024    821    125   -228   -153       O  
ATOM    881  CB  ALA A 774      -3.065  41.252   0.003  1.00 11.49           C  
ANISOU  881  CB  ALA A 774     1578   2336    453    113   -165   -138       C  
ATOM    882  N   TYR A 775      -5.747  39.878   0.699  1.00 13.66           N  
ANISOU  882  N   TYR A 775     1790   2767    635     40   -191   -167       N  
ATOM    883  CA  TYR A 775      -6.952  39.171   0.296  1.00 14.69           C  
ANISOU  883  CA  TYR A 775     1871   2950    761     -4   -208   -180       C  
ATOM    884  C   TYR A 775      -8.224  39.785   0.940  1.00 15.75           C  
ANISOU  884  C   TYR A 775     1936   3151    897     19   -209   -171       C  
ATOM    885  O   TYR A 775      -9.214  39.981   0.226  1.00 12.37           O  
ANISOU  885  O   TYR A 775     1460   2782    457     20   -237   -175       O  
ATOM    886  CB  TYR A 775      -6.823  37.665   0.536  1.00 16.11           C  
ANISOU  886  CB  TYR A 775     2066   3102    955    -75   -193   -193       C  
ATOM    887  CG  TYR A 775      -7.792  36.871  -0.299  1.00 20.47           C  
ANISOU  887  CG  TYR A 775     2583   3695   1499   -129   -219   -214       C  
ATOM    888  CD1 TYR A 775      -7.601  36.720  -1.672  1.00 23.29           C  
ANISOU  888  CD1 TYR A 775     2962   4053   1835   -139   -248   -235       C  
ATOM    889  CD2 TYR A 775      -8.933  36.311   0.267  1.00 22.41           C  
ANISOU  889  CD2 TYR A 775     2773   3986   1758   -172   -215   -215       C  
ATOM    890  CE1 TYR A 775      -8.518  36.023  -2.458  1.00 26.63           C  
ANISOU  890  CE1 TYR A 775     3353   4519   2247   -191   -276   -260       C  
ATOM    891  CE2 TYR A 775      -9.847  35.593  -0.507  1.00 24.16           C  
ANISOU  891  CE2 TYR A 775     2958   4248   1974   -228   -242   -237       C  
ATOM    892  CZ  TYR A 775      -9.635  35.453  -1.870  1.00 34.28           C  
ANISOU  892  CZ  TYR A 775     4264   5529   3232   -238   -274   -261       C  
ATOM    893  OH  TYR A 775     -10.534  34.757  -2.647  1.00 37.48           O  
ANISOU  893  OH  TYR A 775     4635   5978   3628   -296   -304   -288       O  
ATOM    894  N   SER A 776      -8.149  40.208   2.226  1.00 12.00           N  
ANISOU  894  N   SER A 776     1455   2669    437     45   -179   -158       N  
ATOM    895  CA  SER A 776      -9.273  40.874   2.936  1.00 11.91           C  
ANISOU  895  CA  SER A 776     1379   2718    429     77   -171   -151       C  
ATOM    896  C   SER A 776      -9.690  42.167   2.225  1.00 15.02           C  
ANISOU  896  C   SER A 776     1754   3144    808    142   -199   -147       C  
ATOM    897  O   SER A 776     -10.889  42.421   2.110  1.00 15.68           O  
ANISOU  897  O   SER A 776     1773   3296    888    155   -211   -145       O  
ATOM    898  CB  SER A 776      -8.912  41.241   4.382  1.00 15.47           C  
ANISOU  898  CB  SER A 776     1842   3153    883    103   -136   -144       C  
ATOM    899  OG  SER A 776      -8.495  40.141   5.162  1.00 35.55           O  
ANISOU  899  OG  SER A 776     4404   5668   3434     51   -110   -140       O  
ATOM    900  N   LEU A 777      -8.714  42.971   1.723  1.00 12.13           N  
ANISOU  900  N   LEU A 777     1442   2730    438    184   -207   -141       N  
ATOM    901  CA  LEU A 777      -8.997  44.221   0.999  1.00 12.42           C  
ANISOU  901  CA  LEU A 777     1469   2784    466    248   -232   -130       C  
ATOM    902  C   LEU A 777      -9.748  43.925  -0.270  1.00 16.89           C  
ANISOU  902  C   LEU A 777     2001   3402   1014    230   -270   -131       C  
ATOM    903  O   LEU A 777     -10.740  44.593  -0.619  1.00 17.51           O  
ANISOU  903  O   LEU A 777     2028   3539   1087    268   -291   -121       O  
ATOM    904  CB  LEU A 777      -7.699  44.986   0.641  1.00 12.21           C  
ANISOU  904  CB  LEU A 777     1510   2686    443    282   -231   -121       C  
ATOM    905  CG  LEU A 777      -6.964  45.660   1.794  1.00 15.85           C  
ANISOU  905  CG  LEU A 777     2005   3101    918    314   -203   -120       C  
ATOM    906  CD1 LEU A 777      -5.660  46.264   1.325  1.00 16.29           C  
ANISOU  906  CD1 LEU A 777     2125   3091    974    333   -206   -111       C  
ATOM    907  CD2 LEU A 777      -7.854  46.726   2.490  1.00 19.99           C  
ANISOU  907  CD2 LEU A 777     2490   3657   1451    374   -195   -119       C  
ATOM    908  N   LEU A 778      -9.235  42.941  -0.994  1.00 14.37           N  
ANISOU  908  N   LEU A 778     1713   3064    685    174   -280   -143       N  
ATOM    909  CA  LEU A 778      -9.810  42.557  -2.265  1.00 17.22           C  
ANISOU  909  CA  LEU A 778     2051   3471   1021    148   -318   -150       C  
ATOM    910  C   LEU A 778     -11.280  42.089  -2.097  1.00 22.02           C  
ANISOU  910  C   LEU A 778     2576   4160   1630    119   -330   -157       C  
ATOM    911  O   LEU A 778     -12.131  42.408  -2.929  1.00 22.28           O  
ANISOU  911  O   LEU A 778     2564   4257   1645    132   -366   -153       O  
ATOM    912  CB  LEU A 778      -8.922  41.453  -2.844  1.00 18.05           C  
ANISOU  912  CB  LEU A 778     2208   3531   1117     89   -317   -170       C  
ATOM    913  CG  LEU A 778      -8.515  41.506  -4.304  1.00 25.44           C  
ANISOU  913  CG  LEU A 778     3175   4469   2021     90   -348   -174       C  
ATOM    914  CD1 LEU A 778      -8.281  42.934  -4.820  1.00 25.69           C  
ANISOU  914  CD1 LEU A 778     3218   4503   2041    164   -362   -144       C  
ATOM    915  CD2 LEU A 778      -7.280  40.671  -4.520  1.00 30.66           C  
ANISOU  915  CD2 LEU A 778     3904   5064   2683     53   -330   -191       C  
ATOM    916  N   ARG A 779     -11.590  41.419  -0.967  1.00 17.06           N  
ANISOU  916  N   ARG A 779     1926   3533   1023     83   -300   -164       N  
ATOM    917  CA  ARG A 779     -12.920  40.873  -0.709  1.00 17.64           C  
ANISOU  917  CA  ARG A 779     1920   3681   1101     45   -306   -169       C  
ATOM    918  C   ARG A 779     -13.890  41.743   0.093  1.00 19.71           C  
ANISOU  918  C   ARG A 779     2115   4001   1372     99   -294   -152       C  
ATOM    919  O   ARG A 779     -15.084  41.494   0.043  1.00 19.95           O  
ANISOU  919  O   ARG A 779     2070   4109   1403     79   -307   -153       O  
ATOM    920  CB  ARG A 779     -12.790  39.498  -0.003  1.00 20.82           C  
ANISOU  920  CB  ARG A 779     2333   4057   1522    -35   -279   -182       C  
ATOM    921  CG  ARG A 779     -12.058  38.440  -0.856  1.00 34.63           C  
ANISOU  921  CG  ARG A 779     4136   5756   3264    -96   -292   -204       C  
ATOM    922  CD  ARG A 779     -12.758  38.091  -2.177  1.00 50.37           C  
ANISOU  922  CD  ARG A 779     6100   7803   5234   -131   -338   -223       C  
ATOM    923  NE  ARG A 779     -11.804  37.600  -3.178  1.00 65.48           N  
ANISOU  923  NE  ARG A 779     8082   9665   7131   -154   -352   -245       N  
ATOM    924  CZ  ARG A 779     -11.739  38.017  -4.441  1.00 83.20           C  
ANISOU  924  CZ  ARG A 779    10336  11934   9343   -134   -389   -251       C  
ATOM    925  NH1 ARG A 779     -12.585  38.937  -4.890  1.00 73.40           N1+
ANISOU  925  NH1 ARG A 779     9040  10766   8083    -89   -419   -235       N1+
ATOM    926  NH2 ARG A 779     -10.831  37.514  -5.266  1.00 69.63           N  
ANISOU  926  NH2 ARG A 779     8680  10168   7607   -155   -394   -272       N  
ATOM    927  N   GLY A 780     -13.390  42.677   0.876  1.00 15.96           N  
ANISOU  927  N   GLY A 780     1667   3490    907    163   -268   -141       N  
ATOM    928  CA  GLY A 780     -14.212  43.450   1.791  1.00 16.97           C  
ANISOU  928  CA  GLY A 780     1740   3665   1045    216   -248   -132       C  
ATOM    929  C   GLY A 780     -14.748  44.782   1.322  1.00 20.40           C  
ANISOU  929  C   GLY A 780     2144   4132   1474    301   -269   -118       C  
ATOM    930  O   GLY A 780     -15.118  45.617   2.148  1.00 23.05           O  
ANISOU  930  O   GLY A 780     2456   4481   1821    361   -246   -113       O  
ATOM    931  N   GLY A 781     -14.752  45.017   0.035  1.00 15.36           N  
ANISOU  931  N   GLY A 781     1511   3505    821    310   -311   -110       N  
ATOM    932  CA  GLY A 781     -15.283  46.276  -0.470  1.00 15.58           C  
ANISOU  932  CA  GLY A 781     1510   3564    845    394   -333    -90       C  
ATOM    933  C   GLY A 781     -16.542  46.106  -1.289  1.00 18.81           C  
ANISOU  933  C   GLY A 781     1837   4072   1240    387   -373    -82       C  
ATOM    934  O   GLY A 781     -17.327  45.176  -1.081  1.00 19.13           O  
ANISOU  934  O   GLY A 781     1818   4171   1280    326   -373    -94       O  
ATOM    935  N   SER A 782     -16.705  46.991  -2.251  1.00 14.29           N  
ANISOU  935  N   SER A 782     1260   3516    654    445   -408    -60       N  
ATOM    936  CA  SER A 782     -17.859  47.064  -3.125  1.00 15.70           C  
ANISOU  936  CA  SER A 782     1359   3791    814    455   -453    -46       C  
ATOM    937  C   SER A 782     -17.519  46.653  -4.560  1.00 19.70           C  
ANISOU  937  C   SER A 782     1894   4305   1285    416   -499    -45       C  
ATOM    938  O   SER A 782     -16.362  46.746  -4.967  1.00 19.01           O  
ANISOU  938  O   SER A 782     1891   4144   1189    414   -497    -44       O  
ATOM    939  CB  SER A 782     -18.407  48.485  -3.095  1.00 19.04           C  
ANISOU  939  CB  SER A 782     1751   4236   1248    564   -458    -15       C  
ATOM    940  OG  SER A 782     -18.857  48.868  -1.808  1.00 20.39           O  
ANISOU  940  OG  SER A 782     1888   4413   1448    604   -415    -21       O  
ATOM    941  N   ASP A 783     -18.537  46.235  -5.337  1.00 18.63           N  
ANISOU  941  N   ASP A 783     1686   4265   1127    388   -543    -44       N  
ATOM    942  CA  ASP A 783     -18.407  45.839  -6.731  1.00 19.29           C  
ANISOU  942  CA  ASP A 783     1785   4376   1169    351   -592    -47       C  
ATOM    943  C   ASP A 783     -19.180  46.806  -7.632  1.00 22.96           C  
ANISOU  943  C   ASP A 783     2198   4916   1611    424   -639     -9       C  
ATOM    944  O   ASP A 783     -20.406  46.940  -7.513  1.00 22.48           O  
ANISOU  944  O   ASP A 783     2043   4946   1555    442   -656      1       O  
ATOM    945  CB  ASP A 783     -18.883  44.393  -6.953  1.00 21.15           C  
ANISOU  945  CB  ASP A 783     1985   4658   1391    243   -608    -84       C  
ATOM    946  CG  ASP A 783     -18.586  43.849  -8.349  1.00 34.21           C  
ANISOU  946  CG  ASP A 783     3669   6329   2999    196   -654    -99       C  
ATOM    947  OD1 ASP A 783     -17.490  43.283  -8.545  1.00 32.50           O  
ANISOU  947  OD1 ASP A 783     3536   6037   2776    154   -639   -122       O  
ATOM    948  OD2 ASP A 783     -19.450  43.997  -9.246  1.00 44.47           O1-
ANISOU  948  OD2 ASP A 783     4909   7722   4267    201   -706    -89       O1-
ATOM    949  N   ASP A 784     -18.445  47.476  -8.530  1.00 19.08           N  
ANISOU  949  N   ASP A 784     1767   4387   1095    465   -658     16       N  
ATOM    950  CA  ASP A 784     -18.972  48.413  -9.514  1.00 19.87           C  
ANISOU  950  CA  ASP A 784     1835   4547   1168    535   -704     60       C  
ATOM    951  C   ASP A 784     -18.162  48.197 -10.795  1.00 24.39           C  
ANISOU  951  C   ASP A 784     2472   5103   1691    507   -734     62       C  
ATOM    952  O   ASP A 784     -17.031  48.679 -10.893  1.00 23.80           O  
ANISOU  952  O   ASP A 784     2482   4943   1620    532   -713     76       O  
ATOM    953  CB  ASP A 784     -18.844  49.868  -9.015  1.00 21.39           C  
ANISOU  953  CB  ASP A 784     2043   4691   1394    646   -681    101       C  
ATOM    954  CG  ASP A 784     -19.391  50.950  -9.939  1.00 28.50           C  
ANISOU  954  CG  ASP A 784     2912   5642   2274    732   -724    156       C  
ATOM    955  OD1 ASP A 784     -19.944  50.600 -11.024  1.00 26.96           O  
ANISOU  955  OD1 ASP A 784     2676   5535   2033    708   -777    165       O  
ATOM    956  OD2 ASP A 784     -19.267  52.139  -9.589  1.00 26.58           O1-
ANISOU  956  OD2 ASP A 784     2688   5351   2061    823   -706    190       O1-
ATOM    957  N   SER A 785     -18.750  47.490 -11.773  1.00 22.84           N  
ANISOU  957  N   SER A 785     2235   4995   1449    454   -784     48       N  
ATOM    958  CA  SER A 785     -18.116  47.199 -13.069  1.00 23.77           C  
ANISOU  958  CA  SER A 785     2406   5117   1509    423   -816     45       C  
ATOM    959  C   SER A 785     -17.890  48.471 -13.927  1.00 30.07           C  
ANISOU  959  C   SER A 785     3227   5919   2281    513   -840    107       C  
ATOM    960  O   SER A 785     -17.087  48.430 -14.866  1.00 30.88           O  
ANISOU  960  O   SER A 785     3392   6001   2339    500   -853    113       O  
ATOM    961  CB  SER A 785     -18.932  46.170 -13.850  1.00 27.95           C  
ANISOU  961  CB  SER A 785     2878   5747   1994    345   -866     11       C  
ATOM    962  OG  SER A 785     -20.247  46.642 -14.099  1.00 38.38           O  
ANISOU  962  OG  SER A 785     4098   7179   3306    385   -910     40       O  
ATOM    963  N   SER A 786     -18.573  49.595 -13.601  1.00 25.64           N  
ANISOU  963  N   SER A 786     2618   5379   1746    604   -844    155       N  
ATOM    964  CA  SER A 786     -18.399  50.855 -14.331  1.00 25.43           C  
ANISOU  964  CA  SER A 786     2613   5347   1702    695   -865    221       C  
ATOM    965  C   SER A 786     -17.043  51.497 -13.991  1.00 28.69           C  
ANISOU  965  C   SER A 786     3128   5631   2142    725   -817    237       C  
ATOM    966  O   SER A 786     -16.520  52.277 -14.793  1.00 29.49           O  
ANISOU  966  O   SER A 786     3274   5711   2219    771   -830    285       O  
ATOM    967  CB  SER A 786     -19.554  51.818 -14.069  1.00 27.72           C  
ANISOU  967  CB  SER A 786     2822   5695   2017    785   -882    266       C  
ATOM    968  OG  SER A 786     -19.412  52.527 -12.849  1.00 34.40           O  
ANISOU  968  OG  SER A 786     3680   6463   2929    843   -830    272       O  
ATOM    969  N   LYS A 787     -16.473  51.148 -12.815  1.00 21.99           N  
ANISOU  969  N   LYS A 787     2313   4701   1342    696   -764    198       N  
ATOM    970  CA  LYS A 787     -15.166  51.631 -12.354  1.00 20.58           C  
ANISOU  970  CA  LYS A 787     2226   4402   1193    712   -718    204       C  
ATOM    971  C   LYS A 787     -14.066  50.672 -12.751  1.00 23.10           C  
ANISOU  971  C   LYS A 787     2612   4681   1483    631   -706    169       C  
ATOM    972  O   LYS A 787     -14.274  49.454 -12.755  1.00 22.51           O  
ANISOU  972  O   LYS A 787     2517   4642   1393    553   -711    120       O  
ATOM    973  CB  LYS A 787     -15.133  51.824 -10.825  1.00 21.78           C  
ANISOU  973  CB  LYS A 787     2376   4492   1409    729   -667    182       C  
ATOM    974  CG  LYS A 787     -15.754  53.141 -10.390  1.00 29.35           C  
ANISOU  974  CG  LYS A 787     3303   5445   2403    831   -664    224       C  
ATOM    975  CD  LYS A 787     -15.787  53.313  -8.880  1.00 30.44           C  
ANISOU  975  CD  LYS A 787     3438   5531   2597    847   -614    196       C  
ATOM    976  CE  LYS A 787     -16.389  54.657  -8.517  1.00 36.60           C  
ANISOU  976  CE  LYS A 787     4192   6302   3412    954   -610    233       C  
ATOM    977  NZ  LYS A 787     -16.639  54.782  -7.050  1.00 33.72           N1+
ANISOU  977  NZ  LYS A 787     3808   5908   3094    973   -564    201       N1+
ATOM    978  N   ASP A 788     -12.891  51.213 -13.081  1.00 18.52           N  
ANISOU  978  N   ASP A 788     2111   4026    900    650   -688    193       N  
ATOM    979  CA  ASP A 788     -11.737  50.389 -13.420  1.00 17.47           C  
ANISOU  979  CA  ASP A 788     2045   3849    744    583   -670    162       C  
ATOM    980  C   ASP A 788     -11.265  49.723 -12.118  1.00 18.72           C  
ANISOU  980  C   ASP A 788     2221   3941    951    540   -622    115       C  
ATOM    981  O   ASP A 788     -11.052  50.442 -11.124  1.00 17.53           O  
ANISOU  981  O   ASP A 788     2083   3729    850    582   -591    127       O  
ATOM    982  CB  ASP A 788     -10.626  51.254 -14.014  1.00 17.76           C  
ANISOU  982  CB  ASP A 788     2153   3824    770    620   -659    208       C  
ATOM    983  CG  ASP A 788      -9.462  50.498 -14.647  1.00 23.07           C  
ANISOU  983  CG  ASP A 788     2890   4470   1407    561   -646    185       C  
ATOM    984  OD1 ASP A 788      -9.012  49.476 -14.060  1.00 19.87           O  
ANISOU  984  OD1 ASP A 788     2501   4032   1017    500   -619    131       O  
ATOM    985  OD2 ASP A 788      -8.940  50.978 -15.670  1.00 25.10           O1-
ANISOU  985  OD2 ASP A 788     3183   4732   1624    580   -658    223       O1-
ATOM    986  N   PRO A 789     -11.134  48.368 -12.083  1.00 16.51           N  
ANISOU  986  N   PRO A 789     1943   3671    657    458   -617     62       N  
ATOM    987  CA  PRO A 789     -10.680  47.709 -10.830  1.00 16.88           C  
ANISOU  987  CA  PRO A 789     2008   3656    749    419   -572     23       C  
ATOM    988  C   PRO A 789      -9.318  48.191 -10.337  1.00 21.19           C  
ANISOU  988  C   PRO A 789     2628   4101   1322    437   -531     34       C  
ATOM    989  O   PRO A 789      -9.084  48.172  -9.133  1.00 18.96           O  
ANISOU  989  O   PRO A 789     2352   3769   1084    436   -496     20       O  
ATOM    990  CB  PRO A 789     -10.697  46.212 -11.170  1.00 18.60           C  
ANISOU  990  CB  PRO A 789     2225   3900    943    331   -579    -28       C  
ATOM    991  CG  PRO A 789     -10.672  46.139 -12.662  1.00 22.99           C  
ANISOU  991  CG  PRO A 789     2791   4507   1436    323   -619    -21       C  
ATOM    992  CD  PRO A 789     -11.371  47.381 -13.162  1.00 18.58           C  
ANISOU  992  CD  PRO A 789     2196   4000    864    399   -652     34       C  
ATOM    993  N   ILE A 790      -8.440  48.682 -11.259  1.00 18.13           N  
ANISOU  993  N   ILE A 790     2292   3687    907    455   -535     63       N  
ATOM    994  CA  ILE A 790      -7.131  49.241 -10.875  1.00 18.01           C  
ANISOU  994  CA  ILE A 790     2343   3581    918    472   -499     79       C  
ATOM    995  C   ILE A 790      -7.321  50.482  -9.964  1.00 21.31           C  
ANISOU  995  C   ILE A 790     2755   3958   1384    538   -484    107       C  
ATOM    996  O   ILE A 790      -6.633  50.589  -8.942  1.00 20.36           O  
ANISOU  996  O   ILE A 790     2665   3770   1303    535   -448     94       O  
ATOM    997  CB  ILE A 790      -6.241  49.533 -12.114  1.00 20.61           C  
ANISOU  997  CB  ILE A 790     2723   3902   1205    476   -507    108       C  
ATOM    998  CG1 ILE A 790      -5.892  48.219 -12.865  1.00 21.69           C  
ANISOU  998  CG1 ILE A 790     2876   4068   1298    409   -512     67       C  
ATOM    999  CG2 ILE A 790      -4.978  50.300 -11.722  1.00 19.55           C  
ANISOU  999  CG2 ILE A 790     2647   3678   1101    498   -472    132       C  
ATOM   1000  CD1 ILE A 790      -5.504  48.413 -14.350  1.00 33.24           C  
ANISOU 1000  CD1 ILE A 790     4366   5566   2699    415   -533     93       C  
ATOM   1001  N   ASP A 791      -8.253  51.390 -10.330  1.00 17.70           N  
ANISOU 1001  N   ASP A 791     2259   3543    922    597   -513    144       N  
ATOM   1002  CA  ASP A 791      -8.604  52.582  -9.530  1.00 16.89           C  
ANISOU 1002  CA  ASP A 791     2145   3405    865    667   -501    169       C  
ATOM   1003  C   ASP A 791      -9.220  52.168  -8.197  1.00 18.29           C  
ANISOU 1003  C   ASP A 791     2282   3589   1078    657   -479    129       C  
ATOM   1004  O   ASP A 791      -8.850  52.723  -7.151  1.00 17.78           O  
ANISOU 1004  O   ASP A 791     2239   3460   1055    682   -447    123       O  
ATOM   1005  CB  ASP A 791      -9.599  53.490 -10.284  1.00 18.77           C  
ANISOU 1005  CB  ASP A 791     2343   3700   1090    735   -539    216       C  
ATOM   1006  CG  ASP A 791      -8.966  54.368 -11.343  1.00 32.04           C  
ANISOU 1006  CG  ASP A 791     4071   5355   2750    769   -553    272       C  
ATOM   1007  OD1 ASP A 791      -7.768  54.701 -11.199  1.00 31.27           O  
ANISOU 1007  OD1 ASP A 791     4038   5175   2667    761   -525    280       O  
ATOM   1008  OD2 ASP A 791      -9.690  54.784 -12.281  1.00 35.84           O1-
ANISOU 1008  OD2 ASP A 791     4520   5897   3198    807   -591    313       O1-
ATOM   1009  N   VAL A 792     -10.124  51.161  -8.240  1.00 14.74           N  
ANISOU 1009  N   VAL A 792     1775   3215    610    616   -496    100       N  
ATOM   1010  CA  VAL A 792     -10.790  50.614  -7.053  1.00 14.92           C  
ANISOU 1010  CA  VAL A 792     1752   3257    660    596   -475     65       C  
ATOM   1011  C   VAL A 792      -9.726  50.081  -6.063  1.00 16.34           C  
ANISOU 1011  C   VAL A 792     1983   3361    864    553   -432     34       C  
ATOM   1012  O   VAL A 792      -9.729  50.469  -4.892  1.00 14.40           O  
ANISOU 1012  O   VAL A 792     1736   3082    653    577   -402     25       O  
ATOM   1013  CB  VAL A 792     -11.853  49.532  -7.428  1.00 19.13           C  
ANISOU 1013  CB  VAL A 792     2218   3885   1167    545   -503     42       C  
ATOM   1014  CG1 VAL A 792     -12.407  48.836  -6.180  1.00 18.97           C  
ANISOU 1014  CG1 VAL A 792     2155   3878   1174    513   -476      8       C  
ATOM   1015  CG2 VAL A 792     -12.991  50.133  -8.260  1.00 19.58           C  
ANISOU 1015  CG2 VAL A 792     2213   4024   1202    594   -547     75       C  
ATOM   1016  N   ASN A 793      -8.801  49.234  -6.564  1.00 13.91           N  
ANISOU 1016  N   ASN A 793     1718   3025    541    495   -425     18       N  
ATOM   1017  CA  ASN A 793      -7.734  48.645  -5.742  1.00 13.39           C  
ANISOU 1017  CA  ASN A 793     1693   2884    510    453   -381     -8       C  
ATOM   1018  C   ASN A 793      -6.741  49.683  -5.239  1.00 15.15           C  
ANISOU 1018  C   ASN A 793     1977   3040    739    495   -367     12       C  
ATOM   1019  O   ASN A 793      -6.338  49.591  -4.075  1.00 13.70           O  
ANISOU 1019  O   ASN A 793     1808   2815    583    487   -336     -7       O  
ATOM   1020  CB  ASN A 793      -7.052  47.482  -6.463  1.00 13.92           C  
ANISOU 1020  CB  ASN A 793     1800   2960    529    388   -394    -27       C  
ATOM   1021  CG  ASN A 793      -7.969  46.287  -6.583  1.00 26.44           C  
ANISOU 1021  CG  ASN A 793     3339   4608   2100    333   -409    -57       C  
ATOM   1022  ND2 ASN A 793      -7.622  45.362  -7.444  1.00 17.69           N  
ANISOU 1022  ND2 ASN A 793     2252   3508    962    283   -421    -77       N  
ATOM   1023  OD1 ASN A 793      -9.002  46.189  -5.907  1.00 20.93           O  
ANISOU 1023  OD1 ASN A 793     2584   3951   1418    335   -410    -65       O  
ATOM   1024  N   TYR A 794      -6.446  50.719  -6.053  1.00 13.45           N  
ANISOU 1024  N   TYR A 794     1787   2807    515    541   -383     50       N  
ATOM   1025  CA  TYR A 794      -5.582  51.824  -5.638  1.00 13.21           C  
ANISOU 1025  CA  TYR A 794     1805   2700    515    579   -363     70       C  
ATOM   1026  C   TYR A 794      -6.167  52.509  -4.399  1.00 16.57           C  
ANISOU 1026  C   TYR A 794     2208   3111    978    623   -346     59       C  
ATOM   1027  O   TYR A 794      -5.432  52.730  -3.434  1.00 14.80           O  
ANISOU 1027  O   TYR A 794     2016   2827    779    619   -318     44       O  
ATOM   1028  CB  TYR A 794      -5.407  52.849  -6.769  1.00 15.78           C  
ANISOU 1028  CB  TYR A 794     2152   3016    826    623   -385    118       C  
ATOM   1029  CG  TYR A 794      -4.596  54.067  -6.373  1.00 19.50           C  
ANISOU 1029  CG  TYR A 794     2672   3405   1332    662   -367    141       C  
ATOM   1030  CD1 TYR A 794      -3.207  54.039  -6.394  1.00 21.61           C  
ANISOU 1030  CD1 TYR A 794     2995   3610   1604    630   -347    144       C  
ATOM   1031  CD2 TYR A 794      -5.221  55.258  -6.006  1.00 20.81           C  
ANISOU 1031  CD2 TYR A 794     2827   3552   1528    730   -370    161       C  
ATOM   1032  CE1 TYR A 794      -2.458  55.160  -6.050  1.00 22.80           C  
ANISOU 1032  CE1 TYR A 794     3189   3685   1788    658   -332    164       C  
ATOM   1033  CE2 TYR A 794      -4.482  56.388  -5.662  1.00 21.17           C  
ANISOU 1033  CE2 TYR A 794     2921   3515   1608    761   -354    179       C  
ATOM   1034  CZ  TYR A 794      -3.099  56.335  -5.684  1.00 25.22           C  
ANISOU 1034  CZ  TYR A 794     3489   3969   2126    722   -336    180       C  
ATOM   1035  OH  TYR A 794      -2.359  57.457  -5.387  1.00 22.44           O  
ANISOU 1035  OH  TYR A 794     3183   3534   1809    746   -323    198       O  
ATOM   1036  N   GLU A 795      -7.480  52.795  -4.411  1.00 13.99           N  
ANISOU 1036  N   GLU A 795     1821   2842    650    662   -363     65       N  
ATOM   1037  CA  GLU A 795      -8.185  53.462  -3.304  1.00 14.80           C  
ANISOU 1037  CA  GLU A 795     1895   2942    785    712   -346     54       C  
ATOM   1038  C   GLU A 795      -8.114  52.675  -1.979  1.00 18.66           C  
ANISOU 1038  C   GLU A 795     2375   3429   1286    671   -314     11       C  
ATOM   1039  O   GLU A 795      -8.081  53.286  -0.909  1.00 16.53           O  
ANISOU 1039  O   GLU A 795     2112   3125   1042    703   -289     -4       O  
ATOM   1040  CB  GLU A 795      -9.633  53.755  -3.677  1.00 17.45           C  
ANISOU 1040  CB  GLU A 795     2160   3355   1114    758   -372     70       C  
ATOM   1041  CG  GLU A 795      -9.789  54.869  -4.694  1.00 31.18           C  
ANISOU 1041  CG  GLU A 795     3909   5089   2851    822   -399    118       C  
ATOM   1042  CD  GLU A 795     -11.202  54.935  -5.231  1.00 70.78           C  
ANISOU 1042  CD  GLU A 795     8848  10196   7851    859   -431    137       C  
ATOM   1043  OE1 GLU A 795     -11.495  54.188  -6.193  1.00 67.50           O  
ANISOU 1043  OE1 GLU A 795     8406   9845   7396    820   -462    144       O  
ATOM   1044  OE2 GLU A 795     -12.024  55.716  -4.691  1.00 73.10           O1-
ANISOU 1044  OE2 GLU A 795     9104  10499   8170    926   -426    142       O1-
ATOM   1045  N   LYS A 796      -8.049  51.328  -2.062  1.00 15.40           N  
ANISOU 1045  N   LYS A 796     1949   3048    853    601   -314     -9       N  
ATOM   1046  CA  LYS A 796      -7.979  50.443  -0.887  1.00 14.18           C  
ANISOU 1046  CA  LYS A 796     1787   2894    707    557   -284    -42       C  
ATOM   1047  C   LYS A 796      -6.680  50.587  -0.100  1.00 17.54           C  
ANISOU 1047  C   LYS A 796     2274   3242   1148    544   -256    -53       C  
ATOM   1048  O   LYS A 796      -6.649  50.243   1.087  1.00 18.28           O  
ANISOU 1048  O   LYS A 796     2363   3332   1252    529   -229    -76       O  
ATOM   1049  CB  LYS A 796      -8.160  48.977  -1.298  1.00 15.29           C  
ANISOU 1049  CB  LYS A 796     1907   3078    826    483   -293    -56       C  
ATOM   1050  CG  LYS A 796      -9.537  48.669  -1.869  1.00 14.29           C  
ANISOU 1050  CG  LYS A 796     1708   3037    683    482   -320    -53       C  
ATOM   1051  CD  LYS A 796      -9.652  47.203  -2.204  1.00 20.49           C  
ANISOU 1051  CD  LYS A 796     2480   3854   1451    403   -327    -73       C  
ATOM   1052  CE  LYS A 796     -10.843  46.867  -3.087  1.00 19.49           C  
ANISOU 1052  CE  LYS A 796     2290   3813   1302    391   -364    -71       C  
ATOM   1053  NZ  LYS A 796     -12.148  47.422  -2.589  1.00 25.87           N1+
ANISOU 1053  NZ  LYS A 796     3023   4684   2122    435   -367    -63       N1+
ATOM   1054  N   LEU A 797      -5.602  51.054  -0.760  1.00 12.71           N  
ANISOU 1054  N   LEU A 797     1718   2575    537    548   -262    -35       N  
ATOM   1055  CA  LEU A 797      -4.285  51.216  -0.144  1.00 12.84           C  
ANISOU 1055  CA  LEU A 797     1790   2520    567    533   -240    -42       C  
ATOM   1056  C   LEU A 797      -4.197  52.406   0.796  1.00 15.28           C  
ANISOU 1056  C   LEU A 797     2115   2787    903    582   -224    -48       C  
ATOM   1057  O   LEU A 797      -3.300  52.418   1.632  1.00 15.38           O  
ANISOU 1057  O   LEU A 797     2163   2756    927    565   -204    -64       O  
ATOM   1058  CB  LEU A 797      -3.166  51.317  -1.205  1.00 13.31           C  
ANISOU 1058  CB  LEU A 797     1899   2541    618    517   -250    -19       C  
ATOM   1059  CG  LEU A 797      -2.954  50.112  -2.127  1.00 17.74           C  
ANISOU 1059  CG  LEU A 797     2459   3131   1150    465   -260    -20       C  
ATOM   1060  CD1 LEU A 797      -1.891  50.408  -3.131  1.00 18.67           C  
ANISOU 1060  CD1 LEU A 797     2623   3214   1257    461   -266      4       C  
ATOM   1061  CD2 LEU A 797      -2.573  48.858  -1.336  1.00 19.38           C  
ANISOU 1061  CD2 LEU A 797     2668   3336   1359    410   -239    -49       C  
ATOM   1062  N   LYS A 798      -5.088  53.431   0.618  1.00 12.31           N  
ANISOU 1062  N   LYS A 798     1716   2423    538    646   -235    -36       N  
ATOM   1063  CA  LYS A 798      -5.140  54.682   1.400  1.00 12.17           C  
ANISOU 1063  CA  LYS A 798     1715   2362    549    703   -221    -44       C  
ATOM   1064  C   LYS A 798      -3.738  55.325   1.427  1.00 16.50           C  
ANISOU 1064  C   LYS A 798     2331   2824   1113    694   -215    -39       C  
ATOM   1065  O   LYS A 798      -3.216  55.722   2.478  1.00 14.43           O  
ANISOU 1065  O   LYS A 798     2096   2520    868    696   -195    -65       O  
ATOM   1066  CB  LYS A 798      -5.680  54.415   2.839  1.00 13.08           C  
ANISOU 1066  CB  LYS A 798     1800   2502    667    705   -194    -83       C  
ATOM   1067  CG  LYS A 798      -7.023  53.693   2.836  1.00 24.85           C  
ANISOU 1067  CG  LYS A 798     3218   4081   2142    704   -197    -87       C  
ATOM   1068  CD  LYS A 798      -7.892  54.182   3.973  1.00 29.49           C  
ANISOU 1068  CD  LYS A 798     3771   4692   2740    751   -174   -112       C  
ATOM   1069  CE  LYS A 798      -8.773  53.107   4.525  1.00 34.03           C  
ANISOU 1069  CE  LYS A 798     4285   5346   3298    718   -161   -126       C  
ATOM   1070  NZ  LYS A 798      -9.391  53.534   5.813  1.00 26.23           N1+
ANISOU 1070  NZ  LYS A 798     3271   4379   2316    757   -130   -154       N1+
ATOM   1071  N   THR A 799      -3.107  55.327   0.247  1.00 15.80           N  
ANISOU 1071  N   THR A 799     2268   2718   1015    678   -232     -5       N  
ATOM   1072  CA  THR A 799      -1.750  55.780   0.040  1.00 15.24           C  
ANISOU 1072  CA  THR A 799     2256   2578    956    659   -228      8       C  
ATOM   1073  C   THR A 799      -1.688  56.591  -1.258  1.00 17.99           C  
ANISOU 1073  C   THR A 799     2622   2907   1305    689   -249     56       C  
ATOM   1074  O   THR A 799      -2.140  56.118  -2.307  1.00 16.74           O  
ANISOU 1074  O   THR A 799     2441   2800   1119    684   -269     79       O  
ATOM   1075  CB  THR A 799      -0.802  54.555  -0.065  1.00 19.94           C  
ANISOU 1075  CB  THR A 799     2863   3181   1531    590   -221      1       C  
ATOM   1076  CG2 THR A 799       0.667  54.958  -0.252  1.00 14.48           C  
ANISOU 1076  CG2 THR A 799     2225   2425    852    567   -215     15       C  
ATOM   1077  OG1 THR A 799      -0.947  53.714   1.089  1.00 22.01           O  
ANISOU 1077  OG1 THR A 799     3106   3467   1791    563   -203    -36       O  
ATOM   1078  N   ASP A 800      -1.094  57.783  -1.188  1.00 13.76           N  
ANISOU 1078  N   ASP A 800     2130   2299    800    715   -246     70       N  
ATOM   1079  CA  ASP A 800      -0.868  58.599  -2.377  1.00 14.02           C  
ANISOU 1079  CA  ASP A 800     2187   2303    835    738   -262    123       C  
ATOM   1080  C   ASP A 800       0.424  58.066  -3.008  1.00 16.40           C  
ANISOU 1080  C   ASP A 800     2520   2591   1120    680   -259    140       C  
ATOM   1081  O   ASP A 800       1.448  57.959  -2.325  1.00 16.62           O  
ANISOU 1081  O   ASP A 800     2576   2578   1162    643   -241    119       O  
ATOM   1082  CB  ASP A 800      -0.762  60.085  -2.014  1.00 16.89           C  
ANISOU 1082  CB  ASP A 800     2587   2588   1243    787   -257    133       C  
ATOM   1083  CG  ASP A 800      -0.557  60.996  -3.211  1.00 32.60           C  
ANISOU 1083  CG  ASP A 800     4604   4542   3239    814   -273    194       C  
ATOM   1084  OD1 ASP A 800      -1.281  60.830  -4.215  1.00 34.77           O  
ANISOU 1084  OD1 ASP A 800     4851   4872   3487    837   -294    230       O  
ATOM   1085  OD2 ASP A 800       0.319  61.880  -3.138  1.00 42.27           O1-
ANISOU 1085  OD2 ASP A 800     5878   5687   4495    810   -265    209       O1-
ATOM   1086  N   ILE A 801       0.344  57.621  -4.264  1.00 12.25           N  
ANISOU 1086  N   ILE A 801     1985   2109    559    670   -275    173       N  
ATOM   1087  CA  ILE A 801       1.473  57.048  -4.991  1.00 11.72           C  
ANISOU 1087  CA  ILE A 801     1931   2027    494    618   -260    181       C  
ATOM   1088  C   ILE A 801       1.743  57.923  -6.217  1.00 16.44           C  
ANISOU 1088  C   ILE A 801     2567   2620   1061    642   -282    249       C  
ATOM   1089  O   ILE A 801       0.891  58.023  -7.100  1.00 14.60           O  
ANISOU 1089  O   ILE A 801     2313   2433    803    673   -304    277       O  
ATOM   1090  CB  ILE A 801       1.235  55.564  -5.407  1.00 14.47           C  
ANISOU 1090  CB  ILE A 801     2262   2462    776    580   -274    168       C  
ATOM   1091  CG1 ILE A 801       0.799  54.660  -4.207  1.00 15.64           C  
ANISOU 1091  CG1 ILE A 801     2381   2633    930    560   -263    115       C  
ATOM   1092  CG2 ILE A 801       2.480  54.988  -6.122  1.00 12.97           C  
ANISOU 1092  CG2 ILE A 801     2100   2265    563    534   -264    180       C  
ATOM   1093  CD1 ILE A 801       0.392  53.181  -4.580  1.00 16.61           C  
ANISOU 1093  CD1 ILE A 801     2472   2822   1016    521   -268     93       C  
ATOM   1094  N   LYS A 802       2.926  58.538  -6.273  1.00 12.41           N  
ANISOU 1094  N   LYS A 802     2098   2045    570    623   -268    271       N  
ATOM   1095  CA  LYS A 802       3.292  59.380  -7.402  1.00 13.25           C  
ANISOU 1095  CA  LYS A 802     2233   2130    672    638   -275    334       C  
ATOM   1096  C   LYS A 802       4.549  58.837  -8.049  1.00 17.03           C  
ANISOU 1096  C   LYS A 802     2732   2613   1127    586   -261    349       C  
ATOM   1097  O   LYS A 802       5.411  58.299  -7.356  1.00 16.82           O  
ANISOU 1097  O   LYS A 802     2711   2569   1111    543   -241    316       O  
ATOM   1098  CB  LYS A 802       3.513  60.837  -6.971  1.00 16.01           C  
ANISOU 1098  CB  LYS A 802     2618   2391   1075    669   -270    356       C  
ATOM   1099  CG  LYS A 802       2.272  61.573  -6.505  1.00 30.09           C  
ANISOU 1099  CG  LYS A 802     4385   4163   2884    734   -283    350       C  
ATOM   1100  CD  LYS A 802       2.615  63.012  -6.149  1.00 47.05           C  
ANISOU 1100  CD  LYS A 802     6577   6213   5088    762   -276    370       C  
ATOM   1101  CE  LYS A 802       1.399  63.813  -5.744  1.00 61.10           C  
ANISOU 1101  CE  LYS A 802     8344   7977   6895    835   -286    366       C  
ATOM   1102  NZ  LYS A 802       1.765  65.189  -5.315  1.00 68.87           N1+
ANISOU 1102  NZ  LYS A 802     9376   8854   7937    860   -277    377       N1+
ATOM   1103  N   VAL A 803       4.686  59.028  -9.359  1.00 14.41           N  
ANISOU 1103  N   VAL A 803     2410   2305    762    591   -269    402       N  
ATOM   1104  CA  VAL A 803       5.882  58.600 -10.084  1.00 15.27           C  
ANISOU 1104  CA  VAL A 803     2536   2422    843    546   -252    422       C  
ATOM   1105  C   VAL A 803       6.912  59.726  -9.937  1.00 21.15           C  
ANISOU 1105  C   VAL A 803     3320   3086   1631    536   -236    459       C  
ATOM   1106  O   VAL A 803       6.611  60.893 -10.208  1.00 22.50           O  
ANISOU 1106  O   VAL A 803     3510   3216   1825    572   -245    504       O  
ATOM   1107  CB  VAL A 803       5.610  58.257 -11.579  1.00 19.40           C  
ANISOU 1107  CB  VAL A 803     3052   3014   1303    552   -265    460       C  
ATOM   1108  CG1 VAL A 803       6.894  57.841 -12.293  1.00 19.21           C  
ANISOU 1108  CG1 VAL A 803     3048   3000   1251    509   -242    478       C  
ATOM   1109  CG2 VAL A 803       4.551  57.165 -11.719  1.00 19.17           C  
ANISOU 1109  CG2 VAL A 803     2985   3064   1235    556   -285    420       C  
ATOM   1110  N   VAL A 804       8.109  59.378  -9.483  1.00 17.69           N  
ANISOU 1110  N   VAL A 804     2891   2624   1206    489   -212    440       N  
ATOM   1111  CA  VAL A 804       9.195  60.339  -9.319  1.00 19.07           C  
ANISOU 1111  CA  VAL A 804     3098   2726   1421    467   -197    471       C  
ATOM   1112  C   VAL A 804       9.832  60.561 -10.694  1.00 26.52           C  
ANISOU 1112  C   VAL A 804     4057   3689   2332    455   -188    537       C  
ATOM   1113  O   VAL A 804      10.195  59.584 -11.360  1.00 25.09           O  
ANISOU 1113  O   VAL A 804     3862   3569   2102    434   -179    533       O  
ATOM   1114  CB  VAL A 804      10.234  59.862  -8.268  1.00 22.35           C  
ANISOU 1114  CB  VAL A 804     3513   3119   1862    420   -177    426       C  
ATOM   1115  CG1 VAL A 804      11.454  60.783  -8.234  1.00 22.31           C  
ANISOU 1115  CG1 VAL A 804     3535   3049   1894    387   -162    460       C  
ATOM   1116  CG2 VAL A 804       9.601  59.757  -6.887  1.00 22.19           C  
ANISOU 1116  CG2 VAL A 804     3481   3081   1871    433   -185    366       C  
ATOM   1117  N   ASP A 805       9.967  61.842 -11.106  1.00 27.37           N  
ANISOU 1117  N   ASP A 805     4194   3742   2466    470   -190    597       N  
ATOM   1118  CA  ASP A 805      10.585  62.225 -12.380  1.00 29.79           C  
ANISOU 1118  CA  ASP A 805     4517   4060   2744    460   -180    670       C  
ATOM   1119  C   ASP A 805      12.024  61.724 -12.405  1.00 35.26           C  
ANISOU 1119  C   ASP A 805     5208   4758   3431    401   -149    666       C  
ATOM   1120  O   ASP A 805      12.777  61.991 -11.473  1.00 34.46           O  
ANISOU 1120  O   ASP A 805     5113   4601   3378    369   -138    644       O  
ATOM   1121  CB  ASP A 805      10.530  63.757 -12.576  1.00 33.51           C  
ANISOU 1121  CB  ASP A 805     5023   4453   3258    482   -184    734       C  
ATOM   1122  CG  ASP A 805      10.839  64.254 -13.984  1.00 55.08           C  
ANISOU 1122  CG  ASP A 805     7771   7202   5955    484   -179    822       C  
ATOM   1123  OD1 ASP A 805      11.728  63.663 -14.649  1.00 57.55           O  
ANISOU 1123  OD1 ASP A 805     8078   7562   6227    446   -158    837       O  
ATOM   1124  OD2 ASP A 805      10.227  65.268 -14.406  1.00 62.92           O1-
ANISOU 1124  OD2 ASP A 805     8784   8161   6962    527   -194    878       O1-
ATOM   1125  N   ARG A 806      12.377  60.945 -13.445  1.00 34.66           N  
ANISOU 1125  N   ARG A 806     5121   4754   3294    387   -137    684       N  
ATOM   1126  CA  ARG A 806      13.695  60.328 -13.640  1.00 36.11           C  
ANISOU 1126  CA  ARG A 806     5297   4959   3462    339   -106    681       C  
ATOM   1127  C   ARG A 806      14.854  61.345 -13.686  1.00 42.46           C  
ANISOU 1127  C   ARG A 806     6121   5704   4306    304    -85    735       C  
ATOM   1128  O   ARG A 806      15.996  60.976 -13.409  1.00 42.77           O  
ANISOU 1128  O   ARG A 806     6150   5744   4356    261    -60    723       O  
ATOM   1129  CB  ARG A 806      13.692  59.460 -14.910  1.00 40.15           C  
ANISOU 1129  CB  ARG A 806     5799   5560   3896    342    -97    695       C  
ATOM   1130  CG  ARG A 806      14.558  58.210 -14.800  1.00 52.76           C  
ANISOU 1130  CG  ARG A 806     7376   7199   5471    309    -72    649       C  
ATOM   1131  CD  ARG A 806      14.860  57.612 -16.161  1.00 63.10           C  
ANISOU 1131  CD  ARG A 806     8684   8585   6707    308    -54    673       C  
ATOM   1132  NE  ARG A 806      16.205  57.966 -16.620  1.00 73.47           N  
ANISOU 1132  NE  ARG A 806    10001   9893   8021    275    -18    721       N  
ATOM   1133  CZ  ARG A 806      17.271  57.178 -16.508  1.00 86.56           C  
ANISOU 1133  CZ  ARG A 806    11643  11573   9674    246     13    696       C  
ATOM   1134  NH1 ARG A 806      17.161  55.971 -15.964  1.00 71.50           N1+
ANISOU 1134  NH1 ARG A 806     9718   9688   7761    246     13    625       N1+
ATOM   1135  NH2 ARG A 806      18.454  57.587 -16.949  1.00 73.03           N  
ANISOU 1135  NH2 ARG A 806     9927   9858   7962    217     46    744       N  
ATOM   1136  N   ASP A 807      14.558  62.612 -14.031  1.00 40.28           N  
ANISOU 1136  N   ASP A 807     5874   5377   4056    323    -94    796       N  
ATOM   1137  CA  ASP A 807      15.541  63.693 -14.111  1.00 40.92           C  
ANISOU 1137  CA  ASP A 807     5977   5392   4179    288    -76    852       C  
ATOM   1138  C   ASP A 807      15.631  64.548 -12.830  1.00 43.13           C  
ANISOU 1138  C   ASP A 807     6273   5573   4540    276    -85    825       C  
ATOM   1139  O   ASP A 807      16.483  65.439 -12.755  1.00 44.37           O  
ANISOU 1139  O   ASP A 807     6450   5667   4741    239    -72    863       O  
ATOM   1140  CB  ASP A 807      15.288  64.566 -15.358  1.00 44.59           C  
ANISOU 1140  CB  ASP A 807     6466   5856   4621    310    -77    944       C  
ATOM   1141  CG  ASP A 807      15.292  63.792 -16.667  1.00 62.46           C  
ANISOU 1141  CG  ASP A 807     8715   8219   6797    318    -67    973       C  
ATOM   1142  OD1 ASP A 807      16.279  63.062 -16.926  1.00 64.31           O  
ANISOU 1142  OD1 ASP A 807     8932   8500   7004    280    -38    963       O  
ATOM   1143  OD2 ASP A 807      14.314  63.923 -17.437  1.00 71.47           O1-
ANISOU 1143  OD2 ASP A 807     9862   9396   7897    364    -88   1005       O1-
ATOM   1144  N   SER A 808      14.786  64.260 -11.815  1.00 35.84           N  
ANISOU 1144  N   SER A 808     5343   4638   3635    304   -107    757       N  
ATOM   1145  CA  SER A 808      14.772  65.000 -10.553  1.00 34.28           C  
ANISOU 1145  CA  SER A 808     5162   4355   3507    298   -116    719       C  
ATOM   1146  C   SER A 808      15.956  64.633  -9.640  1.00 36.14           C  
ANISOU 1146  C   SER A 808     5384   4579   3769    238   -101    676       C  
ATOM   1147  O   SER A 808      16.510  63.534  -9.752  1.00 34.04           O  
ANISOU 1147  O   SER A 808     5087   4379   3466    215    -87    656       O  
ATOM   1148  CB  SER A 808      13.455  64.774  -9.817  1.00 36.53           C  
ANISOU 1148  CB  SER A 808     5440   4644   3795    349   -140    663       C  
ATOM   1149  OG  SER A 808      13.376  63.466  -9.274  1.00 40.23           O  
ANISOU 1149  OG  SER A 808     5874   5176   4233    341   -139    598       O  
ATOM   1150  N   GLU A 809      16.307  65.555  -8.714  1.00 31.95           N  
ANISOU 1150  N   GLU A 809     4875   3963   3302    215   -105    660       N  
ATOM   1151  CA  GLU A 809      17.386  65.379  -7.742  1.00 30.99           C  
ANISOU 1151  CA  GLU A 809     4741   3824   3210    158    -97    619       C  
ATOM   1152  C   GLU A 809      17.118  64.190  -6.807  1.00 31.79           C  
ANISOU 1152  C   GLU A 809     4811   3979   3289    166   -104    542       C  
ATOM   1153  O   GLU A 809      18.057  63.452  -6.491  1.00 29.93           O  
ANISOU 1153  O   GLU A 809     4548   3779   3044    126    -92    522       O  
ATOM   1154  CB  GLU A 809      17.604  66.662  -6.935  1.00 32.90           C  
ANISOU 1154  CB  GLU A 809     5017   3962   3521    138   -106    610       C  
ATOM   1155  N   GLU A 810      15.844  63.995  -6.374  1.00 27.41           N  
ANISOU 1155  N   GLU A 810     4257   3431   2726    218   -122    502       N  
ATOM   1156  CA  GLU A 810      15.485  62.858  -5.522  1.00 25.77           C  
ANISOU 1156  CA  GLU A 810     4021   3274   2495    227   -127    435       C  
ATOM   1157  C   GLU A 810      15.718  61.520  -6.256  1.00 24.08           C  
ANISOU 1157  C   GLU A 810     3776   3148   2226    222   -114    441       C  
ATOM   1158  O   GLU A 810      16.256  60.603  -5.636  1.00 19.57           O  
ANISOU 1158  O   GLU A 810     3181   2610   1646    198   -107    403       O  
ATOM   1159  CB  GLU A 810      14.079  62.965  -4.893  1.00 27.31           C  
ANISOU 1159  CB  GLU A 810     4220   3461   2694    281   -145    394       C  
ATOM   1160  CG  GLU A 810      12.923  63.181  -5.858  1.00 40.03           C  
ANISOU 1160  CG  GLU A 810     5837   5089   4283    336   -155    431       C  
ATOM   1161  CD  GLU A 810      11.550  63.422  -5.253  1.00 62.80           C  
ANISOU 1161  CD  GLU A 810     8721   7963   7176    392   -172    395       C  
ATOM   1162  OE1 GLU A 810      11.432  63.455  -4.006  1.00 46.87           O  
ANISOU 1162  OE1 GLU A 810     6703   5922   5183    390   -175    338       O  
ATOM   1163  OE2 GLU A 810      10.584  63.575  -6.036  1.00 57.80           O1-
ANISOU 1163  OE2 GLU A 810     8086   7351   6524    439   -183    426       O1-
ATOM   1164  N   ALA A 811      15.419  61.451  -7.581  1.00 19.53           N  
ANISOU 1164  N   ALA A 811     3202   2606   1613    242   -109    492       N  
ATOM   1165  CA  ALA A 811      15.680  60.253  -8.394  1.00 19.10           C  
ANISOU 1165  CA  ALA A 811     3124   2632   1504    237    -95    497       C  
ATOM   1166  C   ALA A 811      17.191  59.999  -8.497  1.00 23.06           C  
ANISOU 1166  C   ALA A 811     3612   3142   2008    186    -69    512       C  
ATOM   1167  O   ALA A 811      17.614  58.852  -8.357  1.00 21.05           O  
ANISOU 1167  O   ALA A 811     3332   2937   1730    174    -57    482       O  
ATOM   1168  CB  ALA A 811      15.072  60.387  -9.781  1.00 20.04           C  
ANISOU 1168  CB  ALA A 811     3250   2784   1579    267    -97    548       C  
ATOM   1169  N   GLU A 812      18.001  61.075  -8.695  1.00 20.89           N  
ANISOU 1169  N   GLU A 812     3354   2817   1767    155    -61    559       N  
ATOM   1170  CA  GLU A 812      19.463  60.998  -8.774  1.00 20.22           C  
ANISOU 1170  CA  GLU A 812     3252   2740   1692    103    -37    579       C  
ATOM   1171  C   GLU A 812      20.048  60.434  -7.474  1.00 18.67           C  
ANISOU 1171  C   GLU A 812     3032   2542   1519     77    -39    521       C  
ATOM   1172  O   GLU A 812      20.908  59.564  -7.546  1.00 15.66           O  
ANISOU 1172  O   GLU A 812     2621   2209   1120     56    -21    515       O  
ATOM   1173  CB  GLU A 812      20.091  62.369  -9.056  1.00 22.78           C  
ANISOU 1173  CB  GLU A 812     3598   2999   2056     71    -31    637       C  
ATOM   1174  CG  GLU A 812      19.783  62.921 -10.445  1.00 38.29           C  
ANISOU 1174  CG  GLU A 812     5584   4971   3995     91    -23    710       C  
ATOM   1175  CD  GLU A 812      20.113  64.388 -10.673  1.00 67.44           C  
ANISOU 1175  CD  GLU A 812     9307   8584   7733     67    -22    770       C  
ATOM   1176  OE1 GLU A 812      20.421  65.101  -9.689  1.00 56.80           O  
ANISOU 1176  OE1 GLU A 812     7971   7164   6444     39    -32    747       O  
ATOM   1177  OE2 GLU A 812      20.037  64.830 -11.843  1.00 68.32           O1-
ANISOU 1177  OE2 GLU A 812     9433   8704   7821     77    -11    840       O1-
ATOM   1178  N   ILE A 813      19.578  60.922  -6.302  1.00 13.14           N  
ANISOU 1178  N   ILE A 813     2345   1791    857     80    -62    478       N  
ATOM   1179  CA  ILE A 813      20.034  60.437  -4.998  1.00 13.42           C  
ANISOU 1179  CA  ILE A 813     2361   1828    910     58    -68    423       C  
ATOM   1180  C   ILE A 813      19.660  58.949  -4.822  1.00 17.01           C  
ANISOU 1180  C   ILE A 813     2789   2350   1323     82    -65    384       C  
ATOM   1181  O   ILE A 813      20.498  58.149  -4.402  1.00 16.24           O  
ANISOU 1181  O   ILE A 813     2663   2286   1222     59    -55    367       O  
ATOM   1182  CB  ILE A 813      19.511  61.341  -3.842  1.00 16.98           C  
ANISOU 1182  CB  ILE A 813     2836   2212   1403     61    -92    384       C  
ATOM   1183  CG1 ILE A 813      20.193  62.748  -3.892  1.00 19.98           C  
ANISOU 1183  CG1 ILE A 813     3240   2517   1832     22    -93    418       C  
ATOM   1184  CG2 ILE A 813      19.695  60.680  -2.469  1.00 15.16           C  
ANISOU 1184  CG2 ILE A 813     2585   1999   1177     49   -102    322       C  
ATOM   1185  CD1 ILE A 813      19.386  63.900  -3.235  1.00 32.07           C  
ANISOU 1185  CD1 ILE A 813     4812   3968   3404     41   -114    395       C  
ATOM   1186  N   ILE A 814      18.406  58.592  -5.144  1.00 14.46           N  
ANISOU 1186  N   ILE A 814     2474   2046    973    127    -74    372       N  
ATOM   1187  CA  ILE A 814      17.920  57.214  -5.025  1.00 13.63           C  
ANISOU 1187  CA  ILE A 814     2348   1998    832    148    -72    336       C  
ATOM   1188  C   ILE A 814      18.736  56.270  -5.930  1.00 13.09           C  
ANISOU 1188  C   ILE A 814     2261   1984    730    136    -47    356       C  
ATOM   1189  O   ILE A 814      19.199  55.236  -5.458  1.00  8.82           O  
ANISOU 1189  O   ILE A 814     1550   1349    451    124    -20    227       O  
ATOM   1190  CB  ILE A 814      16.394  57.114  -5.240  1.00 16.60           C  
ANISOU 1190  CB  ILE A 814     2735   2385   1188    194    -89    321       C  
ATOM   1191  CG1 ILE A 814      15.653  57.765  -4.047  1.00 16.99           C  
ANISOU 1191  CG1 ILE A 814     2795   2390   1270    208   -109    285       C  
ATOM   1192  CG2 ILE A 814      15.946  55.653  -5.452  1.00 14.97           C  
ANISOU 1192  CG2 ILE A 814     2507   2239    940    208    -84    293       C  
ATOM   1193  CD1 ILE A 814      14.233  58.163  -4.309  1.00 20.92           C  
ANISOU 1193  CD1 ILE A 814     3304   2884   1761    254   -125    285       C  
ATOM   1194  N   ARG A 815      18.968  56.663  -7.196  1.00 12.44           N  
ANISOU 1194  N   ARG A 815     2187   1912    628    136    -34    407       N  
ATOM   1195  CA  ARG A 815      19.755  55.838  -8.107  1.00 12.09           C  
ANISOU 1195  CA  ARG A 815     2125   1920    548    128     -6    426       C  
ATOM   1196  C   ARG A 815      21.174  55.616  -7.595  1.00 14.76           C  
ANISOU 1196  C   ARG A 815     2438   2262    910     91     12    426       C  
ATOM   1197  O   ARG A 815      21.680  54.501  -7.720  1.00 12.65           O  
ANISOU 1197  O   ARG A 815     2148   2038    620     93     31    411       O  
ATOM   1198  CB  ARG A 815      19.754  56.398  -9.548  1.00 11.50           C  
ANISOU 1198  CB  ARG A 815     2016   1824    529    133      9    442       C  
ATOM   1199  CG  ARG A 815      18.405  56.209 -10.233  1.00 15.65           C  
ANISOU 1199  CG  ARG A 815     2606   2408    930    175    -10    480       C  
ATOM   1200  CD  ARG A 815      18.495  56.324 -11.758  1.00 20.06           C  
ANISOU 1200  CD  ARG A 815     3174   3008   1441    183      5    531       C  
ATOM   1201  NE  ARG A 815      19.031  57.620 -12.189  1.00 35.78           N  
ANISOU 1201  NE  ARG A 815     5180   4963   3453    165     12    596       N  
ATOM   1202  CZ  ARG A 815      18.318  58.736 -12.330  1.00 54.12           C  
ANISOU 1202  CZ  ARG A 815     7529   7243   5793    182     -8    630       C  
ATOM   1203  NH1 ARG A 815      17.019  58.743 -12.058  1.00 41.12           N1+
ANISOU 1203  NH1 ARG A 815     5890   5589   4143    219    -37    603       N1+
ATOM   1204  NH2 ARG A 815      18.899  59.853 -12.742  1.00 42.34           N  
ANISOU 1204  NH2 ARG A 815     6052   5714   4323    161      2    692       N  
ATOM   1205  N   LYS A 816      21.805  56.669  -7.017  1.00 12.55           N  
ANISOU 1205  N   LYS A 816     2160   1934    674     58      6    443       N  
ATOM   1206  CA  LYS A 816      23.154  56.588  -6.469  1.00 12.73           C  
ANISOU 1206  CA  LYS A 816     2154   1962    723     18     18    446       C  
ATOM   1207  C   LYS A 816      23.160  55.614  -5.296  1.00 12.89           C  
ANISOU 1207  C   LYS A 816     2153   1998    746     23      8    391       C  
ATOM   1208  O   LYS A 816      24.073  54.801  -5.191  1.00 12.38           O  
ANISOU 1208  O   LYS A 816     2057   1971    676     14     25    388       O  
ATOM   1209  CB  LYS A 816      23.678  57.977  -6.046  1.00 15.32           C  
ANISOU 1209  CB  LYS A 816     2491   2231   1099    -23      7    469       C  
ATOM   1210  CG  LYS A 816      25.138  57.989  -5.603  1.00 23.79           C  
ANISOU 1210  CG  LYS A 816     3528   3314   2196    -72     19    478       C  
ATOM   1211  CD  LYS A 816      25.722  59.398  -5.622  1.00 38.28           C  
ANISOU 1211  CD  LYS A 816     5375   5095   4075   -119     15    515       C  
ATOM   1212  CE  LYS A 816      27.223  59.390  -5.451  1.00 47.94           C  
ANISOU 1212  CE  LYS A 816     6555   6341   5317   -171     30    535       C  
ATOM   1213  NZ  LYS A 816      27.780  60.772  -5.417  1.00 53.07           N1+
ANISOU 1213  NZ  LYS A 816     7216   6933   6014   -225     24    569       N1+
ATOM   1214  N   TYR A 817      22.125  55.688  -4.433  1.00  9.39           N  
ANISOU 1214  N   TYR A 817     1638   1458    471     41    -13    285       N  
ATOM   1215  CA  TYR A 817      21.973  54.800  -3.273  1.00  7.99           C  
ANISOU 1215  CA  TYR A 817     1371   1228    436     46    -16    194       C  
ATOM   1216  C   TYR A 817      21.947  53.328  -3.735  1.00  9.78           C  
ANISOU 1216  C   TYR A 817     1661   1573    480     72     -6    242       C  
ATOM   1217  O   TYR A 817      22.716  52.521  -3.220  1.00  7.66           O  
ANISOU 1217  O   TYR A 817     1252   1227    431     64      4    167       O  
ATOM   1218  CB  TYR A 817      20.718  55.194  -2.478  1.00  8.29           C  
ANISOU 1218  CB  TYR A 817     1454   1249    445     66    -36    179       C  
ATOM   1219  CG  TYR A 817      20.611  54.738  -1.030  1.00  7.91           C  
ANISOU 1219  CG  TYR A 817     1381   1185    439     63    -44    138       C  
ATOM   1220  CD1 TYR A 817      21.654  54.049  -0.407  1.00  9.11           C  
ANISOU 1220  CD1 TYR A 817     1573   1427    463     44    -51    171       C  
ATOM   1221  CD2 TYR A 817      19.481  55.024  -0.277  1.00  7.71           C  
ANISOU 1221  CD2 TYR A 817     1368   1130    433     83    -55    110       C  
ATOM   1222  CE1 TYR A 817      21.576  53.679   0.940  1.00  7.74           C  
ANISOU 1222  CE1 TYR A 817     1317   1187    436     40    -50    109       C  
ATOM   1223  CE2 TYR A 817      19.385  54.650   1.065  1.00  7.91           C  
ANISOU 1223  CE2 TYR A 817     1396   1168    440     81    -66     89       C  
ATOM   1224  CZ  TYR A 817      20.426  53.959   1.665  1.00 11.15           C  
ANISOU 1224  CZ  TYR A 817     1927   1750    560     63    -97    143       C  
ATOM   1225  OH  TYR A 817      20.298  53.597   2.985  1.00 10.80           O  
ANISOU 1225  OH  TYR A 817     1875   1716    513     62   -110    108       O  
ATOM   1226  N   VAL A 818      21.158  53.019  -4.796  1.00  9.13           N  
ANISOU 1226  N   VAL A 818     1542   1463    464     99      3    218       N  
ATOM   1227  CA  VAL A 818      21.088  51.680  -5.391  1.00  9.66           C  
ANISOU 1227  CA  VAL A 818     1615   1585    473    121     17    220       C  
ATOM   1228  C   VAL A 818      22.446  51.287  -6.014  1.00 11.04           C  
ANISOU 1228  C   VAL A 818     1840   1856    499    108     45    286       C  
ATOM   1229  O   VAL A 818      22.926  50.164  -5.810  1.00 11.29           O  
ANISOU 1229  O   VAL A 818     1871   1929    490    116     60    280       O  
ATOM   1230  CB  VAL A 818      19.951  51.590  -6.459  1.00 14.07           C  
ANISOU 1230  CB  VAL A 818     2316   2265    764    148     13    289       C  
ATOM   1231  CG1 VAL A 818      19.937  50.210  -7.144  1.00 15.14           C  
ANISOU 1231  CG1 VAL A 818     2446   2445    863    164     32    270       C  
ATOM   1232  CG2 VAL A 818      18.597  51.887  -5.841  1.00 13.58           C  
ANISOU 1232  CG2 VAL A 818     2269   2182    710    165    -17    262       C  
ATOM   1233  N   LYS A 819      23.042  52.215  -6.798  1.00  9.41           N  
ANISOU 1233  N   LYS A 819     1542   1569    464     92     49    268       N  
ATOM   1234  CA  LYS A 819      24.285  51.964  -7.511  1.00  9.88           C  
ANISOU 1234  CA  LYS A 819     1602   1684    467     82     77    311       C  
ATOM   1235  C   LYS A 819      25.456  51.662  -6.575  1.00 13.27           C  
ANISOU 1235  C   LYS A 819     2109   2218    716     57     98    384       C  
ATOM   1236  O   LYS A 819      26.275  50.806  -6.899  1.00 13.79           O  
ANISOU 1236  O   LYS A 819     2149   2322    770     65    126    387       O  
ATOM   1237  CB  LYS A 819      24.621  53.171  -8.426  1.00 13.74           C  
ANISOU 1237  CB  LYS A 819     2215   2262    743     57    103    444       C  
ATOM   1238  CG  LYS A 819      25.858  52.980  -9.297  1.00 21.77           C  
ANISOU 1238  CG  LYS A 819     3206   3322   1745     45    142    482       C  
ATOM   1239  CD  LYS A 819      25.796  53.755 -10.613  1.00 35.87           C  
ANISOU 1239  CD  LYS A 819     5009   5117   3502     41    158    534       C  
ATOM   1240  CE  LYS A 819      26.738  54.942 -10.757  1.00 44.47           C  
ANISOU 1240  CE  LYS A 819     6087   6188   4623     -3    168    591       C  
ATOM   1241  NZ  LYS A 819      28.183  54.602 -10.590  1.00 37.56           N1+
ANISOU 1241  NZ  LYS A 819     5163   5346   3761    -29    197    603       N1+
ATOM   1242  N   ASN A 820      25.528  52.361  -5.439  1.00  8.90           N  
ANISOU 1242  N   ASN A 820     1412   1511    459     36     54    277       N  
ATOM   1243  CA  ASN A 820      26.674  52.281  -4.544  1.00  8.93           C  
ANISOU 1243  CA  ASN A 820     1393   1536    463     10     53    287       C  
ATOM   1244  C   ASN A 820      26.612  51.263  -3.425  1.00 13.13           C  
ANISOU 1244  C   ASN A 820     2036   2184    769     21     59    336       C  
ATOM   1245  O   ASN A 820      27.657  50.975  -2.841  1.00 14.34           O  
ANISOU 1245  O   ASN A 820     2152   2358    939      6     62    341       O  
ATOM   1246  CB  ASN A 820      26.947  53.651  -3.915  1.00  9.95           C  
ANISOU 1246  CB  ASN A 820     1593   1680    506    -36     41    343       C  
ATOM   1247  CG  ASN A 820      27.592  54.674  -4.811  1.00 22.48           C  
ANISOU 1247  CG  ASN A 820     3238   3306   1998    -70     64    439       C  
ATOM   1248  ND2 ASN A 820      27.936  55.815  -4.238  1.00 17.95           N  
ANISOU 1248  ND2 ASN A 820     2667   2690   1462   -113     45    447       N  
ATOM   1249  OD1 ASN A 820      27.780  54.462  -6.002  1.00 16.12           O  
ANISOU 1249  OD1 ASN A 820     2430   2529   1165    -58     93    470       O  
ATOM   1250  N   THR A 821      25.431  50.761  -3.078  1.00 10.89           N  
ANISOU 1250  N   THR A 821     1762   1874    503     49     43    291       N  
ATOM   1251  CA  THR A 821      25.319  49.885  -1.897  1.00  9.86           C  
ANISOU 1251  CA  THR A 821     1564   1700    483     60     28    230       C  
ATOM   1252  C   THR A 821      24.925  48.425  -2.234  1.00 11.83           C  
ANISOU 1252  C   THR A 821     1887   2036    571     96     49    250       C  
ATOM   1253  O   THR A 821      24.274  47.727  -1.416  1.00 10.41           O  
ANISOU 1253  O   THR A 821     1663   1805    489    111     34    199       O  
ATOM   1254  CB  THR A 821      24.392  50.530  -0.852  1.00  8.41           C  
ANISOU 1254  CB  THR A 821     1332   1416    447     52      1    170       C  
ATOM   1255  CG2 THR A 821      24.789  51.959  -0.506  1.00  7.76           C  
ANISOU 1255  CG2 THR A 821     1231   1286    430     14    -12    164       C  
ATOM   1256  OG1 THR A 821      23.048  50.462  -1.311  1.00  6.56           O  
ANISOU 1256  OG1 THR A 821     1013   1060    420     76      4    104       O  
ATOM   1257  N   HIS A 822      25.367  47.947  -3.405  1.00  9.38           N  
ANISOU 1257  N   HIS A 822     1452   1640    472    113     64    208       N  
ATOM   1258  CA  HIS A 822      25.149  46.557  -3.760  1.00  9.54           C  
ANISOU 1258  CA  HIS A 822     1477   1677    471    146     80    194       C  
ATOM   1259  C   HIS A 822      26.413  45.794  -3.309  1.00 10.83           C  
ANISOU 1259  C   HIS A 822     1679   1937    498    150    109    238       C  
ATOM   1260  O   HIS A 822      27.474  45.995  -3.878  1.00 11.46           O  
ANISOU 1260  O   HIS A 822     1772   2077    507    143    139    283       O  
ATOM   1261  CB  HIS A 822      24.923  46.382  -5.271  1.00 10.40           C  
ANISOU 1261  CB  HIS A 822     1637   1835    479    161    107    216       C  
ATOM   1262  CG  HIS A 822      24.416  45.023  -5.603  1.00 13.40           C  
ANISOU 1262  CG  HIS A 822     2115   2302    674    188    138    220       C  
ATOM   1263  CD2 HIS A 822      24.914  43.808  -5.269  1.00 15.81           C  
ANISOU 1263  CD2 HIS A 822     2407   2613    986    208    155    205       C  
ATOM   1264  ND1 HIS A 822      23.247  44.851  -6.317  1.00 15.57           N  
ANISOU 1264  ND1 HIS A 822     2422   2575    919    198    132    199       N  
ATOM   1265  CE1 HIS A 822      23.087  43.547  -6.417  1.00 15.17           C  
ANISOU 1265  CE1 HIS A 822     2377   2527    859    219    146    169       C  
ATOM   1266  NE2 HIS A 822      24.062  42.880  -5.796  1.00 15.90           N  
ANISOU 1266  NE2 HIS A 822     2445   2621    974    228    161    172       N  
ATOM   1267  N   ALA A 823      26.285  44.941  -2.288  1.00  9.85           N  
ANISOU 1267  N   ALA A 823     1499   1760    485    164     90    198       N  
ATOM   1268  CA  ALA A 823      27.407  44.180  -1.726  1.00  9.09           C  
ANISOU 1268  CA  ALA A 823     1331   1653    468    177     92    194       C  
ATOM   1269  C   ALA A 823      28.036  43.211  -2.716  1.00 11.17           C  
ANISOU 1269  C   ALA A 823     1694   2042    506    206    155    247       C  
ATOM   1270  O   ALA A 823      27.322  42.545  -3.455  1.00  9.17           O  
ANISOU 1270  O   ALA A 823     1358   1667    458    232    132    181       O  
ATOM   1271  CB  ALA A 823      26.958  43.416  -0.498  1.00  8.78           C  
ANISOU 1271  CB  ALA A 823     1283   1590    465    188     75    172       C  
ATOM   1272  N   THR A 824      29.374  43.094  -2.666  1.00 11.89           N  
ANISOU 1272  N   THR A 824     1756   2178    585    209    177    279       N  
ATOM   1273  CA  THR A 824      30.170  42.164  -3.480  1.00 12.30           C  
ANISOU 1273  CA  THR A 824     1790   2255    630    245    220    285       C  
ATOM   1274  C   THR A 824      29.724  40.708  -3.222  1.00 14.53           C  
ANISOU 1274  C   THR A 824     2092   2517    913    286    229    257       C  
ATOM   1275  O   THR A 824      29.592  39.940  -4.170  1.00 13.58           O  
ANISOU 1275  O   THR A 824     1992   2396    774    314    260    238       O  
ATOM   1276  CB  THR A 824      31.679  42.431  -3.277  1.00 23.26           C  
ANISOU 1276  CB  THR A 824     3118   3683   2039    239    232    322       C  
ATOM   1277  CG2 THR A 824      32.588  41.386  -3.982  1.00 22.03           C  
ANISOU 1277  CG2 THR A 824     2936   3556   1879    285    279    328       C  
ATOM   1278  OG1 THR A 824      31.952  43.728  -3.815  1.00 19.18           O  
ANISOU 1278  OG1 THR A 824     2592   3178   1518    199    231    346       O  
ATOM   1279  N   THR A 825      29.398  40.360  -1.965  1.00 12.34           N  
ANISOU 1279  N   THR A 825     1815   2221    653    285    201    251       N  
ATOM   1280  CA  THR A 825      28.906  39.017  -1.642  1.00 11.71           C  
ANISOU 1280  CA  THR A 825     1757   2115    578    318    207    229       C  
ATOM   1281  C   THR A 825      27.495  38.737  -2.231  1.00 13.30           C  
ANISOU 1281  C   THR A 825     2012   2285    756    315    205    191       C  
ATOM   1282  O   THR A 825      27.031  37.592  -2.169  1.00 13.64           O  
ANISOU 1282  O   THR A 825     2079   2302    803    338    214    170       O  
ATOM   1283  CB  THR A 825      28.922  38.762  -0.130  1.00 15.49           C  
ANISOU 1283  CB  THR A 825     2221   2587   1077    315    178    240       C  
ATOM   1284  CG2 THR A 825      30.291  38.995   0.502  1.00 14.34           C  
ANISOU 1284  CG2 THR A 825     2018   2478    951    316    174    276       C  
ATOM   1285  OG1 THR A 825      27.901  39.550   0.498  1.00 13.43           O  
ANISOU 1285  OG1 THR A 825     1983   2311    810    280    142    227       O  
ATOM   1286  N   HIS A 826      26.785  39.786  -2.719  1.00  8.81           N  
ANISOU 1286  N   HIS A 826     1322   1574    452    291    137    145       N  
ATOM   1287  CA  HIS A 826      25.463  39.609  -3.317  1.00  8.94           C  
ANISOU 1287  CA  HIS A 826     1379   1566    451    287    133    119       C  
ATOM   1288  C   HIS A 826      25.520  39.788  -4.842  1.00 13.26           C  
ANISOU 1288  C   HIS A 826     2082   2278    677    289    210    146       C  
ATOM   1289  O   HIS A 826      24.520  40.176  -5.462  1.00 11.95           O  
ANISOU 1289  O   HIS A 826     1944   2108    489    277    198    130       O  
ATOM   1290  CB  HIS A 826      24.421  40.556  -2.679  1.00  8.63           C  
ANISOU 1290  CB  HIS A 826     1332   1496    451    256    101    108       C  
ATOM   1291  CG  HIS A 826      24.292  40.419  -1.180  1.00 10.34           C  
ANISOU 1291  CG  HIS A 826     1639   1803    486    247    108    135       C  
ATOM   1292  CD2 HIS A 826      24.568  39.362  -0.373  1.00 10.03           C  
ANISOU 1292  CD2 HIS A 826     1581   1745    483    265    109    133       C  
ATOM   1293  ND1 HIS A 826      23.893  41.489  -0.386  1.00 10.95           N  
ANISOU 1293  ND1 HIS A 826     1750   1915    496    220     86    148       N  
ATOM   1294  CE1 HIS A 826      23.905  41.037   0.862  1.00  9.88           C  
ANISOU 1294  CE1 HIS A 826     1551   1724    480    222     67    133       C  
ATOM   1295  NE2 HIS A 826      24.300  39.763   0.922  1.00  9.79           N  
ANISOU 1295  NE2 HIS A 826     1533   1706    481    248     83    135       N  
ATOM   1296  N   ASN A 827      26.676  39.467  -5.450  1.00 12.56           N  
ANISOU 1296  N   ASN A 827     1971   2213    587    310    245    160       N  
ATOM   1297  CA  ASN A 827      26.891  39.660  -6.887  1.00 13.52           C  
ANISOU 1297  CA  ASN A 827     2101   2362    674    317    274    159       C  
ATOM   1298  C   ASN A 827      26.315  38.557  -7.808  1.00 17.70           C  
ANISOU 1298  C   ASN A 827     2668   2883   1175    342    296    115       C  
ATOM   1299  O   ASN A 827      26.594  38.603  -9.014  1.00 18.22           O  
ANISOU 1299  O   ASN A 827     2739   2977   1205    352    324    111       O  
ATOM   1300  CB  ASN A 827      28.380  39.907  -7.197  1.00 17.82           C  
ANISOU 1300  CB  ASN A 827     2603   2943   1225    327    306    194       C  
ATOM   1301  CG  ASN A 827      29.294  38.709  -7.064  1.00 25.54           C  
ANISOU 1301  CG  ASN A 827     3559   3926   2220    368    338    188       C  
ATOM   1302  ND2 ASN A 827      30.475  38.808  -7.656  1.00 28.67           N  
ANISOU 1302  ND2 ASN A 827     3920   4362   2612    383    374    212       N  
ATOM   1303  OD1 ASN A 827      28.957  37.692  -6.469  1.00 20.77           O  
ANISOU 1303  OD1 ASN A 827     2970   3290   1633    389    334    166       O  
ATOM   1304  N   ALA A 828      25.489  37.609  -7.287  1.00 15.46           N  
ANISOU 1304  N   ALA A 828     2410   2563    903    348    283     81       N  
ATOM   1305  CA  ALA A 828      24.850  36.613  -8.185  1.00 14.71           C  
ANISOU 1305  CA  ALA A 828     2353   2455    780    363    300     34       C  
ATOM   1306  C   ALA A 828      23.798  37.310  -9.080  1.00 16.77           C  
ANISOU 1306  C   ALA A 828     2640   2734    998    340    281     20       C  
ATOM   1307  O   ALA A 828      23.379  36.736 -10.081  1.00 17.59           O  
ANISOU 1307  O   ALA A 828     2773   2845   1068    348    295    -17       O  
ATOM   1308  CB  ALA A 828      24.183  35.505  -7.385  1.00 15.75           C  
ANISOU 1308  CB  ALA A 828     2506   2541    939    368    288      6       C  
ATOM   1309  N   TYR A 829      23.374  38.531  -8.717  1.00 12.11           N  
ANISOU 1309  N   TYR A 829     2009   2117    476    312    235     48       N  
ATOM   1310  CA  TYR A 829      22.443  39.335  -9.524  1.00 11.47           C  
ANISOU 1310  CA  TYR A 829     1901   2007    451    294    198     45       C  
ATOM   1311  C   TYR A 829      22.865  40.797  -9.514  1.00 15.29           C  
ANISOU 1311  C   TYR A 829     2442   2590    776    278    221     94       C  
ATOM   1312  O   TYR A 829      23.587  41.227  -8.610  1.00 15.10           O  
ANISOU 1312  O   TYR A 829     2390   2557    788    271    217    123       O  
ATOM   1313  CB  TYR A 829      20.981  39.208  -9.000  1.00 10.85           C  
ANISOU 1313  CB  TYR A 829     1808   1870    446    277    153     22       C  
ATOM   1314  CG  TYR A 829      20.769  39.788  -7.604  1.00  9.98           C  
ANISOU 1314  CG  TYR A 829     1650   1707    436    262    122     37       C  
ATOM   1315  CD1 TYR A 829      20.495  41.141  -7.422  1.00 10.90           C  
ANISOU 1315  CD1 TYR A 829     1810   1884    447    246    118     61       C  
ATOM   1316  CD2 TYR A 829      20.861  38.982  -6.469  1.00  9.92           C  
ANISOU 1316  CD2 TYR A 829     1651   1686    434    266    123     31       C  
ATOM   1317  CE1 TYR A 829      20.313  41.681  -6.139  1.00 10.06           C  
ANISOU 1317  CE1 TYR A 829     1657   1725    441    234     91     67       C  
ATOM   1318  CE2 TYR A 829      20.692  39.511  -5.180  1.00 10.72           C  
ANISOU 1318  CE2 TYR A 829     1790   1830    453    252    118     46       C  
ATOM   1319  CZ  TYR A 829      20.434  40.863  -5.023  1.00 14.19           C  
ANISOU 1319  CZ  TYR A 829     2297   2353    741    236    115     71       C  
ATOM   1320  OH  TYR A 829      20.250  41.380  -3.766  1.00 13.59           O  
ANISOU 1320  OH  TYR A 829     2209   2264    691    224     91     81       O  
ATOM   1321  N   ASP A 830      22.372  41.580 -10.460  1.00 15.04           N  
ANISOU 1321  N   ASP A 830     2424   2582    707    269    213    105       N  
ATOM   1322  CA  ASP A 830      22.515  43.015 -10.367  1.00 15.34           C  
ANISOU 1322  CA  ASP A 830     2451   2624    753    250    198    151       C  
ATOM   1323  C   ASP A 830      21.109  43.604 -10.453  1.00 16.94           C  
ANISOU 1323  C   ASP A 830     2675   2819    941    240    161    144       C  
ATOM   1324  O   ASP A 830      20.155  42.914 -10.837  1.00 17.65           O  
ANISOU 1324  O   ASP A 830     2786   2915   1007    246    151    107       O  
ATOM   1325  CB  ASP A 830      23.564  43.634 -11.310  1.00 19.77           C  
ANISOU 1325  CB  ASP A 830     2998   3221   1294    250    229    190       C  
ATOM   1326  CG  ASP A 830      23.321  43.382 -12.768  1.00 33.16           C  
ANISOU 1326  CG  ASP A 830     4716   4955   2930    263    248    180       C  
ATOM   1327  OD1 ASP A 830      22.203  43.675 -13.239  1.00 34.90           O  
ANISOU 1327  OD1 ASP A 830     4960   5181   3121    259    223    171       O  
ATOM   1328  OD2 ASP A 830      24.256  42.915 -13.447  1.00 40.74           O1-
ANISOU 1328  OD2 ASP A 830     5666   5945   3870    278    289    182       O1-
ATOM   1329  N   LEU A 831      20.977  44.851 -10.068  1.00 12.26           N  
ANISOU 1329  N   LEU A 831     2032   2169    456    226    130    166       N  
ATOM   1330  CA  LEU A 831      19.691  45.522  -9.983  1.00 10.85           C  
ANISOU 1330  CA  LEU A 831     1788   1900    433    222     86    142       C  
ATOM   1331  C   LEU A 831      19.557  46.636 -10.989  1.00 15.49           C  
ANISOU 1331  C   LEU A 831     2512   2630    743    219    100    215       C  
ATOM   1332  O   LEU A 831      20.477  47.434 -11.156  1.00 17.27           O  
ANISOU 1332  O   LEU A 831     2728   2856    979    208    115    257       O  
ATOM   1333  CB  LEU A 831      19.521  46.107  -8.579  1.00  9.81           C  
ANISOU 1333  CB  LEU A 831     1605   1692    429    210     62    131       C  
ATOM   1334  CG  LEU A 831      19.388  45.110  -7.454  1.00 11.76           C  
ANISOU 1334  CG  LEU A 831     1965   2039    464    210     70    134       C  
ATOM   1335  CD1 LEU A 831      19.532  45.816  -6.086  1.00 10.15           C  
ANISOU 1335  CD1 LEU A 831     1671   1732    453    198     48    122       C  
ATOM   1336  CD2 LEU A 831      18.075  44.322  -7.570  1.00 13.39           C  
ANISOU 1336  CD2 LEU A 831     2233   2294    559    217     60    106       C  
ATOM   1337  N   GLU A 832      18.393  46.700 -11.626  1.00 13.09           N  
ANISOU 1337  N   GLU A 832     2202   2319    451    228     77    198       N  
ATOM   1338  CA  GLU A 832      18.010  47.755 -12.554  1.00 13.06           C  
ANISOU 1338  CA  GLU A 832     2194   2318    449    231     67    231       C  
ATOM   1339  C   GLU A 832      16.764  48.424 -11.951  1.00 14.16           C  
ANISOU 1339  C   GLU A 832     2378   2471    532    235     29    243       C  
ATOM   1340  O   GLU A 832      15.783  47.735 -11.660  1.00 14.11           O  
ANISOU 1340  O   GLU A 832     2372   2470    521    241     11    202       O  
ATOM   1341  CB  GLU A 832      17.710  47.176 -13.950  1.00 15.04           C  
ANISOU 1341  CB  GLU A 832     2498   2658    556    242     79    234       C  
ATOM   1342  CG  GLU A 832      17.388  48.228 -14.999  1.00 28.71           C  
ANISOU 1342  CG  GLU A 832     4241   4416   2250    248     69    282       C  
ATOM   1343  CD  GLU A 832      16.869  47.696 -16.324  1.00 52.11           C  
ANISOU 1343  CD  GLU A 832     7220   7439   5141    259     70    268       C  
ATOM   1344  OE1 GLU A 832      16.175  48.463 -17.032  1.00 52.95           O  
ANISOU 1344  OE1 GLU A 832     7336   7568   5216    268     48    301       O  
ATOM   1345  OE2 GLU A 832      17.148  46.520 -16.656  1.00 42.51           O1-
ANISOU 1345  OE2 GLU A 832     6007   6246   3900    261     91    223       O1-
ATOM   1346  N   VAL A 833      16.827  49.737 -11.689  1.00 11.53           N  
ANISOU 1346  N   VAL A 833     1934   2004    441    231     21    236       N  
ATOM   1347  CA  VAL A 833      15.663  50.451 -11.136  1.00 11.17           C  
ANISOU 1347  CA  VAL A 833     1885   1927    433    241     -7    229       C  
ATOM   1348  C   VAL A 833      14.676  50.682 -12.296  1.00 14.01           C  
ANISOU 1348  C   VAL A 833     2376   2436    510    262    -35    299       C  
ATOM   1349  O   VAL A 833      15.037  51.324 -13.285  1.00 15.03           O  
ANISOU 1349  O   VAL A 833     2516   2581    613    265    -26    345       O  
ATOM   1350  CB  VAL A 833      16.000  51.786 -10.419  1.00 15.08           C  
ANISOU 1350  CB  VAL A 833     2504   2483    744    235    -24    317       C  
ATOM   1351  CG1 VAL A 833      14.726  52.452  -9.896  1.00 15.07           C  
ANISOU 1351  CG1 VAL A 833     2508   2458    759    254    -57    310       C  
ATOM   1352  CG2 VAL A 833      16.985  51.571  -9.271  1.00 15.22           C  
ANISOU 1352  CG2 VAL A 833     2508   2472    804    213    -12    301       C  
ATOM   1353  N   ILE A 834      13.473  50.105 -12.202  1.00 11.42           N  
ANISOU 1353  N   ILE A 834     1913   2003    422    271    -39    209       N  
ATOM   1354  CA  ILE A 834      12.457  50.267 -13.248  1.00 12.86           C  
ANISOU 1354  CA  ILE A 834     2163   2288    435    290    -68    245       C  
ATOM   1355  C   ILE A 834      11.670  51.570 -13.008  1.00 15.95           C  
ANISOU 1355  C   ILE A 834     2623   2719    716    313   -108    309       C  
ATOM   1356  O   ILE A 834      11.611  52.440 -13.886  1.00 14.63           O  
ANISOU 1356  O   ILE A 834     2468   2564    527    327   -114    360       O  
ATOM   1357  CB  ILE A 834      11.516  49.031 -13.402  1.00 15.99           C  
ANISOU 1357  CB  ILE A 834     2618   2789    667    290    -95    218       C  
ATOM   1358  CG1 ILE A 834      12.295  47.742 -13.702  1.00 17.35           C  
ANISOU 1358  CG1 ILE A 834     2796   2979    819    273    -66    181       C  
ATOM   1359  CG2 ILE A 834      10.418  49.290 -14.469  1.00 16.29           C  
ANISOU 1359  CG2 ILE A 834     2657   2879    655    308   -125    231       C  
ATOM   1360  CD1 ILE A 834      13.288  47.819 -14.943  1.00 21.41           C  
ANISOU 1360  CD1 ILE A 834     3324   3524   1288    273    -38    209       C  
ATOM   1361  N   ASP A 835      11.051  51.676 -11.833  1.00 14.59           N  
ANISOU 1361  N   ASP A 835     2441   2516    587    318   -124    283       N  
ATOM   1362  CA  ASP A 835      10.264  52.841 -11.434  1.00 13.71           C  
ANISOU 1362  CA  ASP A 835     2330   2376    505    344   -147    307       C  
ATOM   1363  C   ASP A 835      10.584  53.227 -10.017  1.00 15.26           C  
ANISOU 1363  C   ASP A 835     2525   2514    760    336   -142    291       C  
ATOM   1364  O   ASP A 835      10.885  52.361  -9.181  1.00 11.91           O  
ANISOU 1364  O   ASP A 835     2029   2027    470    314   -113    220       O  
ATOM   1365  CB  ASP A 835       8.765  52.538 -11.508  1.00 15.51           C  
ANISOU 1365  CB  ASP A 835     2539   2642    713    366   -178    284       C  
ATOM   1366  CG  ASP A 835       8.249  52.185 -12.890  1.00 27.11           C  
ANISOU 1366  CG  ASP A 835     4006   4176   2118    374   -191    296       C  
ATOM   1367  OD1 ASP A 835       8.384  53.035 -13.821  1.00 26.47           O  
ANISOU 1367  OD1 ASP A 835     3939   4103   2014    390   -195    350       O  
ATOM   1368  OD2 ASP A 835       7.637  51.100 -13.031  1.00 27.18           O1-
ANISOU 1368  OD2 ASP A 835     4000   4228   2099    363   -201    252       O1-
ATOM   1369  N   ILE A 836      10.467  54.530  -9.745  1.00 12.49           N  
ANISOU 1369  N   ILE A 836     2159   2093    493    352   -141    306       N  
ATOM   1370  CA  ILE A 836      10.628  55.106  -8.403  1.00 11.48           C  
ANISOU 1370  CA  ILE A 836     2002   1879    481    346   -129    268       C  
ATOM   1371  C   ILE A 836       9.313  55.809  -8.075  1.00 13.26           C  
ANISOU 1371  C   ILE A 836     2282   2148    609    390   -175    303       C  
ATOM   1372  O   ILE A 836       8.876  56.697  -8.826  1.00 14.48           O  
ANISOU 1372  O   ILE A 836     2448   2297    758    419   -188    346       O  
ATOM   1373  CB  ILE A 836      11.829  56.089  -8.304  1.00 14.58           C  
ANISOU 1373  CB  ILE A 836     2475   2271    795    331   -136    341       C  
ATOM   1374  CG1 ILE A 836      13.167  55.433  -8.721  1.00 15.45           C  
ANISOU 1374  CG1 ILE A 836     2582   2399    889    295   -109    349       C  
ATOM   1375  CG2 ILE A 836      11.912  56.693  -6.894  1.00 13.60           C  
ANISOU 1375  CG2 ILE A 836     2355   2090    723    327   -139    314       C  
ATOM   1376  CD1 ILE A 836      14.362  56.434  -8.961  1.00 23.11           C  
ANISOU 1376  CD1 ILE A 836     3568   3328   1884    271    -93    397       C  
ATOM   1377  N   PHE A 837       8.678  55.402  -6.993  1.00  9.74           N  
ANISOU 1377  N   PHE A 837     1682   1573    446    383   -119    175       N  
ATOM   1378  CA  PHE A 837       7.437  56.021  -6.553  1.00  9.16           C  
ANISOU 1378  CA  PHE A 837     1575   1467    438    419   -117    148       C  
ATOM   1379  C   PHE A 837       7.630  56.750  -5.242  1.00 10.60           C  
ANISOU 1379  C   PHE A 837     1866   1686    476    432   -162    187       C  
ATOM   1380  O   PHE A 837       8.275  56.223  -4.330  1.00  8.89           O  
ANISOU 1380  O   PHE A 837     1564   1377    436    396   -112    114       O  
ATOM   1381  CB  PHE A 837       6.310  54.980  -6.379  1.00  9.93           C  
ANISOU 1381  CB  PHE A 837     1672   1651    450    431   -144    142       C  
ATOM   1382  CG  PHE A 837       6.021  54.106  -7.572  1.00 11.14           C  
ANISOU 1382  CG  PHE A 837     1857   1911    464    427   -176    175       C  
ATOM   1383  CD1 PHE A 837       5.177  54.542  -8.587  1.00 13.04           C  
ANISOU 1383  CD1 PHE A 837     2174   2270    511    466   -242    250       C  
ATOM   1384  CD2 PHE A 837       6.609  52.851  -7.696  1.00 12.40           C  
ANISOU 1384  CD2 PHE A 837     2073   2156    482    395   -194    182       C  
ATOM   1385  CE1 PHE A 837       4.914  53.724  -9.688  1.00 13.17           C  
ANISOU 1385  CE1 PHE A 837     2174   2343    485    455   -248    248       C  
ATOM   1386  CE2 PHE A 837       6.343  52.034  -8.799  1.00 15.36           C  
ANISOU 1386  CE2 PHE A 837     2464   2610    761    388   -212    191       C  
ATOM   1387  CZ  PHE A 837       5.501  52.477  -9.787  1.00 13.40           C  
ANISOU 1387  CZ  PHE A 837     2210   2399    483    415   -236    219       C  
ATOM   1388  N   LYS A 838       7.029  57.936  -5.126  1.00  9.71           N  
ANISOU 1388  N   LYS A 838     1729   1503    458    464   -149    172       N  
ATOM   1389  CA  LYS A 838       7.007  58.680  -3.862  1.00 10.83           C  
ANISOU 1389  CA  LYS A 838     1962   1665    489    485   -192    200       C  
ATOM   1390  C   LYS A 838       5.662  58.275  -3.246  1.00 13.56           C  
ANISOU 1390  C   LYS A 838     2294   2068    790    521   -212    177       C  
ATOM   1391  O   LYS A 838       4.620  58.344  -3.921  1.00 13.12           O  
ANISOU 1391  O   LYS A 838     2220   2048    717    558   -227    195       O  
ATOM   1392  CB  LYS A 838       7.067  60.190  -4.118  1.00 14.58           C  
ANISOU 1392  CB  LYS A 838     2488   2089    962    516   -208    251       C  
ATOM   1393  CG  LYS A 838       7.311  61.014  -2.866  1.00 29.04           C  
ANISOU 1393  CG  LYS A 838     4341   3853   2839    517   -203    217       C  
ATOM   1394  CD  LYS A 838       7.351  62.509  -3.180  1.00 41.06           C  
ANISOU 1394  CD  LYS A 838     5900   5298   4402    544   -207    254       C  
ATOM   1395  CE  LYS A 838       7.842  63.345  -2.019  1.00 52.75           C  
ANISOU 1395  CE  LYS A 838     7410   6703   5929    532   -201    218       C  
ATOM   1396  NZ  LYS A 838       9.330  63.394  -1.954  1.00 62.20           N1+
ANISOU 1396  NZ  LYS A 838     8626   7869   7139    469   -191    226       N1+
ATOM   1397  N   ILE A 839       5.693  57.783  -2.007  1.00 10.54           N  
ANISOU 1397  N   ILE A 839     1879   1666    461    503   -189    116       N  
ATOM   1398  CA  ILE A 839       4.496  57.307  -1.332  1.00  9.84           C  
ANISOU 1398  CA  ILE A 839     1719   1580    441    524   -171     66       C  
ATOM   1399  C   ILE A 839       4.194  58.083  -0.070  1.00 16.03           C  
ANISOU 1399  C   ILE A 839     2569   2388   1133    554   -200     58       C  
ATOM   1400  O   ILE A 839       5.106  58.510   0.666  1.00 15.03           O  
ANISOU 1400  O   ILE A 839     2469   2212   1028    532   -191     41       O  
ATOM   1401  CB  ILE A 839       4.530  55.776  -1.068  1.00 11.78           C  
ANISOU 1401  CB  ILE A 839     1997   1944    535    490   -198     66       C  
ATOM   1402  CG1 ILE A 839       5.818  55.371  -0.285  1.00 12.02           C  
ANISOU 1402  CG1 ILE A 839     2044   1949    575    445   -182     47       C  
ATOM   1403  CG2 ILE A 839       4.376  54.981  -2.396  1.00 12.36           C  
ANISOU 1403  CG2 ILE A 839     2058   2067    574    479   -207     91       C  
ATOM   1404  CD1 ILE A 839       5.853  53.896   0.274  1.00 16.32           C  
ANISOU 1404  CD1 ILE A 839     2565   2539   1098    412   -173     19       C  
ATOM   1405  N   GLU A 840       2.901  58.204   0.211  1.00 13.27           N  
ANISOU 1405  N   GLU A 840     2192   2067    783    598   -204     43       N  
ATOM   1406  CA  GLU A 840       2.434  58.854   1.421  1.00 13.81           C  
ANISOU 1406  CA  GLU A 840     2262   2111    874    629   -196      4       C  
ATOM   1407  C   GLU A 840       1.232  58.080   1.940  1.00 14.48           C  
ANISOU 1407  C   GLU A 840     2297   2266    938    645   -193    -23       C  
ATOM   1408  O   GLU A 840       0.134  58.171   1.392  1.00 13.57           O  
ANISOU 1408  O   GLU A 840     2151   2187    816    685   -203     -8       O  
ATOM   1409  CB  GLU A 840       2.109  60.333   1.171  1.00 16.34           C  
ANISOU 1409  CB  GLU A 840     2609   2372   1229    683   -202     22       C  
ATOM   1410  CG  GLU A 840       2.116  61.136   2.461  1.00 31.24           C  
ANISOU 1410  CG  GLU A 840     4516   4209   3145    703   -190    -24       C  
ATOM   1411  CD  GLU A 840       1.402  62.471   2.428  1.00 65.48           C  
ANISOU 1411  CD  GLU A 840     8869   8495   7517    771   -192    -19       C  
ATOM   1412  OE1 GLU A 840       1.638  63.257   1.481  1.00 57.80           O  
ANISOU 1412  OE1 GLU A 840     7923   7474   6564    787   -203     28       O  
ATOM   1413  OE2 GLU A 840       0.642  62.752   3.384  1.00 69.37           O1-
ANISOU 1413  OE2 GLU A 840     9349   8992   8016    810   -182    -62       O1-
ATOM   1414  N   ARG A 841       1.468  57.275   2.975  1.00 10.10           N  
ANISOU 1414  N   ARG A 841     1702   1703    431    611   -166    -61       N  
ATOM   1415  CA  ARG A 841       0.417  56.509   3.630  1.00  9.71           C  
ANISOU 1415  CA  ARG A 841     1581   1691    417    619   -149    -85       C  
ATOM   1416  C   ARG A 841      -0.430  57.495   4.458  1.00 15.28           C  
ANISOU 1416  C   ARG A 841     2336   2443   1028    677   -162   -113       C  
ATOM   1417  O   ARG A 841       0.131  58.304   5.218  1.00 14.42           O  
ANISOU 1417  O   ARG A 841     2262   2278    938    684   -153   -137       O  
ATOM   1418  CB  ARG A 841       1.040  55.469   4.567  1.00  8.21           C  
ANISOU 1418  CB  ARG A 841     1294   1424    402    569   -110    -95       C  
ATOM   1419  CG  ARG A 841       1.606  54.235   3.887  1.00 14.00           C  
ANISOU 1419  CG  ARG A 841     2172   2336    810    516   -159    -92       C  
ATOM   1420  CD  ARG A 841       1.911  53.147   4.908  1.00 16.79           C  
ANISOU 1420  CD  ARG A 841     2514   2715   1149    476   -143   -115       C  
ATOM   1421  NE  ARG A 841       0.680  52.676   5.543  1.00 12.79           N  
ANISOU 1421  NE  ARG A 841     1965   2264    630    489   -135   -134       N  
ATOM   1422  CZ  ARG A 841       0.298  52.973   6.781  1.00 17.53           C  
ANISOU 1422  CZ  ARG A 841     2557   2874   1229    506   -120   -164       C  
ATOM   1423  NH1 ARG A 841      -0.859  52.545   7.241  1.00 14.04           N1+
ANISOU 1423  NH1 ARG A 841     2071   2487    775    518   -110   -175       N1+
ATOM   1424  NH2 ARG A 841       1.107  53.654   7.590  1.00 14.64           N  
ANISOU 1424  NH2 ARG A 841     2225   2465    873    508   -113   -183       N  
ATOM   1425  N   GLU A 842      -1.770  57.424   4.317  1.00 15.04           N  
ANISOU 1425  N   GLU A 842     2259   2465    990    717   -164   -112       N  
ATOM   1426  CA  GLU A 842      -2.722  58.273   5.063  1.00 17.17           C  
ANISOU 1426  CA  GLU A 842     2514   2736   1276    780   -153   -138       C  
ATOM   1427  C   GLU A 842      -2.482  58.114   6.573  1.00 17.49           C  
ANISOU 1427  C   GLU A 842     2560   2776   1308    765   -128   -188       C  
ATOM   1428  O   GLU A 842      -2.360  56.984   7.052  1.00 14.23           O  
ANISOU 1428  O   GLU A 842     2128   2410    871    718   -119   -198       O  
ATOM   1429  CB  GLU A 842      -4.159  57.870   4.692  1.00 19.68           C  
ANISOU 1429  CB  GLU A 842     2767   3131   1579    812   -159   -127       C  
ATOM   1430  CG  GLU A 842      -5.266  58.647   5.388  1.00 35.45           C  
ANISOU 1430  CG  GLU A 842     4737   5142   3590    883   -145   -151       C  
ATOM   1431  CD  GLU A 842      -6.645  58.109   5.057  1.00 63.81           C  
ANISOU 1431  CD  GLU A 842     8255   8824   7167    906   -150   -139       C  
ATOM   1432  OE1 GLU A 842      -7.206  58.505   4.010  1.00 63.35           O  
ANISOU 1432  OE1 GLU A 842     8179   8777   7115    943   -173   -103       O  
ATOM   1433  OE2 GLU A 842      -7.146  57.249   5.817  1.00 57.00           O1-
ANISOU 1433  OE2 GLU A 842     7351   8024   6283    882   -133   -163       O1-
ATOM   1434  N   GLY A 843      -2.327  59.248   7.277  1.00 15.79           N  
ANISOU 1434  N   GLY A 843     2379   2505   1116    802   -118   -218       N  
ATOM   1435  CA  GLY A 843      -2.093  59.312   8.714  1.00 15.60           C  
ANISOU 1435  CA  GLY A 843     2366   2477   1082    795    -96   -270       C  
ATOM   1436  C   GLY A 843      -0.682  59.043   9.200  1.00 17.55           C  
ANISOU 1436  C   GLY A 843     2654   2690   1323    733    -97   -283       C  
ATOM   1437  O   GLY A 843      -0.382  59.292  10.374  1.00 15.24           O  
ANISOU 1437  O   GLY A 843     2380   2388   1023    729    -83   -327       O  
ATOM   1438  N   GLU A 844       0.210  58.543   8.321  1.00 13.70           N  
ANISOU 1438  N   GLU A 844     2181   2188    837    685   -113   -245       N  
ATOM   1439  CA  GLU A 844       1.571  58.205   8.759  1.00 13.06           C  
ANISOU 1439  CA  GLU A 844     2131   2082    749    627   -114   -252       C  
ATOM   1440  C   GLU A 844       2.398  59.422   9.186  1.00 16.28           C  
ANISOU 1440  C   GLU A 844     2591   2412   1184    630   -117   -277       C  
ATOM   1441  O   GLU A 844       3.102  59.348  10.199  1.00 13.18           O  
ANISOU 1441  O   GLU A 844     2215   2014    780    600   -112   -310       O  
ATOM   1442  CB  GLU A 844       2.303  57.365   7.694  1.00 12.65           C  
ANISOU 1442  CB  GLU A 844     2078   2037    691    580   -127   -207       C  
ATOM   1443  CG  GLU A 844       3.297  56.420   8.336  1.00 17.66           C  
ANISOU 1443  CG  GLU A 844     2716   2688   1306    522   -122   -215       C  
ATOM   1444  CD  GLU A 844       4.033  55.546   7.338  1.00 21.78           C  
ANISOU 1444  CD  GLU A 844     3236   3216   1822    481   -131   -176       C  
ATOM   1445  OE1 GLU A 844       4.782  56.106   6.507  1.00 18.72           O  
ANISOU 1445  OE1 GLU A 844     2877   2784   1454    473   -141   -151       O  
ATOM   1446  OE2 GLU A 844       3.870  54.305   7.396  1.00 17.70           O1-
ANISOU 1446  OE2 GLU A 844     2693   2749   1283    455   -125   -170       O1-
ATOM   1447  N   CYS A 845       2.267  60.545   8.460  1.00 18.32           N  
ANISOU 1447  N   CYS A 845     2874   2609   1476    667   -126   -261       N  
ATOM   1448  CA  CYS A 845       2.936  61.807   8.804  1.00 22.02           C  
ANISOU 1448  CA  CYS A 845     3395   2993   1978    672   -129   -284       C  
ATOM   1449  C   CYS A 845       2.551  62.234  10.247  1.00 22.64           C  
ANISOU 1449  C   CYS A 845     3481   3073   2049    697   -112   -351       C  
ATOM   1450  O   CYS A 845       3.432  62.548  11.054  1.00 20.60           O  
ANISOU 1450  O   CYS A 845     3254   2782   1791    664   -113   -387       O  
ATOM   1451  CB  CYS A 845       2.599  62.894   7.785  1.00 26.07           C  
ANISOU 1451  CB  CYS A 845     3930   3445   2530    718   -138   -251       C  
ATOM   1452  SG  CYS A 845       3.239  64.533   8.212  1.00 32.65           S  
ANISOU 1452  SG  CYS A 845     4831   4162   3413    730   -139   -281       S  
ATOM   1453  N   GLN A 846       1.247  62.161  10.569  1.00 18.10           N  
ANISOU 1453  N   GLN A 846     2870   2545   1461    751    -98   -368       N  
ATOM   1454  CA  GLN A 846       0.689  62.489  11.883  1.00 17.96           C  
ANISOU 1454  CA  GLN A 846     2851   2544   1430    784    -77   -431       C  
ATOM   1455  C   GLN A 846       1.229  61.577  12.973  1.00 18.65           C  
ANISOU 1455  C   GLN A 846     2928   2684   1473    731    -69   -460       C  
ATOM   1456  O   GLN A 846       1.598  62.068  14.038  1.00 15.47           O  
ANISOU 1456  O   GLN A 846     2554   2263   1062    727    -62   -513       O  
ATOM   1457  CB  GLN A 846      -0.846  62.447  11.861  1.00 20.38           C  
ANISOU 1457  CB  GLN A 846     3109   2904   1729    851    -61   -433       C  
ATOM   1458  CG  GLN A 846      -1.548  63.562  11.049  1.00 37.71           C  
ANISOU 1458  CG  GLN A 846     5314   5046   3968    923    -66   -414       C  
ATOM   1459  CD  GLN A 846      -0.975  64.960  11.183  1.00 60.20           C  
ANISOU 1459  CD  GLN A 846     8229   7786   6859    943    -69   -440       C  
ATOM   1460  NE2 GLN A 846      -0.308  65.427  10.128  1.00 53.85           N  
ANISOU 1460  NE2 GLN A 846     7458   6916   6088    927    -90   -393       N  
ATOM   1461  OE1 GLN A 846      -1.121  65.627  12.218  1.00 55.13           O  
ANISOU 1461  OE1 GLN A 846     7609   7118   6219    972    -53   -502       O  
ATOM   1462  N   ARG A 847       1.301  60.271  12.683  1.00 14.65           N  
ANISOU 1462  N   ARG A 847     2385   2242    940    691    -71   -424       N  
ATOM   1463  CA  ARG A 847       1.813  59.243  13.600  1.00 14.50           C  
ANISOU 1463  CA  ARG A 847     2353   2276    879    640    -64   -437       C  
ATOM   1464  C   ARG A 847       3.327  59.435  13.905  1.00 15.49           C  
ANISOU 1464  C   ARG A 847     2520   2356   1008    586    -80   -446       C  
ATOM   1465  O   ARG A 847       3.778  59.237  15.038  1.00 12.97           O  
ANISOU 1465  O   ARG A 847     2208   2060    661    562    -75   -481       O  
ATOM   1466  CB  ARG A 847       1.546  57.853  12.987  1.00 14.73           C  
ANISOU 1466  CB  ARG A 847     2338   2369    891    612    -65   -389       C  
ATOM   1467  CG  ARG A 847       1.868  56.693  13.929  1.00 19.26           C  
ANISOU 1467  CG  ARG A 847     2893   3002   1423    568    -55   -395       C  
ATOM   1468  CD  ARG A 847       1.645  55.355  13.265  1.00 18.71           C  
ANISOU 1468  CD  ARG A 847     2787   2979   1343    538    -56   -349       C  
ATOM   1469  NE  ARG A 847       2.679  55.049  12.273  1.00 19.32           N  
ANISOU 1469  NE  ARG A 847     2883   3020   1437    500    -75   -312       N  
ATOM   1470  CZ  ARG A 847       2.778  53.892  11.628  1.00 22.44           C  
ANISOU 1470  CZ  ARG A 847     3257   3442   1825    468    -78   -276       C  
ATOM   1471  NH1 ARG A 847       1.911  52.916  11.864  1.00 20.01           N1+
ANISOU 1471  NH1 ARG A 847     2911   3196   1497    464    -65   -269       N1+
ATOM   1472  NH2 ARG A 847       3.750  53.699  10.746  1.00 15.85           N  
ANISOU 1472  NH2 ARG A 847     2442   2575   1005    439    -93   -246       N  
ATOM   1473  N   TYR A 848       4.089  59.838  12.878  1.00 11.46           N  
ANISOU 1473  N   TYR A 848     2036   1787    533    568    -98   -413       N  
ATOM   1474  CA  TYR A 848       5.518  60.061  12.969  1.00 11.10           C  
ANISOU 1474  CA  TYR A 848     2012   1689    517    515   -115   -403       C  
ATOM   1475  C   TYR A 848       5.928  61.353  13.709  1.00 15.06           C  
ANISOU 1475  C   TYR A 848     2571   2135   1017    521   -118   -467       C  
ATOM   1476  O   TYR A 848       7.086  61.457  14.123  1.00 13.23           O  
ANISOU 1476  O   TYR A 848     2361   1882    784    472   -131   -479       O  
ATOM   1477  CB  TYR A 848       6.099  60.024  11.537  1.00 10.40           C  
ANISOU 1477  CB  TYR A 848     1915   1553    485    495   -129   -333       C  
ATOM   1478  CG  TYR A 848       7.602  60.044  11.472  1.00 10.41           C  
ANISOU 1478  CG  TYR A 848     1945   1528    484    437   -142   -327       C  
ATOM   1479  CD1 TYR A 848       8.355  58.945  11.896  1.00 10.90           C  
ANISOU 1479  CD1 TYR A 848     2000   1649    493    390   -144   -330       C  
ATOM   1480  CD2 TYR A 848       8.278  61.112  10.887  1.00 11.00           C  
ANISOU 1480  CD2 TYR A 848     2077   1540    562    427   -154   -333       C  
ATOM   1481  CE1 TYR A 848       9.744  58.942  11.804  1.00 10.32           C  
ANISOU 1481  CE1 TYR A 848     1907   1526    488    340   -153   -293       C  
ATOM   1482  CE2 TYR A 848       9.666  61.110  10.771  1.00 11.84           C  
ANISOU 1482  CE2 TYR A 848     2196   1624    678    369   -167   -318       C  
ATOM   1483  CZ  TYR A 848      10.395  60.034  11.250  1.00 14.69           C  
ANISOU 1483  CZ  TYR A 848     2534   2040   1009    327   -169   -314       C  
ATOM   1484  OH  TYR A 848      11.757  60.031  11.157  1.00 18.84           O  
ANISOU 1484  OH  TYR A 848     3065   2549   1543    273   -181   -299       O  
ATOM   1485  N   LYS A 849       4.983  62.319  13.888  1.00 13.70           N  
ANISOU 1485  N   LYS A 849     2413   1931    862    582   -107   -499       N  
ATOM   1486  CA  LYS A 849       5.204  63.634  14.529  1.00 13.74           C  
ANISOU 1486  CA  LYS A 849     2466   1864    890    596   -108   -556       C  
ATOM   1487  C   LYS A 849       6.082  63.606  15.808  1.00 14.92           C  
ANISOU 1487  C   LYS A 849     2634   2025   1009    550   -113   -610       C  
ATOM   1488  O   LYS A 849       7.029  64.388  15.856  1.00 12.39           O  
ANISOU 1488  O   LYS A 849     2354   1637    715    516   -130   -628       O  
ATOM   1489  CB  LYS A 849       3.889  64.374  14.806  1.00 17.06           C  
ANISOU 1489  CB  LYS A 849     2888   2275   1320    676    -88   -592       C  
ATOM   1490  CG  LYS A 849       3.688  65.575  13.891  1.00 36.55           C  
ANISOU 1490  CG  LYS A 849     5391   4650   3848    717    -94   -574       C  
ATOM   1491  CD  LYS A 849       2.540  66.460  14.370  1.00 53.74           C  
ANISOU 1491  CD  LYS A 849     7577   6806   6038    798    -74   -622       C  
ATOM   1492  CE  LYS A 849       2.956  67.891  14.652  1.00 67.25           C  
ANISOU 1492  CE  LYS A 849     9354   8406   7793    811    -78   -668       C  
ATOM   1493  NZ  LYS A 849       1.823  68.709  15.161  1.00 74.72           N1+
ANISOU 1493  NZ  LYS A 849    10308   9332   8751    897    -55   -719       N1+
ATOM   1494  N   PRO A 850       5.878  62.699  16.798  1.00 12.70           N  
ANISOU 1494  N   PRO A 850     2320   1828    676    540   -103   -629       N  
ATOM   1495  CA  PRO A 850       6.775  62.700  17.983  1.00 13.18           C  
ANISOU 1495  CA  PRO A 850     2401   1906    701    495   -112   -679       C  
ATOM   1496  C   PRO A 850       8.255  62.394  17.678  1.00 15.24           C  
ANISOU 1496  C   PRO A 850     2669   2151    971    422   -138   -647       C  
ATOM   1497  O   PRO A 850       9.128  62.757  18.467  1.00 13.25           O  
ANISOU 1497  O   PRO A 850     2440   1888    707    383   -153   -688       O  
ATOM   1498  CB  PRO A 850       6.161  61.620  18.882  1.00 14.26           C  
ANISOU 1498  CB  PRO A 850     2496   2145    776    502    -93   -686       C  
ATOM   1499  CG  PRO A 850       4.729  61.530  18.462  1.00 17.62           C  
ANISOU 1499  CG  PRO A 850     2893   2593   1208    566    -69   -673       C  
ATOM   1500  CD  PRO A 850       4.803  61.699  16.964  1.00 12.80           C  
ANISOU 1500  CD  PRO A 850     2285   1929    650    569    -81   -615       C  
ATOM   1501  N   PHE A 851       8.540  61.771  16.515  1.00 12.39           N  
ANISOU 1501  N   PHE A 851     2287   1790    630    405   -144   -578       N  
ATOM   1502  CA  PHE A 851       9.880  61.371  16.097  1.00 12.13           C  
ANISOU 1502  CA  PHE A 851     2253   1751    606    343   -165   -540       C  
ATOM   1503  C   PHE A 851      10.488  62.198  14.950  1.00 16.54           C  
ANISOU 1503  C   PHE A 851     2838   2226   1220    328   -177   -508       C  
ATOM   1504  O   PHE A 851      11.648  61.964  14.593  1.00 14.90           O  
ANISOU 1504  O   PHE A 851     2627   2012   1022    275   -192   -478       O  
ATOM   1505  CB  PHE A 851       9.869  59.870  15.710  1.00 13.14           C  
ANISOU 1505  CB  PHE A 851     2336   1951    707    330   -159   -485       C  
ATOM   1506  CG  PHE A 851       9.342  58.966  16.800  1.00 14.64           C  
ANISOU 1506  CG  PHE A 851     2498   2223    843    338   -146   -504       C  
ATOM   1507  CD1 PHE A 851      10.145  58.611  17.883  1.00 17.18           C  
ANISOU 1507  CD1 PHE A 851     2817   2583   1128    300   -156   -526       C  
ATOM   1508  CD2 PHE A 851       8.027  58.510  16.771  1.00 16.73           C  
ANISOU 1508  CD2 PHE A 851     2737   2528   1093    382   -123   -499       C  
ATOM   1509  CE1 PHE A 851       9.644  57.796  18.903  1.00 18.02           C  
ANISOU 1509  CE1 PHE A 851     2899   2766   1181    308   -142   -538       C  
ATOM   1510  CE2 PHE A 851       7.524  57.708  17.800  1.00 19.44           C  
ANISOU 1510  CE2 PHE A 851     3054   2946   1385    387   -108   -514       C  
ATOM   1511  CZ  PHE A 851       8.341  57.338  18.845  1.00 17.49           C  
ANISOU 1511  CZ  PHE A 851     2808   2736   1101    350   -117   -531       C  
ATOM   1512  N   LYS A 852       9.718  63.161  14.388  1.00 13.66           N  
ANISOU 1512  N   LYS A 852     2497   1800    892    375   -170   -512       N  
ATOM   1513  CA  LYS A 852      10.107  63.952  13.209  1.00 14.21           C  
ANISOU 1513  CA  LYS A 852     2593   1792   1016    369   -179   -473       C  
ATOM   1514  C   LYS A 852      11.381  64.811  13.376  1.00 18.12           C  
ANISOU 1514  C   LYS A 852     3125   2220   1541    312   -197   -489       C  
ATOM   1515  O   LYS A 852      12.037  65.119  12.367  1.00 17.63           O  
ANISOU 1515  O   LYS A 852     3072   2112   1514    286   -205   -440       O  
ATOM   1516  CB  LYS A 852       8.930  64.802  12.692  1.00 17.32           C  
ANISOU 1516  CB  LYS A 852     3005   2137   1440    439   -167   -473       C  
ATOM   1517  CG  LYS A 852       8.547  66.028  13.484  1.00 31.36           C  
ANISOU 1517  CG  LYS A 852     4824   3852   3238    471   -163   -540       C  
ATOM   1518  CD  LYS A 852       7.516  66.837  12.699  1.00 39.89           C  
ANISOU 1518  CD  LYS A 852     5920   4878   4357    541   -154   -521       C  
ATOM   1519  CE  LYS A 852       7.088  68.091  13.420  1.00 47.73           C  
ANISOU 1519  CE  LYS A 852     6958   5800   5377    582   -147   -588       C  
ATOM   1520  NZ  LYS A 852       6.130  68.881  12.602  1.00 58.88           N1+
ANISOU 1520  NZ  LYS A 852     8384   7156   6831    655   -138   -561       N1+
ATOM   1521  N   GLN A 853      11.734  65.174  14.615  1.00 14.09           N  
ANISOU 1521  N   GLN A 853     2633   1708   1014    291   -205   -556       N  
ATOM   1522  CA  GLN A 853      12.928  65.971  14.883  1.00 14.76           C  
ANISOU 1522  CA  GLN A 853     2748   1734   1125    231   -226   -579       C  
ATOM   1523  C   GLN A 853      13.974  65.191  15.681  1.00 17.85           C  
ANISOU 1523  C   GLN A 853     3113   2193   1476    170   -242   -590       C  
ATOM   1524  O   GLN A 853      14.969  65.773  16.126  1.00 17.32           O  
ANISOU 1524  O   GLN A 853     3066   2094   1421    115   -263   -619       O  
ATOM   1525  CB  GLN A 853      12.550  67.295  15.576  1.00 17.50           C  
ANISOU 1525  CB  GLN A 853     3148   2005   1496    253   -226   -653       C  
ATOM   1526  CG  GLN A 853      11.809  68.266  14.637  1.00 29.04           C  
ANISOU 1526  CG  GLN A 853     4643   3378   3014    305   -214   -631       C  
ATOM   1527  CD  GLN A 853      10.720  69.056  15.332  1.00 55.70           C  
ANISOU 1527  CD  GLN A 853     8050   6720   6394    371   -199   -698       C  
ATOM   1528  NE2 GLN A 853      10.354  70.184  14.741  1.00 49.71           N  
ANISOU 1528  NE2 GLN A 853     7333   5861   5692    406   -195   -693       N  
ATOM   1529  OE1 GLN A 853      10.164  68.652  16.369  1.00 50.27           O  
ANISOU 1529  OE1 GLN A 853     7347   6094   5657    396   -189   -751       O  
ATOM   1530  N   LEU A 854      13.760  63.868  15.849  1.00 14.15           N  
ANISOU 1530  N   LEU A 854     2600   1817    960    178   -234   -564       N  
ATOM   1531  CA  LEU A 854      14.687  63.002  16.591  1.00 14.29           C  
ANISOU 1531  CA  LEU A 854     2588   1905    937    129   -249   -565       C  
ATOM   1532  C   LEU A 854      16.042  62.972  15.888  1.00 17.83           C  
ANISOU 1532  C   LEU A 854     3026   2335   1414     69   -266   -519       C  
ATOM   1533  O   LEU A 854      16.097  63.069  14.663  1.00 15.86           O  
ANISOU 1533  O   LEU A 854     2776   2048   1201     73   -259   -466       O  
ATOM   1534  CB  LEU A 854      14.128  61.578  16.732  1.00 13.51           C  
ANISOU 1534  CB  LEU A 854     2445   1897    791    154   -234   -536       C  
ATOM   1535  CG  LEU A 854      14.624  60.736  17.934  1.00 18.17           C  
ANISOU 1535  CG  LEU A 854     3010   2568   1325    127   -243   -554       C  
ATOM   1536  CD1 LEU A 854      14.099  61.290  19.257  1.00 20.22           C  
ANISOU 1536  CD1 LEU A 854     3292   2840   1550    143   -243   -632       C  
ATOM   1537  CD2 LEU A 854      14.169  59.289  17.802  1.00 20.43           C  
ANISOU 1537  CD2 LEU A 854     3256   2929   1579    146   -227   -508       C  
ATOM   1538  N   HIS A 855      17.136  62.889  16.661  1.00 15.95           N  
ANISOU 1538  N   HIS A 855     2778   2124   1158     13   -289   -540       N  
ATOM   1539  CA  HIS A 855      18.456  62.817  16.054  1.00 15.08           C  
ANISOU 1539  CA  HIS A 855     2650   2007   1074    -44   -304   -495       C  
ATOM   1540  C   HIS A 855      18.610  61.446  15.391  1.00 16.38           C  
ANISOU 1540  C   HIS A 855     2768   2235   1220    -35   -292   -427       C  
ATOM   1541  O   HIS A 855      17.839  60.528  15.678  1.00 14.27           O  
ANISOU 1541  O   HIS A 855     2483   2023    915      3   -278   -423       O  
ATOM   1542  CB  HIS A 855      19.576  63.091  17.072  1.00 16.13           C  
ANISOU 1542  CB  HIS A 855     2780   2159   1192   -107   -335   -536       C  
ATOM   1543  CG  HIS A 855      19.733  62.016  18.114  1.00 18.95           C  
ANISOU 1543  CG  HIS A 855     3101   2614   1485   -108   -343   -545       C  
ATOM   1544  CD2 HIS A 855      20.679  61.056  18.230  1.00 19.65           C  
ANISOU 1544  CD2 HIS A 855     3143   2770   1551   -139   -355   -506       C  
ATOM   1545  ND1 HIS A 855      18.821  61.870  19.143  1.00 20.65           N  
ANISOU 1545  ND1 HIS A 855     3327   2866   1654    -71   -336   -596       N  
ATOM   1546  CE1 HIS A 855      19.247  60.837  19.859  1.00 19.34           C  
ANISOU 1546  CE1 HIS A 855     3124   2787   1438    -84   -345   -583       C  
ATOM   1547  NE2 HIS A 855      20.363  60.320  19.351  1.00 19.17           N  
ANISOU 1547  NE2 HIS A 855     3068   2785   1431   -122   -358   -530       N  
ATOM   1548  N   ASN A 856      19.550  61.338  14.449  1.00 12.96           N  
ANISOU 1548  N   ASN A 856     2318   1790    816    -69   -295   -373       N  
ATOM   1549  CA  ASN A 856      19.864  60.102  13.761  1.00 12.00           C  
ANISOU 1549  CA  ASN A 856     2156   1723    683    -64   -283   -312       C  
ATOM   1550  C   ASN A 856      18.662  59.531  12.965  1.00 15.70           C  
ANISOU 1550  C   ASN A 856     2624   2195   1145     -6   -256   -284       C  
ATOM   1551  O   ASN A 856      18.307  58.359  13.092  1.00 17.35           O  
ANISOU 1551  O   ASN A 856     2807   2462   1322     16   -246   -268       O  
ATOM   1552  CB  ASN A 856      20.474  59.079  14.754  1.00 16.07           C  
ANISOU 1552  CB  ASN A 856     2633   2319   1153    -82   -295   -316       C  
ATOM   1553  CG  ASN A 856      21.245  57.961  14.124  1.00 50.18           C  
ANISOU 1553  CG  ASN A 856     6911   6685   5470    -91   -288   -255       C  
ATOM   1554  ND2 ASN A 856      21.344  56.855  14.847  1.00 37.39           N  
ANISOU 1554  ND2 ASN A 856     5261   5134   3810    -83   -290   -250       N  
ATOM   1555  OD1 ASN A 856      21.751  58.067  13.000  1.00 52.85           O  
ANISOU 1555  OD1 ASN A 856     7243   6997   5840   -104   -280   -212       O  
ATOM   1556  N   ARG A 857      18.027  60.377  12.161  1.00 11.44           N  
ANISOU 1556  N   ARG A 857     2115   1592    639     17   -247   -279       N  
ATOM   1557  CA  ARG A 857      16.976  59.935  11.239  1.00  9.95           C  
ANISOU 1557  CA  ARG A 857     1909   1395    475     69   -221   -238       C  
ATOM   1558  C   ARG A 857      17.706  59.532   9.962  1.00 12.63           C  
ANISOU 1558  C   ARG A 857     2246   1749    804     49   -220   -184       C  
ATOM   1559  O   ARG A 857      18.531  60.291   9.449  1.00 13.23           O  
ANISOU 1559  O   ARG A 857     2333   1781    913     14   -226   -165       O  
ATOM   1560  CB  ARG A 857      15.941  61.030  10.967  1.00 10.43           C  
ANISOU 1560  CB  ARG A 857     2023   1406    535    107   -222   -267       C  
ATOM   1561  CG  ARG A 857      15.010  61.232  12.171  1.00 12.14           C  
ANISOU 1561  CG  ARG A 857     2251   1634    728    139   -221   -330       C  
ATOM   1562  CD  ARG A 857      14.157  62.473  12.059  1.00 15.27           C  
ANISOU 1562  CD  ARG A 857     2686   1960   1155    177   -218   -357       C  
ATOM   1563  NE  ARG A 857      14.947  63.701  12.178  1.00 26.95           N  
ANISOU 1563  NE  ARG A 857     4203   3364   2673    140   -232   -378       N  
ATOM   1564  CZ  ARG A 857      15.089  64.606  11.211  1.00 38.40           C  
ANISOU 1564  CZ  ARG A 857     5681   4739   4172    138   -232   -347       C  
ATOM   1565  NH1 ARG A 857      14.499  64.432  10.035  1.00 18.51           N1+
ANISOU 1565  NH1 ARG A 857     3154   2216   1662    174   -220   -293       N1+
ATOM   1566  NH2 ARG A 857      15.817  65.693  11.415  1.00 32.41           N  
ANISOU 1566  NH2 ARG A 857     4956   3910   3450     99   -245   -368       N  
ATOM   1567  N   ARG A 858      17.447  58.322   9.494  1.00  9.20           N  
ANISOU 1567  N   ARG A 858     1734   1315    447     71   -186   -132       N  
ATOM   1568  CA  ARG A 858      18.152  57.771   8.329  1.00  8.67           C  
ANISOU 1568  CA  ARG A 858     1623   1234    436     56   -166    -78       C  
ATOM   1569  C   ARG A 858      17.205  57.231   7.287  1.00 11.66           C  
ANISOU 1569  C   ARG A 858     2076   1701    655     94   -180    -70       C  
ATOM   1570  O   ARG A 858      16.137  56.725   7.632  1.00 11.53           O  
ANISOU 1570  O   ARG A 858     2055   1709    616    128   -175    -90       O  
ATOM   1571  CB  ARG A 858      19.099  56.657   8.806  1.00 11.70           C  
ANISOU 1571  CB  ARG A 858     2045   1752    647     29   -198    -88       C  
ATOM   1572  CG  ARG A 858      20.556  56.940   8.507  1.00 30.73           C  
ANISOU 1572  CG  ARG A 858     4441   4157   3079    -19   -204    -62       C  
ATOM   1573  CD  ARG A 858      21.456  55.900   9.134  1.00 39.35           C  
ANISOU 1573  CD  ARG A 858     5495   5308   4150    -37   -208    -55       C  
ATOM   1574  NE  ARG A 858      22.101  56.385  10.357  1.00 46.19           N  
ANISOU 1574  NE  ARG A 858     6357   6181   5014    -72   -232    -89       N  
ATOM   1575  CZ  ARG A 858      23.114  55.771  10.962  1.00 54.24           C  
ANISOU 1575  CZ  ARG A 858     7341   7248   6021    -97   -243    -81       C  
ATOM   1576  NH1 ARG A 858      23.619  54.652  10.458  1.00 38.36           N1+
ANISOU 1576  NH1 ARG A 858     5296   5277   4001    -87   -229    -40       N1+
ATOM   1577  NH2 ARG A 858      23.644  56.283  12.064  1.00 41.28           N  
ANISOU 1577  NH2 ARG A 858     5696   5616   4374   -130   -269   -116       N  
ATOM   1578  N   LEU A 859      17.608  57.326   6.003  1.00  9.17           N  
ANISOU 1578  N   LEU A 859     1706   1315    461     88   -151    -22       N  
ATOM   1579  CA  LEU A 859      16.822  56.791   4.904  1.00  9.13           C  
ANISOU 1579  CA  LEU A 859     1691   1319    461    121   -137      0       C  
ATOM   1580  C   LEU A 859      17.341  55.384   4.653  1.00 10.77           C  
ANISOU 1580  C   LEU A 859     1930   1645    518    113   -146     21       C  
ATOM   1581  O   LEU A 859      18.474  55.203   4.195  1.00 11.90           O  
ANISOU 1581  O   LEU A 859     2060   1795    668     86   -140     50       O  
ATOM   1582  CB  LEU A 859      16.911  57.672   3.643  1.00  9.46           C  
ANISOU 1582  CB  LEU A 859     1781   1350    464    122   -143     38       C  
ATOM   1583  CG  LEU A 859      15.851  57.380   2.583  1.00 13.33           C  
ANISOU 1583  CG  LEU A 859     2307   1888    870    163   -147     65       C  
ATOM   1584  CD1 LEU A 859      14.439  57.779   3.070  1.00 14.09           C  
ANISOU 1584  CD1 LEU A 859     2415   1972    966    206   -155     34       C  
ATOM   1585  CD2 LEU A 859      16.195  58.088   1.274  1.00 13.33           C  
ANISOU 1585  CD2 LEU A 859     2322   1859    883    159   -141    116       C  
ATOM   1586  N   LEU A 860      16.521  54.384   4.981  1.00  7.44           N  
ANISOU 1586  N   LEU A 860     1314   1074    439    136    -86     -3       N  
ATOM   1587  CA  LEU A 860      16.939  52.983   4.926  1.00  5.55           C  
ANISOU 1587  CA  LEU A 860      933    760    416    130    -46     -4       C  
ATOM   1588  C   LEU A 860      16.046  52.105   4.060  1.00  7.48           C  
ANISOU 1588  C   LEU A 860     1269   1126    448    156    -66      7       C  
ATOM   1589  O   LEU A 860      14.901  52.431   3.820  1.00  7.73           O  
ANISOU 1589  O   LEU A 860     1327   1168    444    182    -73      3       O  
ATOM   1590  CB  LEU A 860      16.999  52.424   6.359  1.00  5.37           C  
ANISOU 1590  CB  LEU A 860      881    746    414    126    -45    -12       C  
ATOM   1591  CG  LEU A 860      17.994  53.116   7.334  1.00  8.02           C  
ANISOU 1591  CG  LEU A 860     1372   1232    445     95   -101    -20       C  
ATOM   1592  CD1 LEU A 860      17.728  52.671   8.771  1.00  5.55           C  
ANISOU 1592  CD1 LEU A 860      903    796    410    100    -58    -25       C  
ATOM   1593  CD2 LEU A 860      19.457  52.859   6.927  1.00  8.45           C  
ANISOU 1593  CD2 LEU A 860     1433   1323    452     65   -106      2       C  
ATOM   1594  N   TRP A 861      16.586  50.967   3.641  1.00  4.80           N  
ANISOU 1594  N   TRP A 861      757    656    411    149    -21     -2       N  
ATOM   1595  CA  TRP A 861      15.936  49.990   2.790  1.00  4.50           C  
ANISOU 1595  CA  TRP A 861      680    605    424    165    -11     -4       C  
ATOM   1596  C   TRP A 861      15.177  48.962   3.590  1.00  6.48           C  
ANISOU 1596  C   TRP A 861     1032    992    438    176    -35      3       C  
ATOM   1597  O   TRP A 861      15.627  48.554   4.658  1.00  4.68           O  
ANISOU 1597  O   TRP A 861      684    662    430    165    -14     -6       O  
ATOM   1598  CB  TRP A 861      16.963  49.241   1.974  1.00  4.27           C  
ANISOU 1598  CB  TRP A 861      624    576    421    155     -3      0       C  
ATOM   1599  CG  TRP A 861      17.817  50.074   1.089  1.00  5.83           C  
ANISOU 1599  CG  TRP A 861      930    864    421    144    -18     27       C  
ATOM   1600  CD1 TRP A 861      19.126  50.401   1.274  1.00  7.77           C  
ANISOU 1600  CD1 TRP A 861     1281   1222    449    121    -36     65       C  
ATOM   1601  CD2 TRP A 861      17.431  50.630  -0.166  1.00  6.15           C  
ANISOU 1601  CD2 TRP A 861     1001    915    421    153    -19     38       C  
ATOM   1602  CE2 TRP A 861      18.561  51.299  -0.696  1.00  9.04           C  
ANISOU 1602  CE2 TRP A 861     1535   1438    461    136    -42    108       C  
ATOM   1603  CE3 TRP A 861      16.226  50.653  -0.889  1.00  6.62           C  
ANISOU 1603  CE3 TRP A 861     1093   1000    422    177    -25     43       C  
ATOM   1604  NE1 TRP A 861      19.578  51.153   0.208  1.00  8.21           N  
ANISOU 1604  NE1 TRP A 861     1372   1296    450    114    -36     92       N  
ATOM   1605  CZ2 TRP A 861      18.524  51.966  -1.925  1.00  8.73           C  
ANISOU 1605  CZ2 TRP A 861     1490   1375    452    139    -34    123       C  
ATOM   1606  CZ3 TRP A 861      16.199  51.303  -2.119  1.00  7.99           C  
ANISOU 1606  CZ3 TRP A 861     1354   1244    436    183    -36     80       C  
ATOM   1607  CH2 TRP A 861      17.324  51.989  -2.596  1.00  8.35           C  
ANISOU 1607  CH2 TRP A 861     1428   1305    439    164    -33    110       C  
ATOM   1608  N   HIS A 862      14.058  48.515   3.044  1.00  3.73           N  
ANISOU 1608  N   HIS A 862      518    500    398    111     -5     -5       N  
ATOM   1609  CA  HIS A 862      13.273  47.407   3.557  1.00  4.08           C  
ANISOU 1609  CA  HIS A 862      565    568    418    149     -7     -8       C  
ATOM   1610  C   HIS A 862      12.760  46.623   2.355  1.00  5.43           C  
ANISOU 1610  C   HIS A 862      810    827    427    200    -19     -6       C  
ATOM   1611  O   HIS A 862      11.932  47.141   1.585  1.00  5.14           O  
ANISOU 1611  O   HIS A 862      756    771    428    213    -17     -9       O  
ATOM   1612  CB  HIS A 862      12.110  47.836   4.478  1.00  4.18           C  
ANISOU 1612  CB  HIS A 862      578    589    422    162    -11    -11       C  
ATOM   1613  CG  HIS A 862      11.322  46.668   4.972  1.00  7.02           C  
ANISOU 1613  CG  HIS A 862     1080   1136    451    207    -40    -21       C  
ATOM   1614  CD2 HIS A 862      10.287  46.004   4.399  1.00  8.43           C  
ANISOU 1614  CD2 HIS A 862     1323   1406    473    210    -52    -27       C  
ATOM   1615  ND1 HIS A 862      11.646  46.041   6.170  1.00  8.67           N  
ANISOU 1615  ND1 HIS A 862     1370   1448    476    196    -53    -26       N  
ATOM   1616  CE1 HIS A 862      10.781  45.040   6.299  1.00  8.53           C  
ANISOU 1616  CE1 HIS A 862     1330   1437    474    193    -47    -29       C  
ATOM   1617  NE2 HIS A 862       9.944  44.977   5.265  1.00  8.72           N  
ANISOU 1617  NE2 HIS A 862     1361   1473    477    199    -49    -32       N  
ATOM   1618  N   GLY A 863      13.254  45.383   2.223  1.00  4.23           N  
ANISOU 1618  N   GLY A 863      576    600    431    157     -5     -5       N  
ATOM   1619  CA  GLY A 863      12.827  44.461   1.173  1.00  5.75           C  
ANISOU 1619  CA  GLY A 863      855    892    439    192    -15     -4       C  
ATOM   1620  C   GLY A 863      11.762  43.514   1.695  1.00  9.12           C  
ANISOU 1620  C   GLY A 863     1463   1521    482    187    -38    -12       C  
ATOM   1621  O   GLY A 863      11.757  43.134   2.875  1.00  8.96           O  
ANISOU 1621  O   GLY A 863     1427   1494    484    181    -36    -13       O  
ATOM   1622  N   SER A 864      10.844  43.124   0.811  1.00  6.57           N  
ANISOU 1622  N   SER A 864      992   1062    442    186    -24    -15       N  
ATOM   1623  CA  SER A 864       9.787  42.179   1.165  1.00  5.81           C  
ANISOU 1623  CA  SER A 864      841    936    429    175    -20    -18       C  
ATOM   1624  C   SER A 864       9.246  41.541  -0.104  1.00  9.36           C  
ANISOU 1624  C   SER A 864     1492   1593    472    167    -45    -41       C  
ATOM   1625  O   SER A 864       9.370  42.136  -1.188  1.00  7.81           O  
ANISOU 1625  O   SER A 864     1210   1310    448    177    -37    -31       O  
ATOM   1626  CB  SER A 864       8.654  42.899   1.906  1.00  7.38           C  
ANISOU 1626  CB  SER A 864     1114   1243    449    182    -36    -29       C  
ATOM   1627  OG  SER A 864       7.869  41.983   2.643  1.00  9.85           O  
ANISOU 1627  OG  SER A 864     1553   1710    480    166    -53    -48       O  
ATOM   1628  N   ARG A 865       8.598  40.371   0.038  1.00  8.78           N  
ANISOU 1628  N   ARG A 865     1377   1487    471    147    -38    -48       N  
ATOM   1629  CA  ARG A 865       7.954  39.710  -1.105  1.00  8.89           C  
ANISOU 1629  CA  ARG A 865     1399   1518    460    134    -42    -62       C  
ATOM   1630  C   ARG A 865       6.863  40.623  -1.698  1.00  8.68           C  
ANISOU 1630  C   ARG A 865     1344   1514    438    144    -55    -64       C  
ATOM   1631  O   ARG A 865       6.173  41.330  -0.953  1.00  6.50           O  
ANISOU 1631  O   ARG A 865      927   1129    412    155    -39    -44       O  
ATOM   1632  CB  ARG A 865       7.352  38.371  -0.663  1.00 12.32           C  
ANISOU 1632  CB  ARG A 865     2029   2145    505    104    -58   -111       C  
ATOM   1633  CG  ARG A 865       8.398  37.307  -0.344  1.00 19.24           C  
ANISOU 1633  CG  ARG A 865     2928   2985   1400     98    -34   -107       C  
ATOM   1634  CD  ARG A 865       7.731  36.035   0.124  1.00 30.60           C  
ANISOU 1634  CD  ARG A 865     4365   4410   2853     68    -27   -119       C  
ATOM   1635  NE  ARG A 865       8.707  34.987   0.394  1.00 35.02           N  
ANISOU 1635  NE  ARG A 865     4946   4927   3432     67     -4   -113       N  
ATOM   1636  CZ  ARG A 865       9.042  34.038  -0.470  1.00 46.09           C  
ANISOU 1636  CZ  ARG A 865     6373   6304   4837     60      8   -134       C  
ATOM   1637  NH1 ARG A 865       8.501  34.012  -1.687  1.00 32.66           N1+
ANISOU 1637  NH1 ARG A 865     4678   4619   3113     50     -3   -164       N1+
ATOM   1638  NH2 ARG A 865       9.931  33.117  -0.136  1.00 37.79           N  
ANISOU 1638  NH2 ARG A 865     5339   5211   3807     67     30   -125       N  
ATOM   1639  N   THR A 866       6.722  40.621  -3.052  1.00  7.59           N  
ANISOU 1639  N   THR A 866     1142   1320    422    145    -49    -58       N  
ATOM   1640  CA  THR A 866       5.731  41.441  -3.729  1.00  7.69           C  
ANISOU 1640  CA  THR A 866     1137   1366    419    158    -60    -59       C  
ATOM   1641  C   THR A 866       4.328  41.261  -3.100  1.00 11.70           C  
ANISOU 1641  C   THR A 866     1840   2131    476    144   -123   -106       C  
ATOM   1642  O   THR A 866       3.623  42.241  -2.910  1.00 14.36           O  
ANISOU 1642  O   THR A 866     2215   2549    693    166   -153   -105       O  
ATOM   1643  CB  THR A 866       5.758  41.147  -5.250  1.00 14.87           C  
ANISOU 1643  CB  THR A 866     2348   2586    717    150   -131   -114       C  
ATOM   1644  CG2 THR A 866       4.758  41.979  -6.002  1.00 18.85           C  
ANISOU 1644  CG2 THR A 866     2833   3133   1195    165   -160   -107       C  
ATOM   1645  OG1 THR A 866       7.066  41.459  -5.760  1.00 17.23           O  
ANISOU 1645  OG1 THR A 866     2672   2865   1010    164   -114    -97       O  
ATOM   1646  N   THR A 867       3.992  40.021  -2.707  1.00 10.70           N  
ANISOU 1646  N   THR A 867     1655   1946    464    112   -102   -113       N  
ATOM   1647  CA  THR A 867       2.721  39.607  -2.089  1.00 11.49           C  
ANISOU 1647  CA  THR A 867     1768   2118    482     91   -119   -133       C  
ATOM   1648  C   THR A 867       2.426  40.272  -0.718  1.00 15.64           C  
ANISOU 1648  C   THR A 867     2339   2713    891    106   -131   -132       C  
ATOM   1649  O   THR A 867       1.295  40.165  -0.233  1.00 18.65           O  
ANISOU 1649  O   THR A 867     2686   3126   1276     96   -137   -138       O  
ATOM   1650  CB  THR A 867       2.627  38.069  -1.992  1.00 17.09           C  
ANISOU 1650  CB  THR A 867     2551   2877   1066     45   -125   -170       C  
ATOM   1651  CG2 THR A 867       2.417  37.417  -3.330  1.00 19.21           C  
ANISOU 1651  CG2 THR A 867     2832   3156   1311     23   -137   -197       C  
ATOM   1652  OG1 THR A 867       3.814  37.547  -1.381  1.00 18.42           O  
ANISOU 1652  OG1 THR A 867     2748   2997   1254     46    -99   -161       O  
ATOM   1653  N   ASN A 868       3.426  40.950  -0.103  1.00 10.14           N  
ANISOU 1653  N   ASN A 868     1533   1860    460    132    -90    -92       N  
ATOM   1654  CA  ASN A 868       3.283  41.658   1.167  1.00  9.24           C  
ANISOU 1654  CA  ASN A 868     1362   1704    443    151    -76    -78       C  
ATOM   1655  C   ASN A 868       2.972  43.147   1.012  1.00 10.66           C  
ANISOU 1655  C   ASN A 868     1607   1969    474    189   -104    -84       C  
ATOM   1656  O   ASN A 868       2.600  43.809   1.999  1.00  9.76           O  
ANISOU 1656  O   ASN A 868     1429   1812    468    208    -89    -77       O  
ATOM   1657  CB  ASN A 868       4.547  41.514   1.991  1.00 10.04           C  
ANISOU 1657  CB  ASN A 868     1532   1815    469    150    -72    -76       C  
ATOM   1658  CG  ASN A 868       4.841  40.105   2.415  1.00 28.86           C  
ANISOU 1658  CG  ASN A 868     4047   4306   2613    117    -77    -96       C  
ATOM   1659  ND2 ASN A 868       6.097  39.807   2.656  1.00 18.42           N  
ANISOU 1659  ND2 ASN A 868     2748   2952   1300    119    -64    -85       N  
ATOM   1660  OD1 ASN A 868       3.958  39.258   2.481  1.00 23.41           O  
ANISOU 1660  OD1 ASN A 868     3341   3631   1924     91    -77   -106       O  
ATOM   1661  N   PHE A 869       3.154  43.693  -0.201  1.00  9.56           N  
ANISOU 1661  N   PHE A 869     1414   1763    454    204    -97    -70       N  
ATOM   1662  CA  PHE A 869       3.019  45.129  -0.384  1.00  9.98           C  
ANISOU 1662  CA  PHE A 869     1494   1842    455    243   -113    -63       C  
ATOM   1663  C   PHE A 869       1.627  45.712  -0.229  1.00 14.25           C  
ANISOU 1663  C   PHE A 869     2134   2560    721    265   -169    -78       C  
ATOM   1664  O   PHE A 869       1.566  46.844   0.257  1.00 12.80           O  
ANISOU 1664  O   PHE A 869     1951   2364    549    299   -170    -71       O  
ATOM   1665  CB  PHE A 869       3.666  45.593  -1.675  1.00 10.76           C  
ANISOU 1665  CB  PHE A 869     1657   1972    461    252   -132    -53       C  
ATOM   1666  CG  PHE A 869       5.135  45.772  -1.358  1.00 11.79           C  
ANISOU 1666  CG  PHE A 869     1877   2120    483    249   -135    -45       C  
ATOM   1667  CD1 PHE A 869       6.007  44.679  -1.366  1.00 11.50           C  
ANISOU 1667  CD1 PHE A 869     1833   2047    489    221   -115    -50       C  
ATOM   1668  CD2 PHE A 869       5.630  47.012  -0.957  1.00 15.17           C  
ANISOU 1668  CD2 PHE A 869     2353   2557    855    272   -146    -31       C  
ATOM   1669  CE1 PHE A 869       7.355  44.838  -1.038  1.00 12.33           C  
ANISOU 1669  CE1 PHE A 869     2012   2174    498    219   -113    -41       C  
ATOM   1670  CE2 PHE A 869       6.966  47.155  -0.581  1.00 18.05           C  
ANISOU 1670  CE2 PHE A 869     2739   2886   1232    263   -132    -22       C  
ATOM   1671  CZ  PHE A 869       7.828  46.077  -0.655  1.00 15.16           C  
ANISOU 1671  CZ  PHE A 869     2382   2515    864    238   -116    -25       C  
ATOM   1672  N   ALA A 870       0.525  44.977  -0.558  1.00 12.46           N  
ANISOU 1672  N   ALA A 870     1873   2376    483    247   -179    -90       N  
ATOM   1673  CA  ALA A 870      -0.810  45.536  -0.310  1.00 13.79           C  
ANISOU 1673  CA  ALA A 870     2001   2588    651    272   -192    -92       C  
ATOM   1674  C   ALA A 870      -0.992  45.749   1.218  1.00 17.61           C  
ANISOU 1674  C   ALA A 870     2472   3067   1153    281   -172   -100       C  
ATOM   1675  O   ALA A 870      -1.505  46.780   1.653  1.00 17.71           O  
ANISOU 1675  O   ALA A 870     2469   3086   1172    322   -174    -98       O  
ATOM   1676  CB  ALA A 870      -1.906  44.641  -0.886  1.00 14.78           C  
ANISOU 1676  CB  ALA A 870     2089   2766    761    243   -207   -105       C  
ATOM   1677  N   GLY A 871      -0.478  44.820   2.009  1.00 14.14           N  
ANISOU 1677  N   GLY A 871     2043   2612    720    247   -152   -108       N  
ATOM   1678  CA  GLY A 871      -0.514  44.916   3.459  1.00 13.69           C  
ANISOU 1678  CA  GLY A 871     1977   2552    671    251   -132   -114       C  
ATOM   1679  C   GLY A 871       0.329  46.045   4.010  1.00 16.39           C  
ANISOU 1679  C   GLY A 871     2349   2857   1023    284   -126   -111       C  
ATOM   1680  O   GLY A 871      -0.152  46.820   4.846  1.00 14.90           O  
ANISOU 1680  O   GLY A 871     2146   2677    838    314   -120   -119       O  
ATOM   1681  N   ILE A 872       1.568  46.185   3.496  1.00 13.01           N  
ANISOU 1681  N   ILE A 872     1959   2386    598    279   -128   -100       N  
ATOM   1682  CA  ILE A 872       2.528  47.218   3.917  1.00 13.05           C  
ANISOU 1682  CA  ILE A 872     1994   2350    614    300   -126    -96       C  
ATOM   1683  C   ILE A 872       2.005  48.612   3.580  1.00 15.91           C  
ANISOU 1683  C   ILE A 872     2354   2707    983    345   -138    -94       C  
ATOM   1684  O   ILE A 872       2.117  49.512   4.405  1.00 13.44           O  
ANISOU 1684  O   ILE A 872     2051   2376    681    369   -133   -103       O  
ATOM   1685  CB  ILE A 872       3.956  46.958   3.331  1.00 15.32           C  
ANISOU 1685  CB  ILE A 872     2316   2600    904    280   -124    -82       C  
ATOM   1686  CG1 ILE A 872       4.582  45.678   3.958  1.00 15.12           C  
ANISOU 1686  CG1 ILE A 872     2295   2573    878    244   -108    -85       C  
ATOM   1687  CG2 ILE A 872       4.874  48.180   3.545  1.00 13.51           C  
ANISOU 1687  CG2 ILE A 872     2114   2330    688    299   -126    -76       C  
ATOM   1688  CD1 ILE A 872       5.687  45.024   3.116  1.00 13.73           C  
ANISOU 1688  CD1 ILE A 872     2142   2374    702    224   -105    -73       C  
ATOM   1689  N   LEU A 873       1.431  48.790   2.381  1.00 12.49           N  
ANISOU 1689  N   LEU A 873     1912   2292    543    358   -156    -81       N  
ATOM   1690  CA  LEU A 873       0.911  50.100   2.020  1.00 13.35           C  
ANISOU 1690  CA  LEU A 873     2020   2394    660    406   -169    -71       C  
ATOM   1691  C   LEU A 873      -0.379  50.441   2.784  1.00 16.57           C  
ANISOU 1691  C   LEU A 873     2389   2836   1071    438   -166    -88       C  
ATOM   1692  O   LEU A 873      -0.509  51.561   3.272  1.00 16.80           O  
ANISOU 1692  O   LEU A 873     2425   2842   1115    478   -164    -93       O  
ATOM   1693  CB  LEU A 873       0.766  50.264   0.501  1.00 13.60           C  
ANISOU 1693  CB  LEU A 873     2053   2434    679    414   -189    -47       C  
ATOM   1694  CG  LEU A 873       2.073  50.141  -0.326  1.00 17.20           C  
ANISOU 1694  CG  LEU A 873     2547   2857   1129    391   -189    -28       C  
ATOM   1695  CD1 LEU A 873       1.784  50.278  -1.824  1.00 18.16           C  
ANISOU 1695  CD1 LEU A 873     2669   3001   1231    401   -209     -4       C  
ATOM   1696  CD2 LEU A 873       3.106  51.193   0.090  1.00 20.59           C  
ANISOU 1696  CD2 LEU A 873     3013   3228   1582    404   -181    -19       C  
ATOM   1697  N   SER A 874      -1.286  49.470   2.976  1.00 12.24           N  
ANISOU 1697  N   SER A 874     1800   2340    510    418   -163    -98       N  
ATOM   1698  CA  SER A 874      -2.502  49.776   3.729  1.00 12.58           C  
ANISOU 1698  CA  SER A 874     1801   2423    555    448   -157   -112       C  
ATOM   1699  C   SER A 874      -2.271  49.917   5.243  1.00 14.36           C  
ANISOU 1699  C   SER A 874     2032   2637    785    450   -132   -134       C  
ATOM   1700  O   SER A 874      -2.808  50.840   5.843  1.00 14.90           O  
ANISOU 1700  O   SER A 874     2091   2709    862    495   -125   -147       O  
ATOM   1701  CB  SER A 874      -3.596  48.754   3.462  1.00 18.62           C  
ANISOU 1701  CB  SER A 874     2515   3253   1307    423   -162   -114       C  
ATOM   1702  OG  SER A 874      -3.221  47.455   3.873  1.00 25.29           O  
ANISOU 1702  OG  SER A 874     3363   4101   2145    366   -148   -121       O  
ATOM   1703  N   GLN A 875      -1.447  49.041   5.843  1.00 10.91           N  
ANISOU 1703  N   GLN A 875     1559   2134    451    407   -106   -129       N  
ATOM   1704  CA  GLN A 875      -1.244  49.000   7.294  1.00 11.29           C  
ANISOU 1704  CA  GLN A 875     1629   2203    456    403    -90   -149       C  
ATOM   1705  C   GLN A 875       0.074  49.569   7.800  1.00 14.37           C  
ANISOU 1705  C   GLN A 875     2101   2574    784    402    -93   -163       C  
ATOM   1706  O   GLN A 875       0.204  49.790   8.994  1.00 16.66           O  
ANISOU 1706  O   GLN A 875     2395   2866   1067    407    -78   -182       O  
ATOM   1707  CB  GLN A 875      -1.422  47.553   7.801  1.00 12.02           C  
ANISOU 1707  CB  GLN A 875     1735   2365    469    354    -81   -154       C  
ATOM   1708  CG  GLN A 875      -2.848  47.039   7.591  1.00 26.40           C  
ANISOU 1708  CG  GLN A 875     3502   4246   2282    351    -81   -154       C  
ATOM   1709  CD  GLN A 875      -3.878  47.956   8.216  1.00 37.02           C  
ANISOU 1709  CD  GLN A 875     4814   5626   3627    400    -72   -169       C  
ATOM   1710  NE2 GLN A 875      -4.809  48.458   7.393  1.00 26.89           N  
ANISOU 1710  NE2 GLN A 875     3500   4368   2349    432    -88   -164       N  
ATOM   1711  OE1 GLN A 875      -3.782  48.302   9.394  1.00 25.25           O  
ANISOU 1711  OE1 GLN A 875     3328   4137   2130    414    -52   -185       O  
ATOM   1712  N   GLY A 876       1.028  49.787   6.891  1.00 10.39           N  
ANISOU 1712  N   GLY A 876     1553   1950    445    394    -93   -130       N  
ATOM   1713  CA  GLY A 876       2.365  50.254   7.218  1.00  9.79           C  
ANISOU 1713  CA  GLY A 876     1487   1795    439    385    -88   -123       C  
ATOM   1714  C   GLY A 876       3.224  49.070   7.609  1.00 13.49           C  
ANISOU 1714  C   GLY A 876     2070   2374    681    339    -98   -141       C  
ATOM   1715  O   GLY A 876       2.730  47.942   7.705  1.00 13.95           O  
ANISOU 1715  O   GLY A 876     2105   2467    729    316    -90   -137       O  
ATOM   1716  N   LEU A 877       4.507  49.303   7.821  1.00 10.58           N  
ANISOU 1716  N   LEU A 877     1657   1895    466    326    -87   -121       N  
ATOM   1717  CA  LEU A 877       5.380  48.244   8.315  1.00 10.31           C  
ANISOU 1717  CA  LEU A 877     1604   1842    471    290    -76   -109       C  
ATOM   1718  C   LEU A 877       4.959  47.958   9.775  1.00 13.19           C  
ANISOU 1718  C   LEU A 877     2051   2336    625    287    -77   -146       C  
ATOM   1719  O   LEU A 877       4.715  48.892  10.555  1.00 13.18           O  
ANISOU 1719  O   LEU A 877     2053   2336    620    310    -76   -169       O  
ATOM   1720  CB  LEU A 877       6.854  48.621   8.230  1.00 10.19           C  
ANISOU 1720  CB  LEU A 877     1615   1785    472    277    -80   -101       C  
ATOM   1721  CG  LEU A 877       7.476  48.617   6.822  1.00 12.61           C  
ANISOU 1721  CG  LEU A 877     2036   2166    590    270   -104    -97       C  
ATOM   1722  CD1 LEU A 877       8.880  49.128   6.851  1.00 12.90           C  
ANISOU 1722  CD1 LEU A 877     2094   2169    638    257   -108    -88       C  
ATOM   1723  CD2 LEU A 877       7.453  47.225   6.176  1.00 12.44           C  
ANISOU 1723  CD2 LEU A 877     2004   2162    561    248    -98    -82       C  
ATOM   1724  N   ARG A 878       4.786  46.680  10.089  1.00 11.51           N  
ANISOU 1724  N   ARG A 878     1780   2109    486    262    -62   -125       N  
ATOM   1725  CA  ARG A 878       4.316  46.233  11.404  1.00 12.66           C  
ANISOU 1725  CA  ARG A 878     1951   2334    527    256    -50   -141       C  
ATOM   1726  C   ARG A 878       5.320  45.320  12.080  1.00 15.69           C  
ANISOU 1726  C   ARG A 878     2344   2715    901    227    -44   -123       C  
ATOM   1727  O   ARG A 878       6.243  44.814  11.433  1.00 14.44           O  
ANISOU 1727  O   ARG A 878     2201   2530    756    211    -50   -104       O  
ATOM   1728  CB  ARG A 878       2.959  45.492  11.265  1.00 13.21           C  
ANISOU 1728  CB  ARG A 878     1985   2444    591    250    -40   -137       C  
ATOM   1729  CG  ARG A 878       1.790  46.336  10.739  1.00 20.59           C  
ANISOU 1729  CG  ARG A 878     2898   3394   1530    283    -45   -153       C  
ATOM   1730  CD  ARG A 878       0.515  45.494  10.616  1.00 24.33           C  
ANISOU 1730  CD  ARG A 878     3331   3915   2000    270    -36   -147       C  
ATOM   1731  NE  ARG A 878       0.620  44.484   9.559  1.00 28.20           N  
ANISOU 1731  NE  ARG A 878     3821   4393   2499    237    -44   -129       N  
ATOM   1732  CZ  ARG A 878      -0.311  43.573   9.277  1.00 44.80           C  
ANISOU 1732  CZ  ARG A 878     5893   6527   4601    212    -40   -124       C  
ATOM   1733  NH1 ARG A 878      -1.437  43.523   9.981  1.00 26.44           N1+
ANISOU 1733  NH1 ARG A 878     3528   4252   2267    215    -27   -129       N1+
ATOM   1734  NH2 ARG A 878      -0.122  42.705   8.289  1.00 31.22           N  
ANISOU 1734  NH2 ARG A 878     4180   4791   2890    182    -49   -114       N  
ATOM   1735  N   ILE A 879       5.119  45.106  13.388  1.00 14.30           N  
ANISOU 1735  N   ILE A 879     2159   2574    703    224    -32   -127       N  
ATOM   1736  CA  ILE A 879       5.920  44.202  14.201  1.00 13.62           C  
ANISOU 1736  CA  ILE A 879     2078   2496    603    201    -26   -105       C  
ATOM   1737  C   ILE A 879       5.121  42.897  14.267  1.00 16.11           C  
ANISOU 1737  C   ILE A 879     2371   2835    915    179     -9    -82       C  
ATOM   1738  O   ILE A 879       3.883  42.938  14.293  1.00 15.87           O  
ANISOU 1738  O   ILE A 879     2317   2834    881    184      1    -92       O  
ATOM   1739  CB  ILE A 879       6.140  44.825  15.620  1.00 16.97           C  
ANISOU 1739  CB  ILE A 879     2504   2947    997    210    -24   -123       C  
ATOM   1740  CG1 ILE A 879       7.084  46.025  15.528  1.00 17.89           C  
ANISOU 1740  CG1 ILE A 879     2645   3031   1121    222    -43   -145       C  
ATOM   1741  CG2 ILE A 879       6.687  43.787  16.637  1.00 17.99           C  
ANISOU 1741  CG2 ILE A 879     2631   3102   1103    188    -16    -94       C  
ATOM   1742  CD1 ILE A 879       6.956  46.995  16.674  1.00 24.30           C  
ANISOU 1742  CD1 ILE A 879     3462   3864   1905    238    -43   -182       C  
ATOM   1743  N   ALA A 880       5.825  41.756  14.370  1.00 13.18           N  
ANISOU 1743  N   ALA A 880     2008   2451    548    155     -4    -51       N  
ATOM   1744  CA  ALA A 880       5.207  40.451  14.546  1.00 13.25           C  
ANISOU 1744  CA  ALA A 880     2003   2474    558    130     13    -25       C  
ATOM   1745  C   ALA A 880       4.269  40.517  15.798  1.00 14.20           C  
ANISOU 1745  C   ALA A 880     2098   2649    647    131     30    -27       C  
ATOM   1746  O   ALA A 880       4.564  41.255  16.738  1.00 13.27           O  
ANISOU 1746  O   ALA A 880     1984   2554    503    147     29    -40       O  
ATOM   1747  CB  ALA A 880       6.287  39.385  14.718  1.00 14.64           C  
ANISOU 1747  CB  ALA A 880     2196   2626    742    113     15     10       C  
ATOM   1748  N   PRO A 881       3.104  39.855  15.807  1.00 13.05           N  
ANISOU 1748  N   PRO A 881     1927   2529    503    113     47    -19       N  
ATOM   1749  CA  PRO A 881       2.183  39.993  16.960  1.00 13.81           C  
ANISOU 1749  CA  PRO A 881     1996   2685    568    116     67    -21       C  
ATOM   1750  C   PRO A 881       2.703  39.449  18.299  1.00 17.07           C  
ANISOU 1750  C   PRO A 881     2414   3122    949    105     80      8       C  
ATOM   1751  O   PRO A 881       3.696  38.732  18.302  1.00 15.58           O  
ANISOU 1751  O   PRO A 881     2248   2903    770     92     75     37       O  
ATOM   1752  CB  PRO A 881       0.940  39.230  16.490  1.00 16.01           C  
ANISOU 1752  CB  PRO A 881     2243   2980    861     90     80    -11       C  
ATOM   1753  CG  PRO A 881       1.454  38.256  15.516  1.00 19.59           C  
ANISOU 1753  CG  PRO A 881     2716   3381   1347     63     71      8       C  
ATOM   1754  CD  PRO A 881       2.519  38.984  14.768  1.00 15.09           C  
ANISOU 1754  CD  PRO A 881     2176   2768    788     87     48    -10       C  
ATOM   1755  N   PRO A 882       2.030  39.734  19.456  1.00 16.30           N  
ANISOU 1755  N   PRO A 882     2296   3084    814    113     99      3       N  
ATOM   1756  CA  PRO A 882       2.515  39.191  20.735  1.00 16.13           C  
ANISOU 1756  CA  PRO A 882     2280   3093    755    103    111     35       C  
ATOM   1757  C   PRO A 882       2.719  37.671  20.747  1.00 17.61           C  
ANISOU 1757  C   PRO A 882     2471   3260    958     66    122     92       C  
ATOM   1758  O   PRO A 882       3.648  37.191  21.394  1.00 17.71           O  
ANISOU 1758  O   PRO A 882     2502   3270    956     62    119    124       O  
ATOM   1759  CB  PRO A 882       1.434  39.622  21.738  1.00 19.31           C  
ANISOU 1759  CB  PRO A 882     2653   3568   1117    114    136     20       C  
ATOM   1760  CG  PRO A 882       0.842  40.850  21.130  1.00 24.03           C  
ANISOU 1760  CG  PRO A 882     3241   4164   1726    146    128    -33       C  
ATOM   1761  CD  PRO A 882       0.838  40.589  19.651  1.00 18.83           C  
ANISOU 1761  CD  PRO A 882     2587   3450   1119    136    111    -31       C  
ATOM   1762  N   GLU A 883       1.865  36.916  20.018  1.00 14.31           N  
ANISOU 1762  N   GLU A 883     2037   2828    572     39    132    104       N  
ATOM   1763  CA  GLU A 883       1.904  35.448  19.943  1.00 14.35           C  
ANISOU 1763  CA  GLU A 883     2048   2806    600      0    144    154       C  
ATOM   1764  C   GLU A 883       3.174  34.918  19.253  1.00 14.49           C  
ANISOU 1764  C   GLU A 883     2102   2754    650      1    126    169       C  
ATOM   1765  O   GLU A 883       3.558  33.768  19.485  1.00 13.85           O  
ANISOU 1765  O   GLU A 883     2034   2647    581    -21    135    215       O  
ATOM   1766  CB  GLU A 883       0.664  34.891  19.185  1.00 16.01           C  
ANISOU 1766  CB  GLU A 883     2231   3012    839    -32    156    151       C  
ATOM   1767  CG  GLU A 883      -0.680  35.122  19.867  1.00 29.37           C  
ANISOU 1767  CG  GLU A 883     3878   4776   2505    -39    180    148       C  
ATOM   1768  CD  GLU A 883      -1.358  36.457  19.602  1.00 46.03           C  
ANISOU 1768  CD  GLU A 883     5963   6922   4603     -3    173     95       C  
ATOM   1769  OE1 GLU A 883      -2.467  36.663  20.143  1.00 47.52           O  
ANISOU 1769  OE1 GLU A 883     6111   7173   4771     -4    195     91       O  
ATOM   1770  OE2 GLU A 883      -0.797  37.292  18.854  1.00 33.44           O1-
ANISOU 1770  OE2 GLU A 883     4389   5296   3021     26    148     61       O1-
ATOM   1771  N   ALA A 884       3.790  35.732  18.362  1.00 10.46           N  
ANISOU 1771  N   ALA A 884     1478   2084    413     26     75    108       N  
ATOM   1772  CA  ALA A 884       4.985  35.333  17.612  1.00 10.14           C  
ANISOU 1772  CA  ALA A 884     1459   1976    418     30     63    113       C  
ATOM   1773  C   ALA A 884       6.187  35.013  18.518  1.00 12.03           C  
ANISOU 1773  C   ALA A 884     1811   2312    450     39     77    167       C  
ATOM   1774  O   ALA A 884       6.385  35.721  19.504  1.00 12.27           O  
ANISOU 1774  O   ALA A 884     1834   2385    443     55     74    163       O  
ATOM   1775  CB  ALA A 884       5.371  36.412  16.608  1.00 10.16           C  
ANISOU 1775  CB  ALA A 884     1474   1961    423     54     48     79       C  
ATOM   1776  N   PRO A 885       7.026  33.994  18.172  1.00 11.62           N  
ANISOU 1776  N   PRO A 885     1764   2195    457     34     75    193       N  
ATOM   1777  CA  PRO A 885       8.202  33.707  19.028  1.00 13.17           C  
ANISOU 1777  CA  PRO A 885     2029   2453    524     47     78    250       C  
ATOM   1778  C   PRO A 885       9.255  34.815  18.905  1.00 14.81           C  
ANISOU 1778  C   PRO A 885     2241   2665    720     75     53    222       C  
ATOM   1779  O   PRO A 885       9.655  35.176  17.795  1.00 12.80           O  
ANISOU 1779  O   PRO A 885     1996   2374    494     83     42    196       O  
ATOM   1780  CB  PRO A 885       8.714  32.362  18.496  1.00 15.34           C  
ANISOU 1780  CB  PRO A 885     2323   2666    840     39     87    288       C  
ATOM   1781  CG  PRO A 885       8.278  32.328  17.049  1.00 19.47           C  
ANISOU 1781  CG  PRO A 885     2853   3144   1400     28     86    251       C  
ATOM   1782  CD  PRO A 885       6.945  33.058  17.026  1.00 14.91           C  
ANISOU 1782  CD  PRO A 885     2251   2607    805     15     89    215       C  
ATOM   1783  N   VAL A 886       9.682  35.380  20.040  1.00 12.56           N  
ANISOU 1783  N   VAL A 886     1913   2395    466     87     41    215       N  
ATOM   1784  CA  VAL A 886      10.723  36.409  19.987  1.00 13.13           C  
ANISOU 1784  CA  VAL A 886     2019   2500    470    106     18    199       C  
ATOM   1785  C   VAL A 886      12.056  35.817  19.426  1.00 13.57           C  
ANISOU 1785  C   VAL A 886     2092   2519    544    116      8    229       C  
ATOM   1786  O   VAL A 886      12.788  36.513  18.719  1.00 10.76           O  
ANISOU 1786  O   VAL A 886     1612   2021    457    125     -3    164       O  
ATOM   1787  CB  VAL A 886      10.885  37.116  21.344  1.00 18.66           C  
ANISOU 1787  CB  VAL A 886     2717   3270   1102    113      8    195       C  
ATOM   1788  CG1 VAL A 886      11.507  36.192  22.360  1.00 19.62           C  
ANISOU 1788  CG1 VAL A 886     2838   3417   1201    112      9    253       C  
ATOM   1789  CG2 VAL A 886      11.680  38.417  21.210  1.00 18.76           C  
ANISOU 1789  CG2 VAL A 886     2734   3286   1109    125    -19    152       C  
ATOM   1790  N   THR A 887      12.319  34.518  19.688  1.00 13.01           N  
ANISOU 1790  N   THR A 887     2022   2429    494    113     20    281       N  
ATOM   1791  CA  THR A 887      13.549  33.865  19.204  1.00 14.20           C  
ANISOU 1791  CA  THR A 887     2184   2544    667    129     14    312       C  
ATOM   1792  C   THR A 887      13.504  33.533  17.707  1.00 18.38           C  
ANISOU 1792  C   THR A 887     2727   3010   1245    128     23    293       C  
ATOM   1793  O   THR A 887      14.502  33.066  17.166  1.00 18.93           O  
ANISOU 1793  O   THR A 887     2803   3047   1342    144     22    309       O  
ATOM   1794  CB  THR A 887      13.891  32.624  20.041  1.00 19.54           C  
ANISOU 1794  CB  THR A 887     2862   3221   1339    133     24    379       C  
ATOM   1795  CG2 THR A 887      14.064  32.926  21.528  1.00 15.27           C  
ANISOU 1795  CG2 THR A 887     2308   2750    743    135     13    403       C  
ATOM   1796  OG1 THR A 887      12.865  31.655  19.825  1.00 20.58           O  
ANISOU 1796  OG1 THR A 887     3006   3321   1493    112     51    395       O  
ATOM   1797  N   GLY A 888      12.356  33.765  17.059  1.00 15.11           N  
ANISOU 1797  N   GLY A 888     2315   2586    838    111     32    257       N  
ATOM   1798  CA  GLY A 888      12.188  33.540  15.632  1.00 14.42           C  
ANISOU 1798  CA  GLY A 888     2242   2449    789    107     38    232       C  
ATOM   1799  C   GLY A 888      12.858  34.602  14.780  1.00 16.87           C  
ANISOU 1799  C   GLY A 888     2551   2754   1104    123     21    197       C  
ATOM   1800  O   GLY A 888      12.891  34.469  13.558  1.00 16.10           O  
ANISOU 1800  O   GLY A 888     2464   2620   1032    123     25    178       O  
ATOM   1801  N   TYR A 889      13.397  35.667  15.424  1.00 12.59           N  
ANISOU 1801  N   TYR A 889     1999   2250    537    132      3    188       N  
ATOM   1802  CA  TYR A 889      14.009  36.836  14.760  1.00 12.40           C  
ANISOU 1802  CA  TYR A 889     1973   2224    516    142    -14    157       C  
ATOM   1803  C   TYR A 889      15.304  37.210  15.482  1.00 14.97           C  
ANISOU 1803  C   TYR A 889     2288   2572    827    152    -31    174       C  
ATOM   1804  O   TYR A 889      15.333  37.219  16.706  1.00 13.42           O  
ANISOU 1804  O   TYR A 889     2083   2414    601    151    -38    190       O  
ATOM   1805  CB  TYR A 889      13.011  38.036  14.742  1.00 12.32           C  
ANISOU 1805  CB  TYR A 889     1957   2231    495    136    -21    114       C  
ATOM   1806  CG  TYR A 889      11.586  37.641  14.405  1.00 12.92           C  
ANISOU 1806  CG  TYR A 889     2035   2305    567    124     -6    103       C  
ATOM   1807  CD1 TYR A 889      11.158  37.571  13.085  1.00 15.02           C  
ANISOU 1807  CD1 TYR A 889     2309   2542    857    121     -2     84       C  
ATOM   1808  CD2 TYR A 889      10.682  37.287  15.407  1.00 13.16           C  
ANISOU 1808  CD2 TYR A 889     2055   2368    576    113      5    113       C  
ATOM   1809  CE1 TYR A 889       9.864  37.171  12.771  1.00 15.76           C  
ANISOU 1809  CE1 TYR A 889     2398   2637    955    106      8     73       C  
ATOM   1810  CE2 TYR A 889       9.397  36.861  15.106  1.00 13.35           C  
ANISOU 1810  CE2 TYR A 889     2074   2393    607     98     19    105       C  
ATOM   1811  CZ  TYR A 889       8.975  36.850  13.790  1.00 19.97           C  
ANISOU 1811  CZ  TYR A 889     2917   3202   1470     93     18     84       C  
ATOM   1812  OH  TYR A 889       7.702  36.437  13.506  1.00 15.19           O  
ANISOU 1812  OH  TYR A 889     2300   2602    868     75     29     75       O  
ATOM   1813  N   MET A 890      16.378  37.509  14.715  1.00 11.20           N  
ANISOU 1813  N   MET A 890     1746   2015    495    161    -32    153       N  
ATOM   1814  CA  MET A 890      17.711  37.781  15.269  1.00 11.15           C  
ANISOU 1814  CA  MET A 890     1721   2029    488    168    -46    170       C  
ATOM   1815  C   MET A 890      17.745  38.819  16.390  1.00 10.65           C  
ANISOU 1815  C   MET A 890     1605   1970    470    158    -58    142       C  
ATOM   1816  O   MET A 890      18.442  38.617  17.382  1.00  9.80           O  
ANISOU 1816  O   MET A 890     1428   1843    453    158    -56    146       O  
ATOM   1817  CB  MET A 890      18.713  38.157  14.170  1.00 12.89           C  
ANISOU 1817  CB  MET A 890     2003   2292    604    176    -59    186       C  
ATOM   1818  CG  MET A 890      20.122  38.270  14.674  1.00 16.01           C  
ANISOU 1818  CG  MET A 890     2375   2713    997    183    -75    211       C  
ATOM   1819  SD  MET A 890      21.309  38.531  13.341  1.00 19.69           S  
ANISOU 1819  SD  MET A 890     2829   3155   1495    192    -71    212       S  
ATOM   1820  CE  MET A 890      22.814  38.577  14.284  1.00 17.23           C  
ANISOU 1820  CE  MET A 890     2482   2890   1175    197    -94    246       C  
ATOM   1821  N   PHE A 891      17.029  39.926  16.207  1.00  8.17           N  
ANISOU 1821  N   PHE A 891     1158   1514    433    147    -36     74       N  
ATOM   1822  CA  PHE A 891      16.971  40.988  17.205  1.00  8.71           C  
ANISOU 1822  CA  PHE A 891     1244   1638    428    139    -52     63       C  
ATOM   1823  C   PHE A 891      15.568  41.171  17.747  1.00 10.32           C  
ANISOU 1823  C   PHE A 891     1536   1940    445    139    -64     60       C  
ATOM   1824  O   PHE A 891      15.201  42.246  18.229  1.00 10.46           O  
ANISOU 1824  O   PHE A 891     1557   1972    444    137    -72     31       O  
ATOM   1825  CB  PHE A 891      17.585  42.286  16.658  1.00 10.08           C  
ANISOU 1825  CB  PHE A 891     1502   1878    452    133    -84     53       C  
ATOM   1826  CG  PHE A 891      19.041  42.144  16.336  1.00 10.38           C  
ANISOU 1826  CG  PHE A 891     1551   1940    454    131    -98     77       C  
ATOM   1827  CD1 PHE A 891      19.993  42.082  17.354  1.00 13.14           C  
ANISOU 1827  CD1 PHE A 891     2000   2451    541    128   -152    116       C  
ATOM   1828  CD2 PHE A 891      19.472  42.044  15.018  1.00 11.97           C  
ANISOU 1828  CD2 PHE A 891     1849   2202    498    137   -115    101       C  
ATOM   1829  CE1 PHE A 891      21.347  41.941  17.057  1.00 13.87           C  
ANISOU 1829  CE1 PHE A 891     2071   2548    652    128   -163    142       C  
ATOM   1830  CE2 PHE A 891      20.835  41.945  14.721  1.00 14.04           C  
ANISOU 1830  CE2 PHE A 891     2115   2492    729    138   -129    129       C  
ATOM   1831  CZ  PHE A 891      21.763  41.872  15.747  1.00 12.09           C  
ANISOU 1831  CZ  PHE A 891     1832   2273    490    133   -145    145       C  
ATOM   1832  N   GLY A 892      14.815  40.087  17.746  1.00  9.51           N  
ANISOU 1832  N   GLY A 892     1389   1789    436    140    -41     72       N  
ATOM   1833  CA  GLY A 892      13.473  40.106  18.314  1.00 10.61           C  
ANISOU 1833  CA  GLY A 892     1580   2003    449    138    -40     70       C  
ATOM   1834  C   GLY A 892      12.440  40.767  17.428  1.00 13.64           C  
ANISOU 1834  C   GLY A 892     2110   2507    566    141    -51     53       C  
ATOM   1835  O   GLY A 892      12.650  40.952  16.219  1.00 12.23           O  
ANISOU 1835  O   GLY A 892     1903   2253    489    143    -49     42       O  
ATOM   1836  N   LYS A 893      11.327  41.142  18.046  1.00 11.40           N  
ANISOU 1836  N   LYS A 893     1729   2160    443    142    -34     26       N  
ATOM   1837  CA  LYS A 893      10.155  41.616  17.309  1.00 12.08           C  
ANISOU 1837  CA  LYS A 893     1854   2275    460    148    -30      1       C  
ATOM   1838  C   LYS A 893      10.140  43.123  17.114  1.00 11.72           C  
ANISOU 1838  C   LYS A 893     1794   2199    462    162    -41    -39       C  
ATOM   1839  O   LYS A 893       9.625  43.881  17.921  1.00 10.72           O  
ANISOU 1839  O   LYS A 893     1597   2032    443    171    -36    -59       O  
ATOM   1840  CB  LYS A 893       8.868  41.082  17.953  1.00 15.16           C  
ANISOU 1840  CB  LYS A 893     2280   2753    726    143    -12      7       C  
ATOM   1841  CG  LYS A 893       8.806  39.545  17.897  1.00 22.81           C  
ANISOU 1841  CG  LYS A 893     3246   3713   1706    125      4     53       C  
ATOM   1842  CD  LYS A 893       7.479  38.936  18.382  1.00 23.30           C  
ANISOU 1842  CD  LYS A 893     3290   3808   1755    112     28     63       C  
ATOM   1843  CE  LYS A 893       7.243  39.066  19.859  1.00 26.02           C  
ANISOU 1843  CE  LYS A 893     3624   4210   2051    114     37     70       C  
ATOM   1844  NZ  LYS A 893       5.916  38.534  20.248  1.00 19.11           N1+
ANISOU 1844  NZ  LYS A 893     2728   3370   1165    101     63     80       N1+
ATOM   1845  N   GLY A 894      10.779  43.521  16.035  1.00  8.16           N  
ANISOU 1845  N   GLY A 894     1162   1515    426    164    -30    -30       N  
ATOM   1846  CA  GLY A 894      10.859  44.891  15.597  1.00  7.56           C  
ANISOU 1846  CA  GLY A 894     1066   1385    422    175    -35    -46       C  
ATOM   1847  C   GLY A 894      10.718  44.948  14.086  1.00  8.17           C  
ANISOU 1847  C   GLY A 894     1195   1470    438    179    -40    -48       C  
ATOM   1848  O   GLY A 894      10.381  43.947  13.443  1.00  9.58           O  
ANISOU 1848  O   GLY A 894     1453   1729    459    173    -43    -42       O  
ATOM   1849  N   ILE A 895      10.983  46.108  13.522  1.00  7.22           N  
ANISOU 1849  N   ILE A 895     1039   1274    429    188    -40    -52       N  
ATOM   1850  CA  ILE A 895      10.942  46.364  12.063  1.00  6.90           C  
ANISOU 1850  CA  ILE A 895      997   1189    437    193    -39    -46       C  
ATOM   1851  C   ILE A 895      12.399  46.552  11.632  1.00  7.08           C  
ANISOU 1851  C   ILE A 895     1047   1204    438    180    -44    -41       C  
ATOM   1852  O   ILE A 895      13.106  47.415  12.166  1.00  4.66           O  
ANISOU 1852  O   ILE A 895      615    759    395    176    -23    -29       O  
ATOM   1853  CB  ILE A 895      10.047  47.562  11.645  1.00  9.55           C  
ANISOU 1853  CB  ILE A 895     1490   1663    475    214    -67    -87       C  
ATOM   1854  CG1 ILE A 895       8.626  47.488  12.256  1.00 11.13           C  
ANISOU 1854  CG1 ILE A 895     1758   1979    493    230    -71   -119       C  
ATOM   1855  CG2 ILE A 895      10.003  47.659  10.113  1.00  7.51           C  
ANISOU 1855  CG2 ILE A 895     1138   1276    440    220    -51    -60       C  
ATOM   1856  CD1 ILE A 895       7.797  48.809  12.150  1.00 16.35           C  
ANISOU 1856  CD1 ILE A 895     2499   2703   1010    259    -84   -166       C  
ATOM   1857  N   TYR A 896      12.819  45.761  10.649  1.00  3.63           N  
ANISOU 1857  N   TYR A 896      454    538    387    102     -6    -10       N  
ATOM   1858  CA  TYR A 896      14.178  45.613  10.185  1.00  3.45           C  
ANISOU 1858  CA  TYR A 896      434    496    381     78     -4     -6       C  
ATOM   1859  C   TYR A 896      14.472  46.379   8.903  1.00  7.31           C  
ANISOU 1859  C   TYR A 896     1112   1201    463    165    -44    -18       C  
ATOM   1860  O   TYR A 896      13.718  46.275   7.938  1.00  9.20           O  
ANISOU 1860  O   TYR A 896     1463   1541    493    174    -61    -22       O  
ATOM   1861  CB  TYR A 896      14.463  44.122   9.961  1.00  4.20           C  
ANISOU 1861  CB  TYR A 896      519    658    418    156     -5     -8       C  
ATOM   1862  CG  TYR A 896      14.565  43.304  11.232  1.00  4.39           C  
ANISOU 1862  CG  TYR A 896      534    713    421    154     -4     -5       C  
ATOM   1863  CD1 TYR A 896      13.447  43.093  12.044  1.00  4.71           C  
ANISOU 1863  CD1 TYR A 896      583    789    418    156     -8     -7       C  
ATOM   1864  CD2 TYR A 896      15.759  42.680  11.586  1.00  4.36           C  
ANISOU 1864  CD2 TYR A 896      519    714    423    149     -1     -1       C  
ATOM   1865  CE1 TYR A 896      13.531  42.311  13.205  1.00  5.25           C  
ANISOU 1865  CE1 TYR A 896      673    916    406    151    -11     -1       C  
ATOM   1866  CE2 TYR A 896      15.847  41.867  12.716  1.00  4.30           C  
ANISOU 1866  CE2 TYR A 896      494    723    415    147      1      3       C  
ATOM   1867  CZ  TYR A 896      14.731  41.695  13.529  1.00  8.47           C  
ANISOU 1867  CZ  TYR A 896     1266   1519    434    148    -38     25       C  
ATOM   1868  OH  TYR A 896      14.830  40.932  14.675  1.00  8.64           O  
ANISOU 1868  OH  TYR A 896     1278   1567    438    146    -36     40       O  
ATOM   1869  N   PHE A 897      15.582  47.098   8.890  1.00  5.19           N  
ANISOU 1869  N   PHE A 897      736    809    426    153    -23    -13       N  
ATOM   1870  CA  PHE A 897      16.066  47.873   7.738  1.00  5.10           C  
ANISOU 1870  CA  PHE A 897      739    775    422    150    -23    -11       C  
ATOM   1871  C   PHE A 897      17.532  47.595   7.490  1.00  7.71           C  
ANISOU 1871  C   PHE A 897     1211   1263    458    134    -54      4       C  
ATOM   1872  O   PHE A 897      18.258  47.205   8.409  1.00  5.93           O  
ANISOU 1872  O   PHE A 897      869    953    430    123    -32      1       O  
ATOM   1873  CB  PHE A 897      15.875  49.389   7.972  1.00  5.97           C  
ANISOU 1873  CB  PHE A 897      922    918    429    150    -43    -19       C  
ATOM   1874  CG  PHE A 897      14.454  49.812   8.219  1.00  6.62           C  
ANISOU 1874  CG  PHE A 897     1050   1036    430    172    -55    -32       C  
ATOM   1875  CD1 PHE A 897      13.907  49.753   9.504  1.00  9.47           C  
ANISOU 1875  CD1 PHE A 897     1556   1571    473    176    -95    -64       C  
ATOM   1876  CD2 PHE A 897      13.632  50.195   7.159  1.00  7.56           C  
ANISOU 1876  CD2 PHE A 897     1234   1197    442    190    -68    -35       C  
ATOM   1877  CE1 PHE A 897      12.579  50.099   9.728  1.00 10.99           C  
ANISOU 1877  CE1 PHE A 897     1832   1850    495    199   -113    -96       C  
ATOM   1878  CE2 PHE A 897      12.301  50.535   7.379  1.00  9.00           C  
ANISOU 1878  CE2 PHE A 897     1496   1464    458    215    -89    -56       C  
ATOM   1879  CZ  PHE A 897      11.781  50.491   8.668  1.00  8.14           C  
ANISOU 1879  CZ  PHE A 897     1327   1322    446    221    -78    -67       C  
ATOM   1880  N   ALA A 898      17.997  47.847   6.254  1.00  4.76           N  
ANISOU 1880  N   ALA A 898      679    710    420    131    -14     -1       N  
ATOM   1881  CA  ALA A 898      19.410  47.726   5.913  1.00  4.90           C  
ANISOU 1881  CA  ALA A 898      694    748    421    116    -14      7       C  
ATOM   1882  C   ALA A 898      19.861  49.066   5.262  1.00  7.54           C  
ANISOU 1882  C   ALA A 898     1194   1214    456    101    -49     33       C  
ATOM   1883  O   ALA A 898      19.029  49.838   4.783  1.00  7.86           O  
ANISOU 1883  O   ALA A 898     1279   1255    454    110    -57     31       O  
ATOM   1884  CB  ALA A 898      19.630  46.559   4.933  1.00  5.29           C  
ANISOU 1884  CB  ALA A 898      755    826    428    130    -10     16       C  
ATOM   1885  N   ASP A 899      21.156  49.355   5.301  1.00  4.55           N  
ANISOU 1885  N   ASP A 899      641    684    406     76    -13     12       N  
ATOM   1886  CA  ASP A 899      21.744  50.517   4.602  1.00  4.73           C  
ANISOU 1886  CA  ASP A 899      691    706    401     54    -18     20       C  
ATOM   1887  C   ASP A 899      22.382  50.054   3.268  1.00  9.99           C  
ANISOU 1887  C   ASP A 899     1632   1670    493     64    -63    117       C  
ATOM   1888  O   ASP A 899      22.852  50.885   2.485  1.00 12.45           O  
ANISOU 1888  O   ASP A 899     2005   2023    702     49    -69    156       O  
ATOM   1889  CB  ASP A 899      22.717  51.329   5.463  1.00  4.69           C  
ANISOU 1889  CB  ASP A 899      687    709    387     18    -26     22       C  
ATOM   1890  CG  ASP A 899      23.877  50.563   6.108  1.00 13.78           C  
ANISOU 1890  CG  ASP A 899     2130   2231    875     13   -119    109       C  
ATOM   1891  OD1 ASP A 899      24.304  49.543   5.538  1.00 15.88           O  
ANISOU 1891  OD1 ASP A 899     2377   2521   1135     29    -99    132       O  
ATOM   1892  OD2 ASP A 899      24.418  51.048   7.133  1.00 12.90           O1-
ANISOU 1892  OD2 ASP A 899     2007   2127    768    -13   -142     95       O1-
ATOM   1893  N   MET A 900      22.375  48.728   3.017  1.00  7.71           N  
ANISOU 1893  N   MET A 900     1200   1277    452     84    -29     80       N  
ATOM   1894  CA  MET A 900      22.884  48.121   1.763  1.00  8.11           C  
ANISOU 1894  CA  MET A 900     1257   1357    467     96    -13    101       C  
ATOM   1895  C   MET A 900      21.665  47.656   0.961  1.00  8.70           C  
ANISOU 1895  C   MET A 900     1382   1450    472    121    -10    101       C  
ATOM   1896  O   MET A 900      20.872  46.826   1.439  1.00  8.38           O  
ANISOU 1896  O   MET A 900     1327   1391    467    136    -11     81       O  
ATOM   1897  CB  MET A 900      23.829  46.926   2.048  1.00 10.18           C  
ANISOU 1897  CB  MET A 900     1603   1758    508    107    -11    149       C  
ATOM   1898  CG  MET A 900      25.118  47.306   2.786  1.00 13.20           C  
ANISOU 1898  CG  MET A 900     2015   2217    783     83    -24    188       C  
ATOM   1899  SD  MET A 900      26.287  48.313   1.815  1.00 16.84           S  
ANISOU 1899  SD  MET A 900     2458   2682   1259     55    -12    222       S  
ATOM   1900  CE  MET A 900      27.035  47.038   0.748  1.00 12.19           C  
ANISOU 1900  CE  MET A 900     1847   2126    660     86     29    244       C  
ATOM   1901  N   VAL A 901      21.477  48.232  -0.237  1.00  5.20           N  
ANISOU 1901  N   VAL A 901      753    808    414    122      7     43       N  
ATOM   1902  CA  VAL A 901      20.337  47.868  -1.064  1.00  4.69           C  
ANISOU 1902  CA  VAL A 901      672    707    403    143     10     30       C  
ATOM   1903  C   VAL A 901      20.226  46.336  -1.284  1.00  5.65           C  
ANISOU 1903  C   VAL A 901      839    892    416    162     13     44       C  
ATOM   1904  O   VAL A 901      19.120  45.792  -1.213  1.00  4.36           O  
ANISOU 1904  O   VAL A 901      602    641    415    173     12     16       O  
ATOM   1905  CB  VAL A 901      20.297  48.656  -2.390  1.00  6.23           C  
ANISOU 1905  CB  VAL A 901      964    984    419    144     10     67       C  
ATOM   1906  CG1 VAL A 901      21.466  48.257  -3.312  1.00  6.38           C  
ANISOU 1906  CG1 VAL A 901      974   1034    417    143     22     84       C  
ATOM   1907  CG2 VAL A 901      18.951  48.491  -3.063  1.00  4.71           C  
ANISOU 1907  CG2 VAL A 901      697    701    391    163     12     32       C  
ATOM   1908  N   SER A 902      21.347  45.668  -1.542  1.00  5.09           N  
ANISOU 1908  N   SER A 902      719    808    409    166     19     41       N  
ATOM   1909  CA  SER A 902      21.355  44.231  -1.835  1.00  5.80           C  
ANISOU 1909  CA  SER A 902      844    938    420    186     26     50       C  
ATOM   1910  C   SER A 902      20.960  43.369  -0.628  1.00  5.73           C  
ANISOU 1910  C   SER A 902      835    924    416    190     22     43       C  
ATOM   1911  O   SER A 902      20.347  42.340  -0.819  1.00  3.67           O  
ANISOU 1911  O   SER A 902      484    528    382    123     10     12       O  
ATOM   1912  CB  SER A 902      22.710  43.808  -2.391  1.00  7.37           C  
ANISOU 1912  CB  SER A 902     1113   1244    442    194     47     86       C  
ATOM   1913  OG  SER A 902      23.752  44.034  -1.455  1.00  5.84           O  
ANISOU 1913  OG  SER A 902      817    987    414    185     36     71       O  
ATOM   1914  N   LYS A 903      21.293  43.806   0.600  1.00  3.56           N  
ANISOU 1914  N   LYS A 903      455    514    382     99      9     12       N  
ATOM   1915  CA  LYS A 903      20.869  43.092   1.823  1.00  3.49           C  
ANISOU 1915  CA  LYS A 903      447    496    384     85      6      9       C  
ATOM   1916  C   LYS A 903      19.342  43.055   1.905  1.00  5.85           C  
ANISOU 1916  C   LYS A 903      861    931    431    179      8     29       C  
ATOM   1917  O   LYS A 903      18.769  41.988   2.121  1.00  8.40           O  
ANISOU 1917  O   LYS A 903     1334   1392    466    187      8     48       O  
ATOM   1918  CB  LYS A 903      21.470  43.732   3.085  1.00  3.92           C  
ANISOU 1918  CB  LYS A 903      492    582    417    112      8     12       C  
ATOM   1919  CG  LYS A 903      21.013  43.016   4.363  1.00  4.06           C  
ANISOU 1919  CG  LYS A 903      508    614    421    130      8     12       C  
ATOM   1920  CD  LYS A 903      21.963  43.258   5.530  1.00  4.69           C  
ANISOU 1920  CD  LYS A 903      589    768    423    154      8     25       C  
ATOM   1921  CE  LYS A 903      21.394  42.693   6.829  1.00  8.48           C  
ANISOU 1921  CE  LYS A 903     1280   1462    478    158    -21     77       C  
ATOM   1922  NZ  LYS A 903      22.408  42.783   7.925  1.00  9.92           N1+
ANISOU 1922  NZ  LYS A 903     1518   1750    500    151    -42    110       N1+
ATOM   1923  N   SER A 904      18.685  44.207   1.689  1.00  4.34           N  
ANISOU 1923  N   SER A 904      580    633    438    167      7      8       N  
ATOM   1924  CA  SER A 904      17.230  44.277   1.679  1.00  3.94           C  
ANISOU 1924  CA  SER A 904      525    548    424    112      3      3       C  
ATOM   1925  C   SER A 904      16.667  43.602   0.427  1.00  5.45           C  
ANISOU 1925  C   SER A 904      810    837    423    184      1     13       C  
ATOM   1926  O   SER A 904      15.662  42.937   0.526  1.00  4.71           O  
ANISOU 1926  O   SER A 904      665    690    434    186      1      4       O  
ATOM   1927  CB  SER A 904      16.748  45.711   1.756  1.00  4.85           C  
ANISOU 1927  CB  SER A 904      694    713    436    172     -2      6       C  
ATOM   1928  OG  SER A 904      16.770  46.190   3.087  1.00  5.53           O  
ANISOU 1928  OG  SER A 904      826    847    430    165    -11      9       O  
ATOM   1929  N   ALA A 905      17.332  43.746  -0.746  1.00  3.52           N  
ANISOU 1929  N   ALA A 905      471    486    381     97      4      4       N  
ATOM   1930  CA  ALA A 905      16.847  43.132  -2.000  1.00  3.81           C  
ANISOU 1930  CA  ALA A 905      520    536    391    137      5      5       C  
ATOM   1931  C   ALA A 905      16.768  41.601  -1.904  1.00  6.10           C  
ANISOU 1931  C   ALA A 905      937    952    430    199     11     13       C  
ATOM   1932  O   ALA A 905      15.873  40.997  -2.506  1.00  5.81           O  
ANISOU 1932  O   ALA A 905      890    897    420    198      8      6       O  
ATOM   1933  CB  ALA A 905      17.734  43.550  -3.176  1.00  4.34           C  
ANISOU 1933  CB  ALA A 905      608    640    400    200     11     13       C  
ATOM   1934  N   ASN A 906      17.650  40.986  -1.086  1.00  5.64           N  
ANISOU 1934  N   ASN A 906      851    868    426    202     14     16       N  
ATOM   1935  CA  ASN A 906      17.629  39.551  -0.864  1.00  6.99           C  
ANISOU 1935  CA  ASN A 906     1106   1105    445    208     24     17       C  
ATOM   1936  C   ASN A 906      16.303  39.094  -0.250  1.00 10.48           C  
ANISOU 1936  C   ASN A 906     1748   1734    501    195     30     10       C  
ATOM   1937  O   ASN A 906      15.824  38.002  -0.586  1.00 11.91           O  
ANISOU 1937  O   ASN A 906     2027   1989    509    193     46     -9       O  
ATOM   1938  CB  ASN A 906      18.841  39.074  -0.027  1.00 10.02           C  
ANISOU 1938  CB  ASN A 906     1655   1665    488    217     51     43       C  
ATOM   1939  CG  ASN A 906      20.195  39.227  -0.689  1.00 19.97           C  
ANISOU 1939  CG  ASN A 906     3000   3032   1556    230     83     70       C  
ATOM   1940  ND2 ASN A 906      20.260  39.232  -2.011  1.00  7.78           N  
ANISOU 1940  ND2 ASN A 906     1244   1269    444    238     57     40       N  
ATOM   1941  OD1 ASN A 906      21.213  39.367  -0.004  1.00 17.47           O  
ANISOU 1941  OD1 ASN A 906     2660   2721   1256    234     84     94       O  
ATOM   1942  N   TYR A 907      15.680  39.962   0.582  1.00  6.44           N  
ANISOU 1942  N   TYR A 907      996   1000    452    187      7      6       N  
ATOM   1943  CA  TYR A 907      14.420  39.671   1.240  1.00  7.82           C  
ANISOU 1943  CA  TYR A 907     1251   1258    462    176      2      0       C  
ATOM   1944  C   TYR A 907      13.201  39.869   0.315  1.00 12.74           C  
ANISOU 1944  C   TYR A 907     2115   2128    599    171     -8    -22       C  
ATOM   1945  O   TYR A 907      12.085  39.636   0.766  1.00 11.93           O  
ANISOU 1945  O   TYR A 907     1997   2022    513    160    -17    -34       O  
ATOM   1946  CB  TYR A 907      14.288  40.441   2.559  1.00  9.72           C  
ANISOU 1946  CB  TYR A 907     1591   1619    483    173     -8      6       C  
ATOM   1947  CG  TYR A 907      15.316  40.001   3.575  1.00 12.35           C  
ANISOU 1947  CG  TYR A 907     2036   2068    588    176     -4     28       C  
ATOM   1948  CD1 TYR A 907      15.225  38.754   4.197  1.00 15.22           C  
ANISOU 1948  CD1 TYR A 907     2400   2423    960    174      6     32       C  
ATOM   1949  CD2 TYR A 907      16.416  40.800   3.870  1.00 13.33           C  
ANISOU 1949  CD2 TYR A 907     2151   2197    718    179     -8     45       C  
ATOM   1950  CE1 TYR A 907      16.190  38.331   5.111  1.00 16.31           C  
ANISOU 1950  CE1 TYR A 907     2529   2560   1109    180     11     56       C  
ATOM   1951  CE2 TYR A 907      17.374  40.399   4.794  1.00 14.75           C  
ANISOU 1951  CE2 TYR A 907     2317   2379    908    182     -6     64       C  
ATOM   1952  CZ  TYR A 907      17.245  39.171   5.431  1.00 23.33           C  
ANISOU 1952  CZ  TYR A 907     3404   3461   2000    185      3     71       C  
ATOM   1953  OH  TYR A 907      18.191  38.785   6.345  1.00 22.64           O  
ANISOU 1953  OH  TYR A 907     3302   3380   1920    191      4     95       O  
ATOM   1954  N   CYS A 908      13.405  40.247  -0.980  1.00  9.76           N  
ANISOU 1954  N   CYS A 908     1606   1616    485    177     -5    -17       N  
ATOM   1955  CA  CYS A 908      12.285  40.303  -1.925  1.00  9.94           C  
ANISOU 1955  CA  CYS A 908     1638   1662    476    172    -15    -32       C  
ATOM   1956  C   CYS A 908      11.929  38.863  -2.364  1.00 15.30           C  
ANISOU 1956  C   CYS A 908     2465   2469    878    159     -8    -69       C  
ATOM   1957  O   CYS A 908      10.801  38.604  -2.805  1.00 14.90           O  
ANISOU 1957  O   CYS A 908     2413   2434    814    146    -21    -91       O  
ATOM   1958  CB  CYS A 908      12.628  41.160  -3.137  1.00 10.35           C  
ANISOU 1958  CB  CYS A 908     1712   1742    480    184    -16    -25       C  
ATOM   1959  SG  CYS A 908      12.996  42.885  -2.743  1.00 13.41           S  
ANISOU 1959  SG  CYS A 908     2214   2250    632    194    -33     -1       S  
ATOM   1960  N   HIS A 909      12.928  37.944  -2.295  1.00 12.69           N  
ANISOU 1960  N   HIS A 909     2145   2116    562    164     16    -68       N  
ATOM   1961  CA  HIS A 909      12.799  36.539  -2.685  1.00 14.97           C  
ANISOU 1961  CA  HIS A 909     2450   2385    852    154     30    -94       C  
ATOM   1962  C   HIS A 909      12.385  36.381  -4.168  1.00 17.75           C  
ANISOU 1962  C   HIS A 909     2819   2755   1172    150     28   -123       C  
ATOM   1963  O   HIS A 909      11.525  35.562  -4.518  1.00 17.11           O  
ANISOU 1963  O   HIS A 909     2747   2670   1085    129     23   -154       O  
ATOM   1964  CB  HIS A 909      11.902  35.734  -1.710  1.00 17.59           C  
ANISOU 1964  CB  HIS A 909     2778   2702   1204    132     25   -102       C  
ATOM   1965  CG  HIS A 909      12.480  35.682  -0.328  1.00 22.37           C  
ANISOU 1965  CG  HIS A 909     3373   3293   1836    139     32    -73       C  
ATOM   1966  CD2 HIS A 909      12.051  36.265   0.816  1.00 24.87           C  
ANISOU 1966  CD2 HIS A 909     3670   3622   2158    135     19    -57       C  
ATOM   1967  ND1 HIS A 909      13.657  34.989  -0.059  1.00 25.32           N  
ANISOU 1967  ND1 HIS A 909     3753   3639   2227    155     54    -59       N  
ATOM   1968  CE1 HIS A 909      13.889  35.156   1.237  1.00 24.83           C  
ANISOU 1968  CE1 HIS A 909     3676   3577   2180    157     50    -32       C  
ATOM   1969  NE2 HIS A 909      12.951  35.908   1.808  1.00 24.80           N  
ANISOU 1969  NE2 HIS A 909     3658   3597   2168    144     31    -32       N  
ATOM   1970  N   THR A 910      13.053  37.177  -5.038  1.00 12.07           N  
ANISOU 1970  N   THR A 910     2069   2023    492    167     30   -104       N  
ATOM   1971  CA  THR A 910      12.871  37.114  -6.493  1.00 12.07           C  
ANISOU 1971  CA  THR A 910     2073   2036    479    167     29   -122       C  
ATOM   1972  C   THR A 910      13.687  35.912  -7.018  1.00 16.51           C  
ANISOU 1972  C   THR A 910     2701   2618    953    175     63   -157       C  
ATOM   1973  O   THR A 910      14.495  35.339  -6.291  1.00 15.04           O  
ANISOU 1973  O   THR A 910     2515   2400    799    185     84   -147       O  
ATOM   1974  CB  THR A 910      13.282  38.429  -7.166  1.00 15.83           C  
ANISOU 1974  CB  THR A 910     2588   2584    843    183     28   -104       C  
ATOM   1975  CG2 THR A 910      12.404  39.603  -6.761  1.00 16.12           C  
ANISOU 1975  CG2 THR A 910     2607   2638    881    180     -3    -84       C  
ATOM   1976  OG1 THR A 910      14.646  38.692  -6.881  1.00 14.72           O  
ANISOU 1976  OG1 THR A 910     2443   2431    720    199     50    -76       O  
ATOM   1977  N   SER A 911      13.439  35.515  -8.259  1.00 13.63           N  
ANISOU 1977  N   SER A 911     2356   2271    552    171     66   -190       N  
ATOM   1978  CA  SER A 911      14.117  34.391  -8.911  1.00 14.09           C  
ANISOU 1978  CA  SER A 911     2439   2308    604    181     97   -222       C  
ATOM   1979  C   SER A 911      14.071  34.578 -10.421  1.00 19.13           C  
ANISOU 1979  C   SER A 911     3094   2988   1187    184     98   -245       C  
ATOM   1980  O   SER A 911      13.485  35.549 -10.906  1.00 17.85           O  
ANISOU 1980  O   SER A 911     2921   2868    993    179     74   -231       O  
ATOM   1981  CB  SER A 911      13.427  33.082  -8.528  1.00 18.90           C  
ANISOU 1981  CB  SER A 911     3065   2879   1237    157     96   -260       C  
ATOM   1982  OG  SER A 911      12.058  33.106  -8.902  1.00 24.70           O  
ANISOU 1982  OG  SER A 911     3798   3636   1949    125     64   -287       O  
ATOM   1983  N   GLN A 912      14.690  33.654 -11.179  1.00 16.48           N  
ANISOU 1983  N   GLN A 912     2784   2642    838    196    128   -280       N  
ATOM   1984  CA  GLN A 912      14.662  33.703 -12.641  1.00 16.39           C  
ANISOU 1984  CA  GLN A 912     2791   2673    765    200    133   -308       C  
ATOM   1985  C   GLN A 912      13.225  33.611 -13.176  1.00 21.59           C  
ANISOU 1985  C   GLN A 912     3455   3358   1390    166     95   -344       C  
ATOM   1986  O   GLN A 912      12.902  34.257 -14.168  1.00 22.81           O  
ANISOU 1986  O   GLN A 912     3609   3566   1490    166     80   -343       O  
ATOM   1987  CB  GLN A 912      15.569  32.630 -13.251  1.00 18.42           C  
ANISOU 1987  CB  GLN A 912     3075   2908   1015    221    175   -347       C  
ATOM   1988  CG  GLN A 912      17.053  32.917 -13.018  1.00 26.98           C  
ANISOU 1988  CG  GLN A 912     4145   3988   2119    259    213   -307       C  
ATOM   1989  CD  GLN A 912      17.605  32.326 -11.736  1.00 35.11           C  
ANISOU 1989  CD  GLN A 912     5165   4961   3214    271    226   -290       C  
ATOM   1990  NE2 GLN A 912      18.922  32.239 -11.664  1.00 32.93           N  
ANISOU 1990  NE2 GLN A 912     4878   4680   2953    306    263   -268       N  
ATOM   1991  OE1 GLN A 912      16.870  31.967 -10.796  1.00 27.07           O  
ANISOU 1991  OE1 GLN A 912     4146   3909   2232    249    205   -292       O  
ATOM   1992  N   GLY A 913      12.363  32.879 -12.485  1.00 19.64           N  
ANISOU 1992  N   GLY A 913     3209   3077   1175    138     78   -368       N  
ATOM   1993  CA  GLY A 913      10.960  32.753 -12.870  1.00 21.72           C  
ANISOU 1993  CA  GLY A 913     3472   3368   1414    101     40   -401       C  
ATOM   1994  C   GLY A 913      10.056  33.889 -12.401  1.00 27.35           C  
ANISOU 1994  C   GLY A 913     4149   4116   2127     93      3   -361       C  
ATOM   1995  O   GLY A 913       8.889  33.930 -12.781  1.00 28.34           O  
ANISOU 1995  O   GLY A 913     4265   4276   2228     66    -31   -381       O  
ATOM   1996  N   ASP A 914      10.573  34.803 -11.553  1.00 22.14           N  
ANISOU 1996  N   ASP A 914     3467   3447   1496    115      8   -306       N  
ATOM   1997  CA  ASP A 914       9.854  35.968 -10.992  1.00 21.30           C  
ANISOU 1997  CA  ASP A 914     3330   3367   1398    115    -22   -266       C  
ATOM   1998  C   ASP A 914      10.910  37.070 -10.666  1.00 20.83           C  
ANISOU 1998  C   ASP A 914     3262   3304   1350    146     -7   -213       C  
ATOM   1999  O   ASP A 914      11.253  37.250  -9.490  1.00 20.39           O  
ANISOU 1999  O   ASP A 914     3193   3216   1338    151     -1   -188       O  
ATOM   2000  CB  ASP A 914       9.064  35.522  -9.742  1.00 24.04           C  
ANISOU 2000  CB  ASP A 914     3659   3684   1789     91    -34   -270       C  
ATOM   2001  CG  ASP A 914       7.926  36.418  -9.324  1.00 41.01           C  
ANISOU 2001  CG  ASP A 914     5777   5866   3939     85    -68   -250       C  
ATOM   2002  OD1 ASP A 914       7.758  37.490  -9.939  1.00 42.81           O  
ANISOU 2002  OD1 ASP A 914     5995   6133   4136    103    -85   -227       O  
ATOM   2003  OD2 ASP A 914       7.210  36.055  -8.363  1.00 50.25           O1-
ANISOU 2003  OD2 ASP A 914     6930   7021   5140     65    -77   -253       O1-
ATOM   2004  N   PRO A 915      11.510  37.737 -11.708  1.00 16.23           N  
ANISOU 2004  N   PRO A 915     2687   2753    727    165      1   -195       N  
ATOM   2005  CA  PRO A 915      12.654  38.648 -11.446  1.00 15.52           C  
ANISOU 2005  CA  PRO A 915     2589   2656    651    189     20   -147       C  
ATOM   2006  C   PRO A 915      12.340  40.102 -11.097  1.00 18.91           C  
ANISOU 2006  C   PRO A 915     2999   3097   1088    196     -3   -100       C  
ATOM   2007  O   PRO A 915      13.266  40.912 -10.974  1.00 18.39           O  
ANISOU 2007  O   PRO A 915     2929   3025   1033    210     11    -60       O  
ATOM   2008  CB  PRO A 915      13.473  38.554 -12.739  1.00 17.86           C  
ANISOU 2008  CB  PRO A 915     2904   2980    902    203     45   -151       C  
ATOM   2009  CG  PRO A 915      12.416  38.350 -13.824  1.00 22.29           C  
ANISOU 2009  CG  PRO A 915     3476   3585   1409    190     21   -183       C  
ATOM   2010  CD  PRO A 915      11.255  37.597 -13.165  1.00 18.29           C  
ANISOU 2010  CD  PRO A 915     2964   3060    926    163     -4   -220       C  
ATOM   2011  N   ILE A 916      11.053  40.435 -10.951  1.00 14.09           N  
ANISOU 2011  N   ILE A 916     2376   2504    473    187    -37   -104       N  
ATOM   2012  CA  ILE A 916      10.634  41.790 -10.611  1.00 13.54           C  
ANISOU 2012  CA  ILE A 916     2273   2424    445    199    -58    -62       C  
ATOM   2013  C   ILE A 916      10.272  41.832  -9.140  1.00 16.23           C  
ANISOU 2013  C   ILE A 916     2613   2749    802    194    -66    -63       C  
ATOM   2014  O   ILE A 916       9.404  41.071  -8.695  1.00 16.62           O  
ANISOU 2014  O   ILE A 916     2655   2798    861    177    -77    -93       O  
ATOM   2015  CB  ILE A 916       9.467  42.281 -11.519  1.00 16.50           C  
ANISOU 2015  CB  ILE A 916     2660   2865    746    202    -92    -62       C  
ATOM   2016  CG1 ILE A 916       9.803  42.153 -13.056  1.00 17.39           C  
ANISOU 2016  CG1 ILE A 916     2791   3018    797    206    -86    -65       C  
ATOM   2017  CG2 ILE A 916       9.013  43.697 -11.133  1.00 17.30           C  
ANISOU 2017  CG2 ILE A 916     2745   2966    863    221   -114    -19       C  
ATOM   2018  CD1 ILE A 916      11.103  42.840 -13.558  1.00 22.18           C  
ANISOU 2018  CD1 ILE A 916     3411   3623   1395    223    -58    -24       C  
ATOM   2019  N   GLY A 917      10.944  42.711  -8.407  1.00 11.32           N  
ANISOU 2019  N   GLY A 917     1870   1986    446    205    -48    -25       N  
ATOM   2020  CA  GLY A 917      10.696  42.888  -6.980  1.00 11.08           C  
ANISOU 2020  CA  GLY A 917     1827   1931    451    202    -53    -24       C  
ATOM   2021  C   GLY A 917      10.414  44.332  -6.612  1.00 13.17           C  
ANISOU 2021  C   GLY A 917     2198   2308    499    218    -82      3       C  
ATOM   2022  O   GLY A 917      10.579  45.253  -7.435  1.00 11.52           O  
ANISOU 2022  O   GLY A 917     1904   2017    457    231    -73     24       O  
ATOM   2023  N   LEU A 918       9.988  44.528  -5.359  1.00  8.22           N  
ANISOU 2023  N   LEU A 918     1295   1400    426    217    -46     -6       N  
ATOM   2024  CA  LEU A 918       9.657  45.825  -4.806  1.00  7.12           C  
ANISOU 2024  CA  LEU A 918     1099   1198    410    233    -41      0       C  
ATOM   2025  C   LEU A 918      10.451  46.020  -3.519  1.00  8.34           C  
ANISOU 2025  C   LEU A 918     1332   1400    437    228    -50      6       C  
ATOM   2026  O   LEU A 918      10.613  45.084  -2.724  1.00  7.95           O  
ANISOU 2026  O   LEU A 918     1255   1324    441    215    -42     -4       O  
ATOM   2027  CB  LEU A 918       8.160  45.936  -4.511  1.00  7.55           C  
ANISOU 2027  CB  LEU A 918     1160   1298    413    241    -57     -8       C  
ATOM   2028  CG  LEU A 918       7.210  45.808  -5.689  1.00 10.52           C  
ANISOU 2028  CG  LEU A 918     1683   1870    442    246   -108     -5       C  
ATOM   2029  CD1 LEU A 918       5.775  45.743  -5.212  1.00  9.58           C  
ANISOU 2029  CD1 LEU A 918     1487   1725    426    250   -107    -20       C  
ATOM   2030  CD2 LEU A 918       7.404  46.958  -6.733  1.00 13.98           C  
ANISOU 2030  CD2 LEU A 918     2267   2452    594    269   -154     35       C  
ATOM   2031  N   ILE A 919      10.987  47.211  -3.361  1.00  6.15           N  
ANISOU 2031  N   ILE A 919      941    981    413    236    -26      5       N  
ATOM   2032  CA  ILE A 919      11.777  47.571  -2.177  1.00  7.12           C  
ANISOU 2032  CA  ILE A 919     1130   1143    432    229    -35     13       C  
ATOM   2033  C   ILE A 919      11.321  48.957  -1.688  1.00  9.94           C  
ANISOU 2033  C   ILE A 919     1652   1642    481    245    -76     36       C  
ATOM   2034  O   ILE A 919      10.953  49.813  -2.490  1.00  8.82           O  
ANISOU 2034  O   ILE A 919     1458   1438    455    259    -68     38       O  
ATOM   2035  CB  ILE A 919      13.297  47.493  -2.505  1.00  9.77           C  
ANISOU 2035  CB  ILE A 919     1623   1621    467    217    -49     46       C  
ATOM   2036  CG1 ILE A 919      14.172  47.470  -1.216  1.00  9.71           C  
ANISOU 2036  CG1 ILE A 919     1617   1604    467    204    -47     45       C  
ATOM   2037  CG2 ILE A 919      13.731  48.635  -3.464  1.00 12.40           C  
ANISOU 2037  CG2 ILE A 919     2104   2080    528    223    -71     99       C  
ATOM   2038  CD1 ILE A 919      15.654  46.920  -1.509  1.00  9.26           C  
ANISOU 2038  CD1 ILE A 919     1523   1515    480    192    -27     52       C  
ATOM   2039  N   LEU A 920      11.367  49.179  -0.377  1.00  7.41           N  
ANISOU 2039  N   LEU A 920     1196   1174    446    241    -48      9       N  
ATOM   2040  CA  LEU A 920      10.995  50.450   0.210  1.00  7.76           C  
ANISOU 2040  CA  LEU A 920     1277   1225    445    256    -61      9       C  
ATOM   2041  C   LEU A 920      12.207  51.214   0.687  1.00  9.17           C  
ANISOU 2041  C   LEU A 920     1557   1460    466    242    -81     27       C  
ATOM   2042  O   LEU A 920      13.237  50.623   1.072  1.00  7.92           O  
ANISOU 2042  O   LEU A 920     1322   1233    455    218    -57     18       O  
ATOM   2043  CB  LEU A 920      10.106  50.226   1.467  1.00  8.47           C  
ANISOU 2043  CB  LEU A 920     1396   1369    454    265    -75     -6       C  
ATOM   2044  CG  LEU A 920       8.725  49.690   1.228  1.00 13.11           C  
ANISOU 2044  CG  LEU A 920     2147   2176    659    281   -127     -8       C  
ATOM   2045  CD1 LEU A 920       8.172  49.075   2.481  1.00 13.82           C  
ANISOU 2045  CD1 LEU A 920     2219   2284    748    276   -123    -34       C  
ATOM   2046  CD2 LEU A 920       7.797  50.778   0.698  1.00 14.17           C  
ANISOU 2046  CD2 LEU A 920     2282   2306    795    313   -142      0       C  
ATOM   2047  N   LEU A 921      12.051  52.538   0.703  1.00  7.54           N  
ANISOU 2047  N   LEU A 921     1288   1141    436    252    -65     16       N  
ATOM   2048  CA  LEU A 921      12.958  53.467   1.359  1.00  7.37           C  
ANISOU 2048  CA  LEU A 921     1280   1081    438    236    -67     16       C  
ATOM   2049  C   LEU A 921      12.116  54.172   2.407  1.00  9.57           C  
ANISOU 2049  C   LEU A 921     1691   1471    473    258   -112     12       C  
ATOM   2050  O   LEU A 921      11.110  54.799   2.081  1.00  8.35           O  
ANISOU 2050  O   LEU A 921     1482   1245    446    289    -98      3       O  
ATOM   2051  CB  LEU A 921      13.566  54.495   0.415  1.00  7.52           C  
ANISOU 2051  CB  LEU A 921     1338   1089    431    229    -70     37       C  
ATOM   2052  CG  LEU A 921      14.778  54.032  -0.398  1.00 10.36           C  
ANISOU 2052  CG  LEU A 921     1845   1614    477    206   -103    107       C  
ATOM   2053  CD1 LEU A 921      15.033  54.973  -1.539  1.00 12.11           C  
ANISOU 2053  CD1 LEU A 921     2124   1852    626    209   -112    163       C  
ATOM   2054  CD2 LEU A 921      16.008  53.964   0.477  1.00 11.47           C  
ANISOU 2054  CD2 LEU A 921     2017   1786    556    174   -110    113       C  
ATOM   2055  N   GLY A 922      12.516  54.049   3.651  1.00  6.82           N  
ANISOU 2055  N   GLY A 922     1188    968    435    242    -69    -16       N  
ATOM   2056  CA  GLY A 922      11.773  54.688   4.712  1.00  6.96           C  
ANISOU 2056  CA  GLY A 922     1223    986    437    263    -79    -32       C  
ATOM   2057  C   GLY A 922      12.658  55.571   5.543  1.00  9.41           C  
ANISOU 2057  C   GLY A 922     1699   1411    468    241   -129    -51       C  
ATOM   2058  O   GLY A 922      13.835  55.272   5.742  1.00 11.30           O  
ANISOU 2058  O   GLY A 922     2008   1731    555    205   -151    -50       O  
ATOM   2059  N   GLU A 923      12.085  56.646   6.059  1.00  7.43           N  
ANISOU 2059  N   GLU A 923     1366   1023    433    264   -106    -57       N  
ATOM   2060  CA  GLU A 923      12.813  57.503   7.000  1.00  7.83           C  
ANISOU 2060  CA  GLU A 923     1469   1073    431    242   -124    -77       C  
ATOM   2061  C   GLU A 923      12.594  56.805   8.346  1.00 10.76           C  
ANISOU 2061  C   GLU A 923     1966   1633    490    237   -165   -151       C  
ATOM   2062  O   GLU A 923      11.454  56.591   8.754  1.00 11.44           O  
ANISOU 2062  O   GLU A 923     2043   1742    560    270   -159   -172       O  
ATOM   2063  CB  GLU A 923      12.240  58.921   6.992  1.00  8.72           C  
ANISOU 2063  CB  GLU A 923     1683   1197    434    269   -150   -105       C  
ATOM   2064  CG  GLU A 923      12.876  59.839   8.027  1.00 12.41           C  
ANISOU 2064  CG  GLU A 923     2248   1696    773    243   -181   -167       C  
ATOM   2065  CD  GLU A 923      12.241  61.206   8.187  1.00 28.25           C  
ANISOU 2065  CD  GLU A 923     4289   3637   2809    275   -184   -193       C  
ATOM   2066  OE1 GLU A 923      11.586  61.691   7.234  1.00 19.56           O  
ANISOU 2066  OE1 GLU A 923     3199   2507   1726    310   -182   -163       O  
ATOM   2067  OE2 GLU A 923      12.500  61.841   9.234  1.00 20.49           O1-
ANISOU 2067  OE2 GLU A 923     3325   2627   1833    262   -191   -241       O1-
ATOM   2068  N   VAL A 924      13.689  56.429   9.017  1.00  7.58           N  
ANISOU 2068  N   VAL A 924     1380   1071    427    204   -118    -96       N  
ATOM   2069  CA  VAL A 924      13.629  55.710  10.288  1.00  6.18           C  
ANISOU 2069  CA  VAL A 924     1093    853    404    202    -93    -80       C  
ATOM   2070  C   VAL A 924      14.268  56.588  11.371  1.00  9.38           C  
ANISOU 2070  C   VAL A 924     1692   1411    460    174   -157   -180       C  
ATOM   2071  O   VAL A 924      15.408  57.009  11.208  1.00  9.51           O  
ANISOU 2071  O   VAL A 924     1733   1421    462    137   -170   -178       O  
ATOM   2072  CB  VAL A 924      14.294  54.306  10.193  1.00  6.82           C  
ANISOU 2072  CB  VAL A 924     1169    999    423    179    -92    -78       C  
ATOM   2073  CG1 VAL A 924      14.059  53.496  11.464  1.00  5.80           C  
ANISOU 2073  CG1 VAL A 924      949    848    406    181    -72    -68       C  
ATOM   2074  CG2 VAL A 924      13.801  53.522   8.952  1.00  6.28           C  
ANISOU 2074  CG2 VAL A 924     1057    906    422    194    -74    -55       C  
ATOM   2075  N   ALA A 925      13.517  56.888  12.435  1.00  8.34           N  
ANISOU 2075  N   ALA A 925     1498   1230    441    198   -140   -179       N  
ATOM   2076  CA  ALA A 925      14.021  57.704  13.540  1.00  8.71           C  
ANISOU 2076  CA  ALA A 925     1577   1279    453    179   -156   -220       C  
ATOM   2077  C   ALA A 925      14.745  56.733  14.484  1.00 11.79           C  
ANISOU 2077  C   ALA A 925     2091   1862    529    140   -204   -318       C  
ATOM   2078  O   ALA A 925      14.121  56.030  15.303  1.00 11.43           O  
ANISOU 2078  O   ALA A 925     1998   1839    505    159   -187   -313       O  
ATOM   2079  CB  ALA A 925      12.875  58.424  14.242  1.00  9.55           C  
ANISOU 2079  CB  ALA A 925     1740   1413    477    216   -165   -286       C  
ATOM   2080  N   LEU A 926      16.058  56.626  14.282  1.00  9.17           N  
ANISOU 2080  N   LEU A 926     1616   1405    464    108   -170   -215       N  
ATOM   2081  CA  LEU A 926      16.930  55.708  15.042  1.00  8.07           C  
ANISOU 2081  CA  LEU A 926     1377   1251    438     85   -146   -171       C  
ATOM   2082  C   LEU A 926      17.285  56.200  16.450  1.00 11.31           C  
ANISOU 2082  C   LEU A 926     1960   1839    498     53   -231   -310       C  
ATOM   2083  O   LEU A 926      17.398  55.390  17.370  1.00 13.00           O  
ANISOU 2083  O   LEU A 926     2194   2150    595     46   -250   -336       O  
ATOM   2084  CB  LEU A 926      18.218  55.423  14.243  1.00  7.10           C  
ANISOU 2084  CB  LEU A 926     1198   1079    423     54   -127   -119       C  
ATOM   2085  CG  LEU A 926      18.028  54.721  12.873  1.00  8.89           C  
ANISOU 2085  CG  LEU A 926     1514   1395    468     62   -155   -132       C  
ATOM   2086  CD1 LEU A 926      19.319  54.727  12.090  1.00  8.35           C  
ANISOU 2086  CD1 LEU A 926     1417   1299    457     29   -148    -98       C  
ATOM   2087  CD2 LEU A 926      17.476  53.318  13.065  1.00  9.93           C  
ANISOU 2087  CD2 LEU A 926     1671   1625    478     82   -163   -138       C  
ATOM   2088  N   GLY A 927      17.494  57.503  16.593  1.00 10.47           N  
ANISOU 2088  N   GLY A 927     1836   1640    504     42   -223   -311       N  
ATOM   2089  CA  GLY A 927      17.853  58.110  17.878  1.00 11.23           C  
ANISOU 2089  CA  GLY A 927     1966   1769    533     17   -251   -379       C  
ATOM   2090  C   GLY A 927      19.085  57.466  18.485  1.00 13.94           C  
ANISOU 2090  C   GLY A 927     2344   2226    727    -33   -304   -416       C  
ATOM   2091  O   GLY A 927      20.081  57.232  17.789  1.00 11.97           O  
ANISOU 2091  O   GLY A 927     2056   1956    535    -60   -302   -360       O  
ATOM   2092  N   ASN A 928      18.992  57.133  19.774  1.00 11.82           N  
ANISOU 2092  N   ASN A 928     1999   1954    539    -24   -276   -394       N  
ATOM   2093  CA  ASN A 928      20.079  56.498  20.525  1.00 11.79           C  
ANISOU 2093  CA  ASN A 928     1948   1999    534    -56   -287   -371       C  
ATOM   2094  C   ASN A 928      20.069  55.008  20.200  1.00 12.92           C  
ANISOU 2094  C   ASN A 928     2122   2253    536    -45   -310   -356       C  
ATOM   2095  O   ASN A 928      19.141  54.288  20.584  1.00 11.99           O  
ANISOU 2095  O   ASN A 928     1947   2115    496     -5   -263   -320       O  
ATOM   2096  CB  ASN A 928      19.928  56.767  22.040  1.00 13.23           C  
ANISOU 2096  CB  ASN A 928     2184   2270    572    -68   -330   -461       C  
ATOM   2097  CG  ASN A 928      21.108  56.319  22.877  1.00 42.60           C  
ANISOU 2097  CG  ASN A 928     5913   6095   4178   -114   -386   -483       C  
ATOM   2098  ND2 ASN A 928      20.938  56.349  24.199  1.00 37.08           N  
ANISOU 2098  ND2 ASN A 928     5219   5451   3417   -116   -399   -527       N  
ATOM   2099  OD1 ASN A 928      22.175  55.942  22.367  1.00 29.23           O  
ANISOU 2099  OD1 ASN A 928     4189   4410   2508   -141   -399   -436       O  
ATOM   2100  N   MET A 929      21.073  54.567  19.431  1.00 10.46           N  
ANISOU 2100  N   MET A 929     1670   1823    480    -53   -244   -243       N  
ATOM   2101  CA  MET A 929      21.164  53.184  18.972  1.00 10.02           C  
ANISOU 2101  CA  MET A 929     1569   1781    457    -35   -220   -189       C  
ATOM   2102  C   MET A 929      21.834  52.271  19.977  1.00 12.96           C  
ANISOU 2102  C   MET A 929     2048   2375    501    -55   -321   -230       C  
ATOM   2103  O   MET A 929      22.866  52.614  20.557  1.00 13.11           O  
ANISOU 2103  O   MET A 929     2055   2424    502    -91   -353   -241       O  
ATOM   2104  CB  MET A 929      21.910  53.091  17.625  1.00 10.64           C  
ANISOU 2104  CB  MET A 929     1686   1879    476    -51   -244   -171       C  
ATOM   2105  CG  MET A 929      21.285  53.905  16.514  1.00 12.74           C  
ANISOU 2105  CG  MET A 929     2075   2175    592    -48   -285   -215       C  
ATOM   2106  SD  MET A 929      22.243  53.809  14.975  1.00 15.93           S  
ANISOU 2106  SD  MET A 929     2460   2549   1043    -63   -276   -160       S  
ATOM   2107  CE  MET A 929      23.826  54.516  15.501  1.00 16.07           C  
ANISOU 2107  CE  MET A 929     2456   2579   1071   -124   -310   -168       C  
ATOM   2108  N   TYR A 930      21.223  51.104  20.186  1.00 11.36           N  
ANISOU 2108  N   TYR A 930     1748   2112    455    -18   -249   -172       N  
ATOM   2109  CA  TYR A 930      21.747  50.060  21.062  1.00 11.68           C  
ANISOU 2109  CA  TYR A 930     1762   2224    453    -18   -260   -145       C  
ATOM   2110  C   TYR A 930      22.516  49.141  20.110  1.00 12.78           C  
ANISOU 2110  C   TYR A 930     1940   2430    487    -16   -291   -102       C  
ATOM   2111  O   TYR A 930      21.907  48.456  19.276  1.00 12.43           O  
ANISOU 2111  O   TYR A 930     1892   2350    479     11   -258    -76       O  
ATOM   2112  CB  TYR A 930      20.599  49.340  21.769  1.00 12.01           C  
ANISOU 2112  CB  TYR A 930     1811   2299    453     12   -245   -146       C  
ATOM   2113  CG  TYR A 930      21.021  48.193  22.661  1.00 12.75           C  
ANISOU 2113  CG  TYR A 930     1904   2488    453     16   -265   -114       C  
ATOM   2114  CD1 TYR A 930      22.203  48.252  23.404  1.00 13.61           C  
ANISOU 2114  CD1 TYR A 930     2021   2679    471    -10   -315   -113       C  
ATOM   2115  CD2 TYR A 930      20.196  47.085  22.836  1.00 13.14           C  
ANISOU 2115  CD2 TYR A 930     1968   2574    451     43   -250    -86       C  
ATOM   2116  CE1 TYR A 930      22.582  47.204  24.245  1.00 12.26           C  
ANISOU 2116  CE1 TYR A 930     1738   2475    446      1   -267    -62       C  
ATOM   2117  CE2 TYR A 930      20.551  46.047  23.692  1.00 13.13           C  
ANISOU 2117  CE2 TYR A 930     1932   2616    440     49   -249    -44       C  
ATOM   2118  CZ  TYR A 930      21.751  46.103  24.381  1.00 14.28           C  
ANISOU 2118  CZ  TYR A 930     2101   2859    467     29   -306    -36       C  
ATOM   2119  OH  TYR A 930      22.087  45.050  25.181  1.00 14.13           O  
ANISOU 2119  OH  TYR A 930     2042   2878    449     40   -301     13       O  
ATOM   2120  N   GLU A 931      23.859  49.224  20.161  1.00 10.52           N  
ANISOU 2120  N   GLU A 931     1515   2040    443    -39   -237    -68       N  
ATOM   2121  CA  GLU A 931      24.744  48.518  19.212  1.00  9.70           C  
ANISOU 2121  CA  GLU A 931     1355   1899    434    -36   -207    -23       C  
ATOM   2122  C   GLU A 931      25.045  47.098  19.611  1.00 13.22           C  
ANISOU 2122  C   GLU A 931     1932   2574    516    -13   -316     19       C  
ATOM   2123  O   GLU A 931      25.596  46.859  20.686  1.00 13.03           O  
ANISOU 2123  O   GLU A 931     1875   2596    480    -20   -333     27       O  
ATOM   2124  CB  GLU A 931      26.034  49.310  18.947  1.00 10.52           C  
ANISOU 2124  CB  GLU A 931     1486   2057    453    -77   -259    -26       C  
ATOM   2125  CG  GLU A 931      25.749  50.648  18.289  1.00 16.00           C  
ANISOU 2125  CG  GLU A 931     2318   2816    943   -103   -345    -77       C  
ATOM   2126  CD  GLU A 931      26.909  51.567  17.954  1.00 42.12           C  
ANISOU 2126  CD  GLU A 931     5608   6113   4282   -150   -366    -81       C  
ATOM   2127  OE1 GLU A 931      28.070  51.247  18.303  1.00 43.80           O  
ANISOU 2127  OE1 GLU A 931     5776   6376   4489   -170   -387    -56       O  
ATOM   2128  OE2 GLU A 931      26.645  52.626  17.341  1.00 38.39           O1-
ANISOU 2128  OE2 GLU A 931     5165   5582   3840   -168   -362   -108       O1-
ATOM   2129  N   LEU A 932      24.660  46.148  18.743  1.00 10.72           N  
ANISOU 2129  N   LEU A 932     1515   2115    443     17   -217     45       N  
ATOM   2130  CA  LEU A 932      24.843  44.722  18.994  1.00 10.10           C  
ANISOU 2130  CA  LEU A 932     1379   2024    433     43   -185     81       C  
ATOM   2131  C   LEU A 932      25.618  44.022  17.897  1.00 13.33           C  
ANISOU 2131  C   LEU A 932     1908   2570    585     64   -254    149       C  
ATOM   2132  O   LEU A 932      25.492  44.375  16.724  1.00 12.80           O  
ANISOU 2132  O   LEU A 932     1853   2457    552     63   -236    139       O  
ATOM   2133  CB  LEU A 932      23.489  44.021  19.241  1.00  9.70           C  
ANISOU 2133  CB  LEU A 932     1327   1936    423     67   -155     76       C  
ATOM   2134  CG  LEU A 932      22.685  44.499  20.455  1.00 12.65           C  
ANISOU 2134  CG  LEU A 932     1852   2487    466     63   -240     66       C  
ATOM   2135  CD1 LEU A 932      21.284  44.002  20.387  1.00 12.29           C  
ANISOU 2135  CD1 LEU A 932     1807   2399    466     83   -201     60       C  
ATOM   2136  CD2 LEU A 932      23.397  44.113  21.789  1.00 12.43           C  
ANISOU 2136  CD2 LEU A 932     1774   2502    446     58   -250     84       C  
ATOM   2137  N   LYS A 933      26.401  43.013  18.291  1.00 13.45           N  
ANISOU 2137  N   LYS A 933     1892   2622    595     83   -258    197       N  
ATOM   2138  CA  LYS A 933      27.241  42.239  17.373  1.00 13.10           C  
ANISOU 2138  CA  LYS A 933     1824   2566    588    106   -240    239       C  
ATOM   2139  C   LYS A 933      26.690  40.830  17.125  1.00 15.23           C  
ANISOU 2139  C   LYS A 933     2108   2813    866    146   -208    273       C  
ATOM   2140  O   LYS A 933      27.119  40.177  16.184  1.00 14.97           O  
ANISOU 2140  O   LYS A 933     2067   2755    866    169   -185    298       O  
ATOM   2141  CB  LYS A 933      28.680  42.144  17.933  1.00 16.00           C  
ANISOU 2141  CB  LYS A 933     2139   2990    951    101   -267    272       C  
ATOM   2142  CG  LYS A 933      29.441  43.464  17.949  1.00 24.61           C  
ANISOU 2142  CG  LYS A 933     3209   4098   2044     56   -296    243       C  
ATOM   2143  CD  LYS A 933      30.867  43.251  18.452  1.00 30.28           C  
ANISOU 2143  CD  LYS A 933     3868   4878   2759     53   -324    279       C  
ATOM   2144  CE  LYS A 933      31.579  44.548  18.728  1.00 42.62           C  
ANISOU 2144  CE  LYS A 933     5409   6467   4319     -2   -360    247       C  
ATOM   2145  NZ  LYS A 933      33.014  44.327  19.053  1.00 51.81           N1+
ANISOU 2145  NZ  LYS A 933     6507   7694   5485     -7   -385    285       N1+
ATOM   2146  N   HIS A 934      25.787  40.341  18.003  1.00 11.29           N  
ANISOU 2146  N   HIS A 934     1558   2252    479    148   -170    244       N  
ATOM   2147  CA  HIS A 934      25.243  38.984  17.934  1.00 11.69           C  
ANISOU 2147  CA  HIS A 934     1645   2304    495    182   -156    285       C  
ATOM   2148  C   HIS A 934      23.784  39.001  18.343  1.00 16.12           C  
ANISOU 2148  C   HIS A 934     2290   2903    933    177   -170    286       C  
ATOM   2149  O   HIS A 934      23.317  40.002  18.883  1.00 17.03           O  
ANISOU 2149  O   HIS A 934     2413   3037   1020    154   -186    247       O  
ATOM   2150  CB  HIS A 934      26.075  37.973  18.805  1.00 12.67           C  
ANISOU 2150  CB  HIS A 934     1781   2510    521    210   -186    365       C  
ATOM   2151  CG  HIS A 934      27.561  38.133  18.675  1.00 16.87           C  
ANISOU 2151  CG  HIS A 934     2276   3081   1053    216   -208    392       C  
ATOM   2152  CD2 HIS A 934      28.367  39.010  19.308  1.00 19.16           C  
ANISOU 2152  CD2 HIS A 934     2534   3425   1322    190   -245    383       C  
ATOM   2153  ND1 HIS A 934      28.314  37.445  17.734  1.00 19.04           N  
ANISOU 2153  ND1 HIS A 934     2534   3332   1370    246   -187    421       N  
ATOM   2154  CE1 HIS A 934      29.544  37.921  17.854  1.00 18.32           C  
ANISOU 2154  CE1 HIS A 934     2396   3283   1280    238   -211    433       C  
ATOM   2155  NE2 HIS A 934      29.618  38.845  18.800  1.00 19.12           N  
ANISOU 2155  NE2 HIS A 934     2487   3432   1344    203   -248    411       N  
ATOM   2156  N   ALA A 935      23.053  37.913  18.068  1.00 12.65           N  
ANISOU 2156  N   ALA A 935     1866   2427    513    196   -140    305       N  
ATOM   2157  CA  ALA A 935      21.628  37.824  18.333  1.00 12.17           C  
ANISOU 2157  CA  ALA A 935     1801   2323    501    186   -115    271       C  
ATOM   2158  C   ALA A 935      21.266  38.192  19.754  1.00 14.65           C  
ANISOU 2158  C   ALA A 935     2149   2727    692    175   -146    283       C  
ATOM   2159  O   ALA A 935      22.004  37.888  20.708  1.00 13.08           O  
ANISOU 2159  O   ALA A 935     1914   2559    497    181   -158    310       O  
ATOM   2160  CB  ALA A 935      21.096  36.444  17.982  1.00 13.08           C  
ANISOU 2160  CB  ALA A 935     1969   2436    567    206    -97    320       C  
ATOM   2161  N   SER A 936      20.172  38.931  19.876  1.00 12.55           N  
ANISOU 2161  N   SER A 936     1863   2424    482    158   -130    225       N  
ATOM   2162  CA  SER A 936      19.626  39.362  21.155  1.00 14.83           C  
ANISOU 2162  CA  SER A 936     2190   2800    643    149   -153    224       C  
ATOM   2163  C   SER A 936      18.113  39.382  20.957  1.00 17.04           C  
ANISOU 2163  C   SER A 936     2492   3061    922    146   -128    198       C  
ATOM   2164  O   SER A 936      17.579  40.267  20.281  1.00 15.30           O  
ANISOU 2164  O   SER A 936     2283   2814    716    139   -126    152       O  
ATOM   2165  CB  SER A 936      20.205  40.716  21.557  1.00 19.54           C  
ANISOU 2165  CB  SER A 936     2780   3426   1219    131   -185    181       C  
ATOM   2166  OG  SER A 936      19.657  41.159  22.784  1.00 34.04           O  
ANISOU 2166  OG  SER A 936     4620   5312   3001    123   -194    158       O  
ATOM   2167  N   HIS A 937      17.431  38.332  21.471  1.00 13.99           N  
ANISOU 2167  N   HIS A 937     2108   2684    522    151   -108    234       N  
ATOM   2168  CA  HIS A 937      16.000  38.159  21.241  1.00 13.15           C  
ANISOU 2168  CA  HIS A 937     1991   2538    467    145    -78    210       C  
ATOM   2169  C   HIS A 937      15.206  39.004  22.228  1.00 17.25           C  
ANISOU 2169  C   HIS A 937     2534   3130    889    138    -85    182       C  
ATOM   2170  O   HIS A 937      14.734  38.506  23.238  1.00 16.17           O  
ANISOU 2170  O   HIS A 937     2394   3035    714    136    -76    206       O  
ATOM   2171  CB  HIS A 937      15.614  36.663  21.246  1.00 13.18           C  
ANISOU 2171  CB  HIS A 937     2001   2526    480    148    -55    263       C  
ATOM   2172  CG  HIS A 937      16.459  35.820  20.340  1.00 15.40           C  
ANISOU 2172  CG  HIS A 937     2306   2778    766    161    -53    303       C  
ATOM   2173  CD2 HIS A 937      17.362  34.863  20.643  1.00 16.76           C  
ANISOU 2173  CD2 HIS A 937     2473   2949    947    176    -55    358       C  
ATOM   2174  ND1 HIS A 937      16.413  35.969  18.958  1.00 16.33           N  
ANISOU 2174  ND1 HIS A 937     2433   2844    927    161    -46    276       N  
ATOM   2175  CE1 HIS A 937      17.295  35.109  18.471  1.00 15.37           C  
ANISOU 2175  CE1 HIS A 937     2312   2691    836    177    -41    310       C  
ATOM   2176  NE2 HIS A 937      17.887  34.417  19.448  1.00 16.71           N  
ANISOU 2176  NE2 HIS A 937     2472   2886    989    188    -46    361       N  
ATOM   2177  N   ILE A 938      15.091  40.301  21.927  1.00 15.15           N  
ANISOU 2177  N   ILE A 938     2274   2859    624    135    -97    125       N  
ATOM   2178  CA  ILE A 938      14.423  41.268  22.805  1.00 16.60           C  
ANISOU 2178  CA  ILE A 938     2460   3083    763    133   -101     80       C  
ATOM   2179  C   ILE A 938      13.059  41.693  22.276  1.00 25.31           C  
ANISOU 2179  C   ILE A 938     3571   4168   1879    137    -79     44       C  
ATOM   2180  O   ILE A 938      12.819  41.673  21.074  1.00 25.17           O  
ANISOU 2180  O   ILE A 938     3557   4100   1905    139    -72     39       O  
ATOM   2181  CB  ILE A 938      15.345  42.495  23.105  1.00 19.21           C  
ANISOU 2181  CB  ILE A 938     2793   3425   1079    127   -133     39       C  
ATOM   2182  CG1 ILE A 938      15.753  43.253  21.795  1.00 19.02           C  
ANISOU 2182  CG1 ILE A 938     2778   3342   1108    124   -141     13       C  
ATOM   2183  CG2 ILE A 938      16.560  42.089  23.943  1.00 20.25           C  
ANISOU 2183  CG2 ILE A 938     2911   3600   1184    121   -157     74       C  
ATOM   2184  CD1 ILE A 938      16.229  44.702  21.991  1.00 28.24           C  
ANISOU 2184  CD1 ILE A 938     3954   4508   2268    114   -167    -40       C  
ATOM   2185  N   SER A 939      12.180  42.096  23.186  1.00 28.27           N  
ANISOU 2185  N   SER A 939     3944   4587   2211    140    -69     18       N  
ATOM   2186  CA  SER A 939      10.835  42.605  22.897  1.00 29.27           C  
ANISOU 2186  CA  SER A 939     4071   4709   2342    149    -49    -18       C  
ATOM   2187  C   SER A 939      10.829  44.130  23.140  1.00 33.87           C  
ANISOU 2187  C   SER A 939     4666   5295   2910    160    -63    -84       C  
ATOM   2188  O   SER A 939      10.161  44.885  22.420  1.00 33.91           O  
ANISOU 2188  O   SER A 939     4675   5268   2941    172    -58   -119       O  
ATOM   2189  CB  SER A 939       9.813  41.932  23.813  1.00 34.10           C  
ANISOU 2189  CB  SER A 939     4669   5374   2915    148    -21      1       C  
ATOM   2190  OG  SER A 939      10.341  41.703  25.111  1.00 45.69           O  
ANISOU 2190  OG  SER A 939     6134   6898   4329    144    -28     20       O  
ATOM   2191  N   LYS A 940      11.600  44.561  24.152  1.00 29.20           N  
ANISOU 2191  N   LYS A 940     4078   4739   2278    154    -83    -98       N  
ATOM   2192  CA  LYS A 940      11.738  45.945  24.605  1.00 28.02           C  
ANISOU 2192  CA  LYS A 940     3944   4595   2109    159    -99   -162       C  
ATOM   2193  C   LYS A 940      13.217  46.361  24.635  1.00 26.47           C  
ANISOU 2193  C   LYS A 940     3754   4387   1918    140   -135   -166       C  
ATOM   2194  O   LYS A 940      14.087  45.521  24.830  1.00 26.22           O  
ANISOU 2194  O   LYS A 940     3710   4373   1881    128   -147   -118       O  
ATOM   2195  CB  LYS A 940      11.126  46.073  26.013  1.00 30.56           C  
ANISOU 2195  CB  LYS A 940     4263   4988   2362    166    -87   -185       C  
ATOM   2196  CG  LYS A 940      10.718  47.491  26.409  1.00 52.66           C  
ANISOU 2196  CG  LYS A 940     7079   7787   5142    180    -89   -263       C  
ATOM   2197  CD  LYS A 940      10.154  47.550  27.833  1.00 65.43           C  
ANISOU 2197  CD  LYS A 940     8693   9482   6684    188    -75   -286       C  
ATOM   2198  CE  LYS A 940       8.661  47.322  27.893  1.00 78.19           C  
ANISOU 2198  CE  LYS A 940    10296  11122   8292    212    -34   -288       C  
ATOM   2199  NZ  LYS A 940       8.160  47.321  29.295  1.00 86.83           N1+
ANISOU 2199  NZ  LYS A 940    11384  12300   9308    219    -15   -306       N1+
ATOM   2200  N   LEU A 941      13.487  47.658  24.462  1.00 18.43           N  
ANISOU 2200  N   LEU A 941     2753   3337    911    138   -153   -222       N  
ATOM   2201  CA  LEU A 941      14.832  48.214  24.487  1.00 15.47           C  
ANISOU 2201  CA  LEU A 941     2382   2951    544    115   -187   -232       C  
ATOM   2202  C   LEU A 941      15.262  48.652  25.899  1.00 19.94           C  
ANISOU 2202  C   LEU A 941     2952   3577   1047    102   -209   -266       C  
ATOM   2203  O   LEU A 941      14.410  49.055  26.697  1.00 19.72           O  
ANISOU 2203  O   LEU A 941     2935   3582    978    116   -195   -307       O  
ATOM   2204  CB  LEU A 941      14.904  49.440  23.574  1.00 14.44           C  
ANISOU 2204  CB  LEU A 941     2273   2753    462    113   -196   -275       C  
ATOM   2205  CG  LEU A 941      14.888  49.181  22.081  1.00 17.26           C  
ANISOU 2205  CG  LEU A 941     2628   3051    880    118   -186   -242       C  
ATOM   2206  CD1 LEU A 941      14.638  50.451  21.345  1.00 17.27           C  
ANISOU 2206  CD1 LEU A 941     2652   2992    919    123   -189   -285       C  
ATOM   2207  CD2 LEU A 941      16.193  48.549  21.624  1.00 18.39           C  
ANISOU 2207  CD2 LEU A 941     2754   3189   1045     98   -202   -194       C  
ATOM   2208  N   PRO A 942      16.587  48.696  26.185  1.00 18.16           N  
ANISOU 2208  N   PRO A 942     2717   3368    815     76   -243   -256       N  
ATOM   2209  CA  PRO A 942      17.043  49.296  27.460  1.00 18.75           C  
ANISOU 2209  CA  PRO A 942     2797   3498    830     59   -270   -299       C  
ATOM   2210  C   PRO A 942      16.661  50.784  27.489  1.00 19.89           C  
ANISOU 2210  C   PRO A 942     2973   3604    981     57   -274   -384       C  
ATOM   2211  O   PRO A 942      16.581  51.432  26.423  1.00 16.38           O  
ANISOU 2211  O   PRO A 942     2542   3084    596     58   -270   -399       O  
ATOM   2212  CB  PRO A 942      18.573  49.164  27.396  1.00 21.08           C  
ANISOU 2212  CB  PRO A 942     3072   3803   1136     29   -308   -271       C  
ATOM   2213  CG  PRO A 942      18.853  48.190  26.325  1.00 23.92           C  
ANISOU 2213  CG  PRO A 942     3413   4129   1548     38   -294   -202       C  
ATOM   2214  CD  PRO A 942      17.735  48.307  25.339  1.00 19.77           C  
ANISOU 2214  CD  PRO A 942     2905   3543   1065     60   -260   -211       C  
ATOM   2215  N   LYS A 943      16.420  51.324  28.714  1.00 17.73           N  
ANISOU 2215  N   LYS A 943     2713   3381    643     56   -281   -439       N  
ATOM   2216  CA  LYS A 943      16.035  52.725  28.914  1.00 18.76           C  
ANISOU 2216  CA  LYS A 943     2878   3477    773     58   -283   -526       C  
ATOM   2217  C   LYS A 943      16.965  53.704  28.194  1.00 21.53           C  
ANISOU 2217  C   LYS A 943     3243   3757   1180     26   -313   -553       C  
ATOM   2218  O   LYS A 943      18.186  53.565  28.274  1.00 22.27           O  
ANISOU 2218  O   LYS A 943     3319   3867   1274    -10   -347   -532       O  
ATOM   2219  CB  LYS A 943      15.964  53.075  30.423  1.00 23.03           C  
ANISOU 2219  CB  LYS A 943     3429   4093   1229     53   -294   -582       C  
ATOM   2220  CG  LYS A 943      14.543  53.063  30.964  1.00 42.31           C  
ANISOU 2220  CG  LYS A 943     5880   6565   3630     94   -252   -609       C  
ATOM   2221  CD  LYS A 943      14.465  53.529  32.426  1.00 54.99           C  
ANISOU 2221  CD  LYS A 943     7501   8244   5149     91   -260   -673       C  
ATOM   2222  CE  LYS A 943      14.078  54.991  32.547  1.00 68.55           C  
ANISOU 2222  CE  LYS A 943     9259   9912   6874    100   -258   -774       C  
ATOM   2223  NZ  LYS A 943      13.842  55.394  33.957  1.00 79.05           N1+
ANISOU 2223  NZ  LYS A 943    10605  11316   8114    104   -259   -842       N1+
ATOM   2224  N   GLY A 944      16.365  54.666  27.500  1.00 16.31           N  
ANISOU 2224  N   GLY A 944     2611   3020    567     41   -299   -595       N  
ATOM   2225  CA  GLY A 944      17.083  55.691  26.752  1.00 16.28           C  
ANISOU 2225  CA  GLY A 944     2626   2938    622     14   -321   -620       C  
ATOM   2226  C   GLY A 944      17.517  55.294  25.351  1.00 19.09           C  
ANISOU 2226  C   GLY A 944     2965   3243   1045      8   -318   -555       C  
ATOM   2227  O   GLY A 944      18.128  56.103  24.645  1.00 19.14           O  
ANISOU 2227  O   GLY A 944     2984   3186   1103    -17   -333   -565       O  
ATOM   2228  N   LYS A 945      17.228  54.046  24.934  1.00 15.06           N  
ANISOU 2228  N   LYS A 945     2427   2760    537     28   -297   -487       N  
ATOM   2229  CA  LYS A 945      17.574  53.577  23.576  1.00 14.14           C  
ANISOU 2229  CA  LYS A 945     2276   2581    514     29   -282   -417       C  
ATOM   2230  C   LYS A 945      16.315  53.602  22.713  1.00 16.24           C  
ANISOU 2230  C   LYS A 945     2573   2822    775     67   -256   -423       C  
ATOM   2231  O   LYS A 945      15.235  53.272  23.224  1.00 15.25           O  
ANISOU 2231  O   LYS A 945     2447   2728    617     97   -233   -433       O  
ATOM   2232  CB  LYS A 945      18.214  52.168  23.611  1.00 13.60           C  
ANISOU 2232  CB  LYS A 945     2144   2538    487     25   -271   -335       C  
ATOM   2233  CG  LYS A 945      19.561  52.086  24.334  1.00 15.95           C  
ANISOU 2233  CG  LYS A 945     2466   2927    668    -16   -330   -350       C  
ATOM   2234  CD  LYS A 945      20.695  52.760  23.558  1.00 21.63           C  
ANISOU 2234  CD  LYS A 945     3181   3601   1437    -51   -353   -348       C  
ATOM   2235  CE  LYS A 945      22.067  52.471  24.136  1.00 22.80           C  
ANISOU 2235  CE  LYS A 945     3296   3803   1565    -86   -389   -327       C  
ATOM   2236  NZ  LYS A 945      23.116  53.222  23.388  1.00 14.82           N1+
ANISOU 2236  NZ  LYS A 945     2278   2748    604   -125   -409   -329       N1+
ATOM   2237  N   HIS A 946      16.449  54.008  21.430  1.00 12.10           N  
ANISOU 2237  N   HIS A 946     1964   2144    489     73   -218   -352       N  
ATOM   2238  CA  HIS A 946      15.324  54.129  20.498  1.00 11.51           C  
ANISOU 2238  CA  HIS A 946     1882   2012    479    109   -190   -336       C  
ATOM   2239  C   HIS A 946      15.356  53.093  19.380  1.00 11.99           C  
ANISOU 2239  C   HIS A 946     1966   2108    483    111   -191   -302       C  
ATOM   2240  O   HIS A 946      14.372  52.943  18.661  1.00 10.51           O  
ANISOU 2240  O   HIS A 946     1707   1833    455    143   -152   -256       O  
ATOM   2241  CB  HIS A 946      15.278  55.532  19.873  1.00 12.80           C  
ANISOU 2241  CB  HIS A 946     2162   2178    523    104   -224   -419       C  
ATOM   2242  CG  HIS A 946      15.299  56.631  20.879  1.00 18.09           C  
ANISOU 2242  CG  HIS A 946     2886   2862   1125     94   -247   -507       C  
ATOM   2243  CD2 HIS A 946      14.311  57.080  21.679  1.00 21.71           C  
ANISOU 2243  CD2 HIS A 946     3361   3332   1555    125   -233   -560       C  
ATOM   2244  ND1 HIS A 946      16.460  57.330  21.153  1.00 20.51           N  
ANISOU 2244  ND1 HIS A 946     3204   3149   1442     49   -277   -530       N  
ATOM   2245  CE1 HIS A 946      16.140  58.192  22.098  1.00 22.16           C  
ANISOU 2245  CE1 HIS A 946     3440   3353   1626     53   -282   -600       C  
ATOM   2246  NE2 HIS A 946      14.854  58.085  22.443  1.00 22.91           N  
ANISOU 2246  NE2 HIS A 946     3541   3468   1698    101   -255   -621       N  
ATOM   2247  N   SER A 947      16.486  52.407  19.219  1.00 10.14           N  
ANISOU 2247  N   SER A 947     1615   1796    443     90   -165   -222       N  
ATOM   2248  CA  SER A 947      16.650  51.403  18.167  1.00  9.35           C  
ANISOU 2248  CA  SER A 947     1466   1655    432     95   -142   -166       C  
ATOM   2249  C   SER A 947      17.809  50.465  18.488  1.00 11.27           C  
ANISOU 2249  C   SER A 947     1778   2032    472     70   -185   -168       C  
ATOM   2250  O   SER A 947      18.569  50.700  19.435  1.00 11.70           O  
ANISOU 2250  O   SER A 947     1840   2133    471     48   -211   -186       O  
ATOM   2251  CB  SER A 947      16.906  52.100  16.833  1.00  9.74           C  
ANISOU 2251  CB  SER A 947     1573   1688    440     89   -157   -173       C  
ATOM   2252  OG  SER A 947      18.144  52.788  16.849  1.00 11.27           O  
ANISOU 2252  OG  SER A 947     1851   1949    482     50   -209   -209       O  
ATOM   2253  N   VAL A 948      17.936  49.406  17.692  1.00  7.08           N  
ANISOU 2253  N   VAL A 948     1013   1274    402     84    -86    -76       N  
ATOM   2254  CA  VAL A 948      19.074  48.493  17.722  1.00  6.67           C  
ANISOU 2254  CA  VAL A 948      914   1222    398     70    -76    -51       C  
ATOM   2255  C   VAL A 948      19.792  48.669  16.379  1.00  9.51           C  
ANISOU 2255  C   VAL A 948     1444   1723    448     58   -144    -61       C  
ATOM   2256  O   VAL A 948      19.137  48.717  15.318  1.00  6.71           O  
ANISOU 2256  O   VAL A 948      961   1184    404     75    -76    -41       O  
ATOM   2257  CB  VAL A 948      18.664  47.008  17.923  1.00  7.99           C  
ANISOU 2257  CB  VAL A 948     1131   1486    418     86    -93    -40       C  
ATOM   2258  CG1 VAL A 948      19.765  46.037  17.462  1.00  7.86           C  
ANISOU 2258  CG1 VAL A 948     1093   1476    416     82    -89    -12       C  
ATOM   2259  CG2 VAL A 948      18.278  46.734  19.358  1.00  7.47           C  
ANISOU 2259  CG2 VAL A 948     1016   1426    397     89    -81    -43       C  
ATOM   2260  N   LYS A 949      21.136  48.750  16.433  1.00  7.57           N  
ANISOU 2260  N   LYS A 949     1083   1387    405     36   -109    -38       N  
ATOM   2261  CA  LYS A 949      21.965  48.705  15.239  1.00  7.19           C  
ANISOU 2261  CA  LYS A 949     1017   1306    408     27    -98    -20       C  
ATOM   2262  C   LYS A 949      22.799  47.422  15.343  1.00 11.22           C  
ANISOU 2262  C   LYS A 949     1705   2080    480     34   -197     12       C  
ATOM   2263  O   LYS A 949      23.617  47.278  16.252  1.00 10.73           O  
ANISOU 2263  O   LYS A 949     1586   2023    468     20   -198     19       O  
ATOM   2264  CB  LYS A 949      22.869  49.945  15.089  1.00  7.33           C  
ANISOU 2264  CB  LYS A 949     1054   1324    407     -7   -115    -27       C  
ATOM   2265  CG  LYS A 949      23.801  49.815  13.859  1.00 11.33           C  
ANISOU 2265  CG  LYS A 949     1766   2059    478    -19   -228    -11       C  
ATOM   2266  CD  LYS A 949      24.693  51.020  13.708  1.00 15.76           C  
ANISOU 2266  CD  LYS A 949     2337   2617   1036    -61   -254    -23       C  
ATOM   2267  CE  LYS A 949      25.552  50.927  12.459  1.00 18.69           C  
ANISOU 2267  CE  LYS A 949     2687   2975   1439    -68   -239     18       C  
ATOM   2268  NZ  LYS A 949      26.495  52.073  12.366  1.00 18.02           N1+
ANISOU 2268  NZ  LYS A 949     2593   2876   1378   -116   -257     12       N1+
ATOM   2269  N   GLY A 950      22.527  46.484  14.455  1.00  9.78           N  
ANISOU 2269  N   GLY A 950     1451   1807    458     57   -142     32       N  
ATOM   2270  CA  GLY A 950      23.314  45.268  14.314  1.00  9.11           C  
ANISOU 2270  CA  GLY A 950     1304   1707    451     69   -118     61       C  
ATOM   2271  C   GLY A 950      24.544  45.688  13.531  1.00 11.26           C  
ANISOU 2271  C   GLY A 950     1675   2101    500     57   -173     97       C  
ATOM   2272  O   GLY A 950      24.419  46.136  12.386  1.00  9.49           O  
ANISOU 2272  O   GLY A 950     1381   1756    468     53   -124     77       O  
ATOM   2273  N   LEU A 951      25.730  45.641  14.173  1.00  9.49           N  
ANISOU 2273  N   LEU A 951     1330   1825    451     40   -146     95       N  
ATOM   2274  CA  LEU A 951      26.979  46.120  13.584  1.00 10.20           C  
ANISOU 2274  CA  LEU A 951     1439   1972    467     21   -174    120       C  
ATOM   2275  C   LEU A 951      27.538  45.170  12.527  1.00 12.30           C  
ANISOU 2275  C   LEU A 951     1757   2310    605     51   -185    178       C  
ATOM   2276  O   LEU A 951      27.882  44.034  12.849  1.00 12.54           O  
ANISOU 2276  O   LEU A 951     1768   2365    631     79   -178    208       O  
ATOM   2277  CB  LEU A 951      28.037  46.375  14.692  1.00 10.38           C  
ANISOU 2277  CB  LEU A 951     1428   2049    467     -5   -205    126       C  
ATOM   2278  CG  LEU A 951      27.671  47.368  15.822  1.00 13.82           C  
ANISOU 2278  CG  LEU A 951     1948   2571    733    -33   -282     97       C  
ATOM   2279  CD1 LEU A 951      28.776  47.381  16.912  1.00 14.26           C  
ANISOU 2279  CD1 LEU A 951     1962   2690    768    -56   -319    107       C  
ATOM   2280  CD2 LEU A 951      27.451  48.775  15.286  1.00 12.99           C  
ANISOU 2280  CD2 LEU A 951     1868   2418    648    -66   -286     60       C  
ATOM   2281  N   GLY A 952      27.608  45.626  11.286  1.00 10.12           N  
ANISOU 2281  N   GLY A 952     1426   1937    481     43   -137    156       N  
ATOM   2282  CA  GLY A 952      28.187  44.823  10.214  1.00  9.13           C  
ANISOU 2282  CA  GLY A 952     1239   1768    462     66    -94    167       C  
ATOM   2283  C   GLY A 952      29.687  45.029  10.102  1.00 12.26           C  
ANISOU 2283  C   GLY A 952     1692   2306    659     56   -140    238       C  
ATOM   2284  O   GLY A 952      30.194  46.045  10.578  1.00 11.85           O  
ANISOU 2284  O   GLY A 952     1625   2269    609     15   -168    228       O  
ATOM   2285  N   LYS A 953      30.407  44.078   9.449  1.00 10.18           N  
ANISOU 2285  N   LYS A 953     1365   2022    479     85   -101    253       N  
ATOM   2286  CA  LYS A 953      31.852  44.198   9.177  1.00 11.32           C  
ANISOU 2286  CA  LYS A 953     1491   2239    570     79   -112    302       C  
ATOM   2287  C   LYS A 953      32.050  45.311   8.148  1.00 14.91           C  
ANISOU 2287  C   LYS A 953     1950   2675   1041     44   -102    296       C  
ATOM   2288  O   LYS A 953      33.080  45.989   8.177  1.00 15.22           O  
ANISOU 2288  O   LYS A 953     1949   2742   1094     11   -113    310       O  
ATOM   2289  CB  LYS A 953      32.465  42.903   8.584  1.00 14.09           C  
ANISOU 2289  CB  LYS A 953     1818   2604    933    129    -78    335       C  
ATOM   2290  CG  LYS A 953      32.234  41.625   9.380  1.00 35.26           C  
ANISOU 2290  CG  LYS A 953     4500   5292   3604    171    -79    349       C  
ATOM   2291  CD  LYS A 953      33.319  40.563   9.154  1.00 48.90           C  
ANISOU 2291  CD  LYS A 953     6183   7048   5348    216    -58    390       C  
ATOM   2292  CE  LYS A 953      33.779  40.323   7.729  1.00 60.28           C  
ANISOU 2292  CE  LYS A 953     7616   8478   6808    238    -14    398       C  
ATOM   2293  NZ  LYS A 953      35.173  39.808   7.684  1.00 70.28           N1+
ANISOU 2293  NZ  LYS A 953     8819   9793   8092    266     -3    437       N1+
ATOM   2294  N   THR A 954      31.059  45.466   7.224  1.00  9.86           N  
ANISOU 2294  N   THR A 954     1315   1949    484     51    -69    256       N  
ATOM   2295  CA  THR A 954      31.043  46.471   6.163  1.00 10.18           C  
ANISOU 2295  CA  THR A 954     1393   1988    485     26    -64    268       C  
ATOM   2296  C   THR A 954      29.922  47.481   6.423  1.00 15.01           C  
ANISOU 2296  C   THR A 954     2072   2575   1057      2    -88    242       C  
ATOM   2297  O   THR A 954      28.821  47.122   6.849  1.00 14.12           O  
ANISOU 2297  O   THR A 954     1993   2444    929     22    -93    218       O  
ATOM   2298  CB  THR A 954      30.917  45.814   4.777  1.00 12.32           C  
ANISOU 2298  CB  THR A 954     1694   2266    722     61    -24    290       C  
ATOM   2299  CG2 THR A 954      30.795  46.824   3.626  1.00 10.91           C  
ANISOU 2299  CG2 THR A 954     1534   2064    548     37    -10    293       C  
ATOM   2300  OG1 THR A 954      32.042  44.976   4.571  1.00 16.15           O  
ANISOU 2300  OG1 THR A 954     2132   2789   1214     85     -4    320       O  
ATOM   2301  N   THR A 955      30.229  48.729   6.140  1.00 13.41           N  
ANISOU 2301  N   THR A 955     1869   2356    868    -40    -97    242       N  
ATOM   2302  CA  THR A 955      29.359  49.877   6.277  1.00 15.02           C  
ANISOU 2302  CA  THR A 955     2116   2516   1075    -64   -115    213       C  
ATOM   2303  C   THR A 955      29.532  50.827   5.073  1.00 19.53           C  
ANISOU 2303  C   THR A 955     2698   3058   1663    -87    -98    231       C  
ATOM   2304  O   THR A 955      30.643  50.948   4.559  1.00 17.95           O  
ANISOU 2304  O   THR A 955     2461   2881   1478   -106    -86    262       O  
ATOM   2305  CB  THR A 955      29.644  50.593   7.627  1.00 27.10           C  
ANISOU 2305  CB  THR A 955     3637   4054   2606   -102   -155    188       C  
ATOM   2306  CG2 THR A 955      31.031  51.252   7.692  1.00 24.23           C  
ANISOU 2306  CG2 THR A 955     3229   3714   2265   -150   -167    208       C  
ATOM   2307  OG1 THR A 955      28.634  51.572   7.854  1.00 31.65           O  
ANISOU 2307  OG1 THR A 955     4261   4582   3183   -114   -169    153       O  
ATOM   2308  N   PRO A 956      28.464  51.530   4.617  1.00 18.88           N  
ANISOU 2308  N   PRO A 956     2664   2928   1581    -84    -98    215       N  
ATOM   2309  CA  PRO A 956      28.655  52.551   3.561  1.00 18.44           C  
ANISOU 2309  CA  PRO A 956     2620   2843   1543   -108    -86    238       C  
ATOM   2310  C   PRO A 956      29.603  53.639   4.092  1.00 19.28           C  
ANISOU 2310  C   PRO A 956     2706   2942   1676   -167   -108    241       C  
ATOM   2311  O   PRO A 956      29.490  54.002   5.263  1.00 16.90           O  
ANISOU 2311  O   PRO A 956     2410   2634   1377   -185   -139    207       O  
ATOM   2312  CB  PRO A 956      27.244  53.115   3.359  1.00 20.19           C  
ANISOU 2312  CB  PRO A 956     2896   3016   1759    -91    -91    214       C  
ATOM   2313  CG  PRO A 956      26.527  52.834   4.659  1.00 26.60           C  
ANISOU 2313  CG  PRO A 956     3720   3828   2559    -79   -116    172       C  
ATOM   2314  CD  PRO A 956      27.071  51.518   5.117  1.00 21.13           C  
ANISOU 2314  CD  PRO A 956     2990   3186   1851    -60   -110    178       C  
ATOM   2315  N   ASP A 957      30.581  54.083   3.281  1.00 15.83           N  
ANISOU 2315  N   ASP A 957     2243   2513   1258   -197    -91    280       N  
ATOM   2316  CA  ASP A 957      31.566  55.100   3.686  1.00 17.29           C  
ANISOU 2316  CA  ASP A 957     2404   2692   1472   -261   -111    287       C  
ATOM   2317  C   ASP A 957      30.868  56.332   4.325  1.00 22.82           C  
ANISOU 2317  C   ASP A 957     3153   3329   2190   -290   -141    250       C  
ATOM   2318  O   ASP A 957      30.095  56.998   3.640  1.00 19.80           O  
ANISOU 2318  O   ASP A 957     2815   2894   1815   -282   -132    254       O  
ATOM   2319  CB  ASP A 957      32.484  55.486   2.497  1.00 19.60           C  
ANISOU 2319  CB  ASP A 957     2671   2994   1783   -288    -81    339       C  
ATOM   2320  CG  ASP A 957      33.699  56.338   2.837  1.00 29.08           C  
ANISOU 2320  CG  ASP A 957     3832   4203   3016   -359    -97    354       C  
ATOM   2321  OD1 ASP A 957      33.680  57.017   3.895  1.00 29.43           O  
ANISOU 2321  OD1 ASP A 957     3885   4223   3074   -396   -135    319       O  
ATOM   2322  OD2 ASP A 957      34.654  56.355   2.030  1.00 32.26           O1-
ANISOU 2322  OD2 ASP A 957     4194   4636   3428   -379    -71    400       O1-
ATOM   2323  N   PRO A 958      31.111  56.603   5.642  1.00 24.37           N  
ANISOU 2323  N   PRO A 958     3340   3530   2389   -319   -177    212       N  
ATOM   2324  CA  PRO A 958      30.426  57.724   6.321  1.00 26.17           C  
ANISOU 2324  CA  PRO A 958     3616   3697   2631   -341   -204    168       C  
ATOM   2325  C   PRO A 958      30.709  59.123   5.786  1.00 32.60           C  
ANISOU 2325  C   PRO A 958     4452   4449   3485   -392   -206    181       C  
ATOM   2326  O   PRO A 958      29.872  60.008   5.967  1.00 33.72           O  
ANISOU 2326  O   PRO A 958     4647   4526   3640   -392   -217    152       O  
ATOM   2327  CB  PRO A 958      30.875  57.597   7.788  1.00 28.13           C  
ANISOU 2327  CB  PRO A 958     3840   3980   2868   -365   -241    128       C  
ATOM   2328  CG  PRO A 958      31.424  56.229   7.922  1.00 32.04           C  
ANISOU 2328  CG  PRO A 958     4284   4551   3338   -337   -232    151       C  
ATOM   2329  CD  PRO A 958      31.987  55.874   6.582  1.00 26.74           C  
ANISOU 2329  CD  PRO A 958     3586   3895   2677   -328   -195    207       C  
ATOM   2330  N   SER A 959      31.865  59.326   5.135  1.00 30.18           N  
ANISOU 2330  N   SER A 959     4105   4161   3200   -435   -193    227       N  
ATOM   2331  CA  SER A 959      32.247  60.616   4.558  1.00 31.05           C  
ANISOU 2331  CA  SER A 959     4233   4214   3352   -490   -191    250       C  
ATOM   2332  C   SER A 959      31.385  60.967   3.337  1.00 34.52           C  
ANISOU 2332  C   SER A 959     4719   4603   3794   -456   -162    281       C  
ATOM   2333  O   SER A 959      31.267  62.143   2.989  1.00 35.15           O  
ANISOU 2333  O   SER A 959     4834   4614   3907   -489   -164    292       O  
ATOM   2334  CB  SER A 959      33.730  60.618   4.192  1.00 34.93           C  
ANISOU 2334  CB  SER A 959     4660   4752   3862   -544   -181    295       C  
ATOM   2335  OG  SER A 959      34.030  59.635   3.214  1.00 42.38           O  
ANISOU 2335  OG  SER A 959     5568   5752   4784   -505   -143    343       O  
ATOM   2336  N   ALA A 960      30.771  59.944   2.701  1.00 29.53           N  
ANISOU 2336  N   ALA A 960     4087   4005   3126   -392   -137    296       N  
ATOM   2337  CA  ALA A 960      29.913  60.105   1.526  1.00 28.10           C  
ANISOU 2337  CA  ALA A 960     3945   3793   2937   -353   -112    325       C  
ATOM   2338  C   ALA A 960      28.425  60.280   1.881  1.00 29.00           C  
ANISOU 2338  C   ALA A 960     4115   3862   3041   -307   -125    284       C  
ATOM   2339  O   ALA A 960      27.595  60.367   0.975  1.00 27.32           O  
ANISOU 2339  O   ALA A 960     3933   3628   2818   -269   -109    305       O  
ATOM   2340  CB  ALA A 960      30.109  58.938   0.565  1.00 28.57           C  
ANISOU 2340  CB  ALA A 960     3974   3916   2963   -314    -77    361       C  
ATOM   2341  N   ASN A 961      28.088  60.357   3.194  1.00 25.08           N  
ANISOU 2341  N   ASN A 961     3629   3355   2546   -308   -155    226       N  
ATOM   2342  CA  ASN A 961      26.713  60.569   3.673  1.00 24.27           C  
ANISOU 2342  CA  ASN A 961     3573   3213   2434   -266   -168    183       C  
ATOM   2343  C   ASN A 961      26.167  61.910   3.165  1.00 29.36           C  
ANISOU 2343  C   ASN A 961     4269   3774   3112   -272   -169    193       C  
ATOM   2344  O   ASN A 961      26.852  62.931   3.258  1.00 30.03           O  
ANISOU 2344  O   ASN A 961     4362   3813   3235   -326   -178    199       O  
ATOM   2345  CB  ASN A 961      26.646  60.525   5.206  1.00 21.83           C  
ANISOU 2345  CB  ASN A 961     3264   2913   2119   -276   -198    121       C  
ATOM   2346  CG  ASN A 961      25.975  59.295   5.756  1.00 38.95           C  
ANISOU 2346  CG  ASN A 961     5420   5134   4245   -226   -198     95       C  
ATOM   2347  ND2 ASN A 961      26.635  58.153   5.684  1.00 24.82           N  
ANISOU 2347  ND2 ASN A 961     3585   3411   2435   -221   -187    117       N  
ATOM   2348  OD1 ASN A 961      24.858  59.353   6.264  1.00 45.88           O  
ANISOU 2348  OD1 ASN A 961     6329   5994   5111   -190   -205     58       O  
ATOM   2349  N   ILE A 962      24.959  61.878   2.595  1.00 25.35           N  
ANISOU 2349  N   ILE A 962     3794   3247   2590   -216   -159    198       N  
ATOM   2350  CA  ILE A 962      24.271  63.030   2.027  1.00 26.38           C  
ANISOU 2350  CA  ILE A 962     3973   3301   2748   -205   -158    213       C  
ATOM   2351  C   ILE A 962      22.919  63.267   2.726  1.00 30.28           C  
ANISOU 2351  C   ILE A 962     4504   3763   3238   -156   -173    161       C  
ATOM   2352  O   ILE A 962      22.420  62.367   3.398  1.00 28.16           O  
ANISOU 2352  O   ILE A 962     4220   3542   2937   -126   -178    124       O  
ATOM   2353  CB  ILE A 962      24.177  62.825   0.482  1.00 30.08           C  
ANISOU 2353  CB  ILE A 962     4440   3785   3203   -183   -131    281       C  
ATOM   2354  CG1 ILE A 962      24.814  63.994  -0.275  1.00 32.20           C  
ANISOU 2354  CG1 ILE A 962     4726   3998   3511   -227   -123    333       C  
ATOM   2355  CG2 ILE A 962      22.758  62.505  -0.030  1.00 30.97           C  
ANISOU 2355  CG2 ILE A 962     4577   3903   3288   -114   -127    280       C  
ATOM   2356  CD1 ILE A 962      26.379  64.108  -0.129  1.00 42.97           C  
ANISOU 2356  CD1 ILE A 962     6051   5379   4896   -301   -120    352       C  
ATOM   2357  N   SER A 963      22.338  64.473   2.578  1.00 28.09           N  
ANISOU 2357  N   SER A 963     4274   3405   2995   -147   -178    161       N  
ATOM   2358  CA  SER A 963      21.039  64.799   3.168  1.00 28.29           C  
ANISOU 2358  CA  SER A 963     4333   3398   3019    -95   -189    114       C  
ATOM   2359  C   SER A 963      19.968  65.006   2.100  1.00 32.05           C  
ANISOU 2359  C   SER A 963     4832   3854   3491    -38   -177    153       C  
ATOM   2360  O   SER A 963      20.166  65.789   1.168  1.00 32.65           O  
ANISOU 2360  O   SER A 963     4929   3883   3593    -48   -169    206       O  
ATOM   2361  CB  SER A 963      21.136  66.018   4.085  1.00 32.88           C  
ANISOU 2361  CB  SER A 963     4952   3899   3642   -123   -207     68       C  
ATOM   2362  OG  SER A 963      21.971  65.757   5.202  1.00 42.57           O  
ANISOU 2362  OG  SER A 963     6156   5155   4864   -170   -223     23       O  
ATOM   2363  N   LEU A 964      18.852  64.269   2.217  1.00 27.23           N  
ANISOU 2363  N   LEU A 964     4214   3287   2847     20   -176    132       N  
ATOM   2364  CA  LEU A 964      17.678  64.384   1.339  1.00 26.89           C  
ANISOU 2364  CA  LEU A 964     4187   3237   2794     80   -170    160       C  
ATOM   2365  C   LEU A 964      16.486  64.775   2.235  1.00 32.65           C  
ANISOU 2365  C   LEU A 964     4937   3939   3529    128   -181    105       C  
ATOM   2366  O   LEU A 964      16.070  63.979   3.090  1.00 31.46           O  
ANISOU 2366  O   LEU A 964     4766   3838   3351    143   -184     58       O  
ATOM   2367  CB  LEU A 964      17.416  63.083   0.551  1.00 25.87           C  
ANISOU 2367  CB  LEU A 964     4023   3191   2616    103   -158    187       C  
ATOM   2368  CG  LEU A 964      16.100  62.961  -0.246  1.00 29.93           C  
ANISOU 2368  CG  LEU A 964     4543   3721   3109    165   -156    207       C  
ATOM   2369  CD1 LEU A 964      16.018  63.999  -1.379  1.00 30.91           C  
ANISOU 2369  CD1 LEU A 964     4697   3793   3255    176   -154    268       C  
ATOM   2370  CD2 LEU A 964      15.929  61.551  -0.808  1.00 28.54           C  
ANISOU 2370  CD2 LEU A 964     4332   3629   2884    177   -147    217       C  
ATOM   2371  N   ASP A 965      15.994  66.031   2.077  1.00 30.56           N  
ANISOU 2371  N   ASP A 965     4715   3593   3304    151   -185    111       N  
ATOM   2372  CA  ASP A 965      14.914  66.639   2.872  1.00 31.32           C  
ANISOU 2372  CA  ASP A 965     4837   3650   3415    200   -192     60       C  
ATOM   2373  C   ASP A 965      15.191  66.539   4.395  1.00 34.61           C  
ANISOU 2373  C   ASP A 965     5251   4070   3828    175   -201    -18       C  
ATOM   2374  O   ASP A 965      14.308  66.175   5.183  1.00 34.65           O  
ANISOU 2374  O   ASP A 965     5248   4107   3811    215   -201    -67       O  
ATOM   2375  CB  ASP A 965      13.523  66.091   2.476  1.00 33.86           C  
ANISOU 2375  CB  ASP A 965     5141   4018   3705    272   -189     66       C  
ATOM   2376  CG  ASP A 965      13.108  66.406   1.047  1.00 53.06           C  
ANISOU 2376  CG  ASP A 965     7582   6440   6140    303   -185    138       C  
ATOM   2377  OD1 ASP A 965      13.106  67.610   0.673  1.00 55.75           O  
ANISOU 2377  OD1 ASP A 965     7961   6698   6523    312   -187    166       O  
ATOM   2378  OD2 ASP A 965      12.748  65.457   0.311  1.00 60.95           O1-
ANISOU 2378  OD2 ASP A 965     8550   7511   7098    320   -181    167       O1-
ATOM   2379  N   GLY A 966      16.435  66.845   4.770  1.00 30.92           N  
ANISOU 2379  N   GLY A 966     4788   3579   3380    108   -207    -26       N  
ATOM   2380  CA  GLY A 966      16.915  66.829   6.151  1.00 30.71           C  
ANISOU 2380  CA  GLY A 966     4761   3559   3351     73   -220    -95       C  
ATOM   2381  C   GLY A 966      17.127  65.460   6.772  1.00 32.65           C  
ANISOU 2381  C   GLY A 966     4959   3902   3545     63   -220   -116       C  
ATOM   2382  O   GLY A 966      17.259  65.366   7.994  1.00 33.36           O  
ANISOU 2382  O   GLY A 966     5047   4008   3621     49   -231   -175       O  
ATOM   2383  N   VAL A 967      17.161  64.386   5.949  1.00 26.26           N  
ANISOU 2383  N   VAL A 967     4114   3158   2706     72   -209    -68       N  
ATOM   2384  CA  VAL A 967      17.361  63.006   6.426  1.00 23.45           C  
ANISOU 2384  CA  VAL A 967     3715   2890   2305     66   -207    -79       C  
ATOM   2385  C   VAL A 967      18.679  62.453   5.855  1.00 22.81           C  
ANISOU 2385  C   VAL A 967     3604   2841   2222     15   -203    -35       C  
ATOM   2386  O   VAL A 967      18.937  62.614   4.656  1.00 22.42           O  
ANISOU 2386  O   VAL A 967     3556   2778   2184     11   -193     21       O  
ATOM   2387  CB  VAL A 967      16.141  62.112   6.056  1.00 26.59           C  
ANISOU 2387  CB  VAL A 967     4096   3339   2669    125   -196    -71       C  
ATOM   2388  CG1 VAL A 967      16.325  60.660   6.510  1.00 25.85           C  
ANISOU 2388  CG1 VAL A 967     3961   3327   2533    118   -192    -79       C  
ATOM   2389  CG2 VAL A 967      14.849  62.699   6.611  1.00 26.55           C  
ANISOU 2389  CG2 VAL A 967     4114   3307   2668    177   -197   -113       C  
ATOM   2390  N   ASP A 968      19.487  61.783   6.702  1.00 18.34           N  
ANISOU 2390  N   ASP A 968     3009   2323   1637    -19   -211    -56       N  
ATOM   2391  CA  ASP A 968      20.750  61.158   6.301  1.00 17.67           C  
ANISOU 2391  CA  ASP A 968     2887   2277   1548    -62   -207    -18       C  
ATOM   2392  C   ASP A 968      20.539  59.997   5.321  1.00 17.45           C  
ANISOU 2392  C   ASP A 968     2834   2303   1493    -33   -187     25       C  
ATOM   2393  O   ASP A 968      19.741  59.090   5.574  1.00 16.31           O  
ANISOU 2393  O   ASP A 968     2680   2201   1318      5   -182      9       O  
ATOM   2394  CB  ASP A 968      21.534  60.642   7.522  1.00 19.95           C  
ANISOU 2394  CB  ASP A 968     3148   2611   1819    -95   -222    -53       C  
ATOM   2395  CG  ASP A 968      22.105  61.713   8.433  1.00 36.44           C  
ANISOU 2395  CG  ASP A 968     5255   4657   3933   -141   -245    -94       C  
ATOM   2396  OD1 ASP A 968      22.714  62.680   7.910  1.00 37.29           O  
ANISOU 2396  OD1 ASP A 968     5378   4710   4080   -179   -248    -73       O  
ATOM   2397  OD2 ASP A 968      22.016  61.542   9.677  1.00 45.68           O1-
ANISOU 2397  OD2 ASP A 968     6422   5852   5081   -144   -261   -145       O1-
ATOM   2398  N   VAL A 969      21.270  60.027   4.220  1.00 13.36           N  
ANISOU 2398  N   VAL A 969     2306   1784    984    -53   -173     77       N  
ATOM   2399  CA  VAL A 969      21.244  58.998   3.182  1.00 11.87           C  
ANISOU 2399  CA  VAL A 969     2096   1645    771    -31   -153    117       C  
ATOM   2400  C   VAL A 969      22.631  58.354   3.142  1.00 14.74           C  
ANISOU 2400  C   VAL A 969     2419   2052   1130    -69   -145    139       C  
ATOM   2401  O   VAL A 969      23.565  58.964   2.612  1.00 14.18           O  
ANISOU 2401  O   VAL A 969     2342   1962   1082   -107   -140    172       O  
ATOM   2402  CB  VAL A 969      20.794  59.510   1.783  1.00 14.59           C  
ANISOU 2402  CB  VAL A 969     2462   1962   1121    -11   -139    163       C  
ATOM   2403  CG1 VAL A 969      20.568  58.330   0.826  1.00 13.62           C  
ANISOU 2403  CG1 VAL A 969     2319   1896    961     17   -120    189       C  
ATOM   2404  CG2 VAL A 969      19.536  60.352   1.894  1.00 14.60           C  
ANISOU 2404  CG2 VAL A 969     2501   1913   1133     26   -149    144       C  
ATOM   2405  N   PRO A 970      22.786  57.125   3.703  1.00 11.05           N  
ANISOU 2405  N   PRO A 970     1921   1641    636    -59   -144    123       N  
ATOM   2406  CA  PRO A 970      24.126  56.497   3.735  1.00 11.05           C  
ANISOU 2406  CA  PRO A 970     1879   1685    636    -89   -137    145       C  
ATOM   2407  C   PRO A 970      24.427  55.803   2.408  1.00 12.84           C  
ANISOU 2407  C   PRO A 970     2089   1940    848    -74   -108    190       C  
ATOM   2408  O   PRO A 970      24.483  54.574   2.350  1.00 12.60           O  
ANISOU 2408  O   PRO A 970     2037   1956    794    -51    -96    191       O  
ATOM   2409  CB  PRO A 970      24.030  55.529   4.925  1.00 13.63           C  
ANISOU 2409  CB  PRO A 970     2186   2053    939    -76   -148    111       C  
ATOM   2410  CG  PRO A 970      22.569  55.125   4.970  1.00 16.61           C  
ANISOU 2410  CG  PRO A 970     2588   2427   1295    -29   -146     88       C  
ATOM   2411  CD  PRO A 970      21.774  56.280   4.383  1.00 13.02           C  
ANISOU 2411  CD  PRO A 970     2172   1917    858    -20   -147     89       C  
ATOM   2412  N   LEU A 971      24.594  56.591   1.328  1.00  9.98           N  
ANISOU 2412  N   LEU A 971     1741   1551    500    -86    -96    227       N  
ATOM   2413  CA  LEU A 971      24.803  56.031  -0.012  1.00  9.99           C  
ANISOU 2413  CA  LEU A 971     1725   1575    495    -70    -66    264       C  
ATOM   2414  C   LEU A 971      26.284  55.846  -0.415  1.00 16.60           C  
ANISOU 2414  C   LEU A 971     2528   2452   1326   -103    -48    305       C  
ATOM   2415  O   LEU A 971      26.587  55.701  -1.598  1.00 15.45           O  
ANISOU 2415  O   LEU A 971     2377   2325   1168    -98    -22    344       O  
ATOM   2416  CB  LEU A 971      24.029  56.840  -1.078  1.00 10.31           C  
ANISOU 2416  CB  LEU A 971     1810   1585    522    -55    -61    295       C  
ATOM   2417  CG  LEU A 971      24.084  58.379  -1.028  1.00 15.31           C  
ANISOU 2417  CG  LEU A 971     2470   2152   1193    -85    -74    308       C  
ATOM   2418  CD1 LEU A 971      25.476  58.910  -1.325  1.00 15.35           C  
ANISOU 2418  CD1 LEU A 971     2453   2156   1223   -139    -63    346       C  
ATOM   2419  CD2 LEU A 971      23.112  58.976  -2.029  1.00 18.22           C  
ANISOU 2419  CD2 LEU A 971     2875   2490   1555    -55    -69    334       C  
ATOM   2420  N   GLY A 972      27.186  55.826   0.560  1.00 15.99           N  
ANISOU 2420  N   GLY A 972     2420   2389   1266   -136    -62    292       N  
ATOM   2421  CA  GLY A 972      28.601  55.605   0.261  1.00 16.62           C  
ANISOU 2421  CA  GLY A 972     2453   2508   1354   -166    -45    326       C  
ATOM   2422  C   GLY A 972      28.873  54.162  -0.137  1.00 17.75           C  
ANISOU 2422  C   GLY A 972     2566   2710   1469   -128    -20    334       C  
ATOM   2423  O   GLY A 972      28.083  53.261   0.190  1.00 15.56           O  
ANISOU 2423  O   GLY A 972     2301   2442   1170    -88    -23    305       O  
ATOM   2424  N   THR A 973      29.970  53.926  -0.883  1.00 13.00           N  
ANISOU 2424  N   THR A 973     1926   2146    867   -140      8    373       N  
ATOM   2425  CA  THR A 973      30.340  52.551  -1.244  1.00 12.48           C  
ANISOU 2425  CA  THR A 973     1831   2133    778   -101     35    378       C  
ATOM   2426  C   THR A 973      30.830  51.833   0.030  1.00 15.65           C  
ANISOU 2426  C   THR A 973     2198   2562   1186    -99     16    356       C  
ATOM   2427  O   THR A 973      31.324  52.492   0.954  1.00 15.28           O  
ANISOU 2427  O   THR A 973     2135   2510   1162   -139    -12    349       O  
ATOM   2428  CB  THR A 973      31.339  52.507  -2.397  1.00 20.44           C  
ANISOU 2428  CB  THR A 973     2808   3178   1782   -109     73    424       C  
ATOM   2429  CG2 THR A 973      30.719  52.963  -3.737  1.00 19.36           C  
ANISOU 2429  CG2 THR A 973     2708   3023   1625    -99     95    447       C  
ATOM   2430  OG1 THR A 973      32.474  53.305  -2.046  1.00 22.30           O  
ANISOU 2430  OG1 THR A 973     3004   3420   2049   -164     66    448       O  
ATOM   2431  N   GLY A 974      30.625  50.520   0.086  1.00 11.99           N  
ANISOU 2431  N   GLY A 974     1729   2125    702    -53     29    343       N  
ATOM   2432  CA  GLY A 974      30.991  49.697   1.240  1.00 13.04           C  
ANISOU 2432  CA  GLY A 974     1833   2285    838    -41     13    328       C  
ATOM   2433  C   GLY A 974      32.464  49.705   1.591  1.00 17.12           C  
ANISOU 2433  C   GLY A 974     2287   2845   1373    -66     13    354       C  
ATOM   2434  O   GLY A 974      33.316  49.553   0.708  1.00 16.97           O  
ANISOU 2434  O   GLY A 974     2236   2856   1356    -65     44    387       O  
ATOM   2435  N   ILE A 975      32.770  49.928   2.881  1.00 12.97           N  
ANISOU 2435  N   ILE A 975     1742   2328    857    -91    -23    340       N  
ATOM   2436  CA  ILE A 975      34.129  49.961   3.450  1.00 12.83           C  
ANISOU 2436  CA  ILE A 975     1660   2358    856   -119    -35    361       C  
ATOM   2437  C   ILE A 975      34.136  49.204   4.788  1.00 18.33           C  
ANISOU 2437  C   ILE A 975     2341   3080   1543   -100    -63    343       C  
ATOM   2438  O   ILE A 975      33.056  48.978   5.360  1.00 16.38           O  
ANISOU 2438  O   ILE A 975     2137   2806   1280    -81    -78    312       O  
ATOM   2439  CB  ILE A 975      34.714  51.412   3.617  1.00 15.61           C  
ANISOU 2439  CB  ILE A 975     1999   2697   1234   -190    -57    367       C  
ATOM   2440  CG1 ILE A 975      33.926  52.239   4.666  1.00 15.55           C  
ANISOU 2440  CG1 ILE A 975     2033   2647   1228   -219   -100    324       C  
ATOM   2441  CG2 ILE A 975      34.837  52.170   2.256  1.00 16.13           C  
ANISOU 2441  CG2 ILE A 975     2077   2742   1311   -211    -26    397       C  
ATOM   2442  CD1 ILE A 975      34.691  53.449   5.230  1.00 20.08           C  
ANISOU 2442  CD1 ILE A 975     2586   3216   1828   -291   -131    321       C  
ATOM   2443  N   SER A 976      35.332  48.858   5.315  1.00 15.23           N  
ANISOU 2443  N   SER A 976     1885   2743   1160   -107    -72    365       N  
ATOM   2444  CA  SER A 976      35.406  48.179   6.618  1.00 14.25           C  
ANISOU 2444  CA  SER A 976     1742   2649   1023    -91   -101    355       C  
ATOM   2445  C   SER A 976      34.884  49.117   7.715  1.00 18.10           C  
ANISOU 2445  C   SER A 976     2257   3114   1504   -135   -147    317       C  
ATOM   2446  O   SER A 976      35.204  50.309   7.723  1.00 18.60           O  
ANISOU 2446  O   SER A 976     2318   3164   1584   -191   -164    310       O  
ATOM   2447  CB  SER A 976      36.829  47.737   6.938  1.00 18.29           C  
ANISOU 2447  CB  SER A 976     2176   3229   1545    -91   -105    390       C  
ATOM   2448  OG  SER A 976      36.866  47.107   8.213  1.00 19.08           O  
ANISOU 2448  OG  SER A 976     2260   3359   1630    -74   -137    384       O  
ATOM   2449  N   SER A 977      34.044  48.583   8.607  1.00 13.94           N  
ANISOU 2449  N   SER A 977     1760   2582    955   -108   -164    292       N  
ATOM   2450  CA  SER A 977      33.480  49.354   9.722  1.00 13.76           C  
ANISOU 2450  CA  SER A 977     1765   2544    919   -141   -204    252       C  
ATOM   2451  C   SER A 977      34.482  49.477  10.878  1.00 19.20           C  
ANISOU 2451  C   SER A 977     2402   3290   1603   -172   -244    254       C  
ATOM   2452  O   SER A 977      34.309  50.316  11.780  1.00 18.47           O  
ANISOU 2452  O   SER A 977     2324   3193   1501   -213   -281    219       O  
ATOM   2453  CB  SER A 977      32.219  48.663  10.229  1.00 13.43           C  
ANISOU 2453  CB  SER A 977     1769   2484    851    -99   -203    228       C  
ATOM   2454  OG  SER A 977      32.539  47.393  10.771  1.00 14.82           O  
ANISOU 2454  OG  SER A 977     1916   2704   1013    -59   -202    252       O  
ATOM   2455  N   GLY A 978      35.460  48.579  10.894  1.00 18.29           N  
ANISOU 2455  N   GLY A 978     2229   3231   1490   -149   -237    294       N  
ATOM   2456  CA  GLY A 978      36.447  48.497  11.961  1.00 19.21           C  
ANISOU 2456  CA  GLY A 978     2288   3414   1597   -169   -275    305       C  
ATOM   2457  C   GLY A 978      35.924  47.688  13.134  1.00 24.05           C  
ANISOU 2457  C   GLY A 978     2913   4050   2175   -135   -296    296       C  
ATOM   2458  O   GLY A 978      36.584  47.615  14.174  1.00 23.22           O  
ANISOU 2458  O   GLY A 978     2767   4002   2052   -150   -333    302       O  
ATOM   2459  N   VAL A 979      34.725  47.069  12.966  1.00 19.65           N  
ANISOU 2459  N   VAL A 979     2410   3450   1604    -91   -273    285       N  
ATOM   2460  CA  VAL A 979      34.086  46.237  13.995  1.00 20.22           C  
ANISOU 2460  CA  VAL A 979     2501   3539   1644    -56   -285    281       C  
ATOM   2461  C   VAL A 979      34.597  44.791  13.890  1.00 25.61           C  
ANISOU 2461  C   VAL A 979     3149   4253   2330      1   -264    331       C  
ATOM   2462  O   VAL A 979      34.430  44.150  12.855  1.00 25.56           O  
ANISOU 2462  O   VAL A 979     3153   4215   2342     38   -223    348       O  
ATOM   2463  CB  VAL A 979      32.532  46.320  13.966  1.00 22.85           C  
ANISOU 2463  CB  VAL A 979     2905   3815   1962    -43   -272    244       C  
ATOM   2464  CG1 VAL A 979      31.900  45.458  15.075  1.00 22.06           C  
ANISOU 2464  CG1 VAL A 979     2819   3737   1827    -12   -283    245       C  
ATOM   2465  CG2 VAL A 979      32.043  47.770  14.051  1.00 22.55           C  
ANISOU 2465  CG2 VAL A 979     2901   3741   1925    -93   -290    195       C  
ATOM   2466  N   ASN A 980      35.193  44.286  14.976  1.00 24.66           N  
ANISOU 2466  N   ASN A 980     2990   4193   2189     11   -294    354       N  
ATOM   2467  CA  ASN A 980      35.745  42.932  15.068  1.00 25.71           C  
ANISOU 2467  CA  ASN A 980     3087   4358   2325     68   -280    405       C  
ATOM   2468  C   ASN A 980      34.804  41.966  15.769  1.00 30.89           C  
ANISOU 2468  C   ASN A 980     3782   5001   2955    109   -277    411       C  
ATOM   2469  O   ASN A 980      34.127  42.351  16.721  1.00 31.38           O
[truncated: 489,722 more chars]
