# Supplementary material for: Investigation of the Mechanism of Cinnamaldehyde in Irritable Bowel Syndrome Based via Network Pharmacology, Molecular Docking, and Animal Experiments
Source: Pediatr Discov. 2025 Oct 5:e70017. Online ahead of print. doi: 10.1002/pdi3.70017 (PMC13398650; doi:10.1002/pdi3.70017)
Supplement: Supplementary file 1 — Supporting Information S1 [file PDI3-9999-0-s001.zip › Supplementary Materials/Molecular Docking/PARP1/GPQ_out.pdb]

REMARK   4 XXXX COMPLIES WITH FORMAT V. 2.0
HETATM    1  C   UNL     1      25.998  28.061  33.857  1.00  0.00      GPQ_ C  
HETATM    2  C   UNL     1      27.083  28.507  33.103  1.00  0.00      GPQ_ C  
HETATM    3  C   UNL     1      24.722  28.034  33.294  1.00  0.00      GPQ_ C  
HETATM    4  C   UNL     1      26.893  28.927  31.786  1.00  0.00      GPQ_ C  
HETATM    5  C   UNL     1      24.531  28.453  31.977  1.00  0.00      GPQ_ C  
HETATM    6  C   UNL     1      25.617  28.899  31.223  1.00  0.00      GPQ_ C  
HETATM    7  C   UNL     1      26.196  27.624  35.230  1.00  0.00      GPQ_ C  
HETATM    8  C   UNL     1      25.514  28.080  36.302  1.00  0.00      GPQ_ C  
HETATM    9  C   UNL     1      25.832  27.547  37.643  1.00  0.00      GPQ_ C  
HETATM   10  O   UNL     1      24.985  27.462  38.524  1.00  0.00      GPQ_ O  
