# Supplementary material for: Investigation of the Mechanism of Cinnamaldehyde in Irritable Bowel Syndrome Based via Network Pharmacology, Molecular Docking, and Animal Experiments
Source: Pediatr Discov. 2025 Oct 5:e70017. Online ahead of print. doi: 10.1002/pdi3.70017 (PMC13398650; doi:10.1002/pdi3.70017)
Supplement: Supplementary file 1 — Supporting Information S1 [file PDI3-9999-0-s001.zip › Supplementary Materials/Molecular Docking/PARP1/GPQ_out.pdbqt]

MODEL 1
REMARK VINA RESULT:      -6.3      0.000      0.000
REMARK  2 active torsions:
REMARK  status: ('A' for Active; 'I' for Inactive)
REMARK    1  A    between atoms: C_2  and  C_7 
REMARK    2  A    between atoms: C_9  and  C_10 
ROOT
HETATM    1  C   UNL     1      25.998  28.061  33.857  1.00  0.00    -0.036 A 
HETATM    2  C   UNL     1      27.083  28.507  33.103  1.00  0.00     0.011 A 
HETATM    3  C   UNL     1      24.722  28.034  33.294  1.00  0.00     0.011 A 
HETATM    4  C   UNL     1      26.893  28.927  31.786  1.00  0.00     0.001 A 
HETATM    5  C   UNL     1      24.531  28.453  31.977  1.00  0.00     0.001 A 
HETATM    6  C   UNL     1      25.617  28.899  31.223  1.00  0.00     0.000 A 
ENDROOT
BRANCH   1   7
HETATM    7  C   UNL     1      26.196  27.624  35.230  1.00  0.00     0.014 C 
HETATM    8  C   UNL     1      25.514  28.080  36.302  1.00  0.00     0.042 C 
BRANCH   8   9
HETATM    9  C   UNL     1      25.832  27.547  37.643  1.00  0.00     0.258 C 
HETATM   10  O   UNL     1      24.985  27.462  38.524  1.00  0.00    -0.302 OA
ENDBRANCH   8   9
ENDBRANCH   1   7
TORSDOF 2
ENDMDL
MODEL 2
REMARK VINA RESULT:      -6.1      2.658      3.951
REMARK  2 active torsions:
REMARK  status: ('A' for Active; 'I' for Inactive)
REMARK    1  A    between atoms: C_2  and  C_7 
REMARK    2  A    between atoms: C_9  and  C_10 
ROOT
HETATM    1  C   UNL     1      24.773  28.209  35.221  1.00  0.00    -0.036 A 
HETATM    2  C   UNL     1      23.840  28.594  34.258  1.00  0.00     0.011 A 
HETATM    3  C   UNL     1      24.534  28.475  36.569  1.00  0.00     0.011 A 
HETATM    4  C   UNL     1      22.669  29.247  34.643  1.00  0.00     0.001 A 
HETATM    5  C   UNL     1      23.362  29.127  36.954  1.00  0.00     0.001 A 
HETATM    6  C   UNL     1      22.429  29.512  35.992  1.00  0.00     0.000 A 
ENDROOT
BRANCH   1   7
HETATM    7  C   UNL     1      25.994  27.528  34.819  1.00  0.00     0.014 C 
HETATM    8  C   UNL     1      26.976  27.127  35.655  1.00  0.00     0.042 C 
BRANCH   8   9
HETATM    9  C   UNL     1      28.168  26.454  35.099  1.00  0.00     0.258 C 
HETATM   10  O   UNL     1      29.234  26.422  35.704  1.00  0.00    -0.302 OA
ENDBRANCH   8   9
ENDBRANCH   1   7
TORSDOF 2
ENDMDL
MODEL 3
REMARK VINA RESULT:      -6.0     31.321     32.800
REMARK  2 active torsions:
REMARK  status: ('A' for Active; 'I' for Inactive)
REMARK    1  A    between atoms: C_2  and  C_7 
REMARK    2  A    between atoms: C_9  and  C_10 
ROOT
HETATM    1  C   UNL     1      15.361  41.988   7.219  1.00  0.00    -0.036 A 
HETATM    2  C   UNL     1      15.461  43.218   6.569  1.00  0.00     0.011 A 
HETATM    3  C   UNL     1      16.369  41.577   8.091  1.00  0.00     0.011 A 
HETATM    4  C   UNL     1      16.570  44.036   6.790  1.00  0.00     0.001 A 
HETATM    5  C   UNL     1      17.477  42.395   8.313  1.00  0.00     0.001 A 
HETATM    6  C   UNL     1      17.577  43.625   7.663  1.00  0.00     0.000 A 
ENDROOT
BRANCH   1   7
HETATM    7  C   UNL     1      14.206  41.135   6.989  1.00  0.00     0.014 C 
HETATM    8  C   UNL     1      13.218  41.381   6.101  1.00  0.00     0.042 C 
BRANCH   8   9
HETATM    9  C   UNL     1      12.098  40.425   5.983  1.00  0.00     0.258 C 
HETATM   10  O   UNL     1      11.314  40.459   5.042  1.00  0.00    -0.302 OA
ENDBRANCH   8   9
ENDBRANCH   1   7
TORSDOF 2
ENDMDL
MODEL 4
REMARK VINA RESULT:      -5.8      1.214      1.499
REMARK  2 active torsions:
REMARK  status: ('A' for Active; 'I' for Inactive)
REMARK    1  A    between atoms: C_2  and  C_7 
REMARK    2  A    between atoms: C_9  and  C_10 
ROOT
HETATM    1  C   UNL     1      25.610  27.796  34.612  1.00  0.00    -0.036 A 
HETATM    2  C   UNL     1      26.777  27.071  34.369  1.00  0.00     0.011 A 
HETATM    3  C   UNL     1      24.782  28.160  33.551  1.00  0.00     0.011 A 
HETATM    4  C   UNL     1      27.116  26.711  33.064  1.00  0.00     0.001 A 
HETATM    5  C   UNL     1      25.119  27.800  32.246  1.00  0.00     0.001 A 
HETATM    6  C   UNL     1      26.286  27.076  32.003  1.00  0.00     0.000 A 
ENDROOT
BRANCH   1   7
HETATM    7  C   UNL     1      25.257  28.170  35.973  1.00  0.00     0.014 C 
HETATM    8  C   UNL     1      25.773  27.622  37.094  1.00  0.00     0.042 C 
BRANCH   8   9
HETATM    9  C   UNL     1      25.310  28.099  38.413  1.00  0.00     0.258 C 
HETATM   10  O   UNL     1      24.297  28.777  38.536  1.00  0.00    -0.302 OA
ENDBRANCH   8   9
ENDBRANCH   1   7
TORSDOF 2
ENDMDL
MODEL 5
REMARK VINA RESULT:      -5.7      3.938      5.298
REMARK  2 active torsions:
REMARK  status: ('A' for Active; 'I' for Inactive)
REMARK    1  A    between atoms: C_2  and  C_7 
REMARK    2  A    between atoms: C_9  and  C_10 
ROOT
HETATM    1  C   UNL     1      27.640  29.056  32.129  1.00  0.00    -0.036 A 
HETATM    2  C   UNL     1      26.911  29.279  30.961  1.00  0.00     0.011 A 
HETATM    3  C   UNL     1      27.018  28.488  33.241  1.00  0.00     0.011 A 
HETATM    4  C   UNL     1      25.560  28.934  30.905  1.00  0.00     0.001 A 
HETATM    5  C   UNL     1      25.668  28.142  33.185  1.00  0.00     0.001 A 
HETATM    6  C   UNL     1      24.939  28.364  32.017  1.00  0.00     0.000 A 
ENDROOT
BRANCH   1   7
HETATM    7  C   UNL     1      29.048  29.416  32.188  1.00  0.00     0.014 C 
HETATM    8  C   UNL     1      29.627  30.422  31.498  1.00  0.00     0.042 C 
BRANCH   8   9
HETATM    9  C   UNL     1      31.076  30.664  31.651  1.00  0.00     0.258 C 
HETATM   10  O   UNL     1      31.654  31.549  31.030  1.00  0.00    -0.302 OA
ENDBRANCH   8   9
ENDBRANCH   1   7
TORSDOF 2
ENDMDL
MODEL 6
REMARK VINA RESULT:      -5.7     30.913     32.940
REMARK  2 active torsions:
REMARK  status: ('A' for Active; 'I' for Inactive)
REMARK    1  A    between atoms: C_2  and  C_7 
REMARK    2  A    between atoms: C_9  and  C_10 
ROOT
HETATM    1  C   UNL     1      14.041  40.935   7.090  1.00  0.00    -0.036 A 
HETATM    2  C   UNL     1      14.698  42.111   6.729  1.00  0.00     0.011 A 
HETATM    3  C   UNL     1      14.622  40.069   8.017  1.00  0.00     0.011 A 
HETATM    4  C   UNL     1      15.935  42.421   7.293  1.00  0.00     0.001 A 
HETATM    5  C   UNL     1      15.859  40.379   8.582  1.00  0.00     0.001 A 
HETATM    6  C   UNL     1      16.515  41.555   8.221  1.00  0.00     0.000 A 
ENDROOT
BRANCH   1   7
HETATM    7  C   UNL     1      12.750  40.612   6.502  1.00  0.00     0.014 C 
HETATM    8  C   UNL     1      11.873  41.508   6.002  1.00  0.00     0.042 C 
BRANCH   8   9
HETATM    9  C   UNL     1      10.591  41.032   5.443  1.00  0.00     0.258 C 
HETATM   10  O   UNL     1       9.707  41.807   5.099  1.00  0.00    -0.302 OA
ENDBRANCH   8   9
ENDBRANCH   1   7
TORSDOF 2
ENDMDL
MODEL 7
REMARK VINA RESULT:      -5.6     28.322     30.585
REMARK  2 active torsions:
REMARK  status: ('A' for Active; 'I' for Inactive)
REMARK    1  A    between atoms: C_2  and  C_7 
REMARK    2  A    between atoms: C_9  and  C_10 
ROOT
HETATM    1  C   UNL     1      16.019  41.432   8.032  1.00  0.00    -0.036 A 
HETATM    2  C   UNL     1      15.177  42.104   7.145  1.00  0.00     0.011 A 
HETATM    3  C   UNL     1      17.287  41.941   8.310  1.00  0.00     0.011 A 
HETATM    4  C   UNL     1      15.605  43.284   6.536  1.00  0.00     0.001 A 
HETATM    5  C   UNL     1      17.714  43.121   7.702  1.00  0.00     0.001 A 
HETATM    6  C   UNL     1      16.873  43.793   6.815  1.00  0.00     0.000 A 
ENDROOT
BRANCH   1   7
HETATM    7  C   UNL     1      15.573  40.201   8.667  1.00  0.00     0.014 C 
HETATM    8  C   UNL     1      16.174  39.602   9.717  1.00  0.00     0.042 C 
BRANCH   8   9
HETATM    9  C   UNL     1      15.611  38.346  10.252  1.00  0.00     0.258 C 
HETATM   10  O   UNL     1      15.261  38.239  11.422  1.00  0.00    -0.302 OA
ENDBRANCH   8   9
ENDBRANCH   1   7
TORSDOF 2
ENDMDL
MODEL 8
REMARK VINA RESULT:      -5.5      4.000      4.701
REMARK  2 active torsions:
REMARK  status: ('A' for Active; 'I' for Inactive)
REMARK    1  A    between atoms: C_2  and  C_7 
REMARK    2  A    between atoms: C_9  and  C_10 
ROOT
HETATM    1  C   UNL     1      27.758  25.783  34.096  1.00  0.00    -0.036 A 
HETATM    2  C   UNL     1      27.065  26.156  32.945  1.00  0.00     0.011 A 
HETATM    3  C   UNL     1      27.554  26.477  35.288  1.00  0.00     0.011 A 
HETATM    4  C   UNL     1      26.169  27.224  32.985  1.00  0.00     0.001 A 
HETATM    5  C   UNL     1      26.657  27.544  35.330  1.00  0.00     0.001 A 
HETATM    6  C   UNL     1      25.964  27.917  34.179  1.00  0.00     0.000 A 
ENDROOT
BRANCH   1   7
HETATM    7  C   UNL     1      28.693  24.669  34.053  1.00  0.00     0.014 C 
HETATM    8  C   UNL     1      29.242  24.068  35.131  1.00  0.00     0.042 C 
BRANCH   8   9
HETATM    9  C   UNL     1      30.188  22.950  34.932  1.00  0.00     0.258 C 
HETATM   10  O   UNL     1      30.843  22.485  35.857  1.00  0.00    -0.302 OA
ENDBRANCH   8   9
ENDBRANCH   1   7
TORSDOF 2
ENDMDL
MODEL 9
REMARK VINA RESULT:      -5.3     27.832     29.728
REMARK  2 active torsions:
REMARK  status: ('A' for Active; 'I' for Inactive)
REMARK    1  A    between atoms: C_2  and  C_7 
REMARK    2  A    between atoms: C_9  and  C_10 
ROOT
HETATM    1  C   UNL     1      13.572  39.656  10.333  1.00  0.00    -0.036 A 
HETATM    2  C   UNL     1      14.312  40.156   9.262  1.00  0.00     0.011 A 
HETATM    3  C   UNL     1      14.192  38.861  11.297  1.00  0.00     0.011 A 
HETATM    4  C   UNL     1      15.671  39.862   9.153  1.00  0.00     0.001 A 
HETATM    5  C   UNL     1      15.552  38.567  11.190  1.00  0.00     0.001 A 
HETATM    6  C   UNL     1      16.291  39.068  10.119  1.00  0.00     0.000 A 
ENDROOT
BRANCH   1   7
HETATM    7  C   UNL     1      12.155  39.963  10.446  1.00  0.00     0.014 C 
HETATM    8  C   UNL     1      11.510  40.938   9.769  1.00  0.00     0.042 C 
BRANCH   8   9
HETATM    9  C   UNL     1      10.064  41.141   9.994  1.00  0.00     0.258 C 
HETATM   10  O   UNL     1       9.605  41.341  11.112  1.00  0.00    -0.302 OA
ENDBRANCH   8   9
ENDBRANCH   1   7
TORSDOF 2
ENDMDL
