# Supplementary material for: Investigation of the Mechanism of Cinnamaldehyde in Irritable Bowel Syndrome Based via Network Pharmacology, Molecular Docking, and Animal Experiments
Source: Pediatr Discov. 2025 Oct 5:e70017. Online ahead of print. doi: 10.1002/pdi3.70017 (PMC13398650; doi:10.1002/pdi3.70017)
Supplement: Supplementary file 1 — Supporting Information S1 [file PDI3-9999-0-s001.zip › Supplementary Materials/Molecular Docking/PARP1/config.txt]

receptor = 7aacQU.pdbqt
ligand = GPQ.pdbqt
center_x = 20.006
center_y = 34.912
center_z = 21.313
size_x = 96.25
size_y = 96.25
size_z = 96.25
out = GPQ_out.pdbqt
