# Supplementary material for: Investigation of the Mechanism of Cinnamaldehyde in Irritable Bowel Syndrome Based via Network Pharmacology, Molecular Docking, and Animal Experiments
Source: Pediatr Discov. 2025 Oct 5:e70017. Online ahead of print. doi: 10.1002/pdi3.70017 (PMC13398650; doi:10.1002/pdi3.70017)
Supplement: Supplementary file 1 — Supporting Information S1 [file PDI3-9999-0-s001.zip › Supplementary Materials/Molecular Docking/PTPRC/5fn7.pdb]

HEADER    HYDROLASE                               10-NOV-15   5FN7              
TITLE     CRYSTAL STRUCTURE OF HUMAN CD45 EXTRACELLULAR REGION, DOMAINS D1-D2   
COMPND    MOL_ID: 1;                                                            
COMPND   2 MOLECULE: RECEPTOR-TYPE TYROSINE-PROTEIN PHOSPHATASE C;              
COMPND   3 CHAIN: A, B;                                                         
COMPND   4 FRAGMENT: DOMAINS D1-D2, RESIDUES 223-392;                           
COMPND   5 SYNONYM: LEUKOCYTE COMMON ANTIGEN, L-CA, T200, CD45;                 
COMPND   6 EC: 3.1.3.48;                                                        
COMPND   7 ENGINEERED: YES                                                      
SOURCE    MOL_ID: 1;                                                            
SOURCE   2 ORGANISM_SCIENTIFIC: HOMO SAPIENS;                                   
SOURCE   3 ORGANISM_COMMON: HUMAN;                                              
SOURCE   4 ORGANISM_TAXID: 9606;                                                
SOURCE   5 CELL: T-CELLS;                                                       
SOURCE   6 EXPRESSION_SYSTEM: HOMO SAPIENS;                                     
SOURCE   7 EXPRESSION_SYSTEM_TAXID: 9606;                                       
SOURCE   8 EXPRESSION_SYSTEM_CELL_LINE: HEK293T;                                
SOURCE   9 EXPRESSION_SYSTEM_VECTOR_TYPE: PLASMID;                              
SOURCE  10 EXPRESSION_SYSTEM_PLASMID: PHLSEC                                    
KEYWDS    HYDROLASE, RECEPTOR PROTEIN TYROSINE PHOSPHATASE C, CD45, PTPRC       
EXPDTA    X-RAY DIFFRACTION                                                     
AUTHOR    V.T.CHANG,R.A.FERNANDES,K.A.GANZINGER,S.F.LEE,C.SIEBOLD,J.MCCOLL,     
AUTHOR   2 P.JONSSON,M.PALAYRET,K.HARLOS,C.H.COLES,E.Y.JONES,Y.LUI,E.HUANG,     
AUTHOR   3 R.J.C.GILBERT,D.KLENERMAN,A.R.ARICESCU,S.J.DAVIS                     
REVDAT   6   06-NOV-24 5FN7    1       HETSYN                                   
REVDAT   5   29-JUL-20 5FN7    1       COMPND REMARK HETNAM LINK                
REVDAT   5 2                   1       SITE                                     
REVDAT   4   03-APR-19 5FN7    1       SOURCE LINK                              
REVDAT   3   18-MAY-16 5FN7    1       JRNL                                     
REVDAT   2   30-MAR-16 5FN7    1       JRNL                                     
REVDAT   1   23-MAR-16 5FN7    0                                                
JRNL        AUTH   V.T.CHANG,R.A.FERNANDES,K.A.GANZINGER,S.F.LEE,C.SIEBOLD,     
JRNL        AUTH 2 J.MCCOLL,P.JONSSON,M.PALAYRET,K.HARLOS,C.H.COLES,E.Y.JONES,  
JRNL        AUTH 3 Y.LUI,E.HUANG,R.J.GILBERT,D.KLENERMAN,A.R.ARICESCU,S.J.DAVIS 
JRNL        TITL   INITIATION OF T CELL SIGNALING BY CD45 SEGREGATION AT 'CLOSE 
JRNL        TITL 2 CONTACTS'.                                                   
JRNL        REF    NAT.IMMUNOL.                  V.  17   574 2016              
JRNL        REFN                   ISSN 1529-2908                               
JRNL        PMID   26998761                                                     
JRNL        DOI    10.1038/NI.3392                                              
REMARK   2                                                                      
REMARK   2 RESOLUTION.    2.30 ANGSTROMS.                                       
REMARK   3                                                                      
REMARK   3 REFINEMENT.                                                          
REMARK   3   PROGRAM     : BUSTER 2.11.2                                        
REMARK   3   AUTHORS     : BRICOGNE,BLANC,BRANDL,FLENSBURG,KELLER,              
REMARK   3               : PACIOREK,ROVERSI,SHARFF,SMART,VONRHEIN,              
REMARK   3               : WOMACK,MATTHEWS,TEN EYCK,TRONRUD                     
REMARK   3                                                                      
REMARK   3  DATA USED IN REFINEMENT.                                            
REMARK   3   RESOLUTION RANGE HIGH (ANGSTROMS) : 2.30                           
REMARK   3   RESOLUTION RANGE LOW  (ANGSTROMS) : 43.00                          
REMARK   3   DATA CUTOFF            (SIGMA(F)) : 0.000                          
REMARK   3   COMPLETENESS FOR RANGE        (%) : 99.2                           
REMARK   3   NUMBER OF REFLECTIONS             : 30020                          
REMARK   3                                                                      
REMARK   3  FIT TO DATA USED IN REFINEMENT.                                     
REMARK   3   CROSS-VALIDATION METHOD           : THROUGHOUT                     
REMARK   3   FREE R VALUE TEST SET SELECTION   : RANDOM                         
REMARK   3   R VALUE     (WORKING + TEST SET)  : 0.203                          
REMARK   3   R VALUE            (WORKING SET)  : 0.202                          
REMARK   3   FREE R VALUE                      : 0.239                          
REMARK   3   FREE R VALUE TEST SET SIZE   (%)  : 5.080                          
REMARK   3   FREE R VALUE TEST SET COUNT       : 1524                           
REMARK   3   ESTIMATED ERROR OF FREE R VALUE   : NULL                           
REMARK   3                                                                      
REMARK   3  FIT IN THE HIGHEST RESOLUTION BIN.                                  
REMARK   3   TOTAL NUMBER OF BINS USED               : 15                       
REMARK   3   BIN RESOLUTION RANGE HIGH   (ANGSTROMS) : 2.30                     
REMARK   3   BIN RESOLUTION RANGE LOW    (ANGSTROMS) : 2.38                     
REMARK   3   BIN COMPLETENESS (WORKING+TEST)     (%) : 99.17                    
REMARK   3   REFLECTIONS IN BIN (WORKING + TEST SET) : 2927                     
REMARK   3   BIN R VALUE        (WORKING + TEST SET) : 0.2477                   
REMARK   3   REFLECTIONS IN BIN        (WORKING SET) : 2782                     
REMARK   3   BIN R VALUE               (WORKING SET) : 0.2463                   
REMARK   3   BIN FREE R VALUE                        : 0.2738                   
REMARK   3   BIN FREE R VALUE TEST SET SIZE      (%) : 4.95                     
REMARK   3   BIN FREE R VALUE TEST SET COUNT         : 145                      
REMARK   3   ESTIMATED ERROR OF BIN FREE R VALUE     : NULL                     
REMARK   3                                                                      
REMARK   3  NUMBER OF NON-HYDROGEN ATOMS USED IN REFINEMENT.                    
REMARK   3   PROTEIN ATOMS            : 2744                                    
REMARK   3   NUCLEIC ACID ATOMS       : 0                                       
REMARK   3   HETEROGEN ATOMS          : 128                                     
REMARK   3   SOLVENT ATOMS            : 105                                     
REMARK   3                                                                      
REMARK   3  B VALUES.                                                           
REMARK   3   FROM WILSON PLOT           (A**2) : 50.89                          
REMARK   3   MEAN B VALUE      (OVERALL, A**2) : 58.89                          
REMARK   3   OVERALL ANISOTROPIC B VALUE.                                       
REMARK   3    B11 (A**2) : -7.36340                                             
REMARK   3    B22 (A**2) : -7.36340                                             
REMARK   3    B33 (A**2) : 14.72680                                             
REMARK   3    B12 (A**2) : 0.00000                                              
REMARK   3    B13 (A**2) : 0.00000                                              
REMARK   3    B23 (A**2) : 0.00000                                              
REMARK   3                                                                      
REMARK   3  ESTIMATED COORDINATE ERROR.                                         
REMARK   3   ESD FROM LUZZATI PLOT                    (A) : 0.401               
REMARK   3   DPI (BLOW EQ-10) BASED ON R VALUE        (A) : 0.187               
REMARK   3   DPI (BLOW EQ-9) BASED ON FREE R VALUE    (A) : 0.171               
REMARK   3   DPI (CRUICKSHANK) BASED ON R VALUE       (A) : 0.188               
REMARK   3   DPI (CRUICKSHANK) BASED ON FREE R VALUE  (A) : 0.173               
REMARK   3                                                                      
REMARK   3   REFERENCES: BLOW, D. (2002) ACTA CRYST D58, 792-797                
REMARK   3               CRUICKSHANK, D.W.J. (1999) ACTA CRYST D55, 583-601     
REMARK   3                                                                      
REMARK   3 CORRELATION COEFFICIENTS.                                            
REMARK   3   CORRELATION COEFFICIENT FO-FC      : 0.924                         
REMARK   3   CORRELATION COEFFICIENT FO-FC FREE : 0.911                         
REMARK   3                                                                      
REMARK   3   NUMBER OF GEOMETRIC FUNCTION TERMS DEFINED : 15                    
REMARK   3   TERM                          COUNT    WEIGHT   FUNCTION.          
REMARK   3    BOND LENGTHS              : 2941   ; 2.000  ; HARMONIC            
REMARK   3    BOND ANGLES               : 4007   ; 2.000  ; HARMONIC            
REMARK   3    TORSION ANGLES            : 1078   ; 2.000  ; SINUSOIDAL          
REMARK   3    TRIGONAL CARBON PLANES    : 100    ; 2.000  ; HARMONIC            
REMARK   3    GENERAL PLANES            : 410    ; 5.000  ; HARMONIC            
REMARK   3    ISOTROPIC THERMAL FACTORS : 2941   ; 20.000 ; HARMONIC            
REMARK   3    BAD NON-BONDED CONTACTS   : 1      ; 5.000  ; SEMIHARMONIC        
REMARK   3    IMPROPER TORSIONS         : NULL   ; NULL   ; NULL                
REMARK   3    PSEUDOROTATION ANGLES     : NULL   ; NULL   ; NULL                
REMARK   3    CHIRAL IMPROPER TORSION   : 439    ; 5.000  ; SEMIHARMONIC        
REMARK   3    SUM OF OCCUPANCIES        : NULL   ; NULL   ; NULL                
REMARK   3    UTILITY DISTANCES         : NULL   ; NULL   ; NULL                
REMARK   3    UTILITY ANGLES            : NULL   ; NULL   ; NULL                
REMARK   3    UTILITY TORSION           : NULL   ; NULL   ; NULL                
REMARK   3    IDEAL-DIST CONTACT TERM   : 3220   ; 4.000  ; SEMIHARMONIC        
REMARK   3                                                                      
REMARK   3   RMS DEVIATIONS FROM IDEAL VALUES.                                  
REMARK   3    BOND LENGTHS                       (A) : 0.010                    
REMARK   3    BOND ANGLES                  (DEGREES) : 1.32                     
REMARK   3    PEPTIDE OMEGA TORSION ANGLES (DEGREES) : 3.48                     
REMARK   3    OTHER TORSION ANGLES         (DEGREES) : 18.05                    
REMARK   3                                                                      
REMARK   3  TLS DETAILS                                                         
REMARK   3   NUMBER OF TLS GROUPS  : 2                                          
REMARK   3                                                                      
REMARK   3   TLS GROUP : 1                                                      
REMARK   3    SELECTION: { A|2 - A|173 }                                        
REMARK   3    ORIGIN FOR THE GROUP (A):   27.3305  170.0242  -22.4687           
REMARK   3    T TENSOR                                                          
REMARK   3     T11:   -0.0299 T22:   -0.0726                                    
REMARK   3     T33:   -0.0970 T12:   -0.1932                                    
REMARK   3     T13:    0.0217 T23:    0.0558                                    
REMARK   3    L TENSOR                                                          
REMARK   3     L11:    1.1772 L22:    0.6164                                    
REMARK   3     L33:    2.7162 L12:    0.1106                                    
REMARK   3     L13:    1.2564 L23:    1.3113                                    
REMARK   3    S TENSOR                                                          
REMARK   3     S11:    0.0686 S12:   -0.0806 S13:    0.1133                     
REMARK   3     S21:    0.1108 S22:   -0.1173 S23:   -0.0126                     
REMARK   3     S31:    0.2483 S32:    0.1831 S33:    0.0487                     
REMARK   3                                                                      
REMARK   3   TLS GROUP : 2                                                      
REMARK   3    SELECTION: { B|2 - B|172 }                                        
REMARK   3    ORIGIN FOR THE GROUP (A):   14.9541  147.0396  -60.1529           
REMARK   3    T TENSOR                                                          
REMARK   3     T11:    0.0224 T22:   -0.2386                                    
REMARK   3     T33:   -0.1208 T12:   -0.0863                                    
REMARK   3     T13:    0.0153 T23:    0.0608                                    
REMARK   3    L TENSOR                                                          
REMARK   3     L11:    0.6668 L22:    1.8494                                    
REMARK   3     L33:    4.2974 L12:   -0.3318                                    
REMARK   3     L13:    0.3474 L23:    2.2034                                    
REMARK   3    S TENSOR                                                          
REMARK   3     S11:   -0.0551 S12:    0.0208 S13:   -0.0807                     
REMARK   3     S21:   -0.1925 S22:    0.0120 S23:    0.0899                     
REMARK   3     S31:    0.0717 S32:    0.3939 S33:    0.0431                     
REMARK   3                                                                      
REMARK   3  OTHER REFINEMENT REMARKS: IDEAL-DIST CONTACT TERM CONTACT SETUP.    
REMARK   3  RESIDUE TYPES WITHOUT CCP4 ATOM TYPE IN LIBRARY=HG. NUMBER OF       
REMARK   3  ATOMS WITH PROPER CCP4 ATOM TYPE=2975. NUMBER WITH APPROX DEFAUL    
REMARK   3  CCP4 ATOM TYPE=0. NUMBER TREATED BY BAD NON-BONDED CONTACTS=2.      
REMARK   4                                                                      
REMARK   4 5FN7 COMPLIES WITH FORMAT V. 3.30, 13-JUL-11                         
REMARK 100                                                                      
REMARK 100 THIS ENTRY HAS BEEN PROCESSED BY PDBE ON 10-NOV-15.                  
REMARK 100 THE DEPOSITION ID IS D_1290065497.                                   
REMARK 200                                                                      
REMARK 200 EXPERIMENTAL DETAILS                                                 
REMARK 200  EXPERIMENT TYPE                : X-RAY DIFFRACTION                  
REMARK 200  DATE OF DATA COLLECTION        : 11-FEB-08                          
REMARK 200  TEMPERATURE           (KELVIN) : 100                                
REMARK 200  PH                             : 8                                  
REMARK 200  NUMBER OF CRYSTALS USED        : 1                                  
REMARK 200                                                                      
REMARK 200  SYNCHROTRON              (Y/N) : Y                                  
REMARK 200  RADIATION SOURCE               : ESRF                               
REMARK 200  BEAMLINE                       : ID23-1                             
REMARK 200  X-RAY GENERATOR MODEL          : NULL                               
REMARK 200  MONOCHROMATIC OR LAUE    (M/L) : M                                  
REMARK 200  WAVELENGTH OR RANGE        (A) : 0.9497                             
REMARK 200  MONOCHROMATOR                  : NULL                               
REMARK 200  OPTICS                         : NULL                               
REMARK 200                                                                      
REMARK 200  DETECTOR TYPE                  : CCD                                
REMARK 200  DETECTOR MANUFACTURER          : ADSC CCD                           
REMARK 200  INTENSITY-INTEGRATION SOFTWARE : HKL-2000                           
REMARK 200  DATA SCALING SOFTWARE          : HKL-2000                           
REMARK 200                                                                      
REMARK 200  NUMBER OF UNIQUE REFLECTIONS   : 30027                              
REMARK 200  RESOLUTION RANGE HIGH      (A) : 2.300                              
REMARK 200  RESOLUTION RANGE LOW       (A) : 43.000                             
REMARK 200  REJECTION CRITERIA  (SIGMA(I)) : 2.600                              
REMARK 200                                                                      
REMARK 200 OVERALL.                                                             
REMARK 200  COMPLETENESS FOR RANGE     (%) : 99.2                               
REMARK 200  DATA REDUNDANCY                : 9.200                              
REMARK 200  R MERGE                    (I) : 0.08000                            
REMARK 200  R SYM                      (I) : NULL                               
REMARK 200  <I/SIGMA(I)> FOR THE DATA SET  : 17.6000                            
REMARK 200                                                                      
REMARK 200 IN THE HIGHEST RESOLUTION SHELL.                                     
REMARK 200  HIGHEST RESOLUTION SHELL, RANGE HIGH (A) : 2.30                     
REMARK 200  HIGHEST RESOLUTION SHELL, RANGE LOW  (A) : 2.36                     
REMARK 200  COMPLETENESS FOR SHELL     (%) : 99.8                               
REMARK 200  DATA REDUNDANCY IN SHELL       : 9.10                               
REMARK 200  R MERGE FOR SHELL          (I) : 0.92000                            
REMARK 200  R SYM FOR SHELL            (I) : NULL                               
REMARK 200  <I/SIGMA(I)> FOR SHELL         : 2.600                              
REMARK 200                                                                      
REMARK 200 DIFFRACTION PROTOCOL: SINGLE WAVELENGTH                              
REMARK 200 METHOD USED TO DETERMINE THE STRUCTURE: SAD                          
REMARK 200 SOFTWARE USED: SHELXD, AUTOSHARP                                     
REMARK 200 STARTING MODEL: NONE                                                 
REMARK 200                                                                      
REMARK 200 REMARK: NONE                                                         
REMARK 280                                                                      
REMARK 280 CRYSTAL                                                              
REMARK 280 SOLVENT CONTENT, VS   (%): 71.00                                     
REMARK 280 MATTHEWS COEFFICIENT, VM (ANGSTROMS**3/DA): 4.26                     
REMARK 280                                                                      
REMARK 280 CRYSTALLIZATION CONDITIONS: 0.1M TRIS, PH=8, 2.4M (NH4)2SO4, 6%      
REMARK 280  ETHYLENE GLYCOL, PH 8                                               
REMARK 290                                                                      
REMARK 290 CRYSTALLOGRAPHIC SYMMETRY                                            
REMARK 290 SYMMETRY OPERATORS FOR SPACE GROUP: P 63                             
REMARK 290                                                                      
REMARK 290      SYMOP   SYMMETRY                                                
REMARK 290     NNNMMM   OPERATOR                                                
REMARK 290       1555   X,Y,Z                                                   
REMARK 290       2555   -Y,X-Y,Z                                                
REMARK 290       3555   -X+Y,-X,Z                                               
REMARK 290       4555   -X,-Y,Z+1/2                                             
REMARK 290       5555   Y,-X+Y,Z+1/2                                            
REMARK 290       6555   X-Y,X,Z+1/2                                             
REMARK 290                                                                      
REMARK 290     WHERE NNN -> OPERATOR NUMBER                                     
REMARK 290           MMM -> TRANSLATION VECTOR                                  
REMARK 290                                                                      
REMARK 290 CRYSTALLOGRAPHIC SYMMETRY TRANSFORMATIONS                            
REMARK 290 THE FOLLOWING TRANSFORMATIONS OPERATE ON THE ATOM/HETATM             
REMARK 290 RECORDS IN THIS ENTRY TO PRODUCE CRYSTALLOGRAPHICALLY                
REMARK 290 RELATED MOLECULES.                                                   
REMARK 290   SMTRY1   1  1.000000  0.000000  0.000000        0.00000            
REMARK 290   SMTRY2   1  0.000000  1.000000  0.000000        0.00000            
REMARK 290   SMTRY3   1  0.000000  0.000000  1.000000        0.00000            
REMARK 290   SMTRY1   2 -0.500000 -0.866025  0.000000        0.00000            
REMARK 290   SMTRY2   2  0.866025 -0.500000  0.000000        0.00000            
REMARK 290   SMTRY3   2  0.000000  0.000000  1.000000        0.00000            
REMARK 290   SMTRY1   3 -0.500000  0.866025  0.000000        0.00000            
REMARK 290   SMTRY2   3 -0.866025 -0.500000  0.000000        0.00000            
REMARK 290   SMTRY3   3  0.000000  0.000000  1.000000        0.00000            
REMARK 290   SMTRY1   4 -1.000000  0.000000  0.000000        0.00000            
REMARK 290   SMTRY2   4  0.000000 -1.000000  0.000000        0.00000            
REMARK 290   SMTRY3   4  0.000000  0.000000  1.000000       26.36500            
REMARK 290   SMTRY1   5  0.500000  0.866025  0.000000        0.00000            
REMARK 290   SMTRY2   5 -0.866025  0.500000  0.000000        0.00000            
REMARK 290   SMTRY3   5  0.000000  0.000000  1.000000       26.36500            
REMARK 290   SMTRY1   6  0.500000 -0.866025  0.000000        0.00000            
REMARK 290   SMTRY2   6  0.866025  0.500000  0.000000        0.00000            
REMARK 290   SMTRY3   6  0.000000  0.000000  1.000000       26.36500            
REMARK 290                                                                      
REMARK 290 REMARK: NULL                                                         
REMARK 300                                                                      
REMARK 300 BIOMOLECULE: 1, 2                                                    
REMARK 300 SEE REMARK 350 FOR THE AUTHOR PROVIDED AND/OR PROGRAM                
REMARK 300 GENERATED ASSEMBLY INFORMATION FOR THE STRUCTURE IN                  
REMARK 300 THIS ENTRY. THE REMARK MAY ALSO PROVIDE INFORMATION ON               
REMARK 300 BURIED SURFACE AREA.                                                 
REMARK 350                                                                      
REMARK 350 COORDINATES FOR A COMPLETE MULTIMER REPRESENTING THE KNOWN           
REMARK 350 BIOLOGICALLY SIGNIFICANT OLIGOMERIZATION STATE OF THE                
REMARK 350 MOLECULE CAN BE GENERATED BY APPLYING BIOMT TRANSFORMATIONS          
REMARK 350 GIVEN BELOW.  BOTH NON-CRYSTALLOGRAPHIC AND                          
REMARK 350 CRYSTALLOGRAPHIC OPERATIONS ARE GIVEN.                               
REMARK 350                                                                      
REMARK 350 BIOMOLECULE: 1                                                       
REMARK 350 AUTHOR DETERMINED BIOLOGICAL UNIT: MONOMERIC                         
REMARK 350 SOFTWARE DETERMINED QUATERNARY STRUCTURE: MONOMERIC                  
REMARK 350 SOFTWARE USED: PISA                                                  
REMARK 350 APPLY THE FOLLOWING TO CHAINS: A                                     
REMARK 350   BIOMT1   1  1.000000  0.000000  0.000000        0.00000            
REMARK 350   BIOMT2   1  0.000000  1.000000  0.000000        0.00000            
REMARK 350   BIOMT3   1  0.000000  0.000000  1.000000        0.00000            
REMARK 350                                                                      
REMARK 350 BIOMOLECULE: 2                                                       
REMARK 350 AUTHOR DETERMINED BIOLOGICAL UNIT: MONOMERIC                         
REMARK 350 SOFTWARE DETERMINED QUATERNARY STRUCTURE: MONOMERIC                  
REMARK 350 SOFTWARE USED: PISA                                                  
REMARK 350 APPLY THE FOLLOWING TO CHAINS: B                                     
REMARK 350   BIOMT1   1  1.000000  0.000000  0.000000        0.00000            
REMARK 350   BIOMT2   1  0.000000  1.000000  0.000000        0.00000            
REMARK 350   BIOMT3   1  0.000000  0.000000  1.000000        0.00000            
REMARK 465                                                                      
REMARK 465 MISSING RESIDUES                                                     
REMARK 465 THE FOLLOWING RESIDUES WERE NOT LOCATED IN THE                       
REMARK 465 EXPERIMENT. (M=MODEL NUMBER; RES=RESIDUE NAME; C=CHAIN               
REMARK 465 IDENTIFIER; SSSEQ=SEQUENCE NUMBER; I=INSERTION CODE.)                
REMARK 465                                                                      
REMARK 465   M RES C SSSEQI                                                     
REMARK 465     GLU A     1                                                      
REMARK 465     SER A   174                                                      
REMARK 465     PRO A   175                                                      
REMARK 465     GLY A   176                                                      
REMARK 465     GLU A   177                                                      
REMARK 465     GLY A   178                                                      
REMARK 465     THR A   179                                                      
REMARK 465     LYS A   180                                                      
REMARK 465     HIS A   181                                                      
REMARK 465     HIS A   182                                                      
REMARK 465     HIS A   183                                                      
REMARK 465     HIS A   184                                                      
REMARK 465     HIS A   185                                                      
REMARK 465     HIS A   186                                                      
REMARK 465     GLU B     1                                                      
REMARK 465     GLY B   173                                                      
REMARK 465     SER B   174                                                      
REMARK 465     PRO B   175                                                      
REMARK 465     GLY B   176                                                      
REMARK 465     GLU B   177                                                      
REMARK 465     GLY B   178                                                      
REMARK 465     THR B   179                                                      
REMARK 465     LYS B   180                                                      
REMARK 465     HIS B   181                                                      
REMARK 465     HIS B   182                                                      
REMARK 465     HIS B   183                                                      
REMARK 465     HIS B   184                                                      
REMARK 465     HIS B   185                                                      
REMARK 465     HIS B   186                                                      
REMARK 500                                                                      
REMARK 500 GEOMETRY AND STEREOCHEMISTRY                                         
REMARK 500 SUBTOPIC: TORSION ANGLES                                             
REMARK 500                                                                      
REMARK 500 TORSION ANGLES OUTSIDE THE EXPECTED RAMACHANDRAN REGIONS:            
REMARK 500 (M=MODEL NUMBER; RES=RESIDUE NAME; C=CHAIN IDENTIFIER;               
REMARK 500 SSEQ=SEQUENCE NUMBER; I=INSERTION CODE).                             
REMARK 500                                                                      
REMARK 500 STANDARD TABLE:                                                      
REMARK 500 FORMAT:(10X,I3,1X,A3,1X,A1,I4,A1,4X,F7.2,3X,F7.2)                    
REMARK 500                                                                      
REMARK 500 EXPECTED VALUES: GJ KLEYWEGT AND TA JONES (1996). PHI/PSI-           
REMARK 500 CHOLOGY: RAMACHANDRAN REVISITED. STRUCTURE 4, 1395 - 1400            
REMARK 500                                                                      
REMARK 500  M RES CSSEQI        PSI       PHI                                   
REMARK 500    CYS A  48       59.87   -142.72                                   
REMARK 500    ASN A 134      154.59    179.68                                   
REMARK 500    GLU A 145       36.73     73.69                                   
REMARK 500    TYR B  15       40.78    -98.58                                   
REMARK 500    ASN B 134      155.23    179.84                                   
REMARK 500    GLU B 145       37.41     73.59                                   
REMARK 500                                                                      
REMARK 500 REMARK: NULL                                                         
REMARK 900                                                                      
REMARK 900 RELATED ENTRIES                                                      
REMARK 900 RELATED ID: 5FMV   RELATED DB: PDB                                   
REMARK 900 CRYSTAL STRUCTURE OF HUMAN CD45 EXTRACELLULAR REGION, DOMAINS D1-D4  
REMARK 900 RELATED ID: 5FN6   RELATED DB: PDB                                   
REMARK 900 CRYSTAL STRUCTURE OF HUMAN CD45 EXTRACELLULAR REGION, DOMAINS D1-D3  
REMARK 900 RELATED ID: 5FN8   RELATED DB: PDB                                   
REMARK 900 CRYSTAL STRUCTURE OF RAT CD45 EXTRACELLULAR REGION, DOMAINS D3-D4    
REMARK 999                                                                      
REMARK 999 SEQUENCE                                                             
REMARK 999 ETGIEGR N-TERMINAL RESIDUES DERIVED FROM THE EXPRESSION              
REMARK 999 VECTOR. GTKHHHHHH C-TERMINAL RESIDUES DERIVED FROM THE               
REMARK 999 EXPRESSION VECTOR.                                                   
DBREF  5FN7 A    8   177  UNP    P08575   PTPRC_HUMAN    223    392             
DBREF  5FN7 B    8   177  UNP    P08575   PTPRC_HUMAN    223    392             
SEQADV 5FN7 GLU A    1  UNP  P08575              EXPRESSION TAG                 
SEQADV 5FN7 THR A    2  UNP  P08575              EXPRESSION TAG                 
SEQADV 5FN7 GLY A    3  UNP  P08575              EXPRESSION TAG                 
SEQADV 5FN7 ILE A    4  UNP  P08575              EXPRESSION TAG                 
SEQADV 5FN7 GLU A    5  UNP  P08575              EXPRESSION TAG                 
SEQADV 5FN7 GLY A    6  UNP  P08575              EXPRESSION TAG                 
SEQADV 5FN7 ARG A    7  UNP  P08575              EXPRESSION TAG                 
SEQADV 5FN7 GLY A  178  UNP  P08575              EXPRESSION TAG                 
SEQADV 5FN7 THR A  179  UNP  P08575              EXPRESSION TAG                 
SEQADV 5FN7 LYS A  180  UNP  P08575              EXPRESSION TAG                 
SEQADV 5FN7 HIS A  181  UNP  P08575              EXPRESSION TAG                 
SEQADV 5FN7 HIS A  182  UNP  P08575              EXPRESSION TAG                 
SEQADV 5FN7 HIS A  183  UNP  P08575              EXPRESSION TAG                 
SEQADV 5FN7 HIS A  184  UNP  P08575              EXPRESSION TAG                 
SEQADV 5FN7 HIS A  185  UNP  P08575              EXPRESSION TAG                 
SEQADV 5FN7 HIS A  186  UNP  P08575              EXPRESSION TAG                 
SEQADV 5FN7 GLU B    1  UNP  P08575              EXPRESSION TAG                 
SEQADV 5FN7 THR B    2  UNP  P08575              EXPRESSION TAG                 
SEQADV 5FN7 GLY B    3  UNP  P08575              EXPRESSION TAG                 
SEQADV 5FN7 ILE B    4  UNP  P08575              EXPRESSION TAG                 
SEQADV 5FN7 GLU B    5  UNP  P08575              EXPRESSION TAG                 
SEQADV 5FN7 GLY B    6  UNP  P08575              EXPRESSION TAG                 
SEQADV 5FN7 ARG B    7  UNP  P08575              EXPRESSION TAG                 
SEQADV 5FN7 GLY B  178  UNP  P08575              EXPRESSION TAG                 
SEQADV 5FN7 THR B  179  UNP  P08575              EXPRESSION TAG                 
SEQADV 5FN7 LYS B  180  UNP  P08575              EXPRESSION TAG                 
SEQADV 5FN7 HIS B  181  UNP  P08575              EXPRESSION TAG                 
SEQADV 5FN7 HIS B  182  UNP  P08575              EXPRESSION TAG                 
SEQADV 5FN7 HIS B  183  UNP  P08575              EXPRESSION TAG                 
SEQADV 5FN7 HIS B  184  UNP  P08575              EXPRESSION TAG                 
SEQADV 5FN7 HIS B  185  UNP  P08575              EXPRESSION TAG                 
SEQADV 5FN7 HIS B  186  UNP  P08575              EXPRESSION TAG                 
SEQRES   1 A  186  GLU THR GLY ILE GLU GLY ARG LYS PRO THR CYS ASP GLU          
SEQRES   2 A  186  LYS TYR ALA ASN ILE THR VAL ASP TYR LEU TYR ASN LYS          
SEQRES   3 A  186  GLU THR LYS LEU PHE THR ALA LYS LEU ASN VAL ASN GLU          
SEQRES   4 A  186  ASN VAL GLU CYS GLY ASN ASN THR CYS THR ASN ASN GLU          
SEQRES   5 A  186  VAL HIS ASN LEU THR GLU CYS LYS ASN ALA SER VAL SER          
SEQRES   6 A  186  ILE SER HIS ASN SER CYS THR ALA PRO ASP LYS THR LEU          
SEQRES   7 A  186  ILE LEU ASP VAL PRO PRO GLY VAL GLU LYS PHE GLN LEU          
SEQRES   8 A  186  HIS ASP CYS THR GLN VAL GLU LYS ALA ASP THR THR ILE          
SEQRES   9 A  186  CYS LEU LYS TRP LYS ASN ILE GLU THR PHE THR CYS ASP          
SEQRES  10 A  186  THR GLN ASN ILE THR TYR ARG PHE GLN CYS GLY ASN MET          
SEQRES  11 A  186  ILE PHE ASP ASN LYS GLU ILE LYS LEU GLU ASN LEU GLU          
SEQRES  12 A  186  PRO GLU HIS GLU TYR LYS CYS ASP SER GLU ILE LEU TYR          
SEQRES  13 A  186  ASN ASN HIS LYS PHE THR ASN ALA SER LYS ILE ILE LYS          
SEQRES  14 A  186  THR ASP PHE GLY SER PRO GLY GLU GLY THR LYS HIS HIS          
SEQRES  15 A  186  HIS HIS HIS HIS                                              
SEQRES   1 B  186  GLU THR GLY ILE GLU GLY ARG LYS PRO THR CYS ASP GLU          
SEQRES   2 B  186  LYS TYR ALA ASN ILE THR VAL ASP TYR LEU TYR ASN LYS          
SEQRES   3 B  186  GLU THR LYS LEU PHE THR ALA LYS LEU ASN VAL ASN GLU          
SEQRES   4 B  186  ASN VAL GLU CYS GLY ASN ASN THR CYS THR ASN ASN GLU          
SEQRES   5 B  186  VAL HIS ASN LEU THR GLU CYS LYS ASN ALA SER VAL SER          
SEQRES   6 B  186  ILE SER HIS ASN SER CYS THR ALA PRO ASP LYS THR LEU          
SEQRES   7 B  186  ILE LEU ASP VAL PRO PRO GLY VAL GLU LYS PHE GLN LEU          
SEQRES   8 B  186  HIS ASP CYS THR GLN VAL GLU LYS ALA ASP THR THR ILE          
SEQRES   9 B  186  CYS LEU LYS TRP LYS ASN ILE GLU THR PHE THR CYS ASP          
SEQRES  10 B  186  THR GLN ASN ILE THR TYR ARG PHE GLN CYS GLY ASN MET          
SEQRES  11 B  186  ILE PHE ASP ASN LYS GLU ILE LYS LEU GLU ASN LEU GLU          
SEQRES  12 B  186  PRO GLU HIS GLU TYR LYS CYS ASP SER GLU ILE LEU TYR          
SEQRES  13 B  186  ASN ASN HIS LYS PHE THR ASN ALA SER LYS ILE ILE LYS          
SEQRES  14 B  186  THR ASP PHE GLY SER PRO GLY GLU GLY THR LYS HIS HIS          
SEQRES  15 B  186  HIS HIS HIS HIS                                              
MODRES 5FN7 ASN A   55  ASN  GLYCOSYLATION SITE                                 
MODRES 5FN7 ASN A   61  ASN  GLYCOSYLATION SITE                                 
MODRES 5FN7 ASN A  120  ASN  GLYCOSYLATION SITE                                 
MODRES 5FN7 ASN A  163  ASN  GLYCOSYLATION SITE                                 
MODRES 5FN7 ASN B   17  ASN  GLYCOSYLATION SITE                                 
MODRES 5FN7 ASN B   55  ASN  GLYCOSYLATION SITE                                 
MODRES 5FN7 ASN B   61  ASN  GLYCOSYLATION SITE                                 
MODRES 5FN7 ASN B  120  ASN  GLYCOSYLATION SITE                                 
MODRES 5FN7 ASN B  163  ASN  GLYCOSYLATION SITE                                 
HET    NAG  A1174      14                                                       
HET    NAG  A1175      14                                                       
HET    NAG  A1176      14                                                       
HET    NAG  A1177      14                                                       
HET     HG  A1178       1                                                       
HET     HG  A1179       1                                                       
HET    NAG  B1173      14                                                       
HET    NAG  B1174      14                                                       
HET    NAG  B1175      14                                                       
HET    NAG  B1176      14                                                       
HET    NAG  B1177      14                                                       
HETNAM     NAG 2-ACETAMIDO-2-DEOXY-BETA-D-GLUCOPYRANOSE                         
HETNAM      HG MERCURY (II) ION                                                 
HETSYN     NAG N-ACETYL-BETA-D-GLUCOSAMINE; 2-ACETAMIDO-2-DEOXY-BETA-           
HETSYN   2 NAG  D-GLUCOSE; 2-ACETAMIDO-2-DEOXY-D-GLUCOSE; 2-ACETAMIDO-          
HETSYN   3 NAG  2-DEOXY-GLUCOSE; N-ACETYL-D-GLUCOSAMINE                         
FORMUL   3  NAG    9(C8 H15 N O6)                                               
FORMUL   7   HG    2(HG 2+)                                                     
FORMUL  14  HOH   *105(H2 O)                                                    
HELIX    1   1 THR A   10  TYR A   15  1                                   6    
HELIX    2   2 CYS A   48  ASN A   50  5                                   3    
HELIX    3   3 GLY A   85  GLU A   87  5                                   3    
HELIX    4   4 GLN A   96  ALA A  100  5                                   5    
HELIX    5   5 ASP A  117  GLN A  119  5                                   3    
HELIX    6   6 THR B   10  TYR B   15  1                                   6    
HELIX    7   7 CYS B   48  ASN B   50  5                                   3    
HELIX    8   8 GLY B   85  GLU B   87  5                                   3    
HELIX    9   9 GLN B   96  ALA B  100  5                                   5    
HELIX   10  10 ASP B  117  GLN B  119  5                                   3    
SHEET    1  AA 3 VAL A  20  ASN A  25  0                                        
SHEET    2  AA 3 LEU A  30  LEU A  35 -1  O  LEU A  30   N  ASN A  25           
SHEET    3  AA 3 GLU A  52  LEU A  56 -1  O  VAL A  53   N  ALA A  33           
SHEET    1  AB 3 GLU A  42  GLY A  44  0                                        
SHEET    2  AB 3 ASN A  61  SER A  67 -1  O  SER A  65   N  GLY A  44           
SHEET    3  AB 3 LYS A  76  ASP A  81 -1  O  LYS A  76   N  ILE A  66           
SHEET    1  AC 3 PHE A  89  ASP A  93  0                                        
SHEET    2  AC 3 ILE A 104  ASN A 110 -1  O  LYS A 107   N  HIS A  92           
SHEET    3  AC 3 GLU A 136  LEU A 139 -1  O  ILE A 137   N  LEU A 106           
SHEET    1  AD 4 MET A 130  ASP A 133  0                                        
SHEET    2  AD 4 ILE A 121  CYS A 127 -1  O  PHE A 125   N  PHE A 132           
SHEET    3  AD 4 GLU A 147  TYR A 156 -1  O  ASP A 151   N  GLN A 126           
SHEET    4  AD 4 HIS A 159  LYS A 169 -1  O  HIS A 159   N  TYR A 156           
SHEET    1  BA 3 VAL B  20  ASN B  25  0                                        
SHEET    2  BA 3 LEU B  30  LEU B  35 -1  O  LEU B  30   N  ASN B  25           
SHEET    3  BA 3 GLU B  52  LEU B  56 -1  O  VAL B  53   N  ALA B  33           
SHEET    1  BB 3 GLU B  42  GLY B  44  0                                        
SHEET    2  BB 3 ASN B  61  SER B  67 -1  O  SER B  65   N  GLY B  44           
SHEET    3  BB 3 LYS B  76  ASP B  81 -1  O  LYS B  76   N  ILE B  66           
SHEET    1  BC 3 PHE B  89  ASP B  93  0                                        
SHEET    2  BC 3 ILE B 104  ASN B 110 -1  O  LYS B 107   N  HIS B  92           
SHEET    3  BC 3 GLU B 136  LEU B 139 -1  O  ILE B 137   N  LEU B 106           
SHEET    1  BD 4 MET B 130  ASP B 133  0                                        
SHEET    2  BD 4 ILE B 121  CYS B 127 -1  O  PHE B 125   N  PHE B 132           
SHEET    3  BD 4 GLU B 147  TYR B 156 -1  O  ASP B 151   N  GLN B 126           
SHEET    4  BD 4 HIS B 159  LYS B 169 -1  O  HIS B 159   N  TYR B 156           
SSBOND   1 CYS A   11    CYS A   71                          1555   1555  2.06  
SSBOND   2 CYS A   43    CYS A   48                          1555   1555  2.04  
SSBOND   3 CYS A   59    CYS A  116                          1555   1555  2.06  
SSBOND   4 CYS A   94    CYS A  105                          1555   1555  2.06  
SSBOND   5 CYS A  127    CYS A  150                          1555   1555  2.08  
SSBOND   6 CYS B   11    CYS B   71                          1555   1555  2.05  
SSBOND   7 CYS B   43    CYS B   48                          1555   1555  2.03  
SSBOND   8 CYS B   59    CYS B  116                          1555   1555  2.06  
SSBOND   9 CYS B   94    CYS B  105                          1555   1555  2.06  
SSBOND  10 CYS B  127    CYS B  150                          1555   1555  2.08  
LINK         ND2 ASN A  55                 C1  NAG A1177     1555   1555  1.43  
LINK         ND2 ASN A  61                 C1  NAG A1174     1555   1555  1.43  
LINK         ND2 ASN A 120                 C1  NAG A1176     1555   1555  1.44  
LINK         ND2 ASN A 163                 C1  NAG A1175     1555   1555  1.43  
LINK         ND2 ASN B  17                 C1  NAG B1175     1555   1555  1.43  
LINK         ND2 ASN B  55                 C1  NAG B1173     1555   1555  1.44  
LINK         ND2 ASN B  61                 C1  NAG B1177     1555   1555  1.43  
LINK         ND2 ASN B 120                 C1  NAG B1176     1555   1555  1.43  
LINK         ND2 ASN B 163                 C1  NAG B1174     1555   1555  1.43  
LINK         OE1 GLU A 112                HG    HG A1179     1555   1555  3.12  
CISPEP   1 GLY A   44    ASN A   45          0        -1.14                     
CISPEP   2 ALA A   73    PRO A   74          0         2.05                     
CISPEP   3 GLY B   44    ASN B   45          0        -1.01                     
CISPEP   4 ALA B   73    PRO B   74          0         2.61                     
CRYST1  149.610  149.610   52.730  90.00  90.00 120.00 P 63         12          
ORIGX1      1.000000  0.000000  0.000000        0.00000                         
ORIGX2      0.000000  1.000000  0.000000        0.00000                         
ORIGX3      0.000000  0.000000  1.000000        0.00000                         
SCALE1      0.006684  0.003859  0.000000        0.00000                         
SCALE2      0.000000  0.007718  0.000000        0.00000                         
SCALE3      0.000000  0.000000  0.018965        0.00000                         
ATOM      1  N   THR A   2      67.426 179.870 -26.685  1.00110.66           N  
ANISOU    1  N   THR A   2     7558  24085  10403  -4478    994  -3154       N  
ATOM      2  CA  THR A   2      68.814 179.791 -27.146  1.00114.23           C  
ANISOU    2  CA  THR A   2     7548  25276  10579  -4604   1061  -3510       C  
ATOM      3  C   THR A   2      69.636 181.050 -26.820  1.00118.25           C  
ANISOU    3  C   THR A   2     7885  26025  11018  -5094   1174  -3539       C  
ATOM      4  O   THR A   2      70.768 180.933 -26.338  1.00120.96           O  
ANISOU    4  O   THR A   2     7891  26829  11239  -5031   1162  -3889       O  
ATOM      5  CB  THR A   2      68.894 179.345 -28.624  1.00130.31           C  
ANISOU    5  CB  THR A   2     9432  27674  12405  -4688   1135  -3545       C  
ATOM      6  OG1 THR A   2      67.833 179.953 -29.368  1.00131.39           O  
ANISOU    6  OG1 THR A   2     9886  27413  12625  -4991   1214  -3134       O  
ATOM      7  CG2 THR A   2      68.810 177.831 -28.782  1.00129.21           C  
ANISOU    7  CG2 THR A   2     9239  27617  12238  -4106    991  -3770       C  
ATOM      8  N   GLY A   3      69.059 182.224 -27.089  1.00110.93           N  
ANISOU    8  N   GLY A   3     7197  24782  10168  -5568   1269  -3183       N  
ATOM      9  CA  GLY A   3      69.666 183.525 -26.810  1.00110.49           C  
ANISOU    9  CA  GLY A   3     7061  24849  10071  -6081   1366  -3143       C  
ATOM     10  C   GLY A   3      68.920 184.206 -25.677  1.00105.80           C  
ANISOU   10  C   GLY A   3     6810  23627   9761  -6069   1291  -2907       C  
ATOM     11  O   GLY A   3      68.781 183.620 -24.596  1.00103.91           O  
ANISOU   11  O   GLY A   3     6623  23185   9673  -5628   1167  -3022       O  
ATOM     12  N   ILE A   4      68.379 185.422 -25.933  1.00 96.38           N  
ANISOU   12  N   ILE A   4     5875  22106   8640  -6538   1351  -2569       N  
ATOM     13  CA  ILE A   4      67.586 186.185 -24.958  1.00 90.25           C  
ANISOU   13  CA  ILE A   4     5441  20718   8131  -6562   1274  -2327       C  
ATOM     14  C   ILE A   4      66.363 185.409 -24.486  1.00 90.65           C  
ANISOU   14  C   ILE A   4     5800  20232   8412  -6069   1150  -2190       C  
ATOM     15  O   ILE A   4      65.671 184.763 -25.282  1.00 90.01           O  
ANISOU   15  O   ILE A   4     5838  20043   8320  -5918   1147  -2080       O  
ATOM     16  CB  ILE A   4      67.237 187.636 -25.425  1.00 91.32           C  
ANISOU   16  CB  ILE A   4     5810  20605   8283  -7158   1337  -2000       C  
ATOM     17  CG1 ILE A   4      66.504 188.428 -24.304  1.00 86.07           C  
ANISOU   17  CG1 ILE A   4     5467  19340   7894  -7145   1235  -1803       C  
ATOM     18  CG2 ILE A   4      66.463 187.638 -26.769  1.00 90.35           C  
ANISOU   18  CG2 ILE A   4     5885  20350   8093  -7330   1387  -1735       C  
ATOM     19  CD1 ILE A   4      66.331 189.863 -24.508  1.00 79.46           C  
ANISOU   19  CD1 ILE A   4     4840  18269   7083  -7685   1256  -1547       C  
ATOM     20  N   GLU A   5      66.118 185.471 -23.177  1.00 83.45           N  
ANISOU   20  N   GLU A   5     5006  19003   7698  -5830   1050  -2208       N  
ATOM     21  CA  GLU A   5      64.979 184.851 -22.536  1.00 78.67           C  
ANISOU   21  CA  GLU A   5     4696  17882   7312  -5404    933  -2081       C  
ATOM     22  C   GLU A   5      63.690 185.482 -23.106  1.00 77.74           C  
ANISOU   22  C   GLU A   5     4955  17260   7324  -5610    940  -1696       C  
ATOM     23  O   GLU A   5      63.621 186.705 -23.287  1.00 76.98           O  
ANISOU   23  O   GLU A   5     4970  17031   7246  -6045    979  -1514       O  
ATOM     24  CB  GLU A   5      65.071 185.048 -21.019  1.00 78.85           C  
ANISOU   24  CB  GLU A   5     4757  17706   7497  -5213    842  -2168       C  
ATOM     25  CG  GLU A   5      64.611 183.847 -20.224  1.00 88.38           C  
ANISOU   25  CG  GLU A   5     6053  18719   8809  -4643    720  -2263       C  
ATOM     26  CD  GLU A   5      64.550 184.072 -18.724  1.00112.34           C  
ANISOU   26  CD  GLU A   5     9169  21507  12008  -4462    627  -2309       C  
ATOM     27  OE1 GLU A   5      63.478 184.502 -18.241  1.00 98.58           O  
ANISOU   27  OE1 GLU A   5     7736  19257  10462  -4456    581  -2066       O  
ATOM     28  OE2 GLU A   5      65.566 183.819 -18.033  1.00110.95           O  
ANISOU   28  OE2 GLU A   5     8742  21655  11759  -4318    596  -2599       O  
ATOM     29  N   GLY A   6      62.732 184.625 -23.460  1.00 70.27           N  
ANISOU   29  N   GLY A   6     4191  16064   6446  -5304    895  -1590       N  
ATOM     30  CA  GLY A   6      61.478 185.033 -24.078  1.00 67.83           C  
ANISOU   30  CA  GLY A   6     4219  15309   6246  -5433    893  -1260       C  
ATOM     31  C   GLY A   6      60.649 185.865 -23.134  1.00 72.14           C  
ANISOU   31  C   GLY A   6     5054  15332   7022  -5468    815  -1070       C  
ATOM     32  O   GLY A   6      60.576 185.552 -21.940  1.00 71.14           O  
ANISOU   32  O   GLY A   6     4944  15065   7021  -5174    736  -1170       O  
ATOM     33  N   ARG A   7      60.043 186.945 -23.649  1.00 69.55           N  
ANISOU   33  N   ARG A   7     4958  14725   6745  -5827    827   -806       N  
ATOM     34  CA  ARG A   7      59.207 187.825 -22.824  1.00 68.49           C  
ANISOU   34  CA  ARG A   7     5107  14087   6827  -5872    736   -630       C  
ATOM     35  C   ARG A   7      58.012 187.048 -22.320  1.00 68.91           C  
ANISOU   35  C   ARG A   7     5371  13756   7056  -5445    652   -564       C  
ATOM     36  O   ARG A   7      57.373 186.317 -23.082  1.00 67.98           O  
ANISOU   36  O   ARG A   7     5334  13580   6916  -5292    665   -491       O  
ATOM     37  CB  ARG A   7      58.750 189.059 -23.616  1.00 70.65           C  
ANISOU   37  CB  ARG A   7     5612  14130   7102  -6317    741   -365       C  
ATOM     38  CG  ARG A   7      58.060 190.147 -22.822  1.00 77.92           C  
ANISOU   38  CG  ARG A   7     6804  14579   8223  -6418    632   -211       C  
ATOM     39  CD  ARG A   7      57.202 190.896 -23.820  1.00 93.89           C  
ANISOU   39  CD  ARG A   7     9123  16295  10255  -6689    604     66       C  
ATOM     40  NE  ARG A   7      56.371 191.923 -23.203  1.00110.06           N  
ANISOU   40  NE  ARG A   7    11470  17851  12497  -6758    473    222       N  
ATOM     41  CZ  ARG A   7      56.341 193.202 -23.564  1.00119.92           C  
ANISOU   41  CZ  ARG A   7    12909  18918  13737  -7167    420    386       C  
ATOM     42  NH1 ARG A   7      57.115 193.642 -24.551  1.00 90.83           N  
ANISOU   42  NH1 ARG A   7     9151  15511   9848  -7586    503    434       N  
ATOM     43  NH2 ARG A   7      55.543 194.054 -22.933  1.00111.60           N  
ANISOU   43  NH2 ARG A   7    12124  17408  12870  -7166    275    497       N  
ATOM     44  N   LYS A   8      57.745 187.169 -21.029  1.00 64.63           N  
ANISOU   44  N   LYS A   8     4902  12978   6675  -5254    569   -604       N  
ATOM     45  CA  LYS A   8      56.589 186.517 -20.442  1.00 62.17           C  
ANISOU   45  CA  LYS A   8     4797  12301   6525  -4886    491   -539       C  
ATOM     46  C   LYS A   8      55.337 187.294 -20.863  1.00 65.55           C  
ANISOU   46  C   LYS A   8     5541  12289   7077  -5039    447   -271       C  
ATOM     47  O   LYS A   8      55.322 188.534 -20.779  1.00 64.74           O  
ANISOU   47  O   LYS A   8     5541  12031   7025  -5344    416   -168       O  
ATOM     48  CB  LYS A   8      56.686 186.446 -18.900  1.00 63.01           C  
ANISOU   48  CB  LYS A   8     4883  12306   6750  -4650    415   -665       C  
ATOM     49  CG  LYS A   8      57.618 185.366 -18.395  1.00 77.17           C  
ANISOU   49  CG  LYS A   8     6427  14449   8443  -4360    420   -929       C  
ATOM     50  CD  LYS A   8      57.534 185.184 -16.907  1.00 82.22           C  
ANISOU   50  CD  LYS A   8     7097  14943   9200  -4093    336  -1027       C  
ATOM     51  CE  LYS A   8      58.446 184.049 -16.541  1.00 85.83           C  
ANISOU   51  CE  LYS A   8     7331  15742   9538  -3791    323  -1288       C  
ATOM     52  NZ  LYS A   8      58.374 183.709 -15.095  1.00 81.71           N  
ANISOU   52  NZ  LYS A   8     6850  15087   9107  -3496    232  -1389       N  
ATOM     53  N   PRO A   9      54.274 186.587 -21.311  1.00 62.03           N  
ANISOU   53  N   PRO A   9     5258  11631   6679  -4826    432   -167       N  
ATOM     54  CA  PRO A   9      53.025 187.300 -21.640  1.00 61.31           C  
ANISOU   54  CA  PRO A   9     5466  11117   6712  -4930    374     61       C  
ATOM     55  C   PRO A   9      52.268 187.652 -20.353  1.00 65.43           C  
ANISOU   55  C   PRO A   9     6142  11291   7428  -4768    272     73       C  
ATOM     56  O   PRO A   9      52.657 187.221 -19.276  1.00 63.95           O  
ANISOU   56  O   PRO A   9     5840  11187   7272  -4561    255    -78       O  
ATOM     57  CB  PRO A   9      52.240 186.261 -22.452  1.00 60.61           C  
ANISOU   57  CB  PRO A   9     5452  10977   6599  -4715    398    120       C  
ATOM     58  CG  PRO A   9      52.688 184.947 -21.910  1.00 63.62           C  
ANISOU   58  CG  PRO A   9     5659  11577   6936  -4370    413    -74       C  
ATOM     59  CD  PRO A   9      54.115 185.118 -21.453  1.00 61.73           C  
ANISOU   59  CD  PRO A   9     5155  11705   6595  -4464    446   -263       C  
ATOM     60  N   THR A  10      51.169 188.389 -20.454  1.00 64.13           N  
ANISOU   60  N   THR A  10     6234  10748   7387  -4841    196    240       N  
ATOM     61  CA  THR A  10      50.345 188.597 -19.266  1.00 62.94           C  
ANISOU   61  CA  THR A  10     6214  10291   7410  -4650     98    232       C  
ATOM     62  C   THR A  10      49.504 187.321 -19.177  1.00 65.15           C  
ANISOU   62  C   THR A  10     6538  10500   7717  -4298    110    216       C  
ATOM     63  O   THR A  10      49.299 186.659 -20.200  1.00 63.80           O  
ANISOU   63  O   THR A  10     6373  10401   7466  -4267    165    268       O  
ATOM     64  CB  THR A  10      49.485 189.872 -19.358  1.00 66.86           C  
ANISOU   64  CB  THR A  10     6959  10420   8024  -4837     -9    383       C  
ATOM     65  OG1 THR A  10      48.358 189.643 -20.203  1.00 58.85           O  
ANISOU   65  OG1 THR A  10     6130   9197   7034  -4776    -26    516       O  
ATOM     66  CG2 THR A  10      50.280 191.092 -19.834  1.00 63.89           C  
ANISOU   66  CG2 THR A  10     6586  10102   7586  -5245    -22    442       C  
ATOM     67  N   CYS A  11      49.059 186.943 -17.976  1.00 62.23           N  
ANISOU   67  N   CYS A  11     6192  10006   7445  -4044     61    142       N  
ATOM     68  CA  CYS A  11      48.219 185.748 -17.831  1.00 60.92           C  
ANISOU   68  CA  CYS A  11     6092   9757   7299  -3738     66    136       C  
ATOM     69  C   CYS A  11      46.885 185.952 -18.542  1.00 63.55           C  
ANISOU   69  C   CYS A  11     6639   9804   7702  -3757     36    289       C  
ATOM     70  O   CYS A  11      46.389 185.024 -19.170  1.00 60.87           O  
ANISOU   70  O   CYS A  11     6336   9469   7324  -3621     73    321       O  
ATOM     71  CB  CYS A  11      48.058 185.329 -16.370  1.00 60.41           C  
ANISOU   71  CB  CYS A  11     6016   9635   7302  -3495     21     29       C  
ATOM     72  SG  CYS A  11      49.620 184.856 -15.558  1.00 65.86           S  
ANISOU   72  SG  CYS A  11     6454  10677   7894  -3408     46   -176       S  
ATOM     73  N   ASP A  12      46.396 187.207 -18.572  1.00 63.02           N  
ANISOU   73  N   ASP A  12     6711   9508   7726  -3944    -39    379       N  
ATOM     74  CA  ASP A  12      45.188 187.590 -19.305  1.00 63.39           C  
ANISOU   74  CA  ASP A  12     6966   9284   7834  -3982    -89    512       C  
ATOM     75  C   ASP A  12      45.413 187.367 -20.790  1.00 66.84           C  
ANISOU   75  C   ASP A  12     7402   9839   8155  -4120    -22    605       C  
ATOM     76  O   ASP A  12      44.478 187.015 -21.481  1.00 65.51           O  
ANISOU   76  O   ASP A  12     7354   9536   8000  -4043    -25    682       O  
ATOM     77  CB  ASP A  12      44.837 189.067 -19.049  1.00 67.50           C  
ANISOU   77  CB  ASP A  12     7632   9556   8458  -4166   -209    568       C  
ATOM     78  CG  ASP A  12      43.509 189.512 -19.646  1.00 85.27           C  
ANISOU   78  CG  ASP A  12    10110  11504  10784  -4163   -295    676       C  
ATOM     79  OD1 ASP A  12      42.608 188.641 -19.830  1.00 88.02           O  
ANISOU   79  OD1 ASP A  12    10501  11797  11147  -3957   -269    680       O  
ATOM     80  OD2 ASP A  12      43.355 190.729 -19.913  1.00 89.51           O  
ANISOU   80  OD2 ASP A  12    10791  11855  11364  -4363   -401    749       O  
ATOM     81  N   GLU A  13      46.659 187.550 -21.275  1.00 64.09           N  
ANISOU   81  N   GLU A  13     6905   9763   7683  -4324     43    585       N  
ATOM     82  CA  GLU A  13      47.048 187.320 -22.665  1.00 64.18           C  
ANISOU   82  CA  GLU A  13     6876   9955   7553  -4474    120    653       C  
ATOM     83  C   GLU A  13      47.126 185.797 -22.908  1.00 63.84           C  
ANISOU   83  C   GLU A  13     6708  10114   7435  -4208    199    570       C  
ATOM     84  O   GLU A  13      46.411 185.284 -23.765  1.00 61.09           O  
ANISOU   84  O   GLU A  13     6447   9696   7071  -4135    216    645       O  
ATOM     85  CB  GLU A  13      48.399 188.004 -22.932  1.00 68.18           C  
ANISOU   85  CB  GLU A  13     7237  10727   7942  -4783    165    628       C  
ATOM     86  CG  GLU A  13      48.804 188.267 -24.373  1.00 81.54           C  
ANISOU   86  CG  GLU A  13     8924  12575   9481  -5061    226    729       C  
ATOM     87  CD  GLU A  13      50.105 189.063 -24.496  1.00 99.90           C  
ANISOU   87  CD  GLU A  13    11111  15156  11688  -5409    266    701       C  
ATOM     88  OE1 GLU A  13      50.324 189.997 -23.688  1.00 77.66           O  
ANISOU   88  OE1 GLU A  13     8337  12220   8951  -5539    197    691       O  
ATOM     89  OE2 GLU A  13      50.920 188.733 -25.390  1.00 96.48           O  
ANISOU   89  OE2 GLU A  13    10517  15064  11078  -5551    367    675       O  
ATOM     90  N   LYS A  14      47.961 185.076 -22.124  1.00 59.37           N  
ANISOU   90  N   LYS A  14     5952   9780   6828  -4051    231    409       N  
ATOM     91  CA  LYS A  14      48.171 183.626 -22.248  1.00 57.63           C  
ANISOU   91  CA  LYS A  14     5618   9752   6528  -3786    278    307       C  
ATOM     92  C   LYS A  14      46.883 182.778 -22.142  1.00 60.16           C  
ANISOU   92  C   LYS A  14     6100   9827   6933  -3524    246    353       C  
ATOM     93  O   LYS A  14      46.783 181.774 -22.849  1.00 60.13           O  
ANISOU   93  O   LYS A  14     6071   9920   6857  -3390    280    341       O  
ATOM     94  CB  LYS A  14      49.240 183.134 -21.245  1.00 58.82           C  
ANISOU   94  CB  LYS A  14     5572  10144   6632  -3649    281    118       C  
ATOM     95  CG  LYS A  14      49.753 181.730 -21.553  1.00 56.63           C  
ANISOU   95  CG  LYS A  14     5157  10125   6236  -3413    311    -10       C  
ATOM     96  CD  LYS A  14      50.803 181.243 -20.582  1.00 63.48           C  
ANISOU   96  CD  LYS A  14     5845  11225   7050  -3256    292   -211       C  
ATOM     97  CE  LYS A  14      51.312 179.890 -21.012  1.00 67.30           C  
ANISOU   97  CE  LYS A  14     6207  11958   7406  -3019    296   -346       C  
ATOM     98  NZ  LYS A  14      52.382 179.399 -20.110  1.00 77.82           N  
ANISOU   98  NZ  LYS A  14     7367  13529   8673  -2846    258   -562       N  
ATOM     99  N   TYR A  15      45.921 183.179 -21.275  1.00 54.97           N  
ANISOU   99  N   TYR A  15     5597   8873   6418  -3460    179    395       N  
ATOM    100  CA  TYR A  15      44.666 182.443 -21.053  1.00 53.55           C  
ANISOU  100  CA  TYR A  15     5563   8472   6314  -3240    152    426       C  
ATOM    101  C   TYR A  15      43.383 183.183 -21.473  1.00 60.17           C  
ANISOU  101  C   TYR A  15     6598   9011   7253  -3323    106    556       C  
ATOM    102  O   TYR A  15      42.314 182.817 -20.993  1.00 60.29           O  
ANISOU  102  O   TYR A  15     6723   8837   7348  -3165     73    560       O  
ATOM    103  CB  TYR A  15      44.551 181.960 -19.586  1.00 51.75           C  
ANISOU  103  CB  TYR A  15     5331   8193   6140  -3034    113    328       C  
ATOM    104  CG  TYR A  15      45.762 181.213 -19.084  1.00 52.55           C  
ANISOU  104  CG  TYR A  15     5259   8564   6144  -2916    132    185       C  
ATOM    105  CD1 TYR A  15      46.072 179.943 -19.564  1.00 53.57           C  
ANISOU  105  CD1 TYR A  15     5332   8853   6170  -2744    156    128       C  
ATOM    106  CD2 TYR A  15      46.587 181.762 -18.102  1.00 53.64           C  
ANISOU  106  CD2 TYR A  15     5294   8796   6292  -2958    111     93       C  
ATOM    107  CE1 TYR A  15      47.179 179.242 -19.089  1.00 55.45           C  
ANISOU  107  CE1 TYR A  15     5419   9336   6313  -2606    148    -26       C  
ATOM    108  CE2 TYR A  15      47.698 181.071 -17.622  1.00 54.91           C  
ANISOU  108  CE2 TYR A  15     5294   9210   6358  -2830    115    -58       C  
ATOM    109  CZ  TYR A  15      47.993 179.814 -18.121  1.00 61.02           C  
ANISOU  109  CZ  TYR A  15     6018  10139   7026  -2648    129   -120       C  
ATOM    110  OH  TYR A  15      49.102 179.147 -17.670  1.00 61.07           O  
ANISOU  110  OH  TYR A  15     5870  10398   6934  -2502    111   -289       O  
ATOM    111  N   ALA A  16      43.466 184.181 -22.386  1.00 58.30           N  
ANISOU  111  N   ALA A  16     6412   8738   7001  -3568     97    655       N  
ATOM    112  CA  ALA A  16      42.290 184.941 -22.840  1.00 57.34           C  
ANISOU  112  CA  ALA A  16     6492   8327   6966  -3638     29    767       C  
ATOM    113  C   ALA A  16      41.220 184.066 -23.501  1.00 63.35           C  
ANISOU  113  C   ALA A  16     7343   8993   7734  -3472     46    806       C  
ATOM    114  O   ALA A  16      40.033 184.364 -23.367  1.00 63.27           O  
ANISOU  114  O   ALA A  16     7480   8737   7821  -3413    -19    837       O  
ATOM    115  CB  ALA A  16      42.695 186.060 -23.780  1.00 59.02           C  
ANISOU  115  CB  ALA A  16     6759   8533   7131  -3936      9    872       C  
ATOM    116  N   ASN A  17      41.631 182.980 -24.185  1.00 60.48           N  
ANISOU  116  N   ASN A  17     6883   8830   7266  -3387    126    788       N  
ATOM    117  CA  ASN A  17      40.704 182.073 -24.856  1.00 58.60           C  
ANISOU  117  CA  ASN A  17     6719   8520   7026  -3233    144    818       C  
ATOM    118  C   ASN A  17      40.537 180.665 -24.215  1.00 59.53           C  
ANISOU  118  C   ASN A  17     6792   8690   7137  -2970    168    726       C  
ATOM    119  O   ASN A  17      39.973 179.770 -24.840  1.00 59.51           O  
ANISOU  119  O   ASN A  17     6828   8671   7111  -2848    189    740       O  
ATOM    120  CB  ASN A  17      40.986 182.057 -26.356  1.00 62.58           C  
ANISOU  120  CB  ASN A  17     7209   9143   7426  -3354    190    895       C  
ATOM    121  CG  ASN A  17      40.819 183.417 -27.037  1.00 95.27           C  
ANISOU  121  CG  ASN A  17    11469  13153  11575  -3609    143   1014       C  
ATOM    122  OD1 ASN A  17      40.175 184.342 -26.520  1.00 86.37           O  
ANISOU  122  OD1 ASN A  17    10475  11785  10556  -3658     56   1044       O  
ATOM    123  ND2 ASN A  17      41.423 183.587 -28.207  1.00 94.13           N  
ANISOU  123  ND2 ASN A  17    11286  13171  11309  -3782    190   1079       N  
ATOM    124  N   ILE A  18      40.973 180.505 -22.949  1.00 54.40           N  
ANISOU  124  N   ILE A  18     6081   8081   6509  -2888    152    635       N  
ATOM    125  CA  ILE A  18      40.848 179.259 -22.138  1.00 52.45           C  
ANISOU  125  CA  ILE A  18     5824   7855   6249  -2655    152    552       C  
ATOM    126  C   ILE A  18      39.455 178.635 -22.230  1.00 53.08           C  
ANISOU  126  C   ILE A  18     6048   7737   6382  -2534    141    590       C  
ATOM    127  O   ILE A  18      38.471 179.372 -22.177  1.00 52.32           O  
ANISOU  127  O   ILE A  18     6054   7448   6376  -2595    110    638       O  
ATOM    128  CB  ILE A  18      41.336 179.479 -20.672  1.00 54.09           C  
ANISOU  128  CB  ILE A  18     5982   8083   6486  -2616    121    466       C  
ATOM    129  CG1 ILE A  18      41.593 178.171 -19.906  1.00 53.45           C  
ANISOU  129  CG1 ILE A  18     5882   8078   6350  -2395    113    376       C  
ATOM    130  CG2 ILE A  18      40.420 180.432 -19.920  1.00 53.70           C  
ANISOU  130  CG2 ILE A  18     6035   7809   6558  -2674     71    494       C  
ATOM    131  CD1 ILE A  18      42.211 178.373 -18.465  1.00 59.17           C  
ANISOU  131  CD1 ILE A  18     6549   8849   7085  -2351     79    284       C  
ATOM    132  N   THR A  19      39.377 177.315 -22.437  1.00 48.10           N  
ANISOU  132  N   THR A  19     5425   7159   5692  -2368    156    560       N  
ATOM    133  CA  THR A  19      38.095 176.616 -22.458  1.00 46.99           C  
ANISOU  133  CA  THR A  19     5417   6848   5591  -2263    149    586       C  
ATOM    134  C   THR A  19      37.902 175.765 -21.180  1.00 50.52           C  
ANISOU  134  C   THR A  19     5911   7254   6031  -2119    123    522       C  
ATOM    135  O   THR A  19      38.874 175.401 -20.507  1.00 50.30           O  
ANISOU  135  O   THR A  19     5814   7352   5947  -2051    107    453       O  
ATOM    136  CB  THR A  19      37.901 175.785 -23.724  1.00 50.85           C  
ANISOU  136  CB  THR A  19     5920   7378   6023  -2202    174    616       C  
ATOM    137  OG1 THR A  19      38.823 174.696 -23.728  1.00 52.57           O  
ANISOU  137  OG1 THR A  19     6064   7769   6142  -2067    170    545       O  
ATOM    138  CG2 THR A  19      37.946 176.618 -24.996  1.00 45.51           C  
ANISOU  138  CG2 THR A  19     5221   6727   5343  -2353    198    692       C  
ATOM    139  N   VAL A  20      36.644 175.425 -20.892  1.00 46.27           N  
ANISOU  139  N   VAL A  20     5493   6550   5539  -2078    117    541       N  
ATOM    140  CA  VAL A  20      36.220 174.695 -19.700  1.00 46.35           C  
ANISOU  140  CA  VAL A  20     5578   6497   5536  -1984     96    501       C  
ATOM    141  C   VAL A  20      35.299 173.541 -20.084  1.00 47.89           C  
ANISOU  141  C   VAL A  20     5888   6605   5702  -1902    102    523       C  
ATOM    142  O   VAL A  20      34.490 173.688 -20.988  1.00 46.49           O  
ANISOU  142  O   VAL A  20     5744   6356   5564  -1941    124    565       O  
ATOM    143  CB  VAL A  20      35.508 175.722 -18.761  1.00 50.71           C  
ANISOU  143  CB  VAL A  20     6148   6944   6174  -2068     83    487       C  
ATOM    144  CG1 VAL A  20      34.636 175.060 -17.717  1.00 50.39           C  
ANISOU  144  CG1 VAL A  20     6202   6824   6120  -2012     76    459       C  
ATOM    145  CG2 VAL A  20      36.509 176.663 -18.098  1.00 51.83           C  
ANISOU  145  CG2 VAL A  20     6190   7169   6334  -2127     62    451       C  
ATOM    146  N   ASP A  21      35.396 172.412 -19.377  1.00 44.98           N  
ANISOU  146  N   ASP A  21     5594   6233   5264  -1794     74    493       N  
ATOM    147  CA  ASP A  21      34.444 171.304 -19.519  1.00 44.59           C  
ANISOU  147  CA  ASP A  21     5681   6079   5184  -1740     70    514       C  
ATOM    148  C   ASP A  21      33.694 171.171 -18.207  1.00 45.00           C  
ANISOU  148  C   ASP A  21     5823   6044   5230  -1770     64    500       C  
ATOM    149  O   ASP A  21      34.303 171.282 -17.148  1.00 44.50           O  
ANISOU  149  O   ASP A  21     5746   6025   5137  -1751     37    465       O  
ATOM    150  CB  ASP A  21      35.126 169.983 -19.917  1.00 48.24           C  
ANISOU  150  CB  ASP A  21     6189   6591   5550  -1596     22    497       C  
ATOM    151  CG  ASP A  21      35.616 169.971 -21.364  1.00 65.89           C  
ANISOU  151  CG  ASP A  21     8336   8922   7778  -1567     35    505       C  
ATOM    152  OD1 ASP A  21      34.929 170.568 -22.237  1.00 63.69           O  
ANISOU  152  OD1 ASP A  21     8035   8602   7563  -1654     84    552       O  
ATOM    153  OD2 ASP A  21      36.690 169.381 -21.622  1.00 80.02           O  
ANISOU  153  OD2 ASP A  21    10075  10839   9492  -1454     -9    453       O  
ATOM    154  N   TYR A  22      32.369 171.000 -18.271  1.00 40.28           N  
ANISOU  154  N   TYR A  22     5304   5343   4656  -1827     92    517       N  
ATOM    155  CA  TYR A  22      31.519 170.875 -17.082  1.00 39.05           C  
ANISOU  155  CA  TYR A  22     5224   5135   4480  -1884     98    496       C  
ATOM    156  C   TYR A  22      31.182 169.430 -16.779  1.00 43.03           C  
ANISOU  156  C   TYR A  22     5890   5579   4881  -1848     75    517       C  
ATOM    157  O   TYR A  22      30.671 168.731 -17.644  1.00 39.39           O  
ANISOU  157  O   TYR A  22     5494   5063   4410  -1834     82    545       O  
ATOM    158  CB  TYR A  22      30.243 171.719 -17.239  1.00 38.60           C  
ANISOU  158  CB  TYR A  22     5132   5030   4504  -1985    138    474       C  
ATOM    159  CG  TYR A  22      30.535 173.183 -17.102  1.00 37.55           C  
ANISOU  159  CG  TYR A  22     4879   4930   4460  -2028    130    443       C  
ATOM    160  CD1 TYR A  22      30.851 173.735 -15.867  1.00 39.28           C  
ANISOU  160  CD1 TYR A  22     5058   5189   4679  -2048    112    398       C  
ATOM    161  CD2 TYR A  22      30.575 174.011 -18.219  1.00 37.26           C  
ANISOU  161  CD2 TYR A  22     4780   4878   4500  -2050    130    464       C  
ATOM    162  CE1 TYR A  22      31.184 175.083 -15.744  1.00 40.55           C  
ANISOU  162  CE1 TYR A  22     5117   5366   4923  -2087     88    368       C  
ATOM    163  CE2 TYR A  22      30.864 175.369 -18.102  1.00 37.27           C  
ANISOU  163  CE2 TYR A  22     4700   4884   4577  -2103    103    443       C  
ATOM    164  CZ  TYR A  22      31.186 175.894 -16.863  1.00 38.59           C  
ANISOU  164  CZ  TYR A  22     4827   5085   4752  -2120     80    393       C  
ATOM    165  OH  TYR A  22      31.489 177.213 -16.741  1.00 42.30           O  
ANISOU  165  OH  TYR A  22     5227   5547   5297  -2173     40    370       O  
ATOM    166  N   LEU A  23      31.519 168.979 -15.573  1.00 43.86           N  
ANISOU  166  N   LEU A  23     6072   5689   4905  -1833     39    507       N  
ATOM    167  CA  LEU A  23      31.276 167.601 -15.133  1.00 45.58           C  
ANISOU  167  CA  LEU A  23     6484   5831   5006  -1813     -5    536       C  
ATOM    168  C   LEU A  23      30.314 167.635 -13.943  1.00 46.87           C  
ANISOU  168  C   LEU A  23     6714   5974   5120  -1945     28    529       C  
ATOM    169  O   LEU A  23      30.650 168.195 -12.901  1.00 45.57           O  
ANISOU  169  O   LEU A  23     6503   5866   4943  -1960     23    497       O  
ATOM    170  CB  LEU A  23      32.609 166.890 -14.765  1.00 47.74           C  
ANISOU  170  CB  LEU A  23     6821   6126   5193  -1666   -101    529       C  
ATOM    171  CG  LEU A  23      33.673 166.800 -15.912  1.00 55.34           C  
ANISOU  171  CG  LEU A  23     7692   7155   6179  -1527   -138    509       C  
ATOM    172  CD1 LEU A  23      34.716 167.922 -15.791  1.00 55.39           C  
ANISOU  172  CD1 LEU A  23     7505   7299   6239  -1504   -124    460       C  
ATOM    173  CD2 LEU A  23      34.380 165.450 -15.914  1.00 61.02           C  
ANISOU  173  CD2 LEU A  23     8560   7837   6786  -1370   -255    499       C  
ATOM    174  N   TYR A  24      29.101 167.098 -14.130  1.00 42.95           N  
ANISOU  174  N   TYR A  24     6307   5418   4596  -2047     65    546       N  
ATOM    175  CA  TYR A  24      28.055 167.055 -13.108  1.00 42.33           C  
ANISOU  175  CA  TYR A  24     6281   5351   4450  -2200    108    528       C  
ATOM    176  C   TYR A  24      28.246 165.922 -12.138  1.00 46.72           C  
ANISOU  176  C   TYR A  24     7048   5854   4849  -2225     51    576       C  
ATOM    177  O   TYR A  24      28.541 164.802 -12.545  1.00 47.82           O  
ANISOU  177  O   TYR A  24     7352   5894   4923  -2166    -16    631       O  
ATOM    178  CB  TYR A  24      26.662 166.919 -13.735  1.00 42.26           C  
ANISOU  178  CB  TYR A  24     6272   5324   4463  -2315    173    512       C  
ATOM    179  CG  TYR A  24      25.517 167.319 -12.819  1.00 43.48           C  
ANISOU  179  CG  TYR A  24     6385   5557   4576  -2479    237    447       C  
ATOM    180  CD1 TYR A  24      25.367 168.633 -12.393  1.00 44.57           C  
ANISOU  180  CD1 TYR A  24     6345   5795   4794  -2489    264    361       C  
ATOM    181  CD2 TYR A  24      24.543 166.398 -12.443  1.00 45.82           C  
ANISOU  181  CD2 TYR A  24     6816   5842   4754  -2630    267    459       C  
ATOM    182  CE1 TYR A  24      24.270 169.030 -11.633  1.00 43.74           C  
ANISOU  182  CE1 TYR A  24     6176   5791   4651  -2623    316    271       C  
ATOM    183  CE2 TYR A  24      23.470 166.769 -11.625  1.00 47.28           C  
ANISOU  183  CE2 TYR A  24     6937   6142   4885  -2793    333    379       C  
ATOM    184  CZ  TYR A  24      23.340 168.090 -11.223  1.00 51.43           C  
ANISOU  184  CZ  TYR A  24     7265   6784   5493  -2777    356    277       C  
ATOM    185  OH  TYR A  24      22.277 168.499 -10.445  1.00 51.27           O  
ANISOU  185  OH  TYR A  24     7156   6905   5418  -2917    413    169       O  
ATOM    186  N   ASN A  25      28.046 166.206 -10.859  1.00 41.18           N  
ANISOU  186  N   ASN A  25     6353   5215   4081  -2315     67    553       N  
ATOM    187  CA  ASN A  25      28.068 165.205  -9.814  1.00 41.73           C  
ANISOU  187  CA  ASN A  25     6639   5236   3980  -2377     17    603       C  
ATOM    188  C   ASN A  25      26.599 165.031  -9.401  1.00 49.09           C  
ANISOU  188  C   ASN A  25     7608   6205   4837  -2603    100    592       C  
ATOM    189  O   ASN A  25      25.994 165.958  -8.842  1.00 48.62           O  
ANISOU  189  O   ASN A  25     7392   6275   4805  -2694    173    514       O  
ATOM    190  CB  ASN A  25      28.944 165.630  -8.624  1.00 38.87           C  
ANISOU  190  CB  ASN A  25     6256   4938   3575  -2320    -24    581       C  
ATOM    191  CG  ASN A  25      29.057 164.584  -7.545  1.00 52.03           C  
ANISOU  191  CG  ASN A  25     8174   6543   5053  -2372    -94    642       C  
ATOM    192  OD1 ASN A  25      28.137 163.811  -7.284  1.00 47.76           O  
ANISOU  192  OD1 ASN A  25     7797   5956   4395  -2539    -76    690       O  
ATOM    193  ND2 ASN A  25      30.196 164.515  -6.905  1.00 44.70           N  
ANISOU  193  ND2 ASN A  25     7292   5611   4080  -2237   -183    641       N  
ATOM    194  N   LYS A  26      26.018 163.858  -9.719  1.00 48.05           N  
ANISOU  194  N   LYS A  26     7674   5972   4612  -2695     85    656       N  
ATOM    195  CA  LYS A  26      24.603 163.554  -9.411  1.00 50.22           C  
ANISOU  195  CA  LYS A  26     7990   6295   4796  -2936    168    641       C  
ATOM    196  C   LYS A  26      24.302 163.502  -7.906  1.00 54.07           C  
ANISOU  196  C   LYS A  26     8547   6873   5123  -3102    188    639       C  
ATOM    197  O   LYS A  26      23.179 163.836  -7.506  1.00 56.04           O  
ANISOU  197  O   LYS A  26     8703   7261   5329  -3290    285    570       O  
ATOM    198  CB  LYS A  26      24.109 162.258 -10.111  1.00 54.13           C  
ANISOU  198  CB  LYS A  26     8699   6648   5221  -3009    137    715       C  
ATOM    199  CG  LYS A  26      24.537 162.123 -11.588  1.00 80.76           C  
ANISOU  199  CG  LYS A  26    12033   9924   8729  -2826     97    725       C  
ATOM    200  CD  LYS A  26      23.501 162.510 -12.669  1.00 96.89           C  
ANISOU  200  CD  LYS A  26    13922  12013  10881  -2878    188    662       C  
ATOM    201  CE  LYS A  26      22.454 161.467 -12.962  1.00112.85           C  
ANISOU  201  CE  LYS A  26    16098  13968  12811  -3050    207    690       C  
ATOM    202  NZ  LYS A  26      22.944 160.466 -13.935  1.00126.74           N  
ANISOU  202  NZ  LYS A  26    18018  15555  14582  -2926    111    761       N  
ATOM    203  N   GLU A  27      25.317 163.113  -7.087  1.00 47.05           N  
ANISOU  203  N   GLU A  27     7809   5923   4143  -3022     93    701       N  
ATOM    204  CA  GLU A  27      25.241 163.015  -5.621  1.00 46.27           C  
ANISOU  204  CA  GLU A  27     7804   5899   3878  -3154     93    714       C  
ATOM    205  C   GLU A  27      25.161 164.369  -4.961  1.00 46.61           C  
ANISOU  205  C   GLU A  27     7580   6137   3992  -3148    166    599       C  
ATOM    206  O   GLU A  27      24.368 164.552  -4.040  1.00 46.25           O  
ANISOU  206  O   GLU A  27     7502   6234   3835  -3336    234    556       O  
ATOM    207  CB  GLU A  27      26.430 162.226  -5.045  1.00 48.18           C  
ANISOU  207  CB  GLU A  27     8290   6003   4013  -3030    -52    803       C  
ATOM    208  CG  GLU A  27      26.460 160.768  -5.481  1.00 57.77           C  
ANISOU  208  CG  GLU A  27     9824   7007   5119  -3049   -156    914       C  
ATOM    209  CD  GLU A  27      27.599 159.899  -4.978  1.00 83.82           C  
ANISOU  209  CD  GLU A  27    13395  10148   8303  -2903   -333    989       C  
ATOM    210  OE1 GLU A  27      28.385 160.354  -4.114  1.00 67.04           O  
ANISOU  210  OE1 GLU A  27    11232   8086   6155  -2803   -372    962       O  
ATOM    211  OE2 GLU A  27      27.684 158.737  -5.439  1.00 86.32           O  
ANISOU  211  OE2 GLU A  27    13976  10274   8548  -2884   -446   1066       O  
ATOM    212  N   THR A  28      25.992 165.321  -5.407  1.00 41.95           N  
ANISOU  212  N   THR A  28     6800   5563   3577  -2941    146    546       N  
ATOM    213  CA  THR A  28      26.030 166.654  -4.811  1.00 41.38           C  
ANISOU  213  CA  THR A  28     6486   5651   3587  -2914    189    435       C  
ATOM    214  C   THR A  28      25.088 167.628  -5.510  1.00 45.17           C  
ANISOU  214  C   THR A  28     6731   6226   4206  -2951    272    325       C  
ATOM    215  O   THR A  28      24.762 168.652  -4.921  1.00 46.11           O  
ANISOU  215  O   THR A  28     6667   6490   4363  -2974    307    215       O  
ATOM    216  CB  THR A  28      27.483 167.223  -4.776  1.00 41.69           C  
ANISOU  216  CB  THR A  28     6454   5661   3726  -2690    112    429       C  
ATOM    217  OG1 THR A  28      27.985 167.307  -6.116  1.00 38.88           O  
ANISOU  217  OG1 THR A  28     6045   5215   3511  -2550     89    447       O  
ATOM    218  CG2 THR A  28      28.423 166.414  -3.905  1.00 34.79           C  
ANISOU  218  CG2 THR A  28     5788   4723   2709  -2630     16    501       C  
ATOM    219  N   LYS A  29      24.691 167.340  -6.759  1.00 43.34           N  
ANISOU  219  N   LYS A  29     6505   5911   4050  -2939    289    346       N  
ATOM    220  CA  LYS A  29      23.854 168.219  -7.606  1.00 44.50           C  
ANISOU  220  CA  LYS A  29     6451   6120   4336  -2942    346    244       C  
ATOM    221  C   LYS A  29      24.670 169.475  -7.999  1.00 49.52           C  
ANISOU  221  C   LYS A  29     6908   6756   5150  -2766    309    196       C  
ATOM    222  O   LYS A  29      24.101 170.527  -8.290  1.00 52.62           O  
ANISOU  222  O   LYS A  29     7123   7219   5651  -2758    331     89       O  
ATOM    223  CB  LYS A  29      22.475 168.579  -6.936  1.00 50.08           C  
ANISOU  223  CB  LYS A  29     7048   7010   4969  -3126    426    119       C  
ATOM    224  CG  LYS A  29      21.385 167.467  -6.964  1.00 67.85           C  
ANISOU  224  CG  LYS A  29     9432   9278   7069  -3337    485    144       C  
ATOM    225  CD  LYS A  29      19.951 167.986  -6.489  1.00 78.74           C  
ANISOU  225  CD  LYS A  29    10638  10889   8391  -3511    572    -25       C  
ATOM    226  CE  LYS A  29      18.821 166.934  -6.481  1.00 73.38           C  
ANISOU  226  CE  LYS A  29    10067  10264   7549  -3757    643    -18       C  
ATOM    227  NZ  LYS A  29      17.422 167.498  -6.340  1.00 51.25           N  
ANISOU  227  NZ  LYS A  29     7051   7704   4717  -3893    727   -216       N  
ATOM    228  N   LEU A  30      26.013 169.355  -7.982  1.00 42.60           N  
ANISOU  228  N   LEU A  30     6088   5804   4295  -2629    243    268       N  
ATOM    229  CA  LEU A  30      26.962 170.435  -8.282  1.00 39.82           C  
ANISOU  229  CA  LEU A  30     5589   5455   4087  -2486    205    238       C  
ATOM    230  C   LEU A  30      27.856 170.061  -9.465  1.00 41.27           C  
ANISOU  230  C   LEU A  30     5816   5531   4335  -2360    166    316       C  
ATOM    231  O   LEU A  30      28.063 168.878  -9.763  1.00 40.24           O  
ANISOU  231  O   LEU A  30     5849   5318   4121  -2342    140    395       O  
ATOM    232  CB  LEU A  30      27.830 170.798  -7.054  1.00 38.90           C  
ANISOU  232  CB  LEU A  30     5451   5400   3930  -2442    165    218       C  
ATOM    233  CG  LEU A  30      27.087 171.319  -5.801  1.00 42.69           C  
ANISOU  233  CG  LEU A  30     5857   6016   4346  -2549    197    123       C  
ATOM    234  CD1 LEU A  30      27.940 171.198  -4.557  1.00 41.87           C  
ANISOU  234  CD1 LEU A  30     5805   5954   4151  -2514    154    135       C  
ATOM    235  CD2 LEU A  30      26.597 172.746  -5.967  1.00 43.97           C  
ANISOU  235  CD2 LEU A  30     5804   6252   4650  -2537    206     -2       C  
ATOM    236  N   PHE A  31      28.352 171.086 -10.154  1.00 34.54           N  
ANISOU  236  N   PHE A  31     4817   4684   3624  -2281    155    287       N  
ATOM    237  CA  PHE A  31      29.236 170.924 -11.298  1.00 31.43           C  
ANISOU  237  CA  PHE A  31     4422   4231   3288  -2173    126    343       C  
ATOM    238  C   PHE A  31      30.679 171.155 -10.905  1.00 36.10           C  
ANISOU  238  C   PHE A  31     4977   4859   3882  -2070     73    347       C  
ATOM    239  O   PHE A  31      30.975 171.917  -9.974  1.00 34.94           O  
ANISOU  239  O   PHE A  31     4750   4776   3750  -2077     62    294       O  
ATOM    240  CB  PHE A  31      28.874 171.944 -12.390  1.00 31.27           C  
ANISOU  240  CB  PHE A  31     4271   4201   3408  -2176    147    315       C  
ATOM    241  CG  PHE A  31      27.748 171.564 -13.307  1.00 31.16           C  
ANISOU  241  CG  PHE A  31     4294   4139   3408  -2224    185    320       C  
ATOM    242  CD1 PHE A  31      27.971 170.736 -14.403  1.00 32.96           C  
ANISOU  242  CD1 PHE A  31     4595   4303   3626  -2171    182    389       C  
ATOM    243  CD2 PHE A  31      26.464 172.062 -13.101  1.00 33.94           C  
ANISOU  243  CD2 PHE A  31     4591   4524   3782  -2313    219    238       C  
ATOM    244  CE1 PHE A  31      26.914 170.372 -15.253  1.00 35.13           C  
ANISOU  244  CE1 PHE A  31     4900   4533   3914  -2214    216    388       C  
ATOM    245  CE2 PHE A  31      25.412 171.718 -13.963  1.00 35.55           C  
ANISOU  245  CE2 PHE A  31     4817   4695   3997  -2353    253    227       C  
ATOM    246  CZ  PHE A  31      25.637 170.855 -15.025  1.00 33.40           C  
ANISOU  246  CZ  PHE A  31     4629   4346   3716  -2307    254    307       C  
ATOM    247  N   THR A  32      31.581 170.493 -11.630  1.00 35.50           N  
ANISOU  247  N   THR A  32     4947   4754   3786  -1967     35    393       N  
ATOM    248  CA  THR A  32      33.020 170.715 -11.578  1.00 37.29           C  
ANISOU  248  CA  THR A  32     5107   5041   4020  -1857    -14    378       C  
ATOM    249  C   THR A  32      33.378 171.333 -12.953  1.00 41.37           C  
ANISOU  249  C   THR A  32     5503   5578   4640  -1839      5    386       C  
ATOM    250  O   THR A  32      32.938 170.833 -13.984  1.00 40.05           O  
ANISOU  250  O   THR A  32     5379   5359   4478  -1835     22    425       O  
ATOM    251  CB  THR A  32      33.800 169.395 -11.344  1.00 50.32           C  
ANISOU  251  CB  THR A  32     6907   6669   5545  -1739    -90    401       C  
ATOM    252  OG1 THR A  32      33.598 168.984 -10.004  1.00 55.42           O  
ANISOU  252  OG1 THR A  32     7668   7300   6088  -1767   -116    399       O  
ATOM    253  CG2 THR A  32      35.327 169.541 -11.582  1.00 50.31           C  
ANISOU  253  CG2 THR A  32     6809   6758   5547  -1603   -145    360       C  
ATOM    254  N   ALA A  33      34.163 172.408 -12.959  1.00 41.08           N  
ANISOU  254  N   ALA A  33     5320   5614   4674  -1839      1    351       N  
ATOM    255  CA  ALA A  33      34.636 173.023 -14.201  1.00 40.75           C  
ANISOU  255  CA  ALA A  33     5173   5605   4705  -1847     16    366       C  
ATOM    256  C   ALA A  33      36.074 172.555 -14.385  1.00 45.50           C  
ANISOU  256  C   ALA A  33     5732   6312   5245  -1740    -23    346       C  
ATOM    257  O   ALA A  33      36.917 172.831 -13.528  1.00 45.30           O  
ANISOU  257  O   ALA A  33     5651   6362   5198  -1707    -53    295       O  
ATOM    258  CB  ALA A  33      34.600 174.544 -14.090  1.00 40.94           C  
ANISOU  258  CB  ALA A  33     5077   5643   4836  -1940     25    339       C  
ATOM    259  N   LYS A  34      36.347 171.805 -15.455  1.00 42.57           N  
ANISOU  259  N   LYS A  34     5381   5958   4838  -1674    -29    369       N  
ATOM    260  CA  LYS A  34      37.715 171.377 -15.752  1.00 43.92           C  
ANISOU  260  CA  LYS A  34     5485   6261   4943  -1561    -72    321       C  
ATOM    261  C   LYS A  34      38.318 172.403 -16.734  1.00 46.71           C  
ANISOU  261  C   LYS A  34     5669   6725   5354  -1641    -31    320       C  
ATOM    262  O   LYS A  34      37.768 172.616 -17.816  1.00 44.03           O  
ANISOU  262  O   LYS A  34     5324   6348   5057  -1704      9    374       O  
ATOM    263  CB  LYS A  34      37.763 169.953 -16.338  1.00 47.44           C  
ANISOU  263  CB  LYS A  34     6041   6682   5301  -1429   -121    326       C  
ATOM    264  CG  LYS A  34      39.179 169.519 -16.714  1.00 68.18           C  
ANISOU  264  CG  LYS A  34     8578   9475   7853  -1289   -180    245       C  
ATOM    265  CD  LYS A  34      39.192 168.189 -17.351  1.00 81.47           C  
ANISOU  265  CD  LYS A  34    10368  11128   9459  -1147   -247    235       C  
ATOM    266  CE  LYS A  34      40.529 167.903 -17.969  1.00 96.10           C  
ANISOU  266  CE  LYS A  34    12088  13182  11244  -1012   -299    133       C  
ATOM    267  NZ  LYS A  34      40.411 166.797 -18.942  1.00100.59           N  
ANISOU  267  NZ  LYS A  34    12730  13729  11759   -890   -354    124       N  
ATOM    268  N   LEU A  35      39.437 173.029 -16.332  1.00 45.76           N  
ANISOU  268  N   LEU A  35     5418   6742   5227  -1648    -43    258       N  
ATOM    269  CA  LEU A  35      40.166 174.026 -17.127  1.00 46.72           C  
ANISOU  269  CA  LEU A  35     5380   6990   5381  -1756     -7    253       C  
ATOM    270  C   LEU A  35      41.018 173.300 -18.155  1.00 51.74           C  
ANISOU  270  C   LEU A  35     5945   7785   5930  -1670    -14    216       C  
ATOM    271  O   LEU A  35      41.804 172.419 -17.786  1.00 51.80           O  
ANISOU  271  O   LEU A  35     5942   7892   5847  -1513    -72    130       O  
ATOM    272  CB  LEU A  35      41.039 174.926 -16.226  1.00 47.91           C  
ANISOU  272  CB  LEU A  35     5416   7237   5549  -1807    -19    189       C  
ATOM    273  CG  LEU A  35      40.365 175.502 -14.976  1.00 52.21           C  
ANISOU  273  CG  LEU A  35     6021   7657   6161  -1847    -32    191       C  
ATOM    274  CD1 LEU A  35      41.364 176.178 -14.099  1.00 53.12           C  
ANISOU  274  CD1 LEU A  35     6021   7885   6279  -1864    -54    112       C  
ATOM    275  CD2 LEU A  35      39.243 176.461 -15.330  1.00 54.51           C  
ANISOU  275  CD2 LEU A  35     6349   7801   6559  -1989     -3    262       C  
ATOM    276  N   ASN A  36      40.803 173.600 -19.451  1.00 49.85           N  
ANISOU  276  N   ASN A  36     5667   7567   5708  -1758     33    273       N  
ATOM    277  CA  ASN A  36      41.534 172.941 -20.543  1.00 51.66           C  
ANISOU  277  CA  ASN A  36     5813   7968   5848  -1685     32    232       C  
ATOM    278  C   ASN A  36      42.886 173.626 -20.771  1.00 59.55           C  
ANISOU  278  C   ASN A  36     6610   9219   6796  -1763     52    160       C  
ATOM    279  O   ASN A  36      43.033 174.480 -21.657  1.00 58.04           O  
ANISOU  279  O   ASN A  36     6337   9100   6616  -1934    108    209       O  
ATOM    280  CB  ASN A  36      40.694 172.856 -21.830  1.00 50.69           C  
ANISOU  280  CB  ASN A  36     5742   7769   5749  -1736     72    321       C  
ATOM    281  CG  ASN A  36      39.335 172.183 -21.650  1.00 74.88           C  
ANISOU  281  CG  ASN A  36     8990  10603   8857  -1676     59    380       C  
ATOM    282  OD1 ASN A  36      38.313 172.685 -22.134  1.00 79.00           O  
ANISOU  282  OD1 ASN A  36     9571  10992   9452  -1775     96    461       O  
ATOM    283  ND2 ASN A  36      39.282 171.033 -20.950  1.00 48.69           N  
ANISOU  283  ND2 ASN A  36     5776   7236   5490  -1517     -3    337       N  
ATOM    284  N   VAL A  37      43.836 173.301 -19.878  1.00 60.06           N  
ANISOU  284  N   VAL A  37     6608   9410   6803  -1652      1     42       N  
ATOM    285  CA  VAL A  37      45.219 173.781 -19.863  1.00 63.17           C  
ANISOU  285  CA  VAL A  37     6796  10075   7132  -1696      9    -68       C  
ATOM    286  C   VAL A  37      46.144 172.627 -19.480  1.00 72.38           C  
ANISOU  286  C   VAL A  37     7914  11404   8184  -1450    -77   -228       C  
ATOM    287  O   VAL A  37      45.745 171.745 -18.702  1.00 71.37           O  
ANISOU  287  O   VAL A  37     7941  11127   8050  -1276   -154   -240       O  
ATOM    288  CB  VAL A  37      45.462 175.025 -18.961  1.00 67.01           C  
ANISOU  288  CB  VAL A  37     7228  10544   7688  -1853     29    -64       C  
ATOM    289  CG1 VAL A  37      44.943 176.299 -19.615  1.00 66.96           C  
ANISOU  289  CG1 VAL A  37     7225  10451   7764  -2109     95     60       C  
ATOM    290  CG2 VAL A  37      44.878 174.848 -17.566  1.00 65.66           C  
ANISOU  290  CG2 VAL A  37     7192  10181   7574  -1759    -21    -60       C  
ATOM    291  N   ASN A  38      47.376 172.633 -20.028  1.00 72.72           N  
ANISOU  291  N   ASN A  38     7747  11757   8126  -1440    -74   -357       N  
ATOM    292  CA  ASN A  38      48.353 171.594 -19.717  1.00 74.58           C  
ANISOU  292  CA  ASN A  38     7915  12180   8244  -1188   -175   -544       C  
ATOM    293  C   ASN A  38      48.962 171.785 -18.308  1.00 79.12           C  
ANISOU  293  C   ASN A  38     8467  12777   8817  -1119   -230   -641       C  
ATOM    294  O   ASN A  38      48.777 170.921 -17.439  1.00 79.94           O  
ANISOU  294  O   ASN A  38     8724  12746   8902   -914   -333   -676       O  
ATOM    295  CB  ASN A  38      49.406 171.473 -20.827  1.00 78.88           C  
ANISOU  295  CB  ASN A  38     8225  13079   8668  -1186   -156   -676       C  
ATOM    296  CG  ASN A  38      48.813 171.142 -22.189  1.00105.96           C  
ANISOU  296  CG  ASN A  38    11685  16490  12086  -1219   -115   -591       C  
ATOM    297  OD1 ASN A  38      48.881 171.936 -23.134  1.00101.59           O  
ANISOU  297  OD1 ASN A  38    11019  16055  11526  -1440    -14   -529       O  
ATOM    298  ND2 ASN A  38      48.196 169.968 -22.321  1.00 95.28           N  
ANISOU  298  ND2 ASN A  38    10499  14978  10725  -1008   -197   -582       N  
ATOM    299  N   GLU A  39      49.594 172.955 -18.062  1.00 73.31           N  
ANISOU  299  N   GLU A  39     7565  12185   8105  -1309   -165   -669       N  
ATOM    300  CA  GLU A  39      50.236 173.329 -16.798  1.00 72.59           C  
ANISOU  300  CA  GLU A  39     7419  12144   8019  -1275   -204   -766       C  
ATOM    301  C   GLU A  39      49.300 173.482 -15.588  1.00 73.16           C  
ANISOU  301  C   GLU A  39     7696  11910   8193  -1263   -229   -662       C  
ATOM    302  O   GLU A  39      48.129 173.838 -15.752  1.00 70.05           O  
ANISOU  302  O   GLU A  39     7443  11277   7896  -1386   -179   -495       O  
ATOM    303  CB  GLU A  39      51.087 174.598 -16.981  1.00 75.28           C  
ANISOU  303  CB  GLU A  39     7530  12711   8361  -1519   -121   -811       C  
ATOM    304  CG  GLU A  39      50.338 175.837 -17.462  1.00 85.81           C  
ANISOU  304  CG  GLU A  39     8904  13893   9805  -1826    -20   -624       C  
ATOM    305  CD  GLU A  39      50.194 176.052 -18.960  1.00105.54           C  
ANISOU  305  CD  GLU A  39    11353  16474  12272  -1990     56   -543       C  
ATOM    306  OE1 GLU A  39      50.120 175.059 -19.719  1.00 99.69           O  
ANISOU  306  OE1 GLU A  39    10625  15794  11459  -1843     36   -571       O  
ATOM    307  OE2 GLU A  39      50.083 177.230 -19.368  1.00100.38           O  
ANISOU  307  OE2 GLU A  39    10671  15799  11669  -2269    127   -442       O  
ATOM    308  N   ASN A  40      49.846 173.248 -14.369  1.00 69.52           N  
ANISOU  308  N   ASN A  40     7237  11477   7699  -1116   -308   -774       N  
ATOM    309  CA  ASN A  40      49.141 173.388 -13.098  1.00 67.73           C  
ANISOU  309  CA  ASN A  40     7176  11016   7541  -1097   -337   -706       C  
ATOM    310  C   ASN A  40      49.039 174.873 -12.764  1.00 70.47           C  
ANISOU  310  C   ASN A  40     7435  11343   7999  -1342   -256   -650       C  
ATOM    311  O   ASN A  40      49.993 175.506 -12.308  1.00 70.61           O  
ANISOU  311  O   ASN A  40     7287  11536   8005  -1384   -257   -761       O  
ATOM    312  CB  ASN A  40      49.814 172.572 -11.972  1.00 69.61           C  
ANISOU  312  CB  ASN A  40     7458  11303   7688   -845   -462   -850       C  
ATOM    313  CG  ASN A  40      49.325 172.862 -10.553  1.00106.25           C  
ANISOU  313  CG  ASN A  40    12224  15767  12379   -844   -487   -806       C  
ATOM    314  OD1 ASN A  40      50.115 173.168  -9.653  1.00102.00           O  
ANISOU  314  OD1 ASN A  40    11595  15343  11819   -788   -527   -925       O  
ATOM    315  ND2 ASN A  40      48.010 172.790 -10.323  1.00101.55           N  
ANISOU  315  ND2 ASN A  40    11829  14908  11848   -909   -461   -647       N  
ATOM    316  N   VAL A  41      47.868 175.417 -13.047  1.00 65.91           N  
ANISOU  316  N   VAL A  41     6969  10549   7525  -1499   -197   -487       N  
ATOM    317  CA  VAL A  41      47.487 176.813 -12.907  1.00 65.33           C  
ANISOU  317  CA  VAL A  41     6862  10391   7568  -1730   -140   -409       C  
ATOM    318  C   VAL A  41      47.070 177.152 -11.459  1.00 69.17           C  
ANISOU  318  C   VAL A  41     7427  10738   8115  -1698   -178   -414       C  
ATOM    319  O   VAL A  41      46.676 176.261 -10.710  1.00 67.89           O  
ANISOU  319  O   VAL A  41     7401  10483   7913  -1530   -231   -421       O  
ATOM    320  CB  VAL A  41      46.390 177.038 -13.979  1.00 68.13           C  
ANISOU  320  CB  VAL A  41     7315  10584   7986  -1861    -84   -255       C  
ATOM    321  CG1 VAL A  41      45.190 177.840 -13.472  1.00 67.02           C  
ANISOU  321  CG1 VAL A  41     7296  10198   7971  -1971    -75   -150       C  
ATOM    322  CG2 VAL A  41      46.983 177.619 -15.253  1.00 68.46           C  
ANISOU  322  CG2 VAL A  41     7216  10788   8006  -2033    -25   -242       C  
ATOM    323  N   GLU A  42      47.226 178.419 -11.054  1.00 68.22           N  
ANISOU  323  N   GLU A  42     7223  10618   8079  -1860   -160   -418       N  
ATOM    324  CA  GLU A  42      46.851 178.893  -9.723  1.00 69.25           C  
ANISOU  324  CA  GLU A  42     7403  10637   8273  -1843   -196   -434       C  
ATOM    325  C   GLU A  42      45.590 179.729  -9.851  1.00 75.60           C  
ANISOU  325  C   GLU A  42     8306  11221   9196  -1991   -174   -314       C  
ATOM    326  O   GLU A  42      45.474 180.522 -10.790  1.00 73.32           O  
ANISOU  326  O   GLU A  42     7986  10908   8965  -2166   -140   -249       O  
ATOM    327  CB  GLU A  42      47.954 179.756  -9.107  1.00 72.15           C  
ANISOU  327  CB  GLU A  42     7599  11163   8653  -1905   -212   -550       C  
ATOM    328  CG  GLU A  42      49.174 178.994  -8.618  1.00 88.78           C  
ANISOU  328  CG  GLU A  42     9602  13489  10642  -1723   -256   -709       C  
ATOM    329  CD  GLU A  42      50.382 179.878  -8.364  1.00123.29           C  
ANISOU  329  CD  GLU A  42    13761  18068  15016  -1821   -253   -834       C  
ATOM    330  OE1 GLU A  42      50.245 180.922  -7.683  1.00122.55           O  
ANISOU  330  OE1 GLU A  42    13646  17902  15017  -1936   -260   -829       O  
ATOM    331  OE2 GLU A  42      51.485 179.507  -8.828  1.00123.98           O  
ANISOU  331  OE2 GLU A  42    13697  18405  15005  -1777   -251   -952       O  
ATOM    332  N   CYS A  43      44.638 179.553  -8.917  1.00 76.99           N  
ANISOU  332  N   CYS A  43     8605  11245   9401  -1921   -200   -292       N  
ATOM    333  CA  CYS A  43      43.388 180.312  -8.919  1.00 79.02           C  
ANISOU  333  CA  CYS A  43     8946  11314   9765  -2030   -194   -213       C  
ATOM    334  C   CYS A  43      43.220 181.111  -7.649  1.00 90.25           C  
ANISOU  334  C   CYS A  43    10345  12696  11249  -2040   -238   -275       C  
ATOM    335  O   CYS A  43      43.386 180.577  -6.552  1.00 90.34           O  
ANISOU  335  O   CYS A  43    10373  12749  11202  -1913   -264   -337       O  
ATOM    336  CB  CYS A  43      42.182 179.416  -9.173  1.00 78.62           C  
ANISOU  336  CB  CYS A  43     9052  11132   9690  -1966   -176   -135       C  
ATOM    337  SG  CYS A  43      42.245 178.490 -10.727  1.00 82.56           S  
ANISOU  337  SG  CYS A  43     9585  11658  10125  -1948   -133    -64       S  
ATOM    338  N   GLY A  44      42.880 182.383  -7.822  1.00 92.46           N  
ANISOU  338  N   GLY A  44    10599  12890  11642  -2188   -256   -257       N  
ATOM    339  CA  GLY A  44      42.631 183.335  -6.745  1.00 95.03           C  
ANISOU  339  CA  GLY A  44    10899  13162  12047  -2210   -313   -322       C  
ATOM    340  C   GLY A  44      41.193 183.839  -6.760  1.00103.39           C  
ANISOU  340  C   GLY A  44    12053  14044  13187  -2249   -339   -285       C  
ATOM    341  O   GLY A  44      40.688 184.218  -7.823  1.00104.52           O  
ANISOU  341  O   GLY A  44    12246  14088  13379  -2345   -335   -211       O  
ATOM    342  N   ASN A  45      40.488 183.857  -5.610  1.00100.28           N  
ANISOU  342  N   ASN A  45    11683  13619  12799  -2174   -370   -345       N  
ATOM    343  CA  ASN A  45      40.924 183.417  -4.280  1.00100.18           C  
ANISOU  343  CA  ASN A  45    11635  13710  12719  -2059   -381   -428       C  
ATOM    344  C   ASN A  45      40.769 181.885  -4.197  1.00102.45           C  
ANISOU  344  C   ASN A  45    12017  14038  12872  -1942   -332   -386       C  
ATOM    345  O   ASN A  45      41.703 181.178  -3.797  1.00102.21           O  
ANISOU  345  O   ASN A  45    11968  14115  12751  -1846   -333   -419       O  
ATOM    346  CB  ASN A  45      40.041 184.084  -3.205  1.00101.84           C  
ANISOU  346  CB  ASN A  45    11843  13870  12981  -2044   -433   -502       C  
ATOM    347  CG  ASN A  45      39.816 185.578  -3.369  1.00124.55           C  
ANISOU  347  CG  ASN A  45    14674  16652  15998  -2147   -510   -541       C  
ATOM    348  OD1 ASN A  45      40.755 186.384  -3.380  1.00120.82           O  
ANISOU  348  OD1 ASN A  45    14121  16202  15582  -2213   -551   -573       O  
ATOM    349  ND2 ASN A  45      38.554 185.988  -3.420  1.00112.73           N  
ANISOU  349  ND2 ASN A  45    13228  15049  14554  -2160   -545   -554       N  
ATOM    350  N   ASN A  46      39.580 181.398  -4.630  1.00 97.34           N  
ANISOU  350  N   ASN A  46    11478  13295  12211  -1954   -300   -320       N  
ATOM    351  CA  ASN A  46      39.115 180.008  -4.675  1.00 96.24           C  
ANISOU  351  CA  ASN A  46    11464  13148  11956  -1880   -261   -263       C  
ATOM    352  C   ASN A  46      40.089 179.039  -5.341  1.00 97.36           C  
ANISOU  352  C   ASN A  46    11626  13352  12016  -1809   -246   -228       C  
ATOM    353  O   ASN A  46      40.650 179.355  -6.384  1.00 98.07           O  
ANISOU  353  O   ASN A  46    11651  13463  12148  -1860   -232   -204       O  
ATOM    354  CB  ASN A  46      37.737 179.928  -5.337  1.00 98.97           C  
ANISOU  354  CB  ASN A  46    11891  13384  12331  -1943   -229   -205       C  
ATOM    355  CG  ASN A  46      37.669 180.635  -6.670  1.00126.26           C  
ANISOU  355  CG  ASN A  46    15315  16771  15887  -2033   -224   -157       C  
ATOM    356  OD1 ASN A  46      38.071 180.094  -7.701  1.00122.20           O  
ANISOU  356  OD1 ASN A  46    14823  16262  15346  -2033   -192    -91       O  
ATOM    357  ND2 ASN A  46      37.175 181.866  -6.673  1.00117.45           N  
ANISOU  357  ND2 ASN A  46    14154  15589  14882  -2108   -267   -195       N  
ATOM    358  N   THR A  47      40.282 177.861  -4.724  1.00 90.82           N  
ANISOU  358  N   THR A  47    10892  12555  11059  -1692   -259   -230       N  
ATOM    359  CA  THR A  47      41.191 176.801  -5.169  1.00 89.42           C  
ANISOU  359  CA  THR A  47    10752  12439  10785  -1580   -277   -225       C  
ATOM    360  C   THR A  47      40.744 176.144  -6.490  1.00 88.79           C  
ANISOU  360  C   THR A  47    10746  12295  10697  -1599   -241   -138       C  
ATOM    361  O   THR A  47      39.553 176.105  -6.799  1.00 88.23           O  
ANISOU  361  O   THR A  47    10753  12114  10654  -1673   -205    -72       O  
ATOM    362  CB  THR A  47      41.328 175.740  -4.044  1.00 99.20           C  
ANISOU  362  CB  THR A  47    12120  13688  11884  -1449   -328   -248       C  
ATOM    363  OG1 THR A  47      41.644 176.372  -2.801  1.00 99.96           O  
ANISOU  363  OG1 THR A  47    12148  13845  11986  -1432   -359   -329       O  
ATOM    364  CG2 THR A  47      42.378 174.666  -4.340  1.00 99.24           C  
ANISOU  364  CG2 THR A  47    12169  13756  11781  -1293   -385   -276       C  
ATOM    365  N   CYS A  48      41.717 175.626  -7.257  1.00 81.60           N  
ANISOU  365  N   CYS A  48     9796  11468   9741  -1525   -255   -155       N  
ATOM    366  CA  CYS A  48      41.485 174.878  -8.486  1.00 79.61           C  
ANISOU  366  CA  CYS A  48     9605  11181   9463  -1511   -235    -90       C  
ATOM    367  C   CYS A  48      42.489 173.726  -8.624  1.00 83.19           C  
ANISOU  367  C   CYS A  48    10089  11725   9795  -1337   -299   -145       C  
ATOM    368  O   CYS A  48      43.287 173.634  -9.571  1.00 84.04           O  
ANISOU  368  O   CYS A  48    10096  11946   9890  -1306   -298   -179       O  
ATOM    369  CB  CYS A  48      41.399 175.761  -9.731  1.00 78.89           C  
ANISOU  369  CB  CYS A  48     9407  11098   9472  -1646   -178    -50       C  
ATOM    370  SG  CYS A  48      42.915 176.664 -10.124  1.00 83.20           S  
ANISOU  370  SG  CYS A  48     9734  11837  10041  -1694   -177   -131       S  
ATOM    371  N   THR A  49      42.434 172.842  -7.623  1.00 78.01           N  
ANISOU  371  N   THR A  49     9580  11022   9039  -1219   -365   -160       N  
ATOM    372  CA  THR A  49      43.254 171.636  -7.516  1.00 78.12           C  
ANISOU  372  CA  THR A  49     9678  11080   8922  -1022   -464   -219       C  
ATOM    373  C   THR A  49      43.035 170.717  -8.717  1.00 78.68           C  
ANISOU  373  C   THR A  49     9830  11105   8958   -974   -475   -173       C  
ATOM    374  O   THR A  49      41.890 170.420  -9.051  1.00 78.49           O  
ANISOU  374  O   THR A  49     9932  10937   8954  -1056   -435    -69       O  
ATOM    375  CB  THR A  49      43.101 170.949  -6.127  1.00 89.28           C  
ANISOU  375  CB  THR A  49    11274  12419  10230   -931   -544   -226       C  
ATOM    376  OG1 THR A  49      43.669 169.642  -6.199  1.00 89.54           O  
ANISOU  376  OG1 THR A  49    11451  12439  10132   -739   -663   -263       O  
ATOM    377  CG2 THR A  49      41.634 170.858  -5.624  1.00 87.70           C  
ANISOU  377  CG2 THR A  49    11234  12056  10032  -1063   -496   -113       C  
ATOM    378  N   ASN A  50      44.141 170.307  -9.373  1.00 72.70           N  
ANISOU  378  N   ASN A  50     8982  10492   8149   -841   -529   -267       N  
ATOM    379  CA  ASN A  50      44.198 169.457 -10.568  1.00 71.22           C  
ANISOU  379  CA  ASN A  50     8830  10310   7921   -761   -556   -262       C  
ATOM    380  C   ASN A  50      43.466 170.108 -11.762  1.00 69.22           C  
ANISOU  380  C   ASN A  50     8497  10031   7773   -939   -437   -167       C  
ATOM    381  O   ASN A  50      42.907 169.403 -12.608  1.00 69.26           O  
ANISOU  381  O   ASN A  50     8597   9954   7764   -919   -439   -109       O  
ATOM    382  CB  ASN A  50      43.707 168.018 -10.260  1.00 76.79           C  
ANISOU  382  CB  ASN A  50     9813  10845   8520   -627   -664   -222       C  
ATOM    383  CG  ASN A  50      44.367 166.915 -11.067  1.00108.61           C  
ANISOU  383  CG  ASN A  50    13881  14927  12460   -429   -773   -299       C  
ATOM    384  OD1 ASN A  50      44.463 166.960 -12.301  1.00104.82           O  
ANISOU  384  OD1 ASN A  50    13288  14528  12011   -445   -730   -306       O  
ATOM    385  ND2 ASN A  50      44.805 165.870 -10.382  1.00101.43           N  
ANISOU  385  ND2 ASN A  50    13147  13965  11426   -231   -931   -362       N  
ATOM    386  N   ASN A  51      43.501 171.468 -11.830  1.00 61.43           N  
ANISOU  386  N   ASN A  51     7343   9108   6889  -1107   -347   -156       N  
ATOM    387  CA  ASN A  51      42.868 172.315 -12.859  1.00 58.70           C  
ANISOU  387  CA  ASN A  51     6924   8733   6646  -1288   -247    -71       C  
ATOM    388  C   ASN A  51      41.328 172.159 -12.917  1.00 57.90           C  
ANISOU  388  C   ASN A  51     6986   8417   6595  -1369   -209     49       C  
ATOM    389  O   ASN A  51      40.715 172.223 -13.990  1.00 55.44           O  
ANISOU  389  O   ASN A  51     6682   8057   6327  -1440   -160    116       O  
ATOM    390  CB  ASN A  51      43.518 172.112 -14.241  1.00 58.06           C  
ANISOU  390  CB  ASN A  51     6729   8797   6534  -1268   -233    -99       C  
ATOM    391  CG  ASN A  51      44.931 172.619 -14.375  1.00 72.66           C  
ANISOU  391  CG  ASN A  51     8362  10897   8347  -1265   -236   -218       C  
ATOM    392  OD1 ASN A  51      45.470 173.333 -13.520  1.00 67.97           O  
ANISOU  392  OD1 ASN A  51     7681  10369   7774  -1303   -239   -276       O  
ATOM    393  ND2 ASN A  51      45.557 172.264 -15.480  1.00 62.44           N  
ANISOU  393  ND2 ASN A  51     6966   9766   6994  -1226   -233   -267       N  
ATOM    394  N   GLU A  52      40.716 171.943 -11.745  1.00 52.68           N  
ANISOU  394  N   GLU A  52     6451   7647   5917  -1360   -233     64       N  
ATOM    395  CA  GLU A  52      39.277 171.743 -11.619  1.00 50.38           C  
ANISOU  395  CA  GLU A  52     6303   7189   5650  -1441   -198    151       C  
ATOM    396  C   GLU A  52      38.699 172.697 -10.581  1.00 52.79           C  
ANISOU  396  C   GLU A  52     6582   7459   6015  -1548   -169    147       C  
ATOM    397  O   GLU A  52      39.245 172.793  -9.477  1.00 51.81           O  
ANISOU  397  O   GLU A  52     6446   7386   5853  -1499   -208     90       O  
ATOM    398  CB  GLU A  52      38.975 170.296 -11.192  1.00 51.75           C  
ANISOU  398  CB  GLU A  52     6689   7269   5705  -1334   -265    173       C  
ATOM    399  CG  GLU A  52      39.355 169.237 -12.212  1.00 61.59           C  
ANISOU  399  CG  GLU A  52     7992   8520   6891  -1214   -315    172       C  
ATOM    400  CD  GLU A  52      39.121 167.802 -11.782  1.00 86.36           C  
ANISOU  400  CD  GLU A  52    11368  11540   9906  -1106   -410    192       C  
ATOM    401  OE1 GLU A  52      39.143 167.516 -10.561  1.00 93.66           O  
ANISOU  401  OE1 GLU A  52    12407  12422  10758  -1081   -463    184       O  
ATOM    402  OE2 GLU A  52      38.955 166.951 -12.684  1.00 78.91           O  
ANISOU  402  OE2 GLU A  52    10505  10544   8932  -1045   -442    215       O  
ATOM    403  N   VAL A  53      37.608 173.408 -10.932  1.00 47.12           N  
ANISOU  403  N   VAL A  53     5851   6664   5389  -1678   -110    192       N  
ATOM    404  CA  VAL A  53      36.892 174.267  -9.975  1.00 46.20           C  
ANISOU  404  CA  VAL A  53     5712   6516   5326  -1766    -94    169       C  
ATOM    405  C   VAL A  53      35.645 173.456  -9.557  1.00 50.42           C  
ANISOU  405  C   VAL A  53     6401   6959   5797  -1794    -78    206       C  
ATOM    406  O   VAL A  53      34.799 173.154 -10.396  1.00 49.32           O  
ANISOU  406  O   VAL A  53     6314   6750   5675  -1837    -44    254       O  
ATOM    407  CB  VAL A  53      36.542 175.671 -10.524  1.00 48.47           C  
ANISOU  407  CB  VAL A  53     5882   6786   5748  -1881    -66    165       C  
ATOM    408  CG1 VAL A  53      35.883 176.525  -9.445  1.00 47.22           C  
ANISOU  408  CG1 VAL A  53     5694   6610   5637  -1940    -75    112       C  
ATOM    409  CG2 VAL A  53      37.779 176.370 -11.081  1.00 48.56           C  
ANISOU  409  CG2 VAL A  53     5760   6889   5800  -1892    -76    145       C  
ATOM    410  N   HIS A  54      35.587 173.041  -8.295  1.00 49.14           N  
ANISOU  410  N   HIS A  54     6317   6808   5547  -1773   -104    184       N  
ATOM    411  CA  HIS A  54      34.506 172.186  -7.756  1.00 49.55           C  
ANISOU  411  CA  HIS A  54     6528   6795   5504  -1825    -90    220       C  
ATOM    412  C   HIS A  54      33.346 172.932  -7.137  1.00 49.12           C  
ANISOU  412  C   HIS A  54     6424   6753   5484  -1946    -43    182       C  
ATOM    413  O   HIS A  54      33.471 174.098  -6.789  1.00 47.32           O  
ANISOU  413  O   HIS A  54     6056   6578   5344  -1965    -45    117       O  
ATOM    414  CB  HIS A  54      35.067 171.206  -6.689  1.00 52.36           C  
ANISOU  414  CB  HIS A  54     7028   7155   5710  -1747   -155    224       C  
ATOM    415  CG  HIS A  54      36.058 170.213  -7.223  1.00 57.31           C  
ANISOU  415  CG  HIS A  54     7743   7761   6272  -1603   -227    244       C  
ATOM    416  ND1 HIS A  54      35.667 169.183  -8.067  1.00 59.44           N  
ANISOU  416  ND1 HIS A  54     8149   7938   6497  -1589   -239    306       N  
ATOM    417  CD2 HIS A  54      37.397 170.123  -7.014  1.00 60.43           C  
ANISOU  417  CD2 HIS A  54     8096   8226   6637  -1461   -299    189       C  
ATOM    418  CE1 HIS A  54      36.776 168.507  -8.351  1.00 59.91           C  
ANISOU  418  CE1 HIS A  54     8248   8012   6502  -1430   -325    285       C  
ATOM    419  NE2 HIS A  54      37.843 169.031  -7.739  1.00 60.65           N  
ANISOU  419  NE2 HIS A  54     8233   8211   6598  -1346   -363    209       N  
ATOM    420  N   ASN A  55      32.228 172.212  -6.940  1.00 47.84           N  
ANISOU  420  N   ASN A  55     6382   6554   5241  -2029    -11    211       N  
ATOM    421  CA  ASN A  55      31.045 172.680  -6.211  1.00 47.64           C  
ANISOU  421  CA  ASN A  55     6318   6577   5204  -2147     32    155       C  
ATOM    422  C   ASN A  55      30.423 173.972  -6.752  1.00 46.29           C  
ANISOU  422  C   ASN A  55     5981   6424   5182  -2186     55     84       C  
ATOM    423  O   ASN A  55      30.157 174.915  -6.003  1.00 44.89           O  
ANISOU  423  O   ASN A  55     5695   6318   5044  -2211     47     -6       O  
ATOM    424  CB  ASN A  55      31.363 172.762  -4.681  1.00 52.36           C  
ANISOU  424  CB  ASN A  55     6924   7258   5711  -2147      7    112       C  
ATOM    425  CG  ASN A  55      31.695 171.437  -4.050  1.00 79.85           C  
ANISOU  425  CG  ASN A  55    10612  10706   9019  -2130    -28    182       C  
ATOM    426  OD1 ASN A  55      31.558 170.371  -4.657  1.00 61.41           O  
ANISOU  426  OD1 ASN A  55     8433   8281   6621  -2132    -36    261       O  
ATOM    427  ND2 ASN A  55      32.113 171.510  -2.798  1.00 98.07           N  
ANISOU  427  ND2 ASN A  55    12936  13081  11247  -2112    -60    150       N  
ATOM    428  N   LEU A  56      30.175 173.990  -8.060  1.00 39.33           N  
ANISOU  428  N   LEU A  56     5093   5474   4378  -2183     71    120       N  
ATOM    429  CA  LEU A  56      29.546 175.120  -8.719  1.00 36.84           C  
ANISOU  429  CA  LEU A  56     4659   5146   4194  -2212     74     62       C  
ATOM    430  C   LEU A  56      28.050 174.843  -8.836  1.00 38.99           C  
ANISOU  430  C   LEU A  56     4954   5427   4432  -2298    119     21       C  
ATOM    431  O   LEU A  56      27.646 173.793  -9.330  1.00 38.79           O  
ANISOU  431  O   LEU A  56     5037   5361   4339  -2327    155     83       O  
ATOM    432  CB  LEU A  56      30.144 175.348 -10.123  1.00 35.79           C  
ANISOU  432  CB  LEU A  56     4506   4941   4152  -2165     62    123       C  
ATOM    433  CG  LEU A  56      31.648 175.601 -10.225  1.00 39.28           C  
ANISOU  433  CG  LEU A  56     4905   5402   4620  -2097     27    154       C  
ATOM    434  CD1 LEU A  56      32.101 175.482 -11.659  1.00 37.79           C  
ANISOU  434  CD1 LEU A  56     4715   5170   4473  -2073     33    221       C  
ATOM    435  CD2 LEU A  56      32.037 177.002  -9.646  1.00 39.58           C  
ANISOU  435  CD2 LEU A  56     4817   5475   4748  -2110    -16     80       C  
ATOM    436  N   THR A  57      27.228 175.796  -8.399  1.00 36.32           N  
ANISOU  436  N   THR A  57     4508   5149   4142  -2334    109    -98       N  
ATOM    437  CA  THR A  57      25.764 175.712  -8.489  1.00 36.87           C  
ANISOU  437  CA  THR A  57     4558   5266   4185  -2410    145   -180       C  
ATOM    438  C   THR A  57      25.385 175.931  -9.956  1.00 38.62           C  
ANISOU  438  C   THR A  57     4776   5392   4506  -2383    139   -161       C  
ATOM    439  O   THR A  57      25.962 176.781 -10.638  1.00 37.74           O  
ANISOU  439  O   THR A  57     4621   5207   4510  -2320     87   -145       O  
ATOM    440  CB  THR A  57      25.111 176.789  -7.585  1.00 40.59           C  
ANISOU  440  CB  THR A  57     4891   5850   4682  -2424    112   -345       C  
ATOM    441  OG1 THR A  57      25.573 176.559  -6.255  1.00 42.77           O  
ANISOU  441  OG1 THR A  57     5175   6217   4860  -2445    118   -351       O  
ATOM    442  CG2 THR A  57      23.551 176.755  -7.628  1.00 34.81           C  
ANISOU  442  CG2 THR A  57     4105   5211   3909  -2498    145   -471       C  
ATOM    443  N   GLU A  58      24.422 175.180 -10.414  1.00 35.11           N  
ANISOU  443  N   GLU A  58     4381   4951   4006  -2441    190   -163       N  
ATOM    444  CA  GLU A  58      23.872 175.261 -11.765  1.00 35.27           C  
ANISOU  444  CA  GLU A  58     4403   4896   4103  -2418    190   -158       C  
ATOM    445  C   GLU A  58      23.299 176.663 -12.020  1.00 42.68           C  
ANISOU  445  C   GLU A  58     5222   5836   5158  -2376    122   -289       C  
ATOM    446  O   GLU A  58      22.803 177.308 -11.082  1.00 43.24           O  
ANISOU  446  O   GLU A  58     5202   6007   5221  -2390     95   -423       O  
ATOM    447  CB  GLU A  58      22.784 174.186 -11.947  1.00 35.90           C  
ANISOU  447  CB  GLU A  58     4546   5011   4085  -2507    259   -168       C  
ATOM    448  CG  GLU A  58      21.515 174.441 -11.158  1.00 46.09           C  
ANISOU  448  CG  GLU A  58     5746   6450   5317  -2594    283   -330       C  
ATOM    449  CD  GLU A  58      20.310 173.658 -11.641  1.00 65.74           C  
ANISOU  449  CD  GLU A  58     8259   8979   7739  -2685    345   -371       C  
ATOM    450  OE1 GLU A  58      20.255 172.435 -11.377  1.00 63.74           O  
ANISOU  450  OE1 GLU A  58     8127   8731   7361  -2787    404   -287       O  
ATOM    451  OE2 GLU A  58      19.413 174.268 -12.266  1.00 48.90           O  
ANISOU  451  OE2 GLU A  58     6033   6872   5674  -2656    326   -494       O  
ATOM    452  N   CYS A  59      23.438 177.156 -13.255  1.00 39.83           N  
ANISOU  452  N   CYS A  59     4869   5364   4899  -2318     81   -251       N  
ATOM    453  CA  CYS A  59      22.844 178.425 -13.685  1.00 40.88           C  
ANISOU  453  CA  CYS A  59     4932   5460   5139  -2269     -8   -366       C  
ATOM    454  C   CYS A  59      23.264 179.674 -12.910  1.00 45.24           C  
ANISOU  454  C   CYS A  59     5412   6018   5757  -2235   -101   -444       C  
ATOM    455  O   CYS A  59      22.494 180.622 -12.806  1.00 47.34           O  
ANISOU  455  O   CYS A  59     5614   6294   6080  -2196   -186   -594       O  
ATOM    456  CB  CYS A  59      21.326 178.274 -13.767  1.00 42.68           C  
ANISOU  456  CB  CYS A  59     5115   5766   5336  -2288      7   -512       C  
ATOM    457  SG  CYS A  59      20.811 177.128 -15.059  1.00 46.66           S  
ANISOU  457  SG  CYS A  59     5704   6217   5806  -2309     82   -429       S  
ATOM    458  N   LYS A  60      24.476 179.667 -12.376  1.00 39.29           N  
ANISOU  458  N   LYS A  60     4670   5260   4997  -2240    -95   -356       N  
ATOM    459  CA  LYS A  60      25.038 180.769 -11.616  1.00 38.91           C  
ANISOU  459  CA  LYS A  60     4560   5215   5010  -2216   -179   -416       C  
ATOM    460  C   LYS A  60      26.410 181.060 -12.178  1.00 42.13           C  
ANISOU  460  C   LYS A  60     5007   5529   5472  -2213   -200   -280       C  
ATOM    461  O   LYS A  60      27.161 180.134 -12.473  1.00 40.34           O  
ANISOU  461  O   LYS A  60     4830   5309   5189  -2226   -127   -156       O  
ATOM    462  CB  LYS A  60      25.154 180.431 -10.117  1.00 40.62           C  
ANISOU  462  CB  LYS A  60     4726   5569   5138  -2239   -143   -471       C  
ATOM    463  CG  LYS A  60      23.817 180.345  -9.398  1.00 65.78           C  
ANISOU  463  CG  LYS A  60     7843   8891   8259  -2263   -128   -634       C  
ATOM    464  CD  LYS A  60      23.969 180.579  -7.897  1.00 82.45           C  
ANISOU  464  CD  LYS A  60     9878  11136  10313  -2273   -137   -725       C  
ATOM    465  CE  LYS A  60      22.667 180.431  -7.133  1.00 97.66           C  
ANISOU  465  CE  LYS A  60    11718  13242  12146  -2317   -110   -895       C  
ATOM    466  NZ  LYS A  60      21.655 181.470  -7.484  1.00107.84           N  
ANISOU  466  NZ  LYS A  60    12912  14544  13520  -2251   -210  -1084       N  
ATOM    467  N   ASN A  61      26.724 182.335 -12.375  1.00 39.66           N  
ANISOU  467  N   ASN A  61     4675   5133   5261  -2200   -307   -310       N  
ATOM    468  CA  ASN A  61      28.034 182.716 -12.862  1.00 39.82           C  
ANISOU  468  CA  ASN A  61     4719   5088   5322  -2230   -326   -193       C  
ATOM    469  C   ASN A  61      28.995 182.718 -11.677  1.00 47.48           C  
ANISOU  469  C   ASN A  61     5632   6144   6264  -2233   -314   -201       C  
ATOM    470  O   ASN A  61      28.637 183.134 -10.574  1.00 49.66           O  
ANISOU  470  O   ASN A  61     5848   6477   6544  -2211   -355   -319       O  
ATOM    471  CB  ASN A  61      28.017 184.092 -13.538  1.00 38.70           C  
ANISOU  471  CB  ASN A  61     4607   4809   5289  -2243   -455   -210       C  
ATOM    472  CG  ASN A  61      27.449 184.132 -14.931  1.00 64.12           C  
ANISOU  472  CG  ASN A  61     7906   7923   8533  -2244   -473   -160       C  
ATOM    473  OD1 ASN A  61      27.021 183.124 -15.500  1.00 54.10           O  
ANISOU  473  OD1 ASN A  61     6661   6686   7209  -2232   -385   -117       O  
ATOM    474  ND2 ASN A  61      27.416 185.318 -15.507  1.00 72.87           N  
ANISOU  474  ND2 ASN A  61     9070   8894   9722  -2260   -602   -169       N  
ATOM    475  N   ALA A  62      30.199 182.203 -11.899  1.00 43.99           N  
ANISOU  475  N   ALA A  62     5200   5729   5785  -2252   -261    -89       N  
ATOM    476  CA  ALA A  62      31.281 182.194 -10.919  1.00 43.93           C  
ANISOU  476  CA  ALA A  62     5139   5804   5750  -2247   -255    -94       C  
ATOM    477  C   ALA A  62      32.540 182.750 -11.612  1.00 48.96           C  
ANISOU  477  C   ALA A  62     5761   6413   6429  -2298   -278    -16       C  
ATOM    478  O   ALA A  62      32.713 182.609 -12.821  1.00 47.63           O  
ANISOU  478  O   ALA A  62     5634   6201   6263  -2333   -257     72       O  
ATOM    479  CB  ALA A  62      31.513 180.778 -10.395  1.00 44.29           C  
ANISOU  479  CB  ALA A  62     5211   5944   5673  -2208   -167    -57       C  
ATOM    480  N   SER A  63      33.349 183.483 -10.889  1.00 50.33           N  
ANISOU  480  N   SER A  63     5872   6617   6636  -2317   -326    -56       N  
ATOM    481  CA  SER A  63      34.551 184.039 -11.504  1.00 51.97           C  
ANISOU  481  CA  SER A  63     6054   6822   6871  -2396   -342      8       C  
ATOM    482  C   SER A  63      35.779 183.458 -10.871  1.00 57.67           C  
ANISOU  482  C   SER A  63     6706   7683   7523  -2368   -294      8       C  
ATOM    483  O   SER A  63      35.798 183.162  -9.676  1.00 58.29           O  
ANISOU  483  O   SER A  63     6751   7828   7567  -2299   -292    -61       O  
ATOM    484  CB  SER A  63      34.566 185.564 -11.486  1.00 56.65           C  
ANISOU  484  CB  SER A  63     6645   7309   7570  -2471   -460    -32       C  
ATOM    485  OG  SER A  63      34.238 186.073 -10.205  1.00 69.93           O  
ANISOU  485  OG  SER A  63     8280   9002   9288  -2419   -523   -153       O  
ATOM    486  N   VAL A  64      36.777 183.210 -11.698  1.00 54.99           N  
ANISOU  486  N   VAL A  64     6343   7404   7147  -2413   -254     79       N  
ATOM    487  CA  VAL A  64      38.033 182.644 -11.250  1.00 54.82           C  
ANISOU  487  CA  VAL A  64     6244   7534   7051  -2374   -218     61       C  
ATOM    488  C   VAL A  64      39.202 183.413 -11.878  1.00 58.06           C  
ANISOU  488  C   VAL A  64     6577   8003   7478  -2497   -229     84       C  
ATOM    489  O   VAL A  64      39.175 183.710 -13.068  1.00 57.59           O  
ANISOU  489  O   VAL A  64     6548   7903   7431  -2595   -220    159       O  
ATOM    490  CB  VAL A  64      38.031 181.103 -11.445  1.00 58.69           C  
ANISOU  490  CB  VAL A  64     6777   8091   7433  -2263   -152     93       C  
ATOM    491  CG1 VAL A  64      38.065 180.693 -12.916  1.00 58.41           C  
ANISOU  491  CG1 VAL A  64     6771   8051   7372  -2296   -111    177       C  
ATOM    492  CG2 VAL A  64      39.148 180.443 -10.666  1.00 59.48           C  
ANISOU  492  CG2 VAL A  64     6817   8334   7447  -2173   -145     40       C  
ATOM    493  N   SER A  65      40.137 183.867 -11.056  1.00 56.99           N  
ANISOU  493  N   SER A  65     6348   7957   7347  -2512   -254     15       N  
ATOM    494  CA  SER A  65      41.307 184.621 -11.530  1.00 58.04           C  
ANISOU  494  CA  SER A  65     6394   8174   7485  -2654   -260     21       C  
ATOM    495  C   SER A  65      42.444 183.620 -11.692  1.00 58.97           C  
ANISOU  495  C   SER A  65     6416   8503   7487  -2589   -195     -5       C  
ATOM    496  O   SER A  65      42.809 182.941 -10.733  1.00 58.32           O  
ANISOU  496  O   SER A  65     6294   8510   7353  -2449   -193    -81       O  
ATOM    497  CB  SER A  65      41.670 185.746 -10.567  1.00 64.84           C  
ANISOU  497  CB  SER A  65     7200   9014   8420  -2714   -335    -55       C  
ATOM    498  OG  SER A  65      41.063 186.967 -10.957  1.00 78.68           O  
ANISOU  498  OG  SER A  65     9031  10589  10274  -2843   -415    -19       O  
ATOM    499  N   ILE A  66      42.909 183.447 -12.928  1.00 53.48           N  
ANISOU  499  N   ILE A  66     5694   7885   6739  -2672   -149     54       N  
ATOM    500  CA  ILE A  66      43.907 182.450 -13.310  1.00 52.16           C  
ANISOU  500  CA  ILE A  66     5432   7932   6454  -2598    -95     16       C  
ATOM    501  C   ILE A  66      45.263 183.092 -13.554  1.00 56.72           C  
ANISOU  501  C   ILE A  66     5854   8703   6993  -2743    -82    -34       C  
ATOM    502  O   ILE A  66      45.360 184.120 -14.229  1.00 57.66           O  
ANISOU  502  O   ILE A  66     5972   8785   7149  -2956    -86     27       O  
ATOM    503  CB  ILE A  66      43.396 181.659 -14.560  1.00 53.76           C  
ANISOU  503  CB  ILE A  66     5704   8115   6608  -2572    -50    101       C  
ATOM    504  CG1 ILE A  66      42.138 180.832 -14.228  1.00 52.83           C  
ANISOU  504  CG1 ILE A  66     5728   7839   6508  -2421    -57    131       C  
ATOM    505  CG2 ILE A  66      44.476 180.793 -15.221  1.00 52.90           C  
ANISOU  505  CG2 ILE A  66     5482   8244   6375  -2518     -6     55       C  
ATOM    506  CD1 ILE A  66      41.334 180.468 -15.440  1.00 57.36           C  
ANISOU  506  CD1 ILE A  66     6390   8327   7079  -2439    -26    224       C  
ATOM    507  N   SER A  67      46.311 182.454 -13.013  1.00 53.14           N  
ANISOU  507  N   SER A  67     5276   8461   6456  -2629    -74   -151       N  
ATOM    508  CA  SER A  67      47.705 182.844 -13.193  1.00 54.29           C  
ANISOU  508  CA  SER A  67     5237   8852   6537  -2739    -53   -237       C  
ATOM    509  C   SER A  67      48.608 181.612 -13.142  1.00 58.20           C  
ANISOU  509  C   SER A  67     5623   9590   6902  -2545    -40   -358       C  
ATOM    510  O   SER A  67      48.174 180.531 -12.729  1.00 54.67           O  
ANISOU  510  O   SER A  67     5263   9084   6423  -2321    -65   -374       O  
ATOM    511  CB  SER A  67      48.127 183.873 -12.146  1.00 57.19           C  
ANISOU  511  CB  SER A  67     5545   9212   6975  -2822    -98   -304       C  
ATOM    512  OG  SER A  67      48.044 183.315 -10.849  1.00 67.18           O  
ANISOU  512  OG  SER A  67     6822  10460   8243  -2607   -139   -391       O  
ATOM    513  N   HIS A  68      49.869 181.796 -13.571  1.00 57.58           N  
ANISOU  513  N   HIS A  68     5353   9787   6737  -2640     -9   -452       N  
ATOM    514  CA  HIS A  68      50.935 180.803 -13.594  1.00 58.55           C  
ANISOU  514  CA  HIS A  68     5327  10194   6724  -2470    -11   -609       C  
ATOM    515  C   HIS A  68      52.276 181.559 -13.557  1.00 64.86           C  
ANISOU  515  C   HIS A  68     5898  11275   7471  -2634     13   -736       C  
ATOM    516  O   HIS A  68      52.319 182.756 -13.848  1.00 65.01           O  
ANISOU  516  O   HIS A  68     5896  11260   7544  -2912     42   -665       O  
ATOM    517  CB  HIS A  68      50.809 179.906 -14.838  1.00 59.58           C  
ANISOU  517  CB  HIS A  68     5468  10402   6767  -2413     23   -575       C  
ATOM    518  CG  HIS A  68      51.651 178.665 -14.797  1.00 64.20           C  
ANISOU  518  CG  HIS A  68     5950  11224   7218  -2162    -14   -744       C  
ATOM    519  ND1 HIS A  68      52.833 178.564 -15.523  1.00 67.68           N  
ANISOU  519  ND1 HIS A  68     6166  12015   7533  -2208     17   -878       N  
ATOM    520  CD2 HIS A  68      51.445 177.500 -14.140  1.00 65.28           C  
ANISOU  520  CD2 HIS A  68     6190  11292   7322  -1870    -92   -801       C  
ATOM    521  CE1 HIS A  68      53.298 177.348 -15.284  1.00 67.37           C  
ANISOU  521  CE1 HIS A  68     6097  12105   7397  -1918    -54  -1026       C  
ATOM    522  NE2 HIS A  68      52.507 176.676 -14.446  1.00 66.39           N  
ANISOU  522  NE2 HIS A  68     6179  11723   7324  -1710   -126   -979       N  
ATOM    523  N   ASN A  69      53.350 180.886 -13.132  1.00 62.87           N  
ANISOU  523  N   ASN A  69     5485  11290   7113  -2463    -14   -930       N  
ATOM    524  CA  ASN A  69      54.684 181.487 -13.025  1.00 64.94           C  
ANISOU  524  CA  ASN A  69     5502  11862   7308  -2597      8  -1087       C  
ATOM    525  C   ASN A  69      55.264 181.902 -14.398  1.00 68.80           C  
ANISOU  525  C   ASN A  69     5845  12589   7708  -2862     95  -1074       C  
ATOM    526  O   ASN A  69      56.075 182.823 -14.463  1.00 70.03           O  
ANISOU  526  O   ASN A  69     5843  12926   7838  -3109    133  -1130       O  
ATOM    527  CB  ASN A  69      55.645 180.571 -12.256  1.00 67.48           C  
ANISOU  527  CB  ASN A  69     5692  12420   7529  -2312    -56  -1320       C  
ATOM    528  CG  ASN A  69      55.736 179.161 -12.805  1.00 96.62           C  
ANISOU  528  CG  ASN A  69     9390  16219  11103  -2051    -90  -1392       C  
ATOM    529  OD1 ASN A  69      55.130 178.219 -12.269  1.00 91.67           O  
ANISOU  529  OD1 ASN A  69     8939  15405  10485  -1787   -166  -1373       O  
ATOM    530  ND2 ASN A  69      56.501 178.982 -13.883  1.00 90.14           N  
ANISOU  530  ND2 ASN A  69     8383  15707  10160  -2124    -43  -1483       N  
ATOM    531  N   SER A  70      54.798 181.257 -15.477  1.00 63.58           N  
ANISOU  531  N   SER A  70     5246  11915   6996  -2829    125   -992       N  
ATOM    532  CA  SER A  70      55.186 181.500 -16.868  1.00 64.45           C  
ANISOU  532  CA  SER A  70     5244  12237   7007  -3059    208   -961       C  
ATOM    533  C   SER A  70      54.558 182.777 -17.476  1.00 69.36           C  
ANISOU  533  C   SER A  70     5988  12654   7711  -3416    255   -746       C  
ATOM    534  O   SER A  70      54.825 183.103 -18.634  1.00 70.85           O  
ANISOU  534  O   SER A  70     6112  12994   7813  -3650    323   -693       O  
ATOM    535  CB  SER A  70      54.803 180.298 -17.725  1.00 65.22           C  
ANISOU  535  CB  SER A  70     5389  12360   7031  -2859    206   -950       C  
ATOM    536  OG  SER A  70      53.399 180.095 -17.704  1.00 65.72           O  
ANISOU  536  OG  SER A  70     5719  12036   7214  -2778    181   -762       O  
ATOM    537  N   CYS A  71      53.726 183.487 -16.718  1.00 65.15           N  
ANISOU  537  N   CYS A  71     5637  11782   7335  -3453    208   -630       N  
ATOM    538  CA  CYS A  71      53.059 184.688 -17.205  1.00 65.40           C  
ANISOU  538  CA  CYS A  71     5819  11577   7453  -3751    215   -438       C  
ATOM    539  C   CYS A  71      52.970 185.742 -16.122  1.00 68.80           C  
ANISOU  539  C   CYS A  71     6304  11827   8011  -3845    154   -432       C  
ATOM    540  O   CYS A  71      53.014 185.417 -14.940  1.00 68.39           O  
ANISOU  540  O   CYS A  71     6233  11743   8007  -3629    106   -535       O  
ATOM    541  CB  CYS A  71      51.694 184.370 -17.833  1.00 64.47           C  
ANISOU  541  CB  CYS A  71     5929  11166   7402  -3678    204   -263       C  
ATOM    542  SG  CYS A  71      50.547 183.461 -16.757  1.00 66.52           S  
ANISOU  542  SG  CYS A  71     6360  11141   7773  -3309    134   -261       S  
ATOM    543  N   THR A  72      52.841 187.001 -16.516  1.00 66.36           N  
ANISOU  543  N   THR A  72     6074  11392   7747  -4164    145   -313       N  
ATOM    544  CA  THR A  72      52.811 188.116 -15.574  1.00 67.49           C  
ANISOU  544  CA  THR A  72     6270  11365   8009  -4280     73   -312       C  
ATOM    545  C   THR A  72      51.407 188.645 -15.340  1.00 72.26           C  
ANISOU  545  C   THR A  72     7136  11549   8772  -4248    -13   -165       C  
ATOM    546  O   THR A  72      50.488 188.300 -16.084  1.00 71.10           O  
ANISOU  546  O   THR A  72     7132  11246   8635  -4198     -7    -45       O  
ATOM    547  CB  THR A  72      53.753 189.249 -16.062  1.00 78.06           C  
ANISOU  547  CB  THR A  72     7519  12857   9286  -4678     97   -303       C  
ATOM    548  OG1 THR A  72      53.113 189.995 -17.100  1.00 79.69           O  
ANISOU  548  OG1 THR A  72     7915  12858   9505  -4933     83   -105       O  
ATOM    549  CG2 THR A  72      55.097 188.736 -16.559  1.00 74.75           C  
ANISOU  549  CG2 THR A  72     6822  12899   8681  -4750    197   -450       C  
ATOM    550  N   ALA A  73      51.250 189.528 -14.334  1.00 71.10           N  
ANISOU  550  N   ALA A  73     7042  11227   8744  -4280   -100   -187       N  
ATOM    551  CA  ALA A  73      49.986 190.204 -14.045  1.00 71.24           C  
ANISOU  551  CA  ALA A  73     7290  10868   8912  -4262   -203    -82       C  
ATOM    552  C   ALA A  73      49.616 191.104 -15.269  1.00 77.22           C  
ANISOU  552  C   ALA A  73     8209  11463   9666  -4556   -231     89       C  
ATOM    553  O   ALA A  73      50.516 191.482 -16.013  1.00 78.75           O  
ANISOU  553  O   ALA A  73     8323  11841   9757  -4824   -180    111       O  
ATOM    554  CB  ALA A  73      50.127 191.051 -12.788  1.00 72.73           C  
ANISOU  554  CB  ALA A  73     7468  10958   9207  -4267   -295   -166       C  
ATOM    555  N   PRO A  74      48.328 191.396 -15.570  1.00 72.76           N  
ANISOU  555  N   PRO A  74     7869  10583   9194  -4515   -308    206       N  
ATOM    556  CA  PRO A  74      47.102 191.002 -14.849  1.00 69.85           C  
ANISOU  556  CA  PRO A  74     7606   9998   8935  -4230   -366    189       C  
ATOM    557  C   PRO A  74      46.730 189.537 -15.026  1.00 68.88           C  
ANISOU  557  C   PRO A  74     7440   9980   8752  -3974   -274    172       C  
ATOM    558  O   PRO A  74      46.975 188.943 -16.086  1.00 67.19           O  
ANISOU  558  O   PRO A  74     7193   9901   8434  -4018   -191    225       O  
ATOM    559  CB  PRO A  74      46.025 191.879 -15.504  1.00 71.95           C  
ANISOU  559  CB  PRO A  74     8113   9945   9280  -4340   -473    320       C  
ATOM    560  CG  PRO A  74      46.510 192.061 -16.917  1.00 77.88           C  
ANISOU  560  CG  PRO A  74     8890  10781   9919  -4599   -418    439       C  
ATOM    561  CD  PRO A  74      48.009 192.219 -16.758  1.00 75.15           C  
ANISOU  561  CD  PRO A  74     8343  10729   9480  -4782   -349    366       C  
ATOM    562  N   ASP A  75      46.083 188.981 -13.988  1.00 63.41           N  
ANISOU  562  N   ASP A  75     6760   9212   8122  -3715   -298    100       N  
ATOM    563  CA  ASP A  75      45.511 187.623 -13.974  1.00 60.81           C  
ANISOU  563  CA  ASP A  75     6438   8917   7752  -3464   -239     90       C  
ATOM    564  C   ASP A  75      44.435 187.520 -15.026  1.00 62.81           C  
ANISOU  564  C   ASP A  75     6846   8999   8019  -3479   -241    213       C  
ATOM    565  O   ASP A  75      43.816 188.529 -15.372  1.00 63.30           O  
ANISOU  565  O   ASP A  75     7041   8853   8158  -3610   -320    286       O  
ATOM    566  CB  ASP A  75      44.823 187.358 -12.623  1.00 60.53           C  
ANISOU  566  CB  ASP A  75     6431   8778   7788  -3247   -287     11       C  
ATOM    567  CG  ASP A  75      45.708 186.843 -11.510  1.00 69.64           C  
ANISOU  567  CG  ASP A  75     7441  10121   8897  -3116   -268   -122       C  
ATOM    568  OD1 ASP A  75      46.948 187.058 -11.584  1.00 70.56           O  
ANISOU  568  OD1 ASP A  75     7416  10438   8956  -3221   -241   -180       O  
ATOM    569  OD2 ASP A  75      45.157 186.244 -10.539  1.00 74.74           O  
ANISOU  569  OD2 ASP A  75     8116  10723   9557  -2915   -284   -174       O  
ATOM    570  N   LYS A  76      44.165 186.308 -15.501  1.00 58.40           N  
ANISOU  570  N   LYS A  76     6284   8514   7392  -3330   -169    229       N  
ATOM    571  CA  LYS A  76      43.054 186.088 -16.419  1.00 56.81           C  
ANISOU  571  CA  LYS A  76     6224   8153   7208  -3310   -169    331       C  
ATOM    572  C   LYS A  76      41.792 185.878 -15.579  1.00 59.65           C  
ANISOU  572  C   LYS A  76     6684   8325   7655  -3132   -219    302       C  
ATOM    573  O   LYS A  76      41.703 184.873 -14.875  1.00 57.38           O  
ANISOU  573  O   LYS A  76     6359   8107   7335  -2947   -184    240       O  
ATOM    574  CB  LYS A  76      43.302 184.869 -17.332  1.00 57.25           C  
ANISOU  574  CB  LYS A  76     6231   8371   7151  -3232    -76    353       C  
ATOM    575  CG  LYS A  76      42.066 184.355 -18.074  1.00 57.88           C  
ANISOU  575  CG  LYS A  76     6447   8296   7249  -3148    -71    433       C  
ATOM    576  CD  LYS A  76      41.440 185.362 -19.053  1.00 65.42           C  
ANISOU  576  CD  LYS A  76     7534   9073   8251  -3323   -119    545       C  
ATOM    577  CE  LYS A  76      40.107 184.854 -19.565  1.00 67.99           C  
ANISOU  577  CE  LYS A  76     7987   9237   8608  -3204   -125    594       C  
ATOM    578  NZ  LYS A  76      39.395 185.879 -20.371  1.00 74.43           N  
ANISOU  578  NZ  LYS A  76     8951   9852   9477  -3339   -200    683       N  
ATOM    579  N   THR A  77      40.821 186.819 -15.662  1.00 57.51           N  
ANISOU  579  N   THR A  77     6544   7826   7482  -3191   -309    339       N  
ATOM    580  CA  THR A  77      39.531 186.691 -14.985  1.00 56.00           C  
ANISOU  580  CA  THR A  77     6434   7480   7363  -3038   -358    296       C  
ATOM    581  C   THR A  77      38.620 185.871 -15.900  1.00 55.32           C  
ANISOU  581  C   THR A  77     6429   7343   7246  -2962   -311    360       C  
ATOM    582  O   THR A  77      38.280 186.308 -17.005  1.00 54.71           O  
ANISOU  582  O   THR A  77     6440   7169   7178  -3061   -335    443       O  
ATOM    583  CB  THR A  77      38.969 188.054 -14.534  1.00 72.31           C  
ANISOU  583  CB  THR A  77     8580   9352   9543  -3102   -494    265       C  
ATOM    584  OG1 THR A  77      39.734 188.519 -13.416  1.00 73.26           O  
ANISOU  584  OG1 THR A  77     8606   9541   9689  -3115   -526    179       O  
ATOM    585  CG2 THR A  77      37.502 187.974 -14.111  1.00 73.01           C  
ANISOU  585  CG2 THR A  77     8750   9298   9694  -2956   -548    211       C  
ATOM    586  N   LEU A  78      38.303 184.649 -15.460  1.00 48.21           N  
ANISOU  586  N   LEU A  78     5504   6514   6298  -2796   -247    323       N  
ATOM    587  CA  LEU A  78      37.467 183.720 -16.205  1.00 46.87           C  
ANISOU  587  CA  LEU A  78     5403   6310   6095  -2713   -199    370       C  
ATOM    588  C   LEU A  78      36.083 183.609 -15.580  1.00 47.52           C  
ANISOU  588  C   LEU A  78     5557   6269   6230  -2611   -233    318       C  
ATOM    589  O   LEU A  78      35.955 183.274 -14.393  1.00 45.29           O  
ANISOU  589  O   LEU A  78     5242   6026   5941  -2523   -231    242       O  
ATOM    590  CB  LEU A  78      38.135 182.340 -16.269  1.00 46.60           C  
ANISOU  590  CB  LEU A  78     5306   6446   5954  -2612   -112    367       C  
ATOM    591  CG  LEU A  78      37.355 181.235 -16.963  1.00 49.55           C  
ANISOU  591  CG  LEU A  78     5750   6792   6285  -2518    -65    408       C  
ATOM    592  CD1 LEU A  78      37.149 181.555 -18.436  1.00 49.69           C  
ANISOU  592  CD1 LEU A  78     5811   6763   6305  -2612    -57    496       C  
ATOM    593  CD2 LEU A  78      38.060 179.906 -16.814  1.00 51.96           C  
ANISOU  593  CD2 LEU A  78     6010   7247   6488  -2398    -14    384       C  
ATOM    594  N   ILE A  79      35.050 183.883 -16.393  1.00 44.49           N  
ANISOU  594  N   ILE A  79     5267   5751   5887  -2625   -265    352       N  
ATOM    595  CA  ILE A  79      33.657 183.794 -15.962  1.00 43.91           C  
ANISOU  595  CA  ILE A  79     5246   5584   5853  -2536   -296    285       C  
ATOM    596  C   ILE A  79      33.144 182.404 -16.325  1.00 45.63           C  
ANISOU  596  C   ILE A  79     5488   5851   6000  -2449   -206    311       C  
ATOM    597  O   ILE A  79      33.161 182.018 -17.495  1.00 42.92           O  
ANISOU  597  O   ILE A  79     5180   5501   5628  -2467   -170    388       O  
ATOM    598  CB  ILE A  79      32.737 184.938 -16.510  1.00 47.80           C  
ANISOU  598  CB  ILE A  79     5827   5901   6432  -2578   -408    271       C  
ATOM    599  CG1 ILE A  79      33.246 186.355 -16.138  1.00 49.03           C  
ANISOU  599  CG1 ILE A  79     5988   5979   6661  -2670   -525    247       C  
ATOM    600  CG2 ILE A  79      31.249 184.741 -16.132  1.00 47.78           C  
ANISOU  600  CG2 ILE A  79     5854   5845   6457  -2472   -435    173       C  
ATOM    601  CD1 ILE A  79      33.346 186.713 -14.632  1.00 56.14           C  
ANISOU  601  CD1 ILE A  79     6814   6920   7597  -2621   -568    129       C  
ATOM    602  N   LEU A  80      32.720 181.649 -15.302  1.00 41.31           N  
ANISOU  602  N   LEU A  80     4925   5354   5415  -2365   -174    247       N  
ATOM    603  CA  LEU A  80      32.159 180.318 -15.506  1.00 39.36           C  
ANISOU  603  CA  LEU A  80     4722   5137   5097  -2296   -102    267       C  
ATOM    604  C   LEU A  80      30.651 180.450 -15.589  1.00 42.63           C  
ANISOU  604  C   LEU A  80     5182   5469   5547  -2281   -122    211       C  
ATOM    605  O   LEU A  80      30.028 180.771 -14.586  1.00 41.60           O  
ANISOU  605  O   LEU A  80     5027   5346   5432  -2266   -153    115       O  
ATOM    606  CB  LEU A  80      32.591 179.343 -14.391  1.00 38.51           C  
ANISOU  606  CB  LEU A  80     4598   5128   4905  -2233    -61    241       C  
ATOM    607  CG  LEU A  80      34.107 179.228 -14.137  1.00 44.14           C  
ANISOU  607  CG  LEU A  80     5249   5944   5577  -2223    -55    260       C  
ATOM    608  CD1 LEU A  80      34.404 178.377 -12.969  1.00 43.60           C  
ANISOU  608  CD1 LEU A  80     5189   5949   5428  -2147    -42    222       C  
ATOM    609  CD2 LEU A  80      34.863 178.720 -15.359  1.00 46.60           C  
ANISOU  609  CD2 LEU A  80     5556   6304   5847  -2222    -21    334       C  
ATOM    610  N   ASP A  81      30.075 180.295 -16.799  1.00 38.60           N  
ANISOU  610  N   ASP A  81     4725   4895   5048  -2284   -113    255       N  
ATOM    611  CA  ASP A  81      28.629 180.338 -16.997  1.00 37.84           C  
ANISOU  611  CA  ASP A  81     4663   4737   4978  -2259   -132    187       C  
ATOM    612  C   ASP A  81      28.184 178.881 -16.855  1.00 38.88           C  
ANISOU  612  C   ASP A  81     4822   4930   5022  -2224    -43    197       C  
ATOM    613  O   ASP A  81      28.226 178.105 -17.813  1.00 37.62           O  
ANISOU  613  O   ASP A  81     4706   4760   4829  -2209      2    270       O  
ATOM    614  CB  ASP A  81      28.272 180.920 -18.390  1.00 41.50           C  
ANISOU  614  CB  ASP A  81     5181   5095   5493  -2277   -178    229       C  
ATOM    615  CG  ASP A  81      26.853 181.441 -18.566  1.00 59.73           C  
ANISOU  615  CG  ASP A  81     7515   7326   7852  -2241   -244    125       C  
ATOM    616  OD1 ASP A  81      25.963 181.041 -17.767  1.00 62.09           O  
ANISOU  616  OD1 ASP A  81     7780   7684   8129  -2206   -223     18       O  
ATOM    617  OD2 ASP A  81      26.624 182.236 -19.513  1.00 68.14           O  
ANISOU  617  OD2 ASP A  81     8638   8283   8970  -2250   -322    143       O  
ATOM    618  N   VAL A  82      27.815 178.504 -15.627  1.00 34.30           N  
ANISOU  618  N   VAL A  82     4223   4415   4395  -2218    -23    126       N  
ATOM    619  CA  VAL A  82      27.473 177.141 -15.269  1.00 32.10           C  
ANISOU  619  CA  VAL A  82     3994   4188   4017  -2212     49    140       C  
ATOM    620  C   VAL A  82      26.134 176.691 -15.878  1.00 38.96           C  
ANISOU  620  C   VAL A  82     4896   5031   4876  -2222     77    103       C  
ATOM    621  O   VAL A  82      25.173 177.457 -15.809  1.00 40.89           O  
ANISOU  621  O   VAL A  82     5097   5270   5170  -2229     38     -3       O  
ATOM    622  CB  VAL A  82      27.608 176.925 -13.748  1.00 33.62           C  
ANISOU  622  CB  VAL A  82     4167   4463   4145  -2225     58     89       C  
ATOM    623  CG1 VAL A  82      27.325 175.469 -13.351  1.00 32.03           C  
ANISOU  623  CG1 VAL A  82     4054   4297   3819  -2240    119    123       C  
ATOM    624  CG2 VAL A  82      28.995 177.371 -13.264  1.00 32.66           C  
ANISOU  624  CG2 VAL A  82     4005   4368   4037  -2203     27    120       C  
ATOM    625  N   PRO A  83      26.081 175.490 -16.515  1.00 34.71           N  
ANISOU  625  N   PRO A  83     4432   4480   4276  -2214    131    176       N  
ATOM    626  CA  PRO A  83      24.829 175.035 -17.160  1.00 34.20           C  
ANISOU  626  CA  PRO A  83     4397   4395   4204  -2230    159    138       C  
ATOM    627  C   PRO A  83      23.734 174.556 -16.198  1.00 37.83           C  
ANISOU  627  C   PRO A  83     4855   4929   4590  -2296    197     43       C  
ATOM    628  O   PRO A  83      23.983 174.458 -14.987  1.00 35.74           O  
ANISOU  628  O   PRO A  83     4583   4730   4266  -2330    205     22       O  
ATOM    629  CB  PRO A  83      25.286 173.877 -18.092  1.00 35.17           C  
ANISOU  629  CB  PRO A  83     4602   4480   4281  -2198    195    248       C  
ATOM    630  CG  PRO A  83      26.748 173.734 -17.924  1.00 40.72           C  
ANISOU  630  CG  PRO A  83     5310   5199   4962  -2158    181    329       C  
ATOM    631  CD  PRO A  83      27.166 174.500 -16.696  1.00 36.98           C  
ANISOU  631  CD  PRO A  83     4779   4774   4499  -2179    154    281       C  
ATOM    632  N   PRO A  84      22.520 174.211 -16.709  1.00 34.26           N  
ANISOU  632  N   PRO A  84     4408   4484   4126  -2324    225    -19       N  
ATOM    633  CA  PRO A  84      21.498 173.649 -15.806  1.00 34.02           C  
ANISOU  633  CA  PRO A  84     4371   4554   4000  -2419    274   -110       C  
ATOM    634  C   PRO A  84      21.850 172.213 -15.401  1.00 38.01           C  
ANISOU  634  C   PRO A  84     5003   5056   4383  -2482    327     -5       C  
ATOM    635  O   PRO A  84      22.698 171.590 -16.027  1.00 36.34           O  
ANISOU  635  O   PRO A  84     4877   4759   4170  -2426    319    115       O  
ATOM    636  CB  PRO A  84      20.189 173.742 -16.617  1.00 34.60           C  
ANISOU  636  CB  PRO A  84     4404   4641   4102  -2425    282   -214       C  
ATOM    637  CG  PRO A  84      20.554 174.149 -17.968  1.00 37.41           C  
ANISOU  637  CG  PRO A  84     4776   4882   4557  -2330    240   -152       C  
ATOM    638  CD  PRO A  84      22.037 174.251 -18.108  1.00 34.09           C  
ANISOU  638  CD  PRO A  84     4397   4393   4163  -2281    217    -12       C  
ATOM    639  N   GLY A  85      21.261 171.743 -14.310  1.00 38.50           N  
ANISOU  639  N   GLY A  85     5081   5214   4334  -2595    367    -57       N  
ATOM    640  CA  GLY A  85      21.466 170.388 -13.799  1.00 39.95           C  
ANISOU  640  CA  GLY A  85     5418   5382   4381  -2678    400     38       C  
ATOM    641  C   GLY A  85      21.047 169.344 -14.824  1.00 44.26           C  
ANISOU  641  C   GLY A  85     6066   5847   4903  -2697    423     96       C  
ATOM    642  O   GLY A  85      20.009 169.476 -15.463  1.00 42.12           O  
ANISOU  642  O   GLY A  85     5735   5605   4665  -2728    452     13       O  
ATOM    643  N   VAL A  86      21.877 168.332 -15.002  1.00 43.27           N  
ANISOU  643  N   VAL A  86     6093   5621   4726  -2662    399    225       N  
ATOM    644  CA  VAL A  86      21.721 167.228 -15.952  1.00 44.15           C  
ANISOU  644  CA  VAL A  86     6328   5634   4813  -2657    397    294       C  
ATOM    645  C   VAL A  86      20.399 166.456 -15.748  1.00 48.77           C  
ANISOU  645  C   VAL A  86     6974   6258   5299  -2834    454    248       C  
ATOM    646  O   VAL A  86      19.724 166.112 -16.726  1.00 48.87           O  
ANISOU  646  O   VAL A  86     6988   6239   5343  -2841    473    228       O  
ATOM    647  CB  VAL A  86      23.006 166.366 -15.847  1.00 49.42           C  
ANISOU  647  CB  VAL A  86     7148   6202   5426  -2570    331    417       C  
ATOM    648  CG1 VAL A  86      22.843 164.968 -16.413  1.00 50.98           C  
ANISOU  648  CG1 VAL A  86     7526   6291   5552  -2587    307    487       C  
ATOM    649  CG2 VAL A  86      24.180 167.081 -16.502  1.00 47.89           C  
ANISOU  649  CG2 VAL A  86     6863   5992   5340  -2399    288    443       C  
ATOM    650  N   GLU A  87      19.967 166.294 -14.491  1.00 45.41           N  
ANISOU  650  N   GLU A  87     6575   5925   4753  -2988    486    215       N  
ATOM    651  CA  GLU A  87      18.717 165.580 -14.195  1.00 45.06           C  
ANISOU  651  CA  GLU A  87     6580   5950   4589  -3197    549    166       C  
ATOM    652  C   GLU A  87      17.456 166.395 -14.523  1.00 46.71           C  
ANISOU  652  C   GLU A  87     6586   6306   4854  -3243    609     -9       C  
ATOM    653  O   GLU A  87      16.346 165.898 -14.345  1.00 45.01           O  
ANISOU  653  O   GLU A  87     6373   6186   4542  -3421    670    -81       O  
ATOM    654  CB  GLU A  87      18.691 165.062 -12.746  1.00 47.73           C  
ANISOU  654  CB  GLU A  87     7031   6353   4752  -3370    564    196       C  
ATOM    655  CG  GLU A  87      19.850 164.140 -12.401  1.00 60.37           C  
ANISOU  655  CG  GLU A  87     8864   7796   6278  -3320    484    358       C  
ATOM    656  CD  GLU A  87      19.836 163.630 -10.970  1.00 85.87           C  
ANISOU  656  CD  GLU A  87    12231  11074   9321  -3492    487    398       C  
ATOM    657  OE1 GLU A  87      19.036 162.709 -10.684  1.00 84.21           O  
ANISOU  657  OE1 GLU A  87    12163  10870   8963  -3709    518    422       O  
ATOM    658  OE2 GLU A  87      20.603 164.161 -10.133  1.00 75.14           O  
ANISOU  658  OE2 GLU A  87    10841   9753   7957  -3422    457    404       O  
ATOM    659  N   LYS A  88      17.609 167.639 -15.018  1.00 42.24           N  
ANISOU  659  N   LYS A  88     5851   5760   4437  -3086    582    -86       N  
ATOM    660  CA  LYS A  88      16.448 168.457 -15.385  1.00 41.83           C  
ANISOU  660  CA  LYS A  88     5619   5832   4444  -3092    607   -269       C  
ATOM    661  C   LYS A  88      15.936 168.171 -16.827  1.00 44.96           C  
ANISOU  661  C   LYS A  88     6017   6151   4914  -3032    607   -279       C  
ATOM    662  O   LYS A  88      14.906 168.706 -17.245  1.00 43.54           O  
ANISOU  662  O   LYS A  88     5704   6065   4774  -3028    620   -437       O  
ATOM    663  CB  LYS A  88      16.739 169.941 -15.133  1.00 43.37           C  
ANISOU  663  CB  LYS A  88     5655   6077   4747  -2964    555   -361       C  
ATOM    664  CG  LYS A  88      16.857 170.243 -13.633  1.00 47.18           C  
ANISOU  664  CG  LYS A  88     6095   6689   5140  -3049    566   -408       C  
ATOM    665  CD  LYS A  88      17.066 171.683 -13.387  1.00 43.72           C  
ANISOU  665  CD  LYS A  88     5507   6295   4810  -2926    503   -513       C  
ATOM    666  CE  LYS A  88      16.889 171.999 -11.924  1.00 38.51           C  
ANISOU  666  CE  LYS A  88     4771   5806   4053  -3016    519   -606       C  
ATOM    667  NZ  LYS A  88      16.726 173.459 -11.761  1.00 44.72           N  
ANISOU  667  NZ  LYS A  88     5386   6658   4947  -2899    446   -767       N  
ATOM    668  N   PHE A  89      16.629 167.284 -17.552  1.00 41.88           N  
ANISOU  668  N   PHE A  89     5779   5600   4531  -2980    587   -125       N  
ATOM    669  CA  PHE A  89      16.310 166.924 -18.937  1.00 41.42           C  
ANISOU  669  CA  PHE A  89     5739   5459   4540  -2909    581   -115       C  
ATOM    670  C   PHE A  89      16.140 165.437 -19.070  1.00 46.67           C  
ANISOU  670  C   PHE A  89     6578   6051   5103  -3021    601    -29       C  
ATOM    671  O   PHE A  89      16.939 164.670 -18.538  1.00 46.34           O  
ANISOU  671  O   PHE A  89     6696   5926   4985  -3048    573     98       O  
ATOM    672  CB  PHE A  89      17.412 167.391 -19.909  1.00 42.16           C  
ANISOU  672  CB  PHE A  89     5835   5428   4758  -2706    518    -20       C  
ATOM    673  CG  PHE A  89      17.750 168.863 -19.795  1.00 44.17           C  
ANISOU  673  CG  PHE A  89     5954   5717   5110  -2605    479    -77       C  
ATOM    674  CD1 PHE A  89      18.635 169.318 -18.818  1.00 46.49           C  
ANISOU  674  CD1 PHE A  89     6243   6027   5393  -2596    456    -36       C  
ATOM    675  CD2 PHE A  89      17.117 169.803 -20.605  1.00 45.38           C  
ANISOU  675  CD2 PHE A  89     5994   5887   5362  -2525    454   -184       C  
ATOM    676  CE1 PHE A  89      18.873 170.675 -18.653  1.00 47.43           C  
ANISOU  676  CE1 PHE A  89     6246   6175   5600  -2522    413    -98       C  
ATOM    677  CE2 PHE A  89      17.382 171.162 -20.461  1.00 47.82           C  
ANISOU  677  CE2 PHE A  89     6206   6207   5755  -2443    397   -239       C  
ATOM    678  CZ  PHE A  89      18.264 171.588 -19.494  1.00 46.94           C  
ANISOU  678  CZ  PHE A  89     6092   6109   5636  -2447    378   -193       C  
ATOM    679  N   GLN A  90      15.122 165.032 -19.829  1.00 44.11           N  
ANISOU  679  N   GLN A  90     6234   5746   4780  -3073    634   -103       N  
ATOM    680  CA  GLN A  90      14.837 163.631 -20.084  1.00 44.36           C  
ANISOU  680  CA  GLN A  90     6433   5698   4723  -3186    645    -34       C  
ATOM    681  C   GLN A  90      14.594 163.378 -21.548  1.00 45.82           C  
ANISOU  681  C   GLN A  90     6610   5803   4998  -3072    628    -41       C  
ATOM    682  O   GLN A  90      13.750 164.027 -22.164  1.00 42.34           O  
ANISOU  682  O   GLN A  90     6018   5445   4626  -3036    653   -176       O  
ATOM    683  CB  GLN A  90      13.651 163.159 -19.241  1.00 46.53           C  
ANISOU  683  CB  GLN A  90     6708   6115   4856  -3452    721   -128       C  
ATOM    684  CG  GLN A  90      14.071 162.713 -17.845  1.00 75.91           C  
ANISOU  684  CG  GLN A  90    10559   9850   8432  -3606    725    -45       C  
ATOM    685  CD  GLN A  90      14.551 161.278 -17.816  1.00100.70           C  
ANISOU  685  CD  GLN A  90    13977  12811  11472  -3682    676    121       C  
ATOM    686  OE1 GLN A  90      15.712 160.991 -17.494  1.00 94.60           O  
ANISOU  686  OE1 GLN A  90    13348  11910  10687  -3588    600    255       O  
ATOM    687  NE2 GLN A  90      13.662 160.346 -18.142  1.00 94.99           N  
ANISOU  687  NE2 GLN A  90    13341  12077  10674  -3853    705    103       N  
ATOM    688  N   LEU A  91      15.339 162.433 -22.108  1.00 44.81           N  
ANISOU  688  N   LEU A  91     6645   5515   4866  -3002    572     93       N  
ATOM    689  CA  LEU A  91      15.144 162.061 -23.494  1.00 45.12           C  
ANISOU  689  CA  LEU A  91     6688   5479   4977  -2894    552     91       C  
ATOM    690  C   LEU A  91      13.953 161.088 -23.564  1.00 51.75           C  
ANISOU  690  C   LEU A  91     7593   6336   5734  -3084    595     31       C  
ATOM    691  O   LEU A  91      13.998 160.010 -22.993  1.00 53.21           O  
ANISOU  691  O   LEU A  91     7962   6451   5804  -3229    580    108       O  
ATOM    692  CB  LEU A  91      16.427 161.496 -24.132  1.00 44.80           C  
ANISOU  692  CB  LEU A  91     6770   5286   4967  -2721    466    232       C  
ATOM    693  CG  LEU A  91      16.319 161.170 -25.634  1.00 48.49           C  
ANISOU  693  CG  LEU A  91     7225   5689   5510  -2587    440    227       C  
ATOM    694  CD1 LEU A  91      15.894 162.398 -26.435  1.00 47.28           C  
ANISOU  694  CD1 LEU A  91     6875   5620   5470  -2485    472    131       C  
ATOM    695  CD2 LEU A  91      17.600 160.576 -26.145  1.00 49.00           C  
ANISOU  695  CD2 LEU A  91     7397   5639   5582  -2422    351    343       C  
ATOM    696  N   HIS A  92      12.859 161.541 -24.185  1.00 48.38           N  
ANISOU  696  N   HIS A  92     7013   6012   5357  -3094    645   -118       N  
ATOM    697  CA  HIS A  92      11.588 160.846 -24.308  1.00 48.53           C  
ANISOU  697  CA  HIS A  92     7035   6098   5308  -3277    700   -220       C  
ATOM    698  C   HIS A  92      11.376 160.336 -25.754  1.00 49.38           C  
ANISOU  698  C   HIS A  92     7161   6110   5491  -3158    670   -224       C  
ATOM    699  O   HIS A  92      11.675 161.048 -26.722  1.00 44.71           O  
ANISOU  699  O   HIS A  92     6470   5496   5020  -2942    639   -240       O  
ATOM    700  CB  HIS A  92      10.464 161.826 -23.893  1.00 50.24           C  
ANISOU  700  CB  HIS A  92     7029   6539   5519  -3359    772   -427       C  
ATOM    701  CG  HIS A  92       9.064 161.328 -24.113  1.00 56.21           C  
ANISOU  701  CG  HIS A  92     7725   7418   6214  -3533    838   -582       C  
ATOM    702  ND1 HIS A  92       8.487 160.396 -23.268  1.00 60.27           N  
ANISOU  702  ND1 HIS A  92     8335   7996   6567  -3827    894   -583       N  
ATOM    703  CD2 HIS A  92       8.152 161.693 -25.043  1.00 59.19           C  
ANISOU  703  CD2 HIS A  92     7952   7878   6660  -3458    852   -747       C  
ATOM    704  CE1 HIS A  92       7.264 160.210 -23.721  1.00 61.31           C  
ANISOU  704  CE1 HIS A  92     8361   8257   6678  -3930    949   -750       C  
ATOM    705  NE2 HIS A  92       7.020 160.957 -24.797  1.00 60.76           N  
ANISOU  705  NE2 HIS A  92     8139   8201   6747  -3703    923   -859       N  
ATOM    706  N   ASP A  93      10.837 159.111 -25.881  1.00 47.34           N  
ANISOU  706  N   ASP A  93     7036   5797   5153  -3313    676   -211       N  
ATOM    707  CA  ASP A  93      10.514 158.519 -27.174  1.00 46.58           C  
ANISOU  707  CA  ASP A  93     6960   5620   5116  -3225    649   -230       C  
ATOM    708  C   ASP A  93       9.048 158.841 -27.420  1.00 49.93           C  
ANISOU  708  C   ASP A  93     7211   6221   5540  -3333    730   -437       C  
ATOM    709  O   ASP A  93       8.199 158.316 -26.731  1.00 48.43           O  
ANISOU  709  O   ASP A  93     7043   6123   5233  -3591    790   -503       O  
ATOM    710  CB  ASP A  93      10.764 156.999 -27.152  1.00 49.78           C  
ANISOU  710  CB  ASP A  93     7623   5855   5436  -3331    590   -109       C  
ATOM    711  CG  ASP A  93      10.623 156.279 -28.498  1.00 58.79           C  
ANISOU  711  CG  ASP A  93     8810   6887   6641  -3214    539   -112       C  
ATOM    712  OD1 ASP A  93       9.966 156.827 -29.399  1.00 57.31           O  
ANISOU  712  OD1 ASP A  93     8449   6786   6539  -3119    576   -237       O  
ATOM    713  OD2 ASP A  93      11.115 155.133 -28.617  1.00 65.14           O  
ANISOU  713  OD2 ASP A  93     9833   7517   7400  -3221    452     -1       O  
ATOM    714  N   CYS A  94       8.757 159.749 -28.355  1.00 49.61           N  
ANISOU  714  N   CYS A  94     6996   6239   5616  -3140    727   -546       N  
ATOM    715  CA  CYS A  94       7.384 160.172 -28.652  1.00 51.51           C  
ANISOU  715  CA  CYS A  94     7051   6658   5863  -3194    785   -772       C  
ATOM    716  C   CYS A  94       6.762 159.384 -29.802  1.00 52.89           C  
ANISOU  716  C   CYS A  94     7246   6784   6064  -3173    778   -824       C  
ATOM    717  O   CYS A  94       5.701 159.770 -30.291  1.00 53.11           O  
ANISOU  717  O   CYS A  94     7114   6949   6118  -3161    810  -1020       O  
ATOM    718  CB  CYS A  94       7.294 161.691 -28.884  1.00 52.82           C  
ANISOU  718  CB  CYS A  94     7023   6921   6125  -3003    768   -891       C  
ATOM    719  SG  CYS A  94       8.704 162.430 -29.777  1.00 56.57           S  
ANISOU  719  SG  CYS A  94     7536   7223   6736  -2692    675   -727       S  
ATOM    720  N   THR A  95       7.418 158.295 -30.256  1.00 48.06           N  
ANISOU  720  N   THR A  95     6829   5983   5449  -3151    725   -665       N  
ATOM    721  CA  THR A  95       6.921 157.503 -31.386  1.00 47.45           C  
ANISOU  721  CA  THR A  95     6782   5843   5403  -3114    705   -705       C  
ATOM    722  C   THR A  95       5.553 156.927 -31.076  1.00 54.48           C  
ANISOU  722  C   THR A  95     7633   6866   6201  -3383    781   -862       C  
ATOM    723  O   THR A  95       5.374 156.294 -30.029  1.00 54.07           O  
ANISOU  723  O   THR A  95     7690   6834   6021  -3653    817   -823       O  
ATOM    724  CB  THR A  95       7.932 156.431 -31.837  1.00 46.50           C  
ANISOU  724  CB  THR A  95     6883   5497   5288  -3032    614   -516       C  
ATOM    725  OG1 THR A  95       9.209 157.037 -32.015  1.00 43.12           O  
ANISOU  725  OG1 THR A  95     6461   4994   4927  -2805    555   -392       O  
ATOM    726  CG2 THR A  95       7.525 155.738 -33.134  1.00 44.41           C  
ANISOU  726  CG2 THR A  95     6633   5166   5076  -2940    578   -563       C  
ATOM    727  N   GLN A  96       4.581 157.194 -31.971  1.00 53.97           N  
ANISOU  727  N   GLN A  96     7406   6907   6191  -3315    805  -1047       N  
ATOM    728  CA  GLN A  96       3.217 156.642 -31.881  1.00 56.57           C  
ANISOU  728  CA  GLN A  96     7667   7388   6439  -3555    878  -1228       C  
ATOM    729  C   GLN A  96       3.313 155.167 -32.216  1.00 59.96           C  
ANISOU  729  C   GLN A  96     8315   7641   6826  -3677    842  -1114       C  
ATOM    730  O   GLN A  96       3.840 154.826 -33.283  1.00 58.17           O  
ANISOU  730  O   GLN A  96     8160   7251   6691  -3463    763  -1036       O  
ATOM    731  CB  GLN A  96       2.272 157.359 -32.861  1.00 58.19           C  
ANISOU  731  CB  GLN A  96     7644   7738   6728  -3394    890  -1462       C  
ATOM    732  CG  GLN A  96       1.812 158.727 -32.337  1.00 89.12           C  
ANISOU  732  CG  GLN A  96    11341  11869  10651  -3342    921  -1639       C  
ATOM    733  CD  GLN A  96       1.033 159.563 -33.332  1.00117.54           C  
ANISOU  733  CD  GLN A  96    14741  15580  14340  -3125    896  -1862       C  
ATOM    734  OE1 GLN A  96       0.362 159.062 -34.247  1.00114.14           O  
ANISOU  734  OE1 GLN A  96    14276  15160  13933  -3098    895  -1965       O  
ATOM    735  NE2 GLN A  96       1.011 160.869 -33.096  1.00109.73           N  
ANISOU  735  NE2 GLN A  96    13612  14689  13391  -2977    867  -1964       N  
ATOM    736  N   VAL A  97       2.893 154.298 -31.283  1.00 59.03           N  
ANISOU  736  N   VAL A  97     8320   7548   6562  -4017    886  -1093       N  
ATOM    737  CA  VAL A  97       2.967 152.828 -31.410  1.00 61.12           C  
ANISOU  737  CA  VAL A  97     8841   7622   6762  -4183    833   -974       C  
ATOM    738  C   VAL A  97       2.383 152.250 -32.706  1.00 65.62           C  
ANISOU  738  C   VAL A  97     9385   8144   7402  -4101    805  -1067       C  
ATOM    739  O   VAL A  97       2.892 151.247 -33.205  1.00 66.38           O  
ANISOU  739  O   VAL A  97     9694   8014   7514  -4059    707   -937       O  
ATOM    740  CB  VAL A  97       2.462 152.049 -30.156  1.00 68.40           C  
ANISOU  740  CB  VAL A  97     9904   8595   7490  -4612    890   -948       C  
ATOM    741  CG1 VAL A  97       3.226 152.465 -28.902  1.00 68.35           C  
ANISOU  741  CG1 VAL A  97     9969   8590   7410  -4671    894   -819       C  
ATOM    742  CG2 VAL A  97       0.954 152.200 -29.955  1.00 69.78           C  
ANISOU  742  CG2 VAL A  97     9867   9066   7580  -4872   1018  -1198       C  
ATOM    743  N   GLU A  98       1.320 152.870 -33.238  1.00 61.79           N  
ANISOU  743  N   GLU A  98     8644   7874   6958  -4066    877  -1304       N  
ATOM    744  CA  GLU A  98       0.641 152.420 -34.461  1.00 62.33           C  
ANISOU  744  CA  GLU A  98     8655   7935   7093  -3986    860  -1426       C  
ATOM    745  C   GLU A  98       1.463 152.709 -35.724  1.00 62.64           C  
ANISOU  745  C   GLU A  98     8693   7817   7288  -3587    762  -1351       C  
ATOM    746  O   GLU A  98       1.223 152.090 -36.765  1.00 62.54           O  
ANISOU  746  O   GLU A  98     8706   7726   7330  -3497    716  -1387       O  
ATOM    747  CB  GLU A  98      -0.786 153.024 -34.558  1.00 65.12           C  
ANISOU  747  CB  GLU A  98     8724   8593   7426  -4075    963  -1729       C  
ATOM    748  CG  GLU A  98      -0.832 154.551 -34.703  1.00 80.82           C  
ANISOU  748  CG  GLU A  98    10469  10742   9499  -3816    977  -1861       C  
ATOM    749  CD  GLU A  98      -0.813 155.400 -33.440  1.00112.59           C  
ANISOU  749  CD  GLU A  98    14401  14931  13447  -3927   1035  -1894       C  
ATOM    750  OE1 GLU A  98      -0.419 154.894 -32.362  1.00108.87           O  
ANISOU  750  OE1 GLU A  98    14085  14416  12866  -4167   1059  -1750       O  
ATOM    751  OE2 GLU A  98      -1.180 156.593 -33.543  1.00110.54           O  
ANISOU  751  OE2 GLU A  98    13921  14839  13238  -3758   1043  -2068       O  
ATOM    752  N   LYS A  99       2.430 153.655 -35.621  1.00 56.37           N  
ANISOU  752  N   LYS A  99     7868   6991   6558  -3360    731  -1251       N  
ATOM    753  CA  LYS A  99       3.292 154.075 -36.720  1.00 53.91           C  
ANISOU  753  CA  LYS A  99     7544   6566   6374  -3004    650  -1172       C  
ATOM    754  C   LYS A  99       4.791 153.801 -36.435  1.00 53.07           C  
ANISOU  754  C   LYS A  99     7630   6263   6270  -2904    566   -926       C  
ATOM    755  O   LYS A  99       5.651 154.372 -37.099  1.00 50.51           O  
ANISOU  755  O   LYS A  99     7274   5888   6031  -2633    514   -853       O  
ATOM    756  CB  LYS A  99       3.044 155.571 -37.006  1.00 56.79           C  
ANISOU  756  CB  LYS A  99     7678   7088   6812  -2812    680  -1301       C  
ATOM    757  CG  LYS A  99       1.752 155.837 -37.765  1.00 79.44           C  
ANISOU  757  CG  LYS A  99    10358  10114   9710  -2779    714  -1551       C  
ATOM    758  CD  LYS A  99       1.698 157.247 -38.364  1.00 93.51           C  
ANISOU  758  CD  LYS A  99    11966  11982  11580  -2509    691  -1652       C  
ATOM    759  CE  LYS A  99       1.368 158.343 -37.368  1.00111.93           C  
ANISOU  759  CE  LYS A  99    14167  14482  13878  -2573    733  -1760       C  
ATOM    760  NZ  LYS A  99      -0.049 158.291 -36.910  1.00124.96           N  
ANISOU  760  NZ  LYS A  99    15660  16365  15453  -2775    809  -2023       N  
ATOM    761  N   ALA A 100       5.089 152.918 -35.467  1.00 49.06           N  
ANISOU  761  N   ALA A 100     7326   5655   5660  -3127    549   -808       N  
ATOM    762  CA  ALA A 100       6.451 152.571 -35.033  1.00 47.71           C  
ANISOU  762  CA  ALA A 100     7349   5308   5470  -3053    459   -597       C  
ATOM    763  C   ALA A 100       7.313 151.886 -36.104  1.00 48.46           C  
ANISOU  763  C   ALA A 100     7559   5222   5630  -2807    334   -503       C  
ATOM    764  O   ALA A 100       8.536 151.911 -36.001  1.00 47.99           O  
ANISOU  764  O   ALA A 100     7588   5065   5581  -2653    257   -365       O  
ATOM    765  CB  ALA A 100       6.390 151.691 -33.788  1.00 49.84           C  
ANISOU  765  CB  ALA A 100     7832   5506   5599  -3365    456   -513       C  
ATOM    766  N   ASP A 101       6.679 151.255 -37.092  1.00 42.67           N  
ANISOU  766  N   ASP A 101     6819   4460   4933  -2775    309   -589       N  
ATOM    767  CA  ASP A 101       7.353 150.541 -38.166  1.00 41.78           C  
ANISOU  767  CA  ASP A 101     6800   4198   4877  -2546    187   -531       C  
ATOM    768  C   ASP A 101       7.913 151.487 -39.238  1.00 43.81           C  
ANISOU  768  C   ASP A 101     6879   4528   5241  -2220    182   -545       C  
ATOM    769  O   ASP A 101       8.719 151.055 -40.061  1.00 43.46           O  
ANISOU  769  O   ASP A 101     6889   4391   5232  -2002     81   -485       O  
ATOM    770  CB  ASP A 101       6.385 149.495 -38.798  1.00 44.26           C  
ANISOU  770  CB  ASP A 101     7173   4458   5186  -2652    163   -630       C  
ATOM    771  CG  ASP A 101       5.172 150.088 -39.519  1.00 52.94           C  
ANISOU  771  CG  ASP A 101     8036   5739   6341  -2645    263   -828       C  
ATOM    772  OD1 ASP A 101       4.627 151.117 -39.037  1.00 50.95           O  
ANISOU  772  OD1 ASP A 101     7610   5667   6083  -2717    373   -918       O  
ATOM    773  OD2 ASP A 101       4.737 149.501 -40.537  1.00 62.00           O  
ANISOU  773  OD2 ASP A 101     9174   6849   7533  -2566    222   -907       O  
ATOM    774  N   THR A 102       7.463 152.755 -39.262  1.00 37.85           N  
ANISOU  774  N   THR A 102     5914   3941   4525  -2187    279   -633       N  
ATOM    775  CA  THR A 102       7.884 153.693 -40.298  1.00 36.17           C  
ANISOU  775  CA  THR A 102     5552   3792   4399  -1910    271   -645       C  
ATOM    776  C   THR A 102       8.301 155.072 -39.757  1.00 38.37           C  
ANISOU  776  C   THR A 102     5721   4168   4691  -1869    322   -614       C  
ATOM    777  O   THR A 102       8.573 155.969 -40.547  1.00 36.72           O  
ANISOU  777  O   THR A 102     5397   4013   4542  -1674    317   -623       O  
ATOM    778  CB  THR A 102       6.753 153.862 -41.343  1.00 43.57           C  
ANISOU  778  CB  THR A 102     6347   4817   5390  -1848    303   -819       C  
ATOM    779  OG1 THR A 102       5.657 154.530 -40.716  1.00 45.20           O  
ANISOU  779  OG1 THR A 102     6430   5168   5577  -2013    398   -962       O  
ATOM    780  CG2 THR A 102       6.307 152.548 -41.987  1.00 37.80           C  
ANISOU  780  CG2 THR A 102     5710   3996   4656  -1875    250   -863       C  
ATOM    781  N   THR A 103       8.267 155.270 -38.443  1.00 37.24           N  
ANISOU  781  N   THR A 103     5612   4049   4488  -2063    368   -588       N  
ATOM    782  CA  THR A 103       8.578 156.571 -37.866  1.00 37.59           C  
ANISOU  782  CA  THR A 103     5552   4185   4547  -2036    410   -576       C  
ATOM    783  C   THR A 103       9.450 156.467 -36.618  1.00 41.65           C  
ANISOU  783  C   THR A 103     6180   4646   4998  -2143    402   -441       C  
ATOM    784  O   THR A 103       9.410 155.459 -35.915  1.00 42.21           O  
ANISOU  784  O   THR A 103     6404   4641   4993  -2315    387   -395       O  
ATOM    785  CB  THR A 103       7.285 157.371 -37.484  1.00 46.63           C  
ANISOU  785  CB  THR A 103     6537   5490   5689  -2154    494   -762       C  
ATOM    786  OG1 THR A 103       6.691 156.799 -36.314  1.00 55.51           O  
ANISOU  786  OG1 THR A 103     7717   6651   6721  -2435    547   -797       O  
ATOM    787  CG2 THR A 103       6.266 157.499 -38.620  1.00 38.23           C  
ANISOU  787  CG2 THR A 103     5353   4495   4679  -2058    500   -930       C  
ATOM    788  N   ILE A 104      10.166 157.557 -36.324  1.00 36.69           N  
ANISOU  788  N   ILE A 104     5482   4063   4397  -2052    408   -387       N  
ATOM    789  CA  ILE A 104      10.943 157.761 -35.099  1.00 37.24           C  
ANISOU  789  CA  ILE A 104     5617   4116   4416  -2137    410   -283       C  
ATOM    790  C   ILE A 104      10.588 159.176 -34.637  1.00 41.79           C  
ANISOU  790  C   ILE A 104     6036   4820   5021  -2150    467   -363       C  
ATOM    791  O   ILE A 104      10.645 160.103 -35.427  1.00 37.71           O  
ANISOU  791  O   ILE A 104     5411   4342   4577  -1988    456   -396       O  
ATOM    792  CB  ILE A 104      12.496 157.607 -35.290  1.00 39.86           C  
ANISOU  792  CB  ILE A 104     6032   4358   4754  -1972    332   -124       C  
ATOM    793  CG1 ILE A 104      12.908 156.135 -35.554  1.00 41.89           C  
ANISOU  793  CG1 ILE A 104     6469   4479   4969  -1954    246    -58       C  
ATOM    794  CG2 ILE A 104      13.288 158.183 -34.082  1.00 39.36           C  
ANISOU  794  CG2 ILE A 104     5987   4311   4655  -2029    341    -42       C  
ATOM    795  CD1 ILE A 104      14.446 155.965 -36.028  1.00 46.65           C  
ANISOU  795  CD1 ILE A 104     7116   5028   5579  -1734    151     56       C  
ATOM    796  N   CYS A 105      10.223 159.330 -33.369  1.00 44.25           N  
ANISOU  796  N   CYS A 105     6347   5196   5270  -2341    517   -395       N  
ATOM    797  CA  CYS A 105      10.007 160.624 -32.745  1.00 45.39           C  
ANISOU  797  CA  CYS A 105     6357   5457   5433  -2351    553   -470       C  
ATOM    798  C   CYS A 105      10.796 160.610 -31.446  1.00 43.97           C  
ANISOU  798  C   CYS A 105     6258   5258   5190  -2455    557   -360       C  
ATOM    799  O   CYS A 105      10.581 159.739 -30.609  1.00 42.41           O  
ANISOU  799  O   CYS A 105     6168   5049   4899  -2648    579   -337       O  
ATOM    800  CB  CYS A 105       8.527 160.914 -32.507  1.00 49.13           C  
ANISOU  800  CB  CYS A 105     6699   6083   5885  -2477    615   -681       C  
ATOM    801  SG  CYS A 105       8.210 162.548 -31.771  1.00 55.61           S  
ANISOU  801  SG  CYS A 105     7348   7053   6730  -2455    628   -809       S  
ATOM    802  N   LEU A 106      11.724 161.546 -31.283  1.00 38.85           N  
ANISOU  802  N   LEU A 106     5572   4603   4586  -2337    530   -288       N  
ATOM    803  CA  LEU A 106      12.499 161.673 -30.045  1.00 39.01           C  
ANISOU  803  CA  LEU A 106     5651   4618   4553  -2415    530   -198       C  
ATOM    804  C   LEU A 106      12.437 163.119 -29.640  1.00 41.74           C  
ANISOU  804  C   LEU A 106     5854   5059   4946  -2376    542   -268       C  
ATOM    805  O   LEU A 106      12.514 164.016 -30.491  1.00 36.67           O  
ANISOU  805  O   LEU A 106     5126   4419   4389  -2221    511   -297       O  
ATOM    806  CB  LEU A 106      13.965 161.244 -30.198  1.00 38.51           C  
ANISOU  806  CB  LEU A 106     5704   4437   4490  -2298    465    -25       C  
ATOM    807  CG  LEU A 106      14.253 159.807 -30.604  1.00 42.22           C  
ANISOU  807  CG  LEU A 106     6337   4789   4915  -2293    415     50       C  
ATOM    808  CD1 LEU A 106      15.715 159.642 -30.886  1.00 40.32           C  
ANISOU  808  CD1 LEU A 106     6160   4475   4685  -2127    340    177       C  
ATOM    809  CD2 LEU A 106      13.799 158.815 -29.534  1.00 47.20           C  
ANISOU  809  CD2 LEU A 106     7114   5387   5434  -2518    428     61       C  
ATOM    810  N   LYS A 107      12.304 163.354 -28.343  1.00 41.57           N  
ANISOU  810  N   LYS A 107     5819   5112   4863  -2518    575   -296       N  
ATOM    811  CA  LYS A 107      12.151 164.706 -27.817  1.00 41.43           C  
ANISOU  811  CA  LYS A 107     5666   5191   4883  -2491    576   -387       C  
ATOM    812  C   LYS A 107      12.792 164.816 -26.454  1.00 46.94           C  
ANISOU  812  C   LYS A 107     6403   5911   5519  -2587    586   -320       C  
ATOM    813  O   LYS A 107      12.577 163.955 -25.596  1.00 52.07           O  
ANISOU  813  O   LYS A 107     7136   6585   6064  -2763    625   -301       O  
ATOM    814  CB  LYS A 107      10.627 164.943 -27.713  1.00 45.16           C  
ANISOU  814  CB  LYS A 107     6010   5814   5333  -2583    619   -606       C  
ATOM    815  CG  LYS A 107      10.133 166.259 -27.159  1.00 67.31           C  
ANISOU  815  CG  LYS A 107     8661   8749   8165  -2558    606   -764       C  
ATOM    816  CD  LYS A 107       8.855 166.035 -26.346  1.00 74.11           C  
ANISOU  816  CD  LYS A 107     9423   9804   8929  -2749    674   -957       C  
ATOM    817  CE  LYS A 107       7.607 165.780 -27.149  1.00 81.77           C  
ANISOU  817  CE  LYS A 107    10307  10861   9902  -2754    693  -1134       C  
ATOM    818  NZ  LYS A 107       6.493 165.343 -26.270  1.00 98.46           N  
ANISOU  818  NZ  LYS A 107    12336  13184  11891  -2989    776  -1302       N  
ATOM    819  N   TRP A 108      13.507 165.897 -26.208  1.00 41.94           N  
ANISOU  819  N   TRP A 108     5715   5278   4944  -2489    550   -293       N  
ATOM    820  CA  TRP A 108      14.036 166.143 -24.866  1.00 40.48           C  
ANISOU  820  CA  TRP A 108     5542   5132   4705  -2572    558   -256       C  
ATOM    821  C   TRP A 108      12.943 166.848 -24.085  1.00 49.12           C  
ANISOU  821  C   TRP A 108     6499   6391   5772  -2668    590   -444       C  
ATOM    822  O   TRP A 108      12.321 167.797 -24.587  1.00 50.39           O  
ANISOU  822  O   TRP A 108     6535   6603   6005  -2576    561   -581       O  
ATOM    823  CB  TRP A 108      15.304 167.004 -24.854  1.00 36.18           C  
ANISOU  823  CB  TRP A 108     4990   4527   4228  -2439    504   -155       C  
ATOM    824  CG  TRP A 108      16.574 166.266 -25.175  1.00 34.54           C  
ANISOU  824  CG  TRP A 108     4907   4207   4010  -2372    475     19       C  
ATOM    825  CD1 TRP A 108      17.190 166.205 -26.389  1.00 36.46           C  
ANISOU  825  CD1 TRP A 108     5167   4374   4310  -2232    438     93       C  
ATOM    826  CD2 TRP A 108      17.410 165.542 -24.261  1.00 33.80           C  
ANISOU  826  CD2 TRP A 108     4928   4079   3835  -2428    468    124       C  
ATOM    827  NE1 TRP A 108      18.373 165.517 -26.285  1.00 35.49           N  
ANISOU  827  NE1 TRP A 108     5144   4191   4151  -2189    409    222       N  
ATOM    828  CE2 TRP A 108      18.533 165.092 -24.988  1.00 37.11           C  
ANISOU  828  CE2 TRP A 108     5418   4408   4273  -2299    419    243       C  
ATOM    829  CE3 TRP A 108      17.319 165.219 -22.890  1.00 35.84           C  
ANISOU  829  CE3 TRP A 108     5239   4382   3997  -2572    492    122       C  
ATOM    830  CZ2 TRP A 108      19.571 164.350 -24.391  1.00 36.89           C  
ANISOU  830  CZ2 TRP A 108     5511   4328   4177  -2289    380    345       C  
ATOM    831  CZ3 TRP A 108      18.354 164.490 -22.293  1.00 36.95           C  
ANISOU  831  CZ3 TRP A 108     5518   4453   4068  -2571    455    244       C  
ATOM    832  CH2 TRP A 108      19.466 164.076 -23.033  1.00 37.30           C  
ANISOU  832  CH2 TRP A 108     5630   4403   4140  -2421    394    347       C  
ATOM    833  N   LYS A 109      12.663 166.340 -22.881  1.00 45.81           N  
ANISOU  833  N   LYS A 109     6107   6062   5238  -2854    642   -462       N  
ATOM    834  CA  LYS A 109      11.688 166.960 -21.995  1.00 46.16           C  
ANISOU  834  CA  LYS A 109     6006   6301   5232  -2959    677   -652       C  
ATOM    835  C   LYS A 109      12.419 167.736 -20.878  1.00 46.81           C  
ANISOU  835  C   LYS A 109     6059   6417   5308  -2948    654   -625       C  
ATOM    836  O   LYS A 109      13.432 167.275 -20.332  1.00 41.94           O  
ANISOU  836  O   LYS A 109     5568   5716   4652  -2974    649   -462       O  
ATOM    837  CB  LYS A 109      10.719 165.921 -21.397  1.00 49.43           C  
ANISOU  837  CB  LYS A 109     6446   6837   5498  -3208    762   -718       C  
ATOM    838  CG  LYS A 109       9.730 165.335 -22.402  1.00 62.51           C  
ANISOU  838  CG  LYS A 109     8082   8510   7159  -3236    789   -807       C  
ATOM    839  CD  LYS A 109       8.496 166.214 -22.620  1.00 79.44           C  
ANISOU  839  CD  LYS A 109    10007  10845   9331  -3202    795  -1074       C  
ATOM    840  CE  LYS A 109       7.272 165.729 -21.882  1.00 96.08           C  
ANISOU  840  CE  LYS A 109    12027  13186  11292  -3453    884  -1246       C  
ATOM    841  NZ  LYS A 109       6.091 166.583 -22.185  1.00105.87           N  
ANISOU  841  NZ  LYS A 109    13038  14625  12562  -3384    873  -1535       N  
ATOM    842  N   ASN A 110      11.917 168.930 -20.598  1.00 44.68           N  
ANISOU  842  N   ASN A 110     5627   6267   5084  -2889    624   -796       N  
ATOM    843  CA  ASN A 110      12.404 169.783 -19.527  1.00 46.13           C  
ANISOU  843  CA  ASN A 110     5754   6509   5266  -2877    595   -817       C  
ATOM    844  C   ASN A 110      11.569 169.417 -18.304  1.00 49.56           C  
ANISOU  844  C   ASN A 110     6124   7157   5551  -3088    670   -941       C  
ATOM    845  O   ASN A 110      10.442 169.883 -18.203  1.00 48.60           O  
ANISOU  845  O   ASN A 110     5842   7215   5408  -3114    679  -1165       O  
ATOM    846  CB  ASN A 110      12.215 171.266 -19.922  1.00 52.32           C  
ANISOU  846  CB  ASN A 110     6405   7302   6173  -2698    501   -956       C  
ATOM    847  CG  ASN A 110      13.169 171.773 -20.966  1.00 87.31           C  
ANISOU  847  CG  ASN A 110    10908  11533  10732  -2521    424   -819       C  
ATOM    848  OD1 ASN A 110      13.835 171.007 -21.679  1.00 81.36           O  
ANISOU  848  OD1 ASN A 110    10275  10650   9989  -2504    444   -647       O  
ATOM    849  ND2 ASN A 110      13.242 173.094 -21.091  1.00 87.03           N  
ANISOU  849  ND2 ASN A 110    10801  11475  10790  -2389    327   -900       N  
ATOM    850  N   ILE A 111      12.067 168.490 -17.449  1.00 48.65           N  
ANISOU  850  N   ILE A 111     6141   7029   5316  -3245    722   -800       N  
ATOM    851  CA  ILE A 111      11.318 167.955 -16.289  1.00 51.13           C  
ANISOU  851  CA  ILE A 111     6431   7542   5454  -3491    804   -883       C  
ATOM    852  C   ILE A 111      11.271 168.832 -15.027  1.00 57.22           C  
ANISOU  852  C   ILE A 111     7069   8495   6178  -3520    800  -1002       C  
ATOM    853  O   ILE A 111      10.431 168.609 -14.168  1.00 57.36           O  
ANISOU  853  O   ILE A 111     7009   8735   6051  -3715    868  -1130       O  
ATOM    854  CB  ILE A 111      11.586 166.447 -16.004  1.00 55.34           C  
ANISOU  854  CB  ILE A 111     7189   7988   5851  -3685    855   -701       C  
ATOM    855  CG1 ILE A 111      13.032 166.188 -15.538  1.00 55.68           C  
ANISOU  855  CG1 ILE A 111     7406   7857   5894  -3621    805   -483       C  
ATOM    856  CG2 ILE A 111      11.201 165.570 -17.230  1.00 55.12           C  
ANISOU  856  CG2 ILE A 111     7248   7844   5850  -3689    864   -659       C  
ATOM    857  CD1 ILE A 111      13.155 165.066 -14.510  1.00 64.77           C  
ANISOU  857  CD1 ILE A 111     8742   9011   6855  -3850    842   -370       C  
ATOM    858  N   GLU A 112      12.146 169.851 -14.946  1.00 54.15           N  
ANISOU  858  N   GLU A 112     6646   8022   5909  -3331    718   -972       N  
ATOM    859  CA  GLU A 112      12.195 170.804 -13.842  1.00 54.66           C  
ANISOU  859  CA  GLU A 112     6580   8233   5956  -3316    692  -1090       C  
ATOM    860  C   GLU A 112      12.674 172.127 -14.393  1.00 58.01           C  
ANISOU  860  C   GLU A 112     6927   8554   6561  -3071    578  -1132       C  
ATOM    861  O   GLU A 112      13.487 172.140 -15.310  1.00 56.80           O  
ANISOU  861  O   GLU A 112     6876   8188   6517  -2944    534   -979       O  
ATOM    862  CB  GLU A 112      13.144 170.326 -12.730  1.00 55.82           C  
ANISOU  862  CB  GLU A 112     6853   8350   6006  -3409    714   -927       C  
ATOM    863  CG  GLU A 112      12.703 170.781 -11.354  1.00 69.29           C  
ANISOU  863  CG  GLU A 112     8426  10301   7598  -3518    740  -1078       C  
ATOM    864  CD  GLU A 112      13.754 170.801 -10.258  1.00102.71           C  
ANISOU  864  CD  GLU A 112    12741  14504  11782  -3530    726   -954       C  
ATOM    865  OE1 GLU A 112      14.611 169.889 -10.212  1.00100.38           O  
ANISOU  865  OE1 GLU A 112    12652  14046  11441  -3570    735   -737       O  
ATOM    866  OE2 GLU A 112      13.732 171.761  -9.454  1.00102.66           O  
ANISOU  866  OE2 GLU A 112    12588  14635  11784  -3481    692  -1087       O  
ATOM    867  N   THR A 113      12.187 173.238 -13.822  1.00 54.47           N  
ANISOU  867  N   THR A 113     6303   8259   6132  -3011    524  -1342       N  
ATOM    868  CA  THR A 113      12.598 174.574 -14.254  1.00 53.07           C  
ANISOU  868  CA  THR A 113     6071   7975   6119  -2791    393  -1393       C  
ATOM    869  C   THR A 113      14.060 174.874 -13.885  1.00 50.99           C  
ANISOU  869  C   THR A 113     5906   7553   5914  -2728    353  -1201       C  
ATOM    870  O   THR A 113      14.598 174.339 -12.914  1.00 47.71           O  
ANISOU  870  O   THR A 113     5544   7180   5404  -2836    409  -1107       O  
ATOM    871  CB  THR A 113      11.652 175.674 -13.691  1.00 63.07           C  
ANISOU  871  CB  THR A 113     7130   9449   7386  -2730    320  -1694       C  
ATOM    872  OG1 THR A 113      11.761 175.770 -12.260  1.00 59.64           O  
ANISOU  872  OG1 THR A 113     6625   9189   6849  -2827    351  -1750       O  
ATOM    873  CG2 THR A 113      10.192 175.544 -14.176  1.00 60.98           C  
ANISOU  873  CG2 THR A 113     6737   9355   7075  -2753    338  -1927       C  
ATOM    874  N   PHE A 114      14.687 175.739 -14.671  1.00 45.63           N  
ANISOU  874  N   PHE A 114     5254   6699   5385  -2561    251  -1150       N  
ATOM    875  CA  PHE A 114      16.042 176.227 -14.428  1.00 43.06           C  
ANISOU  875  CA  PHE A 114     4994   6238   5128  -2494    200  -1001       C  
ATOM    876  C   PHE A 114      16.063 177.686 -14.856  1.00 46.75           C  
ANISOU  876  C   PHE A 114     5404   6627   5734  -2337     56  -1102       C  
ATOM    877  O   PHE A 114      15.264 178.095 -15.716  1.00 45.42           O  
ANISOU  877  O   PHE A 114     5203   6436   5619  -2258     -3  -1215       O  
ATOM    878  CB  PHE A 114      17.120 175.390 -15.155  1.00 42.34           C  
ANISOU  878  CB  PHE A 114     5063   5972   5052  -2496    242   -749       C  
ATOM    879  CG  PHE A 114      16.858 175.187 -16.620  1.00 41.61           C  
ANISOU  879  CG  PHE A 114     5020   5766   5023  -2434    232   -707       C  
ATOM    880  CD1 PHE A 114      17.217 176.155 -17.546  1.00 42.94           C  
ANISOU  880  CD1 PHE A 114     5196   5801   5317  -2304    136   -689       C  
ATOM    881  CD2 PHE A 114      16.247 174.027 -17.081  1.00 43.14           C  
ANISOU  881  CD2 PHE A 114     5264   5982   5144  -2514    315   -683       C  
ATOM    882  CE1 PHE A 114      16.964 175.977 -18.904  1.00 43.21           C  
ANISOU  882  CE1 PHE A 114     5279   5739   5399  -2247    125   -650       C  
ATOM    883  CE2 PHE A 114      16.004 173.848 -18.444  1.00 45.23           C  
ANISOU  883  CE2 PHE A 114     5569   6147   5469  -2446    303   -652       C  
ATOM    884  CZ  PHE A 114      16.365 174.825 -19.348  1.00 42.64           C  
ANISOU  884  CZ  PHE A 114     5241   5699   5261  -2309    210   -635       C  
ATOM    885  N   THR A 115      16.979 178.457 -14.273  1.00 42.69           N  
ANISOU  885  N   THR A 115     4889   6060   5272  -2291     -9  -1061       N  
ATOM    886  CA  THR A 115      17.083 179.878 -14.528  1.00 42.87           C  
ANISOU  886  CA  THR A 115     4881   5991   5418  -2160   -163  -1148       C  
ATOM    887  C   THR A 115      17.928 180.264 -15.722  1.00 48.66           C  
ANISOU  887  C   THR A 115     5732   6500   6257  -2093   -224   -982       C  
ATOM    888  O   THR A 115      17.761 181.385 -16.209  1.00 51.32           O  
ANISOU  888  O   THR A 115     6074   6738   6687  -1994   -364  -1059       O  
ATOM    889  CB  THR A 115      17.415 180.625 -13.251  1.00 46.92           C  
ANISOU  889  CB  THR A 115     5314   6584   5930  -2149   -220  -1236       C  
ATOM    890  OG1 THR A 115      18.703 180.210 -12.808  1.00 42.40           O  
ANISOU  890  OG1 THR A 115     4814   5957   5340  -2205   -160  -1040       O  
ATOM    891  CG2 THR A 115      16.335 180.425 -12.156  1.00 44.46           C  
ANISOU  891  CG2 THR A 115     4857   6532   5505  -2207   -178  -1454       C  
ATOM    892  N   CYS A 116      18.823 179.368 -16.206  1.00 42.90           N  
ANISOU  892  N   CYS A 116     5102   5694   5504  -2147   -131   -764       N  
ATOM    893  CA  CYS A 116      19.643 179.618 -17.405  1.00 42.96           C  
ANISOU  893  CA  CYS A 116     5209   5526   5588  -2104   -169   -605       C  
ATOM    894  C   CYS A 116      18.715 180.039 -18.563  1.00 46.06           C  
ANISOU  894  C   CYS A 116     5619   5849   6034  -2028   -242   -688       C  
ATOM    895  O   CYS A 116      17.581 179.570 -18.640  1.00 43.13           O  
ANISOU  895  O   CYS A 116     5198   5571   5620  -2028   -207   -813       O  
ATOM    896  CB  CYS A 116      20.464 178.383 -17.798  1.00 42.76           C  
ANISOU  896  CB  CYS A 116     5263   5479   5506  -2159    -54   -409       C  
ATOM    897  SG  CYS A 116      21.817 177.966 -16.655  1.00 46.36           S  
ANISOU  897  SG  CYS A 116     5728   5978   5907  -2214     -2   -293       S  
ATOM    898  N   ASP A 117      19.182 180.937 -19.430  1.00 45.68           N  
ANISOU  898  N   ASP A 117     5643   5644   6070  -1972   -347   -624       N  
ATOM    899  CA  ASP A 117      18.409 181.369 -20.597  1.00 47.63           C  
ANISOU  899  CA  ASP A 117     5936   5799   6362  -1891   -433   -684       C  
ATOM    900  C   ASP A 117      18.407 180.203 -21.601  1.00 51.98           C  
ANISOU  900  C   ASP A 117     6535   6344   6870  -1918   -318   -560       C  
ATOM    901  O   ASP A 117      19.463 179.619 -21.874  1.00 50.04           O  
ANISOU  901  O   ASP A 117     6341   6069   6604  -1971   -242   -374       O  
ATOM    902  CB  ASP A 117      19.041 182.634 -21.223  1.00 50.72           C  
ANISOU  902  CB  ASP A 117     6425   6008   6837  -1851   -583   -618       C  
ATOM    903  CG  ASP A 117      18.164 183.406 -22.209  1.00 62.98           C  
ANISOU  903  CG  ASP A 117     8043   7447   8439  -1747   -729   -719       C  
ATOM    904  OD1 ASP A 117      17.418 182.760 -22.985  1.00 61.90           O  
ANISOU  904  OD1 ASP A 117     7908   7337   8277  -1712   -682   -748       O  
ATOM    905  OD2 ASP A 117      18.236 184.660 -22.213  1.00 71.53           O  
ANISOU  905  OD2 ASP A 117     9188   8406   9585  -1696   -902   -770       O  
ATOM    906  N   THR A 118      17.219 179.837 -22.095  1.00 51.42           N  
ANISOU  906  N   THR A 118     6437   6319   6782  -1876   -310   -682       N  
ATOM    907  CA  THR A 118      17.050 178.724 -23.038  1.00 51.81           C  
ANISOU  907  CA  THR A 118     6525   6366   6793  -1893   -212   -595       C  
ATOM    908  C   THR A 118      17.624 179.007 -24.431  1.00 57.77           C  
ANISOU  908  C   THR A 118     7387   6971   7592  -1847   -258   -451       C  
ATOM    909  O   THR A 118      17.949 178.062 -25.152  1.00 56.70           O  
ANISOU  909  O   THR A 118     7290   6830   7423  -1869   -170   -328       O  
ATOM    910  CB  THR A 118      15.620 178.198 -23.048  1.00 61.53           C  
ANISOU  910  CB  THR A 118     7682   7714   7984  -1881   -179   -779       C  
ATOM    911  OG1 THR A 118      14.711 179.286 -23.171  1.00 67.25           O  
ANISOU  911  OG1 THR A 118     8364   8430   8756  -1775   -319   -981       O  
ATOM    912  CG2 THR A 118      15.291 177.406 -21.818  1.00 59.92           C  
ANISOU  912  CG2 THR A 118     7396   7680   7692  -1988    -73   -846       C  
ATOM    913  N   GLN A 119      17.827 180.293 -24.780  1.00 55.40           N  
ANISOU  913  N   GLN A 119     7143   6550   7357  -1794   -401   -457       N  
ATOM    914  CA  GLN A 119      18.374 180.673 -26.078  1.00 55.74           C  
ANISOU  914  CA  GLN A 119     7300   6455   7425  -1777   -453   -316       C  
ATOM    915  C   GLN A 119      19.801 180.180 -26.267  1.00 61.71           C  
ANISOU  915  C   GLN A 119     8086   7212   8150  -1865   -360    -99       C  
ATOM    916  O   GLN A 119      20.278 180.100 -27.408  1.00 62.82           O  
ANISOU  916  O   GLN A 119     8296   7293   8278  -1871   -355     30       O  
ATOM    917  CB  GLN A 119      18.229 182.191 -26.355  1.00 58.09           C  
ANISOU  917  CB  GLN A 119     7681   6606   7786  -1718   -647   -373       C  
ATOM    918  CG  GLN A 119      19.335 183.077 -25.780  1.00 79.93           C  
ANISOU  918  CG  GLN A 119    10485   9304  10580  -1788   -709   -282       C  
ATOM    919  CD  GLN A 119      19.320 184.482 -26.353  1.00103.26           C  
ANISOU  919  CD  GLN A 119    13576  12072  13586  -1753   -909   -288       C  
ATOM    920  OE1 GLN A 119      18.418 185.298 -26.086  1.00 97.04           O  
ANISOU  920  OE1 GLN A 119    12802  11229  12841  -1650  -1065   -472       O  
ATOM    921  NE2 GLN A 119      20.350 184.803 -27.125  1.00 94.47           N  
ANISOU  921  NE2 GLN A 119    12571  10863  12461  -1843   -918    -91       N  
ATOM    922  N   ASN A 120      20.481 179.843 -25.155  1.00 56.71           N  
ANISOU  922  N   ASN A 120     7394   6660   7493  -1929   -291    -69       N  
ATOM    923  CA  ASN A 120      21.846 179.332 -25.183  1.00 54.68           C  
ANISOU  923  CA  ASN A 120     7145   6432   7198  -1996   -210    102       C  
ATOM    924  C   ASN A 120      21.907 177.807 -25.047  1.00 51.01           C  
ANISOU  924  C   ASN A 120     6651   6066   6665  -2006    -78    140       C  
ATOM    925  O   ASN A 120      22.998 177.222 -25.024  1.00 49.53           O  
ANISOU  925  O   ASN A 120     6465   5918   6436  -2037    -18    257       O  
ATOM    926  CB  ASN A 120      22.724 180.044 -24.149  1.00 65.06           C  
ANISOU  926  CB  ASN A 120     8433   7754   8532  -2050   -244    119       C  
ATOM    927  CG  ASN A 120      22.357 181.494 -23.888  1.00108.39           C  
ANISOU  927  CG  ASN A 120    13946  13146  14090  -2031   -394     25       C  
ATOM    928  OD1 ASN A 120      21.674 181.731 -22.896  1.00100.63           O  
ANISOU  928  OD1 ASN A 120    12904  12208  13124  -1999   -427   -124       O  
ATOM    929  ND2 ASN A 120      22.712 182.577 -24.673  1.00114.92           N  
ANISOU  929  ND2 ASN A 120    14868  13839  14956  -2049   -508     87       N  
ATOM    930  N   ILE A 121      20.724 177.172 -25.028  1.00 43.55           N  
ANISOU  930  N   ILE A 121     5686   5158   5703  -1978    -46     33       N  
ATOM    931  CA  ILE A 121      20.560 175.717 -24.950  1.00 42.00           C  
ANISOU  931  CA  ILE A 121     5490   5030   5439  -1997     59     57       C  
ATOM    932  C   ILE A 121      20.287 175.130 -26.342  1.00 43.14           C  
ANISOU  932  C   ILE A 121     5676   5136   5577  -1949     79    103       C  
ATOM    933  O   ILE A 121      19.316 175.507 -26.996  1.00 42.63           O  
ANISOU  933  O   ILE A 121     5613   5039   5546  -1901     34     15       O  
ATOM    934  CB  ILE A 121      19.505 175.319 -23.875  1.00 44.29           C  
ANISOU  934  CB  ILE A 121     5727   5408   5692  -2037     94    -88       C  
ATOM    935  CG1 ILE A 121      19.988 175.813 -22.487  1.00 45.21           C  
ANISOU  935  CG1 ILE A 121     5802   5575   5802  -2083     81   -113       C  
ATOM    936  CG2 ILE A 121      19.220 173.830 -23.902  1.00 42.38           C  
ANISOU  936  CG2 ILE A 121     5516   5211   5374  -2078    188    -59       C  
ATOM    937  CD1 ILE A 121      19.388 175.196 -21.334  1.00 53.80           C  
ANISOU  937  CD1 ILE A 121     6851   6772   6819  -2152    139   -200       C  
ATOM    938  N   THR A 122      21.191 174.261 -26.803  1.00 38.46           N  
ANISOU  938  N   THR A 122     5116   4555   4943  -1948    132    231       N  
ATOM    939  CA  THR A 122      21.065 173.586 -28.087  1.00 38.89           C  
ANISOU  939  CA  THR A 122     5205   4590   4983  -1897    153    279       C  
ATOM    940  C   THR A 122      21.023 172.034 -27.939  1.00 41.64           C  
ANISOU  940  C   THR A 122     5579   4976   5266  -1901    224    299       C  
ATOM    941  O   THR A 122      21.761 171.442 -27.145  1.00 40.92           O  
ANISOU  941  O   THR A 122     5503   4917   5127  -1930    250    348       O  
ATOM    942  CB  THR A 122      21.993 174.177 -29.166  1.00 50.37           C  
ANISOU  942  CB  THR A 122     6678   6014   6447  -1874    119    391       C  
ATOM    943  OG1 THR A 122      23.331 174.118 -28.714  1.00 58.16           O  
ANISOU  943  OG1 THR A 122     7647   7051   7402  -1909    138    482       O  
ATOM    944  CG2 THR A 122      21.658 175.634 -29.506  1.00 47.93           C  
ANISOU  944  CG2 THR A 122     6387   5627   6197  -1874     26    359       C  
ATOM    945  N   TYR A 123      20.101 171.397 -28.667  1.00 37.25           N  
ANISOU  945  N   TYR A 123     5040   4407   4706  -1872    242    251       N  
ATOM    946  CA  TYR A 123      19.913 169.950 -28.621  1.00 36.08           C  
ANISOU  946  CA  TYR A 123     4938   4270   4499  -1885    291    262       C  
ATOM    947  C   TYR A 123      20.372 169.373 -29.941  1.00 40.29           C  
ANISOU  947  C   TYR A 123     5500   4784   5025  -1800    287    338       C  
ATOM    948  O   TYR A 123      19.989 169.890 -30.985  1.00 41.09           O  
ANISOU  948  O   TYR A 123     5583   4865   5165  -1748    265    321       O  
ATOM    949  CB  TYR A 123      18.440 169.632 -28.398  1.00 36.72           C  
ANISOU  949  CB  TYR A 123     5008   4369   4575  -1933    316    131       C  
ATOM    950  CG  TYR A 123      17.844 170.311 -27.184  1.00 38.34           C  
ANISOU  950  CG  TYR A 123     5158   4628   4782  -2011    317     23       C  
ATOM    951  CD1 TYR A 123      17.301 171.594 -27.270  1.00 41.06           C  
ANISOU  951  CD1 TYR A 123     5435   4977   5188  -1975    262    -78       C  
ATOM    952  CD2 TYR A 123      17.798 169.664 -25.954  1.00 38.77           C  
ANISOU  952  CD2 TYR A 123     5235   4731   4766  -2115    359     13       C  
ATOM    953  CE1 TYR A 123      16.720 172.210 -26.157  1.00 44.17           C  
ANISOU  953  CE1 TYR A 123     5764   5438   5579  -2029    251   -203       C  
ATOM    954  CE2 TYR A 123      17.200 170.260 -24.839  1.00 40.61           C  
ANISOU  954  CE2 TYR A 123     5401   5042   4986  -2190    364   -100       C  
ATOM    955  CZ  TYR A 123      16.653 171.528 -24.945  1.00 50.37           C  
ANISOU  955  CZ  TYR A 123     6549   6299   6289  -2140    311   -218       C  
ATOM    956  OH  TYR A 123      16.061 172.089 -23.832  1.00 50.68           O  
ANISOU  956  OH  TYR A 123     6511   6436   6311  -2200    306   -351       O  
ATOM    957  N   ARG A 124      21.220 168.347 -29.909  1.00 34.29           N  
ANISOU  957  N   ARG A 124     4786   4034   4210  -1776    295    413       N  
ATOM    958  CA  ARG A 124      21.727 167.727 -31.133  1.00 32.89           C  
ANISOU  958  CA  ARG A 124     4621   3860   4014  -1682    284    469       C  
ATOM    959  C   ARG A 124      21.433 166.257 -31.116  1.00 34.19           C  
ANISOU  959  C   ARG A 124     4865   3994   4131  -1667    287    458       C  
ATOM    960  O   ARG A 124      21.493 165.629 -30.057  1.00 31.82           O  
ANISOU  960  O   ARG A 124     4629   3676   3785  -1725    288    459       O  
ATOM    961  CB  ARG A 124      23.243 167.966 -31.314  1.00 32.03           C  
ANISOU  961  CB  ARG A 124     4480   3812   3877  -1638    264    556       C  
ATOM    962  CG  ARG A 124      23.650 169.449 -31.358  1.00 37.54           C  
ANISOU  962  CG  ARG A 124     5116   4533   4615  -1678    254    582       C  
ATOM    963  CD  ARG A 124      25.141 169.623 -31.475  1.00 30.87           C  
ANISOU  963  CD  ARG A 124     4227   3775   3728  -1664    245    657       C  
ATOM    964  NE  ARG A 124      25.641 169.198 -32.800  1.00 33.05           N  
ANISOU  964  NE  ARG A 124     4478   4116   3964  -1589    243    695       N  
ATOM    965  CZ  ARG A 124      26.439 168.153 -33.009  1.00 36.03           C  
ANISOU  965  CZ  ARG A 124     4847   4565   4277  -1507    234    703       C  
ATOM    966  NH1 ARG A 124      26.837 167.398 -31.996  1.00 35.53           N  
ANISOU  966  NH1 ARG A 124     4821   4499   4181  -1487    217    685       N  
ATOM    967  NH2 ARG A 124      26.869 167.875 -34.228  1.00 31.90           N  
ANISOU  967  NH2 ARG A 124     4283   4124   3714  -1438    229    722       N  
ATOM    968  N   PHE A 125      21.110 165.693 -32.293  1.00 30.99           N  
ANISOU  968  N   PHE A 125     4469   3575   3729  -1593    280    450       N  
ATOM    969  CA  PHE A 125      20.800 164.252 -32.425  1.00 29.26           C  
ANISOU  969  CA  PHE A 125     4341   3309   3469  -1573    266    437       C  
ATOM    970  C   PHE A 125      21.563 163.707 -33.593  1.00 35.51           C  
ANISOU  970  C   PHE A 125     5125   4126   4241  -1437    228    476       C  
ATOM    971  O   PHE A 125      21.743 164.403 -34.581  1.00 34.64           O  
ANISOU  971  O   PHE A 125     4937   4067   4158  -1380    233    489       O  
ATOM    972  CB  PHE A 125      19.319 164.016 -32.717  1.00 28.58           C  
ANISOU  972  CB  PHE A 125     4264   3187   3409  -1625    295    348       C  
ATOM    973  CG  PHE A 125      18.371 164.296 -31.581  1.00 29.50           C  
ANISOU  973  CG  PHE A 125     4380   3307   3523  -1768    335    276       C  
ATOM    974  CD1 PHE A 125      17.910 165.588 -31.337  1.00 29.73           C  
ANISOU  974  CD1 PHE A 125     4317   3378   3600  -1799    352    216       C  
ATOM    975  CD2 PHE A 125      17.921 163.264 -30.762  1.00 30.24           C  
ANISOU  975  CD2 PHE A 125     4570   3366   3553  -1878    346    260       C  
ATOM    976  CE1 PHE A 125      17.000 165.834 -30.302  1.00 30.37           C  
ANISOU  976  CE1 PHE A 125     4376   3493   3669  -1921    385    122       C  
ATOM    977  CE2 PHE A 125      17.037 163.521 -29.710  1.00 32.75           C  
ANISOU  977  CE2 PHE A 125     4873   3723   3849  -2029    391    184       C  
ATOM    978  CZ  PHE A 125      16.556 164.796 -29.509  1.00 29.62           C  
ANISOU  978  CZ  PHE A 125     4357   3395   3503  -2042    414    105       C  
ATOM    979  N   GLN A 126      21.950 162.437 -33.494  1.00 34.25           N  
ANISOU  979  N   GLN A 126     5057   3930   4028  -1386    179    488       N  
ATOM    980  CA  GLN A 126      22.575 161.685 -34.559  1.00 33.91           C  
ANISOU  980  CA  GLN A 126     5014   3914   3957  -1241    125    496       C  
ATOM    981  C   GLN A 126      21.892 160.334 -34.604  1.00 36.58           C  
ANISOU  981  C   GLN A 126     5480   4147   4274  -1236     82    461       C  
ATOM    982  O   GLN A 126      21.996 159.588 -33.652  1.00 34.69           O  
ANISOU  982  O   GLN A 126     5363   3832   3987  -1284     42    473       O  
ATOM    983  CB  GLN A 126      24.079 161.536 -34.373  1.00 34.68           C  
ANISOU  983  CB  GLN A 126     5090   4089   3998  -1150     73    533       C  
ATOM    984  CG  GLN A 126      24.761 160.976 -35.619  1.00 45.45           C  
ANISOU  984  CG  GLN A 126     6406   5534   5329   -988     21    519       C  
ATOM    985  CD  GLN A 126      26.267 160.838 -35.478  1.00 60.08           C  
ANISOU  985  CD  GLN A 126     8209   7504   7114   -887    -35    523       C  
ATOM    986  OE1 GLN A 126      26.904 161.452 -34.633  1.00 52.01           O  
ANISOU  986  OE1 GLN A 126     7156   6527   6080   -942    -19    548       O  
ATOM    987  NE2 GLN A 126      26.878 160.051 -36.337  1.00 59.11           N  
ANISOU  987  NE2 GLN A 126     8064   7454   6943   -730   -106    482       N  
ATOM    988  N   CYS A 127      21.137 160.068 -35.689  1.00 35.82           N  
ANISOU  988  N   CYS A 127     5363   4037   4208  -1191     89    419       N  
ATOM    989  CA  CYS A 127      20.437 158.822 -35.985  1.00 38.32           C  
ANISOU  989  CA  CYS A 127     5789   4257   4512  -1183     46    378       C  
ATOM    990  C   CYS A 127      21.053 158.358 -37.269  1.00 39.18           C  
ANISOU  990  C   CYS A 127     5858   4417   4614   -999    -14    368       C  
ATOM    991  O   CYS A 127      21.030 159.085 -38.260  1.00 35.98           O  
ANISOU  991  O   CYS A 127     5329   4101   4239   -939     25    361       O  
ATOM    992  CB  CYS A 127      18.933 159.030 -36.126  1.00 40.71           C  
ANISOU  992  CB  CYS A 127     6078   4529   4863  -1295    113    312       C  
ATOM    993  SG  CYS A 127      18.105 159.420 -34.574  1.00 46.43           S  
ANISOU  993  SG  CYS A 127     6839   5226   5575  -1521    180    291       S  
ATOM    994  N   GLY A 128      21.593 157.150 -37.244  1.00 38.80           N  
ANISOU  994  N   GLY A 128     5919   4310   4514   -908   -118    363       N  
ATOM    995  CA  GLY A 128      22.393 156.636 -38.339  1.00 40.00           C  
ANISOU  995  CA  GLY A 128     6024   4535   4640   -709   -196    338       C  
ATOM    996  C   GLY A 128      23.581 157.585 -38.321  1.00 45.30           C  
ANISOU  996  C   GLY A 128     6558   5366   5287   -661   -169    373       C  
ATOM    997  O   GLY A 128      24.211 157.797 -37.257  1.00 44.06           O  
ANISOU  997  O   GLY A 128     6432   5210   5101   -709   -178    407       O  
ATOM    998  N   ASN A 129      23.775 158.273 -39.458  1.00 40.30           N  
ANISOU  998  N   ASN A 129     5776   4870   4665   -597   -125    370       N  
ATOM    999  CA  ASN A 129      24.768 159.322 -39.605  1.00 39.04           C  
ANISOU  999  CA  ASN A 129     5478   4878   4478   -593    -82    409       C  
ATOM   1000  C   ASN A 129      24.109 160.671 -39.894  1.00 41.39           C  
ANISOU 1000  C   ASN A 129     5701   5194   4830   -711     21    449       C  
ATOM   1001  O   ASN A 129      24.828 161.624 -40.162  1.00 42.91           O  
ANISOU 1001  O   ASN A 129     5791   5514   4999   -732     56    491       O  
ATOM   1002  CB  ASN A 129      25.801 158.982 -40.689  1.00 38.21           C  
ANISOU 1002  CB  ASN A 129     5265   4947   4304   -424   -135    373       C  
ATOM   1003  CG  ASN A 129      26.755 157.873 -40.310  1.00 56.90           C  
ANISOU 1003  CG  ASN A 129     7683   7333   6604   -284   -258    317       C  
ATOM   1004  OD1 ASN A 129      27.148 157.718 -39.160  1.00 46.58           O  
ANISOU 1004  OD1 ASN A 129     6453   5964   5280   -319   -292    329       O  
ATOM   1005  ND2 ASN A 129      27.193 157.106 -41.288  1.00 56.60           N  
ANISOU 1005  ND2 ASN A 129     7598   7388   6518   -108   -338    244       N  
ATOM   1006  N   MET A 130      22.766 160.790 -39.768  1.00 36.95           N  
ANISOU 1006  N   MET A 130     5196   4509   4334   -796     59    430       N  
ATOM   1007  CA  MET A 130      22.044 162.061 -40.004  1.00 36.76           C  
ANISOU 1007  CA  MET A 130     5118   4486   4362   -885    129    444       C  
ATOM   1008  C   MET A 130      22.133 162.868 -38.709  1.00 35.15           C  
ANISOU 1008  C   MET A 130     4927   4252   4177  -1016    162    476       C  
ATOM   1009  O   MET A 130      21.847 162.329 -37.640  1.00 31.57           O  
ANISOU 1009  O   MET A 130     4553   3717   3724  -1079    155    459       O  
ATOM   1010  CB  MET A 130      20.553 161.864 -40.360  1.00 40.03           C  
ANISOU 1010  CB  MET A 130     5570   4805   4833   -907    147    376       C  
ATOM   1011  CG  MET A 130      20.266 161.124 -41.647  1.00 47.29           C  
ANISOU 1011  CG  MET A 130     6478   5743   5748   -781    116    333       C  
ATOM   1012  SD  MET A 130      20.933 161.773 -43.220  1.00 55.57           S  
ANISOU 1012  SD  MET A 130     7413   6943   6756   -668    117    369       S  
ATOM   1013  CE  MET A 130      20.223 163.401 -43.295  1.00 51.47           C  
ANISOU 1013  CE  MET A 130     6871   6401   6284   -769    166    391       C  
ATOM   1014  N   ILE A 131      22.507 164.149 -38.811  1.00 32.71           N  
ANISOU 1014  N   ILE A 131     4549   4003   3875  -1065    192    522       N  
ATOM   1015  CA  ILE A 131      22.661 165.046 -37.646  1.00 32.37           C  
ANISOU 1015  CA  ILE A 131     4506   3939   3853  -1180    214    548       C  
ATOM   1016  C   ILE A 131      21.571 166.107 -37.660  1.00 32.14           C  
ANISOU 1016  C   ILE A 131     4475   3849   3889  -1251    236    517       C  
ATOM   1017  O   ILE A 131      21.338 166.761 -38.663  1.00 28.81           O  
ANISOU 1017  O   ILE A 131     4027   3441   3478  -1222    231    525       O  
ATOM   1018  CB  ILE A 131      24.112 165.614 -37.519  1.00 35.73           C  
ANISOU 1018  CB  ILE A 131     4866   4481   4230  -1188    211    616       C  
ATOM   1019  CG1 ILE A 131      25.098 164.419 -37.324  1.00 36.32           C  
ANISOU 1019  CG1 ILE A 131     4946   4617   4237  -1094    169    607       C  
ATOM   1020  CG2 ILE A 131      24.234 166.643 -36.336  1.00 35.33           C  
ANISOU 1020  CG2 ILE A 131     4813   4401   4209  -1309    229    639       C  
ATOM   1021  CD1 ILE A 131      26.462 164.688 -37.628  1.00 47.28           C  
ANISOU 1021  CD1 ILE A 131     6241   6165   5558  -1061    161    637       C  
ATOM   1022  N   PHE A 132      20.864 166.202 -36.550  1.00 29.71           N  
ANISOU 1022  N   PHE A 132     4200   3474   3613  -1335    250    468       N  
ATOM   1023  CA  PHE A 132      19.764 167.133 -36.352  1.00 29.37           C  
ANISOU 1023  CA  PHE A 132     4148   3384   3628  -1390    256    401       C  
ATOM   1024  C   PHE A 132      20.095 168.138 -35.251  1.00 33.34           C  
ANISOU 1024  C   PHE A 132     4635   3885   4147  -1477    254    416       C  
ATOM   1025  O   PHE A 132      20.773 167.796 -34.290  1.00 32.24           O  
ANISOU 1025  O   PHE A 132     4507   3763   3979  -1519    265    449       O  
ATOM   1026  CB  PHE A 132      18.511 166.354 -35.935  1.00 30.24           C  
ANISOU 1026  CB  PHE A 132     4289   3450   3752  -1425    276    297       C  
ATOM   1027  CG  PHE A 132      18.057 165.330 -36.943  1.00 31.36           C  
ANISOU 1027  CG  PHE A 132     4451   3579   3884  -1349    273    267       C  
ATOM   1028  CD1 PHE A 132      18.579 164.038 -36.932  1.00 33.72           C  
ANISOU 1028  CD1 PHE A 132     4805   3870   4138  -1318    261    302       C  
ATOM   1029  CD2 PHE A 132      17.107 165.652 -37.906  1.00 33.82           C  
ANISOU 1029  CD2 PHE A 132     4735   3884   4232  -1296    266    194       C  
ATOM   1030  CE1 PHE A 132      18.163 163.090 -37.859  1.00 34.83           C  
ANISOU 1030  CE1 PHE A 132     4968   3992   4274  -1242    245    267       C  
ATOM   1031  CE2 PHE A 132      16.720 164.713 -38.863  1.00 36.97           C  
ANISOU 1031  CE2 PHE A 132     5146   4275   4624  -1219    260    162       C  
ATOM   1032  CZ  PHE A 132      17.246 163.432 -38.821  1.00 35.70           C  
ANISOU 1032  CZ  PHE A 132     5037   4105   4424  -1197    251    200       C  
ATOM   1033  N   ASP A 133      19.559 169.345 -35.363  1.00 33.83           N  
ANISOU 1033  N   ASP A 133     4681   3918   4254  -1495    228    379       N  
ATOM   1034  CA  ASP A 133      19.687 170.393 -34.340  1.00 35.70           C  
ANISOU 1034  CA  ASP A 133     4906   4141   4518  -1568    209    369       C  
ATOM   1035  C   ASP A 133      18.281 170.917 -34.065  1.00 40.99           C  
ANISOU 1035  C   ASP A 133     5564   4774   5235  -1575    185    227       C  
ATOM   1036  O   ASP A 133      17.741 171.681 -34.854  1.00 44.92           O  
ANISOU 1036  O   ASP A 133     6071   5233   5765  -1523    132    188       O  
ATOM   1037  CB  ASP A 133      20.673 171.527 -34.751  1.00 38.51           C  
ANISOU 1037  CB  ASP A 133     5260   4500   4873  -1582    170    466       C  
ATOM   1038  CG  ASP A 133      20.724 172.740 -33.803  1.00 57.31           C  
ANISOU 1038  CG  ASP A 133     7638   6845   7292  -1651    129    445       C  
ATOM   1039  OD1 ASP A 133      19.864 172.832 -32.892  1.00 60.42           O  
ANISOU 1039  OD1 ASP A 133     8019   7220   7716  -1671    125    337       O  
ATOM   1040  OD2 ASP A 133      21.617 173.602 -33.980  1.00 66.35           O  
ANISOU 1040  OD2 ASP A 133     8791   7989   8429  -1691     98    531       O  
ATOM   1041  N   ASN A 134      17.676 170.435 -32.992  1.00 35.58           N  
ANISOU 1041  N   ASN A 134     4863   4113   4543  -1637    220    143       N  
ATOM   1042  CA  ASN A 134      16.341 170.774 -32.499  1.00 34.38           C  
ANISOU 1042  CA  ASN A 134     4671   3976   4415  -1661    210    -22       C  
ATOM   1043  C   ASN A 134      16.054 169.972 -31.238  1.00 38.59           C  
ANISOU 1043  C   ASN A 134     5194   4565   4904  -1768    271    -68       C  
ATOM   1044  O   ASN A 134      16.559 168.854 -31.108  1.00 39.11           O  
ANISOU 1044  O   ASN A 134     5310   4629   4921  -1800    314     14       O  
ATOM   1045  CB  ASN A 134      15.257 170.462 -33.539  1.00 34.46           C  
ANISOU 1045  CB  ASN A 134     4673   3981   4439  -1592    202   -119       C  
ATOM   1046  CG  ASN A 134      13.966 171.225 -33.307  1.00 46.95           C  
ANISOU 1046  CG  ASN A 134     6197   5588   6053  -1576    158   -311       C  
ATOM   1047  OD1 ASN A 134      13.928 172.439 -33.195  1.00 46.62           O  
ANISOU 1047  OD1 ASN A 134     6150   5516   6048  -1538     78   -352       O  
ATOM   1048  ND2 ASN A 134      12.880 170.543 -33.248  1.00 38.43           N  
ANISOU 1048  ND2 ASN A 134     5075   4571   4956  -1601    197   -445       N  
ATOM   1049  N   LYS A 135      15.164 170.492 -30.371  1.00 35.74           N  
ANISOU 1049  N   LYS A 135     4774   4258   4548  -1822    266   -212       N  
ATOM   1050  CA  LYS A 135      14.683 169.873 -29.116  1.00 35.99           C  
ANISOU 1050  CA  LYS A 135     4785   4370   4520  -1951    326   -281       C  
ATOM   1051  C   LYS A 135      13.989 168.536 -29.404  1.00 41.58           C  
ANISOU 1051  C   LYS A 135     5524   5099   5177  -2009    386   -311       C  
ATOM   1052  O   LYS A 135      14.065 167.610 -28.590  1.00 42.46           O  
ANISOU 1052  O   LYS A 135     5685   5233   5216  -2128    437   -277       O  
ATOM   1053  CB  LYS A 135      13.698 170.820 -28.401  1.00 37.70           C  
ANISOU 1053  CB  LYS A 135     4902   4671   4750  -1973    298   -470       C  
ATOM   1054  CG  LYS A 135      13.398 170.469 -26.954  1.00 46.14           C  
ANISOU 1054  CG  LYS A 135     5936   5849   5747  -2118    355   -534       C  
ATOM   1055  CD  LYS A 135      12.712 171.628 -26.209  1.00 53.18           C  
ANISOU 1055  CD  LYS A 135     6714   6836   6657  -2111    306   -717       C  
ATOM   1056  CE  LYS A 135      12.634 171.334 -24.725  1.00 71.05           C  
ANISOU 1056  CE  LYS A 135     8942   9218   8836  -2259    364   -756       C  
ATOM   1057  NZ  LYS A 135      11.549 172.096 -24.048  1.00 83.11           N  
ANISOU 1057  NZ  LYS A 135    10329  10902  10349  -2274    338   -996       N  
ATOM   1058  N   GLU A 136      13.266 168.471 -30.528  1.00 37.74           N  
ANISOU 1058  N   GLU A 136     5016   4601   4722  -1932    371   -381       N  
ATOM   1059  CA  GLU A 136      12.584 167.288 -30.996  1.00 38.46           C  
ANISOU 1059  CA  GLU A 136     5133   4702   4777  -1974    416   -417       C  
ATOM   1060  C   GLU A 136      12.813 166.986 -32.434  1.00 42.64           C  
ANISOU 1060  C   GLU A 136     5699   5158   5344  -1845    389   -355       C  
ATOM   1061  O   GLU A 136      12.939 167.896 -33.243  1.00 43.74           O  
ANISOU 1061  O   GLU A 136     5813   5267   5539  -1723    334   -356       O  
ATOM   1062  CB  GLU A 136      11.105 167.241 -30.623  1.00 41.73           C  
ANISOU 1062  CB  GLU A 136     5458   5235   5163  -2062    450   -627       C  
ATOM   1063  CG  GLU A 136      10.140 168.167 -31.334  1.00 61.36           C  
ANISOU 1063  CG  GLU A 136     7843   7766   7706  -1949    397   -804       C  
ATOM   1064  CD  GLU A 136       8.694 167.780 -31.044  1.00 92.05           C  
ANISOU 1064  CD  GLU A 136    11633  11799  11544  -2048    443  -1023       C  
ATOM   1065  OE1 GLU A 136       8.307 166.637 -31.377  1.00 86.85           O  
ANISOU 1065  OE1 GLU A 136    11009  11146  10846  -2127    499  -1019       O  
ATOM   1066  OE2 GLU A 136       7.963 168.599 -30.441  1.00 88.47           O  
ANISOU 1066  OE2 GLU A 136    11065  11465  11085  -2057    421  -1206       O  
ATOM   1067  N   ILE A 137      12.899 165.695 -32.760  1.00 39.46           N  
ANISOU 1067  N   ILE A 137     5369   4721   4904  -1874    418   -298       N  
ATOM   1068  CA  ILE A 137      13.120 165.220 -34.125  1.00 37.40           C  
ANISOU 1068  CA  ILE A 137     5140   4403   4668  -1751    393   -246       C  
ATOM   1069  C   ILE A 137      12.087 164.180 -34.494  1.00 39.42           C  
ANISOU 1069  C   ILE A 137     5406   4670   4901  -1800    423   -341       C  
ATOM   1070  O   ILE A 137      11.639 163.421 -33.636  1.00 39.42           O  
ANISOU 1070  O   ILE A 137     5441   4694   4842  -1956    465   -375       O  
ATOM   1071  CB  ILE A 137      14.578 164.738 -34.371  1.00 39.98           C  
ANISOU 1071  CB  ILE A 137     5546   4668   4977  -1688    370    -67       C  
ATOM   1072  CG1 ILE A 137      14.948 163.450 -33.558  1.00 40.77           C  
ANISOU 1072  CG1 ILE A 137     5752   4733   5007  -1786    385     -5       C  
ATOM   1073  CG2 ILE A 137      15.564 165.890 -34.168  1.00 40.54           C  
ANISOU 1073  CG2 ILE A 137     5587   4744   5071  -1644    343     13       C  
ATOM   1074  CD1 ILE A 137      16.103 162.566 -34.209  1.00 43.61           C  
ANISOU 1074  CD1 ILE A 137     6191   5033   5344  -1677    338    118       C  
ATOM   1075  N   LYS A 138      11.668 164.170 -35.758  1.00 35.04           N  
ANISOU 1075  N   LYS A 138     4823   4104   4386  -1681    400   -388       N  
ATOM   1076  CA  LYS A 138      10.679 163.213 -36.228  1.00 35.21           C  
ANISOU 1076  CA  LYS A 138     4846   4139   4394  -1718    423   -488       C  
ATOM   1077  C   LYS A 138      11.099 162.750 -37.595  1.00 38.39           C  
ANISOU 1077  C   LYS A 138     5283   4480   4824  -1564    385   -423       C  
ATOM   1078  O   LYS A 138      11.343 163.574 -38.456  1.00 39.53           O  
ANISOU 1078  O   LYS A 138     5387   4622   5009  -1424    347   -408       O  
ATOM   1079  CB  LYS A 138       9.263 163.811 -36.316  1.00 37.50           C  
ANISOU 1079  CB  LYS A 138     5019   4526   4703  -1732    436   -702       C  
ATOM   1080  CG  LYS A 138       8.612 164.172 -35.009  1.00 57.63           C  
ANISOU 1080  CG  LYS A 138     7505   7181   7213  -1890    477   -818       C  
ATOM   1081  CD  LYS A 138       7.211 164.726 -35.218  1.00 68.80           C  
ANISOU 1081  CD  LYS A 138     8784   8717   8640  -1875    476  -1063       C  
ATOM   1082  CE  LYS A 138       6.597 165.190 -33.915  1.00 77.84           C  
ANISOU 1082  CE  LYS A 138     9839  10001   9735  -2018    511  -1200       C  
ATOM   1083  NZ  LYS A 138       5.197 165.650 -34.095  1.00 85.61           N  
ANISOU 1083  NZ  LYS A 138    10672  11137  10718  -1998    503  -1473       N  
ATOM   1084  N   LEU A 139      11.212 161.457 -37.789  1.00 34.70           N  
ANISOU 1084  N   LEU A 139     4898   3961   4326  -1593    384   -382       N  
ATOM   1085  CA  LEU A 139      11.527 160.843 -39.084  1.00 35.09           C  
ANISOU 1085  CA  LEU A 139     4974   3966   4393  -1445    343   -343       C  
ATOM   1086  C   LEU A 139      10.316 160.032 -39.493  1.00 36.94           C  
ANISOU 1086  C   LEU A 139     5202   4207   4629  -1494    360   -475       C  
ATOM   1087  O   LEU A 139       9.697 159.376 -38.649  1.00 35.63           O  
ANISOU 1087  O   LEU A 139     5076   4044   4419  -1674    396   -528       O  
ATOM   1088  CB  LEU A 139      12.794 159.969 -39.009  1.00 35.98           C  
ANISOU 1088  CB  LEU A 139     5193   4008   4468  -1409    302   -194       C  
ATOM   1089  CG  LEU A 139      14.089 160.768 -38.919  1.00 42.51           C  
ANISOU 1089  CG  LEU A 139     6002   4854   5294  -1329    282    -74       C  
ATOM   1090  CD1 LEU A 139      14.646 160.744 -37.527  1.00 44.01           C  
ANISOU 1090  CD1 LEU A 139     6251   5028   5444  -1449    293    -10       C  
ATOM   1091  CD2 LEU A 139      15.118 160.214 -39.854  1.00 49.74           C  
ANISOU 1091  CD2 LEU A 139     6943   5760   6196  -1176    227      9       C  
ATOM   1092  N   GLU A 140       9.941 160.131 -40.766  1.00 33.28           N  
ANISOU 1092  N   GLU A 140     4684   3755   4206  -1348    336   -536       N  
ATOM   1093  CA  GLU A 140       8.788 159.455 -41.329  1.00 35.49           C  
ANISOU 1093  CA  GLU A 140     4938   4053   4495  -1367    347   -677       C  
ATOM   1094  C   GLU A 140       9.192 158.698 -42.579  1.00 36.34           C  
ANISOU 1094  C   GLU A 140     5083   4107   4619  -1211    295   -632       C  
ATOM   1095  O   GLU A 140      10.229 159.021 -43.155  1.00 34.92           O  
ANISOU 1095  O   GLU A 140     4909   3913   4444  -1067    256   -518       O  
ATOM   1096  CB  GLU A 140       7.679 160.482 -41.675  1.00 37.83           C  
ANISOU 1096  CB  GLU A 140     5104   4443   4828  -1322    360   -852       C  
ATOM   1097  CG  GLU A 140       7.057 161.154 -40.452  1.00 57.22           C  
ANISOU 1097  CG  GLU A 140     7497   6981   7262  -1474    405   -951       C  
ATOM   1098  CD  GLU A 140       6.177 162.359 -40.731  1.00 89.06           C  
ANISOU 1098  CD  GLU A 140    11406  11103  11328  -1386    385  -1124       C  
ATOM   1099  OE1 GLU A 140       5.341 162.275 -41.661  1.00 91.96           O  
ANISOU 1099  OE1 GLU A 140    11716  11506  11721  -1294    367  -1261       O  
ATOM   1100  OE2 GLU A 140       6.308 163.376 -40.009  1.00 81.50           O  
ANISOU 1100  OE2 GLU A 140    10414  10178  10372  -1402    376  -1135       O  
ATOM   1101  N   ASN A 141       8.343 157.723 -43.031  1.00 32.24           N  
ANISOU 1101  N   ASN A 141     4577   3572   4102  -1242    293   -734       N  
ATOM   1102  CA  ASN A 141       8.562 156.908 -44.252  1.00 31.31           C  
ANISOU 1102  CA  ASN A 141     4487   3408   4001  -1090    236   -722       C  
ATOM   1103  C   ASN A 141       9.761 156.013 -44.158  1.00 31.57           C  
ANISOU 1103  C   ASN A 141     4643   3351   4002  -1052    175   -577       C  
ATOM   1104  O   ASN A 141      10.334 155.633 -45.176  1.00 30.01           O  
ANISOU 1104  O   ASN A 141     4448   3141   3814   -877    116   -542       O  
ATOM   1105  CB  ASN A 141       8.650 157.783 -45.521  1.00 31.03           C  
ANISOU 1105  CB  ASN A 141     4356   3431   4005   -873    213   -740       C  
ATOM   1106  CG  ASN A 141       7.359 158.506 -45.831  1.00 44.41           C  
ANISOU 1106  CG  ASN A 141     5942   5200   5730   -865    241   -917       C  
ATOM   1107  OD1 ASN A 141       7.337 159.711 -46.025  1.00 41.95           O  
ANISOU 1107  OD1 ASN A 141     5572   4933   5434   -787    234   -930       O  
ATOM   1108  ND2 ASN A 141       6.261 157.786 -45.913  1.00 40.19           N  
ANISOU 1108  ND2 ASN A 141     5386   4683   5202   -941    260  -1065       N  
ATOM   1109  N   LEU A 142      10.142 155.660 -42.929  1.00 27.35           N  
ANISOU 1109  N   LEU A 142     4208   2762   3423  -1208    180   -504       N  
ATOM   1110  CA  LEU A 142      11.258 154.774 -42.706  1.00 25.69           C  
ANISOU 1110  CA  LEU A 142     4131   2457   3174  -1170    102   -383       C  
ATOM   1111  C   LEU A 142      10.867 153.392 -43.161  1.00 34.71           C  
ANISOU 1111  C   LEU A 142     5378   3503   4309  -1174     35   -429       C  
ATOM   1112  O   LEU A 142       9.693 153.004 -43.091  1.00 36.56           O  
ANISOU 1112  O   LEU A 142     5617   3728   4547  -1314     71   -535       O  
ATOM   1113  CB  LEU A 142      11.641 154.764 -41.210  1.00 24.72           C  
ANISOU 1113  CB  LEU A 142     4104   2293   2997  -1346    119   -304       C  
ATOM   1114  CG  LEU A 142      12.317 156.035 -40.682  1.00 27.15           C  
ANISOU 1114  CG  LEU A 142     4329   2677   3308  -1327    162   -238       C  
ATOM   1115  CD1 LEU A 142      12.549 155.964 -39.181  1.00 24.87           C  
ANISOU 1115  CD1 LEU A 142     4132   2353   2964  -1509    180   -178       C  
ATOM   1116  CD2 LEU A 142      13.662 156.270 -41.364  1.00 25.90           C  
ANISOU 1116  CD2 LEU A 142     4146   2542   3153  -1121    105   -142       C  
ATOM   1117  N   GLU A 143      11.847 152.641 -43.655  1.00 31.37           N  
ANISOU 1117  N   GLU A 143     5033   3014   3871  -1018    -70   -364       N  
ATOM   1118  CA  GLU A 143      11.613 151.292 -44.074  1.00 29.11           C  
ANISOU 1118  CA  GLU A 143     4870   2614   3578  -1001   -164   -403       C  
ATOM   1119  C   GLU A 143      11.490 150.429 -42.796  1.00 34.48           C  
ANISOU 1119  C   GLU A 143     5753   3152   4194  -1230   -200   -357       C  
ATOM   1120  O   GLU A 143      12.345 150.546 -41.932  1.00 33.24           O  
ANISOU 1120  O   GLU A 143     5671   2965   3992  -1254   -224   -258       O  
ATOM   1121  CB  GLU A 143      12.787 150.810 -44.932  1.00 29.76           C  
ANISOU 1121  CB  GLU A 143     4966   2686   3654   -745   -283   -362       C  
ATOM   1122  CG  GLU A 143      12.681 149.340 -45.325  1.00 32.25           C  
ANISOU 1122  CG  GLU A 143     5434   2861   3961   -701   -417   -403       C  
ATOM   1123  CD  GLU A 143      13.554 148.968 -46.494  1.00 40.14           C  
ANISOU 1123  CD  GLU A 143     6385   3902   4965   -413   -526   -420       C  
ATOM   1124  OE1 GLU A 143      13.109 149.168 -47.645  1.00 36.16           O  
ANISOU 1124  OE1 GLU A 143     5751   3484   4504   -293   -500   -497       O  
ATOM   1125  OE2 GLU A 143      14.696 148.513 -46.265  1.00 33.19           O  
ANISOU 1125  OE2 GLU A 143     5587   2986   4039   -299   -638   -366       O  
ATOM   1126  N   PRO A 144      10.474 149.548 -42.657  1.00 34.24           N  
ANISOU 1126  N   PRO A 144     5825   3035   4149  -1405   -209   -424       N  
ATOM   1127  CA  PRO A 144      10.410 148.673 -41.460  1.00 34.48           C  
ANISOU 1127  CA  PRO A 144     6085   2919   4098  -1642   -256   -363       C  
ATOM   1128  C   PRO A 144      11.592 147.701 -41.336  1.00 38.62           C  
ANISOU 1128  C   PRO A 144     6819   3276   4579  -1517   -434   -265       C  
ATOM   1129  O   PRO A 144      12.264 147.402 -42.333  1.00 36.18           O  
ANISOU 1129  O   PRO A 144     6483   2959   4305  -1255   -534   -280       O  
ATOM   1130  CB  PRO A 144       9.110 147.854 -41.685  1.00 36.02           C  
ANISOU 1130  CB  PRO A 144     6337   3061   4288  -1827   -246   -467       C  
ATOM   1131  CG  PRO A 144       8.300 148.669 -42.652  1.00 40.78           C  
ANISOU 1131  CG  PRO A 144     6693   3833   4970  -1735   -142   -601       C  
ATOM   1132  CD  PRO A 144       9.352 149.254 -43.581  1.00 36.15           C  
ANISOU 1132  CD  PRO A 144     5993   3303   4437  -1408   -185   -559       C  
ATOM   1133  N   GLU A 145      11.815 147.169 -40.102  1.00 36.86           N  
ANISOU 1133  N   GLU A 145     6812   2924   4269  -1705   -484   -178       N  
ATOM   1134  CA  GLU A 145      12.797 146.109 -39.800  1.00 37.73           C  
ANISOU 1134  CA  GLU A 145     7175   2841   4320  -1620   -680    -98       C  
ATOM   1135  C   GLU A 145      14.258 146.531 -39.805  1.00 41.74           C  
ANISOU 1135  C   GLU A 145     7634   3398   4827  -1363   -747    -38       C  
ATOM   1136  O   GLU A 145      15.129 145.743 -40.178  1.00 42.01           O  
ANISOU 1136  O   GLU A 145     7786   3332   4844  -1158   -926    -33       O  
ATOM   1137  CB  GLU A 145      12.568 144.860 -40.692  1.00 39.97           C  
ANISOU 1137  CB  GLU A 145     7597   2972   4619  -1532   -835   -157       C  
ATOM   1138  CG  GLU A 145      11.189 144.231 -40.574  1.00 50.46           C  
ANISOU 1138  CG  GLU A 145     9021   4223   5929  -1820   -795   -212       C  
ATOM   1139  CD  GLU A 145      11.054 143.373 -39.330  1.00 77.04           C  
ANISOU 1139  CD  GLU A 145    12701   7392   9178  -2107   -873   -122       C  
ATOM   1140  OE1 GLU A 145      10.808 143.947 -38.244  1.00 63.41           O  
ANISOU 1140  OE1 GLU A 145    10965   5737   7393  -2336   -751    -70       O  
ATOM   1141  OE2 GLU A 145      11.285 142.144 -39.425  1.00 74.39           O  
ANISOU 1141  OE2 GLU A 145    12633   6827   8803  -2088  -1071    -99       O  
ATOM   1142  N   HIS A 146      14.527 147.747 -39.332  1.00 37.64           N  
ANISOU 1142  N   HIS A 146     6949   3035   4318  -1383   -614     -3       N  
ATOM   1143  CA  HIS A 146      15.874 148.289 -39.194  1.00 37.06           C  
ANISOU 1143  CA  HIS A 146     6810   3036   4235  -1189   -650     53       C  
ATOM   1144  C   HIS A 146      16.054 148.730 -37.760  1.00 39.59           C  
ANISOU 1144  C   HIS A 146     7199   3348   4495  -1375   -595    135       C  
ATOM   1145  O   HIS A 146      15.088 149.081 -37.091  1.00 38.30           O  
ANISOU 1145  O   HIS A 146     7025   3207   4320  -1625   -474    132       O  
ATOM   1146  CB  HIS A 146      16.108 149.492 -40.149  1.00 36.28           C  
ANISOU 1146  CB  HIS A 146     6421   3153   4211  -1018   -541     16       C  
ATOM   1147  CG  HIS A 146      16.082 149.115 -41.596  1.00 39.24           C  
ANISOU 1147  CG  HIS A 146     6716   3562   4633   -810   -599    -62       C  
ATOM   1148  ND1 HIS A 146      17.203 148.613 -42.225  1.00 41.56           N  
ANISOU 1148  ND1 HIS A 146     7017   3866   4907   -553   -739    -72       N  
ATOM   1149  CD2 HIS A 146      15.055 149.115 -42.475  1.00 39.51           C  
ANISOU 1149  CD2 HIS A 146     6663   3625   4723   -823   -542   -144       C  
ATOM   1150  CE1 HIS A 146      16.833 148.323 -43.464  1.00 39.76           C  
ANISOU 1150  CE1 HIS A 146     6710   3673   4723   -421   -761   -153       C  
ATOM   1151  NE2 HIS A 146      15.549 148.600 -43.663  1.00 39.34           N  
ANISOU 1151  NE2 HIS A 146     6604   3625   4719   -575   -647   -195       N  
ATOM   1152  N   GLU A 147      17.305 148.806 -37.324  1.00 36.58           N  
ANISOU 1152  N   GLU A 147     6856   2967   4076  -1239   -676    193       N  
ATOM   1153  CA  GLU A 147      17.647 149.223 -35.986  1.00 35.70           C  
ANISOU 1153  CA  GLU A 147     6807   2853   3906  -1377   -640    270       C  
ATOM   1154  C   GLU A 147      18.645 150.373 -36.011  1.00 38.33           C  
ANISOU 1154  C   GLU A 147     6936   3361   4268  -1227   -580    288       C  
ATOM   1155  O   GLU A 147      19.640 150.326 -36.732  1.00 37.03           O  
ANISOU 1155  O   GLU A 147     6700   3256   4113   -981   -662    268       O  
ATOM   1156  CB  GLU A 147      18.162 148.013 -35.180  1.00 38.00           C  
ANISOU 1156  CB  GLU A 147     7412   2931   4096  -1401   -826    326       C  
ATOM   1157  CG  GLU A 147      18.410 148.340 -33.721  1.00 45.90           C  
ANISOU 1157  CG  GLU A 147     8506   3913   5020  -1569   -794    409       C  
ATOM   1158  CD  GLU A 147      18.837 147.145 -32.888  1.00 62.61           C  
ANISOU 1158  CD  GLU A 147    10965   5800   7023  -1609   -988    471       C  
ATOM   1159  OE1 GLU A 147      17.946 146.384 -32.457  1.00 62.68           O  
ANISOU 1159  OE1 GLU A 147    11186   5660   6971  -1850  -1010    499       O  
ATOM   1160  OE2 GLU A 147      20.053 146.976 -32.650  1.00 60.67           O  
ANISOU 1160  OE2 GLU A 147    10784   5529   6741  -1409  -1123    487       O  
ATOM   1161  N   TYR A 148      18.367 151.424 -35.231  1.00 34.56           N  
ANISOU 1161  N   TYR A 148     6355   2978   3797  -1381   -439    317       N  
ATOM   1162  CA  TYR A 148      19.243 152.571 -35.196  1.00 33.86           C  
ANISOU 1162  CA  TYR A 148     6084   3046   3737  -1273   -379    338       C  
ATOM   1163  C   TYR A 148      19.617 152.931 -33.787  1.00 37.98           C  
ANISOU 1163  C   TYR A 148     6669   3558   4203  -1398   -358    402       C  
ATOM   1164  O   TYR A 148      18.802 152.819 -32.877  1.00 38.18           O  
ANISOU 1164  O   TYR A 148     6791   3526   4191  -1625   -308    418       O  
ATOM   1165  CB  TYR A 148      18.591 153.791 -35.896  1.00 33.46           C  
ANISOU 1165  CB  TYR A 148     5795   3146   3771  -1288   -229    295       C  
ATOM   1166  CG  TYR A 148      18.163 153.497 -37.321  1.00 33.45           C  
ANISOU 1166  CG  TYR A 148     5723   3165   3822  -1164   -243    229       C  
ATOM   1167  CD1 TYR A 148      19.085 153.504 -38.363  1.00 35.14           C  
ANISOU 1167  CD1 TYR A 148     5846   3458   4048   -929   -304    219       C  
ATOM   1168  CD2 TYR A 148      16.839 153.192 -37.624  1.00 32.34           C  
ANISOU 1168  CD2 TYR A 148     5598   2982   3709  -1284   -196    166       C  
ATOM   1169  CE1 TYR A 148      18.698 153.207 -39.674  1.00 35.45           C  
ANISOU 1169  CE1 TYR A 148     5820   3522   4126   -811   -320    156       C  
ATOM   1170  CE2 TYR A 148      16.437 152.937 -38.932  1.00 31.87           C  
ANISOU 1170  CE2 TYR A 148     5469   2942   3697  -1162   -211     99       C  
ATOM   1171  CZ  TYR A 148      17.368 152.938 -39.954  1.00 35.93           C  
ANISOU 1171  CZ  TYR A 148     5903   3524   4224   -922   -275     98       C  
ATOM   1172  OH  TYR A 148      16.974 152.679 -41.251  1.00 31.75           O  
ANISOU 1172  OH  TYR A 148     5304   3024   3734   -798   -291     30       O  
ATOM   1173  N   LYS A 149      20.846 153.370 -33.614  1.00 37.39           N  
ANISOU 1173  N   LYS A 149     6532   3559   4117  -1255   -394    429       N  
ATOM   1174  CA  LYS A 149      21.302 153.911 -32.351  1.00 39.37           C  
ANISOU 1174  CA  LYS A 149     6801   3832   4326  -1347   -364    482       C  
ATOM   1175  C   LYS A 149      21.264 155.438 -32.534  1.00 42.57           C  
ANISOU 1175  C   LYS A 149     6960   4410   4805  -1363   -220    473       C  
ATOM   1176  O   LYS A 149      22.012 155.980 -33.333  1.00 41.89           O  
ANISOU 1176  O   LYS A 149     6725   4436   4754  -1204   -218    462       O  
ATOM   1177  CB  LYS A 149      22.699 153.399 -31.940  1.00 43.94           C  
ANISOU 1177  CB  LYS A 149     7478   4380   4837  -1183   -510    505       C  
ATOM   1178  CG  LYS A 149      23.199 153.999 -30.599  1.00 51.26           C  
ANISOU 1178  CG  LYS A 149     8419   5338   5722  -1272   -478    554       C  
ATOM   1179  CD  LYS A 149      24.240 153.111 -29.929  1.00 56.90           C  
ANISOU 1179  CD  LYS A 149     9326   5953   6341  -1159   -652    572       C  
ATOM   1180  CE  LYS A 149      24.569 153.548 -28.529  1.00 76.46           C  
ANISOU 1180  CE  LYS A 149    11853   8434   8764  -1268   -628    621       C  
ATOM   1181  NZ  LYS A 149      25.483 154.726 -28.509  1.00 92.84           N  
ANISOU 1181  NZ  LYS A 149    13697  10697  10881  -1175   -559    607       N  
ATOM   1182  N   CYS A 150      20.303 156.094 -31.879  1.00 40.54           N  
ANISOU 1182  N   CYS A 150     6663   4174   4565  -1560   -106    466       N  
ATOM   1183  CA  CYS A 150      20.158 157.533 -31.924  1.00 41.02           C  
ANISOU 1183  CA  CYS A 150     6526   4369   4692  -1585      7    450       C  
ATOM   1184  C   CYS A 150      20.880 158.126 -30.698  1.00 44.52           C  
ANISOU 1184  C   CYS A 150     6967   4847   5101  -1635     17    496       C  
ATOM   1185  O   CYS A 150      20.466 157.915 -29.560  1.00 45.15           O  
ANISOU 1185  O   CYS A 150     7146   4881   5127  -1794     32    509       O  
ATOM   1186  CB  CYS A 150      18.686 157.936 -31.972  1.00 42.72           C  
ANISOU 1186  CB  CYS A 150     6680   4606   4946  -1739    106    383       C  
ATOM   1187  SG  CYS A 150      17.855 157.615 -33.568  1.00 47.50           S  
ANISOU 1187  SG  CYS A 150     7226   5209   5613  -1653    111    311       S  
ATOM   1188  N   ASP A 151      21.970 158.840 -30.940  1.00 40.44           N  
ANISOU 1188  N   ASP A 151     6337   4422   4607  -1508      8    518       N  
ATOM   1189  CA  ASP A 151      22.732 159.541 -29.906  1.00 40.65           C  
ANISOU 1189  CA  ASP A 151     6330   4501   4614  -1537     20    552       C  
ATOM   1190  C   ASP A 151      22.290 161.011 -29.860  1.00 41.14           C  
ANISOU 1190  C   ASP A 151     6229   4655   4749  -1613    123    531       C  
ATOM   1191  O   ASP A 151      21.992 161.610 -30.889  1.00 39.68           O  
ANISOU 1191  O   ASP A 151     5933   4517   4626  -1566    158    508       O  
ATOM   1192  CB  ASP A 151      24.248 159.458 -30.188  1.00 42.88           C  
ANISOU 1192  CB  ASP A 151     6577   4845   4870  -1360    -57    573       C  
ATOM   1193  CG  ASP A 151      24.830 158.059 -30.111  1.00 51.49           C  
ANISOU 1193  CG  ASP A 151     7837   5845   5881  -1251   -193    573       C  
ATOM   1194  OD1 ASP A 151      24.544 157.357 -29.140  1.00 53.87           O  
ANISOU 1194  OD1 ASP A 151     8316   6029   6122  -1341   -238    595       O  
ATOM   1195  OD2 ASP A 151      25.577 157.675 -31.026  1.00 56.31           O  
ANISOU 1195  OD2 ASP A 151     8406   6505   6483  -1075   -263    547       O  
ATOM   1196  N   SER A 152      22.287 161.593 -28.680  1.00 36.65           N  
ANISOU 1196  N   SER A 152     5653   4105   4168  -1719    156    538       N  
ATOM   1197  CA  SER A 152      21.896 162.987 -28.497  1.00 34.47           C  
ANISOU 1197  CA  SER A 152     5239   3903   3957  -1782    227    506       C  
ATOM   1198  C   SER A 152      22.736 163.651 -27.418  1.00 38.81           C  
ANISOU 1198  C   SER A 152     5759   4496   4490  -1806    224    535       C  
ATOM   1199  O   SER A 152      23.172 162.998 -26.473  1.00 38.79           O  
ANISOU 1199  O   SER A 152     5861   4461   4416  -1831    188    563       O  
ATOM   1200  CB  SER A 152      20.411 163.095 -28.141  1.00 33.92           C  
ANISOU 1200  CB  SER A 152     5167   3825   3897  -1927    287    432       C  
ATOM   1201  OG  SER A 152      19.998 164.454 -28.196  1.00 39.08           O  
ANISOU 1201  OG  SER A 152     5685   4544   4621  -1945    329    379       O  
ATOM   1202  N   GLU A 153      22.926 164.959 -27.537  1.00 36.17           N  
ANISOU 1202  N   GLU A 153     5295   4228   4220  -1802    254    526       N  
ATOM   1203  CA  GLU A 153      23.640 165.749 -26.526  1.00 34.93           C  
ANISOU 1203  CA  GLU A 153     5094   4117   4061  -1833    254    541       C  
ATOM   1204  C   GLU A 153      22.976 167.102 -26.363  1.00 37.59           C  
ANISOU 1204  C   GLU A 153     5328   4484   4469  -1900    290    488       C  
ATOM   1205  O   GLU A 153      22.282 167.573 -27.269  1.00 36.10           O  
ANISOU 1205  O   GLU A 153     5091   4289   4336  -1885    302    453       O  
ATOM   1206  CB  GLU A 153      25.141 165.892 -26.854  1.00 35.54           C  
ANISOU 1206  CB  GLU A 153     5128   4251   4126  -1726    214    594       C  
ATOM   1207  CG  GLU A 153      25.456 166.776 -28.053  1.00 39.38           C  
ANISOU 1207  CG  GLU A 153     5502   4793   4668  -1678    225    608       C  
ATOM   1208  CD  GLU A 153      26.917 166.982 -28.411  1.00 48.05           C  
ANISOU 1208  CD  GLU A 153     6531   5988   5739  -1603    199    647       C  
ATOM   1209  OE1 GLU A 153      27.787 166.277 -27.851  1.00 47.35           O  
ANISOU 1209  OE1 GLU A 153     6478   5927   5586  -1546    158    650       O  
ATOM   1210  OE2 GLU A 153      27.189 167.826 -29.293  1.00 47.07           O  
ANISOU 1210  OE2 GLU A 153     6320   5918   5645  -1603    213    668       O  
ATOM   1211  N   ILE A 154      23.182 167.718 -25.202  1.00 35.22           N  
ANISOU 1211  N   ILE A 154     5003   4215   4165  -1961    294    474       N  
ATOM   1212  CA  ILE A 154      22.703 169.071 -24.898  1.00 35.22           C  
ANISOU 1212  CA  ILE A 154     4909   4241   4231  -2008    303    413       C  
ATOM   1213  C   ILE A 154      23.887 169.950 -24.632  1.00 38.89           C  
ANISOU 1213  C   ILE A 154     5318   4738   4720  -1982    276    458       C  
ATOM   1214  O   ILE A 154      24.792 169.562 -23.902  1.00 38.19           O  
ANISOU 1214  O   ILE A 154     5255   4673   4581  -1974    265    497       O  
ATOM   1215  CB  ILE A 154      21.631 169.167 -23.784  1.00 38.09           C  
ANISOU 1215  CB  ILE A 154     5267   4633   4573  -2116    331    319       C  
ATOM   1216  CG1 ILE A 154      20.616 168.004 -23.911  1.00 37.09           C  
ANISOU 1216  CG1 ILE A 154     5213   4489   4389  -2175    365    286       C  
ATOM   1217  CG2 ILE A 154      20.936 170.559 -23.821  1.00 36.58           C  
ANISOU 1217  CG2 ILE A 154     4973   4465   4462  -2123    315    221       C  
ATOM   1218  CD1 ILE A 154      19.582 167.973 -22.810  1.00 40.10           C  
ANISOU 1218  CD1 ILE A 154     5583   4934   4720  -2309    404    189       C  
ATOM   1219  N   LEU A 155      23.920 171.093 -25.326  1.00 36.95           N  
ANISOU 1219  N   LEU A 155     5007   4487   4545  -1966    255    455       N  
ATOM   1220  CA  LEU A 155      24.946 172.108 -25.220  1.00 36.12           C  
ANISOU 1220  CA  LEU A 155     4848   4407   4470  -1970    226    495       C  
ATOM   1221  C   LEU A 155      24.336 173.340 -24.550  1.00 37.32           C  
ANISOU 1221  C   LEU A 155     4960   4539   4683  -2021    196    419       C  
ATOM   1222  O   LEU A 155      23.156 173.670 -24.764  1.00 34.21           O  
ANISOU 1222  O   LEU A 155     4562   4112   4325  -2024    183    337       O  
ATOM   1223  CB  LEU A 155      25.499 172.548 -26.605  1.00 36.86           C  
ANISOU 1223  CB  LEU A 155     4920   4501   4583  -1935    210    560       C  
ATOM   1224  CG  LEU A 155      25.847 171.518 -27.710  1.00 43.11           C  
ANISOU 1224  CG  LEU A 155     5733   5321   5328  -1864    228    611       C  
ATOM   1225  CD1 LEU A 155      26.502 172.233 -28.918  1.00 43.35           C  
ANISOU 1225  CD1 LEU A 155     5723   5384   5364  -1861    214    674       C  
ATOM   1226  CD2 LEU A 155      26.856 170.508 -27.253  1.00 47.47           C  
ANISOU 1226  CD2 LEU A 155     6295   5934   5806  -1818    232    640       C  
ATOM   1227  N   TYR A 156      25.176 174.030 -23.767  1.00 33.75           N  
ANISOU 1227  N   TYR A 156     4471   4113   4240  -2049    173    433       N  
ATOM   1228  CA  TYR A 156      24.914 175.320 -23.127  1.00 34.17           C  
ANISOU 1228  CA  TYR A 156     4483   4145   4355  -2086    121    368       C  
ATOM   1229  C   TYR A 156      26.073 176.213 -23.554  1.00 40.64           C  
ANISOU 1229  C   TYR A 156     5283   4958   5202  -2105     83    445       C  
ATOM   1230  O   TYR A 156      27.227 175.867 -23.301  1.00 41.40           O  
ANISOU 1230  O   TYR A 156     5357   5118   5255  -2110    107    505       O  
ATOM   1231  CB  TYR A 156      24.835 175.193 -21.609  1.00 33.64           C  
ANISOU 1231  CB  TYR A 156     4393   4130   4259  -2118    133    305       C  
ATOM   1232  CG  TYR A 156      24.578 176.518 -20.926  1.00 32.84           C  
ANISOU 1232  CG  TYR A 156     4240   4015   4221  -2140     68    221       C  
ATOM   1233  CD1 TYR A 156      23.398 177.225 -21.152  1.00 33.81           C  
ANISOU 1233  CD1 TYR A 156     4350   4100   4397  -2126     17    111       C  
ATOM   1234  CD2 TYR A 156      25.506 177.058 -20.041  1.00 33.58           C  
ANISOU 1234  CD2 TYR A 156     4299   4139   4322  -2163     45    233       C  
ATOM   1235  CE1 TYR A 156      23.171 178.463 -20.549  1.00 35.73           C  
ANISOU 1235  CE1 TYR A 156     4553   4322   4699  -2125    -69     17       C  
ATOM   1236  CE2 TYR A 156      25.269 178.268 -19.393  1.00 34.46           C  
ANISOU 1236  CE2 TYR A 156     4367   4231   4494  -2175    -28    147       C  
ATOM   1237  CZ  TYR A 156      24.113 178.979 -19.669  1.00 41.12           C  
ANISOU 1237  CZ  TYR A 156     5206   5025   5391  -2153    -92     39       C  
ATOM   1238  OH  TYR A 156      23.897 180.174 -19.039  1.00 41.63           O  
ANISOU 1238  OH  TYR A 156     5235   5066   5515  -2146   -188    -61       O  
ATOM   1239  N   ASN A 157      25.798 177.297 -24.289  1.00 38.46           N  
ANISOU 1239  N   ASN A 157     5021   4607   4984  -2120     20    444       N  
ATOM   1240  CA  ASN A 157      26.867 178.159 -24.855  1.00 40.25           C  
ANISOU 1240  CA  ASN A 157     5249   4824   5222  -2175    -17    532       C  
ATOM   1241  C   ASN A 157      27.892 177.326 -25.655  1.00 46.43           C  
ANISOU 1241  C   ASN A 157     6013   5696   5933  -2171     47    632       C  
ATOM   1242  O   ASN A 157      29.100 177.537 -25.506  1.00 46.08           O  
ANISOU 1242  O   ASN A 157     5923   5726   5858  -2219     55    682       O  
ATOM   1243  CB  ASN A 157      27.605 178.996 -23.767  1.00 40.39           C  
ANISOU 1243  CB  ASN A 157     5226   4855   5264  -2231    -55    517       C  
ATOM   1244  CG  ASN A 157      26.737 179.854 -22.907  1.00 53.27           C  
ANISOU 1244  CG  ASN A 157     6859   6419   6960  -2225   -131    403       C  
ATOM   1245  OD1 ASN A 157      25.735 180.416 -23.342  1.00 41.52           O  
ANISOU 1245  OD1 ASN A 157     5415   4842   5518  -2197   -199    343       O  
ATOM   1246  ND2 ASN A 157      27.127 179.984 -21.657  1.00 55.23           N  
ANISOU 1246  ND2 ASN A 157     7056   6718   7209  -2238   -131    359       N  
ATOM   1247  N   ASN A 158      27.407 176.317 -26.429  1.00 44.21           N  
ANISOU 1247  N   ASN A 158     5756   5424   5619  -2107     89    641       N  
ATOM   1248  CA  ASN A 158      28.223 175.396 -27.237  1.00 45.06           C  
ANISOU 1248  CA  ASN A 158     5843   5624   5654  -2072    137    708       C  
ATOM   1249  C   ASN A 158      29.042 174.403 -26.408  1.00 51.63           C  
ANISOU 1249  C   ASN A 158     6641   6551   6426  -2030    172    701       C  
ATOM   1250  O   ASN A 158      29.866 173.690 -26.972  1.00 51.25           O  
ANISOU 1250  O   ASN A 158     6563   6596   6313  -1985    193    735       O  
ATOM   1251  CB  ASN A 158      29.105 176.131 -28.300  1.00 51.65           C  
ANISOU 1251  CB  ASN A 158     6656   6504   6465  -2140    125    792       C  
ATOM   1252  CG  ASN A 158      28.402 177.202 -29.104  1.00 82.01           C  
ANISOU 1252  CG  ASN A 158    10569  10235  10358  -2189     67    813       C  
ATOM   1253  OD1 ASN A 158      27.229 177.085 -29.471  1.00 77.10           O  
ANISOU 1253  OD1 ASN A 158    10000   9524   9771  -2132     48    769       O  
ATOM   1254  ND2 ASN A 158      29.109 178.274 -29.404  1.00 81.32           N  
ANISOU 1254  ND2 ASN A 158    10488  10146  10264  -2299     29    875       N  
ATOM   1255  N   HIS A 159      28.806 174.349 -25.082  1.00 52.50           N  
ANISOU 1255  N   HIS A 159     6757   6641   6549  -2035    167    647       N  
ATOM   1256  CA  HIS A 159      29.448 173.455 -24.106  1.00 53.99           C  
ANISOU 1256  CA  HIS A 159     6944   6894   6677  -1993    180    633       C  
ATOM   1257  C   HIS A 159      28.561 172.241 -23.937  1.00 49.70           C  
ANISOU 1257  C   HIS A 159     6481   6304   6100  -1945    199    607       C  
ATOM   1258  O   HIS A 159      27.459 172.416 -23.444  1.00 45.76           O  
ANISOU 1258  O   HIS A 159     6010   5746   5631  -1983    204    557       O  
ATOM   1259  CB  HIS A 159      29.445 174.099 -22.684  1.00 57.12           C  
ANISOU 1259  CB  HIS A 159     7321   7281   7100  -2040    162    585       C  
ATOM   1260  CG  HIS A 159      30.616 174.939 -22.325  1.00 62.89           C  
ANISOU 1260  CG  HIS A 159     7979   8078   7838  -2080    142    598       C  
ATOM   1261  ND1 HIS A 159      30.449 176.205 -21.792  1.00 65.89           N  
ANISOU 1261  ND1 HIS A 159     8332   8416   8287  -2151    105    569       N  
ATOM   1262  CD2 HIS A 159      31.933 174.640 -22.339  1.00 65.39           C  
ANISOU 1262  CD2 HIS A 159     8241   8507   8098  -2055    146    619       C  
ATOM   1263  CE1 HIS A 159      31.672 176.658 -21.564  1.00 65.55           C  
ANISOU 1263  CE1 HIS A 159     8224   8452   8231  -2185     96    588       C  
ATOM   1264  NE2 HIS A 159      32.593 175.743 -21.858  1.00 65.70           N  
ANISOU 1264  NE2 HIS A 159     8216   8577   8172  -2129    124    611       N  
ATOM   1265  N   LYS A 160      29.046 171.019 -24.222  1.00 46.82           N  
ANISOU 1265  N   LYS A 160     6154   5973   5664  -1866    200    629       N  
ATOM   1266  CA  LYS A 160      28.246 169.818 -23.967  1.00 45.33           C  
ANISOU 1266  CA  LYS A 160     6068   5721   5433  -1840    204    612       C  
ATOM   1267  C   LYS A 160      28.265 169.597 -22.484  1.00 48.86           C  
ANISOU 1267  C   LYS A 160     6561   6163   5841  -1874    196    587       C  
ATOM   1268  O   LYS A 160      29.350 169.483 -21.917  1.00 49.97           O  
ANISOU 1268  O   LYS A 160     6687   6358   5940  -1833    167    595       O  
ATOM   1269  CB  LYS A 160      28.811 168.570 -24.686  1.00 47.95           C  
ANISOU 1269  CB  LYS A 160     6448   6073   5698  -1734    179    636       C  
ATOM   1270  CG  LYS A 160      28.038 167.283 -24.346  1.00 52.20           C  
ANISOU 1270  CG  LYS A 160     7125   6525   6185  -1723    166    626       C  
ATOM   1271  CD  LYS A 160      28.825 165.992 -24.611  1.00 66.51           C  
ANISOU 1271  CD  LYS A 160     9014   8341   7916  -1600    102    637       C  
ATOM   1272  CE  LYS A 160      29.729 165.522 -23.493  1.00 71.90           C  
ANISOU 1272  CE  LYS A 160     9755   9039   8523  -1554     43    630       C  
ATOM   1273  NZ  LYS A 160      29.016 165.363 -22.199  1.00 82.17           N  
ANISOU 1273  NZ  LYS A 160    11161  10265   9797  -1657     52    631       N  
ATOM   1274  N   PHE A 161      27.082 169.507 -21.847  1.00 43.83           N  
ANISOU 1274  N   PHE A 161     5972   5476   5206  -1949    219    548       N  
ATOM   1275  CA  PHE A 161      27.003 169.248 -20.414  1.00 41.91           C  
ANISOU 1275  CA  PHE A 161     5780   5239   4906  -2000    216    525       C  
ATOM   1276  C   PHE A 161      26.269 167.933 -20.099  1.00 49.91           C  
ANISOU 1276  C   PHE A 161     6934   6196   5833  -2037    221    531       C  
ATOM   1277  O   PHE A 161      26.318 167.450 -18.965  1.00 51.74           O  
ANISOU 1277  O   PHE A 161     7247   6425   5985  -2081    209    533       O  
ATOM   1278  CB  PHE A 161      26.385 170.446 -19.657  1.00 40.84           C  
ANISOU 1278  CB  PHE A 161     5561   5130   4826  -2083    234    459       C  
ATOM   1279  CG  PHE A 161      24.929 170.734 -19.937  1.00 38.69           C  
ANISOU 1279  CG  PHE A 161     5270   4840   4592  -2146    264    391       C  
ATOM   1280  CD1 PHE A 161      24.552 171.475 -21.052  1.00 36.50           C  
ANISOU 1280  CD1 PHE A 161     4934   4537   4399  -2120    257    375       C  
ATOM   1281  CD2 PHE A 161      23.937 170.291 -19.067  1.00 40.54           C  
ANISOU 1281  CD2 PHE A 161     5542   5096   4766  -2237    295    333       C  
ATOM   1282  CE1 PHE A 161      23.219 171.776 -21.285  1.00 36.50           C  
ANISOU 1282  CE1 PHE A 161     4909   4529   4431  -2157    270    287       C  
ATOM   1283  CE2 PHE A 161      22.588 170.548 -19.329  1.00 42.56           C  
ANISOU 1283  CE2 PHE A 161     5756   5367   5046  -2292    322    241       C  
ATOM   1284  CZ  PHE A 161      22.241 171.288 -20.438  1.00 39.39           C  
ANISOU 1284  CZ  PHE A 161     5293   4936   4738  -2238    304    212       C  
ATOM   1285  N   THR A 162      25.514 167.410 -21.074  1.00 45.94           N  
ANISOU 1285  N   THR A 162     6467   5647   5342  -2036    237    532       N  
ATOM   1286  CA  THR A 162      24.759 166.154 -20.936  1.00 44.54           C  
ANISOU 1286  CA  THR A 162     6432   5407   5085  -2091    238    540       C  
ATOM   1287  C   THR A 162      24.528 165.481 -22.281  1.00 47.21           C  
ANISOU 1287  C   THR A 162     6803   5693   5441  -2025    228    558       C  
ATOM   1288  O   THR A 162      24.669 166.102 -23.337  1.00 44.19           O  
ANISOU 1288  O   THR A 162     6320   5334   5135  -1958    237    554       O  
ATOM   1289  CB  THR A 162      23.498 166.266 -20.068  1.00 49.22           C  
ANISOU 1289  CB  THR A 162     7033   6023   5647  -2248    291    479       C  
ATOM   1290  OG1 THR A 162      23.045 164.946 -19.728  1.00 53.12           O  
ANISOU 1290  OG1 THR A 162     7695   6456   6032  -2327    282    507       O  
ATOM   1291  CG2 THR A 162      22.382 167.058 -20.704  1.00 43.91           C  
ANISOU 1291  CG2 THR A 162     6243   5385   5055  -2286    338    396       C  
ATOM   1292  N   ASN A 163      24.223 164.191 -22.226  1.00 45.35           N  
ANISOU 1292  N   ASN A 163     6723   5382   5127  -2046    200    581       N  
ATOM   1293  CA  ASN A 163      24.000 163.379 -23.404  1.00 45.63           C  
ANISOU 1293  CA  ASN A 163     6810   5358   5169  -1981    176    593       C  
ATOM   1294  C   ASN A 163      23.275 162.083 -23.034  1.00 50.89           C  
ANISOU 1294  C   ASN A 163     7664   5928   5743  -2076    154    606       C  
ATOM   1295  O   ASN A 163      23.201 161.747 -21.844  1.00 52.21           O  
ANISOU 1295  O   ASN A 163     7937   6075   5824  -2180    145    623       O  
ATOM   1296  CB  ASN A 163      25.330 163.161 -24.165  1.00 42.86           C  
ANISOU 1296  CB  ASN A 163     6439   5022   4823  -1801    108    627       C  
ATOM   1297  CG  ASN A 163      26.284 162.153 -23.608  1.00 60.14           C  
ANISOU 1297  CG  ASN A 163     8767   7164   6917  -1718      9    657       C  
ATOM   1298  OD1 ASN A 163      25.970 161.352 -22.721  1.00 59.76           O  
ANISOU 1298  OD1 ASN A 163     8887   7032   6785  -1793    -27    676       O  
ATOM   1299  ND2 ASN A 163      27.448 162.164 -24.203  1.00 61.02           N  
ANISOU 1299  ND2 ASN A 163     8815   7337   7034  -1561    -44    654       N  
ATOM   1300  N   ALA A 164      22.681 161.399 -24.041  1.00 45.66           N  
ANISOU 1300  N   ALA A 164     7045   5210   5094  -2058    147    597       N  
ATOM   1301  CA  ALA A 164      21.941 160.132 -23.882  1.00 43.64           C  
ANISOU 1301  CA  ALA A 164     6976   4850   4755  -2161    119    610       C  
ATOM   1302  C   ALA A 164      21.820 159.450 -25.238  1.00 46.29           C  
ANISOU 1302  C   ALA A 164     7336   5126   5126  -2054     79    604       C  
ATOM   1303  O   ALA A 164      22.051 160.064 -26.280  1.00 44.60           O  
ANISOU 1303  O   ALA A 164     6975   4971   4998  -1933     99    582       O  
ATOM   1304  CB  ALA A 164      20.560 160.378 -23.289  1.00 43.91           C  
ANISOU 1304  CB  ALA A 164     6987   4931   4768  -2378    214    555       C  
ATOM   1305  N   SER A 165      21.475 158.172 -25.211  1.00 44.21           N  
ANISOU 1305  N   SER A 165     7269   4741   4787  -2106     16    627       N  
ATOM   1306  CA  SER A 165      21.345 157.318 -26.378  1.00 43.28           C  
ANISOU 1306  CA  SER A 165     7211   4546   4688  -2009    -44    619       C  
ATOM   1307  C   SER A 165      20.053 156.574 -26.335  1.00 43.79           C  
ANISOU 1307  C   SER A 165     7389   4539   4711  -2195    -17    599       C  
ATOM   1308  O   SER A 165      19.582 156.186 -25.265  1.00 42.24           O  
ANISOU 1308  O   SER A 165     7326   4303   4420  -2390     -7    623       O  
ATOM   1309  CB  SER A 165      22.465 156.286 -26.409  1.00 48.35           C  
ANISOU 1309  CB  SER A 165     8023   5082   5267  -1850   -201    662       C  
ATOM   1310  OG  SER A 165      23.548 156.747 -27.192  1.00 56.97           O  
ANISOU 1310  OG  SER A 165     8970   6263   6415  -1630   -232    645       O  
ATOM   1311  N   LYS A 166      19.499 156.332 -27.507  1.00 38.82           N  
ANISOU 1311  N   LYS A 166     6711   3898   4139  -2144     -8    555       N  
ATOM   1312  CA  LYS A 166      18.297 155.532 -27.611  1.00 39.14           C  
ANISOU 1312  CA  LYS A 166     6857   3873   4142  -2315     10    526       C  
ATOM   1313  C   LYS A 166      18.417 154.602 -28.826  1.00 42.04           C  
ANISOU 1313  C   LYS A 166     7298   4140   4536  -2168    -84    519       C  
ATOM   1314  O   LYS A 166      18.723 155.048 -29.936  1.00 41.10           O  
ANISOU 1314  O   LYS A 166     7027   4084   4506  -1985    -78    485       O  
ATOM   1315  CB  LYS A 166      17.016 156.409 -27.600  1.00 39.97           C  
ANISOU 1315  CB  LYS A 166     6783   4115   4291  -2469    157    432       C  
ATOM   1316  CG  LYS A 166      15.698 155.611 -27.710  1.00 61.51           C  
ANISOU 1316  CG  LYS A 166     9590   6810   6970  -2669    189    379       C  
ATOM   1317  CD  LYS A 166      15.290 154.811 -26.471  1.00 67.65           C  
ANISOU 1317  CD  LYS A 166    10572   7529   7603  -2933    182    423       C  
ATOM   1318  CE  LYS A 166      14.531 153.543 -26.801  1.00 64.18           C  
ANISOU 1318  CE  LYS A 166    10313   6972   7100  -3076    140    421       C  
ATOM   1319  NZ  LYS A 166      13.053 153.722 -26.765  1.00 63.00           N  
ANISOU 1319  NZ  LYS A 166    10052   6954   6932  -3309    267    305       N  
ATOM   1320  N   ILE A 167      18.247 153.305 -28.589  1.00 39.24           N  
ANISOU 1320  N   ILE A 167     7190   3624   4095  -2248   -185    555       N  
ATOM   1321  CA  ILE A 167      18.247 152.299 -29.656  1.00 38.13           C  
ANISOU 1321  CA  ILE A 167     7148   3369   3972  -2127   -292    539       C  
ATOM   1322  C   ILE A 167      16.779 152.106 -30.061  1.00 43.44           C  
ANISOU 1322  C   ILE A 167     7791   4053   4660  -2313   -202    473       C  
ATOM   1323  O   ILE A 167      15.956 151.799 -29.205  1.00 42.27           O  
ANISOU 1323  O   ILE A 167     7749   3880   4430  -2578   -157    481       O  
ATOM   1324  CB  ILE A 167      18.960 150.981 -29.242  1.00 40.78           C  
ANISOU 1324  CB  ILE A 167     7788   3501   4207  -2080   -486    605       C  
ATOM   1325  CG1 ILE A 167      20.463 151.237 -29.001  1.00 39.63           C  
ANISOU 1325  CG1 ILE A 167     7626   3380   4053  -1850   -579    633       C  
ATOM   1326  CG2 ILE A 167      18.743 149.885 -30.314  1.00 40.30           C  
ANISOU 1326  CG2 ILE A 167     7841   3308   4161  -1984   -604    572       C  
ATOM   1327  CD1 ILE A 167      21.154 150.179 -28.209  1.00 48.38           C  
ANISOU 1327  CD1 ILE A 167     9034   4305   5044  -1827   -765    692       C  
ATOM   1328  N   ILE A 168      16.449 152.356 -31.338  1.00 42.62           N  
ANISOU 1328  N   ILE A 168     7528   4012   4655  -2183   -169    401       N  
ATOM   1329  CA  ILE A 168      15.086 152.261 -31.886  1.00 44.14           C  
ANISOU 1329  CA  ILE A 168     7654   4240   4877  -2318    -86    312       C  
ATOM   1330  C   ILE A 168      15.077 151.252 -33.017  1.00 46.26           C  
ANISOU 1330  C   ILE A 168     8011   4394   5172  -2187   -193    290       C  
ATOM   1331  O   ILE A 168      15.952 151.284 -33.873  1.00 44.69           O  
ANISOU 1331  O   ILE A 168     7755   4199   5026  -1928   -266    294       O  
ATOM   1332  CB  ILE A 168      14.576 153.637 -32.470  1.00 48.58           C  
ANISOU 1332  CB  ILE A 168     7923   4994   5541  -2263     52    223       C  
ATOM   1333  CG1 ILE A 168      14.984 154.883 -31.644  1.00 49.11           C  
ANISOU 1333  CG1 ILE A 168     7861   5180   5617  -2276    127    242       C  
ATOM   1334  CG2 ILE A 168      13.052 153.604 -32.783  1.00 51.66           C  
ANISOU 1334  CG2 ILE A 168     8237   5447   5944  -2431    144    105       C  
ATOM   1335  CD1 ILE A 168      14.040 155.206 -30.490  1.00 61.15           C  
ANISOU 1335  CD1 ILE A 168     9371   6783   7079  -2544    227    198       C  
ATOM   1336  N   LYS A 169      14.037 150.432 -33.068  1.00 45.51           N  
ANISOU 1336  N   LYS A 169     8027   4223   5040  -2373   -194    252       N  
ATOM   1337  CA  LYS A 169      13.762 149.459 -34.120  1.00 46.31           C  
ANISOU 1337  CA  LYS A 169     8211   4217   5169  -2291   -286    212       C  
ATOM   1338  C   LYS A 169      12.534 149.924 -34.883  1.00 49.88           C  
ANISOU 1338  C   LYS A 169     8463   4798   5691  -2352   -158     89       C  
ATOM   1339  O   LYS A 169      11.585 150.397 -34.253  1.00 50.15           O  
ANISOU 1339  O   LYS A 169     8420   4938   5696  -2582    -31     37       O  
ATOM   1340  CB  LYS A 169      13.486 148.081 -33.514  1.00 50.20           C  
ANISOU 1340  CB  LYS A 169     9022   4500   5552  -2488   -402    264       C  
ATOM   1341  CG  LYS A 169      14.743 147.316 -33.114  1.00 69.44           C  
ANISOU 1341  CG  LYS A 169    11702   6757   7926  -2349   -597    363       C  
ATOM   1342  CD  LYS A 169      14.494 146.304 -31.979  1.00 83.73           C  
ANISOU 1342  CD  LYS A 169    13847   8374   9592  -2620   -686    448       C  
ATOM   1343  CE  LYS A 169      13.931 144.973 -32.428  1.00104.44           C  
ANISOU 1343  CE  LYS A 169    16710  10795  12179  -2712   -816    437       C  
ATOM   1344  NZ  LYS A 169      13.767 144.023 -31.289  1.00116.91           N  
ANISOU 1344  NZ  LYS A 169    18648  12171  13601  -2991   -917    539       N  
ATOM   1345  N   THR A 170      12.542 149.811 -36.223  1.00 44.80           N  
ANISOU 1345  N   THR A 170     7727   4164   5131  -2141   -194     28       N  
ATOM   1346  CA  THR A 170      11.353 150.154 -37.011  1.00 44.24           C  
ANISOU 1346  CA  THR A 170     7483   4203   5122  -2182    -92   -100       C  
ATOM   1347  C   THR A 170      10.420 148.935 -37.152  1.00 51.83           C  
ANISOU 1347  C   THR A 170     8602   5049   6043  -2361   -136   -149       C  
ATOM   1348  O   THR A 170      10.281 148.344 -38.228  1.00 49.34           O  
ANISOU 1348  O   THR A 170     8293   4677   5777  -2228   -205   -200       O  
ATOM   1349  CB  THR A 170      11.664 150.903 -38.320  1.00 35.74           C  
ANISOU 1349  CB  THR A 170     6196   3233   4151  -1897    -78   -150       C  
ATOM   1350  OG1 THR A 170      12.628 150.163 -39.057  1.00 36.08           O  
ANISOU 1350  OG1 THR A 170     6329   3176   4204  -1670   -221   -105       O  
ATOM   1351  CG2 THR A 170      12.103 152.327 -38.085  1.00 28.06           C  
ANISOU 1351  CG2 THR A 170     5044   2406   3212  -1824      9   -131       C  
ATOM   1352  N   ASP A 171       9.808 148.549 -36.028  1.00 54.24           N  
ANISOU 1352  N   ASP A 171     9040   5321   6247  -2677    -98   -129       N  
ATOM   1353  CA  ASP A 171       8.806 147.475 -35.910  1.00 57.04           C  
ANISOU 1353  CA  ASP A 171     9552   5585   6535  -2940   -116   -170       C  
ATOM   1354  C   ASP A 171       7.915 147.715 -34.683  1.00 67.39           C  
ANISOU 1354  C   ASP A 171    10860   7004   7739  -3308     14   -194       C  
ATOM   1355  O   ASP A 171       8.041 148.752 -34.035  1.00 67.25           O  
ANISOU 1355  O   ASP A 171    10697   7136   7719  -3320    113   -195       O  
ATOM   1356  CB  ASP A 171       9.439 146.061 -35.937  1.00 60.25           C  
ANISOU 1356  CB  ASP A 171    10285   5720   6889  -2915   -319    -70       C  
ATOM   1357  CG  ASP A 171      10.505 145.750 -34.890  1.00 74.15           C  
ANISOU 1357  CG  ASP A 171    12276   7340   8560  -2925   -429     80       C  
ATOM   1358  OD1 ASP A 171      10.357 146.204 -33.723  1.00 73.81           O  
ANISOU 1358  OD1 ASP A 171    12241   7368   8437  -3140   -337    124       O  
ATOM   1359  OD2 ASP A 171      11.434 144.968 -35.206  1.00 85.79           O  
ANISOU 1359  OD2 ASP A 171    13936   8629  10033  -2727   -619    141       O  
ATOM   1360  N   PHE A 172       7.033 146.763 -34.352  1.00 70.62           N  
ANISOU 1360  N   PHE A 172    11429   7349   8055  -3615     11   -216       N  
ATOM   1361  CA  PHE A 172       6.086 146.853 -33.229  1.00 72.36           C  
ANISOU 1361  CA  PHE A 172    11648   7700   8148  -4008    138   -254       C  
ATOM   1362  C   PHE A 172       6.543 146.156 -31.916  1.00 83.45           C  
ANISOU 1362  C   PHE A 172    13363   8950   9393  -4251     66    -91       C  
ATOM   1363  O   PHE A 172       5.877 146.290 -30.878  1.00 86.03           O  
ANISOU 1363  O   PHE A 172    13689   9404   9595  -4583    175   -107       O  
ATOM   1364  CB  PHE A 172       4.692 146.382 -33.701  1.00 73.92           C  
ANISOU 1364  CB  PHE A 172    11780   7982   8326  -4232    209   -408       C  
ATOM   1365  CG  PHE A 172       4.177 147.194 -34.870  1.00 72.13           C  
ANISOU 1365  CG  PHE A 172    11236   7930   8241  -3998    286   -583       C  
ATOM   1366  CD1 PHE A 172       3.769 148.514 -34.697  1.00 72.61           C  
ANISOU 1366  CD1 PHE A 172    11002   8250   8337  -3955    427   -704       C  
ATOM   1367  CD2 PHE A 172       4.157 146.663 -36.151  1.00 72.90           C  
ANISOU 1367  CD2 PHE A 172    11340   7925   8435  -3798    201   -626       C  
ATOM   1368  CE1 PHE A 172       3.315 149.273 -35.779  1.00 71.50           C  
ANISOU 1368  CE1 PHE A 172    10599   8250   8320  -3727    475   -861       C  
ATOM   1369  CE2 PHE A 172       3.696 147.423 -37.233  1.00 73.82           C  
ANISOU 1369  CE2 PHE A 172    11178   8200   8672  -3577    265   -782       C  
ATOM   1370  CZ  PHE A 172       3.281 148.725 -37.037  1.00 70.24           C  
ANISOU 1370  CZ  PHE A 172    10453   7988   8246  -3544    397   -895       C  
ATOM   1371  N   GLY A 173       7.686 145.462 -31.977  1.00 81.17           N  
ANISOU 1371  N   GLY A 173    13328   8408   9105  -4073   -121     54       N  
ATOM   1372  CA  GLY A 173       8.283 144.738 -30.858  1.00109.47           C  
ANISOU 1372  CA  GLY A 173    17247  11802  12546  -4236   -235    216       C  
ATOM   1373  C   GLY A 173       9.124 143.555 -31.303  1.00137.86           C  
ANISOU 1373  C   GLY A 173    21157  15081  16141  -4065   -483    314       C  
ATOM   1374  O   GLY A 173       8.920 143.000 -32.389  1.00 95.18           O  
ANISOU 1374  O   GLY A 173    15758   9590  10813  -3938   -559    252       O  
TER    1375      GLY A 173                                                      
ATOM   1376  N   THR B   2      28.479 108.047 -55.943  1.00132.18           N  
ANISOU 1376  N   THR B   2    30733   9362  10127   9166  -3961   -910       N  
ATOM   1377  CA  THR B   2      29.315 106.944 -55.475  1.00137.56           C  
ANISOU 1377  CA  THR B   2    32192   9748  10326   9940  -4358  -1073       C  
ATOM   1378  C   THR B   2      28.695 105.552 -55.725  1.00142.91           C  
ANISOU 1378  C   THR B   2    33758   9719  10821   9836  -4373   -951       C  
ATOM   1379  O   THR B   2      29.396 104.637 -56.177  1.00143.17           O  
ANISOU 1379  O   THR B   2    33509   9925  10964  10050  -4506  -1089       O  
ATOM   1380  CB  THR B   2      29.785 107.177 -54.027  1.00149.89           C  
ANISOU 1380  CB  THR B   2    33445  11525  11980   9903  -4313  -1002       C  
ATOM   1381  OG1 THR B   2      28.718 107.754 -53.264  1.00150.78           O  
ANISOU 1381  OG1 THR B   2    33951  11277  12060   9426  -4060   -729       O  
ATOM   1382  CG2 THR B   2      31.006 108.087 -53.953  1.00149.36           C  
ANISOU 1382  CG2 THR B   2    32752  12141  11857  10486  -4549  -1313       C  
ATOM   1383  N   GLY B   3      27.401 105.413 -55.422  1.00136.61           N  
ANISOU 1383  N   GLY B   3    33517   8355  10034   9202  -4085   -656       N  
ATOM   1384  CA  GLY B   3      26.618 104.195 -55.637  1.00137.17           C  
ANISOU 1384  CA  GLY B   3    34526   7686   9908   8992  -4047   -522       C  
ATOM   1385  C   GLY B   3      25.638 104.416 -56.775  1.00132.09           C  
ANISOU 1385  C   GLY B   3    33436   7091   9662   8303  -3741   -432       C  
ATOM   1386  O   GLY B   3      26.059 104.792 -57.877  1.00130.26           O  
ANISOU 1386  O   GLY B   3    32473   7355   9664   8422  -3797   -607       O  
ATOM   1387  N   ILE B   4      24.319 104.262 -56.507  1.00121.82           N  
ANISOU 1387  N   ILE B   4    32518   5322   8448   7559  -3402   -175       N  
ATOM   1388  CA  ILE B   4      23.265 104.505 -57.508  1.00114.73           C  
ANISOU 1388  CA  ILE B   4    31198   4462   7931   6859  -3094    -95       C  
ATOM   1389  C   ILE B   4      23.273 105.938 -57.998  1.00113.61           C  
ANISOU 1389  C   ILE B   4    29869   5050   8249   6599  -2923   -130       C  
ATOM   1390  O   ILE B   4      23.434 106.866 -57.202  1.00112.00           O  
ANISOU 1390  O   ILE B   4    29280   5144   8132   6550  -2842    -77       O  
ATOM   1391  CB  ILE B   4      21.846 104.029 -57.063  1.00116.10           C  
ANISOU 1391  CB  ILE B   4    32020   4007   8085   6108  -2762    149       C  
ATOM   1392  CG1 ILE B   4      20.800 104.218 -58.207  1.00110.74           C  
ANISOU 1392  CG1 ILE B   4    30878   3403   7794   5446  -2486    176       C  
ATOM   1393  CG2 ILE B   4      21.412 104.685 -55.733  1.00113.79           C  
ANISOU 1393  CG2 ILE B   4    31774   3675   7787   5775  -2540    334       C  
ATOM   1394  CD1 ILE B   4      19.508 103.566 -58.042  1.00108.47           C  
ANISOU 1394  CD1 ILE B   4    31212   2528   7472   4771  -2205    333       C  
ATOM   1395  N   GLU B   5      23.114 106.110 -59.317  1.00106.91           N  
ANISOU 1395  N   GLU B   5    28472   4474   7677   6445  -2876   -222       N  
ATOM   1396  CA  GLU B   5      23.045 107.405 -59.961  1.00100.97           C  
ANISOU 1396  CA  GLU B   5    26653   4361   7348   6165  -2708   -253       C  
ATOM   1397  C   GLU B   5      21.803 108.150 -59.436  1.00 98.71           C  
ANISOU 1397  C   GLU B   5    26177   4006   7321   5395  -2326    -30       C  
ATOM   1398  O   GLU B   5      20.734 107.555 -59.293  1.00 97.92           O  
ANISOU 1398  O   GLU B   5    26602   3408   7194   4919  -2137    107       O  
ATOM   1399  CB  GLU B   5      22.994 107.227 -61.482  1.00101.68           C  
ANISOU 1399  CB  GLU B   5    26384   4626   7622   6135  -2734   -380       C  
ATOM   1400  CG  GLU B   5      23.782 108.284 -62.239  1.00115.35           C  
ANISOU 1400  CG  GLU B   5    27129   7103   9597   6332  -2782   -544       C  
ATOM   1401  CD  GLU B   5      23.653 108.205 -63.748  1.00139.25           C  
ANISOU 1401  CD  GLU B   5    29776  10315  12816   6247  -2773   -653       C  
ATOM   1402  OE1 GLU B   5      24.366 107.386 -64.377  1.00133.92           O  
ANISOU 1402  OE1 GLU B   5    29329   9611  11944   6745  -3031   -833       O  
ATOM   1403  OE2 GLU B   5      22.848 108.984 -64.305  1.00129.76           O  
ANISOU 1403  OE2 GLU B   5    28044   9303  11955   5700  -2518   -569       O  
ATOM   1404  N   GLY B   6      21.991 109.416 -59.081  1.00 90.47           N  
ANISOU 1404  N   GLY B   6    24420   3456   6498   5299  -2225    -13       N  
ATOM   1405  CA  GLY B   6      20.941 110.248 -58.513  1.00 86.96           C  
ANISOU 1405  CA  GLY B   6    23726   3024   6292   4648  -1894    170       C  
ATOM   1406  C   GLY B   6      19.850 110.533 -59.520  1.00 88.04           C  
ANISOU 1406  C   GLY B   6    23474   3210   6766   4052  -1650    205       C  
ATOM   1407  O   GLY B   6      20.138 110.822 -60.690  1.00 84.72           O  
ANISOU 1407  O   GLY B   6    22525   3135   6531   4145  -1712     82       O  
ATOM   1408  N   ARG B   7      18.587 110.435 -59.072  1.00 85.04           N  
ANISOU 1408  N   ARG B   7    23365   2491   6455   3438  -1373    358       N  
ATOM   1409  CA  ARG B   7      17.425 110.697 -59.917  1.00 82.52           C  
ANISOU 1409  CA  ARG B   7    22699   2206   6448   2839  -1132    374       C  
ATOM   1410  C   ARG B   7      17.454 112.133 -60.381  1.00 83.21           C  
ANISOU 1410  C   ARG B   7    21819   2904   6892   2712  -1048    342       C  
ATOM   1411  O   ARG B   7      17.732 113.053 -59.597  1.00 81.58           O  
ANISOU 1411  O   ARG B   7    21292   2968   6738   2741  -1008    393       O  
ATOM   1412  CB  ARG B   7      16.133 110.418 -59.145  1.00 83.78           C  
ANISOU 1412  CB  ARG B   7    23293   1948   6592   2216   -842    515       C  
ATOM   1413  CG  ARG B   7      14.841 110.447 -59.970  1.00 85.17           C  
ANISOU 1413  CG  ARG B   7    23234   2085   7041   1592   -603    496       C  
ATOM   1414  CD  ARG B   7      13.660 110.878 -59.100  1.00 92.45           C  
ANISOU 1414  CD  ARG B   7    24150   2911   8067    958   -277    602       C  
ATOM   1415  NE  ARG B   7      12.621 109.848 -59.004  1.00107.30           N  
ANISOU 1415  NE  ARG B   7    26670   4268   9832    480    -92    622       N  
ATOM   1416  CZ  ARG B   7      11.600 109.892 -58.151  1.00117.17           C  
ANISOU 1416  CZ  ARG B   7    28120   5322  11076    -79    198    698       C  
ATOM   1417  NH1 ARG B   7      11.468 110.908 -57.311  1.00102.71           N  
ANISOU 1417  NH1 ARG B   7    25908   3767   9350   -206    324    769       N  
ATOM   1418  NH2 ARG B   7      10.708 108.909 -58.125  1.00 97.31           N  
ANISOU 1418  NH2 ARG B   7    26196   2337   8440   -526    371    692       N  
ATOM   1419  N   LYS B   8      17.228 112.322 -61.679  1.00 78.40           N  
ANISOU 1419  N   LYS B   8    20770   2511   6509   2603  -1038    251       N  
ATOM   1420  CA  LYS B   8      17.177 113.642 -62.262  1.00 74.32           C  
ANISOU 1420  CA  LYS B   8    19394   2529   6317   2455   -956    220       C  
ATOM   1421  C   LYS B   8      15.866 114.310 -61.813  1.00 77.87           C  
ANISOU 1421  C   LYS B   8    19646   2953   6987   1820   -661    325       C  
ATOM   1422  O   LYS B   8      14.797 113.685 -61.890  1.00 78.69           O  
ANISOU 1422  O   LYS B   8    20079   2711   7107   1405   -510    350       O  
ATOM   1423  CB  LYS B   8      17.236 113.589 -63.790  1.00 74.59           C  
ANISOU 1423  CB  LYS B   8    19084   2756   6499   2508  -1026     94       C  
ATOM   1424  CG  LYS B   8      18.624 113.352 -64.367  1.00 85.57           C  
ANISOU 1424  CG  LYS B   8    20388   4381   7743   3132  -1299    -47       C  
ATOM   1425  CD  LYS B   8      18.603 113.556 -65.904  1.00 88.68           C  
ANISOU 1425  CD  LYS B   8    20327   5043   8325   3113  -1323   -163       C  
ATOM   1426  CE  LYS B   8      18.922 112.331 -66.756  1.00106.94           C  
ANISOU 1426  CE  LYS B   8    23042   7123  10467   3409  -1505   -279       C  
ATOM   1427  NZ  LYS B   8      17.972 111.188 -66.539  1.00111.29           N  
ANISOU 1427  NZ  LYS B   8    24295   7080  10912   3135  -1440   -216       N  
ATOM   1428  N   PRO B   9      15.924 115.574 -61.349  1.00 72.31           N  
ANISOU 1428  N   PRO B   9    18403   2621   6449   1731   -578    369       N  
ATOM   1429  CA  PRO B   9      14.677 116.267 -60.966  1.00 70.79           C  
ANISOU 1429  CA  PRO B   9    17977   2447   6472   1156   -313    441       C  
ATOM   1430  C   PRO B   9      13.913 116.708 -62.203  1.00 75.10           C  
ANISOU 1430  C   PRO B   9    18041   3191   7304    856   -230    362       C  
ATOM   1431  O   PRO B   9      14.435 116.618 -63.317  1.00 73.26           O  
ANISOU 1431  O   PRO B   9    17609   3117   7109   1101   -372    268       O  
ATOM   1432  CB  PRO B   9      15.184 117.491 -60.195  1.00 68.89           C  
ANISOU 1432  CB  PRO B   9    17304   2570   6301   1261   -304    492       C  
ATOM   1433  CG  PRO B   9      16.507 117.780 -60.777  1.00 71.78           C  
ANISOU 1433  CG  PRO B   9    17368   3271   6633   1768   -527    402       C  
ATOM   1434  CD  PRO B   9      17.097 116.475 -61.241  1.00 71.39           C  
ANISOU 1434  CD  PRO B   9    17823   2955   6347   2130   -716    329       C  
ATOM   1435  N   THR B  10      12.690 117.206 -62.015  1.00 73.52           N  
ANISOU 1435  N   THR B  10    17640   3000   7295    344     -9    382       N  
ATOM   1436  CA  THR B  10      11.980 117.812 -63.141  1.00 71.85           C  
ANISOU 1436  CA  THR B  10    16908   3032   7359     97     49    290       C  
ATOM   1437  C   THR B  10      12.632 119.182 -63.269  1.00 70.42           C  
ANISOU 1437  C   THR B  10    16112   3325   7319    290    -12    299       C  
ATOM   1438  O   THR B  10      13.235 119.643 -62.297  1.00 67.44           O  
ANISOU 1438  O   THR B  10    15724   3040   6861    449    -27    376       O  
ATOM   1439  CB  THR B  10      10.459 117.863 -62.925  1.00 80.41           C  
ANISOU 1439  CB  THR B  10    17968   3995   8588   -486    287    265       C  
ATOM   1440  OG1 THR B  10      10.116 118.933 -62.040  1.00 76.01           O  
ANISOU 1440  OG1 THR B  10    17095   3647   8137   -673    415    323       O  
ATOM   1441  CG2 THR B  10       9.886 116.513 -62.449  1.00 79.89           C  
ANISOU 1441  CG2 THR B  10    18600   3425   8330   -723    386    275       C  
ATOM   1442  N   CYS B  11      12.604 119.793 -64.452  1.00 67.98           N  
ANISOU 1442  N   CYS B  11    15336   3301   7192    302    -57    219       N  
ATOM   1443  CA  CYS B  11      13.212 121.129 -64.610  1.00 66.47           C  
ANISOU 1443  CA  CYS B  11    14595   3542   7120    448    -99    227       C  
ATOM   1444  C   CYS B  11      12.449 122.175 -63.830  1.00 71.54           C  
ANISOU 1444  C   CYS B  11    14961   4311   7912    129     57    282       C  
ATOM   1445  O   CYS B  11      13.059 123.067 -63.235  1.00 70.41           O  
ANISOU 1445  O   CYS B  11    14583   4396   7772    257     41    336       O  
ATOM   1446  CB  CYS B  11      13.409 121.504 -66.075  1.00 65.16           C  
ANISOU 1446  CB  CYS B  11    14061   3623   7073    544   -183    133       C  
ATOM   1447  SG  CYS B  11      14.561 120.405 -66.953  1.00 71.16           S  
ANISOU 1447  SG  CYS B  11    15083   4318   7636   1003   -389     53       S  
ATOM   1448  N   ASP B  12      11.129 121.955 -63.693  1.00 71.71           N  
ANISOU 1448  N   ASP B  12    15061   4157   8028   -287    211    256       N  
ATOM   1449  CA  ASP B  12      10.225 122.770 -62.892  1.00 72.33           C  
ANISOU 1449  CA  ASP B  12    14931   4318   8232   -624    374    279       C  
ATOM   1450  C   ASP B  12      10.632 122.699 -61.401  1.00 77.93           C  
ANISOU 1450  C   ASP B  12    15920   4911   8780   -566    424    398       C  
ATOM   1451  O   ASP B  12      10.503 123.687 -60.702  1.00 78.49           O  
ANISOU 1451  O   ASP B  12    15724   5170   8928   -650    489    440       O  
ATOM   1452  CB  ASP B  12       8.773 122.313 -63.122  1.00 76.38           C  
ANISOU 1452  CB  ASP B  12    15511   4664   8848  -1067    524    181       C  
ATOM   1453  CG  ASP B  12       7.729 123.053 -62.311  1.00 93.52           C  
ANISOU 1453  CG  ASP B  12    17465   6928  11139  -1435    702    164       C  
ATOM   1454  OD1 ASP B  12       7.887 124.290 -62.117  1.00 92.43           O  
ANISOU 1454  OD1 ASP B  12    16922   7087  11110  -1371    683    190       O  
ATOM   1455  OD2 ASP B  12       6.739 122.406 -61.888  1.00104.26           O  
ANISOU 1455  OD2 ASP B  12    19060   8072  12481  -1798    865    110       O  
ATOM   1456  N   GLU B  13      11.195 121.564 -60.952  1.00 75.37           N  
ANISOU 1456  N   GLU B  13    16140   4281   8217   -380    370    446       N  
ATOM   1457  CA  GLU B  13      11.702 121.341 -59.592  1.00 75.29           C  
ANISOU 1457  CA  GLU B  13    16485   4119   8001   -252    380    554       C  
ATOM   1458  C   GLU B  13      13.111 121.963 -59.406  1.00 74.63           C  
ANISOU 1458  C   GLU B  13    16194   4309   7851    213    204    583       C  
ATOM   1459  O   GLU B  13      13.369 122.597 -58.379  1.00 74.36           O  
ANISOU 1459  O   GLU B  13    16088   4378   7786    249    234    651       O  
ATOM   1460  CB  GLU B  13      11.715 119.817 -59.296  1.00 80.05           C  
ANISOU 1460  CB  GLU B  13    17814   4254   8349   -219    371    577       C  
ATOM   1461  CG  GLU B  13      12.037 119.380 -57.870  1.00 87.44           C  
ANISOU 1461  CG  GLU B  13    19258   4935   9030   -134    399    688       C  
ATOM   1462  CD  GLU B  13      11.829 117.891 -57.582  1.00105.64           C  
ANISOU 1462  CD  GLU B  13    22345   6721  11073   -187    422    713       C  
ATOM   1463  OE1 GLU B  13      11.827 117.077 -58.535  1.00 72.59           O  
ANISOU 1463  OE1 GLU B  13    18343   2376   6861   -133    344    643       O  
ATOM   1464  OE2 GLU B  13      11.660 117.541 -56.390  1.00113.66           O  
ANISOU 1464  OE2 GLU B  13    23816   7475  11896   -291    521    804       O  
ATOM   1465  N   LYS B  14      14.026 121.737 -60.375  1.00 68.37           N  
ANISOU 1465  N   LYS B  14    15316   3637   7024    562     26    516       N  
ATOM   1466  CA  LYS B  14      15.408 122.226 -60.345  1.00 66.58           C  
ANISOU 1466  CA  LYS B  14    14874   3700   6725    998   -141    495       C  
ATOM   1467  C   LYS B  14      15.469 123.753 -60.392  1.00 70.23           C  
ANISOU 1467  C   LYS B  14    14726   4568   7388    903    -93    498       C  
ATOM   1468  O   LYS B  14      16.320 124.351 -59.728  1.00 71.07           O  
ANISOU 1468  O   LYS B  14    14688   4877   7436   1118   -151    513       O  
ATOM   1469  CB  LYS B  14      16.236 121.637 -61.506  1.00 67.77           C  
ANISOU 1469  CB  LYS B  14    15031   3912   6805   1336   -316    391       C  
ATOM   1470  CG  LYS B  14      17.729 121.846 -61.312  1.00 69.27           C  
ANISOU 1470  CG  LYS B  14    15105   4362   6853   1816   -492    334       C  
ATOM   1471  CD  LYS B  14      18.601 121.420 -62.461  1.00 78.96           C  
ANISOU 1471  CD  LYS B  14    16248   5734   8017   2151   -655    203       C  
ATOM   1472  CE  LYS B  14      20.021 121.367 -61.950  1.00 86.56           C  
ANISOU 1472  CE  LYS B  14    17218   6889   8780   2638   -830    123       C  
ATOM   1473  NZ  LYS B  14      21.016 121.240 -63.042  1.00 92.10           N  
ANISOU 1473  NZ  LYS B  14    17689   7868   9436   2970   -977    -39       N  
ATOM   1474  N   TYR B  15      14.587 124.370 -61.191  1.00 64.02           N  
ANISOU 1474  N   TYR B  15    13602   3896   6826    598     -1    469       N  
ATOM   1475  CA  TYR B  15      14.570 125.813 -61.364  1.00 61.33           C  
ANISOU 1475  CA  TYR B  15    12731   3906   6666    502     35    467       C  
ATOM   1476  C   TYR B  15      13.520 126.534 -60.507  1.00 67.79           C  
ANISOU 1476  C   TYR B  15    13437   4713   7607    151    193    523       C  
ATOM   1477  O   TYR B  15      12.886 127.497 -60.946  1.00 66.75           O  
ANISOU 1477  O   TYR B  15    12936   4763   7662    -56    249    496       O  
ATOM   1478  CB  TYR B  15      14.558 126.177 -62.859  1.00 58.99           C  
ANISOU 1478  CB  TYR B  15    12116   3800   6499    500    -13    384       C  
ATOM   1479  CG  TYR B  15      15.801 125.652 -63.534  1.00 59.00           C  
ANISOU 1479  CG  TYR B  15    12166   3891   6362    884   -167    320       C  
ATOM   1480  CD1 TYR B  15      17.065 126.099 -63.153  1.00 59.72           C  
ANISOU 1480  CD1 TYR B  15    12110   4228   6353   1179   -252    304       C  
ATOM   1481  CD2 TYR B  15      15.726 124.628 -64.472  1.00 60.70           C  
ANISOU 1481  CD2 TYR B  15    12595   3943   6526    962   -231    255       C  
ATOM   1482  CE1 TYR B  15      18.219 125.571 -63.723  1.00 60.12           C  
ANISOU 1482  CE1 TYR B  15    12190   4391   6261   1545   -395    208       C  
ATOM   1483  CE2 TYR B  15      16.874 124.094 -65.051  1.00 62.34           C  
ANISOU 1483  CE2 TYR B  15    12856   4240   6589   1338   -379    176       C  
ATOM   1484  CZ  TYR B  15      18.118 124.572 -64.676  1.00 68.19           C  
ANISOU 1484  CZ  TYR B  15    13420   5255   7234   1631   -460    146       C  
ATOM   1485  OH  TYR B  15      19.251 124.062 -65.256  1.00 70.78           O  
ANISOU 1485  OH  TYR B  15    13761   5717   7415   2006   -605     32       O  
ATOM   1486  N   ALA B  16      13.397 126.063 -59.251  1.00 66.26           N  
ANISOU 1486  N   ALA B  16    13585   4307   7283    114    255    595       N  
ATOM   1487  CA  ALA B  16      12.502 126.572 -58.222  1.00 65.44           C  
ANISOU 1487  CA  ALA B  16    13453   4169   7242   -191    412    646       C  
ATOM   1488  C   ALA B  16      13.055 127.871 -57.714  1.00 67.29           C  
ANISOU 1488  C   ALA B  16    13318   4711   7538    -92    385    677       C  
ATOM   1489  O   ALA B  16      12.305 128.848 -57.580  1.00 65.50           O  
ANISOU 1489  O   ALA B  16    12783   4629   7475   -335    475    670       O  
ATOM   1490  CB  ALA B  16      12.398 125.570 -57.073  1.00 68.59           C  
ANISOU 1490  CB  ALA B  16    14400   4231   7430   -215    476    716       C  
ATOM   1491  N   ASN B  17      14.388 127.895 -57.457  1.00 63.51           N  
ANISOU 1491  N   ASN B  17    12862   4346   6924    278    250    689       N  
ATOM   1492  CA  ASN B  17      15.079 129.102 -56.978  1.00 60.85           C  
ANISOU 1492  CA  ASN B  17    12179   4313   6627    390    215    701       C  
ATOM   1493  C   ASN B  17      15.451 130.058 -58.108  1.00 65.14           C  
ANISOU 1493  C   ASN B  17    12267   5167   7315    419    161    637       C  
ATOM   1494  O   ASN B  17      16.273 130.970 -57.894  1.00 64.24           O  
ANISOU 1494  O   ASN B  17    11883   5318   7206    549    113    626       O  
ATOM   1495  CB  ASN B  17      16.271 128.752 -56.042  1.00 56.18           C  
ANISOU 1495  CB  ASN B  17    11802   3724   5819    748    105    717       C  
ATOM   1496  CG  ASN B  17      15.856 127.953 -54.809  1.00 74.49           C  
ANISOU 1496  CG  ASN B  17    14606   5721   7975    701    169    798       C  
ATOM   1497  OD1 ASN B  17      14.685 127.896 -54.438  1.00 57.90           O  
ANISOU 1497  OD1 ASN B  17    12613   3449   5938    356    328    847       O  
ATOM   1498  ND2 ASN B  17      16.785 127.280 -54.153  1.00 76.39           N  
ANISOU 1498  ND2 ASN B  17    15173   5868   7982   1046     50    800       N  
ATOM   1499  N   ILE B  18      14.782 129.928 -59.295  1.00 62.90           N  
ANISOU 1499  N   ILE B  18    11898   4854   7148    267    180    590       N  
ATOM   1500  CA  ILE B  18      15.093 130.823 -60.427  1.00 60.56           C  
ANISOU 1500  CA  ILE B  18    11222   4825   6963    284    134    535       C  
ATOM   1501  C   ILE B  18      14.704 132.299 -60.268  1.00 60.33           C  
ANISOU 1501  C   ILE B  18    10842   5000   7082     99    189    552       C  
ATOM   1502  O   ILE B  18      13.526 132.664 -60.275  1.00 60.37           O  
ANISOU 1502  O   ILE B  18    10776   4947   7216   -160    266    551       O  
ATOM   1503  CB  ILE B  18      14.905 130.262 -61.878  1.00 63.00           C  
ANISOU 1503  CB  ILE B  18    11540   5092   7306    293     90    465       C  
ATOM   1504  CG1 ILE B  18      16.043 130.778 -62.791  1.00 61.98           C  
ANISOU 1504  CG1 ILE B  18    11158   5243   7148    502      1    407       C  
ATOM   1505  CG2 ILE B  18      13.507 130.519 -62.470  1.00 62.40           C  
ANISOU 1505  CG2 ILE B  18    11365   4945   7399    -17    166    438       C  
ATOM   1506  CD1 ILE B  18      16.139 130.138 -64.175  1.00 66.99           C  
ANISOU 1506  CD1 ILE B  18    11826   5857   7768    585    -59    333       C  
ATOM   1507  N   THR B  19      15.728 133.148 -60.186  1.00 54.03           N  
ANISOU 1507  N   THR B  19     9819   4453   6257    242    140    545       N  
ATOM   1508  CA  THR B  19      15.581 134.600 -60.151  1.00 51.62           C  
ANISOU 1508  CA  THR B  19     9203   4346   6064    102    172    556       C  
ATOM   1509  C   THR B  19      16.119 135.192 -61.464  1.00 53.02           C  
ANISOU 1509  C   THR B  19     9160   4720   6266    139    127    499       C  
ATOM   1510  O   THR B  19      16.931 134.572 -62.165  1.00 51.69           O  
ANISOU 1510  O   THR B  19     9029   4604   6005    322     69    446       O  
ATOM   1511  CB  THR B  19      16.241 135.244 -58.925  1.00 54.34           C  
ANISOU 1511  CB  THR B  19     9474   4816   6357    174    175    590       C  
ATOM   1512  OG1 THR B  19      17.660 135.062 -58.980  1.00 52.84           O  
ANISOU 1512  OG1 THR B  19     9246   4795   6037    440     95    538       O  
ATOM   1513  CG2 THR B  19      15.652 134.768 -57.613  1.00 48.46           C  
ANISOU 1513  CG2 THR B  19     8957   3877   5577    116    232    653       C  
ATOM   1514  N   VAL B  20      15.675 136.413 -61.759  1.00 47.50           N  
ANISOU 1514  N   VAL B  20     8250   4127   5673    -29    153    506       N  
ATOM   1515  CA  VAL B  20      15.993 137.150 -62.967  1.00 46.04           C  
ANISOU 1515  CA  VAL B  20     7894   4095   5503    -51    129    467       C  
ATOM   1516  C   VAL B  20      16.451 138.562 -62.600  1.00 49.10           C  
ANISOU 1516  C   VAL B  20     8082   4672   5902   -121    149    484       C  
ATOM   1517  O   VAL B  20      15.895 139.164 -61.683  1.00 48.07           O  
ANISOU 1517  O   VAL B  20     7922   4508   5834   -226    176    526       O  
ATOM   1518  CB  VAL B  20      14.710 137.175 -63.861  1.00 49.76           C  
ANISOU 1518  CB  VAL B  20     8385   4438   6084   -205    127    446       C  
ATOM   1519  CG1 VAL B  20      14.747 138.263 -64.916  1.00 49.01           C  
ANISOU 1519  CG1 VAL B  20     8143   4469   6010   -268    105    424       C  
ATOM   1520  CG2 VAL B  20      14.453 135.820 -64.509  1.00 50.88           C  
ANISOU 1520  CG2 VAL B  20     8707   4424   6202   -137    103    406       C  
ATOM   1521  N   ASP B  21      17.431 139.099 -63.331  1.00 46.19           N  
ANISOU 1521  N   ASP B  21     7585   4500   5465    -82    143    443       N  
ATOM   1522  CA  ASP B  21      17.823 140.495 -63.192  1.00 46.16           C  
ANISOU 1522  CA  ASP B  21     7420   4657   5463   -195    172    451       C  
ATOM   1523  C   ASP B  21      17.478 141.187 -64.503  1.00 46.12           C  
ANISOU 1523  C   ASP B  21     7396   4657   5472   -315    171    441       C  
ATOM   1524  O   ASP B  21      17.692 140.614 -65.569  1.00 45.40           O  
ANISOU 1524  O   ASP B  21     7344   4575   5333   -254    157    399       O  
ATOM   1525  CB  ASP B  21      19.319 140.649 -62.852  1.00 50.46           C  
ANISOU 1525  CB  ASP B  21     7834   5447   5892    -89    186    390       C  
ATOM   1526  CG  ASP B  21      19.658 140.260 -61.424  1.00 68.54           C  
ANISOU 1526  CG  ASP B  21    10142   7743   8156     35    170    398       C  
ATOM   1527  OD1 ASP B  21      18.811 140.496 -60.518  1.00 71.23           O  
ANISOU 1527  OD1 ASP B  21    10542   7945   8575    -46    180    470       O  
ATOM   1528  OD2 ASP B  21      20.751 139.704 -61.209  1.00 77.16           O  
ANISOU 1528  OD2 ASP B  21    11195   8983   9138    226    141    318       O  
ATOM   1529  N   TYR B  22      16.891 142.376 -64.417  1.00 41.69           N  
ANISOU 1529  N   TYR B  22     6804   4071   4966   -466    174    475       N  
ATOM   1530  CA  TYR B  22      16.501 143.167 -65.594  1.00 41.47           C  
ANISOU 1530  CA  TYR B  22     6810   4018   4927   -567    156    469       C  
ATOM   1531  C   TYR B  22      17.518 144.236 -65.917  1.00 45.98           C  
ANISOU 1531  C   TYR B  22     7319   4757   5393   -660    207    461       C  
ATOM   1532  O   TYR B  22      17.827 145.054 -65.057  1.00 46.05           O  
ANISOU 1532  O   TYR B  22     7262   4833   5403   -734    234    481       O  
ATOM   1533  CB  TYR B  22      15.104 143.770 -65.410  1.00 39.55           C  
ANISOU 1533  CB  TYR B  22     6615   3621   4790   -651    104    488       C  
ATOM   1534  CG  TYR B  22      14.042 142.712 -65.524  1.00 38.62           C  
ANISOU 1534  CG  TYR B  22     6557   3354   4761   -605     68    458       C  
ATOM   1535  CD1 TYR B  22      13.726 142.144 -66.754  1.00 40.00           C  
ANISOU 1535  CD1 TYR B  22     6803   3471   4924   -566     29    413       C  
ATOM   1536  CD2 TYR B  22      13.393 142.221 -64.390  1.00 38.19           C  
ANISOU 1536  CD2 TYR B  22     6499   3222   4791   -616     85    466       C  
ATOM   1537  CE1 TYR B  22      12.776 141.128 -66.857  1.00 41.16           C  
ANISOU 1537  CE1 TYR B  22     7002   3486   5151   -546      3    367       C  
ATOM   1538  CE2 TYR B  22      12.410 141.245 -64.488  1.00 38.29           C  
ANISOU 1538  CE2 TYR B  22     6574   3100   4874   -621     75    422       C  
ATOM   1539  CZ  TYR B  22      12.118 140.687 -65.722  1.00 42.13           C  
ANISOU 1539  CZ  TYR B  22     7119   3533   5357   -588     33    369       C  
ATOM   1540  OH  TYR B  22      11.165 139.716 -65.825  1.00 43.43           O  
ANISOU 1540  OH  TYR B  22     7342   3569   5590   -616     29    308       O  
ATOM   1541  N   LEU B  23      18.074 144.188 -67.127  1.00 44.38           N  
ANISOU 1541  N   LEU B  23     7142   4630   5091   -669    232    424       N  
ATOM   1542  CA  LEU B  23      19.087 145.144 -67.583  1.00 46.00           C  
ANISOU 1542  CA  LEU B  23     7307   5003   5170   -801    310    399       C  
ATOM   1543  C   LEU B  23      18.509 145.925 -68.759  1.00 48.36           C  
ANISOU 1543  C   LEU B  23     7775   5185   5417   -911    292    425       C  
ATOM   1544  O   LEU B  23      18.195 145.335 -69.800  1.00 48.34           O  
ANISOU 1544  O   LEU B  23     7855   5120   5390   -845    259    406       O  
ATOM   1545  CB  LEU B  23      20.400 144.410 -67.984  1.00 48.41           C  
ANISOU 1545  CB  LEU B  23     7492   5538   5363   -721    374    305       C  
ATOM   1546  CG  LEU B  23      21.082 143.563 -66.864  1.00 55.37           C  
ANISOU 1546  CG  LEU B  23     8232   6546   6261   -553    366    254       C  
ATOM   1547  CD1 LEU B  23      20.712 142.093 -66.978  1.00 55.94           C  
ANISOU 1547  CD1 LEU B  23     8378   6508   6370   -339    295    244       C  
ATOM   1548  CD2 LEU B  23      22.585 143.670 -66.932  1.00 61.17           C  
ANISOU 1548  CD2 LEU B  23     8783   7595   6864   -556    445    130       C  
ATOM   1549  N   TYR B  24      18.319 147.246 -68.563  1.00 42.72           N  
ANISOU 1549  N   TYR B  24     7137   4419   4676  -1063    297    466       N  
ATOM   1550  CA  TYR B  24      17.767 148.144 -69.575  1.00 40.75           C  
ANISOU 1550  CA  TYR B  24     7107   4030   4347  -1154    260    493       C  
ATOM   1551  C   TYR B  24      18.796 148.595 -70.565  1.00 44.83           C  
ANISOU 1551  C   TYR B  24     7694   4664   4676  -1298    372    469       C  
ATOM   1552  O   TYR B  24      19.904 148.968 -70.182  1.00 45.41           O  
ANISOU 1552  O   TYR B  24     7654   4926   4676  -1428    489    436       O  
ATOM   1553  CB  TYR B  24      17.128 149.380 -68.927  1.00 39.61           C  
ANISOU 1553  CB  TYR B  24     7060   3759   4229  -1238    205    540       C  
ATOM   1554  CG  TYR B  24      16.155 150.126 -69.824  1.00 40.88           C  
ANISOU 1554  CG  TYR B  24     7482   3715   4335  -1237     99    556       C  
ATOM   1555  CD1 TYR B  24      14.964 149.535 -70.239  1.00 42.31           C  
ANISOU 1555  CD1 TYR B  24     7703   3766   4605  -1078    -28    527       C  
ATOM   1556  CD2 TYR B  24      16.393 151.449 -70.203  1.00 41.35           C  
ANISOU 1556  CD2 TYR B  24     7764   3704   4243  -1391    117    588       C  
ATOM   1557  CE1 TYR B  24      14.022 150.242 -70.979  1.00 43.48           C  
ANISOU 1557  CE1 TYR B  24     8081   3741   4699  -1033   -155    514       C  
ATOM   1558  CE2 TYR B  24      15.483 152.145 -70.999  1.00 42.34           C  
ANISOU 1558  CE2 TYR B  24     8174   3621   4292  -1348     -8    596       C  
ATOM   1559  CZ  TYR B  24      14.296 151.536 -71.383  1.00 52.23           C  
ANISOU 1559  CZ  TYR B  24     9436   4768   5640  -1150   -154    552       C  
ATOM   1560  OH  TYR B  24      13.354 152.193 -72.144  1.00 58.16           O  
ANISOU 1560  OH  TYR B  24    10453   5331   6313  -1061   -306    530       O  
ATOM   1561  N   ASN B  25      18.418 148.601 -71.839  1.00 39.92           N  
ANISOU 1561  N   ASN B  25     7261   3939   3967  -1288    340    471       N  
ATOM   1562  CA  ASN B  25      19.246 149.135 -72.894  1.00 40.84           C  
ANISOU 1562  CA  ASN B  25     7508   4132   3878  -1452    452    455       C  
ATOM   1563  C   ASN B  25      18.593 150.482 -73.289  1.00 46.50           C  
ANISOU 1563  C   ASN B  25     8547   4626   4496  -1567    397    520       C  
ATOM   1564  O   ASN B  25      17.476 150.491 -73.828  1.00 44.92           O  
ANISOU 1564  O   ASN B  25     8527   4223   4320  -1436    252    539       O  
ATOM   1565  CB  ASN B  25      19.345 148.172 -74.085  1.00 37.04           C  
ANISOU 1565  CB  ASN B  25     7049   3689   3338  -1346    455    410       C  
ATOM   1566  CG  ASN B  25      20.276 148.665 -75.177  1.00 57.95           C  
ANISOU 1566  CG  ASN B  25     9820   6446   5754  -1532    599    381       C  
ATOM   1567  OD1 ASN B  25      20.417 149.861 -75.437  1.00 56.67           O  
ANISOU 1567  OD1 ASN B  25     9872   6210   5449  -1740    658    421       O  
ATOM   1568  ND2 ASN B  25      20.957 147.757 -75.828  1.00 53.89           N  
ANISOU 1568  ND2 ASN B  25     9186   6108   5181  -1473    667    303       N  
ATOM   1569  N   LYS B  26      19.268 151.603 -72.971  1.00 45.57           N  
ANISOU 1569  N   LYS B  26     8504   4544   4264  -1798    500    538       N  
ATOM   1570  CA  LYS B  26      18.762 152.960 -73.269  1.00 47.75           C  
ANISOU 1570  CA  LYS B  26     9139   4589   4415  -1915    448    600       C  
ATOM   1571  C   LYS B  26      18.613 153.244 -74.778  1.00 51.05           C  
ANISOU 1571  C   LYS B  26     9902   4869   4625  -1952    445    617       C  
ATOM   1572  O   LYS B  26      17.719 154.017 -75.163  1.00 50.99           O  
ANISOU 1572  O   LYS B  26    10226   4604   4545  -1898    309    661       O  
ATOM   1573  CB  LYS B  26      19.620 154.054 -72.621  1.00 51.92           C  
ANISOU 1573  CB  LYS B  26     9693   5183   4849  -2188    578    608       C  
ATOM   1574  CG  LYS B  26      19.932 153.793 -71.140  1.00 79.10           C  
ANISOU 1574  CG  LYS B  26    12793   8790   8472  -2158    593    580       C  
ATOM   1575  CD  LYS B  26      19.656 155.029 -70.293  1.00 92.98           C  
ANISOU 1575  CD  LYS B  26    14688  10413  10229  -2266    550    624       C  
ATOM   1576  CE  LYS B  26      20.824 156.023 -70.284  1.00108.05           C  
ANISOU 1576  CE  LYS B  26    16676  12419  11959  -2608    733    600       C  
ATOM   1577  NZ  LYS B  26      21.975 155.617 -69.412  1.00115.84           N  
ANISOU 1577  NZ  LYS B  26    17273  13733  13008  -2696    870    507       N  
ATOM   1578  N   GLU B  27      19.475 152.602 -75.617  1.00 45.83           N  
ANISOU 1578  N   GLU B  27     9168   4385   3859  -2018    584    570       N  
ATOM   1579  CA  GLU B  27      19.481 152.729 -77.077  1.00 45.62           C  
ANISOU 1579  CA  GLU B  27     9447   4269   3620  -2060    610    578       C  
ATOM   1580  C   GLU B  27      18.279 152.064 -77.710  1.00 46.79           C  
ANISOU 1580  C   GLU B  27     9684   4247   3848  -1765    407    579       C  
ATOM   1581  O   GLU B  27      17.669 152.637 -78.617  1.00 46.48           O  
ANISOU 1581  O   GLU B  27    10015   3988   3657  -1731    315    611       O  
ATOM   1582  CB  GLU B  27      20.770 152.163 -77.692  1.00 48.00           C  
ANISOU 1582  CB  GLU B  27     9587   4853   3798  -2207    823    502       C  
ATOM   1583  CG  GLU B  27      22.029 152.912 -77.282  1.00 62.35           C  
ANISOU 1583  CG  GLU B  27    11333   6868   5490  -2546   1048    462       C  
ATOM   1584  CD  GLU B  27      23.348 152.424 -77.859  1.00 86.85           C  
ANISOU 1584  CD  GLU B  27    14238  10303   8457  -2709   1272    343       C  
ATOM   1585  OE1 GLU B  27      23.342 151.555 -78.762  1.00 70.78           O  
ANISOU 1585  OE1 GLU B  27    12178   8327   6386  -2569   1263    304       O  
ATOM   1586  OE2 GLU B  27      24.399 152.937 -77.411  1.00 92.53           O  
ANISOU 1586  OE2 GLU B  27    14820  11240   9099  -2983   1457    270       O  
ATOM   1587  N   THR B  28      17.952 150.843 -77.263  1.00 42.97           N  
ANISOU 1587  N   THR B  28     8882   3862   3585  -1554    336    533       N  
ATOM   1588  CA  THR B  28      16.845 150.077 -77.840  1.00 42.66           C  
ANISOU 1588  CA  THR B  28     8880   3694   3636  -1296    159    506       C  
ATOM   1589  C   THR B  28      15.528 150.325 -77.120  1.00 46.10           C  
ANISOU 1589  C   THR B  28     9322   3954   4238  -1139    -37    507       C  
ATOM   1590  O   THR B  28      14.480 150.028 -77.687  1.00 46.27           O  
ANISOU 1590  O   THR B  28     9439   3844   4297   -950   -202    465       O  
ATOM   1591  CB  THR B  28      17.167 148.563 -77.900  1.00 39.94           C  
ANISOU 1591  CB  THR B  28     8238   3525   3410  -1166    192    441       C  
ATOM   1592  OG1 THR B  28      17.396 148.078 -76.575  1.00 35.82           O  
ANISOU 1592  OG1 THR B  28     7411   3126   3073  -1144    219    432       O  
ATOM   1593  CG2 THR B  28      18.345 148.246 -78.788  1.00 32.36           C  
ANISOU 1593  CG2 THR B  28     7270   2751   2274  -1273    359    405       C  
ATOM   1594  N   LYS B  29      15.579 150.832 -75.877  1.00 43.44           N  
ANISOU 1594  N   LYS B  29     8866   3640   4000  -1211    -21    535       N  
ATOM   1595  CA  LYS B  29      14.400 151.048 -75.005  1.00 44.62           C  
ANISOU 1595  CA  LYS B  29     8965   3671   4317  -1076   -185    519       C  
ATOM   1596  C   LYS B  29      13.795 149.676 -74.607  1.00 47.49           C  
ANISOU 1596  C   LYS B  29     9042   4099   4903   -905   -241    456       C  
ATOM   1597  O   LYS B  29      12.606 149.583 -74.301  1.00 50.44           O  
ANISOU 1597  O   LYS B  29     9384   4379   5403   -768   -389    402       O  
ATOM   1598  CB  LYS B  29      13.336 152.009 -75.639  1.00 49.93           C  
ANISOU 1598  CB  LYS B  29     9981   4105   4884   -972   -373    504       C  
ATOM   1599  CG  LYS B  29      13.675 153.527 -75.624  1.00 66.91           C  
ANISOU 1599  CG  LYS B  29    12459   6126   6838  -1129   -354    571       C  
ATOM   1600  CD  LYS B  29      12.452 154.440 -76.097  1.00 76.96           C  
ANISOU 1600  CD  LYS B  29    14086   7141   8013   -948   -595    535       C  
ATOM   1601  CE  LYS B  29      12.753 155.951 -76.172  1.00 75.23           C  
ANISOU 1601  CE  LYS B  29    14282   6740   7561  -1089   -595    604       C  
ATOM   1602  NZ  LYS B  29      11.539 156.852 -76.311  1.00 50.23           N  
ANISOU 1602  NZ  LYS B  29    11430   3333   4322   -865   -861    550       N  
ATOM   1603  N   LEU B  30      14.629 148.607 -74.644  1.00 39.15           N  
ANISOU 1603  N   LEU B  30     7793   3207   3877   -918   -121    448       N  
ATOM   1604  CA  LEU B  30      14.249 147.230 -74.343  1.00 37.24           C  
ANISOU 1604  CA  LEU B  30     7337   3007   3804   -782   -151    397       C  
ATOM   1605  C   LEU B  30      15.055 146.687 -73.176  1.00 38.86           C  
ANISOU 1605  C   LEU B  30     7301   3367   4096   -822    -39    416       C  
ATOM   1606  O   LEU B  30      16.159 147.163 -72.899  1.00 36.32           O  
ANISOU 1606  O   LEU B  30     6938   3178   3683   -948     81    445       O  
ATOM   1607  CB  LEU B  30      14.389 146.305 -75.578  1.00 36.65           C  
ANISOU 1607  CB  LEU B  30     7308   2951   3668   -695   -153    352       C  
ATOM   1608  CG  LEU B  30      13.516 146.655 -76.806  1.00 41.62           C  
ANISOU 1608  CG  LEU B  30     8180   3426   4210   -609   -288    314       C  
ATOM   1609  CD1 LEU B  30      14.060 146.014 -78.067  1.00 41.68           C  
ANISOU 1609  CD1 LEU B  30     8262   3483   4091   -574   -244    290       C  
ATOM   1610  CD2 LEU B  30      12.055 146.298 -76.593  1.00 40.63           C  
ANISOU 1610  CD2 LEU B  30     8005   3184   4248   -463   -456    231       C  
ATOM   1611  N   PHE B  31      14.483 145.693 -72.489  1.00 35.49           N  
ANISOU 1611  N   PHE B  31     6729   2922   3835   -719    -80    387       N  
ATOM   1612  CA  PHE B  31      15.118 145.042 -71.350  1.00 34.17           C  
ANISOU 1612  CA  PHE B  31     6375   2866   3740   -713     -1    400       C  
ATOM   1613  C   PHE B  31      15.708 143.710 -71.770  1.00 39.27           C  
ANISOU 1613  C   PHE B  31     6962   3589   4370   -610     35    361       C  
ATOM   1614  O   PHE B  31      15.216 143.052 -72.684  1.00 36.74           O  
ANISOU 1614  O   PHE B  31     6714   3193   4052   -529    -22    319       O  
ATOM   1615  CB  PHE B  31      14.090 144.783 -70.229  1.00 33.45           C  
ANISOU 1615  CB  PHE B  31     6208   2683   3818   -677    -59    396       C  
ATOM   1616  CG  PHE B  31      13.815 145.941 -69.314  1.00 33.27           C  
ANISOU 1616  CG  PHE B  31     6174   2642   3824   -760    -72    431       C  
ATOM   1617  CD1 PHE B  31      14.653 146.211 -68.233  1.00 34.10           C  
ANISOU 1617  CD1 PHE B  31     6173   2858   3925   -819     11    473       C  
ATOM   1618  CD2 PHE B  31      12.694 146.745 -69.501  1.00 34.54           C  
ANISOU 1618  CD2 PHE B  31     6428   2682   4012   -757   -182    403       C  
ATOM   1619  CE1 PHE B  31      14.402 147.295 -67.383  1.00 35.49           C  
ANISOU 1619  CE1 PHE B  31     6346   3014   4125   -893     -5    502       C  
ATOM   1620  CE2 PHE B  31      12.429 147.819 -68.635  1.00 36.17           C  
ANISOU 1620  CE2 PHE B  31     6634   2870   4239   -813   -206    425       C  
ATOM   1621  CZ  PHE B  31      13.295 148.101 -67.592  1.00 33.89           C  
ANISOU 1621  CZ  PHE B  31     6249   2680   3947   -891   -112    482       C  
ATOM   1622  N   THR B  32      16.754 143.307 -71.056  1.00 39.41           N  
ANISOU 1622  N   THR B  32     6849   3758   4366   -592    116    359       N  
ATOM   1623  CA  THR B  32      17.356 141.983 -71.123  1.00 39.95           C  
ANISOU 1623  CA  THR B  32     6858   3901   4420   -452    132    311       C  
ATOM   1624  C   THR B  32      17.056 141.350 -69.740  1.00 42.99           C  
ANISOU 1624  C   THR B  32     7188   4227   4920   -386    115    331       C  
ATOM   1625  O   THR B  32      17.261 141.994 -68.709  1.00 41.63           O  
ANISOU 1625  O   THR B  32     6942   4104   4770   -448    146    366       O  
ATOM   1626  CB  THR B  32      18.877 142.050 -71.388  1.00 50.64           C  
ANISOU 1626  CB  THR B  32     8109   5506   5627   -455    228    260       C  
ATOM   1627  OG1 THR B  32      19.081 142.453 -72.735  1.00 54.23           O  
ANISOU 1627  OG1 THR B  32     8646   5996   5961   -523    258    238       O  
ATOM   1628  CG2 THR B  32      19.581 140.691 -71.183  1.00 52.87           C  
ANISOU 1628  CG2 THR B  32     8317   5885   5888   -259    221    190       C  
ATOM   1629  N   ALA B  33      16.572 140.110 -69.725  1.00 41.67           N  
ANISOU 1629  N   ALA B  33     7080   3943   4810   -273     70    309       N  
ATOM   1630  CA  ALA B  33      16.345 139.368 -68.480  1.00 41.47           C  
ANISOU 1630  CA  ALA B  33     7062   3839   4856   -216     68    328       C  
ATOM   1631  C   ALA B  33      17.524 138.426 -68.331  1.00 44.27           C  
ANISOU 1631  C   ALA B  33     7405   4306   5110    -44     79    286       C  
ATOM   1632  O   ALA B  33      17.726 137.571 -69.188  1.00 43.02           O  
ANISOU 1632  O   ALA B  33     7309   4135   4899     65     51    234       O  
ATOM   1633  CB  ALA B  33      15.054 138.555 -68.563  1.00 42.12           C  
ANISOU 1633  CB  ALA B  33     7256   3705   5043   -225     21    315       C  
ATOM   1634  N   LYS B  34      18.328 138.609 -67.286  1.00 42.72           N  
ANISOU 1634  N   LYS B  34     7125   4233   4874      1    108    291       N  
ATOM   1635  CA  LYS B  34      19.443 137.702 -67.032  1.00 44.80           C  
ANISOU 1635  CA  LYS B  34     7376   4616   5029    211     92    223       C  
ATOM   1636  C   LYS B  34      18.958 136.642 -66.037  1.00 49.02           C  
ANISOU 1636  C   LYS B  34     8081   4949   5596    319     51    257       C  
ATOM   1637  O   LYS B  34      18.524 136.998 -64.936  1.00 46.91           O  
ANISOU 1637  O   LYS B  34     7824   4611   5389    244     71    320       O  
ATOM   1638  CB  LYS B  34      20.693 138.440 -66.493  1.00 48.74           C  
ANISOU 1638  CB  LYS B  34     7682   5393   5444    226    134    172       C  
ATOM   1639  CG  LYS B  34      21.845 137.502 -66.125  1.00 65.91           C  
ANISOU 1639  CG  LYS B  34     9825   7719   7497    489     91     65       C  
ATOM   1640  CD  LYS B  34      23.120 137.682 -66.965  1.00 83.01           C  
ANISOU 1640  CD  LYS B  34    11803  10205   9533    544    125    -79       C  
ATOM   1641  CE  LYS B  34      24.127 136.569 -66.705  1.00 94.47           C  
ANISOU 1641  CE  LYS B  34    13241  11796  10859    864     47   -217       C  
ATOM   1642  NZ  LYS B  34      24.221 135.576 -67.824  1.00100.00           N  
ANISOU 1642  NZ  LYS B  34    14032  12471  11493   1017      0   -286       N  
ATOM   1643  N   LEU B  35      19.008 135.352 -66.447  1.00 48.25           N  
ANISOU 1643  N   LEU B  35     8142   4745   5446    484     -2    215       N  
ATOM   1644  CA  LEU B  35      18.619 134.204 -65.629  1.00 50.34           C  
ANISOU 1644  CA  LEU B  35     8642   4783   5700    587    -38    242       C  
ATOM   1645  C   LEU B  35      19.752 133.904 -64.644  1.00 55.59           C  
ANISOU 1645  C   LEU B  35     9312   5570   6240    810    -75    204       C  
ATOM   1646  O   LEU B  35      20.894 133.698 -65.063  1.00 55.89           O  
ANISOU 1646  O   LEU B  35     9255   5818   6161   1006   -118     99       O  
ATOM   1647  CB  LEU B  35      18.322 132.970 -66.513  1.00 51.63           C  
ANISOU 1647  CB  LEU B  35     9003   4780   5834    684    -89    200       C  
ATOM   1648  CG  LEU B  35      17.422 133.217 -67.733  1.00 56.22           C  
ANISOU 1648  CG  LEU B  35     9552   5298   6510    519    -77    194       C  
ATOM   1649  CD1 LEU B  35      17.377 132.003 -68.623  1.00 57.65           C  
ANISOU 1649  CD1 LEU B  35     9907   5357   6641    648   -137    132       C  
ATOM   1650  CD2 LEU B  35      16.014 133.646 -67.329  1.00 56.01           C  
ANISOU 1650  CD2 LEU B  35     9546   5103   6634    275    -33    254       C  
ATOM   1651  N   ASN B  36      19.438 133.924 -63.339  1.00 52.58           N  
ANISOU 1651  N   ASN B  36     9025   5078   5874    786    -60    273       N  
ATOM   1652  CA  ASN B  36      20.435 133.682 -62.290  1.00 55.04           C  
ANISOU 1652  CA  ASN B  36     9361   5491   6060   1013   -110    234       C  
ATOM   1653  C   ASN B  36      20.607 132.186 -62.051  1.00 62.07           C  
ANISOU 1653  C   ASN B  36    10582   6182   6820   1267   -197    209       C  
ATOM   1654  O   ASN B  36      20.025 131.617 -61.125  1.00 60.58           O  
ANISOU 1654  O   ASN B  36    10667   5740   6610   1257   -191    285       O  
ATOM   1655  CB  ASN B  36      20.119 134.464 -60.987  1.00 56.28           C  
ANISOU 1655  CB  ASN B  36     9476   5637   6272    889    -60    314       C  
ATOM   1656  CG  ASN B  36      19.917 135.959 -61.180  1.00 77.96           C  
ANISOU 1656  CG  ASN B  36    11939   8547   9133    647     12    339       C  
ATOM   1657  OD1 ASN B  36      18.956 136.545 -60.670  1.00 80.24           O  
ANISOU 1657  OD1 ASN B  36    12233   8723   9532    444     67    424       O  
ATOM   1658  ND2 ASN B  36      20.809 136.617 -61.912  1.00 56.80           N  
ANISOU 1658  ND2 ASN B  36     9025   6137   6420    658     16    256       N  
ATOM   1659  N   VAL B  37      21.347 131.551 -62.968  1.00 62.79           N  
ANISOU 1659  N   VAL B  37    10671   6372   6814   1478   -272     98       N  
ATOM   1660  CA  VAL B  37      21.681 130.126 -62.978  1.00 66.47           C  
ANISOU 1660  CA  VAL B  37    11452   6674   7129   1771   -383     42       C  
ATOM   1661  C   VAL B  37      23.139 129.949 -63.398  1.00 75.20           C  
ANISOU 1661  C   VAL B  37    12389   8098   8085   2098   -484   -138       C  
ATOM   1662  O   VAL B  37      23.649 130.740 -64.192  1.00 73.91           O  
ANISOU 1662  O   VAL B  37    11890   8236   7957   2024   -440   -216       O  
ATOM   1663  CB  VAL B  37      20.738 129.242 -63.842  1.00 70.53           C  
ANISOU 1663  CB  VAL B  37    12211   6898   7687   1677   -377     78       C  
ATOM   1664  CG1 VAL B  37      19.419 128.998 -63.145  1.00 69.92           C  
ANISOU 1664  CG1 VAL B  37    12389   6482   7696   1429   -299    210       C  
ATOM   1665  CG2 VAL B  37      20.526 129.811 -65.238  1.00 68.92           C  
ANISOU 1665  CG2 VAL B  37    11756   6839   7590   1517   -331     45       C  
ATOM   1666  N   ASN B  38      23.798 128.910 -62.877  1.00 76.79           N  
ANISOU 1666  N   ASN B  38    12838   8234   8104   2459   -620   -218       N  
ATOM   1667  CA  ASN B  38      25.192 128.614 -63.205  1.00 79.84           C  
ANISOU 1667  CA  ASN B  38    13070   8938   8326   2824   -741   -432       C  
ATOM   1668  C   ASN B  38      25.318 128.018 -64.624  1.00 85.37           C  
ANISOU 1668  C   ASN B  38    13764   9672   9000   2902   -774   -523       C  
ATOM   1669  O   ASN B  38      25.922 128.651 -65.500  1.00 85.48           O  
ANISOU 1669  O   ASN B  38    13421  10027   9032   2855   -727   -635       O  
ATOM   1670  CB  ASN B  38      25.819 127.709 -62.128  1.00 84.60           C  
ANISOU 1670  CB  ASN B  38    13970   9449   8723   3228   -904   -501       C  
ATOM   1671  CG  ASN B  38      25.758 128.296 -60.733  1.00110.23           C  
ANISOU 1671  CG  ASN B  38    17223  12681  11978   3174   -878   -423       C  
ATOM   1672  OD1 ASN B  38      25.092 127.763 -59.834  1.00105.24           O  
ANISOU 1672  OD1 ASN B  38    16985  11696  11307   3166   -888   -289       O  
ATOM   1673  ND2 ASN B  38      26.429 129.427 -60.525  1.00102.36           N  
ANISOU 1673  ND2 ASN B  38    15801  12064  11028   3111   -832   -505       N  
ATOM   1674  N   GLU B  39      24.688 126.844 -64.848  1.00 81.29           N  
ANISOU 1674  N   GLU B  39    13657   8789   8441   2981   -837   -468       N  
ATOM   1675  CA  GLU B  39      24.664 126.090 -66.106  1.00 81.38           C  
ANISOU 1675  CA  GLU B  39    13750   8751   8419   3072   -885   -542       C  
ATOM   1676  C   GLU B  39      24.043 126.829 -67.311  1.00 82.47           C  
ANISOU 1676  C   GLU B  39    13636   8969   8730   2729   -752   -493       C  
ATOM   1677  O   GLU B  39      23.167 127.679 -67.135  1.00 79.27           O  
ANISOU 1677  O   GLU B  39    13138   8490   8492   2378   -626   -353       O  
ATOM   1678  CB  GLU B  39      23.978 124.722 -65.898  1.00 84.08           C  
ANISOU 1678  CB  GLU B  39    14639   8624   8685   3174   -967   -472       C  
ATOM   1679  CG  GLU B  39      22.525 124.790 -65.446  1.00 92.03           C  
ANISOU 1679  CG  GLU B  39    15867   9258   9842   2788   -842   -267       C  
ATOM   1680  CD  GLU B  39      22.263 124.822 -63.950  1.00111.43           C  
ANISOU 1680  CD  GLU B  39    18545  11532  12262   2754   -821   -160       C  
ATOM   1681  OE1 GLU B  39      22.780 125.732 -63.261  1.00106.44           O  
ANISOU 1681  OE1 GLU B  39    17644  11153  11644   2763   -797   -168       O  
ATOM   1682  OE2 GLU B  39      21.481 123.969 -63.477  1.00105.61           O  
ANISOU 1682  OE2 GLU B  39    18255  10391  11483   2683   -813    -66       O  
ATOM   1683  N   ASN B  40      24.490 126.466 -68.533  1.00 79.75           N  
ANISOU 1683  N   ASN B  40    13205   8768   8328   2858   -794   -620       N  
ATOM   1684  CA  ASN B  40      23.970 127.000 -69.791  1.00 78.28           C  
ANISOU 1684  CA  ASN B  40    12841   8640   8262   2595   -695   -592       C  
ATOM   1685  C   ASN B  40      22.661 126.288 -70.132  1.00 80.77           C  
ANISOU 1685  C   ASN B  40    13482   8538   8669   2440   -694   -476       C  
ATOM   1686  O   ASN B  40      22.638 125.157 -70.621  1.00 82.00           O  
ANISOU 1686  O   ASN B  40    13895   8521   8741   2629   -791   -535       O  
ATOM   1687  CB  ASN B  40      24.992 126.904 -70.922  1.00 83.18           C  
ANISOU 1687  CB  ASN B  40    13243   9596   8767   2788   -729   -783       C  
ATOM   1688  CG  ASN B  40      26.273 127.631 -70.611  1.00119.83           C  
ANISOU 1688  CG  ASN B  40    17527  14687  13317   2897   -709   -933       C  
ATOM   1689  OD1 ASN B  40      26.308 128.858 -70.427  1.00113.61           O  
ANISOU 1689  OD1 ASN B  40    16469  14083  12613   2632   -582   -886       O  
ATOM   1690  ND2 ASN B  40      27.359 126.870 -70.531  1.00117.23           N  
ANISOU 1690  ND2 ASN B  40    17194  14545  12803   3299   -843  -1136       N  
ATOM   1691  N   VAL B  41      21.575 126.968 -69.785  1.00 74.41           N  
ANISOU 1691  N   VAL B  41    12661   7577   8032   2097   -586   -327       N  
ATOM   1692  CA  VAL B  41      20.176 126.587 -69.889  1.00 73.08           C  
ANISOU 1692  CA  VAL B  41    12724   7056   7988   1858   -548   -224       C  
ATOM   1693  C   VAL B  41      19.646 126.709 -71.335  1.00 76.13           C  
ANISOU 1693  C   VAL B  41    13014   7459   8453   1726   -528   -255       C  
ATOM   1694  O   VAL B  41      20.147 127.520 -72.111  1.00 75.13           O  
ANISOU 1694  O   VAL B  41    12604   7617   8327   1705   -495   -302       O  
ATOM   1695  CB  VAL B  41      19.431 127.474 -68.840  1.00 75.19           C  
ANISOU 1695  CB  VAL B  41    12923   7261   8386   1578   -443    -94       C  
ATOM   1696  CG1 VAL B  41      18.082 128.002 -69.318  1.00 73.49           C  
ANISOU 1696  CG1 VAL B  41    12645   6923   8354   1234   -357    -27       C  
ATOM   1697  CG2 VAL B  41      19.335 126.776 -67.485  1.00 76.02           C  
ANISOU 1697  CG2 VAL B  41    13338   7127   8417   1657   -467    -37       C  
ATOM   1698  N   GLU B  42      18.650 125.888 -71.694  1.00 73.87           N  
ANISOU 1698  N   GLU B  42    12981   6867   8221   1632   -546   -238       N  
ATOM   1699  CA  GLU B  42      18.015 125.921 -73.014  1.00 73.89           C  
ANISOU 1699  CA  GLU B  42    12924   6852   8301   1513   -542   -276       C  
ATOM   1700  C   GLU B  42      16.628 126.517 -72.860  1.00 80.78           C  
ANISOU 1700  C   GLU B  42    13752   7583   9356   1166   -458   -199       C  
ATOM   1701  O   GLU B  42      15.919 126.181 -71.907  1.00 78.97           O  
ANISOU 1701  O   GLU B  42    13700   7129   9178   1032   -420   -142       O  
ATOM   1702  CB  GLU B  42      17.886 124.513 -73.625  1.00 77.01           C  
ANISOU 1702  CB  GLU B  42    13624   7018   8619   1668   -638   -351       C  
ATOM   1703  CG  GLU B  42      19.190 123.865 -74.070  1.00 92.00           C  
ANISOU 1703  CG  GLU B  42    15554   9073  10328   2046   -746   -468       C  
ATOM   1704  CD  GLU B  42      19.618 124.090 -75.509  1.00111.34           C  
ANISOU 1704  CD  GLU B  42    17800  11758  12744   2125   -766   -568       C  
ATOM   1705  OE1 GLU B  42      19.747 125.269 -75.912  1.00 96.08           O  
ANISOU 1705  OE1 GLU B  42    15557  10083  10866   1982   -683   -552       O  
ATOM   1706  OE2 GLU B  42      19.811 123.087 -76.235  1.00113.77           O  
ANISOU 1706  OE2 GLU B  42    18285  11981  12961   2324   -862   -663       O  
ATOM   1707  N   CYS B  43      16.241 127.405 -73.794  1.00 81.71           N  
ANISOU 1707  N   CYS B  43    13647   7841   9560   1027   -430   -212       N  
ATOM   1708  CA  CYS B  43      14.921 128.026 -73.774  1.00 83.21           C  
ANISOU 1708  CA  CYS B  43    13767   7934   9914    740   -378   -178       C  
ATOM   1709  C   CYS B  43      14.154 127.723 -75.029  1.00 93.23           C  
ANISOU 1709  C   CYS B  43    15062   9125  11234    686   -424   -259       C  
ATOM   1710  O   CYS B  43      14.673 127.893 -76.137  1.00 93.18           O  
ANISOU 1710  O   CYS B  43    14974   9268  11162    804   -465   -309       O  
ATOM   1711  CB  CYS B  43      15.001 129.526 -73.517  1.00 82.49           C  
ANISOU 1711  CB  CYS B  43    13413   8054   9877    620   -318   -119       C  
ATOM   1712  SG  CYS B  43      15.829 129.982 -71.977  1.00 86.43           S  
ANISOU 1712  SG  CYS B  43    13854   8655  10329    663   -264    -35       S  
ATOM   1713  N   GLY B  44      12.923 127.269 -74.833  1.00 95.14           N  
ANISOU 1713  N   GLY B  44    15416   9145  11586    498   -412   -286       N  
ATOM   1714  CA  GLY B  44      11.979 126.938 -75.895  1.00 97.85           C  
ANISOU 1714  CA  GLY B  44    15781   9397  12000    414   -459   -389       C  
ATOM   1715  C   GLY B  44      10.763 127.853 -75.845  1.00105.80           C  
ANISOU 1715  C   GLY B  44    16610  10428  13159    176   -429   -416       C  
ATOM   1716  O   GLY B  44      10.196 128.048 -74.767  1.00105.81           O  
ANISOU 1716  O   GLY B  44    16599  10366  13237      5   -358   -383       O  
ATOM   1717  N   ASN B  45      10.333 128.448 -76.978  1.00104.35           N  
ANISOU 1717  N   ASN B  45    16294  10343  13009    174   -490   -488       N  
ATOM   1718  CA  ASN B  45      10.906 128.355 -78.325  1.00105.19           C  
ANISOU 1718  CA  ASN B  45    16408  10540  13021    354   -567   -531       C  
ATOM   1719  C   ASN B  45      12.080 129.344 -78.420  1.00108.77           C  
ANISOU 1719  C   ASN B  45    16735  11226  13366    469   -539   -440       C  
ATOM   1720  O   ASN B  45      13.180 128.968 -78.841  1.00108.96           O  
ANISOU 1720  O   ASN B  45    16799  11343  13259    651   -548   -437       O  
ATOM   1721  CB  ASN B  45       9.832 128.727 -79.366  1.00107.58           C  
ANISOU 1721  CB  ASN B  45    16632  10845  13398    285   -642   -647       C  
ATOM   1722  CG  ASN B  45       8.486 128.050 -79.187  1.00137.96           C  
ANISOU 1722  CG  ASN B  45    20521  14518  17379    106   -653   -773       C  
ATOM   1723  OD1 ASN B  45       8.364 126.815 -79.188  1.00136.68           O  
ANISOU 1723  OD1 ASN B  45    20537  14184  17212     93   -654   -828       O  
ATOM   1724  ND2 ASN B  45       7.437 128.856 -79.090  1.00128.60           N  
ANISOU 1724  ND2 ASN B  45    19176  13382  16304    -36   -667   -843       N  
ATOM   1725  N   ASN B  46      11.824 130.604 -77.981  1.00104.12           N  
ANISOU 1725  N   ASN B  46    15996  10737  12829    351   -501   -382       N  
ATOM   1726  CA  ASN B  46      12.715 131.772 -77.949  1.00102.63           C  
ANISOU 1726  CA  ASN B  46    15685  10754  12557    377   -456   -299       C  
ATOM   1727  C   ASN B  46      14.076 131.500 -77.317  1.00104.55           C  
ANISOU 1727  C   ASN B  46    15921  11108  12693    496   -397   -242       C  
ATOM   1728  O   ASN B  46      14.155 130.854 -76.277  1.00105.37           O  
ANISOU 1728  O   ASN B  46    16093  11119  12824    507   -376   -215       O  
ATOM   1729  CB  ASN B  46      12.018 132.949 -77.251  1.00103.53           C  
ANISOU 1729  CB  ASN B  46    15688  10884  12766    214   -431   -254       C  
ATOM   1730  CG  ASN B  46      11.438 132.604 -75.903  1.00127.36           C  
ANISOU 1730  CG  ASN B  46    18709  13785  15896     99   -386   -232       C  
ATOM   1731  OD1 ASN B  46      12.144 132.579 -74.888  1.00122.39           O  
ANISOU 1731  OD1 ASN B  46    18075  13189  15237    114   -322   -152       O  
ATOM   1732  ND2 ASN B  46      10.143 132.305 -75.870  1.00119.20           N  
ANISOU 1732  ND2 ASN B  46    17685  12622  14983    -20   -416   -320       N  
ATOM   1733  N   THR B  47      15.139 131.995 -77.959  1.00 97.95           N  
ANISOU 1733  N   THR B  47    15012  10481  11725    583   -372   -240       N  
ATOM   1734  CA  THR B  47      16.531 131.823 -77.536  1.00 96.38           C  
ANISOU 1734  CA  THR B  47    14755  10460  11406    714   -325   -235       C  
ATOM   1735  C   THR B  47      16.869 132.571 -76.232  1.00 93.42           C  
ANISOU 1735  C   THR B  47    14272  10163  11060    631   -256   -156       C  
ATOM   1736  O   THR B  47      16.251 133.593 -75.910  1.00 91.54           O  
ANISOU 1736  O   THR B  47    13972   9907  10902    459   -227    -95       O  
ATOM   1737  CB  THR B  47      17.472 132.224 -78.682  1.00106.48           C  
ANISOU 1737  CB  THR B  47    15958  11969  12531    783   -296   -285       C  
ATOM   1738  OG1 THR B  47      17.118 133.540 -79.106  1.00106.36           O  
ANISOU 1738  OG1 THR B  47    15888  12004  12519    611   -256   -236       O  
ATOM   1739  CG2 THR B  47      17.407 131.254 -79.869  1.00104.90           C  
ANISOU 1739  CG2 THR B  47    15870  11716  12273    926   -369   -378       C  
ATOM   1740  N   CYS B  48      17.840 132.029 -75.478  1.00 85.56           N  
ANISOU 1740  N   CYS B  48    13265   9252   9992    776   -245   -171       N  
ATOM   1741  CA  CYS B  48      18.373 132.633 -74.267  1.00 82.74           C  
ANISOU 1741  CA  CYS B  48    12800   9003   9635    742   -190   -119       C  
ATOM   1742  C   CYS B  48      19.890 132.413 -74.170  1.00 85.17           C  
ANISOU 1742  C   CYS B  48    13002   9572   9789    936   -178   -202       C  
ATOM   1743  O   CYS B  48      20.417 131.784 -73.230  1.00 86.30           O  
ANISOU 1743  O   CYS B  48    13184   9716   9890   1096   -212   -223       O  
ATOM   1744  CB  CYS B  48      17.616 132.219 -73.004  1.00 82.08           C  
ANISOU 1744  CB  CYS B  48    12832   8697   9656    694   -202    -54       C  
ATOM   1745  SG  CYS B  48      17.699 130.454 -72.620  1.00 87.25           S  
ANISOU 1745  SG  CYS B  48    13752   9142  10256    907   -279    -97       S  
ATOM   1746  N   THR B  49      20.584 132.955 -75.189  1.00 78.66           N  
ANISOU 1746  N   THR B  49    12045   8980   8863    922   -131   -265       N  
ATOM   1747  CA  THR B  49      22.038 132.922 -75.340  1.00 78.56           C  
ANISOU 1747  CA  THR B  49    11868   9291   8692   1065    -98   -388       C  
ATOM   1748  C   THR B  49      22.719 133.602 -74.163  1.00 79.15           C  
ANISOU 1748  C   THR B  49    11780   9537   8757   1027    -44   -383       C  
ATOM   1749  O   THR B  49      22.342 134.717 -73.791  1.00 78.55           O  
ANISOU 1749  O   THR B  49    11644   9449   8754    798     25   -290       O  
ATOM   1750  CB  THR B  49      22.470 133.464 -76.723  1.00 89.05           C  
ANISOU 1750  CB  THR B  49    13106  10816   9913    985    -27   -452       C  
ATOM   1751  OG1 THR B  49      21.851 134.732 -76.984  1.00 89.50           O  
ANISOU 1751  OG1 THR B  49    13158  10825  10023    710     47   -348       O  
ATOM   1752  CG2 THR B  49      22.128 132.508 -77.834  1.00 87.18           C  
ANISOU 1752  CG2 THR B  49    13014  10467   9645   1120   -102   -504       C  
ATOM   1753  N   ASN B  50      23.679 132.889 -73.533  1.00 73.75           N  
ANISOU 1753  N   ASN B  50    11044   8996   7981   1276    -95   -492       N  
ATOM   1754  CA  ASN B  50      24.452 133.299 -72.350  1.00 72.32           C  
ANISOU 1754  CA  ASN B  50    10710   8999   7771   1316    -76   -529       C  
ATOM   1755  C   ASN B  50      23.534 133.555 -71.132  1.00 70.67           C  
ANISOU 1755  C   ASN B  50    10620   8529   7701   1203    -87   -371       C  
ATOM   1756  O   ASN B  50      23.835 134.412 -70.293  1.00 70.50           O  
ANISOU 1756  O   ASN B  50    10458   8629   7699   1100    -35   -349       O  
ATOM   1757  CB  ASN B  50      25.386 134.494 -72.668  1.00 75.90           C  
ANISOU 1757  CB  ASN B  50    10874   9818   8146   1145     54   -613       C  
ATOM   1758  CG  ASN B  50      26.684 134.549 -71.883  1.00109.33           C  
ANISOU 1758  CG  ASN B  50    14879  14387  12275   1293     56   -775       C  
ATOM   1759  OD1 ASN B  50      26.731 134.384 -70.654  1.00104.20           O  
ANISOU 1759  OD1 ASN B  50    14252  13682  11656   1404     -6   -755       O  
ATOM   1760  ND2 ASN B  50      27.769 134.860 -72.579  1.00106.28           N  
ANISOU 1760  ND2 ASN B  50    14254  14376  11753   1280    137   -955       N  
ATOM   1761  N   ASN B  51      22.417 132.785 -71.037  1.00 63.09           N  
ANISOU 1761  N   ASN B  51     9918   7221   6831   1214   -151   -275       N  
ATOM   1762  CA  ASN B  51      21.394 132.854 -69.976  1.00 60.40           C  
ANISOU 1762  CA  ASN B  51     9717   6614   6617   1094   -152   -141       C  
ATOM   1763  C   ASN B  51      20.688 134.229 -69.896  1.00 61.12           C  
ANISOU 1763  C   ASN B  51     9694   6700   6829    790    -65    -40       C  
ATOM   1764  O   ASN B  51      20.321 134.704 -68.815  1.00 59.96           O  
ANISOU 1764  O   ASN B  51     9541   6488   6753    694    -42     37       O  
ATOM   1765  CB  ASN B  51      21.966 132.417 -68.609  1.00 59.93           C  
ANISOU 1765  CB  ASN B  51     9710   6563   6497   1278   -199   -155       C  
ATOM   1766  CG  ASN B  51      22.322 130.956 -68.489  1.00 71.46           C  
ANISOU 1766  CG  ASN B  51    11403   7907   7843   1588   -313   -227       C  
ATOM   1767  OD1 ASN B  51      21.995 130.112 -69.345  1.00 60.92           O  
ANISOU 1767  OD1 ASN B  51    10227   6429   6491   1657   -360   -254       O  
ATOM   1768  ND2 ASN B  51      22.997 130.624 -67.397  1.00 60.84           N  
ANISOU 1768  ND2 ASN B  51    10107   6607   6404   1797   -372   -266       N  
ATOM   1769  N   GLU B  52      20.505 134.864 -71.057  1.00 56.90           N  
ANISOU 1769  N   GLU B  52     9091   6230   6299    655    -26    -46       N  
ATOM   1770  CA  GLU B  52      19.885 136.184 -71.167  1.00 54.14           C  
ANISOU 1770  CA  GLU B  52     8674   5868   6028    401     33     33       C  
ATOM   1771  C   GLU B  52      18.744 136.155 -72.177  1.00 55.25           C  
ANISOU 1771  C   GLU B  52     8933   5820   6237    310      1     60       C  
ATOM   1772  O   GLU B  52      18.927 135.646 -73.286  1.00 55.17           O  
ANISOU 1772  O   GLU B  52     8967   5835   6162    391    -22     -1       O  
ATOM   1773  CB  GLU B  52      20.926 137.218 -71.622  1.00 55.82           C  
ANISOU 1773  CB  GLU B  52     8706   6371   6133    313    119    -17       C  
ATOM   1774  CG  GLU B  52      22.044 137.480 -70.629  1.00 67.62           C  
ANISOU 1774  CG  GLU B  52    10031   8096   7564    366    157    -73       C  
ATOM   1775  CD  GLU B  52      23.115 138.454 -71.084  1.00 86.49           C  
ANISOU 1775  CD  GLU B  52    12229  10795   9838    240    263   -154       C  
ATOM   1776  OE1 GLU B  52      23.322 138.595 -72.310  1.00 93.84           O  
ANISOU 1776  OE1 GLU B  52    13163  11807  10686    180    308   -198       O  
ATOM   1777  OE2 GLU B  52      23.767 139.061 -70.205  1.00 83.27           O  
ANISOU 1777  OE2 GLU B  52    11673  10555   9412    191    307   -183       O  
ATOM   1778  N   VAL B  53      17.571 136.688 -71.797  1.00 49.01           N  
ANISOU 1778  N   VAL B  53     8187   4860   5575    159     -9    132       N  
ATOM   1779  CA  VAL B  53      16.430 136.820 -72.715  1.00 48.29           C  
ANISOU 1779  CA  VAL B  53     8180   4619   5550     79    -56    130       C  
ATOM   1780  C   VAL B  53      16.428 138.302 -73.131  1.00 51.60           C  
ANISOU 1780  C   VAL B  53     8544   5125   5936    -66    -25    163       C  
ATOM   1781  O   VAL B  53      16.239 139.168 -72.288  1.00 48.57           O  
ANISOU 1781  O   VAL B  53     8109   4746   5601   -171     -1    216       O  
ATOM   1782  CB  VAL B  53      15.066 136.347 -72.128  1.00 51.14           C  
ANISOU 1782  CB  VAL B  53     8622   4750   6059     20    -98    141       C  
ATOM   1783  CG1 VAL B  53      13.959 136.431 -73.179  1.00 50.66           C  
ANISOU 1783  CG1 VAL B  53     8616   4579   6054    -32   -164     92       C  
ATOM   1784  CG2 VAL B  53      15.166 134.930 -71.569  1.00 51.77           C  
ANISOU 1784  CG2 VAL B  53     8814   4717   6140    134   -110    123       C  
ATOM   1785  N   HIS B  54      16.721 138.581 -74.400  1.00 52.27           N  
ANISOU 1785  N   HIS B  54     8667   5277   5918    -67    -22    131       N  
ATOM   1786  CA  HIS B  54      16.843 139.951 -74.937  1.00 53.38           C  
ANISOU 1786  CA  HIS B  54     8826   5479   5976   -206     15    162       C  
ATOM   1787  C   HIS B  54      15.570 140.511 -75.539  1.00 52.06           C  
ANISOU 1787  C   HIS B  54     8786   5137   5858   -252    -76    170       C  
ATOM   1788  O   HIS B  54      14.657 139.765 -75.891  1.00 50.65           O  
ANISOU 1788  O   HIS B  54     8658   4825   5762   -177   -162    123       O  
ATOM   1789  CB  HIS B  54      17.945 140.012 -76.033  1.00 57.09           C  
ANISOU 1789  CB  HIS B  54     9296   6130   6264   -199     87    114       C  
ATOM   1790  CG  HIS B  54      19.325 139.724 -75.536  1.00 62.56           C  
ANISOU 1790  CG  HIS B  54     9829   7064   6877   -160    178     66       C  
ATOM   1791  ND1 HIS B  54      19.993 140.611 -74.706  1.00 64.89           N  
ANISOU 1791  ND1 HIS B  54    10011   7499   7145   -284    262     87       N  
ATOM   1792  CD2 HIS B  54      20.123 138.659 -75.777  1.00 66.08           C  
ANISOU 1792  CD2 HIS B  54    10207   7641   7258      5    183    -24       C  
ATOM   1793  CE1 HIS B  54      21.166 140.051 -74.457  1.00 65.70           C  
ANISOU 1793  CE1 HIS B  54     9960   7830   7172   -188    314     -3       C  
ATOM   1794  NE2 HIS B  54      21.293 138.878 -75.085  1.00 66.81           N  
ANISOU 1794  NE2 HIS B  54    10127   7976   7283     -1    264    -73       N  
ATOM   1795  N   ASN B  55      15.564 141.839 -75.736  1.00 47.22           N  
ANISOU 1795  N   ASN B  55     8239   4532   5172   -372    -60    212       N  
ATOM   1796  CA  ASN B  55      14.524 142.572 -76.443  1.00 46.03           C  
ANISOU 1796  CA  ASN B  55     8245   4234   5011   -385   -161    206       C  
ATOM   1797  C   ASN B  55      13.123 142.403 -75.875  1.00 45.96           C  
ANISOU 1797  C   ASN B  55     8209   4078   5177   -343   -277    169       C  
ATOM   1798  O   ASN B  55      12.176 142.126 -76.609  1.00 46.32           O  
ANISOU 1798  O   ASN B  55     8325   4021   5253   -266   -387     96       O  
ATOM   1799  CB  ASN B  55      14.616 142.289 -77.979  1.00 47.47           C  
ANISOU 1799  CB  ASN B  55     8566   4407   5062   -319   -189    161       C  
ATOM   1800  CG  ASN B  55      15.924 142.746 -78.600  1.00 80.43           C  
ANISOU 1800  CG  ASN B  55    12785   8740   9035   -410    -57    185       C  
ATOM   1801  OD1 ASN B  55      16.724 143.454 -77.988  1.00 65.16           O  
ANISOU 1801  OD1 ASN B  55    10792   6918   7046   -543     51    228       O  
ATOM   1802  ND2 ASN B  55      16.201 142.378 -79.831  1.00 97.00           N  
ANISOU 1802  ND2 ASN B  55    14980  10869  11007   -358    -50    143       N  
ATOM   1803  N   LEU B  56      12.999 142.585 -74.567  1.00 39.08           N  
ANISOU 1803  N   LEU B  56     7224   3214   4410   -397   -248    203       N  
ATOM   1804  CA  LEU B  56      11.717 142.507 -73.881  1.00 37.59           C  
ANISOU 1804  CA  LEU B  56     6983   2921   4378   -390   -330    155       C  
ATOM   1805  C   LEU B  56      11.139 143.924 -73.745  1.00 39.83           C  
ANISOU 1805  C   LEU B  56     7332   3161   4642   -432   -400    161       C  
ATOM   1806  O   LEU B  56      11.804 144.835 -73.242  1.00 39.76           O  
ANISOU 1806  O   LEU B  56     7337   3202   4569   -515   -340    239       O  
ATOM   1807  CB  LEU B  56      11.865 141.879 -72.486  1.00 36.13           C  
ANISOU 1807  CB  LEU B  56     6664   2762   4304   -424   -256    184       C  
ATOM   1808  CG  LEU B  56      12.473 140.481 -72.395  1.00 40.44           C  
ANISOU 1808  CG  LEU B  56     7185   3326   4853   -360   -198    181       C  
ATOM   1809  CD1 LEU B  56      12.849 140.152 -70.955  1.00 38.54           C  
ANISOU 1809  CD1 LEU B  56     6865   3113   4665   -383   -125    231       C  
ATOM   1810  CD2 LEU B  56      11.486 139.428 -72.908  1.00 41.76           C  
ANISOU 1810  CD2 LEU B  56     7392   3372   5102   -314   -264     88       C  
ATOM   1811  N   THR B  57       9.889 144.094 -74.166  1.00 35.89           N  
ANISOU 1811  N   THR B  57     6873   2571   4194   -365   -537     61       N  
ATOM   1812  CA  THR B  57       9.155 145.352 -74.043  1.00 35.40           C  
ANISOU 1812  CA  THR B  57     6885   2454   4111   -350   -645     31       C  
ATOM   1813  C   THR B  57       8.794 145.545 -72.572  1.00 36.81           C  
ANISOU 1813  C   THR B  57     6903   2662   4422   -415   -613     34       C  
ATOM   1814  O   THR B  57       8.408 144.605 -71.887  1.00 36.92           O  
ANISOU 1814  O   THR B  57     6763   2696   4571   -439   -570     -8       O  
ATOM   1815  CB  THR B  57       7.884 145.307 -74.923  1.00 38.96           C  
ANISOU 1815  CB  THR B  57     7391   2831   4581   -218   -821   -125       C  
ATOM   1816  OG1 THR B  57       8.315 145.056 -76.254  1.00 42.21           O  
ANISOU 1816  OG1 THR B  57     7961   3216   4860   -158   -839   -117       O  
ATOM   1817  CG2 THR B  57       7.041 146.644 -74.867  1.00 33.13           C  
ANISOU 1817  CG2 THR B  57     6755   2034   3799   -142   -978   -190       C  
ATOM   1818  N   GLU B  58       8.894 146.759 -72.114  1.00 35.04           N  
ANISOU 1818  N   GLU B  58     6741   2429   4144   -448   -634     81       N  
ATOM   1819  CA  GLU B  58       8.569 147.168 -70.761  1.00 35.31           C  
ANISOU 1819  CA  GLU B  58     6647   2492   4277   -499   -616     84       C  
ATOM   1820  C   GLU B  58       7.089 146.878 -70.467  1.00 44.13           C  
ANISOU 1820  C   GLU B  58     7637   3599   5532   -434   -720    -80       C  
ATOM   1821  O   GLU B  58       6.254 146.943 -71.375  1.00 45.94           O  
ANISOU 1821  O   GLU B  58     7924   3787   5744   -324   -859   -205       O  
ATOM   1822  CB  GLU B  58       8.888 148.672 -70.587  1.00 36.54           C  
ANISOU 1822  CB  GLU B  58     6952   2614   4319   -527   -651    147       C  
ATOM   1823  CG  GLU B  58       7.956 149.588 -71.356  1.00 43.36           C  
ANISOU 1823  CG  GLU B  58     7999   3373   5103   -401   -841     53       C  
ATOM   1824  CD  GLU B  58       7.969 151.026 -70.879  1.00 65.53           C  
ANISOU 1824  CD  GLU B  58    10952   6121   7826   -412   -901     88       C  
ATOM   1825  OE1 GLU B  58       8.963 151.735 -71.157  1.00 66.98           O  
ANISOU 1825  OE1 GLU B  58    11329   6264   7856   -512   -832    205       O  
ATOM   1826  OE2 GLU B  58       6.978 151.448 -70.240  1.00 54.58           O  
ANISOU 1826  OE2 GLU B  58     9489   4732   6518   -328  -1013    -16       O  
ATOM   1827  N   CYS B  59       6.782 146.498 -69.221  1.00 41.61           N  
ANISOU 1827  N   CYS B  59     7140   3332   5340   -507   -647    -94       N  
ATOM   1828  CA  CYS B  59       5.410 146.294 -68.758  1.00 43.42           C  
ANISOU 1828  CA  CYS B  59     7214   3587   5695   -493   -712   -267       C  
ATOM   1829  C   CYS B  59       4.582 145.261 -69.522  1.00 49.46           C  
ANISOU 1829  C   CYS B  59     7921   4346   6527   -464   -755   -421       C  
ATOM   1830  O   CYS B  59       3.368 145.384 -69.599  1.00 53.16           O  
ANISOU 1830  O   CYS B  59     8286   4853   7059   -415   -862   -617       O  
ATOM   1831  CB  CYS B  59       4.697 147.639 -68.643  1.00 45.11           C  
ANISOU 1831  CB  CYS B  59     7458   3804   5877   -400   -862   -355       C  
ATOM   1832  SG  CYS B  59       5.412 148.719 -67.387  1.00 49.12           S  
ANISOU 1832  SG  CYS B  59     7985   4328   6352   -470   -797   -213       S  
ATOM   1833  N   LYS B  60       5.236 144.248 -70.071  1.00 44.20           N  
ANISOU 1833  N   LYS B  60     7309   3645   5841   -489   -678   -353       N  
ATOM   1834  CA  LYS B  60       4.587 143.178 -70.818  1.00 44.59           C  
ANISOU 1834  CA  LYS B  60     7324   3673   5945   -476   -708   -487       C  
ATOM   1835  C   LYS B  60       5.086 141.869 -70.273  1.00 47.50           C  
ANISOU 1835  C   LYS B  60     7670   4013   6365   -589   -550   -413       C  
ATOM   1836  O   LYS B  60       6.288 141.732 -70.011  1.00 45.69           O  
ANISOU 1836  O   LYS B  60     7515   3775   6068   -597   -457   -245       O  
ATOM   1837  CB  LYS B  60       4.904 143.283 -72.328  1.00 47.92           C  
ANISOU 1837  CB  LYS B  60     7906   4049   6251   -348   -808   -486       C  
ATOM   1838  CG  LYS B  60       4.228 144.450 -73.027  1.00 69.44           C  
ANISOU 1838  CG  LYS B  60    10712   6767   8903   -204   -997   -591       C  
ATOM   1839  CD  LYS B  60       4.101 144.171 -74.525  1.00 94.21           C  
ANISOU 1839  CD  LYS B  60    13981   9858  11957    -78  -1108   -663       C  
ATOM   1840  CE  LYS B  60       3.489 145.316 -75.301  1.00110.95           C  
ANISOU 1840  CE  LYS B  60    16245  11945  13965    101  -1315   -764       C  
ATOM   1841  NZ  LYS B  60       2.046 145.488 -74.996  1.00120.22           N  
ANISOU 1841  NZ  LYS B  60    17244  13189  15244    179  -1457  -1014       N  
ATOM   1842  N   ASN B  61       4.174 140.913 -70.065  1.00 45.88           N  
ANISOU 1842  N   ASN B  61     7372   3797   6265   -677   -519   -554       N  
ATOM   1843  CA  ASN B  61       4.591 139.592 -69.598  1.00 46.72           C  
ANISOU 1843  CA  ASN B  61     7525   3832   6395   -780   -379   -489       C  
ATOM   1844  C   ASN B  61       5.092 138.811 -70.791  1.00 54.17           C  
ANISOU 1844  C   ASN B  61     8590   4712   7279   -697   -410   -476       C  
ATOM   1845  O   ASN B  61       4.530 138.899 -71.893  1.00 54.94           O  
ANISOU 1845  O   ASN B  61     8685   4816   7373   -621   -528   -601       O  
ATOM   1846  CB  ASN B  61       3.467 138.826 -68.914  1.00 50.85           C  
ANISOU 1846  CB  ASN B  61     7944   4344   7031   -951   -307   -641       C  
ATOM   1847  CG  ASN B  61       3.122 139.243 -67.500  1.00102.08           C  
ANISOU 1847  CG  ASN B  61    14331  10886  13568  -1070   -219   -634       C  
ATOM   1848  OD1 ASN B  61       3.706 140.183 -66.916  1.00 97.46           O  
ANISOU 1848  OD1 ASN B  61    13742  10345  12943  -1016   -221   -512       O  
ATOM   1849  ND2 ASN B  61       2.131 138.479 -66.996  1.00111.40           N  
ANISOU 1849  ND2 ASN B  61    15435  12061  14831  -1254   -132   -784       N  
ATOM   1850  N   ALA B  62       6.207 138.136 -70.591  1.00 51.60           N  
ANISOU 1850  N   ALA B  62     8376   4339   6889   -681   -321   -331       N  
ATOM   1851  CA  ALA B  62       6.836 137.269 -71.564  1.00 51.74           C  
ANISOU 1851  CA  ALA B  62     8515   4304   6839   -594   -334   -310       C  
ATOM   1852  C   ALA B  62       6.967 135.899 -70.889  1.00 56.60           C  
ANISOU 1852  C   ALA B  62     9221   4809   7476   -669   -231   -290       C  
ATOM   1853  O   ALA B  62       7.003 135.801 -69.660  1.00 54.41           O  
ANISOU 1853  O   ALA B  62     8942   4510   7220   -760   -138   -233       O  
ATOM   1854  CB  ALA B  62       8.198 137.821 -71.942  1.00 51.62           C  
ANISOU 1854  CB  ALA B  62     8560   4357   6695   -477   -331   -170       C  
ATOM   1855  N   SER B  63       6.973 134.845 -71.676  1.00 57.43           N  
ANISOU 1855  N   SER B  63     9431   4828   7562   -634   -251   -345       N  
ATOM   1856  CA  SER B  63       7.064 133.512 -71.095  1.00 59.83           C  
ANISOU 1856  CA  SER B  63     9884   4987   7861   -700   -165   -331       C  
ATOM   1857  C   SER B  63       8.255 132.787 -71.661  1.00 63.69           C  
ANISOU 1857  C   SER B  63    10528   5439   8231   -527   -182   -253       C  
ATOM   1858  O   SER B  63       8.492 132.827 -72.872  1.00 63.85           O  
ANISOU 1858  O   SER B  63    10548   5503   8210   -412   -263   -291       O  
ATOM   1859  CB  SER B  63       5.781 132.724 -71.347  1.00 66.82           C  
ANISOU 1859  CB  SER B  63    10774   5774   8840   -859   -161   -506       C  
ATOM   1860  OG  SER B  63       5.834 131.458 -70.712  1.00 85.46           O  
ANISOU 1860  OG  SER B  63    13334   7960  11178   -957    -64   -486       O  
ATOM   1861  N   VAL B  64       9.027 132.150 -70.776  1.00 59.67           N  
ANISOU 1861  N   VAL B  64    10155   4861   7653   -489   -114   -155       N  
ATOM   1862  CA  VAL B  64      10.208 131.383 -71.166  1.00 59.38           C  
ANISOU 1862  CA  VAL B  64    10267   4804   7489   -292   -140   -105       C  
ATOM   1863  C   VAL B  64      10.117 129.969 -70.561  1.00 62.43           C  
ANISOU 1863  C   VAL B  64    10914   4967   7838   -318    -97   -108       C  
ATOM   1864  O   VAL B  64       9.831 129.823 -69.377  1.00 62.06           O  
ANISOU 1864  O   VAL B  64    10942   4832   7805   -435    -17    -65       O  
ATOM   1865  CB  VAL B  64      11.528 132.119 -70.797  1.00 62.63           C  
ANISOU 1865  CB  VAL B  64    10599   5391   7806   -147   -131      2       C  
ATOM   1866  CG1 VAL B  64      12.700 131.529 -71.547  1.00 62.89           C  
ANISOU 1866  CG1 VAL B  64    10706   5481   7706     74   -179     -3       C  
ATOM   1867  CG2 VAL B  64      11.440 133.602 -71.123  1.00 62.00           C  
ANISOU 1867  CG2 VAL B  64    10311   5485   7762   -194   -147     15       C  
ATOM   1868  N   SER B  65      10.317 128.944 -71.374  1.00 60.63           N  
ANISOU 1868  N   SER B  65    10851   4634   7552   -216   -150   -161       N  
ATOM   1869  CA  SER B  65      10.293 127.551 -70.900  1.00 62.57           C  
ANISOU 1869  CA  SER B  65    11412   4630   7730   -222   -124   -165       C  
ATOM   1870  C   SER B  65      11.736 127.081 -70.748  1.00 63.65           C  
ANISOU 1870  C   SER B  65    11694   4789   7702     70   -175    -96       C  
ATOM   1871  O   SER B  65      12.490 127.042 -71.722  1.00 63.46           O  
ANISOU 1871  O   SER B  65    11618   4882   7611    272   -255   -128       O  
ATOM   1872  CB  SER B  65       9.496 126.651 -71.838  1.00 69.40           C  
ANISOU 1872  CB  SER B  65    12393   5341   8635   -305   -157   -290       C  
ATOM   1873  OG  SER B  65       8.120 126.656 -71.496  1.00 82.29           O  
ANISOU 1873  OG  SER B  65    13983   6891  10395   -609    -80   -377       O  
ATOM   1874  N   ILE B  66      12.141 126.821 -69.510  1.00 58.02           N  
ANISOU 1874  N   ILE B  66    11137   3994   6912    103   -132    -16       N  
ATOM   1875  CA  ILE B  66      13.521 126.474 -69.181  1.00 57.12           C  
ANISOU 1875  CA  ILE B  66    11135   3933   6632    407   -194     26       C  
ATOM   1876  C   ILE B  66      13.710 124.978 -68.944  1.00 62.71           C  
ANISOU 1876  C   ILE B  66    12267   4357   7201    532   -237     11       C  
ATOM   1877  O   ILE B  66      13.012 124.392 -68.117  1.00 64.51           O  
ANISOU 1877  O   ILE B  66    12757   4330   7422    359   -166     43       O  
ATOM   1878  CB  ILE B  66      13.998 127.333 -67.981  1.00 57.97           C  
ANISOU 1878  CB  ILE B  66    11121   4178   6728    417   -146    114       C  
ATOM   1879  CG1 ILE B  66      13.941 128.841 -68.317  1.00 56.04           C  
ANISOU 1879  CG1 ILE B  66    10488   4208   6595    318   -120    124       C  
ATOM   1880  CG2 ILE B  66      15.369 126.908 -67.470  1.00 57.87           C  
ANISOU 1880  CG2 ILE B  66    11231   4223   6534    739   -219    128       C  
ATOM   1881  CD1 ILE B  66      13.712 129.695 -67.125  1.00 55.87           C  
ANISOU 1881  CD1 ILE B  66    10361   4240   6628    185    -45    199       C  
ATOM   1882  N   SER B  67      14.681 124.383 -69.656  1.00 59.03           N  
ANISOU 1882  N   SER B  67    11882   3938   6608    835   -350    -43       N  
ATOM   1883  CA  SER B  67      15.080 122.983 -69.512  1.00 62.05           C  
ANISOU 1883  CA  SER B  67    12689   4066   6821   1041   -431    -69       C  
ATOM   1884  C   SER B  67      16.624 122.872 -69.520  1.00 67.43           C  
ANISOU 1884  C   SER B  67    13347   4946   7328   1461   -553   -108       C  
ATOM   1885  O   SER B  67      17.303 123.860 -69.821  1.00 65.92           O  
ANISOU 1885  O   SER B  67    12787   5097   7164   1538   -555   -126       O  
ATOM   1886  CB  SER B  67      14.448 122.117 -70.603  1.00 66.57           C  
ANISOU 1886  CB  SER B  67    13421   4454   7418    978   -466   -155       C  
ATOM   1887  OG  SER B  67      14.911 122.449 -71.901  1.00 72.87           O  
ANISOU 1887  OG  SER B  67    13963   5491   8234   1124   -538   -233       O  
ATOM   1888  N   HIS B  68      17.166 121.686 -69.169  1.00 66.21           N  
ANISOU 1888  N   HIS B  68    13595   4581   6982   1726   -654   -135       N  
ATOM   1889  CA  HIS B  68      18.603 121.391 -69.126  1.00 67.61           C  
ANISOU 1889  CA  HIS B  68    13790   4933   6967   2171   -798   -214       C  
ATOM   1890  C   HIS B  68      18.796 119.873 -69.089  1.00 73.76           C  
ANISOU 1890  C   HIS B  68    15099   5377   7549   2421   -926   -263       C  
ATOM   1891  O   HIS B  68      17.944 119.170 -68.534  1.00 73.75           O  
ANISOU 1891  O   HIS B  68    15503   4988   7532   2233   -876   -192       O  
ATOM   1892  CB  HIS B  68      19.262 122.059 -67.905  1.00 68.64           C  
ANISOU 1892  CB  HIS B  68    13808   5227   7044   2268   -786   -166       C  
ATOM   1893  CG  HIS B  68      20.761 122.037 -67.920  1.00 73.65           C  
ANISOU 1893  CG  HIS B  68    14318   6157   7509   2702   -923   -289       C  
ATOM   1894  ND1 HIS B  68      21.476 121.185 -67.099  1.00 77.84           N  
ANISOU 1894  ND1 HIS B  68    15198   6560   7820   3057  -1059   -331       N  
ATOM   1895  CD2 HIS B  68      21.631 122.773 -68.650  1.00 74.88           C  
ANISOU 1895  CD2 HIS B  68    14041   6735   7676   2821   -939   -395       C  
ATOM   1896  CE1 HIS B  68      22.751 121.419 -67.361  1.00 77.89           C  
ANISOU 1896  CE1 HIS B  68    14937   6939   7721   3397  -1164   -481       C  
ATOM   1897  NE2 HIS B  68      22.895 122.360 -68.292  1.00 76.43           N  
ANISOU 1897  NE2 HIS B  68    14274   7097   7669   3249  -1083   -526       N  
ATOM   1898  N   ASN B  69      19.909 119.361 -69.680  1.00 71.69           N  
ANISOU 1898  N   ASN B  69    14851   5263   7126   2839  -1087   -397       N  
ATOM   1899  CA  ASN B  69      20.191 117.918 -69.760  1.00 73.97           C  
ANISOU 1899  CA  ASN B  69    15654   5246   7206   3140  -1243   -467       C  
ATOM   1900  C   ASN B  69      20.192 117.222 -68.398  1.00 77.70           C  
ANISOU 1900  C   ASN B  69    16640   5376   7506   3239  -1283   -393       C  
ATOM   1901  O   ASN B  69      19.839 116.048 -68.320  1.00 78.67           O  
ANISOU 1901  O   ASN B  69    17308   5085   7498   3282  -1343   -387       O  
ATOM   1902  CB  ASN B  69      21.467 117.610 -70.564  1.00 75.07           C  
ANISOU 1902  CB  ASN B  69    15662   5670   7193   3607  -1417   -651       C  
ATOM   1903  CG  ASN B  69      22.705 118.315 -70.065  1.00100.82           C  
ANISOU 1903  CG  ASN B  69    18590   9348  10370   3892  -1472   -733       C  
ATOM   1904  OD1 ASN B  69      23.162 119.299 -70.652  1.00 90.50           O  
ANISOU 1904  OD1 ASN B  69    16766   8464   9155   3846  -1412   -793       O  
ATOM   1905  ND2 ASN B  69      23.298 117.812 -68.990  1.00 99.13           N  
ANISOU 1905  ND2 ASN B  69    18679   9024   9961   4197  -1590   -752       N  
ATOM   1906  N   SER B  70      20.511 117.973 -67.328  1.00 72.62           N  
ANISOU 1906  N   SER B  70    15846   4885   6862   3240  -1239   -329       N  
ATOM   1907  CA  SER B  70      20.536 117.494 -65.947  1.00 73.80           C  
ANISOU 1907  CA  SER B  70    16451   4747   6843   3327  -1265   -249       C  
ATOM   1908  C   SER B  70      19.131 117.343 -65.317  1.00 77.63           C  
ANISOU 1908  C   SER B  70    17236   4839   7421   2838  -1078    -87       C  
ATOM   1909  O   SER B  70      19.037 116.934 -64.159  1.00 79.72           O  
ANISOU 1909  O   SER B  70    17923   4829   7537   2854  -1070     -5       O  
ATOM   1910  CB  SER B  70      21.395 118.423 -65.094  1.00 75.24           C  
ANISOU 1910  CB  SER B  70    16313   5276   7000   3500  -1285   -258       C  
ATOM   1911  OG  SER B  70      20.809 119.708 -65.048  1.00 78.95           O  
ANISOU 1911  OG  SER B  70    16310   5967   7720   3100  -1097   -170       O  
ATOM   1912  N   CYS B  71      18.053 117.697 -66.048  1.00 72.08           N  
ANISOU 1912  N   CYS B  71    16309   4127   6949   2410   -925    -58       N  
ATOM   1913  CA  CYS B  71      16.691 117.574 -65.527  1.00 72.46           C  
ANISOU 1913  CA  CYS B  71    16576   3860   7095   1925   -737     49       C  
ATOM   1914  C   CYS B  71      15.678 117.068 -66.535  1.00 74.95           C  
ANISOU 1914  C   CYS B  71    16957   3991   7529   1628   -672      3       C  
ATOM   1915  O   CYS B  71      15.842 117.261 -67.738  1.00 73.47           O  
ANISOU 1915  O   CYS B  71    16463   4016   7438   1704   -732    -87       O  
ATOM   1916  CB  CYS B  71      16.217 118.846 -64.816  1.00 71.26           C  
ANISOU 1916  CB  CYS B  71    16031   3923   7122   1624   -574    138       C  
ATOM   1917  SG  CYS B  71      16.275 120.351 -65.823  1.00 72.03           S  
ANISOU 1917  SG  CYS B  71    15345   4538   7485   1526   -535     90       S  
ATOM   1918  N   THR B  72      14.609 116.453 -66.038  1.00 73.08           N  
ANISOU 1918  N   THR B  72    17109   3375   7284   1267   -539     55       N  
ATOM   1919  CA  THR B  72      13.556 115.885 -66.881  1.00 74.57           C  
ANISOU 1919  CA  THR B  72    17397   3361   7577    943   -465     -9       C  
ATOM   1920  C   THR B  72      12.375 116.848 -67.077  1.00 77.01           C  
ANISOU 1920  C   THR B  72    17239   3853   8166    469   -278    -18       C  
ATOM   1921  O   THR B  72      12.326 117.909 -66.445  1.00 72.94           O  
ANISOU 1921  O   THR B  72    16387   3574   7752    376   -197     45       O  
ATOM   1922  CB  THR B  72      13.129 114.500 -66.334  1.00 87.87           C  
ANISOU 1922  CB  THR B  72    19829   4504   9054    828   -436     14       C  
ATOM   1923  OG1 THR B  72      12.319 114.674 -65.173  1.00 94.65           O  
ANISOU 1923  OG1 THR B  72    20843   5199   9922    440   -234    106       O  
ATOM   1924  CG2 THR B  72      14.317 113.602 -66.000  1.00 82.80           C  
ANISOU 1924  CG2 THR B  72    19691   3667   8102   1347   -645     20       C  
ATOM   1925  N   ALA B  73      11.415 116.458 -67.936  1.00 76.30           N  
ANISOU 1925  N   ALA B  73    17143   3653   8194    185   -222   -112       N  
ATOM   1926  CA  ALA B  73      10.182 117.200 -68.186  1.00 76.03           C  
ANISOU 1926  CA  ALA B  73    16714   3765   8408   -254    -66   -167       C  
ATOM   1927  C   ALA B  73       9.277 117.116 -66.920  1.00 85.64           C  
ANISOU 1927  C   ALA B  73    18149   4775   9616   -662    141   -113       C  
ATOM   1928  O   ALA B  73       9.399 116.142 -66.170  1.00 89.20           O  
ANISOU 1928  O   ALA B  73    19170   4863   9859   -668    168    -56       O  
ATOM   1929  CB  ALA B  73       9.466 116.616 -69.391  1.00 77.59           C  
ANISOU 1929  CB  ALA B  73    16916   3871   8693   -410    -83   -310       C  
ATOM   1930  N   PRO B  74       8.403 118.106 -66.610  1.00 81.81           N  
ANISOU 1930  N   PRO B  74    17256   4504   9325   -989    287   -133       N  
ATOM   1931  CA  PRO B  74       8.100 119.340 -67.359  1.00 78.68           C  
ANISOU 1931  CA  PRO B  74    16227   4508   9162  -1019    267   -201       C  
ATOM   1932  C   PRO B  74       9.170 120.407 -67.251  1.00 78.78           C  
ANISOU 1932  C   PRO B  74    15915   4839   9180   -678    165   -107       C  
ATOM   1933  O   PRO B  74       9.867 120.521 -66.235  1.00 76.75           O  
ANISOU 1933  O   PRO B  74    15801   4562   8800   -525    166      9       O  
ATOM   1934  CB  PRO B  74       6.814 119.844 -66.687  1.00 80.68           C  
ANISOU 1934  CB  PRO B  74    16299   4801   9554  -1482    468   -252       C  
ATOM   1935  CG  PRO B  74       6.948 119.380 -65.261  1.00 87.20           C  
ANISOU 1935  CG  PRO B  74    17548   5378  10207  -1570    582   -132       C  
ATOM   1936  CD  PRO B  74       7.572 118.007 -65.389  1.00 85.38           C  
ANISOU 1936  CD  PRO B  74    17909   4782   9751  -1379    496    -98       C  
ATOM   1937  N   ASP B  75       9.225 121.240 -68.291  1.00 74.08           N  
ANISOU 1937  N   ASP B  75    14878   4543   8726   -589     88   -168       N  
ATOM   1938  CA  ASP B  75      10.077 122.418 -68.379  1.00 71.13           C  
ANISOU 1938  CA  ASP B  75    14132   4507   8386   -348     16   -108       C  
ATOM   1939  C   ASP B  75       9.615 123.412 -67.327  1.00 72.80           C  
ANISOU 1939  C   ASP B  75    14132   4840   8686   -553    135    -48       C  
ATOM   1940  O   ASP B  75       8.425 123.451 -67.001  1.00 73.14           O  
ANISOU 1940  O   ASP B  75    14144   4814   8832   -901    261   -106       O  
ATOM   1941  CB  ASP B  75       9.892 123.078 -69.760  1.00 71.32           C  
ANISOU 1941  CB  ASP B  75    13780   4772   8545   -316    -57   -202       C  
ATOM   1942  CG  ASP B  75      10.776 122.557 -70.879  1.00 81.91           C  
ANISOU 1942  CG  ASP B  75    15186   6142   9793     -2   -201   -242       C  
ATOM   1943  OD1 ASP B  75      11.144 121.356 -70.839  1.00 84.04           O  
ANISOU 1943  OD1 ASP B  75    15844   6168   9918    128   -250   -249       O  
ATOM   1944  OD2 ASP B  75      11.074 123.343 -71.817  1.00 86.88           O  
ANISOU 1944  OD2 ASP B  75    15498   7032  10481    111   -265   -274       O  
ATOM   1945  N   LYS B  76      10.535 124.225 -66.810  1.00 67.21           N  
ANISOU 1945  N   LYS B  76    13263   4334   7940   -345     98     45       N  
ATOM   1946  CA  LYS B  76      10.168 125.277 -65.882  1.00 65.60           C  
ANISOU 1946  CA  LYS B  76    12832   4272   7823   -509    193     98       C  
ATOM   1947  C   LYS B  76       9.622 126.431 -66.732  1.00 67.86           C  
ANISOU 1947  C   LYS B  76    12672   4821   8291   -606    178     27       C  
ATOM   1948  O   LYS B  76      10.367 127.042 -67.508  1.00 64.34           O  
ANISOU 1948  O   LYS B  76    12016   4582   7847   -396     80     30       O  
ATOM   1949  CB  LYS B  76      11.375 125.724 -65.022  1.00 67.03           C  
ANISOU 1949  CB  LYS B  76    13009   4572   7889   -248    150    209       C  
ATOM   1950  CG  LYS B  76      11.202 127.069 -64.289  1.00 69.36           C  
ANISOU 1950  CG  LYS B  76    12983   5086   8285   -358    215    259       C  
ATOM   1951  CD  LYS B  76      10.323 126.996 -63.046  1.00 79.69           C  
ANISOU 1951  CD  LYS B  76    14427   6246   9605   -633    360    293       C  
ATOM   1952  CE  LYS B  76      10.004 128.370 -62.499  1.00 82.42           C  
ANISOU 1952  CE  LYS B  76    14421   6823  10071   -749    412    313       C  
ATOM   1953  NZ  LYS B  76       8.538 128.584 -62.364  1.00 85.58           N  
ANISOU 1953  NZ  LYS B  76    14707   7200  10609  -1108    533    227       N  
ATOM   1954  N   THR B  77       8.304 126.673 -66.639  1.00 65.46           N  
ANISOU 1954  N   THR B  77    12247   4503   8123   -924    271    -58       N  
ATOM   1955  CA  THR B  77       7.687 127.792 -67.344  1.00 62.78           C  
ANISOU 1955  CA  THR B  77    11517   4397   7939   -997    239   -143       C  
ATOM   1956  C   THR B  77       7.884 129.019 -66.451  1.00 61.23           C  
ANISOU 1956  C   THR B  77    11105   4384   7775   -995    272    -60       C  
ATOM   1957  O   THR B  77       7.363 129.070 -65.332  1.00 60.21           O  
ANISOU 1957  O   THR B  77    11019   4201   7660  -1180    383    -42       O  
ATOM   1958  CB  THR B  77       6.238 127.492 -67.745  1.00 75.07           C  
ANISOU 1958  CB  THR B  77    13012   5895   9617  -1288    293   -315       C  
ATOM   1959  OG1 THR B  77       6.255 126.548 -68.817  1.00 75.94           O  
ANISOU 1959  OG1 THR B  77    13274   5882   9699  -1229    224   -391       O  
ATOM   1960  CG2 THR B  77       5.483 128.749 -68.195  1.00 74.28           C  
ANISOU 1960  CG2 THR B  77    12518   6040   9665  -1354    253   -417       C  
ATOM   1961  N   LEU B  78       8.713 129.954 -66.920  1.00 54.76           N  
ANISOU 1961  N   LEU B  78    10086   3770   6949   -790    182     -9       N  
ATOM   1962  CA  LEU B  78       9.041 131.177 -66.192  1.00 53.17           C  
ANISOU 1962  CA  LEU B  78     9687   3747   6768   -767    197     67       C  
ATOM   1963  C   LEU B  78       8.351 132.377 -66.804  1.00 54.41           C  
ANISOU 1963  C   LEU B  78     9550   4078   7046   -841    155     -7       C  
ATOM   1964  O   LEU B  78       8.521 132.644 -68.003  1.00 52.46           O  
ANISOU 1964  O   LEU B  78     9218   3909   6803   -738     64    -50       O  
ATOM   1965  CB  LEU B  78      10.562 131.398 -66.158  1.00 52.30           C  
ANISOU 1965  CB  LEU B  78     9588   3747   6538   -500    138    169       C  
ATOM   1966  CG  LEU B  78      11.059 132.652 -65.465  1.00 54.32           C  
ANISOU 1966  CG  LEU B  78     9647   4192   6801   -471    149    241       C  
ATOM   1967  CD1 LEU B  78      10.728 132.625 -63.978  1.00 54.04           C  
ANISOU 1967  CD1 LEU B  78     9692   4077   6764   -586    241    295       C  
ATOM   1968  CD2 LEU B  78      12.539 132.789 -65.650  1.00 56.11           C  
ANISOU 1968  CD2 LEU B  78     9853   4557   6909   -226     92    291       C  
ATOM   1969  N   ILE B  79       7.572 133.091 -65.976  1.00 51.22           N  
ANISOU 1969  N   ILE B  79     9010   3729   6724  -1004    214    -30       N  
ATOM   1970  CA  ILE B  79       6.854 134.297 -66.398  1.00 50.11           C  
ANISOU 1970  CA  ILE B  79     8611   3747   6683  -1050    157   -114       C  
ATOM   1971  C   ILE B  79       7.717 135.497 -66.090  1.00 48.67           C  
ANISOU 1971  C   ILE B  79     8319   3712   6463   -927    123     -2       C  
ATOM   1972  O   ILE B  79       8.070 135.711 -64.944  1.00 47.86           O  
ANISOU 1972  O   ILE B  79     8231   3620   6333   -946    188     83       O  
ATOM   1973  CB  ILE B  79       5.398 134.424 -65.823  1.00 54.79           C  
ANISOU 1973  CB  ILE B  79     9084   4345   7387  -1288    223   -255       C  
ATOM   1974  CG1 ILE B  79       4.498 133.207 -66.199  1.00 57.53           C  
ANISOU 1974  CG1 ILE B  79     9530   4557   7772  -1458    272   -398       C  
ATOM   1975  CG2 ILE B  79       4.723 135.771 -66.229  1.00 55.36           C  
ANISOU 1975  CG2 ILE B  79     8896   4595   7541  -1270    127   -356       C  
ATOM   1976  CD1 ILE B  79       4.255 132.905 -67.736  1.00 65.94           C  
ANISOU 1976  CD1 ILE B  79    10570   5623   8863  -1378    155   -516       C  
ATOM   1977  N   LEU B  80       8.086 136.254 -67.122  1.00 44.07           N  
ANISOU 1977  N   LEU B  80     7649   3234   5862   -809     27     -6       N  
ATOM   1978  CA  LEU B  80       8.889 137.454 -66.955  1.00 41.81           C  
ANISOU 1978  CA  LEU B  80     7275   3083   5529   -728      2     85       C  
ATOM   1979  C   LEU B  80       7.943 138.645 -66.874  1.00 45.81           C  
ANISOU 1979  C   LEU B  80     7632   3661   6114   -802    -46     15       C  
ATOM   1980  O   LEU B  80       7.310 138.973 -67.866  1.00 46.68           O  
ANISOU 1980  O   LEU B  80     7701   3785   6250   -780   -136    -84       O  
ATOM   1981  CB  LEU B  80       9.918 137.615 -68.103  1.00 41.08           C  
ANISOU 1981  CB  LEU B  80     7211   3058   5338   -581    -56    122       C  
ATOM   1982  CG  LEU B  80      10.845 136.426 -68.382  1.00 45.89           C  
ANISOU 1982  CG  LEU B  80     7954   3622   5859   -465    -37    153       C  
ATOM   1983  CD1 LEU B  80      11.649 136.662 -69.617  1.00 45.66           C  
ANISOU 1983  CD1 LEU B  80     7919   3689   5740   -347    -88    151       C  
ATOM   1984  CD2 LEU B  80      11.723 136.088 -67.181  1.00 46.72           C  
ANISOU 1984  CD2 LEU B  80     8112   3736   5902   -413     27    240       C  
ATOM   1985  N   ASP B  81       7.791 139.235 -65.681  1.00 41.47           N  
ANISOU 1985  N   ASP B  81     7012   3150   5593   -871      4     50       N  
ATOM   1986  CA  ASP B  81       6.974 140.428 -65.485  1.00 42.89           C  
ANISOU 1986  CA  ASP B  81     7057   3406   5832   -910    -53    -20       C  
ATOM   1987  C   ASP B  81       7.966 141.595 -65.646  1.00 42.58           C  
ANISOU 1987  C   ASP B  81     7020   3446   5711   -819    -97     86       C  
ATOM   1988  O   ASP B  81       8.663 141.984 -64.699  1.00 39.02           O  
ANISOU 1988  O   ASP B  81     6558   3040   5230   -827    -41    184       O  
ATOM   1989  CB  ASP B  81       6.299 140.477 -64.085  1.00 47.22           C  
ANISOU 1989  CB  ASP B  81     7530   3965   6445  -1039     31    -47       C  
ATOM   1990  CG  ASP B  81       5.656 139.203 -63.596  1.00 75.75           C  
ANISOU 1990  CG  ASP B  81    11197   7485  10099  -1180    138   -110       C  
ATOM   1991  OD1 ASP B  81       4.907 138.582 -64.376  1.00 80.16           O  
ANISOU 1991  OD1 ASP B  81    11750   8003  10703  -1229    114   -240       O  
ATOM   1992  OD2 ASP B  81       5.871 138.842 -62.410  1.00 87.00           O  
ANISOU 1992  OD2 ASP B  81    12684   8871  11502  -1252    248    -36       O  
ATOM   1993  N   VAL B  82       8.084 142.085 -66.890  1.00 37.21           N  
ANISOU 1993  N   VAL B  82     6380   2780   4981   -741   -190     63       N  
ATOM   1994  CA  VAL B  82       9.038 143.117 -67.265  1.00 33.49           C  
ANISOU 1994  CA  VAL B  82     5954   2365   4405   -692   -216    152       C  
ATOM   1995  C   VAL B  82       8.698 144.491 -66.652  1.00 38.91           C  
ANISOU 1995  C   VAL B  82     6599   3086   5099   -718   -261    153       C  
ATOM   1996  O   VAL B  82       7.531 144.874 -66.702  1.00 38.82           O  
ANISOU 1996  O   VAL B  82     6543   3058   5150   -710   -347     37       O  
ATOM   1997  CB  VAL B  82       9.256 143.123 -68.785  1.00 34.95           C  
ANISOU 1997  CB  VAL B  82     6238   2534   4508   -617   -284    129       C  
ATOM   1998  CG1 VAL B  82      10.318 144.146 -69.208  1.00 33.53           C  
ANISOU 1998  CG1 VAL B  82     6135   2411   4194   -612   -277    219       C  
ATOM   1999  CG2 VAL B  82       9.614 141.716 -69.277  1.00 34.48           C  
ANISOU 1999  CG2 VAL B  82     6217   2443   4443   -581   -241    122       C  
ATOM   2000  N   PRO B  83       9.692 145.201 -66.035  1.00 34.51           N  
ANISOU 2000  N   PRO B  83     6047   2587   4478   -744   -208    261       N  
ATOM   2001  CA  PRO B  83       9.401 146.499 -65.385  1.00 33.99           C  
ANISOU 2001  CA  PRO B  83     5962   2539   4414   -771   -253    264       C  
ATOM   2002  C   PRO B  83       9.191 147.674 -66.339  1.00 37.70           C  
ANISOU 2002  C   PRO B  83     6560   2965   4797   -730   -370    237       C  
ATOM   2003  O   PRO B  83       9.387 147.522 -67.555  1.00 35.64           O  
ANISOU 2003  O   PRO B  83     6409   2672   4462   -690   -405    230       O  
ATOM   2004  CB  PRO B  83      10.644 146.756 -64.478  1.00 35.39           C  
ANISOU 2004  CB  PRO B  83     6111   2793   4541   -819   -153    378       C  
ATOM   2005  CG  PRO B  83      11.552 145.587 -64.647  1.00 40.14           C  
ANISOU 2005  CG  PRO B  83     6709   3431   5111   -793    -68    420       C  
ATOM   2006  CD  PRO B  83      11.114 144.825 -65.877  1.00 36.08           C  
ANISOU 2006  CD  PRO B  83     6256   2854   4598   -743   -112    361       C  
ATOM   2007  N   PRO B  84       8.826 148.880 -65.819  1.00 34.24           N  
ANISOU 2007  N   PRO B  84     6145   2516   4348   -731   -437    224       N  
ATOM   2008  CA  PRO B  84       8.713 150.041 -66.728  1.00 34.84           C  
ANISOU 2008  CA  PRO B  84     6418   2515   4304   -681   -557    210       C  
ATOM   2009  C   PRO B  84      10.099 150.539 -67.153  1.00 37.22           C  
ANISOU 2009  C   PRO B  84     6862   2822   4458   -773   -473    335       C  
ATOM   2010  O   PRO B  84      11.097 150.171 -66.539  1.00 34.94           O  
ANISOU 2010  O   PRO B  84     6473   2626   4175   -858   -340    412       O  
ATOM   2011  CB  PRO B  84       7.931 151.091 -65.911  1.00 35.84           C  
ANISOU 2011  CB  PRO B  84     6533   2626   4460   -645   -655    149       C  
ATOM   2012  CG  PRO B  84       7.824 150.554 -64.521  1.00 37.90           C  
ANISOU 2012  CG  PRO B  84     6577   2975   4849   -705   -556    153       C  
ATOM   2013  CD  PRO B  84       8.562 149.264 -64.411  1.00 33.43           C  
ANISOU 2013  CD  PRO B  84     5926   2457   4318   -769   -411    224       C  
ATOM   2014  N   GLY B  85      10.145 151.297 -68.241  1.00 35.89           N  
ANISOU 2014  N   GLY B  85     6928   2563   4147   -752   -549    337       N  
ATOM   2015  CA  GLY B  85      11.385 151.854 -68.777  1.00 37.04           C  
ANISOU 2015  CA  GLY B  85     7237   2712   4126   -877   -456    434       C  
ATOM   2016  C   GLY B  85      12.046 152.776 -67.759  1.00 41.75           C  
ANISOU 2016  C   GLY B  85     7826   3343   4694  -1004   -389    498       C  
ATOM   2017  O   GLY B  85      11.376 153.592 -67.130  1.00 40.76           O  
ANISOU 2017  O   GLY B  85     7743   3149   4595   -965   -486    471       O  
ATOM   2018  N   VAL B  86      13.346 152.630 -67.589  1.00 39.72           N  
ANISOU 2018  N   VAL B  86     7502   3207   4384  -1145   -232    561       N  
ATOM   2019  CA  VAL B  86      14.206 153.359 -66.660  1.00 41.53           C  
ANISOU 2019  CA  VAL B  86     7687   3511   4582  -1290   -142    605       C  
ATOM   2020  C   VAL B  86      14.127 154.879 -66.868  1.00 49.28           C  
ANISOU 2020  C   VAL B  86     8955   4348   5423  -1379   -201    627       C  
ATOM   2021  O   VAL B  86      14.051 155.623 -65.889  1.00 50.09           O  
ANISOU 2021  O   VAL B  86     9043   4435   5554  -1415   -224    635       O  
ATOM   2022  CB  VAL B  86      15.634 152.746 -66.778  1.00 46.43           C  
ANISOU 2022  CB  VAL B  86     8170   4322   5149  -1401     30    622       C  
ATOM   2023  CG1 VAL B  86      16.720 153.641 -66.212  1.00 47.51           C  
ANISOU 2023  CG1 VAL B  86     8298   4556   5197  -1596    137    640       C  
ATOM   2024  CG2 VAL B  86      15.682 151.366 -66.135  1.00 44.54           C  
ANISOU 2024  CG2 VAL B  86     7669   4203   5052  -1283     62    600       C  
ATOM   2025  N   GLU B  87      14.013 155.329 -68.128  1.00 47.16           N  
ANISOU 2025  N   GLU B  87     8978   3947   4996  -1392   -246    633       N  
ATOM   2026  CA  GLU B  87      13.927 156.757 -68.436  1.00 47.71           C  
ANISOU 2026  CA  GLU B  87     9405   3832   4892  -1469   -311    658       C  
ATOM   2027  C   GLU B  87      12.565 157.376 -68.120  1.00 51.12           C  
ANISOU 2027  C   GLU B  87     9955   4099   5367  -1269   -532    604       C  
ATOM   2028  O   GLU B  87      12.398 158.585 -68.263  1.00 52.70           O  
ANISOU 2028  O   GLU B  87    10480   4123   5422  -1291   -619    616       O  
ATOM   2029  CB  GLU B  87      14.362 157.052 -69.890  1.00 50.80           C  
ANISOU 2029  CB  GLU B  87    10119   4124   5058  -1564   -271    688       C  
ATOM   2030  CG  GLU B  87      15.772 156.605 -70.238  1.00 60.56           C  
ANISOU 2030  CG  GLU B  87    11244   5547   6217  -1786    -42    713       C  
ATOM   2031  CD  GLU B  87      16.134 156.896 -71.683  1.00 84.00           C  
ANISOU 2031  CD  GLU B  87    14544   8422   8951  -1891     10    736       C  
ATOM   2032  OE1 GLU B  87      16.400 158.077 -72.009  1.00 91.93           O  
ANISOU 2032  OE1 GLU B  87    15910   9269   9749  -2063     34    775       O  
ATOM   2033  OE2 GLU B  87      16.091 155.953 -72.506  1.00 70.07           O  
ANISOU 2033  OE2 GLU B  87    12710   6717   7195  -1796     19    713       O  
ATOM   2034  N   LYS B  88      11.605 156.585 -67.643  1.00 45.92           N  
ANISOU 2034  N   LYS B  88     9045   3503   4899  -1081   -620    530       N  
ATOM   2035  CA  LYS B  88      10.286 157.126 -67.266  1.00 45.14           C  
ANISOU 2035  CA  LYS B  88     8994   3305   4852   -884   -826    435       C  
ATOM   2036  C   LYS B  88      10.271 157.694 -65.820  1.00 46.34           C  
ANISOU 2036  C   LYS B  88     9014   3505   5090   -921   -819    437       C  
ATOM   2037  O   LYS B  88       9.274 158.270 -65.380  1.00 46.85           O  
ANISOU 2037  O   LYS B  88     9109   3508   5185   -768   -982    350       O  
ATOM   2038  CB  LYS B  88       9.193 156.072 -67.478  1.00 46.74           C  
ANISOU 2038  CB  LYS B  88     8987   3567   5204   -694   -916    320       C  
ATOM   2039  CG  LYS B  88       8.966 155.802 -68.957  1.00 42.38           C  
ANISOU 2039  CG  LYS B  88     8632   2928   4543   -606   -989    291       C  
ATOM   2040  CD  LYS B  88       7.869 154.820 -69.149  1.00 44.87           C  
ANISOU 2040  CD  LYS B  88     8738   3307   5005   -435  -1082    154       C  
ATOM   2041  CE  LYS B  88       7.473 154.782 -70.608  1.00 47.63           C  
ANISOU 2041  CE  LYS B  88     9320   3550   5228   -304  -1206     97       C  
ATOM   2042  NZ  LYS B  88       6.156 154.134 -70.747  1.00 46.38           N  
ANISOU 2042  NZ  LYS B  88     8978   3444   5199   -109  -1351    -90       N  
ATOM   2043  N   PHE B  89      11.401 157.552 -65.113  1.00 40.71           N  
ANISOU 2043  N   PHE B  89     8153   2913   4401  -1112   -638    521       N  
ATOM   2044  CA  PHE B  89      11.560 158.036 -63.746  1.00 40.27           C  
ANISOU 2044  CA  PHE B  89     7969   2916   4416  -1162   -613    530       C  
ATOM   2045  C   PHE B  89      12.721 159.014 -63.634  1.00 45.83           C  
ANISOU 2045  C   PHE B  89     8849   3591   4975  -1385   -514    606       C  
ATOM   2046  O   PHE B  89      13.821 158.759 -64.154  1.00 44.08           O  
ANISOU 2046  O   PHE B  89     8633   3442   4672  -1559   -361    656       O  
ATOM   2047  CB  PHE B  89      11.786 156.888 -62.751  1.00 39.98           C  
ANISOU 2047  CB  PHE B  89     7556   3078   4557  -1167   -495    533       C  
ATOM   2048  CG  PHE B  89      10.768 155.778 -62.814  1.00 41.51           C  
ANISOU 2048  CG  PHE B  89     7569   3311   4890  -1012   -544    459       C  
ATOM   2049  CD1 PHE B  89      10.915 154.729 -63.720  1.00 45.72           C  
ANISOU 2049  CD1 PHE B  89     8066   3874   5432   -997   -495    463       C  
ATOM   2050  CD2 PHE B  89       9.657 155.786 -61.981  1.00 43.20           C  
ANISOU 2050  CD2 PHE B  89     7653   3542   5221   -895   -634    371       C  
ATOM   2051  CE1 PHE B  89       9.945 153.725 -63.814  1.00 47.43           C  
ANISOU 2051  CE1 PHE B  89     8138   4114   5771   -880   -538    381       C  
ATOM   2052  CE2 PHE B  89       8.702 154.773 -62.057  1.00 47.38           C  
ANISOU 2052  CE2 PHE B  89     8016   4118   5870   -795   -659    280       C  
ATOM   2053  CZ  PHE B  89       8.855 153.743 -62.969  1.00 46.56           C  
ANISOU 2053  CZ  PHE B  89     7894   4024   5774   -795   -610    288       C  
ATOM   2054  N   GLN B  90      12.507 160.060 -62.822  1.00 43.56           N  
ANISOU 2054  N   GLN B  90     8656   3228   4667  -1389   -589    595       N  
ATOM   2055  CA  GLN B  90      13.522 161.071 -62.559  1.00 44.52           C  
ANISOU 2055  CA  GLN B  90     8944   3312   4659  -1618   -502    647       C  
ATOM   2056  C   GLN B  90      13.610 161.417 -61.092  1.00 45.51           C  
ANISOU 2056  C   GLN B  90     8885   3523   4885  -1632   -495    633       C  
ATOM   2057  O   GLN B  90      12.603 161.772 -60.472  1.00 41.96           O  
ANISOU 2057  O   GLN B  90     8431   3013   4501  -1456   -645    579       O  
ATOM   2058  CB  GLN B  90      13.255 162.326 -63.404  1.00 47.40           C  
ANISOU 2058  CB  GLN B  90     9799   3404   4806  -1639   -619    657       C  
ATOM   2059  CG  GLN B  90      13.839 162.226 -64.811  1.00 85.81           C  
ANISOU 2059  CG  GLN B  90    14905   8201   9498  -1772   -533    704       C  
ATOM   2060  CD  GLN B  90      15.308 162.581 -64.857  1.00112.23           C  
ANISOU 2060  CD  GLN B  90    18296  11623  12722  -2121   -310    755       C  
ATOM   2061  OE1 GLN B  90      16.164 161.754 -65.196  1.00107.15           O  
ANISOU 2061  OE1 GLN B  90    17442  11174  12097  -2246   -138    763       O  
ATOM   2062  NE2 GLN B  90      15.631 163.822 -64.522  1.00107.37           N  
ANISOU 2062  NE2 GLN B  90    17954  10867  11973  -2287   -311    772       N  
ATOM   2063  N   LEU B  91      14.814 161.322 -60.542  1.00 43.78           N  
ANISOU 2063  N   LEU B  91     8503   3462   4669  -1831   -326    663       N  
ATOM   2064  CA  LEU B  91      15.016 161.696 -59.154  1.00 44.77           C  
ANISOU 2064  CA  LEU B  91     8468   3673   4871  -1854   -317    647       C  
ATOM   2065  C   LEU B  91      15.172 163.225 -59.087  1.00 52.16           C  
ANISOU 2065  C   LEU B  91     9738   4425   5655  -1986   -372    651       C  
ATOM   2066  O   LEU B  91      16.092 163.782 -59.681  1.00 54.14           O  
ANISOU 2066  O   LEU B  91    10187   4632   5749  -2232   -268    677       O  
ATOM   2067  CB  LEU B  91      16.192 160.938 -58.508  1.00 44.20           C  
ANISOU 2067  CB  LEU B  91     8070   3860   4864  -1969   -141    648       C  
ATOM   2068  CG  LEU B  91      16.402 161.213 -56.999  1.00 47.15           C  
ANISOU 2068  CG  LEU B  91     8255   4340   5320  -1964   -137    624       C  
ATOM   2069  CD1 LEU B  91      15.147 160.891 -56.200  1.00 45.35           C  
ANISOU 2069  CD1 LEU B  91     7916   4082   5231  -1723   -260    606       C  
ATOM   2070  CD2 LEU B  91      17.603 160.464 -56.479  1.00 47.10           C  
ANISOU 2070  CD2 LEU B  91     7956   4591   5349  -2045     13    604       C  
ATOM   2071  N   HIS B  92      14.190 163.890 -58.464  1.00 47.98           N  
ANISOU 2071  N   HIS B  92     9301   3774   5156  -1819   -543    615       N  
ATOM   2072  CA  HIS B  92      14.074 165.339 -58.342  1.00 48.70           C  
ANISOU 2072  CA  HIS B  92     9750   3648   5104  -1873   -649    607       C  
ATOM   2073  C   HIS B  92      14.375 165.796 -56.902  1.00 47.35           C  
ANISOU 2073  C   HIS B  92     9413   3571   5006  -1917   -633    583       C  
ATOM   2074  O   HIS B  92      13.943 165.167 -55.943  1.00 41.80           O  
ANISOU 2074  O   HIS B  92     8387   3025   4471  -1763   -649    551       O  
ATOM   2075  CB  HIS B  92      12.645 165.747 -58.767  1.00 51.51           C  
ANISOU 2075  CB  HIS B  92    10342   3802   5426  -1589   -892    552       C  
ATOM   2076  CG  HIS B  92      12.297 167.194 -58.552  1.00 58.30           C  
ANISOU 2076  CG  HIS B  92    11589   4421   6142  -1554  -1054    524       C  
ATOM   2077  ND1 HIS B  92      12.775 168.189 -59.397  1.00 63.69           N  
ANISOU 2077  ND1 HIS B  92    12765   4852   6583  -1726  -1060    572       N  
ATOM   2078  CD2 HIS B  92      11.489 167.763 -57.625  1.00 62.17           C  
ANISOU 2078  CD2 HIS B  92    12061   4878   6682  -1359  -1219    446       C  
ATOM   2079  CE1 HIS B  92      12.282 169.331 -58.937  1.00 65.46           C  
ANISOU 2079  CE1 HIS B  92    13273   4880   6716  -1627  -1234    529       C  
ATOM   2080  NE2 HIS B  92      11.501 169.131 -57.870  1.00 64.78           N  
ANISOU 2080  NE2 HIS B  92    12881   4928   6804  -1394  -1341    446       N  
ATOM   2081  N   ASP B  93      15.113 166.905 -56.769  1.00 47.36           N  
ANISOU 2081  N   ASP B  93     9660   3466   4868  -2143   -596    595       N  
ATOM   2082  CA  ASP B  93      15.439 167.517 -55.488  1.00 45.75           C  
ANISOU 2082  CA  ASP B  93     9359   3320   4704  -2202   -595    563       C  
ATOM   2083  C   ASP B  93      14.375 168.572 -55.248  1.00 49.55           C  
ANISOU 2083  C   ASP B  93    10144   3559   5123  -2013   -823    525       C  
ATOM   2084  O   ASP B  93      14.350 169.562 -55.949  1.00 46.74           O  
ANISOU 2084  O   ASP B  93    10242   2941   4576  -2091   -897    539       O  
ATOM   2085  CB  ASP B  93      16.856 168.111 -55.509  1.00 48.66           C  
ANISOU 2085  CB  ASP B  93     9814   3723   4951  -2574   -421    571       C  
ATOM   2086  CG  ASP B  93      17.372 168.641 -54.170  1.00 58.00           C  
ANISOU 2086  CG  ASP B  93    10846   5010   6183  -2662   -397    523       C  
ATOM   2087  OD1 ASP B  93      16.547 168.899 -53.273  1.00 55.74           O  
ANISOU 2087  OD1 ASP B  93    10514   4685   5978  -2441   -546    496       O  
ATOM   2088  OD2 ASP B  93      18.599 168.873 -54.052  1.00 67.42           O  
ANISOU 2088  OD2 ASP B  93    11978   6322   7315  -2961   -233    495       O  
ATOM   2089  N   CYS B  94      13.451 168.323 -54.311  1.00 51.14           N  
ANISOU 2089  N   CYS B  94    10115   3845   5471  -1751   -941    467       N  
ATOM   2090  CA  CYS B  94      12.343 169.243 -54.012  1.00 53.22           C  
ANISOU 2090  CA  CYS B  94    10607   3926   5687  -1517  -1177    393       C  
ATOM   2091  C   CYS B  94      12.668 170.187 -52.858  1.00 54.29           C  
ANISOU 2091  C   CYS B  94    10784   4041   5805  -1585  -1205    365       C  
ATOM   2092  O   CYS B  94      11.762 170.865 -52.356  1.00 54.24           O  
ANISOU 2092  O   CYS B  94    10890   3934   5784  -1364  -1399    286       O  
ATOM   2093  CB  CYS B  94      11.023 168.490 -53.779  1.00 54.13           C  
ANISOU 2093  CB  CYS B  94    10464   4153   5950  -1191  -1296    309       C  
ATOM   2094  SG  CYS B  94      11.181 166.912 -52.885  1.00 57.14           S  
ANISOU 2094  SG  CYS B  94    10257   4884   6571  -1188  -1113    322       S  
ATOM   2095  N   THR B  95      13.944 170.233 -52.416  1.00 49.09           N  
ANISOU 2095  N   THR B  95    10016   3492   5143  -1876  -1021    407       N  
ATOM   2096  CA  THR B  95      14.335 171.084 -51.289  1.00 49.76           C  
ANISOU 2096  CA  THR B  95    10113   3577   5217  -1958  -1037    371       C  
ATOM   2097  C   THR B  95      14.061 172.543 -51.600  1.00 57.90           C  
ANISOU 2097  C   THR B  95    11678   4272   6049  -1976  -1198    351       C  
ATOM   2098  O   THR B  95      14.470 173.030 -52.654  1.00 57.92           O  
ANISOU 2098  O   THR B  95    12064   4069   5874  -2165  -1167    398       O  
ATOM   2099  CB  THR B  95      15.784 170.832 -50.833  1.00 53.09           C  
ANISOU 2099  CB  THR B  95    10302   4206   5666  -2264   -815    388       C  
ATOM   2100  OG1 THR B  95      15.991 169.439 -50.641  1.00 47.17           O  
ANISOU 2100  OG1 THR B  95     9114   3736   5072  -2200   -693    404       O  
ATOM   2101  CG2 THR B  95      16.131 171.556 -49.533  1.00 54.42           C  
ANISOU 2101  CG2 THR B  95    10405   4419   5851  -2314   -837    333       C  
ATOM   2102  N   GLN B  96      13.316 173.215 -50.699  1.00 57.92           N  
ANISOU 2102  N   GLN B  96    11727   4211   6068  -1763  -1378    277       N  
ATOM   2103  CA  GLN B  96      13.006 174.647 -50.793  1.00 61.61           C  
ANISOU 2103  CA  GLN B  96    12714   4352   6344  -1733  -1564    241       C  
ATOM   2104  C   GLN B  96      14.290 175.379 -50.462  1.00 66.28           C  
ANISOU 2104  C   GLN B  96    13449   4892   6840  -2118  -1420    270       C  
ATOM   2105  O   GLN B  96      14.865 175.132 -49.403  1.00 62.68           O  
ANISOU 2105  O   GLN B  96    12636   4670   6511  -2208  -1314    246       O  
ATOM   2106  CB  GLN B  96      11.886 175.034 -49.807  1.00 63.44           C  
ANISOU 2106  CB  GLN B  96    12871   4593   6639  -1380  -1787    128       C  
ATOM   2107  CG  GLN B  96      10.486 174.675 -50.324  1.00 89.97           C  
ANISOU 2107  CG  GLN B  96    16224   7935  10024   -998  -1980     50       C  
ATOM   2108  CD  GLN B  96       9.418 174.789 -49.255  1.00123.47           C  
ANISOU 2108  CD  GLN B  96    20244  12301  14367   -667  -2149    -89       C  
ATOM   2109  OE1 GLN B  96       8.839 173.788 -48.824  1.00120.13           O  
ANISOU 2109  OE1 GLN B  96    19374  12147  14123   -520  -2104   -138       O  
ATOM   2110  NE2 GLN B  96       9.150 175.999 -48.775  1.00120.89           N  
ANISOU 2110  NE2 GLN B  96    20227  11785  13920   -557  -2336   -165       N  
ATOM   2111  N   VAL B  97      14.783 176.208 -51.400  1.00 67.86           N  
ANISOU 2111  N   VAL B  97    14166   4804   6812  -2366  -1398    314       N  
ATOM   2112  CA  VAL B  97      16.045 176.961 -51.283  1.00 70.64           C  
ANISOU 2112  CA  VAL B  97    14713   5088   7039  -2805  -1235    325       C  
ATOM   2113  C   VAL B  97      16.213 177.767 -49.990  1.00 75.76           C  
ANISOU 2113  C   VAL B  97    15340   5735   7710  -2827  -1299    253       C  
ATOM   2114  O   VAL B  97      17.332 177.898 -49.493  1.00 76.44           O  
ANISOU 2114  O   VAL B  97    15272   5961   7809  -3158  -1119    229       O  
ATOM   2115  CB  VAL B  97      16.401 177.802 -52.546  1.00 78.85           C  
ANISOU 2115  CB  VAL B  97    16402   5766   7790  -3074  -1207    381       C  
ATOM   2116  CG1 VAL B  97      16.479 176.923 -53.795  1.00 78.59           C  
ANISOU 2116  CG1 VAL B  97    16334   5787   7739  -3114  -1094    451       C  
ATOM   2117  CG2 VAL B  97      15.432 178.972 -52.755  1.00 80.81           C  
ANISOU 2117  CG2 VAL B  97    17273   5592   7840  -2837  -1497    362       C  
ATOM   2118  N   GLU B  98      15.106 178.310 -49.455  1.00 71.78           N  
ANISOU 2118  N   GLU B  98    14980   5089   7205  -2468  -1560    197       N  
ATOM   2119  CA  GLU B  98      15.105 179.127 -48.240  1.00 71.73           C  
ANISOU 2119  CA  GLU B  98    14990   5056   7208  -2432  -1658    120       C  
ATOM   2120  C   GLU B  98      15.327 178.293 -46.972  1.00 70.96           C  
ANISOU 2120  C   GLU B  98    14241   5363   7357  -2361  -1563     79       C  
ATOM   2121  O   GLU B  98      15.723 178.833 -45.936  1.00 69.62           O  
ANISOU 2121  O   GLU B  98    14005   5241   7207  -2437  -1567     20       O  
ATOM   2122  CB  GLU B  98      13.815 179.982 -48.148  1.00 74.63           C  
ANISOU 2122  CB  GLU B  98    15738   5145   7472  -2039  -1984     53       C  
ATOM   2123  CG  GLU B  98      12.518 179.189 -47.994  1.00 87.34           C  
ANISOU 2123  CG  GLU B  98    17018   6931   9237  -1573  -2136     -4       C  
ATOM   2124  CD  GLU B  98      11.815 178.694 -49.250  1.00112.48           C  
ANISOU 2124  CD  GLU B  98    20336  10029  12372  -1395  -2207     22       C  
ATOM   2125  OE1 GLU B  98      12.452 178.632 -50.328  1.00108.89           O  
ANISOU 2125  OE1 GLU B  98    20131   9443  11798  -1656  -2080    116       O  
ATOM   2126  OE2 GLU B  98      10.619 178.340 -49.141  1.00104.39           O  
ANISOU 2126  OE2 GLU B  98    19142   9091  11428   -998  -2383    -68       O  
ATOM   2127  N   LYS B  99      15.069 176.970 -47.065  1.00 64.50           N  
ANISOU 2127  N   LYS B  99    12971   4822   6714  -2214  -1480    108       N  
ATOM   2128  CA  LYS B  99      15.196 176.027 -45.963  1.00 60.97           C  
ANISOU 2128  CA  LYS B  99    11948   4737   6479  -2117  -1390     82       C  
ATOM   2129  C   LYS B  99      16.240 174.919 -46.251  1.00 61.78           C  
ANISOU 2129  C   LYS B  99    11696   5109   6669  -2345  -1138    133       C  
ATOM   2130  O   LYS B  99      16.226 173.879 -45.584  1.00 60.03           O  
ANISOU 2130  O   LYS B  99    11025   5171   6612  -2217  -1068    130       O  
ATOM   2131  CB  LYS B  99      13.808 175.417 -45.666  1.00 62.09           C  
ANISOU 2131  CB  LYS B  99    11882   4966   6742  -1698  -1537     47       C  
ATOM   2132  CG  LYS B  99      12.876 176.362 -44.912  1.00 76.91           C  
ANISOU 2132  CG  LYS B  99    13931   6713   8579  -1434  -1772    -51       C  
ATOM   2133  CD  LYS B  99      11.667 175.642 -44.297  1.00 86.72           C  
ANISOU 2133  CD  LYS B  99    14826   8155   9968  -1071  -1860   -123       C  
ATOM   2134  CE  LYS B  99      10.569 175.298 -45.284  1.00103.22           C  
ANISOU 2134  CE  LYS B  99    17006  10171  12043   -835  -1979   -152       C  
ATOM   2135  NZ  LYS B  99       9.835 176.501 -45.759  1.00119.79           N  
ANISOU 2135  NZ  LYS B  99    19592  11960  13963   -647  -2242   -233       N  
ATOM   2136  N   ALA B 100      17.148 175.153 -47.214  1.00 57.26           N  
ANISOU 2136  N   ALA B 100    11339   4446   5970  -2680  -1002    170       N  
ATOM   2137  CA  ALA B 100      18.178 174.196 -47.646  1.00 56.24           C  
ANISOU 2137  CA  ALA B 100    10911   4566   5890  -2902   -771    192       C  
ATOM   2138  C   ALA B 100      19.220 173.847 -46.574  1.00 58.26           C  
ANISOU 2138  C   ALA B 100    10750   5142   6246  -3031   -637    121       C  
ATOM   2139  O   ALA B 100      19.866 172.805 -46.666  1.00 57.53           O  
ANISOU 2139  O   ALA B 100    10305   5318   6234  -3076   -489    117       O  
ATOM   2140  CB  ALA B 100      18.879 174.720 -48.895  1.00 59.35           C  
ANISOU 2140  CB  ALA B 100    11678   4780   6094  -3253   -658    222       C  
ATOM   2141  N   ASP B 101      19.405 174.729 -45.592  1.00 53.13           N  
ANISOU 2141  N   ASP B 101    10156   4458   5575  -3078   -700     51       N  
ATOM   2142  CA  ASP B 101      20.368 174.553 -44.516  1.00 51.58           C  
ANISOU 2142  CA  ASP B 101     9598   4548   5452  -3184   -604    -41       C  
ATOM   2143  C   ASP B 101      19.869 173.577 -43.439  1.00 51.21           C  
ANISOU 2143  C   ASP B 101     9136   4739   5581  -2835   -655    -42       C  
ATOM   2144  O   ASP B 101      20.662 173.123 -42.627  1.00 50.73           O  
ANISOU 2144  O   ASP B 101     8736   4952   5587  -2864   -573   -110       O  
ATOM   2145  CB  ASP B 101      20.724 175.939 -43.896  1.00 54.63           C  
ANISOU 2145  CB  ASP B 101    10240   4780   5735  -3377   -661   -123       C  
ATOM   2146  CG  ASP B 101      19.573 176.652 -43.196  1.00 57.53           C  
ANISOU 2146  CG  ASP B 101    10816   4937   6104  -3086   -892   -118       C  
ATOM   2147  OD1 ASP B 101      18.422 176.547 -43.676  1.00 60.28           O  
ANISOU 2147  OD1 ASP B 101    11337   5117   6452  -2823  -1025    -52       O  
ATOM   2148  OD2 ASP B 101      19.824 177.332 -42.198  1.00 64.45           O  
ANISOU 2148  OD2 ASP B 101    11682   5828   6976  -3118   -944   -199       O  
ATOM   2149  N   THR B 102      18.562 173.285 -43.402  1.00 44.83           N  
ANISOU 2149  N   THR B 102     8369   3832   4834  -2512   -791     18       N  
ATOM   2150  CA  THR B 102      18.001 172.423 -42.367  1.00 42.06           C  
ANISOU 2150  CA  THR B 102     7676   3680   4625  -2214   -825     15       C  
ATOM   2151  C   THR B 102      17.071 171.298 -42.912  1.00 42.92           C  
ANISOU 2151  C   THR B 102     7674   3817   4818  -1987   -827     88       C  
ATOM   2152  O   THR B 102      16.459 170.576 -42.128  1.00 39.62           O  
ANISOU 2152  O   THR B 102     7021   3532   4501  -1756   -847     89       O  
ATOM   2153  CB  THR B 102      17.247 173.274 -41.337  1.00 48.44           C  
ANISOU 2153  CB  THR B 102     8582   4390   5431  -2036   -991    -37       C  
ATOM   2154  OG1 THR B 102      16.091 173.813 -41.963  1.00 48.11           O  
ANISOU 2154  OG1 THR B 102     8851   4093   5336  -1887  -1145    -19       O  
ATOM   2155  CG2 THR B 102      18.103 174.381 -40.700  1.00 48.03           C  
ANISOU 2155  CG2 THR B 102     8642   4306   5302  -2247  -1000   -119       C  
ATOM   2156  N   THR B 103      16.902 171.210 -44.220  1.00 41.40           N  
ANISOU 2156  N   THR B 103     7676   3485   4572  -2058   -812    141       N  
ATOM   2157  CA  THR B 103      15.976 170.243 -44.795  1.00 41.49           C  
ANISOU 2157  CA  THR B 103     7606   3504   4655  -1856   -828    192       C  
ATOM   2158  C   THR B 103      16.531 169.571 -46.039  1.00 45.56           C  
ANISOU 2158  C   THR B 103     8130   4038   5144  -2006   -704    250       C  
ATOM   2159  O   THR B 103      17.361 170.157 -46.744  1.00 47.34           O  
ANISOU 2159  O   THR B 103     8552   4180   5256  -2268   -639    252       O  
ATOM   2160  CB  THR B 103      14.607 170.889 -45.185  1.00 49.13           C  
ANISOU 2160  CB  THR B 103     8849   4237   5582  -1655  -1021    174       C  
ATOM   2161  OG1 THR B 103      14.780 171.699 -46.347  1.00 55.96           O  
ANISOU 2161  OG1 THR B 103    10112   4852   6298  -1807  -1061    197       O  
ATOM   2162  CG2 THR B 103      13.931 171.673 -44.049  1.00 41.90           C  
ANISOU 2162  CG2 THR B 103     7960   3287   4673  -1480  -1170     96       C  
ATOM   2163  N   ILE B 104      16.022 168.370 -46.324  1.00 38.84           N  
ANISOU 2163  N   ILE B 104     7087   3285   4387  -1848   -669    288       N  
ATOM   2164  CA  ILE B 104      16.281 167.600 -47.542  1.00 39.65           C  
ANISOU 2164  CA  ILE B 104     7193   3397   4476  -1923   -577    341       C  
ATOM   2165  C   ILE B 104      14.907 167.124 -48.012  1.00 45.20           C  
ANISOU 2165  C   ILE B 104     7931   4008   5233  -1687   -679    356       C  
ATOM   2166  O   ILE B 104      14.149 166.583 -47.216  1.00 43.97           O  
ANISOU 2166  O   ILE B 104     7580   3946   5180  -1493   -712    333       O  
ATOM   2167  CB  ILE B 104      17.256 166.385 -47.337  1.00 42.17           C  
ANISOU 2167  CB  ILE B 104     7180   3982   4859  -1971   -414    349       C  
ATOM   2168  CG1 ILE B 104      18.707 166.841 -47.067  1.00 43.39           C  
ANISOU 2168  CG1 ILE B 104     7273   4268   4947  -2221   -309    293       C  
ATOM   2169  CG2 ILE B 104      17.207 165.388 -48.540  1.00 43.10           C  
ANISOU 2169  CG2 ILE B 104     7278   4111   4987  -1965   -345    401       C  
ATOM   2170  CD1 ILE B 104      19.674 165.635 -46.598  1.00 45.37           C  
ANISOU 2170  CD1 ILE B 104     7158   4826   5257  -2191   -186    259       C  
ATOM   2171  N   CYS B 105      14.590 167.332 -49.281  1.00 44.80           N  
ANISOU 2171  N   CYS B 105     8132   3786   5105  -1713   -722    380       N  
ATOM   2172  CA  CYS B 105      13.390 166.808 -49.906  1.00 45.38           C  
ANISOU 2172  CA  CYS B 105     8223   3797   5223  -1505   -813    371       C  
ATOM   2173  C   CYS B 105      13.840 166.150 -51.208  1.00 43.59           C  
ANISOU 2173  C   CYS B 105     8045   3559   4958  -1613   -717    429       C  
ATOM   2174  O   CYS B 105      14.468 166.804 -52.035  1.00 42.67           O  
ANISOU 2174  O   CYS B 105     8195   3313   4706  -1798   -692    458       O  
ATOM   2175  CB  CYS B 105      12.343 167.890 -50.148  1.00 49.90           C  
ANISOU 2175  CB  CYS B 105     9101   4146   5714  -1353  -1024    310       C  
ATOM   2176  SG  CYS B 105      10.805 167.278 -50.894  1.00 56.40           S  
ANISOU 2176  SG  CYS B 105     9904   4936   6591  -1072  -1158    243       S  
ATOM   2177  N   LEU B 106      13.560 164.860 -51.369  1.00 37.46           N  
ANISOU 2177  N   LEU B 106     7028   2916   4289  -1517   -653    444       N  
ATOM   2178  CA  LEU B 106      13.889 164.141 -52.604  1.00 39.17           C  
ANISOU 2178  CA  LEU B 106     7276   3131   4478  -1586   -574    490       C  
ATOM   2179  C   LEU B 106      12.643 163.394 -53.010  1.00 42.55           C  
ANISOU 2179  C   LEU B 106     7642   3539   4987  -1374   -654    459       C  
ATOM   2180  O   LEU B 106      11.947 162.825 -52.162  1.00 38.80           O  
ANISOU 2180  O   LEU B 106     6946   3167   4628  -1235   -667    419       O  
ATOM   2181  CB  LEU B 106      15.054 163.145 -52.448  1.00 38.96           C  
ANISOU 2181  CB  LEU B 106     6994   3317   4491  -1704   -392    524       C  
ATOM   2182  CG  LEU B 106      16.410 163.687 -52.036  1.00 43.77           C  
ANISOU 2182  CG  LEU B 106     7578   4022   5031  -1923   -290    516       C  
ATOM   2183  CD1 LEU B 106      17.344 162.559 -51.739  1.00 41.90           C  
ANISOU 2183  CD1 LEU B 106     7042   4030   4848  -1943   -152    511       C  
ATOM   2184  CD2 LEU B 106      16.991 164.624 -53.106  1.00 47.21           C  
ANISOU 2184  CD2 LEU B 106     8322   4314   5303  -2156   -262    526       C  
ATOM   2185  N   LYS B 107      12.375 163.374 -54.301  1.00 41.40           N  
ANISOU 2185  N   LYS B 107     7689   3270   4771  -1364   -698    468       N  
ATOM   2186  CA  LYS B 107      11.170 162.752 -54.821  1.00 41.99           C  
ANISOU 2186  CA  LYS B 107     7720   3323   4910  -1168   -791    411       C  
ATOM   2187  C   LYS B 107      11.424 162.149 -56.182  1.00 46.71           C  
ANISOU 2187  C   LYS B 107     8408   3881   5460  -1216   -743    452       C  
ATOM   2188  O   LYS B 107      12.010 162.810 -57.052  1.00 50.25           O  
ANISOU 2188  O   LYS B 107     9135   4199   5760  -1340   -740    496       O  
ATOM   2189  CB  LYS B 107      10.135 163.892 -54.935  1.00 47.62           C  
ANISOU 2189  CB  LYS B 107     8681   3864   5550  -1006  -1008    322       C  
ATOM   2190  CG  LYS B 107       8.761 163.577 -55.483  1.00 67.06           C  
ANISOU 2190  CG  LYS B 107    11128   6301   8050   -773  -1157    207       C  
ATOM   2191  CD  LYS B 107       8.245 164.766 -56.297  1.00 67.99           C  
ANISOU 2191  CD  LYS B 107    11648   6184   8001   -650  -1370    150       C  
ATOM   2192  CE  LYS B 107       7.776 165.952 -55.497  1.00 75.07           C  
ANISOU 2192  CE  LYS B 107    12679   7001   8845   -531  -1529     69       C  
ATOM   2193  NZ  LYS B 107       7.542 167.126 -56.377  1.00 92.18           N  
ANISOU 2193  NZ  LYS B 107    15328   8891  10803   -437  -1726     42       N  
ATOM   2194  N   TRP B 108      10.913 160.935 -56.417  1.00 40.17           N  
ANISOU 2194  N   TRP B 108     7376   3146   4739  -1123   -711    430       N  
ATOM   2195  CA  TRP B 108      11.002 160.361 -57.756  1.00 39.10           C  
ANISOU 2195  CA  TRP B 108     7332   2965   4558  -1136   -690    453       C  
ATOM   2196  C   TRP B 108       9.811 160.877 -58.542  1.00 45.89           C  
ANISOU 2196  C   TRP B 108     8399   3672   5365   -958   -888    363       C  
ATOM   2197  O   TRP B 108       8.683 160.885 -58.033  1.00 45.30           O  
ANISOU 2197  O   TRP B 108     8214   3626   5372   -786  -1002    252       O  
ATOM   2198  CB  TRP B 108      10.991 158.843 -57.761  1.00 35.12           C  
ANISOU 2198  CB  TRP B 108     6561   2605   4177  -1112   -581    460       C  
ATOM   2199  CG  TRP B 108      12.303 158.195 -57.438  1.00 34.08           C  
ANISOU 2199  CG  TRP B 108     6285   2610   4052  -1253   -405    540       C  
ATOM   2200  CD1 TRP B 108      12.691 157.705 -56.226  1.00 35.82           C  
ANISOU 2200  CD1 TRP B 108     6287   2971   4353  -1263   -319    554       C  
ATOM   2201  CD2 TRP B 108      13.369 157.892 -58.356  1.00 33.52           C  
ANISOU 2201  CD2 TRP B 108     6271   2569   3895  -1378   -302    592       C  
ATOM   2202  NE1 TRP B 108      13.915 157.090 -56.334  1.00 34.62           N
[truncated: 119,881 more chars]
