# Supplementary material for: Investigation of the Mechanism of Cinnamaldehyde in Irritable Bowel Syndrome Based via Network Pharmacology, Molecular Docking, and Animal Experiments
Source: Pediatr Discov. 2025 Oct 5:e70017. Online ahead of print. doi: 10.1002/pdi3.70017 (PMC13398650; doi:10.1002/pdi3.70017)
Supplement: Supplementary file 1 — Supporting Information S1 [file PDI3-9999-0-s001.zip › Supplementary Materials/Molecular Docking/PTPRC/5fn7QU.pdb]

CRYST1  149.610  149.610   52.730  90.00  90.00 120.00 P 63          1
ATOM      1  N   THR A   2      67.426 179.870 -26.685  1.00110.66           N  
ANISOU    1  N   THR A   2     7558  24085  10403  -4478    994  -3154       N  
ATOM      2  CA  THR A   2      68.814 179.791 -27.146  1.00114.23           C  
ANISOU    2  CA  THR A   2     7548  25276  10579  -4604   1061  -3510       C  
ATOM      3  C   THR A   2      69.636 181.050 -26.820  1.00118.25           C  
ANISOU    3  C   THR A   2     7885  26025  11018  -5094   1174  -3539       C  
ATOM      4  O   THR A   2      70.768 180.933 -26.338  1.00120.96           O  
ANISOU    4  O   THR A   2     7891  26829  11239  -5031   1162  -3889       O  
ATOM      5  CB  THR A   2      68.894 179.345 -28.624  1.00130.31           C  
ANISOU    5  CB  THR A   2     9432  27674  12405  -4688   1135  -3545       C  
ATOM      6  CG2 THR A   2      68.810 177.831 -28.782  1.00129.21           C  
ANISOU    6  CG2 THR A   2     9239  27617  12238  -4106    991  -3770       C  
ATOM      7  OG1 THR A   2      67.833 179.953 -29.368  1.00131.39           O  
ANISOU    7  OG1 THR A   2     9886  27413  12625  -4991   1214  -3134       O  
ATOM      8  N   GLY A   3      69.059 182.224 -27.089  1.00110.93           N  
ANISOU    8  N   GLY A   3     7197  24782  10168  -5568   1269  -3183       N  
ATOM      9  CA  GLY A   3      69.666 183.525 -26.810  1.00110.49           C  
ANISOU    9  CA  GLY A   3     7061  24849  10071  -6081   1366  -3143       C  
ATOM     10  C   GLY A   3      68.920 184.206 -25.677  1.00105.80           C  
ANISOU   10  C   GLY A   3     6810  23627   9761  -6069   1291  -2907       C  
ATOM     11  O   GLY A   3      68.781 183.620 -24.596  1.00103.91           O  
ANISOU   11  O   GLY A   3     6623  23185   9673  -5628   1167  -3022       O  
ATOM     12  N   ILE A   4      68.379 185.422 -25.933  1.00 96.38           N  
ANISOU   12  N   ILE A   4     5875  22106   8640  -6538   1351  -2569       N  
ATOM     13  CA  ILE A   4      67.586 186.185 -24.958  1.00 90.25           C  
ANISOU   13  CA  ILE A   4     5441  20718   8131  -6562   1274  -2327       C  
ATOM     14  C   ILE A   4      66.363 185.409 -24.486  1.00 90.65           C  
ANISOU   14  C   ILE A   4     5800  20232   8412  -6069   1150  -2190       C  
ATOM     15  O   ILE A   4      65.671 184.763 -25.282  1.00 90.01           O  
ANISOU   15  O   ILE A   4     5838  20043   8320  -5918   1147  -2080       O  
ATOM     16  CB  ILE A   4      67.237 187.636 -25.425  1.00 91.32           C  
ANISOU   16  CB  ILE A   4     5810  20605   8283  -7158   1337  -2000       C  
ATOM     17  CG1 ILE A   4      66.504 188.428 -24.304  1.00 86.07           C  
ANISOU   17  CG1 ILE A   4     5467  19340   7894  -7145   1235  -1803       C  
ATOM     18  CG2 ILE A   4      66.463 187.638 -26.769  1.00 90.35           C  
ANISOU   18  CG2 ILE A   4     5885  20350   8093  -7330   1387  -1735       C  
ATOM     19  CD1 ILE A   4      66.331 189.863 -24.508  1.00 79.46           C  
ANISOU   19  CD1 ILE A   4     4840  18269   7083  -7685   1256  -1547       C  
ATOM     20  N   GLU A   5      66.118 185.471 -23.177  1.00 83.45           N  
ANISOU   20  N   GLU A   5     5006  19003   7698  -5830   1050  -2208       N  
ATOM     21  CA  GLU A   5      64.979 184.851 -22.536  1.00 78.67           C  
ANISOU   21  CA  GLU A   5     4696  17882   7312  -5404    933  -2081       C  
ATOM     22  C   GLU A   5      63.690 185.482 -23.106  1.00 77.74           C  
ANISOU   22  C   GLU A   5     4955  17260   7324  -5610    940  -1696       C  
ATOM     23  O   GLU A   5      63.621 186.705 -23.287  1.00 76.98           O  
ANISOU   23  O   GLU A   5     4970  17031   7246  -6045    979  -1514       O  
ATOM     24  CB  GLU A   5      65.071 185.048 -21.019  1.00 78.85           C  
ANISOU   24  CB  GLU A   5     4757  17706   7497  -5213    842  -2168       C  
ATOM     25  CG  GLU A   5      64.611 183.847 -20.224  1.00 88.38           C  
ANISOU   25  CG  GLU A   5     6053  18719   8809  -4643    720  -2263       C  
ATOM     26  CD  GLU A   5      64.550 184.072 -18.724  1.00112.34           C  
ANISOU   26  CD  GLU A   5     9169  21507  12008  -4462    627  -2309       C  
ATOM     27  OE1 GLU A   5      63.478 184.502 -18.241  1.00 98.58           O  
ANISOU   27  OE1 GLU A   5     7736  19257  10462  -4456    581  -2066       O  
ATOM     28  OE2 GLU A   5      65.566 183.819 -18.033  1.00110.95           O1-
ANISOU   28  OE2 GLU A   5     8742  21655  11759  -4318    596  -2599       O1-
ATOM     29  N   GLY A   6      62.732 184.625 -23.460  1.00 70.27           N  
ANISOU   29  N   GLY A   6     4191  16064   6446  -5304    895  -1590       N  
ATOM     30  CA  GLY A   6      61.478 185.033 -24.078  1.00 67.83           C  
ANISOU   30  CA  GLY A   6     4219  15309   6246  -5433    893  -1260       C  
ATOM     31  C   GLY A   6      60.649 185.865 -23.134  1.00 72.14           C  
ANISOU   31  C   GLY A   6     5054  15332   7022  -5468    815  -1070       C  
ATOM     32  O   GLY A   6      60.576 185.552 -21.940  1.00 71.14           O  
ANISOU   32  O   GLY A   6     4944  15065   7021  -5174    736  -1170       O  
ATOM     33  N   ARG A   7      60.043 186.945 -23.649  1.00 69.55           N  
ANISOU   33  N   ARG A   7     4958  14725   6745  -5827    827   -806       N  
ATOM     34  CA  ARG A   7      59.207 187.825 -22.824  1.00 68.49           C  
ANISOU   34  CA  ARG A   7     5107  14087   6827  -5872    736   -630       C  
ATOM     35  C   ARG A   7      58.012 187.048 -22.320  1.00 68.91           C  
ANISOU   35  C   ARG A   7     5371  13756   7056  -5445    652   -564       C  
ATOM     36  O   ARG A   7      57.373 186.317 -23.082  1.00 67.98           O  
ANISOU   36  O   ARG A   7     5334  13580   6916  -5292    665   -491       O  
ATOM     37  CB  ARG A   7      58.750 189.059 -23.616  1.00 70.65           C  
ANISOU   37  CB  ARG A   7     5612  14130   7102  -6317    741   -365       C  
ATOM     38  CG  ARG A   7      58.060 190.147 -22.822  1.00 77.92           C  
ANISOU   38  CG  ARG A   7     6804  14579   8223  -6418    632   -211       C  
ATOM     39  CD  ARG A   7      57.202 190.896 -23.820  1.00 93.89           C  
ANISOU   39  CD  ARG A   7     9123  16295  10255  -6689    604     66       C  
ATOM     40  NE  ARG A   7      56.371 191.923 -23.203  1.00110.06           N  
ANISOU   40  NE  ARG A   7    11470  17851  12497  -6758    473    222       N  
ATOM     41  CZ  ARG A   7      56.341 193.202 -23.564  1.00119.92           C  
ANISOU   41  CZ  ARG A   7    12909  18918  13737  -7167    420    386       C  
ATOM     42  NH1 ARG A   7      57.115 193.642 -24.551  1.00 90.83           N1+
ANISOU   42  NH1 ARG A   7     9151  15511   9848  -7586    503    434       N1+
ATOM     43  NH2 ARG A   7      55.543 194.054 -22.933  1.00111.60           N  
ANISOU   43  NH2 ARG A   7    12124  17408  12870  -7166    275    497       N  
ATOM     44  N   LYS A   8      57.745 187.169 -21.029  1.00 64.63           N  
ANISOU   44  N   LYS A   8     4902  12978   6675  -5254    569   -604       N  
ATOM     45  CA  LYS A   8      56.589 186.517 -20.442  1.00 62.17           C  
ANISOU   45  CA  LYS A   8     4797  12301   6525  -4886    491   -539       C  
ATOM     46  C   LYS A   8      55.337 187.294 -20.863  1.00 65.55           C  
ANISOU   46  C   LYS A   8     5541  12289   7077  -5039    447   -271       C  
ATOM     47  O   LYS A   8      55.322 188.534 -20.779  1.00 64.74           O  
ANISOU   47  O   LYS A   8     5541  12031   7025  -5344    416   -168       O  
ATOM     48  CB  LYS A   8      56.686 186.446 -18.900  1.00 63.01           C  
ANISOU   48  CB  LYS A   8     4883  12306   6750  -4650    415   -665       C  
ATOM     49  CG  LYS A   8      57.618 185.366 -18.395  1.00 77.17           C  
ANISOU   49  CG  LYS A   8     6427  14449   8443  -4360    420   -929       C  
ATOM     50  CD  LYS A   8      57.534 185.184 -16.907  1.00 82.22           C  
ANISOU   50  CD  LYS A   8     7097  14943   9200  -4093    336  -1027       C  
ATOM     51  CE  LYS A   8      58.446 184.049 -16.541  1.00 85.83           C  
ANISOU   51  CE  LYS A   8     7331  15742   9538  -3791    323  -1288       C  
ATOM     52  NZ  LYS A   8      58.374 183.709 -15.095  1.00 81.71           N1+
ANISOU   52  NZ  LYS A   8     6850  15087   9107  -3496    232  -1389       N1+
ATOM     53  N   PRO A   9      54.274 186.587 -21.311  1.00 62.03           N  
ANISOU   53  N   PRO A   9     5258  11631   6679  -4826    432   -167       N  
ATOM     54  CA  PRO A   9      53.025 187.300 -21.640  1.00 61.31           C  
ANISOU   54  CA  PRO A   9     5466  11117   6712  -4930    374     61       C  
ATOM     55  C   PRO A   9      52.268 187.652 -20.353  1.00 65.43           C  
ANISOU   55  C   PRO A   9     6142  11291   7428  -4768    272     73       C  
ATOM     56  O   PRO A   9      52.657 187.221 -19.276  1.00 63.95           O  
ANISOU   56  O   PRO A   9     5840  11187   7272  -4561    255    -78       O  
ATOM     57  CB  PRO A   9      52.240 186.261 -22.452  1.00 60.61           C  
ANISOU   57  CB  PRO A   9     5452  10977   6599  -4715    398    120       C  
ATOM     58  CG  PRO A   9      52.688 184.947 -21.910  1.00 63.62           C  
ANISOU   58  CG  PRO A   9     5659  11577   6936  -4370    413    -74       C  
ATOM     59  CD  PRO A   9      54.115 185.118 -21.453  1.00 61.73           C  
ANISOU   59  CD  PRO A   9     5155  11705   6595  -4464    446   -263       C  
ATOM     60  N   THR A  10      51.169 188.389 -20.454  1.00 64.13           N  
ANISOU   60  N   THR A  10     6234  10748   7387  -4841    196    240       N  
ATOM     61  CA  THR A  10      50.345 188.597 -19.266  1.00 62.94           C  
ANISOU   61  CA  THR A  10     6214  10291   7410  -4650     98    232       C  
ATOM     62  C   THR A  10      49.504 187.321 -19.177  1.00 65.15           C  
ANISOU   62  C   THR A  10     6538  10500   7717  -4298    110    216       C  
ATOM     63  O   THR A  10      49.299 186.659 -20.200  1.00 63.80           O  
ANISOU   63  O   THR A  10     6373  10401   7466  -4267    165    268       O  
ATOM     64  CB  THR A  10      49.485 189.872 -19.358  1.00 66.86           C  
ANISOU   64  CB  THR A  10     6959  10420   8024  -4837     -9    383       C  
ATOM     65  CG2 THR A  10      50.280 191.092 -19.834  1.00 63.89           C  
ANISOU   65  CG2 THR A  10     6586  10102   7586  -5245    -22    442       C  
ATOM     66  OG1 THR A  10      48.358 189.643 -20.203  1.00 58.85           O  
ANISOU   66  OG1 THR A  10     6130   9197   7034  -4776    -26    516       O  
ATOM     67  N   CYS A  11      49.059 186.943 -17.976  1.00 62.23           N  
ANISOU   67  N   CYS A  11     6192  10006   7445  -4044     61    142       N  
ATOM     68  CA  CYS A  11      48.219 185.748 -17.831  1.00 60.92           C  
ANISOU   68  CA  CYS A  11     6092   9757   7299  -3738     66    136       C  
ATOM     69  C   CYS A  11      46.885 185.952 -18.542  1.00 63.55           C  
ANISOU   69  C   CYS A  11     6639   9804   7702  -3757     36    289       C  
ATOM     70  O   CYS A  11      46.389 185.024 -19.170  1.00 60.87           O  
ANISOU   70  O   CYS A  11     6336   9469   7324  -3621     73    321       O  
ATOM     71  CB  CYS A  11      48.058 185.329 -16.370  1.00 60.41           C  
ANISOU   71  CB  CYS A  11     6016   9635   7302  -3495     21     29       C  
ATOM     72  SG  CYS A  11      49.620 184.856 -15.558  1.00 65.86           S  
ANISOU   72  SG  CYS A  11     6454  10677   7894  -3408     46   -176       S  
ATOM     73  N   ASP A  12      46.396 187.207 -18.572  1.00 63.02           N  
ANISOU   73  N   ASP A  12     6711   9508   7726  -3944    -39    379       N  
ATOM     74  CA  ASP A  12      45.188 187.590 -19.305  1.00 63.39           C  
ANISOU   74  CA  ASP A  12     6966   9284   7834  -3982    -89    512       C  
ATOM     75  C   ASP A  12      45.413 187.367 -20.790  1.00 66.84           C  
ANISOU   75  C   ASP A  12     7402   9839   8155  -4120    -22    605       C  
ATOM     76  O   ASP A  12      44.478 187.015 -21.481  1.00 65.51           O  
ANISOU   76  O   ASP A  12     7354   9536   8000  -4043    -25    682       O  
ATOM     77  CB  ASP A  12      44.837 189.067 -19.049  1.00 67.50           C  
ANISOU   77  CB  ASP A  12     7632   9556   8458  -4166   -209    568       C  
ATOM     78  CG  ASP A  12      43.509 189.512 -19.646  1.00 85.27           C  
ANISOU   78  CG  ASP A  12    10110  11504  10784  -4163   -295    676       C  
ATOM     79  OD1 ASP A  12      42.608 188.641 -19.830  1.00 88.02           O  
ANISOU   79  OD1 ASP A  12    10501  11797  11147  -3957   -269    680       O  
ATOM     80  OD2 ASP A  12      43.355 190.729 -19.913  1.00 89.51           O1-
ANISOU   80  OD2 ASP A  12    10791  11855  11364  -4363   -401    749       O1-
ATOM     81  N   GLU A  13      46.659 187.550 -21.275  1.00 64.09           N  
ANISOU   81  N   GLU A  13     6905   9763   7683  -4324     43    585       N  
ATOM     82  CA  GLU A  13      47.048 187.320 -22.665  1.00 64.18           C  
ANISOU   82  CA  GLU A  13     6876   9955   7553  -4474    120    653       C  
ATOM     83  C   GLU A  13      47.126 185.797 -22.908  1.00 63.84           C  
ANISOU   83  C   GLU A  13     6708  10114   7435  -4208    199    570       C  
ATOM     84  O   GLU A  13      46.411 185.284 -23.765  1.00 61.09           O  
ANISOU   84  O   GLU A  13     6447   9696   7071  -4135    216    645       O  
ATOM     85  CB  GLU A  13      48.399 188.004 -22.932  1.00 68.18           C  
ANISOU   85  CB  GLU A  13     7237  10727   7942  -4783    165    628       C  
ATOM     86  CG  GLU A  13      48.804 188.267 -24.373  1.00 81.54           C  
ANISOU   86  CG  GLU A  13     8924  12575   9481  -5061    226    729       C  
ATOM     87  CD  GLU A  13      50.105 189.063 -24.496  1.00 99.90           C  
ANISOU   87  CD  GLU A  13    11111  15156  11688  -5409    266    701       C  
ATOM     88  OE1 GLU A  13      50.324 189.997 -23.688  1.00 77.66           O  
ANISOU   88  OE1 GLU A  13     8337  12220   8951  -5539    197    691       O  
ATOM     89  OE2 GLU A  13      50.920 188.733 -25.390  1.00 96.48           O1-
ANISOU   89  OE2 GLU A  13    10517  15064  11078  -5551    367    675       O1-
ATOM     90  N   LYS A  14      47.961 185.076 -22.124  1.00 59.37           N  
ANISOU   90  N   LYS A  14     5952   9780   6828  -4051    231    409       N  
ATOM     91  CA  LYS A  14      48.171 183.626 -22.248  1.00 57.63           C  
ANISOU   91  CA  LYS A  14     5618   9752   6528  -3786    278    307       C  
ATOM     92  C   LYS A  14      46.883 182.778 -22.142  1.00 60.16           C  
ANISOU   92  C   LYS A  14     6100   9827   6933  -3524    246    353       C  
ATOM     93  O   LYS A  14      46.783 181.774 -22.849  1.00 60.13           O  
ANISOU   93  O   LYS A  14     6071   9920   6857  -3390    280    341       O  
ATOM     94  CB  LYS A  14      49.240 183.134 -21.245  1.00 58.82           C  
ANISOU   94  CB  LYS A  14     5572  10144   6632  -3649    281    118       C  
ATOM     95  CG  LYS A  14      49.753 181.730 -21.553  1.00 56.63           C  
ANISOU   95  CG  LYS A  14     5157  10125   6236  -3413    311    -10       C  
ATOM     96  CD  LYS A  14      50.803 181.243 -20.582  1.00 63.48           C  
ANISOU   96  CD  LYS A  14     5845  11225   7050  -3256    292   -211       C  
ATOM     97  CE  LYS A  14      51.312 179.890 -21.012  1.00 67.30           C  
ANISOU   97  CE  LYS A  14     6207  11958   7406  -3019    296   -346       C  
ATOM     98  NZ  LYS A  14      52.382 179.399 -20.110  1.00 77.82           N1+
ANISOU   98  NZ  LYS A  14     7367  13529   8673  -2846    258   -562       N1+
ATOM     99  N   TYR A  15      45.921 183.179 -21.275  1.00 54.97           N  
ANISOU   99  N   TYR A  15     5597   8873   6418  -3460    179    395       N  
ATOM    100  CA  TYR A  15      44.666 182.443 -21.053  1.00 53.55           C  
ANISOU  100  CA  TYR A  15     5563   8472   6314  -3240    152    426       C  
ATOM    101  C   TYR A  15      43.383 183.183 -21.473  1.00 60.17           C  
ANISOU  101  C   TYR A  15     6598   9011   7253  -3323    106    556       C  
ATOM    102  O   TYR A  15      42.314 182.817 -20.993  1.00 60.29           O  
ANISOU  102  O   TYR A  15     6723   8837   7348  -3165     73    560       O  
ATOM    103  CB  TYR A  15      44.551 181.960 -19.586  1.00 51.75           C  
ANISOU  103  CB  TYR A  15     5331   8193   6140  -3034    113    328       C  
ATOM    104  CG  TYR A  15      45.762 181.213 -19.084  1.00 52.55           C  
ANISOU  104  CG  TYR A  15     5259   8564   6144  -2916    132    185       C  
ATOM    105  CD1 TYR A  15      46.072 179.943 -19.564  1.00 53.57           C  
ANISOU  105  CD1 TYR A  15     5332   8853   6170  -2744    156    128       C  
ATOM    106  CD2 TYR A  15      46.587 181.762 -18.102  1.00 53.64           C  
ANISOU  106  CD2 TYR A  15     5294   8796   6292  -2958    111     93       C  
ATOM    107  CE1 TYR A  15      47.179 179.242 -19.089  1.00 55.45           C  
ANISOU  107  CE1 TYR A  15     5419   9336   6313  -2606    148    -26       C  
ATOM    108  CE2 TYR A  15      47.698 181.071 -17.622  1.00 54.91           C  
ANISOU  108  CE2 TYR A  15     5294   9210   6358  -2830    115    -58       C  
ATOM    109  CZ  TYR A  15      47.993 179.814 -18.121  1.00 61.02           C  
ANISOU  109  CZ  TYR A  15     6018  10139   7026  -2648    129   -120       C  
ATOM    110  OH  TYR A  15      49.102 179.147 -17.670  1.00 61.07           O  
ANISOU  110  OH  TYR A  15     5870  10398   6934  -2502    111   -289       O  
ATOM    111  N   ALA A  16      43.466 184.181 -22.386  1.00 58.30           N  
ANISOU  111  N   ALA A  16     6412   8738   7001  -3568     97    655       N  
ATOM    112  CA  ALA A  16      42.290 184.941 -22.840  1.00 57.34           C  
ANISOU  112  CA  ALA A  16     6492   8327   6966  -3638     29    767       C  
ATOM    113  C   ALA A  16      41.220 184.066 -23.501  1.00 63.35           C  
ANISOU  113  C   ALA A  16     7343   8993   7734  -3472     46    806       C  
ATOM    114  O   ALA A  16      40.033 184.364 -23.367  1.00 63.27           O  
ANISOU  114  O   ALA A  16     7480   8737   7821  -3413    -19    837       O  
ATOM    115  CB  ALA A  16      42.695 186.060 -23.780  1.00 59.02           C  
ANISOU  115  CB  ALA A  16     6759   8533   7131  -3936      9    872       C  
ATOM    116  N   ASN A  17      41.631 182.980 -24.185  1.00 60.48           N  
ANISOU  116  N   ASN A  17     6883   8830   7266  -3387    126    788       N  
ATOM    117  CA  ASN A  17      40.704 182.073 -24.856  1.00 58.60           C  
ANISOU  117  CA  ASN A  17     6719   8520   7026  -3233    144    818       C  
ATOM    118  C   ASN A  17      40.537 180.665 -24.215  1.00 59.53           C  
ANISOU  118  C   ASN A  17     6792   8690   7137  -2970    168    726       C  
ATOM    119  O   ASN A  17      39.973 179.770 -24.840  1.00 59.51           O  
ANISOU  119  O   ASN A  17     6828   8671   7111  -2848    189    740       O  
ATOM    120  CB  ASN A  17      40.986 182.057 -26.356  1.00 62.58           C  
ANISOU  120  CB  ASN A  17     7209   9143   7426  -3354    190    895       C  
ATOM    121  CG  ASN A  17      40.819 183.417 -27.037  1.00 95.27           C  
ANISOU  121  CG  ASN A  17    11469  13153  11575  -3609    143   1014       C  
ATOM    122  ND2 ASN A  17      41.423 183.587 -28.207  1.00 94.13           N  
ANISOU  122  ND2 ASN A  17    11286  13171  11309  -3782    190   1079       N  
ATOM    123  OD1 ASN A  17      40.175 184.342 -26.520  1.00 86.37           O  
ANISOU  123  OD1 ASN A  17    10475  11785  10556  -3658     56   1044       O  
ATOM    124  N   ILE A  18      40.973 180.505 -22.949  1.00 54.40           N  
ANISOU  124  N   ILE A  18     6081   8081   6509  -2888    152    635       N  
ATOM    125  CA  ILE A  18      40.848 179.259 -22.138  1.00 52.45           C  
ANISOU  125  CA  ILE A  18     5824   7855   6249  -2655    152    552       C  
ATOM    126  C   ILE A  18      39.455 178.635 -22.230  1.00 53.08           C  
ANISOU  126  C   ILE A  18     6048   7737   6382  -2534    141    590       C  
ATOM    127  O   ILE A  18      38.471 179.372 -22.177  1.00 52.32           O  
ANISOU  127  O   ILE A  18     6054   7448   6376  -2595    110    638       O  
ATOM    128  CB  ILE A  18      41.336 179.479 -20.672  1.00 54.09           C  
ANISOU  128  CB  ILE A  18     5982   8083   6486  -2616    121    466       C  
ATOM    129  CG1 ILE A  18      41.593 178.171 -19.906  1.00 53.45           C  
ANISOU  129  CG1 ILE A  18     5882   8078   6350  -2395    113    376       C  
ATOM    130  CG2 ILE A  18      40.420 180.432 -19.920  1.00 53.70           C  
ANISOU  130  CG2 ILE A  18     6035   7809   6558  -2674     71    494       C  
ATOM    131  CD1 ILE A  18      42.211 178.373 -18.465  1.00 59.17           C  
ANISOU  131  CD1 ILE A  18     6549   8849   7085  -2351     79    284       C  
ATOM    132  N   THR A  19      39.377 177.315 -22.437  1.00 48.10           N  
ANISOU  132  N   THR A  19     5425   7159   5692  -2368    156    560       N  
ATOM    133  CA  THR A  19      38.095 176.616 -22.458  1.00 46.99           C  
ANISOU  133  CA  THR A  19     5417   6848   5591  -2263    149    586       C  
ATOM    134  C   THR A  19      37.902 175.765 -21.180  1.00 50.52           C  
ANISOU  134  C   THR A  19     5911   7254   6031  -2119    123    522       C  
ATOM    135  O   THR A  19      38.874 175.401 -20.507  1.00 50.30           O  
ANISOU  135  O   THR A  19     5814   7352   5947  -2051    107    453       O  
ATOM    136  CB  THR A  19      37.901 175.785 -23.724  1.00 50.85           C  
ANISOU  136  CB  THR A  19     5920   7378   6023  -2202    174    616       C  
ATOM    137  CG2 THR A  19      37.946 176.618 -24.996  1.00 45.51           C  
ANISOU  137  CG2 THR A  19     5221   6727   5343  -2353    198    692       C  
ATOM    138  OG1 THR A  19      38.823 174.696 -23.728  1.00 52.57           O  
ANISOU  138  OG1 THR A  19     6064   7769   6142  -2067    170    545       O  
ATOM    139  N   VAL A  20      36.644 175.425 -20.892  1.00 46.27           N  
ANISOU  139  N   VAL A  20     5493   6550   5539  -2078    117    541       N  
ATOM    140  CA  VAL A  20      36.220 174.695 -19.700  1.00 46.35           C  
ANISOU  140  CA  VAL A  20     5578   6497   5536  -1984     96    501       C  
ATOM    141  C   VAL A  20      35.299 173.541 -20.084  1.00 47.89           C  
ANISOU  141  C   VAL A  20     5888   6605   5702  -1902    102    523       C  
ATOM    142  O   VAL A  20      34.490 173.688 -20.988  1.00 46.49           O  
ANISOU  142  O   VAL A  20     5744   6356   5564  -1941    124    565       O  
ATOM    143  CB  VAL A  20      35.508 175.722 -18.761  1.00 50.71           C  
ANISOU  143  CB  VAL A  20     6148   6944   6174  -2068     83    487       C  
ATOM    144  CG1 VAL A  20      34.636 175.060 -17.717  1.00 50.39           C  
ANISOU  144  CG1 VAL A  20     6202   6824   6120  -2012     76    459       C  
ATOM    145  CG2 VAL A  20      36.509 176.663 -18.098  1.00 51.83           C  
ANISOU  145  CG2 VAL A  20     6190   7169   6334  -2127     62    451       C  
ATOM    146  N   ASP A  21      35.396 172.412 -19.377  1.00 44.98           N  
ANISOU  146  N   ASP A  21     5594   6233   5264  -1794     74    493       N  
ATOM    147  CA  ASP A  21      34.444 171.304 -19.519  1.00 44.59           C  
ANISOU  147  CA  ASP A  21     5681   6079   5184  -1740     70    514       C  
ATOM    148  C   ASP A  21      33.694 171.171 -18.207  1.00 45.00           C  
ANISOU  148  C   ASP A  21     5823   6044   5230  -1770     64    500       C  
ATOM    149  O   ASP A  21      34.303 171.282 -17.148  1.00 44.50           O  
ANISOU  149  O   ASP A  21     5746   6025   5137  -1751     37    465       O  
ATOM    150  CB  ASP A  21      35.126 169.983 -19.917  1.00 48.24           C  
ANISOU  150  CB  ASP A  21     6189   6591   5550  -1596     22    497       C  
ATOM    151  CG  ASP A  21      35.616 169.971 -21.364  1.00 65.89           C  
ANISOU  151  CG  ASP A  21     8336   8922   7778  -1567     35    505       C  
ATOM    152  OD1 ASP A  21      34.929 170.568 -22.237  1.00 63.69           O  
ANISOU  152  OD1 ASP A  21     8035   8602   7563  -1654     84    552       O  
ATOM    153  OD2 ASP A  21      36.690 169.381 -21.622  1.00 80.02           O1-
ANISOU  153  OD2 ASP A  21    10075  10839   9492  -1454     -9    453       O1-
ATOM    154  N   TYR A  22      32.369 171.000 -18.271  1.00 40.28           N  
ANISOU  154  N   TYR A  22     5304   5343   4656  -1827     92    517       N  
ATOM    155  CA  TYR A  22      31.519 170.875 -17.082  1.00 39.05           C  
ANISOU  155  CA  TYR A  22     5224   5135   4480  -1884     98    496       C  
ATOM    156  C   TYR A  22      31.182 169.430 -16.779  1.00 43.03           C  
ANISOU  156  C   TYR A  22     5890   5579   4881  -1848     75    517       C  
ATOM    157  O   TYR A  22      30.671 168.731 -17.644  1.00 39.39           O  
ANISOU  157  O   TYR A  22     5494   5063   4410  -1834     82    545       O  
ATOM    158  CB  TYR A  22      30.243 171.719 -17.239  1.00 38.60           C  
ANISOU  158  CB  TYR A  22     5132   5030   4504  -1985    138    474       C  
ATOM    159  CG  TYR A  22      30.535 173.183 -17.102  1.00 37.55           C  
ANISOU  159  CG  TYR A  22     4879   4930   4460  -2028    130    443       C  
ATOM    160  CD1 TYR A  22      30.851 173.735 -15.867  1.00 39.28           C  
ANISOU  160  CD1 TYR A  22     5058   5189   4679  -2048    112    398       C  
ATOM    161  CD2 TYR A  22      30.575 174.011 -18.219  1.00 37.26           C  
ANISOU  161  CD2 TYR A  22     4780   4878   4500  -2050    130    464       C  
ATOM    162  CE1 TYR A  22      31.184 175.083 -15.744  1.00 40.55           C  
ANISOU  162  CE1 TYR A  22     5117   5366   4923  -2087     88    368       C  
ATOM    163  CE2 TYR A  22      30.864 175.369 -18.102  1.00 37.27           C  
ANISOU  163  CE2 TYR A  22     4700   4884   4577  -2103    103    443       C  
ATOM    164  CZ  TYR A  22      31.186 175.894 -16.863  1.00 38.59           C  
ANISOU  164  CZ  TYR A  22     4827   5085   4752  -2120     80    393       C  
ATOM    165  OH  TYR A  22      31.489 177.213 -16.741  1.00 42.30           O  
ANISOU  165  OH  TYR A  22     5227   5547   5297  -2173     40    370       O  
ATOM    166  N   LEU A  23      31.519 168.979 -15.573  1.00 43.86           N  
ANISOU  166  N   LEU A  23     6072   5689   4905  -1833     39    507       N  
ATOM    167  CA  LEU A  23      31.276 167.601 -15.133  1.00 45.58           C  
ANISOU  167  CA  LEU A  23     6484   5831   5006  -1813     -5    536       C  
ATOM    168  C   LEU A  23      30.314 167.635 -13.943  1.00 46.87           C  
ANISOU  168  C   LEU A  23     6714   5974   5120  -1945     28    529       C  
ATOM    169  O   LEU A  23      30.650 168.195 -12.901  1.00 45.57           O  
ANISOU  169  O   LEU A  23     6503   5866   4943  -1960     23    497       O  
ATOM    170  CB  LEU A  23      32.609 166.890 -14.765  1.00 47.74           C  
ANISOU  170  CB  LEU A  23     6821   6126   5193  -1666   -101    529       C  
ATOM    171  CG  LEU A  23      33.673 166.800 -15.912  1.00 55.34           C  
ANISOU  171  CG  LEU A  23     7692   7155   6179  -1527   -138    509       C  
ATOM    172  CD1 LEU A  23      34.716 167.922 -15.791  1.00 55.39           C  
ANISOU  172  CD1 LEU A  23     7505   7299   6239  -1504   -124    460       C  
ATOM    173  CD2 LEU A  23      34.380 165.450 -15.914  1.00 61.02           C  
ANISOU  173  CD2 LEU A  23     8560   7837   6786  -1370   -255    499       C  
ATOM    174  N   TYR A  24      29.101 167.098 -14.130  1.00 42.95           N  
ANISOU  174  N   TYR A  24     6307   5418   4596  -2047     65    546       N  
ATOM    175  CA  TYR A  24      28.055 167.055 -13.108  1.00 42.33           C  
ANISOU  175  CA  TYR A  24     6281   5351   4450  -2200    108    528       C  
ATOM    176  C   TYR A  24      28.246 165.922 -12.138  1.00 46.72           C  
ANISOU  176  C   TYR A  24     7048   5854   4849  -2225     51    576       C  
ATOM    177  O   TYR A  24      28.541 164.802 -12.545  1.00 47.82           O  
ANISOU  177  O   TYR A  24     7352   5894   4923  -2166    -16    631       O  
ATOM    178  CB  TYR A  24      26.662 166.919 -13.735  1.00 42.26           C  
ANISOU  178  CB  TYR A  24     6272   5324   4463  -2315    173    512       C  
ATOM    179  CG  TYR A  24      25.517 167.319 -12.819  1.00 43.48           C  
ANISOU  179  CG  TYR A  24     6385   5557   4576  -2479    237    447       C  
ATOM    180  CD1 TYR A  24      25.367 168.633 -12.393  1.00 44.57           C  
ANISOU  180  CD1 TYR A  24     6345   5795   4794  -2489    264    361       C  
ATOM    181  CD2 TYR A  24      24.543 166.398 -12.443  1.00 45.82           C  
ANISOU  181  CD2 TYR A  24     6816   5842   4754  -2630    267    459       C  
ATOM    182  CE1 TYR A  24      24.270 169.030 -11.633  1.00 43.74           C  
ANISOU  182  CE1 TYR A  24     6176   5791   4651  -2623    316    271       C  
ATOM    183  CE2 TYR A  24      23.470 166.769 -11.625  1.00 47.28           C  
ANISOU  183  CE2 TYR A  24     6937   6142   4885  -2793    333    379       C  
ATOM    184  CZ  TYR A  24      23.340 168.090 -11.223  1.00 51.43           C  
ANISOU  184  CZ  TYR A  24     7265   6784   5493  -2777    356    277       C  
ATOM    185  OH  TYR A  24      22.277 168.499 -10.445  1.00 51.27           O  
ANISOU  185  OH  TYR A  24     7156   6905   5418  -2917    413    169       O  
ATOM    186  N   ASN A  25      28.046 166.206 -10.859  1.00 41.18           N  
ANISOU  186  N   ASN A  25     6353   5215   4081  -2315     67    553       N  
ATOM    187  CA  ASN A  25      28.068 165.205  -9.814  1.00 41.73           C  
ANISOU  187  CA  ASN A  25     6639   5236   3980  -2377     17    603       C  
ATOM    188  C   ASN A  25      26.599 165.031  -9.401  1.00 49.09           C  
ANISOU  188  C   ASN A  25     7608   6205   4837  -2603    100    592       C  
ATOM    189  O   ASN A  25      25.994 165.958  -8.842  1.00 48.62           O  
ANISOU  189  O   ASN A  25     7392   6275   4805  -2694    173    514       O  
ATOM    190  CB  ASN A  25      28.944 165.630  -8.624  1.00 38.87           C  
ANISOU  190  CB  ASN A  25     6256   4938   3575  -2320    -24    581       C  
ATOM    191  CG  ASN A  25      29.057 164.584  -7.545  1.00 52.03           C  
ANISOU  191  CG  ASN A  25     8174   6543   5053  -2372    -94    642       C  
ATOM    192  ND2 ASN A  25      30.196 164.515  -6.905  1.00 44.70           N  
ANISOU  192  ND2 ASN A  25     7292   5611   4080  -2237   -183    641       N  
ATOM    193  OD1 ASN A  25      28.137 163.811  -7.284  1.00 47.76           O  
ANISOU  193  OD1 ASN A  25     7797   5956   4395  -2539    -76    690       O  
ATOM    194  N   LYS A  26      26.018 163.858  -9.719  1.00 48.05           N  
ANISOU  194  N   LYS A  26     7674   5972   4612  -2695     85    656       N  
ATOM    195  CA  LYS A  26      24.603 163.554  -9.411  1.00 50.22           C  
ANISOU  195  CA  LYS A  26     7990   6295   4796  -2936    168    641       C  
ATOM    196  C   LYS A  26      24.302 163.502  -7.906  1.00 54.07           C  
ANISOU  196  C   LYS A  26     8547   6873   5123  -3102    188    639       C  
ATOM    197  O   LYS A  26      23.179 163.836  -7.506  1.00 56.04           O  
ANISOU  197  O   LYS A  26     8703   7261   5329  -3290    285    570       O  
ATOM    198  CB  LYS A  26      24.109 162.258 -10.111  1.00 54.13           C  
ANISOU  198  CB  LYS A  26     8699   6648   5221  -3009    137    715       C  
ATOM    199  CG  LYS A  26      24.537 162.123 -11.588  1.00 80.76           C  
ANISOU  199  CG  LYS A  26    12033   9924   8729  -2826     97    725       C  
ATOM    200  CD  LYS A  26      23.501 162.510 -12.669  1.00 96.89           C  
ANISOU  200  CD  LYS A  26    13922  12013  10881  -2878    188    662       C  
ATOM    201  CE  LYS A  26      22.454 161.467 -12.962  1.00112.85           C  
ANISOU  201  CE  LYS A  26    16098  13968  12811  -3050    207    690       C  
ATOM    202  NZ  LYS A  26      22.944 160.466 -13.935  1.00126.74           N1+
ANISOU  202  NZ  LYS A  26    18018  15555  14582  -2926    111    761       N1+
ATOM    203  N   GLU A  27      25.317 163.113  -7.087  1.00 47.05           N  
ANISOU  203  N   GLU A  27     7809   5923   4143  -3022     93    701       N  
ATOM    204  CA  GLU A  27      25.241 163.015  -5.621  1.00 46.27           C  
ANISOU  204  CA  GLU A  27     7804   5899   3878  -3154     93    714       C  
ATOM    205  C   GLU A  27      25.161 164.369  -4.961  1.00 46.61           C  
ANISOU  205  C   GLU A  27     7580   6137   3992  -3148    166    599       C  
ATOM    206  O   GLU A  27      24.368 164.552  -4.040  1.00 46.25           O  
ANISOU  206  O   GLU A  27     7502   6234   3835  -3336    234    556       O  
ATOM    207  CB  GLU A  27      26.430 162.226  -5.045  1.00 48.18           C  
ANISOU  207  CB  GLU A  27     8290   6003   4013  -3030    -52    803       C  
ATOM    208  CG  GLU A  27      26.460 160.768  -5.481  1.00 57.77           C  
ANISOU  208  CG  GLU A  27     9824   7007   5119  -3049   -156    914       C  
ATOM    209  CD  GLU A  27      27.599 159.899  -4.978  1.00 83.82           C  
ANISOU  209  CD  GLU A  27    13395  10148   8303  -2903   -333    989       C  
ATOM    210  OE1 GLU A  27      28.385 160.354  -4.114  1.00 67.04           O  
ANISOU  210  OE1 GLU A  27    11232   8086   6155  -2803   -372    962       O  
ATOM    211  OE2 GLU A  27      27.684 158.737  -5.439  1.00 86.32           O1-
ANISOU  211  OE2 GLU A  27    13976  10274   8548  -2884   -446   1066       O1-
ATOM    212  N   THR A  28      25.992 165.321  -5.407  1.00 41.95           N  
ANISOU  212  N   THR A  28     6800   5563   3577  -2941    146    546       N  
ATOM    213  CA  THR A  28      26.030 166.654  -4.811  1.00 41.38           C  
ANISOU  213  CA  THR A  28     6486   5651   3587  -2914    189    435       C  
ATOM    214  C   THR A  28      25.088 167.628  -5.510  1.00 45.17           C  
ANISOU  214  C   THR A  28     6731   6226   4206  -2951    272    325       C  
ATOM    215  O   THR A  28      24.762 168.652  -4.921  1.00 46.11           O  
ANISOU  215  O   THR A  28     6667   6490   4363  -2974    307    215       O  
ATOM    216  CB  THR A  28      27.483 167.223  -4.776  1.00 41.69           C  
ANISOU  216  CB  THR A  28     6454   5661   3726  -2690    112    429       C  
ATOM    217  CG2 THR A  28      28.423 166.414  -3.905  1.00 34.79           C  
ANISOU  217  CG2 THR A  28     5788   4723   2709  -2630     16    501       C  
ATOM    218  OG1 THR A  28      27.985 167.307  -6.116  1.00 38.88           O  
ANISOU  218  OG1 THR A  28     6045   5215   3511  -2550     89    447       O  
ATOM    219  N   LYS A  29      24.691 167.340  -6.759  1.00 43.34           N  
ANISOU  219  N   LYS A  29     6505   5911   4050  -2939    289    346       N  
ATOM    220  CA  LYS A  29      23.854 168.219  -7.606  1.00 44.50           C  
ANISOU  220  CA  LYS A  29     6451   6120   4336  -2942    346    244       C  
ATOM    221  C   LYS A  29      24.670 169.475  -7.999  1.00 49.52           C  
ANISOU  221  C   LYS A  29     6908   6756   5150  -2766    309    196       C  
ATOM    222  O   LYS A  29      24.101 170.527  -8.290  1.00 52.62           O  
ANISOU  222  O   LYS A  29     7123   7219   5651  -2758    331     89       O  
ATOM    223  CB  LYS A  29      22.475 168.579  -6.936  1.00 50.08           C  
ANISOU  223  CB  LYS A  29     7048   7010   4969  -3126    426    119       C  
ATOM    224  CG  LYS A  29      21.385 167.467  -6.964  1.00 67.85           C  
ANISOU  224  CG  LYS A  29     9432   9278   7069  -3337    485    144       C  
ATOM    225  CD  LYS A  29      19.951 167.986  -6.489  1.00 78.74           C  
ANISOU  225  CD  LYS A  29    10638  10889   8391  -3511    572    -25       C  
ATOM    226  CE  LYS A  29      18.821 166.934  -6.481  1.00 73.38           C  
ANISOU  226  CE  LYS A  29    10067  10264   7549  -3757    643    -18       C  
ATOM    227  NZ  LYS A  29      17.422 167.498  -6.340  1.00 51.25           N1+
ANISOU  227  NZ  LYS A  29     7051   7704   4717  -3893    727   -216       N1+
ATOM    228  N   LEU A  30      26.013 169.355  -7.982  1.00 42.60           N  
ANISOU  228  N   LEU A  30     6088   5804   4295  -2629    243    268       N  
ATOM    229  CA  LEU A  30      26.962 170.435  -8.282  1.00 39.82           C  
ANISOU  229  CA  LEU A  30     5589   5455   4087  -2486    205    238       C  
ATOM    230  C   LEU A  30      27.856 170.061  -9.465  1.00 41.27           C  
ANISOU  230  C   LEU A  30     5816   5531   4335  -2360    166    316       C  
ATOM    231  O   LEU A  30      28.063 168.878  -9.763  1.00 40.24           O  
ANISOU  231  O   LEU A  30     5849   5318   4121  -2342    140    395       O  
ATOM    232  CB  LEU A  30      27.830 170.798  -7.054  1.00 38.90           C  
ANISOU  232  CB  LEU A  30     5451   5400   3930  -2442    165    218       C  
ATOM    233  CG  LEU A  30      27.087 171.319  -5.801  1.00 42.69           C  
ANISOU  233  CG  LEU A  30     5857   6016   4346  -2549    197    123       C  
ATOM    234  CD1 LEU A  30      27.940 171.198  -4.557  1.00 41.87           C  
ANISOU  234  CD1 LEU A  30     5805   5954   4151  -2514    154    135       C  
ATOM    235  CD2 LEU A  30      26.597 172.746  -5.967  1.00 43.97           C  
ANISOU  235  CD2 LEU A  30     5804   6252   4650  -2537    206     -2       C  
ATOM    236  N   PHE A  31      28.352 171.086 -10.154  1.00 34.54           N  
ANISOU  236  N   PHE A  31     4817   4684   3624  -2281    155    287       N  
ATOM    237  CA  PHE A  31      29.236 170.924 -11.298  1.00 31.43           C  
ANISOU  237  CA  PHE A  31     4422   4231   3288  -2173    126    343       C  
ATOM    238  C   PHE A  31      30.679 171.155 -10.905  1.00 36.10           C  
ANISOU  238  C   PHE A  31     4977   4859   3882  -2070     73    347       C  
ATOM    239  O   PHE A  31      30.975 171.917  -9.974  1.00 34.94           O  
ANISOU  239  O   PHE A  31     4750   4776   3750  -2077     62    294       O  
ATOM    240  CB  PHE A  31      28.874 171.944 -12.390  1.00 31.27           C  
ANISOU  240  CB  PHE A  31     4271   4201   3408  -2176    147    315       C  
ATOM    241  CG  PHE A  31      27.748 171.564 -13.307  1.00 31.16           C  
ANISOU  241  CG  PHE A  31     4294   4139   3408  -2224    185    320       C  
ATOM    242  CD1 PHE A  31      27.971 170.736 -14.403  1.00 32.96           C  
ANISOU  242  CD1 PHE A  31     4595   4303   3626  -2171    182    389       C  
ATOM    243  CD2 PHE A  31      26.464 172.062 -13.101  1.00 33.94           C  
ANISOU  243  CD2 PHE A  31     4591   4524   3782  -2313    219    238       C  
ATOM    244  CE1 PHE A  31      26.914 170.372 -15.253  1.00 35.13           C  
ANISOU  244  CE1 PHE A  31     4900   4533   3914  -2214    216    388       C  
ATOM    245  CE2 PHE A  31      25.412 171.718 -13.963  1.00 35.55           C  
ANISOU  245  CE2 PHE A  31     4817   4695   3997  -2353    253    227       C  
ATOM    246  CZ  PHE A  31      25.637 170.855 -15.025  1.00 33.40           C  
ANISOU  246  CZ  PHE A  31     4629   4346   3716  -2307    254    307       C  
ATOM    247  N   THR A  32      31.581 170.493 -11.630  1.00 35.50           N  
ANISOU  247  N   THR A  32     4947   4754   3786  -1967     35    393       N  
ATOM    248  CA  THR A  32      33.020 170.715 -11.578  1.00 37.29           C  
ANISOU  248  CA  THR A  32     5107   5041   4020  -1857    -14    378       C  
ATOM    249  C   THR A  32      33.378 171.333 -12.953  1.00 41.37           C  
ANISOU  249  C   THR A  32     5503   5578   4640  -1839      5    386       C  
ATOM    250  O   THR A  32      32.938 170.833 -13.984  1.00 40.05           O  
ANISOU  250  O   THR A  32     5379   5359   4478  -1835     22    425       O  
ATOM    251  CB  THR A  32      33.800 169.395 -11.344  1.00 50.32           C  
ANISOU  251  CB  THR A  32     6907   6669   5545  -1739    -90    401       C  
ATOM    252  CG2 THR A  32      35.327 169.541 -11.582  1.00 50.31           C  
ANISOU  252  CG2 THR A  32     6809   6758   5547  -1603   -145    360       C  
ATOM    253  OG1 THR A  32      33.598 168.984 -10.004  1.00 55.42           O  
ANISOU  253  OG1 THR A  32     7668   7300   6088  -1767   -116    399       O  
ATOM    254  N   ALA A  33      34.163 172.408 -12.959  1.00 41.08           N  
ANISOU  254  N   ALA A  33     5320   5614   4674  -1839      1    351       N  
ATOM    255  CA  ALA A  33      34.636 173.023 -14.201  1.00 40.75           C  
ANISOU  255  CA  ALA A  33     5173   5605   4705  -1847     16    366       C  
ATOM    256  C   ALA A  33      36.074 172.555 -14.385  1.00 45.50           C  
ANISOU  256  C   ALA A  33     5732   6312   5245  -1740    -23    346       C  
ATOM    257  O   ALA A  33      36.917 172.831 -13.528  1.00 45.30           O  
ANISOU  257  O   ALA A  33     5651   6362   5198  -1707    -53    295       O  
ATOM    258  CB  ALA A  33      34.600 174.544 -14.090  1.00 40.94           C  
ANISOU  258  CB  ALA A  33     5077   5643   4836  -1940     25    339       C  
ATOM    259  N   LYS A  34      36.347 171.805 -15.455  1.00 42.57           N  
ANISOU  259  N   LYS A  34     5381   5958   4838  -1674    -29    369       N  
ATOM    260  CA  LYS A  34      37.715 171.377 -15.752  1.00 43.92           C  
ANISOU  260  CA  LYS A  34     5485   6261   4943  -1561    -72    321       C  
ATOM    261  C   LYS A  34      38.318 172.403 -16.734  1.00 46.71           C  
ANISOU  261  C   LYS A  34     5669   6725   5354  -1641    -31    320       C  
ATOM    262  O   LYS A  34      37.768 172.616 -17.816  1.00 44.03           O  
ANISOU  262  O   LYS A  34     5324   6348   5057  -1704      9    374       O  
ATOM    263  CB  LYS A  34      37.763 169.953 -16.338  1.00 47.44           C  
ANISOU  263  CB  LYS A  34     6041   6682   5301  -1429   -121    326       C  
ATOM    264  CG  LYS A  34      39.179 169.519 -16.714  1.00 68.18           C  
ANISOU  264  CG  LYS A  34     8578   9475   7853  -1289   -180    245       C  
ATOM    265  CD  LYS A  34      39.192 168.189 -17.351  1.00 81.47           C  
ANISOU  265  CD  LYS A  34    10368  11128   9459  -1147   -247    235       C  
ATOM    266  CE  LYS A  34      40.529 167.903 -17.969  1.00 96.10           C  
ANISOU  266  CE  LYS A  34    12088  13182  11244  -1012   -299    133       C  
ATOM    267  NZ  LYS A  34      40.411 166.797 -18.942  1.00100.59           N1+
ANISOU  267  NZ  LYS A  34    12730  13729  11759   -890   -354    124       N1+
ATOM    268  N   LEU A  35      39.437 173.029 -16.332  1.00 45.76           N  
ANISOU  268  N   LEU A  35     5418   6742   5227  -1648    -43    258       N  
ATOM    269  CA  LEU A  35      40.166 174.026 -17.127  1.00 46.72           C  
ANISOU  269  CA  LEU A  35     5380   6990   5381  -1756     -7    253       C  
ATOM    270  C   LEU A  35      41.018 173.300 -18.155  1.00 51.74           C  
ANISOU  270  C   LEU A  35     5945   7785   5930  -1670    -14    216       C  
ATOM    271  O   LEU A  35      41.804 172.419 -17.786  1.00 51.80           O  
ANISOU  271  O   LEU A  35     5942   7892   5847  -1513    -72    130       O  
ATOM    272  CB  LEU A  35      41.039 174.926 -16.226  1.00 47.91           C  
ANISOU  272  CB  LEU A  35     5416   7237   5549  -1807    -19    189       C  
ATOM    273  CG  LEU A  35      40.365 175.502 -14.976  1.00 52.21           C  
ANISOU  273  CG  LEU A  35     6021   7657   6161  -1847    -32    191       C  
ATOM    274  CD1 LEU A  35      41.364 176.178 -14.099  1.00 53.12           C  
ANISOU  274  CD1 LEU A  35     6021   7885   6279  -1864    -54    112       C  
ATOM    275  CD2 LEU A  35      39.243 176.461 -15.330  1.00 54.51           C  
ANISOU  275  CD2 LEU A  35     6349   7801   6559  -1989     -3    262       C  
ATOM    276  N   ASN A  36      40.803 173.600 -19.451  1.00 49.85           N  
ANISOU  276  N   ASN A  36     5667   7567   5708  -1758     33    273       N  
ATOM    277  CA  ASN A  36      41.534 172.941 -20.543  1.00 51.66           C  
ANISOU  277  CA  ASN A  36     5813   7968   5848  -1685     32    232       C  
ATOM    278  C   ASN A  36      42.886 173.626 -20.771  1.00 59.55           C  
ANISOU  278  C   ASN A  36     6610   9219   6796  -1763     52    160       C  
ATOM    279  O   ASN A  36      43.033 174.480 -21.657  1.00 58.04           O  
ANISOU  279  O   ASN A  36     6337   9100   6616  -1934    108    209       O  
ATOM    280  CB  ASN A  36      40.694 172.856 -21.830  1.00 50.69           C  
ANISOU  280  CB  ASN A  36     5742   7769   5749  -1736     72    321       C  
ATOM    281  CG  ASN A  36      39.335 172.183 -21.650  1.00 74.88           C  
ANISOU  281  CG  ASN A  36     8990  10603   8857  -1676     59    380       C  
ATOM    282  ND2 ASN A  36      39.282 171.033 -20.950  1.00 48.69           N  
ANISOU  282  ND2 ASN A  36     5776   7236   5490  -1517     -3    337       N  
ATOM    283  OD1 ASN A  36      38.313 172.685 -22.134  1.00 79.00           O  
ANISOU  283  OD1 ASN A  36     9571  10992   9452  -1775     96    461       O  
ATOM    284  N   VAL A  37      43.836 173.301 -19.878  1.00 60.06           N  
ANISOU  284  N   VAL A  37     6608   9410   6803  -1652      1     42       N  
ATOM    285  CA  VAL A  37      45.219 173.781 -19.863  1.00 63.17           C  
ANISOU  285  CA  VAL A  37     6796  10075   7132  -1696      9    -68       C  
ATOM    286  C   VAL A  37      46.144 172.627 -19.480  1.00 72.38           C  
ANISOU  286  C   VAL A  37     7914  11404   8184  -1450    -77   -228       C  
ATOM    287  O   VAL A  37      45.745 171.745 -18.702  1.00 71.37           O  
ANISOU  287  O   VAL A  37     7941  11127   8050  -1276   -154   -240       O  
ATOM    288  CB  VAL A  37      45.462 175.025 -18.961  1.00 67.01           C  
ANISOU  288  CB  VAL A  37     7228  10544   7688  -1853     29    -64       C  
ATOM    289  CG1 VAL A  37      44.943 176.299 -19.615  1.00 66.96           C  
ANISOU  289  CG1 VAL A  37     7225  10451   7764  -2109     95     60       C  
ATOM    290  CG2 VAL A  37      44.878 174.848 -17.566  1.00 65.66           C  
ANISOU  290  CG2 VAL A  37     7192  10181   7574  -1759    -21    -60       C  
ATOM    291  N   ASN A  38      47.376 172.633 -20.028  1.00 72.72           N  
ANISOU  291  N   ASN A  38     7747  11757   8126  -1440    -74   -357       N  
ATOM    292  CA  ASN A  38      48.353 171.594 -19.717  1.00 74.58           C  
ANISOU  292  CA  ASN A  38     7915  12180   8244  -1188   -175   -544       C  
ATOM    293  C   ASN A  38      48.962 171.785 -18.308  1.00 79.12           C  
ANISOU  293  C   ASN A  38     8467  12777   8817  -1119   -230   -641       C  
ATOM    294  O   ASN A  38      48.777 170.921 -17.439  1.00 79.94           O  
ANISOU  294  O   ASN A  38     8724  12746   8902   -914   -333   -676       O  
ATOM    295  CB  ASN A  38      49.406 171.473 -20.827  1.00 78.88           C  
ANISOU  295  CB  ASN A  38     8225  13079   8668  -1186   -156   -676       C  
ATOM    296  CG  ASN A  38      48.813 171.142 -22.189  1.00105.96           C  
ANISOU  296  CG  ASN A  38    11685  16490  12086  -1219   -115   -591       C  
ATOM    297  ND2 ASN A  38      48.196 169.968 -22.321  1.00 95.28           N  
ANISOU  297  ND2 ASN A  38    10499  14978  10725  -1008   -197   -582       N  
ATOM    298  OD1 ASN A  38      48.881 171.936 -23.134  1.00101.59           O  
ANISOU  298  OD1 ASN A  38    11019  16055  11526  -1440    -14   -529       O  
ATOM    299  N   GLU A  39      49.594 172.955 -18.062  1.00 73.31           N  
ANISOU  299  N   GLU A  39     7565  12185   8105  -1309   -165   -669       N  
ATOM    300  CA  GLU A  39      50.236 173.329 -16.798  1.00 72.59           C  
ANISOU  300  CA  GLU A  39     7419  12144   8019  -1275   -204   -766       C  
ATOM    301  C   GLU A  39      49.300 173.482 -15.588  1.00 73.16           C  
ANISOU  301  C   GLU A  39     7696  11910   8193  -1263   -229   -662       C  
ATOM    302  O   GLU A  39      48.129 173.838 -15.752  1.00 70.05           O  
ANISOU  302  O   GLU A  39     7443  11277   7896  -1386   -179   -495       O  
ATOM    303  CB  GLU A  39      51.087 174.598 -16.981  1.00 75.28           C  
ANISOU  303  CB  GLU A  39     7530  12711   8361  -1519   -121   -811       C  
ATOM    304  CG  GLU A  39      50.338 175.837 -17.462  1.00 85.81           C  
ANISOU  304  CG  GLU A  39     8904  13893   9805  -1826    -20   -624       C  
ATOM    305  CD  GLU A  39      50.194 176.052 -18.960  1.00105.54           C  
ANISOU  305  CD  GLU A  39    11353  16474  12272  -1990     56   -543       C  
ATOM    306  OE1 GLU A  39      50.120 175.059 -19.719  1.00 99.69           O  
ANISOU  306  OE1 GLU A  39    10625  15794  11459  -1843     36   -571       O  
ATOM    307  OE2 GLU A  39      50.083 177.230 -19.368  1.00100.38           O1-
ANISOU  307  OE2 GLU A  39    10671  15799  11669  -2269    127   -442       O1-
ATOM    308  N   ASN A  40      49.846 173.248 -14.369  1.00 69.52           N  
ANISOU  308  N   ASN A  40     7237  11477   7699  -1116   -308   -774       N  
ATOM    309  CA  ASN A  40      49.141 173.388 -13.098  1.00 67.73           C  
ANISOU  309  CA  ASN A  40     7176  11016   7541  -1097   -337   -706       C  
ATOM    310  C   ASN A  40      49.039 174.873 -12.764  1.00 70.47           C  
ANISOU  310  C   ASN A  40     7435  11343   7999  -1342   -256   -650       C  
ATOM    311  O   ASN A  40      49.993 175.506 -12.308  1.00 70.61           O  
ANISOU  311  O   ASN A  40     7287  11536   8005  -1384   -257   -761       O  
ATOM    312  CB  ASN A  40      49.814 172.572 -11.972  1.00 69.61           C  
ANISOU  312  CB  ASN A  40     7458  11303   7688   -845   -462   -850       C  
ATOM    313  CG  ASN A  40      49.325 172.862 -10.553  1.00106.25           C  
ANISOU  313  CG  ASN A  40    12224  15767  12379   -844   -487   -806       C  
ATOM    314  ND2 ASN A  40      48.010 172.790 -10.323  1.00101.55           N  
ANISOU  314  ND2 ASN A  40    11829  14908  11848   -909   -461   -647       N  
ATOM    315  OD1 ASN A  40      50.115 173.168  -9.653  1.00102.00           O  
ANISOU  315  OD1 ASN A  40    11595  15343  11819   -788   -527   -925       O  
ATOM    316  N   VAL A  41      47.868 175.417 -13.047  1.00 65.91           N  
ANISOU  316  N   VAL A  41     6969  10549   7525  -1499   -197   -487       N  
ATOM    317  CA  VAL A  41      47.487 176.813 -12.907  1.00 65.33           C  
ANISOU  317  CA  VAL A  41     6862  10391   7568  -1730   -140   -409       C  
ATOM    318  C   VAL A  41      47.070 177.152 -11.459  1.00 69.17           C  
ANISOU  318  C   VAL A  41     7427  10738   8115  -1698   -178   -414       C  
ATOM    319  O   VAL A  41      46.676 176.261 -10.710  1.00 67.89           O  
ANISOU  319  O   VAL A  41     7401  10483   7913  -1530   -231   -421       O  
ATOM    320  CB  VAL A  41      46.390 177.038 -13.979  1.00 68.13           C  
ANISOU  320  CB  VAL A  41     7315  10584   7986  -1861    -84   -255       C  
ATOM    321  CG1 VAL A  41      45.190 177.840 -13.472  1.00 67.02           C  
ANISOU  321  CG1 VAL A  41     7296  10198   7971  -1971    -75   -150       C  
ATOM    322  CG2 VAL A  41      46.983 177.619 -15.253  1.00 68.46           C  
ANISOU  322  CG2 VAL A  41     7216  10788   8006  -2033    -25   -242       C  
ATOM    323  N   GLU A  42      47.226 178.419 -11.054  1.00 68.22           N  
ANISOU  323  N   GLU A  42     7223  10618   8079  -1860   -160   -418       N  
ATOM    324  CA  GLU A  42      46.851 178.893  -9.723  1.00 69.25           C  
ANISOU  324  CA  GLU A  42     7403  10637   8273  -1843   -196   -434       C  
ATOM    325  C   GLU A  42      45.590 179.729  -9.851  1.00 75.60           C  
ANISOU  325  C   GLU A  42     8306  11221   9196  -1991   -174   -314       C  
ATOM    326  O   GLU A  42      45.474 180.522 -10.790  1.00 73.32           O  
ANISOU  326  O   GLU A  42     7986  10908   8965  -2166   -140   -249       O  
ATOM    327  CB  GLU A  42      47.954 179.756  -9.107  1.00 72.15           C  
ANISOU  327  CB  GLU A  42     7599  11163   8653  -1905   -212   -550       C  
ATOM    328  CG  GLU A  42      49.174 178.994  -8.618  1.00 88.78           C  
ANISOU  328  CG  GLU A  42     9602  13489  10642  -1723   -256   -709       C  
ATOM    329  CD  GLU A  42      50.382 179.878  -8.364  1.00123.29           C  
ANISOU  329  CD  GLU A  42    13761  18068  15016  -1821   -253   -834       C  
ATOM    330  OE1 GLU A  42      50.245 180.922  -7.683  1.00122.55           O  
ANISOU  330  OE1 GLU A  42    13646  17902  15017  -1936   -260   -829       O  
ATOM    331  OE2 GLU A  42      51.485 179.507  -8.828  1.00123.98           O1-
ANISOU  331  OE2 GLU A  42    13697  18405  15005  -1777   -251   -952       O1-
ATOM    332  N   CYS A  43      44.638 179.553  -8.917  1.00 76.99           N  
ANISOU  332  N   CYS A  43     8605  11245   9401  -1921   -200   -292       N  
ATOM    333  CA  CYS A  43      43.388 180.312  -8.919  1.00 79.02           C  
ANISOU  333  CA  CYS A  43     8946  11314   9765  -2030   -194   -213       C  
ATOM    334  C   CYS A  43      43.220 181.111  -7.649  1.00 90.25           C  
ANISOU  334  C   CYS A  43    10345  12696  11249  -2040   -238   -275       C  
ATOM    335  O   CYS A  43      43.386 180.577  -6.552  1.00 90.34           O  
ANISOU  335  O   CYS A  43    10373  12749  11202  -1913   -264   -337       O  
ATOM    336  CB  CYS A  43      42.182 179.416  -9.173  1.00 78.62           C  
ANISOU  336  CB  CYS A  43     9052  11132   9690  -1966   -176   -135       C  
ATOM    337  SG  CYS A  43      42.245 178.490 -10.727  1.00 82.56           S  
ANISOU  337  SG  CYS A  43     9585  11658  10125  -1948   -133    -64       S  
ATOM    338  N   GLY A  44      42.880 182.383  -7.822  1.00 92.46           N  
ANISOU  338  N   GLY A  44    10599  12890  11642  -2188   -256   -257       N  
ATOM    339  CA  GLY A  44      42.631 183.335  -6.745  1.00 95.03           C  
ANISOU  339  CA  GLY A  44    10899  13162  12047  -2210   -313   -322       C  
ATOM    340  C   GLY A  44      41.193 183.839  -6.760  1.00103.39           C  
ANISOU  340  C   GLY A  44    12053  14044  13187  -2249   -339   -285       C  
ATOM    341  O   GLY A  44      40.688 184.218  -7.823  1.00104.52           O  
ANISOU  341  O   GLY A  44    12246  14088  13379  -2345   -335   -211       O  
ATOM    342  N   ASN A  45      40.488 183.857  -5.610  1.00100.28           N  
ANISOU  342  N   ASN A  45    11683  13619  12799  -2174   -370   -345       N  
ATOM    343  CA  ASN A  45      40.924 183.417  -4.280  1.00100.18           C  
ANISOU  343  CA  ASN A  45    11635  13710  12719  -2059   -381   -428       C  
ATOM    344  C   ASN A  45      40.769 181.885  -4.197  1.00102.45           C  
ANISOU  344  C   ASN A  45    12017  14038  12872  -1942   -332   -386       C  
ATOM    345  O   ASN A  45      41.703 181.178  -3.797  1.00102.21           O  
ANISOU  345  O   ASN A  45    11968  14115  12751  -1846   -333   -419       O  
ATOM    346  CB  ASN A  45      40.041 184.084  -3.205  1.00101.84           C  
ANISOU  346  CB  ASN A  45    11843  13870  12981  -2044   -433   -502       C  
ATOM    347  CG  ASN A  45      39.816 185.578  -3.369  1.00124.55           C  
ANISOU  347  CG  ASN A  45    14674  16652  15998  -2147   -510   -541       C  
ATOM    348  ND2 ASN A  45      38.554 185.988  -3.420  1.00112.73           N  
ANISOU  348  ND2 ASN A  45    13228  15049  14554  -2160   -545   -554       N  
ATOM    349  OD1 ASN A  45      40.755 186.384  -3.380  1.00120.82           O  
ANISOU  349  OD1 ASN A  45    14121  16202  15582  -2213   -551   -573       O  
ATOM    350  N   ASN A  46      39.580 181.398  -4.630  1.00 97.34           N  
ANISOU  350  N   ASN A  46    11478  13295  12211  -1954   -300   -320       N  
ATOM    351  CA  ASN A  46      39.115 180.008  -4.675  1.00 96.24           C  
ANISOU  351  CA  ASN A  46    11464  13148  11956  -1880   -261   -263       C  
ATOM    352  C   ASN A  46      40.089 179.039  -5.341  1.00 97.36           C  
ANISOU  352  C   ASN A  46    11626  13352  12016  -1809   -246   -228       C  
ATOM    353  O   ASN A  46      40.650 179.355  -6.384  1.00 98.07           O  
ANISOU  353  O   ASN A  46    11651  13463  12148  -1860   -232   -204       O  
ATOM    354  CB  ASN A  46      37.737 179.928  -5.337  1.00 98.97           C  
ANISOU  354  CB  ASN A  46    11891  13384  12331  -1943   -229   -205       C  
ATOM    355  CG  ASN A  46      37.669 180.635  -6.670  1.00126.26           C  
ANISOU  355  CG  ASN A  46    15315  16771  15887  -2033   -224   -157       C  
ATOM    356  ND2 ASN A  46      37.175 181.866  -6.673  1.00117.45           N  
ANISOU  356  ND2 ASN A  46    14154  15589  14882  -2108   -267   -195       N  
ATOM    357  OD1 ASN A  46      38.071 180.094  -7.701  1.00122.20           O  
ANISOU  357  OD1 ASN A  46    14823  16262  15346  -2033   -192    -91       O  
ATOM    358  N   THR A  47      40.282 177.861  -4.724  1.00 90.82           N  
ANISOU  358  N   THR A  47    10892  12555  11059  -1692   -259   -230       N  
ATOM    359  CA  THR A  47      41.191 176.801  -5.169  1.00 89.42           C  
ANISOU  359  CA  THR A  47    10752  12439  10785  -1580   -277   -225       C  
ATOM    360  C   THR A  47      40.744 176.144  -6.490  1.00 88.79           C  
ANISOU  360  C   THR A  47    10746  12295  10697  -1599   -241   -138       C  
ATOM    361  O   THR A  47      39.553 176.105  -6.799  1.00 88.23           O  
ANISOU  361  O   THR A  47    10753  12114  10654  -1673   -205    -72       O  
ATOM    362  CB  THR A  47      41.328 175.740  -4.044  1.00 99.20           C  
ANISOU  362  CB  THR A  47    12120  13688  11884  -1449   -328   -248       C  
ATOM    363  CG2 THR A  47      42.378 174.666  -4.340  1.00 99.24           C  
ANISOU  363  CG2 THR A  47    12169  13756  11781  -1293   -385   -276       C  
ATOM    364  OG1 THR A  47      41.644 176.372  -2.801  1.00 99.96           O  
ANISOU  364  OG1 THR A  47    12148  13845  11986  -1432   -359   -329       O  
ATOM    365  N   CYS A  48      41.717 175.626  -7.257  1.00 81.60           N  
ANISOU  365  N   CYS A  48     9796  11468   9741  -1525   -255   -155       N  
ATOM    366  CA  CYS A  48      41.485 174.878  -8.486  1.00 79.61           C  
ANISOU  366  CA  CYS A  48     9605  11181   9463  -1511   -235    -90       C  
ATOM    367  C   CYS A  48      42.489 173.726  -8.624  1.00 83.19           C  
ANISOU  367  C   CYS A  48    10089  11725   9795  -1337   -299   -145       C  
ATOM    368  O   CYS A  48      43.287 173.634  -9.571  1.00 84.04           O  
ANISOU  368  O   CYS A  48    10096  11946   9890  -1306   -298   -179       O  
ATOM    369  CB  CYS A  48      41.399 175.761  -9.731  1.00 78.89           C  
ANISOU  369  CB  CYS A  48     9407  11098   9472  -1646   -178    -50       C  
ATOM    370  SG  CYS A  48      42.915 176.664 -10.124  1.00 83.20           S  
ANISOU  370  SG  CYS A  48     9734  11837  10041  -1694   -177   -131       S  
ATOM    371  N   THR A  49      42.434 172.842  -7.623  1.00 78.01           N  
ANISOU  371  N   THR A  49     9580  11022   9039  -1219   -365   -160       N  
ATOM    372  CA  THR A  49      43.254 171.636  -7.516  1.00 78.12           C  
ANISOU  372  CA  THR A  49     9678  11080   8922  -1022   -464   -219       C  
ATOM    373  C   THR A  49      43.035 170.717  -8.717  1.00 78.68           C  
ANISOU  373  C   THR A  49     9830  11105   8958   -974   -475   -173       C  
ATOM    374  O   THR A  49      41.890 170.420  -9.051  1.00 78.49           O  
ANISOU  374  O   THR A  49     9932  10937   8954  -1056   -435    -69       O  
ATOM    375  CB  THR A  49      43.101 170.949  -6.127  1.00 89.28           C  
ANISOU  375  CB  THR A  49    11274  12419  10230   -931   -544   -226       C  
ATOM    376  CG2 THR A  49      41.634 170.858  -5.624  1.00 87.70           C  
ANISOU  376  CG2 THR A  49    11234  12056  10032  -1063   -496   -113       C  
ATOM    377  OG1 THR A  49      43.669 169.642  -6.199  1.00 89.54           O  
ANISOU  377  OG1 THR A  49    11451  12439  10132   -739   -663   -263       O  
ATOM    378  N   ASN A  50      44.141 170.307  -9.373  1.00 72.70           N  
ANISOU  378  N   ASN A  50     8982  10492   8149   -841   -529   -267       N  
ATOM    379  CA  ASN A  50      44.198 169.457 -10.568  1.00 71.22           C  
ANISOU  379  CA  ASN A  50     8830  10310   7921   -761   -556   -262       C  
ATOM    380  C   ASN A  50      43.466 170.108 -11.762  1.00 69.22           C  
ANISOU  380  C   ASN A  50     8497  10031   7773   -939   -437   -167       C  
ATOM    381  O   ASN A  50      42.907 169.403 -12.608  1.00 69.26           O  
ANISOU  381  O   ASN A  50     8597   9954   7764   -919   -439   -109       O  
ATOM    382  CB  ASN A  50      43.707 168.018 -10.260  1.00 76.79           C  
ANISOU  382  CB  ASN A  50     9813  10845   8520   -627   -664   -222       C  
ATOM    383  CG  ASN A  50      44.367 166.915 -11.067  1.00108.61           C  
ANISOU  383  CG  ASN A  50    13881  14927  12460   -429   -773   -299       C  
ATOM    384  ND2 ASN A  50      44.805 165.870 -10.382  1.00101.43           N  
ANISOU  384  ND2 ASN A  50    13147  13965  11426   -231   -931   -362       N  
ATOM    385  OD1 ASN A  50      44.463 166.960 -12.301  1.00104.82           O  
ANISOU  385  OD1 ASN A  50    13288  14528  12011   -445   -730   -306       O  
ATOM    386  N   ASN A  51      43.501 171.468 -11.830  1.00 61.43           N  
ANISOU  386  N   ASN A  51     7343   9108   6889  -1107   -347   -156       N  
ATOM    387  CA  ASN A  51      42.868 172.315 -12.859  1.00 58.70           C  
ANISOU  387  CA  ASN A  51     6924   8733   6646  -1288   -247    -71       C  
ATOM    388  C   ASN A  51      41.328 172.159 -12.917  1.00 57.90           C  
ANISOU  388  C   ASN A  51     6986   8417   6595  -1369   -209     49       C  
ATOM    389  O   ASN A  51      40.715 172.223 -13.990  1.00 55.44           O  
ANISOU  389  O   ASN A  51     6682   8057   6327  -1440   -160    116       O  
ATOM    390  CB  ASN A  51      43.518 172.112 -14.241  1.00 58.06           C  
ANISOU  390  CB  ASN A  51     6729   8797   6534  -1268   -233    -99       C  
ATOM    391  CG  ASN A  51      44.931 172.619 -14.375  1.00 72.66           C  
ANISOU  391  CG  ASN A  51     8362  10897   8347  -1265   -236   -218       C  
ATOM    392  ND2 ASN A  51      45.557 172.264 -15.480  1.00 62.44           N  
ANISOU  392  ND2 ASN A  51     6966   9766   6994  -1226   -233   -267       N  
ATOM    393  OD1 ASN A  51      45.470 173.333 -13.520  1.00 67.97           O  
ANISOU  393  OD1 ASN A  51     7681  10369   7774  -1303   -239   -276       O  
ATOM    394  N   GLU A  52      40.716 171.943 -11.745  1.00 52.68           N  
ANISOU  394  N   GLU A  52     6451   7647   5917  -1360   -233     64       N  
ATOM    395  CA  GLU A  52      39.277 171.743 -11.619  1.00 50.38           C  
ANISOU  395  CA  GLU A  52     6303   7189   5650  -1441   -198    151       C  
ATOM    396  C   GLU A  52      38.699 172.697 -10.581  1.00 52.79           C  
ANISOU  396  C   GLU A  52     6582   7459   6015  -1548   -169    147       C  
ATOM    397  O   GLU A  52      39.245 172.793  -9.477  1.00 51.81           O  
ANISOU  397  O   GLU A  52     6446   7386   5853  -1499   -208     90       O  
ATOM    398  CB  GLU A  52      38.975 170.296 -11.192  1.00 51.75           C  
ANISOU  398  CB  GLU A  52     6689   7269   5705  -1334   -265    173       C  
ATOM    399  CG  GLU A  52      39.355 169.237 -12.212  1.00 61.59           C  
ANISOU  399  CG  GLU A  52     7992   8520   6891  -1214   -315    172       C  
ATOM    400  CD  GLU A  52      39.121 167.802 -11.782  1.00 86.36           C  
ANISOU  400  CD  GLU A  52    11368  11540   9906  -1106   -410    192       C  
ATOM    401  OE1 GLU A  52      39.143 167.516 -10.561  1.00 93.66           O  
ANISOU  401  OE1 GLU A  52    12407  12422  10758  -1081   -463    184       O  
ATOM    402  OE2 GLU A  52      38.955 166.951 -12.684  1.00 78.91           O1-
ANISOU  402  OE2 GLU A  52    10505  10544   8932  -1045   -442    215       O1-
ATOM    403  N   VAL A  53      37.608 173.408 -10.932  1.00 47.12           N  
ANISOU  403  N   VAL A  53     5851   6664   5389  -1678   -110    192       N  
ATOM    404  CA  VAL A  53      36.892 174.267  -9.975  1.00 46.20           C  
ANISOU  404  CA  VAL A  53     5712   6516   5326  -1766    -94    169       C  
ATOM    405  C   VAL A  53      35.645 173.456  -9.557  1.00 50.42           C  
ANISOU  405  C   VAL A  53     6401   6959   5797  -1794    -78    206       C  
ATOM    406  O   VAL A  53      34.799 173.154 -10.396  1.00 49.32           O  
ANISOU  406  O   VAL A  53     6314   6750   5675  -1837    -44    254       O  
ATOM    407  CB  VAL A  53      36.542 175.671 -10.524  1.00 48.47           C  
ANISOU  407  CB  VAL A  53     5882   6786   5748  -1881    -66    165       C  
ATOM    408  CG1 VAL A  53      35.883 176.525  -9.445  1.00 47.22           C  
ANISOU  408  CG1 VAL A  53     5694   6610   5637  -1940    -75    112       C  
ATOM    409  CG2 VAL A  53      37.779 176.370 -11.081  1.00 48.56           C  
ANISOU  409  CG2 VAL A  53     5760   6889   5800  -1892    -76    145       C  
ATOM    410  N   HIS A  54      35.587 173.041  -8.295  1.00 49.14           N  
ANISOU  410  N   HIS A  54     6317   6808   5547  -1773   -104    184       N  
ATOM    411  CA  HIS A  54      34.506 172.186  -7.756  1.00 49.55           C  
ANISOU  411  CA  HIS A  54     6528   6795   5504  -1825    -90    220       C  
ATOM    412  C   HIS A  54      33.346 172.932  -7.137  1.00 49.12           C  
ANISOU  412  C   HIS A  54     6424   6753   5484  -1946    -43    182       C  
ATOM    413  O   HIS A  54      33.471 174.098  -6.789  1.00 47.32           O  
ANISOU  413  O   HIS A  54     6056   6578   5344  -1965    -45    117       O  
ATOM    414  CB  HIS A  54      35.067 171.206  -6.689  1.00 52.36           C  
ANISOU  414  CB  HIS A  54     7028   7155   5710  -1747   -155    224       C  
ATOM    415  CG  HIS A  54      36.058 170.213  -7.223  1.00 57.31           C  
ANISOU  415  CG  HIS A  54     7743   7761   6272  -1603   -227    244       C  
ATOM    416  CD2 HIS A  54      37.397 170.123  -7.014  1.00 60.43           C  
ANISOU  416  CD2 HIS A  54     8096   8226   6637  -1461   -299    189       C  
ATOM    417  ND1 HIS A  54      35.667 169.183  -8.067  1.00 59.44           N  
ANISOU  417  ND1 HIS A  54     8149   7938   6497  -1589   -239    306       N  
ATOM    418  CE1 HIS A  54      36.776 168.507  -8.351  1.00 59.91           C  
ANISOU  418  CE1 HIS A  54     8248   8012   6502  -1430   -325    285       C  
ATOM    419  NE2 HIS A  54      37.843 169.031  -7.739  1.00 60.65           N  
ANISOU  419  NE2 HIS A  54     8233   8211   6598  -1346   -363    209       N  
ATOM    420  N   ASN A  55      32.228 172.212  -6.940  1.00 47.84           N  
ANISOU  420  N   ASN A  55     6382   6554   5241  -2029    -11    211       N  
ATOM    421  CA  ASN A  55      31.045 172.680  -6.211  1.00 47.64           C  
ANISOU  421  CA  ASN A  55     6318   6577   5204  -2147     32    155       C  
ATOM    422  C   ASN A  55      30.423 173.972  -6.752  1.00 46.29           C  
ANISOU  422  C   ASN A  55     5981   6424   5182  -2186     55     84       C  
ATOM    423  O   ASN A  55      30.157 174.915  -6.003  1.00 44.89           O  
ANISOU  423  O   ASN A  55     5695   6318   5044  -2211     47     -6       O  
ATOM    424  CB  ASN A  55      31.363 172.762  -4.681  1.00 52.36           C  
ANISOU  424  CB  ASN A  55     6924   7258   5711  -2147      7    112       C  
ATOM    425  CG  ASN A  55      31.695 171.437  -4.050  1.00 79.85           C  
ANISOU  425  CG  ASN A  55    10612  10706   9019  -2130    -28    182       C  
ATOM    426  ND2 ASN A  55      32.113 171.510  -2.798  1.00 98.07           N  
ANISOU  426  ND2 ASN A  55    12936  13081  11247  -2112    -60    150       N  
ATOM    427  OD1 ASN A  55      31.558 170.371  -4.657  1.00 61.41           O  
ANISOU  427  OD1 ASN A  55     8433   8281   6621  -2132    -36    261       O  
ATOM    428  N   LEU A  56      30.175 173.990  -8.060  1.00 39.33           N  
ANISOU  428  N   LEU A  56     5093   5474   4378  -2183     71    120       N  
ATOM    429  CA  LEU A  56      29.546 175.120  -8.719  1.00 36.84           C  
ANISOU  429  CA  LEU A  56     4659   5146   4194  -2212     74     62       C  
ATOM    430  C   LEU A  56      28.050 174.843  -8.836  1.00 38.99           C  
ANISOU  430  C   LEU A  56     4954   5427   4432  -2298    119     21       C  
ATOM    431  O   LEU A  56      27.646 173.793  -9.330  1.00 38.79           O  
ANISOU  431  O   LEU A  56     5037   5361   4339  -2327    155     83       O  
ATOM    432  CB  LEU A  56      30.144 175.348 -10.123  1.00 35.79           C  
ANISOU  432  CB  LEU A  56     4506   4941   4152  -2165     62    123       C  
ATOM    433  CG  LEU A  56      31.648 175.601 -10.225  1.00 39.28           C  
ANISOU  433  CG  LEU A  56     4905   5402   4620  -2097     27    154       C  
ATOM    434  CD1 LEU A  56      32.101 175.482 -11.659  1.00 37.79           C  
ANISOU  434  CD1 LEU A  56     4715   5170   4473  -2073     33    221       C  
ATOM    435  CD2 LEU A  56      32.037 177.002  -9.646  1.00 39.58           C  
ANISOU  435  CD2 LEU A  56     4817   5475   4748  -2110    -16     80       C  
ATOM    436  N   THR A  57      27.228 175.796  -8.399  1.00 36.32           N  
ANISOU  436  N   THR A  57     4508   5149   4142  -2334    109    -98       N  
ATOM    437  CA  THR A  57      25.764 175.712  -8.489  1.00 36.87           C  
ANISOU  437  CA  THR A  57     4558   5266   4185  -2410    145   -180       C  
ATOM    438  C   THR A  57      25.385 175.931  -9.956  1.00 38.62           C  
ANISOU  438  C   THR A  57     4776   5392   4506  -2383    139   -161       C  
ATOM    439  O   THR A  57      25.962 176.781 -10.638  1.00 37.74           O  
ANISOU  439  O   THR A  57     4621   5207   4510  -2320     87   -145       O  
ATOM    440  CB  THR A  57      25.111 176.789  -7.585  1.00 40.59           C  
ANISOU  440  CB  THR A  57     4891   5850   4682  -2424    112   -345       C  
ATOM    441  CG2 THR A  57      23.551 176.755  -7.628  1.00 34.81           C  
ANISOU  441  CG2 THR A  57     4105   5211   3909  -2498    145   -471       C  
ATOM    442  OG1 THR A  57      25.573 176.559  -6.255  1.00 42.77           O  
ANISOU  442  OG1 THR A  57     5175   6217   4860  -2445    118   -351       O  
ATOM    443  N   GLU A  58      24.422 175.180 -10.414  1.00 35.11           N  
ANISOU  443  N   GLU A  58     4381   4951   4006  -2441    190   -163       N  
ATOM    444  CA  GLU A  58      23.872 175.261 -11.765  1.00 35.27           C  
ANISOU  444  CA  GLU A  58     4403   4896   4103  -2418    190   -158       C  
ATOM    445  C   GLU A  58      23.299 176.663 -12.020  1.00 42.68           C  
ANISOU  445  C   GLU A  58     5222   5836   5158  -2376    122   -289       C  
ATOM    446  O   GLU A  58      22.803 177.308 -11.082  1.00 43.24           O  
ANISOU  446  O   GLU A  58     5202   6007   5221  -2390     95   -423       O  
ATOM    447  CB  GLU A  58      22.784 174.186 -11.947  1.00 35.90           C  
ANISOU  447  CB  GLU A  58     4546   5011   4085  -2507    259   -168       C  
ATOM    448  CG  GLU A  58      21.515 174.441 -11.158  1.00 46.09           C  
ANISOU  448  CG  GLU A  58     5746   6450   5317  -2594    283   -330       C  
ATOM    449  CD  GLU A  58      20.310 173.658 -11.641  1.00 65.74           C  
ANISOU  449  CD  GLU A  58     8259   8979   7739  -2685    345   -371       C  
ATOM    450  OE1 GLU A  58      20.255 172.435 -11.377  1.00 63.74           O  
ANISOU  450  OE1 GLU A  58     8127   8731   7361  -2787    404   -287       O  
ATOM    451  OE2 GLU A  58      19.413 174.268 -12.266  1.00 48.90           O1-
ANISOU  451  OE2 GLU A  58     6033   6872   5674  -2656    326   -494       O1-
ATOM    452  N   CYS A  59      23.438 177.156 -13.255  1.00 39.83           N  
ANISOU  452  N   CYS A  59     4869   5364   4899  -2318     81   -251       N  
ATOM    453  CA  CYS A  59      22.844 178.425 -13.685  1.00 40.88           C  
ANISOU  453  CA  CYS A  59     4932   5460   5139  -2269     -8   -366       C  
ATOM    454  C   CYS A  59      23.264 179.674 -12.910  1.00 45.24           C  
ANISOU  454  C   CYS A  59     5412   6018   5757  -2235   -101   -444       C  
ATOM    455  O   CYS A  59      22.494 180.622 -12.806  1.00 47.34           O  
ANISOU  455  O   CYS A  59     5614   6294   6080  -2196   -186   -594       O  
ATOM    456  CB  CYS A  59      21.326 178.274 -13.767  1.00 42.68           C  
ANISOU  456  CB  CYS A  59     5115   5766   5336  -2288      7   -512       C  
ATOM    457  SG  CYS A  59      20.811 177.128 -15.059  1.00 46.66           S  
ANISOU  457  SG  CYS A  59     5704   6217   5806  -2309     82   -429       S  
ATOM    458  N   LYS A  60      24.476 179.667 -12.376  1.00 39.29           N  
ANISOU  458  N   LYS A  60     4670   5260   4997  -2240    -95   -356       N  
ATOM    459  CA  LYS A  60      25.038 180.769 -11.616  1.00 38.91           C  
ANISOU  459  CA  LYS A  60     4560   5215   5010  -2216   -179   -416       C  
ATOM    460  C   LYS A  60      26.410 181.060 -12.178  1.00 42.13           C  
ANISOU  460  C   LYS A  60     5007   5529   5472  -2213   -200   -280       C  
ATOM    461  O   LYS A  60      27.161 180.134 -12.473  1.00 40.34           O  
ANISOU  461  O   LYS A  60     4830   5309   5189  -2226   -127   -156       O  
ATOM    462  CB  LYS A  60      25.154 180.431 -10.117  1.00 40.62           C  
ANISOU  462  CB  LYS A  60     4726   5569   5138  -2239   -143   -471       C  
ATOM    463  CG  LYS A  60      23.817 180.345  -9.398  1.00 65.78           C  
ANISOU  463  CG  LYS A  60     7843   8891   8259  -2263   -128   -634       C  
ATOM    464  CD  LYS A  60      23.969 180.579  -7.897  1.00 82.45           C  
ANISOU  464  CD  LYS A  60     9878  11136  10313  -2273   -137   -725       C  
ATOM    465  CE  LYS A  60      22.667 180.431  -7.133  1.00 97.66           C  
ANISOU  465  CE  LYS A  60    11718  13242  12146  -2317   -110   -895       C  
ATOM    466  NZ  LYS A  60      21.655 181.470  -7.484  1.00107.84           N1+
ANISOU  466  NZ  LYS A  60    12912  14544  13520  -2251   -210  -1084       N1+
ATOM    467  N   ASN A  61      26.724 182.335 -12.375  1.00 39.66           N  
ANISOU  467  N   ASN A  61     4675   5133   5261  -2200   -307   -310       N  
ATOM    468  CA  ASN A  61      28.034 182.716 -12.862  1.00 39.82           C  
ANISOU  468  CA  ASN A  61     4719   5088   5322  -2230   -326   -193       C  
ATOM    469  C   ASN A  61      28.995 182.718 -11.677  1.00 47.48           C  
ANISOU  469  C   ASN A  61     5632   6144   6264  -2233   -314   -201       C  
ATOM    470  O   ASN A  61      28.637 183.134 -10.574  1.00 49.66           O  
ANISOU  470  O   ASN A  61     5848   6477   6544  -2211   -355   -319       O  
ATOM    471  CB  ASN A  61      28.017 184.092 -13.538  1.00 38.70           C  
ANISOU  471  CB  ASN A  61     4607   4809   5289  -2243   -455   -210       C  
ATOM    472  CG  ASN A  61      27.449 184.132 -14.931  1.00 64.12           C  
ANISOU  472  CG  ASN A  61     7906   7923   8533  -2244   -473   -160       C  
ATOM    473  ND2 ASN A  61      27.416 185.318 -15.507  1.00 72.87           N  
ANISOU  473  ND2 ASN A  61     9070   8894   9722  -2260   -602   -169       N  
ATOM    474  OD1 ASN A  61      27.021 183.124 -15.500  1.00 54.10           O  
ANISOU  474  OD1 ASN A  61     6661   6686   7209  -2232   -385   -117       O  
ATOM    475  N   ALA A  62      30.199 182.203 -11.899  1.00 43.99           N  
ANISOU  475  N   ALA A  62     5200   5729   5785  -2252   -261    -89       N  
ATOM    476  CA  ALA A  62      31.281 182.194 -10.919  1.00 43.93           C  
ANISOU  476  CA  ALA A  62     5139   5804   5750  -2247   -255    -94       C  
ATOM    477  C   ALA A  62      32.540 182.750 -11.612  1.00 48.96           C  
ANISOU  477  C   ALA A  62     5761   6413   6429  -2298   -278    -16       C  
ATOM    478  O   ALA A  62      32.713 182.609 -12.821  1.00 47.63           O  
ANISOU  478  O   ALA A  62     5634   6201   6263  -2333   -257     72       O  
ATOM    479  CB  ALA A  62      31.513 180.778 -10.395  1.00 44.29           C  
ANISOU  479  CB  ALA A  62     5211   5944   5673  -2208   -167    -57       C  
ATOM    480  N   SER A  63      33.349 183.483 -10.889  1.00 50.33           N  
ANISOU  480  N   SER A  63     5872   6617   6636  -2317   -326    -56       N  
ATOM    481  CA  SER A  63      34.551 184.039 -11.504  1.00 51.97           C  
ANISOU  481  CA  SER A  63     6054   6822   6871  -2396   -342      8       C  
ATOM    482  C   SER A  63      35.779 183.458 -10.871  1.00 57.67           C  
ANISOU  482  C   SER A  63     6706   7683   7523  -2368   -294      8       C  
ATOM    483  O   SER A  63      35.798 183.162  -9.676  1.00 58.29           O  
ANISOU  483  O   SER A  63     6751   7828   7567  -2299   -292    -61       O  
ATOM    484  CB  SER A  63      34.566 185.564 -11.486  1.00 56.65           C  
ANISOU  484  CB  SER A  63     6645   7309   7570  -2471   -460    -32       C  
ATOM    485  OG  SER A  63      34.238 186.073 -10.205  1.00 69.93           O  
ANISOU  485  OG  SER A  63     8280   9002   9288  -2419   -523   -153       O  
ATOM    486  N   VAL A  64      36.777 183.210 -11.698  1.00 54.99           N  
ANISOU  486  N   VAL A  64     6343   7404   7147  -2413   -254     79       N  
ATOM    487  CA  VAL A  64      38.033 182.644 -11.250  1.00 54.82           C  
ANISOU  487  CA  VAL A  64     6244   7534   7051  -2374   -218     61       C  
ATOM    488  C   VAL A  64      39.202 183.413 -11.878  1.00 58.06           C  
ANISOU  488  C   VAL A  64     6577   8003   7478  -2497   -229     84       C  
ATOM    489  O   VAL A  64      39.175 183.710 -13.068  1.00 57.59           O  
ANISOU  489  O   VAL A  64     6548   7903   7431  -2595   -220    159       O  
ATOM    490  CB  VAL A  64      38.031 181.103 -11.445  1.00 58.69           C  
ANISOU  490  CB  VAL A  64     6777   8091   7433  -2263   -152     93       C  
ATOM    491  CG1 VAL A  64      38.065 180.693 -12.916  1.00 58.41           C  
ANISOU  491  CG1 VAL A  64     6771   8051   7372  -2296   -111    177       C  
ATOM    492  CG2 VAL A  64      39.148 180.443 -10.666  1.00 59.48           C  
ANISOU  492  CG2 VAL A  64     6817   8334   7447  -2173   -145     40       C  
ATOM    493  N   SER A  65      40.137 183.867 -11.056  1.00 56.99           N  
ANISOU  493  N   SER A  65     6348   7957   7347  -2512   -254     15       N  
ATOM    494  CA  SER A  65      41.307 184.621 -11.530  1.00 58.04           C  
ANISOU  494  CA  SER A  65     6394   8174   7485  -2654   -260     21       C  
ATOM    495  C   SER A  65      42.444 183.620 -11.692  1.00 58.97           C  
ANISOU  495  C   SER A  65     6416   8503   7487  -2589   -195     -5       C  
ATOM    496  O   SER A  65      42.809 182.941 -10.733  1.00 58.32           O  
ANISOU  496  O   SER A  65     6294   8510   7353  -2449   -193    -81       O  
ATOM    497  CB  SER A  65      41.670 185.746 -10.567  1.00 64.84           C  
ANISOU  497  CB  SER A  65     7200   9014   8420  -2714   -335    -55       C  
ATOM    498  OG  SER A  65      41.063 186.967 -10.957  1.00 78.68           O  
ANISOU  498  OG  SER A  65     9031  10589  10274  -2843   -415    -19       O  
ATOM    499  N   ILE A  66      42.909 183.447 -12.928  1.00 53.48           N  
ANISOU  499  N   ILE A  66     5694   7885   6739  -2672   -149     54       N  
ATOM    500  CA  ILE A  66      43.907 182.450 -13.310  1.00 52.16           C  
ANISOU  500  CA  ILE A  66     5432   7932   6454  -2598    -95     16       C  
ATOM    501  C   ILE A  66      45.263 183.092 -13.554  1.00 56.72           C  
ANISOU  501  C   ILE A  66     5854   8703   6993  -2743    -82    -34       C  
ATOM    502  O   ILE A  66      45.360 184.120 -14.229  1.00 57.66           O  
ANISOU  502  O   ILE A  66     5972   8785   7149  -2956    -86     27       O  
ATOM    503  CB  ILE A  66      43.396 181.659 -14.560  1.00 53.76           C  
ANISOU  503  CB  ILE A  66     5704   8115   6608  -2572    -50    101       C  
ATOM    504  CG1 ILE A  66      42.138 180.832 -14.228  1.00 52.83           C  
ANISOU  504  CG1 ILE A  66     5728   7839   6508  -2421    -57    131       C  
ATOM    505  CG2 ILE A  66      44.476 180.793 -15.221  1.00 52.90           C  
ANISOU  505  CG2 ILE A  66     5482   8244   6375  -2518     -6     55       C  
ATOM    506  CD1 ILE A  66      41.334 180.468 -15.440  1.00 57.36           C  
ANISOU  506  CD1 ILE A  66     6390   8327   7079  -2439    -26    224       C  
ATOM    507  N   SER A  67      46.311 182.454 -13.013  1.00 53.14           N  
ANISOU  507  N   SER A  67     5276   8461   6456  -2629    -74   -151       N  
ATOM    508  CA  SER A  67      47.705 182.844 -13.193  1.00 54.29           C  
ANISOU  508  CA  SER A  67     5237   8852   6537  -2739    -53   -237       C  
ATOM    509  C   SER A  67      48.608 181.612 -13.142  1.00 58.20           C  
ANISOU  509  C   SER A  67     5623   9590   6902  -2545    -40   -358       C  
ATOM    510  O   SER A  67      48.174 180.531 -12.729  1.00 54.67           O  
ANISOU  510  O   SER A  67     5263   9084   6423  -2321    -65   -374       O  
ATOM    511  CB  SER A  67      48.127 183.873 -12.146  1.00 57.19           C  
ANISOU  511  CB  SER A  67     5545   9212   6975  -2822    -98   -304       C  
ATOM    512  OG  SER A  67      48.044 183.315 -10.849  1.00 67.18           O  
ANISOU  512  OG  SER A  67     6822  10460   8243  -2607   -139   -391       O  
ATOM    513  N   HIS A  68      49.869 181.796 -13.571  1.00 57.58           N  
ANISOU  513  N   HIS A  68     5353   9787   6737  -2640     -9   -452       N  
ATOM    514  CA  HIS A  68      50.935 180.803 -13.594  1.00 58.55           C  
ANISOU  514  CA  HIS A  68     5327  10194   6724  -2470    -11   -609       C  
ATOM    515  C   HIS A  68      52.276 181.559 -13.557  1.00 64.86           C  
ANISOU  515  C   HIS A  68     5898  11275   7471  -2634     13   -736       C  
ATOM    516  O   HIS A  68      52.319 182.756 -13.848  1.00 65.01           O  
ANISOU  516  O   HIS A  68     5896  11260   7544  -2912     42   -665       O  
ATOM    517  CB  HIS A  68      50.809 179.906 -14.838  1.00 59.58           C  
ANISOU  517  CB  HIS A  68     5468  10402   6767  -2413     23   -575       C  
ATOM    518  CG  HIS A  68      51.651 178.665 -14.797  1.00 64.20           C  
ANISOU  518  CG  HIS A  68     5950  11224   7218  -2162    -14   -744       C  
ATOM    519  CD2 HIS A  68      51.445 177.500 -14.140  1.00 65.28           C  
ANISOU  519  CD2 HIS A  68     6190  11292   7322  -1870    -92   -801       C  
ATOM    520  ND1 HIS A  68      52.833 178.564 -15.523  1.00 67.68           N  
ANISOU  520  ND1 HIS A  68     6166  12015   7533  -2208     17   -878       N  
ATOM    521  CE1 HIS A  68      53.298 177.348 -15.284  1.00 67.37           C  
ANISOU  521  CE1 HIS A  68     6097  12105   7397  -1918    -54  -1026       C  
ATOM    522  NE2 HIS A  68      52.507 176.676 -14.446  1.00 66.39           N  
ANISOU  522  NE2 HIS A  68     6179  11723   7324  -1710   -126   -979       N  
ATOM    523  N   ASN A  69      53.350 180.886 -13.132  1.00 62.87           N  
ANISOU  523  N   ASN A  69     5485  11290   7113  -2463    -14   -930       N  
ATOM    524  CA  ASN A  69      54.684 181.487 -13.025  1.00 64.94           C  
ANISOU  524  CA  ASN A  69     5502  11862   7308  -2597      8  -1087       C  
ATOM    525  C   ASN A  69      55.264 181.902 -14.398  1.00 68.80           C  
ANISOU  525  C   ASN A  69     5845  12589   7708  -2862     95  -1074       C  
ATOM    526  O   ASN A  69      56.075 182.823 -14.463  1.00 70.03           O  
ANISOU  526  O   ASN A  69     5843  12926   7838  -3109    133  -1130       O  
ATOM    527  CB  ASN A  69      55.645 180.571 -12.256  1.00 67.48           C  
ANISOU  527  CB  ASN A  69     5692  12420   7529  -2312    -56  -1320       C  
ATOM    528  CG  ASN A  69      55.736 179.161 -12.805  1.00 96.62           C  
ANISOU  528  CG  ASN A  69     9390  16219  11103  -2051    -90  -1392       C  
ATOM    529  ND2 ASN A  69      56.501 178.982 -13.883  1.00 90.14           N  
ANISOU  529  ND2 ASN A  69     8383  15707  10160  -2124    -43  -1483       N  
ATOM    530  OD1 ASN A  69      55.130 178.219 -12.269  1.00 91.67           O  
ANISOU  530  OD1 ASN A  69     8939  15405  10485  -1787   -166  -1373       O  
ATOM    531  N   SER A  70      54.798 181.257 -15.477  1.00 63.58           N  
ANISOU  531  N   SER A  70     5246  11915   6996  -2829    125   -992       N  
ATOM    532  CA  SER A  70      55.186 181.500 -16.868  1.00 64.45           C  
ANISOU  532  CA  SER A  70     5244  12237   7007  -3059    208   -961       C  
ATOM    533  C   SER A  70      54.558 182.777 -17.476  1.00 69.36           C  
ANISOU  533  C   SER A  70     5988  12654   7711  -3416    255   -746       C  
ATOM    534  O   SER A  70      54.825 183.103 -18.634  1.00 70.85           O  
ANISOU  534  O   SER A  70     6112  12994   7813  -3650    323   -693       O  
ATOM    535  CB  SER A  70      54.803 180.298 -17.725  1.00 65.22           C  
ANISOU  535  CB  SER A  70     5389  12360   7031  -2859    206   -950       C  
ATOM    536  OG  SER A  70      53.399 180.095 -17.704  1.00 65.72           O  
ANISOU  536  OG  SER A  70     5719  12036   7214  -2778    181   -762       O  
ATOM    537  N   CYS A  71      53.726 183.487 -16.718  1.00 65.15           N  
ANISOU  537  N   CYS A  71     5637  11782   7335  -3453    208   -630       N  
ATOM    538  CA  CYS A  71      53.059 184.688 -17.205  1.00 65.40           C  
ANISOU  538  CA  CYS A  71     5819  11577   7453  -3751    215   -438       C  
ATOM    539  C   CYS A  71      52.970 185.742 -16.122  1.00 68.80           C  
ANISOU  539  C   CYS A  71     6304  11827   8011  -3845    154   -432       C  
ATOM    540  O   CYS A  71      53.014 185.417 -14.940  1.00 68.39           O  
ANISOU  540  O   CYS A  71     6233  11743   8007  -3629    106   -535       O  
ATOM    541  CB  CYS A  71      51.694 184.370 -17.833  1.00 64.47           C  
ANISOU  541  CB  CYS A  71     5929  11166   7402  -3678    204   -263       C  
ATOM    542  SG  CYS A  71      50.547 183.461 -16.757  1.00 66.52           S  
ANISOU  542  SG  CYS A  71     6360  11141   7773  -3309    134   -261       S  
ATOM    543  N   THR A  72      52.841 187.001 -16.516  1.00 66.36           N  
ANISOU  543  N   THR A  72     6074  11392   7747  -4164    145   -313       N  
ATOM    544  CA  THR A  72      52.811 188.116 -15.574  1.00 67.49           C  
ANISOU  544  CA  THR A  72     6270  11365   8009  -4280     73   -312       C  
ATOM    545  C   THR A  72      51.407 188.645 -15.340  1.00 72.26           C  
ANISOU  545  C   THR A  72     7136  11549   8772  -4248    -13   -165       C  
ATOM    546  O   THR A  72      50.488 188.300 -16.084  1.00 71.10           O  
ANISOU  546  O   THR A  72     7132  11246   8635  -4198     -7    -45       O  
ATOM    547  CB  THR A  72      53.753 189.249 -16.062  1.00 78.06           C  
ANISOU  547  CB  THR A  72     7519  12857   9286  -4678     97   -303       C  
ATOM    548  CG2 THR A  72      55.097 188.736 -16.559  1.00 74.75           C  
ANISOU  548  CG2 THR A  72     6822  12899   8681  -4750    197   -450       C  
ATOM    549  OG1 THR A  72      53.113 189.995 -17.100  1.00 79.69           O  
ANISOU  549  OG1 THR A  72     7915  12858   9505  -4933     83   -105       O  
ATOM    550  N   ALA A  73      51.250 189.528 -14.334  1.00 71.10           N  
ANISOU  550  N   ALA A  73     7042  11227   8744  -4280   -100   -187       N  
ATOM    551  CA  ALA A  73      49.986 190.204 -14.045  1.00 71.24           C  
ANISOU  551  CA  ALA A  73     7290  10868   8912  -4262   -203    -82       C  
ATOM    552  C   ALA A  73      49.616 191.104 -15.269  1.00 77.22           C  
ANISOU  552  C   ALA A  73     8209  11463   9666  -4556   -231     89       C  
ATOM    553  O   ALA A  73      50.516 191.482 -16.013  1.00 78.75           O  
ANISOU  553  O   ALA A  73     8323  11841   9757  -4824   -180    111       O  
ATOM    554  CB  ALA A  73      50.127 191.051 -12.788  1.00 72.73           C  
ANISOU  554  CB  ALA A  73     7468  10958   9207  -4267   -295   -166       C  
ATOM    555  N   PRO A  74      48.328 191.396 -15.570  1.00 72.76           N  
ANISOU  555  N   PRO A  74     7869  10583   9194  -4515   -308    206       N  
ATOM    556  CA  PRO A  74      47.102 191.002 -14.849  1.00 69.85           C  
ANISOU  556  CA  PRO A  74     7606   9998   8935  -4230   -366    189       C  
ATOM    557  C   PRO A  74      46.730 189.537 -15.026  1.00 68.88           C  
ANISOU  557  C   PRO A  74     7440   9980   8752  -3974   -274    172       C  
ATOM    558  O   PRO A  74      46.975 188.943 -16.086  1.00 67.19           O  
ANISOU  558  O   PRO A  74     7193   9901   8434  -4018   -191    225       O  
ATOM    559  CB  PRO A  74      46.025 191.879 -15.504  1.00 71.95           C  
ANISOU  559  CB  PRO A  74     8113   9945   9280  -4340   -473    320       C  
ATOM    560  CG  PRO A  74      46.510 192.061 -16.917  1.00 77.88           C  
ANISOU  560  CG  PRO A  74     8890  10781   9919  -4599   -418    439       C  
ATOM    561  CD  PRO A  74      48.009 192.219 -16.758  1.00 75.15           C  
ANISOU  561  CD  PRO A  74     8343  10729   9480  -4782   -349    366       C  
ATOM    562  N   ASP A  75      46.083 188.981 -13.988  1.00 63.41           N  
ANISOU  562  N   ASP A  75     6760   9212   8122  -3715   -298    100       N  
ATOM    563  CA  ASP A  75      45.511 187.623 -13.974  1.00 60.81           C  
ANISOU  563  CA  ASP A  75     6438   8917   7752  -3464   -239     90       C  
ATOM    564  C   ASP A  75      44.435 187.520 -15.026  1.00 62.81           C  
ANISOU  564  C   ASP A  75     6846   8999   8019  -3479   -241    213       C  
ATOM    565  O   ASP A  75      43.816 188.529 -15.372  1.00 63.30           O  
ANISOU  565  O   ASP A  75     7041   8853   8158  -3610   -320    286       O  
ATOM    566  CB  ASP A  75      44.823 187.358 -12.623  1.00 60.53           C  
ANISOU  566  CB  ASP A  75     6431   8778   7788  -3247   -287     11       C  
ATOM    567  CG  ASP A  75      45.708 186.843 -11.510  1.00 69.64           C  
ANISOU  567  CG  ASP A  75     7441  10121   8897  -3116   -268   -122       C  
ATOM    568  OD1 ASP A  75      46.948 187.058 -11.584  1.00 70.56           O  
ANISOU  568  OD1 ASP A  75     7416  10438   8956  -3221   -241   -180       O  
ATOM    569  OD2 ASP A  75      45.157 186.244 -10.539  1.00 74.74           O1-
ANISOU  569  OD2 ASP A  75     8116  10723   9557  -2915   -284   -174       O1-
ATOM    570  N   LYS A  76      44.165 186.308 -15.501  1.00 58.40           N  
ANISOU  570  N   LYS A  76     6284   8514   7392  -3330   -169    229       N  
ATOM    571  CA  LYS A  76      43.054 186.088 -16.419  1.00 56.81           C  
ANISOU  571  CA  LYS A  76     6224   8153   7208  -3310   -169    331       C  
ATOM    572  C   LYS A  76      41.792 185.878 -15.579  1.00 59.65           C  
ANISOU  572  C   LYS A  76     6684   8325   7655  -3132   -219    302       C  
ATOM    573  O   LYS A  76      41.703 184.873 -14.875  1.00 57.38           O  
ANISOU  573  O   LYS A  76     6359   8107   7335  -2947   -184    240       O  
ATOM    574  CB  LYS A  76      43.302 184.869 -17.332  1.00 57.25           C  
ANISOU  574  CB  LYS A  76     6231   8371   7151  -3232    -76    353       C  
ATOM    575  CG  LYS A  76      42.066 184.355 -18.074  1.00 57.88           C  
ANISOU  575  CG  LYS A  76     6447   8296   7249  -3148    -71    433       C  
ATOM    576  CD  LYS A  76      41.440 185.362 -19.053  1.00 65.42           C  
ANISOU  576  CD  LYS A  76     7534   9073   8251  -3323   -119    545       C  
ATOM    577  CE  LYS A  76      40.107 184.854 -19.565  1.00 67.99           C  
ANISOU  577  CE  LYS A  76     7987   9237   8608  -3204   -125    594       C  
ATOM    578  NZ  LYS A  76      39.395 185.879 -20.371  1.00 74.43           N1+
ANISOU  578  NZ  LYS A  76     8951   9852   9477  -3339   -200    683       N1+
ATOM    579  N   THR A  77      40.821 186.819 -15.662  1.00 57.51           N  
ANISOU  579  N   THR A  77     6544   7826   7482  -3191   -309    339       N  
ATOM    580  CA  THR A  77      39.531 186.691 -14.985  1.00 56.00           C  
ANISOU  580  CA  THR A  77     6434   7480   7363  -3038   -358    296       C  
ATOM    581  C   THR A  77      38.620 185.871 -15.900  1.00 55.32           C  
ANISOU  581  C   THR A  77     6429   7343   7246  -2962   -311    360       C  
ATOM    582  O   THR A  77      38.280 186.308 -17.005  1.00 54.71           O  
ANISOU  582  O   THR A  77     6440   7169   7178  -3061   -335    443       O  
ATOM    583  CB  THR A  77      38.969 188.054 -14.534  1.00 72.31           C  
ANISOU  583  CB  THR A  77     8580   9352   9543  -3102   -494    265       C  
ATOM    584  CG2 THR A  77      37.502 187.974 -14.111  1.00 73.01           C  
ANISOU  584  CG2 THR A  77     8750   9298   9694  -2956   -548    211       C  
ATOM    585  OG1 THR A  77      39.734 188.519 -13.416  1.00 73.26           O  
ANISOU  585  OG1 THR A  77     8606   9541   9689  -3115   -526    179       O  
ATOM    586  N   LEU A  78      38.303 184.649 -15.460  1.00 48.21           N  
ANISOU  586  N   LEU A  78     5504   6514   6298  -2796   -247    323       N  
ATOM    587  CA  LEU A  78      37.467 183.720 -16.205  1.00 46.87           C  
ANISOU  587  CA  LEU A  78     5403   6310   6095  -2713   -199    370       C  
ATOM    588  C   LEU A  78      36.083 183.609 -15.580  1.00 47.52           C  
ANISOU  588  C   LEU A  78     5557   6269   6230  -2611   -233    318       C  
ATOM    589  O   LEU A  78      35.955 183.274 -14.393  1.00 45.29           O  
ANISOU  589  O   LEU A  78     5242   6026   5941  -2523   -231    242       O  
ATOM    590  CB  LEU A  78      38.135 182.340 -16.269  1.00 46.60           C  
ANISOU  590  CB  LEU A  78     5306   6446   5954  -2612   -112    367       C  
ATOM    591  CG  LEU A  78      37.355 181.235 -16.963  1.00 49.55           C  
ANISOU  591  CG  LEU A  78     5750   6792   6285  -2518    -65    408       C  
ATOM    592  CD1 LEU A  78      37.149 181.555 -18.436  1.00 49.69           C  
ANISOU  592  CD1 LEU A  78     5811   6763   6305  -2612    -57    496       C  
ATOM    593  CD2 LEU A  78      38.060 179.906 -16.814  1.00 51.96           C  
ANISOU  593  CD2 LEU A  78     6010   7247   6488  -2398    -14    384       C  
ATOM    594  N   ILE A  79      35.050 183.883 -16.393  1.00 44.49           N  
ANISOU  594  N   ILE A  79     5267   5751   5887  -2625   -265    352       N  
ATOM    595  CA  ILE A  79      33.657 183.794 -15.962  1.00 43.91           C  
ANISOU  595  CA  ILE A  79     5246   5584   5853  -2536   -296    285       C  
ATOM    596  C   ILE A  79      33.144 182.404 -16.325  1.00 45.63           C  
ANISOU  596  C   ILE A  79     5488   5851   6000  -2449   -206    311       C  
ATOM    597  O   ILE A  79      33.161 182.018 -17.495  1.00 42.92           O  
ANISOU  597  O   ILE A  79     5180   5501   5628  -2467   -170    388       O  
ATOM    598  CB  ILE A  79      32.737 184.938 -16.510  1.00 47.80           C  
ANISOU  598  CB  ILE A  79     5827   5901   6432  -2578   -408    271       C  
ATOM    599  CG1 ILE A  79      33.246 186.355 -16.138  1.00 49.03           C  
ANISOU  599  CG1 ILE A  79     5988   5979   6661  -2670   -525    247       C  
ATOM    600  CG2 ILE A  79      31.249 184.741 -16.132  1.00 47.78           C  
ANISOU  600  CG2 ILE A  79     5854   5845   6457  -2472   -435    173       C  
ATOM    601  CD1 ILE A  79      33.346 186.713 -14.632  1.00 56.14           C  
ANISOU  601  CD1 ILE A  79     6814   6920   7597  -2621   -568    129       C  
ATOM    602  N   LEU A  80      32.720 181.649 -15.302  1.00 41.31           N  
ANISOU  602  N   LEU A  80     4925   5354   5415  -2365   -174    247       N  
ATOM    603  CA  LEU A  80      32.159 180.318 -15.506  1.00 39.36           C  
ANISOU  603  CA  LEU A  80     4722   5137   5097  -2296   -102    267       C  
ATOM    604  C   LEU A  80      30.651 180.450 -15.589  1.00 42.63           C  
ANISOU  604  C   LEU A  80     5182   5469   5547  -2281   -122    211       C  
ATOM    605  O   LEU A  80      30.028 180.771 -14.586  1.00 41.60           O  
ANISOU  605  O   LEU A  80     5027   5346   5432  -2266   -153    115       O  
ATOM    606  CB  LEU A  80      32.591 179.343 -14.391  1.00 38.51           C  
ANISOU  606  CB  LEU A  80     4598   5128   4905  -2233    -61    241       C  
ATOM    607  CG  LEU A  80      34.107 179.228 -14.137  1.00 44.14           C  
ANISOU  607  CG  LEU A  80     5249   5944   5577  -2223    -55    260       C  
ATOM    608  CD1 LEU A  80      34.404 178.377 -12.969  1.00 43.60           C  
ANISOU  608  CD1 LEU A  80     5189   5949   5428  -2147    -42    222       C  
ATOM    609  CD2 LEU A  80      34.863 178.720 -15.359  1.00 46.60           C  
ANISOU  609  CD2 LEU A  80     5556   6304   5847  -2222    -21    334       C  
ATOM    610  N   ASP A  81      30.075 180.295 -16.799  1.00 38.60           N  
ANISOU  610  N   ASP A  81     4725   4895   5048  -2284   -113    255       N  
ATOM    611  CA  ASP A  81      28.629 180.338 -16.997  1.00 37.84           C  
ANISOU  611  CA  ASP A  81     4663   4737   4978  -2259   -132    187       C  
ATOM    612  C   ASP A  81      28.184 178.881 -16.855  1.00 38.88           C  
ANISOU  612  C   ASP A  81     4822   4930   5022  -2224    -43    197       C  
ATOM    613  O   ASP A  81      28.226 178.105 -17.813  1.00 37.62           O  
ANISOU  613  O   ASP A  81     4706   4760   4829  -2209      2    270       O  
ATOM    614  CB  ASP A  81      28.272 180.920 -18.390  1.00 41.50           C  
ANISOU  614  CB  ASP A  81     5181   5095   5493  -2277   -178    229       C  
ATOM    615  CG  ASP A  81      26.853 181.441 -18.566  1.00 59.73           C  
ANISOU  615  CG  ASP A  81     7515   7326   7852  -2241   -244    125       C  
ATOM    616  OD1 ASP A  81      25.963 181.041 -17.767  1.00 62.09           O  
ANISOU  616  OD1 ASP A  81     7780   7684   8129  -2206   -223     18       O  
ATOM    617  OD2 ASP A  81      26.624 182.236 -19.513  1.00 68.14           O1-
ANISOU  617  OD2 ASP A  81     8638   8283   8970  -2250   -322    143       O1-
ATOM    618  N   VAL A  82      27.815 178.504 -15.627  1.00 34.30           N  
ANISOU  618  N   VAL A  82     4223   4415   4395  -2218    -23    126       N  
ATOM    619  CA  VAL A  82      27.473 177.141 -15.269  1.00 32.10           C  
ANISOU  619  CA  VAL A  82     3994   4188   4017  -2212     49    140       C  
ATOM    620  C   VAL A  82      26.134 176.691 -15.878  1.00 38.96           C  
ANISOU  620  C   VAL A  82     4896   5031   4876  -2222     77    103       C  
ATOM    621  O   VAL A  82      25.173 177.457 -15.809  1.00 40.89           O  
ANISOU  621  O   VAL A  82     5097   5270   5170  -2229     38     -3       O  
ATOM    622  CB  VAL A  82      27.608 176.925 -13.748  1.00 33.62           C  
ANISOU  622  CB  VAL A  82     4167   4463   4145  -2225     58     89       C  
ATOM    623  CG1 VAL A  82      27.325 175.469 -13.351  1.00 32.03           C  
ANISOU  623  CG1 VAL A  82     4054   4297   3819  -2240    119    123       C  
ATOM    624  CG2 VAL A  82      28.995 177.371 -13.264  1.00 32.66           C  
ANISOU  624  CG2 VAL A  82     4005   4368   4037  -2203     27    120       C  
ATOM    625  N   PRO A  83      26.081 175.490 -16.515  1.00 34.71           N  
ANISOU  625  N   PRO A  83     4432   4480   4276  -2214    131    176       N  
ATOM    626  CA  PRO A  83      24.829 175.035 -17.160  1.00 34.20           C  
ANISOU  626  CA  PRO A  83     4397   4395   4204  -2230    159    138       C  
ATOM    627  C   PRO A  83      23.734 174.556 -16.198  1.00 37.83           C  
ANISOU  627  C   PRO A  83     4855   4929   4590  -2296    197     43       C  
ATOM    628  O   PRO A  83      23.983 174.458 -14.987  1.00 35.74           O  
ANISOU  628  O   PRO A  83     4583   4730   4266  -2330    205     22       O  
ATOM    629  CB  PRO A  83      25.286 173.877 -18.092  1.00 35.17           C  
ANISOU  629  CB  PRO A  83     4602   4480   4281  -2198    195    248       C  
ATOM    630  CG  PRO A  83      26.748 173.734 -17.924  1.00 40.72           C  
ANISOU  630  CG  PRO A  83     5310   5199   4962  -2158    181    329       C  
ATOM    631  CD  PRO A  83      27.166 174.500 -16.696  1.00 36.98           C  
ANISOU  631  CD  PRO A  83     4779   4774   4499  -2179    154    281       C  
ATOM    632  N   PRO A  84      22.520 174.211 -16.709  1.00 34.26           N  
ANISOU  632  N   PRO A  84     4408   4484   4126  -2324    225    -19       N  
ATOM    633  CA  PRO A  84      21.498 173.649 -15.806  1.00 34.02           C  
ANISOU  633  CA  PRO A  84     4371   4554   4000  -2419    274   -110       C  
ATOM    634  C   PRO A  84      21.850 172.213 -15.401  1.00 38.01           C  
ANISOU  634  C   PRO A  84     5003   5056   4383  -2482    327     -5       C  
ATOM    635  O   PRO A  84      22.698 171.590 -16.027  1.00 36.34           O  
ANISOU  635  O   PRO A  84     4877   4759   4170  -2426    319    115       O  
ATOM    636  CB  PRO A  84      20.189 173.742 -16.617  1.00 34.60           C  
ANISOU  636  CB  PRO A  84     4404   4641   4102  -2425    282   -214       C  
ATOM    637  CG  PRO A  84      20.554 174.149 -17.968  1.00 37.41           C  
ANISOU  637  CG  PRO A  84     4776   4882   4557  -2330    240   -152       C  
ATOM    638  CD  PRO A  84      22.037 174.251 -18.108  1.00 34.09           C  
ANISOU  638  CD  PRO A  84     4397   4393   4163  -2281    217    -12       C  
ATOM    639  N   GLY A  85      21.261 171.743 -14.310  1.00 38.50           N  
ANISOU  639  N   GLY A  85     5081   5214   4334  -2595    367    -57       N  
ATOM    640  CA  GLY A  85      21.466 170.388 -13.799  1.00 39.95           C  
ANISOU  640  CA  GLY A  85     5418   5382   4381  -2678    400     38       C  
ATOM    641  C   GLY A  85      21.047 169.344 -14.824  1.00 44.26           C  
ANISOU  641  C   GLY A  85     6066   5847   4903  -2697    423     96       C  
ATOM    642  O   GLY A  85      20.009 169.476 -15.463  1.00 42.12           O  
ANISOU  642  O   GLY A  85     5735   5605   4665  -2728    452     13       O  
ATOM    643  N   VAL A  86      21.877 168.332 -15.002  1.00 43.27           N  
ANISOU  643  N   VAL A  86     6093   5621   4726  -2662    399    225       N  
ATOM    644  CA  VAL A  86      21.721 167.228 -15.952  1.00 44.15           C  
ANISOU  644  CA  VAL A  86     6328   5634   4813  -2657    397    294       C  
ATOM    645  C   VAL A  86      20.399 166.456 -15.748  1.00 48.77           C  
ANISOU  645  C   VAL A  86     6974   6258   5299  -2834    454    248       C  
ATOM    646  O   VAL A  86      19.724 166.112 -16.726  1.00 48.87           O  
ANISOU  646  O   VAL A  86     6988   6239   5343  -2841    473    228       O  
ATOM    647  CB  VAL A  86      23.006 166.366 -15.847  1.00 49.42           C  
ANISOU  647  CB  VAL A  86     7148   6202   5426  -2570    331    417       C  
ATOM    648  CG1 VAL A  86      22.843 164.968 -16.413  1.00 50.98           C  
ANISOU  648  CG1 VAL A  86     7526   6291   5552  -2587    307    487       C  
ATOM    649  CG2 VAL A  86      24.180 167.081 -16.502  1.00 47.89           C  
ANISOU  649  CG2 VAL A  86     6863   5992   5340  -2399    288    443       C  
ATOM    650  N   GLU A  87      19.967 166.294 -14.491  1.00 45.41           N  
ANISOU  650  N   GLU A  87     6575   5925   4753  -2988    486    215       N  
ATOM    651  CA  GLU A  87      18.717 165.580 -14.195  1.00 45.06           C  
ANISOU  651  CA  GLU A  87     6580   5950   4589  -3197    549    166       C  
ATOM    652  C   GLU A  87      17.456 166.395 -14.523  1.00 46.71           C  
ANISOU  652  C   GLU A  87     6586   6306   4854  -3243    609     -9       C  
ATOM    653  O   GLU A  87      16.346 165.898 -14.345  1.00 45.01           O  
ANISOU  653  O   GLU A  87     6373   6186   4542  -3421    670    -81       O  
ATOM    654  CB  GLU A  87      18.691 165.062 -12.746  1.00 47.73           C  
ANISOU  654  CB  GLU A  87     7031   6353   4752  -3370    564    196       C  
ATOM    655  CG  GLU A  87      19.850 164.140 -12.401  1.00 60.37           C  
ANISOU  655  CG  GLU A  87     8864   7796   6278  -3320    484    358       C  
ATOM    656  CD  GLU A  87      19.836 163.630 -10.970  1.00 85.87           C  
ANISOU  656  CD  GLU A  87    12231  11074   9321  -3492    487    398       C  
ATOM    657  OE1 GLU A  87      19.036 162.709 -10.684  1.00 84.21           O  
ANISOU  657  OE1 GLU A  87    12163  10870   8963  -3709    518    422       O  
ATOM    658  OE2 GLU A  87      20.603 164.161 -10.133  1.00 75.14           O1-
ANISOU  658  OE2 GLU A  87    10841   9753   7957  -3422    457    404       O1-
ATOM    659  N   LYS A  88      17.609 167.639 -15.018  1.00 42.24           N  
ANISOU  659  N   LYS A  88     5851   5760   4437  -3086    582    -86       N  
ATOM    660  CA  LYS A  88      16.448 168.457 -15.385  1.00 41.83           C  
ANISOU  660  CA  LYS A  88     5619   5832   4444  -3092    607   -269       C  
ATOM    661  C   LYS A  88      15.936 168.171 -16.827  1.00 44.96           C  
ANISOU  661  C   LYS A  88     6017   6151   4914  -3032    607   -279       C  
ATOM    662  O   LYS A  88      14.906 168.706 -17.245  1.00 43.54           O  
ANISOU  662  O   LYS A  88     5704   6065   4774  -3028    620   -437       O  
ATOM    663  CB  LYS A  88      16.739 169.941 -15.133  1.00 43.37           C  
ANISOU  663  CB  LYS A  88     5655   6077   4747  -2964    555   -361       C  
ATOM    664  CG  LYS A  88      16.857 170.243 -13.633  1.00 47.18           C  
ANISOU  664  CG  LYS A  88     6095   6689   5140  -3049    566   -408       C  
ATOM    665  CD  LYS A  88      17.066 171.683 -13.387  1.00 43.72           C  
ANISOU  665  CD  LYS A  88     5507   6295   4810  -2926    503   -513       C  
ATOM    666  CE  LYS A  88      16.889 171.999 -11.924  1.00 38.51           C  
ANISOU  666  CE  LYS A  88     4771   5806   4053  -3016    519   -606       C  
ATOM    667  NZ  LYS A  88      16.726 173.459 -11.761  1.00 44.72           N1+
ANISOU  667  NZ  LYS A  88     5386   6658   4947  -2899    446   -767       N1+
ATOM    668  N   PHE A  89      16.629 167.284 -17.552  1.00 41.88           N  
ANISOU  668  N   PHE A  89     5779   5600   4531  -2980    587   -125       N  
ATOM    669  CA  PHE A  89      16.310 166.924 -18.937  1.00 41.42           C  
ANISOU  669  CA  PHE A  89     5739   5459   4540  -2909    581   -115       C  
ATOM    670  C   PHE A  89      16.140 165.437 -19.070  1.00 46.67           C  
ANISOU  670  C   PHE A  89     6578   6051   5103  -3021    601    -29       C  
ATOM    671  O   PHE A  89      16.939 164.670 -18.538  1.00 46.34           O  
ANISOU  671  O   PHE A  89     6696   5926   4985  -3048    573     98       O  
ATOM    672  CB  PHE A  89      17.412 167.391 -19.909  1.00 42.16           C  
ANISOU  672  CB  PHE A  89     5835   5428   4758  -2706    518    -20       C  
ATOM    673  CG  PHE A  89      17.750 168.863 -19.795  1.00 44.17           C  
ANISOU  673  CG  PHE A  89     5954   5717   5110  -2605    479    -77       C  
ATOM    674  CD1 PHE A  89      18.635 169.318 -18.818  1.00 46.49           C  
ANISOU  674  CD1 PHE A  89     6243   6027   5393  -2596    456    -36       C  
ATOM    675  CD2 PHE A  89      17.117 169.803 -20.605  1.00 45.38           C  
ANISOU  675  CD2 PHE A  89     5994   5887   5362  -2525    454   -184       C  
ATOM    676  CE1 PHE A  89      18.873 170.675 -18.653  1.00 47.43           C  
ANISOU  676  CE1 PHE A  89     6246   6175   5600  -2522    413    -98       C  
ATOM    677  CE2 PHE A  89      17.382 171.162 -20.461  1.00 47.82           C  
ANISOU  677  CE2 PHE A  89     6206   6207   5755  -2443    397   -239       C  
ATOM    678  CZ  PHE A  89      18.264 171.588 -19.494  1.00 46.94           C  
ANISOU  678  CZ  PHE A  89     6092   6109   5636  -2447    378   -193       C  
ATOM    679  N   GLN A  90      15.122 165.032 -19.829  1.00 44.11           N  
ANISOU  679  N   GLN A  90     6234   5746   4780  -3073    634   -103       N  
ATOM    680  CA  GLN A  90      14.837 163.631 -20.084  1.00 44.36           C  
ANISOU  680  CA  GLN A  90     6433   5698   4723  -3186    645    -34       C  
ATOM    681  C   GLN A  90      14.594 163.378 -21.548  1.00 45.82           C  
ANISOU  681  C   GLN A  90     6610   5803   4998  -3072    628    -41       C  
ATOM    682  O   GLN A  90      13.750 164.027 -22.164  1.00 42.34           O  
ANISOU  682  O   GLN A  90     6018   5445   4626  -3036    653   -176       O  
ATOM    683  CB  GLN A  90      13.651 163.159 -19.241  1.00 46.53           C  
ANISOU  683  CB  GLN A  90     6708   6115   4856  -3452    721   -128       C  
ATOM    684  CG  GLN A  90      14.071 162.713 -17.845  1.00 75.91           C  
ANISOU  684  CG  GLN A  90    10559   9850   8432  -3606    725    -45       C  
ATOM    685  CD  GLN A  90      14.551 161.278 -17.816  1.00100.70           C  
ANISOU  685  CD  GLN A  90    13977  12811  11472  -3682    676    121       C  
ATOM    686  NE2 GLN A  90      13.662 160.346 -18.142  1.00 94.99           N  
ANISOU  686  NE2 GLN A  90    13341  12077  10674  -3853    705    103       N  
ATOM    687  OE1 GLN A  90      15.712 160.991 -17.494  1.00 94.60           O  
ANISOU  687  OE1 GLN A  90    13348  11910  10687  -3588    600    255       O  
ATOM    688  N   LEU A  91      15.339 162.433 -22.108  1.00 44.81           N  
ANISOU  688  N   LEU A  91     6645   5515   4866  -3002    572     93       N  
ATOM    689  CA  LEU A  91      15.144 162.061 -23.494  1.00 45.12           C  
ANISOU  689  CA  LEU A  91     6688   5479   4977  -2894    552     91       C  
ATOM    690  C   LEU A  91      13.953 161.088 -23.564  1.00 51.75           C  
ANISOU  690  C   LEU A  91     7593   6336   5734  -3084    595     31       C  
ATOM    691  O   LEU A  91      13.998 160.010 -22.993  1.00 53.21           O  
ANISOU  691  O   LEU A  91     7962   6451   5804  -3229    580    108       O  
ATOM    692  CB  LEU A  91      16.427 161.496 -24.132  1.00 44.80           C  
ANISOU  692  CB  LEU A  91     6770   5286   4967  -2721    466    232       C  
ATOM    693  CG  LEU A  91      16.319 161.170 -25.634  1.00 48.49           C  
ANISOU  693  CG  LEU A  91     7225   5689   5510  -2587    440    227       C  
ATOM    694  CD1 LEU A  91      15.894 162.398 -26.435  1.00 47.28           C  
ANISOU  694  CD1 LEU A  91     6875   5620   5470  -2485    472    131       C  
ATOM    695  CD2 LEU A  91      17.600 160.576 -26.145  1.00 49.00           C  
ANISOU  695  CD2 LEU A  91     7397   5639   5582  -2422    351    343       C  
ATOM    696  N   HIS A  92      12.859 161.541 -24.185  1.00 48.38           N  
ANISOU  696  N   HIS A  92     7013   6012   5357  -3094    645   -118       N  
ATOM    697  CA  HIS A  92      11.588 160.846 -24.308  1.00 48.53           C  
ANISOU  697  CA  HIS A  92     7035   6098   5308  -3277    700   -220       C  
ATOM    698  C   HIS A  92      11.376 160.336 -25.754  1.00 49.38           C  
ANISOU  698  C   HIS A  92     7161   6110   5491  -3158    670   -224       C  
ATOM    699  O   HIS A  92      11.675 161.048 -26.722  1.00 44.71           O  
ANISOU  699  O   HIS A  92     6470   5496   5020  -2942    639   -240       O  
ATOM    700  CB  HIS A  92      10.464 161.826 -23.893  1.00 50.24           C  
ANISOU  700  CB  HIS A  92     7029   6539   5519  -3359    772   -427       C  
ATOM    701  CG  HIS A  92       9.064 161.328 -24.113  1.00 56.21           C  
ANISOU  701  CG  HIS A  92     7725   7418   6214  -3533    838   -582       C  
ATOM    702  CD2 HIS A  92       8.152 161.693 -25.043  1.00 59.19           C  
ANISOU  702  CD2 HIS A  92     7952   7878   6660  -3458    852   -747       C  
ATOM    703  ND1 HIS A  92       8.487 160.396 -23.268  1.00 60.27           N  
ANISOU  703  ND1 HIS A  92     8335   7996   6567  -3827    894   -583       N  
ATOM    704  CE1 HIS A  92       7.264 160.210 -23.721  1.00 61.31           C  
ANISOU  704  CE1 HIS A  92     8361   8257   6678  -3930    949   -750       C  
ATOM    705  NE2 HIS A  92       7.020 160.957 -24.797  1.00 60.76           N  
ANISOU  705  NE2 HIS A  92     8139   8201   6747  -3703    923   -859       N  
ATOM    706  N   ASP A  93      10.837 159.111 -25.881  1.00 47.34           N  
ANISOU  706  N   ASP A  93     7036   5797   5153  -3313    676   -211       N  
ATOM    707  CA  ASP A  93      10.514 158.519 -27.174  1.00 46.58           C  
ANISOU  707  CA  ASP A  93     6960   5620   5116  -3225    649   -230       C  
ATOM    708  C   ASP A  93       9.048 158.841 -27.420  1.00 49.93           C  
ANISOU  708  C   ASP A  93     7211   6221   5540  -3333    730   -437       C  
ATOM    709  O   ASP A  93       8.199 158.316 -26.731  1.00 48.43           O  
ANISOU  709  O   ASP A  93     7043   6123   5233  -3591    790   -503       O  
ATOM    710  CB  ASP A  93      10.764 156.999 -27.152  1.00 49.78           C  
ANISOU  710  CB  ASP A  93     7623   5855   5436  -3331    590   -109       C  
ATOM    711  CG  ASP A  93      10.623 156.279 -28.498  1.00 58.79           C  
ANISOU  711  CG  ASP A  93     8810   6887   6641  -3214    539   -112       C  
ATOM    712  OD1 ASP A  93       9.966 156.827 -29.399  1.00 57.31           O  
ANISOU  712  OD1 ASP A  93     8449   6786   6539  -3119    576   -237       O  
ATOM    713  OD2 ASP A  93      11.115 155.133 -28.617  1.00 65.14           O1-
ANISOU  713  OD2 ASP A  93     9833   7517   7400  -3221    452     -1       O1-
ATOM    714  N   CYS A  94       8.757 159.749 -28.355  1.00 49.61           N  
ANISOU  714  N   CYS A  94     6996   6239   5616  -3140    727   -546       N  
ATOM    715  CA  CYS A  94       7.384 160.172 -28.652  1.00 51.51           C  
ANISOU  715  CA  CYS A  94     7051   6658   5863  -3194    785   -772       C  
ATOM    716  C   CYS A  94       6.762 159.384 -29.802  1.00 52.89           C  
ANISOU  716  C   CYS A  94     7246   6784   6064  -3173    778   -824       C  
ATOM    717  O   CYS A  94       5.701 159.770 -30.291  1.00 53.11           O  
ANISOU  717  O   CYS A  94     7114   6949   6118  -3161    810  -1020       O  
ATOM    718  CB  CYS A  94       7.294 161.691 -28.884  1.00 52.82           C  
ANISOU  718  CB  CYS A  94     7023   6921   6125  -3003    768   -891       C  
ATOM    719  SG  CYS A  94       8.704 162.430 -29.777  1.00 56.57           S  
ANISOU  719  SG  CYS A  94     7536   7223   6736  -2692    675   -727       S  
ATOM    720  N   THR A  95       7.418 158.295 -30.256  1.00 48.06           N  
ANISOU  720  N   THR A  95     6829   5983   5449  -3151    725   -665       N  
ATOM    721  CA  THR A  95       6.921 157.503 -31.386  1.00 47.45           C  
ANISOU  721  CA  THR A  95     6782   5843   5403  -3114    705   -705       C  
ATOM    722  C   THR A  95       5.553 156.927 -31.076  1.00 54.48           C  
ANISOU  722  C   THR A  95     7633   6866   6201  -3383    781   -862       C  
ATOM    723  O   THR A  95       5.374 156.294 -30.029  1.00 54.07           O  
ANISOU  723  O   THR A  95     7690   6834   6021  -3653    817   -823       O  
ATOM    724  CB  THR A  95       7.932 156.431 -31.837  1.00 46.50           C  
ANISOU  724  CB  THR A  95     6883   5497   5288  -3032    614   -516       C  
ATOM    725  CG2 THR A  95       7.525 155.738 -33.134  1.00 44.41           C  
ANISOU  725  CG2 THR A  95     6633   5166   5076  -2940    578   -563       C  
ATOM    726  OG1 THR A  95       9.209 157.037 -32.015  1.00 43.12           O  
ANISOU  726  OG1 THR A  95     6461   4994   4927  -2805    555   -392       O  
ATOM    727  N   GLN A  96       4.581 157.194 -31.971  1.00 53.97           N  
ANISOU  727  N   GLN A  96     7406   6907   6191  -3315    805  -1047       N  
ATOM    728  CA  GLN A  96       3.217 156.642 -31.881  1.00 56.57           C  
ANISOU  728  CA  GLN A  96     7667   7388   6439  -3555    878  -1228       C  
ATOM    729  C   GLN A  96       3.313 155.167 -32.216  1.00 59.96           C  
ANISOU  729  C   GLN A  96     8315   7641   6826  -3677    842  -1114       C  
ATOM    730  O   GLN A  96       3.840 154.826 -33.283  1.00 58.17           O  
ANISOU  730  O   GLN A  96     8160   7251   6691  -3463    763  -1036       O  
ATOM    731  CB  GLN A  96       2.272 157.359 -32.861  1.00 58.19           C  
ANISOU  731  CB  GLN A  96     7644   7738   6728  -3394    890  -1462       C  
ATOM    732  CG  GLN A  96       1.812 158.727 -32.337  1.00 89.12           C  
ANISOU  732  CG  GLN A  96    11341  11869  10651  -3342    921  -1639       C  
ATOM    733  CD  GLN A  96       1.033 159.563 -33.332  1.00117.54           C  
ANISOU  733  CD  GLN A  96    14741  15580  14340  -3125    896  -1862       C  
ATOM    734  NE2 GLN A  96       1.011 160.869 -33.096  1.00109.73           N  
ANISOU  734  NE2 GLN A  96    13612  14689  13391  -2977    867  -1964       N  
ATOM    735  OE1 GLN A  96       0.362 159.062 -34.247  1.00114.14           O  
ANISOU  735  OE1 GLN A  96    14276  15160  13933  -3098    895  -1965       O  
ATOM    736  N   VAL A  97       2.893 154.298 -31.283  1.00 59.03           N  
ANISOU  736  N   VAL A  97     8320   7548   6562  -4017    886  -1093       N  
ATOM    737  CA  VAL A  97       2.967 152.828 -31.410  1.00 61.12           C  
ANISOU  737  CA  VAL A  97     8841   7622   6762  -4183    833   -974       C  
ATOM    738  C   VAL A  97       2.383 152.250 -32.706  1.00 65.62           C  
ANISOU  738  C   VAL A  97     9385   8144   7402  -4101    805  -1067       C  
ATOM    739  O   VAL A  97       2.892 151.247 -33.205  1.00 66.38           O  
ANISOU  739  O   VAL A  97     9694   8014   7514  -4059    707   -937       O  
ATOM    740  CB  VAL A  97       2.462 152.049 -30.156  1.00 68.40           C  
ANISOU  740  CB  VAL A  97     9904   8595   7490  -4612    890   -948       C  
ATOM    741  CG1 VAL A  97       3.226 152.465 -28.902  1.00 68.35           C  
ANISOU  741  CG1 VAL A  97     9969   8590   7410  -4671    894   -819       C  
ATOM    742  CG2 VAL A  97       0.954 152.200 -29.955  1.00 69.78           C  
ANISOU  742  CG2 VAL A  97     9867   9066   7580  -4872   1018  -1198       C  
ATOM    743  N   GLU A  98       1.320 152.870 -33.238  1.00 61.79           N  
ANISOU  743  N   GLU A  98     8644   7874   6958  -4066    877  -1304       N  
ATOM    744  CA  GLU A  98       0.641 152.420 -34.461  1.00 62.33           C  
ANISOU  744  CA  GLU A  98     8655   7935   7093  -3986    860  -1426       C  
ATOM    745  C   GLU A  98       1.463 152.709 -35.724  1.00 62.64           C  
ANISOU  745  C   GLU A  98     8693   7817   7288  -3587    762  -1351       C  
ATOM    746  O   GLU A  98       1.223 152.090 -36.765  1.00 62.54           O  
ANISOU  746  O   GLU A  98     8706   7726   7330  -3497    716  -1387       O  
ATOM    747  CB  GLU A  98      -0.786 153.024 -34.558  1.00 65.12           C  
ANISOU  747  CB  GLU A  98     8724   8593   7426  -4075    963  -1729       C  
ATOM    748  CG  GLU A  98      -0.832 154.551 -34.703  1.00 80.82           C  
ANISOU  748  CG  GLU A  98    10469  10742   9499  -3816    977  -1861       C  
ATOM    749  CD  GLU A  98      -0.813 155.400 -33.440  1.00112.59           C  
ANISOU  749  CD  GLU A  98    14401  14931  13447  -3927   1035  -1894       C  
ATOM    750  OE1 GLU A  98      -0.419 154.894 -32.362  1.00108.87           O  
ANISOU  750  OE1 GLU A  98    14085  14416  12866  -4167   1059  -1750       O  
ATOM    751  OE2 GLU A  98      -1.180 156.593 -33.543  1.00110.54           O1-
ANISOU  751  OE2 GLU A  98    13921  14839  13238  -3758   1043  -2068       O1-
ATOM    752  N   LYS A  99       2.430 153.655 -35.621  1.00 56.37           N  
ANISOU  752  N   LYS A  99     7868   6991   6558  -3360    731  -1251       N  
ATOM    753  CA  LYS A  99       3.292 154.075 -36.720  1.00 53.91           C  
ANISOU  753  CA  LYS A  99     7544   6566   6374  -3004    650  -1172       C  
ATOM    754  C   LYS A  99       4.791 153.801 -36.435  1.00 53.07           C  
ANISOU  754  C   LYS A  99     7630   6263   6270  -2904    566   -926       C  
ATOM    755  O   LYS A  99       5.651 154.372 -37.099  1.00 50.51           O  
ANISOU  755  O   LYS A  99     7274   5888   6031  -2633    514   -853       O  
ATOM    756  CB  LYS A  99       3.044 155.571 -37.006  1.00 56.79           C  
ANISOU  756  CB  LYS A  99     7678   7088   6812  -2812    680  -1301       C  
ATOM    757  CG  LYS A  99       1.752 155.837 -37.765  1.00 79.44           C  
ANISOU  757  CG  LYS A  99    10358  10114   9710  -2779    714  -1551       C  
ATOM    758  CD  LYS A  99       1.698 157.247 -38.364  1.00 93.51           C  
ANISOU  758  CD  LYS A  99    11966  11982  11580  -2509    691  -1652       C  
ATOM    759  CE  LYS A  99       1.368 158.343 -37.368  1.00111.93           C  
ANISOU  759  CE  LYS A  99    14167  14482  13878  -2573    733  -1760       C  
ATOM    760  NZ  LYS A  99      -0.049 158.291 -36.910  1.00124.96           N1+
ANISOU  760  NZ  LYS A  99    15660  16365  15453  -2775    809  -2023       N1+
ATOM    761  N   ALA A 100       5.089 152.918 -35.467  1.00 49.06           N  
ANISOU  761  N   ALA A 100     7326   5655   5660  -3127    549   -808       N  
ATOM    762  CA  ALA A 100       6.451 152.571 -35.033  1.00 47.71           C  
ANISOU  762  CA  ALA A 100     7349   5308   5470  -3053    459   -597       C  
ATOM    763  C   ALA A 100       7.313 151.886 -36.104  1.00 48.46           C  
ANISOU  763  C   ALA A 100     7559   5222   5630  -2807    334   -503       C  
ATOM    764  O   ALA A 100       8.536 151.911 -36.001  1.00 47.99           O  
ANISOU  764  O   ALA A 100     7588   5065   5581  -2653    257   -365       O  
ATOM    765  CB  ALA A 100       6.390 151.691 -33.788  1.00 49.84           C  
ANISOU  765  CB  ALA A 100     7832   5506   5599  -3365    456   -513       C  
ATOM    766  N   ASP A 101       6.679 151.255 -37.092  1.00 42.67           N  
ANISOU  766  N   ASP A 101     6819   4460   4933  -2775    309   -589       N  
ATOM    767  CA  ASP A 101       7.353 150.541 -38.166  1.00 41.78           C  
ANISOU  767  CA  ASP A 101     6800   4198   4877  -2546    187   -531       C  
ATOM    768  C   ASP A 101       7.913 151.487 -39.238  1.00 43.81           C  
ANISOU  768  C   ASP A 101     6879   4528   5241  -2220    182   -545       C  
ATOM    769  O   ASP A 101       8.719 151.055 -40.061  1.00 43.46           O  
ANISOU  769  O   ASP A 101     6889   4391   5232  -2002     81   -485       O  
ATOM    770  CB  ASP A 101       6.385 149.495 -38.798  1.00 44.26           C  
ANISOU  770  CB  ASP A 101     7173   4458   5186  -2652    163   -630       C  
ATOM    771  CG  ASP A 101       5.172 150.088 -39.519  1.00 52.94           C  
ANISOU  771  CG  ASP A 101     8036   5739   6341  -2645    263   -828       C  
ATOM    772  OD1 ASP A 101       4.627 151.117 -39.037  1.00 50.95           O  
ANISOU  772  OD1 ASP A 101     7610   5667   6083  -2717    373   -918       O  
ATOM    773  OD2 ASP A 101       4.737 149.501 -40.537  1.00 62.00           O1-
ANISOU  773  OD2 ASP A 101     9174   6849   7533  -2566    222   -907       O1-
ATOM    774  N   THR A 102       7.463 152.755 -39.262  1.00 37.85           N  
ANISOU  774  N   THR A 102     5914   3941   4525  -2187    279   -633       N  
ATOM    775  CA  THR A 102       7.884 153.693 -40.298  1.00 36.17           C  
ANISOU  775  CA  THR A 102     5552   3792   4399  -1910    271   -645       C  
ATOM    776  C   THR A 102       8.301 155.072 -39.757  1.00 38.37           C  
ANISOU  776  C   THR A 102     5721   4168   4691  -1869    322   -614       C  
ATOM    777  O   THR A 102       8.573 155.969 -40.547  1.00 36.72           O  
ANISOU  777  O   THR A 102     5397   4013   4542  -1674    317   -623       O  
ATOM    778  CB  THR A 102       6.753 153.862 -41.343  1.00 43.57           C  
ANISOU  778  CB  THR A 102     6347   4817   5390  -1848    303   -819       C  
ATOM    779  CG2 THR A 102       6.307 152.548 -41.987  1.00 37.80           C  
ANISOU  779  CG2 THR A 102     5710   3996   4656  -1875    250   -863       C  
ATOM    780  OG1 THR A 102       5.657 154.530 -40.716  1.00 45.20           O  
ANISOU  780  OG1 THR A 102     6430   5168   5577  -2013    398   -962       O  
ATOM    781  N   THR A 103       8.267 155.270 -38.443  1.00 37.24           N  
ANISOU  781  N   THR A 103     5612   4049   4488  -2063    368   -588       N  
ATOM    782  CA  THR A 103       8.578 156.571 -37.866  1.00 37.59           C  
ANISOU  782  CA  THR A 103     5552   4185   4547  -2036    410   -576       C  
ATOM    783  C   THR A 103       9.450 156.467 -36.618  1.00 41.65           C  
ANISOU  783  C   THR A 103     6180   4646   4998  -2143    402   -441       C  
ATOM    784  O   THR A 103       9.410 155.459 -35.915  1.00 42.21           O  
ANISOU  784  O   THR A 103     6404   4641   4993  -2315    387   -395       O  
ATOM    785  CB  THR A 103       7.285 157.371 -37.484  1.00 46.63           C  
ANISOU  785  CB  THR A 103     6537   5490   5689  -2154    494   -762       C  
ATOM    786  CG2 THR A 103       6.266 157.499 -38.620  1.00 38.23           C  
ANISOU  786  CG2 THR A 103     5353   4495   4679  -2058    500   -930       C  
ATOM    787  OG1 THR A 103       6.691 156.799 -36.314  1.00 55.51           O  
ANISOU  787  OG1 THR A 103     7717   6651   6721  -2435    547   -797       O  
ATOM    788  N   ILE A 104      10.166 157.557 -36.324  1.00 36.69           N  
ANISOU  788  N   ILE A 104     5482   4063   4397  -2052    408   -387       N  
ATOM    789  CA  ILE A 104      10.943 157.761 -35.099  1.00 37.24           C  
ANISOU  789  CA  ILE A 104     5617   4116   4416  -2137    410   -283       C  
ATOM    790  C   ILE A 104      10.588 159.176 -34.637  1.00 41.79           C  
ANISOU  790  C   ILE A 104     6036   4820   5021  -2150    467   -363       C  
ATOM    791  O   ILE A 104      10.645 160.103 -35.427  1.00 37.71           O  
ANISOU  791  O   ILE A 104     5411   4342   4577  -1988    456   -396       O  
ATOM    792  CB  ILE A 104      12.496 157.607 -35.290  1.00 39.86           C  
ANISOU  792  CB  ILE A 104     6032   4358   4754  -1972    332   -124       C  
ATOM    793  CG1 ILE A 104      12.908 156.135 -35.554  1.00 41.89           C  
ANISOU  793  CG1 ILE A 104     6469   4479   4969  -1954    246    -58       C  
ATOM    794  CG2 ILE A 104      13.288 158.183 -34.082  1.00 39.36           C  
ANISOU  794  CG2 ILE A 104     5987   4311   4655  -2029    341    -42       C  
ATOM    795  CD1 ILE A 104      14.446 155.965 -36.028  1.00 46.65           C  
ANISOU  795  CD1 ILE A 104     7116   5028   5579  -1734    151     56       C  
ATOM    796  N   CYS A 105      10.223 159.330 -33.369  1.00 44.25           N  
ANISOU  796  N   CYS A 105     6347   5196   5270  -2341    517   -395       N  
ATOM    797  CA  CYS A 105      10.007 160.624 -32.745  1.00 45.39           C  
ANISOU  797  CA  CYS A 105     6357   5457   5433  -2351    553   -470       C  
ATOM    798  C   CYS A 105      10.796 160.610 -31.446  1.00 43.97           C  
ANISOU  798  C   CYS A 105     6258   5258   5190  -2455    557   -360       C  
ATOM    799  O   CYS A 105      10.581 159.739 -30.609  1.00 42.41           O  
ANISOU  799  O   CYS A 105     6168   5049   4899  -2648    579   -337       O  
ATOM    800  CB  CYS A 105       8.527 160.914 -32.507  1.00 49.13           C  
ANISOU  800  CB  CYS A 105     6699   6083   5885  -2477    615   -681       C  
ATOM    801  SG  CYS A 105       8.210 162.548 -31.771  1.00 55.61           S  
ANISOU  801  SG  CYS A 105     7348   7053   6730  -2455    628   -809       S  
ATOM    802  N   LEU A 106      11.724 161.546 -31.283  1.00 38.85           N  
ANISOU  802  N   LEU A 106     5572   4603   4586  -2337    530   -288       N  
ATOM    803  CA  LEU A 106      12.499 161.673 -30.045  1.00 39.01           C  
ANISOU  803  CA  LEU A 106     5651   4618   4553  -2415    530   -198       C  
ATOM    804  C   LEU A 106      12.437 163.119 -29.640  1.00 41.74           C  
ANISOU  804  C   LEU A 106     5854   5059   4946  -2376    542   -268       C  
ATOM    805  O   LEU A 106      12.514 164.016 -30.491  1.00 36.67           O  
ANISOU  805  O   LEU A 106     5126   4419   4389  -2221    511   -297       O  
ATOM    806  CB  LEU A 106      13.965 161.244 -30.198  1.00 38.51           C  
ANISOU  806  CB  LEU A 106     5704   4437   4490  -2298    465    -25       C  
ATOM    807  CG  LEU A 106      14.253 159.807 -30.604  1.00 42.22           C  
ANISOU  807  CG  LEU A 106     6337   4789   4915  -2293    415     50       C  
ATOM    808  CD1 LEU A 106      15.715 159.642 -30.886  1.00 40.32           C  
ANISOU  808  CD1 LEU A 106     6160   4475   4685  -2127    340    177       C  
ATOM    809  CD2 LEU A 106      13.799 158.815 -29.534  1.00 47.20           C  
ANISOU  809  CD2 LEU A 106     7114   5387   5434  -2518    428     61       C  
ATOM    810  N   LYS A 107      12.304 163.354 -28.343  1.00 41.57           N  
ANISOU  810  N   LYS A 107     5819   5112   4863  -2518    575   -296       N  
ATOM    811  CA  LYS A 107      12.151 164.706 -27.817  1.00 41.43           C  
ANISOU  811  CA  LYS A 107     5666   5191   4883  -2491    576   -387       C  
ATOM    812  C   LYS A 107      12.792 164.816 -26.454  1.00 46.94           C  
ANISOU  812  C   LYS A 107     6403   5911   5519  -2587    586   -320       C  
ATOM    813  O   LYS A 107      12.577 163.955 -25.596  1.00 52.07           O  
ANISOU  813  O   LYS A 107     7136   6585   6064  -2763    625   -301       O  
ATOM    814  CB  LYS A 107      10.627 164.943 -27.713  1.00 45.16           C  
ANISOU  814  CB  LYS A 107     6010   5814   5333  -2583    619   -606       C  
ATOM    815  CG  LYS A 107      10.133 166.259 -27.159  1.00 67.31           C  
ANISOU  815  CG  LYS A 107     8661   8749   8165  -2558    606   -764       C  
ATOM    816  CD  LYS A 107       8.855 166.035 -26.346  1.00 74.11           C  
ANISOU  816  CD  LYS A 107     9423   9804   8929  -2749    674   -957       C  
ATOM    817  CE  LYS A 107       7.607 165.780 -27.149  1.00 81.77           C  
ANISOU  817  CE  LYS A 107    10307  10861   9902  -2754    693  -1134       C  
ATOM    818  NZ  LYS A 107       6.493 165.343 -26.270  1.00 98.46           N1+
ANISOU  818  NZ  LYS A 107    12336  13184  11891  -2989    776  -1302       N1+
ATOM    819  N   TRP A 108      13.507 165.897 -26.208  1.00 41.94           N  
ANISOU  819  N   TRP A 108     5715   5278   4944  -2489    550   -293       N  
ATOM    820  CA  TRP A 108      14.036 166.143 -24.866  1.00 40.48           C  
ANISOU  820  CA  TRP A 108     5542   5132   4705  -2572    558   -256       C  
ATOM    821  C   TRP A 108      12.943 166.848 -24.085  1.00 49.12           C  
ANISOU  821  C   TRP A 108     6499   6391   5772  -2668    590   -444       C  
ATOM    822  O   TRP A 108      12.321 167.797 -24.587  1.00 50.39           O  
ANISOU  822  O   TRP A 108     6535   6603   6005  -2576    561   -581       O  
ATOM    823  CB  TRP A 108      15.304 167.004 -24.854  1.00 36.18           C  
ANISOU  823  CB  TRP A 108     4990   4527   4228  -2439    504   -155       C  
ATOM    824  CG  TRP A 108      16.574 166.266 -25.175  1.00 34.54           C  
ANISOU  824  CG  TRP A 108     4907   4207   4010  -2372    475     19       C  
ATOM    825  CD1 TRP A 108      17.190 166.205 -26.389  1.00 36.46           C  
ANISOU  825  CD1 TRP A 108     5167   4374   4310  -2232    438     93       C  
ATOM    826  CD2 TRP A 108      17.410 165.542 -24.261  1.00 33.80           C  
ANISOU  826  CD2 TRP A 108     4928   4079   3835  -2428    468    124       C  
ATOM    827  CE2 TRP A 108      18.533 165.092 -24.988  1.00 37.11           C  
ANISOU  827  CE2 TRP A 108     5418   4408   4273  -2299    419    243       C  
ATOM    828  CE3 TRP A 108      17.319 165.219 -22.890  1.00 35.84           C  
ANISOU  828  CE3 TRP A 108     5239   4382   3997  -2572    492    122       C  
ATOM    829  NE1 TRP A 108      18.373 165.517 -26.285  1.00 35.49           N  
ANISOU  829  NE1 TRP A 108     5144   4191   4151  -2189    409    222       N  
ATOM    830  CZ2 TRP A 108      19.571 164.350 -24.391  1.00 36.89           C  
ANISOU  830  CZ2 TRP A 108     5511   4328   4177  -2289    380    345       C  
ATOM    831  CZ3 TRP A 108      18.354 164.490 -22.293  1.00 36.95           C  
ANISOU  831  CZ3 TRP A 108     5518   4453   4068  -2571    455    244       C  
ATOM    832  CH2 TRP A 108      19.466 164.076 -23.033  1.00 37.30           C  
ANISOU  832  CH2 TRP A 108     5630   4403   4140  -2421    394    347       C  
ATOM    833  N   LYS A 109      12.663 166.340 -22.881  1.00 45.81           N  
ANISOU  833  N   LYS A 109     6107   6062   5238  -2854    642   -462       N  
ATOM    834  CA  LYS A 109      11.688 166.960 -21.995  1.00 46.16           C  
ANISOU  834  CA  LYS A 109     6006   6301   5232  -2959    677   -652       C  
ATOM    835  C   LYS A 109      12.419 167.736 -20.878  1.00 46.81           C  
ANISOU  835  C   LYS A 109     6059   6417   5308  -2948    654   -625       C  
ATOM    836  O   LYS A 109      13.432 167.275 -20.332  1.00 41.94           O  
ANISOU  836  O   LYS A 109     5568   5716   4652  -2974    649   -462       O  
ATOM    837  CB  LYS A 109      10.719 165.921 -21.397  1.00 49.43           C  
ANISOU  837  CB  LYS A 109     6446   6837   5498  -3208    762   -718       C  
ATOM    838  CG  LYS A 109       9.730 165.335 -22.402  1.00 62.51           C  
ANISOU  838  CG  LYS A 109     8082   8510   7159  -3236    789   -807       C  
ATOM    839  CD  LYS A 109       8.496 166.214 -22.620  1.00 79.44           C  
ANISOU  839  CD  LYS A 109    10007  10845   9331  -3202    795  -1074       C  
ATOM    840  CE  LYS A 109       7.272 165.729 -21.882  1.00 96.08           C  
ANISOU  840  CE  LYS A 109    12027  13186  11292  -3453    884  -1246       C  
ATOM    841  NZ  LYS A 109       6.091 166.583 -22.185  1.00105.87           N1+
ANISOU  841  NZ  LYS A 109    13038  14625  12562  -3384    873  -1535       N1+
ATOM    842  N   ASN A 110      11.917 168.930 -20.598  1.00 44.68           N  
ANISOU  842  N   ASN A 110     5627   6267   5084  -2889    624   -796       N  
ATOM    843  CA  ASN A 110      12.404 169.783 -19.527  1.00 46.13           C  
ANISOU  843  CA  ASN A 110     5754   6509   5266  -2877    595   -817       C  
ATOM    844  C   ASN A 110      11.569 169.417 -18.304  1.00 49.56           C  
ANISOU  844  C   ASN A 110     6124   7157   5551  -3088    670   -941       C  
ATOM    845  O   ASN A 110      10.442 169.883 -18.203  1.00 48.60           O  
ANISOU  845  O   ASN A 110     5842   7215   5408  -3114    679  -1165       O  
ATOM    846  CB  ASN A 110      12.215 171.266 -19.922  1.00 52.32           C  
ANISOU  846  CB  ASN A 110     6405   7302   6173  -2698    501   -956       C  
ATOM    847  CG  ASN A 110      13.169 171.773 -20.966  1.00 87.31           C  
ANISOU  847  CG  ASN A 110    10908  11533  10732  -2521    424   -819       C  
ATOM    848  ND2 ASN A 110      13.242 173.094 -21.091  1.00 87.03           N  
ANISOU  848  ND2 ASN A 110    10801  11475  10790  -2389    327   -900       N  
ATOM    849  OD1 ASN A 110      13.835 171.007 -21.679  1.00 81.36           O  
ANISOU  849  OD1 ASN A 110    10275  10650   9989  -2504    444   -647       O  
ATOM    850  N   ILE A 111      12.067 168.490 -17.449  1.00 48.65           N  
ANISOU  850  N   ILE A 111     6141   7029   5316  -3245    722   -800       N  
ATOM    851  CA  ILE A 111      11.318 167.955 -16.289  1.00 51.13           C  
ANISOU  851  CA  ILE A 111     6431   7542   5454  -3491    804   -883       C  
ATOM    852  C   ILE A 111      11.271 168.832 -15.027  1.00 57.22           C  
ANISOU  852  C   ILE A 111     7069   8495   6178  -3520    800  -1002       C  
ATOM    853  O   ILE A 111      10.431 168.609 -14.168  1.00 57.36           O  
ANISOU  853  O   ILE A 111     7009   8735   6051  -3715    868  -1130       O  
ATOM    854  CB  ILE A 111      11.586 166.447 -16.004  1.00 55.34           C  
ANISOU  854  CB  ILE A 111     7189   7988   5851  -3685    855   -701       C  
ATOM    855  CG1 ILE A 111      13.032 166.188 -15.538  1.00 55.68           C  
ANISOU  855  CG1 ILE A 111     7406   7857   5894  -3621    805   -483       C  
ATOM    856  CG2 ILE A 111      11.201 165.570 -17.230  1.00 55.12           C  
ANISOU  856  CG2 ILE A 111     7248   7844   5850  -3689    864   -659       C  
ATOM    857  CD1 ILE A 111      13.155 165.066 -14.510  1.00 64.77           C  
ANISOU  857  CD1 ILE A 111     8742   9011   6855  -3850    842   -370       C  
ATOM    858  N   GLU A 112      12.146 169.851 -14.946  1.00 54.15           N  
ANISOU  858  N   GLU A 112     6646   8022   5909  -3331    718   -972       N  
ATOM    859  CA  GLU A 112      12.195 170.804 -13.842  1.00 54.66           C  
ANISOU  859  CA  GLU A 112     6580   8233   5956  -3316    692  -1090       C  
ATOM    860  C   GLU A 112      12.674 172.127 -14.393  1.00 58.01           C  
ANISOU  860  C   GLU A 112     6927   8554   6561  -3071    578  -1132       C  
ATOM    861  O   GLU A 112      13.487 172.140 -15.310  1.00 56.80           O  
ANISOU  861  O   GLU A 112     6876   8188   6517  -2944    534   -979       O  
ATOM    862  CB  GLU A 112      13.144 170.326 -12.730  1.00 55.82           C  
ANISOU  862  CB  GLU A 112     6853   8350   6006  -3409    714   -927       C  
ATOM    863  CG  GLU A 112      12.703 170.781 -11.354  1.00 69.29           C  
ANISOU  863  CG  GLU A 112     8426  10301   7598  -3518    740  -1078       C  
ATOM    864  CD  GLU A 112      13.754 170.801 -10.258  1.00102.71           C  
ANISOU  864  CD  GLU A 112    12741  14504  11782  -3530    726   -954       C  
ATOM    865  OE1 GLU A 112      14.611 169.889 -10.212  1.00100.38           O  
ANISOU  865  OE1 GLU A 112    12652  14046  11441  -3570    735   -737       O  
ATOM    866  OE2 GLU A 112      13.732 171.761  -9.454  1.00102.66           O1-
ANISOU  866  OE2 GLU A 112    12588  14635  11784  -3481    692  -1087       O1-
ATOM    867  N   THR A 113      12.187 173.238 -13.822  1.00 54.47           N  
ANISOU  867  N   THR A 113     6303   8259   6132  -3011    524  -1342       N  
ATOM    868  CA  THR A 113      12.598 174.574 -14.254  1.00 53.07           C  
ANISOU  868  CA  THR A 113     6071   7975   6119  -2791    393  -1393       C  
ATOM    869  C   THR A 113      14.060 174.874 -13.885  1.00 50.99           C  
ANISOU  869  C   THR A 113     5906   7553   5914  -2728    353  -1201       C  
ATOM    870  O   THR A 113      14.598 174.339 -12.914  1.00 47.71           O  
ANISOU  870  O   THR A 113     5544   7180   5404  -2836    409  -1107       O  
ATOM    871  CB  THR A 113      11.652 175.674 -13.691  1.00 63.07           C  
ANISOU  871  CB  THR A 113     7130   9449   7386  -2730    320  -1694       C  
ATOM    872  CG2 THR A 113      10.192 175.544 -14.176  1.00 60.98           C  
ANISOU  872  CG2 THR A 113     6737   9355   7075  -2753    338  -1927       C  
ATOM    873  OG1 THR A 113      11.761 175.770 -12.260  1.00 59.64           O  
ANISOU  873  OG1 THR A 113     6625   9189   6849  -2827    351  -1750       O  
ATOM    874  N   PHE A 114      14.687 175.739 -14.671  1.00 45.63           N  
ANISOU  874  N   PHE A 114     5254   6699   5385  -2561    251  -1150       N  
ATOM    875  CA  PHE A 114      16.042 176.227 -14.428  1.00 43.06           C  
ANISOU  875  CA  PHE A 114     4994   6238   5128  -2494    200  -1001       C  
ATOM    876  C   PHE A 114      16.063 177.686 -14.856  1.00 46.75           C  
ANISOU  876  C   PHE A 114     5404   6627   5734  -2337     56  -1102       C  
ATOM    877  O   PHE A 114      15.264 178.095 -15.716  1.00 45.42           O  
ANISOU  877  O   PHE A 114     5203   6436   5619  -2258     -3  -1215       O  
ATOM    878  CB  PHE A 114      17.120 175.390 -15.155  1.00 42.34           C  
ANISOU  878  CB  PHE A 114     5063   5972   5052  -2496    242   -749       C  
ATOM    879  CG  PHE A 114      16.858 175.187 -16.620  1.00 41.61           C  
ANISOU  879  CG  PHE A 114     5020   5766   5023  -2434    232   -707       C  
ATOM    880  CD1 PHE A 114      17.217 176.155 -17.546  1.00 42.94           C  
ANISOU  880  CD1 PHE A 114     5196   5801   5317  -2304    136   -689       C  
ATOM    881  CD2 PHE A 114      16.247 174.027 -17.081  1.00 43.14           C  
ANISOU  881  CD2 PHE A 114     5264   5982   5144  -2514    315   -683       C  
ATOM    882  CE1 PHE A 114      16.964 175.977 -18.904  1.00 43.21           C  
ANISOU  882  CE1 PHE A 114     5279   5739   5399  -2247    125   -650       C  
ATOM    883  CE2 PHE A 114      16.004 173.848 -18.444  1.00 45.23           C  
ANISOU  883  CE2 PHE A 114     5569   6147   5469  -2446    303   -652       C  
ATOM    884  CZ  PHE A 114      16.365 174.825 -19.348  1.00 42.64           C  
ANISOU  884  CZ  PHE A 114     5241   5699   5261  -2309    210   -635       C  
ATOM    885  N   THR A 115      16.979 178.457 -14.273  1.00 42.69           N  
ANISOU  885  N   THR A 115     4889   6060   5272  -2291     -9  -1061       N  
ATOM    886  CA  THR A 115      17.083 179.878 -14.528  1.00 42.87           C  
ANISOU  886  CA  THR A 115     4881   5991   5418  -2160   -163  -1148       C  
ATOM    887  C   THR A 115      17.928 180.264 -15.722  1.00 48.66           C  
ANISOU  887  C   THR A 115     5732   6500   6257  -2093   -224   -982       C  
ATOM    888  O   THR A 115      17.761 181.385 -16.209  1.00 51.32           O  
ANISOU  888  O   THR A 115     6074   6738   6687  -1994   -364  -1059       O  
ATOM    889  CB  THR A 115      17.415 180.625 -13.251  1.00 46.92           C  
ANISOU  889  CB  THR A 115     5314   6584   5930  -2149   -220  -1236       C  
ATOM    890  CG2 THR A 115      16.335 180.425 -12.156  1.00 44.46           C  
ANISOU  890  CG2 THR A 115     4857   6532   5505  -2207   -178  -1454       C  
ATOM    891  OG1 THR A 115      18.703 180.210 -12.808  1.00 42.40           O  
ANISOU  891  OG1 THR A 115     4814   5957   5340  -2205   -160  -1040       O  
ATOM    892  N   CYS A 116      18.823 179.368 -16.206  1.00 42.90           N  
ANISOU  892  N   CYS A 116     5102   5694   5504  -2147   -131   -764       N  
ATOM    893  CA  CYS A 116      19.643 179.618 -17.405  1.00 42.96           C  
ANISOU  893  CA  CYS A 116     5209   5526   5588  -2104   -169   -605       C  
ATOM    894  C   CYS A 116      18.715 180.039 -18.563  1.00 46.06           C  
ANISOU  894  C   CYS A 116     5619   5849   6034  -2028   -242   -688       C  
ATOM    895  O   CYS A 116      17.581 179.570 -18.640  1.00 43.13           O  
ANISOU  895  O   CYS A 116     5198   5571   5620  -2028   -207   -813       O  
ATOM    896  CB  CYS A 116      20.464 178.383 -17.798  1.00 42.76           C  
ANISOU  896  CB  CYS A 116     5263   5479   5506  -2159    -54   -409       C  
ATOM    897  SG  CYS A 116      21.817 177.966 -16.655  1.00 46.36           S  
ANISOU  897  SG  CYS A 116     5728   5978   5907  -2214     -2   -293       S  
ATOM    898  N   ASP A 117      19.182 180.937 -19.430  1.00 45.68           N  
ANISOU  898  N   ASP A 117     5643   5644   6070  -1972   -347   -624       N  
ATOM    899  CA  ASP A 117      18.409 181.369 -20.597  1.00 47.63           C  
ANISOU  899  CA  ASP A 117     5936   5799   6362  -1891   -433   -684       C  
ATOM    900  C   ASP A 117      18.407 180.203 -21.601  1.00 51.98           C  
ANISOU  900  C   ASP A 117     6535   6344   6870  -1918   -318   -560       C  
ATOM    901  O   ASP A 117      19.463 179.619 -21.874  1.00 50.04           O  
ANISOU  901  O   ASP A 117     6341   6069   6604  -1971   -242   -374       O  
ATOM    902  CB  ASP A 117      19.041 182.634 -21.223  1.00 50.72           C  
ANISOU  902  CB  ASP A 117     6425   6008   6837  -1851   -583   -618       C  
ATOM    903  CG  ASP A 117      18.164 183.406 -22.209  1.00 62.98           C  
ANISOU  903  CG  ASP A 117     8043   7447   8439  -1747   -729   -719       C  
ATOM    904  OD1 ASP A 117      17.418 182.760 -22.985  1.00 61.90           O  
ANISOU  904  OD1 ASP A 117     7908   7337   8277  -1712   -682   -748       O  
ATOM    905  OD2 ASP A 117      18.236 184.660 -22.213  1.00 71.53           O1-
ANISOU  905  OD2 ASP A 117     9188   8406   9585  -1696   -902   -770       O1-
ATOM    906  N   THR A 118      17.219 179.837 -22.095  1.00 51.42           N  
ANISOU  906  N   THR A 118     6437   6319   6782  -1876   -310   -682       N  
ATOM    907  CA  THR A 118      17.050 178.724 -23.038  1.00 51.81           C  
ANISOU  907  CA  THR A 118     6525   6366   6793  -1893   -212   -595       C  
ATOM    908  C   THR A 118      17.624 179.007 -24.431  1.00 57.77           C  
ANISOU  908  C   THR A 118     7387   6971   7592  -1847   -258   -451       C  
ATOM    909  O   THR A 118      17.949 178.062 -25.152  1.00 56.70           O  
ANISOU  909  O   THR A 118     7290   6830   7423  -1869   -170   -328       O  
ATOM    910  CB  THR A 118      15.620 178.198 -23.048  1.00 61.53           C  
ANISOU  910  CB  THR A 118     7682   7714   7984  -1881   -179   -779       C  
ATOM    911  CG2 THR A 118      15.291 177.406 -21.818  1.00 59.92           C  
ANISOU  911  CG2 THR A 118     7396   7680   7692  -1988    -73   -846       C  
ATOM    912  OG1 THR A 118      14.711 179.286 -23.171  1.00 67.25           O  
ANISOU  912  OG1 THR A 118     8364   8430   8756  -1775   -319   -981       O  
ATOM    913  N   GLN A 119      17.827 180.293 -24.780  1.00 55.40           N  
ANISOU  913  N   GLN A 119     7143   6550   7357  -1794   -401   -457       N  
ATOM    914  CA  GLN A 119      18.374 180.673 -26.078  1.00 55.74           C  
ANISOU  914  CA  GLN A 119     7300   6455   7425  -1777   -453   -316       C  
ATOM    915  C   GLN A 119      19.801 180.180 -26.267  1.00 61.71           C  
ANISOU  915  C   GLN A 119     8086   7212   8150  -1865   -360    -99       C  
ATOM    916  O   GLN A 119      20.278 180.100 -27.408  1.00 62.82           O  
ANISOU  916  O   GLN A 119     8296   7293   8278  -1871   -355     30       O  
ATOM    917  CB  GLN A 119      18.229 182.191 -26.355  1.00 58.09           C  
ANISOU  917  CB  GLN A 119     7681   6606   7786  -1718   -647   -373       C  
ATOM    918  CG  GLN A 119      19.335 183.077 -25.780  1.00 79.93           C  
ANISOU  918  CG  GLN A 119    10485   9304  10580  -1788   -709   -282       C  
ATOM    919  CD  GLN A 119      19.320 184.482 -26.353  1.00103.26           C  
ANISOU  919  CD  GLN A 119    13576  12072  13586  -1753   -909   -288       C  
ATOM    920  NE2 GLN A 119      20.350 184.803 -27.125  1.00 94.47           N  
ANISOU  920  NE2 GLN A 119    12571  10863  12461  -1843   -918    -91       N  
ATOM    921  OE1 GLN A 119      18.418 185.298 -26.086  1.00 97.04           O  
ANISOU  921  OE1 GLN A 119    12802  11229  12841  -1650  -1065   -472       O  
ATOM    922  N   ASN A 120      20.481 179.843 -25.155  1.00 56.71           N  
ANISOU  922  N   ASN A 120     7394   6660   7493  -1929   -291    -69       N  
ATOM    923  CA  ASN A 120      21.846 179.332 -25.183  1.00 54.68           C  
ANISOU  923  CA  ASN A 120     7145   6432   7198  -1996   -210    102       C  
ATOM    924  C   ASN A 120      21.907 177.807 -25.047  1.00 51.01           C  
ANISOU  924  C   ASN A 120     6651   6066   6665  -2006    -78    140       C  
ATOM    925  O   ASN A 120      22.998 177.222 -25.024  1.00 49.53           O  
ANISOU  925  O   ASN A 120     6465   5918   6436  -2037    -18    257       O  
ATOM    926  CB  ASN A 120      22.724 180.044 -24.149  1.00 65.06           C  
ANISOU  926  CB  ASN A 120     8433   7754   8532  -2050   -244    119       C  
ATOM    927  CG  ASN A 120      22.357 181.494 -23.888  1.00108.39           C  
ANISOU  927  CG  ASN A 120    13946  13146  14090  -2031   -394     25       C  
ATOM    928  ND2 ASN A 120      22.712 182.577 -24.673  1.00114.92           N  
ANISOU  928  ND2 ASN A 120    14868  13839  14956  -2049   -508     87       N  
ATOM    929  OD1 ASN A 120      21.674 181.731 -22.896  1.00100.63           O  
ANISOU  929  OD1 ASN A 120    12904  12208  13124  -1999   -427   -124       O  
ATOM    930  N   ILE A 121      20.724 177.172 -25.028  1.00 43.55           N  
ANISOU  930  N   ILE A 121     5686   5158   5703  -1978    -46     33       N  
ATOM    931  CA  ILE A 121      20.560 175.717 -24.950  1.00 42.00           C  
ANISOU  931  CA  ILE A 121     5490   5030   5439  -1997     59     57       C  
ATOM    932  C   ILE A 121      20.287 175.130 -26.342  1.00 43.14           C  
ANISOU  932  C   ILE A 121     5676   5136   5577  -1949     79    103       C  
ATOM    933  O   ILE A 121      19.316 175.507 -26.996  1.00 42.63           O  
ANISOU  933  O   ILE A 121     5613   5039   5546  -1901     34     15       O  
ATOM    934  CB  ILE A 121      19.505 175.319 -23.875  1.00 44.29           C  
ANISOU  934  CB  ILE A 121     5727   5408   5692  -2037     94    -88       C  
ATOM    935  CG1 ILE A 121      19.988 175.813 -22.487  1.00 45.21           C  
ANISOU  935  CG1 ILE A 121     5802   5575   5802  -2083     81   -113       C  
ATOM    936  CG2 ILE A 121      19.220 173.830 -23.902  1.00 42.38           C  
ANISOU  936  CG2 ILE A 121     5516   5211   5374  -2078    188    -59       C  
ATOM    937  CD1 ILE A 121      19.388 175.196 -21.334  1.00 53.80           C  
ANISOU  937  CD1 ILE A 121     6851   6772   6819  -2152    139   -200       C  
ATOM    938  N   THR A 122      21.191 174.261 -26.803  1.00 38.46           N  
ANISOU  938  N   THR A 122     5116   4555   4943  -1948    132    231       N  
ATOM    939  CA  THR A 122      21.065 173.586 -28.087  1.00 38.89           C  
ANISOU  939  CA  THR A 122     5205   4590   4983  -1897    153    279       C  
ATOM    940  C   THR A 122      21.023 172.034 -27.939  1.00 41.64           C  
ANISOU  940  C   THR A 122     5579   4976   5266  -1901    224    299       C  
ATOM    941  O   THR A 122      21.761 171.442 -27.145  1.00 40.92           O  
ANISOU  941  O   THR A 122     5503   4917   5127  -1930    250    348       O  
ATOM    942  CB  THR A 122      21.993 174.177 -29.166  1.00 50.37           C  
ANISOU  942  CB  THR A 122     6678   6014   6447  -1874    119    391       C  
ATOM    943  CG2 THR A 122      21.658 175.634 -29.506  1.00 47.93           C  
ANISOU  943  CG2 THR A 122     6387   5627   6197  -1874     26    359       C  
ATOM    944  OG1 THR A 122      23.331 174.118 -28.714  1.00 58.16           O  
ANISOU  944  OG1 THR A 122     7647   7051   7402  -1909    138    482       O  
ATOM    945  N   TYR A 123      20.101 171.397 -28.667  1.00 37.25           N  
ANISOU  945  N   TYR A 123     5040   4407   4706  -1872    242    251       N  
ATOM    946  CA  TYR A 123      19.913 169.950 -28.621  1.00 36.08           C  
ANISOU  946  CA  TYR A 123     4938   4270   4499  -1885    291    262       C  
ATOM    947  C   TYR A 123      20.372 169.373 -29.941  1.00 40.29           C  
ANISOU  947  C   TYR A 123     5500   4784   5025  -1800    287    338       C  
ATOM    948  O   TYR A 123      19.989 169.890 -30.985  1.00 41.09           O  
ANISOU  948  O   TYR A 123     5583   4865   5165  -1748    265    321       O  
ATOM    949  CB  TYR A 123      18.440 169.632 -28.398  1.00 36.72           C  
ANISOU  949  CB  TYR A 123     5008   4369   4575  -1933    316    131       C  
ATOM    950  CG  TYR A 123      17.844 170.311 -27.184  1.00 38.34           C  
ANISOU  950  CG  TYR A 123     5158   4628   4782  -2011    317     23       C  
ATOM    951  CD1 TYR A 123      17.301 171.594 -27.270  1.00 41.06           C  
ANISOU  951  CD1 TYR A 123     5435   4977   5188  -1975    262    -78       C  
ATOM    952  CD2 TYR A 123      17.798 169.664 -25.954  1.00 38.77           C  
ANISOU  952  CD2 TYR A 123     5235   4731   4766  -2115    359     13       C  
ATOM    953  CE1 TYR A 123      16.720 172.210 -26.157  1.00 44.17           C  
ANISOU  953  CE1 TYR A 123     5764   5438   5579  -2029    251   -203       C  
ATOM    954  CE2 TYR A 123      17.200 170.260 -24.839  1.00 40.61           C  
ANISOU  954  CE2 TYR A 123     5401   5042   4986  -2190    364   -100       C  
ATOM    955  CZ  TYR A 123      16.653 171.528 -24.945  1.00 50.37           C  
ANISOU  955  CZ  TYR A 123     6549   6299   6289  -2140    311   -218       C  
ATOM    956  OH  TYR A 123      16.061 172.089 -23.832  1.00 50.68           O  
ANISOU  956  OH  TYR A 123     6511   6436   6311  -2200    306   -351       O  
ATOM    957  N   ARG A 124      21.220 168.347 -29.909  1.00 34.29           N  
ANISOU  957  N   ARG A 124     4786   4034   4210  -1776    295    413       N  
ATOM    958  CA  ARG A 124      21.727 167.727 -31.133  1.00 32.89           C  
ANISOU  958  CA  ARG A 124     4621   3860   4014  -1682    284    469       C  
ATOM    959  C   ARG A 124      21.433 166.257 -31.116  1.00 34.19           C  
ANISOU  959  C   ARG A 124     4865   3994   4131  -1667    287    458       C  
ATOM    960  O   ARG A 124      21.493 165.629 -30.057  1.00 31.82           O  
ANISOU  960  O   ARG A 124     4629   3676   3785  -1725    288    459       O  
ATOM    961  CB  ARG A 124      23.243 167.966 -31.314  1.00 32.03           C  
ANISOU  961  CB  ARG A 124     4480   3812   3877  -1638    264    556       C  
ATOM    962  CG  ARG A 124      23.650 169.449 -31.358  1.00 37.54           C  
ANISOU  962  CG  ARG A 124     5116   4533   4615  -1678    254    582       C  
ATOM    963  CD  ARG A 124      25.141 169.623 -31.475  1.00 30.87           C  
ANISOU  963  CD  ARG A 124     4227   3775   3728  -1664    245    657       C  
ATOM    964  NE  ARG A 124      25.641 169.198 -32.800  1.00 33.05           N  
ANISOU  964  NE  ARG A 124     4478   4116   3964  -1589    243    695       N  
ATOM    965  CZ  ARG A 124      26.439 168.153 -33.009  1.00 36.03           C  
ANISOU  965  CZ  ARG A 124     4847   4565   4277  -1507    234    703       C  
ATOM    966  NH1 ARG A 124      26.837 167.398 -31.996  1.00 35.53           N1+
ANISOU  966  NH1 ARG A 124     4821   4499   4181  -1487    217    685       N1+
ATOM    967  NH2 ARG A 124      26.869 167.875 -34.228  1.00 31.90           N  
ANISOU  967  NH2 ARG A 124     4283   4124   3714  -1438    229    722       N  
ATOM    968  N   PHE A 125      21.110 165.693 -32.293  1.00 30.99           N  
ANISOU  968  N   PHE A 125     4469   3575   3729  -1593    280    450       N  
ATOM    969  CA  PHE A 125      20.800 164.252 -32.425  1.00 29.26           C  
ANISOU  969  CA  PHE A 125     4341   3309   3469  -1573    266    437       C  
ATOM    970  C   PHE A 125      21.563 163.707 -33.593  1.00 35.51           C  
ANISOU  970  C   PHE A 125     5125   4126   4241  -1437    228    476       C  
ATOM    971  O   PHE A 125      21.743 164.403 -34.581  1.00 34.64           O  
ANISOU  971  O   PHE A 125     4937   4067   4158  -1380    233    489       O  
ATOM    972  CB  PHE A 125      19.319 164.016 -32.717  1.00 28.58           C  
ANISOU  972  CB  PHE A 125     4264   3187   3409  -1625    295    348       C  
ATOM    973  CG  PHE A 125      18.371 164.296 -31.581  1.00 29.50           C  
ANISOU  973  CG  PHE A 125     4380   3307   3523  -1768    335    276       C  
ATOM    974  CD1 PHE A 125      17.910 165.588 -31.337  1.00 29.73           C  
ANISOU  974  CD1 PHE A 125     4317   3378   3600  -1799    352    216       C  
ATOM    975  CD2 PHE A 125      17.921 163.264 -30.762  1.00 30.24           C  
ANISOU  975  CD2 PHE A 125     4570   3366   3553  -1878    346    260       C  
ATOM    976  CE1 PHE A 125      17.000 165.834 -30.302  1.00 30.37           C  
ANISOU  976  CE1 PHE A 125     4376   3493   3669  -1921    385    122       C  
ATOM    977  CE2 PHE A 125      17.037 163.521 -29.710  1.00 32.75           C  
ANISOU  977  CE2 PHE A 125     4873   3723   3849  -2029    391    184       C  
ATOM    978  CZ  PHE A 125      16.556 164.796 -29.509  1.00 29.62           C  
ANISOU  978  CZ  PHE A 125     4357   3395   3503  -2042    414    105       C  
ATOM    979  N   GLN A 126      21.950 162.437 -33.494  1.00 34.25           N  
ANISOU  979  N   GLN A 126     5057   3930   4028  -1386    179    488       N  
ATOM    980  CA  GLN A 126      22.575 161.685 -34.559  1.00 33.91           C  
ANISOU  980  CA  GLN A 126     5014   3914   3957  -1241    125    496       C  
ATOM    981  C   GLN A 126      21.892 160.334 -34.604  1.00 36.58           C  
ANISOU  981  C   GLN A 126     5480   4147   4274  -1236     82    461       C  
ATOM    982  O   GLN A 126      21.996 159.588 -33.652  1.00 34.69           O  
ANISOU  982  O   GLN A 126     5363   3832   3987  -1284     42    473       O  
ATOM    983  CB  GLN A 126      24.079 161.536 -34.373  1.00 34.68           C  
ANISOU  983  CB  GLN A 126     5090   4089   3998  -1150     73    533       C  
ATOM    984  CG  GLN A 126      24.761 160.976 -35.619  1.00 45.45           C  
ANISOU  984  CG  GLN A 126     6406   5534   5329   -988     21    519       C  
ATOM    985  CD  GLN A 126      26.267 160.838 -35.478  1.00 60.08           C  
ANISOU  985  CD  GLN A 126     8209   7504   7114   -887    -35    523       C  
ATOM    986  NE2 GLN A 126      26.878 160.051 -36.337  1.00 59.11           N  
ANISOU  986  NE2 GLN A 126     8064   7454   6943   -730   -106    482       N  
ATOM    987  OE1 GLN A 126      26.904 161.452 -34.633  1.00 52.01           O  
ANISOU  987  OE1 GLN A 126     7156   6527   6080   -942    -19    548       O  
ATOM    988  N   CYS A 127      21.137 160.068 -35.689  1.00 35.82           N  
ANISOU  988  N   CYS A 127     5363   4037   4208  -1191     89    419       N  
ATOM    989  CA  CYS A 127      20.437 158.822 -35.985  1.00 38.32           C  
ANISOU  989  CA  CYS A 127     5789   4257   4512  -1183     46    378       C  
ATOM    990  C   CYS A 127      21.053 158.358 -37.269  1.00 39.18           C  
ANISOU  990  C   CYS A 127     5858   4417   4614   -999    -14    368       C  
ATOM    991  O   CYS A 127      21.030 159.085 -38.260  1.00 35.98           O  
ANISOU  991  O   CYS A 127     5329   4101   4239   -939     25    361       O  
ATOM    992  CB  CYS A 127      18.933 159.030 -36.126  1.00 40.71           C  
ANISOU  992  CB  CYS A 127     6078   4529   4863  -1295    113    312       C  
ATOM    993  SG  CYS A 127      18.105 159.420 -34.574  1.00 46.43           S  
ANISOU  993  SG  CYS A 127     6839   5226   5575  -1521    180    291       S  
ATOM    994  N   GLY A 128      21.593 157.150 -37.244  1.00 38.80           N  
ANISOU  994  N   GLY A 128     5919   4310   4514   -908   -118    363       N  
ATOM    995  CA  GLY A 128      22.393 156.636 -38.339  1.00 40.00           C  
ANISOU  995  CA  GLY A 128     6024   4535   4640   -709   -196    338       C  
ATOM    996  C   GLY A 128      23.581 157.585 -38.321  1.00 45.30           C  
ANISOU  996  C   GLY A 128     6558   5366   5287   -661   -169    373       C  
ATOM    997  O   GLY A 128      24.211 157.797 -37.257  1.00 44.06           O  
ANISOU  997  O   GLY A 128     6432   5210   5101   -709   -178    407       O  
ATOM    998  N   ASN A 129      23.775 158.273 -39.458  1.00 40.30           N  
ANISOU  998  N   ASN A 129     5776   4870   4665   -597   -125    370       N  
ATOM    999  CA  ASN A 129      24.768 159.322 -39.605  1.00 39.04           C  
ANISOU  999  CA  ASN A 129     5478   4878   4478   -593    -82    409       C  
ATOM   1000  C   ASN A 129      24.109 160.671 -39.894  1.00 41.39           C  
ANISOU 1000  C   ASN A 129     5701   5194   4830   -711     21    449       C  
ATOM   1001  O   ASN A 129      24.828 161.624 -40.162  1.00 42.91           O  
ANISOU 1001  O   ASN A 129     5791   5514   4999   -732     56    491       O  
ATOM   1002  CB  ASN A 129      25.801 158.982 -40.689  1.00 38.21           C  
ANISOU 1002  CB  ASN A 129     5265   4947   4304   -424   -135    373       C  
ATOM   1003  CG  ASN A 129      26.755 157.873 -40.310  1.00 56.90           C  
ANISOU 1003  CG  ASN A 129     7683   7333   6604   -284   -258    317       C  
ATOM   1004  ND2 ASN A 129      27.193 157.106 -41.288  1.00 56.60           N  
ANISOU 1004  ND2 ASN A 129     7598   7388   6518   -108   -338    244       N  
ATOM   1005  OD1 ASN A 129      27.148 157.718 -39.160  1.00 46.58           O  
ANISOU 1005  OD1 ASN A 129     6453   5964   5280   -319   -292    329       O  
ATOM   1006  N   MET A 130      22.766 160.790 -39.768  1.00 36.95           N  
ANISOU 1006  N   MET A 130     5196   4509   4334   -796     59    430       N  
ATOM   1007  CA  MET A 130      22.044 162.061 -40.004  1.00 36.76           C  
ANISOU 1007  CA  MET A 130     5118   4486   4362   -885    129    444       C  
ATOM   1008  C   MET A 130      22.133 162.868 -38.709  1.00 35.15           C  
ANISOU 1008  C   MET A 130     4927   4252   4177  -1016    162    476       C  
ATOM   1009  O   MET A 130      21.847 162.329 -37.640  1.00 31.57           O  
ANISOU 1009  O   MET A 130     4553   3717   3724  -1079    155    459       O  
ATOM   1010  CB  MET A 130      20.553 161.864 -40.360  1.00 40.03           C  
ANISOU 1010  CB  MET A 130     5570   4805   4833   -907    147    376       C  
ATOM   1011  CG  MET A 130      20.266 161.124 -41.647  1.00 47.29           C  
ANISOU 1011  CG  MET A 130     6478   5743   5748   -781    116    333       C  
ATOM   1012  SD  MET A 130      20.933 161.773 -43.220  1.00 55.57           S  
ANISOU 1012  SD  MET A 130     7413   6943   6756   -668    117    369       S  
ATOM   1013  CE  MET A 130      20.223 163.401 -43.295  1.00 51.47           C  
ANISOU 1013  CE  MET A 130     6871   6401   6284   -769    166    391       C  
ATOM   1014  N   ILE A 131      22.507 164.149 -38.811  1.00 32.71           N  
ANISOU 1014  N   ILE A 131     4549   4003   3875  -1065    192    522       N  
ATOM   1015  CA  ILE A 131      22.661 165.046 -37.646  1.00 32.37           C  
ANISOU 1015  CA  ILE A 131     4506   3939   3853  -1180    214    548       C  
ATOM   1016  C   ILE A 131      21.571 166.107 -37.660  1.00 32.14           C  
ANISOU 1016  C   ILE A 131     4475   3849   3889  -1251    236    517       C  
ATOM   1017  O   ILE A 131      21.338 166.761 -38.663  1.00 28.81           O  
ANISOU 1017  O   ILE A 131     4027   3441   3478  -1222    231    525       O  
ATOM   1018  CB  ILE A 131      24.112 165.614 -37.519  1.00 35.73           C  
ANISOU 1018  CB  ILE A 131     4866   4481   4230  -1188    211    616       C  
ATOM   1019  CG1 ILE A 131      25.098 164.419 -37.324  1.00 36.32           C  
ANISOU 1019  CG1 ILE A 131     4946   4617   4237  -1094    169    607       C  
ATOM   1020  CG2 ILE A 131      24.234 166.643 -36.336  1.00 35.33           C  
ANISOU 1020  CG2 ILE A 131     4813   4401   4209  -1309    229    639       C  
ATOM   1021  CD1 ILE A 131      26.462 164.688 -37.628  1.00 47.28           C  
ANISOU 1021  CD1 ILE A 131     6241   6165   5558  -1061    161    637       C  
ATOM   1022  N   PHE A 132      20.864 166.202 -36.550  1.00 29.71           N  
ANISOU 1022  N   PHE A 132     4200   3474   3613  -1335    250    468       N  
ATOM   1023  CA  PHE A 132      19.764 167.133 -36.352  1.00 29.37           C  
ANISOU 1023  CA  PHE A 132     4148   3384   3628  -1390    256    401       C  
ATOM   1024  C   PHE A 132      20.095 168.138 -35.251  1.00 33.34           C  
ANISOU 1024  C   PHE A 132     4635   3885   4147  -1477    254    416       C  
ATOM   1025  O   PHE A 132      20.773 167.796 -34.290  1.00 32.24           O  
ANISOU 1025  O   PHE A 132     4507   3763   3979  -1519    265    449       O  
ATOM   1026  CB  PHE A 132      18.511 166.354 -35.935  1.00 30.24           C  
ANISOU 1026  CB  PHE A 132     4289   3450   3752  -1425    276    297       C  
ATOM   1027  CG  PHE A 132      18.057 165.330 -36.943  1.00 31.36           C  
ANISOU 1027  CG  PHE A 132     4451   3579   3884  -1349    273    267       C  
ATOM   1028  CD1 PHE A 132      18.579 164.038 -36.932  1.00 33.72           C  
ANISOU 1028  CD1 PHE A 132     4805   3870   4138  -1318    261    302       C  
ATOM   1029  CD2 PHE A 132      17.107 165.652 -37.906  1.00 33.82           C  
ANISOU 1029  CD2 PHE A 132     4735   3884   4232  -1296    266    194       C  
ATOM   1030  CE1 PHE A 132      18.163 163.090 -37.859  1.00 34.83           C  
ANISOU 1030  CE1 PHE A 132     4968   3992   4274  -1242    245    267       C  
ATOM   1031  CE2 PHE A 132      16.720 164.713 -38.863  1.00 36.97           C  
ANISOU 1031  CE2 PHE A 132     5146   4275   4624  -1219    260    162       C  
ATOM   1032  CZ  PHE A 132      17.246 163.432 -38.821  1.00 35.70           C  
ANISOU 1032  CZ  PHE A 132     5037   4105   4424  -1197    251    200       C  
ATOM   1033  N   ASP A 133      19.559 169.345 -35.363  1.00 33.83           N  
ANISOU 1033  N   ASP A 133     4681   3918   4254  -1495    228    379       N  
ATOM   1034  CA  ASP A 133      19.687 170.393 -34.340  1.00 35.70           C  
ANISOU 1034  CA  ASP A 133     4906   4141   4518  -1568    209    369       C  
ATOM   1035  C   ASP A 133      18.281 170.917 -34.065  1.00 40.99           C  
ANISOU 1035  C   ASP A 133     5564   4774   5235  -1575    185    227       C  
ATOM   1036  O   ASP A 133      17.741 171.681 -34.854  1.00 44.92           O  
ANISOU 1036  O   ASP A 133     6071   5233   5765  -1523    132    188       O  
ATOM   1037  CB  ASP A 133      20.673 171.527 -34.751  1.00 38.51           C  
ANISOU 1037  CB  ASP A 133     5260   4500   4873  -1582    170    466       C  
ATOM   1038  CG  ASP A 133      20.724 172.740 -33.803  1.00 57.31           C  
ANISOU 1038  CG  ASP A 133     7638   6845   7292  -1651    129    445       C  
ATOM   1039  OD1 ASP A 133      19.864 172.832 -32.892  1.00 60.42           O  
ANISOU 1039  OD1 ASP A 133     8019   7220   7716  -1671    125    337       O  
ATOM   1040  OD2 ASP A 133      21.617 173.602 -33.980  1.00 66.35           O1-
ANISOU 1040  OD2 ASP A 133     8791   7989   8429  -1691     98    531       O1-
ATOM   1041  N   ASN A 134      17.676 170.435 -32.992  1.00 35.58           N  
ANISOU 1041  N   ASN A 134     4863   4113   4543  -1637    220    143       N  
ATOM   1042  CA  ASN A 134      16.341 170.774 -32.499  1.00 34.38           C  
ANISOU 1042  CA  ASN A 134     4671   3976   4415  -1661    210    -22       C  
ATOM   1043  C   ASN A 134      16.054 169.972 -31.238  1.00 38.59           C  
ANISOU 1043  C   ASN A 134     5194   4565   4904  -1768    271    -68       C  
ATOM   1044  O   ASN A 134      16.559 168.854 -31.108  1.00 39.11           O  
ANISOU 1044  O   ASN A 134     5310   4629   4921  -1800    314     14       O  
ATOM   1045  CB  ASN A 134      15.257 170.462 -33.539  1.00 34.46           C  
ANISOU 1045  CB  ASN A 134     4673   3981   4439  -1592    202   -119       C  
ATOM   1046  CG  ASN A 134      13.966 171.225 -33.307  1.00 46.95           C  
ANISOU 1046  CG  ASN A 134     6197   5588   6053  -1576    158   -311       C  
ATOM   1047  ND2 ASN A 134      12.880 170.543 -33.248  1.00 38.43           N  
ANISOU 1047  ND2 ASN A 134     5075   4571   4956  -1601    197   -445       N  
ATOM   1048  OD1 ASN A 134      13.928 172.439 -33.195  1.00 46.62           O  
ANISOU 1048  OD1 ASN A 134     6150   5516   6048  -1538     78   -352       O  
ATOM   1049  N   LYS A 135      15.164 170.492 -30.371  1.00 35.74           N  
ANISOU 1049  N   LYS A 135     4774   4258   4548  -1822    266   -212       N  
ATOM   1050  CA  LYS A 135      14.683 169.873 -29.116  1.00 35.99           C  
ANISOU 1050  CA  LYS A 135     4785   4370   4520  -1951    326   -281       C  
ATOM   1051  C   LYS A 135      13.989 168.536 -29.404  1.00 41.58           C  
ANISOU 1051  C   LYS A 135     5524   5099   5177  -2009    386   -311       C  
ATOM   1052  O   LYS A 135      14.065 167.610 -28.590  1.00 42.46           O  
ANISOU 1052  O   LYS A 135     5685   5233   5216  -2128    437   -277       O  
ATOM   1053  CB  LYS A 135      13.698 170.820 -28.401  1.00 37.70           C  
ANISOU 1053  CB  LYS A 135     4902   4671   4750  -1973    298   -470       C  
ATOM   1054  CG  LYS A 135      13.398 170.469 -26.954  1.00 46.14           C  
ANISOU 1054  CG  LYS A 135     5936   5849   5747  -2118    355   -534       C  
ATOM   1055  CD  LYS A 135      12.712 171.628 -26.209  1.00 53.18           C  
ANISOU 1055  CD  LYS A 135     6714   6836   6657  -2111    306   -717       C  
ATOM   1056  CE  LYS A 135      12.634 171.334 -24.725  1.00 71.05           C  
ANISOU 1056  CE  LYS A 135     8942   9218   8836  -2259    364   -756       C  
ATOM   1057  NZ  LYS A 135      11.549 172.096 -24.048  1.00 83.11           N1+
ANISOU 1057  NZ  LYS A 135    10329  10902  10349  -2274    338   -996       N1+
ATOM   1058  N   GLU A 136      13.266 168.471 -30.528  1.00 37.74           N  
ANISOU 1058  N   GLU A 136     5016   4601   4722  -1932    371   -381       N  
ATOM   1059  CA  GLU A 136      12.584 167.288 -30.996  1.00 38.46           C  
ANISOU 1059  CA  GLU A 136     5133   4702   4777  -1974    416   -417       C  
ATOM   1060  C   GLU A 136      12.813 166.986 -32.434  1.00 42.64           C  
ANISOU 1060  C   GLU A 136     5699   5158   5344  -1845    389   -355       C  
ATOM   1061  O   GLU A 136      12.939 167.896 -33.243  1.00 43.74           O  
ANISOU 1061  O   GLU A 136     5813   5267   5539  -1723    334   -356       O  
ATOM   1062  CB  GLU A 136      11.105 167.241 -30.623  1.00 41.73           C  
ANISOU 1062  CB  GLU A 136     5458   5235   5163  -2062    450   -627       C  
ATOM   1063  CG  GLU A 136      10.140 168.167 -31.334  1.00 61.36           C  
ANISOU 1063  CG  GLU A 136     7843   7766   7706  -1949    397   -804       C  
ATOM   1064  CD  GLU A 136       8.694 167.780 -31.044  1.00 92.05           C  
ANISOU 1064  CD  GLU A 136    11633  11799  11544  -2048    443  -1023       C  
ATOM   1065  OE1 GLU A 136       8.307 166.637 -31.377  1.00 86.85           O  
ANISOU 1065  OE1 GLU A 136    11009  11146  10846  -2127    499  -1019       O  
ATOM   1066  OE2 GLU A 136       7.963 168.599 -30.441  1.00 88.47           O1-
ANISOU 1066  OE2 GLU A 136    11065  11465  11085  -2057    421  -1206       O1-
ATOM   1067  N   ILE A 137      12.899 165.695 -32.760  1.00 39.46           N  
ANISOU 1067  N   ILE A 137     5369   4721   4904  -1874    418   -298       N  
ATOM   1068  CA  ILE A 137      13.120 165.220 -34.125  1.00 37.40           C  
ANISOU 1068  CA  ILE A 137     5140   4403   4668  -1751    393   -246       C  
ATOM   1069  C   ILE A 137      12.087 164.180 -34.494  1.00 39.42           C  
ANISOU 1069  C   ILE A 137     5406   4670   4901  -1800    423   -341       C  
ATOM   1070  O   ILE A 137      11.639 163.421 -33.636  1.00 39.42           O  
ANISOU 1070  O   ILE A 137     5441   4694   4842  -1956    465   -375       O  
ATOM   1071  CB  ILE A 137      14.578 164.738 -34.371  1.00 39.98           C  
ANISOU 1071  CB  ILE A 137     5546   4668   4977  -1688    370    -67       C  
ATOM   1072  CG1 ILE A 137      14.948 163.450 -33.558  1.00 40.77           C  
ANISOU 1072  CG1 ILE A 137     5752   4733   5007  -1786    385     -5       C  
ATOM   1073  CG2 ILE A 137      15.564 165.890 -34.168  1.00 40.54           C  
ANISOU 1073  CG2 ILE A 137     5587   4744   5071  -1644    343     13       C  
ATOM   1074  CD1 ILE A 137      16.103 162.566 -34.209  1.00 43.61           C  
ANISOU 1074  CD1 ILE A 137     6191   5033   5344  -1677    338    118       C  
ATOM   1075  N   LYS A 138      11.668 164.170 -35.758  1.00 35.04           N  
ANISOU 1075  N   LYS A 138     4823   4104   4386  -1681    400   -388       N  
ATOM   1076  CA  LYS A 138      10.679 163.213 -36.228  1.00 35.21           C  
ANISOU 1076  CA  LYS A 138     4846   4139   4394  -1718    423   -488       C  
ATOM   1077  C   LYS A 138      11.099 162.750 -37.595  1.00 38.39           C  
ANISOU 1077  C   LYS A 138     5283   4480   4824  -1564    385   -423       C  
ATOM   1078  O   LYS A 138      11.343 163.574 -38.456  1.00 39.53           O  
ANISOU 1078  O   LYS A 138     5387   4622   5009  -1424    347   -408       O  
ATOM   1079  CB  LYS A 138       9.263 163.811 -36.316  1.00 37.50           C  
ANISOU 1079  CB  LYS A 138     5019   4526   4703  -1732    436   -702       C  
ATOM   1080  CG  LYS A 138       8.612 164.172 -35.009  1.00 57.63           C  
ANISOU 1080  CG  LYS A 138     7505   7181   7213  -1890    477   -818       C  
ATOM   1081  CD  LYS A 138       7.211 164.726 -35.218  1.00 68.80           C  
ANISOU 1081  CD  LYS A 138     8784   8717   8640  -1875    476  -1063       C  
ATOM   1082  CE  LYS A 138       6.597 165.190 -33.915  1.00 77.84           C  
ANISOU 1082  CE  LYS A 138     9839  10001   9735  -2018    511  -1200       C  
ATOM   1083  NZ  LYS A 138       5.197 165.650 -34.095  1.00 85.61           N1+
ANISOU 1083  NZ  LYS A 138    10672  11137  10718  -1998    503  -1473       N1+
ATOM   1084  N   LEU A 139      11.212 161.457 -37.789  1.00 34.70           N  
ANISOU 1084  N   LEU A 139     4898   3961   4326  -1593    384   -382       N  
ATOM   1085  CA  LEU A 139      11.527 160.843 -39.084  1.00 35.09           C  
ANISOU 1085  CA  LEU A 139     4974   3966   4393  -1445    343   -343       C  
ATOM   1086  C   LEU A 139      10.316 160.032 -39.493  1.00 36.94           C  
ANISOU 1086  C   LEU A 139     5202   4207   4629  -1494    360   -475       C  
ATOM   1087  O   LEU A 139       9.697 159.376 -38.649  1.00 35.63           O  
ANISOU 1087  O   LEU A 139     5076   4044   4419  -1674    396   -528       O  
ATOM   1088  CB  LEU A 139      12.794 159.969 -39.009  1.00 35.98           C  
ANISOU 1088  CB  LEU A 139     5193   4008   4468  -1409    302   -194       C  
ATOM   1089  CG  LEU A 139      14.089 160.768 -38.919  1.00 42.51           C  
ANISOU 1089  CG  LEU A 139     6002   4854   5294  -1329    282    -74       C  
ATOM   1090  CD1 LEU A 139      14.646 160.744 -37.527  1.00 44.01           C  
ANISOU 1090  CD1 LEU A 139     6251   5028   5444  -1449    293    -10       C  
ATOM   1091  CD2 LEU A 139      15.118 160.214 -39.854  1.00 49.74           C  
ANISOU 1091  CD2 LEU A 139     6943   5760   6196  -1176    227      9       C  
ATOM   1092  N   GLU A 140       9.941 160.131 -40.766  1.00 33.28           N  
ANISOU 1092  N   GLU A 140     4684   3755   4206  -1348    336   -536       N  
ATOM   1093  CA  GLU A 140       8.788 159.455 -41.329  1.00 35.49           C  
ANISOU 1093  CA  GLU A 140     4938   4053   4495  -1367    347   -677       C  
ATOM   1094  C   GLU A 140       9.192 158.698 -42.579  1.00 36.34           C  
ANISOU 1094  C   GLU A 140     5083   4107   4619  -1211    295   -632       C  
ATOM   1095  O   GLU A 140      10.229 159.021 -43.155  1.00 34.92           O  
ANISOU 1095  O   GLU A 140     4909   3913   4444  -1067    256   -518       O  
ATOM   1096  CB  GLU A 140       7.679 160.482 -41.675  1.00 37.83           C  
ANISOU 1096  CB  GLU A 140     5104   4443   4828  -1322    360   -852       C  
ATOM   1097  CG  GLU A 140       7.057 161.154 -40.452  1.00 57.22           C  
ANISOU 1097  CG  GLU A 140     7497   6981   7262  -1474    405   -951       C  
ATOM   1098  CD  GLU A 140       6.177 162.359 -40.731  1.00 89.06           C  
ANISOU 1098  CD  GLU A 140    11406  11103  11328  -1386    385  -1124       C  
ATOM   1099  OE1 GLU A 140       5.341 162.275 -41.661  1.00 91.96           O  
ANISOU 1099  OE1 GLU A 140    11716  11506  11721  -1294    367  -1261       O  
ATOM   1100  OE2 GLU A 140       6.308 163.376 -40.009  1.00 81.50           O1-
ANISOU 1100  OE2 GLU A 140    10414  10178  10372  -1402    376  -1135       O1-
ATOM   1101  N   ASN A 141       8.343 157.723 -43.031  1.00 32.24           N  
ANISOU 1101  N   ASN A 141     4577   3572   4102  -1242    293   -734       N  
ATOM   1102  CA  ASN A 141       8.562 156.908 -44.252  1.00 31.31           C  
ANISOU 1102  CA  ASN A 141     4487   3408   4001  -1090    236   -722       C  
ATOM   1103  C   ASN A 141       9.761 156.013 -44.158  1.00 31.57           C  
ANISOU 1103  C   ASN A 141     4643   3351   4002  -1052    175   -577       C  
ATOM   1104  O   ASN A 141      10.334 155.633 -45.176  1.00 30.01           O  
ANISOU 1104  O   ASN A 141     4448   3141   3814   -877    116   -542       O  
ATOM   1105  CB  ASN A 141       8.650 157.783 -45.521  1.00 31.03           C  
ANISOU 1105  CB  ASN A 141     4356   3431   4005   -873    213   -740       C  
ATOM   1106  CG  ASN A 141       7.359 158.506 -45.831  1.00 44.41           C  
ANISOU 1106  CG  ASN A 141     5942   5200   5730   -865    241   -917       C  
ATOM   1107  ND2 ASN A 141       6.261 157.786 -45.913  1.00 40.19           N  
ANISOU 1107  ND2 ASN A 141     5386   4683   5202   -941    260  -1065       N  
ATOM   1108  OD1 ASN A 141       7.337 159.711 -46.025  1.00 41.95           O  
ANISOU 1108  OD1 ASN A 141     5572   4933   5434   -787    234   -930       O  
ATOM   1109  N   LEU A 142      10.142 155.660 -42.929  1.00 27.35           N  
ANISOU 1109  N   LEU A 142     4208   2762   3423  -1208    180   -504       N  
ATOM   1110  CA  LEU A 142      11.258 154.774 -42.706  1.00 25.69           C  
ANISOU 1110  CA  LEU A 142     4131   2457   3174  -1170    102   -383       C  
ATOM   1111  C   LEU A 142      10.867 153.392 -43.161  1.00 34.71           C  
ANISOU 1111  C   LEU A 142     5378   3503   4309  -1174     35   -429       C  
ATOM   1112  O   LEU A 142       9.693 153.004 -43.091  1.00 36.56           O  
ANISOU 1112  O   LEU A 142     5617   3728   4547  -1314     71   -535       O  
ATOM   1113  CB  LEU A 142      11.641 154.764 -41.210  1.00 24.72           C  
ANISOU 1113  CB  LEU A 142     4104   2293   2997  -1346    119   -304       C  
ATOM   1114  CG  LEU A 142      12.317 156.035 -40.682  1.00 27.15           C  
ANISOU 1114  CG  LEU A 142     4329   2677   3308  -1327    162   -238       C  
ATOM   1115  CD1 LEU A 142      12.549 155.964 -39.181  1.00 24.87           C  
ANISOU 1115  CD1 LEU A 142     4132   2353   2964  -1509    180   -178       C  
ATOM   1116  CD2 LEU A 142      13.662 156.270 -41.364  1.00 25.90           C  
ANISOU 1116  CD2 LEU A 142     4146   2542   3153  -1121    105   -142       C  
ATOM   1117  N   GLU A 143      11.847 152.641 -43.655  1.00 31.37           N  
ANISOU 1117  N   GLU A 143     5033   3014   3871  -1018    -70   -364       N  
ATOM   1118  CA  GLU A 143      11.613 151.292 -44.074  1.00 29.11           C  
ANISOU 1118  CA  GLU A 143     4870   2614   3578  -1001   -164   -403       C  
ATOM   1119  C   GLU A 143      11.490 150.429 -42.796  1.00 34.48           C  
ANISOU 1119  C   GLU A 143     5753   3152   4194  -1230   -200   -357       C  
ATOM   1120  O   GLU A 143      12.345 150.546 -41.932  1.00 33.24           O  
ANISOU 1120  O   GLU A 143     5671   2965   3992  -1254   -224   -258       O  
ATOM   1121  CB  GLU A 143      12.787 150.810 -44.932  1.00 29.76           C  
ANISOU 1121  CB  GLU A 143     4966   2686   3654   -745   -283   -362       C  
ATOM   1122  CG  GLU A 143      12.681 149.340 -45.325  1.00 32.25           C  
ANISOU 1122  CG  GLU A 143     5434   2861   3961   -701   -417   -403       C  
ATOM   1123  CD  GLU A 143      13.554 148.968 -46.494  1.00 40.14           C  
ANISOU 1123  CD  GLU A 143     6385   3902   4965   -413   -526   -420       C  
ATOM   1124  OE1 GLU A 143      13.109 149.168 -47.645  1.00 36.16           O  
ANISOU 1124  OE1 GLU A 143     5751   3484   4504   -293   -500   -497       O  
ATOM   1125  OE2 GLU A 143      14.696 148.513 -46.265  1.00 33.19           O1-
ANISOU 1125  OE2 GLU A 143     5587   2986   4039   -299   -638   -366       O1-
ATOM   1126  N   PRO A 144      10.474 149.548 -42.657  1.00 34.24           N  
ANISOU 1126  N   PRO A 144     5825   3035   4149  -1405   -209   -424       N  
ATOM   1127  CA  PRO A 144      10.410 148.673 -41.460  1.00 34.48           C  
ANISOU 1127  CA  PRO A 144     6085   2919   4098  -1642   -256   -363       C  
ATOM   1128  C   PRO A 144      11.592 147.701 -41.336  1.00 38.62           C  
ANISOU 1128  C   PRO A 144     6819   3276   4579  -1517   -434   -265       C  
ATOM   1129  O   PRO A 144      12.264 147.402 -42.333  1.00 36.18           O  
ANISOU 1129  O   PRO A 144     6483   2959   4305  -1255   -534   -280       O  
ATOM   1130  CB  PRO A 144       9.110 147.854 -41.685  1.00 36.02           C  
ANISOU 1130  CB  PRO A 144     6337   3061   4288  -1827   -246   -467       C  
ATOM   1131  CG  PRO A 144       8.300 148.669 -42.652  1.00 40.78           C  
ANISOU 1131  CG  PRO A 144     6693   3833   4970  -1735   -142   -601       C  
ATOM   1132  CD  PRO A 144       9.352 149.254 -43.581  1.00 36.15           C  
ANISOU 1132  CD  PRO A 144     5993   3303   4437  -1408   -185   -559       C  
ATOM   1133  N   GLU A 145      11.815 147.169 -40.102  1.00 36.86           N  
ANISOU 1133  N   GLU A 145     6812   2924   4269  -1705   -484   -178       N  
ATOM   1134  CA  GLU A 145      12.797 146.109 -39.800  1.00 37.73           C  
ANISOU 1134  CA  GLU A 145     7175   2841   4320  -1620   -680    -98       C  
ATOM   1135  C   GLU A 145      14.258 146.531 -39.805  1.00 41.74           C  
ANISOU 1135  C   GLU A 145     7634   3398   4827  -1363   -747    -38       C  
ATOM   1136  O   GLU A 145      15.129 145.743 -40.178  1.00 42.01           O  
ANISOU 1136  O   GLU A 145     7786   3332   4844  -1158   -926    -33       O  
ATOM   1137  CB  GLU A 145      12.568 144.860 -40.692  1.00 39.97           C  
ANISOU 1137  CB  GLU A 145     7597   2972   4619  -1532   -835   -157       C  
ATOM   1138  CG  GLU A 145      11.189 144.231 -40.574  1.00 50.46           C  
ANISOU 1138  CG  GLU A 145     9021   4223   5929  -1820   -795   -212       C  
ATOM   1139  CD  GLU A 145      11.054 143.373 -39.330  1.00 77.04           C  
ANISOU 1139  CD  GLU A 145    12701   7392   9178  -2107   -873   -122       C  
ATOM   1140  OE1 GLU A 145      10.808 143.947 -38.244  1.00 63.41           O  
ANISOU 1140  OE1 GLU A 145    10965   5737   7393  -2336   -751    -70       O  
ATOM   1141  OE2 GLU A 145      11.285 142.144 -39.425  1.00 74.39           O1-
ANISOU 1141  OE2 GLU A 145    12633   6827   8803  -2088  -1071    -99       O1-
ATOM   1142  N   HIS A 146      14.527 147.747 -39.332  1.00 37.64           N  
ANISOU 1142  N   HIS A 146     6949   3035   4318  -1383   -614     -3       N  
ATOM   1143  CA  HIS A 146      15.874 148.289 -39.194  1.00 37.06           C  
ANISOU 1143  CA  HIS A 146     6810   3036   4235  -1189   -650     53       C  
ATOM   1144  C   HIS A 146      16.054 148.730 -37.760  1.00 39.59           C  
ANISOU 1144  C   HIS A 146     7199   3348   4495  -1375   -595    135       C  
ATOM   1145  O   HIS A 146      15.088 149.081 -37.091  1.00 38.30           O  
ANISOU 1145  O   HIS A 146     7025   3207   4320  -1625   -474    132       O  
ATOM   1146  CB  HIS A 146      16.108 149.492 -40.149  1.00 36.28           C  
ANISOU 1146  CB  HIS A 146     6421   3153   4211  -1018   -541     16       C  
ATOM   1147  CG  HIS A 146      16.082 149.115 -41.596  1.00 39.24           C  
ANISOU 1147  CG  HIS A 146     6716   3562   4633   -810   -599    -62       C  
ATOM   1148  CD2 HIS A 146      15.055 149.115 -42.475  1.00 39.51           C  
ANISOU 1148  CD2 HIS A 146     6663   3625   4723   -823   -542   -144       C  
ATOM   1149  ND1 HIS A 146      17.203 148.613 -42.225  1.00 41.56           N  
ANISOU 1149  ND1 HIS A 146     7017   3866   4907   -553   -739    -72       N  
ATOM   1150  CE1 HIS A 146      16.833 148.323 -43.464  1.00 39.76           C  
ANISOU 1150  CE1 HIS A 146     6710   3673   4723   -421   -761   -153       C  
ATOM   1151  NE2 HIS A 146      15.549 148.600 -43.663  1.00 39.34           N  
ANISOU 1151  NE2 HIS A 146     6604   3625   4719   -575   -647   -195       N  
ATOM   1152  N   GLU A 147      17.305 148.806 -37.324  1.00 36.58           N  
ANISOU 1152  N   GLU A 147     6856   2967   4076  -1239   -676    193       N  
ATOM   1153  CA  GLU A 147      17.647 149.223 -35.986  1.00 35.70           C  
ANISOU 1153  CA  GLU A 147     6807   2853   3906  -1377   -640    270       C  
ATOM   1154  C   GLU A 147      18.645 150.373 -36.011  1.00 38.33           C  
ANISOU 1154  C   GLU A 147     6936   3361   4268  -1227   -580    288       C  
ATOM   1155  O   GLU A 147      19.640 150.326 -36.732  1.00 37.03           O  
ANISOU 1155  O   GLU A 147     6700   3256   4113   -981   -662    268       O  
ATOM   1156  CB  GLU A 147      18.162 148.013 -35.180  1.00 38.00           C  
ANISOU 1156  CB  GLU A 147     7412   2931   4096  -1401   -826    326       C  
ATOM   1157  CG  GLU A 147      18.410 148.340 -33.721  1.00 45.90           C  
ANISOU 1157  CG  GLU A 147     8506   3913   5020  -1569   -794    409       C  
ATOM   1158  CD  GLU A 147      18.837 147.145 -32.888  1.00 62.61           C  
ANISOU 1158  CD  GLU A 147    10965   5800   7023  -1609   -988    471       C  
ATOM   1159  OE1 GLU A 147      17.946 146.384 -32.457  1.00 62.68           O  
ANISOU 1159  OE1 GLU A 147    11186   5660   6971  -1850  -1010    499       O  
ATOM   1160  OE2 GLU A 147      20.053 146.976 -32.650  1.00 60.67           O1-
ANISOU 1160  OE2 GLU A 147    10784   5529   6741  -1409  -1123    487       O1-
ATOM   1161  N   TYR A 148      18.367 151.424 -35.231  1.00 34.56           N  
ANISOU 1161  N   TYR A 148     6355   2978   3797  -1381   -439    317       N  
ATOM   1162  CA  TYR A 148      19.243 152.571 -35.196  1.00 33.86           C  
ANISOU 1162  CA  TYR A 148     6084   3046   3737  -1273   -379    338       C  
ATOM   1163  C   TYR A 148      19.617 152.931 -33.787  1.00 37.98           C  
ANISOU 1163  C   TYR A 148     6669   3558   4203  -1398   -358    402       C  
ATOM   1164  O   TYR A 148      18.802 152.819 -32.877  1.00 38.18           O  
ANISOU 1164  O   TYR A 148     6791   3526   4191  -1625   -308    418       O  
ATOM   1165  CB  TYR A 148      18.591 153.791 -35.896  1.00 33.46           C  
ANISOU 1165  CB  TYR A 148     5795   3146   3771  -1288   -229    295       C  
ATOM   1166  CG  TYR A 148      18.163 153.497 -37.321  1.00 33.45           C  
ANISOU 1166  CG  TYR A 148     5723   3165   3822  -1164   -243    229       C  
ATOM   1167  CD1 TYR A 148      19.085 153.504 -38.363  1.00 35.14           C  
ANISOU 1167  CD1 TYR A 148     5846   3458   4048   -929   -304    219       C  
ATOM   1168  CD2 TYR A 148      16.839 153.192 -37.624  1.00 32.34           C  
ANISOU 1168  CD2 TYR A 148     5598   2982   3709  -1284   -196    166       C  
ATOM   1169  CE1 TYR A 148      18.698 153.207 -39.674  1.00 35.45           C  
ANISOU 1169  CE1 TYR A 148     5820   3522   4126   -811   -320    156       C  
ATOM   1170  CE2 TYR A 148      16.437 152.937 -38.932  1.00 31.87           C  
ANISOU 1170  CE2 TYR A 148     5469   2942   3697  -1162   -211     99       C  
ATOM   1171  CZ  TYR A 148      17.368 152.938 -39.954  1.00 35.93           C  
ANISOU 1171  CZ  TYR A 148     5903   3524   4224   -922   -275     98       C  
ATOM   1172  OH  TYR A 148      16.974 152.679 -41.251  1.00 31.75           O  
ANISOU 1172  OH  TYR A 148     5304   3024   3734   -798   -291     30       O  
ATOM   1173  N   LYS A 149      20.846 153.370 -33.614  1.00 37.39           N  
ANISOU 1173  N   LYS A 149     6532   3559   4117  -1255   -394    429       N  
ATOM   1174  CA  LYS A 149      21.302 153.911 -32.351  1.00 39.37           C  
ANISOU 1174  CA  LYS A 149     6801   3832   4326  -1347   -364    482       C  
ATOM   1175  C   LYS A 149      21.264 155.438 -32.534  1.00 42.57           C  
ANISOU 1175  C   LYS A 149     6960   4410   4805  -1363   -220    473       C  
ATOM   1176  O   LYS A 149      22.012 155.980 -33.333  1.00 41.89           O  
ANISOU 1176  O   LYS A 149     6725   4436   4754  -1204   -218    462       O  
ATOM   1177  CB  LYS A 149      22.699 153.399 -31.940  1.00 43.94           C  
ANISOU 1177  CB  LYS A 149     7478   4380   4837  -1183   -510    505       C  
ATOM   1178  CG  LYS A 149      23.199 153.999 -30.599  1.00 51.26           C  
ANISOU 1178  CG  LYS A 149     8419   5338   5722  -1272   -478    554       C  
ATOM   1179  CD  LYS A 149      24.240 153.111 -29.929  1.00 56.90           C  
ANISOU 1179  CD  LYS A 149     9326   5953   6341  -1159   -652    572       C  
ATOM   1180  CE  LYS A 149      24.569 153.548 -28.529  1.00 76.46           C  
ANISOU 1180  CE  LYS A 149    11853   8434   8764  -1268   -628    621       C  
ATOM   1181  NZ  LYS A 149      25.483 154.726 -28.509  1.00 92.84           N1+
ANISOU 1181  NZ  LYS A 149    13697  10697  10881  -1175   -559    607       N1+
ATOM   1182  N   CYS A 150      20.303 156.094 -31.879  1.00 40.54           N  
ANISOU 1182  N   CYS A 150     6663   4174   4565  -1560   -106    466       N  
ATOM   1183  CA  CYS A 150      20.158 157.533 -31.924  1.00 41.02           C  
ANISOU 1183  CA  CYS A 150     6526   4369   4692  -1585      7    450       C  
ATOM   1184  C   CYS A 150      20.880 158.126 -30.698  1.00 44.52           C  
ANISOU 1184  C   CYS A 150     6967   4847   5101  -1635     17    496       C  
ATOM   1185  O   CYS A 150      20.466 157.915 -29.560  1.00 45.15           O  
ANISOU 1185  O   CYS A 150     7146   4881   5127  -1794     32    509       O  
ATOM   1186  CB  CYS A 150      18.686 157.936 -31.972  1.00 42.72           C  
ANISOU 1186  CB  CYS A 150     6680   4606   4946  -1739    106    383       C  
ATOM   1187  SG  CYS A 150      17.855 157.615 -33.568  1.00 47.50           S  
ANISOU 1187  SG  CYS A 150     7226   5209   5613  -1653    111    311       S  
ATOM   1188  N   ASP A 151      21.970 158.840 -30.940  1.00 40.44           N  
ANISOU 1188  N   ASP A 151     6337   4422   4607  -1508      8    518       N  
ATOM   1189  CA  ASP A 151      22.732 159.541 -29.906  1.00 40.65           C  
ANISOU 1189  CA  ASP A 151     6330   4501   4614  -1537     20    552       C  
ATOM   1190  C   ASP A 151      22.290 161.011 -29.860  1.00 41.14           C  
ANISOU 1190  C   ASP A 151     6229   4655   4749  -1613    123    531       C  
ATOM   1191  O   ASP A 151      21.992 161.610 -30.889  1.00 39.68           O  
ANISOU 1191  O   ASP A 151     5933   4517   4626  -1566    158    508       O  
ATOM   1192  CB  ASP A 151      24.248 159.458 -30.188  1.00 42.88           C  
ANISOU 1192  CB  ASP A 151     6577   4845   4870  -1360    -57    573       C  
ATOM   1193  CG  ASP A 151      24.830 158.059 -30.111  1.00 51.49           C  
ANISOU 1193  CG  ASP A 151     7837   5845   5881  -1251   -193    573       C  
ATOM   1194  OD1 ASP A 151      24.544 157.357 -29.140  1.00 53.87           O  
ANISOU 1194  OD1 ASP A 151     8316   6029   6122  -1341   -238    595       O  
ATOM   1195  OD2 ASP A 151      25.577 157.675 -31.026  1.00 56.31           O1-
ANISOU 1195  OD2 ASP A 151     8406   6505   6483  -1075   -263    547       O1-
ATOM   1196  N   SER A 152      22.287 161.593 -28.680  1.00 36.65           N  
ANISOU 1196  N   SER A 152     5653   4105   4168  -1719    156    538       N  
ATOM   1197  CA  SER A 152      21.896 162.987 -28.497  1.00 34.47           C  
ANISOU 1197  CA  SER A 152     5239   3903   3957  -1782    227    506       C  
ATOM   1198  C   SER A 152      22.736 163.651 -27.418  1.00 38.81           C  
ANISOU 1198  C   SER A 152     5759   4496   4490  -1806    224    535       C  
ATOM   1199  O   SER A 152      23.172 162.998 -26.473  1.00 38.79           O  
ANISOU 1199  O   SER A 152     5861   4461   4416  -1831    188    563       O  
ATOM   1200  CB  SER A 152      20.411 163.095 -28.141  1.00 33.92           C  
ANISOU 1200  CB  SER A 152     5167   3825   3897  -1927    287    432       C  
ATOM   1201  OG  SER A 152      19.998 164.454 -28.196  1.00 39.08           O  
ANISOU 1201  OG  SER A 152     5685   4544   4621  -1945    329    379       O  
ATOM   1202  N   GLU A 153      22.926 164.959 -27.537  1.00 36.17           N  
ANISOU 1202  N   GLU A 153     5295   4228   4220  -1802    254    526       N  
ATOM   1203  CA  GLU A 153      23.640 165.749 -26.526  1.00 34.93           C  
ANISOU 1203  CA  GLU A 153     5094   4117   4061  -1833    254    541       C  
ATOM   1204  C   GLU A 153      22.976 167.102 -26.363  1.00 37.59           C  
ANISOU 1204  C   GLU A 153     5328   4484   4469  -1900    290    488       C  
ATOM   1205  O   GLU A 153      22.282 167.573 -27.269  1.00 36.10           O  
ANISOU 1205  O   GLU A 153     5091   4289   4336  -1885    302    453       O  
ATOM   1206  CB  GLU A 153      25.141 165.892 -26.854  1.00 35.54           C  
ANISOU 1206  CB  GLU A 153     5128   4251   4126  -1726    214    594       C  
ATOM   1207  CG  GLU A 153      25.456 166.776 -28.053  1.00 39.38           C  
ANISOU 1207  CG  GLU A 153     5502   4793   4668  -1678    225    608       C  
ATOM   1208  CD  GLU A 153      26.917 166.982 -28.411  1.00 48.05           C  
ANISOU 1208  CD  GLU A 153     6531   5988   5739  -1603    199    647       C  
ATOM   1209  OE1 GLU A 153      27.787 166.277 -27.851  1.00 47.35           O  
ANISOU 1209  OE1 GLU A 153     6478   5927   5586  -1546    158    650       O  
ATOM   1210  OE2 GLU A 153      27.189 167.826 -29.293  1.00 47.07           O1-
ANISOU 1210  OE2 GLU A 153     6320   5918   5645  -1603    213    668       O1-
ATOM   1211  N   ILE A 154      23.182 167.718 -25.202  1.00 35.22           N  
ANISOU 1211  N   ILE A 154     5003   4215   4165  -1961    294    474       N  
ATOM   1212  CA  ILE A 154      22.703 169.071 -24.898  1.00 35.22           C  
ANISOU 1212  CA  ILE A 154     4909   4241   4231  -2008    303    413       C  
ATOM   1213  C   ILE A 154      23.887 169.950 -24.632  1.00 38.89           C  
ANISOU 1213  C   ILE A 154     5318   4738   4720  -1982    276    458       C  
ATOM   1214  O   ILE A 154      24.792 169.562 -23.902  1.00 38.19           O  
ANISOU 1214  O   ILE A 154     5255   4673   4581  -1974    265    497       O  
ATOM   1215  CB  ILE A 154      21.631 169.167 -23.784  1.00 38.09           C  
ANISOU 1215  CB  ILE A 154     5267   4633   4573  -2116    331    319       C  
ATOM   1216  CG1 ILE A 154      20.616 168.004 -23.911  1.00 37.09           C  
ANISOU 1216  CG1 ILE A 154     5213   4489   4389  -2175    365    286       C  
ATOM   1217  CG2 ILE A 154      20.936 170.559 -23.821  1.00 36.58           C  
ANISOU 1217  CG2 ILE A 154     4973   4465   4462  -2123    315    221       C  
ATOM   1218  CD1 ILE A 154      19.582 167.973 -22.810  1.00 40.10           C  
ANISOU 1218  CD1 ILE A 154     5583   4934   4720  -2309    404    189       C  
ATOM   1219  N   LEU A 155      23.920 171.093 -25.326  1.00 36.95           N  
ANISOU 1219  N   LEU A 155     5007   4487   4545  -1966    255    455       N  
ATOM   1220  CA  LEU A 155      24.946 172.108 -25.220  1.00 36.12           C  
ANISOU 1220  CA  LEU A 155     4848   4407   4470  -1970    226    495       C  
ATOM   1221  C   LEU A 155      24.336 173.340 -24.550  1.00 37.32           C  
ANISOU 1221  C   LEU A 155     4960   4539   4683  -2021    196    419       C  
ATOM   1222  O   LEU A 155      23.156 173.670 -24.764  1.00 34.21           O  
ANISOU 1222  O   LEU A 155     4562   4112   4325  -2024    183    337       O  
ATOM   1223  CB  LEU A 155      25.499 172.548 -26.605  1.00 36.86           C  
ANISOU 1223  CB  LEU A 155     4920   4501   4583  -1935    210    560       C  
ATOM   1224  CG  LEU A 155      25.847 171.518 -27.710  1.00 43.11           C  
ANISOU 1224  CG  LEU A 155     5733   5321   5328  -1864    228    611       C  
ATOM   1225  CD1 LEU A 155      26.502 172.233 -28.918  1.00 43.35           C  
ANISOU 1225  CD1 LEU A 155     5723   5384   5364  -1861    214    674       C  
ATOM   1226  CD2 LEU A 155      26.856 170.508 -27.253  1.00 47.47           C  
ANISOU 1226  CD2 LEU A 155     6295   5934   5806  -1818    232    640       C  
ATOM   1227  N   TYR A 156      25.176 174.030 -23.767  1.00 33.75           N  
ANISOU 1227  N   TYR A 156     4471   4113   4240  -2049    173    433       N  
ATOM   1228  CA  TYR A 156      24.914 175.320 -23.127  1.00 34.17           C  
ANISOU 1228  CA  TYR A 156     4483   4145   4355  -2086    121    368       C  
ATOM   1229  C   TYR A 156      26.073 176.213 -23.554  1.00 40.64           C  
ANISOU 1229  C   TYR A 156     5283   4958   5202  -2105     83    445       C  
ATOM   1230  O   TYR A 156      27.227 175.867 -23.301  1.00 41.40           O  
ANISOU 1230  O   TYR A 156     5357   5118   5255  -2110    107    505       O  
ATOM   1231  CB  TYR A 156      24.835 175.193 -21.609  1.00 33.64           C  
ANISOU 1231  CB  TYR A 156     4393   4130   4259  -2118    133    305       C  
ATOM   1232  CG  TYR A 156      24.578 176.518 -20.926  1.00 32.84           C  
ANISOU 1232  CG  TYR A 156     4240   4015   4221  -2140     68    221       C  
ATOM   1233  CD1 TYR A 156      23.398 177.225 -21.152  1.00 33.81           C  
ANISOU 1233  CD1 TYR A 156     4350   4100   4397  -2126     17    111       C  
ATOM   1234  CD2 TYR A 156      25.506 177.058 -20.041  1.00 33.58           C  
ANISOU 1234  CD2 TYR A 156     4299   4139   4322  -2163     45    233       C  
ATOM   1235  CE1 TYR A 156      23.171 178.463 -20.549  1.00 35.73           C  
ANISOU 1235  CE1 TYR A 156     4553   4322   4699  -2125    -69     17       C  
ATOM   1236  CE2 TYR A 156      25.269 178.268 -19.393  1.00 34.46           C  
ANISOU 1236  CE2 TYR A 156     4367   4231   4494  -2175    -28    147       C  
ATOM   1237  CZ  TYR A 156      24.113 178.979 -19.669  1.00 41.12           C  
ANISOU 1237  CZ  TYR A 156     5206   5025   5391  -2153    -92     39       C  
ATOM   1238  OH  TYR A 156      23.897 180.174 -19.039  1.00 41.63           O  
ANISOU 1238  OH  TYR A 156     5235   5066   5515  -2146   -188    -61       O  
ATOM   1239  N   ASN A 157      25.798 177.297 -24.289  1.00 38.46           N  
ANISOU 1239  N   ASN A 157     5021   4607   4984  -2120     20    444       N  
ATOM   1240  CA  ASN A 157      26.867 178.159 -24.855  1.00 40.25           C  
ANISOU 1240  CA  ASN A 157     5249   4824   5222  -2175    -17    532       C  
ATOM   1241  C   ASN A 157      27.892 177.326 -25.655  1.00 46.43           C  
ANISOU 1241  C   ASN A 157     6013   5696   5933  -2171     47    632       C  
ATOM   1242  O   ASN A 157      29.100 177.537 -25.506  1.00 46.08           O  
ANISOU 1242  O   ASN A 157     5923   5726   5858  -2219     55    682       O  
ATOM   1243  CB  ASN A 157      27.605 178.996 -23.767  1.00 40.39           C  
ANISOU 1243  CB  ASN A 157     5226   4855   5264  -2231    -55    517       C  
ATOM   1244  CG  ASN A 157      26.737 179.854 -22.907  1.00 53.27           C  
ANISOU 1244  CG  ASN A 157     6859   6419   6960  -2225   -131    403       C  
ATOM   1245  ND2 ASN A 157      27.127 179.984 -21.657  1.00 55.23           N  
ANISOU 1245  ND2 ASN A 157     7056   6718   7209  -2238   -131    359       N  
ATOM   1246  OD1 ASN A 157      25.735 180.416 -23.342  1.00 41.52           O  
ANISOU 1246  OD1 ASN A 157     5415   4842   5518  -2197   -199    343       O  
ATOM   1247  N   ASN A 158      27.407 176.317 -26.429  1.00 44.21           N  
ANISOU 1247  N   ASN A 158     5756   5424   5619  -2107     89    641       N  
ATOM   1248  CA  ASN A 158      28.223 175.396 -27.237  1.00 45.06           C  
ANISOU 1248  CA  ASN A 158     5843   5624   5654  -2072    137    708       C  
ATOM   1249  C   ASN A 158      29.042 174.403 -26.408  1.00 51.63           C  
ANISOU 1249  C   ASN A 158     6641   6551   6426  -2030    172    701       C  
ATOM   1250  O   ASN A 158      29.866 173.690 -26.972  1.00 51.25           O  
ANISOU 1250  O   ASN A 158     6563   6596   6313  -1985    193    735       O  
ATOM   1251  CB  ASN A 158      29.105 176.131 -28.300  1.00 51.65           C  
ANISOU 1251  CB  ASN A 158     6656   6504   6465  -2140    125    792       C  
ATOM   1252  CG  ASN A 158      28.402 177.202 -29.104  1.00 82.01           C  
ANISOU 1252  CG  ASN A 158    10569  10235  10358  -2189     67    813       C  
ATOM   1253  ND2 ASN A 158      29.109 178.274 -29.404  1.00 81.32           N  
ANISOU 1253  ND2 ASN A 158    10488  10146  10264  -2299     29    875       N  
ATOM   1254  OD1 ASN A 158      27.229 177.085 -29.471  1.00 77.10           O  
ANISOU 1254  OD1 ASN A 158    10000   9524   9771  -2132     48    769       O  
ATOM   1255  N   HIS A 159      28.806 174.349 -25.082  1.00 52.50           N  
ANISOU 1255  N   HIS A 159     6757   6641   6549  -2035    167    647       N  
ATOM   1256  CA  HIS A 159      29.448 173.455 -24.106  1.00 53.99           C  
ANISOU 1256  CA  HIS A 159     6944   6894   6677  -1993    180    633       C  
ATOM   1257  C   HIS A 159      28.561 172.241 -23.937  1.00 49.70           C  
ANISOU 1257  C   HIS A 159     6481   6304   6100  -1945    199    607       C  
ATOM   1258  O   HIS A 159      27.459 172.416 -23.444  1.00 45.76           O  
ANISOU 1258  O   HIS A 159     6010   5746   5631  -1983    204    557       O  
ATOM   1259  CB  HIS A 159      29.445 174.099 -22.684  1.00 57.12           C  
ANISOU 1259  CB  HIS A 159     7321   7281   7100  -2040    162    585       C  
ATOM   1260  CG  HIS A 159      30.616 174.939 -22.325  1.00 62.89           C  
ANISOU 1260  CG  HIS A 159     7979   8078   7838  -2080    142    598       C  
ATOM   1261  CD2 HIS A 159      31.933 174.640 -22.339  1.00 65.39           C  
ANISOU 1261  CD2 HIS A 159     8241   8507   8098  -2055    146    619       C  
ATOM   1262  ND1 HIS A 159      30.449 176.205 -21.792  1.00 65.89           N  
ANISOU 1262  ND1 HIS A 159     8332   8416   8287  -2151    105    569       N  
ATOM   1263  CE1 HIS A 159      31.672 176.658 -21.564  1.00 65.55           C  
ANISOU 1263  CE1 HIS A 159     8224   8452   8231  -2185     96    588       C  
ATOM   1264  NE2 HIS A 159      32.593 175.743 -21.858  1.00 65.70           N  
ANISOU 1264  NE2 HIS A 159     8216   8577   8172  -2129    124    611       N  
ATOM   1265  N   LYS A 160      29.046 171.019 -24.222  1.00 46.82           N  
ANISOU 1265  N   LYS A 160     6154   5973   5664  -1866    200    629       N  
ATOM   1266  CA  LYS A 160      28.246 169.818 -23.967  1.00 45.33           C  
ANISOU 1266  CA  LYS A 160     6068   5721   5433  -1840    204    612       C  
ATOM   1267  C   LYS A 160      28.265 169.597 -22.484  1.00 48.86           C  
ANISOU 1267  C   LYS A 160     6561   6163   5841  -1874    196    587       C  
ATOM   1268  O   LYS A 160      29.350 169.483 -21.917  1.00 49.97           O  
ANISOU 1268  O   LYS A 160     6687   6358   5940  -1833    167    595       O  
ATOM   1269  CB  LYS A 160      28.811 168.570 -24.686  1.00 47.95           C  
ANISOU 1269  CB  LYS A 160     6448   6073   5698  -1734    179    636       C  
ATOM   1270  CG  LYS A 160      28.038 167.283 -24.346  1.00 52.20           C  
ANISOU 1270  CG  LYS A 160     7125   6525   6185  -1723    166    626       C  
ATOM   1271  CD  LYS A 160      28.825 165.992 -24.611  1.00 66.51           C  
ANISOU 1271  CD  LYS A 160     9014   8341   7916  -1600    102    637       C  
ATOM   1272  CE  LYS A 160      29.729 165.522 -23.493  1.00 71.90           C  
ANISOU 1272  CE  LYS A 160     9755   9039   8523  -1554     43    630       C  
ATOM   1273  NZ  LYS A 160      29.016 165.363 -22.199  1.00 82.17           N1+
ANISOU 1273  NZ  LYS A 160    11161  10265   9797  -1657     52    631       N1+
ATOM   1274  N   PHE A 161      27.082 169.507 -21.847  1.00 43.83           N  
ANISOU 1274  N   PHE A 161     5972   5476   5206  -1949    219    548       N  
ATOM   1275  CA  PHE A 161      27.003 169.248 -20.414  1.00 41.91           C  
ANISOU 1275  CA  PHE A 161     5780   5239   4906  -2000    216    525       C  
ATOM   1276  C   PHE A 161      26.269 167.933 -20.099  1.00 49.91           C  
ANISOU 1276  C   PHE A 161     6934   6196   5833  -2037    221    531       C  
ATOM   1277  O   PHE A 161      26.318 167.450 -18.965  1.00 51.74           O  
ANISOU 1277  O   PHE A 161     7247   6425   5985  -2081    209    533       O  
ATOM   1278  CB  PHE A 161      26.385 170.446 -19.657  1.00 40.84           C  
ANISOU 1278  CB  PHE A 161     5561   5130   4826  -2083    234    459       C  
ATOM   1279  CG  PHE A 161      24.929 170.734 -19.937  1.00 38.69           C  
ANISOU 1279  CG  PHE A 161     5270   4840   4592  -2146    264    391       C  
ATOM   1280  CD1 PHE A 161      24.552 171.475 -21.052  1.00 36.50           C  
ANISOU 1280  CD1 PHE A 161     4934   4537   4399  -2120    257    375       C  
ATOM   1281  CD2 PHE A 161      23.937 170.291 -19.067  1.00 40.54           C  
ANISOU 1281  CD2 PHE A 161     5542   5096   4766  -2237    295    333       C  
ATOM   1282  CE1 PHE A 161      23.219 171.776 -21.285  1.00 36.50           C  
ANISOU 1282  CE1 PHE A 161     4909   4529   4431  -2157    270    287       C  
ATOM   1283  CE2 PHE A 161      22.588 170.548 -19.329  1.00 42.56           C  
ANISOU 1283  CE2 PHE A 161     5756   5367   5046  -2292    322    241       C  
ATOM   1284  CZ  PHE A 161      22.241 171.288 -20.438  1.00 39.39           C  
ANISOU 1284  CZ  PHE A 161     5293   4936   4738  -2238    304    212       C  
ATOM   1285  N   THR A 162      25.514 167.410 -21.074  1.00 45.94           N  
ANISOU 1285  N   THR A 162     6467   5647   5342  -2036    237    532       N  
ATOM   1286  CA  THR A 162      24.759 166.154 -20.936  1.00 44.54           C  
ANISOU 1286  CA  THR A 162     6432   5407   5085  -2091    238    540       C  
ATOM   1287  C   THR A 162      24.528 165.481 -22.281  1.00 47.21           C  
ANISOU 1287  C   THR A 162     6803   5693   5441  -2025    228    558       C  
ATOM   1288  O   THR A 162      24.669 166.102 -23.337  1.00 44.19           O  
ANISOU 1288  O   THR A 162     6320   5334   5135  -1958    237    554       O  
ATOM   1289  CB  THR A 162      23.498 166.266 -20.068  1.00 49.22           C  
ANISOU 1289  CB  THR A 162     7033   6023   5647  -2248    291    479       C  
ATOM   1290  CG2 THR A 162      22.382 167.058 -20.704  1.00 43.91           C  
ANISOU 1290  CG2 THR A 162     6243   5385   5055  -2286    338    396       C  
ATOM   1291  OG1 THR A 162      23.045 164.946 -19.728  1.00 53.12           O  
ANISOU 1291  OG1 THR A 162     7695   6456   6032  -2327    282    507       O  
ATOM   1292  N   ASN A 163      24.223 164.191 -22.226  1.00 45.35           N  
ANISOU 1292  N   ASN A 163     6723   5382   5127  -2046    200    581       N  
ATOM   1293  CA  ASN A 163      24.000 163.379 -23.404  1.00 45.63           C  
ANISOU 1293  CA  ASN A 163     6810   5358   5169  -1981    176    593       C  
ATOM   1294  C   ASN A 163      23.275 162.083 -23.034  1.00 50.89           C  
ANISOU 1294  C   ASN A 163     7664   5928   5743  -2076    154    606       C  
ATOM   1295  O   ASN A 163      23.201 161.747 -21.844  1.00 52.21           O  
ANISOU 1295  O   ASN A 163     7937   6075   5824  -2180    145    623       O  
ATOM   1296  CB  ASN A 163      25.330 163.161 -24.165  1.00 42.86           C  
ANISOU 1296  CB  ASN A 163     6439   5022   4823  -1801    108    627       C  
ATOM   1297  CG  ASN A 163      26.284 162.153 -23.608  1.00 60.14           C  
ANISOU 1297  CG  ASN A 163     8767   7164   6917  -1718      9    657       C  
ATOM   1298  ND2 ASN A 163      27.448 162.164 -24.203  1.00 61.02           N  
ANISOU 1298  ND2 ASN A 163     8815   7337   7034  -1561    -44    654       N  
ATOM   1299  OD1 ASN A 163      25.970 161.352 -22.721  1.00 59.76           O  
ANISOU 1299  OD1 ASN A 163     8887   7032   6785  -1793    -27    676       O  
ATOM   1300  N   ALA A 164      22.681 161.399 -24.041  1.00 45.66           N  
ANISOU 1300  N   ALA A 164     7045   5210   5094  -2058    147    597       N  
ATOM   1301  CA  ALA A 164      21.941 160.132 -23.882  1.00 43.64           C  
ANISOU 1301  CA  ALA A 164     6976   4850   4755  -2161    119    610       C  
ATOM   1302  C   ALA A 164      21.820 159.450 -25.238  1.00 46.29           C  
ANISOU 1302  C   ALA A 164     7336   5126   5126  -2054     79    604       C  
ATOM   1303  O   ALA A 164      22.051 160.064 -26.280  1.00 44.60           O  
ANISOU 1303  O   ALA A 164     6975   4971   4998  -1933     99    582       O  
ATOM   1304  CB  ALA A 164      20.560 160.378 -23.289  1.00 43.91           C  
ANISOU 1304  CB  ALA A 164     6987   4931   4768  -2378    214    555       C  
ATOM   1305  N   SER A 165      21.475 158.172 -25.211  1.00 44.21           N  
ANISOU 1305  N   SER A 165     7269   4741   4787  -2106     16    627       N  
ATOM   1306  CA  SER A 165      21.345 157.318 -26.378  1.00 43.28           C  
ANISOU 1306  CA  SER A 165     7211   4546   4688  -2009    -44    619       C  
ATOM   1307  C   SER A 165      20.053 156.574 -26.335  1.00 43.79           C  
ANISOU 1307  C   SER A 165     7389   4539   4711  -2195    -17    599       C  
ATOM   1308  O   SER A 165      19.582 156.186 -25.265  1.00 42.24           O  
ANISOU 1308  O   SER A 165     7326   4303   4420  -2390     -7    623       O  
ATOM   1309  CB  SER A 165      22.465 156.286 -26.409  1.00 48.35           C  
ANISOU 1309  CB  SER A 165     8023   5082   5267  -1850   -201    662       C  
ATOM   1310  OG  SER A 165      23.548 156.747 -27.192  1.00 56.97           O  
ANISOU 1310  OG  SER A 165     8970   6263   6415  -1630   -232    645       O  
ATOM   1311  N   LYS A 166      19.499 156.332 -27.507  1.00 38.82           N  
ANISOU 1311  N   LYS A 166     6711   3898   4139  -2144     -8    555       N  
ATOM   1312  CA  LYS A 166      18.297 155.532 -27.611  1.00 39.14           C  
ANISOU 1312  CA  LYS A 166     6857   3873   4142  -2315     10    526       C  
ATOM   1313  C   LYS A 166      18.417 154.602 -28.826  1.00 42.04           C  
ANISOU 1313  C   LYS A 166     7298   4140   4536  -2168    -84    519       C  
ATOM   1314  O   LYS A 166      18.723 155.048 -29.936  1.00 41.10           O  
ANISOU 1314  O   LYS A 166     7027   4084   4506  -1985    -78    485       O  
ATOM   1315  CB  LYS A 166      17.016 156.409 -27.600  1.00 39.97           C  
ANISOU 1315  CB  LYS A 166     6783   4115   4291  -2469    157    432       C  
ATOM   1316  CG  LYS A 166      15.698 155.611 -27.710  1.00 61.51           C  
ANISOU 1316  CG  LYS A 166     9590   6810   6970  -2669    189    379       C  
ATOM   1317  CD  LYS A 166      15.290 154.811 -26.471  1.00 67.65           C  
ANISOU 1317  CD  LYS A 166    10572   7529   7603  -2933    182    423       C  
ATOM   1318  CE  LYS A 166      14.531 153.543 -26.801  1.00 64.18           C  
ANISOU 1318  CE  LYS A 166    10313   6972   7100  -3076    140    421       C  
ATOM   1319  NZ  LYS A 166      13.053 153.722 -26.765  1.00 63.00           N1+
ANISOU 1319  NZ  LYS A 166    10052   6954   6932  -3309    267    305       N1+
ATOM   1320  N   ILE A 167      18.247 153.305 -28.589  1.00 39.24           N  
ANISOU 1320  N   ILE A 167     7190   3624   4095  -2248   -185    555       N  
ATOM   1321  CA  ILE A 167      18.247 152.299 -29.656  1.00 38.13           C  
ANISOU 1321  CA  ILE A 167     7148   3369   3972  -2127   -292    539       C  
ATOM   1322  C   ILE A 167      16.779 152.106 -30.061  1.00 43.44           C  
ANISOU 1322  C   ILE A 167     7791   4053   4660  -2313   -202    473       C  
ATOM   1323  O   ILE A 167      15.956 151.799 -29.205  1.00 42.27           O  
ANISOU 1323  O   ILE A 167     7749   3880   4430  -2578   -157    481       O  
ATOM   1324  CB  ILE A 167      18.960 150.981 -29.242  1.00 40.78           C  
ANISOU 1324  CB  ILE A 167     7788   3501   4207  -2080   -486    605       C  
ATOM   1325  CG1 ILE A 167      20.463 151.237 -29.001  1.00 39.63           C  
ANISOU 1325  CG1 ILE A 167     7626   3380   4053  -1850   -579    633       C  
ATOM   1326  CG2 ILE A 167      18.743 149.885 -30.314  1.00 40.30           C  
ANISOU 1326  CG2 ILE A 167     7841   3308   4161  -1984   -604    572       C  
ATOM   1327  CD1 ILE A 167      21.154 150.179 -28.209  1.00 48.38           C  
ANISOU 1327  CD1 ILE A 167     9034   4305   5044  -1827   -765    692       C  
ATOM   1328  N   ILE A 168      16.449 152.356 -31.338  1.00 42.62           N  
ANISOU 1328  N   ILE A 168     7528   4012   4655  -2183   -169    401       N  
ATOM   1329  CA  ILE A 168      15.086 152.261 -31.886  1.00 44.14           C  
ANISOU 1329  CA  ILE A 168     7654   4240   4877  -2318    -86    312       C  
ATOM   1330  C   ILE A 168      15.077 151.252 -33.017  1.00 46.26           C  
ANISOU 1330  C   ILE A 168     8011   4394   5172  -2187   -193    290       C  
ATOM   1331  O   ILE A 168      15.952 151.284 -33.873  1.00 44.69           O  
ANISOU 1331  O   ILE A 168     7755   4199   5026  -1928   -266    294       O  
ATOM   1332  CB  ILE A 168      14.576 153.637 -32.470  1.00 48.58           C  
ANISOU 1332  CB  ILE A 168     7923   4994   5541  -2263     52    223       C  
ATOM   1333  CG1 ILE A 168      14.984 154.883 -31.644  1.00 49.11           C  
ANISOU 1333  CG1 ILE A 168     7861   5180   5617  -2276    127    242       C  
ATOM   1334  CG2 ILE A 168      13.052 153.604 -32.783  1.00 51.66           C  
ANISOU 1334  CG2 ILE A 168     8237   5447   5944  -2431    144    105       C  
ATOM   1335  CD1 ILE A 168      14.040 155.206 -30.490  1.00 61.15           C  
ANISOU 1335  CD1 ILE A 168     9371   6783   7079  -2544    227    198       C  
ATOM   1336  N   LYS A 169      14.037 150.432 -33.068  1.00 45.51           N  
ANISOU 1336  N   LYS A 169     8027   4223   5040  -2373   -194    252       N  
ATOM   1337  CA  LYS A 169      13.762 149.459 -34.120  1.00 46.31           C  
ANISOU 1337  CA  LYS A 169     8211   4217   5169  -2291   -286    212       C  
ATOM   1338  C   LYS A 169      12.534 149.924 -34.883  1.00 49.88           C  
ANISOU 1338  C   LYS A 169     8463   4798   5691  -2352   -158     89       C  
ATOM   1339  O   LYS A 169      11.585 150.397 -34.253  1.00 50.15           O  
ANISOU 1339  O   LYS A 169     8420   4938   5696  -2582    -31     37       O  
ATOM   1340  CB  LYS A 169      13.486 148.081 -33.514  1.00 50.20           C  
ANISOU 1340  CB  LYS A 169     9022   4500   5552  -2488   -402    264       C  
ATOM   1341  CG  LYS A 169      14.743 147.316 -33.114  1.00 69.44           C  
ANISOU 1341  CG  LYS A 169    11702   6757   7926  -2349   -597    363       C  
ATOM   1342  CD  LYS A 169      14.494 146.304 -31.979  1.00 83.73           C  
ANISOU 1342  CD  LYS A 169    13847   8374   9592  -2620   -686    448       C  
ATOM   1343  CE  LYS A 169      13.931 144.973 -32.428  1.00104.44           C  
ANISOU 1343  CE  LYS A 169    16710  10795  12179  -2712   -816    437       C  
ATOM   1344  NZ  LYS A 169      13.767 144.023 -31.289  1.00116.91           N1+
ANISOU 1344  NZ  LYS A 169    18648  12171  13601  -2991   -917    539       N1+
ATOM   1345  N   THR A 170      12.542 149.811 -36.223  1.00 44.80           N  
ANISOU 1345  N   THR A 170     7727   4164   5131  -2141   -194     28       N  
ATOM   1346  CA  THR A 170      11.353 150.154 -37.011  1.00 44.24           C  
ANISOU 1346  CA  THR A 170     7483   4203   5122  -2182    -92   -100       C  
ATOM   1347  C   THR A 170      10.420 148.935 -37.152  1.00 51.83           C  
ANISOU 1347  C   THR A 170     8602   5049   6043  -2361   -136   -149       C  
ATOM   1348  O   THR A 170      10.281 148.344 -38.228  1.00 49.34           O  
ANISOU 1348  O   THR A 170     8293   4677   5777  -2228   -205   -200       O  
ATOM   1349  CB  THR A 170      11.664 150.903 -38.320  1.00 35.74           C  
ANISOU 1349  CB  THR A 170     6196   3233   4151  -1897    -78   -150       C  
ATOM   1350  CG2 THR A 170      12.103 152.327 -38.085  1.00 28.06           C  
ANISOU 1350  CG2 THR A 170     5044   2406   3212  -1824      9   -131       C  
ATOM   1351  OG1 THR A 170      12.628 150.163 -39.057  1.00 36.08           O  
ANISOU 1351  OG1 THR A 170     6329   3176   4204  -1670   -221   -105       O  
ATOM   1352  N   ASP A 171       9.808 148.549 -36.028  1.00 54.24           N  
ANISOU 1352  N   ASP A 171     9040   5321   6247  -2677    -98   -129       N  
ATOM   1353  CA  ASP A 171       8.806 147.475 -35.910  1.00 57.04           C  
ANISOU 1353  CA  ASP A 171     9552   5585   6535  -2940   -116   -170       C  
ATOM   1354  C   ASP A 171       7.915 147.715 -34.683  1.00 67.39           C  
ANISOU 1354  C   ASP A 171    10860   7004   7739  -3308     14   -194       C  
ATOM   1355  O   ASP A 171       8.041 148.752 -34.035  1.00 67.25           O  
ANISOU 1355  O   ASP A 171    10697   7136   7719  -3320    113   -195       O  
ATOM   1356  CB  ASP A 171       9.439 146.061 -35.937  1.00 60.25           C  
ANISOU 1356  CB  ASP A 171    10285   5720   6889  -2915   -319    -70       C  
ATOM   1357  CG  ASP A 171      10.505 145.750 -34.890  1.00 74.15           C  
ANISOU 1357  CG  ASP A 171    12276   7340   8560  -2925   -429     80       C  
ATOM   1358  OD1 ASP A 171      10.357 146.204 -33.723  1.00 73.81           O  
ANISOU 1358  OD1 ASP A 171    12241   7368   8437  -3140   -337    124       O  
ATOM   1359  OD2 ASP A 171      11.434 144.968 -35.206  1.00 85.79           O1-
ANISOU 1359  OD2 ASP A 171    13936   8629  10033  -2727   -619    141       O1-
ATOM   1360  N   PHE A 172       7.033 146.763 -34.352  1.00 70.62           N  
ANISOU 1360  N   PHE A 172    11429   7349   8055  -3615     11   -216       N  
ATOM   1361  CA  PHE A 172       6.086 146.853 -33.229  1.00 72.36           C  
ANISOU 1361  CA  PHE A 172    11648   7700   8148  -4008    138   -254       C  
ATOM   1362  C   PHE A 172       6.543 146.156 -31.916  1.00 83.45           C  
ANISOU 1362  C   PHE A 172    13363   8950   9393  -4251     66    -91       C  
ATOM   1363  O   PHE A 172       5.877 146.290 -30.878  1.00 86.03           O  
ANISOU 1363  O   PHE A 172    13689   9404   9595  -4583    175   -107       O  
ATOM   1364  CB  PHE A 172       4.692 146.382 -33.701  1.00 73.92           C  
ANISOU 1364  CB  PHE A 172    11780   7982   8326  -4232    209   -408       C  
ATOM   1365  CG  PHE A 172       4.177 147.194 -34.870  1.00 72.13           C  
ANISOU 1365  CG  PHE A 172    11236   7930   8241  -3998    286   -583       C  
ATOM   1366  CD1 PHE A 172       3.769 148.514 -34.697  1.00 72.61           C  
ANISOU 1366  CD1 PHE A 172    11002   8250   8337  -3955    427   -704       C  
ATOM   1367  CD2 PHE A 172       4.157 146.663 -36.151  1.00 72.90           C  
ANISOU 1367  CD2 PHE A 172    11340   7925   8435  -3798    201   -626       C  
ATOM   1368  CE1 PHE A 172       3.315 149.273 -35.779  1.00 71.50           C  
ANISOU 1368  CE1 PHE A 172    10599   8250   8320  -3727    475   -861       C  
ATOM   1369  CE2 PHE A 172       3.696 147.423 -37.233  1.00 73.82           C  
ANISOU 1369  CE2 PHE A 172    11178   8200   8672  -3577    265   -782       C  
ATOM   1370  CZ  PHE A 172       3.281 148.725 -37.037  1.00 70.24           C  
ANISOU 1370  CZ  PHE A 172    10453   7988   8246  -3544    397   -895       C  
ATOM   1371  N   GLY A 173       7.686 145.462 -31.977  1.00 81.17           N  
ANISOU 1371  N   GLY A 173    13328   8408   9105  -4073   -121     54       N  
ATOM   1372  CA  GLY A 173       8.283 144.738 -30.858  1.00109.47           C  
ANISOU 1372  CA  GLY A 173    17247  11802  12546  -4236   -235    216       C  
ATOM   1373  C   GLY A 173       9.124 143.555 -31.303  1.00137.86           C  
ANISOU 1373  C   GLY A 173    21157  15081  16141  -4065   -483    314       C  
ATOM   1374  O   GLY A 173       8.920 143.000 -32.389  1.00 95.18           O  
ANISOU 1374  O   GLY A 173    15758   9590  10813  -3938   -559    252       O  
TER   
ATOM   1375  N   THR B   2      28.479 108.047 -55.943  1.00132.18           N  
ANISOU 1375  N   THR B   2    30733   9362  10127   9166  -3961   -910       N  
ATOM   1376  CA  THR B   2      29.315 106.944 -55.475  1.00137.56           C  
ANISOU 1376  CA  THR B   2    32192   9748  10326   9940  -4358  -1073       C  
ATOM   1377  C   THR B   2      28.695 105.552 -55.725  1.00142.91           C  
ANISOU 1377  C   THR B   2    33758   9719  10821   9836  -4373   -951       C  
ATOM   1378  O   THR B   2      29.396 104.637 -56.177  1.00143.17           O  
ANISOU 1378  O   THR B   2    33509   9925  10964  10050  -4506  -1089       O  
ATOM   1379  CB  THR B   2      29.785 107.177 -54.027  1.00149.89           C  
ANISOU 1379  CB  THR B   2    33445  11525  11980   9903  -4313  -1002       C  
ATOM   1380  CG2 THR B   2      31.006 108.087 -53.953  1.00149.36           C  
ANISOU 1380  CG2 THR B   2    32752  12141  11857  10486  -4549  -1313       C  
ATOM   1381  OG1 THR B   2      28.718 107.754 -53.264  1.00150.78           O  
ANISOU 1381  OG1 THR B   2    33951  11277  12060   9426  -4060   -729       O  
ATOM   1382  N   GLY B   3      27.401 105.413 -55.422  1.00136.61           N  
ANISOU 1382  N   GLY B   3    33517   8355  10034   9202  -4085   -656       N  
ATOM   1383  CA  GLY B   3      26.618 104.195 -55.637  1.00137.17           C  
ANISOU 1383  CA  GLY B   3    34526   7686   9908   8992  -4047   -522       C  
ATOM   1384  C   GLY B   3      25.638 104.416 -56.775  1.00132.09           C  
ANISOU 1384  C   GLY B   3    33436   7091   9662   8303  -3741   -432       C  
ATOM   1385  O   GLY B   3      26.059 104.792 -57.877  1.00130.26           O  
ANISOU 1385  O   GLY B   3    32473   7355   9664   8422  -3797   -607       O  
ATOM   1386  N   ILE B   4      24.319 104.262 -56.507  1.00121.82           N  
ANISOU 1386  N   ILE B   4    32518   5322   8448   7559  -3402   -175       N  
ATOM   1387  CA  ILE B   4      23.265 104.505 -57.508  1.00114.73           C  
ANISOU 1387  CA  ILE B   4    31198   4462   7931   6859  -3094    -95       C  
ATOM   1388  C   ILE B   4      23.273 105.938 -57.998  1.00113.61           C  
ANISOU 1388  C   ILE B   4    29869   5050   8249   6599  -2923   -130       C  
ATOM   1389  O   ILE B   4      23.434 106.866 -57.202  1.00112.00           O  
ANISOU 1389  O   ILE B   4    29280   5144   8132   6550  -2842    -77       O  
ATOM   1390  CB  ILE B   4      21.846 104.029 -57.063  1.00116.10           C  
ANISOU 1390  CB  ILE B   4    32020   4007   8085   6108  -2762    149       C  
ATOM   1391  CG1 ILE B   4      20.800 104.218 -58.207  1.00110.74           C  
ANISOU 1391  CG1 ILE B   4    30878   3403   7794   5446  -2486    176       C  
ATOM   1392  CG2 ILE B   4      21.412 104.685 -55.733  1.00113.79           C  
ANISOU 1392  CG2 ILE B   4    31774   3675   7787   5775  -2540    334       C  
ATOM   1393  CD1 ILE B   4      19.508 103.566 -58.042  1.00108.47           C  
ANISOU 1393  CD1 ILE B   4    31212   2528   7472   4771  -2205    333       C  
ATOM   1394  N   GLU B   5      23.114 106.110 -59.317  1.00106.91           N  
ANISOU 1394  N   GLU B   5    28472   4474   7677   6445  -2876   -222       N  
ATOM   1395  CA  GLU B   5      23.045 107.405 -59.961  1.00100.97           C  
ANISOU 1395  CA  GLU B   5    26653   4361   7348   6165  -2708   -253       C  
ATOM   1396  C   GLU B   5      21.803 108.150 -59.436  1.00 98.71           C  
ANISOU 1396  C   GLU B   5    26177   4006   7321   5395  -2326    -30       C  
ATOM   1397  O   GLU B   5      20.734 107.555 -59.293  1.00 97.92           O  
ANISOU 1397  O   GLU B   5    26602   3408   7194   4919  -2137    107       O  
ATOM   1398  CB  GLU B   5      22.994 107.227 -61.482  1.00101.68           C  
ANISOU 1398  CB  GLU B   5    26384   4626   7622   6135  -2734   -380       C  
ATOM   1399  CG  GLU B   5      23.782 108.284 -62.239  1.00115.35           C  
ANISOU 1399  CG  GLU B   5    27129   7103   9597   6332  -2782   -544       C  
ATOM   1400  CD  GLU B   5      23.653 108.205 -63.748  1.00139.25           C  
ANISOU 1400  CD  GLU B   5    29776  10315  12816   6247  -2773   -653       C  
ATOM   1401  OE1 GLU B   5      24.366 107.386 -64.377  1.00133.92           O  
ANISOU 1401  OE1 GLU B   5    29329   9611  11944   6745  -3031   -833       O  
ATOM   1402  OE2 GLU B   5      22.848 108.984 -64.305  1.00129.76           O1-
ANISOU 1402  OE2 GLU B   5    28044   9303  11955   5700  -2518   -569       O1-
ATOM   1403  N   GLY B   6      21.991 109.416 -59.081  1.00 90.47           N  
ANISOU 1403  N   GLY B   6    24420   3456   6498   5299  -2225    -13       N  
ATOM   1404  CA  GLY B   6      20.941 110.248 -58.513  1.00 86.96           C  
ANISOU 1404  CA  GLY B   6    23726   3024   6292   4648  -1894    170       C  
ATOM   1405  C   GLY B   6      19.850 110.533 -59.520  1.00 88.04           C  
ANISOU 1405  C   GLY B   6    23474   3210   6766   4052  -1650    205       C  
ATOM   1406  O   GLY B   6      20.138 110.822 -60.690  1.00 84.72           O  
ANISOU 1406  O   GLY B   6    22525   3135   6531   4145  -1712     82       O  
ATOM   1407  N   ARG B   7      18.587 110.435 -59.072  1.00 85.04           N  
ANISOU 1407  N   ARG B   7    23365   2491   6455   3438  -1373    358       N  
ATOM   1408  CA  ARG B   7      17.425 110.697 -59.917  1.00 82.52           C  
ANISOU 1408  CA  ARG B   7    22699   2206   6448   2839  -1132    374       C  
ATOM   1409  C   ARG B   7      17.454 112.133 -60.381  1.00 83.21           C  
ANISOU 1409  C   ARG B   7    21819   2904   6892   2712  -1048    342       C  
ATOM   1410  O   ARG B   7      17.732 113.053 -59.597  1.00 81.58           O  
ANISOU 1410  O   ARG B   7    21292   2968   6738   2741  -1008    393       O  
ATOM   1411  CB  ARG B   7      16.133 110.418 -59.145  1.00 83.78           C  
ANISOU 1411  CB  ARG B   7    23293   1948   6592   2216   -842    515       C  
ATOM   1412  CG  ARG B   7      14.841 110.447 -59.970  1.00 85.17           C  
ANISOU 1412  CG  ARG B   7    23234   2085   7041   1592   -603    496       C  
ATOM   1413  CD  ARG B   7      13.660 110.878 -59.100  1.00 92.45           C  
ANISOU 1413  CD  ARG B   7    24150   2911   8067    958   -277    602       C  
ATOM   1414  NE  ARG B   7      12.621 109.848 -59.004  1.00107.30           N  
ANISOU 1414  NE  ARG B   7    26670   4268   9832    480    -92    622       N  
ATOM   1415  CZ  ARG B   7      11.600 109.892 -58.151  1.00117.17           C  
ANISOU 1415  CZ  ARG B   7    28120   5322  11076    -79    198    698       C  
ATOM   1416  NH1 ARG B   7      11.468 110.908 -57.311  1.00102.71           N1+
ANISOU 1416  NH1 ARG B   7    25908   3767   9350   -206    324    769       N1+
ATOM   1417  NH2 ARG B   7      10.708 108.909 -58.125  1.00 97.31           N  
ANISOU 1417  NH2 ARG B   7    26196   2337   8440   -526    371    692       N  
ATOM   1418  N   LYS B   8      17.228 112.322 -61.679  1.00 78.40           N  
ANISOU 1418  N   LYS B   8    20770   2511   6509   2603  -1038    251       N  
ATOM   1419  CA  LYS B   8      17.177 113.642 -62.262  1.00 74.32           C  
ANISOU 1419  CA  LYS B   8    19394   2529   6317   2455   -956    220       C  
ATOM   1420  C   LYS B   8      15.866 114.310 -61.813  1.00 77.87           C  
ANISOU 1420  C   LYS B   8    19646   2953   6987   1820   -661    325       C  
ATOM   1421  O   LYS B   8      14.797 113.685 -61.890  1.00 78.69           O  
ANISOU 1421  O   LYS B   8    20079   2711   7107   1405   -510    350       O  
ATOM   1422  CB  LYS B   8      17.236 113.589 -63.790  1.00 74.59           C  
ANISOU 1422  CB  LYS B   8    19084   2756   6499   2508  -1026     94       C  
ATOM   1423  CG  LYS B   8      18.624 113.352 -64.367  1.00 85.57           C  
ANISOU 1423  CG  LYS B   8    20388   4381   7743   3132  -1299    -47       C  
ATOM   1424  CD  LYS B   8      18.603 113.556 -65.904  1.00 88.68           C  
ANISOU 1424  CD  LYS B   8    20327   5043   8325   3113  -1323   -163       C  
ATOM   1425  CE  LYS B   8      18.922 112.331 -66.756  1.00106.94           C  
ANISOU 1425  CE  LYS B   8    23042   7123  10467   3409  -1505   -279       C  
ATOM   1426  NZ  LYS B   8      17.972 111.188 -66.539  1.00111.29           N1+
ANISOU 1426  NZ  LYS B   8    24295   7080  10912   3135  -1440   -216       N1+
ATOM   1427  N   PRO B   9      15.924 115.574 -61.349  1.00 72.31           N  
ANISOU 1427  N   PRO B   9    18403   2621   6449   1731   -578    369       N  
ATOM   1428  CA  PRO B   9      14.677 116.267 -60.966  1.00 70.79           C  
ANISOU 1428  CA  PRO B   9    17977   2447   6472   1156   -313    441       C  
ATOM   1429  C   PRO B   9      13.913 116.708 -62.203  1.00 75.10           C  
ANISOU 1429  C   PRO B   9    18041   3191   7304    856   -230    362       C  
ATOM   1430  O   PRO B   9      14.435 116.618 -63.317  1.00 73.26           O  
ANISOU 1430  O   PRO B   9    17609   3117   7109   1101   -372    268       O  
ATOM   1431  CB  PRO B   9      15.184 117.491 -60.195  1.00 68.89           C  
ANISOU 1431  CB  PRO B   9    17304   2570   6301   1261   -304    492       C  
ATOM   1432  CG  PRO B   9      16.507 117.780 -60.777  1.00 71.78           C  
ANISOU 1432  CG  PRO B   9    17368   3271   6633   1768   -527    402       C  
ATOM   1433  CD  PRO B   9      17.097 116.475 -61.241  1.00 71.39           C  
ANISOU 1433  CD  PRO B   9    17823   2955   6347   2130   -716    329       C  
ATOM   1434  N   THR B  10      12.690 117.206 -62.015  1.00 73.52           N  
ANISOU 1434  N   THR B  10    17640   3000   7295    344     -9    382       N  
ATOM   1435  CA  THR B  10      11.980 117.812 -63.141  1.00 71.85           C  
ANISOU 1435  CA  THR B  10    16908   3032   7359     97     49    290       C  
ATOM   1436  C   THR B  10      12.632 119.182 -63.269  1.00 70.42           C  
ANISOU 1436  C   THR B  10    16112   3325   7319    290    -12    299       C  
ATOM   1437  O   THR B  10      13.235 119.643 -62.297  1.00 67.44           O  
ANISOU 1437  O   THR B  10    15724   3040   6861    449    -27    376       O  
ATOM   1438  CB  THR B  10      10.459 117.863 -62.925  1.00 80.41           C  
ANISOU 1438  CB  THR B  10    17968   3995   8588   -486    287    265       C  
ATOM   1439  CG2 THR B  10       9.886 116.513 -62.449  1.00 79.89           C  
ANISOU 1439  CG2 THR B  10    18600   3425   8330   -723    386    275       C  
ATOM   1440  OG1 THR B  10      10.116 118.933 -62.040  1.00 76.01           O  
ANISOU 1440  OG1 THR B  10    17095   3647   8137   -673    415    323       O  
ATOM   1441  N   CYS B  11      12.604 119.793 -64.452  1.00 67.98           N  
ANISOU 1441  N   CYS B  11    15336   3301   7192    302    -57    219       N  
ATOM   1442  CA  CYS B  11      13.212 121.129 -64.610  1.00 66.47           C  
ANISOU 1442  CA  CYS B  11    14595   3542   7120    448    -99    227       C  
ATOM   1443  C   CYS B  11      12.449 122.175 -63.830  1.00 71.54           C  
ANISOU 1443  C   CYS B  11    14961   4311   7912    129     57    282       C  
ATOM   1444  O   CYS B  11      13.059 123.067 -63.235  1.00 70.41           O  
ANISOU 1444  O   CYS B  11    14583   4396   7772    257     41    336       O  
ATOM   1445  CB  CYS B  11      13.409 121.504 -66.075  1.00 65.16           C  
ANISOU 1445  CB  CYS B  11    14061   3623   7073    544   -183    133       C  
ATOM   1446  SG  CYS B  11      14.561 120.405 -66.953  1.00 71.16           S  
ANISOU 1446  SG  CYS B  11    15083   4318   7636   1003   -389     53       S  
ATOM   1447  N   ASP B  12      11.129 121.955 -63.693  1.00 71.71           N  
ANISOU 1447  N   ASP B  12    15061   4157   8028   -287    211    256       N  
ATOM   1448  CA  ASP B  12      10.225 122.770 -62.892  1.00 72.33           C  
ANISOU 1448  CA  ASP B  12    14931   4318   8232   -624    374    279       C  
ATOM   1449  C   ASP B  12      10.632 122.699 -61.401  1.00 77.93           C  
ANISOU 1449  C   ASP B  12    15920   4911   8780   -566    424    398       C  
ATOM   1450  O   ASP B  12      10.503 123.687 -60.702  1.00 78.49           O  
ANISOU 1450  O   ASP B  12    15724   5170   8928   -650    489    440       O  
ATOM   1451  CB  ASP B  12       8.773 122.313 -63.122  1.00 76.38           C  
ANISOU 1451  CB  ASP B  12    15511   4664   8848  -1067    524    181       C  
ATOM   1452  CG  ASP B  12       7.729 123.053 -62.311  1.00 93.52           C  
ANISOU 1452  CG  ASP B  12    17465   6928  11139  -1435    702    164       C  
ATOM   1453  OD1 ASP B  12       7.887 124.290 -62.117  1.00 92.43           O  
ANISOU 1453  OD1 ASP B  12    16922   7087  11110  -1371    683    190       O  
ATOM   1454  OD2 ASP B  12       6.739 122.406 -61.888  1.00104.26           O1-
ANISOU 1454  OD2 ASP B  12    19060   8072  12481  -1798    865    110       O1-
ATOM   1455  N   GLU B  13      11.195 121.564 -60.952  1.00 75.37           N  
ANISOU 1455  N   GLU B  13    16140   4281   8217   -380    370    446       N  
ATOM   1456  CA  GLU B  13      11.702 121.341 -59.592  1.00 75.29           C  
ANISOU 1456  CA  GLU B  13    16485   4119   8001   -252    380    554       C  
ATOM   1457  C   GLU B  13      13.111 121.963 -59.406  1.00 74.63           C  
ANISOU 1457  C   GLU B  13    16194   4309   7851    213    204    583       C  
ATOM   1458  O   GLU B  13      13.369 122.597 -58.379  1.00 74.36           O  
ANISOU 1458  O   GLU B  13    16088   4378   7786    249    234    651       O  
ATOM   1459  CB  GLU B  13      11.715 119.817 -59.296  1.00 80.05           C  
ANISOU 1459  CB  GLU B  13    17814   4254   8349   -219    371    577       C  
ATOM   1460  CG  GLU B  13      12.037 119.380 -57.870  1.00 87.44           C  
ANISOU 1460  CG  GLU B  13    19258   4935   9030   -134    399    688       C  
ATOM   1461  CD  GLU B  13      11.829 117.891 -57.582  1.00105.64           C  
ANISOU 1461  CD  GLU B  13    22345   6721  11073   -187    422    713       C  
ATOM   1462  OE1 GLU B  13      11.827 117.077 -58.535  1.00 72.59           O  
ANISOU 1462  OE1 GLU B  13    18343   2376   6861   -133    344    643       O  
ATOM   1463  OE2 GLU B  13      11.660 117.541 -56.390  1.00113.66           O1-
ANISOU 1463  OE2 GLU B  13    23816   7475  11896   -291    521    804       O1-
ATOM   1464  N   LYS B  14      14.026 121.737 -60.375  1.00 68.37           N  
ANISOU 1464  N   LYS B  14    15316   3637   7024    562     26    516       N  
ATOM   1465  CA  LYS B  14      15.408 122.226 -60.345  1.00 66.58           C  
ANISOU 1465  CA  LYS B  14    14874   3700   6725    998   -141    495       C  
ATOM   1466  C   LYS B  14      15.469 123.753 -60.392  1.00 70.23           C  
ANISOU 1466  C   LYS B  14    14726   4568   7388    903    -93    498       C  
ATOM   1467  O   LYS B  14      16.320 124.351 -59.728  1.00 71.07           O  
ANISOU 1467  O   LYS B  14    14688   4877   7436   1118   -151    513       O  
ATOM   1468  CB  LYS B  14      16.236 121.637 -61.506  1.00 67.77           C  
ANISOU 1468  CB  LYS B  14    15031   3912   6805   1336   -316    391       C  
ATOM   1469  CG  LYS B  14      17.729 121.846 -61.312  1.00 69.27           C  
ANISOU 1469  CG  LYS B  14    15105   4362   6853   1816   -492    334       C  
ATOM   1470  CD  LYS B  14      18.601 121.420 -62.461  1.00 78.96           C  
ANISOU 1470  CD  LYS B  14    16248   5734   8017   2151   -655    203       C  
ATOM   1471  CE  LYS B  14      20.021 121.367 -61.950  1.00 86.56           C  
ANISOU 1471  CE  LYS B  14    17218   6889   8780   2638   -830    123       C  
ATOM   1472  NZ  LYS B  14      21.016 121.240 -63.042  1.00 92.10           N1+
ANISOU 1472  NZ  LYS B  14    17689   7868   9436   2970   -977    -39       N1+
ATOM   1473  N   TYR B  15      14.587 124.370 -61.191  1.00 64.02           N  
ANISOU 1473  N   TYR B  15    13602   3896   6826    598     -1    469       N  
ATOM   1474  CA  TYR B  15      14.570 125.813 -61.364  1.00 61.33           C  
ANISOU 1474  CA  TYR B  15    12731   3906   6666    502     35    467       C  
ATOM   1475  C   TYR B  15      13.520 126.534 -60.507  1.00 67.79           C  
ANISOU 1475  C   TYR B  15    13437   4713   7607    151    193    523       C  
ATOM   1476  O   TYR B  15      12.886 127.497 -60.946  1.00 66.75           O  
ANISOU 1476  O   TYR B  15    12936   4763   7662    -56    249    496       O  
ATOM   1477  CB  TYR B  15      14.558 126.177 -62.859  1.00 58.99           C  
ANISOU 1477  CB  TYR B  15    12116   3800   6499    500    -13    384       C  
ATOM   1478  CG  TYR B  15      15.801 125.652 -63.534  1.00 59.00           C  
ANISOU 1478  CG  TYR B  15    12166   3891   6362    884   -167    320       C  
ATOM   1479  CD1 TYR B  15      17.065 126.099 -63.153  1.00 59.72           C  
ANISOU 1479  CD1 TYR B  15    12110   4228   6353   1179   -252    304       C  
ATOM   1480  CD2 TYR B  15      15.726 124.628 -64.472  1.00 60.70           C  
ANISOU 1480  CD2 TYR B  15    12595   3943   6526    962   -231    255       C  
ATOM   1481  CE1 TYR B  15      18.219 125.571 -63.723  1.00 60.12           C  
ANISOU 1481  CE1 TYR B  15    12190   4391   6261   1545   -395    208       C  
ATOM   1482  CE2 TYR B  15      16.874 124.094 -65.051  1.00 62.34           C  
ANISOU 1482  CE2 TYR B  15    12856   4240   6589   1338   -379    176       C  
ATOM   1483  CZ  TYR B  15      18.118 124.572 -64.676  1.00 68.19           C  
ANISOU 1483  CZ  TYR B  15    13420   5255   7234   1631   -460    146       C  
ATOM   1484  OH  TYR B  15      19.251 124.062 -65.256  1.00 70.78           O  
ANISOU 1484  OH  TYR B  15    13761   5717   7415   2006   -605     32       O  
ATOM   1485  N   ALA B  16      13.397 126.063 -59.251  1.00 66.26           N  
ANISOU 1485  N   ALA B  16    13585   4307   7283    114    255    595       N  
ATOM   1486  CA  ALA B  16      12.502 126.572 -58.222  1.00 65.44           C  
ANISOU 1486  CA  ALA B  16    13453   4169   7242   -191    412    646       C  
ATOM   1487  C   ALA B  16      13.055 127.871 -57.714  1.00 67.29           C  
ANISOU 1487  C   ALA B  16    13318   4711   7538    -92    385    677       C  
ATOM   1488  O   ALA B  16      12.305 128.848 -57.580  1.00 65.50           O  
ANISOU 1488  O   ALA B  16    12783   4629   7475   -335    475    670       O  
ATOM   1489  CB  ALA B  16      12.398 125.570 -57.073  1.00 68.59           C  
ANISOU 1489  CB  ALA B  16    14400   4231   7430   -215    476    716       C  
ATOM   1490  N   ASN B  17      14.388 127.895 -57.457  1.00 63.51           N  
ANISOU 1490  N   ASN B  17    12862   4346   6924    278    250    689       N  
ATOM   1491  CA  ASN B  17      15.079 129.102 -56.978  1.00 60.85           C  
ANISOU 1491  CA  ASN B  17    12179   4313   6627    390    215    701       C  
ATOM   1492  C   ASN B  17      15.451 130.058 -58.108  1.00 65.14           C  
ANISOU 1492  C   ASN B  17    12267   5167   7315    419    161    637       C  
ATOM   1493  O   ASN B  17      16.273 130.970 -57.894  1.00 64.24           O  
ANISOU 1493  O   ASN B  17    11883   5318   7206    549    113    626       O  
ATOM   1494  CB  ASN B  17      16.271 128.752 -56.042  1.00 56.18           C  
ANISOU 1494  CB  ASN B  17    11802   3724   5819    748    105    717       C  
ATOM   1495  CG  ASN B  17      15.856 127.953 -54.809  1.00 74.49           C  
ANISOU 1495  CG  ASN B  17    14606   5721   7975    701    169    798       C  
ATOM   1496  ND2 ASN B  17      16.785 127.280 -54.153  1.00 76.39           N  
ANISOU 1496  ND2 ASN B  17    15173   5868   7982   1046     50    800       N  
ATOM   1497  OD1 ASN B  17      14.685 127.896 -54.438  1.00 57.90           O  
ANISOU 1497  OD1 ASN B  17    12613   3449   5938    356    328    847       O  
ATOM   1498  N   ILE B  18      14.782 129.928 -59.295  1.00 62.90           N  
ANISOU 1498  N   ILE B  18    11898   4854   7148    267    180    590       N  
ATOM   1499  CA  ILE B  18      15.093 130.823 -60.427  1.00 60.56           C  
ANISOU 1499  CA  ILE B  18    11222   4825   6963    284    134    535       C  
ATOM   1500  C   ILE B  18      14.704 132.299 -60.268  1.00 60.33           C  
ANISOU 1500  C   ILE B  18    10842   5000   7082     99    189    552       C  
ATOM   1501  O   ILE B  18      13.526 132.664 -60.275  1.00 60.37           O  
ANISOU 1501  O   ILE B  18    10776   4947   7216   -160    266    551       O  
ATOM   1502  CB  ILE B  18      14.905 130.262 -61.878  1.00 63.00           C  
ANISOU 1502  CB  ILE B  18    11540   5092   7306    293     90    465       C  
ATOM   1503  CG1 ILE B  18      16.043 130.778 -62.791  1.00 61.98           C  
ANISOU 1503  CG1 ILE B  18    11158   5243   7148    502      1    407       C  
ATOM   1504  CG2 ILE B  18      13.507 130.519 -62.470  1.00 62.40           C  
ANISOU 1504  CG2 ILE B  18    11365   4945   7399    -17    166    438       C  
ATOM   1505  CD1 ILE B  18      16.139 130.138 -64.175  1.00 66.99           C  
ANISOU 1505  CD1 ILE B  18    11826   5857   7768    585    -59    333       C  
ATOM   1506  N   THR B  19      15.728 133.148 -60.186  1.00 54.03           N  
ANISOU 1506  N   THR B  19     9819   4453   6257    242    140    545       N  
ATOM   1507  CA  THR B  19      15.581 134.600 -60.151  1.00 51.62           C  
ANISOU 1507  CA  THR B  19     9203   4346   6064    102    172    556       C  
ATOM   1508  C   THR B  19      16.119 135.192 -61.464  1.00 53.02           C  
ANISOU 1508  C   THR B  19     9160   4720   6266    139    127    499       C  
ATOM   1509  O   THR B  19      16.931 134.572 -62.165  1.00 51.69           O  
ANISOU 1509  O   THR B  19     9029   4604   6005    322     69    446       O  
ATOM   1510  CB  THR B  19      16.241 135.244 -58.925  1.00 54.34           C  
ANISOU 1510  CB  THR B  19     9474   4816   6357    174    175    590       C  
ATOM   1511  CG2 THR B  19      15.652 134.768 -57.613  1.00 48.46           C  
ANISOU 1511  CG2 THR B  19     8957   3877   5577    116    232    653       C  
ATOM   1512  OG1 THR B  19      17.660 135.062 -58.980  1.00 52.84           O  
ANISOU 1512  OG1 THR B  19     9246   4795   6037    440     95    538       O  
ATOM   1513  N   VAL B  20      15.675 136.413 -61.759  1.00 47.50           N  
ANISOU 1513  N   VAL B  20     8250   4127   5673    -29    153    506       N  
ATOM   1514  CA  VAL B  20      15.993 137.150 -62.967  1.00 46.04           C  
ANISOU 1514  CA  VAL B  20     7894   4095   5503    -51    129    467       C  
ATOM   1515  C   VAL B  20      16.451 138.562 -62.600  1.00 49.10           C  
ANISOU 1515  C   VAL B  20     8082   4672   5902   -121    149    484       C  
ATOM   1516  O   VAL B  20      15.895 139.164 -61.683  1.00 48.07           O  
ANISOU 1516  O   VAL B  20     7922   4508   5834   -226    176    526       O  
ATOM   1517  CB  VAL B  20      14.710 137.175 -63.861  1.00 49.76           C  
ANISOU 1517  CB  VAL B  20     8385   4438   6084   -205    127    446       C  
ATOM   1518  CG1 VAL B  20      14.747 138.263 -64.916  1.00 49.01           C  
ANISOU 1518  CG1 VAL B  20     8143   4469   6010   -268    105    424       C  
ATOM   1519  CG2 VAL B  20      14.453 135.820 -64.509  1.00 50.88           C  
ANISOU 1519  CG2 VAL B  20     8707   4424   6202   -137    103    406       C  
ATOM   1520  N   ASP B  21      17.431 139.099 -63.331  1.00 46.19           N  
ANISOU 1520  N   ASP B  21     7585   4500   5465    -82    143    443       N  
ATOM   1521  CA  ASP B  21      17.823 140.495 -63.192  1.00 46.16           C  
ANISOU 1521  CA  ASP B  21     7420   4657   5463   -195    172    451       C  
ATOM   1522  C   ASP B  21      17.478 141.187 -64.503  1.00 46.12           C  
ANISOU 1522  C   ASP B  21     7396   4657   5472   -315    171    441       C  
ATOM   1523  O   ASP B  21      17.692 140.614 -65.569  1.00 45.40           O  
ANISOU 1523  O   ASP B  21     7344   4575   5333   -254    157    399       O  
ATOM   1524  CB  ASP B  21      19.319 140.649 -62.852  1.00 50.46           C  
ANISOU 1524  CB  ASP B  21     7834   5447   5892    -89    186    390       C  
ATOM   1525  CG  ASP B  21      19.658 140.260 -61.424  1.00 68.54           C  
ANISOU 1525  CG  ASP B  21    10142   7743   8156     35    170    398       C  
ATOM   1526  OD1 ASP B  21      18.811 140.496 -60.518  1.00 71.23           O  
ANISOU 1526  OD1 ASP B  21    10542   7945   8575    -46    180    470       O  
ATOM   1527  OD2 ASP B  21      20.751 139.704 -61.209  1.00 77.16           O1-
ANISOU 1527  OD2 ASP B  21    11195   8983   9138    226    141    318       O1-
ATOM   1528  N   TYR B  22      16.891 142.376 -64.417  1.00 41.69           N  
ANISOU 1528  N   TYR B  22     6804   4071   4966   -466    174    475       N  
ATOM   1529  CA  TYR B  22      16.501 143.167 -65.594  1.00 41.47           C  
ANISOU 1529  CA  TYR B  22     6810   4018   4927   -567    156    469       C  
ATOM   1530  C   TYR B  22      17.518 144.236 -65.917  1.00 45.98           C  
ANISOU 1530  C   TYR B  22     7319   4757   5393   -660    207    461       C  
ATOM   1531  O   TYR B  22      17.827 145.054 -65.057  1.00 46.05           O  
ANISOU 1531  O   TYR B  22     7262   4833   5403   -734    234    481       O  
ATOM   1532  CB  TYR B  22      15.104 143.770 -65.410  1.00 39.55           C  
ANISOU 1532  CB  TYR B  22     6615   3621   4790   -651    104    488       C  
ATOM   1533  CG  TYR B  22      14.042 142.712 -65.524  1.00 38.62           C  
ANISOU 1533  CG  TYR B  22     6557   3354   4761   -605     68    458       C  
ATOM   1534  CD1 TYR B  22      13.726 142.144 -66.754  1.00 40.00           C  
ANISOU 1534  CD1 TYR B  22     6803   3471   4924   -566     29    413       C  
ATOM   1535  CD2 TYR B  22      13.393 142.221 -64.390  1.00 38.19           C  
ANISOU 1535  CD2 TYR B  22     6499   3222   4791   -616     85    466       C  
ATOM   1536  CE1 TYR B  22      12.776 141.128 -66.857  1.00 41.16           C  
ANISOU 1536  CE1 TYR B  22     7002   3486   5151   -546      3    367       C  
ATOM   1537  CE2 TYR B  22      12.410 141.245 -64.488  1.00 38.29           C  
ANISOU 1537  CE2 TYR B  22     6574   3100   4874   -621     75    422       C  
ATOM   1538  CZ  TYR B  22      12.118 140.687 -65.722  1.00 42.13           C  
ANISOU 1538  CZ  TYR B  22     7119   3533   5357   -588     33    369       C  
ATOM   1539  OH  TYR B  22      11.165 139.716 -65.825  1.00 43.43           O  
ANISOU 1539  OH  TYR B  22     7342   3569   5590   -616     29    308       O  
ATOM   1540  N   LEU B  23      18.074 144.188 -67.127  1.00 44.38           N  
ANISOU 1540  N   LEU B  23     7142   4630   5091   -669    232    424       N  
ATOM   1541  CA  LEU B  23      19.087 145.144 -67.583  1.00 46.00           C  
ANISOU 1541  CA  LEU B  23     7307   5003   5170   -801    310    399       C  
ATOM   1542  C   LEU B  23      18.509 145.925 -68.759  1.00 48.36           C  
ANISOU 1542  C   LEU B  23     7775   5185   5417   -911    292    425       C  
ATOM   1543  O   LEU B  23      18.195 145.335 -69.800  1.00 48.34           O  
ANISOU 1543  O   LEU B  23     7855   5120   5390   -845    259    406       O  
ATOM   1544  CB  LEU B  23      20.400 144.410 -67.984  1.00 48.41           C  
ANISOU 1544  CB  LEU B  23     7492   5538   5363   -721    374    305       C  
ATOM   1545  CG  LEU B  23      21.082 143.563 -66.864  1.00 55.37           C  
ANISOU 1545  CG  LEU B  23     8232   6546   6261   -553    366    254       C  
ATOM   1546  CD1 LEU B  23      20.712 142.093 -66.978  1.00 55.94           C  
ANISOU 1546  CD1 LEU B  23     8378   6508   6370   -339    295    244       C  
ATOM   1547  CD2 LEU B  23      22.585 143.670 -66.932  1.00 61.17           C  
ANISOU 1547  CD2 LEU B  23     8783   7595   6864   -556    445    130       C  
ATOM   1548  N   TYR B  24      18.319 147.246 -68.563  1.00 42.72           N  
ANISOU 1548  N   TYR B  24     7137   4419   4676  -1063    297    466       N  
ATOM   1549  CA  TYR B  24      17.767 148.144 -69.575  1.00 40.75           C  
ANISOU 1549  CA  TYR B  24     7107   4030   4347  -1154    260    493       C  
ATOM   1550  C   TYR B  24      18.796 148.595 -70.565  1.00 44.83           C  
ANISOU 1550  C   TYR B  24     7694   4664   4676  -1298    372    469       C  
ATOM   1551  O   TYR B  24      19.904 148.968 -70.182  1.00 45.41           O  
ANISOU 1551  O   TYR B  24     7654   4926   4676  -1428    489    436       O  
ATOM   1552  CB  TYR B  24      17.128 149.380 -68.927  1.00 39.61           C  
ANISOU 1552  CB  TYR B  24     7060   3759   4229  -1238    205    540       C  
ATOM   1553  CG  TYR B  24      16.155 150.126 -69.824  1.00 40.88           C  
ANISOU 1553  CG  TYR B  24     7482   3715   4335  -1237     99    556       C  
ATOM   1554  CD1 TYR B  24      14.964 149.535 -70.239  1.00 42.31           C  
ANISOU 1554  CD1 TYR B  24     7703   3766   4605  -1078    -28    527       C  
ATOM   1555  CD2 TYR B  24      16.393 151.449 -70.203  1.00 41.35           C  
ANISOU 1555  CD2 TYR B  24     7764   3704   4243  -1391    117    588       C  
ATOM   1556  CE1 TYR B  24      14.022 150.242 -70.979  1.00 43.48           C  
ANISOU 1556  CE1 TYR B  24     8081   3741   4699  -1033   -155    514       C  
ATOM   1557  CE2 TYR B  24      15.483 152.145 -70.999  1.00 42.34           C  
ANISOU 1557  CE2 TYR B  24     8174   3621   4292  -1348     -8    596       C  
ATOM   1558  CZ  TYR B  24      14.296 151.536 -71.383  1.00 52.23           C  
ANISOU 1558  CZ  TYR B  24     9436   4768   5640  -1150   -154    552       C  
ATOM   1559  OH  TYR B  24      13.354 152.193 -72.144  1.00 58.16           O  
ANISOU 1559  OH  TYR B  24    10453   5331   6313  -1061   -306    530       O  
ATOM   1560  N   ASN B  25      18.418 148.601 -71.839  1.00 39.92           N  
ANISOU 1560  N   ASN B  25     7261   3939   3967  -1288    340    471       N  
ATOM   1561  CA  ASN B  25      19.246 149.135 -72.894  1.00 40.84           C  
ANISOU 1561  CA  ASN B  25     7508   4132   3878  -1452    452    455       C  
ATOM   1562  C   ASN B  25      18.593 150.482 -73.289  1.00 46.50           C  
ANISOU 1562  C   ASN B  25     8547   4626   4496  -1567    397    520       C  
ATOM   1563  O   ASN B  25      17.476 150.491 -73.828  1.00 44.92           O  
ANISOU 1563  O   ASN B  25     8527   4223   4320  -1436    252    539       O  
ATOM   1564  CB  ASN B  25      19.345 148.172 -74.085  1.00 37.04           C  
ANISOU 1564  CB  ASN B  25     7049   3689   3338  -1346    455    410       C  
ATOM   1565  CG  ASN B  25      20.276 148.665 -75.177  1.00 57.95           C  
ANISOU 1565  CG  ASN B  25     9820   6446   5754  -1532    599    381       C  
ATOM   1566  ND2 ASN B  25      20.957 147.757 -75.828  1.00 53.89           N  
ANISOU 1566  ND2 ASN B  25     9186   6108   5181  -1473    667    303       N  
ATOM   1567  OD1 ASN B  25      20.417 149.861 -75.437  1.00 56.67           O  
ANISOU 1567  OD1 ASN B  25     9872   6210   5449  -1740    658    421       O  
ATOM   1568  N   LYS B  26      19.268 151.603 -72.971  1.00 45.57           N  
ANISOU 1568  N   LYS B  26     8504   4544   4264  -1798    500    538       N  
ATOM   1569  CA  LYS B  26      18.762 152.960 -73.269  1.00 47.75           C  
ANISOU 1569  CA  LYS B  26     9139   4589   4415  -1915    448    600       C  
ATOM   1570  C   LYS B  26      18.613 153.244 -74.778  1.00 51.05           C  
ANISOU 1570  C   LYS B  26     9902   4869   4625  -1952    445    617       C  
ATOM   1571  O   LYS B  26      17.719 154.017 -75.163  1.00 50.99           O  
ANISOU 1571  O   LYS B  26    10226   4604   4545  -1898    309    661       O  
ATOM   1572  CB  LYS B  26      19.620 154.054 -72.621  1.00 51.92           C  
ANISOU 1572  CB  LYS B  26     9693   5183   4849  -2188    578    608       C  
ATOM   1573  CG  LYS B  26      19.932 153.793 -71.140  1.00 79.10           C  
ANISOU 1573  CG  LYS B  26    12793   8790   8472  -2158    593    580       C  
ATOM   1574  CD  LYS B  26      19.656 155.029 -70.293  1.00 92.98           C  
ANISOU 1574  CD  LYS B  26    14688  10413  10229  -2266    550    624       C  
ATOM   1575  CE  LYS B  26      20.824 156.023 -70.284  1.00108.05           C  
ANISOU 1575  CE  LYS B  26    16676  12419  11959  -2608    733    600       C  
ATOM   1576  NZ  LYS B  26      21.975 155.617 -69.412  1.00115.84           N1+
ANISOU 1576  NZ  LYS B  26    17273  13733  13008  -2696    870    507       N1+
ATOM   1577  N   GLU B  27      19.475 152.602 -75.617  1.00 45.83           N  
ANISOU 1577  N   GLU B  27     9168   4385   3859  -2018    584    570       N  
ATOM   1578  CA  GLU B  27      19.481 152.729 -77.077  1.00 45.62           C  
ANISOU 1578  CA  GLU B  27     9447   4269   3620  -2060    610    578       C  
ATOM   1579  C   GLU B  27      18.279 152.064 -77.710  1.00 46.79           C  
ANISOU 1579  C   GLU B  27     9684   4247   3848  -1765    407    579       C  
ATOM   1580  O   GLU B  27      17.669 152.637 -78.617  1.00 46.48           O  
ANISOU 1580  O   GLU B  27    10015   3988   3657  -1731    315    611       O  
ATOM   1581  CB  GLU B  27      20.770 152.163 -77.692  1.00 48.00           C  
ANISOU 1581  CB  GLU B  27     9587   4853   3798  -2207    823    502       C  
ATOM   1582  CG  GLU B  27      22.029 152.912 -77.282  1.00 62.35           C  
ANISOU 1582  CG  GLU B  27    11333   6868   5490  -2546   1048    462       C  
ATOM   1583  CD  GLU B  27      23.348 152.424 -77.859  1.00 86.85           C  
ANISOU 1583  CD  GLU B  27    14238  10303   8457  -2709   1272    343       C  
ATOM   1584  OE1 GLU B  27      23.342 151.555 -78.762  1.00 70.78           O  
ANISOU 1584  OE1 GLU B  27    12178   8327   6386  -2569   1263    304       O  
ATOM   1585  OE2 GLU B  27      24.399 152.937 -77.411  1.00 92.53           O1-
ANISOU 1585  OE2 GLU B  27    14820  11240   9099  -2983   1457    270       O1-
ATOM   1586  N   THR B  28      17.952 150.843 -77.263  1.00 42.97           N  
ANISOU 1586  N   THR B  28     8882   3862   3585  -1554    336    533       N  
ATOM   1587  CA  THR B  28      16.845 150.077 -77.840  1.00 42.66           C  
ANISOU 1587  CA  THR B  28     8880   3694   3636  -1296    159    506       C  
ATOM   1588  C   THR B  28      15.528 150.325 -77.120  1.00 46.10           C  
ANISOU 1588  C   THR B  28     9322   3954   4238  -1139    -37    507       C  
ATOM   1589  O   THR B  28      14.480 150.028 -77.687  1.00 46.27           O  
ANISOU 1589  O   THR B  28     9439   3844   4297   -950   -202    465       O  
ATOM   1590  CB  THR B  28      17.167 148.563 -77.900  1.00 39.94           C  
ANISOU 1590  CB  THR B  28     8238   3525   3410  -1166    192    441       C  
ATOM   1591  CG2 THR B  28      18.345 148.246 -78.788  1.00 32.36           C  
ANISOU 1591  CG2 THR B  28     7270   2751   2274  -1273    359    405       C  
ATOM   1592  OG1 THR B  28      17.396 148.078 -76.575  1.00 35.82           O  
ANISOU 1592  OG1 THR B  28     7411   3126   3073  -1144    219    432       O  
ATOM   1593  N   LYS B  29      15.579 150.832 -75.877  1.00 43.44           N  
ANISOU 1593  N   LYS B  29     8866   3640   4000  -1211    -21    535       N  
ATOM   1594  CA  LYS B  29      14.400 151.048 -75.005  1.00 44.62           C  
ANISOU 1594  CA  LYS B  29     8965   3671   4317  -1076   -185    519       C  
ATOM   1595  C   LYS B  29      13.795 149.676 -74.607  1.00 47.49           C  
ANISOU 1595  C   LYS B  29     9042   4099   4903   -905   -241    456       C  
ATOM   1596  O   LYS B  29      12.606 149.583 -74.301  1.00 50.44           O  
ANISOU 1596  O   LYS B  29     9384   4379   5403   -768   -389    402       O  
ATOM   1597  CB  LYS B  29      13.336 152.009 -75.639  1.00 49.93           C  
ANISOU 1597  CB  LYS B  29     9981   4105   4884   -972   -373    504       C  
ATOM   1598  CG  LYS B  29      13.675 153.527 -75.624  1.00 66.91           C  
ANISOU 1598  CG  LYS B  29    12459   6126   6838  -1129   -354    571       C  
ATOM   1599  CD  LYS B  29      12.452 154.440 -76.097  1.00 76.96           C  
ANISOU 1599  CD  LYS B  29    14086   7141   8013   -948   -595    535       C  
ATOM   1600  CE  LYS B  29      12.753 155.951 -76.172  1.00 75.23           C  
ANISOU 1600  CE  LYS B  29    14282   6740   7561  -1089   -595    604       C  
ATOM   1601  NZ  LYS B  29      11.539 156.852 -76.311  1.00 50.23           N1+
ANISOU 1601  NZ  LYS B  29    11430   3333   4322   -865   -861    550       N1+
ATOM   1602  N   LEU B  30      14.629 148.607 -74.644  1.00 39.15           N  
ANISOU 1602  N   LEU B  30     7793   3207   3877   -918   -121    448       N  
ATOM   1603  CA  LEU B  30      14.249 147.230 -74.343  1.00 37.24           C  
ANISOU 1603  CA  LEU B  30     7337   3007   3804   -782   -151    397       C  
ATOM   1604  C   LEU B  30      15.055 146.687 -73.176  1.00 38.86           C  
ANISOU 1604  C   LEU B  30     7301   3367   4096   -822    -39    416       C  
ATOM   1605  O   LEU B  30      16.159 147.163 -72.899  1.00 36.32           O  
ANISOU 1605  O   LEU B  30     6938   3178   3683   -948     81    445       O  
ATOM   1606  CB  LEU B  30      14.389 146.305 -75.578  1.00 36.65           C  
ANISOU 1606  CB  LEU B  30     7308   2951   3668   -695   -153    352       C  
ATOM   1607  CG  LEU B  30      13.516 146.655 -76.806  1.00 41.62           C  
ANISOU 1607  CG  LEU B  30     8180   3426   4210   -609   -288    314       C  
ATOM   1608  CD1 LEU B  30      14.060 146.014 -78.067  1.00 41.68           C  
ANISOU 1608  CD1 LEU B  30     8262   3483   4091   -574   -244    290       C  
ATOM   1609  CD2 LEU B  30      12.055 146.298 -76.593  1.00 40.63           C  
ANISOU 1609  CD2 LEU B  30     8005   3184   4248   -463   -456    231       C  
ATOM   1610  N   PHE B  31      14.483 145.693 -72.489  1.00 35.49           N  
ANISOU 1610  N   PHE B  31     6729   2922   3835   -719    -80    387       N  
ATOM   1611  CA  PHE B  31      15.118 145.042 -71.350  1.00 34.17           C  
ANISOU 1611  CA  PHE B  31     6375   2866   3740   -713     -1    400       C  
ATOM   1612  C   PHE B  31      15.708 143.710 -71.770  1.00 39.27           C  
ANISOU 1612  C   PHE B  31     6962   3589   4370   -610     35    361       C  
ATOM   1613  O   PHE B  31      15.216 143.052 -72.684  1.00 36.74           O  
ANISOU 1613  O   PHE B  31     6714   3193   4052   -529    -22    319       O  
ATOM   1614  CB  PHE B  31      14.090 144.783 -70.229  1.00 33.45           C  
ANISOU 1614  CB  PHE B  31     6208   2683   3818   -677    -59    396       C  
ATOM   1615  CG  PHE B  31      13.815 145.941 -69.314  1.00 33.27           C  
ANISOU 1615  CG  PHE B  31     6174   2642   3824   -760    -72    431       C  
ATOM   1616  CD1 PHE B  31      14.653 146.211 -68.233  1.00 34.10           C  
ANISOU 1616  CD1 PHE B  31     6173   2858   3925   -819     11    473       C  
ATOM   1617  CD2 PHE B  31      12.694 146.745 -69.501  1.00 34.54           C  
ANISOU 1617  CD2 PHE B  31     6428   2682   4012   -757   -182    403       C  
ATOM   1618  CE1 PHE B  31      14.402 147.295 -67.383  1.00 35.49           C  
ANISOU 1618  CE1 PHE B  31     6346   3014   4125   -893     -5    502       C  
ATOM   1619  CE2 PHE B  31      12.429 147.819 -68.635  1.00 36.17           C  
ANISOU 1619  CE2 PHE B  31     6634   2870   4239   -813   -206    425       C  
ATOM   1620  CZ  PHE B  31      13.295 148.101 -67.592  1.00 33.89           C  
ANISOU 1620  CZ  PHE B  31     6249   2680   3947   -891   -112    482       C  
ATOM   1621  N   THR B  32      16.754 143.307 -71.056  1.00 39.41           N  
ANISOU 1621  N   THR B  32     6849   3758   4366   -592    116    359       N  
ATOM   1622  CA  THR B  32      17.356 141.983 -71.123  1.00 39.95           C  
ANISOU 1622  CA  THR B  32     6858   3901   4420   -452    132    311       C  
ATOM   1623  C   THR B  32      17.056 141.350 -69.740  1.00 42.99           C  
ANISOU 1623  C   THR B  32     7188   4227   4920   -386    115    331       C  
ATOM   1624  O   THR B  32      17.261 141.994 -68.709  1.00 41.63           O  
ANISOU 1624  O   THR B  32     6942   4104   4770   -448    146    366       O  
ATOM   1625  CB  THR B  32      18.877 142.050 -71.388  1.00 50.64           C  
ANISOU 1625  CB  THR B  32     8109   5506   5627   -455    228    260       C  
ATOM   1626  CG2 THR B  32      19.581 140.691 -71.183  1.00 52.87           C  
ANISOU 1626  CG2 THR B  32     8317   5885   5888   -259    221    190       C  
ATOM   1627  OG1 THR B  32      19.081 142.453 -72.735  1.00 54.23           O  
ANISOU 1627  OG1 THR B  32     8646   5996   5961   -523    258    238       O  
ATOM   1628  N   ALA B  33      16.572 140.110 -69.725  1.00 41.67           N  
ANISOU 1628  N   ALA B  33     7080   3943   4810   -273     70    309       N  
ATOM   1629  CA  ALA B  33      16.345 139.368 -68.480  1.00 41.47           C  
ANISOU 1629  CA  ALA B  33     7062   3839   4856   -216     68    328       C  
ATOM   1630  C   ALA B  33      17.524 138.426 -68.331  1.00 44.27           C  
ANISOU 1630  C   ALA B  33     7405   4306   5110    -44     79    286       C  
ATOM   1631  O   ALA B  33      17.726 137.571 -69.188  1.00 43.02           O  
ANISOU 1631  O   ALA B  33     7309   4135   4899     65     51    234       O  
ATOM   1632  CB  ALA B  33      15.054 138.555 -68.563  1.00 42.12           C  
ANISOU 1632  CB  ALA B  33     7256   3705   5043   -225     21    315       C  
ATOM   1633  N   LYS B  34      18.328 138.609 -67.286  1.00 42.72           N  
ANISOU 1633  N   LYS B  34     7125   4233   4874      1    108    291       N  
ATOM   1634  CA  LYS B  34      19.443 137.702 -67.032  1.00 44.80           C  
ANISOU 1634  CA  LYS B  34     7376   4616   5029    211     92    223       C  
ATOM   1635  C   LYS B  34      18.958 136.642 -66.037  1.00 49.02           C  
ANISOU 1635  C   LYS B  34     8081   4949   5596    319     51    257       C  
ATOM   1636  O   LYS B  34      18.524 136.998 -64.936  1.00 46.91           O  
ANISOU 1636  O   LYS B  34     7824   4611   5389    244     71    320       O  
ATOM   1637  CB  LYS B  34      20.693 138.440 -66.493  1.00 48.74           C  
ANISOU 1637  CB  LYS B  34     7682   5393   5444    226    134    172       C  
ATOM   1638  CG  LYS B  34      21.845 137.502 -66.125  1.00 65.91           C  
ANISOU 1638  CG  LYS B  34     9825   7719   7497    489     91     65       C  
ATOM   1639  CD  LYS B  34      23.120 137.682 -66.965  1.00 83.01           C  
ANISOU 1639  CD  LYS B  34    11803  10205   9533    544    125    -79       C  
ATOM   1640  CE  LYS B  34      24.127 136.569 -66.705  1.00 94.47           C  
ANISOU 1640  CE  LYS B  34    13241  11796  10859    864     47   -217       C  
ATOM   1641  NZ  LYS B  34      24.221 135.576 -67.824  1.00100.00           N1+
ANISOU 1641  NZ  LYS B  34    14032  12471  11493   1017      0   -286       N1+
ATOM   1642  N   LEU B  35      19.008 135.352 -66.447  1.00 48.25           N  
ANISOU 1642  N   LEU B  35     8142   4745   5446    484     -2    215       N  
ATOM   1643  CA  LEU B  35      18.619 134.204 -65.629  1.00 50.34           C  
ANISOU 1643  CA  LEU B  35     8642   4783   5700    587    -38    242       C  
ATOM   1644  C   LEU B  35      19.752 133.904 -64.644  1.00 55.59           C  
ANISOU 1644  C   LEU B  35     9312   5570   6240    810    -75    204       C  
ATOM   1645  O   LEU B  35      20.894 133.698 -65.063  1.00 55.89           O  
ANISOU 1645  O   LEU B  35     9255   5818   6161   1006   -118     99       O  
ATOM   1646  CB  LEU B  35      18.322 132.970 -66.513  1.00 51.63           C  
ANISOU 1646  CB  LEU B  35     9003   4780   5834    684    -89    200       C  
ATOM   1647  CG  LEU B  35      17.422 133.217 -67.733  1.00 56.22           C  
ANISOU 1647  CG  LEU B  35     9552   5298   6510    519    -77    194       C  
ATOM   1648  CD1 LEU B  35      17.377 132.003 -68.623  1.00 57.65           C  
ANISOU 1648  CD1 LEU B  35     9907   5357   6641    648   -137    132       C  
ATOM   1649  CD2 LEU B  35      16.014 133.646 -67.329  1.00 56.01           C  
ANISOU 1649  CD2 LEU B  35     9546   5103   6634    275    -33    254       C  
ATOM   1650  N   ASN B  36      19.438 133.924 -63.339  1.00 52.58           N  
ANISOU 1650  N   ASN B  36     9025   5078   5874    786    -60    273       N  
ATOM   1651  CA  ASN B  36      20.435 133.682 -62.290  1.00 55.04           C  
ANISOU 1651  CA  ASN B  36     9361   5491   6060   1013   -110    234       C  
ATOM   1652  C   ASN B  36      20.607 132.186 -62.051  1.00 62.07           C  
ANISOU 1652  C   ASN B  36    10582   6182   6820   1267   -197    209       C  
ATOM   1653  O   ASN B  36      20.025 131.617 -61.125  1.00 60.58           O  
ANISOU 1653  O   ASN B  36    10667   5740   6610   1257   -191    285       O  
ATOM   1654  CB  ASN B  36      20.119 134.464 -60.987  1.00 56.28           C  
ANISOU 1654  CB  ASN B  36     9476   5637   6272    889    -60    314       C  
ATOM   1655  CG  ASN B  36      19.917 135.959 -61.180  1.00 77.96           C  
ANISOU 1655  CG  ASN B  36    11939   8547   9133    647     12    339       C  
ATOM   1656  ND2 ASN B  36      20.809 136.617 -61.912  1.00 56.80           N  
ANISOU 1656  ND2 ASN B  36     9025   6137   6420    658     16    256       N  
ATOM   1657  OD1 ASN B  36      18.956 136.545 -60.670  1.00 80.24           O  
ANISOU 1657  OD1 ASN B  36    12233   8723   9532    444     67    424       O  
ATOM   1658  N   VAL B  37      21.347 131.551 -62.968  1.00 62.79           N  
ANISOU 1658  N   VAL B  37    10671   6372   6814   1478   -272     98       N  
ATOM   1659  CA  VAL B  37      21.681 130.126 -62.978  1.00 66.47           C  
ANISOU 1659  CA  VAL B  37    11452   6674   7129   1771   -383     42       C  
ATOM   1660  C   VAL B  37      23.139 129.949 -63.398  1.00 75.20           C  
ANISOU 1660  C   VAL B  37    12389   8098   8085   2098   -484   -138       C  
ATOM   1661  O   VAL B  37      23.649 130.740 -64.192  1.00 73.91           O  
ANISOU 1661  O   VAL B  37    11890   8236   7957   2024   -440   -216       O  
ATOM   1662  CB  VAL B  37      20.738 129.242 -63.842  1.00 70.53           C  
ANISOU 1662  CB  VAL B  37    12211   6898   7687   1677   -377     78       C  
ATOM   1663  CG1 VAL B  37      19.419 128.998 -63.145  1.00 69.92           C  
ANISOU 1663  CG1 VAL B  37    12389   6482   7696   1429   -299    210       C  
ATOM   1664  CG2 VAL B  37      20.526 129.811 -65.238  1.00 68.92           C  
ANISOU 1664  CG2 VAL B  37    11756   6839   7590   1517   -331     45       C  
ATOM   1665  N   ASN B  38      23.798 128.910 -62.877  1.00 76.79           N  
ANISOU 1665  N   ASN B  38    12838   8234   8104   2459   -620   -218       N  
ATOM   1666  CA  ASN B  38      25.192 128.614 -63.205  1.00 79.84           C  
ANISOU 1666  CA  ASN B  38    13070   8938   8326   2824   -741   -432       C  
ATOM   1667  C   ASN B  38      25.318 128.018 -64.624  1.00 85.37           C  
ANISOU 1667  C   ASN B  38    13764   9672   9000   2902   -774   -523       C  
ATOM   1668  O   ASN B  38      25.922 128.651 -65.500  1.00 85.48           O  
ANISOU 1668  O   ASN B  38    13421  10027   9032   2855   -727   -635       O  
ATOM   1669  CB  ASN B  38      25.819 127.709 -62.128  1.00 84.60           C  
ANISOU 1669  CB  ASN B  38    13970   9449   8723   3228   -904   -501       C  
ATOM   1670  CG  ASN B  38      25.758 128.296 -60.733  1.00110.23           C  
ANISOU 1670  CG  ASN B  38    17223  12681  11978   3174   -878   -423       C  
ATOM   1671  ND2 ASN B  38      26.429 129.427 -60.525  1.00102.36           N  
ANISOU 1671  ND2 ASN B  38    15801  12064  11028   3111   -832   -505       N  
ATOM   1672  OD1 ASN B  38      25.092 127.763 -59.834  1.00105.24           O  
ANISOU 1672  OD1 ASN B  38    16985  11696  11307   3166   -888   -289       O  
ATOM   1673  N   GLU B  39      24.688 126.844 -64.848  1.00 81.29           N  
ANISOU 1673  N   GLU B  39    13657   8789   8441   2981   -837   -468       N  
ATOM   1674  CA  GLU B  39      24.664 126.090 -66.106  1.00 81.38           C  
ANISOU 1674  CA  GLU B  39    13750   8751   8419   3072   -885   -542       C  
ATOM   1675  C   GLU B  39      24.043 126.829 -67.311  1.00 82.47           C  
ANISOU 1675  C   GLU B  39    13636   8969   8730   2729   -752   -493       C  
ATOM   1676  O   GLU B  39      23.167 127.679 -67.135  1.00 79.27           O  
ANISOU 1676  O   GLU B  39    13138   8490   8492   2378   -626   -353       O  
ATOM   1677  CB  GLU B  39      23.978 124.722 -65.898  1.00 84.08           C  
ANISOU 1677  CB  GLU B  39    14639   8624   8685   3174   -967   -472       C  
ATOM   1678  CG  GLU B  39      22.525 124.790 -65.446  1.00 92.03           C  
ANISOU 1678  CG  GLU B  39    15867   9258   9842   2788   -842   -267       C  
ATOM   1679  CD  GLU B  39      22.263 124.822 -63.950  1.00111.43           C  
ANISOU 1679  CD  GLU B  39    18545  11532  12262   2754   -821   -160       C  
ATOM   1680  OE1 GLU B  39      22.780 125.732 -63.261  1.00106.44           O  
ANISOU 1680  OE1 GLU B  39    17644  11153  11644   2763   -797   -168       O  
ATOM   1681  OE2 GLU B  39      21.481 123.969 -63.477  1.00105.61           O1-
ANISOU 1681  OE2 GLU B  39    18255  10391  11483   2683   -813    -66       O1-
ATOM   1682  N   ASN B  40      24.490 126.466 -68.533  1.00 79.75           N  
ANISOU 1682  N   ASN B  40    13205   8768   8328   2858   -794   -620       N  
ATOM   1683  CA  ASN B  40      23.970 127.000 -69.791  1.00 78.28           C  
ANISOU 1683  CA  ASN B  40    12841   8640   8262   2595   -695   -592       C  
ATOM   1684  C   ASN B  40      22.661 126.288 -70.132  1.00 80.77           C  
ANISOU 1684  C   ASN B  40    13482   8538   8669   2440   -694   -476       C  
ATOM   1685  O   ASN B  40      22.638 125.157 -70.621  1.00 82.00           O  
ANISOU 1685  O   ASN B  40    13895   8521   8741   2629   -791   -535       O  
ATOM   1686  CB  ASN B  40      24.992 126.904 -70.922  1.00 83.18           C  
ANISOU 1686  CB  ASN B  40    13243   9596   8767   2788   -729   -783       C  
ATOM   1687  CG  ASN B  40      26.273 127.631 -70.611  1.00119.83           C  
ANISOU 1687  CG  ASN B  40    17527  14687  13317   2897   -709   -933       C  
ATOM   1688  ND2 ASN B  40      27.359 126.870 -70.531  1.00117.23           N  
ANISOU 1688  ND2 ASN B  40    17194  14545  12803   3299   -843  -1136       N  
ATOM   1689  OD1 ASN B  40      26.308 128.858 -70.427  1.00113.61           O  
ANISOU 1689  OD1 ASN B  40    16469  14083  12613   2632   -582   -886       O  
ATOM   1690  N   VAL B  41      21.575 126.968 -69.785  1.00 74.41           N  
ANISOU 1690  N   VAL B  41    12661   7577   8032   2097   -586   -327       N  
ATOM   1691  CA  VAL B  41      20.176 126.587 -69.889  1.00 73.08           C  
ANISOU 1691  CA  VAL B  41    12724   7056   7988   1858   -548   -224       C  
ATOM   1692  C   VAL B  41      19.646 126.709 -71.335  1.00 76.13           C  
ANISOU 1692  C   VAL B  41    13014   7459   8453   1726   -528   -255       C  
ATOM   1693  O   VAL B  41      20.147 127.520 -72.111  1.00 75.13           O  
ANISOU 1693  O   VAL B  41    12604   7617   8327   1705   -495   -302       O  
ATOM   1694  CB  VAL B  41      19.431 127.474 -68.840  1.00 75.19           C  
ANISOU 1694  CB  VAL B  41    12923   7261   8386   1578   -443    -94       C  
ATOM   1695  CG1 VAL B  41      18.082 128.002 -69.318  1.00 73.49           C  
ANISOU 1695  CG1 VAL B  41    12645   6923   8354   1234   -357    -27       C  
ATOM   1696  CG2 VAL B  41      19.335 126.776 -67.485  1.00 76.02           C  
ANISOU 1696  CG2 VAL B  41    13338   7127   8417   1657   -467    -37       C  
ATOM   1697  N   GLU B  42      18.650 125.888 -71.694  1.00 73.87           N  
ANISOU 1697  N   GLU B  42    12981   6867   8221   1632   -546   -238       N  
ATOM   1698  CA  GLU B  42      18.015 125.921 -73.014  1.00 73.89           C  
ANISOU 1698  CA  GLU B  42    12924   6852   8301   1513   -542   -276       C  
ATOM   1699  C   GLU B  42      16.628 126.517 -72.860  1.00 80.78           C  
ANISOU 1699  C   GLU B  42    13752   7583   9356   1166   -458   -199       C  
ATOM   1700  O   GLU B  42      15.919 126.181 -71.907  1.00 78.97           O  
ANISOU 1700  O   GLU B  42    13700   7129   9178   1032   -420   -142       O  
ATOM   1701  CB  GLU B  42      17.886 124.513 -73.625  1.00 77.01           C  
ANISOU 1701  CB  GLU B  42    13624   7018   8619   1668   -638   -351       C  
ATOM   1702  CG  GLU B  42      19.190 123.865 -74.070  1.00 92.00           C  
ANISOU 1702  CG  GLU B  42    15554   9073  10328   2046   -746   -468       C  
ATOM   1703  CD  GLU B  42      19.618 124.090 -75.509  1.00111.34           C  
ANISOU 1703  CD  GLU B  42    17800  11758  12744   2125   -766   -568       C  
ATOM   1704  OE1 GLU B  42      19.747 125.269 -75.912  1.00 96.08           O  
ANISOU 1704  OE1 GLU B  42    15557  10083  10866   1982   -683   -552       O  
ATOM   1705  OE2 GLU B  42      19.811 123.087 -76.235  1.00113.77           O1-
ANISOU 1705  OE2 GLU B  42    18285  11981  12961   2324   -862   -663       O1-
ATOM   1706  N   CYS B  43      16.241 127.405 -73.794  1.00 81.71           N  
ANISOU 1706  N   CYS B  43    13647   7841   9560   1027   -430   -212       N  
ATOM   1707  CA  CYS B  43      14.921 128.026 -73.774  1.00 83.21           C  
ANISOU 1707  CA  CYS B  43    13767   7934   9914    740   -378   -178       C  
ATOM   1708  C   CYS B  43      14.154 127.723 -75.029  1.00 93.23           C  
ANISOU 1708  C   CYS B  43    15062   9125  11234    686   -424   -259       C  
ATOM   1709  O   CYS B  43      14.673 127.893 -76.137  1.00 93.18           O  
ANISOU 1709  O   CYS B  43    14974   9268  11162    804   -465   -309       O  
ATOM   1710  CB  CYS B  43      15.001 129.526 -73.517  1.00 82.49           C  
ANISOU 1710  CB  CYS B  43    13413   8054   9877    620   -318   -119       C  
ATOM   1711  SG  CYS B  43      15.829 129.982 -71.977  1.00 86.43           S  
ANISOU 1711  SG  CYS B  43    13854   8655  10329    663   -264    -35       S  
ATOM   1712  N   GLY B  44      12.923 127.269 -74.833  1.00 95.14           N  
ANISOU 1712  N   GLY B  44    15416   9145  11586    498   -412   -286       N  
ATOM   1713  CA  GLY B  44      11.979 126.938 -75.895  1.00 97.85           C  
ANISOU 1713  CA  GLY B  44    15781   9397  12000    414   -459   -389       C  
ATOM   1714  C   GLY B  44      10.763 127.853 -75.845  1.00105.80           C  
ANISOU 1714  C   GLY B  44    16610  10428  13159    176   -429   -416       C  
ATOM   1715  O   GLY B  44      10.196 128.048 -74.767  1.00105.81           O  
ANISOU 1715  O   GLY B  44    16599  10366  13237      5   -358   -383       O  
ATOM   1716  N   ASN B  45      10.333 128.448 -76.978  1.00104.35           N  
ANISOU 1716  N   ASN B  45    16294  10343  13009    174   -490   -488       N  
ATOM   1717  CA  ASN B  45      10.906 128.355 -78.325  1.00105.19           C  
ANISOU 1717  CA  ASN B  45    16408  10540  13021    354   -567   -531       C  
ATOM   1718  C   ASN B  45      12.080 129.344 -78.420  1.00108.77           C  
ANISOU 1718  C   ASN B  45    16735  11226  13366    469   -539   -440       C  
ATOM   1719  O   ASN B  45      13.180 128.968 -78.841  1.00108.96           O  
ANISOU 1719  O   ASN B  45    16799  11343  13259    651   -548   -437       O  
ATOM   1720  CB  ASN B  45       9.832 128.727 -79.366  1.00107.58           C  
ANISOU 1720  CB  ASN B  45    16632  10845  13398    285   -642   -647       C  
ATOM   1721  CG  ASN B  45       8.486 128.050 -79.187  1.00137.96           C  
ANISOU 1721  CG  ASN B  45    20521  14518  17379    106   -653   -773       C  
ATOM   1722  ND2 ASN B  45       7.437 128.856 -79.090  1.00128.60           N  
ANISOU 1722  ND2 ASN B  45    19176  13382  16304    -36   -667   -843       N  
ATOM   1723  OD1 ASN B  45       8.364 126.815 -79.188  1.00136.68           O  
ANISOU 1723  OD1 ASN B  45    20537  14184  17212     93   -654   -828       O  
ATOM   1724  N   ASN B  46      11.824 130.604 -77.981  1.00104.12           N  
ANISOU 1724  N   ASN B  46    15996  10737  12829    351   -501   -382       N  
ATOM   1725  CA  ASN B  46      12.715 131.772 -77.949  1.00102.63           C  
ANISOU 1725  CA  ASN B  46    15685  10754  12557    377   -456   -299       C  
ATOM   1726  C   ASN B  46      14.076 131.500 -77.317  1.00104.55           C  
ANISOU 1726  C   ASN B  46    15921  11108  12693    496   -397   -242       C  
ATOM   1727  O   ASN B  46      14.155 130.854 -76.277  1.00105.37           O  
ANISOU 1727  O   ASN B  46    16093  11119  12824    507   -376   -215       O  
ATOM   1728  CB  ASN B  46      12.018 132.949 -77.251  1.00103.53           C  
ANISOU 1728  CB  ASN B  46    15688  10884  12766    214   -431   -254       C  
ATOM   1729  CG  ASN B  46      11.438 132.604 -75.903  1.00127.36           C  
ANISOU 1729  CG  ASN B  46    18709  13785  15896     99   -386   -232       C  
ATOM   1730  ND2 ASN B  46      10.143 132.305 -75.870  1.00119.20           N  
ANISOU 1730  ND2 ASN B  46    17685  12622  14983    -20   -416   -320       N  
ATOM   1731  OD1 ASN B  46      12.144 132.579 -74.888  1.00122.39           O  
ANISOU 1731  OD1 ASN B  46    18075  13189  15237    114   -322   -152       O  
ATOM   1732  N   THR B  47      15.139 131.995 -77.959  1.00 97.95           N  
ANISOU 1732  N   THR B  47    15012  10481  11725    583   -372   -240       N  
ATOM   1733  CA  THR B  47      16.531 131.823 -77.536  1.00 96.38           C  
ANISOU 1733  CA  THR B  47    14755  10460  11406    714   -325   -235       C  
ATOM   1734  C   THR B  47      16.869 132.571 -76.232  1.00 93.42           C  
ANISOU 1734  C   THR B  47    14272  10163  11060    631   -256   -156       C  
ATOM   1735  O   THR B  47      16.251 133.593 -75.910  1.00 91.54           O  
ANISOU 1735  O   THR B  47    13972   9907  10902    459   -227    -95       O  
ATOM   1736  CB  THR B  47      17.472 132.224 -78.682  1.00106.48           C  
ANISOU 1736  CB  THR B  47    15958  11969  12531    783   -296   -285       C  
ATOM   1737  CG2 THR B  47      17.407 131.254 -79.869  1.00104.90           C  
ANISOU 1737  CG2 THR B  47    15870  11716  12273    926   -369   -378       C  
ATOM   1738  OG1 THR B  47      17.118 133.540 -79.106  1.00106.36           O  
ANISOU 1738  OG1 THR B  47    15888  12004  12519    611   -256   -236       O  
ATOM   1739  N   CYS B  48      17.840 132.029 -75.478  1.00 85.56           N  
ANISOU 1739  N   CYS B  48    13265   9252   9992    776   -245   -171       N  
ATOM   1740  CA  CYS B  48      18.373 132.633 -74.267  1.00 82.74           C  
ANISOU 1740  CA  CYS B  48    12800   9003   9635    742   -190   -119       C  
ATOM   1741  C   CYS B  48      19.890 132.413 -74.170  1.00 85.17           C  
ANISOU 1741  C   CYS B  48    13002   9572   9789    936   -178   -202       C  
ATOM   1742  O   CYS B  48      20.417 131.784 -73.230  1.00 86.30           O  
ANISOU 1742  O   CYS B  48    13184   9716   9890   1096   -212   -223       O  
ATOM   1743  CB  CYS B  48      17.616 132.219 -73.004  1.00 82.08           C  
ANISOU 1743  CB  CYS B  48    12832   8697   9656    694   -202    -54       C  
ATOM   1744  SG  CYS B  48      17.699 130.454 -72.620  1.00 87.25           S  
ANISOU 1744  SG  CYS B  48    13752   9142  10256    907   -279    -97       S  
ATOM   1745  N   THR B  49      20.584 132.955 -75.189  1.00 78.66           N  
ANISOU 1745  N   THR B  49    12045   8980   8863    922   -131   -265       N  
ATOM   1746  CA  THR B  49      22.038 132.922 -75.340  1.00 78.56           C  
ANISOU 1746  CA  THR B  49    11868   9291   8692   1065    -98   -388       C  
ATOM   1747  C   THR B  49      22.719 133.602 -74.163  1.00 79.15           C  
ANISOU 1747  C   THR B  49    11780   9537   8757   1027    -44   -383       C  
ATOM   1748  O   THR B  49      22.342 134.717 -73.791  1.00 78.55           O  
ANISOU 1748  O   THR B  49    11644   9449   8754    798     25   -290       O  
ATOM   1749  CB  THR B  49      22.470 133.464 -76.723  1.00 89.05           C  
ANISOU 1749  CB  THR B  49    13106  10816   9913    985    -27   -452       C  
ATOM   1750  CG2 THR B  49      22.128 132.508 -77.834  1.00 87.18           C  
ANISOU 1750  CG2 THR B  49    13014  10467   9645   1120   -102   -504       C  
ATOM   1751  OG1 THR B  49      21.851 134.732 -76.984  1.00 89.50           O  
ANISOU 1751  OG1 THR B  49    13158  10825  10023    710     47   -348       O  
ATOM   1752  N   ASN B  50      23.679 132.889 -73.533  1.00 73.75           N  
ANISOU 1752  N   ASN B  50    11044   8996   7981   1276    -95   -492       N  
ATOM   1753  CA  ASN B  50      24.452 133.299 -72.350  1.00 72.32           C  
ANISOU 1753  CA  ASN B  50    10710   8999   7771   1316    -76   -529       C  
ATOM   1754  C   ASN B  50      23.534 133.555 -71.132  1.00 70.67           C  
ANISOU 1754  C   ASN B  50    10620   8529   7701   1203    -87   -371       C  
ATOM   1755  O   ASN B  50      23.835 134.412 -70.293  1.00 70.50           O  
ANISOU 1755  O   ASN B  50    10458   8629   7699   1100    -35   -349       O  
ATOM   1756  CB  ASN B  50      25.386 134.494 -72.668  1.00 75.90           C  
ANISOU 1756  CB  ASN B  50    10874   9818   8146   1145     54   -613       C  
ATOM   1757  CG  ASN B  50      26.684 134.549 -71.883  1.00109.33           C  
ANISOU 1757  CG  ASN B  50    14879  14387  12275   1293     56   -775       C  
ATOM   1758  ND2 ASN B  50      27.769 134.860 -72.579  1.00106.28           N  
ANISOU 1758  ND2 ASN B  50    14254  14376  11753   1280    137   -955       N  
ATOM   1759  OD1 ASN B  50      26.731 134.384 -70.654  1.00104.20           O  
ANISOU 1759  OD1 ASN B  50    14252  13682  11656   1404     -6   -755       O  
ATOM   1760  N   ASN B  51      22.417 132.785 -71.037  1.00 63.09           N  
ANISOU 1760  N   ASN B  51     9918   7221   6831   1214   -151   -275       N  
ATOM   1761  CA  ASN B  51      21.394 132.854 -69.976  1.00 60.40           C  
ANISOU 1761  CA  ASN B  51     9717   6614   6617   1094   -152   -141       C  
ATOM   1762  C   ASN B  51      20.688 134.229 -69.896  1.00 61.12           C  
ANISOU 1762  C   ASN B  51     9694   6700   6829    790    -65    -40       C  
ATOM   1763  O   ASN B  51      20.321 134.704 -68.815  1.00 59.96           O  
ANISOU 1763  O   ASN B  51     9541   6488   6753    694    -42     37       O  
ATOM   1764  CB  ASN B  51      21.966 132.417 -68.609  1.00 59.93           C  
ANISOU 1764  CB  ASN B  51     9710   6563   6497   1278   -199   -155       C  
ATOM   1765  CG  ASN B  51      22.322 130.956 -68.489  1.00 71.46           C  
ANISOU 1765  CG  ASN B  51    11403   7907   7843   1588   -313   -227       C  
ATOM   1766  ND2 ASN B  51      22.997 130.624 -67.397  1.00 60.84           N  
ANISOU 1766  ND2 ASN B  51    10107   6607   6404   1797   -372   -266       N  
ATOM   1767  OD1 ASN B  51      21.995 130.112 -69.345  1.00 60.92           O  
ANISOU 1767  OD1 ASN B  51    10227   6429   6491   1657   -360   -254       O  
ATOM   1768  N   GLU B  52      20.505 134.864 -71.057  1.00 56.90           N  
ANISOU 1768  N   GLU B  52     9091   6230   6299    655    -26    -46       N  
ATOM   1769  CA  GLU B  52      19.885 136.184 -71.167  1.00 54.14           C  
ANISOU 1769  CA  GLU B  52     8674   5868   6028    401     33     33       C  
ATOM   1770  C   GLU B  52      18.744 136.155 -72.177  1.00 55.25           C  
ANISOU 1770  C   GLU B  52     8933   5820   6237    310      1     60       C  
ATOM   1771  O   GLU B  52      18.927 135.646 -73.286  1.00 55.17           O  
ANISOU 1771  O   GLU B  52     8967   5835   6162    391    -22     -1       O  
ATOM   1772  CB  GLU B  52      20.926 137.218 -71.622  1.00 55.82           C  
ANISOU 1772  CB  GLU B  52     8706   6371   6133    313    119    -17       C  
ATOM   1773  CG  GLU B  52      22.044 137.480 -70.629  1.00 67.62           C  
ANISOU 1773  CG  GLU B  52    10031   8096   7564    366    157    -73       C  
ATOM   1774  CD  GLU B  52      23.115 138.454 -71.084  1.00 86.49           C  
ANISOU 1774  CD  GLU B  52    12229  10795   9838    240    263   -154       C  
ATOM   1775  OE1 GLU B  52      23.322 138.595 -72.310  1.00 93.84           O  
ANISOU 1775  OE1 GLU B  52    13163  11807  10686    180    308   -198       O  
ATOM   1776  OE2 GLU B  52      23.767 139.061 -70.205  1.00 83.27           O1-
ANISOU 1776  OE2 GLU B  52    11673  10555   9412    191    307   -183       O1-
ATOM   1777  N   VAL B  53      17.571 136.688 -71.797  1.00 49.01           N  
ANISOU 1777  N   VAL B  53     8187   4860   5575    159     -9    132       N  
ATOM   1778  CA  VAL B  53      16.430 136.820 -72.715  1.00 48.29           C  
ANISOU 1778  CA  VAL B  53     8180   4619   5550     79    -56    130       C  
ATOM   1779  C   VAL B  53      16.428 138.302 -73.131  1.00 51.60           C  
ANISOU 1779  C   VAL B  53     8544   5125   5936    -66    -25    163       C  
ATOM   1780  O   VAL B  53      16.239 139.168 -72.288  1.00 48.57           O  
ANISOU 1780  O   VAL B  53     8109   4746   5601   -171     -1    216       O  
ATOM   1781  CB  VAL B  53      15.066 136.347 -72.128  1.00 51.14           C  
ANISOU 1781  CB  VAL B  53     8622   4750   6059     20    -98    141       C  
ATOM   1782  CG1 VAL B  53      13.959 136.431 -73.179  1.00 50.66           C  
ANISOU 1782  CG1 VAL B  53     8616   4579   6054    -32   -164     92       C  
ATOM   1783  CG2 VAL B  53      15.166 134.930 -71.569  1.00 51.77           C  
ANISOU 1783  CG2 VAL B  53     8814   4717   6140    134   -110    123       C  
ATOM   1784  N   HIS B  54      16.721 138.581 -74.400  1.00 52.27           N  
ANISOU 1784  N   HIS B  54     8667   5277   5918    -67    -22    131       N  
ATOM   1785  CA  HIS B  54      16.843 139.951 -74.937  1.00 53.38           C  
ANISOU 1785  CA  HIS B  54     8826   5479   5976   -206     15    162       C  
ATOM   1786  C   HIS B  54      15.570 140.511 -75.539  1.00 52.06           C  
ANISOU 1786  C   HIS B  54     8786   5137   5858   -252    -76    170       C  
ATOM   1787  O   HIS B  54      14.657 139.765 -75.891  1.00 50.65           O  
ANISOU 1787  O   HIS B  54     8658   4825   5762   -177   -162    123       O  
ATOM   1788  CB  HIS B  54      17.945 140.012 -76.033  1.00 57.09           C  
ANISOU 1788  CB  HIS B  54     9296   6130   6264   -199     87    114       C  
ATOM   1789  CG  HIS B  54      19.325 139.724 -75.536  1.00 62.56           C  
ANISOU 1789  CG  HIS B  54     9829   7064   6877   -160    178     66       C  
ATOM   1790  CD2 HIS B  54      20.123 138.659 -75.777  1.00 66.08           C  
ANISOU 1790  CD2 HIS B  54    10207   7641   7258      5    183    -24       C  
ATOM   1791  ND1 HIS B  54      19.993 140.611 -74.706  1.00 64.89           N  
ANISOU 1791  ND1 HIS B  54    10011   7499   7145   -284    262     87       N  
ATOM   1792  CE1 HIS B  54      21.166 140.051 -74.457  1.00 65.70           C  
ANISOU 1792  CE1 HIS B  54     9960   7830   7172   -188    314     -3       C  
ATOM   1793  NE2 HIS B  54      21.293 138.878 -75.085  1.00 66.81           N  
ANISOU 1793  NE2 HIS B  54    10127   7976   7283     -1    264    -73       N  
ATOM   1794  N   ASN B  55      15.564 141.839 -75.736  1.00 47.22           N  
ANISOU 1794  N   ASN B  55     8239   4532   5172   -372    -60    212       N  
ATOM   1795  CA  ASN B  55      14.524 142.572 -76.443  1.00 46.03           C  
ANISOU 1795  CA  ASN B  55     8245   4234   5011   -385   -161    206       C  
ATOM   1796  C   ASN B  55      13.123 142.403 -75.875  1.00 45.96           C  
ANISOU 1796  C   ASN B  55     8209   4078   5177   -343   -277    169       C  
ATOM   1797  O   ASN B  55      12.176 142.126 -76.609  1.00 46.32           O  
ANISOU 1797  O   ASN B  55     8325   4021   5253   -266   -387     96       O  
ATOM   1798  CB  ASN B  55      14.616 142.289 -77.979  1.00 47.47           C  
ANISOU 1798  CB  ASN B  55     8566   4407   5062   -319   -189    161       C  
ATOM   1799  CG  ASN B  55      15.924 142.746 -78.600  1.00 80.43           C  
ANISOU 1799  CG  ASN B  55    12785   8740   9035   -410    -57    185       C  
ATOM   1800  ND2 ASN B  55      16.201 142.378 -79.831  1.00 97.00           N  
ANISOU 1800  ND2 ASN B  55    14980  10869  11007   -358    -50    143       N  
ATOM   1801  OD1 ASN B  55      16.724 143.454 -77.988  1.00 65.16           O  
ANISOU 1801  OD1 ASN B  55    10792   6918   7046   -543     51    228       O  
ATOM   1802  N   LEU B  56      12.999 142.585 -74.567  1.00 39.08           N  
ANISOU 1802  N   LEU B  56     7224   3214   4410   -397   -248    203       N  
ATOM   1803  CA  LEU B  56      11.717 142.507 -73.881  1.00 37.59           C  
ANISOU 1803  CA  LEU B  56     6983   2921   4378   -390   -330    155       C  
ATOM   1804  C   LEU B  56      11.139 143.924 -73.745  1.00 39.83           C  
ANISOU 1804  C   LEU B  56     7332   3161   4642   -432   -400    161       C  
ATOM   1805  O   LEU B  56      11.804 144.835 -73.242  1.00 39.76           O  
ANISOU 1805  O   LEU B  56     7337   3202   4569   -515   -340    239       O  
ATOM   1806  CB  LEU B  56      11.865 141.879 -72.486  1.00 36.13           C  
ANISOU 1806  CB  LEU B  56     6664   2762   4304   -424   -256    184       C  
ATOM   1807  CG  LEU B  56      12.473 140.481 -72.395  1.00 40.44           C  
ANISOU 1807  CG  LEU B  56     7185   3326   4853   -360   -198    181       C  
ATOM   1808  CD1 LEU B  56      12.849 140.152 -70.955  1.00 38.54           C  
ANISOU 1808  CD1 LEU B  56     6865   3113   4665   -383   -125    231       C  
ATOM   1809  CD2 LEU B  56      11.486 139.428 -72.908  1.00 41.76           C  
ANISOU 1809  CD2 LEU B  56     7392   3372   5102   -314   -264     88       C  
ATOM   1810  N   THR B  57       9.889 144.094 -74.166  1.00 35.89           N  
ANISOU 1810  N   THR B  57     6873   2571   4194   -365   -537     61       N  
ATOM   1811  CA  THR B  57       9.155 145.352 -74.043  1.00 35.40           C  
ANISOU 1811  CA  THR B  57     6885   2454   4111   -350   -645     31       C  
ATOM   1812  C   THR B  57       8.794 145.545 -72.572  1.00 36.81           C  
ANISOU 1812  C   THR B  57     6903   2662   4422   -415   -613     34       C  
ATOM   1813  O   THR B  57       8.408 144.605 -71.887  1.00 36.92           O  
ANISOU 1813  O   THR B  57     6763   2696   4571   -439   -570     -8       O  
ATOM   1814  CB  THR B  57       7.884 145.307 -74.923  1.00 38.96           C  
ANISOU 1814  CB  THR B  57     7391   2831   4581   -218   -821   -125       C  
ATOM   1815  CG2 THR B  57       7.041 146.644 -74.867  1.00 33.13           C  
ANISOU 1815  CG2 THR B  57     6755   2034   3799   -142   -978   -190       C  
ATOM   1816  OG1 THR B  57       8.315 145.056 -76.254  1.00 42.21           O  
ANISOU 1816  OG1 THR B  57     7961   3216   4860   -158   -839   -117       O  
ATOM   1817  N   GLU B  58       8.894 146.759 -72.114  1.00 35.04           N  
ANISOU 1817  N   GLU B  58     6741   2429   4144   -448   -634     81       N  
ATOM   1818  CA  GLU B  58       8.569 147.168 -70.761  1.00 35.31           C  
ANISOU 1818  CA  GLU B  58     6647   2492   4277   -499   -616     84       C  
ATOM   1819  C   GLU B  58       7.089 146.878 -70.467  1.00 44.13           C  
ANISOU 1819  C   GLU B  58     7637   3599   5532   -434   -720    -80       C  
ATOM   1820  O   GLU B  58       6.254 146.943 -71.375  1.00 45.94           O  
ANISOU 1820  O   GLU B  58     7924   3787   5744   -324   -859   -205       O  
ATOM   1821  CB  GLU B  58       8.888 148.672 -70.587  1.00 36.54           C  
ANISOU 1821  CB  GLU B  58     6952   2614   4319   -527   -651    147       C  
ATOM   1822  CG  GLU B  58       7.956 149.588 -71.356  1.00 43.36           C  
ANISOU 1822  CG  GLU B  58     7999   3373   5103   -401   -841     53       C  
ATOM   1823  CD  GLU B  58       7.969 151.026 -70.879  1.00 65.53           C  
ANISOU 1823  CD  GLU B  58    10952   6121   7826   -412   -901     88       C  
ATOM   1824  OE1 GLU B  58       8.963 151.735 -71.157  1.00 66.98           O  
ANISOU 1824  OE1 GLU B  58    11329   6264   7856   -512   -832    205       O  
ATOM   1825  OE2 GLU B  58       6.978 151.448 -70.240  1.00 54.58           O1-
ANISOU 1825  OE2 GLU B  58     9489   4732   6518   -328  -1013    -16       O1-
ATOM   1826  N   CYS B  59       6.782 146.498 -69.221  1.00 41.61           N  
ANISOU 1826  N   CYS B  59     7140   3332   5340   -507   -647    -94       N  
ATOM   1827  CA  CYS B  59       5.410 146.294 -68.758  1.00 43.42           C  
ANISOU 1827  CA  CYS B  59     7214   3587   5695   -493   -712   -267       C  
ATOM   1828  C   CYS B  59       4.582 145.261 -69.522  1.00 49.46           C  
ANISOU 1828  C   CYS B  59     7921   4346   6527   -464   -755   -421       C  
ATOM   1829  O   CYS B  59       3.368 145.384 -69.599  1.00 53.16           O  
ANISOU 1829  O   CYS B  59     8286   4853   7059   -415   -862   -617       O  
ATOM   1830  CB  CYS B  59       4.697 147.639 -68.643  1.00 45.11           C  
ANISOU 1830  CB  CYS B  59     7458   3804   5877   -400   -862   -355       C  
ATOM   1831  SG  CYS B  59       5.412 148.719 -67.387  1.00 49.12           S  
ANISOU 1831  SG  CYS B  59     7985   4328   6352   -470   -797   -213       S  
ATOM   1832  N   LYS B  60       5.236 144.248 -70.071  1.00 44.20           N  
ANISOU 1832  N   LYS B  60     7309   3645   5841   -489   -678   -353       N  
ATOM   1833  CA  LYS B  60       4.587 143.178 -70.818  1.00 44.59           C  
ANISOU 1833  CA  LYS B  60     7324   3673   5945   -476   -708   -487       C  
ATOM   1834  C   LYS B  60       5.086 141.869 -70.273  1.00 47.50           C  
ANISOU 1834  C   LYS B  60     7670   4013   6365   -589   -550   -413       C  
ATOM   1835  O   LYS B  60       6.288 141.732 -70.011  1.00 45.69           O  
ANISOU 1835  O   LYS B  60     7515   3775   6068   -597   -457   -245       O  
ATOM   1836  CB  LYS B  60       4.904 143.283 -72.328  1.00 47.92           C  
ANISOU 1836  CB  LYS B  60     7906   4049   6251   -348   -808   -486       C  
ATOM   1837  CG  LYS B  60       4.228 144.450 -73.027  1.00 69.44           C  
ANISOU 1837  CG  LYS B  60    10712   6767   8903   -204   -997   -591       C  
ATOM   1838  CD  LYS B  60       4.101 144.171 -74.525  1.00 94.21           C  
ANISOU 1838  CD  LYS B  60    13981   9858  11957    -78  -1108   -663       C  
ATOM   1839  CE  LYS B  60       3.489 145.316 -75.301  1.00110.95           C  
ANISOU 1839  CE  LYS B  60    16245  11945  13965    101  -1315   -764       C  
ATOM   1840  NZ  LYS B  60       2.046 145.488 -74.996  1.00120.22           N1+
ANISOU 1840  NZ  LYS B  60    17244  13189  15244    179  -1457  -1014       N1+
ATOM   1841  N   ASN B  61       4.174 140.913 -70.065  1.00 45.88           N  
ANISOU 1841  N   ASN B  61     7372   3797   6265   -677   -519   -554       N  
ATOM   1842  CA  ASN B  61       4.591 139.592 -69.598  1.00 46.72           C  
ANISOU 1842  CA  ASN B  61     7525   3832   6395   -780   -379   -489       C  
ATOM   1843  C   ASN B  61       5.092 138.811 -70.791  1.00 54.17           C  
ANISOU 1843  C   ASN B  61     8590   4712   7279   -697   -410   -476       C  
ATOM   1844  O   ASN B  61       4.530 138.899 -71.893  1.00 54.94           O  
ANISOU 1844  O   ASN B  61     8685   4816   7373   -621   -528   -601       O  
ATOM   1845  CB  ASN B  61       3.467 138.826 -68.914  1.00 50.85           C  
ANISOU 1845  CB  ASN B  61     7944   4344   7031   -951   -307   -641       C  
ATOM   1846  CG  ASN B  61       3.122 139.243 -67.500  1.00102.08           C  
ANISOU 1846  CG  ASN B  61    14331  10886  13568  -1070   -219   -634       C  
ATOM   1847  ND2 ASN B  61       2.131 138.479 -66.996  1.00111.40           N  
ANISOU 1847  ND2 ASN B  61    15435  12061  14831  -1254   -132   -784       N  
ATOM   1848  OD1 ASN B  61       3.706 140.183 -66.916  1.00 97.46           O  
ANISOU 1848  OD1 ASN B  61    13742  10345  12943  -1016   -221   -512       O  
ATOM   1849  N   ALA B  62       6.207 138.136 -70.591  1.00 51.60           N  
ANISOU 1849  N   ALA B  62     8376   4339   6889   -681   -321   -331       N  
ATOM   1850  CA  ALA B  62       6.836 137.269 -71.564  1.00 51.74           C  
ANISOU 1850  CA  ALA B  62     8515   4304   6839   -594   -334   -310       C  
ATOM   1851  C   ALA B  62       6.967 135.899 -70.889  1.00 56.60           C  
ANISOU 1851  C   ALA B  62     9221   4809   7476   -669   -231   -290       C  
ATOM   1852  O   ALA B  62       7.003 135.801 -69.660  1.00 54.41           O  
ANISOU 1852  O   ALA B  62     8942   4510   7220   -760   -138   -233       O  
ATOM   1853  CB  ALA B  62       8.198 137.821 -71.942  1.00 51.62           C  
ANISOU 1853  CB  ALA B  62     8560   4357   6695   -477   -331   -170       C  
ATOM   1854  N   SER B  63       6.973 134.845 -71.676  1.00 57.43           N  
ANISOU 1854  N   SER B  63     9431   4828   7562   -634   -251   -345       N  
ATOM   1855  CA  SER B  63       7.064 133.512 -71.095  1.00 59.83           C  
ANISOU 1855  CA  SER B  63     9884   4987   7861   -700   -165   -331       C  
ATOM   1856  C   SER B  63       8.255 132.787 -71.661  1.00 63.69           C  
ANISOU 1856  C   SER B  63    10528   5439   8231   -527   -182   -253       C  
ATOM   1857  O   SER B  63       8.492 132.827 -72.872  1.00 63.85           O  
ANISOU 1857  O   SER B  63    10548   5503   8210   -412   -263   -291       O  
ATOM   1858  CB  SER B  63       5.781 132.724 -71.347  1.00 66.82           C  
ANISOU 1858  CB  SER B  63    10774   5774   8840   -859   -161   -506       C  
ATOM   1859  OG  SER B  63       5.834 131.458 -70.712  1.00 85.46           O  
ANISOU 1859  OG  SER B  63    13334   7960  11178   -957    -64   -486       O  
ATOM   1860  N   VAL B  64       9.027 132.150 -70.776  1.00 59.67           N  
ANISOU 1860  N   VAL B  64    10155   4861   7653   -489   -114   -155       N  
ATOM   1861  CA  VAL B  64      10.208 131.383 -71.166  1.00 59.38           C  
ANISOU 1861  CA  VAL B  64    10267   4804   7489   -292   -140   -105       C  
ATOM   1862  C   VAL B  64      10.117 129.969 -70.561  1.00 62.43           C  
ANISOU 1862  C   VAL B  64    10914   4967   7838   -318    -97   -108       C  
ATOM   1863  O   VAL B  64       9.831 129.823 -69.377  1.00 62.06           O  
ANISOU 1863  O   VAL B  64    10942   4832   7805   -435    -17    -65       O  
ATOM   1864  CB  VAL B  64      11.528 132.119 -70.797  1.00 62.63           C  
ANISOU 1864  CB  VAL B  64    10599   5391   7806   -147   -131      2       C  
ATOM   1865  CG1 VAL B  64      12.700 131.529 -71.547  1.00 62.89           C  
ANISOU 1865  CG1 VAL B  64    10706   5481   7706     74   -179     -3       C  
ATOM   1866  CG2 VAL B  64      11.440 133.602 -71.123  1.00 62.00           C  
ANISOU 1866  CG2 VAL B  64    10311   5485   7762   -194   -147     15       C  
ATOM   1867  N   SER B  65      10.317 128.944 -71.374  1.00 60.63           N  
ANISOU 1867  N   SER B  65    10851   4634   7552   -216   -150   -161       N  
ATOM   1868  CA  SER B  65      10.293 127.551 -70.900  1.00 62.57           C  
ANISOU 1868  CA  SER B  65    11412   4630   7730   -222   -124   -165       C  
ATOM   1869  C   SER B  65      11.736 127.081 -70.748  1.00 63.65           C  
ANISOU 1869  C   SER B  65    11694   4789   7702     70   -175    -96       C  
ATOM   1870  O   SER B  65      12.490 127.042 -71.722  1.00 63.46           O  
ANISOU 1870  O   SER B  65    11618   4882   7611    272   -255   -128       O  
ATOM   1871  CB  SER B  65       9.496 126.651 -71.838  1.00 69.40           C  
ANISOU 1871  CB  SER B  65    12393   5341   8635   -305   -157   -290       C  
ATOM   1872  OG  SER B  65       8.120 126.656 -71.496  1.00 82.29           O  
ANISOU 1872  OG  SER B  65    13983   6891  10395   -609    -80   -377       O  
ATOM   1873  N   ILE B  66      12.141 126.821 -69.510  1.00 58.02           N  
ANISOU 1873  N   ILE B  66    11137   3994   6912    103   -132    -16       N  
ATOM   1874  CA  ILE B  66      13.521 126.474 -69.181  1.00 57.12           C  
ANISOU 1874  CA  ILE B  66    11135   3933   6632    407   -194     26       C  
ATOM   1875  C   ILE B  66      13.710 124.978 -68.944  1.00 62.71           C  
ANISOU 1875  C   ILE B  66    12267   4357   7201    532   -237     11       C  
ATOM   1876  O   ILE B  66      13.012 124.392 -68.117  1.00 64.51           O  
ANISOU 1876  O   ILE B  66    12757   4330   7422    359   -166     43       O  
ATOM   1877  CB  ILE B  66      13.998 127.333 -67.981  1.00 57.97           C  
ANISOU 1877  CB  ILE B  66    11121   4178   6728    417   -146    114       C  
ATOM   1878  CG1 ILE B  66      13.941 128.841 -68.317  1.00 56.04           C  
ANISOU 1878  CG1 ILE B  66    10488   4208   6595    318   -120    124       C  
ATOM   1879  CG2 ILE B  66      15.369 126.908 -67.470  1.00 57.87           C  
ANISOU 1879  CG2 ILE B  66    11231   4223   6534    739   -219    128       C  
ATOM   1880  CD1 ILE B  66      13.712 129.695 -67.125  1.00 55.87           C  
ANISOU 1880  CD1 ILE B  66    10361   4240   6628    185    -45    199       C  
ATOM   1881  N   SER B  67      14.681 124.383 -69.656  1.00 59.03           N  
ANISOU 1881  N   SER B  67    11882   3938   6608    835   -350    -43       N  
ATOM   1882  CA  SER B  67      15.080 122.983 -69.512  1.00 62.05           C  
ANISOU 1882  CA  SER B  67    12689   4066   6821   1041   -431    -69       C  
ATOM   1883  C   SER B  67      16.624 122.872 -69.520  1.00 67.43           C  
ANISOU 1883  C   SER B  67    13347   4946   7328   1461   -553   -108       C  
ATOM   1884  O   SER B  67      17.303 123.860 -69.821  1.00 65.92           O  
ANISOU 1884  O   SER B  67    12787   5097   7164   1538   -555   -126       O  
ATOM   1885  CB  SER B  67      14.448 122.117 -70.603  1.00 66.57           C  
ANISOU 1885  CB  SER B  67    13421   4454   7418    978   -466   -155       C  
ATOM   1886  OG  SER B  67      14.911 122.449 -71.901  1.00 72.87           O  
ANISOU 1886  OG  SER B  67    13963   5491   8234   1124   -538   -233       O  
ATOM   1887  N   HIS B  68      17.166 121.686 -69.169  1.00 66.21           N  
ANISOU 1887  N   HIS B  68    13595   4581   6982   1726   -654   -135       N  
ATOM   1888  CA  HIS B  68      18.603 121.391 -69.126  1.00 67.61           C  
ANISOU 1888  CA  HIS B  68    13790   4933   6967   2171   -798   -214       C  
ATOM   1889  C   HIS B  68      18.796 119.873 -69.089  1.00 73.76           C  
ANISOU 1889  C   HIS B  68    15099   5377   7549   2421   -926   -263       C  
ATOM   1890  O   HIS B  68      17.944 119.170 -68.534  1.00 73.75           O  
ANISOU 1890  O   HIS B  68    15503   4988   7532   2233   -876   -192       O  
ATOM   1891  CB  HIS B  68      19.262 122.059 -67.905  1.00 68.64           C  
ANISOU 1891  CB  HIS B  68    13808   5227   7044   2268   -786   -166       C  
ATOM   1892  CG  HIS B  68      20.761 122.037 -67.920  1.00 73.65           C  
ANISOU 1892  CG  HIS B  68    14318   6157   7509   2702   -923   -289       C  
ATOM   1893  CD2 HIS B  68      21.631 122.773 -68.650  1.00 74.88           C  
ANISOU 1893  CD2 HIS B  68    14041   6735   7676   2821   -939   -395       C  
ATOM   1894  ND1 HIS B  68      21.476 121.185 -67.099  1.00 77.84           N  
ANISOU 1894  ND1 HIS B  68    15198   6560   7820   3057  -1059   -331       N  
ATOM   1895  CE1 HIS B  68      22.751 121.419 -67.361  1.00 77.89           C  
ANISOU 1895  CE1 HIS B  68    14937   6939   7721   3397  -1164   -481       C  
ATOM   1896  NE2 HIS B  68      22.895 122.360 -68.292  1.00 76.43           N  
ANISOU 1896  NE2 HIS B  68    14274   7097   7669   3249  -1083   -526       N  
ATOM   1897  N   ASN B  69      19.909 119.361 -69.680  1.00 71.69           N  
ANISOU 1897  N   ASN B  69    14851   5263   7126   2839  -1087   -397       N  
ATOM   1898  CA  ASN B  69      20.191 117.918 -69.760  1.00 73.97           C  
ANISOU 1898  CA  ASN B  69    15654   5246   7206   3140  -1243   -467       C  
ATOM   1899  C   ASN B  69      20.192 117.222 -68.398  1.00 77.70           C  
ANISOU 1899  C   ASN B  69    16640   5376   7506   3239  -1283   -393       C  
ATOM   1900  O   ASN B  69      19.839 116.048 -68.320  1.00 78.67           O  
ANISOU 1900  O   ASN B  69    17308   5085   7498   3282  -1343   -387       O  
ATOM   1901  CB  ASN B  69      21.467 117.610 -70.564  1.00 75.07           C  
ANISOU 1901  CB  ASN B  69    15662   5670   7193   3607  -1417   -651       C  
ATOM   1902  CG  ASN B  69      22.705 118.315 -70.065  1.00100.82           C  
ANISOU 1902  CG  ASN B  69    18590   9348  10370   3892  -1472   -733       C  
ATOM   1903  ND2 ASN B  69      23.298 117.812 -68.990  1.00 99.13           N  
ANISOU 1903  ND2 ASN B  69    18679   9024   9961   4197  -1590   -752       N  
ATOM   1904  OD1 ASN B  69      23.162 119.299 -70.652  1.00 90.50           O  
ANISOU 1904  OD1 ASN B  69    16766   8464   9155   3846  -1412   -793       O  
ATOM   1905  N   SER B  70      20.511 117.973 -67.328  1.00 72.62           N  
ANISOU 1905  N   SER B  70    15846   4885   6862   3240  -1239   -329       N  
ATOM   1906  CA  SER B  70      20.536 117.494 -65.947  1.00 73.80           C  
ANISOU 1906  CA  SER B  70    16451   4747   6843   3327  -1265   -249       C  
ATOM   1907  C   SER B  70      19.131 117.343 -65.317  1.00 77.63           C  
ANISOU 1907  C   SER B  70    17236   4839   7421   2838  -1078    -87       C  
ATOM   1908  O   SER B  70      19.037 116.934 -64.159  1.00 79.72           O  
ANISOU 1908  O   SER B  70    17923   4829   7537   2854  -1070     -5       O  
ATOM   1909  CB  SER B  70      21.395 118.423 -65.094  1.00 75.24           C  
ANISOU 1909  CB  SER B  70    16313   5276   7000   3500  -1285   -258       C  
ATOM   1910  OG  SER B  70      20.809 119.708 -65.048  1.00 78.95           O  
ANISOU 1910  OG  SER B  70    16310   5967   7720   3100  -1097   -170       O  
ATOM   1911  N   CYS B  71      18.053 117.697 -66.048  1.00 72.08           N  
ANISOU 1911  N   CYS B  71    16309   4127   6949   2410   -925    -58       N  
ATOM   1912  CA  CYS B  71      16.691 117.574 -65.527  1.00 72.46           C  
ANISOU 1912  CA  CYS B  71    16576   3860   7095   1925   -737     49       C  
ATOM   1913  C   CYS B  71      15.678 117.068 -66.535  1.00 74.95           C  
ANISOU 1913  C   CYS B  71    16957   3991   7529   1628   -672      3       C  
ATOM   1914  O   CYS B  71      15.842 117.261 -67.738  1.00 73.47           O  
ANISOU 1914  O   CYS B  71    16463   4016   7438   1704   -732    -87       O  
ATOM   1915  CB  CYS B  71      16.217 118.846 -64.816  1.00 71.26           C  
ANISOU 1915  CB  CYS B  71    16031   3923   7122   1624   -574    138       C  
ATOM   1916  SG  CYS B  71      16.275 120.351 -65.823  1.00 72.03           S  
ANISOU 1916  SG  CYS B  71    15345   4538   7485   1526   -535     90       S  
ATOM   1917  N   THR B  72      14.609 116.453 -66.038  1.00 73.08           N  
ANISOU 1917  N   THR B  72    17109   3375   7284   1267   -539     55       N  
ATOM   1918  CA  THR B  72      13.556 115.885 -66.881  1.00 74.57           C  
ANISOU 1918  CA  THR B  72    17397   3361   7577    943   -465     -9       C  
ATOM   1919  C   THR B  72      12.375 116.848 -67.077  1.00 77.01           C  
ANISOU 1919  C   THR B  72    17239   3853   8166    469   -278    -18       C  
ATOM   1920  O   THR B  72      12.326 117.909 -66.445  1.00 72.94           O  
ANISOU 1920  O   THR B  72    16387   3574   7752    376   -197     45       O  
ATOM   1921  CB  THR B  72      13.129 114.500 -66.334  1.00 87.87           C  
ANISOU 1921  CB  THR B  72    19829   4504   9054    828   -436     14       C  
ATOM   1922  CG2 THR B  72      14.317 113.602 -66.000  1.00 82.80           C  
ANISOU 1922  CG2 THR B  72    19691   3667   8102   1347   -645     20       C  
ATOM   1923  OG1 THR B  72      12.319 114.674 -65.173  1.00 94.65           O  
ANISOU 1923  OG1 THR B  72    20843   5199   9922    440   -234    106       O  
ATOM   1924  N   ALA B  73      11.415 116.458 -67.936  1.00 76.30           N  
ANISOU 1924  N   ALA B  73    17143   3653   8194    185   -222   -112       N  
ATOM   1925  CA  ALA B  73      10.182 117.200 -68.186  1.00 76.03           C  
ANISOU 1925  CA  ALA B  73    16714   3765   8408   -254    -66   -167       C  
ATOM   1926  C   ALA B  73       9.277 117.116 -66.920  1.00 85.64           C  
ANISOU 1926  C   ALA B  73    18149   4775   9616   -662    141   -113       C  
ATOM   1927  O   ALA B  73       9.399 116.142 -66.170  1.00 89.20           O  
ANISOU 1927  O   ALA B  73    19170   4863   9859   -668    168    -56       O  
ATOM   1928  CB  ALA B  73       9.466 116.616 -69.391  1.00 77.59           C  
ANISOU 1928  CB  ALA B  73    16916   3871   8693   -410    -83   -310       C  
ATOM   1929  N   PRO B  74       8.403 118.106 -66.610  1.00 81.81           N  
ANISOU 1929  N   PRO B  74    17256   4504   9325   -989    287   -133       N  
ATOM   1930  CA  PRO B  74       8.100 119.340 -67.359  1.00 78.68           C  
ANISOU 1930  CA  PRO B  74    16227   4508   9162  -1019    267   -201       C  
ATOM   1931  C   PRO B  74       9.170 120.407 -67.251  1.00 78.78           C  
ANISOU 1931  C   PRO B  74    15915   4839   9180   -678    165   -107       C  
ATOM   1932  O   PRO B  74       9.867 120.521 -66.235  1.00 76.75           O  
ANISOU 1932  O   PRO B  74    15801   4562   8800   -525    166      9       O  
ATOM   1933  CB  PRO B  74       6.814 119.844 -66.687  1.00 80.68           C  
ANISOU 1933  CB  PRO B  74    16299   4801   9554  -1482    468   -252       C  
ATOM   1934  CG  PRO B  74       6.948 119.380 -65.261  1.00 87.20           C  
ANISOU 1934  CG  PRO B  74    17548   5378  10207  -1570    582   -132       C  
ATOM   1935  CD  PRO B  74       7.572 118.007 -65.389  1.00 85.38           C  
ANISOU 1935  CD  PRO B  74    17909   4782   9751  -1379    496    -98       C  
ATOM   1936  N   ASP B  75       9.225 121.240 -68.291  1.00 74.08           N  
ANISOU 1936  N   ASP B  75    14878   4543   8726   -589     88   -168       N  
ATOM   1937  CA  ASP B  75      10.077 122.418 -68.379  1.00 71.13           C  
ANISOU 1937  CA  ASP B  75    14132   4507   8386   -348     16   -108       C  
ATOM   1938  C   ASP B  75       9.615 123.412 -67.327  1.00 72.80           C  
ANISOU 1938  C   ASP B  75    14132   4840   8686   -553    135    -48       C  
ATOM   1939  O   ASP B  75       8.425 123.451 -67.001  1.00 73.14           O  
ANISOU 1939  O   ASP B  75    14144   4814   8832   -901    261   -106       O  
ATOM   1940  CB  ASP B  75       9.892 123.078 -69.760  1.00 71.32           C  
ANISOU 1940  CB  ASP B  75    13780   4772   8545   -316    -57   -202       C  
ATOM   1941  CG  ASP B  75      10.776 122.557 -70.879  1.00 81.91           C  
ANISOU 1941  CG  ASP B  75    15186   6142   9793     -2   -201   -242       C  
ATOM   1942  OD1 ASP B  75      11.144 121.356 -70.839  1.00 84.04           O  
ANISOU 1942  OD1 ASP B  75    15844   6168   9918    128   -250   -249       O  
ATOM   1943  OD2 ASP B  75      11.074 123.343 -71.817  1.00 86.88           O1-
ANISOU 1943  OD2 ASP B  75    15498   7032  10481    111   -265   -274       O1-
ATOM   1944  N   LYS B  76      10.535 124.225 -66.810  1.00 67.21           N  
ANISOU 1944  N   LYS B  76    13263   4334   7940   -345     98     45       N  
ATOM   1945  CA  LYS B  76      10.168 125.277 -65.882  1.00 65.60           C  
ANISOU 1945  CA  LYS B  76    12832   4272   7823   -509    193     98       C  
ATOM   1946  C   LYS B  76       9.622 126.431 -66.732  1.00 67.86           C  
ANISOU 1946  C   LYS B  76    12672   4821   8291   -606    178     27       C  
ATOM   1947  O   LYS B  76      10.367 127.042 -67.508  1.00 64.34           O  
ANISOU 1947  O   LYS B  76    12016   4582   7847   -396     80     30       O  
ATOM   1948  CB  LYS B  76      11.375 125.724 -65.022  1.00 67.03           C  
ANISOU 1948  CB  LYS B  76    13009   4572   7889   -248    150    209       C  
ATOM   1949  CG  LYS B  76      11.202 127.069 -64.289  1.00 69.36           C  
ANISOU 1949  CG  LYS B  76    12983   5086   8285   -358    215    259       C  
ATOM   1950  CD  LYS B  76      10.323 126.996 -63.046  1.00 79.69           C  
ANISOU 1950  CD  LYS B  76    14427   6246   9605   -633    360    293       C  
ATOM   1951  CE  LYS B  76      10.004 128.370 -62.499  1.00 82.42           C  
ANISOU 1951  CE  LYS B  76    14421   6823  10071   -749    412    313       C  
ATOM   1952  NZ  LYS B  76       8.538 128.584 -62.364  1.00 85.58           N1+
ANISOU 1952  NZ  LYS B  76    14707   7200  10609  -1108    533    227       N1+
ATOM   1953  N   THR B  77       8.304 126.673 -66.639  1.00 65.46           N  
ANISOU 1953  N   THR B  77    12247   4503   8123   -924    271    -58       N  
ATOM   1954  CA  THR B  77       7.687 127.792 -67.344  1.00 62.78           C  
ANISOU 1954  CA  THR B  77    11517   4397   7939   -997    239   -143       C  
ATOM   1955  C   THR B  77       7.884 129.019 -66.451  1.00 61.23           C  
ANISOU 1955  C   THR B  77    11105   4384   7775   -995    272    -60       C  
ATOM   1956  O   THR B  77       7.363 129.070 -65.332  1.00 60.21           O  
ANISOU 1956  O   THR B  77    11019   4201   7660  -1180    383    -42       O  
ATOM   1957  CB  THR B  77       6.238 127.492 -67.745  1.00 75.07           C  
ANISOU 1957  CB  THR B  77    13012   5895   9617  -1288    293   -315       C  
ATOM   1958  CG2 THR B  77       5.483 128.749 -68.195  1.00 74.28           C  
ANISOU 1958  CG2 THR B  77    12518   6040   9665  -1354    253   -417       C  
ATOM   1959  OG1 THR B  77       6.255 126.548 -68.817  1.00 75.94           O  
ANISOU 1959  OG1 THR B  77    13274   5882   9699  -1229    224   -391       O  
ATOM   1960  N   LEU B  78       8.713 129.954 -66.920  1.00 54.76           N  
ANISOU 1960  N   LEU B  78    10086   3770   6949   -790    182     -9       N  
ATOM   1961  CA  LEU B  78       9.041 131.177 -66.192  1.00 53.17           C  
ANISOU 1961  CA  LEU B  78     9687   3747   6768   -767    197     67       C  
ATOM   1962  C   LEU B  78       8.351 132.377 -66.804  1.00 54.41           C  
ANISOU 1962  C   LEU B  78     9550   4078   7046   -841    155     -7       C  
ATOM   1963  O   LEU B  78       8.521 132.644 -68.003  1.00 52.46           O  
ANISOU 1963  O   LEU B  78     9218   3909   6803   -738     64    -50       O  
ATOM   1964  CB  LEU B  78      10.562 131.398 -66.158  1.00 52.30           C  
ANISOU 1964  CB  LEU B  78     9588   3747   6538   -500    138    169       C  
ATOM   1965  CG  LEU B  78      11.059 132.652 -65.465  1.00 54.32           C  
ANISOU 1965  CG  LEU B  78     9647   4192   6801   -471    149    241       C  
ATOM   1966  CD1 LEU B  78      10.728 132.625 -63.978  1.00 54.04           C  
ANISOU 1966  CD1 LEU B  78     9692   4077   6764   -586    241    295       C  
ATOM   1967  CD2 LEU B  78      12.539 132.789 -65.650  1.00 56.11           C  
ANISOU 1967  CD2 LEU B  78     9853   4557   6909   -226     92    291       C  
ATOM   1968  N   ILE B  79       7.572 133.091 -65.976  1.00 51.22           N  
ANISOU 1968  N   ILE B  79     9010   3729   6724  -1004    214    -30       N  
ATOM   1969  CA  ILE B  79       6.854 134.297 -66.398  1.00 50.11           C  
ANISOU 1969  CA  ILE B  79     8611   3747   6683  -1050    157   -114       C  
ATOM   1970  C   ILE B  79       7.717 135.497 -66.090  1.00 48.67           C  
ANISOU 1970  C   ILE B  79     8319   3712   6463   -927    123     -2       C  
ATOM   1971  O   ILE B  79       8.070 135.711 -64.944  1.00 47.86           O  
ANISOU 1971  O   ILE B  79     8231   3620   6333   -946    188     83       O  
ATOM   1972  CB  ILE B  79       5.398 134.424 -65.823  1.00 54.79           C  
ANISOU 1972  CB  ILE B  79     9084   4345   7387  -1288    223   -255       C  
ATOM   1973  CG1 ILE B  79       4.498 133.207 -66.199  1.00 57.53           C  
ANISOU 1973  CG1 ILE B  79     9530   4557   7772  -1458    272   -398       C  
ATOM   1974  CG2 ILE B  79       4.723 135.771 -66.229  1.00 55.36           C  
ANISOU 1974  CG2 ILE B  79     8896   4595   7541  -1270    127   -356       C  
ATOM   1975  CD1 ILE B  79       4.255 132.905 -67.736  1.00 65.94           C  
ANISOU 1975  CD1 ILE B  79    10570   5623   8863  -1378    155   -516       C  
ATOM   1976  N   LEU B  80       8.086 136.254 -67.122  1.00 44.07           N  
ANISOU 1976  N   LEU B  80     7649   3234   5862   -809     27     -6       N  
ATOM   1977  CA  LEU B  80       8.889 137.454 -66.955  1.00 41.81           C  
ANISOU 1977  CA  LEU B  80     7275   3083   5529   -728      2     85       C  
ATOM   1978  C   LEU B  80       7.943 138.645 -66.874  1.00 45.81           C  
ANISOU 1978  C   LEU B  80     7632   3661   6114   -802    -46     15       C  
ATOM   1979  O   LEU B  80       7.310 138.973 -67.866  1.00 46.68           O  
ANISOU 1979  O   LEU B  80     7701   3785   6250   -780   -136    -84       O  
ATOM   1980  CB  LEU B  80       9.918 137.615 -68.103  1.00 41.08           C  
ANISOU 1980  CB  LEU B  80     7211   3058   5338   -581    -56    122       C  
ATOM   1981  CG  LEU B  80      10.845 136.426 -68.382  1.00 45.89           C  
ANISOU 1981  CG  LEU B  80     7954   3622   5859   -465    -37    153       C  
ATOM   1982  CD1 LEU B  80      11.649 136.662 -69.617  1.00 45.66           C  
ANISOU 1982  CD1 LEU B  80     7919   3689   5740   -347    -88    151       C  
ATOM   1983  CD2 LEU B  80      11.723 136.088 -67.181  1.00 46.72           C  
ANISOU 1983  CD2 LEU B  80     8112   3736   5902   -413     27    240       C  
ATOM   1984  N   ASP B  81       7.791 139.235 -65.681  1.00 41.47           N  
ANISOU 1984  N   ASP B  81     7012   3150   5593   -871      4     50       N  
ATOM   1985  CA  ASP B  81       6.974 140.428 -65.485  1.00 42.89           C  
ANISOU 1985  CA  ASP B  81     7057   3406   5832   -910    -53    -20       C  
ATOM   1986  C   ASP B  81       7.966 141.595 -65.646  1.00 42.58           C  
ANISOU 1986  C   ASP B  81     7020   3446   5711   -819    -97     86       C  
ATOM   1987  O   ASP B  81       8.663 141.984 -64.699  1.00 39.02           O  
ANISOU 1987  O   ASP B  81     6558   3040   5230   -827    -41    184       O  
ATOM   1988  CB  ASP B  81       6.299 140.477 -64.085  1.00 47.22           C  
ANISOU 1988  CB  ASP B  81     7530   3965   6445  -1039     31    -47       C  
ATOM   1989  CG  ASP B  81       5.656 139.203 -63.596  1.00 75.75           C  
ANISOU 1989  CG  ASP B  81    11197   7485  10099  -1180    138   -110       C  
ATOM   1990  OD1 ASP B  81       4.907 138.582 -64.376  1.00 80.16           O  
ANISOU 1990  OD1 ASP B  81    11750   8003  10703  -1229    114   -240       O  
ATOM   1991  OD2 ASP B  81       5.871 138.842 -62.410  1.00 87.00           O1-
ANISOU 1991  OD2 ASP B  81    12684   8871  11502  -1252    248    -36       O1-
ATOM   1992  N   VAL B  82       8.084 142.085 -66.890  1.00 37.21           N  
ANISOU 1992  N   VAL B  82     6380   2780   4981   -741   -190     63       N  
ATOM   1993  CA  VAL B  82       9.038 143.117 -67.265  1.00 33.49           C  
ANISOU 1993  CA  VAL B  82     5954   2365   4405   -692   -216    152       C  
ATOM   1994  C   VAL B  82       8.698 144.491 -66.652  1.00 38.91           C  
ANISOU 1994  C   VAL B  82     6599   3086   5099   -718   -261    153       C  
ATOM   1995  O   VAL B  82       7.531 144.874 -66.702  1.00 38.82           O  
ANISOU 1995  O   VAL B  82     6543   3058   5150   -710   -347     37       O  
ATOM   1996  CB  VAL B  82       9.256 143.123 -68.785  1.00 34.95           C  
ANISOU 1996  CB  VAL B  82     6238   2534   4508   -617   -284    129       C  
ATOM   1997  CG1 VAL B  82      10.318 144.146 -69.208  1.00 33.53           C  
ANISOU 1997  CG1 VAL B  82     6135   2411   4194   -612   -277    219       C  
ATOM   1998  CG2 VAL B  82       9.614 141.716 -69.277  1.00 34.48           C  
ANISOU 1998  CG2 VAL B  82     6217   2443   4443   -581   -241    122       C  
ATOM   1999  N   PRO B  83       9.692 145.201 -66.035  1.00 34.51           N  
ANISOU 1999  N   PRO B  83     6047   2587   4478   -744   -208    261       N  
ATOM   2000  CA  PRO B  83       9.401 146.499 -65.385  1.00 33.99           C  
ANISOU 2000  CA  PRO B  83     5962   2539   4414   -771   -253    264       C  
ATOM   2001  C   PRO B  83       9.191 147.674 -66.339  1.00 37.70           C  
ANISOU 2001  C   PRO B  83     6560   2965   4797   -730   -370    237       C  
ATOM   2002  O   PRO B  83       9.387 147.522 -67.555  1.00 35.64           O  
ANISOU 2002  O   PRO B  83     6409   2672   4462   -690   -405    230       O  
ATOM   2003  CB  PRO B  83      10.644 146.756 -64.478  1.00 35.39           C  
ANISOU 2003  CB  PRO B  83     6111   2793   4541   -819   -153    378       C  
ATOM   2004  CG  PRO B  83      11.552 145.587 -64.647  1.00 40.14           C  
ANISOU 2004  CG  PRO B  83     6709   3431   5111   -793    -68    420       C  
ATOM   2005  CD  PRO B  83      11.114 144.825 -65.877  1.00 36.08           C  
ANISOU 2005  CD  PRO B  83     6256   2854   4598   -743   -112    361       C  
ATOM   2006  N   PRO B  84       8.826 148.880 -65.819  1.00 34.24           N  
ANISOU 2006  N   PRO B  84     6145   2516   4348   -731   -437    224       N  
ATOM   2007  CA  PRO B  84       8.713 150.041 -66.728  1.00 34.84           C  
ANISOU 2007  CA  PRO B  84     6418   2515   4304   -681   -557    210       C  
ATOM   2008  C   PRO B  84      10.099 150.539 -67.153  1.00 37.22           C  
ANISOU 2008  C   PRO B  84     6862   2822   4458   -773   -473    335       C  
ATOM   2009  O   PRO B  84      11.097 150.171 -66.539  1.00 34.94           O  
ANISOU 2009  O   PRO B  84     6473   2626   4175   -858   -340    412       O  
ATOM   2010  CB  PRO B  84       7.931 151.091 -65.911  1.00 35.84           C  
ANISOU 2010  CB  PRO B  84     6533   2626   4460   -645   -655    149       C  
ATOM   2011  CG  PRO B  84       7.824 150.554 -64.521  1.00 37.90           C  
ANISOU 2011  CG  PRO B  84     6577   2975   4849   -705   -556    153       C  
ATOM   2012  CD  PRO B  84       8.562 149.264 -64.411  1.00 33.43           C  
ANISOU 2012  CD  PRO B  84     5926   2457   4318   -769   -411    224       C  
ATOM   2013  N   GLY B  85      10.145 151.297 -68.241  1.00 35.89           N  
ANISOU 2013  N   GLY B  85     6928   2563   4147   -752   -549    337       N  
ATOM   2014  CA  GLY B  85      11.385 151.854 -68.777  1.00 37.04           C  
ANISOU 2014  CA  GLY B  85     7237   2712   4126   -877   -456    434       C  
ATOM   2015  C   GLY B  85      12.046 152.776 -67.759  1.00 41.75           C  
ANISOU 2015  C   GLY B  85     7826   3343   4694  -1004   -389    498       C  
ATOM   2016  O   GLY B  85      11.376 153.592 -67.130  1.00 40.76           O  
ANISOU 2016  O   GLY B  85     7743   3149   4595   -965   -486    471       O  
ATOM   2017  N   VAL B  86      13.346 152.630 -67.589  1.00 39.72           N  
ANISOU 2017  N   VAL B  86     7502   3207   4384  -1145   -232    561       N  
ATOM   2018  CA  VAL B  86      14.206 153.359 -66.660  1.00 41.53           C  
ANISOU 2018  CA  VAL B  86     7687   3511   4582  -1290   -142    605       C  
ATOM   2019  C   VAL B  86      14.127 154.879 -66.868  1.00 49.28           C  
ANISOU 2019  C   VAL B  86     8955   4348   5423  -1379   -201    627       C  
ATOM   2020  O   VAL B  86      14.051 155.623 -65.889  1.00 50.09           O  
ANISOU 2020  O   VAL B  86     9043   4435   5554  -1415   -224    635       O  
ATOM   2021  CB  VAL B  86      15.634 152.746 -66.778  1.00 46.43           C  
ANISOU 2021  CB  VAL B  86     8170   4322   5149  -1401     30    622       C  
ATOM   2022  CG1 VAL B  86      16.720 153.641 -66.212  1.00 47.51           C  
ANISOU 2022  CG1 VAL B  86     8298   4556   5197  -1596    137    640       C  
ATOM   2023  CG2 VAL B  86      15.682 151.366 -66.135  1.00 44.54           C  
ANISOU 2023  CG2 VAL B  86     7669   4203   5052  -1283     62    600       C  
ATOM   2024  N   GLU B  87      14.013 155.329 -68.128  1.00 47.16           N  
ANISOU 2024  N   GLU B  87     8978   3947   4996  -1392   -246    633       N  
ATOM   2025  CA  GLU B  87      13.927 156.757 -68.436  1.00 47.71           C  
ANISOU 2025  CA  GLU B  87     9405   3832   4892  -1469   -311    658       C  
ATOM   2026  C   GLU B  87      12.565 157.376 -68.120  1.00 51.12           C  
ANISOU 2026  C   GLU B  87     9955   4099   5367  -1269   -532    604       C  
ATOM   2027  O   GLU B  87      12.398 158.585 -68.263  1.00 52.70           O  
ANISOU 2027  O   GLU B  87    10480   4123   5422  -1291   -619    616       O  
ATOM   2028  CB  GLU B  87      14.362 157.052 -69.890  1.00 50.80           C  
ANISOU 2028  CB  GLU B  87    10119   4124   5058  -1564   -271    688       C  
ATOM   2029  CG  GLU B  87      15.772 156.605 -70.238  1.00 60.56           C  
ANISOU 2029  CG  GLU B  87    11244   5547   6217  -1786    -42    713       C  
ATOM   2030  CD  GLU B  87      16.134 156.896 -71.683  1.00 84.00           C  
ANISOU 2030  CD  GLU B  87    14544   8422   8951  -1891     10    736       C  
ATOM   2031  OE1 GLU B  87      16.400 158.077 -72.009  1.00 91.93           O  
ANISOU 2031  OE1 GLU B  87    15910   9269   9749  -2063     34    775       O  
ATOM   2032  OE2 GLU B  87      16.091 155.953 -72.506  1.00 70.07           O1-
ANISOU 2032  OE2 GLU B  87    12710   6717   7195  -1796     19    713       O1-
ATOM   2033  N   LYS B  88      11.605 156.585 -67.643  1.00 45.92           N  
ANISOU 2033  N   LYS B  88     9045   3503   4899  -1081   -620    530       N  
ATOM   2034  CA  LYS B  88      10.286 157.126 -67.266  1.00 45.14           C  
ANISOU 2034  CA  LYS B  88     8994   3305   4852   -884   -826    435       C  
ATOM   2035  C   LYS B  88      10.271 157.694 -65.820  1.00 46.34           C  
ANISOU 2035  C   LYS B  88     9014   3505   5090   -921   -819    437       C  
ATOM   2036  O   LYS B  88       9.274 158.270 -65.380  1.00 46.85           O  
ANISOU 2036  O   LYS B  88     9109   3508   5185   -768   -982    350       O  
ATOM   2037  CB  LYS B  88       9.193 156.072 -67.478  1.00 46.74           C  
ANISOU 2037  CB  LYS B  88     8987   3567   5204   -694   -916    320       C  
ATOM   2038  CG  LYS B  88       8.966 155.802 -68.957  1.00 42.38           C  
ANISOU 2038  CG  LYS B  88     8632   2928   4543   -606   -989    291       C  
ATOM   2039  CD  LYS B  88       7.869 154.820 -69.149  1.00 44.87           C  
ANISOU 2039  CD  LYS B  88     8738   3307   5005   -435  -1082    154       C  
ATOM   2040  CE  LYS B  88       7.473 154.782 -70.608  1.00 47.63           C  
ANISOU 2040  CE  LYS B  88     9320   3550   5228   -304  -1206     97       C  
ATOM   2041  NZ  LYS B  88       6.156 154.134 -70.747  1.00 46.38           N1+
ANISOU 2041  NZ  LYS B  88     8978   3444   5199   -109  -1351    -90       N1+
ATOM   2042  N   PHE B  89      11.401 157.552 -65.113  1.00 40.71           N  
ANISOU 2042  N   PHE B  89     8153   2913   4401  -1112   -638    521       N  
ATOM   2043  CA  PHE B  89      11.560 158.036 -63.746  1.00 40.27           C  
ANISOU 2043  CA  PHE B  89     7969   2916   4416  -1162   -613    530       C  
ATOM   2044  C   PHE B  89      12.721 159.014 -63.634  1.00 45.83           C  
ANISOU 2044  C   PHE B  89     8849   3591   4975  -1385   -514    606       C  
ATOM   2045  O   PHE B  89      13.821 158.759 -64.154  1.00 44.08           O  
ANISOU 2045  O   PHE B  89     8633   3442   4672  -1559   -361    656       O  
ATOM   2046  CB  PHE B  89      11.786 156.888 -62.751  1.00 39.98           C  
ANISOU 2046  CB  PHE B  89     7556   3078   4557  -1167   -495    533       C  
ATOM   2047  CG  PHE B  89      10.768 155.778 -62.814  1.00 41.51           C  
ANISOU 2047  CG  PHE B  89     7569   3311   4890  -1012   -544    459       C  
ATOM   2048  CD1 PHE B  89      10.915 154.729 -63.720  1.00 45.72           C  
ANISOU 2048  CD1 PHE B  89     8066   3874   5432   -997   -495    463       C  
ATOM   2049  CD2 PHE B  89       9.657 155.786 -61.981  1.00 43.20           C  
ANISOU 2049  CD2 PHE B  89     7653   3542   5221   -895   -634    371       C  
ATOM   2050  CE1 PHE B  89       9.945 153.725 -63.814  1.00 47.43           C  
ANISOU 2050  CE1 PHE B  89     8138   4114   5771   -880   -538    381       C  
ATOM   2051  CE2 PHE B  89       8.702 154.773 -62.057  1.00 47.38           C  
ANISOU 2051  CE2 PHE B  89     8016   4118   5870   -795   -659    280       C  
ATOM   2052  CZ  PHE B  89       8.855 153.743 -62.969  1.00 46.56           C  
ANISOU 2052  CZ  PHE B  89     7894   4024   5774   -795   -610    288       C  
ATOM   2053  N   GLN B  90      12.507 160.060 -62.822  1.00 43.56           N  
ANISOU 2053  N   GLN B  90     8656   3228   4667  -1389   -589    595       N  
ATOM   2054  CA  GLN B  90      13.522 161.071 -62.559  1.00 44.52           C  
ANISOU 2054  CA  GLN B  90     8944   3312   4659  -1618   -502    647       C  
ATOM   2055  C   GLN B  90      13.610 161.417 -61.092  1.00 45.51           C  
ANISOU 2055  C   GLN B  90     8885   3523   4885  -1632   -495    633       C  
ATOM   2056  O   GLN B  90      12.603 161.772 -60.472  1.00 41.96           O  
ANISOU 2056  O   GLN B  90     8431   3013   4501  -1456   -645    579       O  
ATOM   2057  CB  GLN B  90      13.255 162.326 -63.404  1.00 47.40           C  
ANISOU 2057  CB  GLN B  90     9799   3404   4806  -1639   -619    657       C  
ATOM   2058  CG  GLN B  90      13.839 162.226 -64.811  1.00 85.81           C  
ANISOU 2058  CG  GLN B  90    14905   8201   9498  -1772   -533    704       C  
ATOM   2059  CD  GLN B  90      15.308 162.581 -64.857  1.00112.23           C  
ANISOU 2059  CD  GLN B  90    18296  11623  12722  -2121   -310    755       C  
ATOM   2060  NE2 GLN B  90      15.631 163.822 -64.522  1.00107.37           N  
ANISOU 2060  NE2 GLN B  90    17954  10867  11973  -2287   -311    772       N  
ATOM   2061  OE1 GLN B  90      16.164 161.754 -65.196  1.00107.15           O  
ANISOU 2061  OE1 GLN B  90    17442  11174  12097  -2246   -138    763       O  
ATOM   2062  N   LEU B  91      14.814 161.322 -60.542  1.00 43.78           N  
ANISOU 2062  N   LEU B  91     8503   3462   4669  -1831   -326    663       N  
ATOM   2063  CA  LEU B  91      15.016 161.696 -59.154  1.00 44.77           C  
ANISOU 2063  CA  LEU B  91     8468   3673   4871  -1854   -317    647       C  
ATOM   2064  C   LEU B  91      15.172 163.225 -59.087  1.00 52.16           C  
ANISOU 2064  C   LEU B  91     9738   4425   5655  -1986   -372    651       C  
ATOM   2065  O   LEU B  91      16.092 163.782 -59.681  1.00 54.14           O  
ANISOU 2065  O   LEU B  91    10187   4632   5749  -2232   -268    677       O  
ATOM   2066  CB  LEU B  91      16.192 160.938 -58.508  1.00 44.20           C  
ANISOU 2066  CB  LEU B  91     8070   3860   4864  -1969   -141    648       C  
ATOM   2067  CG  LEU B  91      16.402 161.213 -56.999  1.00 47.15           C  
ANISOU 2067  CG  LEU B  91     8255   4340   5320  -1964   -137    624       C  
ATOM   2068  CD1 LEU B  91      15.147 160.891 -56.200  1.00 45.35           C  
ANISOU 2068  CD1 LEU B  91     7916   4082   5231  -1723   -260    606       C  
ATOM   2069  CD2 LEU B  91      17.603 160.464 -56.479  1.00 47.10           C  
ANISOU 2069  CD2 LEU B  91     7956   4591   5349  -2045     13    604       C  
ATOM   2070  N   HIS B  92      14.190 163.890 -58.464  1.00 47.98           N  
ANISOU 2070  N   HIS B  92     9301   3774   5156  -1819   -543    615       N  
ATOM   2071  CA  HIS B  92      14.074 165.339 -58.342  1.00 48.70           C  
ANISOU 2071  CA  HIS B  92     9750   3648   5104  -1873   -649    607       C  
ATOM   2072  C   HIS B  92      14.375 165.796 -56.902  1.00 47.35           C  
ANISOU 2072  C   HIS B  92     9413   3571   5006  -1917   -633    583       C  
ATOM   2073  O   HIS B  92      13.943 165.167 -55.943  1.00 41.80           O  
ANISOU 2073  O   HIS B  92     8387   3025   4471  -1763   -649    551       O  
ATOM   2074  CB  HIS B  92      12.645 165.747 -58.767  1.00 51.51           C  
ANISOU 2074  CB  HIS B  92    10342   3802   5426  -1589   -892    552       C  
ATOM   2075  CG  HIS B  92      12.297 167.194 -58.552  1.00 58.30           C  
ANISOU 2075  CG  HIS B  92    11589   4421   6142  -1554  -1054    524       C  
ATOM   2076  CD2 HIS B  92      11.489 167.763 -57.625  1.00 62.17           C  
ANISOU 2076  CD2 HIS B  92    12061   4878   6682  -1359  -1219    446       C  
ATOM   2077  ND1 HIS B  92      12.775 168.189 -59.397  1.00 63.69           N  
ANISOU 2077  ND1 HIS B  92    12765   4852   6583  -1726  -1060    572       N  
ATOM   2078  CE1 HIS B  92      12.282 169.331 -58.937  1.00 65.46           C  
ANISOU 2078  CE1 HIS B  92    13273   4880   6716  -1627  -1234    529       C  
ATOM   2079  NE2 HIS B  92      11.501 169.131 -57.870  1.00 64.78           N  
ANISOU 2079  NE2 HIS B  92    12881   4928   6804  -1394  -1341    446       N  
ATOM   2080  N   ASP B  93      15.113 166.905 -56.769  1.00 47.36           N  
ANISOU 2080  N   ASP B  93     9660   3466   4868  -2143   -596    595       N  
ATOM   2081  CA  ASP B  93      15.439 167.517 -55.488  1.00 45.75           C  
ANISOU 2081  CA  ASP B  93     9359   3320   4704  -2202   -595    563       C  
ATOM   2082  C   ASP B  93      14.375 168.572 -55.248  1.00 49.55           C  
ANISOU 2082  C   ASP B  93    10144   3559   5123  -2013   -823    525       C  
ATOM   2083  O   ASP B  93      14.350 169.562 -55.949  1.00 46.74           O  
ANISOU 2083  O   ASP B  93    10242   2941   4576  -2091   -897    539       O  
ATOM   2084  CB  ASP B  93      16.856 168.111 -55.509  1.00 48.66           C  
ANISOU 2084  CB  ASP B  93     9814   3723   4951  -2574   -421    571       C  
ATOM   2085  CG  ASP B  93      17.372 168.641 -54.170  1.00 58.00           C  
ANISOU 2085  CG  ASP B  93    10846   5010   6183  -2662   -397    523       C  
ATOM   2086  OD1 ASP B  93      16.547 168.899 -53.273  1.00 55.74           O  
ANISOU 2086  OD1 ASP B  93    10514   4685   5978  -2441   -546    496       O  
ATOM   2087  OD2 ASP B  93      18.599 168.873 -54.052  1.00 67.42           O1-
ANISOU 2087  OD2 ASP B  93    11978   6322   7315  -2961   -233    495       O1-
ATOM   2088  N   CYS B  94      13.451 168.323 -54.311  1.00 51.14           N  
ANISOU 2088  N   CYS B  94    10115   3845   5471  -1751   -941    467       N  
ATOM   2089  CA  CYS B  94      12.343 169.243 -54.012  1.00 53.22           C  
ANISOU 2089  CA  CYS B  94    10607   3926   5687  -1517  -1177    393       C  
ATOM   2090  C   CYS B  94      12.668 170.187 -52.858  1.00 54.29           C  
ANISOU 2090  C   CYS B  94    10784   4041   5805  -1585  -1205    365       C  
ATOM   2091  O   CYS B  94      11.762 170.865 -52.356  1.00 54.24           O  
ANISOU 2091  O   CYS B  94    10890   3934   5784  -1364  -1399    286       O  
ATOM   2092  CB  CYS B  94      11.023 168.490 -53.779  1.00 54.13           C  
ANISOU 2092  CB  CYS B  94    10464   4153   5950  -1191  -1296    309       C  
ATOM   2093  SG  CYS B  94      11.181 166.912 -52.885  1.00 57.14           S  
ANISOU 2093  SG  CYS B  94    10257   4884   6571  -1188  -1113    322       S  
ATOM   2094  N   THR B  95      13.944 170.233 -52.416  1.00 49.09           N  
ANISOU 2094  N   THR B  95    10016   3492   5143  -1876  -1021    407       N  
ATOM   2095  CA  THR B  95      14.335 171.084 -51.289  1.00 49.76           C  
ANISOU 2095  CA  THR B  95    10113   3577   5217  -1958  -1037    371       C  
ATOM   2096  C   THR B  95      14.061 172.543 -51.600  1.00 57.90           C  
ANISOU 2096  C   THR B  95    11678   4272   6049  -1976  -1198    351       C  
ATOM   2097  O   THR B  95      14.470 173.030 -52.654  1.00 57.92           O  
ANISOU 2097  O   THR B  95    12064   4069   5874  -2165  -1167    398       O  
ATOM   2098  CB  THR B  95      15.784 170.832 -50.833  1.00 53.09           C  
ANISOU 2098  CB  THR B  95    10302   4206   5666  -2264   -815    388       C  
ATOM   2099  CG2 THR B  95      16.131 171.556 -49.533  1.00 54.42           C  
ANISOU 2099  CG2 THR B  95    10405   4419   5851  -2314   -837    333       C  
ATOM   2100  OG1 THR B  95      15.991 169.439 -50.641  1.00 47.17           O  
ANISOU 2100  OG1 THR B  95     9114   3736   5072  -2200   -693    404       O  
ATOM   2101  N   GLN B  96      13.316 173.215 -50.699  1.00 57.92           N  
ANISOU 2101  N   GLN B  96    11727   4211   6068  -1763  -1378    277       N  
ATOM   2102  CA  GLN B  96      13.006 174.647 -50.793  1.00 61.61           C  
ANISOU 2102  CA  GLN B  96    12714   4352   6344  -1733  -1564    241       C  
ATOM   2103  C   GLN B  96      14.290 175.379 -50.462  1.00 66.28           C  
ANISOU 2103  C   GLN B  96    13449   4892   6840  -2118  -1420    270       C  
ATOM   2104  O   GLN B  96      14.865 175.132 -49.403  1.00 62.68           O  
ANISOU 2104  O   GLN B  96    12636   4670   6511  -2208  -1314    246       O  
ATOM   2105  CB  GLN B  96      11.886 175.034 -49.807  1.00 63.44           C  
ANISOU 2105  CB  GLN B  96    12871   4593   6639  -1380  -1787    128       C  
ATOM   2106  CG  GLN B  96      10.486 174.675 -50.324  1.00 89.97           C  
ANISOU 2106  CG  GLN B  96    16224   7935  10024   -998  -1980     50       C  
ATOM   2107  CD  GLN B  96       9.418 174.789 -49.255  1.00123.47           C  
ANISOU 2107  CD  GLN B  96    20244  12301  14367   -667  -2149    -89       C  
ATOM   2108  NE2 GLN B  96       9.150 175.999 -48.775  1.00120.89           N  
ANISOU 2108  NE2 GLN B  96    20227  11785  13920   -557  -2336   -165       N  
ATOM   2109  OE1 GLN B  96       8.839 173.788 -48.824  1.00120.13           O  
ANISOU 2109  OE1 GLN B  96    19374  12147  14123   -520  -2104   -138       O  
ATOM   2110  N   VAL B  97      14.783 176.208 -51.400  1.00 67.86           N  
ANISOU 2110  N   VAL B  97    14166   4804   6812  -2366  -1398    314       N  
ATOM   2111  CA  VAL B  97      16.045 176.961 -51.283  1.00 70.64           C  
ANISOU 2111  CA  VAL B  97    14713   5088   7039  -2805  -1235    325       C  
ATOM   2112  C   VAL B  97      16.213 177.767 -49.990  1.00 75.76           C  
ANISOU 2112  C   VAL B  97    15340   5735   7710  -2827  -1299    253       C  
ATOM   2113  O   VAL B  97      17.332 177.898 -49.493  1.00 76.44           O  
ANISOU 2113  O   VAL B  97    15272   5961   7809  -3158  -1119    229       O  
ATOM   2114  CB  VAL B  97      16.401 177.802 -52.546  1.00 78.85           C  
ANISOU 2114  CB  VAL B  97    16402   5766   7790  -3074  -1207    381       C  
ATOM   2115  CG1 VAL B  97      16.479 176.923 -53.795  1.00 78.59           C  
ANISOU 2115  CG1 VAL B  97    16334   5787   7739  -3114  -1094    451       C  
ATOM   2116  CG2 VAL B  97      15.432 178.972 -52.755  1.00 80.81           C  
ANISOU 2116  CG2 VAL B  97    17273   5592   7840  -2837  -1497    362       C  
ATOM   2117  N   GLU B  98      15.106 178.310 -49.455  1.00 71.78           N  
ANISOU 2117  N   GLU B  98    14980   5089   7205  -2468  -1560    197       N  
ATOM   2118  CA  GLU B  98      15.105 179.127 -48.240  1.00 71.73           C  
ANISOU 2118  CA  GLU B  98    14990   5056   7208  -2432  -1658    120       C  
ATOM   2119  C   GLU B  98      15.327 178.293 -46.972  1.00 70.96           C  
ANISOU 2119  C   GLU B  98    14241   5363   7357  -2361  -1563     79       C  
ATOM   2120  O   GLU B  98      15.723 178.833 -45.936  1.00 69.62           O  
ANISOU 2120  O   GLU B  98    14005   5241   7207  -2437  -1567     20       O  
ATOM   2121  CB  GLU B  98      13.815 179.982 -48.148  1.00 74.63           C  
ANISOU 2121  CB  GLU B  98    15738   5145   7472  -2039  -1984     53       C  
ATOM   2122  CG  GLU B  98      12.518 179.189 -47.994  1.00 87.34           C  
ANISOU 2122  CG  GLU B  98    17018   6931   9237  -1573  -2136     -4       C  
ATOM   2123  CD  GLU B  98      11.815 178.694 -49.250  1.00112.48           C  
ANISOU 2123  CD  GLU B  98    20336  10029  12372  -1395  -2207     22       C  
ATOM   2124  OE1 GLU B  98      12.452 178.632 -50.328  1.00108.89           O  
ANISOU 2124  OE1 GLU B  98    20131   9443  11798  -1656  -2080    116       O  
ATOM   2125  OE2 GLU B  98      10.619 178.340 -49.141  1.00104.39           O1-
ANISOU 2125  OE2 GLU B  98    19142   9091  11428   -998  -2383    -68       O1-
ATOM   2126  N   LYS B  99      15.069 176.970 -47.065  1.00 64.50           N  
ANISOU 2126  N   LYS B  99    12971   4822   6714  -2214  -1480    108       N  
ATOM   2127  CA  LYS B  99      15.196 176.027 -45.963  1.00 60.97           C  
ANISOU 2127  CA  LYS B  99    11948   4737   6479  -2117  -1390     82       C  
ATOM   2128  C   LYS B  99      16.240 174.919 -46.251  1.00 61.78           C  
ANISOU 2128  C   LYS B  99    11696   5109   6669  -2345  -1138    133       C  
ATOM   2129  O   LYS B  99      16.226 173.879 -45.584  1.00 60.03           O  
ANISOU 2129  O   LYS B  99    11025   5171   6612  -2217  -1068    130       O  
ATOM   2130  CB  LYS B  99      13.808 175.417 -45.666  1.00 62.09           C  
ANISOU 2130  CB  LYS B  99    11882   4966   6742  -1698  -1537     47       C  
ATOM   2131  CG  LYS B  99      12.876 176.362 -44.912  1.00 76.91           C  
ANISOU 2131  CG  LYS B  99    13931   6713   8579  -1434  -1772    -51       C  
ATOM   2132  CD  LYS B  99      11.667 175.642 -44.297  1.00 86.72           C  
ANISOU 2132  CD  LYS B  99    14826   8155   9968  -1071  -1860   -123       C  
ATOM   2133  CE  LYS B  99      10.569 175.298 -45.284  1.00103.22           C  
ANISOU 2133  CE  LYS B  99    17006  10171  12043   -835  -1979   -152       C  
ATOM   2134  NZ  LYS B  99       9.835 176.501 -45.759  1.00119.79           N1+
ANISOU 2134  NZ  LYS B  99    19592  11960  13963   -647  -2242   -233       N1+
ATOM   2135  N   ALA B 100      17.148 175.153 -47.214  1.00 57.26           N  
ANISOU 2135  N   ALA B 100    11339   4446   5970  -2680  -1002    170       N  
ATOM   2136  CA  ALA B 100      18.178 174.196 -47.646  1.00 56.24           C  
ANISOU 2136  CA  ALA B 100    10911   4566   5890  -2902   -771    192       C  
ATOM   2137  C   ALA B 100      19.220 173.847 -46.574  1.00 58.26           C  
ANISOU 2137  C   ALA B 100    10750   5142   6246  -3031   -637    121       C  
ATOM   2138  O   ALA B 100      19.866 172.805 -46.666  1.00 57.53           O  
ANISOU 2138  O   ALA B 100    10305   5318   6234  -3076   -489    117       O  
ATOM   2139  CB  ALA B 100      18.879 174.720 -48.895  1.00 59.35           C  
ANISOU 2139  CB  ALA B 100    11678   4780   6094  -3253   -658    222       C  
ATOM   2140  N   ASP B 101      19.405 174.729 -45.592  1.00 53.13           N  
ANISOU 2140  N   ASP B 101    10156   4458   5575  -3078   -700     51       N  
ATOM   2141  CA  ASP B 101      20.368 174.553 -44.516  1.00 51.58           C  
ANISOU 2141  CA  ASP B 101     9598   4548   5452  -3184   -604    -41       C  
ATOM   2142  C   ASP B 101      19.869 173.577 -43.439  1.00 51.21           C  
ANISOU 2142  C   ASP B 101     9136   4739   5581  -2835   -655    -42       C  
ATOM   2143  O   ASP B 101      20.662 173.123 -42.627  1.00 50.73           O  
ANISOU 2143  O   ASP B 101     8736   4952   5587  -2864   -573   -110       O  
ATOM   2144  CB  ASP B 101      20.724 175.939 -43.896  1.00 54.63           C  
ANISOU 2144  CB  ASP B 101    10240   4780   5735  -3377   -661   -123       C  
ATOM   2145  CG  ASP B 101      19.573 176.652 -43.196  1.00 57.53           C  
ANISOU 2145  CG  ASP B 101    10816   4937   6104  -3086   -892   -118       C  
ATOM   2146  OD1 ASP B 101      18.422 176.547 -43.676  1.00 60.28           O  
ANISOU 2146  OD1 ASP B 101    11337   5117   6452  -2823  -1025    -52       O  
ATOM   2147  OD2 ASP B 101      19.824 177.332 -42.198  1.00 64.45           O1-
ANISOU 2147  OD2 ASP B 101    11682   5828   6976  -3118   -944   -199       O1-
ATOM   2148  N   THR B 102      18.562 173.285 -43.402  1.00 44.83           N  
ANISOU 2148  N   THR B 102     8369   3832   4834  -2512   -791     18       N  
ATOM   2149  CA  THR B 102      18.001 172.423 -42.367  1.00 42.06           C  
ANISOU 2149  CA  THR B 102     7676   3680   4625  -2214   -825     15       C  
ATOM   2150  C   THR B 102      17.071 171.298 -42.912  1.00 42.92           C  
ANISOU 2150  C   THR B 102     7674   3817   4818  -1987   -827     88       C  
ATOM   2151  O   THR B 102      16.459 170.576 -42.128  1.00 39.62           O  
ANISOU 2151  O   THR B 102     7021   3532   4501  -1756   -847     89       O  
ATOM   2152  CB  THR B 102      17.247 173.274 -41.337  1.00 48.44           C  
ANISOU 2152  CB  THR B 102     8582   4390   5431  -2036   -991    -37       C  
ATOM   2153  CG2 THR B 102      18.103 174.381 -40.700  1.00 48.03           C  
ANISOU 2153  CG2 THR B 102     8642   4306   5302  -2247  -1000   -119       C  
ATOM   2154  OG1 THR B 102      16.091 173.813 -41.963  1.00 48.11           O  
ANISOU 2154  OG1 THR B 102     8851   4093   5336  -1887  -1145    -19       O  
ATOM   2155  N   THR B 103      16.902 171.210 -44.220  1.00 41.40           N  
ANISOU 2155  N   THR B 103     7676   3485   4572  -2058   -812    141       N  
ATOM   2156  CA  THR B 103      15.976 170.243 -44.795  1.00 41.49           C  
ANISOU 2156  CA  THR B 103     7606   3504   4655  -1856   -828    192       C  
ATOM   2157  C   THR B 103      16.531 169.571 -46.039  1.00 45.56           C  
ANISOU 2157  C   THR B 103     8130   4038   5144  -2006   -704    250       C  
ATOM   2158  O   THR B 103      17.361 170.157 -46.744  1.00 47.34           O  
ANISOU 2158  O   THR B 103     8552   4180   5256  -2268   -639    252       O  
ATOM   2159  CB  THR B 103      14.607 170.889 -45.185  1.00 49.13           C  
ANISOU 2159  CB  THR B 103     8849   4237   5582  -1655  -1021    174       C  
ATOM   2160  CG2 THR B 103      13.931 171.673 -44.049  1.00 41.90           C  
ANISOU 2160  CG2 THR B 103     7960   3287   4673  -1480  -1170     96       C  
ATOM   2161  OG1 THR B 103      14.780 171.699 -46.347  1.00 55.96           O  
ANISOU 2161  OG1 THR B 103    10112   4852   6298  -1807  -1061    197       O  
ATOM   2162  N   ILE B 104      16.022 168.370 -46.324  1.00 38.84           N  
ANISOU 2162  N   ILE B 104     7087   3285   4387  -1848   -669    288       N  
ATOM   2163  CA  ILE B 104      16.281 167.600 -47.542  1.00 39.65           C  
ANISOU 2163  CA  ILE B 104     7193   3397   4476  -1923   -577    341       C  
ATOM   2164  C   ILE B 104      14.907 167.124 -48.012  1.00 45.20           C  
ANISOU 2164  C   ILE B 104     7931   4008   5233  -1687   -679    356       C  
ATOM   2165  O   ILE B 104      14.149 166.583 -47.216  1.00 43.97           O  
ANISOU 2165  O   ILE B 104     7580   3946   5180  -1493   -712    333       O  
ATOM   2166  CB  ILE B 104      17.256 166.385 -47.337  1.00 42.17           C  
ANISOU 2166  CB  ILE B 104     7180   3982   4859  -1971   -414    349       C  
ATOM   2167  CG1 ILE B 104      18.707 166.841 -47.067  1.00 43.39           C  
ANISOU 2167  CG1 ILE B 104     7273   4268   4947  -2221   -309    293       C  
ATOM   2168  CG2 ILE B 104      17.207 165.388 -48.540  1.00 43.10           C  
ANISOU 2168  CG2 ILE B 104     7278   4111   4987  -1965   -345    401       C  
ATOM   2169  CD1 ILE B 104      19.674 165.635 -46.598  1.00 45.37           C  
ANISOU 2169  CD1 ILE B 104     7158   4826   5257  -2191   -186    259       C  
ATOM   2170  N   CYS B 105      14.590 167.332 -49.281  1.00 44.80           N  
ANISOU 2170  N   CYS B 105     8132   3786   5105  -1713   -722    380       N  
ATOM   2171  CA  CYS B 105      13.390 166.808 -49.906  1.00 45.38           C  
ANISOU 2171  CA  CYS B 105     8223   3797   5223  -1505   -813    371       C  
ATOM   2172  C   CYS B 105      13.840 166.150 -51.208  1.00 43.59           C  
ANISOU 2172  C   CYS B 105     8045   3559   4958  -1613   -717    429       C  
ATOM   2173  O   CYS B 105      14.468 166.804 -52.035  1.00 42.67           O  
ANISOU 2173  O   CYS B 105     8195   3313   4706  -1798   -692    458       O  
ATOM   2174  CB  CYS B 105      12.343 167.890 -50.148  1.00 49.90           C  
ANISOU 2174  CB  CYS B 105     9101   4146   5714  -1353  -1024    310       C  
ATOM   2175  SG  CYS B 105      10.805 167.278 -50.894  1.00 56.40           S  
ANISOU 2175  SG  CYS B 105     9904   4936   6591  -1072  -1158    243       S  
ATOM   2176  N   LEU B 106      13.560 164.860 -51.369  1.00 37.46           N  
ANISOU 2176  N   LEU B 106     7028   2916   4289  -1517   -653    444       N  
ATOM   2177  CA  LEU B 106      13.889 164.141 -52.604  1.00 39.17           C  
ANISOU 2177  CA  LEU B 106     7276   3131   4478  -1586   -574    490       C  
ATOM   2178  C   LEU B 106      12.643 163.394 -53.010  1.00 42.55           C  
ANISOU 2178  C   LEU B 106     7642   3539   4987  -1374   -654    459       C  
ATOM   2179  O   LEU B 106      11.947 162.825 -52.162  1.00 38.80           O  
ANISOU 2179  O   LEU B 106     6946   3167   4628  -1235   -667    419       O  
ATOM   2180  CB  LEU B 106      15.054 163.145 -52.448  1.00 38.96           C  
ANISOU 2180  CB  LEU B 106     6994   3317   4491  -1704   -392    524       C  
ATOM   2181  CG  LEU B 106      16.410 163.687 -52.036  1.00 43.77           C  
ANISOU 2181  CG  LEU B 106     7578   4022   5031  -1923   -290    516       C  
ATOM   2182  CD1 LEU B 106      17.344 162.559 -51.739  1.00 41.90           C  
ANISOU 2182  CD1 LEU B 106     7042   4030   4848  -1943   -152    511       C  
ATOM   2183  CD2 LEU B 106      16.991 164.624 -53.106  1.00 47.21           C  
ANISOU 2183  CD2 LEU B 106     8322   4314   5303  -2156   -262    526       C  
ATOM   2184  N   LYS B 107      12.375 163.374 -54.301  1.00 41.40           N  
ANISOU 2184  N   LYS B 107     7689   3270   4771  -1364   -698    468       N  
ATOM   2185  CA  LYS B 107      11.170 162.752 -54.821  1.00 41.99           C  
ANISOU 2185  CA  LYS B 107     7720   3323   4910  -1168   -791    411       C  
ATOM   2186  C   LYS B 107      11.424 162.149 -56.182  1.00 46.71           C  
ANISOU 2186  C   LYS B 107     8408   3881   5460  -1216   -743    452       C  
ATOM   2187  O   LYS B 107      12.010 162.810 -57.052  1.00 50.25           O  
ANISOU 2187  O   LYS B 107     9135   4199   5760  -1340   -740    496       O  
ATOM   2188  CB  LYS B 107      10.135 163.892 -54.935  1.00 47.62           C  
ANISOU 2188  CB  LYS B 107     8681   3864   5550  -1006  -1008    322       C  
ATOM   2189  CG  LYS B 107       8.761 163.577 -55.483  1.00 67.06           C  
ANISOU 2189  CG  LYS B 107    11128   6301   8050   -773  -1157    207       C  
ATOM   2190  CD  LYS B 107       8.245 164.766 -56.297  1.00 67.99           C  
ANISOU 2190  CD  LYS B 107    11648   6184   8001   -650  -1370    150       C  
ATOM   2191  CE  LYS B 107       7.776 165.952 -55.497  1.00 75.07           C  
ANISOU 2191  CE  LYS B 107    12679   7001   8845   -531  -1529     69       C  
ATOM   2192  NZ  LYS B 107       7.542 167.126 -56.377  1.00 92.18           N1+
ANISOU 2192  NZ  LYS B 107    15328   8891  10803   -437  -1726     42       N1+
ATOM   2193  N   TRP B 108      10.913 160.935 -56.417  1.00 40.17           N  
ANISOU 2193  N   TRP B 108     7376   3146   4739  -1123   -711    430       N  
ATOM   2194  CA  TRP B 108      11.002 160.361 -57.756  1.00 39.10           C  
ANISOU 2194  CA  TRP B 108     7332   2965   4558  -1136   -690    453       C  
ATOM   2195  C   TRP B 108       9.811 160.877 -58.542  1.00 45.89           C  
ANISOU 2195  C   TRP B 108     8399   3672   5365   -958   -888    363       C  
ATOM   2196  O   TRP B 108       8.683 160.885 -58.033  1.00 45.30           O  
ANISOU 2196  O   TRP B 108     8214   3626   5372   -786  -1002    252       O  
ATOM   2197  CB  TRP B 108      10.991 158.843 -57.761  1.00 35.12           C  
ANISOU 2197  CB  TRP B 108     6561   2605   4177  -1112   -581    460       C  
ATOM   2198  CG  TRP B 108      12.303 158.195 -57.438  1.00 34.08           C  
ANISOU 2198  CG  TRP B 108     6285   2610   4052  -1253   -405    540       C  
ATOM   2199  CD1 TRP B 108      12.691 157.705 -56.226  1.00 35.82           C  
ANISOU 2199  CD1 TRP B 108     6287   2971   4353  -1263   -319    554       C  
ATOM   2200  CD2 TRP B 108      13.369 157.892 -58.356  1.00 33.52           C  
ANISOU 2200  CD2 TRP B 108     6271   2569   3895  -1378   -302    592       C  
ATOM   2201  CE2 TRP B 108      14.356 157.190 -57.631  1.00 35.80           C  
ANISOU 2201  CE2 TRP B 108     6343   3035   4225  -1436   -168    618       C  
ATOM   2202  CE3 TRP B 108      13.580 158.137 -59.732  1.00 35.34           C  
ANISOU 2202  CE3 TRP B 108     6722   2702   4006  -1438   -311    609       C  
ATOM   2203  NE1 TRP B 108      13.915 157.090 -56.334  1.00 34.62           N  
ANISOU 2203  NE1 TRP B 108     6046   2936   4172  -1357   -187    601       N  
ATOM   2204  CZ2 TRP B 108      15.531 156.721 -58.226  1.00 34.69           C  
ANISOU 2204  CZ2 TRP B 108     6163   3001   4017  -1541    -50    638       C  
ATOM   2205  CZ3 TRP B 108      14.740 157.655 -60.328  1.00 36.01           C  
ANISOU 2205  CZ3 TRP B 108     6771   2886   4024  -1570   -171    644       C  
ATOM   2206  CH2 TRP B 108      15.702 156.964 -59.580  1.00 36.00           C  
ANISOU 2206  CH2 TRP B 108     6518   3086   4073  -1618    -45    648       C  
ATOM   2207  N   LYS B 109      10.075 161.380 -59.748  1.00 43.89           N  
ANISOU 2207  N   LYS B 109     8458   3261   4956   -997   -932    396       N  
ATOM   2208  CA  LYS B 109       9.011 161.859 -60.621  1.00 45.46           C  
ANISOU 2208  CA  LYS B 109     8898   3301   5072   -798  -1140    304       C  
ATOM   2209  C   LYS B 109       8.775 160.836 -61.736  1.00 46.68           C  
ANISOU 2209  C   LYS B 109     9007   3482   5249   -747  -1122    290       C  
ATOM   2210  O   LYS B 109       9.720 160.275 -62.296  1.00 43.19           O  
ANISOU 2210  O   LYS B 109     8559   3076   4775   -907   -968    387       O  
ATOM   2211  CB  LYS B 109       9.350 163.238 -61.214  1.00 50.27           C  
ANISOU 2211  CB  LYS B 109     9979   3669   5455   -848  -1232    344       C  
ATOM   2212  CG  LYS B 109       9.304 164.400 -60.218  1.00 66.76           C  
ANISOU 2212  CG  LYS B 109    12182   5682   7501   -843  -1313    323       C  
ATOM   2213  CD  LYS B 109       7.893 164.956 -60.017  1.00 81.46           C  
ANISOU 2213  CD  LYS B 109    14113   7474   9363   -530  -1575    164       C  
ATOM   2214  CE  LYS B 109       7.649 166.244 -60.768  1.00 95.80           C  
ANISOU 2214  CE  LYS B 109    16465   8995  10938   -428  -1776    142       C  
ATOM   2215  NZ  LYS B 109       6.315 166.821 -60.453  1.00107.70           N1+
ANISOU 2215  NZ  LYS B 109    18017  10464  12440    -87  -2050    -44       N1+
ATOM   2216  N   ASN B 110       7.527 160.531 -62.007  1.00 45.60           N  
ANISOU 2216  N   ASN B 110     8798   3355   5172   -525  -1274    151       N  
ATOM   2217  CA  ASN B 110       7.307 159.649 -63.129  1.00 47.20           C  
ANISOU 2217  CA  ASN B 110     8989   3565   5379   -477  -1272    129       C  
ATOM   2218  C   ASN B 110       6.923 160.539 -64.296  1.00 52.99           C  
ANISOU 2218  C   ASN B 110    10134   4085   5914   -340  -1464     87       C  
ATOM   2219  O   ASN B 110       5.877 161.183 -64.280  1.00 53.14           O  
ANISOU 2219  O   ASN B 110    10254   4038   5897   -110  -1684    -56       O  
ATOM   2220  CB  ASN B 110       6.503 158.348 -62.810  1.00 52.49           C  
ANISOU 2220  CB  ASN B 110     9279   4415   6249   -401  -1239     24       C  
ATOM   2221  CG  ASN B 110       5.041 158.350 -63.104  1.00 85.40           C  
ANISOU 2221  CG  ASN B 110    13395   8598  10455   -162  -1439   -186       C  
ATOM   2222  ND2 ASN B 110       4.667 157.664 -64.176  1.00 70.31           N  
ANISOU 2222  ND2 ASN B 110    11493   6681   8541    -90  -1481   -247       N  
ATOM   2223  OD1 ASN B 110       4.231 158.884 -62.337  1.00 90.03           O  
ANISOU 2223  OD1 ASN B 110    13895   9230  11080    -40  -1551   -315       O  
ATOM   2224  N   ILE B 111       7.924 160.773 -65.163  1.00 51.83           N  
ANISOU 2224  N   ILE B 111    10266   3821   5606   -501  -1373    220       N  
ATOM   2225  CA  ILE B 111       7.906 161.701 -66.301  1.00 54.38           C  
ANISOU 2225  CA  ILE B 111    11081   3898   5681   -445  -1505    233       C  
ATOM   2226  C   ILE B 111       7.119 161.252 -67.537  1.00 60.82           C  
ANISOU 2226  C   ILE B 111    12003   4660   6447   -235  -1650    138       C  
ATOM   2227  O   ILE B 111       6.837 162.069 -68.400  1.00 62.88           O  
ANISOU 2227  O   ILE B 111    12694   4704   6495   -111  -1816    115       O  
ATOM   2228  CB  ILE B 111       9.323 162.287 -66.611  1.00 58.57           C  
ANISOU 2228  CB  ILE B 111    11894   4326   6033   -752  -1326    402       C  
ATOM   2229  CG1 ILE B 111      10.324 161.212 -67.097  1.00 58.02           C  
ANISOU 2229  CG1 ILE B 111    11629   4409   6005   -958  -1089    491       C  
ATOM   2230  CG2 ILE B 111       9.881 163.060 -65.387  1.00 58.76           C  
ANISOU 2230  CG2 ILE B 111    11888   4364   6075   -909  -1256    450       C  
ATOM   2231  CD1 ILE B 111      11.311 161.716 -68.148  1.00 65.22           C  
ANISOU 2231  CD1 ILE B 111    12923   5187   6671  -1176   -978    592       C  
ATOM   2232  N   GLU B 112       6.745 159.960 -67.608  1.00 56.28           N  
ANISOU 2232  N   GLU B 112    11059   4270   6056   -188  -1597     75       N  
ATOM   2233  CA  GLU B 112       5.940 159.390 -68.684  1.00 56.27           C  
ANISOU 2233  CA  GLU B 112    11081   4256   6041     10  -1730    -43       C  
ATOM   2234  C   GLU B 112       5.120 158.257 -68.091  1.00 58.76           C  
ANISOU 2234  C   GLU B 112    10921   4795   6609     87  -1717   -180       C  
ATOM   2235  O   GLU B 112       5.571 157.583 -67.163  1.00 54.83           O  
ANISOU 2235  O   GLU B 112    10115   4447   6270    -80  -1530   -115       O  
ATOM   2236  CB  GLU B 112       6.826 158.856 -69.816  1.00 57.52           C  
ANISOU 2236  CB  GLU B 112    11384   4374   6095   -133  -1593     78       C  
ATOM   2237  CG  GLU B 112       6.168 158.945 -71.174  1.00 68.63           C  
ANISOU 2237  CG  GLU B 112    13077   5647   7353     82  -1784    -12       C  
ATOM   2238  CD  GLU B 112       6.763 158.073 -72.266  1.00 99.84           C  
ANISOU 2238  CD  GLU B 112    17055   9620  11259    -10  -1660     58       C  
ATOM   2239  OE1 GLU B 112       7.958 157.707 -72.168  1.00 97.53           O  
ANISOU 2239  OE1 GLU B 112    16690   9397  10969   -274  -1418    208       O  
ATOM   2240  OE2 GLU B 112       6.048 157.808 -73.259  1.00 95.27           O1-
ANISOU 2240  OE2 GLU B 112    16583   8992  10624    195  -1817    -51       O1-
ATOM   2241  N   THR B 113       3.920 158.050 -68.616  1.00 56.83           N  
ANISOU 2241  N   THR B 113    10632   4573   6388    333  -1915   -382       N  
ATOM   2242  CA  THR B 113       3.041 156.984 -68.138  1.00 54.90           C  
ANISOU 2242  CA  THR B 113     9952   4540   6367    380  -1898   -546       C  
ATOM   2243  C   THR B 113       3.570 155.587 -68.535  1.00 53.59           C  
ANISOU 2243  C   THR B 113     9600   4459   6302    218  -1703   -464       C  
ATOM   2244  O   THR B 113       4.294 155.427 -69.522  1.00 51.31           O  
ANISOU 2244  O   THR B 113     9521   4077   5899    163  -1653   -350       O  
ATOM   2245  CB  THR B 113       1.614 157.245 -68.642  1.00 68.10           C  
ANISOU 2245  CB  THR B 113    11626   6232   8016    692  -2177   -824       C  
ATOM   2246  CG2 THR B 113       1.492 157.120 -70.157  1.00 66.15           C  
ANISOU 2246  CG2 THR B 113    11637   5871   7628    833  -2304   -861       C  
ATOM   2247  OG1 THR B 113       0.716 156.368 -67.995  1.00 73.96           O  
ANISOU 2247  OG1 THR B 113    11930   7200   8970    698  -2147  -1011       O  
ATOM   2248  N   PHE B 114       3.201 154.584 -67.747  1.00 47.21           N  
ANISOU 2248  N   PHE B 114     8419   3823   5696    139  -1590   -530       N  
ATOM   2249  CA  PHE B 114       3.529 153.188 -67.998  1.00 44.31           C  
ANISOU 2249  CA  PHE B 114     7872   3529   5433     11  -1427   -485       C  
ATOM   2250  C   PHE B 114       2.336 152.365 -67.540  1.00 47.69           C  
ANISOU 2250  C   PHE B 114     7974   4110   6036     45  -1444   -699       C  
ATOM   2251  O   PHE B 114       1.582 152.813 -66.658  1.00 46.34           O  
ANISOU 2251  O   PHE B 114     7655   4024   5927     94  -1503   -829       O  
ATOM   2252  CB  PHE B 114       4.842 152.752 -67.305  1.00 42.72           C  
ANISOU 2252  CB  PHE B 114     7615   3354   5263   -216  -1185   -264       C  
ATOM   2253  CG  PHE B 114       4.911 153.083 -65.840  1.00 42.49           C  
ANISOU 2253  CG  PHE B 114     7434   3396   5313   -297  -1110   -234       C  
ATOM   2254  CD1 PHE B 114       4.326 152.253 -64.895  1.00 43.62           C  
ANISOU 2254  CD1 PHE B 114     7288   3666   5619   -350  -1027   -315       C  
ATOM   2255  CD2 PHE B 114       5.565 154.227 -65.400  1.00 43.63           C  
ANISOU 2255  CD2 PHE B 114     7744   3476   5358   -335  -1115   -127       C  
ATOM   2256  CE1 PHE B 114       4.359 152.574 -63.544  1.00 44.03           C  
ANISOU 2256  CE1 PHE B 114     7216   3783   5729   -416   -960   -291       C  
ATOM   2257  CE2 PHE B 114       5.621 154.531 -64.043  1.00 44.98           C  
ANISOU 2257  CE2 PHE B 114     7773   3717   5601   -397  -1053   -106       C  
ATOM   2258  CZ  PHE B 114       5.003 153.714 -63.129  1.00 42.95           C  
ANISOU 2258  CZ  PHE B 114     7228   3590   5502   -426   -982   -188       C  
ATOM   2259  N   THR B 115       2.182 151.163 -68.114  1.00 42.54           N  
ANISOU 2259  N   THR B 115     7209   3497   5456      1  -1383   -745       N  
ATOM   2260  CA  THR B 115       1.053 150.302 -67.786  1.00 44.10           C  
ANISOU 2260  CA  THR B 115     7112   3836   5809    -13  -1378   -965       C  
ATOM   2261  C   THR B 115       1.222 149.407 -66.558  1.00 48.81           C  
ANISOU 2261  C   THR B 115     7484   4518   6545   -232  -1153   -906       C  
ATOM   2262  O   THR B 115       0.208 148.973 -66.013  1.00 48.97           O  
ANISOU 2262  O   THR B 115     7266   4664   6677   -274  -1138  -1101       O  
ATOM   2263  CB  THR B 115       0.562 149.545 -68.995  1.00 44.62           C  
ANISOU 2263  CB  THR B 115     7175   3899   5879     62  -1455  -1097       C  
ATOM   2264  CG2 THR B 115       0.174 150.464 -70.144  1.00 44.28           C  
ANISOU 2264  CG2 THR B 115     7360   3779   5686    318  -1708  -1200       C  
ATOM   2265  OG1 THR B 115       1.589 148.652 -69.379  1.00 46.60           O  
ANISOU 2265  OG1 THR B 115     7504   4080   6121    -70  -1295   -905       O  
ATOM   2266  N   CYS B 116       2.475 149.174 -66.095  1.00 45.04           N  
ANISOU 2266  N   CYS B 116     7087   3982   6044   -367   -984   -658       N  
ATOM   2267  CA  CYS B 116       2.766 148.373 -64.892  1.00 44.94           C  
ANISOU 2267  CA  CYS B 116     6926   4022   6126   -547   -783   -580       C  
ATOM   2268  C   CYS B 116       1.919 148.890 -63.711  1.00 46.91           C  
ANISOU 2268  C   CYS B 116     7002   4379   6444   -563   -792   -706       C  
ATOM   2269  O   CYS B 116       1.692 150.083 -63.600  1.00 47.21           O  
ANISOU 2269  O   CYS B 116     7087   4423   6428   -443   -926   -750       O  
ATOM   2270  CB  CYS B 116       4.257 148.433 -64.554  1.00 44.38           C  
ANISOU 2270  CB  CYS B 116     6983   3893   5988   -620   -660   -326       C  
ATOM   2271  SG  CYS B 116       5.328 147.535 -65.708  1.00 48.37           S  
ANISOU 2271  SG  CYS B 116     7631   4324   6424   -633   -596   -196       S  
ATOM   2272  N   ASP B 117       1.462 148.004 -62.862  1.00 44.70           N  
ANISOU 2272  N   ASP B 117     6546   4173   6264   -710   -651   -767       N  
ATOM   2273  CA  ASP B 117       0.680 148.323 -61.669  1.00 46.96           C  
ANISOU 2273  CA  ASP B 117     6649   4582   6612   -763   -617   -891       C  
ATOM   2274  C   ASP B 117       1.607 149.031 -60.665  1.00 52.42           C  
ANISOU 2274  C   ASP B 117     7418   5243   7255   -780   -557   -693       C  
ATOM   2275  O   ASP B 117       2.713 148.550 -60.405  1.00 51.72           O  
ANISOU 2275  O   ASP B 117     7432   5081   7138   -861   -431   -484       O  
ATOM   2276  CB  ASP B 117       0.111 147.008 -61.065  1.00 50.10           C  
ANISOU 2276  CB  ASP B 117     6893   5039   7103   -972   -432   -977       C  
ATOM   2277  CG  ASP B 117      -1.043 147.171 -60.081  1.00 68.48           C  
ANISOU 2277  CG  ASP B 117     8986   7535   9497  -1052   -393  -1196       C  
ATOM   2278  OD1 ASP B 117      -1.031 148.166 -59.293  1.00 67.04           O  
ANISOU 2278  OD1 ASP B 117     8771   7410   9292   -986   -435  -1185       O  
ATOM   2279  OD2 ASP B 117      -1.951 146.295 -60.079  1.00 78.16           O1-
ANISOU 2279  OD2 ASP B 117    10060   8846  10793  -1196   -310  -1389       O1-
ATOM   2280  N   THR B 118       1.173 150.179 -60.142  1.00 51.92           N  
ANISOU 2280  N   THR B 118     7310   5242   7174   -686   -663   -776       N  
ATOM   2281  CA  THR B 118       1.916 151.016 -59.178  1.00 51.35           C  
ANISOU 2281  CA  THR B 118     7303   5152   7057   -690   -635   -625       C  
ATOM   2282  C   THR B 118       2.092 150.299 -57.827  1.00 53.54           C  
ANISOU 2282  C   THR B 118     7470   5484   7388   -860   -430   -557       C  
ATOM   2283  O   THR B 118       3.078 150.548 -57.152  1.00 50.70           O  
ANISOU 2283  O   THR B 118     7192   5086   6987   -892   -361   -378       O  
ATOM   2284  CB  THR B 118       1.273 152.411 -59.075  1.00 63.63           C  
ANISOU 2284  CB  THR B 118     8861   6746   8571   -521   -828   -762       C  
ATOM   2285  CG2 THR B 118       2.014 153.347 -58.130  1.00 70.41           C  
ANISOU 2285  CG2 THR B 118     9802   7574   9378   -525   -813   -621       C  
ATOM   2286  OG1 THR B 118       1.297 153.010 -60.358  1.00 64.43           O  
ANISOU 2286  OG1 THR B 118     9147   6748   8586   -362  -1011   -786       O  
ATOM   2287  N   GLN B 119       1.187 149.363 -57.472  1.00 52.00           N  
ANISOU 2287  N   GLN B 119     7113   5374   7272   -979   -326   -702       N  
ATOM   2288  CA  GLN B 119       1.273 148.626 -56.206  1.00 52.04           C  
ANISOU 2288  CA  GLN B 119     7064   5408   7300  -1154   -122   -642       C  
ATOM   2289  C   GLN B 119       2.527 147.718 -56.127  1.00 54.10           C  
ANISOU 2289  C   GLN B 119     7500   5538   7519  -1225      9   -401       C  
ATOM   2290  O   GLN B 119       2.919 147.289 -55.042  1.00 54.82           O  
ANISOU 2290  O   GLN B 119     7623   5618   7589  -1317    150   -300       O  
ATOM   2291  CB  GLN B 119      -0.038 147.845 -55.927  1.00 54.84           C  
ANISOU 2291  CB  GLN B 119     7229   5880   7728  -1303    -26   -875       C  
ATOM   2292  CG  GLN B 119      -0.113 146.438 -56.517  1.00 76.82           C  
ANISOU 2292  CG  GLN B 119    10061   8588  10537  -1443     86   -879       C  
ATOM   2293  CD  GLN B 119      -1.250 145.622 -55.927  1.00110.29           C  
ANISOU 2293  CD  GLN B 119    14143  12934  14830  -1668    243  -1082       C  
ATOM   2294  NE2 GLN B 119      -0.916 144.624 -55.112  1.00102.00           N  
ANISOU 2294  NE2 GLN B 119    13211  11795  13748  -1863    455   -960       N  
ATOM   2295  OE1 GLN B 119      -2.435 145.858 -56.205  1.00109.76           O  
ANISOU 2295  OE1 GLN B 119    13857  13029  14818  -1673    179  -1364       O  
ATOM   2296  N   ASN B 120       3.137 147.441 -57.296  1.00 46.90           N  
ANISOU 2296  N   ASN B 120     6706   4535   6579  -1161    -49   -325       N  
ATOM   2297  CA  ASN B 120       4.297 146.571 -57.450  1.00 44.48           C  
ANISOU 2297  CA  ASN B 120     6550   4126   6224  -1186     43   -139       C  
ATOM   2298  C   ASN B 120       5.611 147.304 -57.495  1.00 43.06           C  
ANISOU 2298  C   ASN B 120     6473   3922   5967  -1094     -1     31       C  
ATOM   2299  O   ASN B 120       6.679 146.674 -57.539  1.00 40.95           O  
ANISOU 2299  O   ASN B 120     6305   3607   5648  -1090     66    166       O  
ATOM   2300  CB  ASN B 120       4.101 145.687 -58.675  1.00 51.51           C  
ANISOU 2300  CB  ASN B 120     7486   4955   7131  -1189     24   -190       C  
ATOM   2301  CG  ASN B 120       2.944 144.765 -58.413  1.00 91.64           C  
ANISOU 2301  CG  ASN B 120    12475  10061  12284  -1336    116   -351       C  
ATOM   2302  ND2 ASN B 120       3.208 143.766 -57.567  1.00106.38           N  
ANISOU 2302  ND2 ASN B 120    14425  11864  14130  -1465    282   -269       N  
ATOM   2303  OD1 ASN B 120       1.826 145.003 -58.875  1.00 70.54           O  
ANISOU 2303  OD1 ASN B 120     9663   7469   9669  -1337     39   -559       O  
ATOM   2304  N   ILE B 121       5.529 148.639 -57.463  1.00 36.98           N  
ANISOU 2304  N   ILE B 121     5681   3190   5178  -1021   -114      5       N  
ATOM   2305  CA  ILE B 121       6.689 149.503 -57.522  1.00 36.75           C  
ANISOU 2305  CA  ILE B 121     5749   3144   5069   -971   -152    138       C  
ATOM   2306  C   ILE B 121       7.005 150.036 -56.139  1.00 42.06           C  
ANISOU 2306  C   ILE B 121     6378   3870   5734   -995   -104    191       C  
ATOM   2307  O   ILE B 121       6.132 150.593 -55.461  1.00 42.90           O  
ANISOU 2307  O   ILE B 121     6395   4027   5878   -991   -138     92       O  
ATOM   2308  CB  ILE B 121       6.461 150.628 -58.577  1.00 40.27           C  
ANISOU 2308  CB  ILE B 121     6277   3554   5470   -880   -317     83       C  
ATOM   2309  CG1 ILE B 121       6.420 149.996 -59.995  1.00 41.00           C  
ANISOU 2309  CG1 ILE B 121     6442   3590   5547   -850   -353     60       C  
ATOM   2310  CG2 ILE B 121       7.516 151.744 -58.467  1.00 39.30           C  
ANISOU 2310  CG2 ILE B 121     6268   3411   5254   -875   -346    197       C  
ATOM   2311  CD1 ILE B 121       6.146 150.895 -61.087  1.00 49.85           C  
ANISOU 2311  CD1 ILE B 121     7684   4655   6603   -753   -510      3       C  
ATOM   2312  N   THR B 122       8.245 149.831 -55.709  1.00 37.31           N  
ANISOU 2312  N   THR B 122     5825   3274   5078  -1009    -29    327       N  
ATOM   2313  CA  THR B 122       8.684 150.376 -54.435  1.00 36.83           C  
ANISOU 2313  CA  THR B 122     5731   3267   4996  -1018      6    378       C  
ATOM   2314  C   THR B 122       9.919 151.281 -54.623  1.00 36.00           C  
ANISOU 2314  C   THR B 122     5686   3181   4813  -1005    -31    462       C  
ATOM   2315  O   THR B 122      10.810 150.959 -55.390  1.00 33.79           O  
ANISOU 2315  O   THR B 122     5459   2897   4481  -1006    -11    517       O  
ATOM   2316  CB  THR B 122       8.714 149.317 -53.312  1.00 48.75           C  
ANISOU 2316  CB  THR B 122     7219   4790   6513  -1055    136    414       C  
ATOM   2317  CG2 THR B 122       7.300 148.775 -52.962  1.00 44.68           C  
ANISOU 2317  CG2 THR B 122     6636   4272   6067  -1124    184    297       C  
ATOM   2318  OG1 THR B 122       9.504 148.226 -53.741  1.00 57.51           O  
ANISOU 2318  OG1 THR B 122     8408   5860   7582  -1039    195    487       O  
ATOM   2319  N   TYR B 123       9.943 152.424 -53.935  1.00 31.23           N  
ANISOU 2319  N   TYR B 123     5070   2603   4193  -1005    -80    454       N  
ATOM   2320  CA  TYR B 123      11.048 153.372 -53.984  1.00 30.90           C  
ANISOU 2320  CA  TYR B 123     5087   2580   4074  -1034   -102    513       C  
ATOM   2321  C   TYR B 123      11.776 153.299 -52.669  1.00 36.03           C  
ANISOU 2321  C   TYR B 123     5662   3317   4709  -1039    -32    559       C  
ATOM   2322  O   TYR B 123      11.132 153.313 -51.630  1.00 36.23           O  
ANISOU 2322  O   TYR B 123     5628   3361   4776  -1018    -22    531       O  
ATOM   2323  CB  TYR B 123      10.505 154.781 -54.204  1.00 32.15           C  
ANISOU 2323  CB  TYR B 123     5328   2677   4208  -1024   -228    460       C  
ATOM   2324  CG  TYR B 123       9.609 154.906 -55.417  1.00 35.29           C  
ANISOU 2324  CG  TYR B 123     5814   2986   4608   -973   -330    388       C  
ATOM   2325  CD1 TYR B 123       8.237 154.653 -55.330  1.00 37.32           C  
ANISOU 2325  CD1 TYR B 123     5991   3246   4941   -900   -386    268       C  
ATOM   2326  CD2 TYR B 123      10.122 155.303 -56.645  1.00 36.88           C  
ANISOU 2326  CD2 TYR B 123     6178   3112   4722   -999   -370    421       C  
ATOM   2327  CE1 TYR B 123       7.399 154.810 -56.438  1.00 35.19           C  
ANISOU 2327  CE1 TYR B 123     5791   2913   4665   -824   -504    172       C  
ATOM   2328  CE2 TYR B 123       9.294 155.475 -57.755  1.00 38.78           C  
ANISOU 2328  CE2 TYR B 123     6529   3262   4945   -925   -484    349       C  
ATOM   2329  CZ  TYR B 123       7.934 155.230 -57.645  1.00 43.19           C  
ANISOU 2329  CZ  TYR B 123     6995   3831   5585   -822   -562    220       C  
ATOM   2330  OH  TYR B 123       7.135 155.385 -58.743  1.00 47.72           O  
ANISOU 2330  OH  TYR B 123     7664   4334   6134   -724   -692    124       O  
ATOM   2331  N   ARG B 124      13.111 153.162 -52.703  1.00 31.87           N  
ANISOU 2331  N   ARG B 124     5130   2861   4118  -1060     19    612       N  
ATOM   2332  CA  ARG B 124      13.916 153.072 -51.482  1.00 30.45           C  
ANISOU 2332  CA  ARG B 124     4877   2783   3910  -1037     68    636       C  
ATOM   2333  C   ARG B 124      14.978 154.115 -51.494  1.00 31.77           C  
ANISOU 2333  C   ARG B 124     5038   3024   4011  -1108     54    631       C  
ATOM   2334  O   ARG B 124      15.528 154.402 -52.548  1.00 32.25           O  
ANISOU 2334  O   ARG B 124     5148   3085   4022  -1182     55    629       O  
ATOM   2335  CB  ARG B 124      14.537 151.662 -51.291  1.00 30.19           C  
ANISOU 2335  CB  ARG B 124     4822   2799   3852   -960    143    665       C  
ATOM   2336  CG  ARG B 124      13.514 150.519 -51.241  1.00 30.94           C  
ANISOU 2336  CG  ARG B 124     4961   2799   3997   -924    180    669       C  
ATOM   2337  CD  ARG B 124      14.192 149.156 -51.144  1.00 26.87           C  
ANISOU 2337  CD  ARG B 124     4489   2294   3428   -836    237    701       C  
ATOM   2338  NE  ARG B 124      14.806 148.966 -49.824  1.00 32.62           N  
ANISOU 2338  NE  ARG B 124     5212   3086   4096   -755    260    721       N  
ATOM   2339  CZ  ARG B 124      16.113 148.907 -49.587  1.00 35.59           C  
ANISOU 2339  CZ  ARG B 124     5547   3585   4392   -666    248    711       C  
ATOM   2340  NH1 ARG B 124      16.979 148.965 -50.586  1.00 31.96           N1+
ANISOU 2340  NH1 ARG B 124     5036   3207   3898   -668    233    681       N1+
ATOM   2341  NH2 ARG B 124      16.558 148.727 -48.354  1.00 30.68           N  
ANISOU 2341  NH2 ARG B 124     4933   3015   3709   -568    252    715       N  
ATOM   2342  N   PHE B 125      15.259 154.715 -50.327  1.00 27.52           N  
ANISOU 2342  N   PHE B 125     4446   2547   3463  -1105     46    622       N  
ATOM   2343  CA  PHE B 125      16.285 155.754 -50.193  1.00 26.85           C  
ANISOU 2343  CA  PHE B 125     4347   2543   3314  -1200     40    598       C  
ATOM   2344  C   PHE B 125      17.162 155.422 -49.014  1.00 33.55           C  
ANISOU 2344  C   PHE B 125     5072   3541   4134  -1135     75    580       C  
ATOM   2345  O   PHE B 125      16.678 154.901 -48.017  1.00 32.94           O  
ANISOU 2345  O   PHE B 125     4971   3457   4086  -1028     78    596       O  
ATOM   2346  CB  PHE B 125      15.673 157.130 -49.904  1.00 27.08           C  
ANISOU 2346  CB  PHE B 125     4459   2482   3349  -1258    -40    580       C  
ATOM   2347  CG  PHE B 125      14.924 157.765 -51.041  1.00 29.00           C  
ANISOU 2347  CG  PHE B 125     4864   2572   3582  -1305   -110    577       C  
ATOM   2348  CD1 PHE B 125      13.587 157.444 -51.282  1.00 30.43           C  
ANISOU 2348  CD1 PHE B 125     5075   2658   3829  -1210   -167    561       C  
ATOM   2349  CD2 PHE B 125      15.550 158.701 -51.873  1.00 30.16           C  
ANISOU 2349  CD2 PHE B 125     5148   2671   3639  -1447   -119    574       C  
ATOM   2350  CE1 PHE B 125      12.884 158.065 -52.316  1.00 31.80           C  
ANISOU 2350  CE1 PHE B 125     5408   2696   3979  -1212   -260    535       C  
ATOM   2351  CE2 PHE B 125      14.851 159.313 -52.915  1.00 34.19           C  
ANISOU 2351  CE2 PHE B 125     5864   3014   4112  -1465   -201    573       C  
ATOM   2352  CZ  PHE B 125      13.513 159.013 -53.117  1.00 31.80           C  
ANISOU 2352  CZ  PHE B 125     5585   2622   3876  -1325   -286    550       C  
ATOM   2353  N   GLN B 126      18.430 155.785 -49.114  1.00 32.40           N  
ANISOU 2353  N   GLN B 126     4855   3536   3921  -1207    103    530       N  
ATOM   2354  CA  GLN B 126      19.393 155.689 -48.040  1.00 33.34           C  
ANISOU 2354  CA  GLN B 126     4843   3828   3998  -1143    114    476       C  
ATOM   2355  C   GLN B 126      20.142 157.008 -47.999  1.00 37.37           C  
ANISOU 2355  C   GLN B 126     5321   4414   4463  -1318    112    408       C  
ATOM   2356  O   GLN B 126      20.834 157.323 -48.957  1.00 35.13           O  
ANISOU 2356  O   GLN B 126     5037   4186   4126  -1467    157    367       O  
ATOM   2357  CB  GLN B 126      20.360 154.516 -48.212  1.00 34.06           C  
ANISOU 2357  CB  GLN B 126     4835   4070   4035  -1027    152    433       C  
ATOM   2358  CG  GLN B 126      21.181 154.268 -46.952  1.00 35.58           C  
ANISOU 2358  CG  GLN B 126     4910   4431   4177   -888    133    365       C  
ATOM   2359  CD  GLN B 126      22.116 153.075 -47.074  1.00 59.79           C  
ANISOU 2359  CD  GLN B 126     7898   7648   7170   -716    140    300       C  
ATOM   2360  NE2 GLN B 126      23.106 153.002 -46.202  1.00 56.86           N  
ANISOU 2360  NE2 GLN B 126     7399   7475   6729   -596    108    192       N  
ATOM   2361  OE1 GLN B 126      21.957 152.193 -47.920  1.00 54.84           O  
ANISOU 2361  OE1 GLN B 126     7330   6965   6542   -666    160    332       O  
ATOM   2362  N   CYS B 127      19.939 157.793 -46.920  1.00 36.58           N  
ANISOU 2362  N   CYS B 127     5217   4305   4376  -1317     66    395       N  
ATOM   2363  CA  CYS B 127      20.593 159.068 -46.624  1.00 39.40           C  
ANISOU 2363  CA  CYS B 127     5558   4721   4690  -1480     57    324       C  
ATOM   2364  C   CYS B 127      21.314 158.829 -45.338  1.00 40.31           C  
ANISOU 2364  C   CYS B 127     5509   5021   4786  -1364     46    252       C  
ATOM   2365  O   CYS B 127      20.691 158.464 -44.337  1.00 34.19           O  
ANISOU 2365  O   CYS B 127     4739   4206   4044  -1197      6    293       O  
ATOM   2366  CB  CYS B 127      19.587 160.205 -46.496  1.00 41.72           C  
ANISOU 2366  CB  CYS B 127     6023   4817   5011  -1546    -15    365       C  
ATOM   2367  SG  CYS B 127      18.822 160.672 -48.061  1.00 47.49           S  
ANISOU 2367  SG  CYS B 127     6989   5326   5729  -1665    -34    422       S  
ATOM   2368  N   GLY B 128      22.626 159.038 -45.367  1.00 40.73           N  
ANISOU 2368  N   GLY B 128     5415   5286   4773  -1454     84    129       N  
ATOM   2369  CA  GLY B 128      23.481 158.666 -44.255  1.00 41.96           C  
ANISOU 2369  CA  GLY B 128     5389   5662   4893  -1307     62     25       C  
ATOM   2370  C   GLY B 128      23.357 157.153 -44.265  1.00 47.09           C  
ANISOU 2370  C   GLY B 128     6026   6327   5539  -1059     59     69       C  
ATOM   2371  O   GLY B 128      23.530 156.504 -45.327  1.00 47.45           O  
ANISOU 2371  O   GLY B 128     6074   6382   5572  -1072    104     77       O  
ATOM   2372  N   ASN B 129      22.888 156.625 -43.136  1.00 40.30           N  
ANISOU 2372  N   ASN B 129     5202   5425   4684   -848     10    116       N  
ATOM   2373  CA  ASN B 129      22.558 155.220 -42.982  1.00 39.00           C  
ANISOU 2373  CA  ASN B 129     5109   5206   4502   -621      7    181       C  
ATOM   2374  C   ASN B 129      21.060 155.028 -42.693  1.00 40.07           C  
ANISOU 2374  C   ASN B 129     5421   5098   4703   -599     14    327       C  
ATOM   2375  O   ASN B 129      20.667 153.915 -42.401  1.00 41.24           O  
ANISOU 2375  O   ASN B 129     5666   5174   4828   -443     25    386       O  
ATOM   2376  CB  ASN B 129      23.414 154.572 -41.867  1.00 41.84           C  
ANISOU 2376  CB  ASN B 129     5391   5740   4768   -374    -48     90       C  
ATOM   2377  CG  ASN B 129      24.848 154.352 -42.251  1.00 62.11           C  
ANISOU 2377  CG  ASN B 129     7763   8579   7258   -329    -60    -85       C  
ATOM   2378  ND2 ASN B 129      25.722 154.419 -41.268  1.00 63.04           N  
ANISOU 2378  ND2 ASN B 129     7752   8899   7300   -182   -126   -223       N  
ATOM   2379  OD1 ASN B 129      25.177 154.064 -43.405  1.00 49.78           O  
ANISOU 2379  OD1 ASN B 129     6158   7062   5695   -405    -15   -112       O  
ATOM   2380  N   MET B 130      20.219 156.078 -42.809  1.00 37.36           N  
ANISOU 2380  N   MET B 130     5132   4633   4430   -756      7    367       N  
ATOM   2381  CA  MET B 130      18.761 155.975 -42.600  1.00 36.51           C  
ANISOU 2381  CA  MET B 130     5149   4336   4385   -744     12    461       C  
ATOM   2382  C   MET B 130      18.157 155.436 -43.898  1.00 34.54           C  
ANISOU 2382  C   MET B 130     4973   3969   4182   -802     47    515       C  
ATOM   2383  O   MET B 130      18.444 155.971 -44.955  1.00 31.75           O  
ANISOU 2383  O   MET B 130     4615   3612   3836   -931     45    495       O  
ATOM   2384  CB  MET B 130      18.100 157.327 -42.269  1.00 39.93           C  
ANISOU 2384  CB  MET B 130     5607   4701   4864   -850    -35    452       C  
ATOM   2385  CG  MET B 130      18.566 158.007 -40.991  1.00 48.43           C  
ANISOU 2385  CG  MET B 130     6620   5878   5903   -809    -77    395       C  
ATOM   2386  SD  MET B 130      17.981 157.188 -39.492  1.00 56.35           S  
ANISOU 2386  SD  MET B 130     7660   6875   6874   -611    -62    434       S  
ATOM   2387  CE  MET B 130      19.297 156.403 -39.154  1.00 53.23           C  
ANISOU 2387  CE  MET B 130     7200   6637   6387   -474    -64    386       C  
ATOM   2388  N   ILE B 131      17.310 154.411 -43.808  1.00 31.38           N  
ANISOU 2388  N   ILE B 131     4654   3467   3801   -721     83    575       N  
ATOM   2389  CA  ILE B 131      16.646 153.791 -44.971  1.00 30.05           C  
ANISOU 2389  CA  ILE B 131     4553   3186   3679   -764    113    614       C  
ATOM   2390  C   ILE B 131      15.162 154.108 -44.946  1.00 31.94           C  
ANISOU 2390  C   ILE B 131     4843   3299   3994   -819    108    629       C  
ATOM   2391  O   ILE B 131      14.487 153.914 -43.937  1.00 29.90           O  
ANISOU 2391  O   ILE B 131     4602   3021   3739   -777    133    635       O  
ATOM   2392  CB  ILE B 131      16.966 152.249 -45.078  1.00 32.49           C  
ANISOU 2392  CB  ILE B 131     4920   3489   3938   -641    159    644       C  
ATOM   2393  CG1 ILE B 131      18.496 152.075 -45.245  1.00 33.12           C  
ANISOU 2393  CG1 ILE B 131     4913   3736   3937   -566    139    584       C  
ATOM   2394  CG2 ILE B 131      16.202 151.580 -46.261  1.00 30.11           C  
ANISOU 2394  CG2 ILE B 131     4690   3062   3689   -693    190    677       C  
ATOM   2395  CD1 ILE B 131      19.032 150.811 -44.906  1.00 47.59           C  
ANISOU 2395  CD1 ILE B 131     6803   5596   5685   -381    145    584       C  
ATOM   2396  N   PHE B 132      14.689 154.649 -46.055  1.00 28.90           N  
ANISOU 2396  N   PHE B 132     4480   2844   3655   -909     73    616       N  
ATOM   2397  CA  PHE B 132      13.310 155.050 -46.261  1.00 28.84           C  
ANISOU 2397  CA  PHE B 132     4502   2741   3715   -940     39    589       C  
ATOM   2398  C   PHE B 132      12.662 154.213 -47.365  1.00 34.49           C  
ANISOU 2398  C   PHE B 132     5258   3378   4471   -955     61    592       C  
ATOM   2399  O   PHE B 132      13.325 153.829 -48.332  1.00 31.90           O  
ANISOU 2399  O   PHE B 132     4955   3045   4119   -971     72    617       O  
ATOM   2400  CB  PHE B 132      13.263 156.525 -46.690  1.00 29.36           C  
ANISOU 2400  CB  PHE B 132     4603   2773   3780  -1004    -59    550       C  
ATOM   2401  CG  PHE B 132      13.859 157.468 -45.688  1.00 31.23           C  
ANISOU 2401  CG  PHE B 132     4811   3075   3979  -1011    -90    533       C  
ATOM   2402  CD1 PHE B 132      15.225 157.746 -45.694  1.00 34.78           C  
ANISOU 2402  CD1 PHE B 132     5234   3612   4369  -1064    -75    536       C  
ATOM   2403  CD2 PHE B 132      13.061 158.090 -44.739  1.00 33.73           C  
ANISOU 2403  CD2 PHE B 132     5113   3384   4317   -968   -135    492       C  
ATOM   2404  CE1 PHE B 132      15.779 158.616 -44.762  1.00 36.34           C  
ANISOU 2404  CE1 PHE B 132     5396   3877   4533  -1081   -105    502       C  
ATOM   2405  CE2 PHE B 132      13.622 158.938 -43.788  1.00 37.81           C  
ANISOU 2405  CE2 PHE B 132     5609   3959   4798   -969   -169    472       C  
ATOM   2406  CZ  PHE B 132      14.980 159.200 -43.808  1.00 36.56           C  
ANISOU 2406  CZ  PHE B 132     5430   3876   4585  -1029   -156    479       C  
ATOM   2407  N   ASP B 133      11.350 154.001 -47.247  1.00 33.06           N  
ANISOU 2407  N   ASP B 133     5066   3148   4346   -957     67    546       N  
ATOM   2408  CA  ASP B 133      10.555 153.312 -48.275  1.00 32.70           C  
ANISOU 2408  CA  ASP B 133     5041   3035   4348   -979     77    517       C  
ATOM   2409  C   ASP B 133       9.345 154.196 -48.555  1.00 36.54           C  
ANISOU 2409  C   ASP B 133     5498   3500   4885   -977    -17    410       C  
ATOM   2410  O   ASP B 133       8.402 154.223 -47.764  1.00 38.58           O  
ANISOU 2410  O   ASP B 133     5686   3797   5175   -974      1    336       O  
ATOM   2411  CB  ASP B 133      10.157 151.872 -47.849  1.00 33.99           C  
ANISOU 2411  CB  ASP B 133     5217   3179   4517   -989    194    533       C  
ATOM   2412  CG  ASP B 133       9.135 151.159 -48.761  1.00 48.30           C  
ANISOU 2412  CG  ASP B 133     7032   4932   6388  -1037    213    471       C  
ATOM   2413  OD1 ASP B 133       8.585 151.820 -49.700  1.00 48.25           O  
ANISOU 2413  OD1 ASP B 133     7000   4910   6424  -1034    117    399       O  
ATOM   2414  OD2 ASP B 133       8.845 149.957 -48.509  1.00 55.45           O1-
ANISOU 2414  OD2 ASP B 133     7983   5799   7288  -1075    318    483       O1-
ATOM   2415  N   ASN B 134       9.424 154.966 -49.626  1.00 33.76           N  
ANISOU 2415  N   ASN B 134     5213   3093   4521   -971   -120    393       N  
ATOM   2416  CA  ASN B 134       8.403 155.906 -50.118  1.00 34.16           C  
ANISOU 2416  CA  ASN B 134     5288   3104   4589   -923   -254    282       C  
ATOM   2417  C   ASN B 134       8.913 156.586 -51.378  1.00 38.02           C  
ANISOU 2417  C   ASN B 134     5930   3498   5018   -927   -345    311       C  
ATOM   2418  O   ASN B 134      10.122 156.772 -51.504  1.00 40.09           O  
ANISOU 2418  O   ASN B 134     6255   3756   5222   -992   -306    404       O  
ATOM   2419  CB  ASN B 134       8.084 156.995 -49.077  1.00 33.53           C  
ANISOU 2419  CB  ASN B 134     5182   3060   4499   -879   -321    227       C  
ATOM   2420  CG  ASN B 134       6.729 157.637 -49.309  1.00 45.99           C  
ANISOU 2420  CG  ASN B 134     6738   4635   6102   -785   -452     65       C  
ATOM   2421  ND2 ASN B 134       6.691 158.933 -49.363  1.00 40.89           N  
ANISOU 2421  ND2 ASN B 134     6201   3933   5404   -717   -596     25       N  
ATOM   2422  OD1 ASN B 134       5.704 156.972 -49.442  1.00 40.64           O  
ANISOU 2422  OD1 ASN B 134     5948   4010   5482   -771   -430    -43       O  
ATOM   2423  N   LYS B 135       7.996 157.060 -52.234  1.00 34.86           N  
ANISOU 2423  N   LYS B 135     5597   3031   4617   -857   -472    214       N  
ATOM   2424  CA  LYS B 135       8.236 157.793 -53.497  1.00 35.15           C  
ANISOU 2424  CA  LYS B 135     5839   2946   4572   -843   -580    225       C  
ATOM   2425  C   LYS B 135       8.982 159.103 -53.219  1.00 38.94           C  
ANISOU 2425  C   LYS B 135     6476   3361   4957   -884   -634    273       C  
ATOM   2426  O   LYS B 135       9.790 159.539 -54.038  1.00 36.27           O  
ANISOU 2426  O   LYS B 135     6317   2938   4526   -964   -636    341       O  
ATOM   2427  CB  LYS B 135       6.896 158.101 -54.210  1.00 35.81           C  
ANISOU 2427  CB  LYS B 135     5962   2982   4663   -705   -738     73       C  
ATOM   2428  CG  LYS B 135       7.032 158.552 -55.660  1.00 44.58           C  
ANISOU 2428  CG  LYS B 135     7311   3952   5677   -671   -844     83       C  
ATOM   2429  CD  LYS B 135       5.699 158.505 -56.413  1.00 54.20           C  
ANISOU 2429  CD  LYS B 135     8527   5154   6911   -508   -995    -87       C  
ATOM   2430  CE  LYS B 135       5.898 158.690 -57.902  1.00 74.82           C  
ANISOU 2430  CE  LYS B 135    11382   7626   9419   -474  -1079    -62       C  
ATOM   2431  NZ  LYS B 135       4.666 159.163 -58.592  1.00 86.56           N1+
ANISOU 2431  NZ  LYS B 135    12953   9066  10869   -260  -1297   -246       N1+
ATOM   2432  N   GLU B 136       8.643 159.746 -52.100  1.00 37.64           N  
ANISOU 2432  N   GLU B 136     6258   3236   4809   -839   -676    225       N  
ATOM   2433  CA  GLU B 136       9.262 160.970 -51.641  1.00 38.33           C  
ANISOU 2433  CA  GLU B 136     6482   3265   4816   -881   -728    254       C  
ATOM   2434  C   GLU B 136       9.641 160.943 -50.192  1.00 40.08           C  
ANISOU 2434  C   GLU B 136     6547   3604   5079   -911   -649    275       C  
ATOM   2435  O   GLU B 136       8.945 160.336 -49.378  1.00 40.51           O  
ANISOU 2435  O   GLU B 136     6418   3760   5212   -846   -611    223       O  
ATOM   2436  CB  GLU B 136       8.485 162.228 -52.008  1.00 41.91           C  
ANISOU 2436  CB  GLU B 136     7151   3580   5194   -763   -928    160       C  
ATOM   2437  CG  GLU B 136       7.182 162.529 -51.291  1.00 62.04           C  
ANISOU 2437  CG  GLU B 136     9592   6187   7794   -584  -1047      5       C  
ATOM   2438  CD  GLU B 136       6.707 163.941 -51.607  1.00 91.43           C  
ANISOU 2438  CD  GLU B 136    13585   9752  11402   -450  -1266    -81       C  
ATOM   2439  OE1 GLU B 136       7.445 164.900 -51.286  1.00 89.57           O  
ANISOU 2439  OE1 GLU B 136    13536   9417  11080   -526  -1289    -18       O  
ATOM   2440  OE2 GLU B 136       5.621 164.090 -52.214  1.00 89.87           O1-
ANISOU 2440  OE2 GLU B 136    13433   9523  11189   -267  -1423   -222       O1-
ATOM   2441  N   ILE B 137      10.758 161.586 -49.873  1.00 34.72           N  
ANISOU 2441  N   ILE B 137     5942   2914   4334  -1021   -618    340       N  
ATOM   2442  CA  ILE B 137      11.276 161.677 -48.518  1.00 34.32           C  
ANISOU 2442  CA  ILE B 137     5764   2973   4304  -1045   -558    355       C  
ATOM   2443  C   ILE B 137      11.567 163.122 -48.153  1.00 39.98           C  
ANISOU 2443  C   ILE B 137     6639   3607   4942  -1081   -653    331       C  
ATOM   2444  O   ILE B 137      11.954 163.911 -49.009  1.00 38.50           O  
ANISOU 2444  O   ILE B 137     6680   3287   4663  -1168   -705    348       O  
ATOM   2445  CB  ILE B 137      12.477 160.726 -48.260  1.00 36.43           C  
ANISOU 2445  CB  ILE B 137     5896   3367   4580  -1135   -402    434       C  
ATOM   2446  CG1 ILE B 137      13.761 161.125 -49.070  1.00 37.45           C  
ANISOU 2446  CG1 ILE B 137     6132   3477   4621  -1297   -360    478       C  
ATOM   2447  CG2 ILE B 137      12.057 159.262 -48.465  1.00 34.95           C  
ANISOU 2447  CG2 ILE B 137     5585   3234   4462  -1078   -320    452       C  
ATOM   2448  CD1 ILE B 137      15.107 160.627 -48.421  1.00 42.24           C  
ANISOU 2448  CD1 ILE B 137     6579   4256   5214  -1366   -243    500       C  
ATOM   2449  N   LYS B 138      11.326 163.480 -46.894  1.00 37.75           N  
ANISOU 2449  N   LYS B 138     6266   3391   4686  -1018   -678    289       N  
ATOM   2450  CA  LYS B 138      11.576 164.848 -46.430  1.00 38.47           C  
ANISOU 2450  CA  LYS B 138     6510   3402   4705  -1044   -775    258       C  
ATOM   2451  C   LYS B 138      12.170 164.766 -45.060  1.00 40.06           C  
ANISOU 2451  C   LYS B 138     6542   3745   4933  -1063   -705    265       C  
ATOM   2452  O   LYS B 138      11.586 164.138 -44.204  1.00 40.22           O  
ANISOU 2452  O   LYS B 138     6386   3876   5019   -956   -672    240       O  
ATOM   2453  CB  LYS B 138      10.297 165.709 -46.354  1.00 41.58           C  
ANISOU 2453  CB  LYS B 138     7022   3695   5081   -872   -957    149       C  
ATOM   2454  CG  LYS B 138       9.640 166.027 -47.676  1.00 65.71           C  
ANISOU 2454  CG  LYS B 138    10297   6589   8081   -806  -1080    113       C  
ATOM   2455  CD  LYS B 138       8.393 166.878 -47.478  1.00 80.32           C  
ANISOU 2455  CD  LYS B 138    12243   8371   9903   -587  -1284    -30       C  
ATOM   2456  CE  LYS B 138       7.687 167.149 -48.783  1.00 87.95           C  
ANISOU 2456  CE  LYS B 138    13433   9184  10800   -473  -1432    -88       C  
ATOM   2457  NZ  LYS B 138       6.519 168.046 -48.597  1.00 96.40           N1+
ANISOU 2457  NZ  LYS B 138    14610  10196  11821   -221  -1661   -258       N1+
ATOM   2458  N   LEU B 139      13.330 165.368 -44.857  1.00 37.33           N  
ANISOU 2458  N   LEU B 139     6253   3405   4526  -1209   -674    288       N  
ATOM   2459  CA  LEU B 139      13.995 165.445 -43.556  1.00 36.95           C  
ANISOU 2459  CA  LEU B 139     6060   3493   4487  -1221   -630    274       C  
ATOM   2460  C   LEU B 139      14.012 166.907 -43.151  1.00 41.64           C  
ANISOU 2460  C   LEU B 139     6829   3977   5014  -1255   -747    219       C  
ATOM   2461  O   LEU B 139      14.229 167.777 -43.996  1.00 41.12           O  
ANISOU 2461  O   LEU B 139     7011   3748   4865  -1373   -802    219       O  
ATOM   2462  CB  LEU B 139      15.407 164.864 -43.620  1.00 37.66           C  
ANISOU 2462  CB  LEU B 139     6031   3719   4558  -1357   -500    309       C  
ATOM   2463  CG  LEU B 139      15.439 163.324 -43.696  1.00 44.35           C  
ANISOU 2463  CG  LEU B 139     6701   4688   5464  -1277   -395    356       C  
ATOM   2464  CD1 LEU B 139      15.781 162.858 -45.090  1.00 46.62           C  
ANISOU 2464  CD1 LEU B 139     7045   4935   5732  -1371   -342    395       C  
ATOM   2465  CD2 LEU B 139      16.462 162.768 -42.770  1.00 50.48           C  
ANISOU 2465  CD2 LEU B 139     7300   5650   6231  -1262   -320    346       C  
ATOM   2466  N   GLU B 140      13.713 167.178 -41.882  1.00 37.92           N  
ANISOU 2466  N   GLU B 140     6264   3578   4566  -1148   -788    170       N  
ATOM   2467  CA  GLU B 140      13.647 168.527 -41.327  1.00 39.89           C  
ANISOU 2467  CA  GLU B 140     6669   3729   4756  -1148   -911    106       C  
ATOM   2468  C   GLU B 140      14.502 168.606 -40.064  1.00 40.22           C  
ANISOU 2468  C   GLU B 140     6557   3923   4800  -1184   -861     84       C  
ATOM   2469  O   GLU B 140      14.795 167.566 -39.472  1.00 38.30           O
[truncated: 44,643 more chars]
