# Supplementary material for: Investigation of the Mechanism of Cinnamaldehyde in Irritable Bowel Syndrome Based via Network Pharmacology, Molecular Docking, and Animal Experiments
Source: Pediatr Discov. 2025 Oct 5:e70017. Online ahead of print. doi: 10.1002/pdi3.70017 (PMC13398650; doi:10.1002/pdi3.70017)
Supplement: Supplementary file 1 — Supporting Information S1 [file PDI3-9999-0-s001.zip › Supplementary Materials/Molecular Docking/PTPRC/5fn7QU.pdbqt]

REMARK   4 XXXX COMPLIES WITH FORMAT V. 2.0
ATOM      1  N   THR A   2      67.426 179.870 -26.685  1.00110.66    -0.064 N 
ATOM      2  HN1 THR A   2      67.373 180.164 -25.710  1.00  0.00     0.275 HD
ATOM      3  HN2 THR A   2      66.931 178.991 -26.837  1.00  0.00     0.275 HD
ATOM      4  HN3 THR A   2      66.866 180.473 -27.288  1.00  0.00     0.275 HD
ATOM      5  CA  THR A   2      68.814 179.791 -27.146  1.00114.23     0.199 C 
ATOM      6  HA  THR A   2      69.280 178.967 -26.557  1.00  0.00     0.103 H 
ATOM      7  C   THR A   2      69.636 181.050 -26.820  1.00118.25     0.251 C 
ATOM      8  O   THR A   2      70.768 180.933 -26.338  1.00120.96    -0.271 OA
ATOM      9  CB  THR A   2      68.894 179.345 -28.624  1.00130.31     0.068 C 
ATOM     10  HB  THR A   2      69.866 179.692 -29.046  1.00  0.00     0.086 H 
ATOM     11  CG2 THR A   2      68.810 177.831 -28.782  1.00129.21    -0.050 C 
ATOM     12 1HG2 THR A   2      68.868 177.509 -29.848  1.00  0.00     0.031 H 
ATOM     13 2HG2 THR A   2      67.895 177.426 -28.290  1.00  0.00     0.031 H 
ATOM     14 3HG2 THR A   2      69.586 177.320 -28.166  1.00  0.00     0.031 H 
ATOM     15  OG1 THR A   2      67.833 179.953 -29.368  1.00131.39    -0.393 OA
ATOM     16  HG1 THR A   2      67.882 179.679 -30.276  1.00  0.00     0.210 HD
ATOM     17  N   GLY A   3      69.059 182.224 -27.089  1.00110.93    -0.350 N 
ATOM     18  HN  GLY A   3      68.133 182.213 -27.518  1.00  0.00     0.163 HD
ATOM     19  CA  GLY A   3      69.666 183.525 -26.810  1.00110.49     0.069 C 
ATOM     20  HA1 GLY A   3      69.722 184.166 -27.721  1.00  0.00     0.078 H 
ATOM     21  HA2 GLY A   3      70.759 183.443 -26.603  1.00  0.00     0.078 H 
ATOM     22  C   GLY A   3      68.920 184.206 -25.677  1.00105.80     0.236 C 
ATOM     23  O   GLY A   3      68.781 183.620 -24.596  1.00103.91    -0.272 OA
ATOM     24  N   ILE A   4      68.379 185.422 -25.933  1.00 96.38    -0.346 N 
ATOM     25  HN  ILE A   4      68.531 185.831 -26.855  1.00  0.00     0.163 HD
ATOM     26  CA  ILE A   4      67.586 186.185 -24.958  1.00 90.25     0.092 C 
ATOM     27  HA  ILE A   4      68.237 186.302 -24.061  1.00  0.00     0.088 H 
ATOM     28  C   ILE A   4      66.363 185.409 -24.486  1.00 90.65     0.241 C 
ATOM     29  O   ILE A   4      65.671 184.763 -25.282  1.00 90.01    -0.271 OA
ATOM     30  CB  ILE A   4      67.237 187.636 -25.425  1.00 91.32    -0.030 C 
ATOM     31  HB  ILE A   4      68.205 188.158 -25.609  1.00  0.00     0.043 H 
ATOM     32  CG1 ILE A   4      66.504 188.428 -24.304  1.00 86.07    -0.063 C 
ATOM     33 1HG1 ILE A   4      67.015 188.251 -23.329  1.00  0.00     0.033 H 
ATOM     34 2HG1 ILE A   4      65.512 187.959 -24.106  1.00  0.00     0.033 H 
ATOM     35  CG2 ILE A   4      66.463 187.638 -26.769  1.00 90.35    -0.071 C 
ATOM     36 1HG2 ILE A   4      66.988 187.070 -27.572  1.00  0.00     0.028 H 
ATOM     37 2HG2 ILE A   4      66.238 188.679 -27.098  1.00  0.00     0.028 H 
ATOM     38 3HG2 ILE A   4      65.422 187.263 -26.631  1.00  0.00     0.028 H 
ATOM     39  CD1 ILE A   4      66.331 189.863 -24.508  1.00 79.46    -0.076 C 
ATOM     40 1HD1 ILE A   4      65.806 190.431 -23.705  1.00  0.00     0.027 H 
ATOM     41 2HD1 ILE A   4      65.820 190.040 -25.483  1.00  0.00     0.027 H 
ATOM     42 3HD1 ILE A   4      67.323 190.332 -24.706  1.00  0.00     0.027 H 
ATOM     43  N   GLU A   5      66.118 185.471 -23.177  1.00 83.45    -0.346 N 
ATOM     44  HN  GLU A   5      66.774 185.987 -22.591  1.00  0.00     0.163 HD
ATOM     45  CA  GLU A   5      64.979 184.851 -22.536  1.00 78.67     0.090 C 
ATOM     46  HA  GLU A   5      64.982 183.759 -22.763  1.00  0.00     0.087 H 
ATOM     47  C   GLU A   5      63.690 185.482 -23.106  1.00 77.74     0.240 C 
ATOM     48  O   GLU A   5      63.621 186.705 -23.287  1.00 76.98    -0.271 OA
ATOM     49  CB  GLU A   5      65.071 185.048 -21.019  1.00 78.85    -0.029 C 
ATOM     50  HB1 GLU A   5      66.104 185.345 -20.722  1.00  0.00     0.037 H 
ATOM     51  HB2 GLU A   5      64.517 185.964 -20.706  1.00  0.00     0.037 H 
ATOM     52  CG  GLU A   5      64.611 183.847 -20.224  1.00 88.38     0.018 C 
ATOM     53  HG1 GLU A   5      63.627 183.484 -20.603  1.00  0.00     0.049 H 
ATOM     54  HG2 GLU A   5      65.245 182.960 -20.458  1.00  0.00     0.049 H 
ATOM     55  CD  GLU A   5      64.550 184.072 -18.724  1.00112.34     0.172 C 
ATOM     56  OE1 GLU A   5      63.478 184.502 -18.241  1.00 98.58    -0.648 OA
ATOM     57  OE2 GLU A   5      65.566 183.819 -18.033  1.00110.95    -0.648 OA
ATOM     58  N   GLY A   6      62.732 184.625 -23.460  1.00 70.27    -0.351 N 
ATOM     59  HN  GLY A   6      62.885 183.631 -23.289  1.00  0.00     0.163 HD
ATOM     60  CA  GLY A   6      61.478 185.033 -24.078  1.00 67.83     0.069 C 
ATOM     61  HA1 GLY A   6      61.651 185.560 -25.045  1.00  0.00     0.078 H 
ATOM     62  HA2 GLY A   6      60.906 184.156 -24.461  1.00  0.00     0.078 H 
ATOM     63  C   GLY A   6      60.649 185.865 -23.134  1.00 72.14     0.236 C 
ATOM     64  O   GLY A   6      60.576 185.552 -21.940  1.00 71.14    -0.272 OA
ATOM     65  N   ARG A   7      60.043 186.945 -23.649  1.00 69.55    -0.346 N 
ATOM     66  HN  ARG A   7      60.166 187.160 -24.638  1.00  0.00     0.163 HD
ATOM     67  CA  ARG A   7      59.207 187.825 -22.824  1.00 68.49     0.089 C 
ATOM     68  HA  ARG A   7      59.806 188.166 -21.947  1.00  0.00     0.087 H 
ATOM     69  C   ARG A   7      58.012 187.048 -22.320  1.00 68.91     0.241 C 
ATOM     70  O   ARG A   7      57.373 186.317 -23.082  1.00 67.98    -0.271 OA
ATOM     71  CB  ARG A   7      58.750 189.059 -23.616  1.00 70.65    -0.036 C 
ATOM     72  HB1 ARG A   7      58.100 188.742 -24.465  1.00  0.00     0.036 H 
ATOM     73  HB2 ARG A   7      59.614 189.490 -24.173  1.00  0.00     0.036 H 
ATOM     74  CG  ARG A   7      58.060 190.147 -22.822  1.00 77.92    -0.048 C 
ATOM     75  HG1 ARG A   7      58.762 190.802 -22.255  1.00  0.00     0.035 H 
ATOM     76  HG2 ARG A   7      57.493 189.767 -21.940  1.00  0.00     0.035 H 
ATOM     77  CD  ARG A   7      57.202 190.896 -23.820  1.00 93.89     0.009 C 
ATOM     78  HD1 ARG A   7      57.827 191.328 -24.636  1.00  0.00     0.064 H 
ATOM     79  HD2 ARG A   7      56.581 190.190 -24.419  1.00  0.00     0.064 H 
ATOM     80  NE  ARG A   7      56.371 191.923 -23.203  1.00110.06    -0.227 N 
ATOM     81  HE  ARG A   7      55.765 191.638 -22.434  1.00  0.00     0.177 HD
ATOM     82  CZ  ARG A   7      56.341 193.202 -23.564  1.00119.92     0.665 C 
ATOM     83  NH1 ARG A   7      57.115 193.642 -24.551  1.00 90.83    -0.235 N 
ATOM     84 1HH1 ARG A   7      57.728 192.987 -25.036  1.00  0.00     0.174 HD
ATOM     85 2HH1 ARG A   7      57.092 194.623 -24.828  1.00  0.00     0.174 HD
ATOM     86  NH2 ARG A   7      55.543 194.054 -22.933  1.00111.60    -0.235 N 
ATOM     87 1HH2 ARG A   7      54.949 193.716 -22.176  1.00  0.00     0.174 HD
ATOM     88 2HH2 ARG A   7      55.520 195.035 -23.210  1.00  0.00     0.174 HD
ATOM     89  N   LYS A   8      57.745 187.169 -21.029  1.00 64.63    -0.346 N 
ATOM     90  HN  LYS A   8      58.360 187.728 -20.439  1.00  0.00     0.163 HD
ATOM     91  CA  LYS A   8      56.589 186.517 -20.442  1.00 62.17     0.089 C 
ATOM     92  HA  LYS A   8      56.519 185.480 -20.845  1.00  0.00     0.087 H 
ATOM     93  C   LYS A   8      55.337 187.294 -20.863  1.00 65.55     0.243 C 
ATOM     94  O   LYS A   8      55.322 188.534 -20.779  1.00 64.74    -0.271 OA
ATOM     95  CB  LYS A   8      56.686 186.446 -18.900  1.00 63.01    -0.038 C 
ATOM     96  HB1 LYS A   8      56.970 187.438 -18.478  1.00  0.00     0.036 H 
ATOM     97  HB2 LYS A   8      55.673 186.333 -18.448  1.00  0.00     0.036 H 
ATOM     98  CG  LYS A   8      57.618 185.366 -18.395  1.00 77.17    -0.061 C 
ATOM     99  HG1 LYS A   8      58.668 185.559 -18.717  1.00  0.00     0.033 H 
ATOM    100  HG2 LYS A   8      57.442 184.402 -18.928  1.00  0.00     0.033 H 
ATOM    101  CD  LYS A   8      57.534 185.184 -16.907  1.00 82.22    -0.043 C 
ATOM    102  HD1 LYS A   8      56.490 185.037 -16.545  1.00  0.00     0.035 H 
ATOM    103  HD2 LYS A   8      57.754 186.119 -16.341  1.00  0.00     0.035 H 
ATOM    104  CE  LYS A   8      58.446 184.049 -16.541  1.00 85.83     0.080 C 
ATOM    105  HE1 LYS A   8      59.496 184.260 -16.853  1.00  0.00     0.075 H 
ATOM    106  HE2 LYS A   8      58.248 183.153 -17.175  1.00  0.00     0.075 H 
ATOM    107  NZ  LYS A   8      58.374 183.709 -15.095  1.00 81.71    -0.079 N 
ATOM    108  HZ1 LYS A   8      58.994 182.938 -14.846  1.00  0.00     0.274 HD
ATOM    109  HZ2 LYS A   8      57.414 183.516 -14.810  1.00  0.00     0.274 HD
ATOM    110  HZ3 LYS A   8      58.555 184.528 -14.515  1.00  0.00     0.274 HD
ATOM    111  N   PRO A   9      54.274 186.587 -21.311  1.00 62.03    -0.337 N 
ATOM    112  CA  PRO A   9      53.025 187.300 -21.640  1.00 61.31     0.091 C 
ATOM    113  HA  PRO A   9      53.231 188.212 -22.247  1.00  0.00     0.087 H 
ATOM    114  C   PRO A   9      52.268 187.652 -20.353  1.00 65.43     0.241 C 
ATOM    115  O   PRO A   9      52.657 187.221 -19.276  1.00 63.95    -0.271 OA
ATOM    116  CB  PRO A   9      52.240 186.261 -22.452  1.00 60.61    -0.036 C 
ATOM    117  HB1 PRO A   9      51.135 186.408 -22.432  1.00  0.00     0.036 H 
ATOM    118  HB2 PRO A   9      52.359 186.362 -23.556  1.00  0.00     0.036 H 
ATOM    119  CG  PRO A   9      52.688 184.947 -21.910  1.00 63.62    -0.048 C 
ATOM    120  HG1 PRO A   9      52.558 184.109 -22.633  1.00  0.00     0.035 H 
ATOM    121  HG2 PRO A   9      52.018 184.552 -21.111  1.00  0.00     0.035 H 
ATOM    122  CD  PRO A   9      54.115 185.118 -21.453  1.00 61.73    -0.001 C 
ATOM    123  HD1 PRO A   9      54.870 184.638 -22.118  1.00  0.00     0.064 H 
ATOM    124  HD2 PRO A   9      54.375 184.538 -20.537  1.00  0.00     0.064 H 
ATOM    125  N   THR A  10      51.169 188.389 -20.454  1.00 64.13    -0.344 N 
ATOM    126  HN  THR A  10      50.904 188.804 -21.347  1.00  0.00     0.163 HD
ATOM    127  CA  THR A  10      50.345 188.597 -19.266  1.00 62.94     0.113 C 
ATOM    128  HA  THR A  10      51.005 188.664 -18.370  1.00  0.00     0.091 H 
ATOM    129  C   THR A  10      49.504 187.321 -19.177  1.00 65.15     0.243 C 
ATOM    130  O   THR A  10      49.299 186.659 -20.200  1.00 63.80    -0.271 OA
ATOM    131  CB  THR A  10      49.485 189.872 -19.358  1.00 66.86     0.060 C 
ATOM    132  HB  THR A  10      49.101 190.096 -18.335  1.00  0.00     0.086 H 
ATOM    133  CG2 THR A  10      50.280 191.092 -19.834  1.00 63.89    -0.050 C 
ATOM    134 1HG2 THR A  10      51.161 191.271 -19.174  1.00  0.00     0.031 H 
ATOM    135 2HG2 THR A  10      49.636 191.998 -19.918  1.00  0.00     0.031 H 
ATOM    136 3HG2 THR A  10      50.578 190.999 -20.904  1.00  0.00     0.031 H 
ATOM    137  OG1 THR A  10      48.358 189.643 -20.203  1.00 58.85    -0.393 OA
ATOM    138  HG1 THR A  10      47.865 188.886 -19.908  1.00  0.00     0.210 HD
ATOM    139  N   CYS A  11      49.059 186.943 -17.976  1.00 62.23    -0.345 N 
ATOM    140  HN  CYS A  11      49.305 187.490 -17.151  1.00  0.00     0.163 HD
ATOM    141  CA  CYS A  11      48.219 185.748 -17.831  1.00 60.92     0.098 C 
ATOM    142  HA  CYS A  11      48.744 184.915 -18.354  1.00  0.00     0.088 H 
ATOM    143  C   CYS A  11      46.885 185.952 -18.542  1.00 63.55     0.242 C 
ATOM    144  O   CYS A  11      46.389 185.024 -19.170  1.00 60.87    -0.271 OA
ATOM    145  CB  CYS A  11      48.058 185.329 -16.370  1.00 60.41     0.014 C 
ATOM    146  HB1 CYS A  11      47.541 186.127 -15.789  1.00  0.00     0.053 H 
ATOM    147  HB2 CYS A  11      47.306 184.511 -16.278  1.00  0.00     0.053 H 
ATOM    148  SG  CYS A  11      49.620 184.856 -15.558  1.00 65.86    -0.095 SA
ATOM    149  N   ASP A  12      46.396 187.207 -18.572  1.00 63.02    -0.345 N 
ATOM    150  HN  ASP A  12      46.895 187.931 -18.055  1.00  0.00     0.163 HD
ATOM    151  CA  ASP A  12      45.188 187.590 -19.305  1.00 63.39     0.098 C 
ATOM    152  HA  ASP A  12      44.339 186.951 -18.966  1.00  0.00     0.088 H 
ATOM    153  C   ASP A  12      45.413 187.367 -20.790  1.00 66.84     0.241 C 
ATOM    154  O   ASP A  12      44.478 187.015 -21.481  1.00 65.51    -0.271 OA
ATOM    155  CB  ASP A  12      44.837 189.067 -19.049  1.00 67.50     0.043 C 
ATOM    156  HB1 ASP A  12      45.662 189.729 -19.401  1.00  0.00     0.052 H 
ATOM    157  HB2 ASP A  12      44.866 189.289 -17.957  1.00  0.00     0.052 H 
ATOM    158  CG  ASP A  12      43.509 189.512 -19.646  1.00 85.27     0.175 C 
ATOM    159  OD1 ASP A  12      42.608 188.641 -19.830  1.00 88.02    -0.648 OA
ATOM    160  OD2 ASP A  12      43.355 190.729 -19.913  1.00 89.51    -0.648 OA
ATOM    161  N   GLU A  13      46.659 187.550 -21.275  1.00 64.09    -0.346 N 
ATOM    162  HN  GLU A  13      47.379 187.871 -20.627  1.00  0.00     0.163 HD
ATOM    163  CA  GLU A  13      47.048 187.320 -22.665  1.00 64.18     0.090 C 
ATOM    164  HA  GLU A  13      46.276 187.759 -23.339  1.00  0.00     0.087 H 
ATOM    165  C   GLU A  13      47.126 185.797 -22.908  1.00 63.84     0.241 C 
ATOM    166  O   GLU A  13      46.411 185.284 -23.765  1.00 61.09    -0.271 OA
ATOM    167  CB  GLU A  13      48.399 188.004 -22.932  1.00 68.18    -0.029 C 
ATOM    168  HB1 GLU A  13      49.206 187.422 -22.429  1.00  0.00     0.037 H 
ATOM    169  HB2 GLU A  13      48.439 188.962 -22.363  1.00  0.00     0.037 H 
ATOM    170  CG  GLU A  13      48.804 188.267 -24.373  1.00 81.54     0.018 C 
ATOM    171  HG1 GLU A  13      48.866 187.314 -24.948  1.00  0.00     0.049 H 
ATOM    172  HG2 GLU A  13      47.979 188.766 -24.933  1.00  0.00     0.049 H 
ATOM    173  CD  GLU A  13      50.105 189.063 -24.496  1.00 99.90     0.172 C 
ATOM    174  OE1 GLU A  13      50.324 189.997 -23.688  1.00 77.66    -0.648 OA
ATOM    175  OE2 GLU A  13      50.920 188.733 -25.390  1.00 96.48    -0.648 OA
ATOM    176  N   LYS A  14      47.961 185.076 -22.124  1.00 59.37    -0.346 N 
ATOM    177  HN  LYS A  14      48.479 185.572 -21.399  1.00  0.00     0.163 HD
ATOM    178  CA  LYS A  14      48.171 183.626 -22.248  1.00 57.63     0.089 C 
ATOM    179  HA  LYS A  14      48.586 183.450 -23.268  1.00  0.00     0.087 H 
ATOM    180  C   LYS A  14      46.883 182.778 -22.142  1.00 60.16     0.241 C 
ATOM    181  O   LYS A  14      46.783 181.774 -22.849  1.00 60.13    -0.271 OA
ATOM    182  CB  LYS A  14      49.240 183.134 -21.245  1.00 58.82    -0.038 C 
ATOM    183  HB1 LYS A  14      48.861 183.197 -20.198  1.00  0.00     0.036 H 
ATOM    184  HB2 LYS A  14      50.084 183.859 -21.178  1.00  0.00     0.036 H 
ATOM    185  CG  LYS A  14      49.753 181.730 -21.553  1.00 56.63    -0.061 C 
ATOM    186  HG1 LYS A  14      48.907 181.006 -21.614  1.00  0.00     0.033 H 
ATOM    187  HG2 LYS A  14      50.127 181.668 -22.602  1.00  0.00     0.033 H 
ATOM    188  CD  LYS A  14      50.803 181.243 -20.582  1.00 63.48    -0.043 C 
ATOM    189  HD1 LYS A  14      50.430 181.235 -19.531  1.00  0.00     0.035 H 
ATOM    190  HD2 LYS A  14      51.630 181.980 -20.455  1.00  0.00     0.035 H 
ATOM    191  CE  LYS A  14      51.312 179.890 -21.012  1.00 67.30     0.080 C 
ATOM    192  HE1 LYS A  14      51.648 179.900 -22.075  1.00  0.00     0.075 H 
ATOM    193  HE2 LYS A  14      50.482 179.151 -21.100  1.00  0.00     0.075 H 
ATOM    194  NZ  LYS A  14      52.382 179.399 -20.110  1.00 77.82    -0.079 N 
ATOM    195  HZ1 LYS A  14      52.726 178.484 -20.401  1.00  0.00     0.274 HD
ATOM    196  HZ2 LYS A  14      52.075 179.390 -19.137  1.00  0.00     0.274 HD
ATOM    197  HZ3 LYS A  14      53.142 180.075 -20.030  1.00  0.00     0.274 HD
ATOM    198  N   TYR A  15      45.921 183.179 -21.275  1.00 54.97    -0.346 N 
ATOM    199  HN  TYR A  15      46.076 184.038 -20.747  1.00  0.00     0.163 HD
ATOM    200  CA  TYR A  15      44.666 182.443 -21.053  1.00 53.55     0.093 C 
ATOM    201  HA  TYR A  15      44.722 181.525 -21.684  1.00  0.00     0.088 H 
ATOM    202  C   TYR A  15      43.383 183.183 -21.473  1.00 60.17     0.241 C 
ATOM    203  O   TYR A  15      42.314 182.817 -20.993  1.00 60.29    -0.271 OA
ATOM    204  CB  TYR A  15      44.551 181.960 -19.586  1.00 51.75    -0.014 C 
ATOM    205  HB1 TYR A  15      43.630 181.347 -19.448  1.00  0.00     0.043 H 
ATOM    206  HB2 TYR A  15      44.313 182.815 -18.911  1.00  0.00     0.043 H 
ATOM    207  CG  TYR A  15      45.762 181.213 -19.084  1.00 52.55    -0.056 A 
ATOM    208  CD1 TYR A  15      46.072 179.943 -19.564  1.00 53.57    -0.074 A 
ATOM    209  HD1 TYR A  15      45.430 179.484 -20.334  1.00  0.00     0.084 H 
ATOM    210  CD2 TYR A  15      46.587 181.762 -18.102  1.00 53.64    -0.074 A 
ATOM    211  HD2 TYR A  15      46.356 182.762 -17.698  1.00  0.00     0.084 H 
ATOM    212  CE1 TYR A  15      47.179 179.242 -19.089  1.00 55.45    -0.051 A 
ATOM    213  HE1 TYR A  15      47.407 178.237 -19.481  1.00  0.00     0.087 H 
ATOM    214  CE2 TYR A  15      47.698 181.071 -17.622  1.00 54.91    -0.051 A 
ATOM    215  HE2 TYR A  15      48.340 181.524 -16.848  1.00  0.00     0.087 H 
ATOM    216  CZ  TYR A  15      47.993 179.814 -18.121  1.00 61.02     0.065 A 
ATOM    217  OH  TYR A  15      49.102 179.147 -17.670  1.00 61.07    -0.361 OA
ATOM    218  HH  TYR A  15      49.659 179.538 -17.008  1.00  0.00     0.217 HD
ATOM    219  N   ALA A  16      43.466 184.181 -22.386  1.00 58.30    -0.346 N 
ATOM    220  HN  ALA A  16      44.380 184.415 -22.774  1.00  0.00     0.163 HD
ATOM    221  CA  ALA A  16      42.290 184.941 -22.840  1.00 57.34     0.086 C 
ATOM    222  HA  ALA A  16      41.828 185.411 -21.940  1.00  0.00     0.086 H 
ATOM    223  C   ALA A  16      41.220 184.066 -23.501  1.00 63.35     0.240 C 
ATOM    224  O   ALA A  16      40.033 184.364 -23.367  1.00 63.27    -0.271 OA
ATOM    225  CB  ALA A  16      42.695 186.060 -23.780  1.00 59.02    -0.049 C 
ATOM    226  HB1 ALA A  16      43.474 186.697 -23.299  1.00  0.00     0.030 H 
ATOM    227  HB2 ALA A  16      41.818 186.658 -24.122  1.00  0.00     0.030 H 
ATOM    228  HB3 ALA A  16      43.025 185.674 -24.773  1.00  0.00     0.030 H 
ATOM    229  N   ASN A  17      41.631 182.980 -24.185  1.00 60.48    -0.346 N 
ATOM    230  HN  ASN A  17      42.631 182.784 -24.236  1.00  0.00     0.163 HD
ATOM    231  CA  ASN A  17      40.704 182.073 -24.856  1.00 58.60     0.097 C 
ATOM    232  HA  ASN A  17      39.704 182.556 -24.756  1.00  0.00     0.088 H 
ATOM    233  C   ASN A  17      40.537 180.665 -24.215  1.00 59.53     0.241 C 
ATOM    234  O   ASN A  17      39.973 179.770 -24.840  1.00 59.51    -0.271 OA
ATOM    235  CB  ASN A  17      40.986 182.057 -26.356  1.00 62.58     0.036 C 
ATOM    236  HB1 ASN A  17      42.000 181.640 -26.559  1.00  0.00     0.051 H 
ATOM    237  HB2 ASN A  17      40.360 181.286 -26.863  1.00  0.00     0.051 H 
ATOM    238  CG  ASN A  17      40.819 183.417 -27.037  1.00 95.27     0.217 C 
ATOM    239  ND2 ASN A  17      41.423 183.587 -28.207  1.00 94.13    -0.370 N 
ATOM    240 1HD2 ASN A  17      41.953 182.826 -28.632  1.00  0.00     0.159 HD
ATOM    241 2HD2 ASN A  17      41.312 184.494 -28.661  1.00  0.00     0.159 HD
ATOM    242  OD1 ASN A  17      40.175 184.342 -26.520  1.00 86.37    -0.274 OA
ATOM    243  N   ILE A  18      40.973 180.505 -22.949  1.00 54.40    -0.346 N 
ATOM    244  HN  ILE A  18      41.427 181.305 -22.508  1.00  0.00     0.163 HD
ATOM    245  CA  ILE A  18      40.848 179.259 -22.138  1.00 52.45     0.092 C 
ATOM    246  HA  ILE A  18      41.550 178.521 -22.592  1.00  0.00     0.088 H 
ATOM    247  C   ILE A  18      39.455 178.635 -22.230  1.00 53.08     0.241 C 
ATOM    248  O   ILE A  18      38.471 179.372 -22.177  1.00 52.32    -0.271 OA
ATOM    249  CB  ILE A  18      41.336 179.479 -20.672  1.00 54.09    -0.030 C 
ATOM    250  HB  ILE A  18      42.323 179.993 -20.748  1.00  0.00     0.043 H 
ATOM    251  CG1 ILE A  18      41.593 178.171 -19.906  1.00 53.45    -0.063 C 
ATOM    252 1HG1 ILE A  18      42.230 177.484 -20.511  1.00  0.00     0.033 H 
ATOM    253 2HG1 ILE A  18      40.660 177.563 -19.848  1.00  0.00     0.033 H 
ATOM    254  CG2 ILE A  18      40.420 180.432 -19.920  1.00 53.70    -0.071 C 
ATOM    255 1HG2 ILE A  18      40.769 180.589 -18.873  1.00  0.00     0.028 H 
ATOM    256 2HG2 ILE A  18      39.359 180.089 -19.951  1.00  0.00     0.028 H 
ATOM    257 3HG2 ILE A  18      40.304 181.400 -20.462  1.00  0.00     0.028 H 
ATOM    258  CD1 ILE A  18      42.211 178.373 -18.465  1.00 59.17    -0.076 C 
ATOM    259 1HD1 ILE A  18      42.397 177.424 -17.909  1.00  0.00     0.027 H 
ATOM    260 2HD1 ILE A  18      41.574 179.060 -17.860  1.00  0.00     0.027 H 
ATOM    261 3HD1 ILE A  18      43.144 178.981 -18.523  1.00  0.00     0.027 H 
ATOM    262  N   THR A  19      39.377 177.315 -22.437  1.00 48.10    -0.344 N 
ATOM    263  HN  THR A  19      40.235 176.784 -22.584  1.00  0.00     0.163 HD
ATOM    264  CA  THR A  19      38.095 176.616 -22.458  1.00 46.99     0.113 C 
ATOM    265  HA  THR A  19      37.298 177.396 -22.454  1.00  0.00     0.091 H 
ATOM    266  C   THR A  19      37.902 175.765 -21.180  1.00 50.52     0.243 C 
ATOM    267  O   THR A  19      38.874 175.401 -20.507  1.00 50.30    -0.271 OA
ATOM    268  CB  THR A  19      37.901 175.785 -23.724  1.00 50.85     0.060 C 
ATOM    269  HB  THR A  19      36.879 175.342 -23.665  1.00  0.00     0.086 H 
ATOM    270  CG2 THR A  19      37.946 176.618 -24.996  1.00 45.51    -0.050 C 
ATOM    271 1HG2 THR A  19      37.226 177.469 -24.993  1.00  0.00     0.031 H 
ATOM    272 2HG2 THR A  19      37.796 175.976 -25.895  1.00  0.00     0.031 H 
ATOM    273 3HG2 THR A  19      38.982 176.978 -25.197  1.00  0.00     0.031 H 
ATOM    274  OG1 THR A  19      38.823 174.696 -23.728  1.00 52.57    -0.393 OA
ATOM    275  HG1 THR A  19      38.795 174.176 -22.934  1.00  0.00     0.210 HD
ATOM    276  N   VAL A  20      36.644 175.425 -20.892  1.00 46.27    -0.346 N 
ATOM    277  HN  VAL A  20      35.921 175.697 -21.558  1.00  0.00     0.163 HD
ATOM    278  CA  VAL A  20      36.220 174.695 -19.700  1.00 46.35     0.092 C 
ATOM    279  HA  VAL A  20      37.119 174.288 -19.181  1.00  0.00     0.088 H 
ATOM    280  C   VAL A  20      35.299 173.541 -20.084  1.00 47.89     0.241 C 
ATOM    281  O   VAL A  20      34.490 173.688 -20.988  1.00 46.49    -0.271 OA
ATOM    282  CB  VAL A  20      35.508 175.722 -18.761  1.00 50.71    -0.033 C 
ATOM    283  HB  VAL A  20      34.841 176.347 -19.400  1.00  0.00     0.042 H 
ATOM    284  CG1 VAL A  20      34.636 175.060 -17.717  1.00 50.39    -0.071 C 
ATOM    285 1HG1 VAL A  20      34.128 175.793 -17.047  1.00  0.00     0.028 H 
ATOM    286 2HG1 VAL A  20      35.218 174.316 -17.125  1.00  0.00     0.028 H 
ATOM    287 3HG1 VAL A  20      33.896 174.375 -18.192  1.00  0.00     0.028 H 
ATOM    288  CG2 VAL A  20      36.509 176.663 -18.098  1.00 51.83    -0.071 C 
ATOM    289 1HG2 VAL A  20      36.001 177.396 -17.428  1.00  0.00     0.028 H 
ATOM    290 2HG2 VAL A  20      37.148 177.177 -18.854  1.00  0.00     0.028 H 
ATOM    291 3HG2 VAL A  20      37.303 176.098 -17.556  1.00  0.00     0.028 H 
ATOM    292  N   ASP A  21      35.396 172.412 -19.377  1.00 44.98    -0.345 N 
ATOM    293  HN  ASP A  21      36.163 172.316 -18.711  1.00  0.00     0.163 HD
ATOM    294  CA  ASP A  21      34.444 171.304 -19.519  1.00 44.59     0.098 C 
ATOM    295  HA  ASP A  21      33.711 171.573 -20.315  1.00  0.00     0.088 H 
ATOM    296  C   ASP A  21      33.694 171.171 -18.207  1.00 45.00     0.241 C 
ATOM    297  O   ASP A  21      34.303 171.282 -17.148  1.00 44.50    -0.271 OA
ATOM    298  CB  ASP A  21      35.126 169.983 -19.917  1.00 48.24     0.043 C 
ATOM    299  HB1 ASP A  21      34.456 169.115 -19.718  1.00  0.00     0.052 H 
ATOM    300  HB2 ASP A  21      35.957 169.738 -19.215  1.00  0.00     0.052 H 
ATOM    301  CG  ASP A  21      35.616 169.971 -21.364  1.00 65.89     0.175 C 
ATOM    302  OD1 ASP A  21      34.929 170.568 -22.237  1.00 63.69    -0.648 OA
ATOM    303  OD2 ASP A  21      36.690 169.381 -21.622  1.00 80.02    -0.648 OA
ATOM    304  N   TYR A  22      32.369 171.000 -18.271  1.00 40.28    -0.346 N 
ATOM    305  HN  TYR A  22      31.929 170.954 -19.190  1.00  0.00     0.163 HD
ATOM    306  CA  TYR A  22      31.519 170.875 -17.082  1.00 39.05     0.093 C 
ATOM    307  HA  TYR A  22      32.089 171.280 -16.213  1.00  0.00     0.088 H 
ATOM    308  C   TYR A  22      31.182 169.430 -16.779  1.00 43.03     0.241 C 
ATOM    309  O   TYR A  22      30.671 168.731 -17.644  1.00 39.39    -0.271 OA
ATOM    310  CB  TYR A  22      30.243 171.719 -17.239  1.00 38.60    -0.014 C 
ATOM    311  HB1 TYR A  22      29.720 171.495 -18.198  1.00  0.00     0.043 H 
ATOM    312  HB2 TYR A  22      29.448 171.393 -16.529  1.00  0.00     0.043 H 
ATOM    313  CG  TYR A  22      30.535 173.183 -17.102  1.00 37.55    -0.056 A 
ATOM    314  CD1 TYR A  22      30.851 173.735 -15.867  1.00 39.28    -0.074 A 
ATOM    315  HD1 TYR A  22      30.838 173.096 -14.968  1.00  0.00     0.084 H 
ATOM    316  CD2 TYR A  22      30.575 174.011 -18.219  1.00 37.26    -0.074 A 
ATOM    317  HD2 TYR A  22      30.374 173.584 -19.216  1.00  0.00     0.084 H 
ATOM    318  CE1 TYR A  22      31.184 175.083 -15.744  1.00 40.55    -0.051 A 
ATOM    319  HE1 TYR A  22      31.445 175.501 -14.757  1.00  0.00     0.087 H 
ATOM    320  CE2 TYR A  22      30.864 175.369 -18.102  1.00 37.27    -0.051 A 
ATOM    321  HE2 TYR A  22      30.836 176.021 -18.991  1.00  0.00     0.087 H 
ATOM    322  CZ  TYR A  22      31.186 175.894 -16.863  1.00 38.59     0.065 A 
ATOM    323  OH  TYR A  22      31.489 177.213 -16.741  1.00 42.30    -0.361 OA
ATOM    324  HH  TYR A  22      31.710 177.573 -15.890  1.00  0.00     0.217 HD
ATOM    325  N   LEU A  23      31.519 168.979 -15.573  1.00 43.86    -0.346 N 
ATOM    326  HN  LEU A  23      31.968 169.623 -14.923  1.00  0.00     0.163 HD
ATOM    327  CA  LEU A  23      31.276 167.601 -15.133  1.00 45.58     0.089 C 
ATOM    328  HA  LEU A  23      30.792 167.041 -15.967  1.00  0.00     0.087 H 
ATOM    329  C   LEU A  23      30.314 167.635 -13.943  1.00 46.87     0.241 C 
ATOM    330  O   LEU A  23      30.650 168.195 -12.901  1.00 45.57    -0.271 OA
ATOM    331  CB  LEU A  23      32.609 166.890 -14.765  1.00 47.74    -0.035 C 
ATOM    332  HB1 LEU A  23      32.398 165.872 -14.362  1.00  0.00     0.037 H 
ATOM    333  HB2 LEU A  23      33.060 167.370 -13.866  1.00  0.00     0.037 H 
ATOM    334  CG  LEU A  23      33.673 166.800 -15.912  1.00 55.34    -0.059 C 
ATOM    335  HG  LEU A  23      33.145 166.918 -16.887  1.00  0.00     0.039 H 
ATOM    336  CD1 LEU A  23      34.716 167.922 -15.791  1.00 55.39    -0.073 C 
ATOM    337 1HD1 LEU A  23      35.473 167.858 -16.607  1.00  0.00     0.028 H 
ATOM    338 2HD1 LEU A  23      35.197 167.928 -14.785  1.00  0.00     0.028 H 
ATOM    339 3HD1 LEU A  23      34.235 168.927 -15.756  1.00  0.00     0.028 H 
ATOM    340  CD2 LEU A  23      34.380 165.450 -15.914  1.00 61.02    -0.073 C 
ATOM    341 1HD2 LEU A  23      35.137 165.386 -16.730  1.00  0.00     0.028 H 
ATOM    342 2HD2 LEU A  23      33.651 164.608 -15.967  1.00  0.00     0.028 H 
ATOM    343 3HD2 LEU A  23      34.832 165.225 -14.920  1.00  0.00     0.028 H 
ATOM    344  N   TYR A  24      29.101 167.098 -14.130  1.00 42.95    -0.346 N 
ATOM    345  HN  TYR A  24      28.893 166.693 -15.043  1.00  0.00     0.163 HD
ATOM    346  CA  TYR A  24      28.055 167.055 -13.108  1.00 42.33     0.093 C 
ATOM    347  HA  TYR A  24      28.087 168.012 -12.536  1.00  0.00     0.088 H 
ATOM    348  C   TYR A  24      28.246 165.922 -12.138  1.00 46.72     0.241 C 
ATOM    349  O   TYR A  24      28.541 164.802 -12.545  1.00 47.82    -0.271 OA
ATOM    350  CB  TYR A  24      26.662 166.919 -13.735  1.00 42.26    -0.014 C 
ATOM    351  HB1 TYR A  24      26.508 165.884 -14.119  1.00  0.00     0.043 H 
ATOM    352  HB2 TYR A  24      26.610 167.488 -14.693  1.00  0.00     0.043 H 
ATOM    353  CG  TYR A  24      25.517 167.319 -12.819  1.00 43.48    -0.056 A 
ATOM    354  CD1 TYR A  24      25.367 168.633 -12.393  1.00 44.57    -0.074 A 
ATOM    355  HD1 TYR A  24      26.134 169.378 -12.663  1.00  0.00     0.084 H 
ATOM    356  CD2 TYR A  24      24.543 166.398 -12.443  1.00 45.82    -0.074 A 
ATOM    357  HD2 TYR A  24      24.619 165.356 -12.797  1.00  0.00     0.084 H 
ATOM    358  CE1 TYR A  24      24.270 169.030 -11.633  1.00 43.74    -0.051 A 
ATOM    359  HE1 TYR A  24      24.142 170.091 -11.358  1.00  0.00     0.087 H 
ATOM    360  CE2 TYR A  24      23.470 166.769 -11.625  1.00 47.28    -0.051 A 
ATOM    361  HE2 TYR A  24      22.732 166.015 -11.302  1.00  0.00     0.087 H 
ATOM    362  CZ  TYR A  24      23.340 168.090 -11.223  1.00 51.43     0.065 A 
ATOM    363  OH  TYR A  24      22.277 168.499 -10.445  1.00 51.27    -0.361 OA
ATOM    364  HH  TYR A  24      22.188 169.404 -10.170  1.00  0.00     0.217 HD
ATOM    365  N   ASN A  25      28.046 166.206 -10.859  1.00 41.18    -0.346 N 
ATOM    366  HN  ASN A  25      27.868 167.176 -10.599  1.00  0.00     0.163 HD
ATOM    367  CA  ASN A  25      28.068 165.205  -9.814  1.00 41.73     0.097 C 
ATOM    368  HA  ASN A  25      28.451 164.244 -10.230  1.00  0.00     0.088 H 
ATOM    369  C   ASN A  25      26.599 165.031  -9.401  1.00 49.09     0.241 C 
ATOM    370  O   ASN A  25      25.994 165.958  -8.842  1.00 48.62    -0.271 OA
ATOM    371  CB  ASN A  25      28.944 165.630  -8.624  1.00 38.87     0.036 C 
ATOM    372  HB1 ASN A  25      28.585 166.596  -8.198  1.00  0.00     0.051 H 
ATOM    373  HB2 ASN A  25      29.955 165.944  -8.974  1.00  0.00     0.051 H 
ATOM    374  CG  ASN A  25      29.057 164.584  -7.545  1.00 52.03     0.217 C 
ATOM    375  ND2 ASN A  25      30.196 164.515  -6.905  1.00 44.70    -0.370 N 
ATOM    376 1HD2 ASN A  25      30.959 165.156  -7.121  1.00  0.00     0.159 HD
ATOM    377 2HD2 ASN A  25      30.272 163.807  -6.175  1.00  0.00     0.159 HD
ATOM    378  OD1 ASN A  25      28.137 163.811  -7.284  1.00 47.76    -0.274 OA
ATOM    379  N   LYS A  26      26.018 163.858  -9.719  1.00 48.05    -0.346 N 
ATOM    380  HN  LYS A  26      26.578 163.149 -10.193  1.00  0.00     0.163 HD
ATOM    381  CA  LYS A  26      24.603 163.554  -9.411  1.00 50.22     0.089 C 
ATOM    382  HA  LYS A  26      23.998 164.393  -9.829  1.00  0.00     0.087 H 
ATOM    383  C   LYS A  26      24.302 163.502  -7.906  1.00 54.07     0.241 C 
ATOM    384  O   LYS A  26      23.179 163.836  -7.506  1.00 56.04    -0.271 OA
ATOM    385  CB  LYS A  26      24.109 162.258 -10.111  1.00 54.13    -0.038 C 
ATOM    386  HB1 LYS A  26      24.426 161.360  -9.532  1.00  0.00     0.036 H 
ATOM    387  HB2 LYS A  26      23.002 162.165 -10.018  1.00  0.00     0.036 H 
ATOM    388  CG  LYS A  26      24.537 162.123 -11.588  1.00 80.76    -0.061 C 
ATOM    389  HG1 LYS A  26      24.894 161.084 -11.775  1.00  0.00     0.033 H 
ATOM    390  HG2 LYS A  26      25.476 162.700 -11.754  1.00  0.00     0.033 H 
ATOM    391  CD  LYS A  26      23.501 162.510 -12.669  1.00 96.89    -0.043 C 
ATOM    392  HD1 LYS A  26      23.014 163.477 -12.403  1.00  0.00     0.035 H 
ATOM    393  HD2 LYS A  26      24.022 162.804 -13.610  1.00  0.00     0.035 H 
ATOM    394  CE  LYS A  26      22.454 161.467 -12.962  1.00112.85     0.080 C 
ATOM    395  HE1 LYS A  26      22.088 160.982 -12.027  1.00  0.00     0.075 H 
ATOM    396  HE2 LYS A  26      21.499 161.932 -13.301  1.00  0.00     0.075 H 
ATOM    397  NZ  LYS A  26      22.944 160.466 -13.935  1.00126.74    -0.079 N 
ATOM    398  HZ1 LYS A  26      22.235 159.760 -14.133  1.00  0.00     0.274 HD
ATOM    399  HZ2 LYS A  26      23.818 160.041 -13.625  1.00  0.00     0.274 HD
ATOM    400  HZ3 LYS A  26      23.279 160.910 -14.790  1.00  0.00     0.274 HD
ATOM    401  N   GLU A  27      25.317 163.113  -7.087  1.00 47.05    -0.346 N 
ATOM    402  HN  GLU A  27      26.205 162.869  -7.526  1.00  0.00     0.163 HD
ATOM    403  CA  GLU A  27      25.241 163.015  -5.621  1.00 46.27     0.090 C 
ATOM    404  HA  GLU A  27      24.309 162.458  -5.366  1.00  0.00     0.087 H 
ATOM    405  C   GLU A  27      25.161 164.369  -4.961  1.00 46.61     0.241 C 
ATOM    406  O   GLU A  27      24.368 164.552  -4.040  1.00 46.25    -0.271 OA
ATOM    407  CB  GLU A  27      26.430 162.226  -5.045  1.00 48.18    -0.029 C 
ATOM    408  HB1 GLU A  27      26.455 162.306  -3.933  1.00  0.00     0.037 H 
ATOM    409  HB2 GLU A  27      27.394 162.731  -5.289  1.00  0.00     0.037 H 
ATOM    410  CG  GLU A  27      26.460 160.768  -5.481  1.00 57.77     0.018 C 
ATOM    411  HG1 GLU A  27      26.426 160.718  -6.594  1.00  0.00     0.049 H 
ATOM    412  HG2 GLU A  27      25.489 160.287  -5.218  1.00  0.00     0.049 H 
ATOM    413  CD  GLU A  27      27.599 159.899  -4.978  1.00 83.82     0.172 C 
ATOM    414  OE1 GLU A  27      28.385 160.354  -4.114  1.00 67.04    -0.648 OA
ATOM    415  OE2 GLU A  27      27.684 158.737  -5.439  1.00 86.32    -0.648 OA
ATOM    416  N   THR A  28      25.992 165.321  -5.407  1.00 41.95    -0.344 N 
ATOM    417  HN  THR A  28      26.616 165.109  -6.185  1.00  0.00     0.163 HD
ATOM    418  CA  THR A  28      26.030 166.654  -4.811  1.00 41.38     0.113 C 
ATOM    419  HA  THR A  28      25.685 166.557  -3.755  1.00  0.00     0.091 H 
ATOM    420  C   THR A  28      25.088 167.628  -5.510  1.00 45.17     0.243 C 
ATOM    421  O   THR A  28      24.762 168.652  -4.921  1.00 46.11    -0.271 OA
ATOM    422  CB  THR A  28      27.483 167.223  -4.776  1.00 41.69     0.060 C 
ATOM    423  HB  THR A  28      27.436 168.257  -4.362  1.00  0.00     0.086 H 
ATOM    424  CG2 THR A  28      28.423 166.414  -3.905  1.00 34.79    -0.050 C 
ATOM    425 1HG2 THR A  28      28.033 166.349  -2.863  1.00  0.00     0.031 H 
ATOM    426 2HG2 THR A  28      29.463 166.816  -3.933  1.00  0.00     0.031 H 
ATOM    427 3HG2 THR A  28      28.622 165.405  -4.336  1.00  0.00     0.031 H 
ATOM    428  OG1 THR A  28      27.985 167.307  -6.116  1.00 38.88    -0.393 OA
ATOM    429  HG1 THR A  28      27.396 167.814  -6.662  1.00  0.00     0.210 HD
ATOM    430  N   LYS A  29      24.691 167.340  -6.759  1.00 43.34    -0.346 N 
ATOM    431  HN  LYS A  29      24.988 166.448  -7.155  1.00  0.00     0.163 HD
ATOM    432  CA  LYS A  29      23.854 168.219  -7.606  1.00 44.50     0.089 C 
ATOM    433  HA  LYS A  29      23.631 167.661  -8.545  1.00  0.00     0.087 H 
ATOM    434  C   LYS A  29      24.670 169.475  -7.999  1.00 49.52     0.241 C 
ATOM    435  O   LYS A  29      24.101 170.527  -8.290  1.00 52.62    -0.271 OA
ATOM    436  CB  LYS A  29      22.475 168.579  -6.936  1.00 50.08    -0.038 C 
ATOM    437  HB1 LYS A  29      22.070 169.515  -7.387  1.00  0.00     0.036 H 
ATOM    438  HB2 LYS A  29      22.643 168.916  -5.886  1.00  0.00     0.036 H 
ATOM    439  CG  LYS A  29      21.385 167.467  -6.964  1.00 67.85    -0.061 C 
ATOM    440  HG1 LYS A  29      21.323 166.995  -7.972  1.00  0.00     0.033 H 
ATOM    441  HG2 LYS A  29      21.705 166.581  -6.368  1.00  0.00     0.033 H 
ATOM    442  CD  LYS A  29      19.951 167.986  -6.489  1.00 78.74    -0.043 C 
ATOM    443  HD1 LYS A  29      19.645 168.866  -7.101  1.00  0.00     0.035 H 
ATOM    444  HD2 LYS A  29      20.034 168.461  -5.483  1.00  0.00     0.035 H 
ATOM    445  CE  LYS A  29      18.821 166.934  -6.481  1.00 73.38     0.080 C 
ATOM    446  HE1 LYS A  29      18.887 166.291  -7.390  1.00  0.00     0.075 H 
ATOM    447  HE2 LYS A  29      19.010 166.172  -5.689  1.00  0.00     0.075 H 
ATOM    448  NZ  LYS A  29      17.422 167.498  -6.340  1.00 51.25    -0.079 N 
ATOM    449  HZ1 LYS A  29      16.675 166.803  -6.335  1.00  0.00     0.274 HD
ATOM    450  HZ2 LYS A  29      17.249 168.195  -7.064  1.00  0.00     0.274 HD
ATOM    451  HZ3 LYS A  29      17.362 168.086  -5.509  1.00  0.00     0.274 HD
ATOM    452  N   LEU A  30      26.013 169.355  -7.982  1.00 42.60    -0.346 N 
ATOM    453  HN  LEU A  30      26.400 168.442  -7.742  1.00  0.00     0.163 HD
ATOM    454  CA  LEU A  30      26.962 170.435  -8.282  1.00 39.82     0.089 C 
ATOM    455  HA  LEU A  30      26.375 171.339  -8.567  1.00  0.00     0.087 H 
ATOM    456  C   LEU A  30      27.856 170.061  -9.465  1.00 41.27     0.241 C 
ATOM    457  O   LEU A  30      28.063 168.878  -9.763  1.00 40.24    -0.271 OA
ATOM    458  CB  LEU A  30      27.830 170.798  -7.054  1.00 38.90    -0.035 C 
ATOM    459  HB1 LEU A  30      28.613 171.533  -7.355  1.00  0.00     0.037 H 
ATOM    460  HB2 LEU A  30      28.464 169.924  -6.775  1.00  0.00     0.037 H 
ATOM    461  CG  LEU A  30      27.087 171.319  -5.801  1.00 42.69    -0.059 C 
ATOM    462  HG  LEU A  30      26.190 170.674  -5.654  1.00  0.00     0.039 H 
ATOM    463  CD1 LEU A  30      27.940 171.198  -4.557  1.00 41.87    -0.073 C 
ATOM    464 1HD1 LEU A  30      27.405 171.573  -3.654  1.00  0.00     0.028 H 
ATOM    465 2HD1 LEU A  30      28.924 171.705  -4.687  1.00  0.00     0.028 H 
ATOM    466 3HD1 LEU A  30      28.301 170.153  -4.411  1.00  0.00     0.028 H 
ATOM    467  CD2 LEU A  30      26.597 172.746  -5.967  1.00 43.97    -0.073 C 
ATOM    468 1HD2 LEU A  30      26.062 173.121  -5.064  1.00  0.00     0.028 H 
ATOM    469 2HD2 LEU A  30      25.965 172.850  -6.880  1.00  0.00     0.028 H 
ATOM    470 3HD2 LEU A  30      27.433 173.427  -6.250  1.00  0.00     0.028 H 
ATOM    471  N   PHE A  31      28.352 171.086 -10.154  1.00 34.54    -0.346 N 
ATOM    472  HN  PHE A  31      28.100 172.031  -9.866  1.00  0.00     0.163 HD
ATOM    473  CA  PHE A  31      29.236 170.924 -11.298  1.00 31.43     0.093 C 
ATOM    474  HA  PHE A  31      29.126 169.892 -11.706  1.00  0.00     0.088 H 
ATOM    475  C   PHE A  31      30.679 171.155 -10.905  1.00 36.10     0.241 C 
ATOM    476  O   PHE A  31      30.975 171.917  -9.974  1.00 34.94    -0.271 OA
ATOM    477  CB  PHE A  31      28.874 171.944 -12.390  1.00 31.27    -0.014 C 
ATOM    478  HB1 PHE A  31      29.781 172.192 -12.990  1.00  0.00     0.043 H 
ATOM    479  HB2 PHE A  31      28.663 172.935 -11.925  1.00  0.00     0.043 H 
ATOM    480  CG  PHE A  31      27.748 171.564 -13.307  1.00 31.16    -0.056 A 
ATOM    481  CD1 PHE A  31      27.971 170.736 -14.403  1.00 32.96    -0.077 A 
ATOM    482  HD1 PHE A  31      28.988 170.362 -14.606  1.00  0.00     0.084 H 
ATOM    483  CD2 PHE A  31      26.464 172.062 -13.101  1.00 33.94    -0.077 A 
ATOM    484  HD2 PHE A  31      26.272 172.736 -12.249  1.00  0.00     0.084 H 
ATOM    485  CE1 PHE A  31      26.914 170.372 -15.253  1.00 35.13    -0.082 A 
ATOM    486  HE1 PHE A  31      27.102 169.698 -16.106  1.00  0.00     0.083 H 
ATOM    487  CE2 PHE A  31      25.412 171.718 -13.963  1.00 35.55    -0.082 A 
ATOM    488  HE2 PHE A  31      24.404 172.135 -13.796  1.00  0.00     0.083 H 
ATOM    489  CZ  PHE A  31      25.637 170.855 -15.025  1.00 33.40    -0.083 A 
ATOM    490  HZ  PHE A  31      24.804 170.556 -15.683  1.00  0.00     0.083 H 
ATOM    491  N   THR A  32      31.581 170.493 -11.630  1.00 35.50    -0.344 N 
ATOM    492  HN  THR A  32      31.238 169.777 -12.270  1.00  0.00     0.163 HD
ATOM    493  CA  THR A  32      33.020 170.715 -11.578  1.00 37.29     0.113 C 
ATOM    494  HA  THR A  32      33.259 171.441 -10.766  1.00  0.00     0.091 H 
ATOM    495  C   THR A  32      33.378 171.333 -12.953  1.00 41.37     0.243 C 
ATOM    496  O   THR A  32      32.938 170.833 -13.984  1.00 40.05    -0.271 OA
ATOM    497  CB  THR A  32      33.800 169.395 -11.344  1.00 50.32     0.060 C 
ATOM    498  HB  THR A  32      33.400 168.611 -12.028  1.00  0.00     0.086 H 
ATOM    499  CG2 THR A  32      35.327 169.541 -11.582  1.00 50.31    -0.050 C 
ATOM    500 1HG2 THR A  32      35.486 169.865 -12.637  1.00  0.00     0.031 H 
ATOM    501 2HG2 THR A  32      35.892 168.614 -11.327  1.00  0.00     0.031 H 
ATOM    502 3HG2 THR A  32      35.814 170.222 -10.846  1.00  0.00     0.031 H 
ATOM    503  OG1 THR A  32      33.598 168.984 -10.004  1.00 55.42    -0.393 OA
ATOM    504  HG1 THR A  32      32.663 168.895  -9.858  1.00  0.00     0.210 HD
ATOM    505  N   ALA A  33      34.163 172.408 -12.959  1.00 41.08    -0.346 N 
ATOM    506  HN  ALA A  33      34.445 172.817 -12.068  1.00  0.00     0.163 HD
ATOM    507  CA  ALA A  33      34.636 173.023 -14.201  1.00 40.75     0.086 C 
ATOM    508  HA  ALA A  33      34.010 172.686 -15.059  1.00  0.00     0.086 H 
ATOM    509  C   ALA A  33      36.074 172.555 -14.385  1.00 45.50     0.240 C 
ATOM    510  O   ALA A  33      36.917 172.831 -13.528  1.00 45.30    -0.271 OA
ATOM    511  CB  ALA A  33      34.600 174.544 -14.090  1.00 40.94    -0.049 C 
ATOM    512  HB1 ALA A  33      34.960 175.012 -15.036  1.00  0.00     0.030 H 
ATOM    513  HB2 ALA A  33      35.169 174.909 -13.203  1.00  0.00     0.030 H 
ATOM    514  HB3 ALA A  33      33.589 174.915 -13.802  1.00  0.00     0.030 H 
ATOM    515  N   LYS A  34      36.347 171.805 -15.455  1.00 42.57    -0.346 N 
ATOM    516  HN  LYS A  34      35.589 171.525 -16.077  1.00  0.00     0.163 HD
ATOM    517  CA  LYS A  34      37.715 171.377 -15.752  1.00 43.92     0.089 C 
ATOM    518  HA  LYS A  34      38.308 171.395 -14.808  1.00  0.00     0.087 H 
ATOM    519  C   LYS A  34      38.318 172.403 -16.734  1.00 46.71     0.241 C 
ATOM    520  O   LYS A  34      37.768 172.616 -17.816  1.00 44.03    -0.271 OA
ATOM    521  CB  LYS A  34      37.763 169.953 -16.338  1.00 47.44    -0.038 C 
ATOM    522  HB1 LYS A  34      37.290 169.219 -15.645  1.00  0.00     0.036 H 
ATOM    523  HB2 LYS A  34      37.070 169.854 -17.206  1.00  0.00     0.036 H 
ATOM    524  CG  LYS A  34      39.179 169.519 -16.714  1.00 68.18    -0.061 C 
ATOM    525  HG1 LYS A  34      39.862 169.554 -15.833  1.00  0.00     0.033 H 
ATOM    526  HG2 LYS A  34      39.681 170.281 -17.355  1.00  0.00     0.033 H 
ATOM    527  CD  LYS A  34      39.192 168.189 -17.351  1.00 81.47    -0.043 C 
ATOM    528  HD1 LYS A  34      38.365 168.079 -18.090  1.00  0.00     0.035 H 
ATOM    529  HD2 LYS A  34      38.889 167.388 -16.637  1.00  0.00     0.035 H 
ATOM    530  CE  LYS A  34      40.529 167.903 -17.969  1.00 96.10     0.080 C 
ATOM    531  HE1 LYS A  34      41.310 167.701 -17.199  1.00  0.00     0.075 H 
ATOM    532  HE2 LYS A  34      40.982 168.814 -18.425  1.00  0.00     0.075 H 
ATOM    533  NZ  LYS A  34      40.411 166.797 -18.942  1.00100.59    -0.079 N 
ATOM    534  HZ1 LYS A  34      41.320 166.603 -19.362  1.00  0.00     0.274 HD
ATOM    535  HZ2 LYS A  34      39.696 166.982 -19.646  1.00  0.00     0.274 HD
ATOM    536  HZ3 LYS A  34      39.997 165.964 -18.525  1.00  0.00     0.274 HD
ATOM    537  N   LEU A  35      39.437 173.029 -16.332  1.00 45.76    -0.346 N 
ATOM    538  HN  LEU A  35      39.806 172.795 -15.410  1.00  0.00     0.163 HD
ATOM    539  CA  LEU A  35      40.166 174.026 -17.127  1.00 46.72     0.089 C 
ATOM    540  HA  LEU A  35      39.427 174.666 -17.663  1.00  0.00     0.087 H 
ATOM    541  C   LEU A  35      41.018 173.300 -18.155  1.00 51.74     0.241 C 
ATOM    542  O   LEU A  35      41.804 172.419 -17.786  1.00 51.80    -0.271 OA
ATOM    543  CB  LEU A  35      41.039 174.926 -16.226  1.00 47.91    -0.035 C 
ATOM    544  HB1 LEU A  35      41.475 175.754 -16.832  1.00  0.00     0.037 H 
ATOM    545  HB2 LEU A  35      41.965 174.379 -15.934  1.00  0.00     0.037 H 
ATOM    546  CG  LEU A  35      40.365 175.502 -14.976  1.00 52.21    -0.059 C 
ATOM    547  HG  LEU A  35      39.923 174.654 -14.403  1.00  0.00     0.039 H 
ATOM    548  CD1 LEU A  35      41.364 176.178 -14.099  1.00 53.12    -0.073 C 
ATOM    549 1HD1 LEU A  35      40.874 176.597 -13.190  1.00  0.00     0.028 H 
ATOM    550 2HD1 LEU A  35      41.939 176.956 -14.653  1.00  0.00     0.028 H 
ATOM    551 3HD1 LEU A  35      42.209 175.499 -13.836  1.00  0.00     0.028 H 
ATOM    552  CD2 LEU A  35      39.243 176.461 -15.330  1.00 54.51    -0.073 C 
ATOM    553 1HD2 LEU A  35      38.753 176.880 -14.421  1.00  0.00     0.028 H 
ATOM    554 2HD2 LEU A  35      38.499 175.982 -16.008  1.00  0.00     0.028 H 
ATOM    555 3HD2 LEU A  35      39.601 177.271 -16.008  1.00  0.00     0.028 H 
ATOM    556  N   ASN A  36      40.803 173.600 -19.451  1.00 49.85    -0.346 N 
ATOM    557  HN  ASN A  36      40.108 174.310 -19.683  1.00  0.00     0.163 HD
ATOM    558  CA  ASN A  36      41.534 172.941 -20.543  1.00 51.66     0.097 C 
ATOM    559  HA  ASN A  36      41.744 171.896 -20.216  1.00  0.00     0.088 H 
ATOM    560  C   ASN A  36      42.886 173.626 -20.771  1.00 59.55     0.241 C 
ATOM    561  O   ASN A  36      43.033 174.480 -21.657  1.00 58.04    -0.271 OA
ATOM    562  CB  ASN A  36      40.694 172.856 -21.830  1.00 50.69     0.036 C 
ATOM    563  HB1 ASN A  36      41.273 172.355 -22.640  1.00  0.00     0.051 H 
ATOM    564  HB2 ASN A  36      40.571 173.868 -22.282  1.00  0.00     0.051 H 
ATOM    565  CG  ASN A  36      39.335 172.183 -21.650  1.00 74.88     0.217 C 
ATOM    566  ND2 ASN A  36      39.282 171.033 -20.950  1.00 48.69    -0.370 N 
ATOM    567 1HD2 ASN A  36      40.125 170.619 -20.551  1.00  0.00     0.159 HD
ATOM    568 2HD2 ASN A  36      38.374 170.583 -20.830  1.00  0.00     0.159 HD
ATOM    569  OD1 ASN A  36      38.313 172.685 -22.134  1.00 79.00    -0.274 OA
ATOM    570  N   VAL A  37      43.836 173.301 -19.878  1.00 60.06    -0.346 N 
ATOM    571  HN  VAL A  37      43.567 172.655 -19.136  1.00  0.00     0.163 HD
ATOM    572  CA  VAL A  37      45.219 173.781 -19.863  1.00 63.17     0.092 C 
ATOM    573  HA  VAL A  37      45.476 174.076 -20.907  1.00  0.00     0.088 H 
ATOM    574  C   VAL A  37      46.144 172.627 -19.480  1.00 72.38     0.241 C 
ATOM    575  O   VAL A  37      45.745 171.745 -18.702  1.00 71.37    -0.271 OA
ATOM    576  CB  VAL A  37      45.462 175.025 -18.961  1.00 67.01    -0.033 C 
ATOM    577  HB  VAL A  37      46.565 175.139 -18.845  1.00  0.00     0.042 H 
ATOM    578  CG1 VAL A  37      44.943 176.299 -19.615  1.00 66.96    -0.071 C 
ATOM    579 1HG1 VAL A  37      45.371 176.429 -20.637  1.00  0.00     0.028 H 
ATOM    580 2HG1 VAL A  37      45.128 177.194 -18.976  1.00  0.00     0.028 H 
ATOM    581 3HG1 VAL A  37      43.828 176.328 -19.630  1.00  0.00     0.028 H 
ATOM    582  CG2 VAL A  37      44.878 174.848 -17.566  1.00 65.66    -0.071 C 
ATOM    583 1HG2 VAL A  37      45.258 173.915 -17.087  1.00  0.00     0.028 H 
ATOM    584 2HG2 VAL A  37      43.763 174.877 -17.581  1.00  0.00     0.028 H 
ATOM    585 3HG2 VAL A  37      45.063 175.743 -16.927  1.00  0.00     0.028 H 
ATOM    586  N   ASN A  38      47.376 172.633 -20.028  1.00 72.72    -0.346 N 
ATOM    587  HN  ASN A  38      47.631 173.380 -20.674  1.00  0.00     0.163 HD
ATOM    588  CA  ASN A  38      48.353 171.594 -19.717  1.00 74.58     0.097 C 
ATOM    589  HA  ASN A  38      47.797 170.628 -19.697  1.00  0.00     0.088 H 
ATOM    590  C   ASN A  38      48.962 171.785 -18.308  1.00 79.12     0.241 C 
ATOM    591  O   ASN A  38      48.777 170.921 -17.439  1.00 79.94    -0.271 OA
ATOM    592  CB  ASN A  38      49.406 171.473 -20.827  1.00 78.88     0.036 C 
ATOM    593  HB1 ASN A  38      50.192 170.733 -20.548  1.00  0.00     0.051 H 
ATOM    594  HB2 ASN A  38      50.031 172.395 -20.881  1.00  0.00     0.051 H 
ATOM    595  CG  ASN A  38      48.813 171.142 -22.189  1.00105.96     0.217 C 
ATOM    596  ND2 ASN A  38      48.196 169.968 -22.321  1.00 95.28    -0.370 N 
ATOM    597 1HD2 ASN A  38      47.799 169.746 -23.234  1.00  0.00     0.159 HD
ATOM    598 2HD2 ASN A  38      48.140 169.313 -21.541  1.00  0.00     0.159 HD
ATOM    599  OD1 ASN A  38      48.881 171.936 -23.134  1.00101.59    -0.274 OA
ATOM    600  N   GLU A  39      49.594 172.955 -18.062  1.00 73.31    -0.346 N 
ATOM    601  HN  GLU A  39      49.627 173.636 -18.821  1.00  0.00     0.163 HD
ATOM    602  CA  GLU A  39      50.236 173.329 -16.798  1.00 72.59     0.090 C 
ATOM    603  HA  GLU A  39      50.945 172.506 -16.547  1.00  0.00     0.087 H 
ATOM    604  C   GLU A  39      49.300 173.482 -15.588  1.00 73.16     0.241 C 
ATOM    605  O   GLU A  39      48.129 173.838 -15.752  1.00 70.05    -0.271 OA
ATOM    606  CB  GLU A  39      51.087 174.598 -16.981  1.00 75.28    -0.029 C 
ATOM    607  HB1 GLU A  39      51.634 174.828 -16.037  1.00  0.00     0.037 H 
ATOM    608  HB2 GLU A  39      51.944 174.385 -17.661  1.00  0.00     0.037 H 
ATOM    609  CG  GLU A  39      50.338 175.837 -17.462  1.00 85.81     0.018 C 
ATOM    610  HG1 GLU A  39      49.327 175.857 -16.992  1.00  0.00     0.049 H 
ATOM    611  HG2 GLU A  39      50.802 176.743 -17.007  1.00  0.00     0.049 H 
ATOM    612  CD  GLU A  39      50.194 176.052 -18.960  1.00105.54     0.172 C 
ATOM    613  OE1 GLU A  39      50.120 175.059 -19.719  1.00 99.69    -0.648 OA
ATOM    614  OE2 GLU A  39      50.083 177.230 -19.368  1.00100.38    -0.648 OA
ATOM    615  N   ASN A  40      49.846 173.248 -14.369  1.00 69.52    -0.346 N 
ATOM    616  HN  ASN A  40      50.822 172.952 -14.338  1.00  0.00     0.163 HD
ATOM    617  CA  ASN A  40      49.141 173.388 -13.098  1.00 67.73     0.097 C 
ATOM    618  HA  ASN A  40      48.106 172.995 -13.235  1.00  0.00     0.088 H 
ATOM    619  C   ASN A  40      49.039 174.873 -12.764  1.00 70.47     0.241 C 
ATOM    620  O   ASN A  40      49.993 175.506 -12.308  1.00 70.61    -0.271 OA
ATOM    621  CB  ASN A  40      49.814 172.572 -11.972  1.00 69.61     0.036 C 
ATOM    622  HB1 ASN A  40      49.724 171.482 -12.188  1.00  0.00     0.051 H 
ATOM    623  HB2 ASN A  40      50.921 172.696 -12.024  1.00  0.00     0.051 H 
ATOM    624  CG  ASN A  40      49.325 172.862 -10.553  1.00106.25     0.217 C 
ATOM    625  ND2 ASN A  40      48.010 172.790 -10.323  1.00101.55    -0.370 N 
ATOM    626 1HD2 ASN A  40      47.358 172.537 -11.066  1.00  0.00     0.159 HD
ATOM    627 2HD2 ASN A  40      47.684 172.984  -9.376  1.00  0.00     0.159 HD
ATOM    628  OD1 ASN A  40      50.115 173.168  -9.653  1.00102.00    -0.274 OA
ATOM    629  N   VAL A  41      47.868 175.417 -13.047  1.00 65.91    -0.346 N 
ATOM    630  HN  VAL A  41      47.151 174.786 -13.404  1.00  0.00     0.163 HD
ATOM    631  CA  VAL A  41      47.487 176.813 -12.907  1.00 65.33     0.092 C 
ATOM    632  HA  VAL A  41      48.368 177.443 -13.172  1.00  0.00     0.088 H 
ATOM    633  C   VAL A  41      47.070 177.152 -11.459  1.00 69.17     0.241 C 
ATOM    634  O   VAL A  41      46.676 176.261 -10.710  1.00 67.89    -0.271 OA
ATOM    635  CB  VAL A  41      46.390 177.038 -13.979  1.00 68.13    -0.033 C 
ATOM    636  HB  VAL A  41      46.001 176.028 -14.247  1.00  0.00     0.042 H 
ATOM    637  CG1 VAL A  41      45.190 177.840 -13.472  1.00 67.02    -0.071 C 
ATOM    638 1HG1 VAL A  41      44.755 177.414 -12.538  1.00  0.00     0.028 H 
ATOM    639 2HG1 VAL A  41      44.413 177.944 -14.265  1.00  0.00     0.028 H 
ATOM    640 3HG1 VAL A  41      45.454 178.915 -13.338  1.00  0.00     0.028 H 
ATOM    641  CG2 VAL A  41      46.983 177.619 -15.253  1.00 68.46    -0.071 C 
ATOM    642 1HG2 VAL A  41      47.858 177.034 -15.623  1.00  0.00     0.028 H 
ATOM    643 2HG2 VAL A  41      47.247 178.694 -15.119  1.00  0.00     0.028 H 
ATOM    644 3HG2 VAL A  41      46.206 177.723 -16.046  1.00  0.00     0.028 H 
ATOM    645  N   GLU A  42      47.226 178.419 -11.054  1.00 68.22    -0.346 N 
ATOM    646  HN  GLU A  42      47.628 179.089 -11.709  1.00  0.00     0.163 HD
ATOM    647  CA  GLU A  42      46.851 178.893  -9.723  1.00 69.25     0.090 C 
ATOM    648  HA  GLU A  42      46.651 178.019  -9.061  1.00  0.00     0.087 H 
ATOM    649  C   GLU A  42      45.590 179.729  -9.851  1.00 75.60     0.241 C 
ATOM    650  O   GLU A  42      45.474 180.522 -10.790  1.00 73.32    -0.271 OA
ATOM    651  CB  GLU A  42      47.954 179.756  -9.107  1.00 72.15    -0.029 C 
ATOM    652  HB1 GLU A  42      48.261 180.554  -9.822  1.00  0.00     0.037 H 
ATOM    653  HB2 GLU A  42      47.537 180.382  -8.284  1.00  0.00     0.037 H 
ATOM    654  CG  GLU A  42      49.174 178.994  -8.618  1.00 88.78     0.018 C 
ATOM    655  HG1 GLU A  42      49.431 178.168  -9.322  1.00  0.00     0.049 H 
ATOM    656  HG2 GLU A  42      48.927 178.395  -7.711  1.00  0.00     0.049 H 
ATOM    657  CD  GLU A  42      50.382 179.878  -8.364  1.00123.29     0.172 C 
ATOM    658  OE1 GLU A  42      50.245 180.922  -7.683  1.00122.55    -0.648 OA
ATOM    659  OE2 GLU A  42      51.485 179.507  -8.828  1.00123.98    -0.648 OA
ATOM    660  N   CYS A  43      44.638 179.553  -8.917  1.00 76.99    -0.345 N 
ATOM    661  HN  CYS A  43      44.794 178.865  -8.180  1.00  0.00     0.163 HD
ATOM    662  CA  CYS A  43      43.388 180.312  -8.919  1.00 79.02     0.098 C 
ATOM    663  HA  CYS A  43      43.444 181.039  -9.763  1.00  0.00     0.088 H 
ATOM    664  C   CYS A  43      43.220 181.111  -7.649  1.00 90.25     0.241 C 
ATOM    665  O   CYS A  43      43.386 180.577  -6.552  1.00 90.34    -0.271 OA
ATOM    666  CB  CYS A  43      42.182 179.416  -9.173  1.00 78.62     0.014 C 
ATOM    667  HB1 CYS A  43      41.239 180.009  -9.113  1.00  0.00     0.053 H 
ATOM    668  HB2 CYS A  43      42.027 178.722  -8.314  1.00  0.00     0.053 H 
ATOM    669  SG  CYS A  43      42.245 178.490 -10.727  1.00 82.56    -0.095 SA
ATOM    670  N   GLY A  44      42.880 182.383  -7.822  1.00 92.46    -0.351 N 
ATOM    671  HN  GLY A  44      42.786 182.720  -8.780  1.00  0.00     0.163 HD
ATOM    672  CA  GLY A  44      42.631 183.335  -6.745  1.00 95.03     0.069 C 
ATOM    673  HA1 GLY A  44      43.358 184.180  -6.773  1.00  0.00     0.078 H 
ATOM    674  HA2 GLY A  44      42.901 182.906  -5.752  1.00  0.00     0.078 H 
ATOM    675  C   GLY A  44      41.193 183.839  -6.760  1.00103.39     0.236 C 
ATOM    676  O   GLY A  44      40.688 184.218  -7.823  1.00104.52    -0.272 OA
ATOM    677  N   ASN A  45      40.488 183.857  -5.610  1.00100.28    -0.346 N 
ATOM    678  HN  ASN A  45      39.537 184.220  -5.673  1.00  0.00     0.163 HD
ATOM    679  CA  ASN A  45      40.924 183.417  -4.280  1.00100.18     0.097 C 
ATOM    680  HA  ASN A  45      41.991 183.698  -4.120  1.00  0.00     0.088 H 
ATOM    681  C   ASN A  45      40.769 181.885  -4.197  1.00102.45     0.241 C 
ATOM    682  O   ASN A  45      41.703 181.178  -3.797  1.00102.21    -0.271 OA
ATOM    683  CB  ASN A  45      40.041 184.084  -3.205  1.00101.84     0.036 C 
ATOM    684  HB1 ASN A  45      39.061 183.557  -3.138  1.00  0.00     0.051 H 
ATOM    685  HB2 ASN A  45      40.451 183.871  -2.190  1.00  0.00     0.051 H 
ATOM    686  CG  ASN A  45      39.816 185.578  -3.369  1.00124.55     0.217 C 
ATOM    687  ND2 ASN A  45      38.554 185.988  -3.420  1.00112.73    -0.370 N 
ATOM    688 1HD2 ASN A  45      38.403 186.991  -3.530  1.00  0.00     0.159 HD
ATOM    689 2HD2 ASN A  45      37.780 185.324  -3.411  1.00  0.00     0.159 HD
ATOM    690  OD1 ASN A  45      40.755 186.384  -3.380  1.00120.82    -0.274 OA
ATOM    691  N   ASN A  46      39.580 181.398  -4.630  1.00 97.34    -0.346 N 
ATOM    692  HN  ASN A  46      38.918 182.094  -4.972  1.00  0.00     0.163 HD
ATOM    693  CA  ASN A  46      39.115 180.008  -4.675  1.00 96.24     0.097 C 
ATOM    694  HA  ASN A  46      38.990 179.671  -3.619  1.00  0.00     0.088 H 
ATOM    695  C   ASN A  46      40.089 179.039  -5.341  1.00 97.36     0.241 C 
ATOM    696  O   ASN A  46      40.650 179.355  -6.384  1.00 98.07    -0.271 OA
ATOM    697  CB  ASN A  46      37.737 179.928  -5.337  1.00 98.97     0.036 C 
ATOM    698  HB1 ASN A  46      37.407 178.868  -5.435  1.00  0.00     0.051 H 
ATOM    699  HB2 ASN A  46      36.945 180.306  -4.649  1.00  0.00     0.051 H 
ATOM    700  CG  ASN A  46      37.669 180.635  -6.670  1.00126.26     0.217 C 
ATOM    701  ND2 ASN A  46      37.175 181.866  -6.673  1.00117.45    -0.370 N 
ATOM    702 1HD2 ASN A  46      36.842 182.314  -5.819  1.00  0.00     0.159 HD
ATOM    703 2HD2 ASN A  46      37.129 182.343  -7.573  1.00  0.00     0.159 HD
ATOM    704  OD1 ASN A  46      38.071 180.094  -7.701  1.00122.20    -0.274 OA
ATOM    705  N   THR A  47      40.282 177.861  -4.724  1.00 90.82    -0.344 N 
ATOM    706  HN  THR A  47      39.749 177.690  -3.871  1.00  0.00     0.163 HD
ATOM    707  CA  THR A  47      41.191 176.801  -5.169  1.00 89.42     0.113 C 
ATOM    708  HA  THR A  47      42.195 177.257  -5.335  1.00  0.00     0.091 H 
ATOM    709  C   THR A  47      40.744 176.144  -6.490  1.00 88.79     0.243 C 
ATOM    710  O   THR A  47      39.553 176.105  -6.799  1.00 88.23    -0.271 OA
ATOM    711  CB  THR A  47      41.328 175.740  -4.044  1.00 99.20     0.060 C 
ATOM    712  HB  THR A  47      40.342 175.233  -3.929  1.00  0.00     0.086 H 
ATOM    713  CG2 THR A  47      42.378 174.666  -4.340  1.00 99.24    -0.050 C 
ATOM    714 1HG2 THR A  47      42.132 174.173  -5.309  1.00  0.00     0.031 H 
ATOM    715 2HG2 THR A  47      42.482 173.933  -3.506  1.00  0.00     0.031 H 
ATOM    716 3HG2 THR A  47      43.416 175.072  -4.322  1.00  0.00     0.031 H 
ATOM    717  OG1 THR A  47      41.644 176.372  -2.801  1.00 99.96    -0.393 OA
ATOM    718  HG1 THR A  47      40.992 177.038  -2.617  1.00  0.00     0.210 HD
ATOM    719  N   CYS A  48      41.717 175.626  -7.257  1.00 81.60    -0.345 N 
ATOM    720  HN  CYS A  48      42.683 175.765  -6.960  1.00  0.00     0.163 HD
ATOM    721  CA  CYS A  48      41.485 174.878  -8.486  1.00 79.61     0.098 C 
ATOM    722  HA  CYS A  48      40.483 174.403  -8.374  1.00  0.00     0.088 H 
ATOM    723  C   CYS A  48      42.489 173.726  -8.624  1.00 83.19     0.242 C 
ATOM    724  O   CYS A  48      43.287 173.634  -9.571  1.00 84.04    -0.271 OA
ATOM    725  CB  CYS A  48      41.399 175.761  -9.731  1.00 78.89     0.014 C 
ATOM    726  HB1 CYS A  48      41.069 175.159 -10.610  1.00  0.00     0.053 H 
ATOM    727  HB2 CYS A  48      40.540 176.466  -9.646  1.00  0.00     0.053 H 
ATOM    728  SG  CYS A  48      42.915 176.664 -10.124  1.00 83.20    -0.095 SA
ATOM    729  N   THR A  49      42.434 172.842  -7.623  1.00 78.01    -0.344 N 
ATOM    730  HN  THR A  49      41.766 173.023  -6.873  1.00  0.00     0.163 HD
ATOM    731  CA  THR A  49      43.254 171.636  -7.516  1.00 78.12     0.113 C 
ATOM    732  HA  THR A  49      44.314 171.977  -7.577  1.00  0.00     0.091 H 
ATOM    733  C   THR A  49      43.035 170.717  -8.717  1.00 78.68     0.243 C 
ATOM    734  O   THR A  49      41.890 170.420  -9.051  1.00 78.49    -0.271 OA
ATOM    735  CB  THR A  49      43.101 170.949  -6.127  1.00 89.28     0.060 C 
ATOM    736  HB  THR A  49      43.685 171.539  -5.383  1.00  0.00     0.086 H 
ATOM    737  CG2 THR A  49      41.634 170.858  -5.624  1.00 87.70    -0.050 C 
ATOM    738 1HG2 THR A  49      41.190 171.879  -5.568  1.00  0.00     0.031 H 
ATOM    739 2HG2 THR A  49      41.556 170.313  -4.654  1.00  0.00     0.031 H 
ATOM    740 3HG2 THR A  49      41.019 170.167  -6.247  1.00  0.00     0.031 H 
ATOM    741  OG1 THR A  49      43.669 169.642  -6.199  1.00 89.54    -0.393 OA
ATOM    742  HG1 THR A  49      44.566 169.698  -6.507  1.00  0.00     0.210 HD
ATOM    743  N   ASN A  50      44.141 170.307  -9.373  1.00 72.70    -0.345 N 
ATOM    744  HN  ASN A  50      45.035 170.622  -8.997  1.00  0.00     0.163 HD
ATOM    745  CA  ASN A  50      44.198 169.457 -10.568  1.00 71.22     0.097 C 
ATOM    746  HA  ASN A  50      45.273 169.376 -10.855  1.00  0.00     0.088 H 
ATOM    747  C   ASN A  50      43.466 170.108 -11.762  1.00 69.22     0.241 C 
ATOM    748  O   ASN A  50      42.907 169.403 -12.608  1.00 69.26    -0.271 OA
ATOM    749  CB  ASN A  50      43.707 168.018 -10.260  1.00 76.79     0.036 C 
ATOM    750  HB1 ASN A  50      42.599 167.961 -10.371  1.00  0.00     0.051 H 
ATOM    751  HB2 ASN A  50      43.808 167.806  -9.170  1.00  0.00     0.051 H 
ATOM    752  CG  ASN A  50      44.367 166.915 -11.067  1.00108.61     0.217 C 
ATOM    753  ND2 ASN A  50      44.805 165.870 -10.382  1.00101.43    -0.370 N 
ATOM    754 1HD2 ASN A  50      45.249 165.129 -10.924  1.00  0.00     0.159 HD
ATOM    755 2HD2 ASN A  50      44.726 165.833  -9.366  1.00  0.00     0.159 HD
ATOM    756  OD1 ASN A  50      44.463 166.960 -12.301  1.00104.82    -0.274 OA
ATOM    757  N   ASN A  51      43.501 171.468 -11.830  1.00 61.43    -0.346 N 
ATOM    758  HN  ASN A  51      44.018 171.950 -11.094  1.00  0.00     0.163 HD
ATOM    759  CA  ASN A  51      42.868 172.315 -12.859  1.00 58.70     0.097 C 
ATOM    760  HA  ASN A  51      43.069 173.372 -12.567  1.00  0.00     0.088 H 
ATOM    761  C   ASN A  51      41.328 172.159 -12.917  1.00 57.90     0.241 C 
ATOM    762  O   ASN A  51      40.715 172.223 -13.990  1.00 55.44    -0.271 OA
ATOM    763  CB  ASN A  51      43.518 172.112 -14.241  1.00 58.06     0.036 C 
ATOM    764  HB1 ASN A  51      43.470 171.036 -14.531  1.00  0.00     0.051 H 
ATOM    765  HB2 ASN A  51      42.875 172.560 -15.034  1.00  0.00     0.051 H 
ATOM    766  CG  ASN A  51      44.931 172.619 -14.375  1.00 72.66     0.217 C 
ATOM    767  ND2 ASN A  51      45.557 172.264 -15.480  1.00 62.44    -0.370 N 
ATOM    768 1HD2 ASN A  51      45.113 171.675 -16.185  1.00  0.00     0.159 HD
ATOM    769 2HD2 ASN A  51      46.513 172.607 -15.571  1.00  0.00     0.159 HD
ATOM    770  OD1 ASN A  51      45.470 173.333 -13.520  1.00 67.97    -0.274 OA
ATOM    771  N   GLU A  52      40.716 171.943 -11.745  1.00 52.68    -0.346 N 
ATOM    772  HN  GLU A  52      41.285 171.917 -10.899  1.00  0.00     0.163 HD
ATOM    773  CA  GLU A  52      39.277 171.743 -11.619  1.00 50.38     0.090 C 
ATOM    774  HA  GLU A  52      38.794 171.940 -12.604  1.00  0.00     0.087 H 
ATOM    775  C   GLU A  52      38.699 172.697 -10.581  1.00 52.79     0.241 C 
ATOM    776  O   GLU A  52      39.245 172.793  -9.477  1.00 51.81    -0.271 OA
ATOM    777  CB  GLU A  52      38.975 170.296 -11.192  1.00 51.75    -0.029 C 
ATOM    778  HB1 GLU A  52      39.455 170.075 -10.210  1.00  0.00     0.037 H 
ATOM    779  HB2 GLU A  52      37.901 170.193 -10.911  1.00  0.00     0.037 H 
ATOM    780  CG  GLU A  52      39.355 169.237 -12.212  1.00 61.59     0.018 C 
ATOM    781  HG1 GLU A  52      40.416 169.373 -12.526  1.00  0.00     0.049 H 
ATOM    782  HG2 GLU A  52      38.836 169.435 -13.179  1.00  0.00     0.049 H 
ATOM    783  CD  GLU A  52      39.121 167.802 -11.782  1.00 86.36     0.172 C 
ATOM    784  OE1 GLU A  52      39.143 167.516 -10.561  1.00 93.66    -0.648 OA
ATOM    785  OE2 GLU A  52      38.955 166.951 -12.684  1.00 78.91    -0.648 OA
ATOM    786  N   VAL A  53      37.608 173.408 -10.932  1.00 47.12    -0.346 N 
ATOM    787  HN  VAL A  53      37.268 173.348 -11.892  1.00  0.00     0.163 HD
ATOM    788  CA  VAL A  53      36.892 174.267  -9.975  1.00 46.20     0.092 C 
ATOM    789  HA  VAL A  53      37.538 174.398  -9.076  1.00  0.00     0.088 H 
ATOM    790  C   VAL A  53      35.645 173.456  -9.557  1.00 50.42     0.241 C 
ATOM    791  O   VAL A  53      34.799 173.154 -10.396  1.00 49.32    -0.271 OA
ATOM    792  CB  VAL A  53      36.542 175.671 -10.524  1.00 48.47    -0.033 C 
ATOM    793  HB  VAL A  53      35.812 175.544 -11.357  1.00  0.00     0.042 H 
ATOM    794  CG1 VAL A  53      35.883 176.525  -9.445  1.00 47.22    -0.071 C 
ATOM    795 1HG1 VAL A  53      34.979 176.014  -9.038  1.00  0.00     0.028 H 
ATOM    796 2HG1 VAL A  53      35.648 177.550  -9.815  1.00  0.00     0.028 H 
ATOM    797 3HG1 VAL A  53      36.602 176.800  -8.638  1.00  0.00     0.028 H 
ATOM    798  CG2 VAL A  53      37.779 176.370 -11.081  1.00 48.56    -0.071 C 
ATOM    799 1HG2 VAL A  53      38.261 175.746 -11.870  1.00  0.00     0.028 H 
ATOM    800 2HG2 VAL A  53      38.498 176.645 -10.274  1.00  0.00     0.028 H 
ATOM    801 3HG2 VAL A  53      37.544 177.395 -11.451  1.00  0.00     0.028 H 
ATOM    802  N   HIS A  54      35.587 173.041  -8.295  1.00 49.14    -0.346 N 
ATOM    803  HN  HIS A  54      36.332 173.329  -7.661  1.00  0.00     0.163 HD
ATOM    804  CA  HIS A  54      34.506 172.186  -7.756  1.00 49.55     0.094 C 
ATOM    805  HA  HIS A  54      34.105 171.576  -8.599  1.00  0.00     0.088 H 
ATOM    806  C   HIS A  54      33.346 172.932  -7.137  1.00 49.12     0.241 C 
ATOM    807  O   HIS A  54      33.471 174.098  -6.789  1.00 47.32    -0.271 OA
ATOM    808  CB  HIS A  54      35.067 171.206  -6.689  1.00 52.36     0.002 C 
ATOM    809  HB1 HIS A  54      35.504 171.771  -5.833  1.00  0.00     0.046 H 
ATOM    810  HB2 HIS A  54      34.234 170.682  -6.165  1.00  0.00     0.046 H 
ATOM    811  CG  HIS A  54      36.058 170.213  -7.223  1.00 57.31     0.028 A 
ATOM    812  CD2 HIS A  54      37.397 170.123  -7.014  1.00 60.43    -0.000 A 
ATOM    813  HD2 HIS A  54      38.011 170.791  -6.387  1.00  0.00     0.114 H 
ATOM    814  ND1 HIS A  54      35.667 169.183  -8.067  1.00 59.44    -0.354 N 
ATOM    815  HD1 HIS A  54      34.724 168.985  -8.401  1.00  0.00     0.166 HD
ATOM    816  CE1 HIS A  54      36.776 168.507  -8.351  1.00 59.91     0.040 A 
ATOM    817  HE1 HIS A  54      36.811 167.623  -9.010  1.00  0.00     0.140 H 
ATOM    818  NE2 HIS A  54      37.843 169.031  -7.739  1.00 60.65    -0.360 N 
ATOM    819  HE2 HIS A  54      38.803 168.691  -7.795  1.00  0.00     0.166 HD
ATOM    820  N   ASN A  55      32.228 172.212  -6.940  1.00 47.84    -0.346 N 
ATOM    821  HN  ASN A  55      32.201 171.269  -7.327  1.00  0.00     0.163 HD
ATOM    822  CA  ASN A  55      31.045 172.680  -6.211  1.00 47.64     0.097 C 
ATOM    823  HA  ASN A  55      30.271 171.886  -6.328  1.00  0.00     0.088 H 
ATOM    824  C   ASN A  55      30.423 173.972  -6.752  1.00 46.29     0.241 C 
ATOM    825  O   ASN A  55      30.157 174.915  -6.003  1.00 44.89    -0.271 OA
ATOM    826  CB  ASN A  55      31.363 172.762  -4.681  1.00 52.36     0.036 C 
ATOM    827  HB1 ASN A  55      30.527 173.256  -4.134  1.00  0.00     0.051 H 
ATOM    828  HB2 ASN A  55      32.176 173.500  -4.490  1.00  0.00     0.051 H 
ATOM    829  CG  ASN A  55      31.695 171.437  -4.050  1.00 79.85     0.217 C 
ATOM    830  ND2 ASN A  55      32.113 171.510  -2.798  1.00 98.07    -0.370 N 
ATOM    831 1HD2 ASN A  55      32.226 172.391  -2.296  1.00  0.00     0.159 HD
ATOM    832 2HD2 ASN A  55      32.338 170.612  -2.370  1.00  0.00     0.159 HD
ATOM    833  OD1 ASN A  55      31.558 170.371  -4.657  1.00 61.41    -0.274 OA
ATOM    834  N   LEU A  56      30.175 173.990  -8.060  1.00 39.33    -0.346 N 
ATOM    835  HN  LEU A  56      30.437 173.179  -8.620  1.00  0.00     0.163 HD
ATOM    836  CA  LEU A  56      29.546 175.120  -8.719  1.00 36.84     0.089 C 
ATOM    837  HA  LEU A  56      29.701 176.036  -8.102  1.00  0.00     0.087 H 
ATOM    838  C   LEU A  56      28.050 174.843  -8.836  1.00 38.99     0.241 C 
ATOM    839  O   LEU A  56      27.646 173.793  -9.330  1.00 38.79    -0.271 OA
ATOM    840  CB  LEU A  56      30.144 175.348 -10.123  1.00 35.79    -0.035 C 
ATOM    841  HB1 LEU A  56      29.871 174.491 -10.782  1.00  0.00     0.037 H 
ATOM    842  HB2 LEU A  56      29.597 176.181 -10.624  1.00  0.00     0.037 H 
ATOM    843  CG  LEU A  56      31.648 175.601 -10.225  1.00 39.28    -0.059 C 
ATOM    844  HG  LEU A  56      32.174 174.820  -9.628  1.00  0.00     0.039 H 
ATOM    845  CD1 LEU A  56      32.101 175.482 -11.659  1.00 37.79    -0.073 C 
ATOM    846 1HD1 LEU A  56      33.198 175.667 -11.733  1.00  0.00     0.028 H 
ATOM    847 2HD1 LEU A  56      31.520 176.150 -12.336  1.00  0.00     0.028 H 
ATOM    848 3HD1 LEU A  56      31.812 174.503 -12.107  1.00  0.00     0.028 H 
ATOM    849  CD2 LEU A  56      32.037 177.002  -9.646  1.00 39.58    -0.073 C 
ATOM    850 1HD2 LEU A  56      33.134 177.187  -9.720  1.00  0.00     0.028 H 
ATOM    851 2HD2 LEU A  56      31.673 177.125  -8.599  1.00  0.00     0.028 H 
ATOM    852 3HD2 LEU A  56      31.453 177.819 -10.130  1.00  0.00     0.028 H 
ATOM    853  N   THR A  57      27.228 175.796  -8.399  1.00 36.32    -0.344 N 
ATOM    854  HN  THR A  57      27.638 176.630  -7.979  1.00  0.00     0.163 HD
ATOM    855  CA  THR A  57      25.764 175.712  -8.489  1.00 36.87     0.113 C 
ATOM    856  HA  THR A  57      25.428 174.700  -8.164  1.00  0.00     0.091 H 
ATOM    857  C   THR A  57      25.385 175.931  -9.956  1.00 38.62     0.243 C 
ATOM    858  O   THR A  57      25.962 176.781 -10.638  1.00 37.74    -0.271 OA
ATOM    859  CB  THR A  57      25.111 176.789  -7.585  1.00 40.59     0.060 C 
ATOM    860  HB  THR A  57      25.458 177.795  -7.917  1.00  0.00     0.086 H 
ATOM    861  CG2 THR A  57      23.551 176.755  -7.628  1.00 34.81    -0.050 C 
ATOM    862 1HG2 THR A  57      23.081 177.530  -6.978  1.00  0.00     0.031 H 
ATOM    863 2HG2 THR A  57      23.168 175.738  -7.377  1.00  0.00     0.031 H 
ATOM    864 3HG2 THR A  57      23.179 176.836  -8.676  1.00  0.00     0.031 H 
ATOM    865  OG1 THR A  57      25.573 176.559  -6.255  1.00 42.77    -0.393 OA
ATOM    866  HG1 THR A  57      25.173 177.219  -5.701  1.00  0.00     0.210 HD
ATOM    867  N   GLU A  58      24.422 175.180 -10.414  1.00 35.11    -0.346 N 
ATOM    868  HN  GLU A  58      24.024 174.485  -9.783  1.00  0.00     0.163 HD
ATOM    869  CA  GLU A  58      23.872 175.261 -11.765  1.00 35.27     0.090 C 
ATOM    870  HA  GLU A  58      24.691 175.070 -12.497  1.00  0.00     0.087 H 
ATOM    871  C   GLU A  58      23.299 176.663 -12.020  1.00 42.68     0.241 C 
ATOM    872  O   GLU A  58      22.803 177.308 -11.082  1.00 43.24    -0.271 OA
ATOM    873  CB  GLU A  58      22.784 174.186 -11.947  1.00 35.90    -0.029 C 
ATOM    874  HB1 GLU A  58      22.549 174.049 -13.028  1.00  0.00     0.037 H 
ATOM    875  HB2 GLU A  58      23.192 173.175 -11.711  1.00  0.00     0.037 H 
ATOM    876  CG  GLU A  58      21.515 174.441 -11.158  1.00 46.09     0.018 C 
ATOM    877  HG1 GLU A  58      21.689 174.257 -10.072  1.00  0.00     0.049 H 
ATOM    878  HG2 GLU A  58      21.285 175.532 -11.132  1.00  0.00     0.049 H 
ATOM    879  CD  GLU A  58      20.310 173.658 -11.641  1.00 65.74     0.172 C 
ATOM    880  OE1 GLU A  58      20.255 172.435 -11.377  1.00 63.74    -0.648 OA
ATOM    881  OE2 GLU A  58      19.413 174.268 -12.266  1.00 48.90    -0.648 OA
ATOM    882  N   CYS A  59      23.438 177.156 -13.255  1.00 39.83    -0.345 N 
ATOM    883  HN  CYS A  59      23.984 176.623 -13.931  1.00  0.00     0.163 HD
ATOM    884  CA  CYS A  59      22.844 178.425 -13.685  1.00 40.88     0.098 C 
ATOM    885  HA  CYS A  59      23.191 178.585 -14.732  1.00  0.00     0.088 H 
ATOM    886  C   CYS A  59      23.264 179.674 -12.910  1.00 45.24     0.241 C 
ATOM    887  O   CYS A  59      22.494 180.622 -12.806  1.00 47.34    -0.271 OA
ATOM    888  CB  CYS A  59      21.326 178.274 -13.767  1.00 42.68     0.014 C 
ATOM    889  HB1 CYS A  59      20.831 179.266 -13.891  1.00  0.00     0.053 H 
ATOM    890  HB2 CYS A  59      20.899 177.982 -12.779  1.00  0.00     0.053 H 
ATOM    891  SG  CYS A  59      20.811 177.128 -15.059  1.00 46.66    -0.095 SA
ATOM    892  N   LYS A  60      24.476 179.667 -12.376  1.00 39.29    -0.346 N 
ATOM    893  HN  LYS A  60      25.051 178.835 -12.507  1.00  0.00     0.163 HD
ATOM    894  CA  LYS A  60      25.038 180.769 -11.616  1.00 38.91     0.089 C 
ATOM    895  HA  LYS A  60      24.391 181.669 -11.741  1.00  0.00     0.087 H 
ATOM    896  C   LYS A  60      26.410 181.060 -12.178  1.00 42.13     0.241 C 
ATOM    897  O   LYS A  60      27.161 180.134 -12.473  1.00 40.34    -0.271 OA
ATOM    898  CB  LYS A  60      25.154 180.431 -10.117  1.00 40.62    -0.038 C 
ATOM    899  HB1 LYS A  60      25.829 181.155  -9.603  1.00  0.00     0.036 H 
ATOM    900  HB2 LYS A  60      25.738 179.493  -9.971  1.00  0.00     0.036 H 
ATOM    901  CG  LYS A  60      23.817 180.345  -9.398  1.00 65.78    -0.061 C 
ATOM    902  HG1 LYS A  60      23.069 181.041  -9.845  1.00  0.00     0.033 H 
ATOM    903  HG2 LYS A  60      23.303 179.379  -9.609  1.00  0.00     0.033 H 
ATOM    904  CD  LYS A  60      23.969 180.579  -7.897  1.00 82.45    -0.043 C 
ATOM    905  HD1 LYS A  60      24.436 181.571  -7.696  1.00  0.00     0.035 H 
ATOM    906  HD2 LYS A  60      24.757 179.915  -7.470  1.00  0.00     0.035 H 
ATOM    907  CE  LYS A  60      22.667 180.431  -7.133  1.00 97.66     0.080 C 
ATOM    908  HE1 LYS A  60      22.853 180.414  -6.034  1.00  0.00     0.075 H 
ATOM    909  HE2 LYS A  60      22.245 179.407  -7.264  1.00  0.00     0.075 H 
ATOM    910  NZ  LYS A  60      21.655 181.470  -7.484  1.00107.84    -0.079 N 
ATOM    911  HZ1 LYS A  60      20.779 181.370  -6.970  1.00  0.00     0.274 HD
ATOM    912  HZ2 LYS A  60      21.485 181.485  -8.490  1.00  0.00     0.274 HD
ATOM    913  HZ3 LYS A  60      22.041 182.407  -7.364  1.00  0.00     0.274 HD
ATOM    914  N   ASN A  61      26.724 182.335 -12.375  1.00 39.66    -0.346 N 
ATOM    915  HN  ASN A  61      26.031 183.058 -12.180  1.00  0.00     0.163 HD
ATOM    916  CA  ASN A  61      28.034 182.716 -12.862  1.00 39.82     0.097 C 
ATOM    917  HA  ASN A  61      28.377 181.956 -13.602  1.00  0.00     0.088 H 
ATOM    918  C   ASN A  61      28.995 182.718 -11.677  1.00 47.48     0.241 C 
ATOM    919  O   ASN A  61      28.637 183.134 -10.574  1.00 49.66    -0.271 OA
ATOM    920  CB  ASN A  61      28.017 184.092 -13.538  1.00 38.70     0.036 C 
ATOM    921  HB1 ASN A  61      27.484 184.826 -12.890  1.00  0.00     0.051 H 
ATOM    922  HB2 ASN A  61      29.043 184.529 -13.534  1.00  0.00     0.051 H 
ATOM    923  CG  ASN A  61      27.449 184.132 -14.931  1.00 64.12     0.217 C 
ATOM    924  ND2 ASN A  61      27.416 185.318 -15.507  1.00 72.87    -0.370 N 
ATOM    925 1HD2 ASN A  61      27.031 185.345 -16.451  1.00  0.00     0.159 HD
ATOM    926 2HD2 ASN A  61      27.770 186.151 -15.037  1.00  0.00     0.159 HD
ATOM    927  OD1 ASN A  61      27.021 183.124 -15.500  1.00 54.10    -0.274 OA
ATOM    928  N   ALA A  62      30.199 182.203 -11.899  1.00 43.99    -0.346 N 
ATOM    929  HN  ALA A  62      30.379 181.787 -12.813  1.00  0.00     0.163 HD
ATOM    930  CA  ALA A  62      31.281 182.194 -10.919  1.00 43.93     0.086 C 
ATOM    931  HA  ALA A  62      31.008 182.859 -10.067  1.00  0.00     0.086 H 
ATOM    932  C   ALA A  62      32.540 182.750 -11.612  1.00 48.96     0.240 C 
ATOM    933  O   ALA A  62      32.713 182.609 -12.821  1.00 47.63    -0.271 OA
ATOM    934  CB  ALA A  62      31.513 180.778 -10.395  1.00 44.29    -0.049 C 
ATOM    935  HB1 ALA A  62      32.339 180.771  -9.647  1.00  0.00     0.030 H 
ATOM    936  HB2 ALA A  62      31.696 180.054 -11.223  1.00  0.00     0.030 H 
ATOM    937  HB3 ALA A  62      30.578 180.328  -9.986  1.00  0.00     0.030 H 
ATOM    938  N   SER A  63      33.349 183.483 -10.889  1.00 50.33    -0.344 N 
ATOM    939  HN  SER A  63      33.142 183.664  -9.907  1.00  0.00     0.163 HD
ATOM    940  CA  SER A  63      34.551 184.039 -11.504  1.00 51.97     0.109 C 
ATOM    941  HA  SER A  63      34.550 183.722 -12.573  1.00  0.00     0.090 H 
ATOM    942  C   SER A  63      35.779 183.458 -10.871  1.00 57.67     0.243 C 
ATOM    943  O   SER A  63      35.798 183.162  -9.676  1.00 58.29    -0.271 OA
ATOM    944  CB  SER A  63      34.566 185.564 -11.486  1.00 56.65     0.044 C 
ATOM    945  HB1 SER A  63      35.541 185.966 -11.847  1.00  0.00     0.077 H 
ATOM    946  HB2 SER A  63      33.902 185.987 -12.275  1.00  0.00     0.077 H 
ATOM    947  OG  SER A  63      34.238 186.073 -10.205  1.00 69.93    -0.398 OA
ATOM    948  HG  SER A  63      34.247 187.023 -10.194  1.00  0.00     0.209 HD
ATOM    949  N   VAL A  64      36.777 183.210 -11.698  1.00 54.99    -0.346 N 
ATOM    950  HN  VAL A  64      36.660 183.425 -12.688  1.00  0.00     0.163 HD
ATOM    951  CA  VAL A  64      38.033 182.644 -11.250  1.00 54.82     0.092 C 
ATOM    952  HA  VAL A  64      38.088 182.825 -10.151  1.00  0.00     0.088 H 
ATOM    953  C   VAL A  64      39.202 183.413 -11.878  1.00 58.06     0.241 C 
ATOM    954  O   VAL A  64      39.175 183.710 -13.068  1.00 57.59    -0.271 OA
ATOM    955  CB  VAL A  64      38.031 181.103 -11.445  1.00 58.69    -0.033 C 
ATOM    956  HB  VAL A  64      37.071 180.723 -11.023  1.00  0.00     0.042 H 
ATOM    957  CG1 VAL A  64      38.065 180.693 -12.916  1.00 58.41    -0.071 C 
ATOM    958 1HG1 VAL A  64      37.242 181.179 -13.490  1.00  0.00     0.028 H 
ATOM    959 2HG1 VAL A  64      38.046 179.584 -13.033  1.00  0.00     0.028 H 
ATOM    960 3HG1 VAL A  64      39.060 180.897 -13.375  1.00  0.00     0.028 H 
ATOM    961  CG2 VAL A  64      39.148 180.443 -10.666  1.00 59.48    -0.071 C 
ATOM    962 1HG2 VAL A  64      39.123 180.742  -9.592  1.00  0.00     0.028 H 
ATOM    963 2HG2 VAL A  64      40.143 180.647 -11.125  1.00  0.00     0.028 H 
ATOM    964 3HG2 VAL A  64      39.129 179.334 -10.783  1.00  0.00     0.028 H 
ATOM    965  N   SER A  65      40.137 183.867 -11.056  1.00 56.99    -0.344 N 
ATOM    966  HN  SER A  65      40.041 183.687 -10.057  1.00  0.00     0.163 HD
ATOM    967  CA  SER A  65      41.307 184.621 -11.530  1.00 58.04     0.109 C 
ATOM    968  HA  SER A  65      41.071 185.062 -12.526  1.00  0.00     0.090 H 
ATOM    969  C   SER A  65      42.444 183.620 -11.692  1.00 58.97     0.243 C 
ATOM    970  O   SER A  65      42.809 182.941 -10.733  1.00 58.32    -0.271 OA
ATOM    971  CB  SER A  65      41.670 185.746 -10.567  1.00 64.84     0.044 C 
ATOM    972  HB1 SER A  65      42.774 185.853 -10.458  1.00  0.00     0.077 H 
ATOM    973  HB2 SER A  65      41.420 185.481  -9.513  1.00  0.00     0.077 H 
ATOM    974  OG  SER A  65      41.063 186.967 -10.957  1.00 78.68    -0.398 OA
ATOM    975  HG  SER A  65      41.289 187.668 -10.357  1.00  0.00     0.209 HD
ATOM    976  N   ILE A  66      42.909 183.447 -12.928  1.00 53.48    -0.346 N 
ATOM    977  HN  ILE A  66      42.542 184.054 -13.661  1.00  0.00     0.163 HD
ATOM    978  CA  ILE A  66      43.907 182.450 -13.310  1.00 52.16     0.092 C 
ATOM    979  HA  ILE A  66      44.014 181.729 -12.466  1.00  0.00     0.088 H 
ATOM    980  C   ILE A  66      45.263 183.092 -13.554  1.00 56.72     0.241 C 
ATOM    981  O   ILE A  66      45.360 184.120 -14.229  1.00 57.66    -0.271 OA
ATOM    982  CB  ILE A  66      43.396 181.659 -14.560  1.00 53.76    -0.030 C 
ATOM    983  HB  ILE A  66      43.089 182.419 -15.316  1.00  0.00     0.043 H 
ATOM    984  CG1 ILE A  66      42.138 180.832 -14.228  1.00 52.83    -0.063 C 
ATOM    985 1HG1 ILE A  66      41.505 181.357 -13.475  1.00  0.00     0.033 H 
ATOM    986 2HG1 ILE A  66      42.405 179.922 -13.641  1.00  0.00     0.033 H 
ATOM    987  CG2 ILE A  66      44.476 180.793 -15.221  1.00 52.90    -0.071 C 
ATOM    988 1HG2 ILE A  66      44.112 180.229 -16.112  1.00  0.00     0.028 H 
ATOM    989 2HG2 ILE A  66      44.936 180.101 -14.478  1.00  0.00     0.028 H 
ATOM    990 3HG2 ILE A  66      45.369 181.407 -15.481  1.00  0.00     0.028 H 
ATOM    991  CD1 ILE A  66      41.334 180.468 -15.440  1.00 57.36    -0.076 C 
ATOM    992 1HD1 ILE A  66      40.424 179.870 -15.200  1.00  0.00     0.027 H 
ATOM    993 2HD1 ILE A  66      41.967 179.943 -16.193  1.00  0.00     0.027 H 
ATOM    994 3HD1 ILE A  66      41.067 181.378 -16.027  1.00  0.00     0.027 H 
ATOM    995  N   SER A  67      46.311 182.454 -13.013  1.00 53.14    -0.344 N 
ATOM    996  HN  SER A  67      46.120 181.637 -12.434  1.00  0.00     0.163 HD
ATOM    997  CA  SER A  67      47.705 182.844 -13.193  1.00 54.29     0.109 C 
ATOM    998  HA  SER A  67      47.809 183.310 -14.201  1.00  0.00     0.090 H 
ATOM    999  C   SER A  67      48.608 181.612 -13.142  1.00 58.20     0.243 C 
ATOM   1000  O   SER A  67      48.174 180.531 -12.729  1.00 54.67    -0.271 OA
ATOM   1001  CB  SER A  67      48.127 183.873 -12.146  1.00 57.19     0.044 C 
ATOM   1002  HB1 SER A  67      47.541 184.817 -12.231  1.00  0.00     0.077 H 
ATOM   1003  HB2 SER A  67      49.140 184.289 -12.356  1.00  0.00     0.077 H 
ATOM   1004  OG  SER A  67      48.044 183.315 -10.849  1.00 67.18    -0.398 OA
ATOM   1005  HG  SER A  67      48.306 183.955 -10.198  1.00  0.00     0.209 HD
ATOM   1006  N   HIS A  68      49.869 181.796 -13.571  1.00 57.58    -0.346 N 
ATOM   1007  HN  HIS A  68      50.104 182.727 -13.916  1.00  0.00     0.163 HD
ATOM   1008  CA  HIS A  68      50.935 180.803 -13.594  1.00 58.55     0.094 C 
ATOM   1009  HA  HIS A  68      50.855 180.167 -12.682  1.00  0.00     0.088 H 
ATOM   1010  C   HIS A  68      52.276 181.559 -13.557  1.00 64.86     0.241 C 
ATOM   1011  O   HIS A  68      52.319 182.756 -13.848  1.00 65.01    -0.271 OA
ATOM   1012  CB  HIS A  68      50.809 179.906 -14.838  1.00 59.58     0.002 C 
ATOM   1013  HB1 HIS A  68      51.025 180.491 -15.762  1.00  0.00     0.046 H 
ATOM   1014  HB2 HIS A  68      49.741 179.645 -15.022  1.00  0.00     0.046 H 
ATOM   1015  CG  HIS A  68      51.651 178.665 -14.797  1.00 64.20     0.028 A 
ATOM   1016  CD2 HIS A  68      51.445 177.500 -14.140  1.00 65.28    -0.000 A 
ATOM   1017  HD2 HIS A  68      50.591 177.256 -13.485  1.00  0.00     0.114 H 
ATOM   1018  ND1 HIS A  68      52.833 178.564 -15.523  1.00 67.68    -0.354 N 
ATOM   1019  HD1 HIS A  68      53.254 179.279 -16.116  1.00  0.00     0.166 HD
ATOM   1020  CE1 HIS A  68      53.298 177.348 -15.284  1.00 67.37     0.040 A 
ATOM   1021  HE1 HIS A  68      54.224 176.941 -15.723  1.00  0.00     0.140 H 
ATOM   1022  NE2 HIS A  68      52.507 176.676 -14.446  1.00 66.39    -0.360 N 
ATOM   1023  HE2 HIS A  68      52.659 175.730 -14.097  1.00  0.00     0.166 HD
ATOM   1024  N   ASN A  69      53.350 180.886 -13.132  1.00 62.87    -0.346 N 
ATOM   1025  HN  ASN A  69      53.236 179.907 -12.869  1.00  0.00     0.163 HD
ATOM   1026  CA  ASN A  69      54.684 181.487 -13.025  1.00 64.94     0.097 C 
ATOM   1027  HA  ASN A  69      54.573 182.419 -12.424  1.00  0.00     0.088 H 
ATOM   1028  C   ASN A  69      55.264 181.902 -14.398  1.00 68.80     0.241 C 
ATOM   1029  O   ASN A  69      56.075 182.823 -14.463  1.00 70.03    -0.271 OA
ATOM   1030  CB  ASN A  69      55.645 180.571 -12.256  1.00 67.48     0.036 C 
ATOM   1031  HB1 ASN A  69      55.381 180.551 -11.173  1.00  0.00     0.051 H 
ATOM   1032  HB2 ASN A  69      56.659 181.032 -12.196  1.00  0.00     0.051 H 
ATOM   1033  CG  ASN A  69      55.736 179.161 -12.805  1.00 96.62     0.217 C 
ATOM   1034  ND2 ASN A  69      56.501 178.982 -13.883  1.00 90.14    -0.370 N 
ATOM   1035 1HD2 ASN A  69      56.562 178.033 -14.252  1.00  0.00     0.159 HD
ATOM   1036 2HD2 ASN A  69      56.999 179.756 -14.323  1.00  0.00     0.159 HD
ATOM   1037  OD1 ASN A  69      55.130 178.219 -12.269  1.00 91.67    -0.274 OA
ATOM   1038  N   SER A  70      54.798 181.257 -15.477  1.00 63.58    -0.344 N 
ATOM   1039  HN  SER A  70      54.106 180.526 -15.313  1.00  0.00     0.163 HD
ATOM   1040  CA  SER A  70      55.186 181.500 -16.868  1.00 64.45     0.109 C 
ATOM   1041  HA  SER A  70      56.295 181.610 -16.903  1.00  0.00     0.090 H 
ATOM   1042  C   SER A  70      54.558 182.777 -17.476  1.00 69.36     0.243 C 
ATOM   1043  O   SER A  70      54.825 183.103 -18.634  1.00 70.85    -0.271 OA
ATOM   1044  CB  SER A  70      54.803 180.298 -17.725  1.00 65.22     0.044 C 
ATOM   1045  HB1 SER A  70      55.192 180.392 -18.766  1.00  0.00     0.077 H 
ATOM   1046  HB2 SER A  70      55.358 179.380 -17.421  1.00  0.00     0.077 H 
ATOM   1047  OG  SER A  70      53.399 180.095 -17.704  1.00 65.72    -0.398 OA
ATOM   1048  HG  SER A  70      53.160 179.346 -18.238  1.00  0.00     0.209 HD
ATOM   1049  N   CYS A  71      53.726 183.487 -16.718  1.00 65.15    -0.345 N 
ATOM   1050  HN  CYS A  71      53.549 183.180 -15.762  1.00  0.00     0.163 HD
ATOM   1051  CA  CYS A  71      53.059 184.688 -17.205  1.00 65.40     0.098 C 
ATOM   1052  HA  CYS A  71      53.699 185.109 -18.015  1.00  0.00     0.088 H 
ATOM   1053  C   CYS A  71      52.970 185.742 -16.122  1.00 68.80     0.242 C 
ATOM   1054  O   CYS A  71      53.014 185.417 -14.940  1.00 68.39    -0.271 OA
ATOM   1055  CB  CYS A  71      51.694 184.370 -17.833  1.00 64.47     0.014 C 
ATOM   1056  HB1 CYS A  71      51.214 185.305 -18.204  1.00  0.00     0.053 H 
ATOM   1057  HB2 CYS A  71      51.831 183.826 -18.796  1.00  0.00     0.053 H 
ATOM   1058  SG  CYS A  71      50.547 183.461 -16.757  1.00 66.52    -0.095 SA
ATOM   1059  N   THR A  72      52.841 187.001 -16.516  1.00 66.36    -0.344 N 
ATOM   1060  HN  THR A  72      52.760 187.198 -17.513  1.00  0.00     0.163 HD
ATOM   1061  CA  THR A  72      52.811 188.116 -15.574  1.00 67.49     0.113 C 
ATOM   1062  HA  THR A  72      53.202 187.746 -14.597  1.00  0.00     0.091 H 
ATOM   1063  C   THR A  72      51.407 188.645 -15.340  1.00 72.26     0.243 C 
ATOM   1064  O   THR A  72      50.488 188.300 -16.084  1.00 71.10    -0.271 OA
ATOM   1065  CB  THR A  72      53.753 189.249 -16.062  1.00 78.06     0.060 C 
ATOM   1066  HB  THR A  72      53.940 189.937 -15.205  1.00  0.00     0.086 H 
ATOM   1067  CG2 THR A  72      55.097 188.736 -16.559  1.00 74.75    -0.050 C 
ATOM   1068 1HG2 THR A  72      55.774 189.550 -16.910  1.00  0.00     0.031 H 
ATOM   1069 2HG2 THR A  72      54.959 187.965 -17.352  1.00  0.00     0.031 H 
ATOM   1070 3HG2 THR A  72      55.596 188.112 -15.782  1.00  0.00     0.031 H 
ATOM   1071  OG1 THR A  72      53.113 189.995 -17.100  1.00 79.69    -0.393 OA
ATOM   1072  HG1 THR A  72      53.690 190.688 -17.399  1.00  0.00     0.210 HD
ATOM   1073  N   ALA A  73      51.250 189.528 -14.334  1.00 71.10    -0.346 N 
ATOM   1074  HN  ALA A  73      52.055 189.736 -13.743  1.00  0.00     0.163 HD
ATOM   1075  CA  ALA A  73      49.986 190.204 -14.045  1.00 71.24     0.086 C 
ATOM   1076  HA  ALA A  73      49.186 189.443 -13.890  1.00  0.00     0.086 H 
ATOM   1077  C   ALA A  73      49.616 191.104 -15.269  1.00 77.22     0.243 C 
ATOM   1078  O   ALA A  73      50.516 191.482 -16.013  1.00 78.75    -0.271 OA
ATOM   1079  CB  ALA A  73      50.127 191.051 -12.788  1.00 72.73    -0.049 C 
ATOM   1080  HB1 ALA A  73      50.391 190.409 -11.915  1.00  0.00     0.030 H 
ATOM   1081  HB2 ALA A  73      49.214 191.662 -12.594  1.00  0.00     0.030 H 
ATOM   1082  HB3 ALA A  73      50.856 191.883 -12.927  1.00  0.00     0.030 H 
ATOM   1083  N   PRO A  74      48.328 191.396 -15.570  1.00 72.76    -0.337 N 
ATOM   1084  CA  PRO A  74      47.102 191.002 -14.849  1.00 69.85     0.091 C 
ATOM   1085  HA  PRO A  74      47.195 191.249 -13.766  1.00  0.00     0.087 H 
ATOM   1086  C   PRO A  74      46.730 189.537 -15.026  1.00 68.88     0.241 C 
ATOM   1087  O   PRO A  74      46.975 188.943 -16.086  1.00 67.19    -0.271 OA
ATOM   1088  CB  PRO A  74      46.025 191.879 -15.504  1.00 71.95    -0.036 C 
ATOM   1089  HB1 PRO A  74      44.991 191.470 -15.424  1.00  0.00     0.036 H 
ATOM   1090  HB2 PRO A  74      45.820 192.833 -14.964  1.00  0.00     0.036 H 
ATOM   1091  CG  PRO A  74      46.510 192.061 -16.917  1.00 77.88    -0.048 C 
ATOM   1092  HG1 PRO A  74      46.014 192.891 -17.473  1.00  0.00     0.035 H 
ATOM   1093  HG2 PRO A  74      46.203 191.251 -17.619  1.00  0.00     0.035 H 
ATOM   1094  CD  PRO A  74      48.009 192.219 -16.758  1.00 75.15    -0.001 C 
ATOM   1095  HD1 PRO A  74      48.598 191.959 -17.669  1.00  0.00     0.064 H 
ATOM   1096  HD2 PRO A  74      48.355 193.277 -16.690  1.00  0.00     0.064 H 
ATOM   1097  N   ASP A  75      46.083 188.981 -13.988  1.00 63.41    -0.346 N 
ATOM   1098  HN  ASP A  75      45.980 189.543 -13.143  1.00  0.00     0.163 HD
ATOM   1099  CA  ASP A  75      45.511 187.623 -13.974  1.00 60.81     0.098 C 
ATOM   1100  HA  ASP A  75      46.308 186.865 -14.159  1.00  0.00     0.088 H 
ATOM   1101  C   ASP A  75      44.435 187.520 -15.026  1.00 62.81     0.241 C 
ATOM   1102  O   ASP A  75      43.816 188.529 -15.372  1.00 63.30    -0.271 OA
ATOM   1103  CB  ASP A  75      44.823 187.358 -12.623  1.00 60.53     0.043 C 
ATOM   1104  HB1 ASP A  75      43.961 186.666 -12.769  1.00  0.00     0.052 H 
ATOM   1105  HB2 ASP A  75      44.290 188.277 -12.285  1.00  0.00     0.052 H 
ATOM   1106  CG  ASP A  75      45.708 186.843 -11.510  1.00 69.64     0.175 C 
ATOM   1107  OD1 ASP A  75      46.948 187.058 -11.584  1.00 70.56    -0.648 OA
ATOM   1108  OD2 ASP A  75      45.157 186.244 -10.539  1.00 74.74    -0.648 OA
ATOM   1109  N   LYS A  76      44.165 186.308 -15.501  1.00 58.40    -0.346 N 
ATOM   1110  HN  LYS A  76      44.745 185.518 -15.218  1.00  0.00     0.163 HD
ATOM   1111  CA  LYS A  76      43.054 186.088 -16.419  1.00 56.81     0.089 C 
ATOM   1112  HA  LYS A  76      42.921 186.996 -17.053  1.00  0.00     0.087 H 
ATOM   1113  C   LYS A  76      41.792 185.878 -15.579  1.00 59.65     0.241 C 
ATOM   1114  O   LYS A  76      41.703 184.873 -14.875  1.00 57.38    -0.271 OA
ATOM   1115  CB  LYS A  76      43.302 184.869 -17.332  1.00 57.25    -0.038 C 
ATOM   1116  HB1 LYS A  76      43.774 184.042 -16.751  1.00  0.00     0.036 H 
ATOM   1117  HB2 LYS A  76      44.121 185.090 -18.055  1.00  0.00     0.036 H 
ATOM   1118  CG  LYS A  76      42.066 184.355 -18.074  1.00 57.88    -0.061 C 
ATOM   1119  HG1 LYS A  76      42.299 183.399 -18.598  1.00  0.00     0.033 H 
ATOM   1120  HG2 LYS A  76      41.301 183.994 -17.348  1.00  0.00     0.033 H 
ATOM   1121  CD  LYS A  76      41.440 185.362 -19.053  1.00 65.42    -0.043 C 
ATOM   1122  HD1 LYS A  76      41.349 186.377 -18.600  1.00  0.00     0.035 H 
ATOM   1123  HD2 LYS A  76      42.135 185.613 -19.888  1.00  0.00     0.035 H 
ATOM   1124  CE  LYS A  76      40.107 184.854 -19.565  1.00 67.99     0.080 C 
ATOM   1125  HE1 LYS A  76      39.469 184.479 -18.731  1.00  0.00     0.075 H 
ATOM   1126  HE2 LYS A  76      40.228 183.903 -20.134  1.00  0.00     0.075 H 
ATOM   1127  NZ  LYS A  76      39.395 185.879 -20.371  1.00 74.43    -0.079 N 
ATOM   1128  HZ1 LYS A  76      38.498 185.537 -20.716  1.00  0.00     0.274 HD
ATOM   1129  HZ2 LYS A  76      39.979 186.222 -21.134  1.00  0.00     0.274 HD
ATOM   1130  HZ3 LYS A  76      39.285 186.749 -19.850  1.00  0.00     0.274 HD
ATOM   1131  N   THR A  77      40.821 186.819 -15.662  1.00 57.51    -0.344 N 
ATOM   1132  HN  THR A  77      40.997 187.654 -16.221  1.00  0.00     0.163 HD
ATOM   1133  CA  THR A  77      39.531 186.691 -14.985  1.00 56.00     0.113 C 
ATOM   1134  HA  THR A  77      39.702 186.086 -14.064  1.00  0.00     0.091 H 
ATOM   1135  C   THR A  77      38.620 185.871 -15.900  1.00 55.32     0.243 C 
ATOM   1136  O   THR A  77      38.280 186.308 -17.005  1.00 54.71    -0.271 OA
ATOM   1137  CB  THR A  77      38.969 188.054 -14.534  1.00 72.31     0.060 C 
ATOM   1138  HB  THR A  77      39.067 188.784 -15.371  1.00  0.00     0.086 H 
ATOM   1139  CG2 THR A  77      37.502 187.974 -14.111  1.00 73.01    -0.050 C 
ATOM   1140 1HG2 THR A  77      36.906 187.612 -14.981  1.00  0.00     0.031 H 
ATOM   1141 2HG2 THR A  77      37.120 188.938 -13.700  1.00  0.00     0.031 H 
ATOM   1142 3HG2 THR A  77      37.351 187.351 -13.199  1.00  0.00     0.031 H 
ATOM   1143  OG1 THR A  77      39.734 188.519 -13.416  1.00 73.26    -0.393 OA
ATOM   1144  HG1 THR A  77      40.646 188.569 -13.679  1.00  0.00     0.210 HD
ATOM   1145  N   LEU A  78      38.303 184.649 -15.460  1.00 48.21    -0.346 N 
ATOM   1146  HN  LEU A  78      38.666 184.352 -14.554  1.00  0.00     0.163 HD
ATOM   1147  CA  LEU A  78      37.467 183.720 -16.205  1.00 46.87     0.089 C 
ATOM   1148  HA  LEU A  78      37.354 184.105 -17.245  1.00  0.00     0.087 H 
ATOM   1149  C   LEU A  78      36.083 183.609 -15.580  1.00 47.52     0.241 C 
ATOM   1150  O   LEU A  78      35.955 183.274 -14.393  1.00 45.29    -0.271 OA
ATOM   1151  CB  LEU A  78      38.135 182.340 -16.269  1.00 46.60    -0.035 C 
ATOM   1152  HB1 LEU A  78      39.144 182.434 -16.734  1.00  0.00     0.037 H 
ATOM   1153  HB2 LEU A  78      38.414 182.012 -15.241  1.00  0.00     0.037 H 
ATOM   1154  CG  LEU A  78      37.355 181.235 -16.963  1.00 49.55    -0.059 C 
ATOM   1155  HG  LEU A  78      36.354 181.156 -16.479  1.00  0.00     0.039 H 
ATOM   1156  CD1 LEU A  78      37.149 181.555 -18.436  1.00 49.69    -0.073 C 
ATOM   1157 1HD1 LEU A  78      36.577 180.745 -18.945  1.00  0.00     0.028 H 
ATOM   1158 2HD1 LEU A  78      38.116 181.761 -18.951  1.00  0.00     0.028 H 
ATOM   1159 3HD1 LEU A  78      36.666 182.550 -18.577  1.00  0.00     0.028 H 
ATOM   1160  CD2 LEU A  78      38.060 179.906 -16.814  1.00 51.96    -0.073 C 
ATOM   1161 1HD2 LEU A  78      37.488 179.096 -17.323  1.00  0.00     0.028 H 
ATOM   1162 2HD2 LEU A  78      38.259 179.662 -15.744  1.00  0.00     0.028 H 
ATOM   1163 3HD2 LEU A  78      39.114 179.955 -17.174  1.00  0.00     0.028 H 
ATOM   1164  N   ILE A  79      35.050 183.883 -16.393  1.00 44.49    -0.346 N 
ATOM   1165  HN  ILE A  79      35.246 184.166 -17.353  1.00  0.00     0.163 HD
ATOM   1166  CA  ILE A  79      33.657 183.794 -15.962  1.00 43.91     0.092 C 
ATOM   1167  HA  ILE A  79      33.650 183.869 -14.850  1.00  0.00     0.088 H 
ATOM   1168  C   ILE A  79      33.144 182.404 -16.325  1.00 45.63     0.241 C 
ATOM   1169  O   ILE A  79      33.161 182.018 -17.495  1.00 42.92    -0.271 OA
ATOM   1170  CB  ILE A  79      32.737 184.938 -16.510  1.00 47.80    -0.030 C 
ATOM   1171  HB  ILE A  79      32.787 184.872 -17.622  1.00  0.00     0.043 H 
ATOM   1172  CG1 ILE A  79      33.246 186.355 -16.138  1.00 49.03    -0.063 C 
ATOM   1173 1HG1 ILE A  79      34.234 186.529 -16.623  1.00  0.00     0.033 H 
ATOM   1174 2HG1 ILE A  79      32.620 187.118 -16.656  1.00  0.00     0.033 H 
ATOM   1175  CG2 ILE A  79      31.249 184.741 -16.132  1.00 47.78    -0.071 C 
ATOM   1176 1HG2 ILE A  79      30.883 183.722 -16.399  1.00  0.00     0.028 H 
ATOM   1177 2HG2 ILE A  79      30.608 185.533 -16.584  1.00  0.00     0.028 H 
ATOM   1178 3HG2 ILE A  79      31.072 184.965 -15.054  1.00  0.00     0.028 H 
ATOM   1179  CD1 ILE A  79      33.346 186.713 -14.632  1.00 56.14    -0.076 C 
ATOM   1180 1HD1 ILE A  79      33.712 187.732 -14.365  1.00  0.00     0.027 H 
ATOM   1181 2HD1 ILE A  79      33.972 185.950 -14.114  1.00  0.00     0.027 H 
ATOM   1182 3HD1 ILE A  79      32.358 186.539 -14.147  1.00  0.00     0.027 H 
ATOM   1183  N   LEU A  80      32.720 181.649 -15.302  1.00 41.31    -0.346 N 
ATOM   1184  HN  LEU A  80      32.792 182.016 -14.353  1.00  0.00     0.163 HD
ATOM   1185  CA  LEU A  80      32.159 180.318 -15.506  1.00 39.36     0.089 C 
ATOM   1186  HA  LEU A  80      32.532 179.925 -16.481  1.00  0.00     0.087 H 
ATOM   1187  C   LEU A  80      30.651 180.450 -15.589  1.00 42.63     0.241 C 
ATOM   1188  O   LEU A  80      30.028 180.771 -14.586  1.00 41.60    -0.271 OA
ATOM   1189  CB  LEU A  80      32.591 179.343 -14.391  1.00 38.51    -0.035 C 
ATOM   1190  HB1 LEU A  80      32.164 178.332 -14.588  1.00  0.00     0.037 H 
ATOM   1191  HB2 LEU A  80      32.068 179.601 -13.441  1.00  0.00     0.037 H 
ATOM   1192  CG  LEU A  80      34.107 179.228 -14.137  1.00 44.14    -0.059 C 
ATOM   1193  HG  LEU A  80      34.487 180.252 -13.910  1.00  0.00     0.039 H 
ATOM   1194  CD1 LEU A  80      34.404 178.377 -12.969  1.00 43.60    -0.073 C 
ATOM   1195 1HD1 LEU A  80      35.501 178.294 -12.785  1.00  0.00     0.028 H 
ATOM   1196 2HD1 LEU A  80      33.932 177.372 -13.069  1.00  0.00     0.028 H 
ATOM   1197 3HD1 LEU A  80      33.866 178.733 -12.060  1.00  0.00     0.028 H 
ATOM   1198  CD2 LEU A  80      34.863 178.720 -15.359  1.00 46.60    -0.073 C 
ATOM   1199 1HD2 LEU A  80      35.960 178.637 -15.175  1.00  0.00     0.028 H 
ATOM   1200 2HD2 LEU A  80      34.652 179.351 -16.254  1.00  0.00     0.028 H 
ATOM   1201 3HD2 LEU A  80      34.441 177.753 -15.720  1.00  0.00     0.028 H 
ATOM   1202  N   ASP A  81      30.075 180.295 -16.799  1.00 38.60    -0.346 N 
ATOM   1203  HN  ASP A  81      30.675 180.141 -17.610  1.00  0.00     0.163 HD
ATOM   1204  CA  ASP A  81      28.629 180.338 -16.997  1.00 37.84     0.098 C 
ATOM   1205  HA  ASP A  81      28.157 180.956 -16.198  1.00  0.00     0.088 H 
ATOM   1206  C   ASP A  81      28.184 178.881 -16.855  1.00 38.88     0.241 C 
ATOM   1207  O   ASP A  81      28.226 178.105 -17.813  1.00 37.62    -0.271 OA
ATOM   1208  CB  ASP A  81      28.272 180.920 -18.390  1.00 41.50     0.043 C 
ATOM   1209  HB1 ASP A  81      28.495 180.165 -19.180  1.00  0.00     0.052 H 
ATOM   1210  HB2 ASP A  81      29.001 181.719 -18.660  1.00  0.00     0.052 H 
ATOM   1211  CG  ASP A  81      26.853 181.441 -18.566  1.00 59.73     0.175 C 
ATOM   1212  OD1 ASP A  81      25.963 181.041 -17.767  1.00 62.09    -0.648 OA
ATOM   1213  OD2 ASP A  81      26.624 182.236 -19.513  1.00 68.14    -0.648 OA
ATOM   1214  N   VAL A  82      27.815 178.504 -15.627  1.00 34.30    -0.346 N 
ATOM   1215  HN  VAL A  82      27.771 179.217 -14.899  1.00  0.00     0.163 HD
ATOM   1216  CA  VAL A  82      27.473 177.141 -15.269  1.00 32.10     0.092 C 
ATOM   1217  HA  VAL A  82      28.253 176.498 -15.739  1.00  0.00     0.088 H 
ATOM   1218  C   VAL A  82      26.134 176.691 -15.878  1.00 38.96     0.243 C 
ATOM   1219  O   VAL A  82      25.173 177.457 -15.809  1.00 40.89    -0.271 OA
ATOM   1220  CB  VAL A  82      27.608 176.925 -13.748  1.00 33.62    -0.033 C 
ATOM   1221  HB  VAL A  82      26.849 177.568 -13.245  1.00  0.00     0.042 H 
ATOM   1222  CG1 VAL A  82      27.325 175.469 -13.351  1.00 32.03    -0.071 C 
ATOM   1223 1HG1 VAL A  82      26.318 175.145 -13.703  1.00  0.00     0.028 H 
ATOM   1224 2HG1 VAL A  82      27.447 175.312 -12.254  1.00  0.00     0.028 H 
ATOM   1225 3HG1 VAL A  82      28.126 174.782 -13.712  1.00  0.00     0.028 H 
ATOM   1226  CG2 VAL A  82      28.995 177.371 -13.264  1.00 32.66    -0.071 C 
ATOM   1227 1HG2 VAL A  82      29.201 178.428 -13.552  1.00  0.00     0.028 H 
ATOM   1228 2HG2 VAL A  82      29.796 176.684 -13.625  1.00  0.00     0.028 H 
ATOM   1229 3HG2 VAL A  82      29.117 177.214 -12.167  1.00  0.00     0.028 H 
ATOM   1230  N   PRO A  83      26.081 175.490 -16.515  1.00 34.71    -0.337 N 
ATOM   1231  CA  PRO A  83      24.829 175.035 -17.160  1.00 34.20     0.092 C 
ATOM   1232  HA  PRO A  83      24.423 175.864 -17.786  1.00  0.00     0.087 H 
ATOM   1233  C   PRO A  83      23.734 174.556 -16.198  1.00 37.83     0.243 C 
ATOM   1234  O   PRO A  83      23.983 174.458 -14.987  1.00 35.74    -0.271 OA
ATOM   1235  CB  PRO A  83      25.286 173.877 -18.092  1.00 35.17    -0.036 C 
ATOM   1236  HB1 PRO A  83      24.980 174.024 -19.154  1.00  0.00     0.036 H 
ATOM   1237  HB2 PRO A  83      24.730 172.927 -17.913  1.00  0.00     0.036 H 
ATOM   1238  CG  PRO A  83      26.748 173.734 -17.924  1.00 40.72    -0.048 C 
ATOM   1239  HG1 PRO A  83      27.315 174.041 -18.833  1.00  0.00     0.035 H 
ATOM   1240  HG2 PRO A  83      27.073 172.668 -17.894  1.00  0.00     0.035 H 
ATOM   1241  CD  PRO A  83      27.166 174.500 -16.696  1.00 36.98    -0.001 C 
ATOM   1242  HD1 PRO A  83      28.188 174.942 -16.754  1.00  0.00     0.064 H 
ATOM   1243  HD2 PRO A  83      27.364 173.864 -15.802  1.00  0.00     0.064 H 
ATOM   1244  N   PRO A  84      22.520 174.211 -16.709  1.00 34.26    -0.337 N 
ATOM   1245  CA  PRO A  84      21.498 173.649 -15.806  1.00 34.02     0.091 C 
ATOM   1246  HA  PRO A  84      21.417 174.284 -14.893  1.00  0.00     0.087 H 
ATOM   1247  C   PRO A  84      21.850 172.213 -15.401  1.00 38.01     0.241 C 
ATOM   1248  O   PRO A  84      22.698 171.590 -16.027  1.00 36.34    -0.271 OA
ATOM   1249  CB  PRO A  84      20.189 173.742 -16.617  1.00 34.60    -0.036 C 
ATOM   1250  HB1 PRO A  84      19.429 174.410 -16.148  1.00  0.00     0.036 H 
ATOM   1251  HB2 PRO A  84      19.589 172.803 -16.589  1.00  0.00     0.036 H 
ATOM   1252  CG  PRO A  84      20.554 174.149 -17.968  1.00 37.41    -0.048 C 
ATOM   1253  HG1 PRO A  84      20.112 173.472 -18.736  1.00  0.00     0.035 H 
ATOM   1254  HG2 PRO A  84      20.045 175.096 -18.266  1.00  0.00     0.035 H 
ATOM   1255  CD  PRO A  84      22.037 174.251 -18.108  1.00 34.09    -0.001 C 
ATOM   1256  HD1 PRO A  84      22.386 175.134 -18.692  1.00  0.00     0.064 H 
ATOM   1257  HD2 PRO A  84      22.492 173.483 -18.776  1.00  0.00     0.064 H 
ATOM   1258  N   GLY A  85      21.261 171.743 -14.310  1.00 38.50    -0.351 N 
ATOM   1259  HN  GLY A  85      20.630 172.360 -13.799  1.00  0.00     0.163 HD
ATOM   1260  CA  GLY A  85      21.466 170.388 -13.799  1.00 39.95     0.069 C 
ATOM   1261  HA1 GLY A  85      22.517 170.232 -13.461  1.00  0.00     0.078 H 
ATOM   1262  HA2 GLY A  85      20.949 170.235 -12.823  1.00  0.00     0.078 H 
ATOM   1263  C   GLY A  85      21.047 169.344 -14.824  1.00 44.26     0.236 C 
ATOM   1264  O   GLY A  85      20.009 169.476 -15.463  1.00 42.12    -0.272 OA
ATOM   1265  N   VAL A  86      21.877 168.332 -15.002  1.00 43.27    -0.346 N 
ATOM   1266  HN  VAL A  86      22.713 168.318 -14.418  1.00  0.00     0.163 HD
ATOM   1267  CA  VAL A  86      21.721 167.228 -15.952  1.00 44.15     0.092 C 
ATOM   1268  HA  VAL A  86      21.697 167.669 -16.976  1.00  0.00     0.088 H 
ATOM   1269  C   VAL A  86      20.399 166.456 -15.748  1.00 48.77     0.241 C 
ATOM   1270  O   VAL A  86      19.724 166.112 -16.726  1.00 48.87    -0.271 OA
ATOM   1271  CB  VAL A  86      23.006 166.366 -15.847  1.00 49.42    -0.033 C 
ATOM   1272  HB  VAL A  86      23.246 166.259 -14.763  1.00  0.00     0.042 H 
ATOM   1273  CG1 VAL A  86      22.843 164.968 -16.413  1.00 50.98    -0.071 C 
ATOM   1274 1HG1 VAL A  86      21.983 164.444 -15.933  1.00  0.00     0.028 H 
ATOM   1275 2HG1 VAL A  86      23.785 164.377 -16.330  1.00  0.00     0.028 H 
ATOM   1276 3HG1 VAL A  86      22.750 164.981 -17.524  1.00  0.00     0.028 H 
ATOM   1277  CG2 VAL A  86      24.180 167.081 -16.502  1.00 47.89    -0.071 C 
ATOM   1278 1HG2 VAL A  86      24.300 168.109 -16.086  1.00  0.00     0.028 H 
ATOM   1279 2HG2 VAL A  86      24.087 167.094 -17.613  1.00  0.00     0.028 H 
ATOM   1280 3HG2 VAL A  86      25.122 166.490 -16.419  1.00  0.00     0.028 H 
ATOM   1281  N   GLU A  87      19.967 166.294 -14.491  1.00 45.41    -0.346 N 
ATOM   1282  HN  GLU A  87      20.518 166.675 -13.722  1.00  0.00     0.163 HD
ATOM   1283  CA  GLU A  87      18.717 165.580 -14.195  1.00 45.06     0.090 C 
ATOM   1284  HA  GLU A  87      18.698 164.682 -14.856  1.00  0.00     0.087 H 
ATOM   1285  C   GLU A  87      17.456 166.395 -14.523  1.00 46.71     0.241 C 
ATOM   1286  O   GLU A  87      16.346 165.898 -14.345  1.00 45.01    -0.271 OA
ATOM   1287  CB  GLU A  87      18.691 165.062 -12.746  1.00 47.73    -0.029 C 
ATOM   1288  HB1 GLU A  87      18.638 165.912 -12.026  1.00  0.00     0.037 H 
ATOM   1289  HB2 GLU A  87      17.717 164.567 -12.524  1.00  0.00     0.037 H 
ATOM   1290  CG  GLU A  87      19.850 164.140 -12.401  1.00 60.37     0.018 C 
ATOM   1291  HG1 GLU A  87      19.897 163.288 -13.118  1.00  0.00     0.049 H 
ATOM   1292  HG2 GLU A  87      20.823 164.634 -12.629  1.00  0.00     0.049 H 
ATOM   1293  CD  GLU A  87      19.836 163.630 -10.970  1.00 85.87     0.172 C 
ATOM   1294  OE1 GLU A  87      19.036 162.709 -10.684  1.00 84.21    -0.648 OA
ATOM   1295  OE2 GLU A  87      20.603 164.161 -10.133  1.00 75.14    -0.648 OA
ATOM   1296  N   LYS A  88      17.609 167.639 -15.018  1.00 42.24    -0.346 N 
ATOM   1297  HN  LYS A  88      18.548 168.018 -15.140  1.00  0.00     0.163 HD
ATOM   1298  CA  LYS A  88      16.448 168.457 -15.385  1.00 41.83     0.089 C 
ATOM   1299  HA  LYS A  88      15.624 168.171 -14.691  1.00  0.00     0.087 H 
ATOM   1300  C   LYS A  88      15.936 168.171 -16.827  1.00 44.96     0.241 C 
ATOM   1301  O   LYS A  88      14.906 168.706 -17.245  1.00 43.54    -0.271 OA
ATOM   1302  CB  LYS A  88      16.739 169.941 -15.133  1.00 43.37    -0.038 C 
ATOM   1303  HB1 LYS A  88      17.643 170.280 -15.690  1.00  0.00     0.036 H 
ATOM   1304  HB2 LYS A  88      15.980 170.595 -15.623  1.00  0.00     0.036 H 
ATOM   1305  CG  LYS A  88      16.857 170.243 -13.633  1.00 47.18    -0.061 C 
ATOM   1306  HG1 LYS A  88      17.654 169.627 -13.154  1.00  0.00     0.033 H 
ATOM   1307  HG2 LYS A  88      15.977 169.856 -13.068  1.00  0.00     0.033 H 
ATOM   1308  CD  LYS A  88      17.066 171.683 -13.387  1.00 43.72    -0.043 C 
ATOM   1309  HD1 LYS A  88      16.408 172.313 -14.030  1.00  0.00     0.035 H 
ATOM   1310  HD2 LYS A  88      18.054 172.030 -13.770  1.00  0.00     0.035 H 
ATOM   1311  CE  LYS A  88      16.889 171.999 -11.924  1.00 38.51     0.080 C 
ATOM   1312  HE1 LYS A  88      17.718 171.593 -11.299  1.00  0.00     0.075 H 
ATOM   1313  HE2 LYS A  88      16.051 171.425 -11.465  1.00  0.00     0.075 H 
ATOM   1314  NZ  LYS A  88      16.726 173.459 -11.761  1.00 44.72    -0.079 N 
ATOM   1315  HZ1 LYS A  88      16.606 173.673 -10.771  1.00  0.00     0.274 HD
ATOM   1316  HZ2 LYS A  88      15.967 173.831 -12.333  1.00  0.00     0.274 HD
ATOM   1317  HZ3 LYS A  88      17.493 173.984 -12.181  1.00  0.00     0.274 HD
ATOM   1318  N   PHE A  89      16.629 167.284 -17.552  1.00 41.88    -0.346 N 
ATOM   1319  HN  PHE A  89      17.430 166.830 -17.113  1.00  0.00     0.163 HD
ATOM   1320  CA  PHE A  89      16.310 166.924 -18.937  1.00 41.42     0.093 C 
ATOM   1321  HA  PHE A  89      15.352 167.418 -19.221  1.00  0.00     0.088 H 
ATOM   1322  C   PHE A  89      16.140 165.437 -19.070  1.00 46.67     0.241 C 
ATOM   1323  O   PHE A  89      16.939 164.670 -18.538  1.00 46.34    -0.271 OA
ATOM   1324  CB  PHE A  89      17.412 167.391 -19.909  1.00 42.16    -0.014 C 
ATOM   1325  HB1 PHE A  89      17.143 167.131 -20.960  1.00  0.00     0.043 H 
ATOM   1326  HB2 PHE A  89      18.329 166.768 -19.790  1.00  0.00     0.043 H 
ATOM   1327  CG  PHE A  89      17.750 168.863 -19.795  1.00 44.17    -0.056 A 
ATOM   1328  CD1 PHE A  89      18.635 169.318 -18.818  1.00 46.49    -0.077 A 
ATOM   1329  HD1 PHE A  89      19.152 168.591 -18.169  1.00  0.00     0.084 H 
ATOM   1330  CD2 PHE A  89      17.117 169.803 -20.605  1.00 45.38    -0.077 A 
ATOM   1331  HD2 PHE A  89      16.397 169.466 -21.370  1.00  0.00     0.084 H 
ATOM   1332  CE1 PHE A  89      18.873 170.675 -18.653  1.00 47.43    -0.082 A 
ATOM   1333  HE1 PHE A  89      19.547 171.025 -17.853  1.00  0.00     0.083 H 
ATOM   1334  CE2 PHE A  89      17.382 171.162 -20.461  1.00 47.82    -0.082 A 
ATOM   1335  HE2 PHE A  89      16.887 171.895 -21.120  1.00  0.00     0.083 H 
ATOM   1336  CZ  PHE A  89      18.264 171.588 -19.494  1.00 46.94    -0.083 A 
ATOM   1337  HZ  PHE A  89      18.486 172.663 -19.389  1.00  0.00     0.083 H 
ATOM   1338  N   GLN A  90      15.122 165.032 -19.829  1.00 44.11    -0.346 N 
ATOM   1339  HN  GLN A  90      14.516 165.737 -20.249  1.00  0.00     0.163 HD
ATOM   1340  CA  GLN A  90      14.837 163.631 -20.084  1.00 44.36     0.090 C 
ATOM   1341  HA  GLN A  90      15.731 163.039 -19.778  1.00  0.00     0.087 H 
ATOM   1342  C   GLN A  90      14.594 163.378 -21.548  1.00 45.82     0.241 C 
ATOM   1343  O   GLN A  90      13.750 164.027 -22.164  1.00 42.34    -0.271 OA
ATOM   1344  CB  GLN A  90      13.651 163.159 -19.241  1.00 46.53    -0.030 C 
ATOM   1345  HB1 GLN A  90      12.857 163.940 -19.191  1.00  0.00     0.037 H 
ATOM   1346  HB2 GLN A  90      13.080 162.357 -19.764  1.00  0.00     0.037 H 
ATOM   1347  CG  GLN A  90      14.071 162.713 -17.845  1.00 75.91     0.011 C 
ATOM   1348  HG1 GLN A  90      14.837 163.401 -17.417  1.00  0.00     0.047 H 
ATOM   1349  HG2 GLN A  90      13.251 162.877 -17.107  1.00  0.00     0.047 H 
ATOM   1350  CD  GLN A  90      14.551 161.278 -17.816  1.00100.70     0.215 C 
ATOM   1351  NE2 GLN A  90      13.662 160.346 -18.142  1.00 94.99    -0.370 N 
ATOM   1352 1HE2 GLN A  90      13.986 159.379 -18.122  1.00  0.00     0.159 HD
ATOM   1353 2HE2 GLN A  90      12.706 160.582 -18.407  1.00  0.00     0.159 HD
ATOM   1354  OE1 GLN A  90      15.712 160.991 -17.494  1.00 94.60    -0.274 OA
ATOM   1355  N   LEU A  91      15.339 162.433 -22.108  1.00 44.81    -0.346 N 
ATOM   1356  HN  LEU A  91      16.057 161.964 -21.556  1.00  0.00     0.163 HD
ATOM   1357  CA  LEU A  91      15.144 162.061 -23.494  1.00 45.12     0.089 C 
ATOM   1358  HA  LEU A  91      14.863 162.982 -24.056  1.00  0.00     0.087 H 
ATOM   1359  C   LEU A  91      13.953 161.088 -23.564  1.00 51.75     0.241 C 
ATOM   1360  O   LEU A  91      13.998 160.010 -22.993  1.00 53.21    -0.271 OA
ATOM   1361  CB  LEU A  91      16.427 161.496 -24.132  1.00 44.80    -0.035 C 
ATOM   1362  HB1 LEU A  91      16.775 160.599 -23.568  1.00  0.00     0.037 H 
ATOM   1363  HB2 LEU A  91      17.284 162.186 -23.949  1.00  0.00     0.037 H 
ATOM   1364  CG  LEU A  91      16.319 161.170 -25.634  1.00 48.49    -0.059 C 
ATOM   1365  HG  LEU A  91      15.522 160.400 -25.753  1.00  0.00     0.039 H 
ATOM   1366  CD1 LEU A  91      15.894 162.398 -26.435  1.00 47.28    -0.073 C 
ATOM   1367 1HD1 LEU A  91      14.943 162.839 -26.056  1.00  0.00     0.028 H 
ATOM   1368 2HD1 LEU A  91      15.825 162.166 -27.523  1.00  0.00     0.028 H 
ATOM   1369 3HD1 LEU A  91      16.707 163.160 -26.468  1.00  0.00     0.028 H 
ATOM   1370  CD2 LEU A  91      17.600 160.576 -26.145  1.00 49.00    -0.073 C 
ATOM   1371 1HD2 LEU A  91      17.910 159.679 -25.560  1.00  0.00     0.028 H 
ATOM   1372 2HD2 LEU A  91      18.413 161.338 -26.178  1.00  0.00     0.028 H 
ATOM   1373 3HD2 LEU A  91      17.531 160.344 -27.233  1.00  0.00     0.028 H 
ATOM   1374  N   HIS A  92      12.859 161.541 -24.185  1.00 48.38    -0.346 N 
ATOM   1375  HN  HIS A  92      12.922 162.464 -24.614  1.00  0.00     0.163 HD
ATOM   1376  CA  HIS A  92      11.588 160.846 -24.308  1.00 48.53     0.094 C 
ATOM   1377  HA  HIS A  92      11.583 159.974 -23.613  1.00  0.00     0.088 H 
ATOM   1378  C   HIS A  92      11.376 160.336 -25.754  1.00 49.38     0.241 C 
ATOM   1379  O   HIS A  92      11.675 161.048 -26.722  1.00 44.71    -0.271 OA
ATOM   1380  CB  HIS A  92      10.464 161.826 -23.893  1.00 50.24     0.002 C 
ATOM   1381  HB1 HIS A  92      10.605 162.808 -24.402  1.00  0.00     0.046 H 
ATOM   1382  HB2 HIS A  92      10.598 162.134 -22.830  1.00  0.00     0.046 H 
ATOM   1383  CG  HIS A  92       9.064 161.328 -24.113  1.00 56.21     0.028 A 
ATOM   1384  CD2 HIS A  92       8.152 161.693 -25.043  1.00 59.19    -0.000 A 
ATOM   1385  HD2 HIS A  92       8.291 162.438 -25.844  1.00  0.00     0.114 H 
ATOM   1386  ND1 HIS A  92       8.487 160.396 -23.268  1.00 60.27    -0.354 N 
ATOM   1387  HD1 HIS A  92       8.919 159.946 -22.461  1.00  0.00     0.166 HD
ATOM   1388  CE1 HIS A  92       7.264 160.210 -23.721  1.00 61.31     0.040 A 
ATOM   1389  HE1 HIS A  92       6.533 159.521 -23.266  1.00  0.00     0.140 H 
ATOM   1390  NE2 HIS A  92       7.020 160.957 -24.797  1.00 60.76    -0.360 N 
ATOM   1391  HE2 HIS A  92       6.155 160.978 -25.336  1.00  0.00     0.166 HD
ATOM   1392  N   ASP A  93      10.837 159.111 -25.881  1.00 47.34    -0.345 N 
ATOM   1393  HN  ASP A  93      10.646 158.572 -25.036  1.00  0.00     0.163 HD
ATOM   1394  CA  ASP A  93      10.514 158.519 -27.174  1.00 46.58     0.098 C 
ATOM   1395  HA  ASP A  93      11.139 158.990 -27.968  1.00  0.00     0.088 H 
ATOM   1396  C   ASP A  93       9.048 158.841 -27.420  1.00 49.93     0.241 C 
ATOM   1397  O   ASP A  93       8.199 158.316 -26.731  1.00 48.43    -0.271 OA
ATOM   1398  CB  ASP A  93      10.764 156.999 -27.152  1.00 49.78     0.043 C 
ATOM   1399  HB1 ASP A  93      11.765 156.786 -26.711  1.00  0.00     0.052 H 
ATOM   1400  HB2 ASP A  93      10.105 156.517 -26.393  1.00  0.00     0.052 H 
ATOM   1401  CG  ASP A  93      10.623 156.279 -28.498  1.00 58.79     0.175 C 
ATOM   1402  OD1 ASP A  93       9.966 156.827 -29.399  1.00 57.31    -0.648 OA
ATOM   1403  OD2 ASP A  93      11.115 155.133 -28.617  1.00 65.14    -0.648 OA
ATOM   1404  N   CYS A  94       8.757 159.749 -28.355  1.00 49.61    -0.345 N 
ATOM   1405  HN  CYS A  94       9.522 160.166 -28.885  1.00  0.00     0.163 HD
ATOM   1406  CA  CYS A  94       7.384 160.172 -28.652  1.00 51.51     0.098 C 
ATOM   1407  HA  CYS A  94       6.776 159.949 -27.744  1.00  0.00     0.088 H 
ATOM   1408  C   CYS A  94       6.762 159.384 -29.802  1.00 52.89     0.242 C 
ATOM   1409  O   CYS A  94       5.701 159.770 -30.291  1.00 53.11    -0.271 OA
ATOM   1410  CB  CYS A  94       7.294 161.691 -28.884  1.00 52.82     0.014 C 
ATOM   1411  HB1 CYS A  94       6.339 161.943 -29.401  1.00  0.00     0.053 H 
ATOM   1412  HB2 CYS A  94       7.137 162.218 -27.914  1.00  0.00     0.053 H 
ATOM   1413  SG  CYS A  94       8.704 162.430 -29.777  1.00 56.57    -0.095 SA
ATOM   1414  N   THR A  95       7.418 158.295 -30.256  1.00 48.06    -0.344 N 
ATOM   1415  HN  THR A  95       8.286 158.014 -29.799  1.00  0.00     0.163 HD
ATOM   1416  CA  THR A  95       6.921 157.503 -31.386  1.00 47.45     0.113 C 
ATOM   1417  HA  THR A  95       6.790 158.206 -32.242  1.00  0.00     0.091 H 
ATOM   1418  C   THR A  95       5.553 156.927 -31.076  1.00 54.48     0.243 C 
ATOM   1419  O   THR A  95       5.374 156.294 -30.029  1.00 54.07    -0.271 OA
ATOM   1420  CB  THR A  95       7.932 156.431 -31.837  1.00 46.50     0.060 C 
ATOM   1421  HB  THR A  95       8.014 155.661 -31.035  1.00  0.00     0.086 H 
ATOM   1422  CG2 THR A  95       7.525 155.738 -33.134  1.00 44.41    -0.050 C 
ATOM   1423 1HG2 THR A  95       8.257 154.962 -33.460  1.00  0.00     0.031 H 
ATOM   1424 2HG2 THR A  95       7.346 156.483 -33.944  1.00  0.00     0.031 H 
ATOM   1425 3HG2 THR A  95       6.499 155.309 -33.051  1.00  0.00     0.031 H 
ATOM   1426  OG1 THR A  95       9.209 157.037 -32.015  1.00 43.12    -0.393 OA
ATOM   1427  HG1 THR A  95       9.832 156.376 -32.293  1.00  0.00     0.210 HD
ATOM   1428  N   GLN A  96       4.581 157.194 -31.971  1.00 53.97    -0.346 N 
ATOM   1429  HN  GLN A  96       4.801 157.811 -32.753  1.00  0.00     0.163 HD
ATOM   1430  CA  GLN A  96       3.217 156.642 -31.881  1.00 56.57     0.090 C 
ATOM   1431  HA  GLN A  96       2.835 156.763 -30.840  1.00  0.00     0.087 H 
ATOM   1432  C   GLN A  96       3.313 155.167 -32.216  1.00 59.96     0.241 C 
ATOM   1433  O   GLN A  96       3.840 154.826 -33.283  1.00 58.17    -0.271 OA
ATOM   1434  CB  GLN A  96       2.272 157.359 -32.861  1.00 58.19    -0.030 C 
ATOM   1435  HB1 GLN A  96       2.735 157.451 -33.871  1.00  0.00     0.037 H 
ATOM   1436  HB2 GLN A  96       1.400 156.715 -33.122  1.00  0.00     0.037 H 
ATOM   1437  CG  GLN A  96       1.812 158.727 -32.337  1.00 89.12     0.011 C 
ATOM   1438  HG1 GLN A  96       1.226 158.602 -31.396  1.00  0.00     0.047 H 
ATOM   1439  HG2 GLN A  96       2.683 159.304 -31.948  1.00  0.00     0.047 H 
ATOM   1440  CD  GLN A  96       1.033 159.563 -33.332  1.00117.54     0.215 C 
ATOM   1441  NE2 GLN A  96       1.011 160.869 -33.096  1.00109.73    -0.370 N 
ATOM   1442 1HE2 GLN A  96       1.563 161.281 -32.344  1.00  0.00     0.159 HD
ATOM   1443 2HE2 GLN A  96       0.487 161.432 -33.766  1.00  0.00     0.159 HD
ATOM   1444  OE1 GLN A  96       0.362 159.062 -34.247  1.00114.14    -0.274 OA
ATOM   1445  N   VAL A  97       2.893 154.298 -31.283  1.00 59.03    -0.346 N 
ATOM   1446  HN  VAL A  97       2.494 154.680 -30.425  1.00  0.00     0.163 HD
ATOM   1447  CA  VAL A  97       2.967 152.828 -31.410  1.00 61.12     0.092 C 
ATOM   1448  HA  VAL A  97       4.058 152.602 -31.464  1.00  0.00     0.088 H 
ATOM   1449  C   VAL A  97       2.383 152.250 -32.706  1.00 65.62     0.241 C 
ATOM   1450  O   VAL A  97       2.892 151.247 -33.205  1.00 66.38    -0.271 OA
ATOM   1451  CB  VAL A  97       2.462 152.049 -30.156  1.00 68.40    -0.033 C 
ATOM   1452  HB  VAL A  97       2.669 150.967 -30.329  1.00  0.00     0.042 H 
ATOM   1453  CG1 VAL A  97       3.226 152.465 -28.902  1.00 68.35    -0.071 C 
ATOM   1454 1HG1 VAL A  97       2.865 151.908 -28.006  1.00  0.00     0.028 H 
ATOM   1455 2HG1 VAL A  97       3.184 153.568 -28.744  1.00  0.00     0.028 H 
ATOM   1456 3HG1 VAL A  97       4.327 152.354 -29.037  1.00  0.00     0.028 H 
ATOM   1457  CG2 VAL A  97       0.954 152.200 -29.955  1.00 69.78    -0.071 C 
ATOM   1458 1HG2 VAL A  97       0.593 151.643 -29.059  1.00  0.00     0.028 H 
ATOM   1459 2HG2 VAL A  97       0.392 151.900 -30.870  1.00  0.00     0.028 H 
ATOM   1460 3HG2 VAL A  97       0.658 153.274 -29.910  1.00  0.00     0.028 H 
ATOM   1461  N   GLU A  98       1.320 152.870 -33.238  1.00 61.79    -0.346 N 
ATOM   1462  HN  GLU A  98       0.962 153.701 -32.767  1.00  0.00     0.163 HD
ATOM   1463  CA  GLU A  98       0.641 152.420 -34.461  1.00 62.33     0.090 C 
ATOM   1464  HA  GLU A  98       0.527 151.313 -34.387  1.00  0.00     0.087 H 
ATOM   1465  C   GLU A  98       1.463 152.709 -35.724  1.00 62.64     0.241 C 
ATOM   1466  O   GLU A  98       1.223 152.090 -36.765  1.00 62.54    -0.271 OA
ATOM   1467  CB  GLU A  98      -0.786 153.024 -34.558  1.00 65.12    -0.029 C 
ATOM   1468  HB1 GLU A  98      -1.402 152.701 -33.687  1.00  0.00     0.037 H 
ATOM   1469  HB2 GLU A  98      -1.354 152.541 -35.387  1.00  0.00     0.037 H 
ATOM   1470  CG  GLU A  98      -0.832 154.551 -34.703  1.00 80.82     0.018 C 
ATOM   1471  HG1 GLU A  98      -0.001 154.877 -35.371  1.00  0.00     0.049 H 
ATOM   1472  HG2 GLU A  98      -1.722 154.831 -35.314  1.00  0.00     0.049 H 
ATOM   1473  CD  GLU A  98      -0.813 155.400 -33.440  1.00112.59     0.172 C 
ATOM   1474  OE1 GLU A  98      -0.419 154.894 -32.362  1.00108.87    -0.648 OA
ATOM   1475  OE2 GLU A  98      -1.180 156.593 -33.543  1.00110.54    -0.648 OA
ATOM   1476  N   LYS A  99       2.430 153.655 -35.621  1.00 56.37    -0.346 N 
ATOM   1477  HN  LYS A  99       2.563 154.103 -34.714  1.00  0.00     0.163 HD
ATOM   1478  CA  LYS A  99       3.292 154.075 -36.720  1.00 53.91     0.089 C 
ATOM   1479  HA  LYS A  99       3.001 153.497 -37.628  1.00  0.00     0.087 H 
ATOM   1480  C   LYS A  99       4.791 153.801 -36.435  1.00 53.07     0.241 C 
ATOM   1481  O   LYS A  99       5.651 154.372 -37.099  1.00 50.51    -0.271 OA
ATOM   1482  CB  LYS A  99       3.044 155.571 -37.006  1.00 56.79    -0.038 C 
ATOM   1483  HB1 LYS A  99       3.914 156.021 -37.538  1.00  0.00     0.036 H 
ATOM   1484  HB2 LYS A  99       3.077 156.164 -36.062  1.00  0.00     0.036 H 
ATOM   1485  CG  LYS A  99       1.752 155.837 -37.765  1.00 79.44    -0.061 C 
ATOM   1486  HG1 LYS A  99       0.863 155.641 -37.122  1.00  0.00     0.033 H 
ATOM   1487  HG2 LYS A  99       1.582 155.062 -38.549  1.00  0.00     0.033 H 
ATOM   1488  CD  LYS A  99       1.698 157.247 -38.364  1.00 93.51    -0.043 C 
ATOM   1489  HD1 LYS A  99       0.987 157.277 -39.223  1.00  0.00     0.035 H 
ATOM   1490  HD2 LYS A  99       2.650 157.479 -38.895  1.00  0.00     0.035 H 
ATOM   1491  CE  LYS A  99       1.368 158.343 -37.368  1.00111.93     0.080 C 
ATOM   1492  HE1 LYS A  99       1.620 159.348 -37.780  1.00  0.00     0.075 H 
ATOM   1493  HE2 LYS A  99       2.070 158.323 -36.502  1.00  0.00     0.075 H 
ATOM   1494  NZ  LYS A  99      -0.049 158.291 -36.910  1.00124.96    -0.079 N 
ATOM   1495  HZ1 LYS A  99      -0.271 159.028 -36.240  1.00  0.00     0.274 HD
ATOM   1496  HZ2 LYS A  99      -0.279 157.371 -36.533  1.00  0.00     0.274 HD
ATOM   1497  HZ3 LYS A  99      -0.691 158.309 -37.702  1.00  0.00     0.274 HD
ATOM   1498  N   ALA A 100       5.089 152.918 -35.467  1.00 49.06    -0.346 N 
ATOM   1499  HN  ALA A 100       4.312 152.453 -34.998  1.00  0.00     0.163 HD
ATOM   1500  CA  ALA A 100       6.451 152.571 -35.033  1.00 47.71     0.086 C 
ATOM   1501  HA  ALA A 100       6.963 153.519 -34.748  1.00  0.00     0.086 H 
ATOM   1502  C   ALA A 100       7.313 151.886 -36.104  1.00 48.46     0.240 C 
ATOM   1503  O   ALA A 100       8.536 151.911 -36.001  1.00 47.99    -0.271 OA
ATOM   1504  CB  ALA A 100       6.390 151.691 -33.788  1.00 49.84    -0.049 C 
ATOM   1505  HB1 ALA A 100       7.422 151.428 -33.459  1.00  0.00     0.030 H 
ATOM   1506  HB2 ALA A 100       5.757 150.786 -33.945  1.00  0.00     0.030 H 
ATOM   1507  HB3 ALA A 100       5.797 152.163 -32.970  1.00  0.00     0.030 H 
ATOM   1508  N   ASP A 101       6.679 151.255 -37.092  1.00 42.67    -0.346 N 
ATOM   1509  HN  ASP A 101       5.659 151.274 -37.096  1.00  0.00     0.163 HD
ATOM   1510  CA  ASP A 101       7.353 150.541 -38.166  1.00 41.78     0.098 C 
ATOM   1511  HA  ASP A 101       8.211 149.986 -37.720  1.00  0.00     0.088 H 
ATOM   1512  C   ASP A 101       7.913 151.487 -39.238  1.00 43.81     0.241 C 
ATOM   1513  O   ASP A 101       8.719 151.055 -40.061  1.00 43.46    -0.271 OA
ATOM   1514  CB  ASP A 101       6.385 149.495 -38.798  1.00 44.26     0.043 C 
ATOM   1515  HB1 ASP A 101       6.053 148.762 -38.026  1.00  0.00     0.052 H 
ATOM   1516  HB2 ASP A 101       6.946 148.816 -39.482  1.00  0.00     0.052 H 
ATOM   1517  CG  ASP A 101       5.172 150.088 -39.519  1.00 52.94     0.175 C 
ATOM   1518  OD1 ASP A 101       4.627 151.117 -39.037  1.00 50.95    -0.648 OA
ATOM   1519  OD2 ASP A 101       4.737 149.501 -40.537  1.00 62.00    -0.648 OA
ATOM   1520  N   THR A 102       7.463 152.755 -39.262  1.00 37.85    -0.344 N 
ATOM   1521  HN  THR A 102       6.813 153.067 -38.540  1.00  0.00     0.163 HD
ATOM   1522  CA  THR A 102       7.884 153.693 -40.298  1.00 36.17     0.113 C 
ATOM   1523  HA  THR A 102       8.765 153.251 -40.819  1.00  0.00     0.091 H 
ATOM   1524  C   THR A 102       8.301 155.072 -39.757  1.00 38.37     0.243 C 
ATOM   1525  O   THR A 102       8.573 155.969 -40.547  1.00 36.72    -0.271 OA
ATOM   1526  CB  THR A 102       6.753 153.862 -41.343  1.00 43.57     0.060 C 
ATOM   1527  HB  THR A 102       7.136 154.525 -42.154  1.00  0.00     0.086 H 
ATOM   1528  CG2 THR A 102       6.307 152.548 -41.987  1.00 37.80    -0.050 C 
ATOM   1529 1HG2 THR A 102       5.493 152.670 -42.739  1.00  0.00     0.031 H 
ATOM   1530 2HG2 THR A 102       6.014 151.808 -41.207  1.00  0.00     0.031 H 
ATOM   1531 3HG2 THR A 102       7.178 152.014 -42.433  1.00  0.00     0.031 H 
ATOM   1532  OG1 THR A 102       5.657 154.530 -40.716  1.00 45.20    -0.393 OA
ATOM   1533  HG1 THR A 102       4.963 154.634 -41.357  1.00  0.00     0.210 HD
ATOM   1534  N   THR A 103       8.267 155.270 -38.443  1.00 37.24    -0.344 N 
ATOM   1535  HN  THR A 103       8.018 154.496 -37.827  1.00  0.00     0.163 HD
ATOM   1536  CA  THR A 103       8.578 156.571 -37.866  1.00 37.59     0.113 C 
ATOM   1537  HA  THR A 103       9.137 157.162 -38.629  1.00  0.00     0.091 H 
ATOM   1538  C   THR A 103       9.450 156.467 -36.618  1.00 41.65     0.243 C 
ATOM   1539  O   THR A 103       9.410 155.459 -35.915  1.00 42.21    -0.271 OA
ATOM   1540  CB  THR A 103       7.285 157.371 -37.484  1.00 46.63     0.060 C 
ATOM   1541  HB  THR A 103       7.607 158.404 -37.216  1.00  0.00     0.086 H 
ATOM   1542  CG2 THR A 103       6.266 157.499 -38.620  1.00 38.23    -0.050 C 
ATOM   1543 1HG2 THR A 103       5.346 158.068 -38.348  1.00  0.00     0.031 H 
ATOM   1544 2HG2 THR A 103       5.998 156.493 -39.019  1.00  0.00     0.031 H 
ATOM   1545 3HG2 THR A 103       6.745 157.941 -39.525  1.00  0.00     0.031 H 
ATOM   1546  OG1 THR A 103       6.691 156.799 -36.314  1.00 55.51    -0.393 OA
ATOM   1547  HG1 THR A 103       5.907 157.284 -36.083  1.00  0.00     0.210 HD
ATOM   1548  N   ILE A 104      10.166 157.557 -36.324  1.00 36.69    -0.346 N 
ATOM   1549  HN  ILE A 104      10.172 158.311 -37.011  1.00  0.00     0.163 HD
ATOM   1550  CA  ILE A 104      10.943 157.761 -35.099  1.00 37.24     0.092 C 
ATOM   1551  HA  ILE A 104      10.600 157.032 -34.328  1.00  0.00     0.088 H 
ATOM   1552  C   ILE A 104      10.588 159.176 -34.637  1.00 41.79     0.241 C 
ATOM   1553  O   ILE A 104      10.645 160.103 -35.427  1.00 37.71    -0.271 OA
ATOM   1554  CB  ILE A 104      12.496 157.607 -35.290  1.00 39.86    -0.030 C 
ATOM   1555  HB  ILE A 104      12.782 158.200 -36.190  1.00  0.00     0.043 H 
ATOM   1556  CG1 ILE A 104      12.908 156.135 -35.554  1.00 41.89    -0.063 C 
ATOM   1557 1HG1 ILE A 104      12.699 155.502 -34.660  1.00  0.00     0.033 H 
ATOM   1558 2HG1 ILE A 104      12.216 155.658 -36.286  1.00  0.00     0.033 H 
ATOM   1559  CG2 ILE A 104      13.288 158.183 -34.082  1.00 39.36    -0.071 C 
ATOM   1560 1HG2 ILE A 104      12.992 159.241 -33.892  1.00  0.00     0.028 H 
ATOM   1561 2HG2 ILE A 104      14.390 158.078 -34.220  1.00  0.00     0.028 H 
ATOM   1562 3HG2 ILE A 104      13.174 157.550 -33.171  1.00  0.00     0.028 H 
ATOM   1563  CD1 ILE A 104      14.446 155.965 -36.028  1.00 46.65    -0.076 C 
ATOM   1564 1HD1 ILE A 104      14.742 154.907 -36.218  1.00  0.00     0.027 H 
ATOM   1565 2HD1 ILE A 104      15.138 156.442 -35.296  1.00  0.00     0.027 H 
ATOM   1566 3HD1 ILE A 104      14.655 156.598 -36.922  1.00  0.00     0.027 H 
ATOM   1567  N   CYS A 105      10.223 159.330 -33.369  1.00 44.25    -0.345 N 
ATOM   1568  HN  CYS A 105      10.087 158.493 -32.802  1.00  0.00     0.163 HD
ATOM   1569  CA  CYS A 105      10.007 160.624 -32.745  1.00 45.39     0.098 C 
ATOM   1570  HA  CYS A 105      10.425 161.416 -33.409  1.00  0.00     0.088 H 
ATOM   1571  C   CYS A 105      10.796 160.610 -31.446  1.00 43.97     0.241 C 
ATOM   1572  O   CYS A 105      10.581 159.739 -30.609  1.00 42.41    -0.271 OA
ATOM   1573  CB  CYS A 105       8.527 160.914 -32.507  1.00 49.13     0.014 C 
ATOM   1574  HB1 CYS A 105       7.945 160.788 -33.450  1.00  0.00     0.053 H 
ATOM   1575  HB2 CYS A 105       8.063 160.109 -31.891  1.00  0.00     0.053 H 
ATOM   1576  SG  CYS A 105       8.210 162.548 -31.771  1.00 55.61    -0.095 SA
ATOM   1577  N   LEU A 106      11.724 161.546 -31.283  1.00 38.85    -0.346 N 
ATOM   1578  HN  LEU A 106      11.904 162.199 -32.046  1.00  0.00     0.163 HD
ATOM   1579  CA  LEU A 106      12.499 161.673 -30.045  1.00 39.01     0.089 C 
ATOM   1580  HA  LEU A 106      12.020 161.053 -29.252  1.00  0.00     0.087 H 
ATOM   1581  C   LEU A 106      12.437 163.119 -29.640  1.00 41.74     0.241 C 
ATOM   1582  O   LEU A 106      12.514 164.016 -30.491  1.00 36.67    -0.271 OA
ATOM   1583  CB  LEU A 106      13.965 161.244 -30.198  1.00 38.51    -0.035 C 
ATOM   1584  HB1 LEU A 106      14.512 161.473 -29.254  1.00  0.00     0.037 H 
ATOM   1585  HB2 LEU A 106      14.474 161.933 -30.911  1.00  0.00     0.037 H 
ATOM   1586  CG  LEU A 106      14.253 159.807 -30.604  1.00 42.22    -0.059 C 
ATOM   1587  HG  LEU A 106      13.690 159.590 -31.542  1.00  0.00     0.039 H 
ATOM   1588  CD1 LEU A 106      15.715 159.642 -30.886  1.00 40.32    -0.073 C 
ATOM   1589 1HD1 LEU A 106      15.926 158.588 -31.184  1.00  0.00     0.028 H 
ATOM   1590 2HD1 LEU A 106      16.347 159.970 -30.028  1.00  0.00     0.028 H 
ATOM   1591 3HD1 LEU A 106      16.081 160.373 -31.644  1.00  0.00     0.028 H 
ATOM   1592  CD2 LEU A 106      13.799 158.815 -29.534  1.00 47.20    -0.073 C 
ATOM   1593 1HD2 LEU A 106      14.010 157.761 -29.832  1.00  0.00     0.028 H 
ATOM   1594 2HD2 LEU A 106      12.723 158.957 -29.278  1.00  0.00     0.028 H 
ATOM   1595 3HD2 LEU A 106      14.247 159.054 -28.541  1.00  0.00     0.028 H 
ATOM   1596  N   LYS A 107      12.304 163.354 -28.343  1.00 41.57    -0.346 N 
ATOM   1597  HN  LYS A 107      12.309 162.567 -27.694  1.00  0.00     0.163 HD
ATOM   1598  CA  LYS A 107      12.151 164.706 -27.817  1.00 41.43     0.089 C 
ATOM   1599  HA  LYS A 107      12.608 165.444 -28.517  1.00  0.00     0.087 H 
ATOM   1600  C   LYS A 107      12.792 164.816 -26.454  1.00 46.94     0.241 C 
ATOM   1601  O   LYS A 107      12.577 163.955 -25.596  1.00 52.07    -0.271 OA
ATOM   1602  CB  LYS A 107      10.627 164.943 -27.713  1.00 45.16    -0.038 C 
ATOM   1603  HB1 LYS A 107      10.172 164.111 -27.127  1.00  0.00     0.036 H 
ATOM   1604  HB2 LYS A 107      10.167 164.778 -28.715  1.00  0.00     0.036 H 
ATOM   1605  CG  LYS A 107      10.133 166.259 -27.159  1.00 67.31    -0.061 C 
ATOM   1606  HG1 LYS A 107       9.992 167.023 -27.958  1.00  0.00     0.033 H 
ATOM   1607  HG2 LYS A 107      10.918 166.786 -26.568  1.00  0.00     0.033 H 
ATOM   1608  CD  LYS A 107       8.855 166.035 -26.346  1.00 74.11    -0.043 C 
ATOM   1609  HD1 LYS A 107       8.692 166.891 -25.650  1.00  0.00     0.035 H 
ATOM   1610  HD2 LYS A 107       9.011 165.210 -25.612  1.00  0.00     0.035 H 
ATOM   1611  CE  LYS A 107       7.607 165.780 -27.149  1.00 81.77     0.080 C 
ATOM   1612  HE1 LYS A 107       7.790 165.054 -27.975  1.00  0.00     0.075 H 
ATOM   1613  HE2 LYS A 107       7.324 166.666 -27.763  1.00  0.00     0.075 H 
ATOM   1614  NZ  LYS A 107       6.493 165.343 -26.270  1.00 98.46    -0.079 N 
ATOM   1615  HZ1 LYS A 107       5.648 165.170 -26.814  1.00  0.00     0.274 HD
ATOM   1616  HZ2 LYS A 107       6.326 166.007 -25.514  1.00  0.00     0.274 HD
ATOM   1617  HZ3 LYS A 107       6.752 164.532 -25.708  1.00  0.00     0.274 HD
ATOM   1618  N   TRP A 108      13.507 165.897 -26.208  1.00 41.94    -0.346 N 
ATOM   1619  HN  TRP A 108      13.692 166.564 -26.957  1.00  0.00     0.163 HD
ATOM   1620  CA  TRP A 108      14.036 166.143 -24.866  1.00 40.48     0.093 C 
ATOM   1621  HA  TRP A 108      14.257 165.165 -24.378  1.00  0.00     0.088 H 
ATOM   1622  C   TRP A 108      12.943 166.848 -24.085  1.00 49.12     0.241 C 
ATOM   1623  O   TRP A 108      12.321 167.797 -24.587  1.00 50.39    -0.271 OA
ATOM   1624  CB  TRP A 108      15.304 167.004 -24.854  1.00 36.18    -0.012 C 
ATOM   1625  HB1 TRP A 108      15.183 167.878 -25.536  1.00  0.00     0.044 H 
ATOM   1626  HB2 TRP A 108      15.402 167.533 -23.877  1.00  0.00     0.044 H 
ATOM   1627  CG  TRP A 108      16.574 166.266 -25.175  1.00 34.54    -0.028 A 
ATOM   1628  CD1 TRP A 108      17.190 166.205 -26.389  1.00 36.46    -0.016 A 
ATOM   1629  HD1 TRP A 108      16.795 166.645 -27.320  1.00  0.00     0.112 H 
ATOM   1630  CD2 TRP A 108      17.410 165.542 -24.261  1.00 33.80    -0.002 A 
ATOM   1631  CE2 TRP A 108      18.533 165.092 -24.988  1.00 37.11     0.042 A 
ATOM   1632  CE3 TRP A 108      17.319 165.219 -22.890  1.00 35.84    -0.070 A 
ATOM   1633  HE3 TRP A 108      16.445 165.537 -22.297  1.00  0.00     0.084 H 
ATOM   1634  NE1 TRP A 108      18.373 165.517 -26.285  1.00 35.49    -0.365 N 
ATOM   1635  HE1 TRP A 108      19.028 165.348 -27.048  1.00  0.00     0.165 HD
ATOM   1636  CZ2 TRP A 108      19.571 164.350 -24.391  1.00 36.89    -0.056 A 
ATOM   1637  HZ2 TRP A 108      20.435 163.999 -24.980  1.00  0.00     0.086 H 
ATOM   1638  CZ3 TRP A 108      18.354 164.490 -22.293  1.00 36.95    -0.082 A 
ATOM   1639  HZ3 TRP A 108      18.291 164.238 -21.221  1.00  0.00     0.083 H 
ATOM   1640  CH2 TRP A 108      19.466 164.076 -23.033  1.00 37.30    -0.081 A 
ATOM   1641  HH2 TRP A 108      20.275 163.521 -22.529  1.00  0.00     0.083 H 
ATOM   1642  N   LYS A 109      12.663 166.340 -22.881  1.00 45.81    -0.346 N 
ATOM   1643  HN  LYS A 109      13.145 165.495 -22.574  1.00  0.00     0.163 HD
ATOM   1644  CA  LYS A 109      11.688 166.960 -21.995  1.00 46.16     0.089 C 
ATOM   1645  HA  LYS A 109      11.091 167.689 -22.591  1.00  0.00     0.087 H 
ATOM   1646  C   LYS A 109      12.419 167.736 -20.878  1.00 46.81     0.241 C 
ATOM   1647  O   LYS A 109      13.432 167.275 -20.332  1.00 41.94    -0.271 OA
ATOM   1648  CB  LYS A 109      10.719 165.921 -21.397  1.00 49.43    -0.038 C 
ATOM   1649  HB1 LYS A 109      10.177 166.351 -20.522  1.00  0.00     0.036 H 
ATOM   1650  HB2 LYS A 109      11.286 165.107 -20.888  1.00  0.00     0.036 H 
ATOM   1651  CG  LYS A 109       9.730 165.335 -22.402  1.00 62.51    -0.061 C 
ATOM   1652  HG1 LYS A 109       9.433 164.301 -22.109  1.00  0.00     0.033 H 
ATOM   1653  HG2 LYS A 109      10.235 165.113 -23.371  1.00  0.00     0.033 H 
ATOM   1654  CD  LYS A 109       8.496 166.214 -22.620  1.00 79.44    -0.043 C 
ATOM   1655  HD1 LYS A 109       8.281 166.329 -23.708  1.00  0.00     0.035 H 
ATOM   1656  HD2 LYS A 109       8.717 167.276 -22.361  1.00  0.00     0.035 H 
ATOM   1657  CE  LYS A 109       7.272 165.729 -21.882  1.00 96.08     0.080 C 
ATOM   1658  HE1 LYS A 109       7.066 164.653 -22.091  1.00  0.00     0.075 H 
ATOM   1659  HE2 LYS A 109       7.456 165.657 -20.785  1.00  0.00     0.075 H 
ATOM   1660  NZ  LYS A 109       6.091 166.583 -22.185  1.00105.87    -0.079 N 
ATOM   1661  HZ1 LYS A 109       5.264 166.255 -21.686  1.00  0.00     0.274 HD
ATOM   1662  HZ2 LYS A 109       5.923 166.649 -23.189  1.00  0.00     0.274 HD
ATOM   1663  HZ3 LYS A 109       6.280 167.567 -21.994  1.00  0.00     0.274 HD
ATOM   1664  N   ASN A 110      11.917 168.930 -20.598  1.00 44.68    -0.346 N 
ATOM   1665  HN  ASN A 110      11.143 169.271 -21.168  1.00  0.00     0.163 HD
ATOM   1666  CA  ASN A 110      12.404 169.783 -19.527  1.00 46.13     0.097 C 
ATOM   1667  HA  ASN A 110      13.482 169.574 -19.331  1.00  0.00     0.088 H 
ATOM   1668  C   ASN A 110      11.569 169.417 -18.304  1.00 49.56     0.245 C 
ATOM   1669  O   ASN A 110      10.442 169.883 -18.203  1.00 48.60    -0.271 OA
ATOM   1670  CB  ASN A 110      12.215 171.266 -19.922  1.00 52.32     0.036 C 
ATOM   1671  HB1 ASN A 110      11.163 171.447 -20.242  1.00  0.00     0.051 H 
ATOM   1672  HB2 ASN A 110      12.257 171.914 -19.015  1.00  0.00     0.051 H 
ATOM   1673  CG  ASN A 110      13.169 171.773 -20.966  1.00 87.31     0.217 C 
ATOM   1674  ND2 ASN A 110      13.242 173.094 -21.091  1.00 87.03    -0.370 N 
ATOM   1675 1HD2 ASN A 110      13.890 173.438 -21.800  1.00  0.00     0.159 HD
ATOM   1676 2HD2 ASN A 110      12.694 173.724 -20.505  1.00  0.00     0.159 HD
ATOM   1677  OD1 ASN A 110      13.835 171.007 -21.679  1.00 81.36    -0.274 OA
ATOM   1678  N   ILE A 111      12.067 168.490 -17.449  1.00 48.65    -0.324 N 
ATOM   1679  HN  ILE A 111      13.011 168.141 -17.614  1.00  0.00     0.169 HD
ATOM   1680  CA  ILE A 111      11.318 167.955 -16.289  1.00 51.13     0.084 C 
ATOM   1681  C   ILE A 111      11.271 168.832 -15.027  1.00 57.22     0.265 C 
ATOM   1682  O   ILE A 111      10.431 168.609 -14.168  1.00 57.36    -0.266 OA
ATOM   1683  CB  ILE A 111      11.586 166.447 -16.004  1.00 55.34    -0.012 C 
ATOM   1684  HB  ILE A 111      10.914 166.149 -15.165  1.00  0.00     0.049 H 
ATOM   1685  CG1 ILE A 111      13.032 166.188 -15.538  1.00 55.68    -0.060 C 
ATOM   1686 1HG1 ILE A 111      13.495 167.126 -15.153  1.00  0.00     0.033 H 
ATOM   1687 2HG1 ILE A 111      13.698 165.996 -16.411  1.00  0.00     0.033 H 
ATOM   1688  CG2 ILE A 111      11.201 165.570 -17.230  1.00 55.12    -0.067 C 
ATOM   1689 1HG2 ILE A 111      11.393 164.491 -17.026  1.00  0.00     0.028 H 
ATOM   1690 2HG2 ILE A 111      11.717 165.911 -18.158  1.00  0.00     0.028 H 
ATOM   1691 3HG2 ILE A 111      10.147 165.747 -17.547  1.00  0.00     0.028 H 
ATOM   1692  CD1 ILE A 111      13.155 165.066 -14.510  1.00 64.77    -0.076 C 
ATOM   1693 1HD1 ILE A 111      14.201 164.879 -14.173  1.00  0.00     0.027 H 
ATOM   1694 2HD1 ILE A 111      12.692 164.128 -14.895  1.00  0.00     0.027 H 
ATOM   1695 3HD1 ILE A 111      12.489 165.258 -13.637  1.00  0.00     0.027 H 
ATOM   1696  N   GLU A 112      12.146 169.851 -14.946  1.00 54.15    -0.343 N 
ATOM   1697  HN  GLU A 112      12.818 169.965 -15.705  1.00  0.00     0.163 HD
ATOM   1698  CA  GLU A 112      12.195 170.804 -13.842  1.00 54.66     0.090 C 
ATOM   1699  HA  GLU A 112      11.170 170.931 -13.421  1.00  0.00     0.087 H 
ATOM   1700  C   GLU A 112      12.674 172.127 -14.393  1.00 58.01     0.241 C 
ATOM   1701  O   GLU A 112      13.487 172.140 -15.310  1.00 56.80    -0.271 OA
ATOM   1702  CB  GLU A 112      13.144 170.326 -12.730  1.00 55.82    -0.029 C 
ATOM   1703  HB1 GLU A 112      14.194 170.638 -12.938  1.00  0.00     0.037 H 
ATOM   1704  HB2 GLU A 112      13.275 169.219 -12.763  1.00  0.00     0.037 H 
ATOM   1705  CG  GLU A 112      12.703 170.781 -11.354  1.00 69.29     0.018 C 
ATOM   1706  HG1 GLU A 112      12.229 171.787 -11.431  1.00  0.00     0.049 H 
ATOM   1707  HG2 GLU A 112      11.834 170.167 -11.022  1.00  0.00     0.049 H 
ATOM   1708  CD  GLU A 112      13.754 170.801 -10.258  1.00102.71     0.172 C 
ATOM   1709  OE1 GLU A 112      14.611 169.889 -10.212  1.00100.38    -0.648 OA
ATOM   1710  OE2 GLU A 112      13.732 171.761  -9.454  1.00102.66    -0.648 OA
ATOM   1711  N   THR A 113      12.187 173.238 -13.822  1.00 54.47    -0.344 N 
ATOM   1712  HN  THR A 113      11.510 173.149 -13.064  1.00  0.00     0.163 HD
ATOM   1713  CA  THR A 113      12.598 174.574 -14.254  1.00 53.07     0.113 C 
ATOM   1714  HA  THR A 113      12.521 174.604 -15.366  1.00  0.00     0.091 H 
ATOM   1715  C   THR A 113      14.060 174.874 -13.885  1.00 50.99     0.243 C 
ATOM   1716  O   THR A 113      14.598 174.339 -12.914  1.00 47.71    -0.271 OA
ATOM   1717  CB  THR A 113      11.652 175.674 -13.691  1.00 63.07     0.060 C 
ATOM   1718  HB  THR A 113      12.028 176.643 -14.096  1.00  0.00     0.086 H 
ATOM   1719  CG2 THR A 113      10.192 175.544 -14.176  1.00 60.98    -0.050 C 
ATOM   1720 1HG2 THR A 113       9.514 176.332 -13.773  1.00  0.00     0.031 H 
ATOM   1721 2HG2 THR A 113       9.792 174.528 -13.951  1.00  0.00     0.031 H 
ATOM   1722 3HG2 THR A 113      10.148 175.520 -15.290  1.00  0.00     0.031 H 
ATOM   1723  OG1 THR A 113      11.761 175.770 -12.260  1.00 59.64    -0.393 OA
ATOM   1724  HG1 THR A 113      11.184 176.441 -11.916  1.00  0.00     0.210 HD
ATOM   1725  N   PHE A 114      14.687 175.739 -14.671  1.00 45.63    -0.346 N 
ATOM   1726  HN  PHE A 114      14.193 176.084 -15.494  1.00  0.00     0.163 HD
ATOM   1727  CA  PHE A 114      16.042 176.227 -14.428  1.00 43.06     0.093 C 
ATOM   1728  HA  PHE A 114      16.241 176.180 -13.332  1.00  0.00     0.088 H 
ATOM   1729  C   PHE A 114      16.063 177.686 -14.856  1.00 46.75     0.241 C 
ATOM   1730  O   PHE A 114      15.264 178.095 -15.716  1.00 45.42    -0.271 OA
ATOM   1731  CB  PHE A 114      17.120 175.390 -15.155  1.00 42.34    -0.014 C 
ATOM   1732  HB1 PHE A 114      18.131 175.834 -14.997  1.00  0.00     0.043 H 
ATOM   1733  HB2 PHE A 114      17.262 174.409 -14.645  1.00  0.00     0.043 H 
ATOM   1734  CG  PHE A 114      16.858 175.187 -16.620  1.00 41.61    -0.056 A 
ATOM   1735  CD1 PHE A 114      17.217 176.155 -17.546  1.00 42.94    -0.077 A 
ATOM   1736  HD1 PHE A 114      17.710 177.080 -17.202  1.00  0.00     0.084 H 
ATOM   1737  CD2 PHE A 114      16.247 174.027 -17.081  1.00 43.14    -0.077 A 
ATOM   1738  HD2 PHE A 114      15.952 173.242 -16.365  1.00  0.00     0.084 H 
ATOM   1739  CE1 PHE A 114      16.964 175.977 -18.904  1.00 43.21    -0.082 A 
ATOM   1740  HE1 PHE A 114      17.246 176.764 -19.624  1.00  0.00     0.083 H 
ATOM   1741  CE2 PHE A 114      16.004 173.848 -18.444  1.00 45.23    -0.082 A 
ATOM   1742  HE2 PHE A 114      15.522 172.922 -18.799  1.00  0.00     0.083 H 
ATOM   1743  CZ  PHE A 114      16.365 174.825 -19.348  1.00 42.64    -0.083 A 
ATOM   1744  HZ  PHE A 114      16.173 174.681 -20.425  1.00  0.00     0.083 H 
ATOM   1745  N   THR A 115      16.979 178.457 -14.273  1.00 42.69    -0.344 N 
ATOM   1746  HN  THR A 115      17.635 178.028 -13.620  1.00  0.00     0.163 HD
ATOM   1747  CA  THR A 115      17.083 179.878 -14.528  1.00 42.87     0.113 C 
ATOM   1748  HA  THR A 115      16.048 180.201 -14.790  1.00  0.00     0.091 H 
ATOM   1749  C   THR A 115      17.928 180.264 -15.722  1.00 48.66     0.243 C 
ATOM   1750  O   THR A 115      17.761 181.385 -16.209  1.00 51.32    -0.271 OA
ATOM   1751  CB  THR A 115      17.415 180.625 -13.251  1.00 46.92     0.060 C 
ATOM   1752  HB  THR A 115      17.466 181.713 -13.491  1.00  0.00     0.086 H 
ATOM   1753  CG2 THR A 115      16.335 180.425 -12.156  1.00 44.46    -0.050 C 
ATOM   1754 1HG2 THR A 115      16.579 180.974 -11.217  1.00  0.00     0.031 H 
ATOM   1755 2HG2 THR A 115      16.160 179.342 -11.956  1.00  0.00     0.031 H 
ATOM   1756 3HG2 THR A 115      15.323 180.702 -12.533  1.00  0.00     0.031 H 
ATOM   1757  OG1 THR A 115      18.703 180.210 -12.808  1.00 42.40    -0.393 OA
ATOM   1758  HG1 THR A 115      18.911 180.678 -12.008  1.00  0.00     0.210 HD
ATOM   1759  N   CYS A 116      18.823 179.368 -16.206  1.00 42.90    -0.345 N 
ATOM   1760  HN  CYS A 116      18.934 178.479 -15.718  1.00  0.00     0.163 HD
ATOM   1761  CA  CYS A 116      19.643 179.618 -17.405  1.00 42.96     0.098 C 
ATOM   1762  HA  CYS A 116      20.344 180.457 -17.188  1.00  0.00     0.088 H 
ATOM   1763  C   CYS A 116      18.715 180.039 -18.563  1.00 46.06     0.242 C 
ATOM   1764  O   CYS A 116      17.581 179.570 -18.640  1.00 43.13    -0.271 OA
ATOM   1765  CB  CYS A 116      20.464 178.383 -17.798  1.00 42.76     0.014 C 
ATOM   1766  HB1 CYS A 116      19.793 177.503 -17.939  1.00  0.00     0.053 H 
ATOM   1767  HB2 CYS A 116      20.857 178.496 -18.835  1.00  0.00     0.053 H 
ATOM   1768  SG  CYS A 116      21.817 177.966 -16.655  1.00 46.36    -0.095 SA
ATOM   1769  N   ASP A 117      19.182 180.937 -19.430  1.00 45.68    -0.345 N 
ATOM   1770  HN  ASP A 117      20.108 181.336 -19.276  1.00  0.00     0.163 HD
ATOM   1771  CA  ASP A 117      18.409 181.369 -20.597  1.00 47.63     0.098 C 
ATOM   1772  HA  ASP A 117      17.362 181.593 -20.286  1.00  0.00     0.088 H 
ATOM   1773  C   ASP A 117      18.407 180.203 -21.601  1.00 51.98     0.241 C 
ATOM   1774  O   ASP A 117      19.463 179.619 -21.874  1.00 50.04    -0.271 OA
ATOM   1775  CB  ASP A 117      19.041 182.634 -21.223  1.00 50.72     0.043 C 
ATOM   1776  HB1 ASP A 117      20.012 182.372 -21.705  1.00  0.00     0.052 H 
ATOM   1777  HB2 ASP A 117      19.395 183.318 -20.417  1.00  0.00     0.052 H 
ATOM   1778  CG  ASP A 117      18.164 183.406 -22.209  1.00 62.98     0.175 C 
ATOM   1779  OD1 ASP A 117      17.418 182.760 -22.985  1.00 61.90    -0.648 OA
ATOM   1780  OD2 ASP A 117      18.236 184.660 -22.213  1.00 71.53    -0.648 OA
ATOM   1781  N   THR A 118      17.219 179.837 -22.095  1.00 51.42    -0.344 N 
ATOM   1782  HN  THR A 118      16.391 180.356 -21.803  1.00  0.00     0.163 HD
ATOM   1783  CA  THR A 118      17.050 178.724 -23.038  1.00 51.81     0.113 C 
ATOM   1784  HA  THR A 118      17.668 177.892 -22.627  1.00  0.00     0.091 H 
ATOM   1785  C   THR A 118      17.624 179.007 -24.431  1.00 57.77     0.243 C 
ATOM   1786  O   THR A 118      17.949 178.062 -25.152  1.00 56.70    -0.271 OA
ATOM   1787  CB  THR A 118      15.620 178.198 -23.048  1.00 61.53     0.060 C 
ATOM   1788  HB  THR A 118      15.496 177.535 -23.936  1.00  0.00     0.086 H 
ATOM   1789  CG2 THR A 118      15.291 177.406 -21.818  1.00 59.92    -0.050 C 
ATOM   1790 1HG2 THR A 118      14.245 177.021 -21.825  1.00  0.00     0.031 H 
ATOM   1791 2HG2 THR A 118      15.495 177.996 -20.894  1.00  0.00     0.031 H 
ATOM   1792 3HG2 THR A 118      16.022 176.578 -21.667  1.00  0.00     0.031 H 
ATOM   1793  OG1 THR A 118      14.711 179.286 -23.171  1.00 67.25    -0.393 OA
ATOM   1794  HG1 THR A 118      13.819 178.958 -23.177  1.00  0.00     0.210 HD
ATOM   1795  N   GLN A 119      17.827 180.293 -24.780  1.00 55.40    -0.346 N 
ATOM   1796  HN  GLN A 119      17.590 181.027 -24.113  1.00  0.00     0.163 HD
ATOM   1797  CA  GLN A 119      18.374 180.673 -26.078  1.00 55.74     0.090 C 
ATOM   1798  HA  GLN A 119      17.756 180.152 -26.846  1.00  0.00     0.087 H 
ATOM   1799  C   GLN A 119      19.801 180.180 -26.267  1.00 61.71     0.241 C 
ATOM   1800  O   GLN A 119      20.278 180.100 -27.408  1.00 62.82    -0.271 OA
ATOM   1801  CB  GLN A 119      18.229 182.191 -26.355  1.00 58.09    -0.030 C 
ATOM   1802  HB1 GLN A 119      18.129 182.370 -27.451  1.00  0.00     0.037 H 
ATOM   1803  HB2 GLN A 119      17.233 182.549 -26.004  1.00  0.00     0.037 H 
ATOM   1804  CG  GLN A 119      19.335 183.077 -25.780  1.00 79.93     0.011 C 
ATOM   1805  HG1 GLN A 119      20.336 182.603 -25.911  1.00  0.00     0.047 H 
ATOM   1806  HG2 GLN A 119      19.290 183.099 -24.666  1.00  0.00     0.047 H 
ATOM   1807  CD  GLN A 119      19.320 184.482 -26.353  1.00103.26     0.215 C 
ATOM   1808  NE2 GLN A 119      20.350 184.803 -27.125  1.00 94.47    -0.370 N 
ATOM   1809 1HE2 GLN A 119      21.089 184.135 -27.344  1.00  0.00     0.159 HD
ATOM   1810 2HE2 GLN A 119      20.340 185.747 -27.510  1.00  0.00     0.159 HD
ATOM   1811  OE1 GLN A 119      18.418 185.298 -26.086  1.00 97.04    -0.274 OA
ATOM   1812  N   ASN A 120      20.481 179.843 -25.155  1.00 56.71    -0.346 N 
ATOM   1813  HN  ASN A 120      20.020 179.950 -24.251  1.00  0.00     0.163 HD
ATOM   1814  CA  ASN A 120      21.846 179.332 -25.183  1.00 54.68     0.097 C 
ATOM   1815  HA  ASN A 120      22.263 179.583 -26.186  1.00  0.00     0.088 H 
ATOM   1816  C   ASN A 120      21.907 177.807 -25.047  1.00 51.01     0.241 C 
ATOM   1817  O   ASN A 120      22.998 177.222 -25.024  1.00 49.53    -0.271 OA
ATOM   1818  CB  ASN A 120      22.724 180.044 -24.149  1.00 65.06     0.034 C 
ATOM   1819  HB1 ASN A 120      22.735 179.471 -23.193  1.00  0.00     0.050 H 
ATOM   1820  HB2 ASN A 120      23.799 179.964 -24.435  1.00  0.00     0.050 H 
ATOM   1821  CG  ASN A 120      22.357 181.494 -23.888  1.00108.39     0.233 C 
ATOM   1822  ND2 ASN A 120      22.712 182.577 -24.673  1.00114.92    -0.062 NA
ATOM   1823  OD1 ASN A 120      21.674 181.731 -22.896  1.00100.63    -0.277 OA
ATOM   1824  N   ILE A 121      20.724 177.172 -25.028  1.00 43.55    -0.346 N 
ATOM   1825  HN  ILE A 121      19.879 177.742 -25.071  1.00  0.00     0.163 HD
ATOM   1826  CA  ILE A 121      20.560 175.717 -24.950  1.00 42.00     0.092 C 
ATOM   1827  HA  ILE A 121      21.537 175.301 -24.611  1.00  0.00     0.088 H 
ATOM   1828  C   ILE A 121      20.287 175.130 -26.342  1.00 43.14     0.241 C 
ATOM   1829  O   ILE A 121      19.316 175.507 -26.996  1.00 42.63    -0.271 OA
ATOM   1830  CB  ILE A 121      19.505 175.319 -23.875  1.00 44.29    -0.030 C 
ATOM   1831  HB  ILE A 121      18.556 175.852 -24.115  1.00  0.00     0.043 H 
ATOM   1832  CG1 ILE A 121      19.988 175.813 -22.487  1.00 45.21    -0.063 C 
ATOM   1833 1HG1 ILE A 121      19.869 176.920 -22.423  1.00  0.00     0.033 H 
ATOM   1834 2HG1 ILE A 121      21.098 175.722 -22.424  1.00  0.00     0.033 H 
ATOM   1835  CG2 ILE A 121      19.220 173.830 -23.902  1.00 42.38    -0.071 C 
ATOM   1836 1HG2 ILE A 121      18.873 173.475 -24.900  1.00  0.00     0.028 H 
ATOM   1837 2HG2 ILE A 121      18.495 173.548 -23.103  1.00  0.00     0.028 H 
ATOM   1838 3HG2 ILE A 121      20.106 173.247 -23.557  1.00  0.00     0.028 H 
ATOM   1839  CD1 ILE A 121      19.388 175.196 -21.334  1.00 53.80    -0.076 C 
ATOM   1840 1HD1 ILE A 121      19.735 175.551 -20.336  1.00  0.00     0.027 H 
ATOM   1841 2HD1 ILE A 121      19.507 174.089 -21.398  1.00  0.00     0.027 H 
ATOM   1842 3HD1 ILE A 121      18.278 175.287 -21.397  1.00  0.00     0.027 H 
ATOM   1843  N   THR A 122      21.191 174.261 -26.803  1.00 38.46    -0.344 N 
ATOM   1844  HN  THR A 122      22.009 174.061 -26.228  1.00  0.00     0.163 HD
ATOM   1845  CA  THR A 122      21.065 173.586 -28.087  1.00 38.89     0.113 C 
ATOM   1846  HA  THR A 122      20.040 173.853 -28.435  1.00  0.00     0.091 H 
ATOM   1847  C   THR A 122      21.023 172.034 -27.939  1.00 41.64     0.243 C 
ATOM   1848  O   THR A 122      21.761 171.442 -27.145  1.00 40.92    -0.271 OA
ATOM   1849  CB  THR A 122      21.993 174.177 -29.166  1.00 50.37     0.060 C 
ATOM   1850  HB  THR A 122      21.901 173.563 -30.092  1.00  0.00     0.086 H 
ATOM   1851  CG2 THR A 122      21.658 175.634 -29.506  1.00 47.93    -0.050 C 
ATOM   1852 1HG2 THR A 122      22.329 176.062 -30.287  1.00  0.00     0.031 H 
ATOM   1853 2HG2 THR A 122      21.658 176.268 -28.589  1.00  0.00     0.031 H 
ATOM   1854 3HG2 THR A 122      20.587 175.739 -29.799  1.00  0.00     0.031 H 
ATOM   1855  OG1 THR A 122      23.331 174.118 -28.714  1.00 58.16    -0.393 OA
ATOM   1856  HG1 THR A 122      23.903 174.482 -29.379  1.00  0.00     0.210 HD
ATOM   1857  N   TYR A 123      20.101 171.397 -28.667  1.00 37.25    -0.346 N 
ATOM   1858  HN  TYR A 123      19.502 171.947 -29.283  1.00  0.00     0.163 HD
ATOM   1859  CA  TYR A 123      19.913 169.950 -28.621  1.00 36.08     0.093 C 
ATOM   1860  HA  TYR A 123      20.520 169.519 -27.791  1.00  0.00     0.088 H 
ATOM   1861  C   TYR A 123      20.372 169.373 -29.941  1.00 40.29     0.241 C 
ATOM   1862  O   TYR A 123      19.989 169.890 -30.985  1.00 41.09    -0.271 OA
ATOM   1863  CB  TYR A 123      18.440 169.632 -28.398  1.00 36.72    -0.014 C 
ATOM   1864  HB1 TYR A 123      17.845 169.868 -29.311  1.00  0.00     0.043 H 
ATOM   1865  HB2 TYR A 123      18.280 168.530 -28.349  1.00  0.00     0.043 H 
ATOM   1866  CG  TYR A 123      17.844 170.311 -27.184  1.00 38.34    -0.056 A 
ATOM   1867  CD1 TYR A 123      17.301 171.594 -27.270  1.00 41.06    -0.074 A 
ATOM   1868  HD1 TYR A 123      17.331 172.131 -28.233  1.00  0.00     0.084 H 
ATOM   1869  CD2 TYR A 123      17.798 169.664 -25.954  1.00 38.77    -0.074 A 
ATOM   1870  HD2 TYR A 123      18.243 168.659 -25.856  1.00  0.00     0.084 H 
ATOM   1871  CE1 TYR A 123      16.720 172.210 -26.157  1.00 44.17    -0.051 A 
ATOM   1872  HE1 TYR A 123      16.316 173.233 -26.239  1.00  0.00     0.087 H 
ATOM   1873  CE2 TYR A 123      17.200 170.260 -24.839  1.00 40.61    -0.051 A 
ATOM   1874  HE2 TYR A 123      17.164 169.721 -23.877  1.00  0.00     0.087 H 
ATOM   1875  CZ  TYR A 123      16.653 171.528 -24.945  1.00 50.37     0.065 A 
ATOM   1876  OH  TYR A 123      16.061 172.089 -23.832  1.00 50.68    -0.361 OA
ATOM   1877  HH  TYR A 123      15.686 172.959 -23.905  1.00  0.00     0.217 HD
ATOM   1878  N   ARG A 124      21.220 168.347 -29.909  1.00 34.29    -0.346 N 
ATOM   1879  HN  ARG A 124      21.525 167.983 -29.006  1.00  0.00     0.163 HD
ATOM   1880  CA  ARG A 124      21.727 167.727 -31.133  1.00 32.89     0.089 C 
ATOM   1881  HA  ARG A 124      21.195 168.180 -32.002  1.00  0.00     0.087 H 
ATOM   1882  C   ARG A 124      21.433 166.257 -31.116  1.00 34.19     0.241 C 
ATOM   1883  O   ARG A 124      21.493 165.629 -30.057  1.00 31.82    -0.271 OA
ATOM   1884  CB  ARG A 124      23.243 167.966 -31.314  1.00 32.03    -0.036 C 
ATOM   1885  HB1 ARG A 124      23.819 167.427 -30.526  1.00  0.00     0.036 H 
ATOM   1886  HB2 ARG A 124      23.616 167.433 -32.220  1.00  0.00     0.036 H 
ATOM   1887  CG  ARG A 124      23.650 169.449 -31.358  1.00 37.54    -0.048 C 
ATOM   1888  HG1 ARG A 124      23.246 170.005 -30.480  1.00  0.00     0.035 H 
ATOM   1889  HG2 ARG A 124      23.115 169.991 -32.172  1.00  0.00     0.035 H 
ATOM   1890  CD  ARG A 124      25.141 169.623 -31.475  1.00 30.87     0.009 C 
ATOM   1891  HD1 ARG A 124      25.677 169.097 -30.651  1.00  0.00     0.064 H 
ATOM   1892  HD2 ARG A 124      25.447 170.670 -31.242  1.00  0.00     0.064 H 
ATOM   1893  NE  ARG A 124      25.641 169.198 -32.800  1.00 33.05    -0.227 N 
ATOM   1894  HE  ARG A 124      25.354 169.745 -33.612  1.00  0.00     0.177 HD
ATOM   1895  CZ  ARG A 124      26.439 168.153 -33.009  1.00 36.03     0.665 C 
ATOM   1896  NH1 ARG A 124      26.837 167.398 -31.996  1.00 35.53    -0.235 N 
ATOM   1897 1HH1 ARG A 124      27.448 166.597 -32.156  1.00  0.00     0.174 HD
ATOM   1898 2HH1 ARG A 124      26.505 167.612 -31.056  1.00  0.00     0.174 HD
ATOM   1899  NH2 ARG A 124      26.869 167.875 -34.228  1.00 31.90    -0.235 N 
ATOM   1900 1HH2 ARG A 124      27.480 167.074 -34.388  1.00  0.00     0.174 HD
ATOM   1901 2HH2 ARG A 124      26.563 168.456 -35.008  1.00  0.00     0.174 HD
ATOM   1902  N   PHE A 125      21.110 165.693 -32.293  1.00 30.99    -0.346 N 
ATOM   1903  HN  PHE A 125      21.077 166.280 -33.126  1.00  0.00     0.163 HD
ATOM   1904  CA  PHE A 125      20.800 164.252 -32.425  1.00 29.26     0.093 C 
ATOM   1905  HA  PHE A 125      21.094 163.713 -31.494  1.00  0.00     0.088 H 
ATOM   1906  C   PHE A 125      21.563 163.707 -33.593  1.00 35.51     0.241 C 
ATOM   1907  O   PHE A 125      21.743 164.403 -34.581  1.00 34.64    -0.271 OA
ATOM   1908  CB  PHE A 125      19.319 164.016 -32.717  1.00 28.58    -0.014 C 
ATOM   1909  HB1 PHE A 125      19.167 162.976 -33.089  1.00  0.00     0.043 H 
ATOM   1910  HB2 PHE A 125      19.013 164.598 -33.618  1.00  0.00     0.043 H 
ATOM   1911  CG  PHE A 125      18.371 164.296 -31.581  1.00 29.50    -0.056 A 
ATOM   1912  CD1 PHE A 125      17.910 165.588 -31.337  1.00 29.73    -0.077 A 
ATOM   1913  HD1 PHE A 125      18.265 166.423 -31.964  1.00  0.00     0.084 H 
ATOM   1914  CD2 PHE A 125      17.921 163.264 -30.762  1.00 30.24    -0.077 A 
ATOM   1915  HD2 PHE A 125      18.266 162.232 -30.945  1.00  0.00     0.084 H 
ATOM   1916  CE1 PHE A 125      17.000 165.834 -30.302  1.00 30.37    -0.082 A 
ATOM   1917  HE1 PHE A 125      16.637 166.860 -30.120  1.00  0.00     0.083 H 
ATOM   1918  CE2 PHE A 125      17.037 163.521 -29.710  1.00 32.75    -0.082 A 
ATOM   1919  HE2 PHE A 125      16.724 162.702 -29.040  1.00  0.00     0.083 H 
ATOM   1920  CZ  PHE A 125      16.556 164.796 -29.509  1.00 29.62    -0.083 A 
ATOM   1921  HZ  PHE A 125      15.816 164.987 -28.714  1.00  0.00     0.083 H 
ATOM   1922  N   GLN A 126      21.950 162.437 -33.494  1.00 34.25    -0.346 N 
ATOM   1923  HN  GLN A 126      21.795 161.961 -32.605  1.00  0.00     0.163 HD
ATOM   1924  CA  GLN A 126      22.575 161.685 -34.559  1.00 33.91     0.090 C 
ATOM   1925  HA  GLN A 126      22.386 162.211 -35.524  1.00  0.00     0.087 H 
ATOM   1926  C   GLN A 126      21.892 160.334 -34.604  1.00 36.58     0.241 C 
ATOM   1927  O   GLN A 126      21.996 159.588 -33.652  1.00 34.69    -0.271 OA
ATOM   1928  CB  GLN A 126      24.079 161.536 -34.373  1.00 34.68    -0.030 C 
ATOM   1929  HB1 GLN A 126      24.315 160.922 -33.473  1.00  0.00     0.037 H 
ATOM   1930  HB2 GLN A 126      24.544 162.499 -34.057  1.00  0.00     0.037 H 
ATOM   1931  CG  GLN A 126      24.761 160.976 -35.619  1.00 45.45     0.011 C 
ATOM   1932  HG1 GLN A 126      24.503 161.585 -36.517  1.00  0.00     0.047 H 
ATOM   1933  HG2 GLN A 126      24.302 160.004 -35.916  1.00  0.00     0.047 H 
ATOM   1934  CD  GLN A 126      26.267 160.838 -35.478  1.00 60.08     0.215 C 
ATOM   1935  NE2 GLN A 126      26.878 160.051 -36.337  1.00 59.11    -0.370 N 
ATOM   1936 1HE2 GLN A 126      26.347 159.539 -37.041  1.00  0.00     0.159 HD
ATOM   1937 2HE2 GLN A 126      27.889 159.958 -36.242  1.00  0.00     0.159 HD
ATOM   1938  OE1 GLN A 126      26.904 161.452 -34.633  1.00 52.01    -0.274 OA
ATOM   1939  N   CYS A 127      21.137 160.068 -35.689  1.00 35.82    -0.345 N 
ATOM   1940  HN  CYS A 127      21.045 160.817 -36.376  1.00  0.00     0.163 HD
ATOM   1941  CA  CYS A 127      20.437 158.822 -35.985  1.00 38.32     0.098 C 
ATOM   1942  HA  CYS A 127      20.639 158.077 -35.180  1.00  0.00     0.088 H 
ATOM   1943  C   CYS A 127      21.053 158.358 -37.269  1.00 39.18     0.241 C 
ATOM   1944  O   CYS A 127      21.030 159.085 -38.260  1.00 35.98    -0.271 OA
ATOM   1945  CB  CYS A 127      18.933 159.030 -36.126  1.00 40.71     0.014 C 
ATOM   1946  HB1 CYS A 127      18.714 159.808 -36.894  1.00  0.00     0.053 H 
ATOM   1947  HB2 CYS A 127      18.458 158.147 -36.614  1.00  0.00     0.053 H 
ATOM   1948  SG  CYS A 127      18.105 159.420 -34.574  1.00 46.43    -0.095 SA
ATOM   1949  N   GLY A 128      21.593 157.150 -37.244  1.00 38.80    -0.351 N 
ATOM   1950  HN  GLY A 128      21.441 156.560 -36.426  1.00  0.00     0.163 HD
ATOM   1951  CA  GLY A 128      22.393 156.636 -38.339  1.00 40.00     0.069 C 
ATOM   1952  HA1 GLY A 128      22.649 155.553 -38.273  1.00  0.00     0.078 H 
ATOM   1953  HA2 GLY A 128      21.864 156.556 -39.317  1.00  0.00     0.078 H 
ATOM   1954  C   GLY A 128      23.581 157.585 -38.321  1.00 45.30     0.236 C 
ATOM   1955  O   GLY A 128      24.211 157.797 -37.257  1.00 44.06    -0.272 OA
ATOM   1956  N   ASN A 129      23.775 158.273 -39.458  1.00 40.30    -0.346 N 
ATOM   1957  HN  ASN A 129      23.192 158.046 -40.264  1.00  0.00     0.163 HD
ATOM   1958  CA  ASN A 129      24.768 159.322 -39.605  1.00 39.04     0.097 C 
ATOM   1959  HA  ASN A 129      25.312 159.412 -38.636  1.00  0.00     0.088 H 
ATOM   1960  C   ASN A 129      24.109 160.671 -39.894  1.00 41.39     0.241 C 
ATOM   1961  O   ASN A 129      24.828 161.624 -40.162  1.00 42.91    -0.271 OA
ATOM   1962  CB  ASN A 129      25.801 158.982 -40.689  1.00 38.21     0.036 C 
ATOM   1963  HB1 ASN A 129      26.365 159.895 -40.991  1.00  0.00     0.051 H 
ATOM   1964  HB2 ASN A 129      25.292 158.746 -41.653  1.00  0.00     0.051 H 
ATOM   1965  CG  ASN A 129      26.755 157.873 -40.310  1.00 56.90     0.217 C 
ATOM   1966  ND2 ASN A 129      27.193 157.106 -41.288  1.00 56.60    -0.370 N 
ATOM   1967 1HD2 ASN A 129      27.837 156.357 -41.032  1.00  0.00     0.159 HD
ATOM   1968 2HD2 ASN A 129      26.866 157.235 -42.245  1.00  0.00     0.159 HD
ATOM   1969  OD1 ASN A 129      27.148 157.718 -39.160  1.00 46.58    -0.274 OA
ATOM   1970  N   MET A 130      22.766 160.790 -39.768  1.00 36.95    -0.346 N 
ATOM   1971  HN  MET A 130      22.227 159.967 -39.498  1.00  0.00     0.163 HD
ATOM   1972  CA  MET A 130      22.044 162.061 -40.004  1.00 36.76     0.090 C 
ATOM   1973  HA  MET A 130      22.547 162.624 -40.824  1.00  0.00     0.087 H 
ATOM   1974  C   MET A 130      22.133 162.868 -38.709  1.00 35.15     0.241 C 
ATOM   1975  O   MET A 130      21.847 162.329 -37.640  1.00 31.57    -0.271 OA
ATOM   1976  CB  MET A 130      20.553 161.864 -40.360  1.00 40.03    -0.030 C 
ATOM   1977  HB1 MET A 130      20.034 162.851 -40.369  1.00  0.00     0.037 H 
ATOM   1978  HB2 MET A 130      20.026 161.366 -39.513  1.00  0.00     0.037 H 
ATOM   1979  CG  MET A 130      20.266 161.124 -41.647  1.00 47.29    -0.021 C 
ATOM   1980  HG1 MET A 130      20.594 160.065 -41.530  1.00  0.00     0.049 H 
ATOM   1981  HG2 MET A 130      19.163 161.002 -41.750  1.00  0.00     0.049 H 
ATOM   1982  SD  MET A 130      20.933 161.773 -43.220  1.00 55.57    -0.173 SA
ATOM   1983  CE  MET A 130      20.223 163.401 -43.295  1.00 51.47    -0.035 C 
ATOM   1984  HE1 MET A 130      20.630 163.797 -44.255  1.00  0.00     0.041 H 
ATOM   1985  HE2 MET A 130      20.420 164.040 -42.403  1.00  0.00     0.041 H 
ATOM   1986  HE3 MET A 130      19.112 163.433 -43.208  1.00  0.00     0.041 H 
ATOM   1987  N   ILE A 131      22.507 164.149 -38.811  1.00 32.71    -0.346 N 
ATOM   1988  HN  ILE A 131      22.695 164.526 -39.740  1.00  0.00     0.163 HD
ATOM   1989  CA  ILE A 131      22.661 165.046 -37.646  1.00 32.37     0.092 C 
ATOM   1990  HA  ILE A 131      22.484 164.422 -36.739  1.00  0.00     0.088 H 
ATOM   1991  C   ILE A 131      21.571 166.107 -37.660  1.00 32.14     0.241 C 
ATOM   1992  O   ILE A 131      21.338 166.761 -38.663  1.00 28.81    -0.271 OA
ATOM   1993  CB  ILE A 131      24.112 165.614 -37.519  1.00 35.73    -0.030 C 
ATOM   1994  HB  ILE A 131      24.372 166.136 -38.470  1.00  0.00     0.043 H 
ATOM   1995  CG1 ILE A 131      25.098 164.419 -37.324  1.00 36.32    -0.063 C 
ATOM   1996 1HG1 ILE A 131      24.745 163.536 -37.907  1.00  0.00     0.033 H 
ATOM   1997 2HG1 ILE A 131      25.011 164.020 -36.287  1.00  0.00     0.033 H 
ATOM   1998  CG2 ILE A 131      24.234 166.643 -36.336  1.00 35.33    -0.071 C 
ATOM   1999 1HG2 ILE A 131      23.530 167.496 -36.475  1.00  0.00     0.028 H 
ATOM   2000 2HG2 ILE A 131      25.284 166.994 -36.202  1.00  0.00     0.028 H 
ATOM   2001 3HG2 ILE A 131      24.093 166.150 -35.346  1.00  0.00     0.028 H 
ATOM   2002  CD1 ILE A 131      26.462 164.688 -37.628  1.00 47.28    -0.076 C 
ATOM   2003 1HD1 ILE A 131      27.166 163.835 -37.489  1.00  0.00     0.027 H 
ATOM   2004 2HD1 ILE A 131      26.815 165.571 -37.045  1.00  0.00     0.027 H 
ATOM   2005 3HD1 ILE A 131      26.549 165.087 -38.665  1.00  0.00     0.027 H 
ATOM   2006  N   PHE A 132      20.864 166.202 -36.550  1.00 29.71    -0.346 N 
ATOM   2007  HN  PHE A 132      21.105 165.580 -35.778  1.00  0.00     0.163 HD
ATOM   2008  CA  PHE A 132      19.764 167.133 -36.352  1.00 29.37     0.093 C 
ATOM   2009  HA  PHE A 132      19.563 167.678 -37.304  1.00  0.00     0.088 H 
ATOM   2010  C   PHE A 132      20.095 168.138 -35.251  1.00 33.34     0.241 C 
ATOM   2011  O   PHE A 132      20.773 167.796 -34.290  1.00 32.24    -0.271 OA
ATOM   2012  CB  PHE A 132      18.511 166.354 -35.935  1.00 30.24    -0.014 C 
ATOM   2013  HB1 PHE A 132      18.660 165.880 -34.937  1.00  0.00     0.043 H 
ATOM   2014  HB2 PHE A 132      17.679 167.055 -35.689  1.00  0.00     0.043 H 
ATOM   2015  CG  PHE A 132      18.057 165.330 -36.943  1.00 31.36    -0.056 A 
ATOM   2016  CD1 PHE A 132      18.579 164.038 -36.932  1.00 33.72    -0.077 A 
ATOM   2017  HD1 PHE A 132      19.334 163.764 -36.176  1.00  0.00     0.084 H 
ATOM   2018  CD2 PHE A 132      17.107 165.652 -37.906  1.00 33.82    -0.077 A 
ATOM   2019  HD2 PHE A 132      16.655 166.658 -37.914  1.00  0.00     0.084 H 
ATOM   2020  CE1 PHE A 132      18.163 163.090 -37.859  1.00 34.83    -0.082 A 
ATOM   2021  HE1 PHE A 132      18.569 162.065 -37.822  1.00  0.00     0.083 H 
ATOM   2022  CE2 PHE A 132      16.720 164.713 -38.863  1.00 36.97    -0.082 A 
ATOM   2023  HE2 PHE A 132      15.998 164.990 -39.650  1.00  0.00     0.083 H 
ATOM   2024  CZ  PHE A 132      17.246 163.432 -38.821  1.00 35.70    -0.083 A 
ATOM   2025  HZ  PHE A 132      16.926 162.683 -39.565  1.00  0.00     0.083 H 
ATOM   2026  N   ASP A 133      19.559 169.345 -35.363  1.00 33.83    -0.345 N 
ATOM   2027  HN  ASP A 133      19.028 169.559 -36.207  1.00  0.00     0.163 HD
ATOM   2028  CA  ASP A 133      19.687 170.393 -34.340  1.00 35.70     0.098 C 
ATOM   2029  HA  ASP A 133      20.071 169.921 -33.405  1.00  0.00     0.088 H 
ATOM   2030  C   ASP A 133      18.281 170.917 -34.065  1.00 40.99     0.241 C 
ATOM   2031  O   ASP A 133      17.741 171.681 -34.854  1.00 44.92    -0.271 OA
ATOM   2032  CB  ASP A 133      20.673 171.527 -34.751  1.00 38.51     0.043 C 
ATOM   2033  HB1 ASP A 133      20.453 171.865 -35.791  1.00  0.00     0.052 H 
ATOM   2034  HB2 ASP A 133      21.697 171.109 -34.891  1.00  0.00     0.052 H 
ATOM   2035  CG  ASP A 133      20.724 172.740 -33.803  1.00 57.31     0.175 C 
ATOM   2036  OD1 ASP A 133      19.864 172.832 -32.892  1.00 60.42    -0.648 OA
ATOM   2037  OD2 ASP A 133      21.617 173.602 -33.980  1.00 66.35    -0.648 OA
ATOM   2038  N   ASN A 134      17.676 170.435 -32.992  1.00 35.58    -0.346 N 
ATOM   2039  HN  ASN A 134      18.199 169.750 -32.447  1.00  0.00     0.163 HD
ATOM   2040  CA  ASN A 134      16.341 170.774 -32.499  1.00 34.38     0.097 C 
ATOM   2041  HA  ASN A 134      16.309 171.861 -32.254  1.00  0.00     0.088 H 
ATOM   2042  C   ASN A 134      16.054 169.972 -31.238  1.00 38.59     0.241 C 
ATOM   2043  O   ASN A 134      16.559 168.854 -31.108  1.00 39.11    -0.271 OA
ATOM   2044  CB  ASN A 134      15.257 170.462 -33.539  1.00 34.46     0.036 C 
ATOM   2045  HB1 ASN A 134      15.638 170.634 -34.573  1.00  0.00     0.051 H 
ATOM   2046  HB2 ASN A 134      15.065 169.365 -33.594  1.00  0.00     0.051 H 
ATOM   2047  CG  ASN A 134      13.966 171.225 -33.307  1.00 46.95     0.217 C 
ATOM   2048  ND2 ASN A 134      12.880 170.543 -33.248  1.00 38.43    -0.370 N 
ATOM   2049 1HD2 ASN A 134      12.012 171.056 -33.092  1.00  0.00     0.159 HD
ATOM   2050 2HD2 ASN A 134      12.912 169.528 -33.342  1.00  0.00     0.159 HD
ATOM   2051  OD1 ASN A 134      13.928 172.439 -33.195  1.00 46.62    -0.274 OA
ATOM   2052  N   LYS A 135      15.164 170.492 -30.371  1.00 35.74    -0.346 N 
ATOM   2053  HN  LYS A 135      14.782 171.408 -30.604  1.00  0.00     0.163 HD
ATOM   2054  CA  LYS A 135      14.683 169.873 -29.116  1.00 35.99     0.089 C 
ATOM   2055  HA  LYS A 135      15.556 169.689 -28.447  1.00  0.00     0.087 H 
ATOM   2056  C   LYS A 135      13.989 168.536 -29.404  1.00 41.58     0.241 C 
ATOM   2057  O   LYS A 135      14.065 167.610 -28.590  1.00 42.46    -0.271 OA
ATOM   2058  CB  LYS A 135      13.698 170.820 -28.401  1.00 37.70    -0.038 C 
ATOM   2059  HB1 LYS A 135      14.057 171.873 -28.474  1.00  0.00     0.036 H 
ATOM   2060  HB2 LYS A 135      12.749 170.896 -28.982  1.00  0.00     0.036 H 
ATOM   2061  CG  LYS A 135      13.398 170.469 -26.954  1.00 46.14    -0.061 C 
ATOM   2062  HG1 LYS A 135      12.800 169.531 -26.881  1.00  0.00     0.033 H 
ATOM   2063  HG2 LYS A 135      14.318 170.133 -26.420  1.00  0.00     0.033 H 
ATOM   2064  CD  LYS A 135      12.712 171.628 -26.209  1.00 53.18    -0.043 C 
ATOM   2065  HD1 LYS A 135      11.710 171.861 -26.638  1.00  0.00     0.035 H 
ATOM   2066  HD2 LYS A 135      13.211 172.604 -26.412  1.00  0.00     0.035 H 
ATOM   2067  CE  LYS A 135      12.634 171.334 -24.725  1.00 71.05     0.080 C 
ATOM   2068  HE1 LYS A 135      12.532 170.240 -24.538  1.00  0.00     0.075 H 
ATOM   2069  HE2 LYS A 135      13.617 171.510 -24.229  1.00  0.00     0.075 H 
ATOM   2070  NZ  LYS A 135      11.549 172.096 -24.048  1.00 83.11    -0.079 N 
ATOM   2071  HZ1 LYS A 135      11.496 171.898 -23.049  1.00  0.00     0.274 HD
ATOM   2072  HZ2 LYS A 135      10.650 171.935 -24.502  1.00  0.00     0.274 HD
ATOM   2073  HZ3 LYS A 135      11.642 173.097 -24.219  1.00  0.00     0.274 HD
ATOM   2074  N   GLU A 136      13.266 168.471 -30.528  1.00 37.74    -0.346 N 
ATOM   2075  HN  GLU A 136      13.192 169.316 -31.094  1.00  0.00     0.163 HD
ATOM   2076  CA  GLU A 136      12.584 167.288 -30.996  1.00 38.46     0.090 C 
ATOM   2077  HA  GLU A 136      13.052 166.442 -30.441  1.00  0.00     0.087 H 
ATOM   2078  C   GLU A 136      12.813 166.986 -32.434  1.00 42.64     0.241 C 
ATOM   2079  O   GLU A 136      12.939 167.896 -33.243  1.00 43.74    -0.271 OA
ATOM   2080  CB  GLU A 136      11.105 167.241 -30.623  1.00 41.73    -0.029 C 
ATOM   2081  HB1 GLU A 136      11.007 167.395 -29.523  1.00  0.00     0.037 H 
ATOM   2082  HB2 GLU A 136      10.741 166.192 -30.729  1.00  0.00     0.037 H 
ATOM   2083  CG  GLU A 136      10.140 168.167 -31.334  1.00 61.36     0.018 C 
ATOM   2084  HG1 GLU A 136      10.342 168.208 -32.430  1.00  0.00     0.049 H 
ATOM   2085  HG2 GLU A 136      10.337 169.236 -31.084  1.00  0.00     0.049 H 
ATOM   2086  CD  GLU A 136       8.694 167.780 -31.044  1.00 92.05     0.172 C 
ATOM   2087  OE1 GLU A 136       8.307 166.637 -31.377  1.00 86.85    -0.648 OA
ATOM   2088  OE2 GLU A 136       7.963 168.599 -30.441  1.00 88.47    -0.648 OA
ATOM   2089  N   ILE A 137      12.899 165.695 -32.760  1.00 39.46    -0.346 N 
ATOM   2090  HN  ILE A 137      12.806 165.002 -32.017  1.00  0.00     0.163 HD
ATOM   2091  CA  ILE A 137      13.120 165.220 -34.125  1.00 37.40     0.092 C 
ATOM   2092  HA  ILE A 137      12.952 166.092 -34.799  1.00  0.00     0.088 H 
ATOM   2093  C   ILE A 137      12.087 164.180 -34.494  1.00 39.42     0.241 C 
ATOM   2094  O   ILE A 137      11.639 163.421 -33.636  1.00 39.42    -0.271 OA
ATOM   2095  CB  ILE A 137      14.578 164.738 -34.371  1.00 39.98    -0.030 C 
ATOM   2096  HB  ILE A 137      14.639 164.458 -35.449  1.00  0.00     0.043 H 
ATOM   2097  CG1 ILE A 137      14.948 163.450 -33.558  1.00 40.77    -0.063 C 
ATOM   2098 1HG1 ILE A 137      14.039 162.830 -33.379  1.00  0.00     0.033 H 
ATOM   2099 2HG1 ILE A 137      15.209 163.716 -32.507  1.00  0.00     0.033 H 
ATOM   2100  CG2 ILE A 137      15.564 165.890 -34.168  1.00 40.54    -0.071 C 
ATOM   2101 1HG2 ILE A 137      15.301 166.806 -34.746  1.00  0.00     0.028 H 
ATOM   2102 2HG2 ILE A 137      16.605 165.564 -34.397  1.00  0.00     0.028 H 
ATOM   2103 3HG2 ILE A 137      15.678 166.126 -33.084  1.00  0.00     0.028 H 
ATOM   2104  CD1 ILE A 137      16.103 162.566 -34.209  1.00 43.61    -0.076 C 
ATOM   2105 1HD1 ILE A 137      16.366 161.650 -33.631  1.00  0.00     0.027 H 
ATOM   2106 2HD1 ILE A 137      17.012 163.186 -34.388  1.00  0.00     0.027 H 
ATOM   2107 3HD1 ILE A 137      15.842 162.300 -35.260  1.00  0.00     0.027 H 
ATOM   2108  N   LYS A 138      11.668 164.170 -35.758  1.00 35.04    -0.346 N 
ATOM   2109  HN  LYS A 138      12.051 164.851 -36.414  1.00  0.00     0.163 HD
ATOM   2110  CA  LYS A 138      10.679 163.213 -36.228  1.00 35.21     0.089 C 
ATOM   2111  HA  LYS A 138      10.662 162.338 -35.537  1.00  0.00     0.087 H 
ATOM   2112  C   LYS A 138      11.099 162.750 -37.595  1.00 38.39     0.241 C 
ATOM   2113  O   LYS A 138      11.343 163.574 -38.456  1.00 39.53    -0.271 OA
ATOM   2114  CB  LYS A 138       9.263 163.811 -36.316  1.00 37.50    -0.038 C 
ATOM   2115  HB1 LYS A 138       8.599 163.124 -36.891  1.00  0.00     0.036 H 
ATOM   2116  HB2 LYS A 138       9.270 164.698 -36.992  1.00  0.00     0.036 H 
ATOM   2117  CG  LYS A 138       8.612 164.172 -35.009  1.00 57.63    -0.061 C 
ATOM   2118  HG1 LYS A 138       9.245 164.875 -34.419  1.00  0.00     0.033 H 
ATOM   2119  HG2 LYS A 138       8.608 163.309 -34.303  1.00  0.00     0.033 H 
ATOM   2120  CD  LYS A 138       7.211 164.726 -35.218  1.00 68.80    -0.043 C 
ATOM   2121  HD1 LYS A 138       7.203 165.536 -35.984  1.00  0.00     0.035 H 
ATOM   2122  HD2 LYS A 138       6.555 163.990 -35.738  1.00  0.00     0.035 H 
ATOM   2123  CE  LYS A 138       6.597 165.190 -33.915  1.00 77.84     0.080 C 
ATOM   2124  HE1 LYS A 138       6.666 164.401 -33.131  1.00  0.00     0.075 H 
ATOM   2125  HE2 LYS A 138       7.222 165.975 -33.429  1.00  0.00     0.075 H 
ATOM   2126  NZ  LYS A 138       5.197 165.650 -34.095  1.00 85.61    -0.079 N 
ATOM   2127  HZ1 LYS A 138       4.783 165.963 -33.217  1.00  0.00     0.274 HD
ATOM   2128  HZ2 LYS A 138       4.625 164.932 -34.539  1.00  0.00     0.274 HD
ATOM   2129  HZ3 LYS A 138       5.133 166.372 -34.813  1.00  0.00     0.274 HD
ATOM   2130  N   LEU A 139      11.212 161.457 -37.789  1.00 34.70    -0.346 N 
ATOM   2131  HN  LEU A 139      11.072 160.840 -36.989  1.00  0.00     0.163 HD
ATOM   2132  CA  LEU A 139      11.527 160.843 -39.084  1.00 35.09     0.089 C 
ATOM   2133  HA  LEU A 139      11.690 161.650 -39.835  1.00  0.00     0.087 H 
ATOM   2134  C   LEU A 139      10.316 160.032 -39.493  1.00 36.94     0.241 C 
ATOM   2135  O   LEU A 139       9.697 159.376 -38.649  1.00 35.63    -0.271 OA
ATOM   2136  CB  LEU A 139      12.794 159.969 -39.009  1.00 35.98    -0.035 C 
ATOM   2137  HB1 LEU A 139      12.831 159.257 -39.866  1.00  0.00     0.037 H 
ATOM   2138  HB2 LEU A 139      12.721 159.243 -38.166  1.00  0.00     0.037 H 
ATOM   2139  CG  LEU A 139      14.089 160.768 -38.919  1.00 42.51    -0.059 C 
ATOM   2140  HG  LEU A 139      13.879 161.825 -39.203  1.00  0.00     0.039 H 
ATOM   2141  CD1 LEU A 139      14.646 160.744 -37.527  1.00 44.01    -0.073 C 
ATOM   2142 1HD1 LEU A 139      13.879 161.157 -36.830  1.00  0.00     0.028 H 
ATOM   2143 2HD1 LEU A 139      15.624 161.274 -37.449  1.00  0.00     0.028 H 
ATOM   2144 3HD1 LEU A 139      14.997 159.730 -37.224  1.00  0.00     0.028 H 
ATOM   2145  CD2 LEU A 139      15.118 160.214 -39.854  1.00 49.74    -0.073 C 
ATOM   2146 1HD2 LEU A 139      14.704 160.232 -40.889  1.00  0.00     0.028 H 
ATOM   2147 2HD2 LEU A 139      15.469 159.200 -39.551  1.00  0.00     0.028 H 
ATOM   2148 3HD2 LEU A 139      16.096 160.744 -39.776  1.00  0.00     0.028 H 
ATOM   2149  N   GLU A 140       9.941 160.131 -40.766  1.00 33.28    -0.346 N 
ATOM   2150  HN  GLU A 140      10.499 160.719 -41.385  1.00  0.00     0.163 HD
ATOM   2151  CA  GLU A 140       8.788 159.455 -41.329  1.00 35.49     0.090 C 
ATOM   2152  HA  GLU A 140       8.391 158.731 -40.580  1.00  0.00     0.087 H 
ATOM   2153  C   GLU A 140       9.192 158.698 -42.579  1.00 36.34     0.241 C 
ATOM   2154  O   GLU A 140      10.229 159.021 -43.155  1.00 34.92    -0.271 OA
ATOM   2155  CB  GLU A 140       7.679 160.482 -41.675  1.00 37.83    -0.029 C 
ATOM   2156  HB1 GLU A 140       8.061 161.246 -42.391  1.00  0.00     0.037 H 
ATOM   2157  HB2 GLU A 140       6.891 160.011 -42.307  1.00  0.00     0.037 H 
ATOM   2158  CG  GLU A 140       7.057 161.154 -40.452  1.00 57.22     0.018 C 
ATOM   2159  HG1 GLU A 140       7.856 161.429 -39.724  1.00  0.00     0.049 H 
ATOM   2160  HG2 GLU A 140       6.491 160.402 -39.854  1.00  0.00     0.049 H 
ATOM   2161  CD  GLU A 140       6.177 162.359 -40.731  1.00 89.06     0.172 C 
ATOM   2162  OE1 GLU A 140       5.341 162.275 -41.661  1.00 91.96    -0.648 OA
ATOM   2163  OE2 GLU A 140       6.308 163.376 -40.009  1.00 81.50    -0.648 OA
ATOM   2164  N   ASN A 141       8.343 157.723 -43.031  1.00 32.24    -0.346 N 
ATOM   2165  HN  ASN A 141       7.498 157.544 -42.489  1.00  0.00     0.163 HD
ATOM   2166  CA  ASN A 141       8.562 156.908 -44.252  1.00 31.31     0.097 C 
ATOM   2167  HA  ASN A 141       7.670 156.249 -44.370  1.00  0.00     0.088 H 
ATOM   2168  C   ASN A 141       9.761 156.013 -44.158  1.00 31.57     0.241 C 
ATOM   2169  O   ASN A 141      10.334 155.633 -45.176  1.00 30.01    -0.271 OA
ATOM   2170  CB  ASN A 141       8.650 157.783 -45.521  1.00 31.03     0.036 C 
ATOM   2171  HB1 ASN A 141       8.989 157.182 -46.396  1.00  0.00     0.051 H 
ATOM   2172  HB2 ASN A 141       9.501 158.500 -45.452  1.00  0.00     0.051 H 
ATOM   2173  CG  ASN A 141       7.359 158.506 -45.831  1.00 44.41     0.217 C 
ATOM   2174  ND2 ASN A 141       6.261 157.786 -45.913  1.00 40.19    -0.370 N 
ATOM   2175 1HD2 ASN A 141       6.279 156.779 -45.751  1.00  0.00     0.159 HD
ATOM   2176 2HD2 ASN A 141       5.390 158.274 -46.122  1.00  0.00     0.159 HD
ATOM   2177  OD1 ASN A 141       7.337 159.711 -46.025  1.00 41.95    -0.274 OA
ATOM   2178  N   LEU A 142      10.142 155.660 -42.929  1.00 27.35    -0.346 N 
ATOM   2179  HN  LEU A 142       9.631 156.026 -42.126  1.00  0.00     0.163 HD
ATOM   2180  CA  LEU A 142      11.258 154.774 -42.706  1.00 25.69     0.089 C 
ATOM   2181  HA  LEU A 142      12.130 155.125 -43.306  1.00  0.00     0.087 H 
ATOM   2182  C   LEU A 142      10.867 153.392 -43.161  1.00 34.71     0.241 C 
ATOM   2183  O   LEU A 142       9.693 153.004 -43.091  1.00 36.56    -0.271 OA
ATOM   2184  CB  LEU A 142      11.641 154.764 -41.210  1.00 24.72    -0.035 C 
ATOM   2185  HB1 LEU A 142      12.278 153.876 -40.988  1.00  0.00     0.037 H 
ATOM   2186  HB2 LEU A 142      10.744 154.527 -40.591  1.00  0.00     0.037 H 
ATOM   2187  CG  LEU A 142      12.317 156.035 -40.682  1.00 27.15    -0.059 C 
ATOM   2188  HG  LEU A 142      11.654 156.905 -40.897  1.00  0.00     0.039 H 
ATOM   2189  CD1 LEU A 142      12.549 155.964 -39.181  1.00 24.87    -0.073 C 
ATOM   2190 1HD1 LEU A 142      13.041 156.888 -38.797  1.00  0.00     0.028 H 
ATOM   2191 2HD1 LEU A 142      13.124 155.051 -38.901  1.00  0.00     0.028 H 
ATOM   2192 3HD1 LEU A 142      11.602 155.748 -38.633  1.00  0.00     0.028 H 
ATOM   2193  CD2 LEU A 142      13.662 156.270 -41.364  1.00 25.90    -0.073 C 
ATOM   2194 1HD2 LEU A 142      14.154 157.194 -40.980  1.00  0.00     0.028 H 
ATOM   2195 2HD2 LEU A 142      13.560 156.291 -42.474  1.00  0.00     0.028 H 
ATOM   2196 3HD2 LEU A 142      14.330 155.382 -41.270  1.00  0.00     0.028 H 
ATOM   2197  N   GLU A 143      11.847 152.641 -43.655  1.00 31.37    -0.346 N 
ATOM   2198  HN  GLU A 143      12.785 153.034 -43.737  1.00  0.00     0.163 HD
ATOM   2199  CA  GLU A 143      11.613 151.292 -44.074  1.00 29.11     0.090 C 
ATOM   2200  HA  GLU A 143      10.667 151.236 -44.661  1.00  0.00     0.087 H 
ATOM   2201  C   GLU A 143      11.490 150.429 -42.796  1.00 34.48     0.243 C 
ATOM   2202  O   GLU A 143      12.345 150.546 -41.932  1.00 33.24    -0.271 OA
ATOM   2203  CB  GLU A 143      12.787 150.810 -44.932  1.00 29.76    -0.029 C 
ATOM   2204  HB1 GLU A 143      12.910 151.454 -45.834  1.00  0.00     0.037 H 
ATOM   2205  HB2 GLU A 143      13.759 151.016 -44.426  1.00  0.00     0.037 H 
ATOM   2206  CG  GLU A 143      12.681 149.340 -45.325  1.00 32.25     0.018 C 
ATOM   2207  HG1 GLU A 143      12.890 148.681 -44.450  1.00  0.00     0.049 H 
ATOM   2208  HG2 GLU A 143      11.620 149.058 -45.519  1.00  0.00     0.049 H 
ATOM   2209  CD  GLU A 143      13.554 148.968 -46.494  1.00 40.14     0.172 C 
ATOM   2210  OE1 GLU A 143      13.109 149.168 -47.645  1.00 36.16    -0.648 OA
ATOM   2211  OE2 GLU A 143      14.696 148.513 -46.265  1.00 33.19    -0.648 OA
ATOM   2212  N   PRO A 144      10.474 149.548 -42.657  1.00 34.24    -0.337 N 
ATOM   2213  CA  PRO A 144      10.410 148.673 -41.460  1.00 34.48     0.091 C 
ATOM   2214  HA  PRO A 144      10.321 149.291 -40.536  1.00  0.00     0.087 H 
ATOM   2215  C   PRO A 144      11.592 147.701 -41.336  1.00 38.62     0.241 C 
ATOM   2216  O   PRO A 144      12.264 147.402 -42.333  1.00 36.18    -0.271 OA
ATOM   2217  CB  PRO A 144       9.110 147.854 -41.685  1.00 36.02    -0.036 C 
ATOM   2218  HB1 PRO A 144       9.289 146.805 -42.018  1.00  0.00     0.036 H 
ATOM   2219  HB2 PRO A 144       8.568 147.599 -40.744  1.00  0.00     0.036 H 
ATOM   2220  CG  PRO A 144       8.300 148.669 -42.652  1.00 40.78    -0.048 C 
ATOM   2221  HG1 PRO A 144       7.631 149.423 -42.176  1.00  0.00     0.035 H 
ATOM   2222  HG2 PRO A 144       7.488 148.105 -43.168  1.00  0.00     0.035 H 
ATOM   2223  CD  PRO A 144       9.352 149.254 -43.581  1.00 36.15    -0.001 C 
ATOM   2224  HD1 PRO A 144       9.619 148.609 -44.450  1.00  0.00     0.064 H 
ATOM   2225  HD2 PRO A 144       9.008 150.122 -44.190  1.00  0.00     0.064 H 
ATOM   2226  N   GLU A 145      11.815 147.169 -40.102  1.00 36.86    -0.346 N 
ATOM   2227  HN  GLU A 145      11.260 147.531 -39.326  1.00  0.00     0.163 HD
ATOM   2228  CA  GLU A 145      12.797 146.109 -39.800  1.00 37.73     0.090 C 
ATOM   2229  HA  GLU A 145      12.579 145.781 -38.757  1.00  0.00     0.087 H 
ATOM   2230  C   GLU A 145      14.258 146.531 -39.805  1.00 41.74     0.241 C 
ATOM   2231  O   GLU A 145      15.129 145.743 -40.178  1.00 42.01    -0.271 OA
ATOM   2232  CB  GLU A 145      12.568 144.860 -40.692  1.00 39.97    -0.029 C 
ATOM   2233  HB1 GLU A 145      12.791 145.102 -41.757  1.00  0.00     0.037 H 
ATOM   2234  HB2 GLU A 145      13.357 144.097 -40.496  1.00  0.00     0.037 H 
ATOM   2235  CG  GLU A 145      11.189 144.231 -40.574  1.00 50.46     0.018 C 
ATOM   2236  HG1 GLU A 145      10.929 143.654 -41.492  1.00  0.00     0.049 H 
ATOM   2237  HG2 GLU A 145      10.388 145.005 -40.619  1.00  0.00     0.049 H 
ATOM   2238  CD  GLU A 145      11.054 143.373 -39.330  1.00 77.04     0.172 C 
ATOM   2239  OE1 GLU A 145      10.808 143.947 -38.244  1.00 63.41    -0.648 OA
ATOM   2240  OE2 GLU A 145      11.285 142.144 -39.425  1.00 74.39    -0.648 OA
ATOM   2241  N   HIS A 146      14.527 147.747 -39.332  1.00 37.64    -0.346 N 
ATOM   2242  HN  HIS A 146      13.743 148.335 -39.049  1.00  0.00     0.163 HD
ATOM   2243  CA  HIS A 146      15.874 148.289 -39.194  1.00 37.06     0.094 C 
ATOM   2244  HA  HIS A 146      16.615 147.489 -39.426  1.00  0.00     0.088 H 
ATOM   2245  C   HIS A 146      16.054 148.730 -37.760  1.00 39.59     0.241 C 
ATOM   2246  O   HIS A 146      15.088 149.081 -37.091  1.00 38.30    -0.271 OA
ATOM   2247  CB  HIS A 146      16.108 149.492 -40.149  1.00 36.28     0.002 C 
ATOM   2248  HB1 HIS A 146      15.380 150.310 -39.940  1.00  0.00     0.046 H 
ATOM   2249  HB2 HIS A 146      17.057 150.020 -39.895  1.00  0.00     0.046 H 
ATOM   2250  CG  HIS A 146      16.082 149.115 -41.596  1.00 39.24     0.028 A 
ATOM   2251  CD2 HIS A 146      15.055 149.115 -42.475  1.00 39.51    -0.000 A 
ATOM   2252  HD2 HIS A 146      14.024 149.458 -42.284  1.00  0.00     0.114 H 
ATOM   2253  ND1 HIS A 146      17.203 148.613 -42.225  1.00 41.56    -0.354 N 
ATOM   2254  HD1 HIS A 146      18.130 148.490 -41.818  1.00  0.00     0.166 HD
ATOM   2255  CE1 HIS A 146      16.833 148.323 -43.464  1.00 39.76     0.040 A 
ATOM   2256  HE1 HIS A 146      17.505 147.905 -44.232  1.00  0.00     0.140 H 
ATOM   2257  NE2 HIS A 146      15.549 148.600 -43.663  1.00 39.34    -0.360 N 
ATOM   2258  HE2 HIS A 146      15.026 148.460 -44.527  1.00  0.00     0.166 HD
ATOM   2259  N   GLU A 147      17.305 148.806 -37.324  1.00 36.58    -0.346 N 
ATOM   2260  HN  GLU A 147      18.059 148.558 -37.964  1.00  0.00     0.163 HD
ATOM   2261  CA  GLU A 147      17.647 149.223 -35.986  1.00 35.70     0.090 C 
ATOM   2262  HA  GLU A 147      16.716 149.590 -35.494  1.00  0.00     0.087 H 
ATOM   2263  C   GLU A 147      18.645 150.373 -36.011  1.00 38.33     0.241 C 
ATOM   2264  O   GLU A 147      19.640 150.326 -36.732  1.00 37.03    -0.271 OA
ATOM   2265  CB  GLU A 147      18.162 148.013 -35.180  1.00 38.00    -0.029 C 
ATOM   2266  HB1 GLU A 147      17.472 147.143 -35.282  1.00  0.00     0.037 H 
ATOM   2267  HB2 GLU A 147      19.074 147.578 -35.652  1.00  0.00     0.037 H 
ATOM   2268  CG  GLU A 147      18.410 148.340 -33.721  1.00 45.90     0.018 C 
ATOM   2269  HG1 GLU A 147      17.516 148.832 -33.272  1.00  0.00     0.049 H 
ATOM   2270  HG2 GLU A 147      19.149 149.169 -33.625  1.00  0.00     0.049 H 
ATOM   2271  CD  GLU A 147      18.837 147.145 -32.888  1.00 62.61     0.172 C 
ATOM   2272  OE1 GLU A 147      17.946 146.384 -32.457  1.00 62.68    -0.648 OA
ATOM   2273  OE2 GLU A 147      20.053 146.976 -32.650  1.00 60.67    -0.648 OA
ATOM   2274  N   TYR A 148      18.367 151.424 -35.231  1.00 34.56    -0.346 N 
ATOM   2275  HN  TYR A 148      17.526 151.415 -34.654  1.00  0.00     0.163 HD
ATOM   2276  CA  TYR A 148      19.243 152.571 -35.196  1.00 33.86     0.093 C 
ATOM   2277  HA  TYR A 148      20.177 152.312 -35.748  1.00  0.00     0.088 H 
ATOM   2278  C   TYR A 148      19.617 152.931 -33.787  1.00 37.98     0.241 C 
ATOM   2279  O   TYR A 148      18.802 152.819 -32.877  1.00 38.18    -0.271 OA
ATOM   2280  CB  TYR A 148      18.591 153.791 -35.896  1.00 33.46    -0.014 C 
ATOM   2281  HB1 TYR A 148      19.264 154.679 -35.858  1.00  0.00     0.043 H 
ATOM   2282  HB2 TYR A 148      17.737 154.184 -35.297  1.00  0.00     0.043 H 
ATOM   2283  CG  TYR A 148      18.163 153.497 -37.321  1.00 33.45    -0.056 A 
ATOM   2284  CD1 TYR A 148      19.085 153.504 -38.363  1.00 35.14    -0.074 A 
ATOM   2285  HD1 TYR A 148      20.140 153.748 -38.152  1.00  0.00     0.084 H 
ATOM   2286  CD2 TYR A 148      16.839 153.192 -37.624  1.00 32.34    -0.074 A 
ATOM   2287  HD2 TYR A 148      16.094 153.152 -36.812  1.00  0.00     0.084 H 
ATOM   2288  CE1 TYR A 148      18.698 153.207 -39.674  1.00 35.45    -0.051 A 
ATOM   2289  HE1 TYR A 148      19.449 153.187 -40.482  1.00  0.00     0.087 H 
ATOM   2290  CE2 TYR A 148      16.437 152.937 -38.932  1.00 31.87    -0.051 A 
ATOM   2291  HE2 TYR A 148      15.376 152.734 -39.153  1.00  0.00     0.087 H 
ATOM   2292  CZ  TYR A 148      17.368 152.938 -39.954  1.00 35.93     0.065 A 
ATOM   2293  OH  TYR A 148      16.974 152.679 -41.251  1.00 31.75    -0.361 OA
ATOM   2294  HH  TYR A 148      17.614 152.680 -41.953  1.00  0.00     0.217 HD
ATOM   2295  N   LYS A 149      20.846 153.370 -33.614  1.00 37.39    -0.346 N 
ATOM   2296  HN  LYS A 149      21.499 153.328 -34.396  1.00  0.00     0.163 HD
ATOM   2297  CA  LYS A 149      21.302 153.911 -32.351  1.00 39.37     0.089 C 
ATOM   2298  HA  LYS A 149      20.571 153.629 -31.558  1.00  0.00     0.087 H 
ATOM   2299  C   LYS A 149      21.264 155.438 -32.534  1.00 42.57     0.241 C 
ATOM   2300  O   LYS A 149      22.012 155.980 -33.333  1.00 41.89    -0.271 OA
ATOM   2301  CB  LYS A 149      22.699 153.399 -31.940  1.00 43.94    -0.038 C 
ATOM   2302  HB1 LYS A 149      22.720 152.285 -31.909  1.00  0.00     0.036 H 
ATOM   2303  HB2 LYS A 149      23.441 153.573 -32.754  1.00  0.00     0.036 H 
ATOM   2304  CG  LYS A 149      23.199 153.999 -30.599  1.00 51.26    -0.061 C 
ATOM   2305  HG1 LYS A 149      22.349 154.216 -29.911  1.00  0.00     0.033 H 
ATOM   2306  HG2 LYS A 149      23.582 155.037 -30.738  1.00  0.00     0.033 H 
ATOM   2307  CD  LYS A 149      24.240 153.111 -29.929  1.00 56.90    -0.043 C 
ATOM   2308  HD1 LYS A 149      25.162 153.039 -30.551  1.00  0.00     0.035 H 
ATOM   2309  HD2 LYS A 149      23.924 152.042 -29.949  1.00  0.00     0.035 H 
ATOM   2310  CE  LYS A 149      24.569 153.548 -28.529  1.00 76.46     0.080 C 
ATOM   2311  HE1 LYS A 149      24.984 152.704 -27.930  1.00  0.00     0.075 H 
ATOM   2312  HE2 LYS A 149      23.643 153.745 -27.939  1.00  0.00     0.075 H 
ATOM   2313  NZ  LYS A 149      25.483 154.726 -28.509  1.00 92.84    -0.079 N 
ATOM   2314  HZ1 LYS A 149      25.706 155.023 -27.559  1.00  0.00     0.274 HD
ATOM   2315  HZ2 LYS A 149      25.103 155.498 -29.057  1.00  0.00     0.274 HD
ATOM   2316  HZ3 LYS A 149      26.330 154.546 -29.048  1.00  0.00     0.274 HD
ATOM   2317  N   CYS A 150      20.303 156.094 -31.879  1.00 40.54    -0.345 N 
ATOM   2318  HN  CYS A 150      19.640 155.556 -31.321  1.00  0.00     0.163 HD
ATOM   2319  CA  CYS A 150      20.158 157.533 -31.924  1.00 41.02     0.098 C 
ATOM   2320  HA  CYS A 150      20.658 157.910 -32.846  1.00  0.00     0.088 H 
ATOM   2321  C   CYS A 150      20.880 158.126 -30.698  1.00 44.52     0.242 C 
ATOM   2322  O   CYS A 150      20.466 157.915 -29.560  1.00 45.15    -0.271 OA
ATOM   2323  CB  CYS A 150      18.686 157.936 -31.972  1.00 42.72     0.014 C 
ATOM   2324  HB1 CYS A 150      18.125 157.450 -31.140  1.00  0.00     0.053 H 
ATOM   2325  HB2 CYS A 150      18.569 159.007 -31.684  1.00  0.00     0.053 H 
ATOM   2326  SG  CYS A 150      17.855 157.615 -33.568  1.00 47.50    -0.095 SA
ATOM   2327  N   ASP A 151      21.970 158.840 -30.940  1.00 40.44    -0.345 N 
ATOM   2328  HN  ASP A 151      22.297 158.905 -31.904  1.00  0.00     0.163 HD
ATOM   2329  CA  ASP A 151      22.732 159.541 -29.906  1.00 40.65     0.098 C 
ATOM   2330  HA  ASP A 151      22.521 159.069 -28.918  1.00  0.00     0.088 H 
ATOM   2331  C   ASP A 151      22.290 161.011 -29.860  1.00 41.14     0.241 C 
ATOM   2332  O   ASP A 151      21.992 161.610 -30.889  1.00 39.68    -0.271 OA
ATOM   2333  CB  ASP A 151      24.248 159.458 -30.188  1.00 42.88     0.043 C 
ATOM   2334  HB1 ASP A 151      24.806 160.147 -29.512  1.00  0.00     0.052 H 
ATOM   2335  HB2 ASP A 151      24.485 159.922 -31.174  1.00  0.00     0.052 H 
ATOM   2336  CG  ASP A 151      24.830 158.059 -30.111  1.00 51.49     0.175 C 
ATOM   2337  OD1 ASP A 151      24.544 157.357 -29.140  1.00 53.87    -0.648 OA
ATOM   2338  OD2 ASP A 151      25.577 157.675 -31.026  1.00 56.31    -0.648 OA
ATOM   2339  N   SER A 152      22.287 161.593 -28.680  1.00 36.65    -0.344 N 
ATOM   2340  HN  SER A 152      22.568 161.050 -27.864  1.00  0.00     0.163 HD
ATOM   2341  CA  SER A 152      21.896 162.987 -28.497  1.00 34.47     0.109 C 
ATOM   2342  HA  SER A 152      22.067 163.528 -29.457  1.00  0.00     0.090 H 
ATOM   2343  C   SER A 152      22.736 163.651 -27.418  1.00 38.81     0.243 C 
ATOM   2344  O   SER A 152      23.172 162.998 -26.473  1.00 38.79    -0.271 OA
ATOM   2345  CB  SER A 152      20.411 163.095 -28.141  1.00 33.92     0.044 C 
ATOM   2346  HB1 SER A 152      20.182 162.627 -27.155  1.00  0.00     0.077 H 
ATOM   2347  HB2 SER A 152      19.778 162.439 -28.783  1.00  0.00     0.077 H 
ATOM   2348  OG  SER A 152      19.998 164.454 -28.196  1.00 39.08    -0.398 OA
ATOM   2349  HG  SER A 152      19.076 164.521 -27.975  1.00  0.00     0.209 HD
ATOM   2350  N   GLU A 153      22.926 164.959 -27.537  1.00 36.17    -0.346 N 
ATOM   2351  HN  GLU A 153      22.562 165.434 -28.363  1.00  0.00     0.163 HD
ATOM   2352  CA  GLU A 153      23.640 165.749 -26.526  1.00 34.93     0.090 C 
ATOM   2353  HA  GLU A 153      23.555 165.211 -25.553  1.00  0.00     0.087 H 
ATOM   2354  C   GLU A 153      22.976 167.102 -26.363  1.00 37.59     0.241 C 
ATOM   2355  O   GLU A 153      22.282 167.573 -27.269  1.00 36.10    -0.271 OA
ATOM   2356  CB  GLU A 153      25.141 165.892 -26.854  1.00 35.54    -0.029 C 
ATOM   2357  HB1 GLU A 153      25.604 164.886 -26.985  1.00  0.00     0.037 H 
ATOM   2358  HB2 GLU A 153      25.699 166.247 -25.956  1.00  0.00     0.037 H 
ATOM   2359  CG  GLU A 153      25.456 166.776 -28.053  1.00 39.38     0.018 C 
ATOM   2360  HG1 GLU A 153      24.967 167.769 -27.917  1.00  0.00     0.049 H 
ATOM   2361  HG2 GLU A 153      24.909 166.393 -28.946  1.00  0.00     0.049 H 
ATOM   2362  CD  GLU A 153      26.917 166.982 -28.411  1.00 48.05     0.172 C 
ATOM   2363  OE1 GLU A 153      27.787 166.277 -27.851  1.00 47.35    -0.648 OA
ATOM   2364  OE2 GLU A 153      27.189 167.826 -29.293  1.00 47.07    -0.648 OA
ATOM   2365  N   ILE A 154      23.182 167.718 -25.202  1.00 35.22    -0.346 N 
ATOM   2366  HN  ILE A 154      23.704 167.220 -24.481  1.00  0.00     0.163 HD
ATOM   2367  CA  ILE A 154      22.703 169.071 -24.898  1.00 35.22     0.092 C 
ATOM   2368  HA  ILE A 154      22.226 169.455 -25.830  1.00  0.00     0.088 H 
ATOM   2369  C   ILE A 154      23.887 169.950 -24.632  1.00 38.89     0.241 C 
ATOM   2370  O   ILE A 154      24.792 169.562 -23.902  1.00 38.19    -0.271 OA
ATOM   2371  CB  ILE A 154      21.631 169.167 -23.784  1.00 38.09    -0.030 C 
ATOM   2372  HB  ILE A 154      22.147 169.067 -22.801  1.00  0.00     0.043 H 
ATOM   2373  CG1 ILE A 154      20.616 168.004 -23.911  1.00 37.09    -0.063 C 
ATOM   2374 1HG1 ILE A 154      20.124 168.020 -24.911  1.00  0.00     0.033 H 
ATOM   2375 2HG1 ILE A 154      21.147 167.026 -23.979  1.00  0.00     0.033 H 
ATOM   2376  CG2 ILE A 154      20.936 170.559 -23.821  1.00 36.58    -0.071 C 
ATOM   2377 1HG2 ILE A 154      21.667 171.396 -23.730  1.00  0.00     0.028 H 
ATOM   2378 2HG2 ILE A 154      20.139 170.633 -23.045  1.00  0.00     0.028 H 
ATOM   2379 3HG2 ILE A 154      20.306 170.671 -24.734  1.00  0.00     0.028 H 
ATOM   2380  CD1 ILE A 154      19.582 167.973 -22.810  1.00 40.10    -0.076 C 
ATOM   2381 1HD1 ILE A 154      18.851 167.136 -22.901  1.00  0.00     0.027 H 
ATOM   2382 2HD1 ILE A 154      19.051 168.951 -22.742  1.00  0.00     0.027 H 
ATOM   2383 3HD1 ILE A 154      20.074 167.957 -21.810  1.00  0.00     0.027 H 
ATOM   2384  N   LEU A 155      23.920 171.093 -25.326  1.00 36.95    -0.346 N 
ATOM   2385  HN  LEU A 155      23.159 171.263 -25.984  1.00  0.00     0.163 HD
ATOM   2386  CA  LEU A 155      24.946 172.108 -25.220  1.00 36.12     0.089 C 
ATOM   2387  HA  LEU A 155      25.784 171.723 -24.593  1.00  0.00     0.087 H 
ATOM   2388  C   LEU A 155      24.336 173.340 -24.550  1.00 37.32     0.241 C 
ATOM   2389  O   LEU A 155      23.156 173.670 -24.764  1.00 34.21    -0.271 OA
ATOM   2390  CB  LEU A 155      25.499 172.548 -26.605  1.00 36.86    -0.035 C 
ATOM   2391  HB1 LEU A 155      26.403 173.176 -26.428  1.00  0.00     0.037 H 
ATOM   2392  HB2 LEU A 155      24.784 173.286 -27.039  1.00  0.00     0.037 H 
ATOM   2393  CG  LEU A 155      25.847 171.518 -27.710  1.00 43.11    -0.059 C 
ATOM   2394  HG  LEU A 155      24.919 170.997 -28.042  1.00  0.00     0.039 H 
ATOM   2395  CD1 LEU A 155      26.502 172.233 -28.918  1.00 43.35    -0.073 C 
ATOM   2396 1HD1 LEU A 155      25.751 172.984 -29.258  1.00  0.00     0.028 H 
ATOM   2397 2HD1 LEU A 155      26.839 171.539 -29.723  1.00  0.00     0.028 H 
ATOM   2398 3HD1 LEU A 155      27.504 172.668 -28.694  1.00  0.00     0.028 H 
ATOM   2399  CD2 LEU A 155      26.856 170.508 -27.253  1.00 47.47    -0.073 C 
ATOM   2400 1HD2 LEU A 155      26.385 169.993 -26.383  1.00  0.00     0.028 H 
ATOM   2401 2HD2 LEU A 155      27.858 170.943 -27.029  1.00  0.00     0.028 H 
ATOM   2402 3HD2 LEU A 155      27.193 169.814 -28.058  1.00  0.00     0.028 H 
ATOM   2403  N   TYR A 156      25.176 174.030 -23.767  1.00 33.75    -0.346 N 
ATOM   2404  HN  TYR A 156      26.092 173.614 -23.600  1.00  0.00     0.163 HD
ATOM   2405  CA  TYR A 156      24.914 175.320 -23.127  1.00 34.17     0.093 C 
ATOM   2406  HA  TYR A 156      23.957 175.741 -23.516  1.00  0.00     0.088 H 
ATOM   2407  C   TYR A 156      26.073 176.213 -23.554  1.00 40.64     0.241 C 
ATOM   2408  O   TYR A 156      27.227 175.867 -23.301  1.00 41.40    -0.271 OA
ATOM   2409  CB  TYR A 156      24.835 175.193 -21.609  1.00 33.64    -0.014 C 
ATOM   2410  HB1 TYR A 156      25.749 174.703 -21.200  1.00  0.00     0.043 H 
ATOM   2411  HB2 TYR A 156      24.075 174.434 -21.310  1.00  0.00     0.043 H 
ATOM   2412  CG  TYR A 156      24.578 176.518 -20.926  1.00 32.84    -0.056 A 
ATOM   2413  CD1 TYR A 156      23.398 177.225 -21.152  1.00 33.81    -0.074 A 
ATOM   2414  HD1 TYR A 156      22.630 176.798 -21.819  1.00  0.00     0.084 H 
ATOM   2415  CD2 TYR A 156      25.506 177.058 -20.041  1.00 33.58    -0.074 A 
ATOM   2416  HD2 TYR A 156      26.448 176.517 -19.849  1.00  0.00     0.084 H 
ATOM   2417  CE1 TYR A 156      23.171 178.463 -20.549  1.00 35.73    -0.051 A 
ATOM   2418  HE1 TYR A 156      22.250 179.028 -20.770  1.00  0.00     0.087 H 
ATOM   2419  CE2 TYR A 156      25.269 178.268 -19.393  1.00 34.46    -0.051 A 
ATOM   2420  HE2 TYR A 156      25.999 178.658 -18.663  1.00  0.00     0.087 H 
ATOM   2421  CZ  TYR A 156      24.113 178.979 -19.669  1.00 41.12     0.065 A 
ATOM   2422  OH  TYR A 156      23.897 180.174 -19.039  1.00 41.63    -0.361 OA
ATOM   2423  HH  TYR A 156      24.541 180.527 -18.437  1.00  0.00     0.217 HD
ATOM   2424  N   ASN A 157      25.798 177.297 -24.289  1.00 38.46    -0.346 N 
ATOM   2425  HN  ASN A 157      24.823 177.539 -24.466  1.00  0.00     0.163 HD
ATOM   2426  CA  ASN A 157      26.867 178.159 -24.855  1.00 40.25     0.097 C 
ATOM   2427  HA  ASN A 157      26.386 178.874 -25.563  1.00  0.00     0.088 H 
ATOM   2428  C   ASN A 157      27.892 177.326 -25.655  1.00 46.43     0.241 C 
ATOM   2429  O   ASN A 157      29.100 177.537 -25.506  1.00 46.08    -0.271 OA
ATOM   2430  CB  ASN A 157      27.605 178.996 -23.767  1.00 40.39     0.036 C 
ATOM   2431  HB1 ASN A 157      28.402 179.616 -24.241  1.00  0.00     0.051 H 
ATOM   2432  HB2 ASN A 157      28.227 178.325 -23.129  1.00  0.00     0.051 H 
ATOM   2433  CG  ASN A 157      26.737 179.854 -22.907  1.00 53.27     0.217 C 
ATOM   2434  ND2 ASN A 157      27.127 179.984 -21.657  1.00 55.23    -0.370 N 
ATOM   2435 1HD2 ASN A 157      26.534 180.570 -21.069  1.00  0.00     0.159 HD
ATOM   2436 2HD2 ASN A 157      27.959 179.517 -21.296  1.00  0.00     0.159 HD
ATOM   2437  OD1 ASN A 157      25.735 180.416 -23.342  1.00 41.52    -0.274 OA
ATOM   2438  N   ASN A 158      27.407 176.317 -26.429  1.00 44.21    -0.346 N 
ATOM   2439  HN  ASN A 158      26.395 176.188 -26.451  1.00  0.00     0.163 HD
ATOM   2440  CA  ASN A 158      28.223 175.396 -27.237  1.00 45.06     0.097 C 
ATOM   2441  HA  ASN A 158      27.498 174.780 -27.819  1.00  0.00     0.088 H 
ATOM   2442  C   ASN A 158      29.042 174.403 -26.408  1.00 51.63     0.241 C 
ATOM   2443  O   ASN A 158      29.866 173.690 -26.972  1.00 51.25    -0.271 OA
ATOM   2444  CB  ASN A 158      29.105 176.131 -28.300  1.00 51.65     0.036 C 
ATOM   2445  HB1 ASN A 158      30.014 176.555 -27.813  1.00  0.00     0.051 H 
ATOM   2446  HB2 ASN A 158      29.575 175.387 -28.985  1.00  0.00     0.051 H 
ATOM   2447  CG  ASN A 158      28.402 177.202 -29.104  1.00 82.01     0.217 C 
ATOM   2448  ND2 ASN A 158      29.109 178.274 -29.404  1.00 81.32    -0.370 N 
ATOM   2449 1HD2 ASN A 158      28.635 178.996 -29.946  1.00  0.00     0.159 HD
ATOM   2450 2HD2 ASN A 158      30.078 178.371 -29.101  1.00  0.00     0.159 HD
ATOM   2451  OD1 ASN A 158      27.229 177.085 -29.471  1.00 77.10    -0.274 OA
ATOM   2452  N   HIS A 159      28.806 174.349 -25.082  1.00 52.50    -0.346 N 
ATOM   2453  HN  HIS A 159      28.108 174.997 -24.716  1.00  0.00     0.163 HD
ATOM   2454  CA  HIS A 159      29.448 173.455 -24.106  1.00 53.99     0.094 C 
ATOM   2455  HA  HIS A 159      30.478 173.170 -24.425  1.00  0.00     0.088 H 
ATOM   2456  C   HIS A 159      28.561 172.241 -23.937  1.00 49.70     0.241 C 
ATOM   2457  O   HIS A 159      27.459 172.416 -23.444  1.00 45.76    -0.271 OA
ATOM   2458  CB  HIS A 159      29.445 174.099 -22.684  1.00 57.12     0.002 C 
ATOM   2459  HB1 HIS A 159      29.307 173.304 -21.915  1.00  0.00     0.046 H 
ATOM   2460  HB2 HIS A 159      28.508 174.686 -22.543  1.00  0.00     0.046 H 
ATOM   2461  CG  HIS A 159      30.616 174.939 -22.325  1.00 62.89     0.028 A 
ATOM   2462  CD2 HIS A 159      31.933 174.640 -22.339  1.00 65.39    -0.000 A 
ATOM   2463  HD2 HIS A 159      32.390 173.693 -22.672  1.00  0.00     0.114 H 
ATOM   2464  ND1 HIS A 159      30.449 176.205 -21.792  1.00 65.89    -0.354 N 
ATOM   2465  HD1 HIS A 159      29.569 176.688 -21.612  1.00  0.00     0.166 HD
ATOM   2466  CE1 HIS A 159      31.672 176.658 -21.564  1.00 65.55     0.040 A 
ATOM   2467  HE1 HIS A 159      31.899 177.666 -21.179  1.00  0.00     0.140 H 
ATOM   2468  NE2 HIS A 159      32.593 175.743 -21.858  1.00 65.70    -0.360 N 
ATOM   2469  HE2 HIS A 159      33.602 175.843 -21.747  1.00  0.00     0.166 HD
ATOM   2470  N   LYS A 160      29.046 171.019 -24.222  1.00 46.82    -0.346 N 
ATOM   2471  HN  LYS A 160      29.981 170.927 -24.620  1.00  0.00     0.163 HD
ATOM   2472  CA  LYS A 160      28.246 169.818 -23.967  1.00 45.33     0.089 C 
ATOM   2473  HA  LYS A 160      27.197 169.994 -24.301  1.00  0.00     0.087 H 
ATOM   2474  C   LYS A 160      28.265 169.597 -22.484  1.00 48.86     0.241 C 
ATOM   2475  O   LYS A 160      29.350 169.483 -21.917  1.00 49.97    -0.271 OA
ATOM   2476  CB  LYS A 160      28.811 168.570 -24.686  1.00 47.95    -0.038 C 
ATOM   2477  HB1 LYS A 160      28.854 168.730 -25.789  1.00  0.00     0.036 H 
ATOM   2478  HB2 LYS A 160      29.900 168.448 -24.478  1.00  0.00     0.036 H 
ATOM   2479  CG  LYS A 160      28.038 167.283 -24.346  1.00 52.20    -0.061 C 
ATOM   2480  HG1 LYS A 160      27.676 167.311 -23.292  1.00  0.00     0.033 H 
ATOM   2481  HG2 LYS A 160      27.060 167.261 -24.881  1.00  0.00     0.033 H 
ATOM   2482  CD  LYS A 160      28.825 165.992 -24.611  1.00 66.51    -0.043 C 
ATOM   2483  HD1 LYS A 160      29.412 166.094 -25.554  1.00  0.00     0.035 H 
ATOM   2484  HD2 LYS A 160      28.124 165.174 -24.898  1.00  0.00     0.035 H 
ATOM   2485  CE  LYS A 160      29.729 165.522 -23.493  1.00 71.90     0.080 C 
ATOM   2486  HE1 LYS A 160      30.256 164.581 -23.776  1.00  0.00     0.075 H 
ATOM   2487  HE2 LYS A 160      30.609 166.197 -23.382  1.00  0.00     0.075 H 
ATOM   2488  NZ  LYS A 160      29.016 165.363 -22.199  1.00 82.17    -0.079 N 
ATOM   2489  HZ1 LYS A 160      29.626 165.046 -21.445  1.00  0.00     0.274 HD
ATOM   2490  HZ2 LYS A 160      28.211 164.745 -22.300  1.00  0.00     0.274 HD
ATOM   2491  HZ3 LYS A 160      28.534 166.224 -21.940  1.00  0.00     0.274 HD
ATOM   2492  N   PHE A 161      27.082 169.507 -21.847  1.00 43.83    -0.346 N 
ATOM   2493  HN  PHE A 161      26.220 169.623 -22.380  1.00  0.00     0.163 HD
ATOM   2494  CA  PHE A 161      27.003 169.248 -20.414  1.00 41.91     0.093 C 
ATOM   2495  HA  PHE A 161      28.049 169.134 -20.045  1.00  0.00     0.088 H 
ATOM   2496  C   PHE A 161      26.269 167.933 -20.099  1.00 49.91     0.241 C 
ATOM   2497  O   PHE A 161      26.318 167.450 -18.965  1.00 51.74    -0.271 OA
ATOM   2498  CB  PHE A 161      26.385 170.446 -19.657  1.00 40.84    -0.014 C 
ATOM   2499  HB1 PHE A 161      26.540 170.319 -18.560  1.00  0.00     0.043 H 
ATOM   2500  HB2 PHE A 161      26.993 171.362 -19.842  1.00  0.00     0.043 H 
ATOM   2501  CG  PHE A 161      24.929 170.734 -19.937  1.00 38.69    -0.056 A 
ATOM   2502  CD1 PHE A 161      24.552 171.475 -21.052  1.00 36.50    -0.077 A 
ATOM   2503  HD1 PHE A 161      25.322 171.827 -21.759  1.00  0.00     0.084 H 
ATOM   2504  CD2 PHE A 161      23.937 170.291 -19.067  1.00 40.54    -0.077 A 
ATOM   2505  HD2 PHE A 161      24.219 169.730 -18.160  1.00  0.00     0.084 H 
ATOM   2506  CE1 PHE A 161      23.219 171.776 -21.285  1.00 36.50    -0.082 A 
ATOM   2507  HE1 PHE A 161      22.938 172.405 -22.146  1.00  0.00     0.083 H 
ATOM   2508  CE2 PHE A 161      22.588 170.548 -19.329  1.00 42.56    -0.082 A 
ATOM   2509  HE2 PHE A 161      21.807 170.161 -18.653  1.00  0.00     0.083 H 
ATOM   2510  CZ  PHE A 161      22.241 171.288 -20.438  1.00 39.39    -0.083 A 
ATOM   2511  HZ  PHE A 161      21.178 171.492 -20.651  1.00  0.00     0.083 H 
ATOM   2512  N   THR A 162      25.514 167.410 -21.074  1.00 45.94    -0.344 N 
ATOM   2513  HN  THR A 162      25.459 167.910 -21.961  1.00  0.00     0.163 HD
ATOM   2514  CA  THR A 162      24.759 166.154 -20.936  1.00 44.54     0.113 C 
ATOM   2515  HA  THR A 162      25.437 165.466 -20.378  1.00  0.00     0.091 H 
ATOM   2516  C   THR A 162      24.528 165.481 -22.281  1.00 47.21     0.243 C 
ATOM   2517  O   THR A 162      24.669 166.102 -23.337  1.00 44.19    -0.271 OA
ATOM   2518  CB  THR A 162      23.498 166.266 -20.068  1.00 49.22     0.060 C 
ATOM   2519  HB  THR A 162      23.783 166.781 -19.121  1.00  0.00     0.086 H 
ATOM   2520  CG2 THR A 162      22.382 167.058 -20.704  1.00 43.91    -0.050 C 
ATOM   2521 1HG2 THR A 162      22.734 168.083 -20.968  1.00  0.00     0.031 H 
ATOM   2522 2HG2 THR A 162      21.472 167.084 -20.060  1.00  0.00     0.031 H 
ATOM   2523 3HG2 THR A 162      21.947 166.529 -21.584  1.00  0.00     0.031 H 
ATOM   2524  OG1 THR A 162      23.045 164.946 -19.728  1.00 53.12    -0.393 OA
ATOM   2525  HG1 THR A 162      23.748 164.447 -19.328  1.00  0.00     0.210 HD
ATOM   2526  N   ASN A 163      24.223 164.191 -22.226  1.00 45.35    -0.345 N 
ATOM   2527  HN  ASN A 163      24.142 163.750 -21.310  1.00  0.00     0.163 HD
ATOM   2528  CA  ASN A 163      24.000 163.379 -23.404  1.00 45.63     0.097 C 
ATOM   2529  HA  ASN A 163      23.324 163.954 -24.079  1.00  0.00     0.088 H 
ATOM   2530  C   ASN A 163      23.275 162.083 -23.034  1.00 50.89     0.241 C 
ATOM   2531  O   ASN A 163      23.201 161.747 -21.844  1.00 52.21    -0.271 OA
ATOM   2532  CB  ASN A 163      25.330 163.161 -24.165  1.00 42.86     0.036 C 
ATOM   2533  HB1 ASN A 163      25.853 164.139 -24.283  1.00  0.00     0.051 H 
ATOM   2534  HB2 ASN A 163      25.110 162.913 -25.230  1.00  0.00     0.051 H 
ATOM   2535  CG  ASN A 163      26.284 162.153 -23.608  1.00 60.14     0.217 C 
ATOM   2536  ND2 ASN A 163      27.448 162.164 -24.203  1.00 61.02    -0.370 N 
ATOM   2537 1HD2 ASN A 163      27.707 162.825 -24.935  1.00  0.00     0.159 HD
ATOM   2538 2HD2 ASN A 163      28.099 161.476 -23.823  1.00  0.00     0.159 HD
ATOM   2539  OD1 ASN A 163      25.970 161.352 -22.721  1.00 59.76    -0.274 OA
ATOM   2540  N   ALA A 164      22.681 161.399 -24.041  1.00 45.66    -0.346 N 
ATOM   2541  HN  ALA A 164      22.750 161.789 -24.981  1.00  0.00     0.163 HD
ATOM   2542  CA  ALA A 164      21.941 160.132 -23.882  1.00 43.64     0.086 C 
ATOM   2543  HA  ALA A 164      22.513 159.466 -23.195  1.00  0.00     0.086 H 
ATOM   2544  C   ALA A 164      21.820 159.450 -25.238  1.00 46.29     0.240 C 
ATOM   2545  O   ALA A 164      22.051 160.064 -26.280  1.00 44.60    -0.271 OA
ATOM   2546  CB  ALA A 164      20.560 160.378 -23.289  1.00 43.91    -0.049 C 
ATOM   2547  HB1 ALA A 164      20.649 160.877 -22.296  1.00  0.00     0.030 H 
ATOM   2548  HB2 ALA A 164      19.959 159.440 -23.231  1.00  0.00     0.030 H 
ATOM   2549  HB3 ALA A 164      19.904 160.951 -23.986  1.00  0.00     0.030 H 
ATOM   2550  N   SER A 165      21.475 158.172 -25.211  1.00 44.21    -0.344 N 
ATOM   2551  HN  SER A 165      21.286 157.755 -24.300  1.00  0.00     0.163 HD
ATOM   2552  CA  SER A 165      21.345 157.318 -26.378  1.00 43.28     0.109 C 
ATOM   2553  HA  SER A 165      21.386 157.941 -27.302  1.00  0.00     0.090 H 
ATOM   2554  C   SER A 165      20.053 156.574 -26.335  1.00 43.79     0.243 C 
ATOM   2555  O   SER A 165      19.582 156.186 -25.265  1.00 42.24    -0.271 OA
ATOM   2556  CB  SER A 165      22.465 156.286 -26.409  1.00 48.35     0.044 C 
ATOM   2557  HB1 SER A 165      22.791 155.999 -25.382  1.00  0.00     0.077 H 
ATOM   2558  HB2 SER A 165      22.100 155.290 -26.754  1.00  0.00     0.077 H 
ATOM   2559  OG  SER A 165      23.548 156.747 -27.192  1.00 56.97    -0.398 OA
ATOM   2560  HG  SER A 165      24.246 156.103 -27.211  1.00  0.00     0.209 HD
ATOM   2561  N   LYS A 166      19.499 156.332 -27.507  1.00 38.82    -0.346 N 
ATOM   2562  HN  LYS A 166      19.923 156.714 -28.352  1.00  0.00     0.163 HD
ATOM   2563  CA  LYS A 166      18.297 155.532 -27.611  1.00 39.14     0.089 C 
ATOM   2564  HA  LYS A 166      18.257 154.883 -26.705  1.00  0.00     0.087 H 
ATOM   2565  C   LYS A 166      18.417 154.602 -28.826  1.00 42.04     0.241 C 
ATOM   2566  O   LYS A 166      18.723 155.048 -29.936  1.00 41.10    -0.271 OA
ATOM   2567  CB  LYS A 166      17.016 156.409 -27.600  1.00 39.97    -0.038 C 
ATOM   2568  HB1 LYS A 166      17.069 157.186 -28.398  1.00  0.00     0.036 H 
ATOM   2569  HB2 LYS A 166      17.000 157.064 -26.698  1.00  0.00     0.036 H 
ATOM   2570  CG  LYS A 166      15.698 155.611 -27.710  1.00 61.51    -0.061 C 
ATOM   2571  HG1 LYS A 166      14.868 156.292 -28.010  1.00  0.00     0.033 H 
ATOM   2572  HG2 LYS A 166      15.737 154.938 -28.598  1.00  0.00     0.033 H 
ATOM   2573  CD  LYS A 166      15.290 154.811 -26.471  1.00 67.65    -0.043 C 
ATOM   2574  HD1 LYS A 166      14.710 155.447 -25.762  1.00  0.00     0.035 H 
ATOM   2575  HD2 LYS A 166      16.177 154.587 -25.834  1.00  0.00     0.035 H 
ATOM   2576  CE  LYS A 166      14.531 153.543 -26.801  1.00 64.18     0.080 C 
ATOM   2577  HE1 LYS A 166      14.858 153.128 -27.783  1.00  0.00     0.075 H 
ATOM   2578  HE2 LYS A 166      14.847 152.706 -26.135  1.00  0.00     0.075 H 
ATOM   2579  NZ  LYS A 166      13.053 153.722 -26.765  1.00 63.00    -0.079 N 
ATOM   2580  HZ1 LYS A 166      12.542 152.868 -26.987  1.00  0.00     0.274 HD
ATOM   2581  HZ2 LYS A 166      12.764 154.488 -27.374  1.00  0.00     0.274 HD
ATOM   2582  HZ3 LYS A 166      12.754 154.101 -25.867  1.00  0.00     0.274 HD
ATOM   2583  N   ILE A 167      18.247 153.305 -28.589  1.00 39.24    -0.346 N 
ATOM   2584  HN  ILE A 167      18.111 152.997 -27.626  1.00  0.00     0.163 HD
ATOM   2585  CA  ILE A 167      18.247 152.299 -29.656  1.00 38.13     0.092 C 
ATOM   2586  HA  ILE A 167      18.792 152.725 -30.530  1.00  0.00     0.088 H 
ATOM   2587  C   ILE A 167      16.779 152.106 -30.061  1.00 43.44     0.241 C 
ATOM   2588  O   ILE A 167      15.956 151.799 -29.205  1.00 42.27    -0.271 OA
ATOM   2589  CB  ILE A 167      18.960 150.981 -29.242  1.00 40.78    -0.030 C 
ATOM   2590  HB  ILE A 167      18.509 150.627 -28.286  1.00  0.00     0.043 H 
ATOM   2591  CG1 ILE A 167      20.463 151.237 -29.001  1.00 39.63    -0.063 C 
ATOM   2592 1HG1 ILE A 167      20.989 151.401 -29.971  1.00  0.00     0.033 H 
ATOM   2593 2HG1 ILE A 167      20.615 152.236 -28.529  1.00  0.00     0.033 H 
ATOM   2594  CG2 ILE A 167      18.743 149.885 -30.314  1.00 40.30    -0.071 C 
ATOM   2595 1HG2 ILE A 167      17.657 149.700 -30.488  1.00  0.00     0.028 H 
ATOM   2596 2HG2 ILE A 167      19.282 148.944 -30.053  1.00  0.00     0.028 H 
ATOM   2597 3HG2 ILE A 167      19.274 150.129 -31.263  1.00  0.00     0.028 H 
ATOM   2598  CD1 ILE A 167      21.154 150.179 -28.209  1.00 48.38    -0.076 C 
ATOM   2599 1HD1 ILE A 167      22.240 150.364 -28.035  1.00  0.00     0.027 H 
ATOM   2600 2HD1 ILE A 167      21.002 149.180 -28.681  1.00  0.00     0.027 H 
ATOM   2601 3HD1 ILE A 167      20.628 150.015 -27.239  1.00  0.00     0.027 H 
ATOM   2602  N   ILE A 168      16.449 152.356 -31.338  1.00 42.62    -0.346 N 
ATOM   2603  HN  ILE A 168      17.197 152.632 -31.975  1.00  0.00     0.163 HD
ATOM   2604  CA  ILE A 168      15.086 152.261 -31.886  1.00 44.14     0.092 C 
ATOM   2605  HA  ILE A 168      14.390 151.921 -31.084  1.00  0.00     0.088 H 
ATOM   2606  C   ILE A 168      15.077 151.252 -33.017  1.00 46.26     0.241 C 
ATOM   2607  O   ILE A 168      15.952 151.284 -33.873  1.00 44.69    -0.271 OA
ATOM   2608  CB  ILE A 168      14.576 153.637 -32.470  1.00 48.58    -0.030 C 
ATOM   2609  HB  ILE A 168      15.083 153.751 -33.456  1.00  0.00     0.043 H 
ATOM   2610  CG1 ILE A 168      14.984 154.883 -31.644  1.00 49.11    -0.063 C 
ATOM   2611 1HG1 ILE A 168      16.031 154.780 -31.274  1.00  0.00     0.033 H 
ATOM   2612 2HG1 ILE A 168      15.104 155.770 -32.309  1.00  0.00     0.033 H 
ATOM   2613  CG2 ILE A 168      13.052 153.604 -32.783  1.00 51.66    -0.071 C 
ATOM   2614 1HG2 ILE A 168      12.692 154.575 -33.195  1.00  0.00     0.028 H 
ATOM   2615 2HG2 ILE A 168      12.461 153.299 -31.888  1.00  0.00     0.028 H 
ATOM   2616 3HG2 ILE A 168      12.795 152.756 -33.460  1.00  0.00     0.028 H 
ATOM   2617  CD1 ILE A 168      14.040 155.206 -30.490  1.00 61.15    -0.076 C 
ATOM   2618 1HD1 ILE A 168      14.334 156.103 -29.896  1.00  0.00     0.027 H 
ATOM   2619 2HD1 ILE A 168      13.920 154.319 -29.825  1.00  0.00     0.027 H 
ATOM   2620 3HD1 ILE A 168      12.993 155.309 -30.860  1.00  0.00     0.027 H 
ATOM   2621  N   LYS A 169      14.037 150.432 -33.068  1.00 45.51    -0.346 N 
ATOM   2622  HN  LYS A 169      13.367 150.486 -32.301  1.00  0.00     0.163 HD
ATOM   2623  CA  LYS A 169      13.762 149.459 -34.120  1.00 46.31     0.089 C 
ATOM   2624  HA  LYS A 169      14.634 149.397 -34.812  1.00  0.00     0.087 H 
ATOM   2625  C   LYS A 169      12.534 149.924 -34.883  1.00 49.88     0.241 C 
ATOM   2626  O   LYS A 169      11.585 150.397 -34.253  1.00 50.15    -0.271 OA
ATOM   2627  CB  LYS A 169      13.486 148.081 -33.514  1.00 50.20    -0.038 C 
ATOM   2628  HB1 LYS A 169      12.788 148.167 -32.649  1.00  0.00     0.036 H 
ATOM   2629  HB2 LYS A 169      12.858 147.469 -34.203  1.00  0.00     0.036 H 
ATOM   2630  CG  LYS A 169      14.743 147.316 -33.114  1.00 69.44    -0.061 C 
ATOM   2631  HG1 LYS A 169      15.204 146.818 -33.998  1.00  0.00     0.033 H 
ATOM   2632  HG2 LYS A 169      15.569 148.017 -32.849  1.00  0.00     0.033 H 
ATOM   2633  CD  LYS A 169      14.494 146.304 -31.979  1.00 83.73    -0.043 C 
ATOM   2634  HD1 LYS A 169      15.427 146.149 -31.388  1.00  0.00     0.035 H 
ATOM   2635  HD2 LYS A 169      13.841 146.755 -31.196  1.00  0.00     0.035 H 
ATOM   2636  CE  LYS A 169      13.931 144.973 -32.428  1.00104.44     0.080 C 
ATOM   2637  HE1 LYS A 169      12.974 145.105 -32.985  1.00  0.00     0.075 H 
ATOM   2638  HE2 LYS A 169      14.548 144.526 -33.242  1.00  0.00     0.075 H 
ATOM   2639  NZ  LYS A 169      13.767 144.023 -31.289  1.00116.91    -0.079 N 
ATOM   2640  HZ1 LYS A 169      13.388 143.126 -31.592  1.00  0.00     0.274 HD
ATOM   2641  HZ2 LYS A 169      13.202 144.432 -30.544  1.00  0.00     0.274 HD
ATOM   2642  HZ3 LYS A 169      14.642 143.902 -30.779  1.00  0.00     0.274 HD
ATOM   2643  N   THR A 170      12.542 149.811 -36.223  1.00 44.80    -0.344 N 
ATOM   2644  HN  THR A 170      13.384 149.483 -36.697  1.00  0.00     0.163 HD
ATOM   2645  CA  THR A 170      11.353 150.154 -37.011  1.00 44.24     0.113 C 
ATOM   2646  HA  THR A 170      10.788 150.883 -36.385  1.00  0.00     0.091 H 
ATOM   2647  C   THR A 170      10.420 148.935 -37.152  1.00 51.83     0.243 C 
ATOM   2648  O   THR A 170      10.281 148.344 -38.228  1.00 49.34    -0.271 OA
ATOM   2649  CB  THR A 170      11.664 150.903 -38.320  1.00 35.74     0.060 C 
ATOM   2650  HB  THR A 170      10.727 150.933 -38.923  1.00  0.00     0.086 H 
ATOM   2651  CG2 THR A 170      12.103 152.327 -38.085  1.00 28.06    -0.050 C 
ATOM   2652 1HG2 THR A 170      12.328 152.869 -39.033  1.00  0.00     0.031 H 
ATOM   2653 2HG2 THR A 170      12.970 152.368 -37.385  1.00  0.00     0.031 H 
ATOM   2654 3HG2 THR A 170      11.352 152.882 -37.475  1.00  0.00     0.031 H 
ATOM   2655  OG1 THR A 170      12.628 150.163 -39.057  1.00 36.08    -0.393 OA
ATOM   2656  HG1 THR A 170      12.820 150.625 -39.865  1.00  0.00     0.210 HD
ATOM   2657  N   ASP A 171       9.808 148.549 -36.028  1.00 54.24    -0.345 N 
ATOM   2658  HN  ASP A 171      10.058 149.044 -35.172  1.00  0.00     0.163 HD
ATOM   2659  CA  ASP A 171       8.806 147.475 -35.910  1.00 57.04     0.098 C 
ATOM   2660  HA  ASP A 171       8.147 147.550 -36.806  1.00  0.00     0.088 H 
ATOM   2661  C   ASP A 171       7.915 147.715 -34.683  1.00 67.39     0.241 C 
ATOM   2662  O   ASP A 171       8.041 148.752 -34.035  1.00 67.25    -0.271 OA
ATOM   2663  CB  ASP A 171       9.439 146.061 -35.937  1.00 60.25     0.043 C 
ATOM   2664  HB1 ASP A 171       8.632 145.294 -35.882  1.00  0.00     0.052 H 
ATOM   2665  HB2 ASP A 171       9.850 145.859 -36.954  1.00  0.00     0.052 H 
ATOM   2666  CG  ASP A 171      10.505 145.750 -34.890  1.00 74.15     0.175 C 
ATOM   2667  OD1 ASP A 171      10.357 146.204 -33.723  1.00 73.81    -0.648 OA
ATOM   2668  OD2 ASP A 171      11.434 144.968 -35.206  1.00 85.79    -0.648 OA
ATOM   2669  N   PHE A 172       7.033 146.763 -34.352  1.00 70.62    -0.346 N 
ATOM   2670  HN  PHE A 172       7.016 145.915 -34.919  1.00  0.00     0.163 HD
ATOM   2671  CA  PHE A 172       6.086 146.853 -33.229  1.00 72.36     0.093 C 
ATOM   2672  HA  PHE A 172       5.986 147.937 -32.990  1.00  0.00     0.088 H 
ATOM   2673  C   PHE A 172       6.543 146.156 -31.916  1.00 83.45     0.241 C 
ATOM   2674  O   PHE A 172       5.877 146.290 -30.878  1.00 86.03    -0.271 OA
ATOM   2675  CB  PHE A 172       4.692 146.382 -33.701  1.00 73.92    -0.014 C 
ATOM   2676  HB1 PHE A 172       4.694 145.292 -33.937  1.00  0.00     0.043 H 
ATOM   2677  HB2 PHE A 172       3.961 146.380 -32.859  1.00  0.00     0.043 H 
ATOM   2678  CG  PHE A 172       4.177 147.194 -34.870  1.00 72.13    -0.056 A 
ATOM   2679  CD1 PHE A 172       3.769 148.514 -34.697  1.00 72.61    -0.077 A 
ATOM   2680  HD1 PHE A 172       3.805 148.967 -33.692  1.00  0.00     0.084 H 
ATOM   2681  CD2 PHE A 172       4.157 146.663 -36.151  1.00 72.90    -0.077 A 
ATOM   2682  HD2 PHE A 172       4.508 145.631 -36.319  1.00  0.00     0.084 H 
ATOM   2683  CE1 PHE A 172       3.315 149.273 -35.779  1.00 71.50    -0.082 A 
ATOM   2684  HE1 PHE A 172       2.984 150.313 -35.622  1.00  0.00     0.083 H 
ATOM   2685  CE2 PHE A 172       3.696 147.423 -37.233  1.00 73.82    -0.082 A 
ATOM   2686  HE2 PHE A 172       3.664 146.981 -38.243  1.00  0.00     0.083 H 
ATOM   2687  CZ  PHE A 172       3.281 148.725 -37.037  1.00 70.24    -0.083 A 
ATOM   2688  HZ  PHE A 172       2.922 149.324 -37.891  1.00  0.00     0.083 H 
ATOM   2689  N   GLY A 173       7.686 145.462 -31.977  1.00 81.17    -0.353 N 
ATOM   2690  HN  GLY A 173       8.176 145.437 -32.871  1.00  0.00     0.162 HD
ATOM   2691  CA  GLY A 173       8.283 144.738 -30.858  1.00109.47     0.043 C 
ATOM   2692  HA1 GLY A 173       8.873 145.425 -30.208  1.00  0.00     0.074 H 
ATOM   2693  HA2 GLY A 173       7.504 144.421 -30.127  1.00  0.00     0.074 H 
ATOM   2694  C   GLY A 173       9.124 143.555 -31.303  1.00137.86     0.105 C 
ATOM   2695  HC  GLY A 173       9.930 143.185 -30.647  1.00  0.00     0.145 H 
ATOM   2696  O   GLY A 173       8.920 143.000 -32.389  1.00 95.18    -0.305 OA
TER    2697      GLY A 173 
ATOM   2697  N   THR B   2      28.479 108.047 -55.943  1.00132.18    -0.064 N 
ATOM   2698  HN1 THR B   2      28.168 107.893 -56.902  1.00  0.00     0.275 HD
ATOM   2699  HN2 THR B   2      28.952 108.945 -55.842  1.00  0.00     0.275 HD
ATOM   2700  HN3 THR B   2      27.692 108.214 -55.316  1.00  0.00     0.275 HD
ATOM   2701  CA  THR B   2      29.315 106.944 -55.475  1.00137.56     0.199 C 
ATOM   2702  HA  THR B   2      30.238 106.979 -56.100  1.00  0.00     0.103 H 
ATOM   2703  C   THR B   2      28.695 105.552 -55.725  1.00142.91     0.251 C 
ATOM   2704  O   THR B   2      29.396 104.637 -56.177  1.00143.17    -0.271 OA
ATOM   2705  CB  THR B   2      29.785 107.177 -54.027  1.00149.89     0.068 C 
ATOM   2706  HB  THR B   2      30.050 106.192 -53.577  1.00  0.00     0.086 H 
ATOM   2707  CG2 THR B   2      31.006 108.087 -53.953  1.00149.36    -0.050 C 
ATOM   2708 1HG2 THR B   2      31.836 107.638 -54.547  1.00  0.00     0.031 H 
ATOM   2709 2HG2 THR B   2      31.308 108.305 -52.902  1.00  0.00     0.031 H 
ATOM   2710 3HG2 THR B   2      30.775 109.131 -54.271  1.00  0.00     0.031 H 
ATOM   2711  OG1 THR B   2      28.718 107.754 -53.264  1.00150.78    -0.393 OA
ATOM   2712  HG1 THR B   2      27.957 107.187 -53.310  1.00  0.00     0.210 HD
ATOM   2713  N   GLY B   3      27.401 105.413 -55.422  1.00136.61    -0.350 N 
ATOM   2714  HN  GLY B   3      26.924 106.215 -55.010  1.00  0.00     0.163 HD
ATOM   2715  CA  GLY B   3      26.618 104.195 -55.637  1.00137.17     0.069 C 
ATOM   2716  HA1 GLY B   3      26.111 103.851 -54.706  1.00  0.00     0.078 H 
ATOM   2717  HA2 GLY B   3      27.265 103.303 -55.806  1.00  0.00     0.078 H 
ATOM   2718  C   GLY B   3      25.638 104.416 -56.775  1.00132.09     0.236 C 
ATOM   2719  O   GLY B   3      26.059 104.792 -57.877  1.00130.26    -0.272 OA
ATOM   2720  N   ILE B   4      24.319 104.262 -56.507  1.00121.82    -0.346 N 
ATOM   2721  HN  ILE B   4      24.043 103.965 -55.571  1.00  0.00     0.163 HD
ATOM   2722  CA  ILE B   4      23.265 104.505 -57.508  1.00114.73     0.092 C 
ATOM   2723  HA  ILE B   4      23.533 103.879 -58.391  1.00  0.00     0.088 H 
ATOM   2724  C   ILE B   4      23.273 105.938 -57.998  1.00113.61     0.241 C 
ATOM   2725  O   ILE B   4      23.434 106.866 -57.202  1.00112.00    -0.271 OA
ATOM   2726  CB  ILE B   4      21.846 104.029 -57.063  1.00116.10    -0.030 C 
ATOM   2727  HB  ILE B   4      21.920 102.933 -56.872  1.00  0.00     0.043 H 
ATOM   2728  CG1 ILE B   4      20.800 104.218 -58.207  1.00110.74    -0.063 C 
ATOM   2729 1HG1 ILE B   4      20.645 105.307 -58.391  1.00  0.00     0.033 H 
ATOM   2730 2HG1 ILE B   4      21.252 103.906 -59.177  1.00  0.00     0.033 H 
ATOM   2731  CG2 ILE B   4      21.412 104.685 -55.733  1.00113.79    -0.071 C 
ATOM   2732 1HG2 ILE B   4      20.399 104.345 -55.415  1.00  0.00     0.028 H 
ATOM   2733 2HG2 ILE B   4      21.467 105.797 -55.792  1.00  0.00     0.028 H 
ATOM   2734 3HG2 ILE B   4      22.167 104.515 -54.931  1.00  0.00     0.028 H 
ATOM   2735  CD1 ILE B   4      19.508 103.566 -58.042  1.00108.47    -0.076 C 
ATOM   2736 1HD1 ILE B   4      18.761 103.701 -58.859  1.00  0.00     0.027 H 
ATOM   2737 2HD1 ILE B   4      19.056 103.878 -57.072  1.00  0.00     0.027 H 
ATOM   2738 3HD1 ILE B   4      19.663 102.477 -57.858  1.00  0.00     0.027 H 
ATOM   2739  N   GLU B   5      23.114 106.110 -59.317  1.00106.91    -0.346 N 
ATOM   2740  HN  GLU B   5      23.037 105.279 -59.903  1.00  0.00     0.163 HD
ATOM   2741  CA  GLU B   5      23.045 107.405 -59.961  1.00100.97     0.090 C 
ATOM   2742  HA  GLU B   5      23.956 107.990 -59.696  1.00  0.00     0.087 H 
ATOM   2743  C   GLU B   5      21.803 108.150 -59.436  1.00 98.71     0.240 C 
ATOM   2744  O   GLU B   5      20.734 107.555 -59.293  1.00 97.92    -0.271 OA
ATOM   2745  CB  GLU B   5      22.994 107.227 -61.482  1.00101.68    -0.029 C 
ATOM   2746  HB1 GLU B   5      23.326 106.203 -61.772  1.00  0.00     0.037 H 
ATOM   2747  HB2 GLU B   5      21.939 107.187 -61.841  1.00  0.00     0.037 H 
ATOM   2748  CG  GLU B   5      23.782 108.284 -62.239  1.00115.35     0.018 C 
ATOM   2749  HG1 GLU B   5      23.509 109.303 -61.879  1.00  0.00     0.049 H 
ATOM   2750  HG2 GLU B   5      24.856 108.256 -61.939  1.00  0.00     0.049 H 
ATOM   2751  CD  GLU B   5      23.653 108.205 -63.748  1.00139.25     0.172 C 
ATOM   2752  OE1 GLU B   5      24.366 107.386 -64.377  1.00133.92    -0.648 OA
ATOM   2753  OE2 GLU B   5      22.848 108.984 -64.305  1.00129.76    -0.648 OA
ATOM   2754  N   GLY B   6      21.991 109.416 -59.081  1.00 90.47    -0.351 N 
ATOM   2755  HN  GLY B   6      22.916 109.825 -59.213  1.00  0.00     0.163 HD
ATOM   2756  CA  GLY B   6      20.941 110.248 -58.513  1.00 86.96     0.069 C 
ATOM   2757  HA1 GLY B   6      21.355 111.190 -58.084  1.00  0.00     0.078 H 
ATOM   2758  HA2 GLY B   6      20.527 109.800 -57.580  1.00  0.00     0.078 H 
ATOM   2759  C   GLY B   6      19.850 110.533 -59.520  1.00 88.04     0.236 C 
ATOM   2760  O   GLY B   6      20.138 110.822 -60.690  1.00 84.72    -0.272 OA
ATOM   2761  N   ARG B   7      18.587 110.435 -59.072  1.00 85.04    -0.346 N 
ATOM   2762  HN  ARG B   7      18.433 110.166 -58.100  1.00  0.00     0.163 HD
ATOM   2763  CA  ARG B   7      17.425 110.697 -59.917  1.00 82.52     0.089 C 
ATOM   2764  HA  ARG B   7      17.467 110.028 -60.808  1.00  0.00     0.087 H 
ATOM   2765  C   ARG B   7      17.454 112.133 -60.381  1.00 83.21     0.241 C 
ATOM   2766  O   ARG B   7      17.732 113.053 -59.597  1.00 81.58    -0.271 OA
ATOM   2767  CB  ARG B   7      16.133 110.418 -59.145  1.00 83.78    -0.036 C 
ATOM   2768  HB1 ARG B   7      16.048 111.119 -58.282  1.00  0.00     0.036 H 
ATOM   2769  HB2 ARG B   7      16.216 109.446 -58.605  1.00  0.00     0.036 H 
ATOM   2770  CG  ARG B   7      14.841 110.447 -59.970  1.00 85.17    -0.048 C 
ATOM   2771  HG1 ARG B   7      14.943 111.087 -60.877  1.00  0.00     0.035 H 
ATOM   2772  HG2 ARG B   7      14.650 109.472 -60.475  1.00  0.00     0.035 H 
ATOM   2773  CD  ARG B   7      13.660 110.878 -59.100  1.00 92.45     0.009 C 
ATOM   2774  HD1 ARG B   7      13.233 111.844 -59.456  1.00  0.00     0.064 H 
ATOM   2775  HD2 ARG B   7      14.004 111.194 -58.088  1.00  0.00     0.064 H 
ATOM   2776  NE  ARG B   7      12.621 109.848 -59.004  1.00107.30    -0.227 N 
ATOM   2777  HE  ARG B   7      12.685 109.046 -59.631  1.00  0.00     0.177 HD
ATOM   2778  CZ  ARG B   7      11.600 109.892 -58.151  1.00117.17     0.665 C 
ATOM   2779  NH1 ARG B   7      11.468 110.908 -57.311  1.00102.71    -0.235 N 
ATOM   2780 1HH1 ARG B   7      12.153 111.663 -57.331  1.00  0.00     0.174 HD
ATOM   2781 2HH1 ARG B   7      10.686 110.942 -56.657  1.00  0.00     0.174 HD
ATOM   2782  NH2 ARG B   7      10.708 108.909 -58.125  1.00 97.31    -0.235 N 
ATOM   2783 1HH2 ARG B   7      10.810 108.127 -58.772  1.00  0.00     0.174 HD
ATOM   2784 2HH2 ARG B   7       9.926 108.943 -57.471  1.00  0.00     0.174 HD
ATOM   2785  N   LYS B   8      17.228 112.322 -61.679  1.00 78.40    -0.346 N 
ATOM   2786  HN  LYS B   8      17.087 111.510 -62.280  1.00  0.00     0.163 HD
ATOM   2787  CA  LYS B   8      17.177 113.642 -62.262  1.00 74.32     0.089 C 
ATOM   2788  HA  LYS B   8      18.039 114.241 -61.885  1.00  0.00     0.087 H 
ATOM   2789  C   LYS B   8      15.866 114.310 -61.813  1.00 77.87     0.243 C 
ATOM   2790  O   LYS B   8      14.797 113.685 -61.890  1.00 78.69    -0.271 OA
ATOM   2791  CB  LYS B   8      17.236 113.589 -63.790  1.00 74.59    -0.038 C 
ATOM   2792  HB1 LYS B   8      16.521 112.826 -64.178  1.00  0.00     0.036 H 
ATOM   2793  HB2 LYS B   8      16.789 114.513 -64.226  1.00  0.00     0.036 H 
ATOM   2794  CG  LYS B   8      18.624 113.352 -64.367  1.00 85.57    -0.061 C 
ATOM   2795  HG1 LYS B   8      19.029 112.352 -64.084  1.00  0.00     0.033 H 
ATOM   2796  HG2 LYS B   8      19.396 113.987 -63.872  1.00  0.00     0.033 H 
ATOM   2797  CD  LYS B   8      18.603 113.556 -65.904  1.00 88.68    -0.043 C 
ATOM   2798  HD1 LYS B   8      17.620 113.983 -66.213  1.00  0.00     0.035 H 
ATOM   2799  HD2 LYS B   8      19.284 114.394 -66.181  1.00  0.00     0.035 H 
ATOM   2800  CE  LYS B   8      18.922 112.331 -66.756  1.00106.94     0.080 C 
ATOM   2801  HE1 LYS B   8      19.976 112.004 -66.598  1.00  0.00     0.075 H 
ATOM   2802  HE2 LYS B   8      18.972 112.603 -67.836  1.00  0.00     0.075 H 
ATOM   2803  NZ  LYS B   8      17.972 111.188 -66.539  1.00111.29    -0.079 N 
ATOM   2804  HZ1 LYS B   8      18.185 110.369 -67.109  1.00  0.00     0.274 HD
ATOM   2805  HZ2 LYS B   8      17.008 111.487 -66.683  1.00  0.00     0.274 HD
ATOM   2806  HZ3 LYS B   8      17.926 110.939 -65.551  1.00  0.00     0.274 HD
ATOM   2807  N   PRO B   9      15.924 115.574 -61.349  1.00 72.31    -0.337 N 
ATOM   2808  CA  PRO B   9      14.677 116.267 -60.966  1.00 70.79     0.091 C 
ATOM   2809  HA  PRO B   9      14.044 115.619 -60.315  1.00  0.00     0.087 H 
ATOM   2810  C   PRO B   9      13.913 116.708 -62.203  1.00 75.10     0.241 C 
ATOM   2811  O   PRO B   9      14.435 116.618 -63.317  1.00 73.26    -0.271 OA
ATOM   2812  CB  PRO B   9      15.184 117.491 -60.195  1.00 68.89    -0.036 C 
ATOM   2813  HB1 PRO B   9      14.483 118.358 -60.210  1.00  0.00     0.036 H 
ATOM   2814  HB2 PRO B   9      15.195 117.357 -59.088  1.00  0.00     0.036 H 
ATOM   2815  CG  PRO B   9      16.507 117.780 -60.777  1.00 71.78    -0.048 C 
ATOM   2816  HG1 PRO B   9      17.176 118.334 -60.078  1.00  0.00     0.035 H 
ATOM   2817  HG2 PRO B   9      16.467 118.549 -61.583  1.00  0.00     0.035 H 
ATOM   2818  CD  PRO B   9      17.097 116.475 -61.241  1.00 71.39    -0.001 C 
ATOM   2819  HD1 PRO B   9      17.705 116.551 -62.172  1.00  0.00     0.064 H 
ATOM   2820  HD2 PRO B   9      17.918 116.086 -60.594  1.00  0.00     0.064 H 
ATOM   2821  N   THR B  10      12.690 117.206 -62.015  1.00 73.52    -0.344 N 
ATOM   2822  HN  THR B  10      12.254 117.165 -61.094  1.00  0.00     0.163 HD
ATOM   2823  CA  THR B  10      11.980 117.812 -63.141  1.00 71.85     0.113 C 
ATOM   2824  HA  THR B  10      12.194 117.222 -64.063  1.00  0.00     0.091 H 
ATOM   2825  C   THR B  10      12.632 119.182 -63.269  1.00 70.42     0.243 C 
ATOM   2826  O   THR B  10      13.235 119.643 -62.297  1.00 67.44    -0.271 OA
ATOM   2827  CB  THR B  10      10.459 117.863 -62.925  1.00 80.41     0.060 C 
ATOM   2828  HB  THR B  10       9.993 118.089 -63.912  1.00  0.00     0.086 H 
ATOM   2829  CG2 THR B  10       9.886 116.513 -62.449  1.00 79.89    -0.050 C 
ATOM   2830 1HG2 THR B  10       8.783 116.550 -62.292  1.00  0.00     0.031 H 
ATOM   2831 2HG2 THR B  10      10.410 116.155 -61.532  1.00  0.00     0.031 H 
ATOM   2832 3HG2 THR B  10      10.165 115.690 -63.147  1.00  0.00     0.031 H 
ATOM   2833  OG1 THR B  10      10.116 118.933 -62.040  1.00 76.01    -0.393 OA
ATOM   2834  HG1 THR B  10       9.176 118.965 -61.907  1.00  0.00     0.210 HD
ATOM   2835  N   CYS B  11      12.604 119.793 -64.452  1.00 67.98    -0.345 N 
ATOM   2836  HN  CYS B  11      12.162 119.337 -65.250  1.00  0.00     0.163 HD
ATOM   2837  CA  CYS B  11      13.212 121.129 -64.610  1.00 66.47     0.098 C 
ATOM   2838  HA  CYS B  11      14.229 121.072 -64.156  1.00  0.00     0.088 H 
ATOM   2839  C   CYS B  11      12.449 122.175 -63.830  1.00 71.54     0.242 C 
ATOM   2840  O   CYS B  11      13.059 123.067 -63.235  1.00 70.41    -0.271 OA
ATOM   2841  CB  CYS B  11      13.409 121.504 -66.075  1.00 65.16     0.014 C 
ATOM   2842  HB1 CYS B  11      12.429 121.555 -66.605  1.00  0.00     0.053 H 
ATOM   2843  HB2 CYS B  11      13.727 122.568 -66.171  1.00  0.00     0.053 H 
ATOM   2844  SG  CYS B  11      14.561 120.405 -66.953  1.00 71.16    -0.095 SA
ATOM   2845  N   ASP B  12      11.129 121.955 -63.693  1.00 71.71    -0.345 N 
ATOM   2846  HN  ASP B  12      10.731 121.157 -64.188  1.00  0.00     0.163 HD
ATOM   2847  CA  ASP B  12      10.225 122.770 -62.892  1.00 72.33     0.098 C 
ATOM   2848  HA  ASP B  12      10.316 123.829 -63.230  1.00  0.00     0.088 H 
ATOM   2849  C   ASP B  12      10.632 122.699 -61.401  1.00 77.93     0.241 C 
ATOM   2850  O   ASP B  12      10.503 123.687 -60.702  1.00 78.49    -0.271 OA
ATOM   2851  CB  ASP B  12       8.773 122.313 -63.122  1.00 76.38     0.043 C 
ATOM   2852  HB1 ASP B  12       8.522 122.363 -64.207  1.00  0.00     0.052 H 
ATOM   2853  HB2 ASP B  12       8.685 121.215 -62.951  1.00  0.00     0.052 H 
ATOM   2854  CG  ASP B  12       7.729 123.053 -62.311  1.00 93.52     0.175 C 
ATOM   2855  OD1 ASP B  12       7.887 124.290 -62.117  1.00 92.43    -0.648 OA
ATOM   2856  OD2 ASP B  12       6.739 122.406 -61.888  1.00104.26    -0.648 OA
ATOM   2857  N   GLU B  13      11.195 121.564 -60.952  1.00 75.37    -0.346 N 
ATOM   2858  HN  GLU B  13      11.277 120.791 -61.613  1.00  0.00     0.163 HD
ATOM   2859  CA  GLU B  13      11.702 121.341 -59.592  1.00 75.29     0.090 C 
ATOM   2860  HA  GLU B  13      11.005 121.832 -58.873  1.00  0.00     0.087 H 
ATOM   2861  C   GLU B  13      13.111 121.963 -59.406  1.00 74.63     0.241 C 
ATOM   2862  O   GLU B  13      13.369 122.597 -58.379  1.00 74.36    -0.271 OA
ATOM   2863  CB  GLU B  13      11.715 119.817 -59.296  1.00 80.05    -0.029 C 
ATOM   2864  HB1 GLU B  13      12.412 119.310 -60.004  1.00  0.00     0.037 H 
ATOM   2865  HB2 GLU B  13      10.741 119.372 -59.607  1.00  0.00     0.037 H 
ATOM   2866  CG  GLU B  13      12.037 119.380 -57.870  1.00 87.44     0.018 C 
ATOM   2867  HG1 GLU B  13      11.461 119.996 -57.141  1.00  0.00     0.049 H 
ATOM   2868  HG2 GLU B  13      13.077 119.681 -57.602  1.00  0.00     0.049 H 
ATOM   2869  CD  GLU B  13      11.829 117.891 -57.582  1.00105.64     0.172 C 
ATOM   2870  OE1 GLU B  13      11.827 117.077 -58.535  1.00 72.59    -0.648 OA
ATOM   2871  OE2 GLU B  13      11.660 117.541 -56.390  1.00113.66    -0.648 OA
ATOM   2872  N   LYS B  14      14.026 121.737 -60.375  1.00 68.37    -0.346 N 
ATOM   2873  HN  LYS B  14      13.735 121.188 -61.184  1.00  0.00     0.163 HD
ATOM   2874  CA  LYS B  14      15.408 122.226 -60.345  1.00 66.58     0.089 C 
ATOM   2875  HA  LYS B  14      15.871 121.892 -59.387  1.00  0.00     0.087 H 
ATOM   2876  C   LYS B  14      15.469 123.753 -60.392  1.00 70.23     0.241 C 
ATOM   2877  O   LYS B  14      16.320 124.351 -59.728  1.00 71.07    -0.271 OA
ATOM   2878  CB  LYS B  14      16.236 121.637 -61.506  1.00 67.77    -0.038 C 
ATOM   2879  HB1 LYS B  14      15.897 122.041 -62.488  1.00  0.00     0.036 H 
ATOM   2880  HB2 LYS B  14      15.997 120.560 -61.665  1.00  0.00     0.036 H 
ATOM   2881  CG  LYS B  14      17.729 121.846 -61.312  1.00 69.27    -0.061 C 
ATOM   2882  HG1 LYS B  14      18.065 121.346 -60.374  1.00  0.00     0.033 H 
ATOM   2883  HG2 LYS B  14      17.934 122.911 -61.053  1.00  0.00     0.033 H 
ATOM   2884  CD  LYS B  14      18.601 121.420 -62.461  1.00 78.96    -0.043 C 
ATOM   2885  HD1 LYS B  14      18.270 120.464 -62.929  1.00  0.00     0.035 H 
ATOM   2886  HD2 LYS B  14      18.485 122.068 -63.361  1.00  0.00     0.035 H 
ATOM   2887  CE  LYS B  14      20.021 121.367 -61.950  1.00 86.56     0.080 C 
ATOM   2888  HE1 LYS B  14      20.247 122.246 -61.303  1.00  0.00     0.075 H 
ATOM   2889  HE2 LYS B  14      20.146 120.553 -61.198  1.00  0.00     0.075 H 
ATOM   2890  NZ  LYS B  14      21.016 121.240 -63.042  1.00 92.10    -0.079 N 
ATOM   2891  HZ1 LYS B  14      21.975 121.204 -62.697  1.00  0.00     0.274 HD
ATOM   2892  HZ2 LYS B  14      20.902 121.984 -63.730  1.00  0.00     0.274 HD
ATOM   2893  HZ3 LYS B  14      20.809 120.435 -63.634  1.00  0.00     0.274 HD
ATOM   2894  N   TYR B  15      14.587 124.370 -61.191  1.00 64.02    -0.346 N 
ATOM   2895  HN  TYR B  15      13.903 123.806 -61.696  1.00  0.00     0.163 HD
ATOM   2896  CA  TYR B  15      14.570 125.813 -61.364  1.00 61.33     0.093 C 
ATOM   2897  HA  TYR B  15      15.556 126.167 -60.982  1.00  0.00     0.088 H 
ATOM   2898  C   TYR B  15      13.520 126.534 -60.507  1.00 67.79     0.241 C 
ATOM   2899  O   TYR B  15      12.886 127.497 -60.946  1.00 66.75    -0.271 OA
ATOM   2900  CB  TYR B  15      14.558 126.177 -62.859  1.00 58.99    -0.014 C 
ATOM   2901  HB1 TYR B  15      13.629 125.825 -63.366  1.00  0.00     0.043 H 
ATOM   2902  HB2 TYR B  15      14.428 127.273 -63.020  1.00  0.00     0.043 H 
ATOM   2903  CG  TYR B  15      15.801 125.652 -63.534  1.00 59.00    -0.056 A 
ATOM   2904  CD1 TYR B  15      17.065 126.099 -63.153  1.00 59.72    -0.074 A 
ATOM   2905  HD1 TYR B  15      17.152 126.886 -62.385  1.00  0.00     0.084 H 
ATOM   2906  CD2 TYR B  15      15.726 124.628 -64.472  1.00 60.70    -0.074 A 
ATOM   2907  HD2 TYR B  15      14.739 124.232 -64.763  1.00  0.00     0.084 H 
ATOM   2908  CE1 TYR B  15      18.219 125.571 -63.723  1.00 60.12    -0.051 A 
ATOM   2909  HE1 TYR B  15      19.210 125.947 -63.417  1.00  0.00     0.087 H 
ATOM   2910  CE2 TYR B  15      16.874 124.094 -65.051  1.00 62.34    -0.051 A 
ATOM   2911  HE2 TYR B  15      16.793 123.293 -65.805  1.00  0.00     0.087 H 
ATOM   2912  CZ  TYR B  15      18.118 124.572 -64.676  1.00 68.19     0.065 A 
ATOM   2913  OH  TYR B  15      19.251 124.062 -65.256  1.00 70.78    -0.361 OA
ATOM   2914  HH  TYR B  15      19.182 123.376 -65.910  1.00  0.00     0.217 HD
ATOM   2915  N   ALA B  16      13.397 126.063 -59.251  1.00 66.26    -0.346 N 
ATOM   2916  HN  ALA B  16      13.989 125.272 -58.996  1.00  0.00     0.163 HD
ATOM   2917  CA  ALA B  16      12.502 126.572 -58.222  1.00 65.44     0.086 C 
ATOM   2918  HA  ALA B  16      11.491 126.743 -58.659  1.00  0.00     0.086 H 
ATOM   2919  C   ALA B  16      13.055 127.871 -57.714  1.00 67.29     0.240 C 
ATOM   2920  O   ALA B  16      12.305 128.848 -57.580  1.00 65.50    -0.271 OA
ATOM   2921  CB  ALA B  16      12.398 125.570 -57.073  1.00 68.59    -0.049 C 
ATOM   2922  HB1 ALA B  16      11.712 125.960 -56.285  1.00  0.00     0.030 H 
ATOM   2923  HB2 ALA B  16      13.399 125.303 -56.660  1.00  0.00     0.030 H 
ATOM   2924  HB3 ALA B  16      12.092 124.558 -57.428  1.00  0.00     0.030 H 
ATOM   2925  N   ASN B  17      14.388 127.895 -57.457  1.00 63.51    -0.346 N 
ATOM   2926  HN  ASN B  17      14.931 127.044 -57.602  1.00  0.00     0.163 HD
ATOM   2927  CA  ASN B  17      15.079 129.102 -56.978  1.00 60.85     0.097 C 
ATOM   2928  HA  ASN B  17      14.341 129.647 -56.345  1.00  0.00     0.088 H 
ATOM   2929  C   ASN B  17      15.451 130.058 -58.108  1.00 65.14     0.245 C 
ATOM   2930  O   ASN B  17      16.273 130.970 -57.894  1.00 64.24    -0.271 OA
ATOM   2931  CB  ASN B  17      16.271 128.752 -56.042  1.00 56.18     0.036 C 
ATOM   2932  HB1 ASN B  17      16.828 129.672 -55.749  1.00  0.00     0.051 H 
ATOM   2933  HB2 ASN B  17      17.075 128.222 -56.605  1.00  0.00     0.051 H 
ATOM   2934  CG  ASN B  17      15.856 127.953 -54.809  1.00 74.49     0.217 C 
ATOM   2935  ND2 ASN B  17      16.785 127.280 -54.153  1.00 76.39    -0.370 N 
ATOM   2936 1HD2 ASN B  17      17.756 127.327 -54.461  1.00  0.00     0.159 HD
ATOM   2937 2HD2 ASN B  17      16.508 126.746 -53.329  1.00  0.00     0.159 HD
ATOM   2938  OD1 ASN B  17      14.685 127.896 -54.438  1.00 57.90    -0.274 OA
ATOM   2939  N   ILE B  18      14.782 129.928 -59.295  1.00 62.90    -0.324 N 
ATOM   2940  HN  ILE B  18      14.065 129.209 -59.398  1.00  0.00     0.169 HD
ATOM   2941  CA  ILE B  18      15.093 130.823 -60.427  1.00 60.56     0.084 C 
ATOM   2942  C   ILE B  18      14.704 132.299 -60.268  1.00 60.33     0.265 C 
ATOM   2943  O   ILE B  18      13.526 132.664 -60.275  1.00 60.37    -0.266 OA
ATOM   2944  CB  ILE B  18      14.905 130.262 -61.878  1.00 63.00    -0.012 C 
ATOM   2945  HB  ILE B  18      15.025 129.156 -61.811  1.00  0.00     0.049 H 
ATOM   2946  CG1 ILE B  18      16.043 130.778 -62.791  1.00 61.98    -0.060 C 
ATOM   2947 1HG1 ILE B  18      15.973 131.886 -62.892  1.00  0.00     0.033 H 
ATOM   2948 2HG1 ILE B  18      17.021 130.685 -62.264  1.00  0.00     0.033 H 
ATOM   2949  CG2 ILE B  18      13.507 130.519 -62.470  1.00 62.40    -0.067 C 
ATOM   2950 1HG2 ILE B  18      12.687 130.147 -61.812  1.00  0.00     0.028 H 
ATOM   2951 2HG2 ILE B  18      13.422 130.091 -63.496  1.00  0.00     0.028 H 
ATOM   2952 3HG2 ILE B  18      13.367 131.598 -62.713  1.00  0.00     0.028 H 
ATOM   2953  CD1 ILE B  18      16.139 130.138 -64.175  1.00 66.99    -0.076 C 
ATOM   2954 1HD1 ILE B  18      16.959 130.510 -64.833  1.00  0.00     0.027 H 
ATOM   2955 2HD1 ILE B  18      15.161 130.231 -64.702  1.00  0.00     0.027 H 
ATOM   2956 3HD1 ILE B  18      16.209 129.030 -64.074  1.00  0.00     0.027 H 
ATOM   2957  N   THR B  19      15.728 133.148 -60.186  1.00 54.03    -0.340 N 
ATOM   2958  HN  THR B  19      16.671 132.760 -60.145  1.00  0.00     0.163 HD
ATOM   2959  CA  THR B  19      15.581 134.600 -60.151  1.00 51.62     0.114 C 
ATOM   2960  HA  THR B  19      14.490 134.826 -60.103  1.00  0.00     0.091 H 
ATOM   2961  C   THR B  19      16.119 135.192 -61.464  1.00 53.02     0.243 C 
ATOM   2962  O   THR B  19      16.931 134.572 -62.165  1.00 51.69    -0.271 OA
ATOM   2963  CB  THR B  19      16.241 135.244 -58.925  1.00 54.34     0.060 C 
ATOM   2964  HB  THR B  19      16.050 136.341 -58.990  1.00  0.00     0.086 H 
ATOM   2965  CG2 THR B  19      15.652 134.768 -57.613  1.00 48.46    -0.050 C 
ATOM   2966 1HG2 THR B  19      16.132 135.236 -56.722  1.00  0.00     0.031 H 
ATOM   2967 2HG2 THR B  19      15.685 133.656 -57.543  1.00  0.00     0.031 H 
ATOM   2968 3HG2 THR B  19      14.548 134.920 -57.595  1.00  0.00     0.031 H 
ATOM   2969  OG1 THR B  19      17.660 135.062 -58.980  1.00 52.84    -0.393 OA
ATOM   2970  HG1 THR B  19      18.069 135.461 -58.221  1.00  0.00     0.210 HD
ATOM   2971  N   VAL B  20      15.675 136.413 -61.759  1.00 47.50    -0.346 N 
ATOM   2972  HN  VAL B  20      15.062 136.866 -61.081  1.00  0.00     0.163 HD
ATOM   2973  CA  VAL B  20      15.993 137.150 -62.967  1.00 46.04     0.092 C 
ATOM   2974  HA  VAL B  20      16.813 136.627 -63.513  1.00  0.00     0.088 H 
ATOM   2975  C   VAL B  20      16.451 138.562 -62.600  1.00 49.10     0.241 C 
ATOM   2976  O   VAL B  20      15.895 139.164 -61.683  1.00 48.07    -0.271 OA
ATOM   2977  CB  VAL B  20      14.710 137.175 -63.861  1.00 49.76    -0.033 C 
ATOM   2978  HB  VAL B  20      13.845 137.392 -63.192  1.00  0.00     0.042 H 
ATOM   2979  CG1 VAL B  20      14.747 138.263 -64.916  1.00 49.01    -0.071 C 
ATOM   2980 1HG1 VAL B  20      14.935 139.254 -64.442  1.00  0.00     0.028 H 
ATOM   2981 2HG1 VAL B  20      13.823 138.269 -65.540  1.00  0.00     0.028 H 
ATOM   2982 3HG1 VAL B  20      15.487 138.039 -65.719  1.00  0.00     0.028 H 
ATOM   2983  CG2 VAL B  20      14.453 135.820 -64.509  1.00 50.88    -0.071 C 
ATOM   2984 1HG2 VAL B  20      14.426 135.020 -63.733  1.00  0.00     0.028 H 
ATOM   2985 2HG2 VAL B  20      15.193 135.596 -65.312  1.00  0.00     0.028 H 
ATOM   2986 3HG2 VAL B  20      13.529 135.826 -65.133  1.00  0.00     0.028 H 
ATOM   2987  N   ASP B  21      17.431 139.099 -63.331  1.00 46.19    -0.345 N 
ATOM   2988  HN  ASP B  21      17.920 138.513 -64.008  1.00  0.00     0.163 HD
ATOM   2989  CA  ASP B  21      17.823 140.495 -63.192  1.00 46.16     0.098 C 
ATOM   2990  HA  ASP B  21      17.221 140.956 -62.375  1.00  0.00     0.088 H 
ATOM   2991  C   ASP B  21      17.478 141.187 -64.503  1.00 46.12     0.241 C 
ATOM   2992  O   ASP B  21      17.692 140.614 -65.569  1.00 45.40    -0.271 OA
ATOM   2993  CB  ASP B  21      19.319 140.649 -62.852  1.00 50.46     0.043 C 
ATOM   2994  HB1 ASP B  21      19.670 141.684 -63.073  1.00  0.00     0.052 H 
ATOM   2995  HB2 ASP B  21      19.949 140.081 -63.576  1.00  0.00     0.052 H 
ATOM   2996  CG  ASP B  21      19.658 140.260 -61.424  1.00 68.54     0.175 C 
ATOM   2997  OD1 ASP B  21      18.811 140.496 -60.518  1.00 71.23    -0.648 OA
ATOM   2998  OD2 ASP B  21      20.751 139.704 -61.209  1.00 77.16    -0.648 OA
ATOM   2999  N   TYR B  22      16.891 142.376 -64.417  1.00 41.69    -0.346 N 
ATOM   3000  HN  TYR B  22      16.702 142.758 -63.490  1.00  0.00     0.163 HD
ATOM   3001  CA  TYR B  22      16.501 143.167 -65.594  1.00 41.47     0.093 C 
ATOM   3002  HA  TYR B  22      16.455 142.473 -66.465  1.00  0.00     0.088 H 
ATOM   3003  C   TYR B  22      17.518 144.236 -65.917  1.00 45.98     0.241 C 
ATOM   3004  O   TYR B  22      17.827 145.054 -65.057  1.00 46.05    -0.271 OA
ATOM   3005  CB  TYR B  22      15.104 143.770 -65.410  1.00 39.55    -0.014 C 
ATOM   3006  HB1 TYR B  22      15.022 144.334 -64.451  1.00  0.00     0.043 H 
ATOM   3007  HB2 TYR B  22      14.923 144.612 -66.118  1.00  0.00     0.043 H 
ATOM   3008  CG  TYR B  22      14.042 142.712 -65.524  1.00 38.62    -0.056 A 
ATOM   3009  CD1 TYR B  22      13.726 142.144 -66.754  1.00 40.00    -0.074 A 
ATOM   3010  HD1 TYR B  22      14.236 142.503 -67.664  1.00  0.00     0.084 H 
ATOM   3011  CD2 TYR B  22      13.393 142.221 -64.390  1.00 38.19    -0.074 A 
ATOM   3012  HD2 TYR B  22      13.666 142.616 -63.397  1.00  0.00     0.084 H 
ATOM   3013  CE1 TYR B  22      12.776 141.128 -66.857  1.00 41.16    -0.051 A 
ATOM   3014  HE1 TYR B  22      12.550 140.678 -67.838  1.00  0.00     0.087 H 
ATOM   3015  CE2 TYR B  22      12.410 141.245 -64.488  1.00 38.29    -0.051 A 
ATOM   3016  HE2 TYR B  22      11.864 140.916 -63.588  1.00  0.00     0.087 H 
ATOM   3017  CZ  TYR B  22      12.118 140.687 -65.722  1.00 42.13     0.065 A 
ATOM   3018  OH  TYR B  22      11.165 139.716 -65.825  1.00 43.43    -0.361 OA
ATOM   3019  HH  TYR B  22      10.713 139.413 -65.046  1.00  0.00     0.217 HD
ATOM   3020  N   LEU B  23      18.074 144.188 -67.127  1.00 44.38    -0.346 N 
ATOM   3021  HN  LEU B  23      17.780 143.450 -67.767  1.00  0.00     0.163 HD
ATOM   3022  CA  LEU B  23      19.087 145.144 -67.583  1.00 46.00     0.089 C 
ATOM   3023  HA  LEU B  23      19.311 145.855 -66.754  1.00  0.00     0.087 H 
ATOM   3024  C   LEU B  23      18.509 145.925 -68.759  1.00 48.36     0.241 C 
ATOM   3025  O   LEU B  23      18.195 145.335 -69.800  1.00 48.34    -0.271 OA
ATOM   3026  CB  LEU B  23      20.400 144.410 -67.984  1.00 48.41    -0.035 C 
ATOM   3027  HB1 LEU B  23      21.130 145.142 -68.401  1.00  0.00     0.037 H 
ATOM   3028  HB2 LEU B  23      20.218 143.774 -68.881  1.00  0.00     0.037 H 
ATOM   3029  CG  LEU B  23      21.082 143.563 -66.864  1.00 55.37    -0.059 C 
ATOM   3030  HG  LEU B  23      20.741 143.941 -65.872  1.00  0.00     0.039 H 
ATOM   3031  CD1 LEU B  23      20.712 142.093 -66.978  1.00 55.94    -0.073 C 
ATOM   3032 1HD1 LEU B  23      21.199 141.488 -66.178  1.00  0.00     0.028 H 
ATOM   3033 2HD1 LEU B  23      20.943 141.691 -67.992  1.00  0.00     0.028 H 
ATOM   3034 3HD1 LEU B  23      19.606 141.949 -66.983  1.00  0.00     0.028 H 
ATOM   3035  CD2 LEU B  23      22.585 143.670 -66.932  1.00 61.17    -0.073 C 
ATOM   3036 1HD2 LEU B  23      23.072 143.065 -66.132  1.00  0.00     0.028 H 
ATOM   3037 2HD2 LEU B  23      22.921 144.733 -66.902  1.00  0.00     0.028 H 
ATOM   3038 3HD2 LEU B  23      22.969 143.396 -67.942  1.00  0.00     0.028 H 
ATOM   3039  N   TYR B  24      18.319 147.246 -68.563  1.00 42.72    -0.346 N 
ATOM   3040  HN  TYR B  24      18.575 147.640 -67.658  1.00  0.00     0.163 HD
ATOM   3041  CA  TYR B  24      17.767 148.144 -69.575  1.00 40.75     0.093 C 
ATOM   3042  HA  TYR B  24      16.971 147.593 -70.129  1.00  0.00     0.088 H 
ATOM   3043  C   TYR B  24      18.796 148.595 -70.565  1.00 44.83     0.241 C 
ATOM   3044  O   TYR B  24      19.904 148.968 -70.182  1.00 45.41    -0.271 OA
ATOM   3045  CB  TYR B  24      17.128 149.380 -68.927  1.00 39.61    -0.014 C 
ATOM   3046  HB1 TYR B  24      17.916 150.072 -68.548  1.00  0.00     0.043 H 
ATOM   3047  HB2 TYR B  24      16.637 149.105 -67.965  1.00  0.00     0.043 H 
ATOM   3048  CG  TYR B  24      16.155 150.126 -69.824  1.00 40.88    -0.056 A 
ATOM   3049  CD1 TYR B  24      14.964 149.535 -70.239  1.00 42.31    -0.074 A 
ATOM   3050  HD1 TYR B  24      14.763 148.483 -69.975  1.00  0.00     0.084 H 
ATOM   3051  CD2 TYR B  24      16.393 151.449 -70.203  1.00 41.35    -0.074 A 
ATOM   3052  HD2 TYR B  24      17.316 151.952 -69.867  1.00  0.00     0.084 H 
ATOM   3053  CE1 TYR B  24      14.022 150.242 -70.979  1.00 43.48    -0.051 A 
ATOM   3054  HE1 TYR B  24      13.060 149.772 -71.243  1.00  0.00     0.087 H 
ATOM   3055  CE2 TYR B  24      15.483 152.145 -70.999  1.00 42.34    -0.051 A 
ATOM   3056  HE2 TYR B  24      15.706 153.176 -71.322  1.00  0.00     0.087 H 
ATOM   3057  CZ  TYR B  24      14.296 151.536 -71.383  1.00 52.23     0.065 A 
ATOM   3058  OH  TYR B  24      13.354 152.193 -72.144  1.00 58.16    -0.361 OA
ATOM   3059  HH  TYR B  24      13.542 153.082 -72.422  1.00  0.00     0.217 HD
ATOM   3060  N   ASN B  25      18.418 148.601 -71.839  1.00 39.92    -0.346 N 
ATOM   3061  HN  ASN B  25      17.506 148.213 -72.081  1.00  0.00     0.163 HD
ATOM   3062  CA  ASN B  25      19.246 149.135 -72.894  1.00 40.84     0.097 C 
ATOM   3063  HA  ASN B  25      20.269 149.328 -72.494  1.00  0.00     0.088 H 
ATOM   3064  C   ASN B  25      18.593 150.482 -73.289  1.00 46.50     0.241 C 
ATOM   3065  O   ASN B  25      17.476 150.491 -73.828  1.00 44.92    -0.271 OA
ATOM   3066  CB  ASN B  25      19.345 148.172 -74.085  1.00 37.04     0.036 C 
ATOM   3067  HB1 ASN B  25      19.637 147.151 -73.746  1.00  0.00     0.051 H 
ATOM   3068  HB2 ASN B  25      18.334 147.946 -74.498  1.00  0.00     0.051 H 
ATOM   3069  CG  ASN B  25      20.276 148.665 -75.177  1.00 57.95     0.217 C 
ATOM   3070  ND2 ASN B  25      20.957 147.757 -75.828  1.00 53.89    -0.370 N 
ATOM   3071 1HD2 ASN B  25      21.583 148.088 -76.562  1.00  0.00     0.159 HD
ATOM   3072 2HD2 ASN B  25      20.840 146.767 -75.613  1.00  0.00     0.159 HD
ATOM   3073  OD1 ASN B  25      20.417 149.861 -75.437  1.00 56.67    -0.274 OA
ATOM   3074  N   LYS B  26      19.268 151.603 -72.971  1.00 45.57    -0.346 N 
ATOM   3075  HN  LYS B  26      20.170 151.512 -72.503  1.00  0.00     0.163 HD
ATOM   3076  CA  LYS B  26      18.762 152.960 -73.269  1.00 47.75     0.089 C 
ATOM   3077  HA  LYS B  26      17.744 153.035 -72.820  1.00  0.00     0.087 H 
ATOM   3078  C   LYS B  26      18.613 153.244 -74.778  1.00 51.05     0.241 C 
ATOM   3079  O   LYS B  26      17.719 154.017 -75.163  1.00 50.99    -0.271 OA
ATOM   3080  CB  LYS B  26      19.620 154.054 -72.621  1.00 51.92    -0.038 C 
ATOM   3081  HB1 LYS B  26      19.148 155.056 -72.754  1.00  0.00     0.036 H 
ATOM   3082  HB2 LYS B  26      20.560 154.213 -73.200  1.00  0.00     0.036 H 
ATOM   3083  CG  LYS B  26      19.932 153.793 -71.140  1.00 79.10    -0.061 C 
ATOM   3084  HG1 LYS B  26      19.383 152.902 -70.756  1.00  0.00     0.033 H 
ATOM   3085  HG2 LYS B  26      20.975 153.424 -71.000  1.00  0.00     0.033 H 
ATOM   3086  CD  LYS B  26      19.656 155.029 -70.293  1.00 92.98    -0.043 C 
ATOM   3087  HD1 LYS B  26      18.712 155.528 -70.613  1.00  0.00     0.035 H 
ATOM   3088  HD2 LYS B  26      19.369 154.743 -69.254  1.00  0.00     0.035 H 
ATOM   3089  CE  LYS B  26      20.824 156.023 -70.284  1.00108.05     0.080 C 
ATOM   3090  HE1 LYS B  26      20.466 157.042 -70.006  1.00  0.00     0.075 H 
ATOM   3091  HE2 LYS B  26      21.174 156.221 -71.324  1.00  0.00     0.075 H 
ATOM   3092  NZ  LYS B  26      21.975 155.617 -69.412  1.00115.84    -0.079 N 
ATOM   3093  HZ1 LYS B  26      22.752 156.278 -69.406  1.00  0.00     0.274 HD
ATOM   3094  HZ2 LYS B  26      22.303 154.685 -69.666  1.00  0.00     0.274 HD
ATOM   3095  HZ3 LYS B  26      21.654 155.436 -68.461  1.00  0.00     0.274 HD
ATOM   3096  N   GLU B  27      19.475 152.602 -75.617  1.00 45.83    -0.346 N 
ATOM   3097  HN  GLU B  27      20.170 151.985 -75.196  1.00  0.00     0.163 HD
ATOM   3098  CA  GLU B  27      19.481 152.729 -77.077  1.00 45.62     0.090 C 
ATOM   3099  HA  GLU B  27      19.436 153.816 -77.323  1.00  0.00     0.087 H 
ATOM   3100  C   GLU B  27      18.279 152.064 -77.710  1.00 46.79     0.241 C 
ATOM   3101  O   GLU B  27      17.669 152.637 -78.617  1.00 46.48    -0.271 OA
ATOM   3102  CB  GLU B  27      20.770 152.163 -77.692  1.00 48.00    -0.029 C 
ATOM   3103  HB1 GLU B  27      20.686 152.115 -78.803  1.00  0.00     0.037 H 
ATOM   3104  HB2 GLU B  27      20.869 151.076 -77.464  1.00  0.00     0.037 H 
ATOM   3105  CG  GLU B  27      22.029 152.912 -77.282  1.00 62.35     0.018 C 
ATOM   3106  HG1 GLU B  27      22.099 152.938 -76.169  1.00  0.00     0.049 H 
ATOM   3107  HG2 GLU B  27      21.905 153.997 -77.508  1.00  0.00     0.049 H 
ATOM   3108  CD  GLU B  27      23.348 152.424 -77.859  1.00 86.85     0.172 C 
ATOM   3109  OE1 GLU B  27      23.342 151.555 -78.762  1.00 70.78    -0.648 OA
ATOM   3110  OE2 GLU B  27      24.399 152.937 -77.411  1.00 92.53    -0.648 OA
ATOM   3111  N   THR B  28      17.952 150.843 -77.263  1.00 42.97    -0.344 N 
ATOM   3112  HN  THR B  28      18.490 150.435 -76.498  1.00  0.00     0.163 HD
ATOM   3113  CA  THR B  28      16.845 150.077 -77.840  1.00 42.66     0.113 C 
ATOM   3114  HA  THR B  28      16.716 150.427 -78.891  1.00  0.00     0.091 H 
ATOM   3115  C   THR B  28      15.528 150.325 -77.120  1.00 46.10     0.243 C 
ATOM   3116  O   THR B  28      14.480 150.028 -77.687  1.00 46.27    -0.271 OA
ATOM   3117  CB  THR B  28      17.167 148.563 -77.900  1.00 39.94     0.060 C 
ATOM   3118  HB  THR B  28      16.274 148.036 -78.311  1.00  0.00     0.086 H 
ATOM   3119  CG2 THR B  28      18.345 148.246 -78.788  1.00 32.36    -0.050 C 
ATOM   3120 1HG2 THR B  28      18.166 148.624 -79.822  1.00  0.00     0.031 H 
ATOM   3121 2HG2 THR B  28      18.589 147.158 -78.781  1.00  0.00     0.031 H 
ATOM   3122 3HG2 THR B  28      19.301 148.633 -78.364  1.00  0.00     0.031 H 
ATOM   3123  OG1 THR B  28      17.396 148.078 -76.575  1.00 35.82    -0.393 OA
ATOM   3124  HG1 THR B  28      16.654 148.278 -76.016  1.00  0.00     0.210 HD
ATOM   3125  N   LYS B  29      15.579 150.832 -75.877  1.00 43.44    -0.346 N 
ATOM   3126  HN  LYS B  29      16.495 151.087 -75.507  1.00  0.00     0.163 HD
ATOM   3127  CA  LYS B  29      14.400 151.048 -75.005  1.00 44.62     0.089 C 
ATOM   3128  HA  LYS B  29      14.766 151.532 -74.069  1.00  0.00     0.087 H 
ATOM   3129  C   LYS B  29      13.795 149.676 -74.607  1.00 47.49     0.241 C 
ATOM   3130  O   LYS B  29      12.606 149.583 -74.301  1.00 50.44    -0.271 OA
ATOM   3131  CB  LYS B  29      13.336 152.009 -75.639  1.00 49.93    -0.038 C 
ATOM   3132  HB1 LYS B  29      12.345 151.841 -75.157  1.00  0.00     0.036 H 
ATOM   3133  HB2 LYS B  29      13.112 151.685 -76.682  1.00  0.00     0.036 H 
ATOM   3134  CG  LYS B  29      13.675 153.527 -75.624  1.00 66.91    -0.061 C 
ATOM   3135  HG1 LYS B  29      14.588 153.738 -76.228  1.00  0.00     0.033 H 
ATOM   3136  HG2 LYS B  29      14.045 153.844 -74.621  1.00  0.00     0.033 H 
ATOM   3137  CD  LYS B  29      12.452 154.440 -76.097  1.00 76.96    -0.043 C 
ATOM   3138  HD1 LYS B  29      12.058 154.078 -77.075  1.00  0.00     0.035 H 
ATOM   3139  HD2 LYS B  29      11.563 154.257 -75.449  1.00  0.00     0.035 H 
ATOM   3140  CE  LYS B  29      12.753 155.951 -76.172  1.00 75.23     0.080 C 
ATOM   3141  HE1 LYS B  29      13.477 156.156 -76.995  1.00  0.00     0.075 H 
ATOM   3142  HE2 LYS B  29      13.362 156.263 -75.292  1.00  0.00     0.075 H 
ATOM   3143  NZ  LYS B  29      11.539 156.852 -76.311  1.00 50.23    -0.079 N 
ATOM   3144  HZ1 LYS B  29      11.738 157.851 -76.361  1.00  0.00     0.274 HD
ATOM   3145  HZ2 LYS B  29      10.877 156.665 -75.558  1.00  0.00     0.274 HD
ATOM   3146  HZ3 LYS B  29      10.982 156.566 -77.116  1.00  0.00     0.274 HD
ATOM   3147  N   LEU B  30      14.629 148.607 -74.644  1.00 39.15    -0.346 N 
ATOM   3148  HN  LEU B  30      15.600 148.779 -74.903  1.00  0.00     0.163 HD
ATOM   3149  CA  LEU B  30      14.249 147.230 -74.343  1.00 37.24     0.089 C 
ATOM   3150  HA  LEU B  30      13.176 147.233 -74.041  1.00  0.00     0.087 H 
ATOM   3151  C   LEU B  30      15.055 146.687 -73.176  1.00 38.86     0.241 C 
ATOM   3152  O   LEU B  30      16.159 147.163 -72.899  1.00 36.32    -0.271 OA
ATOM   3153  CB  LEU B  30      14.389 146.305 -75.578  1.00 36.65    -0.035 C 
ATOM   3154  HB1 LEU B  30      15.460 146.247 -75.884  1.00  0.00     0.037 H 
ATOM   3155  HB2 LEU B  30      14.206 145.247 -75.277  1.00  0.00     0.037 H 
ATOM   3156  CG  LEU B  30      13.516 146.655 -76.806  1.00 41.62    -0.059 C 
ATOM   3157  HG  LEU B  30      13.570 147.760 -76.946  1.00  0.00     0.039 H 
ATOM   3158  CD1 LEU B  30      14.060 146.014 -78.067  1.00 41.68    -0.073 C 
ATOM   3159 1HD1 LEU B  30      15.132 146.276 -78.223  1.00  0.00     0.028 H 
ATOM   3160 2HD1 LEU B  30      13.441 146.273 -78.958  1.00  0.00     0.028 H 
ATOM   3161 3HD1 LEU B  30      13.904 144.910 -78.065  1.00  0.00     0.028 H 
ATOM   3162  CD2 LEU B  30      12.055 146.298 -76.593  1.00 40.63    -0.073 C 
ATOM   3163 1HD2 LEU B  30      11.655 146.770 -75.665  1.00  0.00     0.028 H 
ATOM   3164 2HD2 LEU B  30      11.899 145.194 -76.591  1.00  0.00     0.028 H 
ATOM   3165 3HD2 LEU B  30      11.436 146.557 -77.484  1.00  0.00     0.028 H 
ATOM   3166  N   PHE B  31      14.483 145.693 -72.489  1.00 35.49    -0.346 N 
ATOM   3167  HN  PHE B  31      13.557 145.375 -72.776  1.00  0.00     0.163 HD
ATOM   3168  CA  PHE B  31      15.118 145.042 -71.350  1.00 34.17     0.093 C 
ATOM   3169  HA  PHE B  31      15.931 145.697 -70.959  1.00  0.00     0.088 H 
ATOM   3170  C   PHE B  31      15.708 143.710 -71.770  1.00 39.27     0.241 C 
ATOM   3171  O   PHE B  31      15.216 143.052 -72.684  1.00 36.74    -0.271 OA
ATOM   3172  CB  PHE B  31      14.090 144.783 -70.229  1.00 33.45    -0.014 C 
ATOM   3173  HB1 PHE B  31      13.135 144.411 -70.668  1.00  0.00     0.043 H 
ATOM   3174  HB2 PHE B  31      14.395 143.892 -69.632  1.00  0.00     0.043 H 
ATOM   3175  CG  PHE B  31      13.815 145.941 -69.314  1.00 33.27    -0.056 A 
ATOM   3176  CD1 PHE B  31      14.653 146.211 -68.233  1.00 34.10    -0.077 A 
ATOM   3177  HD1 PHE B  31      15.525 145.562 -68.045  1.00  0.00     0.084 H 
ATOM   3178  CD2 PHE B  31      12.694 146.745 -69.501  1.00 34.54    -0.077 A 
ATOM   3179  HD2 PHE B  31      12.007 146.537 -70.338  1.00  0.00     0.084 H 
ATOM   3180  CE1 PHE B  31      14.402 147.295 -67.383  1.00 35.49    -0.082 A 
ATOM   3181  HE1 PHE B  31      15.087 147.508 -66.545  1.00  0.00     0.083 H 
ATOM   3182  CE2 PHE B  31      12.429 147.819 -68.635  1.00 36.17    -0.082 A 
ATOM   3183  HE2 PHE B  31      11.529 148.439 -68.786  1.00  0.00     0.083 H 
ATOM   3184  CZ  PHE B  31      13.295 148.101 -67.592  1.00 33.89    -0.083 A 
ATOM   3185  HZ  PHE B  31      13.104 148.963 -66.931  1.00  0.00     0.083 H 
ATOM   3186  N   THR B  32      16.754 143.307 -71.056  1.00 39.41    -0.344 N 
ATOM   3187  HN  THR B  32      17.168 143.979 -70.410  1.00  0.00     0.163 HD
ATOM   3188  CA  THR B  32      17.356 141.983 -71.123  1.00 39.95     0.113 C 
ATOM   3189  HA  THR B  32      16.861 141.386 -71.924  1.00  0.00     0.091 H 
ATOM   3190  C   THR B  32      17.056 141.350 -69.740  1.00 42.99     0.243 C 
ATOM   3191  O   THR B  32      17.261 141.994 -68.709  1.00 41.63    -0.271 OA
ATOM   3192  CB  THR B  32      18.877 142.050 -71.388  1.00 50.64     0.060 C 
ATOM   3193  HB  THR B  32      19.334 142.805 -70.707  1.00  0.00     0.086 H 
ATOM   3194  CG2 THR B  32      19.581 140.691 -71.183  1.00 52.87    -0.050 C 
ATOM   3195 1HG2 THR B  32      20.678 140.739 -71.374  1.00  0.00     0.031 H 
ATOM   3196 2HG2 THR B  32      19.103 139.896 -71.802  1.00  0.00     0.031 H 
ATOM   3197 3HG2 THR B  32      19.370 140.281 -70.168  1.00  0.00     0.031 H 
ATOM   3198  OG1 THR B  32      19.081 142.453 -72.735  1.00 54.23    -0.393 OA
ATOM   3199  HG1 THR B  32      20.016 142.494 -72.898  1.00  0.00     0.210 HD
ATOM   3200  N   ALA B  33      16.572 140.110 -69.725  1.00 41.67    -0.346 N 
ATOM   3201  HN  ALA B  33      16.351 139.659 -70.613  1.00  0.00     0.163 HD
ATOM   3202  CA  ALA B  33      16.345 139.368 -68.480  1.00 41.47     0.086 C 
ATOM   3203  HA  ALA B  33      16.302 140.071 -67.615  1.00  0.00     0.086 H 
ATOM   3204  C   ALA B  33      17.524 138.426 -68.331  1.00 44.27     0.240 C 
ATOM   3205  O   ALA B  33      17.726 137.571 -69.188  1.00 43.02    -0.271 OA
ATOM   3206  CB  ALA B  33      15.054 138.555 -68.563  1.00 42.12    -0.049 C 
ATOM   3207  HB1 ALA B  33      14.187 139.248 -68.673  1.00  0.00     0.030 H 
ATOM   3208  HB2 ALA B  33      14.935 137.863 -67.697  1.00  0.00     0.030 H 
ATOM   3209  HB3 ALA B  33      15.088 137.790 -69.374  1.00  0.00     0.030 H 
ATOM   3210  N   LYS B  34      18.328 138.609 -67.286  1.00 42.72    -0.346 N 
ATOM   3211  HN  LYS B  34      18.163 139.393 -66.655  1.00  0.00     0.163 HD
ATOM   3212  CA  LYS B  34      19.443 137.702 -67.032  1.00 44.80     0.089 C 
ATOM   3213  HA  LYS B  34      19.714 137.195 -67.988  1.00  0.00     0.087 H 
ATOM   3214  C   LYS B  34      18.958 136.642 -66.037  1.00 49.02     0.241 C 
ATOM   3215  O   LYS B  34      18.524 136.998 -64.936  1.00 46.91    -0.271 OA
ATOM   3216  CB  LYS B  34      20.693 138.440 -66.493  1.00 48.74    -0.038 C 
ATOM   3217  HB1 LYS B  34      21.033 139.219 -67.215  1.00  0.00     0.036 H 
ATOM   3218  HB2 LYS B  34      20.424 139.092 -65.630  1.00  0.00     0.036 H 
ATOM   3219  CG  LYS B  34      21.845 137.502 -66.125  1.00 65.91    -0.061 C 
ATOM   3220  HG1 LYS B  34      22.083 137.591 -65.039  1.00  0.00     0.033 H 
ATOM   3221  HG2 LYS B  34      21.505 136.441 -66.163  1.00  0.00     0.033 H 
ATOM   3222  CD  LYS B  34      23.120 137.682 -66.965  1.00 83.01    -0.043 C 
ATOM   3223  HD1 LYS B  34      23.574 138.687 -66.804  1.00  0.00     0.035 H 
ATOM   3224  HD2 LYS B  34      22.883 137.770 -68.051  1.00  0.00     0.035 H 
ATOM   3225  CE  LYS B  34      24.127 136.569 -66.705  1.00 94.47     0.080 C 
ATOM   3226  HE1 LYS B  34      25.131 136.992 -66.467  1.00  0.00     0.075 H 
ATOM   3227  HE2 LYS B  34      23.909 136.056 -65.739  1.00  0.00     0.075 H 
ATOM   3228  NZ  LYS B  34      24.221 135.576 -67.824  1.00100.00    -0.079 N 
ATOM   3229  HZ1 LYS B  34      24.895 134.831 -67.650  1.00  0.00     0.274 HD
ATOM   3230  HZ2 LYS B  34      24.421 136.045 -68.707  1.00  0.00     0.274 HD
ATOM   3231  HZ3 LYS B  34      23.303 135.189 -68.042  1.00  0.00     0.274 HD
ATOM   3232  N   LEU B  35      19.008 135.352 -66.447  1.00 48.25    -0.346 N 
ATOM   3233  HN  LEU B  35      19.341 135.168 -67.394  1.00  0.00     0.163 HD
ATOM   3234  CA  LEU B  35      18.619 134.204 -65.629  1.00 50.34     0.089 C 
ATOM   3235  HA  LEU B  35      17.700 134.465 -65.054  1.00  0.00     0.087 H 
ATOM   3236  C   LEU B  35      19.752 133.904 -64.644  1.00 55.59     0.241 C 
ATOM   3237  O   LEU B  35      20.894 133.698 -65.063  1.00 55.89    -0.271 OA
ATOM   3238  CB  LEU B  35      18.322 132.970 -66.513  1.00 51.63    -0.035 C 
ATOM   3239  HB1 LEU B  35      19.279 132.498 -66.838  1.00  0.00     0.037 H 
ATOM   3240  HB2 LEU B  35      17.896 132.151 -65.888  1.00  0.00     0.037 H 
ATOM   3241  CG  LEU B  35      17.422 133.217 -67.733  1.00 56.22    -0.059 C 
ATOM   3242  HG  LEU B  35      17.873 134.050 -68.321  1.00  0.00     0.039 H 
ATOM   3243  CD1 LEU B  35      17.377 132.003 -68.623  1.00 57.65    -0.073 C 
ATOM   3244 1HD1 LEU B  35      18.406 131.690 -68.918  1.00  0.00     0.028 H 
ATOM   3245 2HD1 LEU B  35      16.725 132.168 -69.512  1.00  0.00     0.028 H 
ATOM   3246 3HD1 LEU B  35      16.810 131.167 -68.151  1.00  0.00     0.028 H 
ATOM   3247  CD2 LEU B  35      16.014 133.646 -67.329  1.00 56.01    -0.073 C 
ATOM   3248 1HD2 LEU B  35      16.047 134.545 -66.670  1.00  0.00     0.028 H 
ATOM   3249 2HD2 LEU B  35      15.447 132.810 -66.857  1.00  0.00     0.028 H 
ATOM   3250 3HD2 LEU B  35      15.362 133.811 -68.218  1.00  0.00     0.028 H 
ATOM   3251  N   ASN B  36      19.438 133.924 -63.339  1.00 52.58    -0.346 N 
ATOM   3252  HN  ASN B  36      18.473 134.114 -63.067  1.00  0.00     0.163 HD
ATOM   3253  CA  ASN B  36      20.435 133.682 -62.290  1.00 55.04     0.097 C 
ATOM   3254  HA  ASN B  36      21.410 134.065 -62.672  1.00  0.00     0.088 H 
ATOM   3255  C   ASN B  36      20.607 132.186 -62.051  1.00 62.07     0.241 C 
ATOM   3256  O   ASN B  36      20.025 131.617 -61.125  1.00 60.58    -0.271 OA
ATOM   3257  CB  ASN B  36      20.119 134.464 -60.987  1.00 56.28     0.036 C 
ATOM   3258  HB1 ASN B  36      20.907 134.275 -60.221  1.00  0.00     0.051 H 
ATOM   3259  HB2 ASN B  36      19.238 134.017 -60.471  1.00  0.00     0.051 H 
ATOM   3260  CG  ASN B  36      19.917 135.959 -61.180  1.00 77.96     0.217 C 
ATOM   3261  ND2 ASN B  36      20.809 136.617 -61.912  1.00 56.80    -0.370 N 
ATOM   3262 1HD2 ASN B  36      21.602 136.133 -62.333  1.00  0.00     0.159 HD
ATOM   3263 2HD2 ASN B  36      20.674 137.620 -62.041  1.00  0.00     0.159 HD
ATOM   3264  OD1 ASN B  36      18.956 136.545 -60.670  1.00 80.24    -0.274 OA
ATOM   3265  N   VAL B  37      21.347 131.551 -62.968  1.00 62.79    -0.346 N 
ATOM   3266  HN  VAL B  37      21.714 132.115 -63.734  1.00  0.00     0.163 HD
ATOM   3267  CA  VAL B  37      21.681 130.126 -62.978  1.00 66.47     0.092 C 
ATOM   3268  HA  VAL B  37      21.597 129.763 -61.927  1.00  0.00     0.088 H 
ATOM   3269  C   VAL B  37      23.139 129.949 -63.398  1.00 75.20     0.241 C 
ATOM   3270  O   VAL B  37      23.649 130.740 -64.192  1.00 73.91    -0.271 OA
ATOM   3271  CB  VAL B  37      20.738 129.242 -63.842  1.00 70.53    -0.033 C 
ATOM   3272  HB  VAL B  37      21.235 128.251 -63.962  1.00  0.00     0.042 H 
ATOM   3273  CG1 VAL B  37      19.419 128.998 -63.145  1.00 69.92    -0.071 C 
ATOM   3274 1HG1 VAL B  37      19.574 128.581 -62.123  1.00  0.00     0.028 H 
ATOM   3275 2HG1 VAL B  37      18.747 128.349 -63.754  1.00  0.00     0.028 H 
ATOM   3276 3HG1 VAL B  37      18.791 129.919 -63.121  1.00  0.00     0.028 H 
ATOM   3277  CG2 VAL B  37      20.526 129.811 -65.238  1.00 68.92    -0.071 C 
ATOM   3278 1HG2 VAL B  37      21.499 129.991 -65.752  1.00  0.00     0.028 H 
ATOM   3279 2HG2 VAL B  37      19.898 130.732 -65.214  1.00  0.00     0.028 H 
ATOM   3280 3HG2 VAL B  37      19.854 129.162 -65.847  1.00  0.00     0.028 H 
ATOM   3281  N   ASN B  38      23.798 128.910 -62.877  1.00 76.79    -0.346 N 
ATOM   3282  HN  ASN B  38      23.309 128.298 -62.224  1.00  0.00     0.163 HD
ATOM   3283  CA  ASN B  38      25.192 128.614 -63.205  1.00 79.84     0.097 C 
ATOM   3284  HA  ASN B  38      25.750 129.579 -63.197  1.00  0.00     0.088 H 
ATOM   3285  C   ASN B  38      25.318 128.018 -64.624  1.00 85.37     0.241 C 
ATOM   3286  O   ASN B  38      25.922 128.651 -65.500  1.00 85.48    -0.271 OA
ATOM   3287  CB  ASN B  38      25.819 127.709 -62.128  1.00 84.60     0.036 C 
ATOM   3288  HB1 ASN B  38      26.868 127.443 -62.398  1.00  0.00     0.051 H 
ATOM   3289  HB2 ASN B  38      25.358 126.694 -62.149  1.00  0.00     0.051 H 
ATOM   3290  CG  ASN B  38      25.758 128.296 -60.733  1.00110.23     0.217 C 
ATOM   3291  ND2 ASN B  38      26.429 129.427 -60.525  1.00102.36    -0.370 N 
ATOM   3292 1HD2 ASN B  38      26.388 129.822 -59.586  1.00  0.00     0.159 HD
ATOM   3293 2HD2 ASN B  38      26.977 129.866 -61.265  1.00  0.00     0.159 HD
ATOM   3294  OD1 ASN B  38      25.092 127.763 -59.834  1.00105.24    -0.274 OA
ATOM   3295  N   GLU B  39      24.688 126.844 -64.848  1.00 81.29    -0.346 N 
ATOM   3296  HN  GLU B  39      24.177 126.441 -64.062  1.00  0.00     0.163 HD
ATOM   3297  CA  GLU B  39      24.664 126.090 -66.106  1.00 81.38     0.090 C 
ATOM   3298  HA  GLU B  39      25.726 125.878 -66.373  1.00  0.00     0.087 H 
ATOM   3299  C   GLU B  39      24.043 126.829 -67.311  1.00 82.47     0.241 C 
ATOM   3300  O   GLU B  39      23.167 127.679 -67.135  1.00 79.27    -0.271 OA
ATOM   3301  CB  GLU B  39      23.978 124.722 -65.898  1.00 84.08    -0.029 C 
ATOM   3302  HB1 GLU B  39      24.064 124.104 -66.822  1.00  0.00     0.037 H 
ATOM   3303  HB2 GLU B  39      24.572 124.098 -65.190  1.00  0.00     0.037 H 
ATOM   3304  CG  GLU B  39      22.525 124.790 -65.446  1.00 92.03     0.018 C 
ATOM   3305  HG1 GLU B  39      21.955 123.948 -65.904  1.00  0.00     0.049 H 
ATOM   3306  HG2 GLU B  39      22.028 125.664 -65.928  1.00  0.00     0.049 H 
ATOM   3307  CD  GLU B  39      22.263 124.822 -63.950  1.00111.43     0.172 C 
ATOM   3308  OE1 GLU B  39      22.780 125.732 -63.261  1.00106.44    -0.648 OA
ATOM   3309  OE2 GLU B  39      21.481 123.969 -63.477  1.00105.61    -0.648 OA
ATOM   3310  N   ASN B  40      24.490 126.466 -68.533  1.00 79.75    -0.346 N 
ATOM   3311  HN  ASN B  40      25.239 125.775 -68.581  1.00  0.00     0.163 HD
ATOM   3312  CA  ASN B  40      23.970 127.000 -69.791  1.00 78.28     0.097 C 
ATOM   3313  HA  ASN B  40      23.739 128.079 -69.632  1.00  0.00     0.088 H 
ATOM   3314  C   ASN B  40      22.661 126.288 -70.132  1.00 80.77     0.241 C 
ATOM   3315  O   ASN B  40      22.638 125.157 -70.621  1.00 82.00    -0.271 OA
ATOM   3316  CB  ASN B  40      24.992 126.904 -70.922  1.00 83.18     0.036 C 
ATOM   3317  HB1 ASN B  40      25.191 125.841 -71.192  1.00  0.00     0.051 H 
ATOM   3318  HB2 ASN B  40      24.556 127.256 -71.886  1.00  0.00     0.051 H 
ATOM   3319  CG  ASN B  40      26.273 127.631 -70.611  1.00119.83     0.217 C 
ATOM   3320  ND2 ASN B  40      27.359 126.870 -70.531  1.00117.23    -0.370 N 
ATOM   3321 1HD2 ASN B  40      28.227 127.363 -70.320  1.00  0.00     0.159 HD
ATOM   3322 2HD2 ASN B  40      27.330 125.862 -70.682  1.00  0.00     0.159 HD
ATOM   3323  OD1 ASN B  40      26.308 128.858 -70.427  1.00113.61    -0.274 OA
ATOM   3324  N   VAL B  41      21.575 126.968 -69.785  1.00 74.41    -0.346 N 
ATOM   3325  HN  VAL B  41      21.747 127.892 -69.388  1.00  0.00     0.163 HD
ATOM   3326  CA  VAL B  41      20.176 126.587 -69.889  1.00 73.08     0.092 C 
ATOM   3327  HA  VAL B  41      20.082 125.522 -69.573  1.00  0.00     0.088 H 
ATOM   3328  C   VAL B  41      19.646 126.709 -71.335  1.00 76.13     0.241 C 
ATOM   3329  O   VAL B  41      20.147 127.520 -72.111  1.00 75.13    -0.271 OA
ATOM   3330  CB  VAL B  41      19.431 127.474 -68.840  1.00 75.19    -0.033 C 
ATOM   3331  HB  VAL B  41      20.075 128.370 -68.681  1.00  0.00     0.042 H 
ATOM   3332  CG1 VAL B  41      18.082 128.002 -69.318  1.00 73.49    -0.071 C 
ATOM   3333 1HG1 VAL B  41      17.550 128.635 -68.570  1.00  0.00     0.028 H 
ATOM   3334 2HG1 VAL B  41      17.430 127.162 -69.653  1.00  0.00     0.028 H 
ATOM   3335 3HG1 VAL B  41      18.196 128.549 -70.283  1.00  0.00     0.028 H 
ATOM   3336  CG2 VAL B  41      19.335 126.776 -67.485  1.00 76.02    -0.071 C 
ATOM   3337 1HG2 VAL B  41      18.803 127.409 -66.737  1.00  0.00     0.028 H 
ATOM   3338 2HG2 VAL B  41      20.339 126.463 -67.115  1.00  0.00     0.028 H 
ATOM   3339 3HG2 VAL B  41      18.864 125.770 -67.577  1.00  0.00     0.028 H 
ATOM   3340  N   GLU B  42      18.650 125.888 -71.694  1.00 73.87    -0.346 N 
ATOM   3341  HN  GLU B  42      18.317 125.205 -71.014  1.00  0.00     0.163 HD
ATOM   3342  CA  GLU B  42      18.015 125.921 -73.014  1.00 73.89     0.090 C 
ATOM   3343  HA  GLU B  42      18.618 126.564 -73.696  1.00  0.00     0.087 H 
ATOM   3344  C   GLU B  42      16.628 126.517 -72.860  1.00 80.78     0.241 C 
ATOM   3345  O   GLU B  42      15.919 126.181 -71.907  1.00 78.97    -0.271 OA
ATOM   3346  CB  GLU B  42      17.886 124.513 -73.625  1.00 77.01    -0.029 C 
ATOM   3347  HB1 GLU B  42      17.348 123.839 -72.918  1.00  0.00     0.037 H 
ATOM   3348  HB2 GLU B  42      17.161 124.531 -74.472  1.00  0.00     0.037 H 
ATOM   3349  CG  GLU B  42      19.190 123.865 -74.070  1.00 92.00     0.018 C 
ATOM   3350  HG1 GLU B  42      19.151 122.770 -73.861  1.00  0.00     0.049 H 
ATOM   3351  HG2 GLU B  42      20.012 124.177 -73.385  1.00  0.00     0.049 H 
ATOM   3352  CD  GLU B  42      19.618 124.090 -75.509  1.00111.34     0.172 C 
ATOM   3353  OE1 GLU B  42      19.747 125.269 -75.912  1.00 96.08    -0.648 OA
ATOM   3354  OE2 GLU B  42      19.811 123.087 -76.235  1.00113.77    -0.648 OA
ATOM   3355  N   CYS B  43      16.241 127.405 -73.794  1.00 81.71    -0.345 N 
ATOM   3356  HN  CYS B  43      16.891 127.652 -74.540  1.00  0.00     0.163 HD
ATOM   3357  CA  CYS B  43      14.921 128.026 -73.774  1.00 83.21     0.098 C 
ATOM   3358  HA  CYS B  43      14.357 127.575 -72.925  1.00  0.00     0.088 H 
ATOM   3359  C   CYS B  43      14.154 127.723 -75.029  1.00 93.23     0.241 C 
ATOM   3360  O   CYS B  43      14.673 127.893 -76.137  1.00 93.18    -0.271 OA
ATOM   3361  CB  CYS B  43      15.001 129.526 -73.517  1.00 82.49     0.014 C 
ATOM   3362  HB1 CYS B  43      13.984 129.981 -73.560  1.00  0.00     0.053 H 
ATOM   3363  HB2 CYS B  43      15.479 130.042 -74.382  1.00  0.00     0.053 H 
ATOM   3364  SG  CYS B  43      15.829 129.982 -71.977  1.00 86.43    -0.095 SA
ATOM   3365  N   GLY B  44      12.923 127.269 -74.833  1.00 95.14    -0.351 N 
ATOM   3366  HN  GLY B  44      12.614 127.142 -73.869  1.00  0.00     0.163 HD
ATOM   3367  CA  GLY B  44      11.979 126.938 -75.895  1.00 97.85     0.069 C 
ATOM   3368  HA1 GLY B  44      12.465 126.954 -76.898  1.00  0.00     0.078 H 
ATOM   3369  HA2 GLY B  44      11.687 125.862 -75.866  1.00  0.00     0.078 H 
ATOM   3370  C   GLY B  44      10.763 127.853 -75.845  1.00105.80     0.236 C 
ATOM   3371  O   GLY B  44      10.196 128.048 -74.767  1.00105.81    -0.272 OA
ATOM   3372  N   ASN B  45      10.333 128.448 -76.978  1.00104.35    -0.346 N 
ATOM   3373  HN  ASN B  45       9.505 129.037 -76.886  1.00  0.00     0.163 HD
ATOM   3374  CA  ASN B  45      10.906 128.355 -78.325  1.00105.19     0.097 C 
ATOM   3375  HA  ASN B  45      11.269 127.317 -78.511  1.00  0.00     0.088 H 
ATOM   3376  C   ASN B  45      12.080 129.344 -78.420  1.00108.77     0.241 C 
ATOM   3377  O   ASN B  45      13.180 128.968 -78.841  1.00108.96    -0.271 OA
ATOM   3378  CB  ASN B  45       9.832 128.727 -79.366  1.00107.58     0.036 C 
ATOM   3379  HB1 ASN B  45       9.701 129.834 -79.400  1.00  0.00     0.051 H 
ATOM   3380  HB2 ASN B  45      10.218 128.542 -80.395  1.00  0.00     0.051 H 
ATOM   3381  CG  ASN B  45       8.486 128.050 -79.187  1.00137.96     0.217 C 
ATOM   3382  ND2 ASN B  45       7.437 128.856 -79.090  1.00128.60    -0.370 N 
ATOM   3383 1HD2 ASN B  45       6.532 128.401 -78.970  1.00  0.00     0.159 HD
ATOM   3384 2HD2 ASN B  45       7.537 129.871 -79.089  1.00  0.00     0.159 HD
ATOM   3385  OD1 ASN B  45       8.364 126.815 -79.188  1.00136.68    -0.274 OA
ATOM   3386  N   ASN B  46      11.824 130.604 -77.981  1.00104.12    -0.346 N 
ATOM   3387  HN  ASN B  46      10.882 130.761 -77.624  1.00  0.00     0.163 HD
ATOM   3388  CA  ASN B  46      12.715 131.772 -77.949  1.00102.63     0.097 C 
ATOM   3389  HA  ASN B  46      12.897 132.077 -79.006  1.00  0.00     0.088 H 
ATOM   3390  C   ASN B  46      14.076 131.500 -77.317  1.00104.55     0.241 C 
ATOM   3391  O   ASN B  46      14.155 130.854 -76.277  1.00105.37    -0.271 OA
ATOM   3392  CB  ASN B  46      12.018 132.949 -77.251  1.00103.53     0.036 C 
ATOM   3393  HB1 ASN B  46      11.236 133.390 -77.913  1.00  0.00     0.051 H 
ATOM   3394  HB2 ASN B  46      12.708 133.821 -77.169  1.00  0.00     0.051 H 
ATOM   3395  CG  ASN B  46      11.438 132.604 -75.903  1.00127.36     0.217 C 
ATOM   3396  ND2 ASN B  46      10.143 132.305 -75.870  1.00119.20    -0.370 N 
ATOM   3397 1HD2 ASN B  46       9.561 132.326 -76.707  1.00  0.00     0.159 HD
ATOM   3398 2HD2 ASN B  46       9.751 132.072 -74.958  1.00  0.00     0.159 HD
ATOM   3399  OD1 ASN B  46      12.144 132.579 -74.888  1.00122.39    -0.274 OA
ATOM   3400  N   THR B  47      15.139 131.995 -77.959  1.00 97.95    -0.344 N 
ATOM   3401  HN  THR B  47      14.968 132.534 -78.808  1.00  0.00     0.163 HD
ATOM   3402  CA  THR B  47      16.531 131.823 -77.536  1.00 96.38     0.113 C 
ATOM   3403  HA  THR B  47      16.687 130.736 -77.344  1.00  0.00     0.091 H 
ATOM   3404  C   THR B  47      16.869 132.571 -76.232  1.00 93.42     0.243 C 
ATOM   3405  O   THR B  47      16.251 133.593 -75.910  1.00 91.54    -0.271 OA
ATOM   3406  CB  THR B  47      17.472 132.224 -78.682  1.00106.48     0.060 C 
ATOM   3407  HB  THR B  47      18.517 132.244 -78.295  1.00  0.00     0.086 H 
ATOM   3408  CG2 THR B  47      17.407 131.254 -79.869  1.00104.90    -0.050 C 
ATOM   3409 1HG2 THR B  47      18.090 131.545 -80.701  1.00  0.00     0.031 H 
ATOM   3410 2HG2 THR B  47      16.360 131.138 -80.234  1.00  0.00     0.031 H 
ATOM   3411 3HG2 THR B  47      17.601 130.206 -79.540  1.00  0.00     0.031 H 
ATOM   3412  OG1 THR B  47      17.118 133.540 -79.106  1.00106.36    -0.393 OA
ATOM   3413  HG1 THR B  47      17.700 133.788 -79.815  1.00  0.00     0.210 HD
ATOM   3414  N   CYS B  48      17.840 132.029 -75.478  1.00 85.56    -0.345 N 
ATOM   3415  HN  CYS B  48      18.229 131.134 -75.775  1.00  0.00     0.163 HD
ATOM   3416  CA  CYS B  48      18.373 132.633 -74.267  1.00 82.74     0.098 C 
ATOM   3417  HA  CYS B  48      18.223 133.733 -74.374  1.00  0.00     0.088 H 
ATOM   3418  C   CYS B  48      19.890 132.413 -74.170  1.00 85.17     0.242 C 
ATOM   3419  O   CYS B  48      20.417 131.784 -73.230  1.00 86.30    -0.271 OA
ATOM   3420  CB  CYS B  48      17.616 132.219 -73.004  1.00 82.08     0.014 C 
ATOM   3421  HB1 CYS B  48      17.960 132.822 -72.131  1.00  0.00     0.053 H 
ATOM   3422  HB2 CYS B  48      16.554 132.553 -73.062  1.00  0.00     0.053 H 
ATOM   3423  SG  CYS B  48      17.699 130.454 -72.620  1.00 87.25    -0.095 SA
ATOM   3424  N   THR B  49      20.584 132.955 -75.189  1.00 78.66    -0.344 N 
ATOM   3425  HN  THR B  49      20.050 133.429 -75.917  1.00  0.00     0.163 HD
ATOM   3426  CA  THR B  49      22.038 132.922 -75.340  1.00 78.56     0.113 C 
ATOM   3427  HA  THR B  49      22.339 131.849 -75.308  1.00  0.00     0.091 H 
ATOM   3428  C   THR B  49      22.719 133.602 -74.163  1.00 79.15     0.243 C 
ATOM   3429  O   THR B  49      22.342 134.717 -73.791  1.00 78.55    -0.271 OA
ATOM   3430  CB  THR B  49      22.470 133.464 -76.723  1.00 89.05     0.060 C 
ATOM   3431  HB  THR B  49      23.575 133.609 -76.713  1.00  0.00     0.086 H 
ATOM   3432  CG2 THR B  49      22.128 132.508 -77.834  1.00 87.18    -0.050 C 
ATOM   3433 1HG2 THR B  49      22.609 131.523 -77.631  1.00  0.00     0.031 H 
ATOM   3434 2HG2 THR B  49      22.397 132.912 -78.838  1.00  0.00     0.031 H 
ATOM   3435 3HG2 THR B  49      21.028 132.418 -77.991  1.00  0.00     0.031 H 
ATOM   3436  OG1 THR B  49      21.851 134.732 -76.984  1.00 89.50    -0.393 OA
ATOM   3437  HG1 THR B  49      22.067 135.335 -76.283  1.00  0.00     0.210 HD
ATOM   3438  N   ASN B  50      23.679 132.889 -73.533  1.00 73.75    -0.345 N 
ATOM   3439  HN  ASN B  50      23.890 131.969 -73.919  1.00  0.00     0.163 HD
ATOM   3440  CA  ASN B  50      24.452 133.299 -72.350  1.00 72.32     0.097 C 
ATOM   3441  HA  ASN B  50      25.110 132.439 -72.082  1.00  0.00     0.088 H 
ATOM   3442  C   ASN B  50      23.534 133.555 -71.132  1.00 70.67     0.241 C 
ATOM   3443  O   ASN B  50      23.835 134.412 -70.293  1.00 70.50    -0.271 OA
ATOM   3444  CB  ASN B  50      25.386 134.494 -72.668  1.00 75.90     0.036 C 
ATOM   3445  HB1 ASN B  50      25.603 134.525 -73.761  1.00  0.00     0.051 H 
ATOM   3446  HB2 ASN B  50      24.829 135.453 -72.547  1.00  0.00     0.051 H 
ATOM   3447  CG  ASN B  50      26.684 134.549 -71.883  1.00109.33     0.217 C 
ATOM   3448  ND2 ASN B  50      27.769 134.860 -72.579  1.00106.28    -0.370 N 
ATOM   3449 1HD2 ASN B  50      28.641 134.897 -72.051  1.00  0.00     0.159 HD
ATOM   3450 2HD2 ASN B  50      27.730 134.996 -73.589  1.00  0.00     0.159 HD
ATOM   3451  OD1 ASN B  50      26.731 134.384 -70.654  1.00104.20    -0.274 OA
ATOM   3452  N   ASN B  51      22.417 132.785 -71.037  1.00 63.09    -0.346 N 
ATOM   3453  HN  ASN B  51      22.272 132.092 -71.771  1.00  0.00     0.163 HD
ATOM   3454  CA  ASN B  51      21.394 132.854 -69.976  1.00 60.40     0.097 C 
ATOM   3455  HA  ASN B  51      20.609 132.109 -70.244  1.00  0.00     0.088 H 
ATOM   3456  C   ASN B  51      20.688 134.229 -69.896  1.00 61.12     0.241 C 
ATOM   3457  O   ASN B  51      20.321 134.704 -68.815  1.00 59.96    -0.271 OA
ATOM   3458  CB  ASN B  51      21.966 132.417 -68.609  1.00 59.93     0.036 C 
ATOM   3459  HB1 ASN B  51      22.848 133.047 -68.346  1.00  0.00     0.051 H 
ATOM   3460  HB2 ASN B  51      21.265 132.707 -67.792  1.00  0.00     0.051 H 
ATOM   3461  CG  ASN B  51      22.322 130.956 -68.489  1.00 71.46     0.217 C 
ATOM   3462  ND2 ASN B  51      22.997 130.624 -67.397  1.00 60.84    -0.370 N 
ATOM   3463 1HD2 ASN B  51      23.238 129.636 -67.316  1.00  0.00     0.159 HD
ATOM   3464 2HD2 ASN B  51      23.265 131.315 -66.696  1.00  0.00     0.159 HD
ATOM   3465  OD1 ASN B  51      21.995 130.112 -69.345  1.00 60.92    -0.274 OA
ATOM   3466  N   GLU B  52      20.505 134.864 -71.057  1.00 56.90    -0.346 N 
ATOM   3467  HN  GLU B  52      20.814 134.403 -71.913  1.00  0.00     0.163 HD
ATOM   3468  CA  GLU B  52      19.885 136.184 -71.167  1.00 54.14     0.090 C 
ATOM   3469  HA  GLU B  52      19.484 136.483 -70.171  1.00  0.00     0.087 H 
ATOM   3470  C   GLU B  52      18.744 136.155 -72.177  1.00 55.25     0.241 C 
ATOM   3471  O   GLU B  52      18.927 135.646 -73.286  1.00 55.17    -0.271 OA
ATOM   3472  CB  GLU B  52      20.926 137.218 -71.622  1.00 55.82    -0.029 C 
ATOM   3473  HB1 GLU B  52      20.424 138.174 -71.898  1.00  0.00     0.037 H 
ATOM   3474  HB2 GLU B  52      21.350 136.928 -72.612  1.00  0.00     0.037 H 
ATOM   3475  CG  GLU B  52      22.044 137.480 -70.629  1.00 67.62     0.018 C 
ATOM   3476  HG1 GLU B  52      22.513 136.516 -70.321  1.00  0.00     0.049 H 
ATOM   3477  HG2 GLU B  52      21.616 137.813 -69.655  1.00  0.00     0.049 H 
ATOM   3478  CD  GLU B  52      23.115 138.454 -71.084  1.00 86.49     0.172 C 
ATOM   3479  OE1 GLU B  52      23.322 138.595 -72.310  1.00 93.84    -0.648 OA
ATOM   3480  OE2 GLU B  52      23.767 139.061 -70.205  1.00 83.27    -0.648 OA
ATOM   3481  N   VAL B  53      17.571 136.688 -71.797  1.00 49.01    -0.346 N 
ATOM   3482  HN  VAL B  53      17.468 137.013 -70.836  1.00  0.00     0.163 HD
ATOM   3483  CA  VAL B  53      16.430 136.820 -72.715  1.00 48.29     0.092 C 
ATOM   3484  HA  VAL B  53      16.645 136.208 -73.622  1.00  0.00     0.088 H 
ATOM   3485  C   VAL B  53      16.428 138.302 -73.131  1.00 51.60     0.241 C 
ATOM   3486  O   VAL B  53      16.239 139.168 -72.288  1.00 48.57    -0.271 OA
ATOM   3487  CB  VAL B  53      15.066 136.347 -72.128  1.00 51.14    -0.033 C 
ATOM   3488  HB  VAL B  53      14.797 137.030 -71.289  1.00  0.00     0.042 H 
ATOM   3489  CG1 VAL B  53      13.959 136.431 -73.179  1.00 50.66    -0.071 C 
ATOM   3490 1HG1 VAL B  53      12.983 136.093 -72.759  1.00  0.00     0.028 H 
ATOM   3491 2HG1 VAL B  53      14.226 135.868 -74.104  1.00  0.00     0.028 H 
ATOM   3492 3HG1 VAL B  53      13.885 137.453 -73.618  1.00  0.00     0.028 H 
ATOM   3493  CG2 VAL B  53      15.166 134.930 -71.569  1.00 51.77    -0.071 C 
ATOM   3494 1HG2 VAL B  53      14.190 134.592 -71.149  1.00  0.00     0.028 H 
ATOM   3495 2HG2 VAL B  53      15.987 134.842 -70.820  1.00  0.00     0.028 H 
ATOM   3496 3HG2 VAL B  53      15.554 134.215 -72.332  1.00  0.00     0.028 H 
ATOM   3497  N   HIS B  54      16.721 138.581 -74.400  1.00 52.27    -0.346 N 
ATOM   3498  HN  HIS B  54      16.870 137.801 -75.040  1.00  0.00     0.163 HD
ATOM   3499  CA  HIS B  54      16.843 139.951 -74.937  1.00 53.38     0.094 C 
ATOM   3500  HA  HIS B  54      17.152 140.621 -74.101  1.00  0.00     0.088 H 
ATOM   3501  C   HIS B  54      15.570 140.511 -75.539  1.00 52.06     0.241 C 
ATOM   3502  O   HIS B  54      14.657 139.765 -75.891  1.00 50.65    -0.271 OA
ATOM   3503  CB  HIS B  54      17.945 140.012 -76.033  1.00 57.09     0.002 C 
ATOM   3504  HB1 HIS B  54      17.688 139.336 -76.881  1.00  0.00     0.046 H 
ATOM   3505  HB2 HIS B  54      17.918 140.995 -76.558  1.00  0.00     0.046 H 
ATOM   3506  CG  HIS B  54      19.325 139.724 -75.536  1.00 62.56     0.028 A 
ATOM   3507  CD2 HIS B  54      20.123 138.659 -75.777  1.00 66.08    -0.000 A 
ATOM   3508  HD2 HIS B  54      19.883 137.785 -76.406  1.00  0.00     0.114 H 
ATOM   3509  ND1 HIS B  54      19.993 140.611 -74.706  1.00 64.89    -0.354 N 
ATOM   3510  HD1 HIS B  54      19.652 141.508 -74.360  1.00  0.00     0.166 HD
ATOM   3511  CE1 HIS B  54      21.166 140.051 -74.457  1.00 65.70     0.040 A 
ATOM   3512  HE1 HIS B  54      21.942 140.497 -73.812  1.00  0.00     0.140 H 
ATOM   3513  NE2 HIS B  54      21.293 138.878 -75.085  1.00 66.81    -0.360 N 
ATOM   3514  HE2 HIS B  54      22.105 138.261 -75.057  1.00  0.00     0.166 HD
ATOM   3515  N   ASN B  55      15.564 141.839 -75.736  1.00 47.22    -0.346 N 
ATOM   3516  HN  ASN B  55      16.347 142.375 -75.362  1.00  0.00     0.163 HD
ATOM   3517  CA  ASN B  55      14.524 142.572 -76.443  1.00 46.03     0.097 C 
ATOM   3518  HA  ASN B  55      14.774 143.651 -76.318  1.00  0.00     0.088 H 
ATOM   3519  C   ASN B  55      13.123 142.403 -75.875  1.00 45.96     0.241 C 
ATOM   3520  O   ASN B  55      12.176 142.126 -76.609  1.00 46.32    -0.271 OA
ATOM   3521  CB  ASN B  55      14.616 142.289 -77.979  1.00 47.47     0.036 C 
ATOM   3522  HB1 ASN B  55      13.747 142.735 -78.516  1.00  0.00     0.051 H 
ATOM   3523  HB2 ASN B  55      14.432 141.210 -78.194  1.00  0.00     0.051 H 
ATOM   3524  CG  ASN B  55      15.924 142.746 -78.600  1.00 80.43     0.217 C 
ATOM   3525  ND2 ASN B  55      16.201 142.378 -79.831  1.00 97.00    -0.370 N 
ATOM   3526 1HD2 ASN B  55      17.080 142.685 -80.248  1.00  0.00     0.159 HD
ATOM   3527 2HD2 ASN B  55      15.538 141.791 -80.338  1.00  0.00     0.159 HD
ATOM   3528  OD1 ASN B  55      16.724 143.454 -77.988  1.00 65.16    -0.274 OA
ATOM   3529  N   LEU B  56      12.999 142.585 -74.567  1.00 39.08    -0.346 N 
ATOM   3530  HN  LEU B  56      13.835 142.788 -74.020  1.00  0.00     0.163 HD
ATOM   3531  CA  LEU B  56      11.717 142.507 -73.881  1.00 37.59     0.089 C 
ATOM   3532  HA  LEU B  56      11.017 141.886 -74.487  1.00  0.00     0.087 H 
ATOM   3533  C   LEU B  56      11.139 143.924 -73.745  1.00 39.83     0.241 C 
ATOM   3534  O   LEU B  56      11.804 144.835 -73.242  1.00 39.76    -0.271 OA
ATOM   3535  CB  LEU B  56      11.865 141.879 -72.486  1.00 36.13    -0.035 C 
ATOM   3536  HB1 LEU B  56      10.874 141.882 -71.976  1.00  0.00     0.037 H 
ATOM   3537  HB2 LEU B  56      12.441 142.573 -71.831  1.00  0.00     0.037 H 
ATOM   3538  CG  LEU B  56      12.473 140.481 -72.395  1.00 40.44    -0.059 C 
ATOM   3539  HG  LEU B  56      13.393 140.448 -73.024  1.00  0.00     0.039 H 
ATOM   3540  CD1 LEU B  56      12.849 140.152 -70.955  1.00 38.54    -0.073 C 
ATOM   3541 1HD1 LEU B  56      13.293 139.131 -70.889  1.00  0.00     0.028 H 
ATOM   3542 2HD1 LEU B  56      11.983 140.272 -70.263  1.00  0.00     0.028 H 
ATOM   3543 3HD1 LEU B  56      13.522 140.925 -70.516  1.00  0.00     0.028 H 
ATOM   3544  CD2 LEU B  56      11.486 139.428 -72.908  1.00 41.76    -0.073 C 
ATOM   3545 1HD2 LEU B  56      11.930 138.407 -72.842  1.00  0.00     0.028 H 
ATOM   3546 2HD2 LEU B  56      11.134 139.659 -73.940  1.00  0.00     0.028 H 
ATOM   3547 3HD2 LEU B  56      10.506 139.488 -72.380  1.00  0.00     0.028 H 
ATOM   3548  N   THR B  57       9.889 144.094 -74.166  1.00 35.89    -0.344 N 
ATOM   3549  HN  THR B  57       9.416 143.301 -74.599  1.00  0.00     0.163 HD
ATOM   3550  CA  THR B  57       9.155 145.352 -74.043  1.00 35.40     0.113 C 
ATOM   3551  HA  THR B  57       9.806 146.193 -74.377  1.00  0.00     0.091 H 
ATOM   3552  C   THR B  57       8.794 145.545 -72.572  1.00 36.81     0.243 C 
ATOM   3553  O   THR B  57       8.408 144.605 -71.887  1.00 36.92    -0.271 OA
ATOM   3554  CB  THR B  57       7.884 145.307 -74.923  1.00 38.96     0.060 C 
ATOM   3555  HB  THR B  57       7.241 144.461 -74.586  1.00  0.00     0.086 H 
ATOM   3556  CG2 THR B  57       7.041 146.644 -74.867  1.00 33.13    -0.050 C 
ATOM   3557 1HG2 THR B  57       6.703 146.841 -73.823  1.00  0.00     0.031 H 
ATOM   3558 2HG2 THR B  57       6.189 146.630 -75.586  1.00  0.00     0.031 H 
ATOM   3559 3HG2 THR B  57       7.601 147.508 -75.294  1.00  0.00     0.031 H 
ATOM   3560  OG1 THR B  57       8.315 145.056 -76.254  1.00 42.21    -0.393 OA
ATOM   3561  HG1 THR B  57       8.821 144.253 -76.288  1.00  0.00     0.210 HD
ATOM   3562  N   GLU B  58       8.894 146.759 -72.114  1.00 35.04    -0.346 N 
ATOM   3563  HN  GLU B  58       9.227 147.478 -72.756  1.00  0.00     0.163 HD
ATOM   3564  CA  GLU B  58       8.569 147.168 -70.761  1.00 35.31     0.090 C 
ATOM   3565  HA  GLU B  58       9.197 146.583 -70.049  1.00  0.00     0.087 H 
ATOM   3566  C   GLU B  58       7.089 146.878 -70.467  1.00 44.13     0.241 C 
ATOM   3567  O   GLU B  58       6.254 146.943 -71.375  1.00 45.94    -0.271 OA
ATOM   3568  CB  GLU B  58       8.888 148.672 -70.587  1.00 36.54    -0.029 C 
ATOM   3569  HB1 GLU B  58       8.906 148.947 -69.507  1.00  0.00     0.037 H 
ATOM   3570  HB2 GLU B  58       9.951 148.881 -70.851  1.00  0.00     0.037 H 
ATOM   3571  CG  GLU B  58       7.956 149.588 -71.356  1.00 43.36     0.018 C 
ATOM   3572  HG1 GLU B  58       6.917 149.183 -71.349  1.00  0.00     0.049 H 
ATOM   3573  HG2 GLU B  58       8.172 149.537 -72.449  1.00  0.00     0.049 H 
ATOM   3574  CD  GLU B  58       7.969 151.026 -70.879  1.00 65.53     0.172 C 
ATOM   3575  OE1 GLU B  58       8.963 151.735 -71.157  1.00 66.98    -0.648 OA
ATOM   3576  OE2 GLU B  58       6.978 151.448 -70.240  1.00 54.58    -0.648 OA
ATOM   3577  N   CYS B  59       6.782 146.498 -69.221  1.00 41.61    -0.345 N 
ATOM   3578  HN  CYS B  59       7.544 146.343 -68.561  1.00  0.00     0.163 HD
ATOM   3579  CA  CYS B  59       5.410 146.294 -68.758  1.00 43.42     0.098 C 
ATOM   3580  HA  CYS B  59       5.495 145.905 -67.716  1.00  0.00     0.088 H 
ATOM   3581  C   CYS B  59       4.582 145.261 -69.522  1.00 49.46     0.241 C 
ATOM   3582  O   CYS B  59       3.368 145.384 -69.599  1.00 53.16    -0.271 OA
ATOM   3583  CB  CYS B  59       4.697 147.639 -68.643  1.00 45.11     0.014 C 
ATOM   3584  HB1 CYS B  59       3.605 147.495 -68.467  1.00  0.00     0.053 H 
ATOM   3585  HB2 CYS B  59       4.658 148.153 -69.632  1.00  0.00     0.053 H 
ATOM   3586  SG  CYS B  59       5.412 148.719 -67.387  1.00 49.12    -0.095 SA
ATOM   3587  N   LYS B  60       5.236 144.248 -70.071  1.00 44.20    -0.346 N 
ATOM   3588  HN  LYS B  60       6.250 144.215 -69.965  1.00  0.00     0.163 HD
ATOM   3589  CA  LYS B  60       4.587 143.178 -70.818  1.00 44.59     0.089 C 
ATOM   3590  HA  LYS B  60       3.484 143.242 -70.669  1.00  0.00     0.087 H 
ATOM   3591  C   LYS B  60       5.086 141.869 -70.273  1.00 47.50     0.241 C 
ATOM   3592  O   LYS B  60       6.288 141.732 -70.011  1.00 45.69    -0.271 OA
ATOM   3593  CB  LYS B  60       4.904 143.283 -72.328  1.00 47.92    -0.038 C 
ATOM   3594  HB1 LYS B  60       6.006 143.314 -72.494  1.00  0.00     0.036 H 
ATOM   3595  HB2 LYS B  60       4.662 142.325 -72.845  1.00  0.00     0.036 H 
ATOM   3596  CG  LYS B  60       4.228 144.450 -73.027  1.00 69.44    -0.061 C 
ATOM   3597  HG1 LYS B  60       3.244 144.697 -72.565  1.00  0.00     0.033 H 
ATOM   3598  HG2 LYS B  60       4.751 145.414 -72.827  1.00  0.00     0.033 H 
ATOM   3599  CD  LYS B  60       4.101 144.171 -74.525  1.00 94.21    -0.043 C 
ATOM   3600  HD1 LYS B  60       5.087 143.883 -74.958  1.00  0.00     0.035 H 
ATOM   3601  HD2 LYS B  60       3.537 143.226 -74.704  1.00  0.00     0.035 H 
ATOM   3602  CE  LYS B  60       3.489 145.316 -75.301  1.00110.95     0.080 C 
ATOM   3603  HE1 LYS B  60       3.659 145.199 -76.397  1.00  0.00     0.075 H 
ATOM   3604  HE2 LYS B  60       4.053 146.264 -75.136  1.00  0.00     0.075 H 
ATOM   3605  NZ  LYS B  60       2.046 145.488 -74.996  1.00120.22    -0.079 N 
ATOM   3606  HZ1 LYS B  60       1.633 146.260 -75.519  1.00  0.00     0.274 HD
ATOM   3607  HZ2 LYS B  60       1.890 145.595 -73.994  1.00  0.00     0.274 HD
ATOM   3608  HZ3 LYS B  60       1.530 144.621 -75.147  1.00  0.00     0.274 HD
ATOM   3609  N   ASN B  61       4.174 140.913 -70.065  1.00 45.88    -0.346 N 
ATOM   3610  HN  ASN B  61       3.186 141.106 -70.232  1.00  0.00     0.163 HD
ATOM   3611  CA  ASN B  61       4.591 139.592 -69.598  1.00 46.72     0.097 C 
ATOM   3612  HA  ASN B  61       5.430 139.717 -68.875  1.00  0.00     0.088 H 
ATOM   3613  C   ASN B  61       5.092 138.811 -70.791  1.00 54.17     0.241 C 
ATOM   3614  O   ASN B  61       4.530 138.899 -71.893  1.00 54.94    -0.271 OA
ATOM   3615  CB  ASN B  61       3.467 138.826 -68.914  1.00 50.85     0.036 C 
ATOM   3616  HB1 ASN B  61       2.551 138.861 -69.548  1.00  0.00     0.051 H 
ATOM   3617  HB2 ASN B  61       3.690 137.734 -68.938  1.00  0.00     0.051 H 
ATOM   3618  CG  ASN B  61       3.122 139.243 -67.500  1.00102.08     0.217 C 
ATOM   3619  ND2 ASN B  61       2.131 138.479 -66.996  1.00111.40    -0.370 N 
ATOM   3620 1HD2 ASN B  61       1.655 137.713 -67.472  1.00  0.00     0.159 HD
ATOM   3621 2HD2 ASN B  61       1.899 138.760 -66.043  1.00  0.00     0.159 HD
ATOM   3622  OD1 ASN B  61       3.706 140.183 -66.916  1.00 97.46    -0.274 OA
ATOM   3623  N   ALA B  62       6.207 138.136 -70.591  1.00 51.60    -0.346 N 
ATOM   3624  HN  ALA B  62       6.660 138.232 -69.682  1.00  0.00     0.163 HD
ATOM   3625  CA  ALA B  62       6.836 137.269 -71.564  1.00 51.74     0.086 C 
ATOM   3626  HA  ALA B  62       6.194 137.186 -72.472  1.00  0.00     0.086 H 
ATOM   3627  C   ALA B  62       6.967 135.899 -70.889  1.00 56.60     0.240 C 
ATOM   3628  O   ALA B  62       7.003 135.801 -69.660  1.00 54.41    -0.271 OA
ATOM   3629  CB  ALA B  62       8.198 137.821 -71.942  1.00 51.62    -0.049 C 
ATOM   3630  HB1 ALA B  62       8.103 138.818 -72.433  1.00  0.00     0.030 H 
ATOM   3631  HB2 ALA B  62       8.771 137.104 -72.575  1.00  0.00     0.030 H 
ATOM   3632  HB3 ALA B  62       8.885 137.859 -71.064  1.00  0.00     0.030 H 
ATOM   3633  N   SER B  63       6.973 134.845 -71.676  1.00 57.43    -0.344 N 
ATOM   3634  HN  SER B  63       6.914 134.960 -72.688  1.00  0.00     0.163 HD
ATOM   3635  CA  SER B  63       7.064 133.512 -71.095  1.00 59.83     0.109 C 
ATOM   3636  HA  SER B  63       7.204 133.616 -69.994  1.00  0.00     0.090 H 
ATOM   3637  C   SER B  63       8.255 132.787 -71.661  1.00 63.69     0.243 C 
ATOM   3638  O   SER B  63       8.492 132.827 -72.872  1.00 63.85    -0.271 OA
ATOM   3639  CB  SER B  63       5.781 132.724 -71.347  1.00 66.82     0.044 C 
ATOM   3640  HB1 SER B  63       4.876 133.300 -71.042  1.00  0.00     0.077 H 
ATOM   3641  HB2 SER B  63       5.562 132.630 -72.436  1.00  0.00     0.077 H 
ATOM   3642  OG  SER B  63       5.834 131.458 -70.712  1.00 85.46    -0.398 OA
ATOM   3643  HG  SER B  63       5.036 130.968 -70.869  1.00  0.00     0.209 HD
ATOM   3644  N   VAL B  64       9.027 132.150 -70.776  1.00 59.67    -0.346 N 
ATOM   3645  HN  VAL B  64       8.782 132.201 -69.787  1.00  0.00     0.163 HD
ATOM   3646  CA  VAL B  64      10.208 131.383 -71.166  1.00 59.38     0.092 C 
ATOM   3647  HA  VAL B  64      10.185 131.274 -72.275  1.00  0.00     0.088 H 
ATOM   3648  C   VAL B  64      10.117 129.969 -70.561  1.00 62.43     0.241 C 
ATOM   3649  O   VAL B  64       9.831 129.823 -69.377  1.00 62.06    -0.271 OA
ATOM   3650  CB  VAL B  64      11.528 132.119 -70.797  1.00 62.63    -0.033 C 
ATOM   3651  HB  VAL B  64      11.708 132.003 -69.703  1.00  0.00     0.042 H 
ATOM   3652  CG1 VAL B  64      12.700 131.529 -71.547  1.00 62.89    -0.071 C 
ATOM   3653 1HG1 VAL B  64      13.646 132.056 -71.283  1.00  0.00     0.028 H 
ATOM   3654 2HG1 VAL B  64      12.525 131.524 -72.648  1.00  0.00     0.028 H 
ATOM   3655 3HG1 VAL B  64      12.782 130.429 -71.385  1.00  0.00     0.028 H 
ATOM   3656  CG2 VAL B  64      11.440 133.602 -71.123  1.00 62.00    -0.071 C 
ATOM   3657 1HG2 VAL B  64      12.386 134.129 -70.859  1.00  0.00     0.028 H 
ATOM   3658 2HG2 VAL B  64      10.556 134.077 -70.637  1.00  0.00     0.028 H 
ATOM   3659 3HG2 VAL B  64      11.160 133.772 -72.189  1.00  0.00     0.028 H 
ATOM   3660  N   SER B  65      10.317 128.944 -71.374  1.00 60.63    -0.344 N 
ATOM   3661  HN  SER B  65      10.494 129.126 -72.362  1.00  0.00     0.163 HD
ATOM   3662  CA  SER B  65      10.293 127.551 -70.900  1.00 62.57     0.109 C 
ATOM   3663  HA  SER B  65       9.809 127.529 -69.896  1.00  0.00     0.090 H 
ATOM   3664  C   SER B  65      11.736 127.081 -70.748  1.00 63.65     0.243 C 
ATOM   3665  O   SER B  65      12.490 127.042 -71.722  1.00 63.46    -0.271 OA
ATOM   3666  CB  SER B  65       9.496 126.651 -71.838  1.00 69.40     0.044 C 
ATOM   3667  HB1 SER B  65       9.656 126.926 -72.907  1.00  0.00     0.077 H 
ATOM   3668  HB2 SER B  65       9.910 125.616 -71.866  1.00  0.00     0.077 H 
ATOM   3669  OG  SER B  65       8.120 126.656 -71.496  1.00 82.29    -0.398 OA
ATOM   3670  HG  SER B  65       7.623 126.095 -72.080  1.00  0.00     0.209 HD
ATOM   3671  N   ILE B  66      12.141 126.821 -69.510  1.00 58.02    -0.346 N 
ATOM   3672  HN  ILE B  66      11.457 126.866 -68.755  1.00  0.00     0.163 HD
ATOM   3673  CA  ILE B  66      13.521 126.474 -69.181  1.00 57.12     0.092 C 
ATOM   3674  HA  ILE B  66      14.150 126.752 -70.058  1.00  0.00     0.088 H 
ATOM   3675  C   ILE B  66      13.710 124.978 -68.944  1.00 62.71     0.241 C 
ATOM   3676  O   ILE B  66      13.012 124.392 -68.117  1.00 64.51    -0.271 OA
ATOM   3677  CB  ILE B  66      13.998 127.333 -67.981  1.00 57.97    -0.030 C 
ATOM   3678  HB  ILE B  66      13.275 127.159 -67.150  1.00  0.00     0.043 H 
ATOM   3679  CG1 ILE B  66      13.941 128.841 -68.317  1.00 56.04    -0.063 C 
ATOM   3680 1HG1 ILE B  66      13.178 129.044 -69.104  1.00  0.00     0.033 H 
ATOM   3681 2HG1 ILE B  66      14.858 129.161 -68.865  1.00  0.00     0.033 H 
ATOM   3682  CG2 ILE B  66      15.369 126.908 -67.470  1.00 57.87    -0.071 C 
ATOM   3683 1HG2 ILE B  66      15.712 127.526 -66.607  1.00  0.00     0.028 H 
ATOM   3684 2HG2 ILE B  66      16.123 126.912 -68.292  1.00  0.00     0.028 H 
ATOM   3685 3HG2 ILE B  66      15.385 125.822 -67.218  1.00  0.00     0.028 H 
ATOM   3686  CD1 ILE B  66      13.712 129.695 -67.125  1.00 55.87    -0.076 C 
ATOM   3687 1HD1 ILE B  66      13.671 130.783 -67.367  1.00  0.00     0.027 H 
ATOM   3688 2HD1 ILE B  66      14.475 129.492 -66.338  1.00  0.00     0.027 H 
ATOM   3689 3HD1 ILE B  66      12.795 129.375 -66.577  1.00  0.00     0.027 H 
ATOM   3690  N   SER B  67      14.681 124.383 -69.656  1.00 59.03    -0.344 N 
ATOM   3691  HN  SER B  67      15.176 124.948 -70.347  1.00  0.00     0.163 HD
ATOM   3692  CA  SER B  67      15.080 122.983 -69.512  1.00 62.05     0.109 C 
ATOM   3693  HA  SER B  67      14.712 122.618 -68.525  1.00  0.00     0.090 H 
ATOM   3694  C   SER B  67      16.624 122.872 -69.520  1.00 67.43     0.243 C 
ATOM   3695  O   SER B  67      17.303 123.860 -69.821  1.00 65.92    -0.271 OA
ATOM   3696  CB  SER B  67      14.448 122.117 -70.603  1.00 66.57     0.044 C 
ATOM   3697  HB1 SER B  67      14.598 121.033 -70.390  1.00  0.00     0.077 H 
ATOM   3698  HB2 SER B  67      13.335 122.159 -70.552  1.00  0.00     0.077 H 
ATOM   3699  OG  SER B  67      14.911 122.449 -71.901  1.00 72.87    -0.398 OA
ATOM   3700  HG  SER B  67      14.518 121.911 -72.579  1.00  0.00     0.209 HD
ATOM   3701  N   HIS B  68      17.166 121.686 -69.169  1.00 66.21    -0.346 N 
ATOM   3702  HN  HIS B  68      16.525 120.935 -68.913  1.00  0.00     0.163 HD
ATOM   3703  CA  HIS B  68      18.603 121.391 -69.126  1.00 67.61     0.094 C 
ATOM   3704  HA  HIS B  68      19.078 121.790 -70.052  1.00  0.00     0.088 H 
ATOM   3705  C   HIS B  68      18.796 119.873 -69.089  1.00 73.76     0.241 C 
ATOM   3706  O   HIS B  68      17.944 119.170 -68.534  1.00 73.75    -0.271 OA
ATOM   3707  CB  HIS B  68      19.262 122.059 -67.905  1.00 68.64     0.002 C 
ATOM   3708  HB1 HIS B  68      18.876 121.609 -66.961  1.00  0.00     0.046 H 
ATOM   3709  HB2 HIS B  68      18.890 123.103 -67.785  1.00  0.00     0.046 H 
ATOM   3710  CG  HIS B  68      20.761 122.037 -67.920  1.00 73.65     0.028 A 
ATOM   3711  CD2 HIS B  68      21.631 122.773 -68.650  1.00 74.88    -0.000 A 
ATOM   3712  HD2 HIS B  68      21.377 123.552 -69.388  1.00  0.00     0.114 H 
ATOM   3713  ND1 HIS B  68      21.476 121.185 -67.099  1.00 77.84    -0.354 N 
ATOM   3714  HD1 HIS B  68      21.098 120.515 -66.430  1.00  0.00     0.166 HD
ATOM   3715  CE1 HIS B  68      22.751 121.419 -67.361  1.00 77.89     0.040 A 
ATOM   3716  HE1 HIS B  68      23.591 120.899 -66.869  1.00  0.00     0.140 H 
ATOM   3717  NE2 HIS B  68      22.895 122.360 -68.292  1.00 76.43    -0.360 N 
ATOM   3718  HE2 HIS B  68      23.776 122.709 -68.669  1.00  0.00     0.166 HD
ATOM   3719  N   ASN B  69      19.909 119.361 -69.680  1.00 71.69    -0.346 N 
ATOM   3720  HN  ASN B  69      20.582 120.009 -70.088  1.00  0.00     0.163 HD
ATOM   3721  CA  ASN B  69      20.191 117.918 -69.760  1.00 73.97     0.097 C 
ATOM   3722  HA  ASN B  69      19.348 117.470 -70.335  1.00  0.00     0.088 H 
ATOM   3723  C   ASN B  69      20.192 117.222 -68.398  1.00 77.70     0.241 C 
ATOM   3724  O   ASN B  69      19.839 116.048 -68.320  1.00 78.67    -0.271 OA
ATOM   3725  CB  ASN B  69      21.467 117.610 -70.564  1.00 75.07     0.036 C 
ATOM   3726  HB1 ASN B  69      21.639 116.509 -70.613  1.00  0.00     0.051 H 
ATOM   3727  HB2 ASN B  69      21.306 117.826 -71.646  1.00  0.00     0.051 H 
ATOM   3728  CG  ASN B  69      22.705 118.315 -70.065  1.00100.82     0.217 C 
ATOM   3729  ND2 ASN B  69      23.298 117.812 -68.990  1.00 99.13    -0.370 N 
ATOM   3730 1HD2 ASN B  69      24.135 118.288 -68.653  1.00  0.00     0.159 HD
ATOM   3731 2HD2 ASN B  69      22.920 116.998 -68.505  1.00  0.00     0.159 HD
ATOM   3732  OD1 ASN B  69      23.162 119.299 -70.652  1.00 90.50    -0.274 OA
ATOM   3733  N   SER B  70      20.511 117.973 -67.328  1.00 72.62    -0.344 N 
ATOM   3734  HN  SER B  70      20.754 118.950 -67.493  1.00  0.00     0.163 HD
ATOM   3735  CA  SER B  70      20.536 117.494 -65.947  1.00 73.80     0.109 C 
ATOM   3736  HA  SER B  70      21.019 116.489 -65.945  1.00  0.00     0.090 H 
ATOM   3737  C   SER B  70      19.131 117.343 -65.317  1.00 77.63     0.243 C 
ATOM   3738  O   SER B  70      19.037 116.934 -64.159  1.00 79.72    -0.271 OA
ATOM   3739  CB  SER B  70      21.395 118.423 -65.094  1.00 75.24     0.044 C 
ATOM   3740  HB1 SER B  70      22.453 118.457 -65.446  1.00  0.00     0.077 H 
ATOM   3741  HB2 SER B  70      21.577 118.008 -64.075  1.00  0.00     0.077 H 
ATOM   3742  OG  SER B  70      20.809 119.708 -65.048  1.00 78.95    -0.398 OA
ATOM   3743  HG  SER B  70      21.344 120.286 -64.517  1.00  0.00     0.209 HD
ATOM   3744  N   CYS B  71      18.053 117.697 -66.048  1.00 72.08    -0.345 N 
ATOM   3745  HN  CYS B  71      18.192 118.061 -66.991  1.00  0.00     0.163 HD
ATOM   3746  CA  CYS B  71      16.691 117.574 -65.527  1.00 72.46     0.098 C 
ATOM   3747  HA  CYS B  71      16.743 116.790 -64.736  1.00  0.00     0.088 H 
ATOM   3748  C   CYS B  71      15.678 117.068 -66.535  1.00 74.95     0.242 C 
ATOM   3749  O   CYS B  71      15.842 117.261 -67.738  1.00 73.47    -0.271 OA
ATOM   3750  CB  CYS B  71      16.217 118.846 -64.816  1.00 71.26     0.014 C 
ATOM   3751  HB1 CYS B  71      15.192 118.698 -64.404  1.00  0.00     0.053 H 
ATOM   3752  HB2 CYS B  71      16.787 118.994 -63.869  1.00  0.00     0.053 H 
ATOM   3753  SG  CYS B  71      16.275 120.351 -65.823  1.00 72.03    -0.095 SA
ATOM   3754  N   THR B  72      14.609 116.453 -66.038  1.00 73.08    -0.344 N 
ATOM   3755  HN  THR B  72      14.519 116.374 -65.025  1.00  0.00     0.163 HD
ATOM   3756  CA  THR B  72      13.556 115.885 -66.881  1.00 74.57     0.113 C 
ATOM   3757  HA  THR B  72      14.004 115.712 -67.887  1.00  0.00     0.091 H 
ATOM   3758  C   THR B  72      12.375 116.848 -67.077  1.00 77.01     0.243 C 
ATOM   3759  O   THR B  72      12.326 117.909 -66.445  1.00 72.94    -0.271 OA
ATOM   3760  CB  THR B  72      13.129 114.500 -66.334  1.00 87.87     0.060 C 
ATOM   3761  HB  THR B  72      12.516 113.991 -67.114  1.00  0.00     0.086 H 
ATOM   3762  CG2 THR B  72      14.317 113.602 -66.000  1.00 82.80    -0.050 C 
ATOM   3763 1HG2 THR B  72      14.010 112.605 -65.606  1.00  0.00     0.031 H 
ATOM   3764 2HG2 THR B  72      15.016 114.111 -65.296  1.00  0.00     0.031 H 
ATOM   3765 3HG2 THR B  72      14.994 113.492 -66.879  1.00  0.00     0.031 H 
ATOM   3766  OG1 THR B  72      12.319 114.674 -65.173  1.00 94.65    -0.393 OA
ATOM   3767  HG1 THR B  72      12.057 113.825 -64.838  1.00  0.00     0.210 HD
ATOM   3768  N   ALA B  73      11.415 116.458 -67.936  1.00 76.30    -0.346 N 
ATOM   3769  HN  ALA B  73      11.558 115.586 -68.446  1.00  0.00     0.163 HD
ATOM   3770  CA  ALA B  73      10.182 117.200 -68.186  1.00 76.03     0.086 C 
ATOM   3771  HA  ALA B  73      10.431 118.268 -68.389  1.00  0.00     0.086 H 
ATOM   3772  C   ALA B  73       9.277 117.116 -66.920  1.00 85.64     0.243 C 
ATOM   3773  O   ALA B  73       9.399 116.142 -66.170  1.00 89.20    -0.271 OA
ATOM   3774  CB  ALA B  73       9.466 116.616 -69.391  1.00 77.59    -0.049 C 
ATOM   3775  HB1 ALA B  73      10.113 116.676 -70.297  1.00  0.00     0.030 H 
ATOM   3776  HB2 ALA B  73       8.474 117.098 -69.558  1.00  0.00     0.030 H 
ATOM   3777  HB3 ALA B  73       9.115 115.575 -69.200  1.00  0.00     0.030 H 
ATOM   3778  N   PRO B  74       8.403 118.106 -66.610  1.00 81.81    -0.337 N 
ATOM   3779  CA  PRO B  74       8.100 119.340 -67.359  1.00 78.68     0.091 C 
ATOM   3780  HA  PRO B  74       7.904 119.100 -68.430  1.00  0.00     0.087 H 
ATOM   3781  C   PRO B  74       9.170 120.407 -67.251  1.00 78.78     0.241 C 
ATOM   3782  O   PRO B  74       9.867 120.521 -66.235  1.00 76.75    -0.271 OA
ATOM   3783  CB  PRO B  74       6.814 119.844 -66.687  1.00 80.68    -0.036 C 
ATOM   3784  HB1 PRO B  74       5.874 119.518 -67.190  1.00  0.00     0.036 H 
ATOM   3785  HB2 PRO B  74       6.635 120.939 -66.799  1.00  0.00     0.036 H 
ATOM   3786  CG  PRO B  74       6.948 119.380 -65.261  1.00 87.20    -0.048 C 
ATOM   3787  HG1 PRO B  74       5.998 119.402 -64.678  1.00  0.00     0.035 H 
ATOM   3788  HG2 PRO B  74       7.508 120.081 -64.599  1.00  0.00     0.035 H 
ATOM   3789  CD  PRO B  74       7.572 118.007 -65.389  1.00 85.38    -0.001 C 
ATOM   3790  HD1 PRO B  74       8.126 117.668 -64.483  1.00  0.00     0.064 H 
ATOM   3791  HD2 PRO B  74       6.837 117.168 -65.400  1.00  0.00     0.064 H 
ATOM   3792  N   ASP B  75       9.225 121.240 -68.291  1.00 74.08    -0.346 N 
ATOM   3793  HN  ASP B  75       8.622 121.036 -69.088  1.00  0.00     0.163 HD
ATOM   3794  CA  ASP B  75      10.077 122.418 -68.379  1.00 71.13     0.098 C 
ATOM   3795  HA  ASP B  75      11.145 122.143 -68.216  1.00  0.00     0.088 H 
ATOM   3796  C   ASP B  75       9.615 123.412 -67.327  1.00 72.80     0.241 C 
ATOM   3797  O   ASP B  75       8.425 123.451 -67.001  1.00 73.14    -0.271 OA
ATOM   3798  CB  ASP B  75       9.892 123.078 -69.760  1.00 71.32     0.043 C 
ATOM   3799  HB1 ASP B  75       8.822 123.016 -70.066  1.00  0.00     0.052 H 
ATOM   3800  HB2 ASP B  75      10.013 124.183 -69.668  1.00  0.00     0.052 H 
ATOM   3801  CG  ASP B  75      10.776 122.557 -70.879  1.00 81.91     0.175 C 
ATOM   3802  OD1 ASP B  75      11.144 121.356 -70.839  1.00 84.04    -0.648 OA
ATOM   3803  OD2 ASP B  75      11.074 123.343 -71.817  1.00 86.88    -0.648 OA
ATOM   3804  N   LYS B  76      10.535 124.225 -66.810  1.00 67.21    -0.346 N 
ATOM   3805  HN  LYS B  76      11.514 124.106 -67.071  1.00  0.00     0.163 HD
ATOM   3806  CA  LYS B  76      10.168 125.277 -65.882  1.00 65.60     0.089 C 
ATOM   3807  HA  LYS B  76       9.360 124.905 -65.210  1.00  0.00     0.087 H 
ATOM   3808  C   LYS B  76       9.622 126.431 -66.732  1.00 67.86     0.241 C 
ATOM   3809  O   LYS B  76      10.367 127.042 -67.508  1.00 64.34    -0.271 OA
ATOM   3810  CB  LYS B  76      11.375 125.724 -65.022  1.00 67.03    -0.038 C 
ATOM   3811  HB1 LYS B  76      12.301 125.743 -65.643  1.00  0.00     0.036 H 
ATOM   3812  HB2 LYS B  76      11.643 124.923 -64.294  1.00  0.00     0.036 H 
ATOM   3813  CG  LYS B  76      11.202 127.069 -64.289  1.00 69.36    -0.061 C 
ATOM   3814  HG1 LYS B  76      12.196 127.507 -64.038  1.00  0.00     0.033 H 
ATOM   3815  HG2 LYS B  76      10.822 127.849 -64.990  1.00  0.00     0.033 H 
ATOM   3816  CD  LYS B  76      10.323 126.996 -63.046  1.00 79.69    -0.043 C 
ATOM   3817  HD1 LYS B  76       9.394 126.411 -63.241  1.00  0.00     0.035 H 
ATOM   3818  HD2 LYS B  76      10.779 126.345 -62.265  1.00  0.00     0.035 H 
ATOM   3819  CE  LYS B  76      10.004 128.370 -62.499  1.00 82.42     0.080 C 
ATOM   3820  HE1 LYS B  76      10.476 129.171 -63.114  1.00  0.00     0.075 H 
ATOM   3821  HE2 LYS B  76      10.532 128.556 -61.535  1.00  0.00     0.075 H 
ATOM   3822  NZ  LYS B  76       8.538 128.584 -62.364  1.00 85.58    -0.079 N 
ATOM   3823  HZ1 LYS B  76       8.323 129.510 -61.995  1.00  0.00     0.274 HD
ATOM   3824  HZ2 LYS B  76       8.106 127.851 -61.802  1.00  0.00     0.274 HD
ATOM   3825  HZ3 LYS B  76       8.055 128.414 -63.246  1.00  0.00     0.274 HD
ATOM   3826  N   THR B  77       8.304 126.673 -66.639  1.00 65.46    -0.344 N 
ATOM   3827  HN  THR B  77       7.723 126.063 -66.064  1.00  0.00     0.163 HD
ATOM   3828  CA  THR B  77       7.687 127.792 -67.344  1.00 62.78     0.113 C 
ATOM   3829  HA  THR B  77       8.267 127.961 -68.281  1.00  0.00     0.091 H 
ATOM   3830  C   THR B  77       7.884 129.019 -66.451  1.00 61.23     0.243 C 
ATOM   3831  O   THR B  77       7.363 129.070 -65.332  1.00 60.21    -0.271 OA
ATOM   3832  CB  THR B  77       6.238 127.492 -67.745  1.00 75.07     0.060 C 
ATOM   3833  HB  THR B  77       5.707 127.042 -66.874  1.00  0.00     0.086 H 
ATOM   3834  CG2 THR B  77       5.483 128.749 -68.195  1.00 74.28    -0.050 C 
ATOM   3835 1HG2 THR B  77       4.429 128.531 -68.487  1.00  0.00     0.031 H 
ATOM   3836 2HG2 THR B  77       6.027 129.272 -69.016  1.00  0.00     0.031 H 
ATOM   3837 3HG2 THR B  77       5.528 129.545 -67.416  1.00  0.00     0.031 H 
ATOM   3838  OG1 THR B  77       6.255 126.548 -68.817  1.00 75.94    -0.393 OA
ATOM   3839  HG1 THR B  77       5.357 126.362 -69.065  1.00  0.00     0.210 HD
ATOM   3840  N   LEU B  78       8.713 129.954 -66.920  1.00 54.76    -0.346 N 
ATOM   3841  HN  LEU B  78       9.140 129.807 -67.835  1.00  0.00     0.163 HD
ATOM   3842  CA  LEU B  78       9.041 131.177 -66.192  1.00 53.17     0.089 C 
ATOM   3843  HA  LEU B  78       8.681 131.065 -65.143  1.00  0.00     0.087 H 
ATOM   3844  C   LEU B  78       8.351 132.377 -66.804  1.00 54.41     0.241 C 
ATOM   3845  O   LEU B  78       8.521 132.644 -68.003  1.00 52.46    -0.271 OA
ATOM   3846  CB  LEU B  78      10.562 131.398 -66.158  1.00 52.30    -0.035 C 
ATOM   3847  HB1 LEU B  78      10.967 131.361 -67.196  1.00  0.00     0.037 H 
ATOM   3848  HB2 LEU B  78      11.058 130.505 -65.712  1.00  0.00     0.037 H 
ATOM   3849  CG  LEU B  78      11.059 132.652 -65.465  1.00 54.32    -0.059 C 
ATOM   3850  HG  LEU B  78      10.559 133.536 -65.926  1.00  0.00     0.039 H 
ATOM   3851  CD1 LEU B  78      10.728 132.625 -63.978  1.00 54.04    -0.073 C 
ATOM   3852 1HD1 LEU B  78      11.093 133.547 -63.468  1.00  0.00     0.028 H 
ATOM   3853 2HD1 LEU B  78      11.118 131.703 -63.487  1.00  0.00     0.028 H 
ATOM   3854 3HD1 LEU B  78       9.639 132.463 -63.803  1.00  0.00     0.028 H 
ATOM   3855  CD2 LEU B  78      12.539 132.789 -65.650  1.00 56.11    -0.073 C 
ATOM   3856 1HD2 LEU B  78      12.904 133.711 -65.140  1.00  0.00     0.028 H 
ATOM   3857 2HD2 LEU B  78      12.829 132.764 -66.726  1.00  0.00     0.028 H 
ATOM   3858 3HD2 LEU B  78      13.088 131.879 -65.312  1.00  0.00     0.028 H 
ATOM   3859  N   ILE B  79       7.572 133.091 -65.976  1.00 51.22    -0.346 N 
ATOM   3860  HN  ILE B  79       7.475 132.780 -65.009  1.00  0.00     0.163 HD
ATOM   3861  CA  ILE B  79       6.854 134.297 -66.398  1.00 50.11     0.092 C 
ATOM   3862  HA  ILE B  79       6.759 134.244 -67.508  1.00  0.00     0.088 H 
ATOM   3863  C   ILE B  79       7.717 135.497 -66.090  1.00 48.67     0.241 C 
ATOM   3864  O   ILE B  79       8.070 135.711 -64.944  1.00 47.86    -0.271 OA
ATOM   3865  CB  ILE B  79       5.398 134.424 -65.823  1.00 54.79    -0.030 C 
ATOM   3866  HB  ILE B  79       5.488 134.429 -64.712  1.00  0.00     0.043 H 
ATOM   3867  CG1 ILE B  79       4.498 133.207 -66.199  1.00 57.53    -0.063 C 
ATOM   3868 1HG1 ILE B  79       4.899 132.291 -65.706  1.00  0.00     0.033 H 
ATOM   3869 2HG1 ILE B  79       3.513 133.310 -65.687  1.00  0.00     0.033 H 
ATOM   3870  CG2 ILE B  79       4.723 135.771 -66.229  1.00 55.36    -0.071 C 
ATOM   3871 1HG2 ILE B  79       3.689 135.861 -65.821  1.00  0.00     0.028 H 
ATOM   3872 2HG2 ILE B  79       4.735 135.912 -67.335  1.00  0.00     0.028 H 
ATOM   3873 3HG2 ILE B  79       5.352 136.643 -65.934  1.00  0.00     0.028 H 
ATOM   3874  CD1 ILE B  79       4.255 132.905 -67.736  1.00 65.94    -0.076 C 
ATOM   3875 1HD1 ILE B  79       3.612 132.035 -68.005  1.00  0.00     0.027 H 
ATOM   3876 2HD1 ILE B  79       5.240 132.802 -68.248  1.00  0.00     0.027 H 
ATOM   3877 3HD1 ILE B  79       3.854 133.821 -68.229  1.00  0.00     0.027 H 
ATOM   3878  N   LEU B  80       8.086 136.254 -67.122  1.00 44.07    -0.346 N 
ATOM   3879  HN  LEU B  80       7.795 135.982 -68.061  1.00  0.00     0.163 HD
ATOM   3880  CA  LEU B  80       8.889 137.454 -66.955  1.00 41.81     0.089 C 
ATOM   3881  HA  LEU B  80       9.444 137.377 -65.991  1.00  0.00     0.087 H 
ATOM   3882  C   LEU B  80       7.943 138.645 -66.874  1.00 45.81     0.241 C 
ATOM   3883  O   LEU B  80       7.310 138.973 -67.866  1.00 46.68    -0.271 OA
ATOM   3884  CB  LEU B  80       9.918 137.615 -68.103  1.00 41.08    -0.035 C 
ATOM   3885  HB1 LEU B  80       9.386 137.899 -69.041  1.00  0.00     0.037 H 
ATOM   3886  HB2 LEU B  80      10.530 138.530 -67.927  1.00  0.00     0.037 H 
ATOM   3887  CG  LEU B  80      10.845 136.426 -68.382  1.00 45.89    -0.059 C 
ATOM   3888  HG  LEU B  80      10.196 135.540 -68.575  1.00  0.00     0.039 H 
ATOM   3889  CD1 LEU B  80      11.649 136.662 -69.617  1.00 45.66    -0.073 C 
ATOM   3890 1HD1 LEU B  80      12.323 135.797 -69.820  1.00  0.00     0.028 H 
ATOM   3891 2HD1 LEU B  80      12.213 137.622 -69.566  1.00  0.00     0.028 H 
ATOM   3892 3HD1 LEU B  80      11.001 136.895 -70.494  1.00  0.00     0.028 H 
ATOM   3893  CD2 LEU B  80      11.723 136.088 -67.181  1.00 46.72    -0.073 C 
ATOM   3894 1HD2 LEU B  80      12.397 135.223 -67.384  1.00  0.00     0.028 H 
ATOM   3895 2HD2 LEU B  80      11.108 135.915 -66.267  1.00  0.00     0.028 H 
ATOM   3896 3HD2 LEU B  80      12.300 136.979 -66.839  1.00  0.00     0.028 H 
ATOM   3897  N   ASP B  81       7.791 139.235 -65.681  1.00 41.47    -0.346 N 
ATOM   3898  HN  ASP B  81       8.267 138.832 -64.874  1.00  0.00     0.163 HD
ATOM   3899  CA  ASP B  81       6.974 140.428 -65.485  1.00 42.89     0.098 C 
ATOM   3900  HA  ASP B  81       6.195 140.485 -66.280  1.00  0.00     0.088 H 
ATOM   3901  C   ASP B  81       7.966 141.595 -65.646  1.00 42.58     0.241 C 
ATOM   3902  O   ASP B  81       8.663 141.984 -64.699  1.00 39.02    -0.271 OA
ATOM   3903  CB  ASP B  81       6.299 140.477 -64.085  1.00 47.22     0.043 C 
ATOM   3904  HB1 ASP B  81       7.034 140.839 -63.329  1.00  0.00     0.052 H 
ATOM   3905  HB2 ASP B  81       5.553 141.306 -64.059  1.00  0.00     0.052 H 
ATOM   3906  CG  ASP B  81       5.656 139.203 -63.596  1.00 75.75     0.175 C 
ATOM   3907  OD1 ASP B  81       4.907 138.582 -64.376  1.00 80.16    -0.648 OA
ATOM   3908  OD2 ASP B  81       5.871 138.842 -62.410  1.00 87.00    -0.648 OA
ATOM   3909  N   VAL B  82       8.084 142.085 -66.890  1.00 37.21    -0.346 N 
ATOM   3910  HN  VAL B  82       7.470 141.712 -67.614  1.00  0.00     0.163 HD
ATOM   3911  CA  VAL B  82       9.038 143.117 -67.265  1.00 33.49     0.092 C 
ATOM   3912  HA  VAL B  82      10.012 142.813 -66.816  1.00  0.00     0.088 H 
ATOM   3913  C   VAL B  82       8.698 144.491 -66.652  1.00 38.91     0.243 C 
ATOM   3914  O   VAL B  82       7.531 144.874 -66.702  1.00 38.82    -0.271 OA
ATOM   3915  CB  VAL B  82       9.256 143.123 -68.785  1.00 34.95    -0.033 C 
ATOM   3916  HB  VAL B  82       8.293 143.415 -69.265  1.00  0.00     0.042 H 
ATOM   3917  CG1 VAL B  82      10.318 144.146 -69.208  1.00 33.53    -0.071 C 
ATOM   3918 1HG1 VAL B  82      10.476 144.150 -70.312  1.00  0.00     0.028 H 
ATOM   3919 2HG1 VAL B  82      11.277 143.984 -68.662  1.00  0.00     0.028 H 
ATOM   3920 3HG1 VAL B  82      10.071 145.166 -68.830  1.00  0.00     0.028 H 
ATOM   3921  CG2 VAL B  82       9.614 141.716 -69.277  1.00 34.48    -0.071 C 
ATOM   3922 1HG2 VAL B  82       9.772 141.720 -70.381  1.00  0.00     0.028 H 
ATOM   3923 2HG2 VAL B  82       8.853 140.962 -68.969  1.00  0.00     0.028 H 
ATOM   3924 3HG2 VAL B  82      10.492 141.296 -68.733  1.00  0.00     0.028 H 
ATOM   3925  N   PRO B  83       9.692 145.201 -66.035  1.00 34.51    -0.337 N 
ATOM   3926  CA  PRO B  83       9.401 146.499 -65.385  1.00 33.99     0.092 C 
ATOM   3927  HA  PRO B  83       8.498 146.388 -64.741  1.00  0.00     0.087 H 
ATOM   3928  C   PRO B  83       9.191 147.674 -66.339  1.00 37.70     0.243 C 
ATOM   3929  O   PRO B  83       9.387 147.522 -67.555  1.00 35.64    -0.271 OA
ATOM   3930  CB  PRO B  83      10.644 146.756 -64.478  1.00 35.39    -0.036 C 
ATOM   3931  HB1 PRO B  83      11.142 147.732 -64.683  1.00  0.00     0.036 H 
ATOM   3932  HB2 PRO B  83      10.377 146.954 -63.414  1.00  0.00     0.036 H 
ATOM   3933  CG  PRO B  83      11.552 145.587 -64.647  1.00 40.14    -0.048 C 
ATOM   3934  HG1 PRO B  83      11.600 144.944 -63.737  1.00  0.00     0.035 H 
ATOM   3935  HG2 PRO B  83      12.628 145.879 -64.682  1.00  0.00     0.035 H 
ATOM   3936  CD  PRO B  83      11.114 144.825 -65.877  1.00 36.08    -0.001 C 
ATOM   3937  HD1 PRO B  83      11.742 145.009 -66.780  1.00  0.00     0.064 H 
ATOM   3938  HD2 PRO B  83      11.297 143.726 -65.827  1.00  0.00     0.064 H 
ATOM   3939  N   PRO B  84       8.826 148.880 -65.819  1.00 34.24    -0.337 N 
ATOM   3940  CA  PRO B  84       8.713 150.041 -66.728  1.00 34.84     0.091 C 
ATOM   3941  HA  PRO B  84       8.125 149.754 -67.631  1.00  0.00     0.087 H 
ATOM   3942  C   PRO B  84      10.099 150.539 -67.153  1.00 37.22     0.241 C 
ATOM   3943  O   PRO B  84      11.097 150.171 -66.539  1.00 34.94    -0.271 OA
ATOM   3944  CB  PRO B  84       7.931 151.091 -65.911  1.00 35.84    -0.036 C 
ATOM   3945  HB1 PRO B  84       8.381 152.110 -65.957  1.00  0.00     0.036 H 
ATOM   3946  HB2 PRO B  84       6.945 151.354 -66.360  1.00  0.00     0.036 H 
ATOM   3947  CG  PRO B  84       7.824 150.554 -64.521  1.00 37.90    -0.048 C 
ATOM   3948  HG1 PRO B  84       6.763 150.457 -64.192  1.00  0.00     0.035 H 
ATOM   3949  HG2 PRO B  84       8.164 151.295 -63.760  1.00  0.00     0.035 H 
ATOM   3950  CD  PRO B  84       8.562 149.264 -64.411  1.00 33.43    -0.001 C 
ATOM   3951  HD1 PRO B  84       9.473 149.310 -63.770  1.00  0.00     0.064 H 
ATOM   3952  HD2 PRO B  84       8.035 148.484 -63.814  1.00  0.00     0.064 H 
ATOM   3953  N   GLY B  85      10.145 151.297 -68.241  1.00 35.89    -0.351 N 
ATOM   3954  HN  GLY B  85       9.272 151.501 -68.727  1.00  0.00     0.163 HD
ATOM   3955  CA  GLY B  85      11.385 151.854 -68.777  1.00 37.04     0.069 C 
ATOM   3956  HA1 GLY B  85      12.081 151.055 -69.124  1.00  0.00     0.078 H 
ATOM   3957  HA2 GLY B  85      11.220 152.367 -69.753  1.00  0.00     0.078 H 
ATOM   3958  C   GLY B  85      12.046 152.776 -67.759  1.00 41.75     0.236 C 
ATOM   3959  O   GLY B  85      11.376 153.592 -67.130  1.00 40.76    -0.272 OA
ATOM   3960  N   VAL B  86      13.346 152.630 -67.589  1.00 39.72    -0.346 N 
ATOM   3961  HN  VAL B  86      13.802 151.929 -68.172  1.00  0.00     0.163 HD
ATOM   3962  CA  VAL B  86      14.206 153.359 -66.660  1.00 41.53     0.092 C 
ATOM   3963  HA  VAL B  86      13.837 153.146 -65.630  1.00  0.00     0.088 H 
ATOM   3964  C   VAL B  86      14.127 154.879 -66.868  1.00 49.28     0.241 C 
ATOM   3965  O   VAL B  86      14.051 155.623 -65.889  1.00 50.09    -0.271 OA
ATOM   3966  CB  VAL B  86      15.634 152.746 -66.778  1.00 46.43    -0.033 C 
ATOM   3967  HB  VAL B  86      15.848 152.613 -67.864  1.00  0.00     0.042 H 
ATOM   3968  CG1 VAL B  86      16.720 153.641 -66.212  1.00 47.51    -0.071 C 
ATOM   3969 1HG1 VAL B  86      16.685 154.651 -66.683  1.00  0.00     0.028 H 
ATOM   3970 2HG1 VAL B  86      17.729 153.176 -66.307  1.00  0.00     0.028 H 
ATOM   3971 3HG1 VAL B  86      16.667 153.702 -65.100  1.00  0.00     0.028 H 
ATOM   3972  CG2 VAL B  86      15.682 151.366 -66.135  1.00 44.54    -0.071 C 
ATOM   3973 1HG2 VAL B  86      14.884 150.708 -66.551  1.00  0.00     0.028 H 
ATOM   3974 2HG2 VAL B  86      15.629 151.427 -65.023  1.00  0.00     0.028 H 
ATOM   3975 3HG2 VAL B  86      16.691 150.901 -66.230  1.00  0.00     0.028 H 
ATOM   3976  N   GLU B  87      14.013 155.329 -68.128  1.00 47.16    -0.346 N 
ATOM   3977  HN  GLU B  87      13.986 154.655 -68.893  1.00  0.00     0.163 HD
ATOM   3978  CA  GLU B  87      13.927 156.757 -68.436  1.00 47.71     0.090 C 
ATOM   3979  HA  GLU B  87      14.666 157.267 -67.776  1.00  0.00     0.087 H 
ATOM   3980  C   GLU B  87      12.565 157.376 -68.120  1.00 51.12     0.241 C 
ATOM   3981  O   GLU B  87      12.398 158.585 -68.263  1.00 52.70    -0.271 OA
ATOM   3982  CB  GLU B  87      14.362 157.052 -69.890  1.00 50.80    -0.029 C 
ATOM   3983  HB1 GLU B  87      13.630 156.614 -70.608  1.00  0.00     0.037 H 
ATOM   3984  HB2 GLU B  87      14.233 158.136 -70.119  1.00  0.00     0.037 H 
ATOM   3985  CG  GLU B  87      15.772 156.605 -70.238  1.00 60.56     0.018 C 
ATOM   3986  HG1 GLU B  87      16.518 157.051 -69.540  1.00  0.00     0.049 H 
ATOM   3987  HG2 GLU B  87      15.922 155.527 -69.996  1.00  0.00     0.049 H 
ATOM   3988  CD  GLU B  87      16.134 156.896 -71.683  1.00 84.00     0.172 C 
ATOM   3989  OE1 GLU B  87      16.400 158.077 -72.009  1.00 91.93    -0.648 OA
ATOM   3990  OE2 GLU B  87      16.091 155.953 -72.506  1.00 70.07    -0.648 OA
ATOM   3991  N   LYS B  88      11.605 156.585 -67.643  1.00 45.92    -0.346 N 
ATOM   3992  HN  LYS B  88      11.786 155.587 -67.537  1.00  0.00     0.163 HD
ATOM   3993  CA  LYS B  88      10.286 157.126 -67.266  1.00 45.14     0.089 C 
ATOM   3994  HA  LYS B  88      10.067 157.974 -67.956  1.00  0.00     0.087 H 
ATOM   3995  C   LYS B  88      10.271 157.694 -65.820  1.00 46.34     0.241 C 
ATOM   3996  O   LYS B  88       9.274 158.270 -65.380  1.00 46.85    -0.271 OA
ATOM   3997  CB  LYS B  88       9.193 156.072 -67.478  1.00 46.74    -0.038 C 
ATOM   3998  HB1 LYS B  88       8.245 156.356 -66.964  1.00  0.00     0.036 H 
ATOM   3999  HB2 LYS B  88       9.416 155.133 -66.920  1.00  0.00     0.036 H 
ATOM   4000  CG  LYS B  88       8.966 155.802 -68.957  1.00 42.38    -0.061 C 
ATOM   4001  HG1 LYS B  88       8.782 156.743 -69.525  1.00  0.00     0.033 H 
ATOM   4002  HG2 LYS B  88       9.904 155.479 -69.467  1.00  0.00     0.033 H 
ATOM   4003  CD  LYS B  88       7.869 154.820 -69.149  1.00 44.87    -0.043 C 
ATOM   4004  HD1 LYS B  88       8.135 153.810 -68.759  1.00  0.00     0.035 H 
ATOM   4005  HD2 LYS B  88       6.999 155.025 -68.482  1.00  0.00     0.035 H 
ATOM   4006  CE  LYS B  88       7.473 154.782 -70.608  1.00 47.63     0.080 C 
ATOM   4007  HE1 LYS B  88       8.250 154.295 -71.242  1.00  0.00     0.075 H 
ATOM   4008  HE2 LYS B  88       7.495 155.794 -71.076  1.00  0.00     0.075 H 
ATOM   4009  NZ  LYS B  88       6.156 154.134 -70.747  1.00 46.38    -0.079 N 
ATOM   4010  HZ1 LYS B  88       5.889 154.108 -71.731  1.00  0.00     0.274 HD
ATOM   4011  HZ2 LYS B  88       5.445 154.580 -70.167  1.00  0.00     0.274 HD
ATOM   4012  HZ3 LYS B  88       6.136 153.208 -70.319  1.00  0.00     0.274 HD
ATOM   4013  N   PHE B  89      11.401 157.552 -65.113  1.00 40.71    -0.346 N 
ATOM   4014  HN  PHE B  89      12.191 157.081 -65.554  1.00  0.00     0.163 HD
ATOM   4015  CA  PHE B  89      11.560 158.036 -63.746  1.00 40.27     0.093 C 
ATOM   4016  HA  PHE B  89      10.626 158.570 -63.455  1.00  0.00     0.088 H 
ATOM   4017  C   PHE B  89      12.721 159.014 -63.634  1.00 45.83     0.241 C 
ATOM   4018  O   PHE B  89      13.821 158.759 -64.154  1.00 44.08    -0.271 OA
ATOM   4019  CB  PHE B  89      11.786 156.888 -62.751  1.00 39.98    -0.014 C 
ATOM   4020  HB1 PHE B  89      11.855 157.288 -61.712  1.00  0.00     0.043 H 
ATOM   4021  HB2 PHE B  89      12.814 156.474 -62.869  1.00  0.00     0.043 H 
ATOM   4022  CG  PHE B  89      10.768 155.778 -62.814  1.00 41.51    -0.056 A 
ATOM   4023  CD1 PHE B  89      10.915 154.729 -63.720  1.00 45.72    -0.077 A 
ATOM   4024  HD1 PHE B  89      11.805 154.690 -64.370  1.00  0.00     0.084 H 
ATOM   4025  CD2 PHE B  89       9.657 155.786 -61.981  1.00 43.20    -0.077 A 
ATOM   4026  HD2 PHE B  89       9.529 156.603 -61.251  1.00  0.00     0.084 H 
ATOM   4027  CE1 PHE B  89       9.945 153.725 -63.814  1.00 47.43    -0.082 A 
ATOM   4028  HE1 PHE B  89      10.052 152.921 -64.562  1.00  0.00     0.083 H 
ATOM   4029  CE2 PHE B  89       8.702 154.773 -62.057  1.00 47.38    -0.082 A 
ATOM   4030  HE2 PHE B  89       7.824 154.792 -61.390  1.00  0.00     0.083 H 
ATOM   4031  CZ  PHE B  89       8.855 153.743 -62.969  1.00 46.56    -0.083 A 
ATOM   4032  HZ  PHE B  89       8.105 152.936 -63.020  1.00  0.00     0.083 H 
ATOM   4033  N   GLN B  90      12.507 160.060 -62.822  1.00 43.56    -0.346 N 
ATOM   4034  HN  GLN B  90      11.597 160.151 -62.371  1.00  0.00     0.163 HD
ATOM   4035  CA  GLN B  90      13.522 161.071 -62.559  1.00 44.52     0.090 C 
ATOM   4036  HA  GLN B  90      14.508 160.654 -62.871  1.00  0.00     0.087 H 
ATOM   4037  C   GLN B  90      13.610 161.417 -61.092  1.00 45.51     0.241 C 
ATOM   4038  O   GLN B  90      12.603 161.772 -60.472  1.00 41.96    -0.271 OA
ATOM   4039  CB  GLN B  90      13.255 162.326 -63.404  1.00 47.40    -0.030 C 
ATOM   4040  HB1 GLN B  90      13.620 163.243 -62.884  1.00  0.00     0.037 H 
ATOM   4041  HB2 GLN B  90      12.165 162.560 -63.439  1.00  0.00     0.037 H 
ATOM   4042  CG  GLN B  90      13.839 162.226 -64.811  1.00 85.81     0.011 C 
ATOM   4043  HG1 GLN B  90      13.255 162.844 -65.532  1.00  0.00     0.047 H 
ATOM   4044  HG2 GLN B  90      13.657 161.217 -65.250  1.00  0.00     0.047 H 
ATOM   4045  CD  GLN B  90      15.308 162.581 -64.857  1.00112.23     0.215 C 
ATOM   4046  NE2 GLN B  90      15.631 163.822 -64.522  1.00107.37    -0.370 N 
ATOM   4047 1HE2 GLN B  90      16.622 164.061 -64.553  1.00  0.00     0.159 HD
ATOM   4048 2HE2 GLN B  90      14.925 164.504 -64.243  1.00  0.00     0.159 HD
ATOM   4049  OE1 GLN B  90      16.164 161.754 -65.196  1.00107.15    -0.274 OA
ATOM   4050  N   LEU B  91      14.814 161.322 -60.542  1.00 43.78    -0.346 N 
ATOM   4051  HN  LEU B  91      15.601 160.985 -61.097  1.00  0.00     0.163 HD
ATOM   4052  CA  LEU B  91      15.016 161.696 -59.154  1.00 44.77     0.089 C 
ATOM   4053  HA  LEU B  91      14.091 161.426 -58.593  1.00  0.00     0.087 H 
ATOM   4054  C   LEU B  91      15.172 163.225 -59.087  1.00 52.16     0.241 C 
ATOM   4055  O   LEU B  91      16.092 163.782 -59.681  1.00 54.14    -0.271 OA
ATOM   4056  CB  LEU B  91      16.192 160.938 -58.508  1.00 44.20    -0.035 C 
ATOM   4057  HB1 LEU B  91      16.088 159.843 -58.688  1.00  0.00     0.037 H 
ATOM   4058  HB2 LEU B  91      17.134 161.140 -59.070  1.00  0.00     0.037 H 
ATOM   4059  CG  LEU B  91      16.402 161.213 -56.999  1.00 47.15    -0.059 C 
ATOM   4060  HG  LEU B  91      16.607 162.303 -56.880  1.00  0.00     0.039 H 
ATOM   4061  CD1 LEU B  91      15.147 160.891 -56.200  1.00 45.35    -0.073 C 
ATOM   4062 1HD1 LEU B  91      15.298 161.089 -55.113  1.00  0.00     0.028 H 
ATOM   4063 2HD1 LEU B  91      14.802 159.846 -56.382  1.00  0.00     0.028 H 
ATOM   4064 3HD1 LEU B  91      14.258 161.436 -56.596  1.00  0.00     0.028 H 
ATOM   4065  CD2 LEU B  91      17.603 160.464 -56.479  1.00 47.10    -0.073 C 
ATOM   4066 1HD2 LEU B  91      17.754 160.662 -55.392  1.00  0.00     0.028 H 
ATOM   4067 2HD2 LEU B  91      18.520 160.693 -57.071  1.00  0.00     0.028 H 
ATOM   4068 3HD2 LEU B  91      17.532 159.372 -56.693  1.00  0.00     0.028 H 
ATOM   4069  N   HIS B  92      14.190 163.890 -58.464  1.00 47.98    -0.346 N 
ATOM   4070  HN  HIS B  92      13.454 163.330 -58.034  1.00  0.00     0.163 HD
ATOM   4071  CA  HIS B  92      14.074 165.339 -58.342  1.00 48.70     0.094 C 
ATOM   4072  HA  HIS B  92      14.806 165.819 -59.033  1.00  0.00     0.088 H 
ATOM   4073  C   HIS B  92      14.375 165.796 -56.902  1.00 47.35     0.241 C 
ATOM   4074  O   HIS B  92      13.943 165.167 -55.943  1.00 41.80    -0.271 OA
ATOM   4075  CB  HIS B  92      12.645 165.747 -58.767  1.00 51.51     0.002 C 
ATOM   4076  HB1 HIS B  92      12.467 165.465 -59.831  1.00  0.00     0.046 H 
ATOM   4077  HB2 HIS B  92      11.895 165.094 -58.262  1.00  0.00     0.046 H 
ATOM   4078  CG  HIS B  92      12.297 167.194 -58.552  1.00 58.30     0.028 A 
ATOM   4079  CD2 HIS B  92      11.489 167.763 -57.625  1.00 62.17    -0.000 A 
ATOM   4080  HD2 HIS B  92      10.930 167.241 -56.830  1.00  0.00     0.114 H 
ATOM   4081  ND1 HIS B  92      12.775 168.189 -59.397  1.00 63.69    -0.354 N 
ATOM   4082  HD1 HIS B  92      13.382 168.066 -60.207  1.00  0.00     0.166 HD
ATOM   4083  CE1 HIS B  92      12.282 169.331 -58.937  1.00 65.46     0.040 A 
ATOM   4084  HE1 HIS B  92      12.490 170.320 -59.378  1.00  0.00     0.140 H 
ATOM   4085  NE2 HIS B  92      11.501 169.131 -57.870  1.00 64.78    -0.360 N 
ATOM   4086  HE2 HIS B  92      11.008 169.847 -57.337  1.00  0.00     0.166 HD
ATOM   4087  N   ASP B  93      15.113 166.905 -56.769  1.00 47.36    -0.345 N 
ATOM   4088  HN  ASP B  93      15.469 167.348 -57.616  1.00  0.00     0.163 HD
ATOM   4089  CA  ASP B  93      15.439 167.517 -55.488  1.00 45.75     0.098 C 
ATOM   4090  HA  ASP B  93      15.377 166.745 -54.686  1.00  0.00     0.088 H 
ATOM   4091  C   ASP B  93      14.375 168.572 -55.248  1.00 49.55     0.241 C 
ATOM   4092  O   ASP B  93      14.350 169.562 -55.949  1.00 46.74    -0.271 OA
ATOM   4093  CB  ASP B  93      16.856 168.111 -55.509  1.00 48.66     0.043 C 
ATOM   4094  HB1 ASP B  93      16.923 168.909 -56.285  1.00  0.00     0.052 H 
ATOM   4095  HB2 ASP B  93      17.574 167.367 -55.926  1.00  0.00     0.052 H 
ATOM   4096  CG  ASP B  93      17.372 168.641 -54.170  1.00 58.00     0.175 C 
ATOM   4097  OD1 ASP B  93      16.547 168.899 -53.273  1.00 55.74    -0.648 OA
ATOM   4098  OD2 ASP B  93      18.599 168.873 -54.052  1.00 67.42    -0.648 OA
ATOM   4099  N   CYS B  94      13.451 168.323 -54.311  1.00 51.14    -0.345 N 
ATOM   4100  HN  CYS B  94      13.519 167.455 -53.780  1.00  0.00     0.163 HD
ATOM   4101  CA  CYS B  94      12.343 169.243 -54.012  1.00 53.22     0.098 C 
ATOM   4102  HA  CYS B  94      12.197 169.878 -54.917  1.00  0.00     0.088 H 
ATOM   4103  C   CYS B  94      12.668 170.187 -52.858  1.00 54.29     0.242 C 
ATOM   4104  O   CYS B  94      11.762 170.865 -52.356  1.00 54.24    -0.271 OA
ATOM   4105  CB  CYS B  94      11.023 168.490 -53.779  1.00 54.13     0.014 C 
ATOM   4106  HB1 CYS B  94      10.289 169.152 -53.263  1.00  0.00     0.053 H 
ATOM   4107  HB2 CYS B  94      10.495 168.331 -54.748  1.00  0.00     0.053 H 
ATOM   4108  SG  CYS B  94      11.181 166.912 -52.885  1.00 57.14    -0.095 SA
ATOM   4109  N   THR B  95      13.944 170.233 -52.416  1.00 49.09    -0.344 N 
ATOM   4110  HN  THR B  95      14.652 169.662 -52.878  1.00  0.00     0.163 HD
ATOM   4111  CA  THR B  95      14.335 171.084 -51.289  1.00 49.76     0.113 C 
ATOM   4112  HA  THR B  95      13.676 170.808 -50.433  1.00  0.00     0.091 H 
ATOM   4113  C   THR B  95      14.061 172.543 -51.600  1.00 57.90     0.243 C 
ATOM   4114  O   THR B  95      14.470 173.030 -52.654  1.00 57.92    -0.271 OA
ATOM   4115  CB  THR B  95      15.784 170.832 -50.833  1.00 53.09     0.060 C 
ATOM   4116  HB  THR B  95      16.475 171.187 -51.633  1.00  0.00     0.086 H 
ATOM   4117  CG2 THR B  95      16.131 171.556 -49.533  1.00 54.42    -0.050 C 
ATOM   4118 1HG2 THR B  95      17.180 171.374 -49.203  1.00  0.00     0.031 H 
ATOM   4119 2HG2 THR B  95      15.407 171.295 -48.726  1.00  0.00     0.031 H 
ATOM   4120 3HG2 THR B  95      15.923 172.648 -49.617  1.00  0.00     0.031 H 
ATOM   4121  OG1 THR B  95      15.991 169.439 -50.641  1.00 47.17    -0.393 OA
ATOM   4122  HG1 THR B  95      16.885 169.284 -50.360  1.00  0.00     0.210 HD
ATOM   4123  N   GLN B  96      13.316 173.215 -50.699  1.00 57.92    -0.346 N 
ATOM   4124  HN  GLN B  96      12.945 172.696 -49.903  1.00  0.00     0.163 HD
ATOM   4125  CA  GLN B  96      13.006 174.647 -50.793  1.00 61.61     0.090 C 
ATOM   4126  HA  GLN B  96      12.691 174.895 -51.834  1.00  0.00     0.087 H 
ATOM   4127  C   GLN B  96      14.290 175.379 -50.462  1.00 66.28     0.241 C 
ATOM   4128  O   GLN B  96      14.865 175.132 -49.403  1.00 62.68    -0.271 OA
ATOM   4129  CB  GLN B  96      11.886 175.034 -49.807  1.00 63.44    -0.030 C 
ATOM   4130  HB1 GLN B  96      11.947 176.114 -49.538  1.00  0.00     0.037 H 
ATOM   4131  HB2 GLN B  96      12.067 174.586 -48.802  1.00  0.00     0.037 H 
ATOM   4132  CG  GLN B  96      10.486 174.675 -50.324  1.00 89.97     0.011 C 
ATOM   4133  HG1 GLN B  96      10.222 175.286 -51.219  1.00  0.00     0.047 H 
ATOM   4134  HG2 GLN B  96      10.480 173.661 -50.788  1.00  0.00     0.047 H 
ATOM   4135  CD  GLN B  96       9.418 174.789 -49.255  1.00123.47     0.215 C 
ATOM   4136  NE2 GLN B  96       9.150 175.999 -48.775  1.00120.89    -0.370 N 
ATOM   4137 1HE2 GLN B  96       9.629 176.826 -49.131  1.00  0.00     0.159 HD
ATOM   4138 2HE2 GLN B  96       8.431 176.076 -48.055  1.00  0.00     0.159 HD
ATOM   4139  OE1 GLN B  96       8.839 173.788 -48.824  1.00120.13    -0.274 OA
ATOM   4140  N   VAL B  97      14.783 176.208 -51.400  1.00 67.86    -0.346 N 
ATOM   4141  HN  VAL B  97      14.243 176.324 -52.257  1.00  0.00     0.163 HD
ATOM   4142  CA  VAL B  97      16.045 176.961 -51.283  1.00 70.64     0.092 C 
ATOM   4143  HA  VAL B  97      16.837 176.178 -51.233  1.00  0.00     0.088 H 
ATOM   4144  C   VAL B  97      16.213 177.767 -49.990  1.00 75.76     0.241 C 
ATOM   4145  O   VAL B  97      17.332 177.898 -49.493  1.00 76.44    -0.271 OA
ATOM   4146  CB  VAL B  97      16.401 177.802 -52.546  1.00 78.85    -0.033 C 
ATOM   4147  HB  VAL B  97      17.415 178.236 -52.381  1.00  0.00     0.042 H 
ATOM   4148  CG1 VAL B  97      16.479 176.923 -53.795  1.00 78.59    -0.071 C 
ATOM   4149 1HG1 VAL B  97      17.184 176.072 -53.643  1.00  0.00     0.028 H 
ATOM   4150 2HG1 VAL B  97      16.743 177.518 -54.700  1.00  0.00     0.028 H 
ATOM   4151 3HG1 VAL B  97      15.470 176.569 -54.112  1.00  0.00     0.028 H 
ATOM   4152  CG2 VAL B  97      15.432 178.972 -52.755  1.00 80.81    -0.071 C 
ATOM   4153 1HG2 VAL B  97      15.375 179.613 -51.844  1.00  0.00     0.028 H 
ATOM   4154 2HG2 VAL B  97      14.423 178.618 -53.072  1.00  0.00     0.028 H 
ATOM   4155 3HG2 VAL B  97      15.696 179.567 -53.660  1.00  0.00     0.028 H 
ATOM   4156  N   GLU B  98      15.106 178.310 -49.455  1.00 71.78    -0.346 N 
ATOM   4157  HN  GLU B  98      14.215 178.143 -49.923  1.00  0.00     0.163 HD
ATOM   4158  CA  GLU B  98      15.105 179.127 -48.240  1.00 71.73     0.090 C 
ATOM   4159  HA  GLU B  98      15.962 179.835 -48.321  1.00  0.00     0.087 H 
ATOM   4160  C   GLU B  98      15.327 178.293 -46.972  1.00 70.96     0.241 C 
ATOM   4161  O   GLU B  98      15.723 178.833 -45.936  1.00 69.62    -0.271 OA
ATOM   4162  CB  GLU B  98      13.815 179.982 -48.148  1.00 74.63    -0.029 C 
ATOM   4163  HB1 GLU B  98      13.908 180.729 -47.325  1.00  0.00     0.037 H 
ATOM   4164  HB2 GLU B  98      13.745 180.666 -49.026  1.00  0.00     0.037 H 
ATOM   4165  CG  GLU B  98      12.518 179.189 -47.994  1.00 87.34     0.018 C 
ATOM   4166  HG1 GLU B  98      12.702 178.323 -47.317  1.00  0.00     0.049 H 
ATOM   4167  HG2 GLU B  98      11.798 179.787 -47.388  1.00  0.00     0.049 H 
ATOM   4168  CD  GLU B  98      11.815 178.694 -49.250  1.00112.48     0.172 C 
ATOM   4169  OE1 GLU B  98      12.452 178.632 -50.328  1.00108.89    -0.648 OA
ATOM   4170  OE2 GLU B  98      10.619 178.340 -49.141  1.00104.39    -0.648 OA
ATOM   4171  N   LYS B  99      15.069 176.970 -47.065  1.00 64.50    -0.346 N 
ATOM   4172  HN  LYS B  99      14.765 176.607 -47.968  1.00  0.00     0.163 HD
ATOM   4173  CA  LYS B  99      15.196 176.027 -45.963  1.00 60.97     0.089 C 
ATOM   4174  HA  LYS B  99      15.528 176.591 -45.060  1.00  0.00     0.087 H 
ATOM   4175  C   LYS B  99      16.240 174.919 -46.251  1.00 61.78     0.241 C 
ATOM   4176  O   LYS B  99      16.226 173.879 -45.584  1.00 60.03    -0.271 OA
ATOM   4177  CB  LYS B  99      13.808 175.417 -45.666  1.00 62.09    -0.038 C 
ATOM   4178  HB1 LYS B  99      13.327 175.054 -46.604  1.00  0.00     0.036 H 
ATOM   4179  HB2 LYS B  99      13.911 174.448 -45.124  1.00  0.00     0.036 H 
ATOM   4180  CG  LYS B  99      12.876 176.362 -44.912  1.00 76.91    -0.061 C 
ATOM   4181  HG1 LYS B  99      13.434 176.938 -44.137  1.00  0.00     0.033 H 
ATOM   4182  HG2 LYS B  99      12.549 177.205 -45.565  1.00  0.00     0.033 H 
ATOM   4183  CD  LYS B  99      11.667 175.642 -44.297  1.00 86.72    -0.043 C 
ATOM   4184  HD1 LYS B  99      11.997 174.728 -43.750  1.00  0.00     0.035 H 
ATOM   4185  HD2 LYS B  99      11.253 176.235 -43.448  1.00  0.00     0.035 H 
ATOM   4186  CE  LYS B  99      10.569 175.298 -45.284  1.00103.22     0.080 C 
ATOM   4187  HE1 LYS B  99      10.970 174.708 -46.141  1.00  0.00     0.075 H 
ATOM   4188  HE2 LYS B  99       9.868 174.542 -44.858  1.00  0.00     0.075 H 
ATOM   4189  NZ  LYS B  99       9.835 176.501 -45.759  1.00119.79    -0.079 N 
ATOM   4190  HZ1 LYS B  99       9.096 176.270 -46.423  1.00  0.00     0.274 HD
ATOM   4191  HZ2 LYS B  99      10.476 177.192 -46.149  1.00  0.00     0.274 HD
ATOM   4192  HZ3 LYS B  99       9.468 177.041 -44.975  1.00  0.00     0.274 HD
ATOM   4193  N   ALA B 100      17.148 175.153 -47.214  1.00 57.26    -0.346 N 
ATOM   4194  HN  ALA B 100      17.121 176.060 -47.679  1.00  0.00     0.163 HD
ATOM   4195  CA  ALA B 100      18.178 174.196 -47.646  1.00 56.24     0.086 C 
ATOM   4196  HA  ALA B 100      17.658 173.250 -47.927  1.00  0.00     0.086 H 
ATOM   4197  C   ALA B 100      19.220 173.847 -46.574  1.00 58.26     0.240 C 
ATOM   4198  O   ALA B 100      19.866 172.805 -46.666  1.00 57.53    -0.271 OA
ATOM   4199  CB  ALA B 100      18.879 174.720 -48.895  1.00 59.35    -0.049 C 
ATOM   4200  HB1 ALA B 100      19.660 173.995 -49.222  1.00  0.00     0.030 H 
ATOM   4201  HB2 ALA B 100      19.295 175.744 -48.744  1.00  0.00     0.030 H 
ATOM   4202  HB3 ALA B 100      18.158 174.957 -49.712  1.00  0.00     0.030 H 
ATOM   4203  N   ASP B 101      19.405 174.729 -45.592  1.00 53.13    -0.346 N 
ATOM   4204  HN  ASP B 101      18.838 175.577 -45.595  1.00  0.00     0.163 HD
ATOM   4205  CA  ASP B 101      20.368 174.553 -44.516  1.00 51.58     0.098 C 
ATOM   4206  HA  ASP B 101      21.299 174.127 -44.957  1.00  0.00     0.088 H 
ATOM   4207  C   ASP B 101      19.869 173.577 -43.439  1.00 51.21     0.241 C 
ATOM   4208  O   ASP B 101      20.662 173.123 -42.627  1.00 50.73    -0.271 OA
ATOM   4209  CB  ASP B 101      20.724 175.939 -43.896  1.00 54.63     0.043 C 
ATOM   4210  HB1 ASP B 101      21.171 176.603 -44.672  1.00  0.00     0.052 H 
ATOM   4211  HB2 ASP B 101      21.591 175.838 -43.202  1.00  0.00     0.052 H 
ATOM   4212  CG  ASP B 101      19.573 176.652 -43.196  1.00 57.53     0.175 C 
ATOM   4213  OD1 ASP B 101      18.422 176.547 -43.676  1.00 60.28    -0.648 OA
ATOM   4214  OD2 ASP B 101      19.824 177.332 -42.198  1.00 64.45    -0.648 OA
ATOM   4215  N   THR B 102      18.562 173.285 -43.402  1.00 44.83    -0.344 N 
ATOM   4216  HN  THR B 102      17.944 173.675 -44.114  1.00  0.00     0.163 HD
ATOM   4217  CA  THR B 102      18.001 172.423 -42.367  1.00 42.06     0.113 C 
ATOM   4218  HA  THR B 102      18.852 171.931 -41.840  1.00  0.00     0.091 H 
ATOM   4219  C   THR B 102      17.071 171.298 -42.912  1.00 42.92     0.243 C 
ATOM   4220  O   THR B 102      16.459 170.576 -42.128  1.00 39.62    -0.271 OA
ATOM   4221  CB  THR B 102      17.247 173.274 -41.337  1.00 48.44     0.060 C 
ATOM   4222  HB  THR B 102      16.906 172.596 -40.520  1.00  0.00     0.086 H 
ATOM   4223  CG2 THR B 102      18.103 174.381 -40.700  1.00 48.03    -0.050 C 
ATOM   4224 1HG2 THR B 102      19.010 173.958 -40.209  1.00  0.00     0.031 H 
ATOM   4225 2HG2 THR B 102      17.507 175.004 -39.993  1.00  0.00     0.031 H 
ATOM   4226 3HG2 THR B 102      18.369 175.171 -41.441  1.00  0.00     0.031 H 
ATOM   4227  OG1 THR B 102      16.091 173.813 -41.963  1.00 48.11    -0.393 OA
ATOM   4228  HG1 THR B 102      15.562 173.129 -42.357  1.00  0.00     0.210 HD
ATOM   4229  N   THR B 103      16.902 171.210 -44.220  1.00 41.40    -0.344 N 
ATOM   4230  HN  THR B 103      17.428 171.829 -44.837  1.00  0.00     0.163 HD
ATOM   4231  CA  THR B 103      15.976 170.243 -44.795  1.00 41.49     0.113 C 
ATOM   4232  HA  THR B 103      15.782 169.453 -44.032  1.00  0.00     0.091 H 
ATOM   4233  C   THR B 103      16.531 169.571 -46.039  1.00 45.56     0.243 C 
ATOM   4234  O   THR B 103      17.361 170.157 -46.744  1.00 47.34    -0.271 OA
ATOM   4235  CB  THR B 103      14.607 170.889 -45.185  1.00 49.13     0.060 C 
ATOM   4236  HB  THR B 103      13.919 170.057 -45.464  1.00  0.00     0.086 H 
ATOM   4237  CG2 THR B 103      13.931 171.673 -44.049  1.00 41.90    -0.050 C 
ATOM   4238 1HG2 THR B 103      12.955 172.134 -44.327  1.00  0.00     0.031 H 
ATOM   4239 2HG2 THR B 103      14.625 172.446 -43.643  1.00  0.00     0.031 H 
ATOM   4240 3HG2 THR B 103      13.814 171.028 -43.147  1.00  0.00     0.031 H 
ATOM   4241  OG1 THR B 103      14.780 171.699 -46.347  1.00 55.96    -0.393 OA
ATOM   4242  HG1 THR B 103      13.948 172.092 -46.584  1.00  0.00     0.210 HD
ATOM   4243  N   ILE B 104      16.022 168.370 -46.324  1.00 38.84    -0.346 N 
ATOM   4244  HN  ILE B 104      15.398 167.953 -45.633  1.00  0.00     0.163 HD
ATOM   4245  CA  ILE B 104      16.281 167.600 -47.542  1.00 39.65     0.092 C 
ATOM   4246  HA  ILE B 104      16.710 168.280 -48.314  1.00  0.00     0.088 H 
ATOM   4247  C   ILE B 104      14.907 167.124 -48.012  1.00 45.20     0.241 C 
ATOM   4248  O   ILE B 104      14.149 166.583 -47.216  1.00 43.97    -0.271 OA
ATOM   4249  CB  ILE B 104      17.256 166.385 -47.337  1.00 42.17    -0.030 C 
ATOM   4250  HB  ILE B 104      16.909 165.831 -46.434  1.00  0.00     0.043 H 
ATOM   4251  CG1 ILE B 104      18.707 166.841 -47.067  1.00 43.39    -0.063 C 
ATOM   4252 1HG1 ILE B 104      18.730 167.678 -46.330  1.00  0.00     0.033 H 
ATOM   4253 2HG1 ILE B 104      19.130 167.367 -47.955  1.00  0.00     0.033 H 
ATOM   4254  CG2 ILE B 104      17.207 165.388 -48.540  1.00 43.10    -0.071 C 
ATOM   4255 1HG2 ILE B 104      16.160 165.059 -48.735  1.00  0.00     0.028 H 
ATOM   4256 2HG2 ILE B 104      17.891 164.521 -48.387  1.00  0.00     0.028 H 
ATOM   4257 3HG2 ILE B 104      17.682 165.817 -49.453  1.00  0.00     0.028 H 
ATOM   4258  CD1 ILE B 104      19.674 165.635 -46.598  1.00 45.37    -0.076 C 
ATOM   4259 1HD1 ILE B 104      20.721 165.964 -46.403  1.00  0.00     0.027 H 
ATOM   4260 2HD1 ILE B 104      19.651 164.798 -47.335  1.00  0.00     0.027 H 
ATOM   4261 3HD1 ILE B 104      19.251 165.109 -45.710  1.00  0.00     0.027 H 
ATOM   4262  N   CYS B 105      14.590 167.332 -49.281  1.00 44.80    -0.345 N 
ATOM   4263  HN  CYS B 105      15.225 167.892 -49.851  1.00  0.00     0.163 HD
ATOM   4264  CA  CYS B 105      13.390 166.808 -49.906  1.00 45.38     0.098 C 
ATOM   4265  HA  CYS B 105      12.952 166.027 -49.242  1.00  0.00     0.088 H 
ATOM   4266  C   CYS B 105      13.840 166.150 -51.208  1.00 43.59     0.241 C 
ATOM   4267  O   CYS B 105      14.468 166.804 -52.035  1.00 42.67    -0.271 OA
ATOM   4268  CB  CYS B 105      12.343 167.890 -50.148  1.00 49.90     0.014 C 
ATOM   4269  HB1 CYS B 105      12.127 168.443 -49.204  1.00  0.00     0.053 H 
ATOM   4270  HB2 CYS B 105      12.771 168.719 -50.759  1.00  0.00     0.053 H 
ATOM   4271  SG  CYS B 105      10.805 167.278 -50.894  1.00 56.40    -0.095 SA
ATOM   4272  N   LEU B 106      13.560 164.860 -51.369  1.00 37.46    -0.346 N 
ATOM   4273  HN  LEU B 106      13.102 164.355 -50.610  1.00  0.00     0.163 HD
ATOM   4274  CA  LEU B 106      13.889 164.141 -52.604  1.00 39.17     0.089 C 
ATOM   4275  HA  LEU B 106      14.146 164.880 -53.398  1.00  0.00     0.087 H 
ATOM   4276  C   LEU B 106      12.643 163.394 -53.010  1.00 42.55     0.241 C 
ATOM   4277  O   LEU B 106      11.947 162.825 -52.162  1.00 38.80    -0.271 OA
ATOM   4278  CB  LEU B 106      15.054 163.145 -52.448  1.00 38.96    -0.035 C 
ATOM   4279  HB1 LEU B 106      15.166 162.564 -53.393  1.00  0.00     0.037 H 
ATOM   4280  HB2 LEU B 106      14.752 162.340 -51.738  1.00  0.00     0.037 H 
ATOM   4281  CG  LEU B 106      16.410 163.687 -52.036  1.00 43.77    -0.059 C 
ATOM   4282  HG  LEU B 106      16.274 164.277 -51.100  1.00  0.00     0.039 H 
ATOM   4283  CD1 LEU B 106      17.344 162.559 -51.739  1.00 41.90    -0.073 C 
ATOM   4284 1HD1 LEU B 106      16.922 161.879 -50.962  1.00  0.00     0.028 H 
ATOM   4285 2HD1 LEU B 106      18.356 162.930 -51.453  1.00  0.00     0.028 H 
ATOM   4286 3HD1 LEU B 106      17.621 162.002 -52.664  1.00  0.00     0.028 H 
ATOM   4287  CD2 LEU B 106      16.991 164.624 -53.106  1.00 47.21    -0.073 C 
ATOM   4288 1HD2 LEU B 106      16.294 165.466 -53.328  1.00  0.00     0.028 H 
ATOM   4289 2HD2 LEU B 106      17.268 164.067 -54.031  1.00  0.00     0.028 H 
ATOM   4290 3HD2 LEU B 106      18.003 164.995 -52.820  1.00  0.00     0.028 H 
ATOM   4291  N   LYS B 107      12.375 163.374 -54.301  1.00 41.40    -0.346 N 
ATOM   4292  HN  LYS B 107      13.031 163.807 -54.951  1.00  0.00     0.163 HD
ATOM   4293  CA  LYS B 107      11.170 162.752 -54.821  1.00 41.99     0.089 C 
ATOM   4294  HA  LYS B 107      10.805 161.970 -54.115  1.00  0.00     0.087 H 
ATOM   4295  C   LYS B 107      11.424 162.149 -56.182  1.00 46.71     0.241 C 
ATOM   4296  O   LYS B 107      12.010 162.810 -57.052  1.00 50.25    -0.271 OA
ATOM   4297  CB  LYS B 107      10.135 163.892 -54.935  1.00 47.62    -0.038 C 
ATOM   4298  HB1 LYS B 107      10.579 164.723 -55.531  1.00  0.00     0.036 H 
ATOM   4299  HB2 LYS B 107      10.022 164.377 -53.938  1.00  0.00     0.036 H 
ATOM   4300  CG  LYS B 107       8.761 163.577 -55.483  1.00 67.06    -0.061 C 
ATOM   4301  HG1 LYS B 107       8.750 162.630 -56.071  1.00  0.00     0.033 H 
ATOM   4302  HG2 LYS B 107       8.048 163.276 -54.680  1.00  0.00     0.033 H 
ATOM   4303  CD  LYS B 107       8.245 164.766 -56.297  1.00 67.99    -0.043 C 
ATOM   4304  HD1 LYS B 107       9.018 165.086 -57.034  1.00  0.00     0.035 H 
ATOM   4305  HD2 LYS B 107       7.437 164.431 -56.989  1.00  0.00     0.035 H 
ATOM   4306  CE  LYS B 107       7.776 165.952 -55.497  1.00 75.07     0.080 C 
ATOM   4307  HE1 LYS B 107       8.480 166.193 -54.667  1.00  0.00     0.075 H 
ATOM   4308  HE2 LYS B 107       6.875 165.708 -54.888  1.00  0.00     0.075 H 
ATOM   4309  NZ  LYS B 107       7.542 167.126 -56.377  1.00 92.18    -0.079 N 
ATOM   4310  HZ1 LYS B 107       7.224 167.930 -55.835  1.00  0.00     0.274 HD
ATOM   4311  HZ2 LYS B 107       6.898 166.905 -57.136  1.00  0.00     0.274 HD
ATOM   4312  HZ3 LYS B 107       8.367 167.350 -56.934  1.00  0.00     0.274 HD
ATOM   4313  N   TRP B 108      10.913 160.935 -56.417  1.00 40.17    -0.346 N 
ATOM   4314  HN  TRP B 108      10.464 160.413 -55.664  1.00  0.00     0.163 HD
ATOM   4315  CA  TRP B 108      11.002 160.361 -57.756  1.00 39.10     0.093 C 
ATOM   4316  HA  TRP B 108      11.940 160.718 -58.242  1.00  0.00     0.088 H 
ATOM   4317  C   TRP B 108       9.811 160.877 -58.542  1.00 45.89     0.241 C 
ATOM   4318  O   TRP B 108       8.683 160.885 -58.033  1.00 45.30    -0.271 OA
ATOM   4319  CB  TRP B 108      10.991 158.843 -57.761  1.00 35.12    -0.012 C 
ATOM   4320  HB1 TRP B 108      10.606 158.465 -58.737  1.00  0.00     0.044 H 
ATOM   4321  HB2 TRP B 108      10.197 158.463 -57.077  1.00  0.00     0.044 H 
ATOM   4322  CG  TRP B 108      12.303 158.195 -57.438  1.00 34.08    -0.028 A 
ATOM   4323  CD1 TRP B 108      12.691 157.705 -56.226  1.00 35.82    -0.016 A 
ATOM   4324  HD1 TRP B 108      12.107 157.790 -55.294  1.00  0.00     0.112 H 
ATOM   4325  CD2 TRP B 108      13.369 157.892 -58.356  1.00 33.52    -0.002 A 
ATOM   4326  CE2 TRP B 108      14.356 157.190 -57.631  1.00 35.80     0.042 A 
ATOM   4327  CE3 TRP B 108      13.580 158.137 -59.732  1.00 35.34    -0.070 A 
ATOM   4328  HE3 TRP B 108      12.838 158.700 -60.322  1.00  0.00     0.084 H 
ATOM   4329  NE1 TRP B 108      13.915 157.090 -56.334  1.00 34.62    -0.365 N 
ATOM   4330  HE1 TRP B 108      14.416 156.632 -55.573  1.00  0.00     0.165 HD
ATOM   4331  CZ2 TRP B 108      15.531 156.721 -58.226  1.00 34.69    -0.056 A 
ATOM   4332  HZ2 TRP B 108      16.292 156.179 -57.641  1.00  0.00     0.086 H 
ATOM   4333  CZ3 TRP B 108      14.740 157.655 -60.328  1.00 36.01    -0.082 A 
ATOM   4334  HZ3 TRP B 108      14.905 157.819 -61.406  1.00  0.00     0.083 H 
ATOM   4335  CH2 TRP B 108      15.702 156.964 -59.580  1.00 36.00    -0.081 A 
ATOM   4336  HH2 TRP B 108      16.617 156.605 -60.080  1.00  0.00     0.083 H 
ATOM   4337  N   LYS B 109      10.075 161.380 -59.748  1.00 43.89    -0.346 N 
ATOM   4338  HN  LYS B 109      11.043 161.431 -60.067  1.00  0.00     0.163 HD
ATOM   4339  CA  LYS B 109       9.011 161.859 -60.621  1.00 45.46     0.089 C 
ATOM   4340  HA  LYS B 109       8.076 161.952 -60.021  1.00  0.00     0.087 H 
ATOM   4341  C   LYS B 109       8.775 160.836 -61.736  1.00 46.68     0.241 C 
ATOM   4342  O   LYS B 109       9.720 160.275 -62.296  1.00 43.19    -0.271 OA
ATOM   4343  CB  LYS B 109       9.350 163.238 -61.214  1.00 50.27    -0.038 C 
ATOM   4344  HB1 LYS B 109       8.692 163.454 -62.088  1.00  0.00     0.036 H 
ATOM   4345  HB2 LYS B 109      10.342 163.205 -61.722  1.00  0.00     0.036 H 
ATOM   4346  CG  LYS B 109       9.304 164.400 -60.218  1.00 66.76    -0.061 C 
ATOM   4347  HG1 LYS B 109       9.760 164.108 -59.243  1.00  0.00     0.033 H 
ATOM   4348  HG2 LYS B 109      10.012 165.208 -60.515  1.00  0.00     0.033 H 
ATOM   4349  CD  LYS B 109       7.893 164.956 -60.017  1.00 81.46    -0.043 C 
ATOM   4350  HD1 LYS B 109       7.666 165.080 -58.932  1.00  0.00     0.035 H 
ATOM   4351  HD2 LYS B 109       7.124 164.192 -60.279  1.00  0.00     0.035 H 
ATOM   4352  CE  LYS B 109       7.649 166.244 -60.768  1.00 95.80     0.080 C 
ATOM   4353  HE1 LYS B 109       7.783 166.106 -61.866  1.00  0.00     0.075 H 
ATOM   4354  HE2 LYS B 109       8.464 166.982 -60.585  1.00  0.00     0.075 H 
ATOM   4355  NZ  LYS B 109       6.315 166.821 -60.453  1.00107.70    -0.079 N 
ATOM   4356  HZ1 LYS B 109       6.150 167.691 -60.960  1.00  0.00     0.274 HD
ATOM   4357  HZ2 LYS B 109       6.193 166.948 -59.448  1.00  0.00     0.274 HD
ATOM   4358  HZ3 LYS B 109       5.569 166.146 -60.621  1.00  0.00     0.274 HD
ATOM   4359  N   ASN B 110       7.527 160.531 -62.007  1.00 45.60    -0.346 N 
ATOM   4360  HN  ASN B 110       6.753 160.898 -61.454  1.00  0.00     0.163 HD
ATOM   4361  CA  ASN B 110       7.307 159.649 -63.129  1.00 47.20     0.097 C 
ATOM   4362  HA  ASN B 110       8.327 159.282 -63.391  1.00  0.00     0.088 H 
ATOM   4363  C   ASN B 110       6.923 160.539 -64.296  1.00 52.99     0.241 C 
ATOM   4364  O   ASN B 110       5.877 161.183 -64.280  1.00 53.14    -0.271 OA
ATOM   4365  CB  ASN B 110       6.503 158.348 -62.810  1.00 52.49     0.036 C 
ATOM   4366  HB1 ASN B 110       6.981 157.484 -63.327  1.00  0.00     0.051 H 
ATOM   4367  HB2 ASN B 110       6.663 158.069 -61.743  1.00  0.00     0.051 H 
ATOM   4368  CG  ASN B 110       5.041 158.350 -63.104  1.00 85.40     0.217 C 
ATOM   4369  ND2 ASN B 110       4.667 157.664 -64.176  1.00 70.31    -0.370 N 
ATOM   4370 1HD2 ASN B 110       5.335 157.224 -64.809  1.00  0.00     0.159 HD
ATOM   4371 2HD2 ASN B 110       3.667 157.665 -64.377  1.00  0.00     0.159 HD
ATOM   4372  OD1 ASN B 110       4.231 158.884 -62.337  1.00 90.03    -0.274 OA
ATOM   4373  N   ILE B 111       7.924 160.773 -65.163  1.00 51.83    -0.346 N 
ATOM   4374  HN  ILE B 111       8.787 160.250 -65.014  1.00  0.00     0.163 HD
ATOM   4375  CA  ILE B 111       7.906 161.701 -66.301  1.00 54.38     0.092 C 
ATOM   4376  HA  ILE B 111       7.331 162.578 -65.922  1.00  0.00     0.088 H 
ATOM   4377  C   ILE B 111       7.119 161.252 -67.537  1.00 60.82     0.241 C 
ATOM   4378  O   ILE B 111       6.837 162.069 -68.400  1.00 62.88    -0.271 OA
ATOM   4379  CB  ILE B 111       9.323 162.287 -66.611  1.00 58.57    -0.030 C 
ATOM   4380  HB  ILE B 111       9.202 163.024 -67.439  1.00  0.00     0.043 H 
ATOM   4381  CG1 ILE B 111      10.324 161.212 -67.097  1.00 58.02    -0.063 C 
ATOM   4382 1HG1 ILE B 111      10.867 160.762 -66.233  1.00  0.00     0.033 H 
ATOM   4383 2HG1 ILE B 111       9.782 160.311 -67.468  1.00  0.00     0.033 H 
ATOM   4384  CG2 ILE B 111       9.881 163.060 -65.387  1.00 58.76    -0.071 C 
ATOM   4385 1HG2 ILE B 111       9.160 163.835 -65.037  1.00  0.00     0.028 H 
ATOM   4386 2HG2 ILE B 111      10.883 163.500 -65.602  1.00  0.00     0.028 H 
ATOM   4387 3HG2 ILE B 111      10.172 162.368 -64.563  1.00  0.00     0.028 H 
ATOM   4388  CD1 ILE B 111      11.311 161.716 -68.148  1.00 65.22    -0.076 C 
ATOM   4389 1HD1 ILE B 111      12.032 160.941 -68.498  1.00  0.00     0.027 H 
ATOM   4390 2HD1 ILE B 111      11.853 162.617 -67.777  1.00  0.00     0.027 H 
ATOM   4391 3HD1 ILE B 111      10.768 162.166 -69.012  1.00  0.00     0.027 H 
ATOM   4392  N   GLU B 112       6.745 159.960 -67.608  1.00 56.28    -0.346 N 
ATOM   4393  HN  GLU B 112       7.045 159.337 -66.858  1.00  0.00     0.163 HD
ATOM   4394  CA  GLU B 112       5.940 159.390 -68.684  1.00 56.27     0.090 C 
ATOM   4395  HA  GLU B 112       5.255 160.171 -69.087  1.00  0.00     0.087 H 
ATOM   4396  C   GLU B 112       5.120 158.257 -68.091  1.00 58.76     0.241 C 
ATOM   4397  O   GLU B 112       5.571 157.583 -67.163  1.00 54.83    -0.271 OA
ATOM   4398  CB  GLU B 112       6.826 158.856 -69.816  1.00 57.52    -0.029 C 
ATOM   4399  HB1 GLU B 112       7.817 159.367 -69.820  1.00  0.00     0.037 H 
ATOM   4400  HB2 GLU B 112       7.159 157.813 -69.603  1.00  0.00     0.037 H 
ATOM   4401  CG  GLU B 112       6.168 158.945 -71.174  1.00 68.63     0.018 C 
ATOM   4402  HG1 GLU B 112       6.143 160.007 -71.512  1.00  0.00     0.049 H 
ATOM   4403  HG2 GLU B 112       5.077 158.738 -71.079  1.00  0.00     0.049 H 
ATOM   4404  CD  GLU B 112       6.763 158.073 -72.266  1.00 99.84     0.172 C 
ATOM   4405  OE1 GLU B 112       7.958 157.707 -72.168  1.00 97.53    -0.648 OA
ATOM   4406  OE2 GLU B 112       6.048 157.808 -73.259  1.00 95.27    -0.648 OA
ATOM   4407  N   THR B 113       3.920 158.050 -68.616  1.00 56.83    -0.344 N 
ATOM   4408  HN  THR B 113       3.601 158.652 -69.375  1.00  0.00     0.163 HD
ATOM   4409  CA  THR B 113       3.041 156.984 -68.138  1.00 54.90     0.113 C 
ATOM   4410  HA  THR B 113       3.022 157.035 -67.024  1.00  0.00     0.091 H 
ATOM   4411  C   THR B 113       3.570 155.587 -68.535  1.00 53.59     0.243 C 
ATOM   4412  O   THR B 113       4.294 155.427 -69.522  1.00 51.31    -0.271 OA
ATOM   4413  CB  THR B 113       1.614 157.245 -68.642  1.00 68.10     0.060 C 
ATOM   4414  HB  THR B 113       1.337 158.288 -68.361  1.00  0.00     0.086 H 
ATOM   4415  CG2 THR B 113       1.492 157.120 -70.157  1.00 66.15    -0.050 C 
ATOM   4416 1HG2 THR B 113       2.201 157.812 -70.668  1.00  0.00     0.031 H 
ATOM   4417 2HG2 THR B 113       0.443 157.275 -70.501  1.00  0.00     0.031 H 
ATOM   4418 3HG2 THR B 113       1.626 156.067 -70.497  1.00  0.00     0.031 H 
ATOM   4419  OG1 THR B 113       0.716 156.368 -67.995  1.00 73.96    -0.393 OA
ATOM   4420  HG1 THR B 113       0.792 156.446 -67.051  1.00  0.00     0.210 HD
ATOM   4421  N   PHE B 114       3.201 154.584 -67.747  1.00 47.21    -0.346 N 
ATOM   4422  HN  PHE B 114       2.654 154.805 -66.915  1.00  0.00     0.163 HD
ATOM   4423  CA  PHE B 114       3.529 153.188 -67.998  1.00 44.31     0.093 C 
ATOM   4424  HA  PHE B 114       3.650 153.048 -69.098  1.00  0.00     0.088 H 
ATOM   4425  C   PHE B 114       2.336 152.365 -67.540  1.00 47.69     0.241 C 
ATOM   4426  O   PHE B 114       1.582 152.813 -66.658  1.00 46.34    -0.271 OA
ATOM   4427  CB  PHE B 114       4.842 152.752 -67.305  1.00 42.72    -0.014 C 
ATOM   4428  HB1 PHE B 114       5.723 153.175 -67.841  1.00  0.00     0.043 H 
ATOM   4429  HB2 PHE B 114       5.024 151.664 -67.467  1.00  0.00     0.043 H 
ATOM   4430  CG  PHE B 114       4.911 153.083 -65.840  1.00 42.49    -0.056 A 
ATOM   4431  CD1 PHE B 114       4.326 152.253 -64.895  1.00 43.62    -0.077 A 
ATOM   4432  HD1 PHE B 114       3.827 151.325 -65.221  1.00  0.00     0.084 H 
ATOM   4433  CD2 PHE B 114       5.565 154.227 -65.400  1.00 43.63    -0.077 A 
ATOM   4434  HD2 PHE B 114       6.044 154.899 -66.132  1.00  0.00     0.084 H 
ATOM   4435  CE1 PHE B 114       4.359 152.574 -63.544  1.00 44.03    -0.082 A 
ATOM   4436  HE1 PHE B 114       3.870 151.916 -62.807  1.00  0.00     0.083 H 
ATOM   4437  CE2 PHE B 114       5.621 154.531 -64.043  1.00 44.98    -0.082 A 
ATOM   4438  HE2 PHE B 114       6.162 155.429 -63.702  1.00  0.00     0.083 H 
ATOM   4439  CZ  PHE B 114       5.003 153.714 -63.129  1.00 42.95    -0.083 A 
ATOM   4440  HZ  PHE B 114       5.024 153.974 -62.057  1.00  0.00     0.083 H 
ATOM   4441  N   THR B 115       2.182 151.163 -68.114  1.00 42.54    -0.344 N 
ATOM   4442  HN  THR B 115       2.871 150.844 -68.796  1.00  0.00     0.163 HD
ATOM   4443  CA  THR B 115       1.053 150.302 -67.786  1.00 44.10     0.113 C 
ATOM   4444  HA  THR B 115       0.223 150.999 -67.524  1.00  0.00     0.091 H 
ATOM   4445  C   THR B 115       1.222 149.407 -66.558  1.00 48.81     0.243 C 
ATOM   4446  O   THR B 115       0.208 148.973 -66.013  1.00 48.97    -0.271 OA
ATOM   4447  CB  THR B 115       0.562 149.545 -68.995  1.00 44.62     0.060 C 
ATOM   4448  HB  THR B 115      -0.333 148.949 -68.700  1.00  0.00     0.086 H 
ATOM   4449  CG2 THR B 115       0.174 150.464 -70.144  1.00 44.28    -0.050 C 
ATOM   4450 1HG2 THR B 115      -0.636 151.168 -69.841  1.00  0.00     0.031 H 
ATOM   4451 2HG2 THR B 115      -0.105 149.885 -71.055  1.00  0.00     0.031 H 
ATOM   4452 3HG2 THR B 115       1.059 151.007 -70.551  1.00  0.00     0.031 H 
ATOM   4453  OG1 THR B 115       1.589 148.652 -69.379  1.00 46.60    -0.393 OA
ATOM   4454  HG1 THR B 115       1.831 148.078 -68.662  1.00  0.00     0.210 HD
ATOM   4455  N   CYS B 116       2.475 149.174 -66.095  1.00 45.04    -0.345 N 
ATOM   4456  HN  CYS B 116       3.260 149.575 -66.608  1.00  0.00     0.163 HD
ATOM   4457  CA  CYS B 116       2.766 148.373 -64.892  1.00 44.94     0.098 C 
ATOM   4458  HA  CYS B 116       2.488 147.312 -65.093  1.00  0.00     0.088 H 
ATOM   4459  C   CYS B 116       1.919 148.890 -63.711  1.00 46.91     0.242 C 
ATOM   4460  O   CYS B 116       1.692 150.083 -63.600  1.00 47.21    -0.271 OA
ATOM   4461  CB  CYS B 116       4.257 148.433 -64.554  1.00 44.38     0.014 C 
ATOM   4462  HB1 CYS B 116       4.432 148.083 -63.510  1.00  0.00     0.053 H 
ATOM   4463  HB2 CYS B 116       4.591 149.493 -64.460  1.00  0.00     0.053 H 
ATOM   4464  SG  CYS B 116       5.328 147.535 -65.708  1.00 48.37    -0.095 SA
ATOM   4465  N   ASP B 117       1.462 148.004 -62.862  1.00 44.70    -0.345 N 
ATOM   4466  HN  ASP B 117       1.666 147.022 -63.046  1.00  0.00     0.163 HD
ATOM   4467  CA  ASP B 117       0.680 148.323 -61.669  1.00 46.96     0.098 C 
ATOM   4468  HA  ASP B 117      -0.161 149.002 -61.944  1.00  0.00     0.088 H 
ATOM   4469  C   ASP B 117       1.607 149.031 -60.665  1.00 52.42     0.241 C 
ATOM   4470  O   ASP B 117       2.713 148.550 -60.405  1.00 51.72    -0.271 OA
ATOM   4471  CB  ASP B 117       0.111 147.008 -61.065  1.00 50.10     0.043 C 
ATOM   4472  HB1 ASP B 117       0.933 146.422 -60.591  1.00  0.00     0.052 H 
ATOM   4473  HB2 ASP B 117      -0.185 146.312 -61.884  1.00  0.00     0.052 H 
ATOM   4474  CG  ASP B 117      -1.043 147.171 -60.081  1.00 68.48     0.175 C 
ATOM   4475  OD1 ASP B 117      -1.031 148.166 -59.293  1.00 67.04    -0.648 OA
ATOM   4476  OD2 ASP B 117      -1.951 146.295 -60.079  1.00 78.16    -0.648 OA
ATOM   4477  N   THR B 118       1.173 150.179 -60.142  1.00 51.92    -0.344 N 
ATOM   4478  HN  THR B 118       0.251 150.506 -60.432  1.00  0.00     0.163 HD
ATOM   4479  CA  THR B 118       1.916 151.016 -59.178  1.00 51.35     0.113 C 
ATOM   4480  HA  THR B 118       2.938 151.163 -59.600  1.00  0.00     0.091 H 
ATOM   4481  C   THR B 118       2.092 150.299 -57.827  1.00 53.54     0.243 C 
ATOM   4482  O   THR B 118       3.078 150.548 -57.152  1.00 50.70    -0.271 OA
ATOM   4483  CB  THR B 118       1.273 152.411 -59.075  1.00 63.63     0.060 C 
ATOM   4484  HB  THR B 118       0.216 152.306 -58.737  1.00  0.00     0.086 H 
ATOM   4485  CG2 THR B 118       2.014 153.347 -58.130  1.00 70.41    -0.050 C 
ATOM   4486 1HG2 THR B 118       1.548 154.357 -58.055  1.00  0.00     0.031 H 
ATOM   4487 2HG2 THR B 118       3.089 153.426 -58.414  1.00  0.00     0.031 H 
ATOM   4488 3HG2 THR B 118       2.124 152.886 -57.121  1.00  0.00     0.031 H 
ATOM   4489  OG1 THR B 118       1.297 153.010 -60.358  1.00 64.43    -0.393 OA
ATOM   4490  HG1 THR B 118       0.900 153.871 -60.294  1.00  0.00     0.210 HD
ATOM   4491  N   GLN B 119       1.187 149.363 -57.472  1.00 52.00    -0.346 N 
ATOM   4492  HN  GLN B 119       0.415 149.160 -58.107  1.00  0.00     0.163 HD
ATOM   4493  CA  GLN B 119       1.273 148.626 -56.206  1.00 52.04     0.090 C 
ATOM   4494  HA  GLN B 119       1.374 149.386 -55.397  1.00  0.00     0.087 H 
ATOM   4495  C   GLN B 119       2.527 147.718 -56.127  1.00 54.10     0.241 C 
ATOM   4496  O   GLN B 119       2.919 147.289 -55.042  1.00 54.82    -0.271 OA
ATOM   4497  CB  GLN B 119      -0.038 147.845 -55.927  1.00 54.84    -0.030 C 
ATOM   4498  HB1 GLN B 119      -0.231 147.807 -54.829  1.00  0.00     0.037 H 
ATOM   4499  HB2 GLN B 119      -0.916 148.445 -56.263  1.00  0.00     0.037 H 
ATOM   4500  CG  GLN B 119      -0.113 146.438 -56.517  1.00 76.82     0.011 C 
ATOM   4501  HG1 GLN B 119      -0.178 146.472 -57.630  1.00  0.00     0.047 H 
ATOM   4502  HG2 GLN B 119       0.861 145.905 -56.411  1.00  0.00     0.047 H 
ATOM   4503  CD  GLN B 119      -1.250 145.622 -55.927  1.00110.29     0.215 C 
ATOM   4504  NE2 GLN B 119      -0.916 144.624 -55.112  1.00102.00    -0.370 N 
ATOM   4505 1HE2 GLN B 119      -1.680 144.076 -54.716  1.00  0.00     0.159 HD
ATOM   4506 2HE2 GLN B 119       0.059 144.430 -54.883  1.00  0.00     0.159 HD
ATOM   4507  OE1 GLN B 119      -2.435 145.858 -56.205  1.00109.76    -0.274 OA
ATOM   4508  N   ASN B 120       3.137 147.441 -57.296  1.00 46.90    -0.346 N 
ATOM   4509  HN  ASN B 120       2.758 147.873 -58.139  1.00  0.00     0.163 HD
ATOM   4510  CA  ASN B 120       4.297 146.571 -57.450  1.00 44.48     0.097 C 
ATOM   4511  HA  ASN B 120       4.325 145.899 -56.560  1.00  0.00     0.088 H 
ATOM   4512  C   ASN B 120       5.611 147.304 -57.495  1.00 43.06     0.241 C 
ATOM   4513  O   ASN B 120       6.679 146.674 -57.539  1.00 40.95    -0.271 OA
ATOM   4514  CB  ASN B 120       4.101 145.687 -58.675  1.00 51.51     0.036 C 
ATOM   4515  HB1 ASN B 120       3.976 146.276 -59.613  1.00  0.00     0.051 H 
ATOM   4516  HB2 ASN B 120       5.029 145.140 -58.962  1.00  0.00     0.051 H 
ATOM   4517  CG  ASN B 120       2.944 144.765 -58.413  1.00 91.64     0.217 C 
ATOM   4518  ND2 ASN B 120       3.208 143.766 -57.567  1.00106.38    -0.370 N 
ATOM   4519 1HD2 ASN B 120       4.133 143.569 -57.185  1.00  0.00     0.159 HD
ATOM   4520 2HD2 ASN B 120       2.423 143.140 -57.389  1.00  0.00     0.159 HD
ATOM   4521  OD1 ASN B 120       1.826 145.003 -58.875  1.00 70.54    -0.274 OA
ATOM   4522  N   ILE B 121       5.529 148.639 -57.463  1.00 36.98    -0.346 N 
ATOM   4523  HN  ILE B 121       4.606 149.068 -57.394  1.00  0.00     0.163 HD
ATOM   4524  CA  ILE B 121       6.689 149.503 -57.522  1.00 36.75     0.092 C 
ATOM   4525  HA  ILE B 121       7.557 148.889 -57.859  1.00  0.00     0.088 H 
ATOM   4526  C   ILE B 121       7.005 150.036 -56.139  1.00 42.06     0.241 C 
ATOM   4527  O   ILE B 121       6.132 150.593 -55.461  1.00 42.90    -0.271 OA
ATOM   4528  CB  ILE B 121       6.461 150.628 -58.577  1.00 40.27    -0.030 C 
ATOM   4529  HB  ILE B 121       5.463 151.083 -58.379  1.00  0.00     0.043 H 
ATOM   4530  CG1 ILE B 121       6.420 149.996 -59.995  1.00 41.00    -0.063 C 
ATOM   4531 1HG1 ILE B 121       5.691 149.152 -60.010  1.00  0.00     0.033 H 
ATOM   4532 2HG1 ILE B 121       7.370 149.446 -60.190  1.00  0.00     0.033 H 
ATOM   4533  CG2 ILE B 121       7.516 151.744 -58.467  1.00 39.30    -0.071 C 
ATOM   4534 1HG2 ILE B 121       7.545 152.198 -57.449  1.00  0.00     0.028 H 
ATOM   4535 2HG2 ILE B 121       7.363 152.522 -59.251  1.00  0.00     0.028 H 
ATOM   4536 3HG2 ILE B 121       8.523 151.378 -58.775  1.00  0.00     0.028 H 
ATOM   4537  CD1 ILE B 121       6.146 150.895 -61.087  1.00 49.85    -0.076 C 
ATOM   4538 1HD1 ILE B 121       6.117 150.441 -62.105  1.00  0.00     0.027 H 
ATOM   4539 2HD1 ILE B 121       6.875 151.739 -61.072  1.00  0.00     0.027 H 
ATOM   4540 3HD1 ILE B 121       5.196 151.445 -60.892  1.00  0.00     0.027 H 
ATOM   4541  N   THR B 122       8.245 149.831 -55.709  1.00 37.31    -0.344 N 
ATOM   4542  HN  THR B 122       8.894 149.287 -56.277  1.00  0.00     0.163 HD
ATOM   4543  CA  THR B 122       8.684 150.376 -54.435  1.00 36.83     0.113 C 
ATOM   4544  HA  THR B 122       7.869 151.076 -54.136  1.00  0.00     0.091 H 
ATOM   4545  C   THR B 122       9.919 151.281 -54.623  1.00 36.00     0.243 C 
ATOM   4546  O   THR B 122      10.810 150.959 -55.390  1.00 33.79    -0.271 OA
ATOM   4547  CB  THR B 122       8.714 149.317 -53.312  1.00 48.75     0.060 C 
ATOM   4548  HB  THR B 122       9.172 149.764 -52.399  1.00  0.00     0.086 H 
ATOM   4549  CG2 THR B 122       7.300 148.775 -52.962  1.00 44.68    -0.050 C 
ATOM   4550 1HG2 THR B 122       6.677 149.636 -52.624  1.00  0.00     0.031 H 
ATOM   4551 2HG2 THR B 122       7.328 147.944 -52.220  1.00  0.00     0.031 H 
ATOM   4552 3HG2 THR B 122       6.834 148.209 -53.802  1.00  0.00     0.031 H 
ATOM   4553  OG1 THR B 122       9.504 148.226 -53.741  1.00 57.51    -0.393 OA
ATOM   4554  HG1 THR B 122      10.368 148.557 -53.955  1.00  0.00     0.210 HD
ATOM   4555  N   TYR B 123       9.943 152.424 -53.935  1.00 31.23    -0.346 N 
ATOM   4556  HN  TYR B 123       9.143 152.646 -53.342  1.00  0.00     0.163 HD
ATOM   4557  CA  TYR B 123      11.048 153.372 -53.984  1.00 30.90     0.093 C 
ATOM   4558  HA  TYR B 123      11.741 153.101 -54.814  1.00  0.00     0.088 H 
ATOM   4559  C   TYR B 123      11.776 153.299 -52.669  1.00 36.03     0.241 C 
ATOM   4560  O   TYR B 123      11.132 153.313 -51.630  1.00 36.23    -0.271 OA
ATOM   4561  CB  TYR B 123      10.505 154.781 -54.204  1.00 32.15    -0.014 C 
ATOM   4562  HB1 TYR B 123       9.983 155.148 -53.290  1.00  0.00     0.043 H 
ATOM   4563  HB2 TYR B 123      11.338 155.520 -54.253  1.00  0.00     0.043 H 
ATOM   4564  CG  TYR B 123       9.609 154.906 -55.417  1.00 35.29    -0.056 A 
ATOM   4565  CD1 TYR B 123       8.237 154.653 -55.330  1.00 37.32    -0.074 A 
ATOM   4566  HD1 TYR B 123       7.807 154.323 -54.369  1.00  0.00     0.084 H 
ATOM   4567  CD2 TYR B 123      10.122 155.303 -56.645  1.00 36.88    -0.074 A 
ATOM   4568  HD2 TYR B 123      11.205 155.486 -56.745  1.00  0.00     0.084 H 
ATOM   4569  CE1 TYR B 123       7.399 154.810 -56.438  1.00 35.19    -0.051 A 
ATOM   4570  HE1 TYR B 123       6.319 154.601 -56.352  1.00  0.00     0.087 H 
ATOM   4571  CE2 TYR B 123       9.294 155.475 -57.755  1.00 38.78    -0.051 A 
ATOM   4572  HE2 TYR B 123       9.720 155.805 -58.717  1.00  0.00     0.087 H 
ATOM   4573  CZ  TYR B 123       7.934 155.230 -57.645  1.00 43.19     0.065 A 
ATOM   4574  OH  TYR B 123       7.135 155.385 -58.743  1.00 47.72    -0.361 OA
ATOM   4575  HH  TYR B 123       7.502 155.673 -59.571  1.00  0.00     0.217 HD
ATOM   4576  N   ARG B 124      13.111 153.162 -52.703  1.00 31.87    -0.346 N 
ATOM   4577  HN  ARG B 124      13.580 153.119 -53.608  1.00  0.00     0.163 HD
ATOM   4578  CA  ARG B 124      13.916 153.072 -51.482  1.00 30.45     0.089 C 
ATOM   4579  HA  ARG B 124      13.247 153.273 -50.613  1.00  0.00     0.087 H 
ATOM   4580  C   ARG B 124      14.978 154.115 -51.494  1.00 31.77     0.241 C 
ATOM   4581  O   ARG B 124      15.528 154.402 -52.548  1.00 32.25    -0.271 OA
ATOM   4582  CB  ARG B 124      14.537 151.662 -51.291  1.00 30.19    -0.036 C 
ATOM   4583  HB1 ARG B 124      15.186 151.643 -50.384  1.00  0.00     0.036 H 
ATOM   4584  HB2 ARG B 124      15.302 151.465 -52.078  1.00  0.00     0.036 H 
ATOM   4585  CG  ARG B 124      13.514 150.519 -51.241  1.00 30.94    -0.048 C 
ATOM   4586  HG1 ARG B 124      12.780 150.667 -50.415  1.00  0.00     0.035 H 
ATOM   4587  HG2 ARG B 124      12.813 150.563 -52.107  1.00  0.00     0.035 H 
ATOM   4588  CD  ARG B 124      14.192 149.156 -51.144  1.00 26.87     0.009 C 
ATOM   4589  HD1 ARG B 124      13.488 148.328 -51.393  1.00  0.00     0.064 H 
ATOM   4590  HD2 ARG B 124      14.930 149.004 -51.966  1.00  0.00     0.064 H 
ATOM   4591  NE  ARG B 124      14.806 148.966 -49.824  1.00 32.62    -0.227 N 
ATOM   4592  HE  ARG B 124      14.180 148.872 -49.025  1.00  0.00     0.177 HD
ATOM   4593  CZ  ARG B 124      16.113 148.907 -49.587  1.00 35.59     0.665 C 
ATOM   4594  NH1 ARG B 124      16.979 148.965 -50.586  1.00 31.96    -0.235 N 
ATOM   4595 1HH1 ARG B 124      16.636 149.104 -51.537  1.00  0.00     0.174 HD
ATOM   4596 2HH1 ARG B 124      17.982 148.920 -50.404  1.00  0.00     0.174 HD
ATOM   4597  NH2 ARG B 124      16.558 148.727 -48.354  1.00 30.68    -0.235 N 
ATOM   4598 1HH2 ARG B 124      15.891 148.682 -47.584  1.00  0.00     0.174 HD
ATOM   4599 2HH2 ARG B 124      17.561 148.682 -48.172  1.00  0.00     0.174 HD
ATOM   4600  N   PHE B 125      15.259 154.715 -50.327  1.00 27.52    -0.346 N 
ATOM   4601  HN  PHE B 125      14.736 154.436 -49.497  1.00  0.00     0.163 HD
ATOM   4602  CA  PHE B 125      16.285 155.754 -50.193  1.00 26.85     0.093 C 
ATOM   4603  HA  PHE B 125      16.900 155.801 -51.122  1.00  0.00     0.088 H 
ATOM   4604  C   PHE B 125      17.162 155.422 -49.014  1.00 33.55     0.241 C 
ATOM   4605  O   PHE B 125      16.678 154.901 -48.017  1.00 32.94    -0.271 OA
ATOM   4606  CB  PHE B 125      15.673 157.130 -49.904  1.00 27.08    -0.014 C 
ATOM   4607  HB1 PHE B 125      16.461 157.826 -49.533  1.00  0.00     0.043 H 
ATOM   4608  HB2 PHE B 125      15.018 157.073 -49.003  1.00  0.00     0.043 H 
ATOM   4609  CG  PHE B 125      14.924 157.765 -51.041  1.00 29.00    -0.056 A 
ATOM   4610  CD1 PHE B 125      13.587 157.444 -51.282  1.00 30.43    -0.077 A 
ATOM   4611  HD1 PHE B 125      13.082 156.694 -50.650  1.00  0.00     0.084 H 
ATOM   4612  CD2 PHE B 125      15.550 158.701 -51.873  1.00 30.16    -0.077 A 
ATOM   4613  HD2 PHE B 125      16.609 158.958 -51.703  1.00  0.00     0.084 H 
ATOM   4614  CE1 PHE B 125      12.884 158.065 -52.316  1.00 31.80    -0.082 A 
ATOM   4615  HE1 PHE B 125      11.828 157.804 -52.498  1.00  0.00     0.083 H 
ATOM   4616  CE2 PHE B 125      14.851 159.313 -52.915  1.00 34.19    -0.082 A 
ATOM   4617  HE2 PHE B 125      15.362 160.033 -53.576  1.00  0.00     0.083 H 
ATOM   4618  CZ  PHE B 125      13.513 159.013 -53.117  1.00 31.80    -0.083 A 
ATOM   4619  HZ  PHE B 125      12.947 159.526 -53.913  1.00  0.00     0.083 H 
ATOM   4620  N   GLN B 126      18.430 155.785 -49.114  1.00 32.40    -0.346 N 
ATOM   4621  HN  GLN B 126      18.750 156.157 -50.008  1.00  0.00     0.163 HD
ATOM   4622  CA  GLN B 126      19.393 155.689 -48.040  1.00 33.34     0.090 C 
ATOM   4623  HA  GLN B 126      18.844 155.561 -47.078  1.00  0.00     0.087 H 
ATOM   4624  C   GLN B 126      20.142 157.008 -47.999  1.00 37.37     0.241 C 
ATOM   4625  O   GLN B 126      20.834 157.323 -48.957  1.00 35.13    -0.271 OA
ATOM   4626  CB  GLN B 126      20.360 154.516 -48.212  1.00 34.06    -0.030 C 
ATOM   4627  HB1 GLN B 126      19.825 153.593 -48.535  1.00  0.00     0.037 H 
ATOM   4628  HB2 GLN B 126      21.016 154.659 -49.102  1.00  0.00     0.037 H 
ATOM   4629  CG  GLN B 126      21.181 154.268 -46.952  1.00 35.58     0.011 C 
ATOM   4630  HG1 GLN B 126      21.743 155.185 -46.657  1.00  0.00     0.047 H 
ATOM   4631  HG2 GLN B 126      20.519 154.165 -46.061  1.00  0.00     0.047 H 
ATOM   4632  CD  GLN B 126      22.116 153.075 -47.074  1.00 59.79     0.215 C 
ATOM   4633  NE2 GLN B 126      23.106 153.002 -46.202  1.00 56.86    -0.370 N 
ATOM   4634 1HE2 GLN B 126      23.733 152.202 -46.284  1.00  0.00     0.159 HD
ATOM   4635 2HE2 GLN B 126      23.238 153.732 -45.502  1.00  0.00     0.159 HD
ATOM   4636  OE1 GLN B 126      21.957 152.193 -47.920  1.00 54.84    -0.274 OA
ATOM   4637  N   CYS B 127      19.939 157.793 -46.920  1.00 36.58    -0.345 N 
ATOM   4638  HN  CYS B 127      19.257 157.462 -46.238  1.00  0.00     0.163 HD
ATOM   4639  CA  CYS B 127      20.593 159.068 -46.624  1.00 39.40     0.098 C 
ATOM   4640  HA  CYS B 127      21.329 159.307 -47.427  1.00  0.00     0.088 H 
ATOM   4641  C   CYS B 127      21.314 158.829 -45.338  1.00 40.31     0.241 C 
ATOM   4642  O   CYS B 127      20.691 158.464 -44.337  1.00 34.19    -0.271 OA
ATOM   4643  CB  CYS B 127      19.587 160.205 -46.496  1.00 41.72     0.014 C 
ATOM   4644  HB1 CYS B 127      20.054 161.091 -46.006  1.00  0.00     0.053 H 
ATOM   4645  HB2 CYS B 127      18.810 159.960 -45.735  1.00  0.00     0.053 H 
ATOM   4646  SG  CYS B 127      18.822 160.672 -48.061  1.00 47.49    -0.095 SA
ATOM   4647  N   GLY B 128      22.626 159.038 -45.367  1.00 40.73    -0.351 N 
ATOM   4648  HN  GLY B 128      23.043 159.471 -46.191  1.00  0.00     0.163 HD
ATOM   4649  CA  GLY B 128      23.481 158.666 -44.255  1.00 41.96     0.069 C 
ATOM   4650  HA1 GLY B 128      24.524 159.057 -44.307  1.00  0.00     0.078 H 
ATOM   4651  HA2 GLY B 128      23.236 159.156 -43.284  1.00  0.00     0.078 H 
ATOM   4652  C   GLY B 128      23.357 157.153 -44.265  1.00 47.09     0.236 C 
ATOM   4653  O   GLY B 128      23.530 156.504 -45.327  1.00 47.45    -0.272 OA
ATOM   4654  N   ASN B 129      22.888 156.625 -43.136  1.00 40.30    -0.346 N 
ATOM   4655  HN  ASN B 129      22.753 157.242 -42.335  1.00  0.00     0.163 HD
ATOM   4656  CA  ASN B 129      22.558 155.220 -42.982  1.00 39.00     0.097 C 
ATOM   4657  HA  ASN B 129      22.793 154.703 -43.942  1.00  0.00     0.088 H 
ATOM   4658  C   ASN B 129      21.060 155.028 -42.693  1.00 40.07     0.241 C 
ATOM   4659  O   ASN B 129      20.667 153.915 -42.401  1.00 41.24    -0.271 OA
ATOM   4660  CB  ASN B 129      23.414 154.572 -41.867  1.00 41.84     0.036 C 
ATOM   4661  HB1 ASN B 129      23.347 155.166 -40.926  1.00  0.00     0.051 H 
ATOM   4662  HB2 ASN B 129      22.950 153.619 -41.521  1.00  0.00     0.051 H 
ATOM   4663  CG  ASN B 129      24.848 154.352 -42.251  1.00 62.11     0.217 C 
ATOM   4664  ND2 ASN B 129      25.722 154.419 -41.268  1.00 63.04    -0.370 N 
ATOM   4665 1HD2 ASN B 129      26.697 154.269 -41.529  1.00  0.00     0.159 HD
ATOM   4666 2HD2 ASN B 129      25.450 154.657 -40.314  1.00  0.00     0.159 HD
ATOM   4667  OD1 ASN B 129      25.177 154.064 -43.405  1.00 49.78    -0.274 OA
ATOM   4668  N   MET B 130      20.219 156.078 -42.809  1.00 37.36    -0.346 N 
ATOM   4669  HN  MET B 130      20.610 156.988 -43.053  1.00  0.00     0.163 HD
ATOM   4670  CA  MET B 130      18.761 155.975 -42.600  1.00 36.51     0.090 C 
ATOM   4671  HA  MET B 130      18.558 155.255 -41.773  1.00  0.00     0.087 H 
ATOM   4672  C   MET B 130      18.157 155.436 -43.898  1.00 34.54     0.241 C 
ATOM   4673  O   MET B 130      18.444 155.971 -44.955  1.00 31.75    -0.271 OA
ATOM   4674  CB  MET B 130      18.100 157.327 -42.269  1.00 39.93    -0.030 C 
ATOM   4675  HB1 MET B 130      16.991 157.210 -42.251  1.00  0.00     0.037 H 
ATOM   4676  HB2 MET B 130      18.216 158.025 -43.131  1.00  0.00     0.037 H 
ATOM   4677  CG  MET B 130      18.566 158.007 -40.991  1.00 48.43    -0.021 C 
ATOM   4678  HG1 MET B 130      19.676 158.109 -40.979  1.00  0.00     0.049 H 
ATOM   4679  HG2 MET B 130      18.282 159.085 -40.990  1.00  0.00     0.049 H 
ATOM   4680  SD  MET B 130      17.981 157.188 -39.492  1.00 56.35    -0.173 SA
ATOM   4681  CE  MET B 130      19.297 156.403 -39.154  1.00 53.23    -0.035 C 
ATOM   4682  HE1 MET B 130      18.936 155.897 -38.228  1.00  0.00     0.041 H 
ATOM   4683  HE2 MET B 130      20.232 157.004 -39.066  1.00  0.00     0.041 H 
ATOM   4684  HE3 MET B 130      19.711 155.748 -39.956  1.00  0.00     0.041 H 
ATOM   4685  N   ILE B 131      17.310 154.411 -43.808  1.00 31.38    -0.346 N 
ATOM   4686  HN  ILE B 131      17.109 154.033 -42.882  1.00  0.00     0.163 HD
ATOM   4687  CA  ILE B 131      16.646 153.791 -44.971  1.00 30.05     0.092 C 
ATOM   4688  HA  ILE B 131      17.067 154.275 -45.883  1.00  0.00     0.088 H 
ATOM   4689  C   ILE B 131      15.162 154.108 -44.946  1.00 31.94     0.241 C 
ATOM   4690  O   ILE B 131      14.487 153.914 -43.937  1.00 29.90    -0.271 OA
ATOM   4691  CB  ILE B 131      16.966 152.249 -45.078  1.00 32.49    -0.030 C 
ATOM   4692  HB  ILE B 131      16.654 151.755 -44.129  1.00  0.00     0.043 H 
ATOM   4693  CG1 ILE B 131      18.496 152.075 -45.245  1.00 33.12    -0.063 C 
ATOM   4694 1HG1 ILE B 131      19.028 152.872 -44.674  1.00  0.00     0.033 H 
ATOM   4695 2HG1 ILE B 131      18.791 152.339 -46.287  1.00  0.00     0.033 H 
ATOM   4696  CG2 ILE B 131      16.202 151.580 -46.261  1.00 30.11    -0.071 C 
ATOM   4697 1HG2 ILE B 131      15.101 151.705 -46.141  1.00  0.00     0.028 H 
ATOM   4698 2HG2 ILE B 131      16.485 150.508 -46.382  1.00  0.00     0.028 H 
ATOM   4699 3HG2 ILE B 131      16.556 151.959 -47.248  1.00  0.00     0.028 H 
ATOM   4700  CD1 ILE B 131      19.032 150.811 -44.906  1.00 47.59    -0.076 C 
ATOM   4701 1HD1 ILE B 131      20.133 150.686 -45.026  1.00  0.00     0.027 H 
ATOM   4702 2HD1 ILE B 131      18.500 150.014 -45.477  1.00  0.00     0.027 H 
ATOM   4703 3HD1 ILE B 131      18.737 150.547 -43.864  1.00  0.00     0.027 H 
ATOM   4704  N   PHE B 132      14.689 154.649 -46.055  1.00 28.90    -0.346 N 
ATOM   4705  HN  PHE B 132      15.343 154.796 -46.824  1.00  0.00     0.163 HD
ATOM   4706  CA  PHE B 132      13.310 155.050 -46.261  1.00 28.84     0.093 C 
ATOM   4707  HA  PHE B 132      12.739 154.920 -45.312  1.00  0.00     0.088 H 
ATOM   4708  C   PHE B 132      12.662 154.213 -47.365  1.00 34.49     0.241 C 
ATOM   4709  O   PHE B 132      13.325 153.829 -48.332  1.00 31.90    -0.271 OA
ATOM   4710  CB  PHE B 132      13.263 156.525 -46.690  1.00 29.36    -0.014 C 
ATOM   4711  HB1 PHE B 132      12.220 156.827 -46.941  1.00  0.00     0.043 H 
ATOM   4712  HB2 PHE B 132      13.742 156.659 -47.688  1.00  0.00     0.043 H 
ATOM   4713  CG  PHE B 132      13.859 157.468 -45.688  1.00 31.23    -0.056 A 
ATOM   4714  CD1 PHE B 132      15.225 157.746 -45.694  1.00 34.78    -0.077 A 
ATOM   4715  HD1 PHE B 132      15.874 157.270 -46.448  1.00  0.00     0.084 H 
ATOM   4716  CD2 PHE B 132      13.061 158.090 -44.739  1.00 33.73    -0.077 A 
ATOM   4717  HD2 PHE B 132      11.973 157.911 -44.738  1.00  0.00     0.084 H 
ATOM   4718  CE1 PHE B 132      15.779 158.616 -44.762  1.00 36.34    -0.082 A 
ATOM   4719  HE1 PHE B 132      16.859 158.838 -44.788  1.00  0.00     0.083 H 
ATOM   4720  CE2 PHE B 132      13.622 158.938 -43.788  1.00 37.81    -0.082 A 
ATOM   4721  HE2 PHE B 132      12.983 159.401 -43.018  1.00  0.00     0.083 H 
ATOM   4722  CZ  PHE B 132      14.980 159.200 -43.808  1.00 36.56    -0.083 A 
ATOM   4723  HZ  PHE B 132      15.422 159.878 -43.058  1.00  0.00     0.083 H 
ATOM   4724  N   ASP B 133      11.350 154.001 -47.247  1.00 33.06    -0.345 N 
ATOM   4725  HN  ASP B 133      10.877 154.332 -46.406  1.00  0.00     0.163 HD
ATOM   4726  CA  ASP B 133      10.555 153.312 -48.275  1.00 32.70     0.098 C 
ATOM   4727  HA  ASP B 133      11.165 153.247 -49.206  1.00  0.00     0.088 H 
ATOM   4728  C   ASP B 133       9.345 154.196 -48.555  1.00 36.54     0.241 C 
ATOM   4729  O   ASP B 133       8.402 154.223 -47.764  1.00 38.58    -0.271 OA
ATOM   4730  CB  ASP B 133      10.157 151.872 -47.849  1.00 33.99     0.043 C 
ATOM   4731  HB1 ASP B 133      11.071 151.243 -47.738  1.00  0.00     0.052 H 
ATOM   4732  HB2 ASP B 133       9.789 151.876 -46.797  1.00  0.00     0.052 H 
ATOM   4733  CG  ASP B 133       9.135 151.159 -48.761  1.00 48.30     0.175 C 
ATOM   4734  OD1 ASP B 133       8.585 151.820 -49.700  1.00 48.25    -0.648 OA
ATOM   4735  OD2 ASP B 133       8.845 149.957 -48.509  1.00 55.45    -0.648 OA
ATOM   4736  N   ASN B 134       9.424 154.966 -49.626  1.00 33.76    -0.346 N 
ATOM   4737  HN  ASN B 134      10.284 154.902 -50.170  1.00  0.00     0.163 HD
ATOM   4738  CA  ASN B 134       8.403 155.906 -50.118  1.00 34.16     0.097 C 
ATOM   4739  HA  ASN B 134       7.471 155.343 -50.357  1.00  0.00     0.088 H 
ATOM   4740  C   ASN B 134       8.913 156.586 -51.378  1.00 38.02     0.241 C 
ATOM   4741  O   ASN B 134      10.122 156.772 -51.504  1.00 40.09    -0.271 OA
ATOM   4742  CB  ASN B 134       8.084 156.995 -49.077  1.00 33.53     0.036 C 
ATOM   4743  HB1 ASN B 134       8.891 157.763 -49.038  1.00  0.00     0.051 H 
ATOM   4744  HB2 ASN B 134       8.167 156.596 -48.039  1.00  0.00     0.051 H 
ATOM   4745  CG  ASN B 134       6.729 157.637 -49.309  1.00 45.99     0.217 C 
ATOM   4746  ND2 ASN B 134       6.691 158.933 -49.363  1.00 40.89    -0.370 N 
ATOM   4747 1HD2 ASN B 134       5.780 159.365 -49.519  1.00  0.00     0.159 HD
ATOM   4748 2HD2 ASN B 134       7.542 159.485 -49.253  1.00  0.00     0.159 HD
ATOM   4749  OD1 ASN B 134       5.704 156.972 -49.442  1.00 40.64    -0.274 OA
ATOM   4750  N   LYS B 135       7.996 157.060 -52.234  1.00 34.86    -0.346 N 
ATOM   4751  HN  LYS B 135       7.020 156.896 -51.986  1.00  0.00     0.163 HD
ATOM   4752  CA  LYS B 135       8.236 157.793 -53.497  1.00 35.15     0.089 C 
ATOM   4753  HA  LYS B 135       8.862 157.159 -54.167  1.00  0.00     0.087 H 
ATOM   4754  C   LYS B 135       8.982 159.103 -53.219  1.00 38.94     0.241 C 
ATOM   4755  O   LYS B 135       9.790 159.539 -54.038  1.00 36.27    -0.271 OA
ATOM   4756  CB  LYS B 135       6.896 158.101 -54.210  1.00 35.81    -0.038 C 
ATOM   4757  HB1 LYS B 135       6.311 158.849 -53.626  1.00  0.00     0.036 H 
ATOM   4758  HB2 LYS B 135       6.211 157.224 -54.141  1.00  0.00     0.036 H 
ATOM   4759  CG  LYS B 135       7.032 158.552 -55.660  1.00 44.58    -0.061 C 
ATOM   4760  HG1 LYS B 135       7.495 159.564 -55.724  1.00  0.00     0.033 H 
ATOM   4761  HG2 LYS B 135       7.815 157.964 -56.192  1.00  0.00     0.033 H 
ATOM   4762  CD  LYS B 135       5.699 158.505 -56.413  1.00 54.20    -0.043 C 
ATOM   4763  HD1 LYS B 135       5.136 157.569 -56.189  1.00  0.00     0.035 H 
ATOM   4764  HD2 LYS B 135       4.972 159.245 -56.003  1.00  0.00     0.035 H 
ATOM   4765  CE  LYS B 135       5.898 158.690 -57.902  1.00 74.82     0.080 C 
ATOM   4766  HE1 LYS B 135       6.758 159.369 -58.109  1.00  0.00     0.075 H 
ATOM   4767  HE2 LYS B 135       6.287 157.757 -58.373  1.00  0.00     0.075 H 
ATOM   4768  NZ  LYS B 135       4.666 159.163 -58.592  1.00 86.56    -0.079 N 
ATOM   4769  HZ1 LYS B 135       4.800 159.288 -59.595  1.00  0.00     0.274 HD
ATOM   4770  HZ2 LYS B 135       4.310 160.017 -58.162  1.00  0.00     0.274 HD
ATOM   4771  HZ3 LYS B 135       3.879 158.542 -58.402  1.00  0.00     0.274 HD
ATOM   4772  N   GLU B 136       8.643 159.746 -52.100  1.00 37.64    -0.346 N 
ATOM   4773  HN  GLU B 136       7.897 159.347 -51.530  1.00  0.00     0.163 HD
ATOM   4774  CA  GLU B 136       9.262 160.970 -51.641  1.00 38.33     0.090 C 
ATOM   4775  HA  GLU B 136      10.225 161.043 -52.198  1.00  0.00     0.087 H 
ATOM   4776  C   GLU B 136       9.641 160.943 -50.192  1.00 40.08     0.241 C 
ATOM   4777  O   GLU B 136       8.945 160.336 -49.378  1.00 40.51    -0.271 OA
ATOM   4778  CB  GLU B 136       8.485 162.228 -52.008  1.00 41.91    -0.029 C 
ATOM   4779  HB1 GLU B 136       9.161 163.109 -51.906  1.00  0.00     0.037 H 
ATOM   4780  HB2 GLU B 136       8.296 162.224 -53.107  1.00  0.00     0.037 H 
ATOM   4781  CG  GLU B 136       7.182 162.529 -51.291  1.00 62.04     0.018 C 
ATOM   4782  HG1 GLU B 136       6.399 161.769 -51.520  1.00  0.00     0.049 H 
ATOM   4783  HG2 GLU B 136       7.266 162.357 -50.192  1.00  0.00     0.049 H 
ATOM   4784  CD  GLU B 136       6.707 163.941 -51.607  1.00 91.43     0.172 C 
ATOM   4785  OE1 GLU B 136       7.445 164.900 -51.286  1.00 89.57    -0.648 OA
ATOM   4786  OE2 GLU B 136       5.621 164.090 -52.214  1.00 89.87    -0.648 OA
ATOM   4787  N   ILE B 137      10.758 161.586 -49.873  1.00 34.72    -0.346 N 
ATOM   4788  HN  ILE B 137      11.282 162.041 -50.620  1.00  0.00     0.163 HD
ATOM   4789  CA  ILE B 137      11.276 161.677 -48.518  1.00 34.32     0.092 C 
ATOM   4790  HA  ILE B 137      10.455 161.340 -47.843  1.00  0.00     0.088 H 
ATOM   4791  C   ILE B 137      11.567 163.122 -48.153  1.00 39.98     0.241 C 
ATOM   4792  O   ILE B 137      11.954 163.911 -49.009  1.00 38.50    -0.271 OA
ATOM   4793  CB  ILE B 137      12.477 160.726 -48.260  1.00 36.43    -0.030 C 
ATOM   4794  HB  ILE B 137      12.738 160.832 -47.181  1.00  0.00     0.043 H 
ATOM   4795  CG1 ILE B 137      13.761 161.125 -49.070  1.00 37.45    -0.063 C 
ATOM   4796 1HG1 ILE B 137      13.791 162.227 -49.238  1.00  0.00     0.033 H 
ATOM   4797 2HG1 ILE B 137      13.682 160.776 -50.126  1.00  0.00     0.033 H 
ATOM   4798  CG2 ILE B 137      12.057 159.262 -48.465  1.00 34.95    -0.071 C 
ATOM   4799 1HG2 ILE B 137      12.919 158.579 -48.280  1.00  0.00     0.028 H 
ATOM   4800 2HG2 ILE B 137      11.606 159.097 -49.471  1.00  0.00     0.028 H 
ATOM   4801 3HG2 ILE B 137      11.173 158.993 -47.841  1.00  0.00     0.028 H 
ATOM   4802  CD1 ILE B 137      15.107 160.627 -48.421  1.00 42.24    -0.076 C 
ATOM   4803 1HD1 ILE B 137      16.019 160.910 -48.996  1.00  0.00     0.027 H 
ATOM   4804 2HD1 ILE B 137      15.077 159.525 -48.253  1.00  0.00     0.027 H 
ATOM   4805 3HD1 ILE B 137      15.186 160.976 -47.365  1.00  0.00     0.027 H 
ATOM   4806  N   LYS B 138      11.326 163.480 -46.894  1.00 37.75    -0.346 N 
ATOM   4807  HN  LYS B 138      10.960 162.789 -46.239  1.00  0.00     0.163 HD
ATOM   4808  CA  LYS B 138      11.576 164.848 -46.430  1.00 38.47     0.089 C 
ATOM   4809  HA  LYS B 138      12.306 165.338 -47.116  1.00  0.00     0.087 H 
ATOM   4810  C   LYS B 138      12.170 164.766 -45.060  1.00 40.06     0.241 C 
ATOM   4811  O   LYS B 138      11.586 164.138 -44.204  1.00 40.22    -0.271 OA
ATOM   4812  CB  LYS B 138      10.297 165.709 -46.354  1.00 41.58    -0.038 C 
ATOM   4813  HB1 LYS B 138       9.559 165.233 -45.668  1.00  0.00     0.036 H 
ATOM   4814  HB2 LYS B 138      10.507 166.652 -45.797  1.00  0.00     0.036 H 
ATOM   4815  CG  LYS B 138       9.640 166.027 -47.676  1.00 65.71    -0.061 C 
ATOM   4816  HG1 LYS B 138       9.418 165.102 -48.257  1.00  0.00     0.033 H 
ATOM   4817  HG2 LYS B 138      10.355 166.505 -48.385  1.00  0.00     0.033 H 
ATOM   4818  CD  LYS B 138       8.393 166.878 -47.478  1.00 80.32    -0.043 C 
ATOM   4819  HD1 LYS B 138       8.629 167.826 -46.940  1.00  0.00     0.035 H 
ATOM   4820  HD2 LYS B 138       7.704 166.420 -46.731  1.00  0.00     0.035 H 
ATOM   4821  CE  LYS B 138       7.687 167.149 -48.783  1.00 87.95     0.080 C 
ATOM   4822  HE1 LYS B 138       8.390 167.549 -49.551  1.00  0.00     0.075 H 
ATOM   4823  HE2 LYS B 138       7.395 166.201 -49.293  1.00  0.00     0.075 H 
ATOM   4824  NZ  LYS B 138       6.519 168.046 -48.597  1.00 96.40    -0.079 N 
ATOM   4825  HZ1 LYS B 138       6.042 168.229 -49.480  1.00  0.00     0.274 HD
ATOM   4826  HZ2 LYS B 138       6.786 168.913 -48.131  1.00  0.00     0.274 HD
ATOM   4827  HZ3 LYS B 138       5.876 167.680 -47.895  1.00  0.00     0.274 HD
ATOM   4828  N   LEU B 139      13.330 165.368 -44.857  1.00 37.33    -0.346 N 
ATOM   4829  HN  LEU B 139      13.789 165.805 -45.656  1.00  0.00     0.163 HD
ATOM   4830  CA  LEU B 139      13.995 165.445 -43.556  1.00 36.95     0.089 C 
ATOM   4831  HA  LEU B 139      13.399 164.869 -42.810  1.00  0.00     0.087 H 
ATOM   4832  C   LEU B 139      14.012 166.907 -43.151  1.00 41.64     0.241 C 
ATOM   4833  O   LEU B 139      14.229 167.777 -43.996  1.00 41.12    -0.271 OA
ATOM   4834  CB  LEU B 139      15.407 164.864 -43.620  1.00 37.66    -0.035 C 
ATOM   4835  HB1 LEU B 139      15.979 165.312 -44.466  1.00  0.00     0.037 H 
ATOM   4836  HB2 LEU B 139      16.022 165.229 -42.765  1.00  0.00     0.037 H 
ATOM   4837  CG  LEU B 139      15.439 163.324 -43.696  1.00 44.35    -0.059 C 
ATOM   4838  HG  LEU B 139      14.437 162.925 -43.414  1.00  0.00     0.039 H 
ATOM   4839  CD1 LEU B 139      15.781 162.858 -45.090  1.00 46.62    -0.073 C 
ATOM   4840 1HD1 LEU B 139      15.014 163.275 -45.784  1.00  0.00     0.028 H 
ATOM   4841 2HD1 LEU B 139      15.877 161.750 -45.165  1.00  0.00     0.028 H 
ATOM   4842 3HD1 LEU B 139      16.823 163.117 -45.390  1.00  0.00     0.028 H 
ATOM   4843  CD2 LEU B 139      16.462 162.768 -42.770  1.00 50.48    -0.073 C 
ATOM   4844 1HD2 LEU B 139      16.209 163.112 -41.740  1.00  0.00     0.028 H 
ATOM   4845 2HD2 LEU B 139      17.504 163.027 -43.070  1.00  0.00     0.028 H 
ATOM   4846 3HD2 LEU B 139      16.558 161.660 -42.845  1.00  0.00     0.028 H 
ATOM   4847  N   GLU B 140      13.713 167.178 -41.882  1.00 37.92    -0.346 N 
ATOM   4848  HN  GLU B 140      13.518 166.394 -41.259  1.00  0.00     0.163 HD
ATOM   4849  CA  GLU B 140      13.647 168.527 -41.327  1.00 39.89     0.090 C 
ATOM   4850  HA  GLU B 140      14.033 169.254 -42.079  1.00  0.00     0.087 H 
ATOM   4851  C   GLU B 140      14.502 168.606 -40.064  1.00 40.22     0.241 C 
ATOM   4852  O   GLU B 140      14.795 167.566 -39.472  1.00 38.30    -0.271 OA
ATOM   4853  CB  GLU B 140      12.182 168.880 -40.981  1.00 42.11    -0.029 C 
ATOM   4854  HB1 GLU B 140      11.754 168.131 -40.275  1.00  0.00     0.037 H 
ATOM   4855  HB2 GLU B 140      12.139 169.790 -40.338  1.00  0.00     0.037 H 
ATOM   4856  CG  GLU B 140      11.282 169.042 -42.202  1.00 59.66     0.018 C 
ATOM   4857  HG1 GLU B 140      11.579 169.952 -42.774  1.00  0.00     0.049 H 
ATOM   4858  HG2 GLU B 140      11.514 168.250 -42.952  1.00  0.00     0.049 H 
ATOM   4859  CD  GLU B 140       9.786 169.071 -41.925  1.00 94.54     0.172 C 
ATOM   4860  OE1 GLU B 140       9.364 169.616 -40.877  1.00 94.81    -0.648 OA
ATOM   4861  OE2 GLU B 140       9.031 168.544 -42.773  1.00 91.37    -0.648 OA
ATOM   4862  N   ASN B 141      14.837 169.840 -39.618  1.00 36.94    -0.346 N 
ATOM   4863  HN  ASN B 141      14.515 170.636 -40.168  1.00  0.00     0.163 HD
ATOM   4864  CA  ASN B 141      15.635 170.137 -38.395  1.00 35.39     0.097 C 
ATOM   4865  HA  ASN B 141      15.683 171.245 -38.284  1.00  0.00     0.088 H 
ATOM   4866  C   ASN B 141      17.047 169.627 -38.492  1.00 36.27     0.241 C 
ATOM   4867  O   ASN B 141      17.669 169.324 -37.479  1.00 35.56    -0.271 OA
ATOM   4868  CB  ASN B 141      14.963 169.567 -37.120  1.00 32.66     0.036 C 
ATOM   4869  HB1 ASN B 141      15.654 169.637 -36.248  1.00  0.00     0.051 H 
ATOM   4870  HB2 ASN B 141      14.863 168.459 -37.192  1.00  0.00     0.051 H 
ATOM   4871  CG  ASN B 141      13.638 170.197 -36.795  1.00 55.11     0.217 C 
ATOM   4872  ND2 ASN B 141      13.570 171.521 -36.756  1.00 43.10    -0.370 N 
ATOM   4873 1HD2 ASN B 141      14.382 172.102 -36.965  1.00  0.00     0.159 HD
ATOM   4874 2HD2 ASN B 141      12.671 171.949 -36.535  1.00  0.00     0.159 HD
ATOM   4875  OD1 ASN B 141      12.665 169.500 -36.544  1.00 54.98    -0.274 OA
ATOM   4876  N   LEU B 142      17.554 169.491 -39.717  1.00 32.04    -0.346 N 
ATOM   4877  HN  LEU B 142      16.976 169.720 -40.526  1.00  0.00     0.163 HD
ATOM   4878  CA  LEU B 142      18.911 169.024 -39.922  1.00 30.39     0.089 C 
ATOM   4879  HA  LEU B 142      19.077 168.108 -39.309  1.00  0.00     0.087 H 
ATOM   4880  C   LEU B 142      19.853 170.095 -39.467  1.00 37.44     0.241 C 
ATOM   4881  O   LEU B 142      19.545 171.288 -39.572  1.00 41.30    -0.271 OA
ATOM   4882  CB  LEU B 142      19.145 168.682 -41.417  1.00 29.18    -0.035 C 
ATOM   4883  HB1 LEU B 142      20.238 168.620 -41.628  1.00  0.00     0.037 H 
ATOM   4884  HB2 LEU B 142      18.870 169.554 -42.055  1.00  0.00     0.037 H 
ATOM   4885  CG  LEU B 142      18.435 167.408 -41.927  1.00 30.16    -0.059 C 
ATOM   4886  HG  LEU B 142      17.347 167.489 -41.696  1.00  0.00     0.039 H 
ATOM   4887  CD1 LEU B 142      18.603 167.226 -43.442  1.00 28.22    -0.073 C 
ATOM   4888 1HD1 LEU B 142      18.199 168.137 -43.943  1.00  0.00     0.028 H 
ATOM   4889 2HD1 LEU B 142      18.139 166.284 -43.818  1.00  0.00     0.028 H 
ATOM   4890 3HD1 LEU B 142      19.655 167.001 -43.736  1.00  0.00     0.028 H 
ATOM   4891  CD2 LEU B 142      18.977 166.185 -41.254  1.00 30.97    -0.073 C 
ATOM   4892 1HD2 LEU B 142      18.855 166.317 -40.154  1.00  0.00     0.028 H 
ATOM   4893 2HD2 LEU B 142      20.029 165.960 -41.548  1.00  0.00     0.028 H 
ATOM   4894 3HD2 LEU B 142      18.513 165.243 -41.630  1.00  0.00     0.028 H 
ATOM   4895  N   GLU B 143      21.007 169.686 -38.954  1.00 32.35    -0.346 N 
ATOM   4896  HN  GLU B 143      21.179 168.687 -38.840  1.00  0.00     0.163 HD
ATOM   4897  CA  GLU B 143      22.015 170.624 -38.557  1.00 31.24     0.090 C 
ATOM   4898  HA  GLU B 143      21.542 171.460 -37.991  1.00  0.00     0.087 H 
ATOM   4899  C   GLU B 143      22.681 171.182 -39.843  1.00 38.01     0.243 C 
ATOM   4900  O   GLU B 143      23.044 170.394 -40.707  1.00 36.74    -0.271 OA
ATOM   4901  CB  GLU B 143      23.048 169.933 -37.674  1.00 32.30    -0.029 C 
ATOM   4902  HB1 GLU B 143      23.404 168.990 -38.151  1.00  0.00     0.037 H 
ATOM   4903  HB2 GLU B 143      22.565 169.511 -36.762  1.00  0.00     0.037 H 
ATOM   4904  CG  GLU B 143      24.232 170.823 -37.293  1.00 36.78     0.018 C 
ATOM   4905  HG1 GLU B 143      23.898 171.869 -37.097  1.00  0.00     0.049 H 
ATOM   4906  HG2 GLU B 143      24.893 171.005 -38.172  1.00  0.00     0.049 H 
ATOM   4907  CD  GLU B 143      25.023 170.283 -36.127  1.00 45.98     0.172 C 
ATOM   4908  OE1 GLU B 143      24.605 170.521 -34.970  1.00 44.09    -0.648 OA
ATOM   4909  OE2 GLU B 143      26.023 169.565 -36.367  1.00 35.58    -0.648 OA
ATOM   4910  N   PRO B 144      22.872 172.518 -40.000  1.00 37.97    -0.337 N 
ATOM   4911  CA  PRO B 144      23.570 173.029 -41.202  1.00 39.48     0.091 C 
ATOM   4912  HA  PRO B 144      23.003 172.761 -42.124  1.00  0.00     0.087 H 
ATOM   4913  C   PRO B 144      25.030 172.561 -41.316  1.00 46.45     0.241 C 
ATOM   4914  O   PRO B 144      25.638 172.171 -40.317  1.00 45.71    -0.271 OA
ATOM   4915  CB  PRO B 144      23.557 174.563 -40.988  1.00 43.03    -0.036 C 
ATOM   4916  HB1 PRO B 144      24.537 174.982 -40.661  1.00  0.00     0.036 H 
ATOM   4917  HB2 PRO B 144      23.476 175.150 -41.933  1.00  0.00     0.036 H 
ATOM   4918  CG  PRO B 144      22.448 174.809 -40.029  1.00 46.03    -0.048 C 
ATOM   4919  HG1 PRO B 144      22.499 175.796 -39.514  1.00  0.00     0.035 H 
ATOM   4920  HG2 PRO B 144      21.456 174.974 -40.509  1.00  0.00     0.035 H 
ATOM   4921  CD  PRO B 144      22.496 173.624 -39.101  1.00 39.80    -0.001 C 
ATOM   4922  HD1 PRO B 144      21.563 173.452 -38.516  1.00  0.00     0.064 H 
ATOM   4923  HD2 PRO B 144      23.161 173.752 -38.216  1.00  0.00     0.064 H 
ATOM   4924  N   GLU B 145      25.607 172.654 -42.536  1.00 46.42    -0.346 N 
ATOM   4925  HN  GLU B 145      25.007 172.918 -43.318  1.00  0.00     0.163 HD
ATOM   4926  CA  GLU B 145      27.030 172.406 -42.831  1.00 48.36     0.090 C 
ATOM   4927  HA  GLU B 145      27.191 172.760 -43.876  1.00  0.00     0.087 H 
ATOM   4928  C   GLU B 145      27.471 170.947 -42.814  1.00 50.59     0.241 C 
ATOM   4929  O   GLU B 145      28.596 170.639 -42.402  1.00 51.99    -0.271 OA
ATOM   4930  CB  GLU B 145      27.947 173.280 -41.943  1.00 52.19    -0.029 C 
ATOM   4931  HB1 GLU B 145      29.016 173.017 -42.118  1.00  0.00     0.037 H 
ATOM   4932  HB2 GLU B 145      27.846 172.981 -40.874  1.00  0.00     0.037 H 
ATOM   4933  CG  GLU B 145      27.745 174.781 -42.089  1.00 67.75     0.018 C 
ATOM   4934  HG1 GLU B 145      26.662 175.044 -42.055  1.00  0.00     0.049 H 
ATOM   4935  HG2 GLU B 145      28.091 175.322 -41.177  1.00  0.00     0.049 H 
ATOM   4936  CD  GLU B 145      28.401 175.341 -43.334  1.00 93.71     0.172 C 
ATOM   4937  OE1 GLU B 145      27.782 175.243 -44.418  1.00 81.22    -0.648 OA
ATOM   4938  OE2 GLU B 145      29.559 175.812 -43.240  1.00 93.66    -0.648 OA
ATOM   4939  N   HIS B 146      26.604 170.063 -43.296  1.00 44.73    -0.346 N 
ATOM   4940  HN  HIS B 146      25.692 170.402 -43.601  1.00  0.00     0.163 HD
ATOM   4941  CA  HIS B 146      26.880 168.637 -43.415  1.00 42.95     0.094 C 
ATOM   4942  HA  HIS B 146      27.950 168.449 -43.164  1.00  0.00     0.088 H 
ATOM   4943  C   HIS B 146      26.628 168.235 -44.852  1.00 46.64     0.241 C 
ATOM   4944  O   HIS B 146      25.813 168.847 -45.536  1.00 44.88    -0.271 OA
ATOM   4945  CB  HIS B 146      25.974 167.796 -42.462  1.00 39.95     0.002 C 
ATOM   4946  HB1 HIS B 146      26.034 166.711 -42.712  1.00  0.00     0.046 H 
ATOM   4947  HB2 HIS B 146      24.895 167.975 -42.680  1.00  0.00     0.046 H 
ATOM   4948  CG  HIS B 146      26.270 168.026 -41.013  1.00 42.43     0.028 A 
ATOM   4949  CD2 HIS B 146      25.712 168.896 -40.142  1.00 43.49    -0.000 A 
ATOM   4950  HD2 HIS B 146      24.872 169.582 -40.343  1.00  0.00     0.114 H 
ATOM   4951  ND1 HIS B 146      27.295 167.356 -40.378  1.00 44.74    -0.354 N 
ATOM   4952  HD1 HIS B 146      27.893 166.631 -40.775  1.00  0.00     0.166 HD
ATOM   4953  CE1 HIS B 146      27.345 167.845 -39.148  1.00 43.97     0.040 A 
ATOM   4954  HE1 HIS B 146      28.078 167.534 -38.385  1.00  0.00     0.140 H 
ATOM   4955  NE2 HIS B 146      26.398 168.759 -38.951  1.00 43.87    -0.360 N 
ATOM   4956  HE2 HIS B 146      26.214 169.263 -38.084  1.00  0.00     0.166 HD
ATOM   4957  N   GLU B 147      27.256 167.147 -45.270  1.00 43.97    -0.346 N 
ATOM   4958  HN  GLU B 147      27.870 166.656 -44.620  1.00  0.00     0.163 HD
ATOM   4959  CA  GLU B 147      27.106 166.625 -46.613  1.00 42.87     0.090 C 
ATOM   4960  HA  GLU B 147      26.297 167.207 -47.113  1.00  0.00     0.087 H 
ATOM   4961  C   GLU B 147      26.678 165.161 -46.595  1.00 42.52     0.241 C 
ATOM   4962  O   GLU B 147      27.249 164.354 -45.874  1.00 42.29    -0.271 OA
ATOM   4963  CB  GLU B 147      28.412 166.859 -47.411  1.00 46.25    -0.029 C 
ATOM   4964  HB1 GLU B 147      29.276 166.349 -46.925  1.00  0.00     0.037 H 
ATOM   4965  HB2 GLU B 147      28.754 167.916 -47.320  1.00  0.00     0.037 H 
ATOM   4966  CG  GLU B 147      28.285 166.450 -48.864  1.00 54.75     0.018 C 
ATOM   4967  HG1 GLU B 147      28.000 165.375 -48.946  1.00  0.00     0.049 H 
ATOM   4968  HG2 GLU B 147      27.385 166.918 -49.327  1.00  0.00     0.049 H 
ATOM   4969  CD  GLU B 147      29.519 166.738 -49.688  1.00 74.46     0.172 C 
ATOM   4970  OE1 GLU B 147      29.676 167.902 -50.114  1.00 73.81    -0.648 OA
ATOM   4971  OE2 GLU B 147      30.324 165.806 -49.917  1.00 73.53    -0.648 OA
ATOM   4972  N   TYR B 148      25.667 164.820 -47.378  1.00 37.53    -0.346 N 
ATOM   4973  HN  TYR B 148      25.225 165.527 -47.965  1.00  0.00     0.163 HD
ATOM   4974  CA  TYR B 148      25.178 163.455 -47.413  1.00 36.68     0.093 C 
ATOM   4975  HA  TYR B 148      25.893 162.813 -46.846  1.00  0.00     0.088 H 
ATOM   4976  C   TYR B 148      25.092 162.936 -48.815  1.00 40.98     0.241 C 
ATOM   4977  O   TYR B 148      24.728 163.674 -49.729  1.00 40.36    -0.271 OA
ATOM   4978  CB  TYR B 148      23.780 163.349 -46.731  1.00 35.53    -0.014 C 
ATOM   4979  HB1 TYR B 148      23.398 162.302 -46.768  1.00  0.00     0.043 H 
ATOM   4980  HB2 TYR B 148      22.998 163.850 -47.348  1.00  0.00     0.043 H 
ATOM   4981  CG  TYR B 148      23.769 163.878 -45.311  1.00 36.31    -0.056 A 
ATOM   4982  CD1 TYR B 148      24.244 163.106 -44.254  1.00 38.02    -0.074 A 
ATOM   4983  HD1 TYR B 148      24.596 162.079 -44.450  1.00  0.00     0.084 H 
ATOM   4984  CD2 TYR B 148      23.312 165.164 -45.027  1.00 35.87    -0.074 A 
ATOM   4985  HD2 TYR B 148      22.958 165.807 -45.850  1.00  0.00     0.084 H 
ATOM   4986  CE1 TYR B 148      24.283 163.607 -42.948  1.00 38.79    -0.051 A 
ATOM   4987  HE1 TYR B 148      24.712 162.998 -42.134  1.00  0.00     0.087 H 
ATOM   4988  CE2 TYR B 148      23.294 165.653 -43.720  1.00 35.92    -0.051 A 
ATOM   4989  HE2 TYR B 148      22.893 166.660 -43.513  1.00  0.00     0.087 H 
ATOM   4990  CZ  TYR B 148      23.781 164.871 -42.681  1.00 43.23     0.065 A 
ATOM   4991  OH  TYR B 148      23.775 165.347 -41.381  1.00 37.44    -0.361 OA
ATOM   4992  HH  TYR B 148      24.108 164.812 -40.670  1.00  0.00     0.217 HD
ATOM   4993  N   LYS B 149      25.406 161.660 -48.983  1.00 40.08    -0.346 N 
ATOM   4994  HN  LYS B 149      25.798 161.137 -48.200  1.00  0.00     0.163 HD
ATOM   4995  CA  LYS B 149      25.205 160.989 -50.255  1.00 41.56     0.089 C 
ATOM   4996  HA  LYS B 149      25.049 161.756 -51.049  1.00  0.00     0.087 H 
ATOM   4997  C   LYS B 149      23.900 160.182 -50.073  1.00 44.81     0.241 C 
ATOM   4998  O   LYS B 149      23.854 159.255 -49.273  1.00 43.80    -0.271 OA
ATOM   4999  CB  LYS B 149      26.394 160.090 -50.653  1.00 46.01    -0.038 C
[truncated: 31,069 more chars]
