# Supplementary material for: Investigation of the Mechanism of Cinnamaldehyde in Irritable Bowel Syndrome Based via Network Pharmacology, Molecular Docking, and Animal Experiments
Source: Pediatr Discov. 2025 Oct 5:e70017. Online ahead of print. doi: 10.1002/pdi3.70017 (PMC13398650; doi:10.1002/pdi3.70017)
Supplement: Supplementary file 1 — Supporting Information S1 [file PDI3-9999-0-s001.zip › Supplementary Materials/Molecular Docking/PTPRC/GPQ_out.pdbqt]

MODEL 1
REMARK VINA RESULT:      -4.1      0.000      0.000
REMARK  2 active torsions:
REMARK  status: ('A' for Active; 'I' for Inactive)
REMARK    1  A    between atoms: C_2  and  C_7 
REMARK    2  A    between atoms: C_9  and  C_10 
ROOT
HETATM    1  C   UNL     1      46.034 177.485 -23.114  1.00  0.00    -0.036 A 
HETATM    2  C   UNL     1      45.609 176.192 -23.419  1.00  0.00     0.011 A 
HETATM    3  C   UNL     1      47.233 177.681 -22.429  1.00  0.00     0.011 A 
HETATM    4  C   UNL     1      46.382 175.095 -23.039  1.00  0.00     0.001 A 
HETATM    5  C   UNL     1      48.007 176.585 -22.050  1.00  0.00     0.001 A 
HETATM    6  C   UNL     1      47.582 175.292 -22.355  1.00  0.00     0.000 A 
ENDROOT
BRANCH   1   7
HETATM    7  C   UNL     1      45.227 178.629 -23.510  1.00  0.00     0.014 C 
HETATM    8  C   UNL     1      44.910 178.959 -24.781  1.00  0.00     0.042 C 
BRANCH   8   9
HETATM    9  C   UNL     1      44.087 180.159 -25.033  1.00  0.00     0.258 C 
HETATM   10  O   UNL     1      43.900 181.008 -24.169  1.00  0.00    -0.302 OA
ENDBRANCH   8   9
ENDBRANCH   1   7
TORSDOF 2
ENDMDL
MODEL 2
REMARK VINA RESULT:      -4.0     66.884     67.482
REMARK  2 active torsions:
REMARK  status: ('A' for Active; 'I' for Inactive)
REMARK    1  A    between atoms: C_2  and  C_7 
REMARK    2  A    between atoms: C_9  and  C_10 
ROOT
HETATM    1  C   UNL     1      10.355 135.739 -61.632  1.00  0.00    -0.036 A 
HETATM    2  C   UNL     1      11.137 135.992 -62.758  1.00  0.00     0.011 A 
HETATM    3  C   UNL     1       9.377 136.654 -61.244  1.00  0.00     0.011 A 
HETATM    4  C   UNL     1      10.941 137.159 -63.497  1.00  0.00     0.001 A 
HETATM    5  C   UNL     1       9.179 137.821 -61.982  1.00  0.00     0.001 A 
HETATM    6  C   UNL     1       9.961 138.073 -63.109  1.00  0.00     0.000 A 
ENDROOT
BRANCH   1   7
HETATM    7  C   UNL     1      10.560 134.522 -60.862  1.00  0.00     0.014 C 
HETATM    8  C   UNL     1       9.611 133.601 -60.589  1.00  0.00     0.042 C 
BRANCH   8   9
HETATM    9  C   UNL     1       9.964 132.414 -59.784  1.00  0.00     0.258 C 
HETATM   10  O   UNL     1      10.427 131.400 -60.293  1.00  0.00    -0.302 OA
ENDBRANCH   8   9
ENDBRANCH   1   7
TORSDOF 2
ENDMDL
MODEL 3
REMARK VINA RESULT:      -4.0     41.324     42.722
REMARK  2 active torsions:
REMARK  status: ('A' for Active; 'I' for Inactive)
REMARK    1  A    between atoms: C_2  and  C_7 
REMARK    2  A    between atoms: C_9  and  C_10 
ROOT
HETATM    1  C   UNL     1       9.997 171.419 -46.270  1.00  0.00    -0.036 A 
HETATM    2  C   UNL     1       9.259 170.571 -47.096  1.00  0.00     0.011 A 
HETATM    3  C   UNL     1      11.186 171.981 -46.733  1.00  0.00     0.011 A 
HETATM    4  C   UNL     1       9.711 170.285 -48.384  1.00  0.00     0.001 A 
HETATM    5  C   UNL     1      11.639 171.696 -48.021  1.00  0.00     0.001 A 
HETATM    6  C   UNL     1      10.901 170.848 -48.847  1.00  0.00     0.000 A 
ENDROOT
BRANCH   1   7
HETATM    7  C   UNL     1       9.525 171.718 -44.927  1.00  0.00     0.014 C 
HETATM    8  C   UNL     1      10.276 172.239 -43.932  1.00  0.00     0.042 C 
BRANCH   8   9
HETATM    9  C   UNL     1       9.660 172.480 -42.611  1.00  0.00     0.258 C 
HETATM   10  O   UNL     1      10.327 172.804 -41.636  1.00  0.00    -0.302 OA
ENDBRANCH   8   9
ENDBRANCH   1   7
TORSDOF 2
ENDMDL
MODEL 4
REMARK VINA RESULT:      -4.0     37.942     39.082
REMARK  2 active torsions:
REMARK  status: ('A' for Active; 'I' for Inactive)
REMARK    1  A    between atoms: C_2  and  C_7 
REMARK    2  A    between atoms: C_9  and  C_10 
ROOT
HETATM    1  C   UNL     1      22.016 151.073 -39.740  1.00  0.00    -0.036 A 
HETATM    2  C   UNL     1      22.949 151.335 -40.744  1.00  0.00     0.011 A 
HETATM    3  C   UNL     1      20.870 150.334 -40.030  1.00  0.00     0.011 A 
HETATM    4  C   UNL     1      22.733 150.860 -42.038  1.00  0.00     0.001 A 
HETATM    5  C   UNL     1      20.654 149.858 -41.323  1.00  0.00     0.001 A 
HETATM    6  C   UNL     1      21.586 150.120 -42.327  1.00  0.00     0.000 A 
ENDROOT
BRANCH   1   7
HETATM    7  C   UNL     1      22.241 151.569 -38.391  1.00  0.00     0.014 C 
HETATM    8  C   UNL     1      22.579 152.836 -38.070  1.00  0.00     0.042 C 
BRANCH   8   9
HETATM    9  C   UNL     1      22.785 153.193 -36.651  1.00  0.00     0.258 C 
HETATM   10  O   UNL     1      22.232 154.159 -36.140  1.00  0.00    -0.302 OA
ENDBRANCH   8   9
ENDBRANCH   1   7
TORSDOF 2
ENDMDL
MODEL 5
REMARK VINA RESULT:      -3.9     30.364     31.843
REMARK  2 active torsions:
REMARK  status: ('A' for Active; 'I' for Inactive)
REMARK    1  A    between atoms: C_2  and  C_7 
REMARK    2  A    between atoms: C_9  and  C_10 
ROOT
HETATM    1  C   UNL     1      14.801 175.060 -27.971  1.00  0.00    -0.036 A 
HETATM    2  C   UNL     1      16.162 175.207 -28.237  1.00  0.00     0.011 A 
HETATM    3  C   UNL     1      13.967 174.462 -28.915  1.00  0.00     0.011 A 
HETATM    4  C   UNL     1      16.689 174.756 -29.448  1.00  0.00     0.001 A 
HETATM    5  C   UNL     1      14.493 174.009 -30.125  1.00  0.00     0.001 A 
HETATM    6  C   UNL     1      15.855 174.156 -30.391  1.00  0.00     0.000 A 
ENDROOT
BRANCH   1   7
HETATM    7  C   UNL     1      14.251 175.531 -26.709  1.00  0.00     0.014 C 
HETATM    8  C   UNL     1      14.010 174.761 -25.627  1.00  0.00     0.042 C 
BRANCH   8   9
HETATM    9  C   UNL     1      13.438 175.379 -24.413  1.00  0.00     0.258 C 
HETATM   10  O   UNL     1      13.256 174.737 -23.384  1.00  0.00    -0.302 OA
ENDBRANCH   8   9
ENDBRANCH   1   7
TORSDOF 2
ENDMDL
MODEL 6
REMARK VINA RESULT:      -3.9     43.912     44.904
REMARK  2 active torsions:
REMARK  status: ('A' for Active; 'I' for Inactive)
REMARK    1  A    between atoms: C_2  and  C_7 
REMARK    2  A    between atoms: C_9  and  C_10 
ROOT
HETATM    1  C   UNL     1      11.644 149.935 -30.435  1.00  0.00    -0.036 A 
HETATM    2  C   UNL     1      12.825 149.958 -29.692  1.00  0.00     0.011 A 
HETATM    3  C   UNL     1      10.966 148.731 -30.628  1.00  0.00     0.011 A 
HETATM    4  C   UNL     1      13.328 148.778 -29.143  1.00  0.00     0.001 A 
HETATM    5  C   UNL     1      11.468 147.551 -30.079  1.00  0.00     0.001 A 
HETATM    6  C   UNL     1      12.648 147.575 -29.336  1.00  0.00     0.000 A 
ENDROOT
BRANCH   1   7
HETATM    7  C   UNL     1      11.120 151.165 -31.007  1.00  0.00     0.014 C 
HETATM    8  C   UNL     1       9.812 151.449 -31.185  1.00  0.00     0.042 C 
BRANCH   8   9
HETATM    9  C   UNL     1       9.428 152.740 -31.790  1.00  0.00     0.258 C 
HETATM   10  O   UNL     1       9.592 152.971 -32.982  1.00  0.00    -0.302 OA
ENDBRANCH   8   9
ENDBRANCH   1   7
TORSDOF 2
ENDMDL
MODEL 7
REMARK VINA RESULT:      -3.7     10.716     12.476
REMARK  2 active torsions:
REMARK  status: ('A' for Active; 'I' for Inactive)
REMARK    1  A    between atoms: C_2  and  C_7 
REMARK    2  A    between atoms: C_9  and  C_10 
ROOT
HETATM    1  C   UNL     1      34.315 180.352 -20.833  1.00  0.00    -0.036 A 
HETATM    2  C   UNL     1      33.009 180.779 -21.067  1.00  0.00     0.011 A 
HETATM    3  C   UNL     1      34.570 179.394 -19.851  1.00  0.00     0.011 A 
HETATM    4  C   UNL     1      31.956 180.249 -20.320  1.00  0.00     0.001 A 
HETATM    5  C   UNL     1      33.518 178.863 -19.104  1.00  0.00     0.001 A 
HETATM    6  C   UNL     1      32.211 179.291 -19.339  1.00  0.00     0.000 A 
ENDROOT
BRANCH   1   7
HETATM    7  C   UNL     1      35.413 180.904 -21.612  1.00  0.00     0.014 C 
HETATM    8  C   UNL     1      35.287 181.811 -22.604  1.00  0.00     0.042 C 
BRANCH   8   9
HETATM    9  C   UNL     1      36.495 182.275 -23.317  1.00  0.00     0.258 C 
HETATM   10  O   UNL     1      37.028 181.604 -24.193  1.00  0.00    -0.302 OA
ENDBRANCH   8   9
ENDBRANCH   1   7
TORSDOF 2
ENDMDL
MODEL 8
REMARK VINA RESULT:      -3.7     73.912     74.944
REMARK  2 active torsions:
REMARK  status: ('A' for Active; 'I' for Inactive)
REMARK    1  A    between atoms: C_2  and  C_7 
REMARK    2  A    between atoms: C_9  and  C_10 
ROOT
HETATM    1  C   UNL     1      22.303 129.137 -75.064  1.00  0.00    -0.036 A 
HETATM    2  C   UNL     1      23.205 129.473 -76.074  1.00  0.00     0.011 A 
HETATM    3  C   UNL     1      22.722 129.118 -73.734  1.00  0.00     0.011 A 
HETATM    4  C   UNL     1      24.526 129.789 -75.754  1.00  0.00     0.001 A 
HETATM    5  C   UNL     1      24.042 129.435 -73.413  1.00  0.00     0.001 A 
HETATM    6  C   UNL     1      24.944 129.770 -74.423  1.00  0.00     0.000 A 
ENDROOT
BRANCH   1   7
HETATM    7  C   UNL     1      20.926 128.808 -75.399  1.00  0.00     0.014 C 
HETATM    8  C   UNL     1      20.234 129.311 -76.443  1.00  0.00     0.042 C 
BRANCH   8   9
HETATM    9  C   UNL     1      18.833 128.890 -76.653  1.00  0.00     0.258 C 
HETATM   10  O   UNL     1      17.981 129.019 -75.782  1.00  0.00    -0.302 OA
ENDBRANCH   8   9
ENDBRANCH   1   7
TORSDOF 2
ENDMDL
MODEL 9
REMARK VINA RESULT:      -3.7     30.295     32.083
REMARK  2 active torsions:
REMARK  status: ('A' for Active; 'I' for Inactive)
REMARK    1  A    between atoms: C_2  and  C_7 
REMARK    2  A    between atoms: C_9  and  C_10 
ROOT
HETATM    1  C   UNL     1      14.236 174.467 -28.609  1.00  0.00    -0.036 A 
HETATM    2  C   UNL     1      12.921 174.429 -29.074  1.00  0.00     0.011 A 
HETATM    3  C   UNL     1      14.503 174.898 -27.310  1.00  0.00     0.011 A 
HETATM    4  C   UNL     1      11.874 174.823 -28.240  1.00  0.00     0.001 A 
HETATM    5  C   UNL     1      13.457 175.292 -26.476  1.00  0.00     0.001 A 
HETATM    6  C   UNL     1      12.143 175.254 -26.941  1.00  0.00     0.000 A 
ENDROOT
BRANCH   1   7
HETATM    7  C   UNL     1      15.327 174.055 -29.479  1.00  0.00     0.014 C 
HETATM    8  C   UNL     1      16.600 174.498 -29.397  1.00  0.00     0.042 C 
BRANCH   8   9
HETATM    9  C   UNL     1      17.603 173.996 -30.359  1.00  0.00     0.258 C 
HETATM   10  O   UNL     1      18.139 172.903 -30.224  1.00  0.00    -0.302 OA
ENDBRANCH   8   9
ENDBRANCH   1   7
TORSDOF 2
ENDMDL
